# Supplementary material for: Bias caused by sampling error in meta-analysis with small sample sizes
Source: PLoS One. 2018 Sep 13;13(9):e0204056. doi: 10.1371/journal.pone.0204056 (PMC6136825; doi:10.1371/journal.pone.0204056)
Supplement: S3 File — (ZIP) [file pone.0204056.s003.zip › results N = 20 delta = 1 tau = 0 sz = 30-50.txt]

"dl.delta" "dl.cp"
0.99697140825181 1
0.839721167721545 1
1.04558013007707 1
1.1370759870702 1
1.3733865860431 0
0.954715188124114 1
0.841934818030504 1
1.03065535568954 1
0.836140851467737 1
1.20663385350839 1
1.0278429154917 1
0.756104082089386 1
1.10444689349738 1
1.18100808272057 1
0.89995746063099 1
0.532704963005185 0
1.28728135569569 1
1.23344065702944 1
0.888627027554008 1
1.27269612676556 1
0.982099904219472 1
1.10372259149137 1
1.02205129392595 1
1.22713918100273 1
1.01799617317777 1
1.07796907149056 1
0.681549291528363 1
0.832510584348175 1
0.928542217425275 1
1.28766529137488 1
0.759302452527427 1
1.1559220543281 1
1.23498097908704 1
0.992884592667293 1
0.939213650023369 1
0.871176722865454 1
1.25796871391689 1
0.920834925531306 1
1.0756834075665 1
1.02627512279251 1
0.845789252608932 1
0.711443270746405 0
0.721703268826352 1
0.968904683090764 1
1.03750642669596 1
0.730199962196995 1
0.833223924082222 1
0.891137580276208 1
0.846941608298287 1
0.569019727117236 1
1.37304215661108 1
1.12298892193232 1
0.897530618920293 1
0.808562729179281 1
0.724414822173158 1
1.157248171171 1
0.953865309110146 1
0.758930928994577 1
0.68078883933897 1
0.92720538377856 1
0.870970405660076 1
0.956347289768438 1
1.2534400634092 1
0.913831810175893 1
1.07462817367311 1
1.11315050465613 1
1.06807603598826 1
0.968008148972415 1
1.1081248323524 1
0.689745886434592 0
0.911783255677685 1
1.06407050560972 1
0.87128956140519 1
1.31608425078405 0
1.24104601495223 1
1.03842520247215 1
1.25951503935034 1
1.42719129241332 1
1.20013800168446 1
1.08932878237108 1
1.20019666645697 1
0.928393415737911 1
1.10278005347634 1
0.918448815044899 1
0.520418850124779 0
1.30901183514942 1
0.954372358736667 1
1.30073811938709 1
0.958032110419578 1
0.901131189422722 1
0.972185423089585 1
1.04848714745881 1
1.00078526944863 1
1.14927281120943 1
0.666090430258948 0
1.17593134071602 1
1.08716842599587 1
0.744151066472747 1
1.03607665691125 1
1.11047394046275 1
1.12083204882322 1
0.795593812461381 1
0.854923383759671 1
1.37165518872039 1
0.9356435475837 1
0.929252657775261 1
0.967960011239815 1
1.07728047420811 1
1.19779025967223 1
1.04938725137067 1
1.0607240194976 1
0.85000909572972 1
0.897171498648411 1
1.02330456579087 1
1.19963026189287 1
1.08298698092991 1
0.890037621837771 1
0.996180287875868 1
1.09731097786109 1
0.965134250423632 1
0.928980256162291 1
0.912690476051606 1
1.19656227373784 1
0.970909261867041 1
1.06361001733411 1
0.786455527758452 1
1.30206336992808 1
1.15635859186653 1
1.12915915667432 1
0.877436886480269 1
0.884366115432944 1
0.935918986956033 1
0.956232322157992 1
1.01573605363252 1
0.832336741783329 1
1.00146117038156 1
0.973587999206475 1
1.44455148136746 0
1.33340168195647 0
0.763959574697693 1
0.922260465618568 1
0.970240765480658 1
1.05620962325242 1
1.09033001629925 1
1.22047617810155 1
0.828747002616471 1
1.1284155178021 1
1.1957779331692 1
1.01871421582377 1
1.08237560085975 1
1.10903910604857 1
1.05139871969991 1
1.07064921151383 1
1.13842714769981 1
0.940939953989086 1
1.05689297011198 1
1.10281838591477 1
1.02449577036033 1
0.894634408734113 1
1.01731128118933 1
1.12071486671916 1
0.951108488403894 1
1.19118226848859 1
0.825190400729652 1
0.71664739818684 1
1.20345492374356 1
0.929790835501423 1
1.04769890690817 1
1.04558029092889 1
1.1373151466634 1
0.71358823659945 1
0.920068837690679 1
1.06911298753118 1
0.927774603433963 1
0.93984744597271 1
0.76777882598388 1
1.12213483879859 1
1.31361293394781 1
1.04144242285296 1
0.862274486608184 1
1.03860004620566 1
1.06871421634381 1
0.606448474848488 0
1.37284980678117 1
0.963787618486981 1
1.00331390336694 1
1.17243656655487 1
0.829002839567802 1
1.22094690264306 1
1.05457788448453 1
0.915533675312853 1
0.66184112665531 0
1.5077656496767 0
1.41699573725293 0
0.933016695679183 1
0.936993593213253 1
0.927131366436713 1
1.02755229411935 1
0.855590794959066 1
1.04658696652568 1
1.23651123433361 1
1.01681063583442 1
1.12654141892383 1
0.797622301524604 1
0.811541251052438 1
0.852809292756063 1
0.898117252718247 1
1.23391164019985 1
1.22300885370384 1
1.20002278561889 1
1.20931114520489 1
1.07414293573742 1
1.00342013456903 1
0.958350835727199 1
1.08302428928089 1
0.976769516328379 1
1.281532924915 1
1.29166990004124 1
0.974862657869838 1
1.27422579351269 1
0.955097677963912 1
1.02532984762186 1
1.20327528347848 1
1.06791831334969 1
0.952226836801266 1
1.1009825077446 1
0.740345717571054 1
1.0051062790269 1
1.06441764069084 1
1.07132235465975 1
1.22574263510655 1
1.27069518376047 1
1.06425011261464 1
0.845968497007444 1
0.879415007180153 1
0.906096420812397 1
1.12828140340337 1
1.05650850462648 1
0.908223101858955 1
1.20305773991215 1
0.944857869382876 1
1.17663165289622 1
0.658622084196542 1
1.02330977634112 1
1.07832497300954 1
1.23787882898877 1
1.05054467968006 1
1.16055302152466 1
0.930850870597549 1
0.865837261403635 1
0.951833333541208 1
1.06693857018976 1
1.07758358559173 1
0.865935065013964 1
1.02222974757469 1
0.933964901444249 1
1.24263073287839 1
1.20807881888264 1
0.81461071175502 1
1.12647638829401 1
1.30870440513264 1
0.674612087274333 0
0.861275866538472 1
0.699681430725361 1
0.87639599655277 1
0.982036304485208 1
0.651565003436469 1
1.12756619752705 1
0.963198289665454 1
1.15804417114953 1
1.0854765235813 1
1.46647633433179 0
0.945704398427479 1
1.14871451179159 1
0.979234383072199 1
0.994454979589757 1
1.06499197033242 1
1.11103674543177 1
1.00913531603254 1
0.900308864577222 1
0.994259507800304 1
0.987133169501325 1
1.11176372508336 1
1.5488103527808 0
0.984995854141238 1
0.9033029220691 1
1.15804211929857 1
0.932387567009371 1
1.0810529013613 1
0.842938999081169 1
1.31262971921295 1
1.06642182038689 1
0.6320682712227 0
1.05376128400661 1
1.14672782426467 1
1.01302081460116 1
1.08082448841082 1
1.07571287234399 1
1.12776677476996 1
1.07401754502578 1
1.14093891618027 1
0.799450276433316 1
0.958208338649055 1
0.913355525398976 1
1.01810891759359 1
1.21543767955473 1
0.81733566517266 1
1.05991285688204 1
0.903925769038691 1
0.963364244965763 1
0.922861246286359 1
1.00650510558026 1
1.06275153241875 1
1.21456097573052 1
0.697914323382701 1
0.999711845860026 1
0.810649890971706 1
0.980034481107095 1
1.1050095794354 1
0.891091449092048 1
0.963796356361925 1
0.882536253355227 1
0.815921557484392 1
1.00533732517879 1
1.05572072594766 1
1.06520320811584 1
1.1394679461065 1
1.10126567043273 1
1.27759209013493 1
1.10042545616702 1
0.893829114461604 1
1.03166157142017 1
0.931142523569899 1
0.763787033739474 1
0.81658077708059 1
1.06609978251673 1
1.35476328924201 1
0.970705578088285 1
1.18079836346012 1
0.789631120280421 1
0.872803967370559 1
1.35377729511513 0
1.17981976238693 1
1.07846138840942 1
1.00254497879533 1
1.26838911431644 1
0.844450718247921 1
0.905113213713393 1
1.22045714825108 1
1.09442992142667 1
0.674913682918303 0
1.00055373032362 1
1.02153617062551 1
0.675331033371724 0
1.38240012139053 0
0.893784321287579 1
1.17805120806128 1
1.05181163389799 1
1.20771562705298 1
0.990046539504789 1
0.964115445739617 1
1.20259467610561 1
0.805292058364725 1
0.897046769083726 1
0.662784237325365 1
1.4375125715387 0
0.778892897546795 1
0.773509268262516 1
1.24671720987237 1
1.07775223809773 1
0.47684017000381 0
0.998887513477896 1
0.782931380007839 1
0.943456646520449 1
1.00303970984321 1
1.15573154359953 1
1.02280511362094 1
1.00793636907821 1
1.22429082400503 1
1.17349335558425 1
1.18896618015192 1
1.06220261589961 1
0.939041324376612 1
0.754372580088983 1
1.20572048806259 1
1.36545073705035 0
1.16137460968571 1
0.577041867414808 0
1.04778417077566 1
0.894898824229004 1
0.975258604819438 1
0.752978247239426 1
1.00446568241966 1
0.836215716197712 1
1.12222808376527 1
1.06746329015998 1
1.04033900660964 1
1.24115169553478 1
1.04116516032409 1
1.50697059390751 0
1.3941477665312 0
1.4283070359785 1
1.27191735102421 1
1.31899541181882 1
1.03652373344316 1
0.909706831485212 1
1.25010379271127 1
0.74454778932081 1
0.729028955915474 1
1.27982938761085 1
0.971792598603263 1
0.916576027825322 1
1.2286225989653 1
1.12204336072087 1
1.07938732994195 1
1.15791046211247 1
0.94531638870565 1
1.22539699718264 1
1.00445634289239 1
1.35218787571846 1
1.22951477380007 1
1.14077665767177 1
0.837630468215765 1
1.26684720184281 1
0.773223593000161 1
0.929596821584839 1
1.07575826303102 1
0.919662008752759 1
1.08342468895657 1
1.30491180298805 1
0.852838880928871 1
0.997624746678659 1
1.08828755006418 1
1.05287624130295 1
1.1029342932843 1
1.07421288860783 1
1.32442639141693 0
1.02138771871231 1
0.547692074759467 1
1.05834972983163 1
1.19721953961685 1
0.895555148514341 1
0.688207155491449 1
1.02420145567008 1
1.03562458643262 1
0.861724281032781 1
0.573360307548815 1
1.06036579737069 1
0.787955302999351 1
1.01091884658375 1
1.12020475635117 1
1.23592477762103 1
1.03783462034715 1
1.22212211950372 1
1.00323303235165 1
0.92218101076224 1
1.02225508369642 1
1.06015364301878 1
1.17046848270896 1
0.925149837599476 1
1.09238112525861 1
0.854941969172024 1
1.09446312925747 1
0.891504809878353 1
1.05500593349531 1
0.873077585225945 1
1.11688185876508 1
1.10935259759225 1
1.27186259011605 1
1.01156239516982 1
1.22775283133784 1
1.15441173420136 1
1.06681286253508 1
1.03259991741056 1
0.927402325597718 1
1.06134842215594 1
1.16841937835876 1
0.754766002007651 1
1.13137615580606 1
0.903019531255197 1
1.26215967700031 0
1.25285367420357 1
1.04336944889404 1
1.26706842110478 1
1.07026018152534 1
1.02021635762189 1
1.13139665715657 1
0.934685693729961 1
0.763638492746749 1
1.29914912576518 0
0.783578709968364 1
0.977433967286398 1
1.02912840025641 1
0.723523702658151 1
1.20415622972437 1
0.92547024089159 1
1.06625936528225 1
1.06605753811382 1
1.16100494173506 1
1.34733941014748 0
1.06580624432014 1
0.731528787550743 1
0.890588433819531 1
1.29350948470412 1
1.12933621194888 1
0.889851553055641 1
1.09748215503414 1
0.779734669542587 1
1.24929130275124 1
0.822768991005889 1
0.572057533693111 1
1.11334248167906 1
1.09189036473446 1
0.931380052687861 1
1.12863183085823 1
0.785817661338191 1
1.53919694704785 0
1.08111089939602 1
0.69626961689803 1
1.19982330418186 1
0.916643004404754 1
0.782603328541959 1
0.945911013148486 1
1.107010234248 1
0.999222586748 1
0.903733412520638 1
0.890247808928028 1
0.773273028140929 1
1.19487069460054 1
0.795257838853593 1
1.0519919993409 1
0.907520997721147 1
1.05069643407802 1
1.24047839121527 1
0.987184195270903 1
0.883742369433502 1
0.889775132361494 1
0.977698660502955 1
0.862610116184911 1
1.00769026787302 1
1.02183199371818 1
1.03991461451187 1
1.10155630292889 1
1.17268718636265 1
0.802699440668344 1
1.1311576917359 1
1.02803081055336 1
0.864413191138622 1
1.41928695631066 0
0.915938829819931 1
0.877559879853497 1
0.814318656327166 1
1.04677354721148 1
0.955152720702609 1
1.16563452678778 1
1.13545563786019 1
0.864137008058778 1
0.769034665173214 1
0.966787953570638 1
1.04600452821004 1
0.852110355014075 1
0.909709444244642 1
1.20226314394707 1
0.890059372792662 1
0.959844489859683 1
0.999636122194884 1
0.911941335378626 1
1.15348400646636 1
0.884010076486291 1
1.06852551556255 1
0.910268671659672 1
0.957271344726241 1
0.852136585232003 1
0.806492993311222 1
1.0071470397015 1
0.860112497690623 1
0.839161468513449 1
0.980649397190694 1
0.875549926613313 1
1.26517738260012 1
0.97214655538475 1
1.24050139989956 1
1.05306575832467 1
0.756318881704747 1
0.953299508500308 1
1.24519097987975 1
0.977411213224383 1
0.985838314957217 1
0.830721095775402 1
1.11113093477859 1
0.929571026619985 1
1.14748650998148 1
0.966381697753022 1
0.881035005811117 1
1.25918909330867 1
0.980089428804903 1
1.08297755028346 1
1.17470177194994 1
1.15831804323526 1
0.992341977318974 1
0.971339730526398 1
1.19935710153693 1
0.716996985487488 1
1.01245776657935 1
1.45596647610795 0
0.927588310001446 1
1.4818362355469 0
0.964633177550882 1
0.906026755220157 1
0.973856510782879 1
0.796098460015877 1
0.958837024900418 1
1.17863770460671 1
0.871144343177313 1
1.04543119509091 1
0.512325903869726 0
1.05015202012888 1
1.01628221940933 1
0.879482707003946 1
1.01982676668779 1
1.14961291353978 1
0.990243673798393 1
1.07790243379271 1
1.23259196097502 1
1.0913372958856 1
0.88824976194697 1
0.888591955383734 1
0.906482191928159 1
1.07396395964417 1
0.76976802146347 1
1.20541900173555 1
1.01191075558513 1
1.25628307610988 1
0.73912215849096 1
0.95029391851414 1
0.931976845954101 1
0.980868891827531 1
0.632575334749358 1
1.25768523183125 1
0.939902822138685 1
0.85116017875475 1
0.738113021565483 1
1.04873919629774 1
0.971519380857555 1
0.854642429347667 1
0.790998349870784 1
1.24824638961128 1
0.84759940606503 1
0.859244648360803 1
0.940444237528761 1
1.22158462801653 1
0.758939945375665 1
0.974814732504434 1
1.26091011565792 1
0.811435176329611 1
1.1430485960396 1
1.16136870625972 1
1.22609885963804 1
0.800396100601244 1
0.98481609524183 1
1.03568759586648 1
1.20899614983297 1
1.58056412107895 0
1.04010937727545 1
0.91618725586957 1
0.616355173087344 0
0.82970446741748 1
1.17195172184973 1
1.05633504743085 1
0.831123135432766 1
1.0657659865252 1
1.23017322967697 1
0.95805352957188 1
0.694482443090734 1
0.57716097703369 1
1.24200922953267 1
0.745105168001763 1
0.878861920064077 1
0.710385468825643 1
0.696461242796435 1
0.991350329532722 1
0.904508890238887 1
1.30055850216566 1
0.87309115827704 1
0.792596608576315 1
0.856115292563074 1
1.06059438808517 1
1.05044332166349 1
1.08318516538063 1
0.987222297778116 1
1.05151440982088 1
1.04397537859026 1
0.997235750331388 1
0.977891696139405 1
0.777952646896187 1
1.14632233136425 1
1.10311590123982 1
0.856485890571878 1
0.731753427694559 1
0.837052002575583 1
0.961707814388822 1
1.04973999414941 1
1.23436763631314 1
0.757979636399479 1
1.26780168772026 1
1.29844304116369 1
0.973876207989028 1
1.30291099023786 0
1.09675829055602 1
1.07656480539531 1
0.952119113151455 1
1.17738547758911 1
1.00223437555611 1
0.997067253447574 1
0.806723333189093 1
1.14050890843721 1
1.09766667748095 1
1.14829433223525 1
1.00803053168584 1
0.896883985289938 1
0.955193877747001 1
1.14168883534407 1
0.961964114044662 1
1.16778661629037 1
0.992842307926932 1
1.139060100357 1
0.992176881212679 1
1.06258511492622 1
0.939304013851665 1
1.10336867328607 1
1.0476739501957 1
1.32157015598504 0
1.16190508381064 1
1.09044951424926 1
0.907854868859854 1
1.12551012719599 1
0.666976606711403 1
1.31400391852291 1
0.936214015139235 1
0.847065922503292 1
0.962553958367309 1
1.17661589203599 1
1.01891641788542 1
0.941929625003089 1
0.952870042712819 1
1.11934038324096 1
0.919915816012495 1
0.966535215898432 1
1.01148674181518 1
1.0190585614979 1
1.20206483475617 1
0.75607461893035 1
0.87167021385049 1
0.926363068166803 1
0.948668843938742 1
0.839028653001053 1
0.762573175151073 1
0.875087848081851 1
1.10312399154455 1
0.704706161562081 1
1.00037348420151 1
1.12297690999511 1
1.06355442306413 1
0.904558651817459 1
0.956826178352173 1
1.02618665251378 1
0.757224861162058 1
0.989374276430631 1
1.3278141230228 0
1.09276141967013 1
1.0712027478114 1
0.706071088692628 0
0.897721640292137 1
1.00958869093138 1
1.17980274502394 1
1.00580861341806 1
0.885654011602107 1
0.898023157902714 1
1.2313242731107 1
1.02098569927792 1
0.790126659543097 1
1.07699841696618 1
1.0529798825243 1
1.01642212791558 1
0.871663737308505 1
0.742568495642398 1
0.991106188475969 1
1.12855227023331 1
0.850371985909904 1
0.896380011920123 1
0.939492917193945 1
0.942728278835737 1
0.972573787231775 1
1.14915109051938 1
1.02082813008307 1
0.557728665356537 0
0.601427712912054 0
1.09687003766642 1
0.912675727147911 1
1.10396363870782 1
0.885658178964281 1
0.796297109177919 1
0.983495558736665 1
1.15176732305298 1
1.09327745597434 1
0.888560225559062 1
0.84706283691668 1
0.951625934468447 1
0.696360329500476 1
1.02445112393528 1
0.881983086402869 1
0.558954535182331 1
0.698493172722815 1
0.922563013799942 1
0.668602669830522 1
1.17630008915708 1
0.831735691698256 1
1.01177059931194 1
1.05554825254278 1
0.974505569602481 1
1.04069320610656 1
0.745530505931596 1
0.944340966699101 1
0.913108051378929 1
1.33543519023928 1
0.926703684618535 1
0.939638570156777 1
1.12594917054318 1
0.655559291784455 1
0.923076140882158 1
0.877270956020774 1
0.718000394643962 1
1.2368261116469 1
1.02421228206676 1
0.739486815549552 1
1.10088273830539 1
1.19849942106447 1
1.06532157971674 1
0.73431065173228 1
0.966985732028249 1
1.09988780855899 1
1.00723295774109 1
1.08453040354478 1
0.983433281706512 1
1.08450355016261 1
1.09425372236368 1
1.13649124553796 1
1.41662359925122 0
1.05275956691753 1
1.09783364286213 1
0.841544790197798 1
1.14420416826464 1
0.950819937179717 1
0.976927997614478 1
0.992964009916529 1
1.13010299578653 1
0.911259465870672 1
0.947152438917089 1
0.996848514541392 1
1.04150865955777 1
1.12766627739613 1
1.3461355809354 1
0.986776157428666 1
0.989817291265241 1
0.934127736075559 1
0.851911530785796 1
0.761219302685421 1
0.866740873103558 1
0.950271190345515 1
0.838525822177981 1
1.08961647084447 1
0.863913913689438 1
0.934704612632716 1
0.866553373301549 1
0.858027667853452 1
1.21270029236415 1
0.87753128939718 1
0.827156339738189 1
1.26579241226108 1
1.14591694669949 1
1.16815879548135 1
1.09437796624227 1
0.728171631269788 1
1.06562728771569 1
0.955269522048074 1
0.864527132071811 1
0.952704858249941 1
0.834358130426919 1
0.869408655868536 1
1.05497308022191 1
0.898113409174447 1
1.16663735423457 1
1.05571123438845 1
0.714489493653967 1
1.19469800562111 1
1.0800989108453 1
1.01824598211546 1
1.07057518878492 1
1.28890042958536 1
1.17249388221174 1
1.03207754755546 1
1.26689741732091 1
0.809509073116086 1
0.926538670591253 1
1.20791831971182 1
0.813278754802923 1
0.927376030052943 1
1.11264728071691 1
1.27864512970434 1
1.15722828050193 1
0.863773514308709 1
1.12093884313642 1
0.861367903462254 1
0.914217195754815 1
1.02900428994001 1
0.922852422943806 1
1.01953138213788 1
0.859930075901728 1
0.752739243195715 1
1.0924589575151 1
0.772884261581517 1
1.2915965971111 1
0.750909552530469 0
1.1230435788217 1
0.872574894199566 1
0.888814272446939 1
1.07952025464674 1
1.1886172460171 1
1.02501189757725 1
0.765039240273348 1
1.03796072965339 1
1.13929859681664 1
0.85102452154704 1
1.16815274152812 1
1.11996087254027 1
1.12467322549323 1
1.23674157585172 1
0.644051084365774 0
1.15519004728927 1
0.832745999455057 1
1.00302188860848 1
0.876777196963541 1
1.17816821296985 1
1.176347375306 1
1.07696636077197 1
1.16764096721409 1
1.1559441956178 1
0.883890600468791 1
1.10662461311837 1
0.992714362391867 1
1.0063716585582 1
1.18228631090903 1
0.712476801391828 1
1.02690579383033 1
1.02766375933542 1
1.18927446180465 1
1.05631385364609 1
1.04804753877294 1
1.02612270770794 1
1.01107107567369 1
1.24682371164915 1
1.11400549105729 1
1.03801564420824 1
0.679783644885709 0
0.909880806520694 1
0.877659458069082 1
0.807058175603467 1
1.06943683368711 1
0.776017950745819 1
1.28297310848115 1
1.00192000264194 1
1.0171366751492 1
1.07084089591997 1
1.04737286044588 1
0.838506309409893 1
1.05051742572341 1
1.35436663716125 0
0.948503676186727 1
0.995366684319634 1
1.04249448336899 1
1.27120935056549 1
0.665500788389774 0
1.07364437431847 1
1.00429698814752 1
1.06382836367239 1
0.992876193815228 1
0.857335077509298 1
0.531479791137737 0
0.912091888745628 1
1.00461228284721 1
0.89938903855387 1
0.852610987339398 1
0.794235383300167 1
1.13165118100902 1
0.915054642757877 1
0.867786249660952 1
1.20689329998777 1
1.2195408467044 1
0.961416945848206 1
1.28843604231348 1
1.05941996006823 1
0.880425103243088 1
0.981480090162755 1
1.20302688431186 1
0.912767280016193 1
0.767631123404368 1
1.03884127655983 1
1.14705510255803 1
0.785813774785266 1
0.938701648761435 1
0.749805927637312 1
1.18747507760574 1
0.79175156894086 1
1.07895437616276 1
0.965730934691776 1
1.14035876099541 1
0.909807168263057 1
0.946109145358899 1
1.00761681556787 1
0.892665483523699 1
0.810718544361827 1
0.970755702821045 1
1.09280959877068 1
1.20462943032037 1
0.740897811975571 1
1.1743119287029 1
0.919424445870054 1
1.23606163453672 1
0.985679792196452 1
1.03230280138254 1
1.10637464908284 1
0.96989942803042 1
1.09517216303282 1
0.968031943099105 1
1.11707991972694 1
1.04024299120828 1
0.959433012898021 1
0.9830239641054 1
0.64677161555625 1
0.99375327245231 1
0.917665814108651 1
0.902045293766856 1
0.874939454892625 1
1.17629514386234 1
1.08792258407023 1
0.934437667932971 1
1.1719669121382 1
0.955673995271061 1
0.766601848178665 1
1.13277257407016 1
1.15776161021097 1
1.27864009000245 1
1.02580019850231 1
1.05693834697471 1
1.00410228488519 1
0.763452902940301 1
0.856838446546109 1
0.792262774991761 1
1.00734422165098 1
0.957337402112191 1
0.809781211125195 1
1.17273081969838 1
1.11161288868299 1
1.00480730997393 1
0.965863584559061 1
1.04169042488789 1
0.78880519177961 1
0.895782629348557 1
0.952259854518176 1
0.987372069290064 1
1.01087158565229 1
1.2478054501767 1
1.03327706472346 1
1.0719516040133 1
0.820848882170804 1
0.853748706007835 1
1.2213893872186 1
0.6859822650536 0
1.33139634441951 1
0.736723608858265 1
0.835774935870802 1
1.19201099452548 1
0.857054810234149 1
0.749097648304126 1
0.673860522254031 1
1.14358110089297 1
1.00636659576981 1
0.96494384627357 1
1.00962061861882 1
0.868751256870556 1
1.38085109961166 0
0.986086312960618 1
1.08200969149201 1
0.911936060709942 1
1.03780192841134 1
0.684759342412963 1
0.788845816708263 1
1.08989517016806 1
1.03657192561832 1
0.981821952030427 1
0.918306462146851 1
0.925198746972297 1
0.602257963416155 1
1.01388777218488 1
1.0537560089508 1
1.19183456616231 1
0.980904583422247 1
0.737043663476353 1
1.11750077671695 1
0.98872540829817 1
0.991554307168723 1
0.928162281578399 1
1.19911373094566 1
0.660208148413982 1
1.09899475261296 1
0.896760956889173 1
1.13026100845189 1
1.11656578033217 1
0.930124772261573 1
1.19069332879206 1
0.915342075007637 1
0.997646254462737 1
0.811720638059421 1
0.831532790778506 1
1.12370944962708 1
1.08928299005145 1
1.21315015718595 1
0.650860808730548 1
0.934367086505172 1
0.849438144746705 1
1.06469716117244 1
0.949872676851706 1
0.995785374305066 1
1.03697230055428 1
0.891997124051714 1
0.78815752771005 1
1.08385464301355 1
1.17278288813713 1
0.895477980904276 1
0.826056967573655 1
1.15784428050308 1
0.915938859855626 1
0.776863566905644 1
0.708755036708446 1
0.886276668317784 1
1.05270365722798 1
1.07530760524729 1
0.861350409636458 1
0.834466703933051 1
0.956890610479539 1
0.949608072278572 1
1.17379393315494 1
1.11513108463336 1
1.13572839005126 1
0.918489793654755 1
0.760852670466867 1
0.984689835467562 1
1.24479746443769 1
0.65049835083556 0
0.987612897944339 1
1.12348693668352 1
0.868349698847262 1
0.828999963410204 1
0.746631757355406 1
0.791183451665247 1
1.023589397844 1
1.01126068645112 1
0.860199882171349 1
1.05060648851488 1
0.902408663631246 1
0.877513946011636 1
0.834898496632383 1
0.843238183223504 1
0.87624130272671 1
1.0602102061686 1
1.065665327642 1
1.2570415668874 1
1.02843316994236 1
1.16070378710625 1
1.02388663484392 1
1.05728001983789 1
1.19484439202014 1
1.14908689122985 1
1.08743869154768 1
0.958664119512497 1
1.37903690249475 1
0.947770462647217 1
0.867694777529993 1
1.27355957562036 1
0.745858782721065 1
0.697286422570182 1
0.625079409809464 0
1.0862418782025 1
1.54792355912341 0
0.808810569343089 1
1.16893853357588 1
1.1149445514779 1
0.809804083750224 1
0.95807098700265 1
0.696604124793092 0
1.15847813831723 1
1.12280738453582 1
0.936950694864205 1
1.18891859231518 1
1.43557173283874 0
0.708630135221117 1
0.917058992088685 1
0.715516517432995 1
0.925345525917615 1
0.659955236509866 1
1.08373857297446 1
0.998928831183975 1
0.984074783319078 1
0.954858669358396 1
0.863252703363726 1
0.707064145546511 1
0.992021681112856 1
1.10247329071044 1
1.11023194826406 1
0.708860463190292 0
1.00449433001272 1
0.67890580721322 0
1.01797053568568 1
0.964037299807959 1
1.07097085234419 1
0.935474406707703 1
1.21578086640529 1
0.774410348203409 1
0.933711175851452 1
1.15665708005474 1
1.25581394659322 1
0.902340409008097 1
0.838183683980083 1
1.20700554043723 1
1.02982581794423 1
1.22377184580317 1
0.938753894326528 1
0.967922403661863 1
1.16013903665823 1
0.715157333483255 1
0.834454254841105 1
0.81525867433498 1
0.871400779955616 1
0.931678481235257 1
1.12355742816491 1
0.928898470675318 1
1.27397963649767 1
1.22001845826101 1
0.818082431035516 1
0.80445251143443 1
0.879247233431489 1
0.64878233567486 1
1.1036670195963 1
1.22681015067937 1
0.886312195793131 1
1.06594989216036 1
1.27194446195772 1
1.09915790002283 1
1.13541362117503 1
0.939692921020116 1
0.805388093478807 1
1.01381084844461 1
1.0708227908025 1
1.14655117781565 1
0.964987214993689 1
1.08545446334664 1
1.00338863405272 1
1.00075361625156 1
1.15804251843748 1
0.817054536328184 1
0.95454613525822 1
0.958063505836822 1
1.06278640919172 1
1.04090732982165 1
0.939328125385892 1
1.08313680389159 1
1.23633669778947 1
1.16650963305899 1
0.953725690374608 1
1.14262456665015 1
0.985230110884961 1
0.882052789778096 1
1.04394726678919 1
1.03175092956766 1
1.42396549950217 1
0.95086678404397 1
0.934194488203423 1
1.24425374713222 1
0.945062809319146 1
1.2475906778199 1
1.30902986455215 0
1.05085215699528 1
0.832827155211086 1
0.892413451527103 1
1.02949182919383 1
0.914952111516437 1
0.844156551791182 1
0.912393358426243 1
1.07125841373023 1
1.20043282577294 1
0.761463220097092 1
1.00437070046103 1
1.0424960003477 1
1.2915428005335 1
0.861673451217099 1
1.05638468836425 1
0.801119700505682 1
1.15330232496896 1
0.656141432008805 0
0.992953870356638 1
0.889994292519019 1
0.826288220935448 1
0.996636386685477 1
1.18921510905709 1
1.12448390829786 1
0.966579986438771 1
0.775720843768339 1
0.900522060374329 1
0.796122670882572 1
1.1159969156204 1
1.13500739125784 1
1.03002581707154 1
0.946050257818921 1
1.00403222738299 1
1.04205982814158 1
0.793903716767904 1
0.967183540114344 1
1.32607887718114 1
0.732554265474106 1
0.892002914776396 1
1.18568818754127 1
0.930158273320107 1
1.04376842026034 1
0.933274827503327 1
1.15620169024664 1
1.03951922082478 1
1.10714294667314 1
1.08783763276107 1
1.01638517403483 1
1.01231525410757 1
0.998631369089639 1
0.955216848737095 1
0.759475057465247 1
0.737439464037724 1
0.854096369968372 1
0.985936614631315 1
1.25285082283065 1
0.900163863479294 1
1.19370228415326 1
0.877207062060256 1
0.589537914987102 1
1.26010626190199 1
0.811367910929183 1
0.877420275397154 1
0.871717742982432 1
0.923006940405345 1
0.94568025071387 1
0.604851324380018 0
0.958951671953155 1
0.986199725987287 1
0.96768964890515 1
1.01989828173732 1
0.992892053856646 1
1.12335532089125 1
0.792983102468742 1
1.0265466179161 1
0.968573806001488 1
0.731355395785521 1
1.1517467797416 1
1.28958403529994 1
0.625651551428244 1
0.746527070182437 1
0.72315426832795 0
0.862733362418428 1
1.29628103831231 1
1.01801082419931 1
1.09667443406866 1
1.03886564575273 1
0.979433988154582 1
1.17397424441743 1
1.07505619073804 1
1.28295295365614 1
1.03876831620456 1
1.07670357729398 1
1.01485698928032 1
0.923177723385561 1
1.04483854476159 1
0.675975987037984 1
1.0517322986489 1
0.914650037265482 1
1.13936089265011 1
0.962303116800474 1
1.20313008899701 1
1.20047503813601 1
0.900288470021676 1
0.81480666275778 1
1.07501801269123 1
1.0984131084263 1
1.14968979760362 1
1.04712510428524 1
1.02807117436549 1
1.10946765176455 1
0.819317050757653 1
1.29848818343812 0
1.09641292958237 1
1.09452241294927 1
1.47526975431864 0
1.2346136675549 1
1.05459834279678 1
0.721518242215891 1
0.845775455787199 1
0.889613000918989 1
1.17607777221608 1
1.16502211331379 1
1.05644532488706 1
1.13764298126619 1
1.1146260147571 1
1.06823854140571 1
0.858028029414893 1
1.20085605565014 1
1.00120247557937 1
0.850813259058169 1
0.657849625362174 1
1.02877108888039 1
0.957568464288182 1
1.06848460264866 1
0.848285964163845 1
0.98453780800815 1
0.771489048577589 1
0.841923637723164 1
1.05585902405638 1
1.06513454382721 1
0.960526711750354 1
0.852154785702058 1
0.992456809786 1
0.865961434548601 1
0.879338238064615 1
1.25939049464504 1
1.13533164980522 1
0.869595229009875 1
0.773875866173438 1
1.25284012717542 1
0.930050701917362 1
0.867973264510235 1
1.02101508969359 1
1.10858634503385 1
1.04379153831218 1
1.17384266488105 1
1.25341443967358 1
0.778757658772896 1
0.859080781254248 1
1.0297422425881 1
1.11546746536023 1
1.20566864051681 1
1.3735101621506 0
1.15128910384047 1
1.13259722727871 1
1.08376935339735 1
1.01004009710129 1
1.00140778660469 1
1.14713391018905 1
0.863761998027492 1
1.16238081091287 1
0.844640267118372 1
1.08333722421891 1
1.05629925958182 1
1.05252325009505 1
0.938457121884305 1
0.92182265546382 1
0.968280126610789 1
1.08570170642704 1
1.05278351275354 1
0.85151748609139 1
0.908705678091948 1
0.96235461058266 1
0.938279429471049 1
1.06467729217836 1
0.90585370696346 1
0.849575392567107 1
1.09300807933377 1
0.486494338805966 0
0.81326469858183 1
1.49675257966954 0
1.26894119859275 1
0.822936905512512 1
1.23536881657404 1
0.98461752516812 1
1.02031924551229 1
0.971892422409446 1
1.28260887682852 0
1.2476421985482 1
1.12502850366488 1
0.832440602509951 1
1.16802853515921 1
0.992746524305821 1
1.09670823061359 1
1.19281481978042 1
0.500041464868526 0
0.986730244553888 1
1.23995502667637 1
1.23684903211098 1
0.961982616933111 1
1.15300878960544 1
1.10889889966338 1
1.10293191576859 1
0.852656324501496 1
0.75243015447998 1
1.03620610302439 1
0.818048691643584 1
0.910527533215508 1
1.02195057256428 1
0.857133946888392 1
1.00737406261728 1
1.03486387715807 1
0.880504741780647 1
1.2003390412758 1
1.18906053853096 1
0.977192701617866 1
0.767369024954858 1
1.24880952103017 1
1.07295647107691 1
0.881274576866216 1
0.869121826426398 1
1.21711090653263 1
1.04138605788683 1
0.903246198220466 1
0.963851445928845 1
1.15077739672791 1
0.928789025426475 1
0.904391125009398 1
1.29118825079821 0
0.763044164111814 1
0.976230192966351 1
1.3258818024357 1
1.21243414799349 1
0.855466436223455 1
1.06420442407809 1
0.97242045449631 1
1.1903247469605 1
0.834408303170766 1
1.01522379965587 1
0.980115722690276 1
0.819040949460531 1
0.724248209321478 1
0.977556303344033 1
0.930278068689149 1
1.08908633261514 1
1.03093307166189 1
1.06487424576677 1
1.05770585318526 1
1.03281704360307 1
0.905527563585275 1
1.01356808373495 1
1.19487734739116 1
0.778621770615917 1
0.977950363325092 1
1.27154911384698 1
0.873198269983492 1
1.09795721975238 1
1.07959952621843 1
1.00229208251582 1
0.72695239899078 1
0.905297800025741 1
1.14777393243287 1
1.33559737850827 1
0.902062788005725 1
0.927945941044598 1
1.17609403470724 1
1.11577964340496 1
1.03047975173521 1
0.987310605212418 1
0.933314788480123 1
1.04431203918631 1
0.818303267421129 1
1.33724750399115 0
1.22564351431367 1
1.20374058863076 1
0.823360992524026 1
1.0921928124385 1
0.898417160785065 1
0.965133234753469 1
0.940043619954773 1
0.665763483495745 1
0.554444817949577 0
0.895396111121158 1
0.856256018237232 1
0.931694880844663 1
1.14218326342776 1
0.655067405489497 1
1.05639838439592 1
0.84942417911391 1
1.04835218217521 1
0.941366945645776 1
0.829851486193087 1
0.848033073196552 1
1.12757949222769 1
1.26119737355491 1
0.776024599560599 1
0.835345259504496 1
1.17276754446557 1
0.995280200239107 1
1.05616669930615 1
0.947249028018888 1
0.927184870155287 1
1.06173060567896 1
1.21539284711047 1
1.02160495224018 1
0.921524726624845 1
1.09115480694142 1
1.02626292537908 1
1.06542420102988 1
1.04176042198993 1
0.826055185679075 1
0.804572309129321 1
0.667906536499693 1
1.25819734542575 1
1.09232732176803 1
0.940632244640598 1
1.04098612418216 1
0.868841155053533 1
0.894519057339115 1
0.919471581830453 1
0.787795878457992 1
1.05177123972694 1
1.08771878896573 1
1.38146300601377 1
1.2136212038379 1
1.25728548323068 1
1.08995500957548 1
1.13169370610987 1
0.730994337991655 1
1.60210587872709 1
1.02087723409627 1
1.18556431372672 1
0.702624060956305 1
1.16748356451363 1
1.23050270679027 1
0.901364742999428 1
0.897181928420679 1
1.03297926115194 1
0.823018805143327 1
1.10537555956963 1
0.760403510280517 1
1.0141926523963 1
0.967978313388478 1
0.962021637203146 1
0.881143385783847 1
0.911329400033762 1
0.923148611523193 1
0.966646470644746 1
1.17974309764658 1
0.972651450972496 1
1.28706466102434 1
1.20381500412528 1
0.821982940206471 1
0.875969529530834 1
0.872034020534856 1
1.13790391259881 1
0.888054622496098 1
1.15171354279784 1
1.11104001474669 1
0.909178011311456 1
0.678206328239307 1
1.08734439067642 1
0.93197042946366 1
0.887499230664701 1
1.04702684864757 1
1.198023019715 1
0.979316518121145 1
1.021701865324 1
1.19785558585169 1
1.03579197540529 1
1.02870644467878 1
1.02431184302193 1
1.08810902713375 1
0.974192339674579 1
0.968230414991551 1
1.08318536421266 1
1.08529365914173 1
1.38774017482042 1
0.844838423318833 1
0.712305650913204 1
1.02261386095806 1
1.03811678845502 1
0.670025719489331 1
0.699670190555654 1
1.2467818314866 1
1.3558592185191 1
1.05048317172073 1
1.05352150172676 1
1.04102535707403 1
1.09591052709806 1
0.713668029018524 1
0.658734122705946 0
0.900798209742043 1
1.09166536678835 1
0.829228257365189 1
1.04722358251758 1
1.15938570902023 1
1.16673860750941 1
1.17677217661065 1
0.900959093264515 1
0.930742086488905 1
0.946936027642105 1
1.06929173926884 1
0.676024150072358 1
1.01275358466716 1
0.750090883511645 1
0.901453162802507 1
1.06360529313953 1
1.08693277415507 1
0.952144626282416 1
1.46993973841775 0
1.00938053378483 1
1.05576144284814 1
1.27791481271097 1
0.939457867146076 1
0.83879840049254 1
0.886822548470413 1
0.961980348071614 1
0.78003690525843 1
0.664173391368444 0
0.739997628565428 1
0.774176390062965 1
0.85753446463441 1
1.04038267056101 1
0.857132384099093 1
0.984263216820917 1
1.19472085942607 1
0.946229941781246 1
1.06350950216886 1
0.783711280286748 1
0.975480852369921 1
1.29406990427802 1
0.799026626653869 1
1.15440354483163 1
1.01879332237066 1
1.25161204696398 1
0.847744880476163 1
0.688927955753073 1
0.90513390663808 1
0.997943386070894 1
0.919415554472279 1
0.716530490428294 1
0.596046502088683 0
1.1240616404525 1
1.15375375862004 1
1.2732584480377 1
0.828185491857564 1
0.955042562177422 1
0.934902471954953 1
1.13618201225984 1
1.27545733942026 1
0.78346795702538 1
0.901190836663476 1
0.897614539225494 1
1.15566727806197 1
0.990554985228081 1
0.811535119304966 1
0.773918635260585 1
1.10438366034735 1
1.22396666092518 1
0.964220977511781 1
1.13062328731082 1
1.03449257869387 1
0.784572265942379 1
0.758874249704173 1
1.28128190962302 1
1.20801079843562 1
1.2868222712741 1
1.0104852471017 1
1.35093320266494 0
1.13354128262575 1
1.14617138203362 1
0.950253392596788 1
1.0338799247522 1
1.02147432460571 1
0.606233885754123 0
1.09681623247769 1
0.861763818450174 1
1.32950165973341 1
0.915768002768443 1
1.31965630485537 1
0.981178630062885 1
0.77370632532435 1
1.00556152114109 1
1.27069806844331 1
1.08733908900006 1
1.01654275501084 1
1.09683969334155 1
0.848988054279544 1
1.17707302341486 1
1.10583621004389 1
0.989082135763197 1
1.13185605111717 1
0.882026622732349 1
1.27247744112431 1
1.11540940279448 1
0.936983574812123 1
0.767947750663276 1
1.22642411838477 1
1.08939153992878 1
0.900772223510805 1
0.928234759605695 1
0.955931686302272 1
0.691310746431662 1
1.07710010579052 1
1.04608388553932 1
0.929461105247032 1
0.892600362654456 1
0.992985859323206 1
1.19478072175471 1
0.892019658762565 1
0.680890601517291 1
0.969977504407823 1
1.11261222051394 1
1.11333314831527 1
0.777063915815775 1
1.07340988409825 1
0.999176248981173 1
0.981146587281918 1
1.28774360450367 0
1.05124564646584 1
0.800934149171915 1
0.908916760204168 1
0.835173560937533 1
1.05121012295034 1
1.25394806040814 1
1.1633494827342 1
0.783952627948204 1
1.06975346611164 1
0.548804936230407 0
0.925433946799896 1
0.802258006021748 1
0.840987253876065 1
1.18206150486954 1
1.25407791010368 1
0.714151150809871 1
0.898157328850712 1
0.921552450477122 1
1.16843364651463 1
0.756544631509986 1
1.16976285593263 1
0.892222449087968 1
0.956461674754468 1
1.20219145869989 1
1.01820565613352 1
1.09416888968663 1
0.785921938695217 1
0.884945689385879 1
0.906351521880709 1
1.16719495724748 1
1.03034899982971 1
0.53193047862897 0
0.807850118484794 1
1.20064209051955 1
1.03234907744556 1
0.785796420312995 1
1.29752138978675 1
0.888131280492313 1
0.941560101160595 1
0.927797342626536 1
0.987088222882902 1
0.775214129260682 1
1.01542276801442 1
1.06841163505325 1
1.04836807853584 1
1.09682141603188 1
0.924733771895125 1
1.24049614000171 1
0.900094057233457 1
0.918101616033834 1
1.09633400973265 1
1.20536323484666 1
0.765870490851348 1
1.06680074255605 1
0.80494598087253 1
1.08579660636498 1
0.758777487038382 1
1.18086050569193 1
0.83972208442177 1
0.982570498839335 1
0.903613061514352 1
0.844265576703756 1
0.843120673076858 1
0.934748310814618 1
0.765255401589415 1
0.896603897426397 1
0.866248739828988 1
1.08058251990344 1
1.19036272581104 1
0.850512737914398 1
0.71898321086838 1
1.00892329495984 1
1.11249110116347 1
0.819471473752976 1
1.00329805668089 1
0.900082103109862 1
0.750141617036156 1
1.02676764950252 1
0.749161788144753 1
1.18335506101796 1
0.802396237904028 1
0.765507590466238 1
1.08801340810274 1
1.15251374710301 1
1.06533600428765 1
1.30302764688547 1
0.605540458583613 1
0.819257682214592 1
0.900257980609973 1
0.845926389266133 1
0.950104134451994 1
1.09912970289701 1
0.883853191100502 1
0.815700894751274 1
0.876667478366742 1
0.813568171004933 1
1.20979771233312 1
0.877775811560946 1
0.955865533827539 1
0.988817586804742 1
0.876322105815246 1
1.2378384793621 1
0.9684355128813 1
0.779711745662075 1
1.06340075834518 1
0.78732569951982 1
1.30341888881642 1
1.11297230094049 1
1.03057806195062 1
1.10611051059991 1
1.02352409564777 1
0.866167136544393 1
0.952403356205174 1
1.03820693084193 1
1.02049853549818 1
0.895777084618373 1
1.10225488502454 1
0.799349238516965 1
0.773524850054794 1
1.01157913262969 1
1.08738485776911 1
0.974970200625702 1
0.943209913461751 1
1.11421991325907 1
1.07479006237788 1
1.22934444782603 1
0.839117137542388 1
1.00457686803402 1
1.4320140874752 1
0.779102405136622 1
1.17505961973454 1
0.736096671660561 1
1.08368253770571 1
0.951967693246057 1
0.974569699539191 1
0.921527503285513 1
0.637349990553109 0
1.0980207488309 1
1.13259997888179 1
0.89832936889941 1
0.934256986547022 1
1.14174572403669 1
1.0286275406992 1
0.939010112981349 1
1.20938007855998 1
0.856265489733839 1
1.28559354721665 1
0.914310345067976 1
0.885169357590607 1
0.986291354678296 1
1.18375310626501 1
0.913951461844166 1
0.860647871901318 1
1.21045682954066 1
0.928998563182691 1
0.838589685676912 1
1.11959457822387 1
0.865420312889352 1
1.22000783671972 1
0.604057044675634 0
0.996301549411831 1
1.08055773923272 1
1.11393853105136 1
0.969789118372351 1
0.917616387053312 1
1.03597456840085 1
0.789050318144887 1
1.09003010153752 1
1.02726713194208 1
1.00834599315577 1
1.30160900109333 1
1.13865481449566 1
0.765358087660645 1
0.975758491751209 1
1.14081638601719 1
1.04657366513693 1
1.27202098999135 1
0.849266903843839 1
0.793099582122228 1
0.803779894046446 1
1.11604499556823 1
1.1804223116713 1
1.04677431455752 1
1.00003808678407 1
1.00485693392054 1
1.02299365894283 1
0.855236114100571 1
0.936293518023868 1
1.29117451967387 1
1.1089096485321 1
1.21609812890819 1
1.07819578848245 1
1.15007792857914 1
0.990969331755073 1
1.17823908704976 1
0.68745695211665 1
1.19166405535388 1
1.09394665406959 1
0.974136167570466 1
0.970480391527159 1
0.974028345473417 1
0.801610799718852 1
1.11167834080308 1
1.20182066109719 1
0.786437288932853 1
0.856499414201527 1
1.04330410440553 1
0.933362215067207 1
1.09268685643422 1
1.08567127637894 1
1.0319214225092 1
0.623355051446978 0
0.89373430070066 1
1.0774020674752 1
0.966421546871879 1
1.0337662733226 1
1.35870176464371 1
1.07673081687391 1
0.987827054366481 1
0.989942649802578 1
0.942500654520404 1
1.13208205891823 1
1.0573401244925 1
0.847110945198104 1
1.13663987445693 1
0.813965042506927 1
0.964605147245838 1
0.957521127985822 1
1.12336465231083 1
1.19925456766054 1
1.18919592997161 1
1.27144036234632 1
0.999560034719441 1
1.14272081861561 1
1.30934442343183 1
1.0577676600928 1
0.953471024733443 1
1.04634720194085 1
1.15592720708421 1
0.810099003797364 1
0.846552382943946 1
1.06610868112976 1
0.657570534642765 1
1.04301632984499 1
0.976448756878752 1
0.860856905425872 1
1.12016491627222 1
1.15277413211266 1
1.00491641859822 1
0.964483528838839 1
1.14938249194955 1
1.12502297492138 1
1.15783856493346 1
0.94388887472058 1
0.965364072745619 1
1.50909769838421 0
1.23004499640278 1
1.0147509842608 1
1.19291132798737 1
1.03537229062755 1
1.06360877527644 1
1.09112856996815 1
0.946020954416578 1
1.14107051287912 1
1.10532952461294 1
0.799472405551334 1
1.14870314884699 1
1.0197520168288 1
0.971943729863637 1
0.980074857318161 1
1.12307862688339 1
1.25962671384529 1
0.994774272891912 1
1.22356799481395 1
0.871532805431575 1
0.983581297092759 1
1.08421860353723 1
0.905447302313271 1
1.12531641149256 1
0.890227671220277 1
1.15920889261542 1
1.15981246443887 1
1.06106991025382 1
0.939384009537955 1
1.12396901055705 1
0.842570627235981 1
1.18429526573499 1
1.18741184461511 1
0.844247591051139 1
1.14668115200736 1
0.969060344448973 1
0.979140510500852 1
0.694469884076982 1
1.17893486697016 1
0.70644266728111 1
1.00511420606016 1
1.17208165220867 1
1.23542509790067 1
1.00628112636242 1
1.09518202167371 1
1.18741483222725 1
1.13887779087482 1
1.12288534619786 1
1.28864861294326 1
0.937837381462015 1
1.15094896821783 1
0.795084392251221 1
1.09197628687157 1
0.794093799943283 1
1.16101155627925 1
0.85755526711284 1
1.10279952710554 1
0.934734232218931 1
0.822064085779808 1
0.938664887708659 1
0.944941721832486 1
1.28211196431909 1
0.901601668202559 1
0.919481467557439 1
0.806714077348386 1
0.97837672691142 1
0.996059403728978 1
0.688132221225359 1
1.30885929523992 0
1.13392744655433 1
1.09866472073459 1
1.13270558189409 1
1.07042243449545 1
1.09415526371254 1
1.31437289517431 1
0.66765616139113 1
1.11058728176195 1
1.1218467667193 1
0.785909511272217 1
0.625242569360747 1
1.05285960685743 1
0.919977808624635 1
1.03423304973869 1
1.02371067019408 1
0.92189436473178 1
0.915261188439204 1
0.950075668146075 1
0.95909495234931 1
0.908634260692287 1
1.11735323095663 1
0.786442570062181 1
0.668196844977603 1
0.796927312652843 1
0.964979741274532 1
1.18522593958977 1
1.00372206152431 1
1.13331688427092 1
0.99250418932244 1
1.0070705294321 1
0.901078540796264 1
1.23166300503406 1
1.17067061972787 1
1.00083779055676 1
0.881603143874908 1
0.833159259521464 1
0.550312378626115 1
1.31773156848644 1
1.06493468976154 1
1.23588335382275 1
0.719345721623361 0
1.27978447370861 0
0.889341852140754 1
1.04292241381446 1
1.09208451702337 1
1.31174404504128 0
0.914885633253483 1
1.11214919026534 1
1.45412239149039 0
1.22728042833758 1
1.12510460820893 1
0.969067547535288 1
0.850771316134094 1
0.962218981166353 1
1.00633982775995 1
1.2437551665636 1
0.964314524862334 1
1.05368292850324 1
0.962473878469203 1
1.0293363480057 1
1.02187580165232 1
1.06224535266262 1
0.939187560366846 1
0.906114271685882 1
1.16193040011618 1
0.83014733342109 1
1.14859535062273 1
0.6521627735664 1
0.762215349209058 1
0.852709337438485 1
0.802885578417969 1
0.835055828583056 1
1.16940301030283 1
0.735752059949443 1
0.944760233625232 1
1.12295618847188 1
0.810386294790267 1
0.853913746323075 1
1.05237935225433 1
0.942550160288985 1
1.08281865015958 1
1.02341667911366 1
0.642742455324831 0
0.935023412922889 1
1.08466289399506 1
0.997530321105496 1
1.00394330749281 1
0.843194823818896 1
1.36372632798996 0
0.9506368822081 1
0.848717209735012 1
1.09106569054783 1
0.770843199396795 1
0.845068060297979 1
0.934946101482419 1
1.22239124169864 1
1.05250493616437 1
1.10777232367147 1
0.762137483254869 1
0.885000681299122 1
0.884427689738182 1
0.939136197918261 1
1.18473778041046 1
0.801690437813475 1
1.1732673843744 1
1.14479611140962 1
0.657431440477625 0
1.08304432007578 1
1.15581598220828 1
1.05384519040036 1
1.0198661525472 1
0.920514237497796 1
1.05109831016819 1
0.81611524142642 1
0.899628691825633 1
0.919067230028452 1
1.1033085161883 1
1.0684727605871 1
1.28704906658106 0
0.566182034219268 0
0.771402049851511 1
1.18778774593677 1
0.719032481950287 1
0.86413575864951 1
1.00061029487283 1
1.32520679020583 1
0.670065798747075 1
0.997378463456988 1
0.8998324886437 1
1.31920134346854 1
0.817070708666879 1
0.936073017146216 1
0.911163391790534 1
1.27298406080785 1
0.997794808607877 1
1.1138717056765 1
0.790746387633415 1
0.942522169465181 1
1.11557044464179 1
1.08126327631089 1
1.51051092125911 0
0.892896706874193 1
1.03938824354409 1
0.950047627161733 1
0.795128991181882 1
1.13888581402743 1
0.98426942047171 1
0.854513314438614 1
0.860379472077702 1
0.978924608574252 1
0.853293251001288 1
0.928975288366324 1
0.974985227257306 1
0.924604260236363 1
1.0805709617425 1
1.08505661745731 1
0.667927699177958 1
0.949895915049442 1
1.17408422311604 1
0.834782477015894 1
1.39434781782866 1
1.09079366058929 1
1.2617827101766 1
0.635343907729193 0
1.02205419012664 1
1.02894120349445 1
0.91541405784272 1
1.08919066618849 1
0.782127119957987 1
1.02846697450243 1
1.14878025356691 1
1.2048315785518 1
0.984974508607257 1
0.729336137069257 1
0.712105558672033 1
0.957690691838546 1
0.890335051532075 1
1.21990412680983 1
1.27386875211313 1
0.864869731158226 1
0.995022951599355 1
1.64483362300651 0
0.674405491895022 1
1.07706899488739 1
1.18298397437188 1
0.773820311393174 1
1.0362381463337 1
0.878689589194821 1
1.23542524645141 1
0.889589128361219 1
1.25785523937555 1
0.931167138851927 1
1.15500086969013 1
1.02339376136673 1
1.05898729682634 1
1.06492235795081 1
0.922638939518595 1
0.74591908557115 1
1.0828435441222 1
0.954242372518696 1
0.826457032509269 1
0.827767984237714 1
0.985818764205437 1
1.15302239426199 1
1.05945921276165 1
1.19547460928678 1
1.11675792329919 1
0.776524265017325 1
1.0029638919214 1
0.946056624292782 1
1.31251029551773 1
0.989489455593481 1
0.793040223215579 1
1.04109206918104 1
0.939442066851364 1
1.15929534962229 1
0.966355810373744 1
1.28086044865421 1
0.911782673970645 1
1.04519560450579 1
0.885405662477879 1
1.31293969388028 1
1.05217334064476 1
0.951522371268579 1
0.781382747716845 1
0.891269568822434 1
1.03650016867776 1
1.38958816085347 0
1.07493036928527 1
1.23171870954574 1
0.981737426058363 1
0.869124617708452 1
1.03157506818909 1
1.03608651479949 1
1.06787956055336 1
0.98222961455524 1
1.02753947400437 1
0.883549667058087 1
1.18420883534129 1
1.03054462001896 1
1.00266483418589 1
1.12621403711109 1
1.0426004865495 1
1.0291145353859 1
0.972331741804217 1
1.09476477688233 1
0.929279622584262 1
0.878184393113161 1
0.965922323192486 1
1.16592118404694 1
0.929403859390215 1
1.18824287757575 1
1.04689002244471 1
1.14645495780519 1
1.09023998813326 1
1.09420469648946 1
0.794685584883006 1
0.839320279390725 1
0.860016283528764 1
0.881744028142121 1
1.15218625760398 1
1.31203324477385 1
0.789274036537069 1
0.916240135491313 1
1.02004778834577 1
0.849784810621143 1
0.984262586405732 1
0.870575556621234 1
0.864720299799025 1
1.24337003346757 1
1.21931892221692 1
0.994759123540566 1
0.934898045701214 1
0.970510840690146 1
0.908037400198136 1
1.11927563252491 1
0.869969207158433 1
0.888522916711317 1
0.993382520047948 1
0.830744444793516 1
0.875276105535188 1
1.18825265520351 1
0.987997928024521 1
1.09950631520947 1
0.950175888835527 1
1.05226336626793 1
0.931514289058445 1
0.948278557375998 1
0.685535075847033 1
0.881790150733931 1
0.847269958228684 1
1.01525427900074 1
0.768126094368276 1
1.21768974496332 1
0.929649015926606 1
0.643999940660018 1
1.10246557517783 1
1.02386075248595 1
0.933975549384239 1
0.786993602297785 1
1.07713361919744 1
0.783199798898247 1
1.39509697516698 0
1.12933333241504 1
0.7203154632137 1
1.08751674017798 1
0.977637593189508 1
1.03004336939055 1
0.965753090564682 1
0.901774333176974 1
0.661124119850435 1
1.03015592951968 1
1.10672814033663 1
1.25422620363809 1
0.929388973448802 1
1.19442690523388 1
0.913126616068538 1
1.07138937549155 1
0.87029565456621 1
0.990901420208254 1
0.933125535774836 1
0.84786886988206 1
1.10231993110314 1
1.07546822944859 1
0.764794907987619 1
1.15889766728886 1
1.00296367011561 1
0.887390790784049 1
0.762332041095196 1
0.881908543150585 1
1.19032366939985 1
1.07530673521699 1
0.845113979696169 1
0.844788451036848 1
1.06462308708803 1
0.872000258246568 1
0.986815203127471 1
0.844396026659264 1
1.1691290553723 1
0.972052041538466 1
0.903196487148908 1
1.00649318317513 1
1.22672186044527 1
1.11424098571799 1
0.944142027151593 1
1.06694381141344 1
1.11972558328963 1
1.47884951203067 0
1.11922870984841 1
1.10077592046466 1
1.16053599545379 1
1.00365556667179 1
1.10307875169437 1
1.06547682021839 1
1.05069636896243 1
0.70161721729827 1
0.693451123492106 1
1.21236037815076 1
0.91285240754877 1
0.899939902499079 1
0.837677310534984 1
0.992504715162776 1
1.0359627527199 1
1.20200445478454 1
1.00589107315881 1
0.970053157662917 1
0.98495424391355 1
1.07486961397535 1
0.896402372732981 1
1.22664758227879 1
1.19749672424817 1
1.14373973596195 1
0.770797944516486 1
1.17851323318988 1
1.04371633129553 1
0.735770338048315 1
1.13432549236513 1
1.23914076787577 1
0.920115364894313 1
0.94607446139057 1
0.993012017907527 1
1.0270283971829 1
1.05236030821523 1
1.1710307573181 1
1.15239168893447 1
1.50444023673956 0
1.21556069434466 1
1.06063337107401 1
0.514230809835413 0
1.04951602532363 1
0.872454712820805 1
1.1444405012615 1
0.810435219940865 1
0.789946891414096 1
0.990051088950412 1
0.747990630509421 1
1.06219688502562 1
0.929310494344822 1
0.980471864205405 1
1.07039735340654 1
1.06915876109066 1
0.861978422006613 1
1.01619760983814 1
0.89105261908988 1
1.03428342500166 1
1.16520821884415 1
0.836410590580589 1
0.721653661480299 1
0.978574364142768 1
1.200807260399 1
0.923167633484161 1
0.900935119399245 1
0.973446744889119 1
1.05159640043777 1
1.12543428733899 1
0.816335243346983 1
1.09092208226412 1
1.17565583708205 1
1.16594171169468 1
0.985702763468701 1
1.02931041628061 1
1.01077928854836 1
0.68344801028156 1
0.956009807956218 1
0.981777209922237 1
0.99178987923756 1
0.836410198886351 1
0.717873542354318 1
0.964245327094365 1
0.928106849992088 1
1.33737235055064 0
1.19606609482924 1
1.1835964002321 1
0.694889821958033 1
1.10222316344167 1
0.912222682826326 1
0.829047785339681 1
0.878040565623005 1
0.699066999201538 1
1.16821449593855 1
1.10992934019163 1
0.748586607395353 1
0.988936956417002 1
0.985543222812789 1
0.868331382781556 1
0.696008541211146 1
1.07605859898009 1
0.804745583029456 1
0.769916046200163 1
1.07547797268278 1
1.00785724928116 1
0.837353405462943 1
1.07620889713745 1
0.655442907907257 0
0.971806526756247 1
1.03130967371559 1
1.03916264477678 1
1.04283180062803 1
1.1619820789875 1
1.12226105918962 1
0.87479200641907 1
1.03100442324252 1
1.13950265787905 1
1.09905582999481 1
0.767557473054492 1
1.22556884290185 1
0.881673000066433 1
0.883050532875903 1
1.28400188888636 1
1.1670009096736 1
1.15749466991802 1
0.960351728290795 1
1.06211059163349 1
1.16272004186648 1
0.882621015852568 1
0.729897685440403 1
1.04283720696544 1
0.709077112943577 1
1.37080472584543 1
1.11454693217604 1
0.917837288621578 1
1.1571320848673 1
0.910414176772938 1
0.870538860912509 1
0.978247335190036 1
1.00974754077677 1
1.09948573923717 1
0.932963659297518 1
0.823340077818223 1
1.08264554009856 1
1.06688552654346 1
1.13836150110411 1
0.845127479162585 1
1.36587621569238 1
0.910253042489015 1
0.990643945181657 1
1.05719902129032 1
1.23105980641668 1
0.821052354586208 1
0.997396455893712 1
1.16666783296256 1
0.924224540253174 1
1.03245041437155 1
1.02895600579227 1
0.9450022067909 1
0.931880085299231 1
1.10786708136587 1
1.07420316296955 1
0.910634595267686 1
1.02827895297467 1
0.85769777767682 1
1.20910767324358 1
0.90947141320944 1
0.931157028331785 1
0.689760473192147 1
0.594567642952451 0
1.01410259309194 1
1.10369600602068 1
1.22935130123067 1
0.979741815566778 1
0.933971738669574 1
0.825858048732042 1
1.06520854043988 1
0.970165756527447 1
1.31223416888857 1
1.43098699345862 0
0.774088116993 1
1.00076882573836 1
1.07560545692248 1
1.04376400407525 1
0.967643581157117 1
0.965611085182292 1
0.95269640809259 1
0.856356511074593 1
1.0507697784911 1
0.819056560377237 1
1.07825083720241 1
0.725588634654625 1
0.90166059009238 1
1.06735529791348 1
1.09771774232789 1
0.804476349072077 1
1.07459313477414 1
0.888244140332809 1
1.2060093351841 1
0.801261373835836 1
0.982705648107059 1
1.09101310834143 1
0.856615226400862 1
1.10104591249645 1
1.08708097522646 1
1.02302521763362 1
0.817881898557837 1
1.30563158710835 1
1.18331295363573 1
0.999418266946726 1
1.18255552025213 1
1.09711696195393 1
0.910139187788789 1
1.03713894854528 1
1.1524754453078 1
1.21275878396302 1
0.854833468128407 1
0.695061046570103 1
0.914725458407452 1
1.00736170770695 1
0.888258347579206 1
1.13873657878452 1
0.864425076141229 1
0.853419649708755 1
1.17589276440791 1
1.05107792546501 1
1.35630923026991 1
0.847211967065124 1
1.02385898183741 1
1.15914271491535 1
0.895725868217423 1
1.11128152836587 1
0.99180787763784 1
1.08532930886684 1
0.733604361757451 0
0.849692376287148 1
0.807833682573953 1
0.950721394941495 1
1.03748962968489 1
0.884369476265965 1
0.646573565365334 1
1.03181014877266 1
0.812805410726943 1
0.931611600380164 1
0.722453845432348 1
1.03972659172332 1
1.20132304243767 1
1.23728505305779 1
0.757479077041659 1
0.779121465740039 1
1.12631231527931 1
1.09255509368907 1
1.00876156813254 1
0.688144682787764 0
0.769953989977366 1
0.973457022179831 1
1.13561576824642 1
0.87957851663162 1
0.903705575610305 1
0.868350251025219 1
0.928186648867345 1
0.797172561308578 1
1.18166903730224 1
1.05347138795921 1
0.626668480653966 1
1.14319349255815 1
1.06346672257077 1
1.08045097199011 1
0.99504677281965 1
0.897820692998166 1
0.757024026605125 1
1.0463369066106 1
1.27733970700446 1
0.937064550254095 1
1.2281814925044 1
1.04046580237772 1
0.997821340515165 1
0.77620304506123 1
1.10983763702677 1
1.08910421873901 1
0.925592770890379 1
1.29292739812993 1
0.739845676389793 1
1.19950729603402 1
0.9439475574217 1
1.22557615826828 1
0.791268209030354 1
0.880477470421129 1
0.916992512184083 1
1.24992957710496 1
1.05897371318839 1
0.835244501632253 1
0.828936364120102 1
0.849374538172767 1
1.03810128996292 1
1.19700399147166 1
1.08053280602655 1
0.884147592061604 1
0.757275580126719 1
0.995491754748444 1
1.05136001341674 1
0.90092177888384 1
0.848423837625515 1
1.02462294515477 1
0.948730189416572 1
1.15367903065756 1
0.992048364969912 1
1.13008209321264 1
0.848029511082636 1
0.980270686146779 1
1.07874062513084 1
0.906302424321625 1
0.952469440506421 1
1.28722573408247 1
1.11527629476478 1
0.639745537941627 0
0.995355812438179 1
0.999434494143672 1
1.05373022620588 1
0.778346087316751 1
0.858637093809124 1
1.09154318792032 1
0.870100229365558 1
1.05469473313787 1
0.984773439291606 1
0.999851344260526 1
0.632541150149129 0
0.354448118394702 0
0.892585018828963 1
0.902788144477398 1
1.18695500353267 1
0.983938053066746 1
0.671665789588134 1
0.766642961718027 1
0.986722075175575 1
1.00387267447671 1
0.654608487052752 1
1.33950684099529 1
0.985534564417928 1
1.02053794219805 1
0.968888636783509 1
1.0476471071693 1
1.11432511669129 1
1.16752529687878 1
0.934649412719008 1
1.17777205637134 1
1.03046392428396 1
1.14901363559905 1
1.10783553895578 1
1.12118842737427 1
1.02674363260461 1
1.16579507158208 1
1.02325942219257 1
0.795052683946499 1
0.594842600055962 1
1.13777207345155 1
1.20986479978675 1
0.962943505886609 1
0.997667465405202 1
0.856110093437474 1
0.820667725556688 1
0.93974328344791 1
0.898667126724469 1
1.02258723496782 1
0.949287189236438 1
1.07612813674365 1
1.10294418863811 1
0.878378451506099 1
0.931021157797618 1
1.16893293721671 1
1.02302984868911 1
0.989493331650238 1
0.800197228716118 1
1.01853938261002 1
0.765822942541825 1
0.66275774752778 1
0.84564222678603 1
1.07999237985453 1
0.987013109597656 1
0.777625357407674 1
0.883185343676066 1
1.21178231137345 1
0.94341151502087 1
0.88541774207633 1
0.821432374116185 1
1.02216078233969 1
0.99164151918113 1
1.04962573296193 1
0.853147940696493 1
0.624380059358023 0
0.860663796133067 1
1.22440989587824 1
1.26839003143001 0
0.979060800917022 1
0.896745835727729 1
0.940129762103697 1
0.809659411602385 1
1.12428098958897 1
0.870227100568757 1
1.01020316171175 1
0.859109445729129 1
0.885814468602788 1
1.07438820113116 1
1.19930762750628 1
1.08176699087097 1
1.05323228092475 1
1.25960817309399 0
1.28332321819217 1
1.1960028781417 1
0.999829699179406 1
0.949767388545732 1
1.18574898554731 1
0.798248492824818 1
1.25273573902233 1
1.14174639806261 1
1.03869323022227 1
1.18038707182977 1
0.868312224073379 1
1.35445637619605 0
1.20987489509793 1
1.0171663141198 1
1.17735430375395 1
1.09414975876273 1
0.955395543620412 1
0.9619423916689 1
0.998423298162544 1
0.928264118684544 1
1.06556173362646 1
1.01230179621484 1
0.943907547772855 1
1.01103565364621 1
1.02403042928057 1
1.37826357184385 0
0.999117338868507 1
0.957957451578395 1
1.1302042091816 1
0.472137226278192 0
0.818050211611687 1
0.984050685333766 1
1.02798517353062 1
1.1685602264 1
1.19326224356903 1
0.886985911189026 1
1.05298431998901 1
0.716497982004461 1
0.929068272690438 1
1.02736894958146 1
0.950156276119104 1
0.890529628900717 1
1.11757197603844 1
0.889292789592669 1
1.00606802644834 1
0.941963338788961 1
0.832115799893948 1
1.1940727966562 1
0.940867029336466 1
0.75083655996008 1
0.943066508819725 1
1.18871281155271 1
0.910042887070301 1
0.88501744301703 1
1.05010429054627 1
1.54046418070924 1
0.967150722262549 1
0.987327030488461 1
1.15782515219513 1
1.10657622489321 1
1.05731561539966 1
1.11846377472771 1
0.940085975309602 1
1.04917896384821 1
1.0687261367702 1
1.07657602726959 1
0.630114574965022 1
1.15093130925631 1
0.844057460953119 1
0.90177210081601 1
0.697582662768364 1
1.27254904754814 1
1.07652473338117 1
0.864061156983508 1
0.985513723893971 1
1.10420919868916 1
0.952008852620222 1
0.943963318939426 1
0.715277733957674 1
0.915572092516165 1
0.989902312750239 1
0.60847381129407 0
0.96682634132416 1
0.717627639305367 0
0.864941031380057 1
1.02313218936241 1
1.05340798200881 1
1.33172860433056 1
0.92017493838997 1
1.24519800968239 1
0.917435556874241 1
0.804226315891988 1
1.01111640551825 1
1.19885078112019 1
1.0876495462528 1
0.975377925109039 1
1.00758010709563 1
1.02466529740314 1
1.10176425500446 1
0.604635090230716 0
0.750842820571235 1
0.740077017512851 1
0.710276431408561 1
0.855076241385313 1
0.801428912337012 1
0.996912822489454 1
0.922001018107472 1
1.48405318746258 0
0.747435694330527 1
1.49225039383131 0
1.08607191399521 1
1.05651880360497 1
0.966205599374749 1
1.07845383871893 1
0.751813802611147 1
1.21116073349699 1
1.01215085965586 1
1.05383081149392 1
0.864341914474147 1
0.864843746566643 1
0.965090610897373 1
0.824219859285053 1
1.0225817861846 1
0.90580960267059 1
0.913096472845554 1
1.01041985070685 1
1.13379743345889 1
1.03692223512756 1
1.09045365338039 1
1.19063258531031 1
0.784259934141937 1
1.02359183111699 1
1.30069277258161 1
1.27282356865715 1
0.788607045635972 1
0.960271357586524 1
0.938568743252799 1
0.832840085644784 1
0.922021555184736 1
1.30233258322297 1
1.20069193640069 1
1.05275689739946 1
0.808275856321268 1
0.951468432153887 1
0.632498323077611 1
1.21778550176841 1
1.01097987975808 1
0.852407148008603 1
1.16001368585262 1
0.834802186448686 1
1.08458955078908 1
1.00698111591619 1
1.03338134420519 1
0.997802304640044 1
0.75742352027899 1
0.786553288231524 1
1.15833686575751 1
0.920610918310922 1
0.829391792713563 1
0.886961050193481 1
1.0738351056066 1
0.656483522252993 0
0.828282612844027 1
0.986281593369746 1
1.45903430680253 0
0.793574985244471 1
0.873085539317032 1
0.811932592118227 1
1.25187168267602 1
0.887912348794935 1
0.893105160233863 1
1.02126520592826 1
1.10016977969066 1
0.652588148733686 0
0.787874068229391 1
0.689032239123945 1
1.13699603287114 1
0.815010617221075 1
1.01173379382698 1
1.08705486588493 1
0.875919885169112 1
0.946928658554798 1
0.821710502002908 1
0.865137693748395 1
1.18191568256909 1
0.754722843153447 1
0.961799745326695 1
0.95785394467404 1
0.671545495423736 1
1.19269694556029 1
1.11423086854502 1
0.901610342284275 1
1.15211395901698 1
1.22149295154308 1
0.997695121762272 1
0.768709649632478 1
1.04429901157403 1
1.12796581200136 1
1.15770038753702 1
0.968849995657972 1
0.997287957296352 1
1.10384460027031 1
0.908980185812006 1
0.470352316580542 0
1.21247201786812 1
0.864180240508891 1
0.912355657030908 1
0.956204348909409 1
0.869932185811841 1
1.08201244627303 1
1.2017393917037 1
1.15016747126736 1
0.888290846052701 1
0.870001914662395 1
0.964125408751681 1
0.934632657587858 1
0.993806942984381 1
0.852699128714347 1
1.11828458713901 1
1.10280855206147 1
0.909117128373586 1
1.15913152740529 1
0.968637809445774 1
1.24679403110123 1
1.04201554983995 1
1.18500298289212 1
0.948390125569501 1
0.959724997480083 1
1.29298777971466 1
0.909920685093118 1
1.08138145013169 1
0.759342702772626 1
0.856239894421083 1
0.824520665901531 1
1.22621459774906 1
0.815631530010921 1
0.983175078383353 1
1.26916744800837 1
0.92935121961462 1
1.20400874444658 1
1.08487365050324 1
0.992479148524182 1
0.991428535127607 1
0.996996956299897 1
1.1579934815205 1
1.19400050251771 1
0.894280824742889 1
0.973215378219937 1
1.01506211619642 1
1.05138995909464 1
1.00017591448939 1
1.27369252455847 1
1.09116512235292 1
1.1114240006973 1
1.14045199676674 1
1.09560567461914 1
1.00877632606965 1
0.943557571121189 1
1.11696253401457 1
1.12372641253147 1
1.21806392618065 1
1.14280514117232 1
1.20800204089672 1
0.551106005189016 0
1.09795354000691 1
1.24072893755798 1
1.2487551024543 1
0.858721468560399 1
0.998465905355946 1
0.930974202107081 1
0.728242649199294 1
1.25043148724341 1
1.30376247837818 0
0.991840441726488 1
1.11543542420531 1
1.15186911364379 1
0.924645924221476 1
0.889906771226998 1
0.994869360366267 1
1.01128646451211 1
1.00282995618495 1
0.751384189479979 1
1.08624696936195 1
0.83104286242105 1
0.562811155682323 1
0.895127732924801 1
0.812157206108225 1
1.22890383999781 1
0.957483315842143 1
0.971131209460114 1
0.994441201228739 1
0.892422979838641 1
0.950446953647363 1
0.863829062773958 1
1.21433768290172 1
0.895491354284887 1
1.33430835191714 1
1.22049966658824 1
1.10089050646209 1
1.19688687510607 1
0.998419087140087 1
1.21619440893104 1
0.856881213318056 1
0.950191735018959 1
0.968191628107541 1
1.03904264983157 1
0.773454690249895 1
1.0279593510409 1
1.01321431954112 1
0.804949168231785 1
1.14773228398965 1
1.42032651132489 0
1.09997532566134 1
1.27961241511626 1
0.893395336095783 1
1.45436361521605 0
0.888952816131489 1
1.05310807603569 1
1.01348125445231 1
0.975242946974985 1
1.2548629034717 1
0.852828067911785 1
1.04724023713225 1
1.03243572513894 1
0.798114792193116 1
1.23859519970887 1
0.804906955561954 1
0.776026696023881 1
0.9774742110151 1
0.596566876590412 1
0.979255768759526 1
0.898073315720625 1
1.03303921156591 1
1.1537485210721 1
1.24114720795239 1
0.832346859949325 1
0.845561004749962 1
1.247391802764 1
1.37360691645743 1
0.978936677935792 1
1.0414685438268 1
1.13507278722358 1
0.789752364782459 1
0.651705888289881 0
1.24155389204171 1
1.33682039273041 0
0.775020872050143 1
1.26377453114927 1
0.651344175439551 1
0.964909533687434 1
0.952419023569194 1
0.95928610156457 1
0.86380481307242 1
0.912942597446409 1
0.705923439215184 0
0.889961535646892 1
0.706803486010841 1
1.31310971678706 1
1.0751765794812 1
1.09119124513921 1
0.789115648463656 1
0.860455208038816 1
0.905133967425997 1
0.815890332150426 1
1.0323940045487 1
1.01526872464141 1
0.870401374309529 1
0.732664726402745 1
0.941623529930894 1
1.29606427869115 1
1.14237116218235 1
1.0616447498876 1
1.07090577337407 1
0.949226637974683 1
0.843122370228684 1
0.748456266695396 1
0.836438169053801 1
0.864010544719803 1
1.04916999621573 1
1.1350043429084 1
0.87979410208125 1
0.963342836047261 1
0.918942464618534 1
1.17743655274512 1
1.12395653884672 1
1.01356644553588 1
1.13212236917134 1
0.932450201636143 1
1.28470168125377 1
0.947293088855689 1
1.04284099738352 1
1.05092206186369 1
0.795169932580451 1
0.901870562175273 1
0.574222625445844 0
1.27937525400629 0
0.999575482443013 1
1.07951407063246 1
0.911688431690435 1
0.644027144896371 1
0.971447461131569 1
0.93803771098901 1
0.90379801966077 1
1.30848282945901 1
1.2205086783752 1
0.79602809013053 1
1.03430012032283 1
0.984440266994008 1
1.10045584478033 1
0.94785022516191 1
0.901849490313017 1
1.03698695803332 1
0.811989120951946 1
0.98017174365812 1
1.0337010382795 1
0.792679342927648 1
1.19182952483368 1
1.01269444475439 1
1.16203953330129 1
1.29156496814063 0
1.15322163551986 1
0.932539033363246 1
0.875562335825292 1
0.997014553395047 1
1.10965356223291 1
0.79476488835821 1
0.941139241078076 1
1.01558262536579 1
1.16000846404047 1
0.830488158647541 1
1.17380724961162 1
0.870256943700612 1
0.901217087968883 1
0.814800929169901 1
0.808506228131531 1
1.06433904056568 1
0.898222406655949 1
1.0765073291725 1
0.780366710396972 1
0.921121076694556 1
0.971341958613738 1
0.962017834883099 1
1.08944903951454 1
1.36356476724284 0
0.774604908820765 1
0.693262028096793 1
1.00980667195215 1
0.876929872828446 1
0.993093908959913 1
1.04406684528743 1
0.781199153968953 1
1.16731723034168 1
1.11296133255519 1
0.821609999648057 1
1.08571986679874 1
1.03291372359211 1
0.876859606462188 1
0.92959873751724 1
1.21949209193187 1
0.930378796808829 1
0.964433947471355 1
1.01432329578282 1
0.761682985698573 1
1.06619980792168 1
0.771385300889851 1
1.07752276549387 1
1.27145115211268 1
0.885787281497928 1
1.27209124741284 1
0.905754719916105 1
1.30561750204842 1
1.12833262479268 1
1.34439953123668 0
0.972039887528808 1
1.31115082126963 1
0.927874206471532 1
0.956406811744861 1
1.13511097281376 1
1.06975435073735 1
0.870822844315589 1
1.00481912095221 1
0.716015391655578 1
1.0047317019222 1
1.2789514309665 1
0.957446534168981 1
1.12104820912413 1
1.01660962636537 1
1.25020538947556 1
1.24803897192648 1
0.930616384961446 1
0.871849296704263 1
1.24100503493592 1
0.858100718843527 1
0.933647060205309 1
1.06484748777549 1
0.774986429346771 1
0.941392527471152 1
0.952244943676114 1
1.08819160724249 1
1.29547605217903 1
1.17143290953089 1
1.40922480352194 1
1.29055301544071 1
0.944904355890964 1
1.1247505930208 1
0.755437538050328 1
1.19760853745199 1
1.17016950159487 1
1.05031441959594 1
0.940212527783956 1
0.997501986394945 1
0.808200184859901 1
1.08546191247945 1
1.17612154811888 1
0.964705032730706 1
1.30656117324346 1
1.11816336129951 1
0.927660089230931 1
1.16422849292162 1
0.998315075567918 1
0.95168140219207 1
1.16633176420135 1
0.890868973156579 1
1.039121465088 1
1.04416311111718 1
0.953854703720728 1
0.824569492732797 1
1.00698697643052 1
1.24420359661472 1
0.860983779619798 1
0.795508429734961 1
0.901250542699441 1
0.932315814139942 1
0.912506708715681 1
0.972120063146597 1
0.883586314693067 1
0.850874405466733 1
0.920444096725932 1
1.026763114657 1
0.952558336067115 1
0.848097279695674 1
0.943905295831017 1
1.03632501502635 1
1.16211039402429 1
0.764747825426048 1
0.873754761575071 1
1.08511708911988 1
1.17839835639045 1
1.09390407359677 1
0.908577062262201 1
0.957357857472979 1
0.835123352959498 1
0.976980924036912 1
1.13939177615776 1
1.18222135167531 1
1.1251814037634 1
0.777755280143479 1
1.06186302472143 1
1.15637524067454 1
0.913804849954981 1
0.820414514102518 1
0.837000887978538 1
0.987907487299207 1
1.02267518371041 1
1.11321605880723 1
1.15820086461088 1
1.07100612607142 1
1.67972506233375 0
1.26528268374791 1
0.639385044373433 1
1.04325041209342 1
1.33785085117546 0
1.10371689768628 1
0.949107221171649 1
0.886045244850941 1
1.02194903408419 1
0.992311486742524 1
1.01084927908995 1
0.87077884326362 1
1.13963909115708 1
0.694073057306508 1
1.00128819796435 1
0.984284110976686 1
0.917122196895014 1
1.08696346931081 1
0.807685146711004 1
0.569291232539357 0
0.85120760614869 1
0.976067899149411 1
1.0051536587425 1
0.9756949692805 1
0.929691657561007 1
0.987343245705166 1
1.09781053891617 1
0.937421076939305 1
1.12982719934509 1
0.612866865390475 1
1.17406624500008 1
1.0265406228498 1
0.810243659363017 1
0.759947642764965 1
0.886499226519178 1
1.06601774782414 1
1.0819921825993 1
0.708835372113783 1
0.869267019356029 1
1.02286207249854 1
1.1440676484646 1
1.02261158617508 1
1.20490597696879 1
0.932555605370959 1
1.03701774036359 1
1.06444358976544 1
0.726571994148626 1
1.02685070261146 1
1.12808722793075 1
0.53730905447811 1
1.0281424897207 1
0.721162843703011 1
0.997959041597427 1
1.49716776531787 1
1.05796629441948 1
1.20414489416813 1
0.822826020197452 1
0.724333341651677 1
1.07157154909286 1
0.939295119280771 1
1.17902216685834 1
0.723353958518283 1
0.995447138767314 1
0.997239909738567 1
0.918580238321285 1
1.19002991272357 1
0.898645457265421 1
0.87471139552028 1
0.959182692706166 1
1.13065764659382 1
0.8723739816434 1
0.799190049972462 1
0.951369323286154 1
1.16499750858555 1
1.01723435209418 1
0.890600198420674 1
0.923739233378069 1
0.95797335800599 1
0.853077170706763 1
0.969958728796708 1
1.03138667120763 1
0.950435782828337 1
1.01544779069145 1
1.02434192193752 1
1.07478612159884 1
1.14874415833832 1
0.844723944453948 1
1.08462323211139 1
0.856880177740114 1
1.20236547283193 1
0.933385712342528 1
0.904365875073856 1
1.23456269826569 1
1.11771826474625 1
0.730955632939439 1
0.860641334232606 1
0.933448175472652 1
1.12282801994937 1
0.950810758504505 1
0.843273288887377 1
1.05303794932283 1
1.19579064511497 1
1.03257331600733 1
1.29192229660191 1
0.987209085000848 1
0.875475269610558 1
0.927227830793424 1
0.822994570357916 1
1.19002063674376 1
1.02991762858835 1
0.920233488131479 1
1.15544668013374 1
1.13873967726336 1
0.939545281012703 1
1.11470310753077 1
1.02656798138222 1
1.06146439490836 1
0.765160912907743 1
0.903646392473098 1
1.2919733609093 1
1.05531982643072 1
0.947489569129624 1
1.15637540939594 1
0.866639281072767 1
1.1944131915288 1
1.20808644316816 1
0.789427168211026 1
0.902752792921806 1
1.07653866073712 1
0.909760277511671 1
1.10959850272468 1
0.820640024867404 1
0.749601858935029 1
0.914443828595912 1
0.71458280842272 0
1.15697702967668 1
0.996916645429742 1
0.95579145558909 1
0.917664761394304 1
1.02193423633164 1
1.02799349956618 1
0.689559720684307 1
0.869932795548085 1
1.07761141712078 1
1.11197129639468 1
1.05835721802529 1
0.888625486394958 1
0.992437392517382 1
0.974339116908198 1
1.1870680713454 1
1.04746520749522 1
1.17613784246676 1
1.06364503418666 1
1.2910387020398 1
0.693238605575788 1
0.679077084420339 0
1.24218068773593 1
1.24702791955915 1
0.968354444022264 1
1.04516003327756 1
1.08843029415988 1
0.967173947504286 1
0.947896503749408 1
0.818491113278729 1
1.10486690660643 1
0.872012020715716 1
1.00349867897821 1
1.02569396898305 1
1.28406217834498 1
0.769233722164378 1
1.11947653243646 1
0.781315151284029 1
0.882924208259445 1
0.876742366941306 1
1.0137727309546 1
0.956535226250991 1
0.939281045404519 1
0.990265654531807 1
1.30228371097064 1
1.02900556379452 1
0.810299672062148 1
1.02344339782748 1
1.0256547823628 1
1.0117034226502 1
1.03340577293198 1
0.803131844811637 1
0.920311022889566 1
0.851600582271531 1
1.0918623811358 1
0.956758683346503 1
0.957943929814893 1
0.560516016802808 0
1.15046201710874 1
0.817277461848996 1
1.08583228439135 1
0.735376159187486 1
0.656249300345412 0
1.21463110084544 1
0.94667732316644 1
1.17921922322978 1
0.944169476819361 1
1.04567957391946 1
1.08163522084073 1
0.962112200493473 1
1.02780880291185 1
0.892367906703581 1
1.34648231731172 0
0.832298083421108 1
0.786985058542528 1
1.19279559915015 1
1.29730753612161 1
1.26006244370272 1
0.711204632443812 1
1.09497224229051 1
1.23207595166486 1
0.953071698663721 1
1.33305335610483 0
0.867261285205102 1
1.11574287430218 1
0.961231214741543 1
0.947395304851179 1
1.24449174973062 1
0.942477948679266 1
0.963823040892025 1
1.07934533281004 1
0.744576638860805 1
1.00691443332237 1
0.851177179670661 1
1.03449887244666 1
0.937682152463106 1
1.09609924947576 1
1.42348850642064 0
1.00852193763504 1
1.00194911687609 1
0.891391019924544 1
0.918675539225014 1
0.76892769681688 1
0.991196983669513 1
1.09736577013327 1
0.917520441728745 1
1.09234917809109 1
1.05824464008653 1
0.777548580029957 1
1.23575597817703 1
1.00754281821759 1
0.777641259349306 1
0.914503337078415 1
0.791865901840463 1
1.019294563947 1
0.946949043039706 1
0.937883678723623 1
1.00119410727029 1
0.831065702637641 1
1.02221711161611 1
0.767692153089219 1
1.04243672237726 1
1.01271731774418 1
1.25924404433015 1
1.00807986692265 1
1.13821938125668 1
0.904705996139681 1
1.31589233372094 1
0.962450554890867 1
0.995791394413702 1
0.724864005244686 1
0.660651542301244 0
0.70995218675917 1
1.21593488385093 1
1.11836261826267 1
0.888157383797276 1
1.2171823519904 1
1.30405703653878 1
1.17717166175012 1
0.960907677263502 1
0.851937737705156 1
1.07421289497691 1
0.663151336451663 1
1.09962598171308 1
1.00489816507066 1
0.983490812813454 1
0.895574463365627 1
0.989393250512732 1
0.756345318493679 1
0.842073916075329 1
1.39403386099234 0
0.935711503165067 1
0.712726061797226 1
0.938953031257438 1
1.0937798694236 1
1.05706657790874 1
0.997789963356819 1
1.01915087208904 1
0.889976732431699 1
0.855489022345103 1
0.955905103941645 1
0.896408910988614 1
1.20279893935533 1
1.11463855116401 1
1.03757929201242 1
0.653865273862126 0
0.902932946162046 1
1.37602731686883 1
1.02613809570904 1
1.24238371629977 1
0.917224156938873 1
0.891412316148671 1
1.28419701262568 0
1.03542950329963 1
0.95642870021917 1
1.15115488351864 1
1.25604445358723 1
1.06315073217428 1
1.03922033808106 1
0.899846078659958 1
0.889177782955343 1
0.920091431907378 1
0.85404511737008 1
0.917134072614285 1
1.00915612977606 1
0.801773998697845 1
0.892069388844434 1
1.08435533372191 1
0.828178501677884 1
0.816715543006487 1
0.782959838280793 1
0.88866438982405 1
0.877191142908514 1
1.04956835056376 1
1.13659232266063 1
0.921960204813764 1
0.982504348166821 1
1.16068643060309 1
0.996034368155702 1
1.04305051022004 1
0.877450298242835 1
0.966421326190904 1
1.10724742706357 1
0.807533928868362 1
1.00779372107827 1
0.749017863663852 1
1.08076141864552 1
0.972123287711833 1
1.03477712027942 1
0.843166906630675 1
1.24925580633035 1
0.967581921103316 1
1.05527918800824 1
1.04054199198328 1
1.21253521077941 1
0.897191214755547 1
1.02435486154436 1
0.950434676485753 1
0.849781458186205 1
0.408606885596606 0
1.07340853809714 1
0.992624481891712 1
0.992054259106192 1
0.877770208831941 1
1.2099572101345 1
1.11630788787316 1
1.1398425899673 1
1.11708397019491 1
0.920699053034703 1
0.922278017381272 1
0.941573423431239 1
0.90838739215002 1
1.17864694514767 1
0.718622044393986 1
0.946170066076369 1
0.931050539906583 1
0.887423697431921 1
1.1803002993352 1
0.991524343186956 1
0.896467608256481 1
1.56358675130521 0
0.955239679321982 1
1.13991989683868 1
0.957534350128689 1
0.931886855191676 1
1.04694564012453 1
0.640096707162313 0
0.908160355921886 1
1.03095082734375 1
1.20433765321804 1
1.08872880508163 1
0.428056680012018 0
1.02234091600158 1
0.998122001779356 1
1.13967660641648 1
1.11827496617819 1
0.927094548372448 1
1.01497038164728 1
1.30195882460414 1
1.18123930191954 1
0.858651955417828 1
0.786744566486691 1
1.13155033277563 1
0.932265040327654 1
1.06117137120321 1
1.10927244962488 1
0.978346843887872 1
0.759257938225154 1
1.11008059668725 1
1.18535672085759 1
0.909022936524944 1
1.24029619133278 1
0.901240798292929 1
0.935275870591262 1
1.07929856674282 1
1.0174149265021 1
1.02389899122613 1
0.967178076986816 1
1.13462441421597 1
1.0472959494259 1
0.756361515856264 1
1.15619617935605 1
0.708020159259685 1
1.00976207418164 1
0.91460872723933 1
1.03827344502543 1
0.99985323352296 1
0.951212639040719 1
1.14856597318583 1
1.00275505979625 1
0.962092693892709 1
0.600864071500539 1
1.07377061612782 1
0.894184064681309 1
1.2168844249317 1
0.981386098874382 1
0.950510111644639 1
1.14982705237078 1
0.758898917906364 1
0.791669913528394 1
1.0310952628207 1
1.37411354161408 1
1.08857974548079 1
1.01270548404948 1
1.10388294917392 1
1.15081935358999 1
0.860303650867607 1
1.16739416381921 1
1.11705221459314 1
0.984654836493572 1
0.844409643740011 1
0.933523765686141 1
1.03945421572909 1
1.19560855266827 1
1.06619541678154 1
0.868234341975723 1
1.0869361240478 1
1.10028060957796 1
0.959999874057796 1
0.523198465681395 1
0.98277688053777 1
1.16409916824561 1
0.77755978465383 1
0.797079256502297 1
0.801642519742571 1
1.04791808066739 1
0.867810905161898 1
1.16245703556362 1
1.03928462225342 1
0.854127238663143 1
0.892754322418909 1
1.26227581821157 1
1.02462656094873 1
1.17164570595557 1
0.969862203803325 1
1.14370491871633 1
1.03858228658623 1
0.940225803291147 1
1.32613360394309 0
0.945723250611314 1
0.94731235091056 1
0.982214957955411 1
1.13216100478525 1
0.86565048578668 1
1.07327573363047 1
0.916874517974605 1
0.660540775122368 0
1.26681635218971 1
1.03634518380498 1
1.04618717803945 1
1.05455250355039 1
1.03616987260451 1
1.13858840202124 1
1.25250946180885 1
0.759401875623263 1
1.26254264724511 1
1.05036789207211 1
0.852535522206655 1
1.05657832000962 1
0.883723473669276 1
0.908619595415443 1
1.0648067023869 1
0.930757758321924 1
0.949255156785689 1
1.14840204463274 1
0.983085349469848 1
1.0197057699593 1
1.24713199141515 1
1.00056420563171 1
1.07141903581573 1
1.23703200588247 1
1.03034105185784 1
0.984306009293241 1
1.10985755652639 1
1.22786912585069 1
0.938765067930755 1
1.09290770431919 1
0.996270858905903 1
1.11518947802619 1
1.38921035312105 1
0.777024879596799 1
0.934211669391413 1
1.01054912420185 1
1.05999048695074 1
0.722814843872996 1
1.04819553611639 1
0.829213108048163 1
1.01790196219953 1
0.903248846716456 1
0.881927694569088 1
1.17082779220423 1
1.07061420125213 1
0.722402549554867 1
1.00503292816041 1
0.599121164909821 0
0.999368568605882 1
1.26490548039524 1
1.14234345305322 1
0.873271009196763 1
1.00453182773693 1
1.13554057662424 1
1.01195536978439 1
0.692422221078517 1
1.0300475460379 1
0.948518057482276 1
1.52224750853426 0
0.923406858304979 1
0.748674371658165 1
1.01851278304159 1
0.724367547580825 1
0.825683486740589 1
1.01044530764294 1
0.653714510598617 1
0.890303713595659 1
1.02208841107456 1
1.02163943156874 1
1.35349428294549 1
0.77329854105679 1
1.0507250942092 1
1.05573690018888 1
1.27558657899536 1
1.25389945971349 1
0.859340047676556 1
1.00693968509619 1
1.06391264106412 1
0.850751685112445 1
0.715906261121922 1
0.862983996967668 1
0.701628210056227 1
1.0876860339939 1
0.81198554303186 1
1.01754421852821 1
0.852169379365251 1
0.907559723379658 1
0.931182718863594 1
0.898028391867715 1
1.16086397300257 1
0.89049300166603 1
1.17421589555746 1
0.960246790066936 1
0.85783108313191 1
1.061475425708 1
0.858208889363307 1
1.22212900727069 1
1.08186041838445 1
1.03961693511609 1
1.58432401924909 0
0.909848139946835 1
0.801039778052348 1
1.08892864200201 1
0.980022556319531 1
1.14106131952136 1
0.999191937306408 1
0.954499539434744 1
0.954096075188803 1
0.884243735118077 1
1.14136285157553 1
1.17783401618152 1
0.898290001740834 1
1.03345891768475 1
0.728098527402832 1
0.668444241601573 0
1.10157234109768 1
0.786700433492278 1
0.788897948367101 1
1.0133569094653 1
0.980591593353133 1
1.09118847705343 1
1.01991664698802 1
1.15829519266594 1
1.12025279652369 1
1.32929239793584 0
0.908366628555629 1
0.964443005248683 1
1.10299072264876 1
0.941547849939953 1
1.28228178265552 1
0.975154003920234 1
0.90208882695762 1
0.86626756753713 1
0.891499791987927 1
1.04404203058217 1
0.991452321503899 1
1.14751615134146 1
1.11912154119347 1
0.744595848799559 1
0.928742153502619 1
0.769361193508461 1
0.885396050020105 1
0.961546411327525 1
0.997027967920776 1
1.23368947221163 1
0.703245796533852 1
1.06108785760169 1
0.828914620954171 1
1.07611537765861 1
1.06050314419876 1
1.51069781160566 0
1.067785647302 1
0.735337286337678 1
1.32481359512571 1
0.803104269538507 1
0.808180578434027 1
1.12332950595754 1
0.984129963419213 1
0.94544730899776 1
1.04453768235097 1
1.15781766679232 1
1.3489814601168 1
1.15252744940878 1
0.863139125200549 1
0.439972258500096 0
1.03124837456651 1
1.05341159765934 1
0.868118283574914 1
0.951204245861232 1
0.904439000612395 1
1.06077445386447 1
1.20446208654511 1
1.12994030331734 1
0.988205786479738 1
1.30078288742429 1
0.94786154401156 1
1.08419804698628 1
0.859581114237498 1
0.92608834615998 1
0.843788109119385 1
1.04102080694762 1
1.06902108670961 1
0.940048228146454 1
1.130915549021 1
0.982475516754085 1
0.937786243271754 1
1.09883165050167 1
1.04529746957831 1
1.10863099795489 1
0.909467845975986 1
1.14660870338172 1
1.09433679274046 1
0.868345608383873 1
0.669584689472792 1
0.956960069153714 1
0.874340173072433 1
1.00550957366105 1
1.27965320462766 1
0.972940527903528 1
0.95590785340008 1
0.844364053606057 1
1.05982197995041 1
1.04924772651691 1
0.897256590329813 1
1.19456301899123 1
1.0812387930866 1
1.32156567527012 1
0.773381185183391 1
1.02089954085728 1
0.576567795008401 0
0.79654322749482 1
1.00337426900965 1
1.11781124540826 1
0.829932249544131 1
1.2862528257459 1
0.795740215477972 1
1.14442454513728 1
0.60323149413192 0
1.11206487148771 1
0.961521239143031 1
1.08572620085608 1
1.0383018756302 1
1.15193933882543 1
1.17845990964873 1
0.911599357495077 1
1.15923833183373 1
1.0425712330167 1
0.812142206241981 1
1.04968193952285 1
0.876475921307486 1
0.888528288580895 1
0.721322861214073 1
1.04580757644599 1
0.863795425449579 1
1.19109427885771 1
0.932715337660631 1
0.893906582738526 1
1.33745141892507 1
0.981440037965078 1
1.04825762938805 1
1.06640933388198 1
1.02328474804153 1
1.37999907933398 1
1.35033553978352 1
1.03609170917399 1
1.02118086230225 1
1.18236732208522 1
0.934227577751643 1
0.989748687076235 1
1.05494442413851 1
1.00497051762209 1
0.932965595783917 1
0.902230065860969 1
0.420371620648858 0
0.87488192962351 1
0.983619104880747 1
1.13113174813012 1
1.15477821364999 1
0.976819279825268 1
1.19469041284654 1
0.792157737416842 1
0.739861817319289 1
0.827638325593281 1
0.644873726348429 1
0.989282981128668 1
1.08285425480089 1
0.984514733107828 1
1.07188158282773 1
1.13862681747624 1
1.04639277536193 1
1.23219272526518 1
1.33664137500012 0
0.867972769472813 1
0.899721495901192 1
0.867971339536541 1
1.08211940251593 1
1.06611200980318 1
1.10228251088532 1
1.13710993229366 1
1.27278205005613 1
0.87885750468368 1
1.02350780724065 1
1.01663609371618 1
1.35371295437712 1
1.17697846962574 1
1.12923329209007 1
1.24068635527551 1
1.23198668467546 1
0.773656288552503 1
1.01095720720762 1
0.82300235791293 1
0.780727423538835 1
1.04728276762199 1
0.958845795065814 1
1.15131510517059 1
0.949748927519013 1
0.816384610451412 1
1.20452621345447 1
0.675147125446724 1
0.795483404581287 1
1.20487794118037 1
1.34488683466306 0
1.14401407930179 1
1.01811681748348 1
0.79230227538959 1
0.919184820433463 1
0.880752899309662 1
1.12177556003845 1
0.66689735335652 0
0.842068059928793 1
0.930658116468652 1
0.878718028145566 1
0.860878089802044 1
1.37955286886962 1
0.999107678669316 1
0.947912428564309 1
1.18678545410831 1
0.872506666328008 1
1.22515901039229 1
1.14959571862369 1
1.4546565271056 0
1.09522712310719 1
0.93514307616692 1
0.945118571149396 1
0.888853123232213 1
1.01076136652129 1
1.14447478971829 1
0.894116622339926 1
1.15400188639516 1
1.19056121034515 1
0.883301849176812 1
0.961126680725242 1
0.775873125600511 1
0.974083031807787 1
0.875976261433215 1
0.988484789734061 1
1.33979572628066 1
0.647809787178803 0
1.31711117547026 1
1.08523529423176 1
1.08047020364525 1
0.875020164236585 1
1.08397158759906 1
0.803137707324036 1
1.13317310811233 1
0.959313069410745 1
1.000522174248 1
0.660851803783335 0
0.657907493490323 1
1.31725582848902 1
1.0798352544007 1
0.909722743059427 1
1.32934581395392 1
1.23301163417112 1
1.06671785752257 1
1.07851126747364 1
0.892625268549728 1
0.933393940307759 1
1.19860420736291 1
1.08897134273049 1
1.05530517530761 1
1.01104868546888 1
0.932080376001901 1
1.10813578357549 1
1.19131226390168 1
0.657893737257783 1
0.935635138911395 1
1.11217212126193 1
1.30582188301639 1
0.66056870119268 0
0.977380575655439 1
0.948510036161347 1
1.14143827377159 1
1.03499214403544 1
0.917312326133912 1
1.12848570464169 1
0.983998881904625 1
0.8588214902418 1
1.22333920729775 1
1.1287773860821 1
1.07022882762214 1
1.13359406805627 1
0.94941305306553 1
0.849622520069035 1
1.2285808532853 1
1.12277143478965 1
0.79106649694423 1
0.980353288984333 1
0.71959479193604 0
1.10816166233801 1
0.990751536454435 1
1.0900049828437 1
0.931210624703175 1
1.03051536711208 1
0.957821011761418 1
1.11974796984091 1
0.797687077636718 1
1.37026579948402 0
1.44652092735804 1
0.792189426077433 1
0.751909910942687 1
1.04254879531619 1
1.25641953154776 1
0.854522269104134 1
0.835622532694007 1
0.836035458072747 1
0.989148642229309 1
1.02475248984268 1
1.14389922195735 1
1.10316304612849 1
1.08361630747094 1
1.31280052875906 1
0.944758314479279 1
0.752763646130124 1
1.08044081852838 1
1.01478173524114 1
0.63977090558833 1
0.744400896866883 1
1.10952657180139 1
1.01295625016061 1
1.45779942437855 0
1.13737996332584 1
1.51418450539926 0
1.02806415450697 1
1.03064074853571 1
0.98755430243408 1
1.08120111055279 1
0.873271133928811 1
1.02385418870285 1
0.73912702580811 1
1.16432993732843 1
0.728422638275705 0
1.04638884533137 1
0.649390473041168 1
0.801620225446021 1
0.962013482456832 1
0.874200830367213 1
1.09443222362165 1
1.15451814360886 1
1.06293133965335 1
1.2432495253246 1
1.14899709804214 1
1.00890640317214 1
0.910329468075095 1
0.879674502525759 1
0.992114766526788 1
0.96759492702861 1
0.734873411493219 1
0.791351773874597 1
1.08033350494363 1
0.917274742897476 1
0.876623475589008 1
1.21824254915496 1
1.16332418590927 1
0.74171001574644 1
1.42880481391088 0
0.822671037787246 1
1.0665859607123 1
0.918421645547784 1
1.10580678058432 1
0.866601816529274 1
0.872085233853578 1
0.905470171570614 1
1.12625658896781 1
0.851005081907578 1
0.969017536273816 1
0.839765728354004 1
0.618273848640084 0
1.00666300942771 1
0.759688771805993 1
0.821443927006437 1
1.13165360209788 1
0.90647807482812 1
0.89689799980795 1
1.10737080677607 1
0.810320691846326 1
1.02906793485007 1
1.403922436169 0
1.33999392924605 1
1.04390982540946 1
0.66647090203389 1
0.824271898905431 1
0.930883722023776 1
1.17184659128258 1
0.951743219031043 1
1.1577171249129 1
1.04884931655542 1
1.08040988194399 1
1.19517660242699 1
1.14366187085012 1
0.915931770414787 1
0.963413343763808 1
0.854671185575228 1
1.30075239237114 1
0.826972648916936 1
1.05641712894029 1
0.968683884643182 1
0.818831134365909 1
1.16743486266846 1
0.797759109945465 1
1.14752744331449 1
0.758924066265387 1
0.812481932813469 1
0.975579175161558 1
1.03278678132617 1
0.984602966845647 1
1.21188805523427 1
0.817144384016064 1
1.1100900716529 1
0.807171140534542 1
0.908291048702503 1
0.75085347016268 1
0.7087558393183 1
0.990331812856802 1
0.808305473557594 1
0.754804392974442 1
1.28625430135846 1
1.20009943696636 1
0.980075477532935 1
1.06269806380023 1
1.02587177231217 1
0.993308037116533 1
1.24362112129531 1
0.839322493092764 1
1.18537663941149 1
0.901331082416223 1
0.610974728684388 0
1.22831964857902 1
0.873461159282179 1
0.778770858457731 1
0.998945769869387 1
0.906429746644758 1
0.93334048702231 1
1.04156680243907 1
1.12105423785237 1
0.509768700917482 0
0.865259536528948 1
0.957251444385658 1
0.83974472998046 1
1.13367826706217 1
0.786625583104216 1
1.06574007738684 1
0.950751724739455 1
1.18777145446694 1
1.06489059594676 1
1.36506476728823 1
0.7677365765086 1
1.02920136488493 1
0.746810850324481 1
0.952914188491189 1
0.971546056303353 1
0.648414723666994 0
0.784470044902259 1
1.13285172207456 1
1.06467564047219 1
0.884899165550988 1
0.861053725002237 1
1.09081440028253 1
0.995567422553132 1
0.954889146032634 1
1.17807181998039 1
1.20184599211619 1
1.43628396019666 0
0.993507612712435 1
0.714729760031286 1
1.08891107432318 1
1.17557981378597 1
1.09152976781576 1
1.27316896325397 1
0.869257066515712 1
1.03375451510582 1
0.755601030815384 1
1.08746760819528 1
1.11558405548423 1
1.13646029778021 1
1.16961861003606 1
1.10254066725644 1
1.22097621450901 1
1.13294100648595 1
1.11441118075887 1
0.812869677054605 1
0.694013909158142 1
1.02222712475292 1
0.982457769380265 1
1.0834979524271 1
1.10757256219744 1
1.10038011259247 1
1.03933350590016 1
1.33420782450879 0
1.08771368023169 1
1.5027817373821 0
0.794142540472986 1
1.09396163546839 1
0.758108950598246 1
0.997523500526334 1
0.821668902904535 1
1.37019341161698 1
0.977940030359949 1
0.817509717545077 1
0.827741685554465 1
1.01120989164399 1
0.948035379784426 1
1.34969589552733 0
0.779273157566157 1
1.00191854834085 1
1.08332879021593 1
0.715459746955387 1
1.01956236762748 1
0.998257200818969 1
0.905779698557688 1
1.11751337646962 1
1.01963474403992 1
0.974223728318837 1
0.911518419764503 1
1.29962774709784 1
1.15814207042174 1
0.661325548145636 0
1.23049195577151 1
0.908878540723927 1
1.03125554857018 1
1.06534694379283 1
0.949700728514574 1
1.31651398422604 1
0.825476576838241 1
0.923095227228316 1
0.977135710313204 1
1.21830219394442 1
1.06386149972906 1
0.74924747722333 1
0.868301786882445 1
1.51213870275912 0
0.924584788911839 1
0.99471978694867 1
1.12770567653277 1
0.907908710942351 1
1.19506806117506 1
0.73960465235648 0
1.22060294827158 1
0.972706811720304 1
0.834245675430711 1
1.11438895831202 1
0.630540665619344 0
1.10158724297446 1
1.04076089656158 1
0.835064928144971 1
1.15183428515492 1
1.06075671938197 1
1.31631076637937 1
1.22057702893773 1
1.20641295384722 1
0.911042262564531 1
0.895077164246337 1
1.20469234444258 1
0.771241979477086 1
0.727992446530923 1
1.0158718203749 1
0.972869991379012 1
1.05853957767562 1
0.867719914854787 1
0.897613980090972 1
1.02175289390295 1
1.21503325713313 1
1.13188771903897 1
0.821702925508344 1
0.793974236868343 1
0.738722917561165 1
1.1514044201195 1
0.987865639880809 1
1.06150508084888 1
0.980288256575059 1
1.02411842134958 1
1.2133416550022 1
0.934389560417727 1
0.645087772814925 1
1.11017239499593 1
0.957959723147499 1
1.01061560660346 1
0.809666191649965 1
1.26203754309244 1
0.930263554869553 1
0.752101595539814 1
0.908781443009363 1
1.00982315032609 1
0.865904248512019 1
1.02703036660708 1
1.12421314984648 1
0.848666594703656 1
0.947955804704483 1
1.12255649538709 1
0.920598434717823 1
1.04460650333369 1
1.04632388833579 1
0.985825874505455 1
0.934705902508111 1
0.968791836016415 1
1.23513639326609 1
1.00935951138751 1
1.07014896059218 1
1.31848310254193 1
1.18786091175191 1
1.11879500207577 1
1.11022382044357 1
1.0622977326363 1
1.34751214312897 0
1.00417752191045 1
0.981643855993072 1
1.0059607781771 1
1.02499742079352 1
1.03454686757927 1
1.07353681524147 1
1.1658488141833 1
0.956282956370631 1
0.754090794711607 1
0.983867384634545 1
1.24236762875901 1
1.06135537793767 1
0.899490994305806 1
0.963724779663949 1
1.27183803382882 1
1.06758545345714 1
1.16833060409032 1
0.899025502168336 1
0.941437658630143 1
1.08613696497605 1
1.04738972135674 1
1.23987477310534 1
0.700223543181343 1
1.17384184678884 1
0.998622639230451 1
0.878749677426104 1
1.05381857077101 1
0.846490430880666 1
1.18497941173796 1
0.722382945097772 1
1.19646250881364 1
0.924304401986314 1
0.908048878140158 1
0.918126207735574 1
0.967998379621954 1
1.07800178407218 1
0.976006615108858 1
1.33419291291973 1
1.19568310930346 1
0.787344213663809 1
1.22469178614884 1
1.18108090723556 1
1.04040246011274 1
1.13361421912166 1
1.1175807426853 1
0.871938827988822 1
0.85726831773114 1
0.869108637931013 1
1.06963175820509 1
1.01064221693329 1
1.30795806846603 1
0.825187222825144 1
0.937626773539784 1
0.846724840322267 1
1.0586669810081 1
1.0497123688134 1
1.06343021211348 1
0.786327871233449 1
0.770408792891642 1
0.682338953612117 1
0.866088947746267 1
0.996747786965256 1
0.936216027651559 1
1.03775455776969 1
1.17158637569672 1
0.762543982995782 1
1.16050491396562 1
1.02467379234801 1
0.939840851186408 1
1.08338377797149 1
0.734801165625048 1
1.03754653850204 1
0.810925453856852 1
1.06678959498306 1
0.882255462305681 1
1.04909900376812 1
0.908921816257131 1
1.12322543543494 1
0.884034187952311 1
0.924296646452694 1
1.03593417785329 1
1.10817653104713 1
1.07619825866233 1
1.01895365173202 1
1.18582525432578 1
1.07661989796559 1
0.912932498324814 1
1.29410092335564 1
1.02591494022718 1
1.00124625325147 1
0.700454770953569 0
0.695786498338928 0
1.15996486485854 1
0.977431923305768 1
1.05026869928594 1
0.958434871687537 1
0.975818905875973 1
1.01510837937255 1
1.01260158996138 1
1.04174249530629 1
1.0356139051178 1
1.18289568822746 1
0.757139444584872 1
1.30785808319373 1
1.19634562722262 1
1.05725779871292 1
0.759305986981913 1
0.735829483025576 1
1.46221429583294 1
0.936394721786175 1
0.875061632209602 1
0.730462902810752 1
0.946288400747096 1
0.767815747625285 1
0.957524790868513 1
0.92026877580948 1
0.822683861976363 1
0.958374913915189 1
0.962230254322115 1
1.09098336908455 1
0.827134747066207 1
1.10863760853224 1
1.13740620001393 1
1.35021293422356 1
1.62934992610717 0
0.666510598718306 0
0.741752286133771 1
1.0551632790552 1
1.16263041999507 1
1.00122282777597 1
0.989583142437648 1
0.775266930863885 1
0.849061868727987 1
1.10263001354447 1
0.859218918519543 1
0.904590924955326 1
0.842157554066899 1
0.858457741326219 1
0.791685016360391 1
1.08740505632465 1
0.940141309620548 1
0.80341888145453 1
0.833342860878309 1
0.948110368242281 1
1.06483782856746 1
1.16200289074066 1
1.32996550978832 0
0.945301094651553 1
1.04399649649063 1
1.00957158529885 1
1.12499665091054 1
1.21266577821931 1
1.10826689969712 1
0.89289402309879 1
1.22921525749919 1
1.0795549032706 1
0.870251919697608 1
1.39799096045047 0
0.810371792843915 1
1.01103047685794 1
1.00116265759254 1
0.833692142871537 1
1.35016881443858 1
0.968194231075608 1
0.831008066021326 1
0.755983514860874 1
1.17713477735596 1
0.812419557891215 1
0.900414997947918 1
0.851243600605325 1
1.19836735225636 1
0.860058362712953 1
1.15033113568726 1
1.07071564333846 1
0.822115056299041 1
1.1000079957803 1
0.999905236940887 1
0.812623235583389 1
0.982380339506873 1
0.981631937827868 1
0.835283930907325 1
1.00901320678343 1
1.02110113777412 1
1.18297331484421 1
0.816120435752675 1
1.21453367805744 1
1.05809298190786 1
1.34034982694398 1
1.07475145366111 1
1.11823554455421 1
0.880936470843187 1
1.04182749472595 1
0.744586396891614 1
1.0742725117071 1
0.833949177779935 1
0.928511386938073 1
0.798898902720127 1
1.10870600115753 1
0.953039460083762 1
0.913289093060201 1
0.700015438993773 1
0.975881467073938 1
0.842812162831938 1
0.896983786910989 1
0.857591589044589 1
1.02619787679177 1
0.772056150961818 1
0.92382992572625 1
0.755044876498001 1
0.842883617804029 1
1.26102224950393 1
0.657133296571593 0
0.86309311226841 1
1.0702845023404 1
1.14173680153295 1
0.949321064399011 1
1.04470707250681 1
0.852747240729726 1
1.08247837182984 1
0.89738210286529 1
0.741594932131933 1
1.14818719686715 1
0.92331450237701 1
0.778476010004438 1
0.760121030295484 1
1.0524105049894 1
0.869774231545656 1
1.16694139433008 1
1.21283057615038 1
0.662782742384509 1
1.38193237463512 0
0.874631593690841 1
0.834083663320698 1
0.926978418667965 1
1.31151835522118 1
0.918206502322251 1
1.36527550588035 1
1.01948438957776 1
1.08304832424014 1
0.909410954347163 1
1.2899267243936 0
1.02795289833927 1
0.695177502704039 0
1.19694940306698 1
0.930926179559633 1
0.92883256288034 1
1.19420162764661 1
0.762646274833541 1
1.18351171334338 1
1.14949768507328 1
0.755878569334466 1
0.950315857160358 1
1.13807144411385 1
1.10697550982223 1
1.11946023914862 1
1.23723948978172 1
0.969907062514247 1
1.16387154825464 1
1.03105533847402 1
0.992906117597512 1
0.976311909864805 1
1.09244125002542 1
1.0759691018093 1
0.984789269794253 1
0.818703164030369 1
0.858034423805272 1
1.19075877298584 1
1.09992352214313 1
1.15079272626381 1
1.09076035910038 1
1.08022767668282 1
0.700552200979816 1
0.771617493436189 1
1.03676567606253 1
0.907079151460969 1
1.17685865304921 1
0.989856156945461 1
0.952417581345386 1
0.887596085484311 1
1.00250747624327 1
1.07985649766349 1
0.971414225713205 1
0.805525374295022 1
0.771726167367085 1
0.836483146049288 1
1.00844228704148 1
0.970190046876624 1
1.06394852760605 1
0.590259110847162 0
0.848204275922543 1
1.14771135207879 1
0.901750998395819 1
0.834623991148723 1
1.19214658748371 1
0.986718975004989 1
1.01052622893237 1
0.915830691417515 1
0.980814901108691 1
0.876892895021859 1
1.20117363084352 1
1.11427417456556 1
0.86079481631875 1
0.960505439062574 1
0.872159423557146 1
0.907099605441606 1
0.878999959606588 1
1.06321764673859 1
1.14815419879162 1
0.8213830200689 1
1.06217250444174 1
0.685544876983552 0
0.88484351402354 1
0.987027555086542 1
0.715522771901952 0
1.15677209958828 1
0.985913705140855 1
1.01789010488299 1
1.30170432319002 1
1.32747959815253 1
0.584223073083974 0
0.985323214282595 1
0.907942758543655 1
0.935362138802604 1
1.03990085129419 1
0.713175478268844 1
1.09665246291737 1
1.06002035295597 1
1.09722486334021 1
0.846989652613054 1
0.939118991643328 1
1.55766110481043 0
0.766178498823327 1
1.12531311728073 1
1.09183491800263 1
0.619119072981209 0
0.827803547007496 1
1.18381079427045 1
1.30302541879504 0
1.18122551888807 1
1.35593216115214 1
1.00863888779471 1
0.860714139941868 1
1.10561112700186 1
0.848272225054037 1
1.04612644696424 1
0.995963690871675 1
1.04069406235698 1
1.12212288823283 1
1.14362838533712 1
1.23613816583901 1
1.03504890209382 1
1.32597346434419 1
1.15100612629892 1
0.959813585279947 1
1.06160909069892 1
0.970069796635376 1
0.951211453401504 1
1.08253016173235 1
1.12764573698176 1
0.801938564030949 1
1.03593681841508 1
1.23501377420268 1
1.17474290489006 1
1.06779730783345 1
0.871633271353278 1
1.14659571477295 1
0.967277105185063 1
1.21791610551181 1
0.955783994293545 1
1.31087366942207 1
1.16182365362241 1
0.882356579049316 1
1.16264694728499 1
0.986199433985642 1
1.01485436832897 1
1.01577226189244 1
0.946461004068154 1
0.795110092996692 1
0.99633800553968 1
1.00283857448908 1
0.949206311026961 1
0.825792913130502 1
0.750047913237266 1
0.834441468032513 1
0.973475113852261 1
0.962736731669692 1
1.07135656595857 1
0.913802932998311 1
0.877994374679105 1
1.16896316808749 1
0.937932532908549 1
0.986797802952488 1
1.0324336273545 1
0.587012685028459 1
1.01768771079191 1
0.631799434030122 1
0.728749134822352 1
0.868825791787053 1
1.0749594857124 1
0.879364005215855 1
0.776088602112577 1
1.00166374567013 1
0.85422218279013 1
1.26791285136887 1
0.879492950671044 1
1.11472966108947 1
1.21439088651492 1
1.14826957857433 1
0.920451355382427 1
1.14662086542127 1
1.23205678099057 1
0.878875471392457 1
1.1172912295674 1
1.08286398096298 1
1.17057285274863 1
0.731560261010189 0
0.851088423544389 1
1.28020317141395 1
1.00192884969103 1
0.907383994467634 1
1.19843281335266 1
0.776191105873364 1
0.897839120023532 1
0.834344399118186 1
1.15600369168204 1
0.669599751074066 0
1.25700398463377 1
1.01297549906469 1
1.03016162715482 1
1.11012635036132 1
0.726325473862098 1
1.07219627690126 1
0.917439204700838 1
0.770809425521018 1
1.20294272782563 1
1.09907228849485 1
0.882852843405576 1
0.850896589791454 1
1.26920065132815 1
1.02126424152741 1
1.20308971907338 1
0.922163598268811 1
1.09299423963079 1
0.908513743552663 1
0.562437134887788 0
0.956448924486053 1
1.13053705333503 1
0.982727409123144 1
0.994055372741522 1
0.802197582397813 1
1.19048015846038 1
1.3923724712751 1
1.04264082726644 1
1.21358156058076 1
0.740283876199059 1
1.12571448738338 1
0.626590893138544 0
0.758235571141116 1
1.0479382061614 1
0.896610149018175 1
1.22080957087578 1
1.25584196437611 1
0.918855332064215 1
0.807580491414211 1
1.03960600721535 1
1.07375165624478 1
1.24877088295868 1
0.720467421079542 1
1.20693221903229 1
1.08964341422812 1
0.851025405809627 1
0.851751164295977 1
0.905990800247772 1
0.749347307938172 1
1.11340551450365 1
0.906966592542591 1
1.28404508262668 1
1.13784747383261 1
0.838664799346698 1
1.05988197909582 1
0.968238019967135 1
0.900260686935651 1
0.902235288373204 1
0.988588887199513 1
0.989645072007689 1
0.675353674094622 1
1.27896122951598 1
0.914065917236651 1
1.36481936214879 1
1.25596874105021 1
1.11113724164818 1
0.961124538323903 1
0.952368287360442 1
1.51240564908379 0
0.839983338762252 1
0.66778938223185 1
1.2239667425056 1
0.896991408407797 1
1.05410956163079 1
1.03218051732133 1
1.33739473151018 1
1.09220291321511 1
0.981951280678389 1
0.941953079304471 1
1.39764939445171 0
0.790881568381303 1
1.17048332974406 1
1.26774097899425 1
0.990753949580823 1
0.915556486851619 1
0.914881340232822 1
0.77396854666573 1
0.936707371978712 1
1.03309535867637 1
0.89330829643796 1
0.807453916967365 1
0.824913609432103 1
0.97541760350854 1
1.26993580979432 0
1.10344994100474 1
1.10154631046906 1
0.918920994705429 1
0.918682278441302 1
0.861032803291645 1
1.23312490757409 1
0.877900344694199 1
1.08884240775671 1
1.11442902179732 1
0.970469259292 1
1.18674876731774 1
0.911882129681871 1
1.04595629340376 1
0.977486007197107 1
1.02047858109063 1
0.982339800577087 1
0.799091694227681 1
0.94398484700952 1
1.00112824515676 1
1.22737939020392 1
1.00162691801 1
0.963046860030839 1
0.769338455397958 1
0.971568610988594 1
1.28788276476363 0
0.949836325787188 1
1.25589167810885 1
1.14135104038948 1
0.867670920505197 1
1.08731787593371 1
1.0528711953805 1
0.975726060738043 1
1.0816478560847 1
0.671648251015043 0
1.05202798217756 1
0.983717946026632 1
1.12602318442306 1
1.19100866228583 1
1.01000550954261 1
0.959067923313685 1
1.28715084067377 1
0.77011908781349 1
1.03628117134612 1
1.02660408278092 1
0.917652455327905 1
1.09835311622439 1
0.970060392384308 1
1.05760203952009 1
1.18277552710439 1
0.873839487103215 1
1.08356723566331 1
0.899917350529629 1
1.09862904276822 1
1.20219729008337 1
1.21252016466159 1
1.00410151223574 1
0.777118363998941 1
0.621267167114265 0
1.20704486820008 1
1.4445946235291 0
1.33184957614935 0
1.23660687361487 1
0.957417558554573 1
1.15194474787238 1
0.635471496368101 0
0.966336959286602 1
0.868359316423406 1
0.846825730740676 1
1.16749791895508 1
1.40202232182164 0
1.07312526348867 1
1.30948813384738 0
0.874148897430878 1
1.21417278868172 1
1.31039142797095 1
0.936437034974223 1
0.749384286205397 1
0.89383128301911 1
1.17842100149529 1
1.03353097131235 1
1.11838740506404 1
0.905233599230815 1
1.09280522461084 1
1.33982046507571 0
0.971075501339607 1
1.07320865546883 1
1.03216976793132 1
1.12960936139736 1
1.02451465566865 1
1.02018686568427 1
1.25518951207707 1
1.22716798805385 1
1.18286751516614 1
0.903264731619698 1
0.980904359543674 1
0.747532912009999 1
0.73417512166311 1
0.89938143541826 1
0.979755260597093 1
0.943600620044516 1
0.946255271771017 1
1.06424993364033 1
0.668964515021904 1
1.00359731609283 1
1.25858914165855 1
0.938078489100046 1
0.955573024017996 1
0.863598438802175 1
0.956926936258985 1
0.929344020465601 1
0.93709726451936 1
0.949296110049835 1
0.912462876184143 1
1.10116863549235 1
0.778424602832191 1
0.660379769345052 1
1.18882306933257 1
0.922149187427955 1
0.988752395761184 1
0.907425620476388 1
0.988250009565341 1
0.809061119499516 1
0.667718272020372 1
0.954589129021296 1
1.31375258328121 1
0.747095554516938 1
0.91156596094284 1
0.850500457777578 1
0.99983823163231 1
0.872839250991383 1
1.16134740443915 1
1.11429782773231 1
0.777545109379138 1
1.01846270744679 1
0.439697989715774 0
1.03094520036653 1
1.24188644520237 1
0.835576609187267 1
0.57336601558628 1
1.11989754692543 1
1.24339479536838 1
1.19434135318023 1
0.827158611164656 1
1.06858499339898 1
0.912065861804572 1
1.41464271945494 0
1.06878597357701 1
1.08546219730315 1
0.989499597053406 1
0.987321653593964 1
1.05085273096614 1
0.960700716494588 1
1.07119998191458 1
1.04025760203338 1
0.844756953555729 1
1.09381333148173 1
0.960724396154039 1
1.03268774880719 1
1.0336155280444 1
0.992642148441108 1
1.06754059226015 1
0.743918156666029 1
1.23401113913847 1
0.849876514204504 1
1.20815468643236 1
1.000429662933 1
1.22075670200007 1
1.0207395694508 1
1.08419755218417 1
0.722802070750298 1
0.762574724163399 1
1.07971915229804 1
0.928174855282522 1
1.16013474395067 1
1.2244166839017 1
1.00301902079919 1
0.70208872440481 1
1.11237213508872 1
0.913105630773853 1
0.937887607933905 1
1.28369394737554 1
1.36913564016226 1
0.721030626915147 0
1.36126706529909 0
0.935671578052614 1
0.870650506718074 1
0.977034250283582 1
0.941026931310953 1
1.01228088864795 1
0.727800412506803 1
0.63691451391856 1
1.07286426663096 1
0.915984177768802 1
1.02682398481387 1
1.11153222182763 1
0.928622989489602 1
1.0057280489221 1
0.789348936514798 1
1.19994487314834 1
1.02106357812036 1
0.783106286303413 1
1.1194165811455 1
1.21933001785639 1
1.17539364232933 1
1.13966469169023 1
1.09815367861799 1
1.0135416664246 1
1.08019025430894 1
1.00019577579842 1
0.908862526166003 1
0.855458348100613 1
0.845262370413067 1
1.13056403235659 1
1.01514394738304 1
1.22509070412498 1
1.2240765322425 1
0.894969123978245 1
0.924866952257994 1
0.87696922074698 1
0.829351653360716 1
1.02837677394976 1
1.00738599492482 1
1.11047930854701 1
0.995872463735452 1
1.06684170213443 1
1.10655904221226 1
1.19980864880927 1
1.04912849955574 1
1.25370717417584 1
0.999645161709995 1
1.27166132893599 1
0.995942031070574 1
0.952866321176248 1
0.701773452004368 1
1.09841933354683 1
0.959299859861458 1
1.12478566395997 1
0.800961697242469 1
1.33447905777827 0
0.752119322857386 1
0.967986131509694 1
0.787258073455351 1
0.915568354308781 1
1.26807009559918 1
0.894310563195442 1
0.481097962017748 1
0.786443534693757 1
0.288294288206749 0
1.09027099298053 1
1.0154721939221 1
0.83335297173146 1
0.892896029105496 1
1.28605514336517 1
0.98011280893138 1
1.14905109648494 1
1.05095045879953 1
1.10744431788003 1
0.969970593928988 1
1.01289665769194 1
1.35686447954298 0
1.04079028965061 1
0.877208138934033 1
0.885140393910399 1
0.958223987187836 1
1.35742405646791 1
0.743132952508549 1
0.822666483657744 1
1.18630482159691 1
1.03170787371901 1
0.866946260192451 1
0.765006518578111 1
0.715441054966644 1
0.986106544091066 1
0.769993181778755 1
0.868131554956027 1
0.991682750102789 1
0.913431500430013 1
0.800164430220232 1
0.876304066971481 1
0.794756631590329 1
0.841975945407023 1
1.15952519924995 1
0.899183054925774 1
1.07335266252198 1
0.757277663075867 1
0.913367247970139 1
0.964690267799967 1
1.02791472895696 1
0.91055973204053 1
1.07343098210192 1
0.887367559980954 1
0.993102921516144 1
1.14522761656369 1
1.0351701434977 1
0.964382235987188 1
0.898838730454756 1
0.983019285571591 1
1.1012271513246 1
0.995736816991256 1
1.11968000072507 1
1.23018759885928 1
0.909772018117943 1
1.0888142778712 1
1.04396989041851 1
0.951517048258192 1
0.768967881544483 1
1.02130040821842 1
1.13219501492162 1
1.2166706937121 1
0.957162006430889 1
0.994949748570104 1
1.25063502362522 1
1.08941212783998 1
1.10090312118333 1
0.914656221448224 1
1.11025305338837 1
0.919181321973007 1
1.12811571460518 1
1.17730756310334 1
1.10786893617282 1
1.14578113968854 1
1.4727092649703 0
1.06713887900262 1
1.04707438593083 1
0.973020071138825 1
1.0329983465215 1
0.761375280343238 1
1.13172112029659 1
0.860306460780069 1
1.0956194067583 1
0.883651921759171 1
1.19403439073771 1
1.28331682310536 1
0.926704421809917 1
0.713737474306649 1
0.750089754324814 1
0.655931883924139 0
0.954654122594405 1
1.01465626487635 1
0.93295383136865 1
0.833181136921692 1
0.897265575234519 1
0.842725082541737 1
1.02859730265142 1
1.07310910298174 1
1.2145104918871 1
0.90075551294598 1
1.02441666952476 1
0.933613428564592 1
1.1369646193432 1
0.702360885826321 1
0.73727176043753 1
0.800938912640725 1
0.896120385717 1
0.82806255956297 1
1.00810793045664 1
0.969423388619554 1
0.716143253085538 1
1.14799765394414 1
0.87437635495746 1
1.04597254284896 1
1.09408675216463 1
1.2112753603433 1
1.15548597680127 1
0.97382836880832 1
0.767903256576922 1
0.862003635099548 1
1.01277156320244 1
0.885137627433382 1
0.953058087267948 1
0.995008409298048 1
0.942870179204335 1
1.01823459401723 1
1.03427795527528 1
1.21074790762461 1
0.987359047101103 1
0.842516550825752 1
1.08829629191228 1
0.663144856986901 1
1.16914970180376 1
0.950358656704323 1
1.09060312882853 1
1.55845739307981 0
1.15021246997408 1
0.847748354849686 1
0.880023125423926 1
1.1894606717361 1
0.996797041381953 1
0.871741027888681 1
0.80012318306359 1
0.986850582048553 1
0.908889089904829 1
0.959234606495273 1
0.946672506178161 1
0.919131351361339 1
0.989429893679823 1
1.29791630466308 1
1.21058947211022 1
0.810238234457977 1
1.05887724617629 1
1.07899163811351 1
0.939979937364866 1
1.0218882130123 1
0.985140172822989 1
0.801475236901109 1
0.982116106621647 1
0.922958305278449 1
0.929104824674572 1
0.961485908999864 1
0.786716692725517 1
1.09743412592884 1
1.21615171887605 1
0.84033992124834 1
1.11150947688529 1
1.11997774736818 1
0.923276936570344 1
0.921224899506514 1
1.20656679601746 1
1.13774539157079 1
1.01882927656469 1
1.18210903015548 1
1.14797308214771 1
0.878357471003332 1
1.34076350009349 1
0.748944235139224 1
1.0314014723266 1
1.17252284139525 1
0.849217471403066 1
1.05247885788055 1
0.920268492642507 1
1.26533820044123 1
0.808642490504961 1
1.05286842574995 1
1.09954924955383 1
0.885238852022961 1
0.688995458199743 0
0.958791860365659 1
0.898805091943569 1
1.04213148654526 1
1.13925293549682 1
1.02129572414593 1
1.04041195769102 1
1.00989839869444 1
0.580313886217471 0
0.870678136672906 1
1.10782908127995 1
1.08992286560953 1
1.00394082735141 1
0.761563085236604 1
1.02918979585152 1
1.37113563228436 0
0.871747241170892 1
1.10739486120889 1
0.703577117081441 1
0.804118702037003 1
0.976798591927137 1
0.815751760168127 1
1.05128347298206 1
1.07282984126595 1
0.946867333563034 1
0.88783999055669 1
1.15009537934055 1
1.24760573988164 1
1.08497511285052 1
1.01743230714926 1
1.27822344591551 1
1.1354446786258 1
0.931585809253177 1
1.24033547392049 1
1.09467581897399 1
1.14452864463524 1
1.25915082210487 1
0.848075407408185 1
1.14563089782373 1
0.885435170296463 1
1.1940969180555 1
1.14735076236596 1
1.18718249852679 1
1.17301534455989 1
1.06135460661567 1
0.880767414672515 1
1.18914425341056 1
1.09634048129033 1
0.944865035434852 1
0.83501544252084 1
1.21999944613033 1
1.14411847181938 1
1.17109020631398 1
1.14906209816699 1
1.30193862026392 1
0.911978156443288 1
1.0366384853774 1
0.735878771797818 1
0.475604325852749 0
0.98952359577869 1
0.735645410989159 1
1.0303905460916 1
0.969948022076686 1
1.05419625466037 1
1.18223974965061 1
0.972413640688823 1
0.858994282789379 1
0.735939228744597 1
1.26274360834133 1
0.893063632517462 1
1.28762423938058 1
1.04639536767409 1
1.03384310761036 1
0.639863984231239 1
1.29889493832516 1
0.815684479797119 1
0.812174478564069 1
1.14111445073558 1
0.744371598668104 1
0.991283275764125 1
1.07443092653976 1
0.78545196261914 1
1.21674530750142 1
0.805122149161214 1
0.920188831820019 1
0.975891737406715 1
0.789846032683202 1
0.962543234368781 1
1.12809957307326 1
1.09371785994343 1
1.03320701893748 1
1.10046393042306 1
0.935787559678884 1
0.764839007750385 1
0.925868560030272 1
1.16920011039384 1
1.20982867528798 1
0.858339799133854 1
1.08399163655599 1
0.693093266209852 1
0.860082580205971 1
0.947705158006482 1
1.11215727411 1
0.888010665420414 1
1.15418733262933 1
0.910199279671718 1
0.856176366643405 1
1.10111607367289 1
0.573794255620183 0
0.821205374526899 1
0.880431514534297 1
1.0140308836092 1
1.06431714030388 1
1.06384722885139 1
0.601655186483779 1
1.19691253399692 1
1.52038347465682 0
1.21259815418353 1
1.17549768648742 1
1.03146104392092 1
1.11639060493108 1
1.16886396641626 1
0.918956121004122 1
1.07687099212112 1
1.18311066232334 1
0.944370824004961 1
0.895983584933018 1
0.834109178513553 1
0.756510597581432 1
1.17191431966237 1
1.1375180762947 1
1.01793667949204 1
0.982418740499605 1
1.2224746378766 1
1.08567574189264 1
0.887527275057789 1
1.13649319148458 1
1.03865751157773 1
0.944157026658135 1
1.14757910517766 1
1.02701131387342 1
0.822184373924168 1
0.875248246475176 1
0.797968837786911 1
1.34974820504832 1
0.969581229382612 1
1.04002492210352 1
1.06750424563542 1
1.32360348289179 1
0.843051571238357 1
1.05597934773103 1
1.27582325972467 1
1.07239103979869 1
0.861707850638323 1
1.05683567333833 1
1.24466908755709 1
0.956900962697974 1
1.10064996061837 1
0.76787309546731 1
0.979186665051158 1
0.911207960692422 1
0.806793886634252 1
1.03625715836885 1
0.887273424102832 1
0.808637437142301 1
0.842324621467124 1
0.896036940138945 1
0.881598125644753 1
0.927427172995116 1
1.05646389785001 1
1.23215216992134 1
0.935299089636783 1
1.18868273039591 1
1.36768394406686 0
1.08353398497502 1
1.0030742872905 1
0.896470697561906 1
0.954893212397839 1
0.752584892347362 1
0.549948881432325 0
0.738483374106874 1
1.02501879100707 1
1.34762926782983 0
0.969563192071853 1
0.991148136372511 1
1.16947217648676 1
1.17351446838985 1
0.756139884271994 1
1.05252556567017 1
0.837033230523601 1
1.1918062003136 1
1.04762608577324 1
1.15233814321091 1
1.09075068212307 1
1.24991997535478 1
0.657737153269055 0
1.0043499801934 1
0.908206863916325 1
1.08478250311696 1
1.0483701944663 1
1.03456933084116 1
1.01949507959958 1
0.960301119681937 1
0.948732329427994 1
1.10865455790125 1
0.989329918595204 1
0.703496917143635 0
1.30243636074059 1
1.06402124832285 1
1.01315285344683 1
1.02349849465233 1
0.967880759686892 1
1.02118934228049 1
1.194463867689 1
0.730409828105416 1
1.01004493855687 1
0.811620511609719 1
1.16015489300409 1
0.977132615109831 1
1.09255236763273 1
1.10836918132139 1
0.95457559270178 1
0.9834591477169 1
1.2906340865677 1
0.936782541197976 1
1.02414026692512 1
0.803797100433458 1
0.865853193839257 1
1.15544644000324 1
0.939460127427774 1
1.06125982665802 1
1.12123188344245 1
1.04391492410657 1
1.35370419586765 1
1.05788151975458 1
0.966937092955178 1
1.06418834069993 1
1.09618508593833 1
1.15440178324794 1
1.16833720191361 1
0.971348567454034 1
1.10317740411482 1
1.14484593125453 1
0.800663463710586 1
1.23984031437522 1
0.95145620072071 1
1.14939137440136 1
1.21288554453856 1
0.839494726007564 1
1.05736431197047 1
1.00813801788486 1
0.977450726805783 1
1.21193763836449 1
1.11585983461308 1
1.25574163825242 1
1.01062551729553 1
0.70238896782971 1
1.13548948940288 1
1.17826296350824 1
1.11373574164828 1
1.0500972284139 1
1.04142176475254 1
0.893060740490751 1
0.965960156499992 1
0.738004680097133 1
0.920265579566132 1
1.1416634524213 1
1.19235138860283 1
1.18868365720764 1
1.08760499904063 1
0.681280372758967 1
1.02838115099062 1
0.95474472669117 1
1.21252748729194 1
0.840380800711765 1
0.810726499585479 1
0.787802299184825 1
1.21786319844797 1
1.20484166064691 1
1.1551309088817 1
1.02370738745805 1
0.961607560981389 1
1.35178198395515 1
1.01520036382713 1
0.859383018139048 1
0.838201293394675 1
0.947462120710605 1
1.3182070187761 0
1.00407995713903 1
0.613204481314484 1
1.09949595435404 1
1.23117126246617 1
0.92651655186169 1
1.12721292908906 1
0.746716550976996 1
1.23757672711281 1
0.900852484803416 1
1.27219377759214 1
1.06228335521017 1
0.847604499410713 1
0.81224763312118 1
0.780811016184125 1
1.19931115232416 1
0.983078604147331 1
1.22998880637955 1
1.05585130650332 1
1.01974795728109 1
1.1116208954767 1
0.466097607447235 0
0.965424226811924 1
0.922377255767086 1
0.979282909055353 1
1.06155210231096 1
1.27164519975611 1
0.826694839861348 1
0.973958880985015 1
0.766930247677706 1
0.848000437578541 1
0.82449390444722 1
1.0300627574501 1
1.29085602645045 1
0.989581252245548 1
0.934786278573805 1
1.09481315309537 1
1.03581825816238 1
0.962555386439386 1
1.00130214581592 1
1.09829320616897 1
1.03762738442343 1
1.26275482368753 1
1.23093019119686 1
1.2280973758786 1
0.659126351922335 0
0.97511950113496 1
0.962895135312239 1
1.02436135846279 1
1.28519936054758 0
0.852811345090438 1
0.94604494072241 1
1.35992879740427 0
0.807480940121034 1
1.12551535246852 1
0.811515354994233 1
0.945892308806466 1
1.04707842224054 1
0.902097747018626 1
0.931796330992793 1
1.52584783469676 0
1.09779260881095 1
0.764960096028957 1
0.88385541569352 1
1.07667650146869 1
0.881099595504724 1
0.929595156006651 1
1.01258469249865 1
1.03080441569001 1
0.923708912258156 1
1.07460581236322 1
0.96133389141983 1
1.0230234148173 1
1.04564162809478 1
0.981439011616501 1
1.20536355191094 1
0.994166566226756 1
0.963491321881756 1
0.924804076903901 1
1.16390307472513 1
0.824796184526684 1
0.965325863239457 1
1.045833299647 1
0.779892150990757 1
0.775984744550388 1
0.649363927443117 1
0.925327195750996 1
0.770872702344537 1
1.07524615365402 1
1.15232980313478 1
1.01370617678313 1
0.892674861753595 1
1.22004652652034 1
0.809479793948056 1
0.783971425344219 1
0.807660044359471 1
1.20900832963107 1
1.34019769726187 1
0.743181355811158 1
0.942624855189092 1
0.844010591038023 1
1.24170050055327 1
0.636392215423951 0
0.852551470804323 1
0.79263422053539 1
0.765383737204442 1
1.22933542595705 1
0.717766657199483 1
0.942153290370864 1
1.37251834492662 1
0.837684530221688 1
0.736305952384144 1
0.783269790297781 1
0.913830761094618 1
1.0786711894446 1
1.13716481181415 1
1.47847819589489 0
0.925099135997142 1
0.806609790154333 1
1.07351680939755 1
0.912270568347587 1
1.00769014983092 1
0.738461119729704 1
1.20192645263948 1
0.981345778005797 1
1.01551655518714 1
0.960937510498139 1
0.889022028204274 1
0.741432037893493 1
1.18667619598263 1
0.900894826349346 1
0.858435769623951 1
1.43170834443385 0
0.983035611884419 1
0.819773835073737 1
1.14819262084818 1
1.08137772135324 1
1.0418231430032 1
1.29628351535344 1
1.02030428235255 1
1.15858013404341 1
0.828595789826809 1
1.36362480824036 0
0.783940706045329 1
0.622058770258999 0
0.943237215197018 1
0.920514099271952 1
1.00927697335872 1
0.919264399867144 1
0.988764567399619 1
0.851675992698403 1
1.08241421534345 1
0.818339598647042 1
1.0139426298257 1
1.05843747039195 1
0.900533684885615 1
0.929359972523059 1
0.828788275917255 1
1.0805856876624 1
1.05824007357785 1
1.12185005863515 1
1.1060739362702 1
0.933238298474861 1
1.03129118573199 1
0.857961845439764 1
1.15002901621385 1
1.24807558645966 1
0.898687074696152 1
0.77542927153303 1
1.2124835289177 1
1.06800809975868 1
1.2648964291706 1
0.894616977054245 1
1.03393255095615 1
0.939062088313335 1
1.16763861569639 1
0.766582011396352 1
1.01900439882442 1
0.844218040981089 1
0.999542995921797 1
1.0018815526823 1
1.01883839646201 1
0.798158192025943 1
1.14585193626625 1
0.906861468984258 1
1.09486986429533 1
1.14331939856935 1
1.06810932054845 1
0.800932970060184 1
0.960796751019923 1
1.1067282578145 1
0.92288472357204 1
1.09822620219603 1
0.936016970634979 1
0.850325892356198 1
1.04291096148499 1
1.00071070039766 1
0.795284206867165 1
1.3768498895738 0
0.906806556822992 1
1.21384523444738 1
0.979497346902166 1
1.18873002885481 1
1.11506328420746 1
0.81182453580708 1
1.23661198073666 1
1.2004180648914 1
0.942982268130226 1
1.01115402420166 1
1.26801081016465 1
0.8860356586847 1
1.0860476613355 1
1.092672983534 1
0.93869999877995 1
0.917378743006164 1
0.924918578188641 1
1.26477199485477 1
0.678128511535894 1
1.14827567940868 1
1.10529343952028 1
1.08301298312421 1
0.867644958760542 1
1.17013729401059 1
0.882812462789794 1
1.11294776711885 1
1.1729645030526 1
0.83365691677912 1
0.787700828274013 1
0.819065459749034 1
0.910745249148326 1
1.19552566102634 1
0.839619173100825 1
0.990615963215665 1
1.0236575974771 1
1.25042924058743 1
1.08480569622566 1
0.874563461749241 1
1.0549518393461 1
0.949365986764802 1
0.798859703503015 1
0.891190245306567 1
1.08411593570284 1
1.03374964270586 1
1.21047368036802 1
0.985515589289593 1
1.18713676616905 1
1.24424135404688 1
0.870959698748365 1
1.01870163269413 1
1.21140182380726 1
0.857161436671598 1
1.19516856975326 1
0.81804352252098 1
1.12396475207639 1
0.859783717145287 1
0.977714071425099 1
0.818359265256271 1
1.0930641935163 1
0.854567704974432 1
1.02193129872338 1
1.07122622695424 1
0.97686654093655 1
1.15213425146451 1
1.08419291952855 1
0.783612191686714 1
0.786665365985141 1
0.943673912714583 1
0.811278580218884 1
0.702627048041766 1
0.900514914475538 1
1.17252923193437 1
0.915514892009367 1
0.904554135393 1
0.680092843401219 1
1.0391052163898 1
1.17471579428371 1
1.27097039124885 1
0.700182834832222 1
1.10315382865435 1
1.09839720731216 1
0.855248710120643 1
0.881257693242715 1
1.02931762132479 1
1.18523026152676 1
0.820797431114178 1
1.04501638001365 1
0.94155372779225 1
0.868797056657223 1
1.13521588705428 1
1.06251511620529 1
0.904021550514973 1
1.16558230641088 1
0.752607188578224 1
1.20899807630445 1
0.899883367217733 1
0.826709822404307 1
1.15258495056843 1
0.945332638313419 1
1.12216288802226 1
1.10427956365063 1
1.10058851413824 1
0.879534808862199 1
0.903729992324485 1
0.879445415228837 1
0.9902884980629 1
1.22225064953663 1
0.928624464164112 1
0.862803147400503 1
1.08040217411309 1
0.682417413251298 0
1.10270405897421 1
1.06898303508075 1
0.700556973179349 1
1.33137340670006 1
1.18770118324263 1
0.639215488553962 0
0.872196390284225 1
0.819720485390471 1
0.982708628835288 1
0.96278265159418 1
1.06157642507425 1
1.00311644115194 1
1.2885457460646 1
0.943492040592857 1
1.23552426135126 1
0.982160200707595 1
0.929847118047288 1
0.869872760937587 1
1.07462000098365 1
0.9426550271221 1
0.871757110463492 1
1.06307035479753 1
1.1093420972613 1
1.1570666477146 1
1.0575919262676 1
0.970088487154974 1
1.15453724331181 1
0.975627999540901 1
1.03589454074863 1
0.942273091011399 1
0.951134528440067 1
1.02607828197541 1
1.09589488463309 1
1.03844498306677 1
0.803112759451671 1
1.26116943079871 1
1.05375894043039 1
1.1587626388667 1
0.613470770299337 0
1.09407648443182 1
1.15842813730462 1
0.922950659005803 1
1.18341668311807 1
0.956550624995622 1
1.01631938485215 1
1.03288988451725 1
0.591213813538004 0
0.951695341704754 1
1.07440230730575 1
1.14338361406805 1
1.07032331746174 1
1.11613604824399 1
0.987085070540792 1
0.774950310413079 1
0.904129457849618 1
1.00479776248523 1
0.977491087696534 1
0.705199680960802 1
1.04541914426012 1
1.03382537303695 1
0.91692875482762 1
0.812128683839182 1
0.951183945714356 1
0.872466025816202 1
1.22362944835429 1
0.96368432619402 1
1.21220237100928 1
1.22506443600152 1
1.1430225739133 1
1.15832038247091 1
1.41521360494385 0
0.935566973869634 1
0.788043650694297 1
1.1687359000067 1
1.13819969460002 1
0.869653462611273 1
1.06187063587285 1
1.06482542965273 1
0.606197399399589 0
1.04155611826561 1
0.95567448275837 1
1.19882463423472 1
0.853086077245698 1
0.713282076592558 1
0.865249646935913 1
1.15972287627678 1
1.1533967043804 1
1.0885314137853 1
1.33183143399261 0
1.31939815650672 1
1.06829215160979 1
1.17726101744041 1
0.972103187253184 1
1.08790347082656 1
1.12735696461792 1
1.09549507185296 1
1.13791042977513 1
0.883128982672516 1
0.834684769089316 1
1.05902400779645 1
1.2645194942425 1
0.894493249974465 1
0.816307334956669 1
0.891224538495654 1
1.10667335198965 1
1.11646478053438 1
0.941739143308147 1
1.1150183553803 1
1.09336462852541 1
0.718951871517181 1
1.22293816400669 1
1.03410642865414 1
1.22458060566388 1
1.16816993155934 1
1.10707490885926 1
1.287599244655 1
0.629416996905726 0
1.20050861411219 1
0.972518870322115 1
0.776979258135978 1
0.745952854645241 1
1.31300708694488 1
1.07682798696699 1
0.814254200832992 1
0.641904159569454 1
1.30577476152886 1
0.916697504764358 1
0.947092750540323 1
1.03698480718182 1
0.986443166399648 1
0.958860566377894 1
0.989657921856334 1
1.00468351311724 1
0.894779317593788 1
0.862376569717322 1
0.905643553355903 1
1.05047760255978 1
1.32649881364511 0
0.975262549162526 1
1.19346748639523 1
0.726121119231571 1
0.84706239671039 1
1.02354771101172 1
0.820331126750079 1
1.03453987915128 1
1.12966288823605 1
1.3161113570409 1
1.29207552511377 1
0.974876091121292 1
1.08704486577429 1
0.899062384571965 1
1.15599014938682 1
1.06213093861847 1
0.887558826118636 1
1.04801008929667 1
0.882313954044064 1
0.832881029659222 1
1.17608494828042 1
0.994703053040552 1
0.803092818638589 1
1.11254379583255 1
0.880327572307177 1
1.20934646588077 1
0.71592984051761 1
0.813941137109019 1
1.03658034409221 1
0.798997268273237 1
1.27658201784396 1
0.902157801736434 1
0.922002226638072 1
0.872873224598773 1
1.18126730404332 1
1.0546499430391 1
1.13758719145624 1
1.14341217790791 1
0.59120601757104 1
0.78431055878711 1
0.753615459807736 1
0.869962450061154 1
1.0271795490023 1
1.13980905790022 1
1.1151275279342 1
0.97213391862694 1
1.36609683812068 1
0.885693455364901 1
0.988791936192858 1
0.729048768292968 1
1.09483374594269 1
0.947537039807804 1
0.933024882842536 1
0.987899858597694 1
0.925015301520275 1
0.638351581307757 0
0.877392567107641 1
1.20521267144065 1
0.983733452492122 1
1.02058950949625 1
0.964570219239202 1
1.11688078153742 1
0.851781684540676 1
1.10354360407531 1
1.31405488160634 0
0.983869096148186 1
0.982567665398164 1
1.25754832665225 1
1.22009673415118 1
0.867561364898119 1
0.814669833196274 1
0.826505266970819 1
1.32359250304794 1
1.08119032079236 1
1.22655895157407 1
1.32270376856044 0
1.13559461748914 1
0.838257601643512 1
0.945677584582704 1
0.902766428561793 1
0.965465749884992 1
1.24419439125798 1
1.08913088609702 1
0.928058622445679 1
1.26618133496341 1
1.26537612479825 1
1.20836863545785 1
1.22910023927935 1
0.769453782293784 1
1.08984763442071 1
1.11596914658385 1
1.08665523173536 1
0.979144101099073 1
1.17437277396504 1
0.88092596101433 1
1.03413107292543 1
1.03649088099264 1
0.998288607589831 1
0.99349309250785 1
1.18444513974182 1
0.987468257868909 1
0.904299207984345 1
0.89608279071034 1
1.3438287566396 1
0.839862153138471 1
1.07846063787618 1
0.89225886723935 1
1.12766287430605 1
1.34696009262969 1
1.26951551865127 1
1.17106497935154 1
1.00446875865937 1
0.898297596540061 1
1.23527568628339 1
1.03771476661848 1
0.636477555003481 1
1.04994596596429 1
0.996056581531536 1
1.09470933154251 1
0.911684046658005 1
0.758013409192846 0
0.715629013609502 1
0.878720160218807 1
1.44587072409252 1
0.712674457170284 1
1.06514393814683 1
0.95884236609793 1
1.10279036217897 1
0.833748306130188 1
1.07731850926055 1
1.32025228522326 1
1.00013520833382 1
1.25122507501529 1
0.81398285603924 1
1.54847103531315 0
0.913563507676107 1
0.888479463302585 1
0.473762916866614 0
1.07486344170423 1
0.687628046754966 1
0.970856610824526 1
1.14675392700224 1
1.07614059209845 1
1.23465558882255 1
0.911472533430666 1
1.23162394181966 1
0.770173774055836 1
0.831479041331517 1
1.23675110647921 1
0.9789664376548 1
0.834618588669057 1
1.09917520471391 1
1.14263324570512 1
0.678472347090062 0
0.896478198417517 1
0.943874526004036 1
1.00195305596624 1
1.19354637698583 1
0.731970749016468 1
1.03138006661073 1
0.841779305822278 1
0.989541177068468 1
0.733060894270702 1
1.10317189846434 1
0.856986141287574 1
1.18760134925597 1
1.09636640469539 1
0.86837093692989 1
1.05548018484173 1
0.592720357722543 1
1.32579829244079 1
1.0667694856547 1
1.1988120864823 1
1.02309641087855 1
1.14756912119959 1
0.951784232620366 1
1.18830024654675 1
1.03551937595954 1
0.820768180793035 1
0.989431750322101 1
0.95953981095054 1
1.34807945078464 1
1.2238116100754 1
0.95454463889325 1
1.17795406393493 1
0.978351464010256 1
0.862947157794787 1
1.12727238139367 1
0.99531310840802 1
1.0549886455427 1
1.1878906015231 1
0.907558683680402 1
0.951931961210784 1
1.07268996685503 1
1.15664370806199 1
1.04031927704527 1
0.481107795586841 0
0.900782157829176 1
1.13207080889046 1
1.06072621399837 1
1.02670430136036 1
0.971441764601587 1
0.980236867573282 1
1.0824275844116 1
0.973639972524432 1
1.35190911076194 1
1.20566536417367 1
1.07444183854841 1
0.817331567873019 1
0.994577382930652 1
1.07736016873742 1
0.836932481727306 1
1.0509158645345 1
0.948288402526442 1
1.00272383254867 1
1.17874316039607 1
0.955422485200584 1
0.985797620430358 1
0.995602558259499 1
0.972165880255502 1
0.898285103628456 1
0.870165781878519 1
0.968606953241701 1
0.975749058433786 1
0.659273938942992 0
1.06192280111756 1
1.11235170486303 1
0.874406347769599 1
0.830494966316264 1
0.97576890420648 1
1.06441464445648 1
0.629649969311851 0
0.942343798821349 1
0.982544317349346 1
1.00522973095083 1
0.509577154843364 0
1.07507759809438 1
1.20966712785843 1
0.543324742979204 0
1.34205866392077 0
1.27324467665437 1
1.06184383122416 1
1.21439906157041 1
0.850748309414936 1
1.0218717828095 1
0.897020245206111 1
0.988429549282299 1
1.00516474763699 1
0.737886782300837 1
1.02323519407686 1
1.02829082195561 1
1.2614490873629 1
0.929340800096191 1
0.948545590695687 1
1.08620070499943 1
0.904122272024818 1
1.17075644782154 1
0.805659253084151 1
1.17923003043835 1
1.13989052674482 1
1.2202787519476 1
0.609340586293962 0
0.829146576361106 1
1.11004387147878 1
1.28014261108246 1
1.25648473699312 1
1.08265792233853 1
0.806226856749978 1
0.896137113297173 1
0.744646723115246 1
1.12935208990872 1
1.11822115906033 1
1.23105097485893 1
0.95285204522551 1
1.0580657398324 1
1.14989153820511 1
0.847852464212528 1
0.761156163447562 1
0.976556133319418 1
1.02792272707536 1
1.43295196879917 0
0.9761166225021 1
1.17585531603686 1
0.693195780525464 1
0.796662223603705 1
1.12569539141468 1
1.08975071906927 1
1.19960188724717 1
0.929818859697181 1
1.13550671529271 1
1.07506011553952 1
0.640195377369141 1
1.19590298469172 1
1.06213592093729 1
1.03476174073316 1
1.27807336654529 1
0.937046787726075 1
0.898292638467515 1
1.09881526122776 1
1.44894357533594 0
0.884208791834541 1
1.04177117547648 1
0.913702505437909 1
1.24786204832294 1
1.17372288455309 1
1.11900203777396 1
1.17033148101039 1
0.925171631197916 1
1.04296426542071 1
1.01246844062265 1
0.912170932852602 1
0.839476451657574 1
1.13310008675678 1
1.00066097833623 1
1.0208355033267 1
0.687904423082817 1
1.08176469117374 1
0.944525431195639 1
0.893442797657828 1
1.31994300834982 1
0.774611260152339 1
0.960415352377231 1
1.02711577788388 1
1.14921443217883 1
1.16459152585614 1
1.25610426109937 1
1.00315935984793 1
1.16435260466488 1
1.10738599403223 1
1.14764828854364 1
1.20543698421408 1
1.17637380885489 1
1.16797119679131 1
1.23999683681469 1
1.1159988701681 1
1.15237466191513 1
0.991404460780817 1
1.06282716032973 1
1.14402404581055 1
1.41497896760457 0
0.993720808156874 1
1.08889026115866 1
0.746747702638191 1
0.660559508615665 1
0.853343521942536 1
1.12185098114698 1
1.10345713052543 1
0.960774638232894 1
1.00119178687066 1
1.07611364673552 1
1.12642586893302 1
0.765383252555717 1
0.962900413371847 1
0.846182672062685 1
0.981842781226983 1
1.05110501019079 1
0.843519697628862 1
1.07255956800335 1
0.904413064197448 1
0.947385209025197 1
1.09483245227388 1
0.86399709766593 1
1.19936958623034 1
0.8523119969208 1
1.16806526059496 1
1.29388452805131 1
1.19462752162804 1
1.06359329464737 1
0.721830626322318 1
0.614608596016996 1
1.01003861832528 1
1.11960868364327 1
0.962162686852634 1
1.50877176926314 0
1.2008956022928 1
1.21688904407771 1
0.956081420486393 1
1.17237941189534 1
0.919544105267918 1
1.04469428358785 1
1.09051266478054 1
1.08637001852264 1
1.36846815034425 1
0.977033442246243 1
1.03097226724116 1
0.951418839761183 1
1.06383464100415 1
0.801320283678941 1
1.02946005686439 1
0.727446107301753 0
1.06774306702496 1
1.2849692532088 1
1.00223398578029 1
1.10497446926451 1
0.848876959552954 1
0.803209806628148 1
0.785422680806673 1
0.98922812089433 1
1.22384491890474 1
1.09287634099877 1
1.07372875644509 1
1.06533179595056 1
0.960269322453425 1
0.881639275690034 1
1.02193324133788 1
0.951770796783469 1
1.0679927167753 1
1.49621857016095 1
1.22768372760074 1
0.955030026162508 1
0.732601574317557 1
1.09853955536029 1
0.892113400913361 1
0.966489530978467 1
0.935438088975232 1
0.694567249324695 1
0.982585275174493 1
0.992425858742223 1
1.19208930369978 1
1.4622511005776 1
0.766709411603337 1
1.08044078113564 1
1.05808454297971 1
0.742811379465273 1
1.15429422691742 1
1.21506005110913 1
1.20898475272689 1
1.39588601479195 0
0.753970810358541 1
1.10687281481637 1
1.02064855559278 1
0.777168901747332 1
1.16817738265918 1
0.97471019086801 1
1.14970653613781 1
1.02101311641692 1
0.799894472301879 1
0.649389756462903 0
1.21126835303451 1
0.804113861625424 1
1.18213098074737 1
1.13748735438288 1
1.18776565469925 1
1.04618424737638 1
0.901213007030867 1
0.837317999056467 1
1.1016696282939 1
0.909387166249772 1
0.985545757857462 1
0.904766449412777 1
0.888057648675455 1
1.01235240748918 1
1.32360979084364 0
0.877819633560629 1
0.877111455049524 1
1.01562914177374 1
1.09325261954526 1
0.783179470967408 1
0.974694998015927 1
0.915432994441945 1
1.25390887060944 1
1.13122988919813 1
1.00134446024266 1
0.652591514732814 1
1.01679397008366 1
0.583261810576749 0
0.864855728211175 1
0.714773289885281 1
0.713486944939576 0
0.878298144080328 1
0.956104875434766 1
0.850568789090635 1
1.09386900288096 1
1.02570253585559 1
0.851190964582469 1
0.962717121985752 1
0.958764543268545 1
1.29485065758574 1
0.962801935771435 1
1.11931096632419 1
0.642431258312872 0
1.35990086104164 1
1.38085182469162 0
1.04891269637113 1
0.935979430135076 1
1.33561716995976 1
0.684463937244248 1
0.889111673412129 1
0.808607478700704 1
0.83121487571757 1
0.917003983011058 1
0.887939997540038 1
0.873013056561991 1
0.884158164509865 1
1.14572849116406 1
1.06743843408661 1
1.27310263571396 1
0.977984815415245 1
1.01269360799656 1
1.1522688623599 1
1.11612086502134 1
1.30154110441762 1
1.10448288423976 1
0.798715926644286 1
1.04938570425612 1
1.0142706760992 1
0.816609386024068 1
0.986216023025963 1
0.918896895790255 1
1.12043772232015 1
0.950574494556134 1
0.718151943405424 1
0.974187018686606 1
0.743300402457753 1
0.753377717131433 1
1.05170927737342 1
1.34743516039812 1
0.72343469440813 1
1.05771383782661 1
0.971153583927727 1
0.843958567559851 1
0.640955912618751 0
0.928527477536031 1
1.13848867339541 1
0.815600760618547 1
1.29820883646959 1
1.01385484863347 1
1.02084762390907 1
1.14779835159694 1
0.868375017639569 1
0.886670469045168 1
1.08689502041262 1
1.21236559683201 1
0.890472841205949 1
0.826963011728592 1
1.01968843096576 1
1.06555373430077 1
0.992602624359217 1
1.23573768261138 1
1.30232307387088 1
1.00829602242546 1
0.708700881882072 1
0.828808363086634 1
0.892155753114906 1
1.18199387648732 1
0.683194808049758 1
1.10341977489251 1
0.898343653391838 1
0.775393723148054 1
1.0173769474927 1
0.75705793364395 1
1.42062515005698 0
0.910581448675461 1
1.05472963393167 1
0.953715729223628 1
1.29260567343527 1
1.02820044638297 1
1.03777539318452 1
1.24138913327533 1
0.875729657303597 1
1.02175209050803 1
0.916839330199369 1
1.24469049984963 1
1.24292036324505 1
0.968689142202003 1
1.27160247843318 1
1.09068079275363 1
0.727941385198506 1
0.980915251123954 1
1.12594456794097 1
0.996175307077165 1
1.15409460886891 1
1.09354948540489 1
0.929769475260827 1
0.950379080552657 1
0.937160168601034 1
0.946495226513335 1
1.05366526606591 1
1.19300647320302 1
0.927232932928221 1
0.928538216297891 1
0.810079846195682 1
0.713317245137469 1
0.944540199038285 1
0.921837885356388 1
1.19564894654136 1
1.0050813933364 1
0.899385176549297 1
1.13896386098827 1
1.22352484196077 1
0.949079153181148 1
1.16141172567497 1
1.00176855229387 1
1.20670996422656 1
1.09600997455534 1
1.43873566397879 1
1.08289091020581 1
0.9296300844596 1
1.13302188594032 1
0.950465400050505 1
1.13593504048925 1
0.986752094208912 1
0.932015482115325 1
1.26599932129419 1
1.16014233646308 1
0.632821358346658 0
1.02677356139209 1
0.980018145852626 1
0.849136818403219 1
0.895467807679243 1
0.826675694838563 1
0.84996640437602 1
0.951602113769778 1
1.18714987758414 1
1.14839765542868 1
0.953608056938544 1
0.943452518759629 1
0.958333914723515 1
0.693725886588996 0
1.2046563346522 1
0.885073935713929 1
0.856458229691857 1
1.05890320224047 1
0.869470290971864 1
1.25868956453815 1
1.03312399102943 1
0.954600491092055 1
1.01228320609018 1
1.26668344738205 0
0.922247684447255 1
0.745919909391321 1
1.25595593028444 1
1.18570080676709 1
0.965321556642769 1
1.33633459610147 0
1.34995037552517 1
1.04440640555737 1
1.00494679139314 1
1.10069262698445 1
0.895195399851494 1
1.20618046810454 1
0.952359074707551 1
0.999050189620484 1
0.877930917061817 1
0.953455866042708 1
1.15389803843655 1
0.918348896841189 1
0.981174258426562 1
1.14250553718788 1
0.995710745243212 1
1.09279241466404 1
0.961934979262667 1
1.1270945492517 1
1.08921130742661 1
1.18220726291562 1
1.15523451748823 1
0.742611015576638 1
0.839192726159506 1
1.00827734158338 1
0.541721746507334 0
1.12505126754268 1
0.915414476980674 1
0.944082621794115 1
0.994560446147643 1
0.962890848284458 1
1.00845192983834 1
0.785880938657965 1
0.934311123368344 1
1.20402718662112 1
0.984954778783775 1
1.16650174549777 1
1.32134871713167 1
0.900454394138061 1
0.978074408174401 1
1.07936003670306 1
0.816400040956601 1
0.87693732820985 1
1.13962709511016 1
1.03203103059189 1
0.935341577663083 1
1.08773752317254 1
0.760088254868756 1
1.17392701434892 1
0.932135660764401 1
1.01828838778163 1
0.798306046939288 1
1.18174962360068 1
1.01135769744785 1
1.15443618909195 1
1.17283331048724 1
0.927283839226804 1
1.05913426426202 1
1.00450924081284 1
0.955294406329693 1
0.765833017397922 1
1.19703111057967 1
1.05237572204942 1
0.953958207517347 1
1.18259875994562 1
1.11179900268025 1
0.788171812809449 1
1.02243291460395 1
1.24142046060968 1
0.907964624660846 1
1.01076151648077 1
0.886103006507472 1
1.08540186010315 1
0.655990197417058 0
1.22133363994055 1
0.642431567250098 0
0.714851187032892 1
1.05641219187955 1
0.962106218789612 1
0.780854828642246 1
1.0676442984571 1
1.2738108966195 1
0.788571684206886 1
0.839200454061128 1
0.981368745845854 1
0.841485306831306 1
0.962620657340377 1
1.0471494624036 1
1.40333260945675 0
1.03187384336224 1
1.09138706111633 1
1.13239773307368 1
0.816019513402261 1
0.910478617418764 1
0.973498423791035 1
1.11439498399118 1
0.999769593018244 1
1.22815992429877 1
0.8948722508452 1
0.950118135725057 1
1.0527524891486 1
0.862424376210612 1
1.11911824705043 1
0.938923378790141 1
0.964574409730948 1
0.871397870945029 1
0.723314499035416 1
0.936746069626502 1
0.816224842188942 1
0.826561742410069 1
1.02942087021453 1
1.17296399207534 1
0.906963655778699 1
0.914520891293834 1
1.13362658535155 1
1.07006831654639 1
0.990526610592541 1
0.955673934701802 1
1.07079114031118 1
1.16726115966626 1
0.708094512588964 1
0.868829646893115 1
0.935502998089824 1
0.924618837133477 1
0.972348772069254 1
0.744489549537502 1
1.20333208742685 1
0.946577753271176 1
1.0844878046941 1
0.769535833226581 1
1.22705686019544 1
0.91443467145354 1
1.30086005038336 1
1.08932098961568 1
0.753613377612769 1
0.590963791672768 1
1.2470032009382 1
1.23286571614936 1
1.38926795086334 1
0.805391914186351 1
1.05724476849285 1
1.19447321294035 1
1.10846157485299 1
1.0047573717221 1
1.10561801610524 1
0.981205195059003 1
1.29874404171226 1
1.03332400553357 1
0.727677729663145 1
1.14504137876739 1
0.883347401656658 1
0.651708330136604 1
1.10517359028941 1
1.19858320455255 1
0.912176010628374 1
0.949931224131088 1
1.07396889136199 1
0.897898123981249 1
0.978964475794082 1
1.14307753483477 1
0.972099379558916 1
1.16593215729978 1
0.909055267735774 1
1.15437656420294 1
1.05637837454737 1
1.00832118973058 1
0.788160764149969 1
0.985347887927278 1
0.774702925303915 1
1.22429485052319 1
0.915932464480714 1
0.97057607728936 1
1.06970758693662 1
0.835322529865179 1
0.868774486798139 1
0.630028004456209 0
0.867121468662282 1
1.047546290832 1
0.771492535036058 1
1.02771077125862 1
1.17373257345891 1
1.15574296957645 1
0.931036432241616 1
0.680130389913881 1
1.27892845446519 1
0.98685550981732 1
0.846914229135651 1
1.04120995329334 1
1.04383738509585 1
0.965528326106104 1
1.00815980948597 1
1.06907714601791 1
1.27678074694935 1
1.15145396606666 1
0.91736418318127 1
0.717634001456152 1
0.834259901376989 1
1.13728940352028 1
0.8764218846148 1
1.18952882525297 1
0.856713432461748 1
0.64977277308386 0
1.17404613646806 1
0.749828242638665 1
0.99785536561888 1
1.32482456400587 0
0.816885053117268 1
1.18789248928943 1
1.24564467555115 1
1.07106465302831 1
0.869843558422208 1
1.25183533385943 1
1.15678554027259 1
0.967868227627428 1
0.923604963151786 1
1.08742948594803 1
1.01580993787349 1
0.826529539553037 1
0.932978430276557 1
1.07982548046482 1
1.1013009259469 1
0.877698193125872 1
1.04654979084864 1
1.23241515293083 1
1.11314193598652 1
0.932633523747528 1
1.13493309579347 1
0.980350169367735 1
0.988112614543493 1
0.83364250718255 1
0.997040754271898 1
0.943301034530351 1
1.14020152976843 1
1.10040558139023 1
0.807099743001217 1
1.16305835436363 1
0.905381217323509 1
0.942320178797728 1
0.854675230618107 1
1.04023493251807 1
0.881589664020788 1
1.16881911617945 1
0.807774123301479 1
1.06562780277963 1
0.911706556776599 1
1.31645803865963 1
1.02002815578421 1
0.892233560114268 1
0.937571400986273 1
0.944573612299693 1
0.982564574907458 1
0.819135039972658 1
0.807837761308521 1
0.965759725713141 1
0.970837390267144 1
0.601548443079348 0
1.28285751712105 1
0.939928729018381 1
1.2054068949484 1
1.14552956601449 1
0.899025807687844 1
0.74146442347875 1
0.8920999240249 1
1.0915251745799 1
1.12924737560411 1
1.07513214046964 1
1.07554565962819 1
1.11084974469293 1
0.895617356872084 1
1.00692177175032 1
1.05857284184359 1
0.970443909177788 1
0.971254739107877 1
1.29336373128545 1
0.920483406013427 1
1.3077936729357 1
0.914586480581004 1
0.915366855654403 1
1.13303377389892 1
1.03420863579669 1
1.15944559359117 1
0.906584501691098 1
0.937134774184991 1
1.19166863184425 1
1.06727342752792 1
0.922048545896542 1
0.896250460990149 1
1.36338823772165 1
0.828021965342753 1
0.827618687380785 1
0.975389568275173 1
1.07051418324215 1
0.630148099778783 0
1.00390070774712 1
1.13872489532967 1
1.1916413512017 1
0.839223601379009 1
1.1293982139298 1
0.923437759726915 1
0.860499257426249 1
0.97330259933134 1
0.876309677629958 1
1.16609104152028 1
0.923856689338196 1
1.23417404079659 1
1.18001448253431 1
0.981032044228793 1
1.1317861836293 1
0.971216562424504 1
0.739531237238188 1
0.717502477782275 1
0.843999715039064 1
1.01301817901218 1
0.825486640759923 1
0.945250241174664 1
1.15672611513537 1
1.17130990121753 1
1.01222247569371 1
1.19574893283658 1
0.768640056519292 1
1.12179667063867 1
0.892246958954 1
1.04154183049656 1
1.02848643704109 1
0.892307744900907 1
0.967012875469508 1
0.867090360314184 1
1.21140852489587 1
1.07200864739186 1
0.88819521267094 1
0.869947674055956 1
1.1965149577191 1
1.05978133120247 1
0.848323225285635 1
0.960853822121289 1
1.04677518599301 1
1.18322183882137 1
1.33240425578766 1
1.14280590923631 1
0.718538933906753 0
0.969840786266033 1
0.872586228238708 1
1.13303706545609 1
0.814173852824939 1
1.16605837608009 1
1.27814485823624 1
0.905940634663923 1
0.848029154481162 1
0.969521034395352 1
1.01508387174149 1
0.69103634044889 0
1.03915125578822 1
0.88344451409082 1
0.812229193110929 1
1.12008075114491 1
0.912720080471216 1
1.35597663510884 0
1.23274567688003 1
1.08560521017649 1
1.18221725098366 1
1.0276140420996 1
0.787902796640253 1
0.92158938331348 1
0.981997640686436 1
1.22643547945337 1
1.05482222434428 1
1.03113080998917 1
0.817893426872982 1
0.846194549670223 1
0.804389775712139 1
1.33214269527081 1
1.19783205613237 1
1.11307408593872 1
0.959876335366088 1
0.88808491491436 1
0.970772058449538 1
1.07393161894723 1
1.07483429321102 1
1.28526614252566 1
1.01498619113901 1
1.00710611966382 1
0.729951562315005 1
0.88792152460538 1
0.955940461713569 1
0.973132705711161 1
0.777120366499751 1
0.755824827290413 1
0.650466210403695 1
0.848075230636033 1
0.857420441374452 1
0.899851361981232 1
1.0568511896249 1
1.22333104202742 1
1.24661764930017 1
0.968278539397885 1
1.00674752008323 1
1.02074820339299 1
1.28941558245777 1
0.903821966573615 1
0.976939640614872 1
1.0176323506111 1
0.806275100188957 1
1.2623260808208 1
1.11012789368342 1
0.87462058222164 1
0.791559419912908 1
0.89489626048611 1
1.04158833904242 1
0.768819300054533 1
1.03020211496676 1
0.968944494334419 1
1.13310867486323 1
0.969435991191109 1
1.05517770297967 1
1.02295449405744 1
0.859781601998272 1
1.0935781336754 1
0.860776511102292 1
0.992086015342423 1
0.961998772888521 1
0.790380998168113 1
1.25084342843473 1
0.7594809771985 1
1.00937062930455 1
1.18934283994457 1
1.07213041625095 1
0.919201757314331 1
0.746733101106251 1
0.921550293518484 1
1.19619979926566 1
1.26429982124906 0
0.996990349116313 1
1.02556538105775 1
1.02902482083848 1
0.945284025432802 1
1.04716718773393 1
0.842092661460186 1
1.10126552137701 1
1.20550570386326 1
1.02489213021287 1
0.8329403586544 1
1.04695436294029 1
0.966178581774851 1
0.901466851127519 1
1.02843125546645 1
1.16606507818722 1
1.33414810611485 0
0.997795558306841 1
0.782408501689329 1
1.19935182180529 1
0.659018920255237 0
1.31257905069349 1
0.961004116287444 1
1.12277232405771 1
1.05831792634699 1
1.16833127471558 1
1.04100395981443 1
0.832795639674538 1
1.23117299077513 1
0.977115067555458 1
1.11687366383837 1
1.09817114608684 1
1.18141624685947 1
0.892858159255818 1
1.03567310390521 1
1.12756666667768 1
1.36461238285994 0
0.939803217526563 1
0.80954420832547 1
1.42951405921335 0
1.37499362623015 1
0.959116596203226 1
0.981109932327485 1
0.76201285228273 1
0.992873488178183 1
0.703642657829771 1
0.785162839066141 1
0.732425255239315 1
1.01908552476164 1
0.943156776730126 1
0.67388823774771 1
1.17123635673864 1
0.850198249757276 1
0.982621673434643 1
0.951774317798212 1
0.984360484167833 1
1.16301733687954 1
0.88718531046196 1
1.30860338307077 0
0.893942545899262 1
0.874355307449102 1
0.905614893009269 1
0.992145953198772 1
0.814114987480882 1
0.988082516847434 1
0.940632691459343 1
0.933485188778484 1
1.1134934671962 1
1.06522692716961 1
1.06586971922225 1
0.881901279736559 1
1.11796730526408 1
0.926514721547293 1
1.06208519468778 1
1.02965971510755 1
1.07111923020544 1
1.03648859994234 1
1.19318860823744 1
0.880292936542158 1
1.16137844681599 1
1.25564180651327 1
1.01218534436281 1
1.16997285369791 1
1.15056534495287 1
1.29832867752596 1
1.0336009612478 1
0.9222992961469 1
0.945852324854759 1
1.09772031275763 1
1.15055583058439 1
0.915083044798676 1
0.994552593020609 1
0.822863620152014 1
0.728987041478784 1
0.892027286250092 1
0.968622184873327 1
0.882486318117829 1
0.908096063821265 1
1.02854767175511 1
1.08296397269917 1
1.14349777219565 1
0.82275011552889 1
0.770837834763049 1
0.950119989875516 1
0.802383500011987 1
0.987069492241081 1
0.992316867454916 1
1.01127021231296 1
0.979532940617967 1
0.948474934742907 1
0.970495214891753 1
1.02473258196835 1
1.00835919942304 1
1.10512806283046 1
1.07974508156413 1
0.92651147765265 1
0.902605050731601 1
0.829303644830736 1
0.882463400964745 1
1.00181387503237 1
1.04888689098154 1
0.958992618421394 1
0.984548453942801 1
1.01125147359548 1
1.33290163564789 1
0.775165140226747 1
1.17200312468789 1
0.674044129827288 0
1.17061609006892 1
0.955364607156634 1
1.00279689130131 1
0.911232247934101 1
0.884148339257699 1
0.902958609794625 1
0.983883292884308 1
1.07161099318965 1
0.762761453765929 1
0.770033345177075 1
1.07926711567999 1
0.721043684633051 1
0.87880174628813 1
0.959892240585052 1
0.759078599526864 1
1.13001300906392 1
0.878519682239185 1
1.06406571056898 1
0.82295512815789 1
0.806305376738828 1
0.548865748950871 0
0.99406934163173 1
0.763788424906212 1
1.23994289713903 1
0.904682115789694 1
1.07373826082993 1
0.795821794483699 1
0.849263835111606 1
1.14018327319192 1
0.811327712306022 1
0.881986376060971 1
0.866942916611318 1
0.848521739302018 1
1.29674910862605 1
0.853637825335503 1
1.29505011578021 1
0.514646920918987 0
0.987018969826344 1
0.834139950068027 1
0.820566938112004 1
0.720048323339385 1
0.962130152727475 1
0.777311564090354 1
0.999688553543395 1
1.10095719430962 1
1.16968914413478 1
0.948180741693296 1
1.10716462266097 1
0.933312507520546 1
0.797480725655534 1
0.98018301889681 1
0.987378638963438 1
0.779963943404749 1
1.00027926622899 1
1.01842876827765 1
1.25888489875219 1
1.1613058201245 1
0.740897411352118 1
1.19624128257328 1
0.828387779261972 1
0.879104772515502 1
1.23702102749467 1
0.816275554091662 1
0.950272442260351 1
1.04990800645784 1
0.95805886090486 1
0.963583981735481 1
0.617874822429382 0
1.05069498133974 1
1.53047231411902 0
0.703249674730296 1
1.2373265745604 1
0.962035060664829 1
0.707064044210633 1
1.02159502050143 1
1.00015227113725 1
0.934042980902716 1
1.32110660078786 0
0.86293023366613 1
1.03702331036861 1
1.01064810332563 1
0.839504829947766 1
0.879624905487362 1
0.83654779736793 1
0.845435492057226 1
0.790480241057146 1
1.19169788071773 1
1.16086923497049 1
1.09273137697012 1
0.982498987004155 1
1.23502595714824 1
1.05231441190295 1
1.41882421554861 0
1.13904541863019 1
1.09554298605284 1
1.01527783736217 1
1.10861497279157 1
0.939447285564286 1
1.26838614491275 1
1.01376420376126 1
1.01034077917324 1
0.904356461841095 1
0.800251927989827 1
1.02140288361045 1
1.01214925316439 1
1.11832837821982 1
1.09095041079557 1
0.988069332720556 1
0.896399247204874 1
1.19422259321103 1
1.11054124442775 1
1.05449543505681 1
0.89946572878458 1
1.13309455937601 1
0.969523521633341 1
0.919402585733078 1
1.02946193318131 1
1.03547884349886 1
0.985339392461108 1
0.943977286229316 1
0.966258849201653 1
1.03392441087863 1
0.985186155817198 1
0.814902293766735 1
1.32274813947247 1
1.20234684694949 1
0.992299167595851 1
0.766503987950068 1
0.805912549511601 1
0.96389926365703 1
1.01748695018038 1
0.658469979795475 1
1.04587113345179 1
0.372852804562062 0
1.18556994147108 1
1.15657228865427 1
1.43276517594785 0
1.00515438014233 1
0.919142902309592 1
0.924006553487864 1
0.81707675237687 1
0.885641503837823 1
1.32651858017607 1
1.05073447751081 1
0.818094334356884 1
1.05358235166168 1
0.751030946457885 1
0.670689237670768 1
0.698590424129133 1
1.10351006029959 1
1.1040468190694 1
1.11015949835979 1
0.930035333105185 1
1.46527537897972 0
0.826789522709645 1
0.82249172385733 1
1.03519666324272 1
1.04114865915937 1
0.926510476905451 1
0.817754322105086 1
0.983973558870452 1
0.87535248243132 1
0.844568255126122 1
1.14154127249093 1
0.926785681785079 1
0.947709695410444 1
1.00282039298059 1
1.09279618085509 1
0.930881755106423 1
0.710072240310396 1
0.997651445544237 1
0.926345609861461 1
0.828589375770756 1
1.08711701032521 1
0.905666903352518 1
1.15213305476426 1
0.936972012005189 1
1.01986558895896 1
1.19269938584163 1
1.04346282867266 1
0.974586262776642 1
0.936135817634668 1
1.14048493884153 1
0.922935210420662 1
1.0076255718832 1
0.987870275050016 1
0.986269110856911 1
1.1493882815423 1
1.22543866484757 1
1.04876373530961 1
1.02786578697989 1
1.18829273908414 1
1.02216925532875 1
1.25430777263322 1
0.64491050871383 0
1.09324940314246 1
1.36960053765799 0
1.22179756079695 1
1.0176246165325 1
0.843689600887354 1
1.1215294991042 1
1.31577725637027 1
1.13704649835194 1
1.04861295585072 1
0.865297315122676 1
0.811719213958977 1
1.31113493428951 1
0.902788218931899 1
0.990100792159827 1
1.38508647935319 1
0.923022014819874 1
1.27206837993903 1
1.03580361957591 1
0.856998047368293 1
0.918320331130313 1
0.75239480101097 0
1.00019938802969 1
0.771090210421978 1
0.659668332418885 0
1.04389882572321 1
0.690940682837505 1
1.01150136349586 1
1.30711740995938 0
0.925721358636867 1
1.09586198370883 1
1.00022555191066 1
0.955989893701096 1
0.981222502311668 1
1.06300656960935 1
0.9098810346031 1
0.998906127209666 1
1.25251853869184 1
1.21012953106134 1
0.894411042235246 1
1.00136056468868 1
0.888475236387663 1
0.851183227094017 1
1.17233480669544 1
0.925609641896203 1
0.93402411477593 1
1.14509502741861 1
1.0586432560539 1
0.758681530039234 1
1.06278017694933 1
1.16940417140934 1
0.501769955286585 1
0.92021990883554 1
1.04861587955994 1
1.04906047226059 1
1.06669420303833 1
1.01812101746055 1
0.608457353183705 1
0.984428318969379 1
0.900890726651279 1
1.2422890058902 1
1.32698188726652 0
0.931151327526946 1
0.984352112841272 1
1.18584298756479 1
1.01379038491568 1
0.843247953872856 1
0.990540407104877 1
1.32951192805015 1
0.948134255614991 1
1.00837517794264 1
0.688747030883903 1
0.923539944919904 1
0.836675886174906 1
1.03693282067905 1
1.09966395165265 1
0.925772511150172 1
1.08289953460664 1
0.506723186979639 0
0.911341551165737 1
1.02699635870912 1
1.15088908650691 1
1.23070510042026 1
1.04488895704839 1
1.11770973525476 1
0.906796378194382 1
0.877798125233545 1
1.15981380815038 1
1.03296551358677 1
1.20011760167335 1
0.966573639497165 1
1.1454925683841 1
1.20099115606826 1
0.725253618629016 1
0.830162259183017 1
1.19199487104824 1
1.14336122795194 1
0.925248202392303 1
1.13908084367187 1
0.921430424534124 1
1.23212125458836 1
1.15336219627474 1
1.19223786982683 1
1.00770633002541 1
0.651903782331895 1
0.865730583568277 1
0.969996045055242 1
1.03370532799366 1
1.04137142556045 1
0.887689728555383 1
1.55430297877855 0
0.962083649968302 1
0.895493455336695 1
0.945508429719793 1
1.10316741731683 1
1.25154622412063 1
1.58347113041673 0
0.901252161276887 1
1.28545106594119 1
1.10791519202998 1
1.05096533260784 1
1.08380207405997 1
0.749312599618255 1
0.651782011524446 1
0.968611929433883 1
0.694934112853709 1
1.29194722608519 1
0.841646022187849 1
0.734451485472585 1
0.798701038719856 1
0.924530209486017 1
1.07406384169654 1
0.949561515655773 1
1.09937862841557 1
0.947731023785221 1
0.812800591104716 1
1.06630417667698 1
0.931881380494046 1
1.18426504748799 1
1.06709784750924 1
1.02107145410189 1
0.865769124855784 1
0.717958574124602 1
0.987681500909241 1
0.825705017570562 1
0.890338875368337 1
0.942477930379642 1
0.920466913716 1
1.27862929249999 0
1.06955277582623 1
1.14517266969223 1
0.712407657310416 1
0.91484614218514 1
1.13341526518702 1
0.90883437411109 1
0.932195746199796 1
1.13179700751211 1
1.13674480590404 1
1.02944844957339 1
1.12812503429855 1
1.12899842400461 1
0.825623422287325 1
0.877062841288443 1
1.11313774064243 1
1.00412152911579 1
0.596497326980545 0
0.896921424479976 1
1.25458404064501 1
0.924328357004038 1
0.944449055411115 1
1.12328186010441 1
1.05516963863613 1
1.16218217068915 1
1.1629755535451 1
1.134104619218 1
1.02545496037215 1
0.754258170541648 1
0.854301295466426 1
1.14779372063722 1
1.25927253956824 0
1.08407581931322 1
0.870527105818849 1
0.773990154959604 1
0.931364736795404 1
1.42009412540802 1
0.7486250845463 1
1.32446112972145 1
1.4146980570704 0
1.07070591128463 1
0.889426389026579 1
0.909780543671775 1
0.993354664236403 1
1.09242883025928 1
0.979772842171341 1
0.96541891361734 1
0.858566023458453 1
0.909395022951476 1
1.30821124253512 1
0.835353215719528 1
0.880746885992335 1
0.852649981113947 1
0.682534500716076 1
0.779348896597241 1
0.850453470808084 1
1.19425303463495 1
1.03250815909875 1
1.00116696741248 1
0.828325331932584 1
1.1609882862483 1
0.635356074569566 1
0.928353076247144 1
0.67701522703777 1
0.860132812342535 1
0.899010710869886 1
0.842104847018043 1
0.742572780337262 1
1.03152117029001 1
0.919412693740299 1
1.05081375969873 1
1.0767694555161 1
0.7267636064693 1
1.03184445476792 1
1.01318623258315 1
0.985582483601436 1
1.07087629610017 1
0.948003675828707 1
1.07875971375109 1
1.10414633134194 1
0.911601369724377 1
1.11283269600798 1
1.04394898460161 1
0.9313111422217 1
0.874363360983106 1
1.16107767762769 1
0.693338891352492 1
1.08897115229717 1
1.27101159928737 1
0.995629798492151 1
1.05793418998752 1
1.01307468903893 1
1.15555542843432 1
0.99621889803106 1
1.10889443690074 1
1.26474195381745 1
0.831128290416931 1
1.04530759729022 1
0.82070880204691 1
0.986352119854744 1
0.871871480808378 1
1.27195144359652 1
1.10153137036414 1
0.942582458097127 1
0.991646712060873 1
1.05589717412756 1
0.725226355063994 1
0.78297514874678 1
0.713341760475548 1
0.806282215413391 1
0.909307708582502 1
0.945679878799504 1
0.865417500009544 1
1.07221035052377 1
1.19687964831814 1
0.962202551202029 1
1.18060534927106 1
1.08578096266951 1
1.44055881389399 0
0.900357165280001 1
0.959463974156321 1
0.727924810814275 1
0.930672419006482 1
0.750233233524616 1
1.0667413976254 1
0.9810719442606 1
0.694682253122592 1
1.06178084949083 1
1.11494227613369 1
0.963444131713087 1
1.00114314005704 1
1.34275851925676 1
0.761603102587569 1
0.570390000389338 0
0.967501341175985 1
1.50320488333065 0
1.18787524032221 1
0.83328261135778 1
0.957864221767081 1
0.805874629408508 1
0.932032498562236 1
1.15879954034387 1
1.13123340725333 1
0.96336583999921 1
0.800964790343583 1
1.15816093841404 1
0.937386318159244 1
1.02087427064229 1
1.01283409266198 1
1.07189546987874 1
1.07139991381105 1
0.540671080425785 1
1.06628405297947 1
0.930654471898751 1
1.11175886298336 1
1.0590363617985 1
1.14143507396663 1
1.19774637337666 1
0.805015551450141 1
1.3937924918813 1
0.514458738142275 0
0.951312409340614 1
0.847006293340886 1
0.975049712581158 1
1.09657856222523 1
0.96014574683967 1
0.754261711292843 1
0.894447188392121 1
1.18038015878964 1
0.774872339612363 1
1.04932697922877 1
1.00701984359607 1
0.931004838027558 1
1.18861363532859 1
1.11133406430288 1
0.799562188289118 1
1.15050029004379 1
0.801064133615009 1
1.00267877029105 1
1.22415242790912 1
0.764273460433239 1
0.98084784261115 1
1.10639355437928 1
0.825555443344492 1
0.982829433576121 1
1.34139265873832 1
1.01098442694431 1
1.11367127183707 1
1.1479128241157 1
0.757377336413909 1
1.06653459269726 1
1.32913667652979 0
1.26330983531178 1
0.679340464640216 0
0.827214477272784 1
0.848599046077048 1
0.914658126402811 1
1.10967639440342 1
1.17695941414204 1
0.693137562879697 1
0.813446659627392 1
1.10790934841739 1
1.32729094669603 1
1.21637294397636 1
0.887647760098526 1
0.770653074401876 1
0.572419808217107 0
1.15699864623932 1
1.16162429840237 1
1.18413467131874 1
0.789578182706644 1
1.17717856208628 1
0.602654959941173 0
0.616140258025409 1
0.838050454197828 1
0.995421229257354 1
1.18589392291644 1
0.892560998289453 1
0.884550762076375 1
1.5331196728951 0
1.17265314859367 1
1.22460479868681 1
0.913450682798504 1
0.597884099798892 1
1.31898910443819 1
1.15060341834649 1
1.12169947014446 1
0.8393117614967 1
0.970922085486249 1
1.032357332887 1
1.20084513283341 1
1.26381833859721 1
1.10892107616047 1
0.836161211111771 1
0.960547749391514 1
0.928400800175024 1
1.03825970817137 1
1.1515704177999 1
0.996636318974665 1
1.185260167218 1
1.22676607362811 1
1.0880535661901 1
0.76823574802777 1
1.13722800445227 1
1.2764534654941 1
1.31380496559239 0
1.07953576896729 1
1.30826181867826 1
0.924553101595158 1
1.19482152041813 1
1.19301752871548 1
0.779351204496728 1
0.782409425043824 1
1.03618968736059 1
0.963231865149332 1
0.983178373366916 1
1.12220294621108 1
1.09339928460543 1
1.28635672827496 1
1.11256747023728 1
1.04138260688006 1
0.836656760427223 1
1.32324156042024 0
1.00884668878534 1
0.905361783229274 1
1.17598821638663 1
0.923063762044809 1
1.35641311124678 0
1.19147664813066 1
1.18930497467518 1
1.12056726940869 1
0.970093199667345 1
1.09405987247056 1
0.65371119035517 1
0.808903242136329 1
0.77702230915428 1
1.03049092534767 1
0.853353640249341 1
1.11062277591803 1
0.928394537974688 1
1.16783413873381 1
0.939504182358778 1
1.03887411466939 1
0.643414155034806 1
0.937286352574526 1
0.866789843380673 1
1.04872654904941 1
0.964011321585241 1
0.852345415641976 1
0.99087244784189 1
0.917738102018189 1
1.04316296117629 1
0.692111195749235 1
1.04082754516942 1
1.05579745296758 1
0.823873504323755 1
1.01444810279356 1
0.99037985851859 1
1.07842474266593 1
0.973326666980122 1
1.21437814071012 1
0.716356563635881 1
1.01855789427409 1
1.04019191801505 1
0.998682588249566 1
0.839459751046171 1
1.03079835922112 1
1.09160598974893 1
1.02026694643038 1
0.844627016360769 1
1.11103430178016 1
1.08238530379808 1
0.884996996826918 1
1.3356066482572 1
1.11325857558222 1
1.06978594734302 1
0.880455988615731 1
0.862027820934423 1
1.15845176955646 1
0.791850565951525 1
1.14821175032313 1
1.32567746317849 0
0.875269420541093 1
0.988048650499893 1
0.936017191569986 1
0.971754667724228 1
0.898362922738188 1
0.913249173296819 1
0.996836172987254 1
1.24809371869597 1
1.2856817197962 1
0.942437936571743 1
1.09903744108478 1
0.718102883800894 1
1.11835097620325 1
0.702507071489248 0
0.849034969886229 1
1.00211531604026 1
1.05109709711408 1
0.963902253946666 1
1.08378180242701 1
1.08326969694684 1
0.84047978150344 1
1.08670637505652 1
1.3502072570836 1
0.851573908202554 1
1.0591687240657 1
1.04304495477849 1
1.23997088673199 1
0.975305385911885 1
1.03446063671765 1
0.697151928950775 1
1.04045056280655 1
1.05477482696466 1
0.753155437663386 1
1.11259044307239 1
0.944939033365174 1
1.19541615296121 1
0.937988026162789 1
1.06718057936185 1
1.08933978755957 1
1.29268516344484 1
0.860270890916336 1
1.09081457012311 1
0.943578342595656 1
0.973276767746968 1
1.46747233701524 0
0.991397580945489 1
0.780730392031451 1
0.980243958591719 1
0.876167301057224 1
1.24434912265686 1
1.04231881123276 1
0.935212816085881 1
1.22637467475387 1
1.096779445335 1
0.73829495581189 1
0.835113380796833 1
0.965442382015447 1
1.01785853691187 1
1.18534606783313 1
0.89793374828311 1
1.03376560755198 1
1.09060304304687 1
0.896182843128215 1
0.934684370884868 1
1.29348551531588 1
1.18539122250308 1
0.962771001236451 1
1.17476156132777 1
0.857117624757324 1
0.769861996689289 1
1.1274232797298 1
0.984365101840027 1
1.06122988854518 1
1.16583554024347 1
1.17353117155112 1
0.945196981005657 1
1.11659184290225 1
1.04162991070741 1
0.771691113545 1
0.859628622939819 1
0.906448913943592 1
1.27319208616185 1
0.979074471182394 1
0.954099915873343 1
0.708948151679877 1
0.968239492240942 1
1.2775507419155 1
1.02131131830205 1
0.807606514403763 1
1.08498549169083 1
0.992633320629809 1
1.17526979817854 1
0.840322125400469 1
1.03231553696699 1
1.00916624123708 1
1.03779816148364 1
0.875455606120265 1
0.905410744215012 1
1.37129600569118 1
1.13392243400006 1
1.09124984701713 1
0.969493834928035 1
0.888151261909786 1
1.2992921443722 1
0.996485384493197 1
0.899886718988407 1
0.927712673200929 1
0.844592486311068 1
1.15436154516107 1
0.892269825655727 1
1.19409330162978 1
1.04696334716601 1
0.887777955137383 1
0.976015267430598 1
1.2815185138863 1
1.26091600061111 1
1.0607212634283 1
0.769437540562006 1
0.826911338697077 1
1.13386391040938 1
0.921764518542525 1
1.19559405619975 1
0.930450269673008 1
1.32506064141277 1
1.0314055865376 1
0.90516936815696 1
0.708544277473165 1
1.08725799131983 1
0.951469330135957 1
0.935986325495967 1
1.20441758888081 1
1.37175960283429 0
0.438622050383849 0
0.808370299278644 1
0.700589879910102 1
0.986501724413622 1
0.633597946305467 1
0.752270207205851 1
1.30276064082143 1
0.927718190956402 1
1.18790076306853 1
1.03625309938897 1
1.09201965051939 1
0.989777805713843 1
1.36765997443189 0
1.13488232122776 1
0.964909937887043 1
0.890959105437779 1
0.893143399317097 1
1.02720171226795 1
1.14373137237696 1
1.09028992721887 1
0.929569415954922 1
1.17438359179979 1
0.919063000022079 1
0.933288475326921 1
0.973000858426706 1
1.23795302623698 1
1.0393125552467 1
0.833236449636916 1
1.07372684533918 1
0.975728728822383 1
1.09148924071991 1
1.29534599572226 1
0.779999362456235 1
0.974811637920339 1
1.07914158907556 1
1.17918050808779 1
1.24941169196378 1
0.864252934029993 1
1.05365350635607 1
1.04570038383147 1
1.09408730519505 1
1.2193775836702 1
0.807056258197473 1
1.08056773742482 1
0.748157233217548 1
1.27667424586034 1
1.12896817900307 1
0.998303597154461 1
1.03870017220219 1
1.15082555123296 1
0.671328044314374 0
1.18497922921593 1
0.914355155147613 1
1.13862710837652 1
0.735394356707621 1
1.07691989417961 1
0.898992186604021 1
1.14397126083758 1
1.05079643025646 1
0.949824033956673 1
1.0783860292457 1
1.05632227397139 1
1.23132767849905 1
1.11603285297527 1
0.887690316559876 1
1.02134912512702 1
1.08921913688018 1
1.22585649493231 1
0.853248561641225 1
1.12055594407162 1
1.11800354764708 1
1.43373556373714 1
0.820456091239985 1
1.05170662687409 1
0.989415618925995 1
1.09956215821812 1
0.770776815074959 1
1.35506622541634 1
0.991162227553545 1
0.729148466356323 1
1.01351983637064 1
0.905998048752944 1
0.969039357523204 1
1.13632379954865 1
1.18321019493653 1
0.913458342383588 1
0.99700874929391 1
0.900296803453451 1
1.3796577085041 0
0.876517614115254 1
1.06932114422939 1
0.818730502256067 1
0.824800150733208 1
1.28962285712417 1
0.858393105750377 1
0.855683503639556 1
1.18351752118348 1
1.20198349287908 1
1.15074705369711 1
1.0424711475403 1
0.942171109289325 1
1.12204775513548 1
1.13325596483535 1
1.01107717721939 1
1.04318678023703 1
1.09434161254564 1
0.592715034823665 0
1.08416668955963 1
0.676789059923297 1
1.03399179951931 1
1.02919803276971 1
0.978875722065367 1
1.19232485246225 1
0.602733811521227 1
0.989442494958012 1
0.972459274743759 1
1.01199188517149 1
0.9718040792847 1
1.10292130481926 1
1.17890505969889 1
1.17211591840869 1
1.06275953740566 1
0.826013429710287 1
0.859200516723258 1
0.780679304114682 1
1.09008727314184 1
0.820658350782137 1
0.976643362230045 1
1.01429474187888 1
1.03528259666007 1
0.958377237832213 1
0.981851804798149 1
0.886201368272327 1
0.961175660230309 1
0.798497622526434 1
1.11292387062171 1
0.72228084574892 1
0.79437323394936 1
0.837870763846013 1
1.12139923869589 1
0.792247268028027 1
1.07342146270691 1
1.2674622409959 1
1.03617526160303 1
1.06715878604675 1
0.96976755751664 1
0.870611070271008 1
1.29568336023192 1
1.01858370236159 1
0.985709016360247 1
0.710371679216215 0
0.848823498311278 1
1.18784016725857 1
1.08011331743146 1
0.934511569633272 1
1.00692728575954 1
1.31039340474784 1
0.953273569123418 1
1.17567370530723 1
0.913264426129899 1
0.997252680156062 1
0.755926336911651 1
1.10890089028893 1
1.19572471300067 1
1.02413999509037 1
1.01620506241106 1
0.997753414708846 1
1.25416507744155 1
0.985797018759429 1
0.995764348061373 1
0.99846499621125 1
1.00586555939909 1
1.07965855138764 1
1.04508755927524 1
1.25366125345297 1
0.742466678949177 1
0.85512486994092 1
0.704655159277163 1
1.09528115429347 1
0.91901401870739 1
1.08925884131504 1
0.709618436834662 1
0.994246455488871 1
0.944365686452499 1
1.12117940889941 1
0.711268508943353 1
0.71561676436543 1
0.782469126638772 1
1.03052788091702 1
1.21576371581904 1
1.23638754700892 1
0.771054537203769 1
1.32153658193886 1
1.10348142409139 1
0.941474944949226 1
0.896496765401175 1
0.919352968281738 1
1.01494827038909 1
1.02201904516614 1
1.09494311645685 1
0.922681623668098 1
0.885337516342897 1
1.14880133114067 1
0.77115476760258 1
1.11656372980357 1
1.07960773639557 1
1.17888718974159 1
1.16725618474476 1
0.99883462607685 1
1.01868263044191 1
1.23798392442889 1
0.890011354550975 1
0.852219603002254 1
0.974986925300948 1
0.927110956103995 1
1.21968797787429 1
0.779934002728112 1
0.926636925298093 1
1.09933843919484 1
0.713386704332462 1
1.13395550266692 1
0.938659105120571 1
1.33819380417093 1
0.726488679669261 1
0.927345593014951 1
0.703078156116533 1
0.912659021937172 1
0.880108294588213 1
0.932019576562332 1
1.30509453237113 1
0.989951561062268 1
1.0626633278382 1
1.09872778585004 1
0.806321460267938 1
1.01979896943302 1
0.926474271107672 1
0.791493953342667 1
1.18717909896599 1
0.905019271076628 1
0.898267437516366 1
1.013374262969 1
1.24039007128542 1
1.15379375109689 1
1.00547259450227 1
0.756944995740641 1
1.12675655847736 1
0.915217227785103 1
0.909535604403009 1
0.855464471338733 1
0.940538768586254 1
1.03967308316885 1
0.914275808736571 1
1.00755640296642 1
0.958873068475026 1
1.03435935366678 1
0.789534687708982 1
1.05497713768238 1
0.965560528774944 1
1.3265882805155 0
1.03121714459532 1
1.03895539153492 1
1.18449774711687 1
0.726768813703961 1
1.08017594015637 1
1.01941984053192 1
1.09042129202545 1
1.50673715147704 1
1.21193528356947 1
1.27167440816355 0
0.766250201455887 1
0.976557701118116 1
0.684685980920182 1
1.10382383086854 1
0.714434708913437 1
1.03291534158296 1
1.41145592777881 0
1.07351061288366 1
1.00743702557021 1
0.8806109669791 1
1.1720543795902 1
0.917304282492463 1
0.916288686458675 1
0.864680318467964 1
1.02097369609516 1
1.04404915017527 1
0.582333601274601 0
1.01296792901677 1
1.17533275519729 1
1.09592349945931 1
0.927128929215336 1
0.982279908068748 1
1.17016889113267 1
0.909385689681223 1
1.05517818470827 1
1.0875348862559 1
1.16397259990537 1
0.751920414100436 1
0.865859693159562 1
0.872749677184346 1
1.17953945400415 1
1.09036854584916 1
1.07075682127147 1
1.18319930497182 1
0.758238945068978 1
0.815703404748545 1
0.998042644650532 1
0.888455376819865 1
0.706381501824274 1
1.18967103090879 1
1.23853458535146 1
1.02454979108621 1
1.36791197603802 0
1.00075151112186 1
1.02619418582827 1
1.26410348198269 1
0.972873398944943 1
0.433538788642294 0
0.860681311034958 1
1.06017537905205 1
1.01125585513547 1
1.02033835616565 1
1.02367687094333 1
0.842301930498239 1
0.929791576129129 1
0.915538917051505 1
1.15201224873553 1
1.44048645180058 0
1.15251532317773 1
0.738487370265311 1
1.05888875305596 1
1.07612817583709 1
1.02133295304564 1
0.722984191370819 1
0.733048863301313 1
0.943086782518594 1
1.22839358076207 1
1.27684264687108 1
0.821480250763694 1
1.00544749802856 1
1.06889202438758 1
0.943136759164476 1
0.879643317035093 1
1.14042479208413 1
0.919877520225319 1
0.87766089668278 1
0.975935982419432 1
0.891620941438287 1
0.998555581492403 1
0.954648136178926 1
1.01657441502076 1
1.14071242627765 1
0.795255024781329 1
0.786437317117987 1
0.889062594213687 1
1.41651993358791 1
1.07789078234579 1
0.731818952463619 1
1.30551536057104 1
0.782212571029415 1
1.22903247100925 1
1.16454973020824 1
1.18322350154272 1
0.986682599441609 1
1.08040353458168 1
0.834103677763488 1
0.735161893525709 1
0.911535093286256 1
0.835432858180055 1
1.10215206288105 1
0.972778190434772 1
1.03957456166287 1
0.948528162154947 1
0.949219884605204 1
0.985567387167534 1
0.826318485028894 1
1.21667870776788 1
1.05672539499457 1
1.18425423367205 1
0.955616880911215 1
0.871261174956217 1
1.18847817069152 1
1.09346166362751 1
0.92836771877842 1
0.84221446533389 1
1.34473903609516 0
1.04185073730566 1
1.22455427211527 1
1.22982726162703 1
1.19944202536644 1
0.950689508368394 1
1.14494257145166 1
0.950327396574015 1
1.10734254963835 1
1.01747722272899 1
1.24285103098574 1
0.926444528036375 1
1.13117192291333 1
0.70130101088199 0
1.05315396575379 1
1.05523665769664 1
0.87803773687442 1
1.03811364804254 1
1.15483159252533 1
1.0960362067406 1
0.995687095186333 1
1.01753537738792 1
1.1538965118227 1
1.15116870381184 1
0.947315070509451 1
1.06833822344589 1
1.01051823915511 1
0.927433530859956 1
1.0687195740172 1
1.23183407694132 1
1.05670602369724 1
1.17401509688459 1
0.939128513966739 1
1.20753523976846 1
1.20807624742833 1
0.930126509133512 1
1.19025018106633 1
1.07582958797727 1
1.00318218006371 1
1.24599330377456 1
0.920396520918757 1
1.15531086360587 1
1.19972236937595 1
0.634571761639434 1
0.897867656020176 1
0.931681211980915 1
1.07219573778283 1
0.992230806744838 1
1.33372900228087 1
1.20036395649477 1
1.12054403272904 1
0.892793279151582 1
0.955425454450898 1
0.954881457017801 1
0.770230055998751 1
1.23299233074696 1
0.71562092565189 1
1.09206886538353 1
1.03007909684093 1
1.2405222602625 1
0.990793277512258 1
0.951212356453973 1
1.01345024774033 1
1.09704556538128 1
1.08998247697499 1
0.968009907919273 1
0.927472395548153 1
0.868003431408102 1
1.13412317933032 1
0.681510220938408 1
0.902922934555793 1
0.958827783632422 1
0.725798714291323 1
1.21420994148429 1
0.955182044637353 1
1.01523097170607 1
0.830840552826011 1
1.07751327509422 1
1.14140363848245 1
0.63602734472552 0
1.03158406247245 1
1.41486829116655 0
1.18305388661677 1
0.894657476053177 1
0.959548593440566 1
0.965181821811413 1
1.13650567260884 1
0.823765256104014 1
1.06487440469338 1
0.865081505058445 1
0.91205002078854 1
1.26314534179253 1
0.994943565760464 1
0.822207645794089 1
1.09391226899128 1
0.963995361916215 1
0.766170774173872 1
0.774786628399621 1
1.00071272406196 1
1.37014763989834 1
0.699827542229334 1
1.16263344183824 1
0.937564745069367 1
1.02836929825314 1
1.10266816029806 1
1.05364846279668 1
1.00887676926718 1
0.923998614083615 1
0.96629317401513 1
0.93824867153605 1
0.919449595867638 1
0.879440761159468 1
1.0828720837147 1
1.05698672072194 1
1.27708942653972 1
0.937376016152079 1
1.04895519261873 1
0.84204340615094 1
0.967780167647736 1
0.784178609658584 1
1.11609841595965 1
0.8908280323226 1
1.06344866028869 1
0.959716349445757 1
1.0268390756404 1
1.09632764155058 1
1.1550383769294 1
1.0254772686402 1
0.824582282711882 1
0.853561706846894 1
1.12443510213023 1
1.19228865484771 1
0.928162642566988 1
1.38610472456452 0
0.878651649163894 1
1.08871917508638 1
1.04274369182625 1
1.1043514981576 1
1.08367342558173 1
1.24556322109392 1
1.08963200527097 1
1.31205302963549 0
1.17878863299189 1
0.882452861344375 1
0.927659556035734 1
0.890155209906151 1
0.887509732351702 1
0.81899612386775 1
1.23794469557798 1
1.19769760579079 1
0.636277138615822 1
1.04486809365236 1
1.42585548441475 0
1.28571272490513 1
0.766342610964477 1
1.12163021100928 1
0.812016214063632 1
1.05697593478659 1
1.09394056870308 1
1.1510828989085 1
0.791212741086744 1
1.20056195077682 1
1.23765309936396 1
0.909014020351745 1
1.08614658819978 1
0.884463325382677 1
1.06027891447347 1
1.08356056863883 1
0.654050199199942 0
1.32548749114961 1
1.03879326539701 1
0.948228847822633 1
1.22920132976643 1
1.06620915863782 1
0.970423114604635 1
0.831092278288145 1
1.28325801230761 1
1.421482603258 0
1.16860911411259 1
0.947413919167972 1
0.88853050157227 1
1.04700728445769 1
1.13292101928668 1
0.842368805209402 1
1.01717669954763 1
0.945275830287987 1
0.944546243259708 1
0.836990165278238 1
1.18308293328689 1
0.902542682227318 1
0.668652027955366 1
0.975174264963308 1
0.919053886501542 1
0.770649038728844 1
1.07940102034428 1
0.707556392241115 0
1.18887183975617 1
0.983484724449563 1
0.927667335255876 1
1.26485639459793 1
0.949051455802652 1
1.07432899700506 1
0.877415088930968 1
1.09591942533049 1
0.589135025400645 1
1.05681416869573 1
1.0495794631957 1
0.953732650146741 1
1.04927424657201 1
0.921754397810094 1
1.08863545890452 1
0.787813247908822 1
0.888844220773099 1
1.01801746090977 1
1.04287763939052 1
1.26131152821126 1
1.1945357390764 1
1.05331483909009 1
1.27331338547672 1
0.945987272673695 1
0.834695995631593 1
1.04185104382042 1
0.847512046288362 1
0.971052794425912 1
0.79130831261161 1
1.03554765839975 1
1.0422249260801 1
0.78410281771396 1
0.997846376043131 1
1.09063859984314 1
1.12714544639282 1
0.921261536910695 1
1.05633500423715 1
1.04682538789339 1
0.742982193543872 1
0.900394902868001 1
1.27228451765441 1
1.00537979235595 1
0.983150791273468 1
0.60733472617746 0
0.939194793470055 1
0.851025260977943 1
1.14496773719816 1
1.02259513839281 1
0.984967833691204 1
0.813002618709444 1
0.987958853270804 1
1.12422407267724 1
1.25273592265337 1
0.873665572325492 1
0.991671558036678 1
0.956466262986644 1
1.15186386669634 1
0.942995517316734 1
0.820648423705639 1
1.36458747458628 0
0.817974493591592 1
0.753946912286549 1
1.10508824072896 1
0.806519363649636 1
0.916102364124961 1
0.985681535948335 1
0.943283803604623 1
0.856501371795753 1
1.07818265950369 1
1.06906249776221 1
0.986777169140249 1
1.14771916823264 1
1.23599517437053 1
0.707732551686602 0
1.08686999695981 1
1.15805033781201 1
1.12511809273229 1
0.80553525850662 1
1.25144693998368 1
1.14339557577446 1
0.961839994519297 1
0.994373198593263 1
1.35520808733608 1
0.900355727743733 1
1.07315957762615 1
1.37030371865226 1
0.813150679774653 1
0.974475188331944 1
0.800526436779143 1
1.21602147193227 1
1.09853020224371 1
0.959338462277175 1
1.03657172833935 1
0.79590354233327 1
0.693794716866375 0
0.84719236839967 1
0.918970669553618 1
1.14504595677928 1
1.0432557343752 1
1.2477585313121 1
1.09266128941097 1
0.591801778190024 0
0.900796437495618 1
1.27691665774954 1
1.05100231380194 1
1.21956588245917 1
0.984101559878277 1
1.26383072349196 1
0.689385107174858 1
1.17977639906721 1
0.59015832627763 0
1.07644942063668 1
0.987672505341462 1
0.980734328347934 1
1.07717004296227 1
1.11217833055819 1
0.837144696206186 1
1.21278658148116 1
0.932448100928656 1
0.962248483160254 1
0.914320868677256 1
1.21102793369776 1
1.04006219491937 1
1.35372324507914 1
1.020888875912 1
1.00364476930407 1
0.996015200694231 1
1.07238270753478 1
0.955567511806139 1
1.20732607910202 1
1.19104806716506 1
1.251727682965 1
1.07354845442092 1
0.68392226091382 1
1.04891068276925 1
1.11188826588688 1
1.10386850129966 1
1.26363858069411 1
0.726345288207035 1
0.81951573644968 1
1.17318295517915 1
1.16943337269414 1
1.2035531326589 1
0.835630654411969 1
1.08273542672827 1
0.99356997584066 1
0.706896896502712 1
1.03333614208911 1
1.00589582952302 1
1.15446400766759 1
0.829550028988659 1
0.998194690070533 1
1.28663631848866 1
1.11820638171672 1
1.02935431285353 1
1.17244153584875 1
0.989092714040825 1
1.00573353873753 1
0.784452467024573 1
1.25300923184098 1
0.818651609891058 1
1.22302870060703 1
1.02157928800607 1
0.765640777797085 1
1.34140088317485 0
1.02852354940071 1
1.01576593038344 1
1.07742037409012 1
0.873958992874959 1
0.888560638621507 1
1.22642341599397 1
0.904567428253756 1
0.9338008746408 1
0.925926974047765 1
0.905387501820345 1
0.926113895884226 1
1.29348219918276 1
1.00809497182163 1
1.28387771371594 1
0.909319005222892 1
0.984177981000647 1
0.690558288849761 1
1.16956737106988 1
0.944432523628407 1
1.33363339972157 1
0.948742507303771 1
0.841903116920411 1
1.15221769225557 1
0.908941309702176 1
0.830621141503505 1
0.990895292422563 1
1.1767823559984 1
1.00289926019349 1
1.04856218092807 1
1.22335619002905 1
1.05140379231487 1
0.760157484356105 1
0.772124995083067 1
1.11331668811749 1
0.907297425834448 1
1.13890551964164 1
0.932232441657015 1
0.967807493217872 1
0.942456509207242 1
1.04224104747579 1
0.681770160180702 1
1.06929465313571 1
0.958650834123135 1
1.00741447137033 1
1.00240783956906 1
0.906533816269491 1
0.952952590868913 1
1.11076211903844 1
1.18181361791861 1
0.991330117052617 1
1.18040824707996 1
1.16592636914032 1
1.03136074283398 1
0.941854509213341 1
1.13727114674458 1
1.00766587543846 1
0.945044454886028 1
1.03624118328321 1
1.01874640521239 1
0.912516869698441 1
1.10397449409509 1
0.806251183480963 1
1.10237590436961 1
1.03697975282281 1
0.982207520737353 1
1.2010253524563 1
0.934041537429056 1
1.1865643725889 1
0.794158860129899 1
0.856119148718302 1
1.24406028946783 1
0.804062018420609 1
0.956941042925013 1
0.872741469287492 1
0.988650693397009 1
0.909907695396624 1
0.81476516672926 1
1.05348011879189 1
0.787717279257347 1
0.561080038825375 0
1.38067034577098 0
1.26524368494645 1
1.14061079366844 1
1.20376632743889 1
1.08199032369556 1
0.909202098788321 1
1.3309112038266 1
0.947814615599845 1
0.798887371588577 1
0.884541807895204 1
0.948134486172815 1
0.940870231066376 1
1.18755619288007 1
0.775639858657037 1
1.24427161355985 1
1.21664352677522 1
0.973673367489992 1
1.3530314243002 1
0.926275170505483 1
0.783660690786967 1
0.680258989236395 1
1.11061314788917 1
0.899634934841895 1
0.777532489980891 1
0.926880425031882 1
0.982497129559635 1
1.04361920079591 1
0.825341250685148 1
0.97399574219109 1
1.14260634424391 1
1.17440645238043 1
0.828870004555117 1
1.10563347961284 1
1.18367778996281 1
1.31199688141379 0
0.88940760904682 1
0.914389157581901 1
0.806802366005205 1
1.15462922199523 1
0.860218375477521 1
1.11696070225227 1
1.27177511557808 1
1.14954988415965 1
0.93757420751081 1
0.902302396070576 1
0.82182282290804 1
0.830602602122471 1
0.940778928630306 1
0.75658913896589 1
1.04521235564998 1
0.892553100296032 1
0.94268760594572 1
0.742141483105768 1
1.21324786657304 1
1.00527544612848 1
1.01233600293428 1
1.19632756531358 1
0.952815918482692 1
1.18400400320777 1
1.19353109847906 1
0.883784889920329 1
0.631661905389331 0
1.0406480142769 1
0.630320164923891 1
0.845142108069127 1
0.965724586486881 1
1.11979007192729 1
1.11052406598554 1
0.7827025612711 1
0.921410347281951 1
1.0648662809588 1
1.11036261723761 1
1.08328401091687 1
0.886344743427425 1
1.15927072192656 1
0.882986343544461 1
0.774917718337667 1
0.897292337932021 1
1.25619341207398 1
1.00651817167552 1
0.762435761645775 1
0.958507451249141 1
0.846873421185365 1
0.872253031969139 1
1.13976534019369 1
1.01464813864266 1
1.08909168624504 1
1.23567679705541 1
1.0582773729403 1
0.935747473903908 1
0.68131666653274 1
1.11537658347081 1
0.739581444365242 1
0.843852691163251 1
0.992884002992851 1
1.01465355881799 1
0.984044656200171 1
0.923460696180537 1
0.747449005220123 1
0.832361403738734 1
0.909562771603612 1
0.992743191753861 1
0.890193844577426 1
1.07216261989273 1
1.1447617387218 1
1.078978098586 1
1.01470172561066 1
0.809764434228373 1
1.2549076491751 1
1.05867292217302 1
1.02329561825299 1
1.41384436553685 1
1.24814798082181 1
0.792006093100524 1
0.938083520196493 1
1.02201720114559 1
0.911194829816584 1
0.825293567846489 1
0.963104304276878 1
1.04111060073296 1
1.35837524957826 1
0.81227745697668 1
1.01814980834054 1
1.39217538036943 0
0.66355355884783 1
1.2024737470494 1
0.998394182750478 1
1.11929141886931 1
1.21785234137502 1
0.96884248673762 1
0.935034875833895 1
0.990050571178802 1
1.06481739590336 1
1.01226108431624 1
0.829001610064128 1
0.719620909321994 1
1.09598521948376 1
1.12471922690518 1
0.910864220933662 1
1.28869665164707 0
1.25448192271874 1
1.17006336991482 1
0.995071201933618 1
0.978385136847965 1
1.05619038809023 1
0.524099118887172 0
0.917611094010355 1
0.882778301137208 1
0.985783577765974 1
0.729676151941255 1
1.07626340086108 1
0.913792949934984 1
1.06522847642739 1
0.865480744995929 1
0.612459462421543 0
0.686428774574139 1
0.849271330484957 1
0.946239869744623 1
0.842349764347645 1
1.23193422065613 1
1.11971115287801 1
0.657222751424572 0
1.14646637616436 1
1.17322857037021 1
0.772839792014623 1
1.25262026897771 1
1.18647531078009 1
0.89402091346508 1
0.900991059436086 1
0.859890708941997 1
1.11397056942065 1
0.880684872437633 1
0.777452303898933 1
0.837413616859154 1
0.978664162987754 1
1.31440670611371 1
1.0489453936721 1
0.966774068419008 1
0.678710467401036 1
1.12395917956625 1
0.975163916434704 1
1.22805847816196 1
0.841290693186327 1
1.09076519017591 1
0.774138728974536 1
1.20443876243645 1
1.13530217003498 1
0.704358048911853 1
0.751385160190592 1
0.714601922019503 1
1.37040026077585 0
0.575241834448601 1
1.01211973246906 1
1.41360792581123 0
0.815486845545258 1
0.966908850806895 1
0.895458256476538 1
0.823595125690155 1
0.757529353697728 1
1.14958262120397 1
1.1334696735228 1
0.906854133414331 1
0.964878891748187 1
1.06790377477089 1
0.7806543947276 1
0.631497379151221 0
0.935092655267061 1
0.99449564607456 1
1.02342883383025 1
0.927322520760208 1
0.886097949874692 1
0.787428853093559 1
1.00975626953388 1
1.19442847809397 1
1.10821684200593 1
0.991858444347825 1
0.801242875451395 1
1.08780598373126 1
0.980608601501355 1
1.14223836972157 1
1.17969839489928 1
1.25342503277359 1
1.10362852782034 1
1.17322364457321 1
1.03869443830472 1
0.837214896141004 1
0.873234047427987 1
0.980630311978747 1
0.786356284738276 1
1.10248486929563 1
1.01878701508938 1
0.934263735196666 1
1.08743128103373 1
0.993804508050941 1
0.955418835507477 1
1.1234503487184 1
0.8433398367327 1
0.944535184704933 1
0.776293110288956 1
1.15053991782071 1
1.13187936021515 1
1.16446076691921 1
1.07400774225557 1
0.795927763987227 1
0.835571308695773 1
1.08683086470501 1
0.955818210521263 1
0.779506176829467 1
1.1126313642703 1
1.2479152688409 1
1.09540001942287 1
1.04141554323721 1
0.508057038093228 0
1.0345785671584 1
1.09197638897392 1
0.982245678721434 1
0.845953421504594 1
0.904438499871819 1
0.800220080678892 1
0.9972367066238 1
0.838864419626694 1
0.810866825418988 1
1.17980814981747 1
0.781597412604248 1
0.9230202394551 1
1.14981090572078 1
1.17183825374258 1
1.01951610879284 1
1.39951496188974 0
1.27400002164283 1
0.968569638316008 1
0.966155399806963 1
0.94375731701985 1
1.42153405895944 0
1.21779160308752 1
0.873182799918171 1
0.769267636482265 1
1.121613326449 1
0.836508908909777 1
1.06556048775168 1
1.0164303746304 1
1.01352258845555 1
0.898328833135504 1
1.17088003755561 1
0.817212659428178 1
1.16933841675798 1
0.937214678529373 1
0.808416649019821 1
0.985898968272175 1
1.01273963824625 1
1.36746519352409 0
0.756268703211784 1
1.22733405384611 1
1.0157995357557 1
1.1893253089201 1
0.746235405218266 1
1.12721282862418 1
1.13442115683448 1
0.756060044735975 1
0.780093492833482 1
0.945490667586909 1
0.940302266942563 1
0.829253192101282 1
0.832263904721073 1
1.0970886693918 1
1.03110582955215 1
1.07191756656414 1
1.00237886569372 1
1.07480878672812 1
0.920047110132303 1
0.882719108639143 1
1.18889198089412 1
1.10337464339634 1
0.973248390594163 1
0.93350176327379 1
1.09908137980694 1
1.20841199568098 1
0.834643448130874 1
1.42185079609049 0
0.807141462549281 1
1.00764396544346 1
1.07372678564563 1
0.941480982697577 1
0.90208166366151 1
0.870430144561416 1
1.16572122984344 1
0.86222919401243 1
0.987662958480659 1
1.03264930787428 1
0.914406411383942 1
0.90054416576796 1
1.29111824894105 1
1.01261892582086 1
1.2465272207243 1
0.799545887399672 1
1.06323575451011 1
0.788814593866064 1
1.00705658576183 1
0.908750855290078 1
1.0887985092784 1
0.972033403955438 1
0.962714134433027 1
0.847271806417372 1
1.14315128936661 1
1.2910945724131 1
1.05922369936036 1
0.939684842065302 1
1.19644391093857 1
1.14754490026868 1
1.1387061037224 1
0.823456417348566 1
1.1307837182503 1
0.685771748242378 1
1.03534507840684 1
0.973971190330095 1
1.00649081155685 1
0.768745417133227 1
1.12486939030847 1
0.753913327305806 1
1.01373291233365 1
0.744528169118215 1
1.25570689830673 1
0.943867907818065 1
1.1163481581103 1
1.13702381725241 1
1.00340695482647 1
0.901341680348663 1
1.09306115544079 1
1.14870794717073 1
1.28445587401489 1
1.03212182645745 1
1.36794024575055 1
1.33645883633466 0
0.814480027984449 1
1.11060569991751 1
1.22150640899057 1
0.976448857817328 1
0.872391059277676 1
0.926192003893415 1
1.12204291755772 1
0.717607425786357 1
0.794995481213605 1
0.968873259810559 1
0.851014203322073 1
0.952785750943646 1
0.832907674078024 1
1.15581372263223 1
1.04200828574387 1
1.08110297760765 1
0.830566830642651 1
0.906297296417881 1
0.995907852562762 1
0.85775948743619 1
1.00951699533614 1
1.0895843622555 1
1.04444579862263 1
0.795560076849061 1
0.991290541170893 1
0.926879642451718 1
1.04286091568383 1
1.1642472453638 1
1.16749464524499 1
1.21400910031827 1
1.14935051509494 1
0.993544123742423 1
0.953359550693641 1
1.00183701819835 1
1.3473587739114 0
0.841691531846554 1
0.784344396434613 1
0.709465965539187 1
0.955709343122638 1
1.00716498217867 1
1.18781631752263 1
0.937325667624703 1
1.01616921637348 1
0.92778031929961 1
1.09053250694808 1
1.07278113733578 1
1.11121786253857 1
1.20045836474968 1
0.825386672343899 1
1.00751528961363 1
1.28959634487291 1
0.900001317650881 1
1.12210389267517 1
0.738829934439249 1
0.79728220750236 1
1.2022279461147 1
1.06338452647791 1
0.987152348611086 1
0.934328950209278 1
0.96470139593524 1
0.834227003382265 1
0.935097740182707 1
1.18196265464804 1
1.1976823081001 1
1.03487319122377 1
1.30320739321817 1
0.955393339203486 1
1.16328446643674 1
1.18197875312177 1
0.991185371709159 1
1.06127069088799 1
0.812798716448486 1
0.754150276320485 1
1.08668879748861 1
1.00645723185035 1
0.975353833277073 1
0.651068733126493 1
1.20012286915506 1
0.947889388547234 1
1.08212806103245 1
1.0590750206179 1
0.856883319013992 1
0.849379813038067 1
0.973894400083615 1
0.976548533491083 1
0.88286482955121 1
1.41758134532253 0
0.901559003147532 1
1.00198909807791 1
0.605946993853777 1
0.725933047122979 0
1.01116116932561 1
1.06767891939391 1
0.950584535273741 1
0.657423862096482 1
0.816723871605252 1
0.969978200448277 1
0.99717073969614 1
1.09970664561189 1
1.07657111296953 1
1.06840461953093 1
0.816754151231169 1
1.01123629943164 1
0.653070047023739 0
1.11098008790586 1
1.10785840744975 1
0.705735919720157 1
0.837236598356793 1
0.892336709299328 1
0.954890688598087 1
1.10711071391308 1
0.991769713525671 1
1.50070484220652 0
0.85660548586192 1
0.700946874544517 1
1.06295475324841 1
1.00523399128523 1
0.831525083094044 1
1.15921041275015 1
1.04286022901407 1
0.928627383143534 1
0.820735107573721 1
0.878069727239235 1
0.842342239592589 1
0.806780567579504 1
1.20637505517611 1
1.23691470514516 1
1.34917945476348 1
1.01063110832328 1
0.876118061474227 1
0.780561722909465 1
1.03331708005631 1
1.20528192631137 1
1.16807974141895 1
0.945254190013497 1
0.804213024064422 1
0.982363084486167 1
0.950494193311002 1
0.885259083304283 1
1.09643464344347 1
1.11001142952832 1
0.823532359050318 1
1.05538804931747 1
1.25874678021512 1
1.19489010096058 1
0.848157883428442 1
0.937580956108762 1
0.916389343552989 1
1.14309557490013 1
1.23527578336382 1
1.26021244266955 1
1.14648292637408 1
0.8352584214208 1
1.21386257533704 1
0.6921267160402 1
0.746658052199658 1
0.811968220296253 1
0.987815456884954 1
1.11982139530594 1
0.795085655994441 1
0.906628796264824 1
1.08079698766907 1
0.746219212531701 1
1.23228144692689 1
1.08933166792333 1
0.744402992033959 1
0.905130708183254 1
0.970785936745792 1
0.939335130467899 1
0.95689216940283 1
0.744581385905505 1
0.874137100890274 1
1.02543608229901 1
0.802746792338093 1
1.16946978343525 1
1.02993766378045 1
1.13886432665357 1
0.649407698310414 0
0.923874016858547 1
0.977179249609249 1
1.19228775153152 1
0.795136714884354 1
1.15010927094098 1
0.895107655848231 1
0.793775346421205 1
1.03464468125024 1
1.22400835001261 1
1.02993524081497 1
0.912602909687014 1
0.986616952940782 1
1.07850445802233 1
1.03103432884308 1
1.20936959257254 1
1.28939715477055 1
1.28325673456477 0
1.14123248700354 1
1.13721029830753 1
1.14165593521411 1
0.820311183020674 1
0.792896092954807 1
0.983955623321772 1
1.08178983609001 1
0.823334204643731 1
0.647854837956194 1
0.769375503778227 1
0.817914967756778 1
1.09491992190158 1
1.03461791789438 1
1.17990570692129 1
1.24378813533551 1
1.10071303969353 1
1.0794895210255 1
0.872473382481373 1
0.945666610005891 1
1.37841360847592 0
0.961165243832037 1
1.0523640281707 1
0.991714061130582 1
1.07516199316407 1
1.04841914375727 1
0.880436731339431 1
1.27051095253179 1
0.986644611273492 1
0.814581926721072 1
0.964270104591698 1
1.13212913834935 1
0.791754582260321 1
0.946761549940011 1
1.21799217175144 1
1.08362932488487 1
0.848999633013152 1
0.870468701743741 1
0.702124317703567 1
1.04274798483798 1
0.821508765969345 1
1.03365061085267 1
1.13213000051635 1
1.07568027835216 1
0.847102893240624 1
0.923577231727771 1
0.917554065290695 1
0.700503980472606 1
1.03320421380223 1
0.910375622998841 1
0.902930903824687 1
1.15469374722745 1
0.953364693241894 1
0.900238268604742 1
1.48453435126415 1
0.946897553270572 1
1.1427122836613 1
0.893901732165766 1
1.11033326522935 1
1.03767832094541 1
0.796661585562259 1
0.987376336300582 1
0.864535571675729 1
1.07222098649708 1
0.682334139115277 1
0.983791647394329 1
1.07554145877459 1
1.00229906191215 1
1.4614590523104 0
0.866767168896144 1
0.890527471416075 1
1.11308474571595 1
0.58866071017134 1
1.12839577476398 1
0.590781867291532 0
0.97132476931714 1
0.998931771924093 1
1.00482786835479 1
0.799444406391538 1
1.0357971951653 1
0.978449130900458 1
1.18379057399068 1
0.870436850276088 1
1.44060996452745 0
1.28593603026115 1
0.912693073697685 1
0.801634351644592 1
1.23948799572878 1
0.82259233257015 1
0.880228099604675 1
0.630950258211799 1
0.936984067364158 1
1.0310872748482 1
0.856864947847784 1
0.843227165843106 1
0.749025945024232 1
0.659676855286028 0
0.860581683620986 1
0.830046489411862 1
0.838029215452977 1
0.816374413500758 1
0.871978382242165 1
0.959423143824795 1
1.16168390667957 1
0.594967907206458 1
1.11544340377992 1
0.912310341679446 1
0.751868486527401 1
1.12472515204096 1
1.01193164115673 1
0.826827083354648 1
0.813179965439214 1
1.02182742594206 1
0.855198753166008 1
1.02245421043555 1
0.822542750529258 1
0.961501752422361 1
1.07822392079134 1
0.887687400086022 1
1.14332779172657 1
0.954180574287602 1
0.855954131914715 1
0.790615145295379 1
1.00822168094709 1
1.17423859544055 1
1.05779575086625 1
0.801822480888279 1
0.622498077858583 0
1.1689913063604 1
0.943117346185246 1
0.695770340840195 1
1.38593843395551 1
0.731745744072429 0
0.94458320493372 1
1.07433003549755 1
0.91211547638301 1
1.22777714781048 1
1.0203257515399 1
0.918648485783717 1
0.910926096069964 1
0.912053240355032 1
0.51237694487204 1
0.936885837581769 1
1.19594988801198 1
0.92354145465076 1
0.846584577243162 1
0.601557447670177 1
1.12055149408676 1
0.714502733052997 1
0.807081926445552 1
1.23878010380687 1
1.13804901021916 1
1.06805956632249 1
1.07200703661052 1
0.711331443388469 1
1.28067989349369 1
1.08840530324303 1
1.0325809292326 1
0.951424607731702 1
1.12532940546953 1
0.865950452485701 1
1.09432623248501 1
0.874789464188265 1
1.08048697567621 1
0.767594530020152 1
0.953950497743783 1
1.20353688229555 1
0.953002040143126 1
0.834305492280606 1
0.870746152016587 1
1.13837743104856 1
0.857813979552371 1
1.01492272644621 1
0.989377072413244 1
1.15213996445677 1
0.91970467572733 1
1.34055497359778 0
0.993756289607312 1
1.15266445419541 1
0.970726129631862 1
1.0947091777845 1
1.1238687369363 1
1.21732612721726 1
1.1543310624803 1
0.876942638171682 1
0.983505453467689 1
1.05856710161726 1
0.890964847751818 1
0.733880482946006 1
1.06428925786956 1
1.20615547555419 1
0.973810883872414 1
0.762117371121832 1
0.580942128776213 0
0.963443819743507 1
0.674919317623685 1
1.07471555236335 1
0.882835548171471 1
0.889063173900972 1
1.05444871242247 1
1.22928884435822 1
0.928356824002845 1
1.00437803148575 1
0.922764847220336 1
1.52001371759371 0
0.956406436362054 1
0.874896363935038 1
1.08834088341042 1
0.780064517329852 1
0.729760252376333 1
1.13577950531241 1
0.86653357820014 1
1.15969708402548 1
0.877669529510661 1
0.628100744538753 0
1.26879229252813 1
0.714308209495557 1
0.693845056703747 1
1.14802969082434 1
0.910214651397953 1
0.821151984584877 1
0.579904432271856 0
1.23802615364987 1
1.19339954741117 1
1.38811809845634 0
0.966899010682782 1
1.08034840050405 1
0.839048310660512 1
1.08220759663374 1
0.999438706392702 1
1.0927135092583 1
0.686328419081438 1
1.22297165442016 1
0.903463449766837 1
0.839543790113849 1
0.844821647114713 1
1.13880472562641 1
0.915904059570791 1
0.946271439565406 1
0.966842540895771 1
1.12431603670877 1
0.805241081480785 1
1.09214714031519 1
1.40103352427412 0
0.889145337400419 1
0.995857467287651 1
0.944950809449851 1
0.730823977432292 1
0.982535648123885 1
0.993617765671092 1
0.80304686229343 1
0.852046452413562 1
0.869253689719562 1
1.13869718516885 1
0.991621645462867 1
1.14798449213534 1
0.98459542707421 1
1.0202712223357 1
1.09567151009462 1
0.737664368269848 1
1.02521821734661 1
0.79826261271048 1
0.801876433671319 1
1.31217909627285 1
0.812858663725324 1
1.12171781118563 1
1.12727846066011 1
0.595309989008043 0
1.18134191327066 1
1.24481363697992 1
1.1551829625629 1
1.22060516115439 1
0.543405612109628 0
0.887277438460842 1
0.929768790546956 1
0.601630108473655 1
0.907363688487919 1
0.869042580075361 1
0.781476669473803 1
1.02772180794723 1
0.823661830814835 1
