# Supplementary material for: Bias caused by sampling error in meta-analysis with small sample sizes
Source: PLoS One. 2018 Sep 13;13(9):e0204056. doi: 10.1371/journal.pone.0204056 (PMC6136825; doi:10.1371/journal.pone.0204056)
Supplement: S3 File — (ZIP) [file pone.0204056.s003.zip › results N = 20 delta = 1 tau = 0 sz = 5-10.txt]

"dl.delta" "dl.cp"
0.628066452637959 1
0.23466619860326 1
1.18799063787875 1
0.756706789361679 1
0.725272155193099 1
1.16420995895105 1
1.39799579781137 1
1.14383790533624 1
0.711858458009515 1
1.21515453775285 1
0.925144387789656 1
0.499012469200566 1
0.233201555459193 1
1.80707772397776 1
0.314578033282728 1
0.550665906308852 1
0.632242893064477 1
0.383290775045218 1
1.41372839498504 1
1.43544946901255 1
0.303428335871158 1
1.33097119327216 1
1.21575067585377 1
1.32561643646098 1
1.39276130434054 1
0.927948155734386 1
1.07394317399117 1
0.797568959381418 1
1.74074044774971 1
0.960500004048265 1
1.1464273021469 1
1.04708115606243 1
0.518249095296198 1
0.68045788298919 1
0.118672949157719 0
1.05220419349064 1
0.920067849764783 1
1.88281698342327 0
1.28191302775869 1
0.85009164353682 1
1.50788819486178 1
1.8418217961343 1
0.886373269501589 1
0.639087438616378 1
1.18104724278293 1
1.13462371325936 1
2.28770378754431 0
0.939197289906334 1
1.60928017776515 1
0.772419262262523 1
0.332549705947839 1
1.19603026340043 1
1.29211666574342 1
1.63417433374306 1
1.50304235309438 1
1.125718336358 1
0.518538132909684 1
1.05466130883026 1
0.449313661248306 1
0.890342998499981 1
1.13949839999092 1
0.521011771116224 1
0.724686588596413 1
1.07810901563664 1
0.866786960279588 1
0.49419452239381 1
1.75441229065723 1
0.710201397466794 1
1.68422070600893 0
1.15155327173341 1
0.826274769827147 1
1.65365645794615 1
0.528619034381011 1
1.5888352467352 1
0.773206178559198 1
0.751864459482019 1
0.734778763045171 1
1.77842696339049 0
1.49878164140625 1
1.55559753685516 1
0.899372290437607 1
1.07914754487016 1
1.33262470840759 1
-0.0871919020285867 0
0.46548633694591 1
0.221934424956317 1
0.199052481437611 0
0.642567490536814 1
1.29825388024273 1
1.300134972178 1
1.22552238386911 1
0.710504828278549 1
0.52694702718168 1
1.42786600652513 1
1.22849694313085 1
1.30441122713943 1
1.26021963914674 1
0.826686265809369 1
1.0959423251364 1
1.27459954899205 1
0.615614440832437 1
1.02030796716204 1
0.62667329636362 1
0.484881200809558 1
0.519029006977038 1
0.706284226520299 1
1.10721071498755 1
1.05025361438601 1
0.986977647637448 1
1.02055752627061 1
0.40892208217084 0
0.986855392396153 1
0.240850625470235 0
1.79482705053484 0
0.889046340170863 1
0.796218592261158 1
1.72486638601089 1
1.17189866081949 1
1.61837432478781 1
0.657289896461689 1
1.30657619176229 1
1.19598772922331 1
0.0977924940686972 0
0.456764697732784 1
0.957183503470369 1
0.991455561132134 1
0.964868484317452 1
1.15087017975614 1
1.26411471082113 1
0.741085108629938 1
0.742638621562636 1
1.10706843852722 1
0.48518757487256 1
1.46693969980952 1
1.07486828493625 1
0.68413431118071 1
0.636570117647875 1
1.01272092037002 1
2.32178310367144 1
1.36583325436787 1
0.609306520579299 1
1.54449119294211 1
1.44042463417489 1
0.608476316881344 1
0.836277072985045 1
1.15251626321753 1
0.431583049468013 1
0.835170178302372 1
1.14262209280556 1
1.59081988730721 1
1.89322687042916 1
1.31721180546984 1
1.47421574236251 1
0.988569127597712 1
1.07429578994206 1
0.695230143109283 1
1.37386722077616 1
1.21060502575645 1
1.76555361324984 1
1.50756597644518 1
0.705895290592768 1
1.19586626178636 1
1.58566171515895 1
1.20371163229656 1
0.76022932421527 1
0.949931653155658 1
0.23039439336569 1
0.638539513814532 1
0.492264213283604 1
0.463302596720763 1
0.776743877565652 1
0.872167101810026 1
0.143051285525963 1
1.17231621113594 1
0.997072389252443 1
0.271966131796725 0
0.730478419620012 1
1.05580766232176 1
2.3207677668191 0
1.10285893012835 1
-0.186982511626155 0
0.238866294821249 1
0.60711547470919 1
1.15149629539947 1
0.807700000473429 1
1.01333549470173 1
1.20945451976963 1
1.54092440217133 1
1.50609461060257 1
1.3386479799431 1
1.36781912539129 1
0.516288940635027 1
1.39545832570048 1
0.866261308563525 1
1.47298610014603 1
1.05215705545282 1
0.570203862134034 1
0.833742536949417 1
1.0070866802421 1
1.16373319096919 1
1.1624279149871 1
0.179746526534593 1
1.16757763738754 1
0.547681443786744 1
0.546467010056011 1
1.26596346654118 1
0.368839549822011 1
0.792438939084417 1
1.54301029215417 1
0.805382263175734 1
1.02523632293062 1
1.15289501403603 1
1.24906694988607 1
1.43534624961999 1
1.49735812145587 1
2.06057818418079 0
1.29946070864741 1
0.692091848147384 1
0.987502571874256 1
0.979353876792173 1
0.775764167011989 1
1.10014729618457 1
1.076713253856 1
1.87632161785807 0
1.26019803658564 1
0.725608403337581 1
1.04271665447298 1
1.42046716083206 1
1.0663164379864 1
-0.0123640303860147 1
0.124347194580964 1
1.73353975834691 1
0.281453515526567 0
1.1523360852042 1
1.24461888256334 1
0.737251687022882 1
1.11254554847481 1
1.65751858424612 1
0.698450650417407 1
1.61206226292575 1
1.7469653744787 1
1.04102769953532 1
0.78013748512369 1
0.25692363926354 1
1.38709951572709 1
0.894598982928675 1
0.531785719020716 1
1.25276409486823 1
0.552221245944454 1
0.750964203880789 1
-0.0539973073357013 0
1.92010820303133 0
2.23356214633627 0
0.994579699662276 1
0.324029487291563 1
1.18004684597635 1
1.61056035333173 1
1.42379912781502 1
0.376735296813515 1
0.759250741897696 1
0.731827636946556 1
1.26483407050987 1
1.03974345097336 1
-0.35249382479305 0
1.44452348672475 1
1.48621851941088 1
0.804772813089103 1
0.559306000575068 1
1.75583104189175 0
1.92146026919597 1
0.85677461412241 1
1.47230295260813 1
1.99471281252807 1
1.11880156385623 1
0.714561883879521 1
-0.283863653726233 0
0.363499918043776 1
1.39641686431695 1
1.0431746827015 1
0.598256101314666 1
1.39124796778398 1
0.293038052731194 1
1.17234717547099 1
1.29534882973155 1
1.14560950870298 1
0.348336385736501 1
0.53347011981166 1
0.622819494042887 1
1.94664187064944 0
1.44382007163853 1
1.60687840216464 1
1.57690383242257 1
0.835178018969837 1
1.46971376475634 1
0.410612334810757 1
0.772699801162839 1
1.29464108305424 1
1.4923003270521 1
1.44278034569158 1
1.10785512737938 1
0.935232145959413 1
0.367804049167377 1
0.78490496185392 1
1.70641841509924 0
0.86511971162929 1
0.827697551176965 1
1.70702415462109 0
1.35357866628893 1
1.6141830408765 1
-0.000135696183207301 0
1.10811571302713 1
0.611019877304452 1
1.08949917629724 1
1.15957310431257 1
1.19051717173754 1
1.58237150494042 1
1.25504024716139 1
0.912976886765581 1
1.16662934540006 1
1.0930939266791 1
1.05015304056748 1
1.03924509618778 1
0.292946047999319 1
1.31349222157583 1
1.67195176005087 1
0.626416674686768 1
1.09416977126074 1
-0.141196456768723 0
0.715197499978465 1
0.943224129917317 1
1.26972749619711 1
1.07293443405514 1
0.781237604469011 1
0.814349240289503 1
0.866394256904369 1
0.690792494445959 1
0.732175987376747 1
1.41509489266076 1
1.38922489150383 1
1.60137476635847 1
0.723741796962529 1
0.713382052842716 1
1.34601834374119 1
1.13446955547717 1
0.774952911181625 1
1.2015685458848 1
1.35269446104539 1
1.14429840492843 1
0.783411242479735 1
1.20080593534018 1
1.47193883025738 1
0.822745301873661 1
0.910390134542745 1
0.781750057983963 1
1.32248008207742 1
1.49701414261942 1
0.343643570094507 1
0.578426511863932 1
1.97465235594359 0
1.48534249374422 1
1.06242361459257 1
0.412573831983045 1
0.771787924402156 1
0.860222877848503 1
0.247945724779978 1
1.00987875872609 1
1.67045992517243 1
0.813606616160714 1
0.325510932609412 1
0.987201630125296 1
0.524181174847704 1
1.12321100666457 1
0.992013091757656 1
-0.184940551886893 1
0.956565833672933 1
0.392117902960978 1
0.39784149537824 0
1.12818715633026 1
0.149641087704751 0
1.76654642583006 0
0.224907659600748 1
1.50947098269689 1
1.64147116790221 1
0.890783375666898 1
2.09094475260467 1
1.18272005807426 1
0.773424616285163 1
0.815819807006681 1
0.963655952729127 1
0.656893472293622 1
1.27514397049125 1
0.424004800085104 1
0.934530011566805 1
1.06176445398731 1
0.584891184708564 1
1.04009036194918 1
0.906277256899279 1
0.620707526210799 1
-0.669176128724588 0
1.08867900123476 1
0.798275816749274 1
1.63013741200667 1
0.752438644592356 1
1.40568272979047 1
0.0191977266551795 0
0.752758879989225 1
1.17849641899803 1
0.803265550700234 1
1.41132625802659 1
-0.000248806471366547 1
1.32186728321307 1
0.498466530598281 1
0.717113237825781 1
1.47750146141933 1
0.661276568731962 1
1.21798882205713 1
1.21187990701945 1
2.10935123781253 0
1.45689293833255 1
0.286288800030413 1
0.834197831619213 1
0.954143831953363 1
0.669559474772159 1
1.73321654198651 0
0.935815746294625 1
0.963132394933301 1
0.765792964706212 1
0.824033240376944 1
1.02707295536381 1
0.698659810231486 1
1.9329994736502 0
0.64987167831425 1
1.61096241801447 1
1.45828489095096 1
0.859165500777743 1
1.87510714136688 1
0.427803908441593 1
1.89421023994739 0
-0.501378831725236 0
1.23459790310577 1
1.00405152538831 1
1.26904832517045 1
1.20529565476512 1
0.874349017202082 1
0.231956750767707 1
0.527858809582986 1
1.37252176988561 1
0.511544885506071 1
1.01812470157842 1
0.826870162156638 1
0.691380921473988 1
1.11807813306286 1
1.75390784580204 0
0.704375464514182 1
1.41823333346001 1
1.29076797909332 1
1.32340815107289 1
1.26297052459872 1
1.08166621437817 1
1.0029078666217 1
0.935078745402597 1
1.29606167078327 1
1.02785529324763 1
1.56153968925494 1
0.84930921061895 1
1.01334916915197 1
0.53464648598038 1
0.848109520082449 1
0.432473925988473 1
1.36354036835788 1
1.0001906920109 1
0.923689263559195 1
1.7178858070313 1
1.45949620836792 1
0.379860324577606 0
0.1639918513626 0
0.935926573130187 1
1.23250541160475 1
0.602796821428595 1
0.788685847182045 1
1.55065541168273 1
1.76488665118294 1
0.862134856007578 1
0.995751564412456 1
0.822609684646107 1
1.55642022396384 0
0.451714032520888 1
0.891176731101537 1
1.65036574708394 1
1.01672198032979 1
1.87746198976656 0
1.37488118524731 1
0.697295883755642 1
0.693939298183954 1
0.80761750303767 1
0.685124864269885 1
1.17286100868554 1
0.402994503645271 1
1.78250665975274 1
0.633440798775366 1
1.40560315282602 1
0.375939708148511 1
1.01821357028398 1
1.44241081418171 1
1.16553063959192 1
0.946917735904714 1
0.639011251977334 1
1.43474954866831 1
0.612386094902763 1
0.137820299629064 0
1.33503108209931 1
1.17923858500749 1
1.02366251243516 1
1.07687901990545 1
1.76476745742703 0
0.9420505885449 1
0.881519685463753 1
1.10923936709135 1
1.15866967531147 1
1.05464570127642 1
1.28228740479085 1
1.17427660814639 1
0.650983827936436 1
0.973045867937415 1
1.63670166626656 1
0.658594584700588 1
1.11760894467168 1
0.841979403175447 1
0.969624884025359 1
1.49763521771029 1
0.816613690804045 1
0.519529315280216 1
0.527601306883825 1
0.751452130547364 1
0.811006391571018 1
1.02678394739502 1
1.90603365759889 1
0.418754649376395 1
0.913056609160303 1
1.47987370580541 1
1.79571355983324 1
1.83370249170604 1
1.17861415459633 1
1.64266097772552 1
0.708069555387417 1
0.679019425191754 1
0.730933382631163 1
0.857896536297673 1
1.60315936232667 1
0.267038233514705 0
1.30820628433738 1
1.46969220867808 1
1.74139787324677 1
1.11102652549638 1
1.10892378898138 1
0.686277637683877 1
1.22720718205131 1
1.09251563496638 1
0.867756076594329 1
0.149803527321362 1
-0.21419265530328 1
1.1580252380639 1
0.639649720916114 1
1.16608638905811 1
1.12499836051302 1
1.53802851089918 1
0.976260966339869 1
1.16432844818622 1
0.724325565827909 1
1.01027363871056 1
1.39765690845759 1
0.731733109855362 1
1.22372974171193 1
1.02208089103539 1
0.544223623890864 1
1.03464174780067 1
0.614759668880859 1
1.32594845783474 1
1.75112064296224 1
1.0302905875158 1
0.925709942217075 1
1.18248639972315 1
0.922085076701454 1
1.26912215032282 1
0.820256209765214 1
1.05556814850955 1
1.50322980005607 1
1.191698249151 1
1.36179193351007 1
0.948093854723675 1
0.957911722422609 1
0.478951635830328 1
1.39326713999327 1
1.0647492734785 1
1.38876036474878 1
0.817807833943044 1
0.57219659596308 1
0.442912290333772 1
1.60874818675166 1
2.48337860022689 0
1.37183041117067 1
0.305125487042915 1
-0.11566997464892 0
1.84543689657413 1
0.429486207975153 1
1.32434317660766 1
1.09382228761286 1
1.28701361900012 1
0.375640127254166 1
1.30677048857315 1
1.03139605456577 1
0.660964722662746 1
0.745207651192052 1
1.5969529410093 1
1.23014085990151 1
1.0818925875591 1
1.01446609932783 1
0.732728413788486 1
0.128140820573102 1
0.341214474619684 1
1.24186154865558 1
1.59377416900128 1
0.852010497220018 1
1.30606103033408 1
0.972482068093595 1
0.930369961564828 1
1.25816147757832 1
0.730037838481892 1
1.94594185950736 1
0.899764960400834 1
1.55237100692025 1
0.893545979916816 1
1.7652247024829 1
1.12031050289258 1
-0.121166755906542 0
1.09024287705431 1
0.880721439476505 1
0.571483105307868 1
0.795287685678913 1
0.775855944490543 1
0.779689031606886 1
0.526517594623348 1
1.28146322584999 1
1.79649062801301 0
1.13920168668356 1
1.01286409831703 1
1.50497144353425 1
1.30449759245252 1
1.57726574325789 1
0.690223901983225 1
1.05289526000088 1
1.77800480393982 1
0.96959347161828 1
0.788124568455178 1
0.891847628496321 1
0.574355823068464 1
0.142307778460561 1
0.696391388877536 1
0.448243286113713 1
1.65397086106269 0
1.46663747450759 1
1.4019846293665 1
0.790961129055104 1
1.07381588156021 1
0.38338768749901 1
0.0903838813314209 1
1.49625435240866 1
0.694102868637269 1
1.6557761051178 1
-0.200965670724048 0
0.223322266818954 1
0.643997325132852 1
0.929634531959766 1
1.3141572541508 1
0.726345554293636 1
1.3605876366726 1
0.829433378854037 1
1.89800675851535 1
1.77224004771022 0
0.269836368116352 1
1.08572947654864 1
0.343884948142548 1
1.09163490830517 1
1.3484573892427 1
0.966022281893439 1
1.0772766406736 1
0.631821686385746 1
0.683146502536056 1
1.31948012260628 1
0.302362359480279 1
1.37075073601085 1
1.31151853278638 1
1.41480924258526 1
0.606633193154341 1
0.526119022225371 1
1.97278543749363 1
1.50764428665098 1
0.575343929379005 1
0.502093807096717 1
1.41224852001809 1
1.60740627615113 1
0.564109038900646 1
0.539682889527804 1
0.215723568830402 1
2.01453390037156 1
1.77572425320949 0
1.08537010530797 1
1.46232377826646 1
0.824436555985455 1
0.644177515450561 1
1.38336010482536 1
-0.14381378288174 1
1.14741694207822 1
1.59692771847029 1
1.03166935585996 1
0.842009324659173 1
1.6908860081683 0
0.82590000683375 1
0.699767738012175 1
0.951687329910787 1
1.09623147156038 1
0.475372840591386 0
0.700813078530849 1
1.05996669668875 1
0.834765612640466 1
-0.150226283698911 0
0.619905762817042 1
0.594108246632455 1
1.34044151066254 1
1.02648643111937 1
1.64149666531646 0
1.47086771467555 1
1.73089979715961 1
0.659737592152493 1
1.17458057606382 1
1.47961514578779 1
1.41421470725353 1
0.177861111972081 0
1.5487973829658 1
1.36815285277092 1
1.29735561318536 1
1.15416272377129 1
0.952426060524742 1
0.603201595670775 1
1.79002932681213 1
1.78217082768689 1
1.22183397573165 1
0.932002348664683 1
0.664902473462208 1
0.869413068124228 1
1.07607718213593 1
0.846053839094838 1
0.581922787739338 1
0.774999118218797 1
1.1331004435852 1
1.21780726098957 1
0.712965520413111 1
0.826724003992869 1
1.25512019709822 1
1.38718501035922 1
0.840378193815945 1
0.258286590418807 0
0.645786174206047 1
1.17336012166159 1
1.38781550137327 1
0.30887501153352 1
0.788005027363571 1
0.803270193891998 1
1.46023739326652 1
1.04985878739968 1
1.09100022813353 1
0.574874924897815 1
0.886399263620249 1
1.24358056162223 1
0.607019374954755 1
1.1971471475212 1
0.926110948972264 1
1.29684891478043 1
1.16127003765348 1
0.338675006198179 1
0.590222220751164 1
0.354019824435252 1
1.86961237671856 1
1.37541955522011 1
0.630720405834988 1
1.65717250385864 0
1.56132723014554 1
0.59982512046205 1
1.14182544897052 1
0.248718412694572 1
1.61566104688265 0
1.42191433780195 1
1.09828485245337 1
1.25834253376848 1
1.17142598828619 1
0.793132629252169 1
1.19139641423619 1
0.896089671913512 1
1.17777380917927 1
1.24806684139014 1
1.31199829874536 1
2.35804242829562 0
1.05946329392558 1
1.24068240866185 1
2.10968300391256 0
1.35426127731776 1
0.207451253146346 1
1.41849998016195 1
1.69799018454996 1
0.938833095156501 1
1.01835811249623 1
0.750101721314585 1
0.864391518515875 1
1.77453322859163 1
0.568806988276587 1
1.09684133796043 1
0.527984359588952 1
0.596653498483494 1
2.01466818349725 0
1.39962112798866 1
0.660169906146325 1
0.75509573955406 1
0.604529623890346 1
1.80728506757525 1
0.666477772120858 1
0.199071891962554 1
0.974424268125641 1
1.74528797596644 1
0.00679242865077637 0
1.79714971806837 1
1.39258976407286 1
0.434959786510566 1
0.936077819254534 1
1.18308076902443 1
0.198215590465251 1
0.462910174341552 1
0.350583163969457 0
1.25912746460955 1
0.803054025416976 1
1.60669046442631 1
0.576108706124932 1
1.54524997229402 1
0.981820983983877 1
1.12194907768803 1
0.644416738381878 1
1.27595013299211 1
0.17062866037126 1
0.032444459064982 1
1.03016595950844 1
0.692187400584908 1
0.77936743180671 1
1.51475856983176 1
0.196098698898344 1
1.60019577413476 1
1.39189784232634 1
1.49435282141865 1
1.33546113955404 1
0.685666655000139 1
1.14384357470609 1
1.04066400109417 1
0.515041359116667 1
1.58172558779726 1
0.78190804182015 1
0.445128370591952 1
0.686423000246737 1
1.09017651564366 1
0.249952458723407 0
0.416674652791331 0
1.33449182283406 1
0.793318235935171 1
1.33078587121651 1
1.23189660808573 1
0.646858551758034 1
1.88675760297444 1
-0.0352526795380326 1
1.03068665503938 1
0.806160456243323 1
1.21309064278474 1
1.37023379929947 1
1.90457377108542 0
1.0412328482071 1
0.947563042337732 1
0.902390862176945 1
0.737039423232186 1
1.47968138669381 1
1.0927712559938 1
1.40002024334252 1
1.62610575846019 1
0.711155839424901 1
1.23413440415407 1
0.967599523751897 1
2.07426374406675 0
0.409160715963225 1
-0.266680958742606 0
1.00210945202358 1
1.79943846750316 1
1.56803505235578 1
1.61116218870107 1
1.41100736109716 1
1.49072647922457 1
0.976577901036576 1
-0.0359896623938788 0
1.12588097283025 1
1.91500842372429 0
1.50950289458789 1
0.948473390032868 1
1.07807666009905 1
1.32756074710143 1
0.896670585824898 1
1.16831217471783 1
0.967753621286531 1
0.786926347608971 1
0.788236233956233 1
0.916501526642166 1
1.21481651033306 1
0.277610832457885 1
1.64945067866462 0
1.18797957488744 1
0.718681760805791 1
0.35903320378638 1
1.43209507600683 1
0.829933400400958 1
0.915321478105718 1
1.07472117005789 1
1.60266414475693 1
-0.245985664183467 0
1.3947854621235 1
0.363215241136914 1
1.48635103777496 1
0.868580217305513 1
1.09254706925858 1
1.08573733783051 1
0.683203788256771 1
1.23177923775861 1
1.37775260965335 1
0.558019875136355 1
0.635530769793621 1
1.52161609587338 1
1.69186524092945 1
0.932287880735517 1
1.41847742658595 1
0.923017544848614 1
0.831527787955465 1
0.871141679289835 1
1.1202403981834 1
0.472883021234285 1
1.8569678509084 1
1.04349396856749 1
0.677678839220809 1
1.17356473279764 1
0.814053377435423 1
1.09050979612141 1
1.31697132578961 1
2.24924883684427 0
1.04401346541942 1
1.41696046683063 1
0.953980526993182 1
1.39688275355104 1
0.530516283970847 1
0.956407459384404 1
0.729964014122236 1
1.21181908553645 1
0.18048444077524 1
1.3080253966576 1
1.11700461764108 1
1.27657242878728 1
1.42835069335839 1
1.50536947636024 1
1.54674006365928 1
1.57675483182212 1
1.43571790628458 1
0.649936667406738 1
1.58665465805245 1
1.13110679327837 1
1.10127157325056 1
1.64852852600388 1
0.980118481740005 1
1.40445898568353 1
0.878212178223267 1
1.55947532296907 1
0.451816526469368 1
1.75717103944731 1
0.87554879152823 1
1.09023130910981 1
0.0924191428425604 0
0.815895064258273 1
0.884173769658476 1
1.18900340439169 1
1.17890650104697 1
1.02311376892093 1
1.2133846122929 1
-0.00329471686999605 0
1.29696301611099 1
0.623980145159095 1
1.01323442170367 1
0.817099880359705 1
0.67063355223532 1
1.35170487277265 1
0.508678144794304 1
0.183835553699367 1
1.11431671166237 1
0.817718494639946 1
1.04170709498852 1
0.708775576133071 1
0.994959219668448 1
0.957805457847863 1
1.59556588659482 1
1.38580616332284 1
0.865766673809926 1
1.36103148465417 1
0.416036966844427 1
1.33004336465925 1
1.19858255067828 1
0.947878693478222 1
0.789189249097564 1
0.411965431137204 1
1.04153733504902 1
0.54205204622764 1
0.907084640483427 1
1.5194574759491 1
0.0619475669408218 0
1.12092736883242 1
0.94111467518276 1
0.920734707168931 1
1.12304427966251 1
0.889459659539416 1
0.758785021923875 1
0.919480720956908 1
0.874641200521575 1
-0.278086588153859 0
1.52304262281302 1
0.32809005824834 1
0.643352377968857 1
1.5782978314572 1
0.52718720732263 1
0.744279215431965 1
1.60366547020744 0
1.6434715026937 0
1.03926770866748 1
0.794581060400504 1
0.980925099101746 1
1.20399572767482 1
0.735325088880301 1
0.653995700636679 1
0.796230398370037 1
0.829694792141126 1
1.02837689091176 1
0.985825447476124 1
0.595323231053915 1
0.778217482005714 1
1.23931562813055 1
1.46143682732889 1
1.34378587132049 1
0.831017687408008 1
0.483852662730366 1
0.662444690571333 1
0.624005789958683 1
1.0461290812757 1
1.31383958485051 1
1.33156307229111 1
0.638468672461608 1
1.78953089723469 0
0.275178641511115 0
0.478333798911889 1
0.551730859660577 1
0.574184523213094 1
1.44730203111609 1
1.68158446508632 0
1.76853017949442 1
1.11502781795808 1
-0.279764570437914 0
1.18564406119563 1
1.43275495702777 1
1.72443202224545 1
1.01986651417502 1
-0.053620797621582 1
0.763018427755374 1
0.308043576437154 1
1.79264657076923 1
1.47362748103449 1
1.36039143079369 1
0.197958464041856 1
0.763347190373898 1
0.878094565936209 1
0.922688355738734 1
0.698573211253953 1
0.942191144557545 1
1.51269252918086 1
0.754769863609952 1
1.41746670937674 1
1.0481940583874 1
0.7070823869436 1
0.983870383242515 1
1.62327434789082 0
0.848056537137893 1
1.18481371241283 1
1.18428234820762 1
0.846025016667957 1
1.43770216697387 1
1.05042054963014 1
0.810414078908022 1
0.73869804763893 1
1.29400925019229 1
0.239095419891062 0
0.297308029117866 1
1.36595785614425 1
2.18324199316887 0
0.221467257326616 1
1.16836150400045 1
1.5779510131881 1
1.15747875082149 1
1.37130734462334 1
0.764122746115237 1
1.36511243668082 1
0.0562555128368689 0
-0.0095840717757701 0
1.13350827324453 1
1.11138367887928 1
0.0486167093745124 0
0.669498304397979 1
1.74482678300803 1
0.568395698712936 1
0.749077872512727 1
0.803914325086103 1
0.703194483399729 1
0.887732276298415 1
1.68497380582812 1
1.55639574866819 1
0.511854374324538 1
0.399168410464186 1
0.0809955329185749 0
1.74675974948127 1
1.33797042198829 1
1.18886965709159 1
1.04314072496812 1
1.36499771725458 1
0.186662496816658 0
1.12944984662978 1
1.25077720021405 1
0.828305249694711 1
2.24270045485394 0
0.813008838405757 1
0.995476299120139 1
1.1328246381836 1
0.00947949540332542 0
1.37392486508809 1
1.81584467463531 0
0.925011114487872 1
-0.215808388573576 0
0.626487764172601 1
0.405059477023874 1
1.19157303697168 1
0.909673500381553 1
1.08115523067744 1
1.726600023623 0
1.1854062496027 1
1.04241825235413 1
1.49782388997581 1
1.42171347604674 1
1.0889438061709 1
0.693514175505379 1
0.567029270069903 1
1.23098258346369 1
0.541787996709531 1
0.319083216843654 1
0.972018356250776 1
1.32054306605509 1
0.92394430622461 1
0.323647406307588 0
1.52284506445238 1
1.37466323093435 1
0.877610948256707 1
0.883175293176533 1
0.774372258811905 1
0.728807500623307 1
0.819259191758722 1
2.12062034601978 0
1.03840268379653 1
0.438002082511785 1
0.00414864543644208 0
0.763157026310759 1
0.604852815236207 1
1.52541540121921 1
0.682928570199105 1
1.196721822895 1
0.915211136566538 1
-0.0491545133545775 0
1.29171419143406 1
0.707968373806517 1
1.1415982416858 1
0.116172396066403 0
0.859400383033111 1
0.863454548160176 1
1.19914601836354 1
1.2039115008039 1
0.888047403009701 1
0.684153770473812 1
0.850886681160306 1
0.352273955071414 1
0.617908666018375 1
1.88475152857429 1
1.43418597452709 1
0.371785523083638 1
1.30047437004502 1
0.871351510756298 1
0.980016168466984 1
0.469710464867015 0
0.923551983435939 1
1.57549365983914 1
1.26549793765806 1
0.957948726099762 1
0.914676335996271 1
0.620452726553128 1
0.529934057730821 1
0.834813100209147 1
1.44884341402441 1
-0.0798526780544736 0
1.27046690186484 1
0.999772993815735 1
1.09392042852352 1
1.10458658673304 1
0.966516917951686 1
1.04452562026937 1
0.76053259701672 1
0.902955757015871 1
0.345335416737545 1
0.566958767010086 1
0.673116367735321 1
2.04080181379473 1
0.779538051002561 1
0.8893401844755 1
1.06860334045824 1
0.0716650945621278 0
0.823776304793095 1
0.837093818977489 1
0.971616724979954 1
1.53346983369626 1
0.401557958121005 1
1.38679845228608 1
1.80219768075277 0
0.80210056343245 1
0.839958098685673 1
0.567184875172407 1
0.895642234172154 1
0.743423527323824 1
1.02838767605942 1
1.03120111786149 1
0.895646166419258 1
1.01789075058554 1
1.21339865613502 1
0.377595361681446 1
1.20688453578553 1
0.159776854655969 0
0.694488013097838 1
2.32616680685946 0
1.21209040971481 1
1.15234552457456 1
1.22272086662016 1
1.12608970521057 1
1.18855588423523 1
1.1423547148019 1
1.64804522260332 1
0.875434269168872 1
0.719945117462902 1
0.341972846743367 1
0.638555958290595 1
0.275821574833914 0
1.18804178946701 1
0.511121680580648 1
1.500350972159 1
1.20649306731836 1
1.25882661341167 1
1.52029780375822 1
1.37587496050837 1
1.07799930825336 1
0.933930945299729 1
1.53326954173366 1
0.830797018210866 1
1.17206330599751 1
1.18788828443466 1
1.19552910917571 1
1.1955587589256 1
0.928249859731914 1
1.65182411871313 1
0.626924929830974 1
1.22237889158261 1
0.635573103224346 1
0.164406463195147 0
0.483441534330514 1
1.86925795236601 0
0.659413561396948 1
1.10005133907273 1
-0.0114238902589329 1
1.59295536493038 1
0.782777750645913 1
1.05247252427984 1
1.28625986565306 1
0.75169137335404 1
1.61652339833606 1
1.04596607907353 1
0.987793675791119 1
1.41005868382531 1
0.136877689935221 1
1.05952225256532 1
0.458698759569236 1
1.64302185651203 1
1.50786130168927 1
1.20265325961804 1
1.20725231378341 1
0.587919032261422 1
0.950189765997923 1
0.993103416535663 1
1.70224776214973 0
1.00620949119474 1
1.27171527130289 1
0.838799537079217 1
-0.054878177152034 1
0.843995530635035 1
-0.0952191858003938 0
1.06308043943446 1
1.13661085241231 1
0.885657216709019 1
1.21821970865507 1
0.506758906452656 1
0.932094121962708 1
0.578945614780819 1
0.808237963584663 1
0.0498381979768318 1
1.04060861171003 1
0.793851238411646 1
0.733842856180426 1
0.93572515342519 1
1.1152366421979 1
0.483033047204999 1
0.754756382202015 1
1.33476644961451 1
1.08996088339956 1
1.10115634979451 1
0.855662592987419 1
1.07349248869621 1
0.838571978328925 1
1.24161589015094 1
0.72726385400918 1
1.45430516370213 0
0.263462517877572 1
1.33129302945552 1
1.12693868342628 1
0.368690916243215 1
1.23492908252732 1
0.871643815885935 1
0.647257920709555 1
0.936650308372894 1
0.930908912953812 1
1.1944895036515 1
0.403155102853002 1
0.796933177937017 1
0.568672886914921 1
0.914733333329758 1
0.412823137977846 1
0.335195866082988 1
0.582346246675349 1
1.92918381653952 1
1.42624257135903 1
2.03554895082734 0
0.490398408687135 1
0.932288412491731 1
0.613338822808683 1
1.04629305024134 1
1.11841409380049 1
0.927583810623456 1
1.45081469518453 1
1.53813455842385 1
1.13450472901785 1
0.279688759822679 1
0.72786827129045 1
1.38877583738786 1
0.415192464461936 1
1.12347856402141 1
-0.319208213653435 0
0.756548144908796 1
0.837601860790975 1
1.21015756502772 1
0.991075157876411 1
1.32747571331568 1
0.608104569849553 1
0.511993899142703 1
0.213467706920919 0
0.783819855314286 1
0.823151996676067 1
1.42400981655689 1
2.06916510568122 1
1.16817189886834 1
0.446944052914177 1
1.36887262884847 1
1.09904676071468 1
1.47850207639413 1
0.291532506235858 1
0.719436821453514 1
0.214042492541337 1
1.11017149539708 1
1.10207345270106 1
0.112591214668279 1
0.554171377976378 1
1.16900684636633 1
0.907811559263712 1
0.332287394061975 1
0.445470416645776 1
0.783533672101052 1
0.520844826244623 1
0.969849369345215 1
1.5368306141955 1
1.15410929853337 1
0.683395677325065 1
0.92571774654815 1
1.05868680306932 1
0.727214769732852 1
0.931779795906197 1
1.16804287258794 1
1.50188835462699 1
-0.327048745727925 0
0.0509912049723316 0
1.05346127832661 1
1.10371839186562 1
0.685672591327761 1
0.162119511183722 0
1.40859681317022 1
0.730092675647168 1
0.9797169619063 1
1.01520669029129 1
1.05661507571491 1
1.79857569603795 0
1.15138228025989 1
1.62904527529662 1
1.25609719870713 1
0.91028953034476 1
0.838890755484969 1
0.664645773387064 1
0.479161026485114 1
0.944089954863252 1
1.25408173029175 1
0.078967989591727 0
1.15856140850611 1
0.586546798027784 1
0.261618938253078 1
0.519956791536409 1
1.48277784995318 1
0.997519445880449 1
1.24465395533308 1
0.765387534307896 1
0.761806688821477 1
1.39435291870891 1
1.89459615628923 1
1.53957897888363 1
1.25237643515924 1
0.779571416891012 1
0.691739395393697 1
1.10312144878164 1
0.86594943314653 1
0.890010844972189 1
0.841988054590203 1
0.562427885208422 1
1.20238373675877 1
0.62844185700798 0
0.92142864152524 1
1.01758601312658 1
1.51297425657184 1
0.784677779641556 1
0.80091625451329 1
0.653468456139025 1
0.661763500416433 1
0.949636529728512 1
0.256706286591981 1
1.38660178734054 1
0.864996943096823 1
0.61088991032959 1
0.387730687070022 0
0.896800074277315 1
1.26211808121421 1
0.708320592994634 1
1.12690031874645 1
0.925753205790696 1
1.31787342708404 1
0.27746299446779 1
0.623798197055236 1
0.2918463854324 1
0.999955024383383 1
1.60823109897356 1
0.923589029748731 1
1.47432484980589 1
1.12242598345472 1
-0.120519412570257 1
1.34302170920008 1
1.22598496619578 1
0.751214418723472 1
1.513285741095 1
0.834680511737269 1
0.788098889304041 1
1.48455067021533 1
1.3505851794323 1
0.543284048732682 1
0.359899224763292 0
0.726579875528891 1
1.80593409650341 0
0.471048446401275 1
1.21616209197008 1
0.875342692252825 1
1.32609455540866 1
1.55219270674082 1
1.24405060691649 1
1.04295316394782 1
1.48888041707999 1
0.766384708054802 1
1.32329655586298 1
1.4053752159117 1
1.26854759090294 1
0.119623224702107 0
0.16003276649061 1
-0.0754449017412057 1
1.44787409319446 1
0.937872476156273 1
0.63540652048626 1
0.970215615374658 1
0.966998351563875 1
1.26311785300484 1
0.0358812817226135 1
0.827922132626268 1
1.37802843987713 1
0.775436688236464 1
0.475547985395518 1
0.85926071402574 1
1.1645026864317 1
1.51415676029506 1
0.583169995152114 1
0.676816261919393 1
1.56509728516418 1
1.87378689749358 1
1.47914023823665 1
0.837774998403816 1
0.891954148710417 1
1.27403944675358 1
0.906761992255029 1
1.08662358537854 1
1.61908896716174 1
1.08637737926456 1
1.01983119553968 1
-0.122535961801388 0
0.790165259160252 1
0.735008091140789 1
1.02260593913648 1
0.343645904130108 1
-0.235200455767703 0
0.823391004297001 1
0.759370810416101 1
0.771006035407804 1
1.48109207526602 1
0.582430715873141 1
0.90209279025453 1
0.814444098084526 1
0.283265642352314 1
1.11047682521401 1
1.21856195112682 1
0.964072399926928 1
1.17942253259124 1
0.444412027192281 1
0.71329063760586 1
1.43370667955878 1
1.28848515061049 1
-0.0677355188486939 1
0.695952031355362 1
1.3832308681579 1
2.11277705948528 0
1.2306349705091 1
0.549139775161124 1
1.33977562677762 1
1.17490507922387 1
1.56034707926988 1
0.31126795433598 1
0.435985928627344 1
1.40340356813826 1
0.773995902043225 1
1.45600081623994 1
1.38636721167636 1
1.65507740179708 0
0.949150547884502 1
0.653453581007271 1
1.36337399330834 1
1.08016591477025 1
1.2276806580458 1
1.38620211383734 1
0.984696007896004 1
1.43159083754848 1
0.186749167309514 1
0.684240436856882 1
1.22315817048807 1
1.44512499174694 1
1.19166589575186 1
1.14406902637987 1
1.40985459178086 1
1.06136609275094 1
0.967277908197424 1
0.490531627680341 1
0.90655257529569 1
0.370482618938907 1
0.773531268581637 1
1.40061449334272 1
0.856897448854388 1
0.877604742604846 1
0.79018700024887 1
1.14320672651687 1
0.00793270583416973 1
1.73154792271107 1
1.37802060267613 1
0.638357921217058 1
0.304425572471528 1
0.203356779167114 1
1.36716260517193 1
1.23543821359116 1
1.31565739729715 1
1.19529945008315 1
1.48105609140041 1
1.64793646920946 1
1.07227192623133 1
1.06244409220542 1
1.32423505460085 1
1.10648689384898 1
0.867845471181812 1
2.02255486490874 0
1.47531892488554 1
0.906955671866788 1
0.486774271798744 1
0.982698282752367 1
1.3459834888057 1
1.1264057936639 1
1.85845103922671 1
0.08103187416128 1
1.58994578225865 1
-0.0655540215202312 0
1.19004402568658 1
1.20021130615511 1
1.06399452256401 1
0.456813007041903 1
1.13055438186352 1
1.11459361172791 1
0.74194279514381 1
0.599193682027605 1
0.753715727280909 1
1.24135075592569 1
0.20146476296551 0
0.307645802669125 0
0.638122101810979 1
1.06259308760761 1
0.571067775565633 1
1.63353721852651 1
0.812492342368973 1
1.15461519696314 1
1.69744661156689 0
1.40437151648627 1
0.764952859099321 1
0.984768452309981 1
0.903372185169267 1
1.56510507698506 1
1.36326870621826 1
1.19816840443729 1
1.16984861011055 1
1.12453066299792 1
0.840544514737196 1
1.41722001393117 1
1.31976669614111 1
0.745667449681838 1
1.20178364187056 1
0.593542311175887 1
1.04009585037271 1
1.32750870898981 1
0.868251079370294 1
0.767123492569421 1
0.888426594900604 1
1.01383226304848 1
0.408899244656741 1
1.73919230831867 1
0.728054795276663 1
0.955795978508973 1
0.795751184728186 1
1.10286846383774 1
1.45663646565317 1
0.225318345648686 1
0.477094066740432 1
0.136921040884869 0
1.21879667163732 1
1.49705194731509 1
1.28111339985478 1
1.66104065793412 1
1.06628134456168 1
0.980056863063442 1
1.02482407051985 1
0.623414216496465 1
1.78293514190675 1
0.519970174699614 1
1.24763801893875 1
1.06160755571519 1
0.891492447443185 1
0.655545889476289 1
0.395710159491289 1
1.43785618102802 1
2.19482949608805 0
0.765590329125119 1
0.786520948934661 1
0.747219723453719 1
1.3803361197061 1
0.878229460933209 1
0.492260083994327 1
0.166687249876331 0
0.661325799531323 1
1.33189342530632 1
0.789502908492577 1
0.785213374663145 1
1.43468201435039 1
1.18617745240472 1
1.60681867333911 1
0.584051108916773 1
0.881446630034465 1
-0.10716498058054 0
1.21273930790178 1
1.02187267644551 1
0.37580227731362 1
1.0381009219511 1
1.10890276339221 1
0.97324187630765 1
1.2219235496866 1
0.903702213617981 1
1.15369202254875 1
1.32989381452665 1
0.851278885227564 1
1.51118360960276 1
1.45040234866814 1
1.02482969277472 1
0.7405892096415 1
1.20347019412619 1
0.847714410287497 1
0.782847200306271 1
0.935431898390453 1
1.01417143785553 1
0.259535189212467 1
0.524646547273668 1
1.76034931352811 1
0.904036470652939 1
0.426417743510979 1
1.58729933777863 1
1.02654283776725 1
1.24601992505405 1
0.496759442432029 1
3.0858707508993 0
1.51188962479225 1
1.28966047024536 1
0.792616397923043 1
0.221406931260262 1
0.794412976030142 1
0.611293575639472 1
1.11921901298703 1
1.33946721007127 1
1.4747292107786 1
1.19973309414315 1
1.58904897961058 0
1.5210339682568 1
1.25306487760324 1
0.0855749516112799 1
0.674070591811997 1
0.706069236011704 1
1.04549723907067 1
0.485293228112463 1
1.69936141378927 1
1.84296595341685 1
0.934253007597406 1
-0.208736734213588 0
1.48782881863195 1
0.735186911146231 1
1.14022969513252 1
1.31010132650294 1
0.507147329263452 1
1.2844588512813 1
0.848040931802481 1
1.45373705837806 1
0.909980741757521 1
0.882296447449234 1
0.110940406344322 1
1.20057641509533 1
0.934594126722106 1
0.87362850416457 1
0.843139702736155 1
0.727748276928343 1
1.29208877764542 1
0.948990004840054 1
1.18700262274134 1
0.586475723428195 1
1.13163016002855 1
0.695057445724336 1
0.943988253286964 1
0.858506892829748 1
-0.0395788350258647 1
0.820023585437625 1
1.14410423373673 1
1.4947533123557 1
1.07752105432448 1
0.928578037072293 1
0.704222868253858 1
0.671171663622913 1
0.251722605026493 0
1.15751610492147 1
1.11360353800292 1
0.86392114839129 1
1.37373685325179 1
0.797636377496882 1
0.248418259083737 1
1.25125184053523 1
0.721696205966692 1
1.34856470533028 1
1.25143589636952 1
0.727313340898137 1
0.62086364470226 1
1.69308686243454 1
0.553881015903722 1
2.11229652965548 0
2.1044185904897 0
1.07434655049851 1
0.335711771357748 1
1.36911740854142 1
1.22048485853806 1
1.59804822470596 0
0.593773267893947 1
1.02859202169382 1
1.14015077977676 1
1.22709641332585 1
0.753901726402788 1
0.973158691672113 1
0.630786343776691 1
1.81888593258899 1
0.86196419670933 1
0.410393723622297 1
0.982076272191696 1
1.44621194690075 1
0.889006879308895 1
1.33958071492845 1
0.806198793283995 1
1.153635580259 1
1.290505303306 1
0.978786753011774 1
0.918328310735723 1
0.968380174402574 1
1.53581496267731 1
0.304486508805813 1
1.36893422652162 1
1.16071111915881 1
1.35531184072345 1
0.926121283014661 1
1.03973505347555 1
1.77641383990674 1
1.19345652006128 1
-0.0109258929954805 0
1.66401652764892 1
0.716509585211469 1
1.18188742342354 1
1.52490174916971 1
1.20284364793845 1
0.435285683565026 1
1.05128143751013 1
1.21351389629746 1
1.70065175797374 1
1.03762941182523 1
1.12224655812621 1
0.891868830130425 1
0.723189712858998 1
0.867522067979421 1
0.988224219019192 1
2.05038050780204 1
1.18266710018074 1
0.441857481234754 1
0.0746654772950786 0
0.386104624072543 1
0.813610067828458 1
-0.0372587078624388 0
0.823773702456387 1
1.64843610242548 1
1.71090567815081 1
0.778667829383269 1
0.961571587629515 1
0.72859728589676 1
1.14367254328944 1
1.02005987034107 1
1.14566129226703 1
0.322837567893849 1
0.749919505146847 1
1.03907446855808 1
1.6570056789735 1
0.896909445331967 1
1.54231676979295 1
-0.57169563551154 0
0.445235393756848 1
0.52885132503518 1
0.737018336807407 1
0.800449559905453 1
1.35309794218926 1
1.24221472121218 1
1.11028465116053 1
0.831391449299427 1
0.811856888058622 1
0.50774280493917 1
0.471161500757672 1
1.71629175557086 1
0.602866977497833 1
0.955611270029305 1
0.90256136625714 1
0.661010460462702 1
0.871693806025651 1
2.0777268351901 1
-0.0332613345334311 0
1.38223262486349 1
0.998318427761692 1
1.44932525114192 1
0.97257601968297 1
0.393591077344763 1
1.02957498150688 1
1.24913983014252 1
1.48819093177897 1
0.659719798572168 1
1.28220591107989 1
0.563516214131146 1
1.69325584438685 1
0.475646698449286 1
1.56691810457901 1
1.12816325895374 1
1.54775356064797 1
0.455370038012291 1
1.45302300311475 1
0.482306500812848 1
0.999100795147249 1
1.0163833894446 1
0.379516143493453 0
1.26439076602425 1
0.444628952343419 1
0.857597963141478 1
1.0101940825488 1
1.2032854473272 1
1.02091790992552 1
0.894221941151601 1
1.20789405113726 1
0.972341203038188 1
0.604221569229696 1
0.90214953350835 1
1.63258382887464 0
1.14794234104185 1
0.975262028627683 1
1.14004240628511 1
0.823186987264587 1
0.325351178016282 1
0.876921771438153 1
1.10642793112475 1
0.442307365968716 1
0.501045753672744 1
0.0821980414774347 0
1.23235312931609 1
1.27658837860644 1
1.07740347114469 1
1.71184958496612 0
0.6148168576988 1
0.824754824737089 1
1.18276619020112 1
0.0478320019332286 0
0.918235672010374 1
0.7011530963629 1
1.31311085984703 1
1.53203026131321 1
1.23488434183155 1
0.770050011796979 1
1.15061847971592 1
0.982588857962054 1
0.819077397233481 1
1.24181118095637 1
0.44495766870608 1
1.54621356027102 1
1.20674054069682 1
0.833409948191232 1
1.60518382035985 1
1.08106021135354 1
0.696607360351174 1
1.30205528770136 1
2.21490869589474 0
0.722812419415811 1
1.06823658677747 1
0.963558134743027 1
0.445744924224783 0
0.830485421017206 1
0.883230600917697 1
0.563551995465583 1
1.54733149077895 1
0.314669050847057 1
0.393408435065976 1
1.06581245257561 1
1.16041910769649 1
0.845900549194012 1
1.57000517457853 1
1.11088809756286 1
1.29275680701812 1
1.32693372445996 1
1.23391280445813 1
1.13095261054811 1
0.258055539713438 0
1.42283109405386 1
0.707282771529184 1
1.95792999954149 1
0.766207153795609 1
0.888093283916771 1
1.60023426188876 1
1.07384949148312 1
1.04606700841478 1
1.32880582867413 1
0.885221227340397 1
1.29376109303129 1
1.07291104958232 1
1.1851532811359 1
1.03520906195755 1
1.93043077247255 1
0.986343052409264 1
1.38760542611204 1
0.568920876164053 1
0.65999656561038 1
1.8598203548604 0
1.04587062498154 1
0.742731806977844 1
1.46667204728347 1
0.261450983301685 0
0.640867638832002 1
1.77170670066189 1
0.63631708675709 1
0.807652645391996 1
0.971493010645776 1
0.721540747325977 1
0.614760747637055 1
0.919341024950201 1
1.11900104426134 1
0.619489437629501 1
1.50966755683385 1
1.01048650196807 1
0.949383104788279 1
0.865183231125255 1
1.19265539223306 1
0.584273512387009 1
1.21702257000741 1
0.914827427097384 1
1.30616274607615 1
0.758932101734979 1
0.940919760584463 1
1.28457330206967 1
1.0763374184214 1
1.09370922693761 1
1.43453518096757 1
1.0048571302108 1
1.1898369487922 1
0.762292931128152 1
0.773373073063081 1
0.949012795336482 1
0.883372729187498 1
1.23192014969647 1
1.54736618873666 1
1.3948617557081 1
1.30948929390979 1
0.88247852160995 1
0.167543256768336 1
1.27477411889686 1
0.723647661022902 1
1.90392622020559 1
1.86106979872272 0
1.36409207595732 1
1.5940974623736 1
1.51303525595677 0
0.288588774761278 1
0.911372068643298 1
1.60657381936339 1
1.48963865790349 1
-0.724414548505794 0
1.09467576565127 1
0.656809743060302 1
1.44331841993896 1
1.0916795019416 1
0.572935593259198 1
0.881960158192076 1
1.16756725484136 1
1.14241563081265 1
1.34287792192159 1
0.621694092748018 1
1.66189758516416 1
0.866957348770814 1
0.215027798410344 1
0.765263045438809 1
0.919793241718856 1
0.838798882102406 1
1.46829656233485 1
1.5995491508869 1
0.852611556591244 1
1.40732162987306 1
0.716399909046276 1
0.161271997665746 0
1.43901097105729 1
0.732481745607312 1
0.836768948931252 1
0.500744719439047 1
0.81089802672903 1
0.516026482816976 1
0.646476777004118 1
1.37933415042589 1
1.29033064603815 1
0.635871652738402 1
1.06213116035291 1
0.925833376766827 1
0.988158016557881 1
1.04923991722542 1
1.49946899437082 1
0.972878427193031 1
1.43144426547478 1
1.32855575194941 1
0.249442079591687 0
1.3172877252777 1
0.531514216331398 1
1.02101363118697 1
0.890659126061631 1
0.811847804450317 1
1.47785209435195 1
0.253899119097978 1
0.815141866693211 1
1.19499081288489 1
0.782407983013399 1
0.571871304101492 1
0.279361131257552 1
0.0699709586443116 1
1.68195947994209 1
1.24671997757949 1
1.09953467974752 1
0.742142824034408 1
1.14778970775153 1
1.36261700839836 1
1.19351855970773 1
1.1365166406024 1
0.698387320830701 1
0.47460867030283 1
1.45589601241111 1
0.776697309873726 1
1.11279122908075 1
1.26968846149552 1
-0.00343005154128725 0
0.899105398596224 1
1.42777250844487 1
0.700173032659401 1
0.597405359801838 1
0.892624560792868 1
0.899129043084291 1
0.90678073292032 1
0.528820632970898 1
0.845224159691214 1
1.61228654113613 0
0.624376393354501 1
0.352914741079976 1
1.3526516127985 1
1.3564381432101 1
0.03027181487811 0
1.05558105099944 1
1.47103748477944 1
0.28605747182977 1
1.85621197274347 1
1.33411595203464 1
0.644093364716901 1
1.37752254322478 1
0.358180267623723 1
2.03922976926541 0
1.24161332555538 1
0.386249881262821 1
1.1117463358992 1
0.587898949631582 1
-0.381921548257134 0
1.64802903258101 1
0.202644693234129 0
0.498857053588967 1
0.696524610235405 1
0.807743309749352 1
0.687751349640377 1
0.623103957744893 1
0.896517850299626 1
0.666747858537843 1
0.902899705342862 1
1.11503294493881 1
1.02497983789135 1
1.27986883131121 1
1.22988772659473 1
0.897344444578125 1
1.07452995820849 1
0.0781728651103302 0
1.51739502533827 1
0.866870827470769 1
0.464646567944818 1
0.383687537239613 0
1.19986974351368 1
0.997725240024076 1
1.00888779329191 1
0.488180577703292 1
0.548714285707646 1
1.36856972240189 1
1.16650392930771 1
0.679996886692238 1
1.75135049592727 1
0.73980298067085 1
0.481712413429272 1
1.59733648089903 1
1.33460752741648 1
1.17083650818425 1
1.59950336706724 1
1.2118791098907 1
0.880392735902477 1
1.11014475431056 1
0.721273510678433 1
1.2328894518938 1
0.191952849907154 0
0.813395059421066 1
0.357752901555732 1
0.894438680723944 1
-0.0133878053422716 1
0.174750654337365 1
1.28650820247519 1
0.967380368178815 1
1.45529659182179 1
0.965593636394323 1
0.899059553868345 1
0.997498272281654 1
0.489352275339806 0
1.73112631777458 0
1.50315477349865 1
1.54044376325035 1
1.31375129373798 1
0.578438944372692 1
0.388838341377288 1
1.10094577107157 1
0.189947812844642 0
1.69087816710416 1
0.804998451510603 1
-0.121216922327892 0
1.17321013778838 1
0.870830915341572 1
0.992527372657768 1
1.89727362829375 0
0.764701661337551 1
0.964359222706678 1
0.925921644214219 1
1.42105930297253 1
1.48636419699448 1
1.13150833287876 1
0.996006342204943 1
1.46599481819461 1
0.446443001647395 1
0.503558361495932 1
1.25678416378066 1
0.849864725620024 1
1.39484917205924 1
1.36507981698653 1
0.842246689319071 1
1.37903255158655 1
1.2382382249709 1
0.305180834576797 1
1.45769630590053 1
0.851282988522482 1
1.75608178572817 1
0.977496129733481 1
1.02983424602407 1
2.04717357463162 1
1.42080510830257 1
1.3826556202963 1
1.34340672779123 1
1.74715254791794 1
0.489390894636249 1
1.25544230543781 1
1.48693669711516 1
1.84838637005851 0
1.32374106664454 1
1.38957279889311 1
1.15092111628332 1
0.445603863047435 1
1.40262331397117 1
0.707243615965123 1
0.410174574257637 1
0.653180852299432 1
0.792514058897677 1
0.739724286907544 1
0.403743783681842 1
0.733293361332758 1
0.883051922942073 1
0.538938489344549 1
1.06035706124427 1
1.29739192655852 1
0.568436006678334 1
1.28774449720512 1
0.950641467305018 1
1.31105944012193 1
0.970738955418055 1
1.07553767609394 1
0.721958180818613 1
0.915884787728279 1
0.711093144255979 1
0.586186516625118 1
1.34661701180889 1
0.705784927591841 1
1.58516507358634 1
0.469086901161506 1
0.915788888813845 1
1.12494535229363 1
0.614263895270122 1
2.02393282960457 1
0.413084604899264 1
0.995000958316711 1
1.64422802951577 1
1.52975237032185 1
0.817314527301271 1
1.48200471751149 1
0.681058994821549 1
1.21622053937587 1
1.42740353084126 1
1.25843899511081 1
1.0502259363157 1
0.686186511555702 1
0.90501770605055 1
1.07691108795502 1
1.09765843384832 1
1.20231877372786 1
1.20598549058194 1
1.44311525523165 1
1.75132374136767 0
1.50280471699644 1
0.923735538990546 1
1.15334040611314 1
0.766002967304203 1
0.842350001157216 1
2.16951146350616 0
1.29452624178066 1
0.789446013458987 1
1.30222869099702 1
-0.137420496619273 0
0.579381187526887 1
0.531044236124478 1
1.49259455460676 0
0.167013037391069 1
0.280606825649569 1
1.16796279269713 1
1.18501090757785 1
1.30321709191001 1
1.32824810438489 1
0.871389500500337 1
0.249303161883571 0
1.3684334397388 1
0.383371300383795 0
2.29700665529557 0
1.19703752963654 1
0.751056525327082 1
1.23247865683172 1
1.23627724013783 1
1.53101928910623 1
1.29964106333517 1
0.741493515266336 1
1.02784304361872 1
1.26370043339441 1
1.89037056002001 1
0.455723444144083 1
0.779170199179843 1
0.79130998331233 1
0.704324357982106 1
0.595273261532172 1
1.76734736937869 0
0.441839722588239 1
0.938557448614499 1
1.95793304020935 1
0.520977816194076 0
1.30395276667312 1
1.60603120593686 1
0.554612430127269 1
0.357572368941277 1
1.0961650101515 1
1.10157318439928 1
0.991706620442005 1
0.187484038104475 1
0.916006513931974 1
1.6692568742885 1
0.243875870371378 1
1.52450790167412 1
1.21322648467278 1
1.59516242945388 1
1.04632998034715 1
1.472128365831 1
0.391465538431125 1
0.889526009392174 1
1.08812130635976 1
0.991428763721163 1
1.45870140548699 1
1.86081688959279 1
1.33715534404085 1
0.65245646733633 1
1.47482542554356 1
1.20203721505104 1
0.594838816182627 1
0.895773410027006 1
0.993311802836798 1
-0.425996860292652 0
0.59076281781411 1
0.643802588375225 1
1.13026576923646 1
1.07600066519058 1
0.601875229972486 1
0.30473242413235 1
1.23889456092092 1
1.24555697008021 1
1.29075076319735 1
0.868039599755595 1
1.13834092927984 1
0.674359058922313 1
0.549861901141493 1
1.01973529329297 1
1.17510967275195 1
0.345588687475446 1
0.915093857136473 1
1.42346587770941 1
1.22905002150657 1
0.572740258907857 1
0.212274091144414 1
1.16689708077092 1
1.23844053157577 1
0.332435790169865 0
1.10941043592199 1
0.959578258055309 1
1.25827877384816 1
1.87176035785101 0
0.879647235944185 1
1.57507498005031 1
0.698592051497686 1
0.0364581894420004 1
0.630030565800113 1
1.30972995153222 1
0.0555075300392929 0
0.906171104579309 1
0.878830872257066 1
1.46430186599875 1
1.56634701360075 1
1.366548946674 1
1.31506249525435 1
1.29444520703419 1
1.16645389363921 1
1.45777327526059 1
1.25350595304305 1
2.02719345067501 1
0.725436011015842 1
1.4060261311983 1
0.330528936202849 1
0.727658381697023 1
0.797890556180568 1
1.0952364738909 1
1.56492809785113 1
1.01960090185773 1
0.367838709791321 1
1.72853362447898 0
1.12545382121625 1
1.09110234295871 1
1.03823860092172 1
0.983780848806393 1
1.51490434864782 1
2.26382975596292 0
1.18840165013487 1
1.00351206829055 1
0.476697138553798 1
0.476824156664973 1
1.6200534324361 1
1.47893449794843 1
0.710072826662869 1
0.66865667900152 1
1.55996526416832 1
1.05617280019162 1
0.58709011671288 1
1.76677919360769 1
1.27190114575468 1
0.727851085858369 1
0.791852593027499 1
1.26421088641262 1
0.807925981629141 1
0.995725959928888 1
0.950262538853579 1
0.702951165177006 1
1.05927236213139 1
0.884546103070595 1
1.32069632194223 1
0.884206533057379 1
1.00690361370751 1
1.19858137819204 1
1.63498308344899 1
1.6109426815004 1
0.530879700063749 1
0.961024654010055 1
1.66301925673577 1
1.04417331877955 1
0.726057821886464 1
1.10195387107542 1
0.823808713561025 1
0.737779826647994 1
1.03735766165714 1
0.73076618461973 1
0.990707636484191 1
1.7972663830008 0
1.00463719210735 1
0.618703405526468 1
0.766682050414771 1
0.992915323433888 1
1.18239554407317 1
1.15632154536568 1
0.842026617129692 1
0.482573606154515 1
0.1848995483713 0
0.997025738883041 1
1.69300298492908 1
0.334653880590708 0
1.02215963105599 1
1.29894986895577 1
0.903107712383673 1
1.01009293505659 1
0.938921244694592 1
1.53634078805114 1
1.36795205304688 1
1.99354685307782 0
0.475880575488067 1
1.83088039757892 1
0.980290964946454 1
0.400215029546384 1
1.01942774531787 1
1.09643051618413 1
0.879474287199493 1
1.47698372979417 1
0.386578964467137 1
0.748445275276015 1
0.929770803918728 1
1.44293540620312 1
0.983188763307044 1
1.0380027010136 1
0.59689617538844 1
0.895223630014155 1
0.699840580299859 1
0.57943466933205 1
1.16781850672637 1
0.723764146607922 1
0.871774277195783 1
1.12278022609324 1
1.17731098821467 1
0.731198087377315 1
1.03297343495591 1
1.20552421859361 1
1.29631685249141 1
0.526656523475113 1
0.511373464696276 1
1.34565926654308 1
0.782029790366026 1
0.63889469044866 1
0.7570159783065 1
0.552813012219802 1
1.01570945227698 1
0.659811339671129 1
1.93997671205808 1
0.736694123841945 1
1.22269068860427 1
1.22807376110059 1
0.825973930367054 1
1.08259010615977 1
0.502947895080644 1
0.0282744168471186 0
0.805715655354376 1
0.0555155180878659 0
0.365492258598972 1
1.65940184091647 1
1.03249916705539 1
0.894524129762535 1
1.79483199939113 1
0.909954942561057 1
0.622196965335517 1
0.677353904807545 1
0.745480652393421 1
1.24724045918736 1
1.05831789123296 1
0.583194946488599 1
1.13229765476606 1
0.87992915804429 1
1.92449727161214 1
0.513460460505319 1
0.406479457828477 1
1.16958779252593 1
-0.119013979030069 0
1.42587215286875 1
1.13874435095778 1
1.116565579019 1
1.31738958587091 1
0.744791478092755 1
1.74029119468145 0
1.40102119236577 1
1.30651128807601 1
0.946482233662866 1
0.910031268287016 1
0.543460024259868 1
2.29923854817216 0
0.852347248052234 1
0.524572726475369 1
1.63631315922185 0
0.478977849012457 1
1.22504305780396 1
0.97723128762029 1
1.20340180380194 1
1.35119540565518 1
0.608296390485846 1
0.586690119936846 1
0.355297781822568 0
0.771659739569353 1
0.865195476991856 1
1.09207657658701 1
0.687685082587576 1
0.970080415402648 1
1.04722202273993 1
0.772298327282774 1
1.157323804551 1
0.355801179643239 1
0.704242882057758 1
0.364752131662385 1
1.50071229270206 1
0.572699935383263 1
1.69191529102704 1
1.26945661353088 1
0.729162368671861 1
0.327308088098878 0
1.18281492361891 1
0.568002462711929 1
0.979873516337236 1
0.963422797464164 1
1.21250935624321 1
1.19151893096523 1
0.154711649604296 1
0.457858368776289 1
0.486285098663587 1
0.558535240741247 1
0.966304868887783 1
1.20253975272441 1
1.45130476217172 1
0.217677066556412 1
1.32018218607892 1
0.0103502663017555 0
0.693493279125043 1
0.918242365645834 1
0.826105559044092 1
0.704535679404827 1
0.845036925640125 1
0.970019392865554 1
1.03632497980175 1
2.06449029668416 0
0.960338899910513 1
1.78985801578944 1
1.29440873627907 1
0.508477655711492 1
0.675049660955494 1
1.47073566841638 1
1.35381343223848 1
0.932485836891525 1
1.60744126648624 1
0.820746014219493 1
1.10647270545525 1
1.51703420819704 1
-0.199063789553512 0
0.612998427407706 1
1.83240106291839 1
1.34204671177592 1
0.891052831786418 1
0.613084442938299 1
1.06197424932537 1
1.61884133791548 1
0.987796012269902 1
1.16001687203609 1
0.628293630615122 1
1.02226506819487 1
0.895861281932986 1
1.25949708596276 1
1.32496348315881 1
1.21812080939213 1
0.941636179622455 1
1.87977784735777 0
2.10656967671786 0
0.723456985155108 1
0.464574182520656 1
0.646676138936954 1
1.12142500835968 1
1.68666852546778 1
2.3133735536095 0
0.90132412891472 1
1.4534302192051 1
0.512689199235979 1
1.15496020313529 1
0.870509080415176 1
1.63679090013051 1
1.03984972196256 1
0.907334680035278 1
1.52468784174961 1
1.22050734006567 1
0.859992998869162 1
1.20217170628976 1
0.813854743631585 1
0.791864055256553 1
0.950126061266272 1
0.467666354206027 1
1.1540459402656 1
0.764957815873713 1
0.707300011347961 1
1.24159390792294 1
0.174800638401417 0
1.38203025332551 1
0.0228664528929338 1
1.20980028627352 1
0.302606460704953 1
1.318469689319 1
1.25881744767701 1
0.998896754639441 1
0.871818727479272 1
1.29455079100106 1
0.676919709121236 1
1.4269005267728 1
1.70085293032303 1
1.18538223099498 1
0.561408036336632 1
-0.380218156968404 1
0.333950755489447 1
0.837739675054066 1
1.58283183432497 1
1.26854784269753 1
0.506339180473684 1
0.502941933457519 1
0.455043647402294 1
0.409403271244689 1
0.984178382217377 1
0.544552871104242 1
1.78364367140121 0
0.48244054369256 1
0.983456585747916 1
0.191294883013903 1
1.49999688152534 1
0.680468972023647 1
1.04150689560719 1
1.22136355442821 1
1.02203503238068 1
0.588786058349913 1
0.811629392895045 1
0.984724111230026 1
0.945228246029007 1
1.37179481695089 1
1.18202254401937 1
1.15114962402393 1
0.864940098852489 1
0.610161246569551 1
2.02975650138359 1
1.44667029696113 1
0.853694956500315 1
1.48339120884956 1
1.3547036259789 1
0.999331308635215 1
1.10714161187182 1
0.898154688778989 1
0.948274266769557 1
1.12797335391101 1
0.670103572459721 1
1.99153542197496 1
1.32230654505609 1
0.949343525904597 1
1.2012945655198 1
0.76929201977485 1
0.850873452431439 1
0.711993463844023 1
0.956066094837098 1
1.03313525301846 1
0.949799233963522 1
1.64319135986824 1
0.700601941431115 1
0.680662081244674 1
1.70153812835382 0
1.27040386632127 1
0.905925094708863 1
1.67922819187854 1
0.590406497774454 1
1.6207543510524 1
0.881809579958421 1
1.54168436291927 0
1.01580722848997 1
0.532054101256787 1
1.88959360664915 0
1.45637601633729 1
1.50395233579344 1
0.755334053337682 1
0.19124121482264 1
1.07499377661111 1
1.09246077731412 1
0.406915146220829 1
0.842393034260871 1
1.86193148716462 0
-0.453992185677345 0
1.73381842399896 1
1.31969343200073 1
1.10937707713205 1
1.77023905089791 1
0.461035022094356 1
0.936764527935603 1
0.995855619045639 1
0.561245494450968 1
0.917354473280555 1
0.679685176039441 1
1.14154351657239 1
0.360065947870744 1
1.64110721522416 1
1.35044319483245 1
2.16691419993687 1
0.819981831523112 1
0.169881003310707 1
0.600074914948675 1
0.968487403036431 1
1.24909392260929 1
0.910316328598821 1
1.38320716533774 1
0.910536258884395 1
0.924019509566925 1
0.742134910291309 1
0.825442179511831 1
0.904971376487117 1
0.514188434950194 1
0.487729914545526 1
0.699962679112684 1
0.350970335889844 1
0.778128875215076 1
0.729651889146919 1
1.04296757603141 1
0.689971115558859 1
1.37865742872099 1
0.639560046298529 1
0.480827369015449 1
0.56976251357951 1
1.24882655521247 1
1.17376561143985 1
0.774039816924118 1
1.04853615670901 1
1.26077068876605 1
1.18455292735246 1
0.824997139380588 1
0.691055298215552 1
0.854561336135384 1
0.104379236455357 0
0.792226185629514 1
1.19868105063936 1
0.980785056480928 1
1.17685116308602 1
1.81143976350255 1
1.97835819825102 0
0.924350029683765 1
1.60326111169454 1
1.43232162800914 1
0.869510892297161 1
1.02217076960007 1
1.49758070487901 1
0.841604443735219 1
1.26058607528542 1
0.574037536673158 1
1.12214377762834 1
0.699467910498133 1
2.24165755565036 0
0.58440217423462 1
0.886437371166213 1
0.478232256823376 1
1.48135542962416 1
0.83418815398891 1
1.16146450641448 1
1.08118288831635 1
0.909458955807184 1
0.666045986161921 1
0.29876206302494 1
0.985315804376738 1
1.5378354120618 1
1.67820186791462 1
0.881664072653306 1
1.63932762239925 0
0.803687143912813 1
1.38098127287783 1
1.060000354076 1
1.59343742673405 1
0.922063370148028 1
0.464202971947404 1
0.877509859151671 1
0.677595364895578 1
1.35072950989708 1
0.985890862740118 1
2.1201613316968 0
1.13385821798823 1
1.7666808907869 1
-0.0591508614268692 0
1.25102923733291 1
1.14166732158446 1
0.493183688135627 1
1.0199453694996 1
1.36268721292677 1
1.52701908263008 1
1.64838330652758 1
1.45669176311507 1
0.803375201320796 1
-0.312110986839578 0
1.42098900417143 1
1.29066003792993 1
0.715414616166634 1
1.04996198923984 1
1.6814683561808 0
0.268705179568788 1
0.43107336179728 1
1.33143026541096 1
1.17109837613584 1
0.713601660030546 1
0.591562579779398 1
1.51958339196489 1
0.910976136463199 1
0.0580997059017512 0
1.03405494372428 1
0.485092930294624 1
1.41801048421923 1
0.981696559794469 1
1.39948298971244 1
1.50753022944147 1
1.09661775323508 1
0.9080392150362 1
0.927041925581239 1
1.74340539734659 1
-0.0116502631482092 0
0.746228688600608 1
0.948990707960578 1
0.570446099137424 1
0.509561146504297 1
0.124009942810007 0
1.37145929563659 1
0.323214653845389 1
1.47103299944142 1
0.694673845614844 1
1.60410123560013 1
0.047126345588202 1
0.366379225144244 0
1.22279476290275 1
0.606948677067173 1
0.931481696558303 1
1.34183930172558 1
1.22107703949327 1
1.15792588013157 1
0.975959667247883 1
0.192238411601887 0
0.84027445065599 1
1.38560627695646 1
1.33246468043203 1
0.771772427931739 1
1.28557153516478 1
1.5272563939937 1
1.18429615925886 1
0.755939645303969 1
1.20992903222964 1
0.807117718023775 1
1.05175920994303 1
1.99209183392355 1
0.669796022171646 1
1.15917504602719 1
0.846091719244045 1
0.844147816947461 1
0.633879455148919 1
1.21382396300628 1
1.32784446035052 1
0.451275233705571 1
1.59135653750858 1
0.862525807930782 1
0.922627272044073 1
0.354126969026841 1
1.39612806233099 1
0.319402835422543 1
0.890453702642256 1
0.64173430822124 1
0.611057900967321 1
1.52898258670212 0
1.50112162419255 1
0.692148110625361 1
1.16857633661129 1
1.28858095315394 1
1.72892324675924 0
1.02339759731508 1
1.80874492006582 1
0.853484750085414 1
0.911171092398746 1
0.905884565102198 1
1.42827779969744 1
0.787473873006949 1
1.5937097845319 0
-0.0963115361763778 1
1.26339952932604 1
1.22345203227361 1
0.401840025070008 1
0.834272658673787 1
1.36931998011086 1
0.476059711361077 1
1.31915086788865 1
0.73499213670542 1
0.90724358171544 1
0.768876455174347 1
0.578880238772416 1
0.922020326486009 1
1.05668360291835 1
0.630991718946212 1
0.367873379207183 1
1.09412301045144 1
1.51721767571892 1
1.17197587205625 1
1.62950165008433 1
0.471148569463875 1
0.484293236118193 1
0.857509614351718 1
0.505091173617039 1
1.49245394037062 1
0.395853490406471 1
0.777003642790761 1
1.25402897967651 1
1.50540356123018 0
0.725896617227209 1
0.620993731863605 1
1.68127276113885 0
1.12292484369905 1
1.36672808602023 1
1.23189559041475 1
1.30761474495628 1
2.06967567719337 1
1.91389625806152 1
1.27188096053758 1
0.76846148928305 1
0.910051796693882 1
0.811633004771062 1
1.33730652964906 1
1.27599354114457 1
0.715843553284154 1
1.21309975649792 1
1.58318259404326 1
1.04981637744337 1
1.92297086787401 1
0.674544359593188 1
1.01597833987857 1
0.274802218752404 1
1.10669388787041 1
1.01161115815763 1
0.443636500722027 1
0.347507321986913 1
1.25134310295635 1
0.618603255082595 1
0.949124895576628 1
1.60423149416893 1
1.4735988783792 1
1.28642520119014 1
0.811127022295034 1
0.870619064564263 1
1.59166793825127 1
1.23659925583553 1
1.43042386769955 1
1.59098938244821 1
1.1888494363212 1
1.00724077452941 1
1.14642173657436 1
1.76634707499612 1
1.78121321787861 1
0.704647911754946 1
0.492991096389802 1
1.28779558471051 1
1.43755009944686 1
0.613575152099779 1
1.02440662758918 1
1.19539133248125 1
0.385969090937926 1
0.894815693180331 1
1.05415111220619 1
0.862383782011019 1
0.721151946042648 1
0.955799513184101 1
1.37772329824975 1
1.0072301767082 1
1.03692772083988 1
1.01771451979215 1
0.931195212507544 1
0.946038943587621 1
1.67189470899843 1
0.252475960798738 1
0.192220112241755 1
1.31983445346433 1
0.879649265017729 1
0.9119010080112 1
1.14011739574096 1
1.40711885684334 1
1.11224179683158 1
1.03408736565719 1
0.510204616199665 1
1.7533667490188 1
0.665002182515616 1
1.66764213169645 1
1.24318448288619 1
1.3022949773614 1
1.36930328928674 1
1.14265620889249 1
0.481545505045497 1
1.20983972341016 1
1.71963448537998 0
1.24895045260025 1
1.32839771451331 1
0.367300188592348 0
1.21045936902178 1
1.26696481293389 1
1.19461489142865 1
0.53236589893727 1
1.16788603405379 1
0.994877063629345 1
0.93081900013429 1
1.67797407809366 1
1.52265043457818 1
1.89080946683001 1
0.668074267470789 1
1.01156259857108 1
1.47848348087636 1
0.923286088276485 1
0.710325220859037 1
1.73652557613695 0
1.17575413139646 1
0.38886249002362 1
1.63420612335646 1
1.44733036091393 1
0.95383396355281 1
0.943599659828861 1
0.797987335938407 1
0.428608489473349 1
0.5893867450564 1
0.594047118231382 1
1.14679664816089 1
1.00008926381294 1
1.40261420918221 1
0.820127387453286 1
0.725983271668984 1
0.829552583562069 1
0.797010852503876 1
1.43121486329802 1
0.425898229449322 1
1.32831542206576 1
0.884241379821969 1
0.847950083743284 1
0.952305609956183 1
1.36460082129431 1
0.94129210600099 1
0.85001765998351 1
0.618379819360406 1
1.99052985080355 1
1.1933393227273 1
1.21071791808439 1
0.902362812546835 1
1.34557395489711 1
0.249431496779317 1
0.734619853217193 1
1.43827002726263 1
0.687392386085984 1
1.23871895696764 1
1.74790095106131 1
0.898162503857641 1
1.13515803300826 1
0.253917681209133 1
0.633968546783695 1
0.969053130627752 1
1.27979800340409 1
0.800942794759423 1
1.68635558722836 1
1.51007302416916 1
1.0917764826986 1
0.703298231862504 1
1.14865040166392 1
1.51641095573668 1
0.868726683285028 1
0.241587835254571 1
0.954810427373106 1
1.76788037798326 1
0.449566236259951 1
1.7025551386856 1
1.66738894643704 1
0.832941993859172 1
0.520421514973718 1
0.828815067182086 1
0.94976739908521 1
0.380330667195741 1
1.43663008329646 1
0.751929727911587 1
1.44217412552822 1
0.979463301834004 1
1.71750930075424 0
0.806956221550554 1
0.771667465458046 1
1.51889529294903 1
1.41782664031971 1
1.95900599084044 1
0.669847841011977 1
1.32124348948044 1
1.83695072336134 1
-0.243720398311419 0
1.0902842856515 1
1.93649282139291 1
1.57586997904152 1
1.57829561965563 1
0.812407602840201 1
1.45121151166999 1
0.349951358838925 1
0.925748949848891 1
1.27465141402304 1
1.24083616087426 1
-0.0289019802524529 0
0.887887982675304 1
0.515009838307761 1
2.04172081196712 0
0.649369369534925 1
1.76154946181256 1
0.974723396003946 1
0.337897515276789 1
1.43623174521315 1
0.235912465881188 1
0.399827495232595 1
1.18261956407761 1
0.913104766186575 1
0.732931568253238 1
0.982375553236665 1
0.88403340067333 1
1.8375305080682 0
0.541313493792344 1
0.785778745223557 1
1.96554924568279 0
2.01045360915896 1
1.21424008170773 1
1.1305219212355 1
0.472277393618644 1
1.36593696073912 1
0.808202185483344 1
-0.805034332984526 0
0.754552161785487 1
1.55146216824821 0
1.07551234250034 1
1.86161011310623 0
1.53510945512889 1
0.452665545584256 1
2.08021978611056 0
1.10927457560504 1
0.158879639985284 1
0.509817716327609 1
0.874830701013178 1
1.56909649729118 1
1.33204465912708 1
0.487705946525124 1
1.20238893519931 1
1.2289550607551 1
0.56763887971954 1
1.53841636020623 1
1.54506392683984 1
1.1300575880723 1
1.0822624264096 1
1.5310625430361 1
0.471661961653988 1
0.862755989836521 1
1.89167021955722 0
0.394411236912068 1
1.40269937915587 1
0.374378118831152 1
0.496656226121563 1
1.03004177857456 1
0.648420094370678 1
0.802193197645277 1
1.84570535016253 0
0.759483955144437 1
0.781851320409296 1
1.51942707462083 1
1.06642205633369 1
1.87522520874569 0
1.84774737541336 0
0.967517426584198 1
1.71175935181629 1
1.3374626390669 1
0.982249198829771 1
1.14225751258426 1
1.58616696418908 1
0.575066929531727 1
1.33969165013073 1
0.547249643334369 1
1.29661806259601 1
1.08479440162678 1
1.63810781969789 1
0.852287815967739 1
0.9808139036268 1
1.76305611740101 0
1.7794302171606 1
1.16913357619201 1
0.300094855305846 1
1.77930828739733 1
0.856209565956338 1
1.17094916898869 1
0.366696752897568 1
1.55772085878937 0
1.34211893465491 1
1.01620368672744 1
0.826085960791767 1
1.02328808920988 1
0.621569725235051 1
0.847963843062145 1
1.8919140348426 1
0.67814563337825 1
1.53437217996061 1
0.471138000085779 1
1.00768934209202 1
1.3103353725047 1
0.533738942893358 1
0.945789007684801 1
1.38743550565559 1
0.0333708039751754 1
2.18866378435456 1
1.12067417764864 1
1.47630786921506 1
1.45859853957179 1
0.640711250882701 1
0.514756028924532 1
1.85951082458773 1
1.31252169255322 1
1.3085700067915 1
1.23891007575301 1
0.661873903052212 0
0.868530728675018 1
1.67268877760544 0
1.16489692901109 1
0.980559083660332 1
1.12992834527471 1
1.17228320006857 1
1.12565126470209 1
0.639475460287317 1
1.63377232545268 1
0.943247915314797 1
0.971851294487875 1
1.59434847661841 1
1.04498143793685 1
0.786034753925891 1
0.360860477657265 1
0.818591287022408 1
1.19661134045268 1
1.05102010175197 1
1.01214243860512 1
0.381474621927849 1
1.08587865063469 1
0.699965262667611 1
1.16621822586071 1
0.507578594866951 1
1.36551374965266 1
0.407165982936204 1
2.64467423645703 0
1.06010075679628 1
1.11695990641257 1
0.521422749453212 1
0.870146717153488 1
0.680191457007483 1
0.802738617922804 1
0.595864648701103 1
1.24021306297236 1
1.35322503160207 1
1.63861116150556 1
1.24569834251402 1
0.805266065575281 1
1.45346812822202 1
1.06024573192022 1
2.07469977427492 0
1.15498128900517 1
1.22862496479763 1
0.935257824525774 1
1.48866920645072 1
0.384412322328409 1
1.21752970886074 1
1.71599045618633 1
0.583868040874238 1
0.861059121778263 1
1.08010849471927 1
0.719550965541854 1
1.08107706484935 1
0.632188634996354 1
0.260178511158265 0
0.554756957101908 1
0.639540471838199 1
0.172977578073224 1
0.650286782227843 1
1.57999114693843 1
0.838515855417129 1
0.614656554721081 1
1.100141637095 1
0.564189775047776 1
1.3007251662472 1
1.31981872468931 1
0.525691959947689 1
0.769463966341254 1
1.43095114454032 1
2.10134855563191 0
1.47744557589123 1
0.761636082557503 1
0.56541243833525 1
0.761265372108393 1
1.12883380030696 1
1.2918564770652 1
0.562444259756986 1
1.15269500516818 1
0.491485067927635 1
0.73152500039679 1
1.05046941174527 1
1.11091671583316 1
0.449723730158442 1
0.659398952755404 1
0.852701790912028 1
1.58354127415668 1
1.31258578390935 1
0.984958471475933 1
1.54613261272394 1
1.22174467808468 1
0.655917954696813 1
0.749044197352129 1
0.641184481471143 1
0.840772490216591 1
1.28385031969661 1
0.986021437290565 1
0.90001855526193 1
1.97302847207646 0
1.6193271467563 1
0.96264013736231 1
0.536882149086696 1
0.385993790868673 1
1.46411564749618 1
1.18389590047637 1
0.955275044772948 1
-0.462700821349269 0
0.634944463511096 1
1.5626346078738 1
1.52115437531553 1
1.43025557721534 1
1.37082308212355 1
1.44750704172954 1
0.933902573543267 1
1.09063353732049 1
0.875417398437686 1
1.5751419996282 1
0.710277132229558 1
1.57318039433879 1
0.717197221895692 1
0.580624882288413 1
0.587087772575508 1
0.917822504113551 1
1.56050658235656 0
1.05060336154496 1
0.634661655801282 1
1.51279334267865 1
1.24186276392323 1
1.41870267504646 1
0.637694833736886 1
0.394820425349825 1
0.207909404751745 1
1.24858601703822 1
2.07718895757568 1
0.885410619140882 1
0.0831923016120076 0
0.824006674043917 1
0.0418849383111638 0
1.0775813069744 1
0.93469103088073 1
1.27400115684547 1
0.681038795173455 1
1.95912990443516 1
1.84434536214096 1
0.418126305847354 1
1.10805813357075 1
0.986876723960465 1
1.74620900871481 1
0.780510100220941 1
0.700079196181446 1
0.444463497981183 0
1.09021197151629 1
1.24957051331441 1
0.940496898115159 1
0.950062517705191 1
0.32094750512356 1
0.617887010321198 1
0.818788817700287 1
1.53950397624705 1
0.920435080409152 1
1.08568292701805 1
1.27718247883873 1
0.776179530423055 1
1.41526562100763 1
1.0010208205242 1
1.93972907144581 0
0.637468293231578 1
1.24045524211516 1
0.916482065904844 1
1.74366756009179 1
1.25532421702495 1
0.260853139967648 1
0.884320659127135 1
1.07934846493788 1
0.547447818290648 1
0.448508013105345 1
0.138944279578988 1
0.260205987858717 0
0.398916388809669 1
1.35949449777305 1
1.18969146506682 1
1.57714310685218 1
0.661967431331487 1
1.23791807483703 1
0.866476982807974 1
1.06976669209768 1
0.299774174342581 0
1.32547856626971 1
1.43296488972063 1
1.06380381957182 1
1.21443543664962 1
0.726226967730123 1
0.333617704303336 1
0.790538870755929 1
1.23174367884819 1
0.738275538687204 1
0.599833631379663 1
0.91864015942834 1
0.686080985174459 1
1.74634287400576 0
0.929941249583564 1
0.397555705229189 1
0.701093289119798 1
1.00807265109018 1
1.0702555417924 1
0.672102651785077 1
1.31107687236391 1
0.752033305064488 1
1.63027913513721 1
1.23332283149436 1
0.519092816194762 1
0.351114311172681 1
0.282564907857372 1
2.05100598195359 0
-0.313425226946124 0
1.60494245042053 1
0.340327479931391 1
0.512908707129658 1
0.962544580338225 1
0.962618951331129 1
1.36912827799319 1
0.728565539435212 1
0.937376196609638 1
1.40254626545644 1
1.14594487596325 1
0.980334217825136 1
1.53483827290532 1
1.7617019092532 1
1.6097166623947 0
1.50043049580422 1
1.41761694209727 1
0.837736979139908 1
0.703234836512917 1
0.74849260692783 1
1.53887021276701 1
0.685870360275135 1
0.516524545853704 1
-0.318645007723137 0
1.22276691630281 1
0.693407051646673 1
1.36502328448082 1
1.20556562460974 1
-0.314623384239918 0
1.0013956632291 1
0.0070892427037964 0
0.862468784265024 1
0.785607345982894 1
1.80289315573776 1
1.76792368699342 0
1.40182545860644 1
0.891115311332931 1
1.4266132667558 1
0.358300840856229 1
0.926868581279561 1
0.620283813348061 1
1.22746577804594 1
1.08329602060112 1
0.486205579859485 1
0.923691359783461 1
1.38777176257504 1
1.03472286087807 1
1.22525989616803 1
0.838603840934411 1
0.564118745765601 1
1.2220218451811 1
0.575448321268735 1
1.85144139352145 1
1.03928187429922 1
0.272464218775307 1
1.30359659812595 1
2.17605186653328 0
1.05734345675102 1
1.15253162562739 1
0.513489482712713 1
1.80086710033935 1
0.793143150839677 1
1.30827993247215 1
0.905213604645116 1
1.07584740068783 1
1.52631176842674 1
1.44557176077677 1
0.799419433663102 1
0.112647597613297 0
1.30522144161936 1
2.24443570941505 0
2.06609958337111 1
-0.0936649516704063 0
1.23550776993145 1
0.627258094172587 1
1.17184287838406 1
0.293154220682098 0
0.379520863221078 1
2.04152677032118 0
1.01232768521474 1
0.762476254722215 1
0.93514471871425 1
0.28942169534798 0
0.941587179045004 1
1.60858572187359 1
0.823037550595977 1
1.1479120115144 1
0.814005474534083 1
0.69543728484114 1
0.764757023145261 1
1.95390081477935 1
0.849013405878567 1
1.38216223038001 1
1.51182797488817 1
1.54138010339679 1
0.886871316357707 1
1.49448275514846 1
0.77719068698475 1
2.08321046792936 1
0.573204704201342 1
0.779560726317824 1
1.38637106402192 1
0.0300630558498118 1
1.41575244202907 1
0.151177948229143 1
0.493271894015614 1
0.978306498444744 1
0.551633920717133 1
1.16871226351792 1
0.965487698189083 1
1.51577735554458 1
1.08156205680866 1
0.911523494660069 1
0.514484289298142 1
1.01918909880129 1
0.659589182886169 1
-0.821917572634114 0
0.885219691684051 1
1.30621499432234 1
0.439691242757369 1
0.227437832321848 1
1.02950626198788 1
0.960427517025085 1
0.980090842798662 1
1.37685068414971 1
1.08413512716677 1
1.51297040269292 1
0.552883234067905 1
1.3504280302362 1
1.33785749162 1
0.417719760462788 1
1.86321390820148 1
1.23464747978 1
1.01649502522558 1
0.451846562614316 1
1.1540535623325 1
0.878566707371861 1
0.861417856142559 1
2.01928187559022 0
1.05545389155961 1
-0.0853175447648615 0
0.778416378123162 1
0.204811442037682 1
0.727182418541817 1
0.764240430812656 1
-0.426932940491588 0
1.61892668636497 1
1.02482281979234 1
0.329989834137956 1
1.21052385370148 1
0.947396901084895 1
0.653516492682919 1
1.07594527525231 1
0.309503775426486 1
1.7746474613424 1
1.21175169350822 1
1.96277545706227 1
0.863328244650686 1
1.21926067759188 1
1.02185698402648 1
0.589294199862045 1
0.974605646080839 1
-0.0629906424949095 1
-0.198653618054014 1
0.866710882059123 1
0.90109077553628 1
0.585992149659351 1
1.11473772467594 1
0.999276170470615 1
1.07506744559949 1
0.339929062954363 1
1.10469525089868 1
1.47022455363154 1
0.90593645665638 1
1.39980643904944 1
1.03958738490326 1
0.861966229871808 1
1.14087319071698 1
0.15372631602183 1
1.26270507837786 1
0.802827931276777 1
1.70800675246144 1
1.16683279880967 1
0.530592033096169 1
1.27489522925152 1
0.380557416687671 0
0.990141143731678 1
0.378011845710264 1
1.60828985778791 1
0.990059226330235 1
0.555765245047212 1
1.66849684167983 1
1.03828537179811 1
1.14698492067882 1
0.777771127977581 1
0.849004426164446 1
1.17267800547928 1
-0.0340071722056572 0
0.892846170347406 1
1.20182717573516 1
1.02400324850844 1
1.00168172255216 1
1.04584502689919 1
0.50721922093124 1
1.64014995545525 1
1.14716677613866 1
1.29093517012447 1
0.921238857299446 1
0.273467796031358 1
0.355600235642318 1
1.68200746674178 1
0.674501403943865 1
2.31722872233299 0
0.91822713068186 1
1.69522351414714 1
0.858235660259454 1
1.33662398315439 1
0.535292855337177 1
0.929060035958272 1
2.20947803525778 0
1.33375332639228 1
-0.0613483461910038 0
0.414594420409913 1
1.65014565962172 1
1.01108434122483 1
0.8284956393328 1
0.864876260431546 1
1.14417073211979 1
1.45785843817391 1
1.23625386311383 1
1.77253756681397 1
1.3251252073281 1
0.963108231898367 1
1.25615421112291 1
1.48555254446993 1
1.31302621963301 1
0.719545305587743 1
0.95809990585773 1
0.383549500238725 0
0.940781938867765 1
1.26036846464016 1
1.03334421753728 1
0.846300910262802 1
0.886201016336772 1
0.548933022753088 1
1.10423826681213 1
2.06049585178424 0
0.593960042387588 1
0.0838761795827124 0
0.363694555866895 1
1.31294607796809 1
0.951540323533016 1
1.35786987184467 1
0.511914309636705 1
0.922825165056695 1
0.466023324531832 1
0.844675026143498 1
0.575155022847734 1
1.0144909976557 1
1.31020577360613 1
1.28975745369531 1
1.89405388158962 1
0.520656837647217 1
1.17098751480385 1
0.506046774010486 1
1.09379955312496 1
1.34799557272108 1
1.24647182678442 1
0.890290390328963 1
0.973475864673607 1
1.02579083288091 1
0.975038399167435 1
0.739870146645051 1
0.98330420052677 1
0.799418158468264 1
0.888974945359585 1
0.407624514448751 0
0.771269823180758 1
0.776182544182921 1
1.30294061231292 1
1.32355645939448 1
1.16634594293296 1
1.75073404359556 1
0.789626465739376 1
0.357285664412449 1
0.866243297193021 1
1.1807225676863 1
1.65536636484445 1
0.412388227441705 1
1.05152516558397 1
1.77047979697023 1
1.00129163078849 1
1.50431514668276 1
1.10070391110395 1
1.08422186146218 1
1.93874517760996 0
1.57786816491822 1
1.74830250262466 0
0.895511310572235 1
1.36540707007936 1
0.662320085542079 1
1.16119922932819 1
1.13189841060042 1
1.05734240479264 1
1.07819761292889 1
0.145570514334357 0
1.15626611609624 1
0.560160505540432 1
0.920998917302997 1
1.6150556540741 1
0.862633737155247 1
1.38213607202168 1
1.65248626087131 1
0.599748246257394 1
1.01789371167511 1
0.923284938628329 1
0.649842298744031 1
0.745873650539706 1
0.943339153667364 1
0.746485628500764 1
0.562457978874768 1
1.02448325941403 1
0.983402478194359 1
0.906326158229598 1
1.10711962228934 1
0.50702928665658 1
1.22490545719342 1
1.02989897161946 1
1.71782462568691 1
1.5137142371188 1
0.74305276468948 1
1.36841838908318 1
0.0086026395980264 1
1.01811391929218 1
-0.104629965021462 1
0.601189977750017 1
1.06008348601941 1
0.7502163698672 1
1.68645925675251 0
0.977624963896281 1
1.98723822090485 1
0.644184041789629 1
0.834795221611074 1
1.33877122884809 1
0.817940556791875 1
1.22735608547524 1
0.152601857927119 1
0.508535366157742 1
1.13007371744602 1
1.46961701138694 1
0.901614220259309 1
1.12426854329892 1
-0.224712112434676 0
1.19688046266992 1
0.755882943483137 1
0.514796134297092 1
1.44556076769459 1
1.70752005498582 0
0.819747401985759 1
1.23785757960001 1
0.335743476919567 1
1.48022200476444 1
0.918635983666366 1
0.693978919070615 1
1.65371037007197 1
0.653092195055663 1
1.28810365695553 1
0.947845078730142 1
1.36409818873717 1
1.48815465965746 1
0.843963693943782 1
1.02447624528785 1
-0.06275932804651 0
0.911517404563005 1
1.31592587344391 1
1.18887715783446 1
0.198871222359347 0
0.965627837349651 1
1.0439329880078 1
0.576734736399124 1
1.18065100291416 1
1.23657769096334 1
1.47409946615807 1
0.94850101092246 1
1.33614898833929 1
1.03905682530066 1
1.2098584712523 1
1.17347906156732 1
0.743928236035983 1
1.14587541595499 1
1.1049235708856 1
1.11428693205595 1
0.994404949040645 1
1.5622259804549 1
1.10878108592464 1
0.833188395608054 1
1.28125634514388 1
0.761622121811788 1
1.84053178313112 0
1.32183407011826 1
0.648786308912887 1
1.05048305005026 1
1.71883520437015 1
0.482791843989507 1
1.40595929423884 1
0.627945756245186 1
1.0997967998061 1
0.382706250663356 1
0.0731884160034576 0
0.639697145094134 1
0.443936120993356 1
1.28192312960391 1
1.02745515427902 1
0.693286935398862 1
0.423816698635902 1
1.17867432429658 1
0.701048246658975 1
1.3357586343742 1
0.688568822543961 1
0.938906049572887 1
0.588736067941835 1
1.5380106756318 0
0.813083969688491 1
1.70275570294169 1
0.956471456355728 1
0.890589662508464 1
0.942908437118776 1
0.281675660971718 1
0.272427760950595 1
1.83372721418788 1
0.715504526559702 1
0.763192021681391 1
0.963016238051329 1
1.33582318182238 1
1.09780151495546 1
0.58153202716966 1
0.260739898581908 1
0.9528363364755 1
0.917673359033771 1
0.65130040755374 1
0.701108724769131 1
1.50044238237612 1
0.793903617630693 1
1.21258914302815 1
1.38181110645292 1
1.52296545359866 1
1.41125454423582 1
0.93156108176856 1
1.71154705233909 1
0.88687992586005 1
1.16047627853776 1
0.883104539123805 1
2.24180457816781 0
1.12790965871625 1
1.02299141426364 1
0.963703793914493 1
0.848622910930475 1
0.707278588938275 1
1.87101020971467 1
0.95293801204003 1
0.381844327590463 1
1.30993931692307 1
0.817000594499801 1
0.646059787682167 1
0.825624403045252 1
0.729742973976563 1
1.16061348778496 1
0.0352466351730411 1
-0.0946076198229569 0
0.485974709960064 1
0.508041859842866 1
0.63285666747797 1
0.697265881975623 1
1.24568700573377 1
1.79935817194746 0
0.536237263327004 1
1.19523691997036 1
0.959562526517205 1
0.816571797123408 1
1.19314051494358 1
0.624407050556785 1
0.960681723898168 1
1.91233193831553 1
0.907243793732811 1
1.25065527389895 1
0.721028310334945 1
1.19656131160467 1
1.17857858225934 1
1.52975075102709 1
1.6355115224668 1
2.24368374701672 0
0.725452434152186 1
0.862662559691106 1
1.02508689635722 1
1.84492462266418 1
0.88310962140196 1
0.532250973182534 1
0.732539234967734 1
1.28646887343425 1
1.20524767830023 1
1.4372218635298 1
1.24605772938948 1
1.78047284342196 1
1.38089000851911 1
1.22654232948632 1
0.334095955023734 1
0.357017711191012 0
0.896208004558121 1
0.24275463256534 0
0.755057240829085 1
0.414571161276196 1
1.10996074641789 1
0.798761660700174 1
1.44292706023998 1
0.440161794450423 0
0.225965648396557 0
1.09444118950302 1
0.743637883938678 1
0.650564128576928 1
0.903906215211478 1
1.1064358899954 1
1.22958336095995 1
0.138168408531129 1
-0.121596050140138 0
0.63250800431314 1
1.41940541973333 1
1.30243214448905 1
1.29784329589834 1
0.595097710749161 1
0.927166378965622 1
0.882139306833939 1
1.35552235579005 1
0.971262401826984 1
0.761891771839158 1
1.30919574392427 1
1.04948487281161 1
0.272969806232527 1
0.347202070753303 1
1.8836168765064 1
0.367717845756858 1
0.594423624673466 1
0.994565368404119 1
1.4806773641733 1
0.903382829715056 1
0.718936625535536 1
0.793407161802544 1
0.896980859269868 1
1.15350132205662 1
1.3516144014743 1
0.805779791557778 1
0.748205214095783 1
0.73694779882213 1
0.327517197684415 1
1.13478824466515 1
0.449396196807916 1
0.647223952913985 1
0.99135125485636 1
0.72241645834803 1
1.96891306110323 1
1.14390630466674 1
0.857253879968144 1
0.915806941156461 1
1.67098264631225 1
0.478057662332072 1
-0.546203302649649 0
1.16845293605678 1
2.02867390148631 0
1.07495892766709 1
1.2421130431738 1
0.474104281561953 1
1.60943204983952 1
1.11265688194651 1
1.05040361373334 1
1.0401013653704 1
1.38442070064849 1
1.56383288617727 1
0.790584136744159 1
1.27183933525725 1
1.16323414651203 1
0.98640212189135 1
1.54402836279454 1
0.968706031490056 1
0.358018638089963 1
1.08692487587149 1
1.05779981996581 1
1.97272453059166 0
0.0460776737669902 0
1.44772467725283 1
1.27129756713029 1
0.525644588998555 1
1.26221137442485 1
1.46857632827579 1
0.622886740554336 1
1.50387286769782 1
1.632601266418 1
1.1879998785375 1
1.35028366374988 1
1.37404997704251 1
1.52647928683023 1
1.35681028083377 1
1.71170234606119 0
0.963691570667332 1
0.97570600303571 1
1.88985475790976 0
0.959822944074458 1
0.4436687900962 1
1.46936987951418 1
1.74692315787028 0
1.07249765317697 1
1.21393225829149 1
0.810144839976405 1
1.27800217750064 1
0.985536786933345 1
1.22954835071615 1
0.957815486814255 1
1.17020622007042 1
1.65252925746004 0
0.76203127052807 1
1.14975864726894 1
0.529046618665386 1
0.127255042405645 0
0.126431627615327 0
0.759889328308688 1
1.21063606805297 1
1.75567860525344 1
1.20767910465988 1
0.32527648397871 1
-0.778380242603736 0
0.189391524357951 0
1.27661220884838 1
1.31739631765597 1
0.513482124992421 1
0.966210598181721 1
0.375795824257746 1
0.736656692264318 1
1.17620827974053 1
0.910292222960678 1
0.585255719352009 1
1.80397697400753 1
1.15548709778907 1
1.63384818102108 1
0.889212714790039 1
0.853809010794858 1
1.43919771477752 1
0.842327757820261 1
0.903173442775458 1
1.21148811523704 1
0.672928016819426 1
1.4312774988478 0
0.892659862729529 1
0.869187281614549 1
1.1226971448388 1
0.864215664400585 1
0.870660077862368 1
1.45604445121024 1
1.32420526559033 1
0.498434776472433 1
1.17928022452796 1
1.17128201670983 1
0.811385836271957 1
1.15876940493753 1
0.830992878025832 1
1.02995189505875 1
-0.0239091502028903 1
1.45862166445666 1
0.88176834294654 1
0.91831325835839 1
1.79571892644012 1
0.900170724359382 1
1.02892105131972 1
1.11139025588293 1
1.52060972433084 1
0.978405049418151 1
0.944176406693448 1
0.860785272120563 1
0.332134144674856 0
0.281204193028987 1
1.43999446926537 1
1.33817233703232 1
0.887709669161221 1
0.484931608074349 1
1.34048183768809 1
0.553569007256841 1
0.210587494310228 1
0.961720811374816 1
1.64998870821364 1
1.4940973584331 1
0.391234940638398 1
0.573446829969659 1
1.66036809754507 1
0.567063991358292 1
1.29538421660542 1
0.466458913437135 1
0.939354870582538 1
0.719419556769082 1
1.7035657013217 0
1.33903783363824 1
0.310547330036354 1
0.655814075736947 1
0.449808753829101 1
0.747551245863684 1
1.08052769103526 1
0.885696815894434 1
0.653150687894505 1
0.528169095134146 1
1.51657242542491 1
1.86318421753672 1
1.72568051592393 1
0.807152810933219 1
1.13010034604679 1
0.642303174684171 1
1.44699021818028 1
0.432452828334507 1
1.22315711144658 1
0.44828507949799 1
2.26491379666987 0
0.76038875665329 1
0.899488518969498 1
1.04497182246622 1
1.43950962541187 1
1.34309466409024 1
1.61617345071044 1
1.09097978014135 1
1.19640754861707 1
1.77381603682394 1
1.3670975863735 1
0.987025201762997 1
1.79026092560986 1
1.5394570054268 1
1.73029758804181 0
1.35245100647482 1
0.803447843432167 1
1.16504441570802 1
1.48350420086558 1
1.65288561458499 1
0.915680107564546 1
1.08692460533458 1
0.530061771367689 1
1.0948737389292 1
0.282804771563295 1
1.15253250324147 1
0.631973635030304 1
1.11457827126051 1
0.489419248740427 1
1.30974776804432 1
0.596420770028071 1
0.884919177289764 1
0.580919306123575 1
0.405419418159489 1
1.83929645777103 0
1.07320959659084 1
0.988216614574172 1
0.410367556358828 1
0.673364876965547 1
1.58765357071951 1
1.02965369198111 1
2.05102713108164 0
1.36013432702131 1
1.81409225163604 1
0.463317992277701 1
-0.122122495726513 0
0.546706372767822 1
0.633789084593389 1
0.582264085007706 1
1.36161028704641 1
0.954120720339581 1
0.568853522876028 1
0.705235216375882 1
0.374957191429112 1
0.754455918020921 1
1.04420794764589 1
1.05498696174645 1
1.28012885771 1
0.950400881628344 1
0.42417948588949 1
0.326092982879415 1
0.48375367882846 1
1.1375167207006 1
1.84086200022469 1
1.29118559407095 1
1.47461549463756 1
1.11345483823958 1
0.832415527722966 1
0.70969032461056 1
1.18008918507209 1
0.849578475234841 1
0.880299506536733 1
0.658605245521382 1
1.31681023220557 1
1.56737020226619 1
1.19671999840268 1
0.938818844423927 1
0.979512963894173 1
1.70264800254898 0
0.816238036567494 1
0.514815626058883 1
0.793549194946608 1
1.0235240762712 1
1.48375946445374 1
0.589789500415125 1
1.01885482942203 1
1.49519865839493 1
0.779089230089168 1
1.186493115126 1
0.863276742579127 1
0.672610756775334 1
0.902270774562573 1
0.620903056482106 1
1.621655521542 0
1.81930554491667 0
1.26610911867026 1
0.375449960705674 1
-0.162210485297251 1
1.06353834415408 1
0.934014004723728 1
1.08541383082262 1
1.57970610588165 0
1.75722226043833 0
0.49783478888526 1
0.932549447708795 1
0.765336605494396 1
0.231530009148873 1
1.23585648557791 1
0.701711411811774 1
0.376433979992642 1
0.386579382661975 1
0.637760662805425 1
1.40875257259449 1
0.879771180889342 1
1.45287317228243 1
0.866618425459075 1
0.615894847084428 1
1.10760735986775 1
1.10731960915826 1
0.297524628527582 1
0.935661967437636 1
1.65065449447531 1
1.580255090646 1
0.919278960669684 1
1.05596823732372 1
0.618495745562553 1
1.42307144205029 1
0.829175793722407 1
1.14744939324813 1
1.36974810209169 1
1.0044695292108 1
0.993386289608446 1
1.02965344262934 1
0.75762707333407 1
0.943270107466378 1
0.777578491212363 1
0.281532523790565 1
1.12434392991762 1
0.635939237241798 1
1.82191672008544 1
0.521199412252482 1
1.44350197376219 1
-0.049471470855938 0
0.66907042567 1
0.194299117092673 1
1.06721905678718 1
1.42317640496313 1
0.591575167030412 1
0.77503633923924 1
0.921103245682485 1
1.20091494976559 1
1.15344746153349 1
1.62040592619532 1
1.47434447381235 1
0.864723635897229 1
1.18493030733795 1
0.732851412998378 1
0.926319984812334 1
0.779273508828514 1
0.989945607254917 1
1.82116948920508 0
1.32819376854539 1
1.30257391024525 1
0.96821320890492 1
1.04662089562959 1
0.0363972421295184 1
1.11817058611832 1
1.03483776177034 1
1.19005770517965 1
1.93533824214719 0
0.0391945225856944 0
1.2131987557131 1
0.749049219703066 1
1.18083496640013 1
1.45590912190412 1
0.679318829987672 1
1.13853921846476 1
1.21255755592355 1
2.45703404153542 0
1.60711400913056 1
0.665364582571361 1
0.619361205043747 1
1.44131002276259 1
1.2830720213829 1
0.960496331141035 1
0.725551035485046 1
1.19654996565096 1
1.38584247025762 1
1.27729976832591 1
1.04270691530656 1
0.963550511509109 1
1.10824247705226 1
0.197359354841611 1
0.833606655209963 1
1.79554800899524 1
-0.0929961410182578 0
0.731656596429495 1
0.558058350805068 1
0.853118254499449 1
1.25016184999298 1
1.07603462266148 1
1.5961299373371 1
1.01788057855458 1
1.05568523776854 1
1.22005944271948 1
0.287190843775873 1
1.08244418545705 1
0.989986068907174 1
0.887308251377662 1
0.907717080671255 1
1.6055861016169 1
1.69367918932823 0
1.46269282120047 1
0.264415106281862 1
0.969623530393654 1
0.788199794493492 1
1.17041463513346 1
0.645184740257373 1
0.996183935953935 1
1.21234930023228 1
1.20438677494071 1
0.381103014669373 1
1.33272270635461 1
0.604845300567761 1
0.967090756972874 1
0.679487013441253 1
1.42906224188756 1
1.87045076327127 1
1.52500964258406 1
1.2757406663179 1
1.06608632011256 1
0.914634346069896 1
1.4572873205727 1
0.975979957325446 1
0.907792494546067 1
0.969043869985106 1
0.932457771812647 1
0.914132795043464 1
0.658555602581181 1
0.978019776967927 1
1.42536648394077 1
0.517897614266255 1
1.8021542977118 1
0.462594522190615 1
0.845307643998013 1
1.23190431750786 1
0.788954716495324 1
1.72183085899777 0
1.71989959470019 1
1.58792018238018 1
0.860682508408753 1
1.06891384045682 1
-0.373670885670313 0
1.87029469770014 1
1.10313837874566 1
2.18635319655024 0
0.884930162129887 1
0.749580151452288 1
1.37151751314542 1
1.05583351770299 1
0.954760007618245 1
1.03721621819745 1
0.650181030084993 1
0.490573079223321 0
0.746468994661267 1
1.25760473087649 1
0.757734969907918 1
1.21368347548768 1
0.951307661218656 1
1.2814334376832 1
1.3063538511008 1
0.625378959045174 1
0.955558684995349 1
1.14573319975161 1
0.461922649156365 1
0.957419737661854 1
0.575475738313105 1
0.459240785899865 1
1.81898334240186 1
0.41849033973044 1
0.487602590495779 1
2.0901794012344 1
1.38749433252277 1
1.57371326016951 1
-0.00119326049859995 1
1.46532894507684 1
0.909288698795562 1
1.35664383138748 1
1.18845159239415 1
0.744528809830947 1
1.07790034074914 1
1.15025882821095 1
0.844407362766676 1
0.500616597246523 1
1.66531895974106 1
1.13370992656705 1
0.585608354731256 1
1.19158123582918 1
0.5364533786468 1
0.653966686023613 1
0.670586011199939 1
1.67718716788677 1
0.765337340025105 1
0.826936629571062 1
0.547774909618902 1
0.301985690272805 1
0.435028442914505 1
0.0806871800650657 0
1.26448404685485 1
1.30971864518583 1
1.12930837937557 1
1.01300139301708 1
1.17008811242568 1
1.65036882526036 1
0.49454503605594 1
1.12539490980855 1
0.877925012536261 1
0.725853039824115 1
0.710801508304797 1
1.29808702187936 1
1.05713310204555 1
0.560909929302084 1
0.664926818210335 1
1.88498876823623 0
0.479436209841811 1
1.30446150209722 1
2.24687856411797 0
1.63235100165232 0
1.52810062947075 1
1.06275337252745 1
2.32003103941975 0
1.81521703877072 1
0.775875289283739 1
0.504184042237563 1
1.69228261516191 1
0.629964244613458 1
0.315143027959284 1
1.28663647148652 1
1.05799758456894 1
0.62299305793443 1
1.6437860702483 1
-0.871447091132487 0
0.101008654006845 1
0.501802561004252 1
-0.0220550012477143 1
1.296224067956 1
0.614710891913036 1
0.884297361993521 1
1.46003191607553 1
0.297449566787591 1
1.59094154928687 1
1.08865314839257 1
1.13368978779214 1
1.49439715096247 1
0.931696219830273 1
1.31971909128891 1
1.65861473961876 0
1.09005367229413 1
1.3867672136305 1
1.09225763554342 1
0.813391789145242 1
1.1284931288925 1
0.697697562954212 1
1.57497398315331 1
1.01312440385775 1
-0.289376084108457 0
1.28313124638322 1
0.204904131299949 0
0.947967751403417 1
1.05471942504488 1
0.712461659559144 1
1.11713505928297 1
2.35040603703411 0
0.94533612779933 1
0.467778197221301 1
0.844610826390713 1
1.13122972332428 1
0.865462581828502 1
0.538040116375885 1
1.22218390491267 1
1.16441669274801 1
1.32295292491865 1
0.797973875391072 1
1.17201368925253 1
0.624354492153642 1
0.538814709680855 1
0.856845729981217 1
0.891756751359217 1
1.40329389634435 1
0.618445442059311 1
0.859800710084674 1
0.773211595543017 1
0.952422604676157 1
0.786613966728537 1
2.54520917623407 0
0.529521633826157 1
1.26746867295107 1
1.68074682905667 1
0.83724310972975 1
1.1024356928338 1
0.760600225811796 1
0.940427411108302 1
1.45127533605581 1
1.10324063121798 1
1.11687481666028 1
0.606673389267178 1
0.935752108574904 1
0.548159263239416 1
0.823980693320325 1
0.986718614179537 1
0.803352608613293 1
0.849948003711965 1
1.32665974721026 1
0.503377928870949 1
0.69751868742531 1
0.794324254236701 1
0.870861109094664 1
1.16484132233308 1
1.07782534477053 1
1.61794307695575 1
0.866867314338815 1
1.03396647270705 1
0.868953958127105 1
1.71335374350006 1
1.07734094228177 1
1.13531301814219 1
1.14733298891015 1
0.389239198277155 1
1.28750275256308 1
0.290712517692949 1
1.40565031590639 1
0.508368686510271 1
1.15112440063247 1
1.36461886104538 1
1.39532944402558 1
1.06240729614478 1
1.22569403172798 1
1.70432390814519 1
0.85236845090732 1
0.290035865701106 1
0.703712271718187 1
0.338231262447171 1
0.223722858160762 0
1.36357391636846 1
1.89362450811699 0
1.16067360714696 1
0.623387738272507 1
1.14565141629876 1
0.830712639583784 1
1.07760323372244 1
0.712033490189586 1
0.745608185514467 1
0.926217014794489 1
1.03008189841607 1
1.78497076779329 1
0.881916711556487 1
0.67767209574041 1
0.90399878577877 1
1.65627498890416 1
0.426791786805426 0
1.31851958522946 1
1.81878830899509 0
1.85868866760513 0
0.385624926678561 0
-0.0346023937851175 0
1.17667876945676 1
0.407374276384825 1
0.855681896574252 1
1.04046415362923 1
1.07864450858715 1
1.61087005898423 1
1.35543377820919 1
0.815186102334824 1
1.19961116738403 1
1.61033343605364 0
1.90160148227581 0
0.620545818595504 1
0.688903476462814 1
1.20316531520149 1
0.863350705342179 1
0.732989242680135 1
0.776292446076644 1
1.45454708936057 1
0.680013401276203 1
0.66708928384068 1
0.853627782341707 1
1.9279349454521 1
2.75436355583659 0
1.46759796490882 1
0.918720183430873 1
1.02798326859191 1
1.7701480883671 1
0.677848779896934 1
2.60664129530308 0
1.26699372845198 1
1.46818406216048 1
1.95381397823667 1
1.27378890252635 1
0.509170682463423 1
1.22463824179119 1
0.959103838653175 1
1.96893710551859 0
0.180692531086657 1
0.189458512368937 0
0.950473347404397 1
0.358505888466441 1
0.968259655613548 1
0.937375823330281 1
1.25791876097447 1
1.04874935173909 1
0.491790171442658 1
0.627254613816172 1
0.165517129671984 1
0.51752029743571 1
0.200934033027592 1
1.22249700775772 1
0.40890729862116 1
0.149286413403986 0
0.600840147723079 1
1.51691647664579 1
0.603473672832037 1
1.06206529269306 1
1.02386736507639 1
1.29086518158827 1
1.61510265143424 1
1.20068289570379 1
0.909158776287012 1
1.79287682715901 1
1.04760240372248 1
1.14241591793229 1
1.63938000954053 1
1.10963190760772 1
0.817827415806658 1
1.11253062012929 1
1.32001549339031 1
1.90473131254865 0
1.55940911511324 1
1.03103726034858 1
0.201906613881629 0
0.857962952786357 1
0.545772540933548 1
1.59193014896586 1
0.123591549984129 1
1.22054225686555 1
1.10581257014831 1
0.363576619850049 1
1.01000906452139 1
0.868341463148927 1
1.37384299559971 1
0.862726753737874 1
0.844183870801742 1
0.887875250329338 1
0.658954241908077 1
1.11108511434887 1
0.923940770200075 1
1.22617694121058 1
1.19682519813286 1
1.23997420939072 1
1.15376370640751 1
0.978739574471642 1
0.939409533664247 1
0.674513002320638 1
0.815370791198398 1
0.784273718760526 1
1.12171123864416 1
1.25543065896986 1
1.58791199391824 0
0.546687268674838 1
1.39184883786101 1
1.84767637754301 0
0.421969068677616 1
0.755216356696555 1
1.37181058618257 1
1.15137938130534 1
1.24776910408469 1
1.16089447475043 1
0.632434635028588 1
0.461053941004958 1
1.00840264595697 1
0.683321862546076 1
0.603068170769067 1
0.76498942288186 1
1.06012409951639 1
1.31374229403766 1
0.932218005476795 1
1.1515994420953 1
0.757988659268999 1
0.758258642336743 1
1.11933342957593 1
0.919302395739892 1
1.70169904458095 1
1.49725437740959 1
1.81010467020517 0
1.20302588897977 1
1.08556426706374 1
1.32910750265437 1
0.749545356419788 1
1.33387008665975 1
0.608627805879477 1
1.34632047204617 1
1.15268804920322 1
0.902664747001864 1
0.576536972281484 1
1.10985308573825 1
0.371697850385642 1
1.0008734359714 1
0.856204660758613 1
1.18543676395044 1
0.839989170868074 1
0.351417834548866 1
0.991650817825592 1
1.44687320878416 1
1.102117226633 1
0.771610733633126 1
0.77591085402339 1
1.39843231351066 1
0.245320661976007 1
1.26318294392844 1
1.3275610933255 1
1.73750116462118 0
1.12727514660495 1
0.977291305581449 1
1.09830708764966 1
1.10155823519464 1
1.36280523979824 1
1.27436201088936 1
-0.545965928847762 0
1.48035873651547 1
0.726445624772823 1
1.35182057740985 1
1.90352919285423 0
1.10707138064709 1
0.125055097661865 0
0.522334223329945 1
0.968222401142581 1
0.489329762310399 1
0.347607174274438 1
1.05477091972879 1
0.351746253332396 1
0.472128241851232 1
0.917510057212709 1
0.983427833098069 1
1.51683619479909 1
0.796936841161907 1
1.26446617898561 1
0.627366401179673 1
0.879059018572351 1
1.49355391141993 1
1.01568704826051 1
1.86081787898163 0
1.05197085788708 1
0.7940132128586 1
0.305449614365744 1
1.25331174774957 1
1.01691842787426 1
0.308846929644199 1
0.704461680241575 1
1.31157770929926 1
0.982360513421844 1
1.22112694074651 1
0.744915283279382 1
0.953312813190275 1
1.52694081626535 1
1.27707678357444 1
1.43684741382442 1
0.87219825470649 1
0.785939902676153 1
1.09151507492699 1
1.0965522986497 1
0.10179598058739 0
1.41266235610559 1
1.05682676607651 1
0.693029697755676 1
0.834043549752985 1
0.142583713635309 1
0.753270543112305 1
1.29450455596568 1
0.822048670208953 1
1.2531510873288 1
1.34307063090887 1
1.0516038707213 1
0.970117338449849 1
1.03923273030115 1
1.05110098052725 1
0.153689201667851 0
1.09800506189522 1
0.884740872640404 1
1.32293296860872 1
0.00444017039103062 0
0.951856222992433 1
1.28499053066873 1
1.71468492820936 1
0.717736374288515 1
1.34429861593158 1
1.06576660244124 1
1.13031117105903 1
0.961319929254852 1
1.79857884279145 1
1.59127342554849 1
0.824986511435782 1
0.870465200139632 1
1.00816009467195 1
1.15613157436437 1
0.0121781399792003 0
1.18064719709581 1
0.796012582580498 1
1.66893510408788 1
1.22775513669566 1
0.596103132722571 1
1.22219725336893 1
0.50659198015668 1
1.09310458288854 1
1.17441858572644 1
1.3000883925103 1
0.603035112073761 1
0.6879923842313 1
0.724767685583145 1
1.42009711696522 1
0.513904933947254 1
0.587791824279589 1
1.5482068997879 1
0.522398132731413 1
1.1747261816281 1
0.498917551399467 1
0.280555749876185 1
0.315078933755231 1
0.903118322852273 1
1.91945197137818 1
1.11895342092756 1
1.2975130374379 1
1.30139131976529 1
1.24268589830976 1
1.34834010503851 1
1.3814891384467 1
0.797110302669736 1
1.05724764412726 1
0.384414155481541 1
0.571396679860905 1
1.02130737081206 1
1.14737404601119 1
0.581017402099756 1
0.956694626757548 1
0.735939754666078 1
1.22248289931779 1
0.817356518035223 1
1.09988443853837 1
1.15187816199539 1
1.6189561659979 0
1.13808873750077 1
0.798640402244419 1
0.610131017697685 1
-0.0921419195167463 0
1.17454604390312 1
1.29597004179083 1
1.25636747905012 1
0.929759828953465 1
1.24877694073885 1
1.05619443146884 1
0.698699660017069 1
1.19502745484355 1
0.853759902330284 1
1.41870563742321 1
0.973679670291671 1
1.05361792771066 1
1.46759346264269 1
1.14425586544232 1
0.631681674026736 1
0.595585013423988 1
0.38481707087034 1
1.79390774265988 0
0.761474662671926 1
1.09848048219873 1
1.48353501889132 1
0.998035643764024 1
1.47502198238609 1
1.31539931091882 1
0.924000092357127 1
0.867247265181465 1
1.36523585345406 1
1.09956431929866 1
1.13603740079993 1
1.36320664107584 1
1.28178511651851 1
1.15673155401985 1
0.485989784954654 1
0.849052410854337 1
0.737109874504498 1
1.38093215098985 1
0.907943404177098 1
1.54624719442722 1
1.86568070416266 0
0.887388437062124 1
1.4101965977975 1
1.396899604984 1
1.19565427884479 1
1.24774792874276 1
1.12040466730725 1
1.27869033137546 1
0.256615610573875 0
1.00922442247511 1
1.067164344452 1
0.841178448407508 1
1.37203611046578 1
0.655211681992658 1
0.550632023845851 1
0.52427181577682 1
1.03507794545922 1
0.656447643885361 1
1.07564430678159 1
0.85098100474062 1
0.844784704638368 1
1.56486748588369 1
0.670946353025337 1
1.72049232363784 1
1.65605900979989 1
1.18671786913487 1
0.891402013752518 1
1.27057565546913 1
0.968273301224672 1
1.91042146873519 0
0.856335305453213 1
1.21140870173257 1
0.94011660824177 1
0.809316658871173 1
1.56069951941255 0
1.40788730513049 1
0.593765860013374 1
0.191251913215461 1
1.63232491131447 1
-0.115680035771822 0
1.39576607610931 1
0.916928477008419 1
1.00003553806722 1
0.702220392865634 1
1.74394981563867 0
1.69170907329569 1
0.865879463732585 1
0.482136861229276 1
1.28921446531563 1
0.310232191169438 1
1.29346645136079 1
1.11660977581151 1
0.76896999324622 1
1.01158396500578 1
0.47773869089416 1
1.72337809306448 1
0.845288024398886 1
1.05347351095818 1
0.665457729565933 1
0.11691652424912 1
0.60289126845904 1
1.40403710286299 1
0.992543906591672 1
1.14805040474935 1
1.7789121510014 1
0.947045782929076 1
1.04660610652198 1
1.04299435884523 1
2.16220803356676 0
1.81287643137561 1
0.623263485938692 1
1.48212055886205 1
0.547364613263268 1
0.898316828469716 1
0.414370703979514 1
1.42120358824195 1
0.441671703606042 1
1.27865499781686 1
1.14946354476902 1
1.99768276884997 0
0.326342634943004 1
1.02313716031494 1
0.342184515953671 1
-0.375183426373795 0
1.10771568729489 1
1.04314544462195 1
1.25121314376768 1
0.337089076418082 1
2.11593278208992 0
1.46929733194245 1
0.896094102012969 1
0.874211254736016 1
0.614578948963195 1
1.0922120430586 1
1.28601323453577 1
0.854561021715192 1
1.92836087750276 0
0.344583385267951 1
1.43995679458376 1
1.71721919855218 0
0.621626028406004 1
1.41382764746332 1
0.197343221069155 1
0.616283818067069 1
1.05647499280188 1
0.751084228378371 1
0.0306606768761115 1
1.17513142587045 1
0.349318662786597 1
0.89881506749853 1
0.838134082028552 1
0.832092423815519 1
1.26076914480876 1
1.17049582599929 1
1.68912198265312 1
0.702455360009742 1
0.954123566814763 1
1.52927815024753 1
0.365728013363349 1
1.39522200840015 1
0.998789958012196 1
1.56357470520847 1
1.08090220107555 1
1.24690046455039 1
1.38328947607508 1
0.815671457495887 1
0.870310398799887 1
-0.0616961672959314 0
1.97659726733261 0
0.578296242255308 1
1.4001195038954 1
0.53636012754122 1
1.31074645157787 1
1.39113190631266 1
0.192455005259954 1
0.71367421319145 1
1.04115515402105 1
1.17934075338046 1
1.04445382459463 1
0.415936411593264 1
0.507187298766211 1
0.249637656996142 0
1.02442533476024 1
0.118158461704932 1
0.979689324646265 1
0.801282677651727 1
1.97878388228862 0
1.03852113654674 1
1.0617499453738 1
1.06466547082086 1
0.442973831252154 1
1.15644535386049 1
1.02524727812371 1
1.3957113084378 1
0.546856761449517 1
0.392649864973193 1
1.0430386482013 1
1.20806535161724 1
0.698764734343313 1
0.522742967875476 1
1.44556440587636 1
0.964060955789133 1
0.784468883941744 1
1.04757351407384 1
2.21913117108727 0
0.493012584034105 1
0.126331187180675 1
0.677447395585053 1
0.484302227852663 1
1.83185647667182 1
0.589407732701727 1
1.35645451459857 1
0.884366234013702 1
0.529703946853592 1
0.510848027770071 1
0.178059446030985 1
1.36897046438848 1
0.954501176596895 1
1.61508452065334 1
1.66357805208121 1
-0.0530100298995164 0
0.59224988901222 1
0.518155601756376 1
1.43289691321838 1
1.52930811530918 1
0.370049313481605 1
1.39616145410576 1
0.405310014616435 1
1.1266988593718 1
0.150361429423743 1
0.96804191320073 1
1.65171109740535 0
1.031723728967 1
1.28745741007515 1
0.0853443477311102 0
0.759168566085035 1
1.31221742277786 1
1.32317740733146 1
0.63312259600101 1
1.4946078427375 1
0.541627490862689 1
1.13931651584925 1
1.19610022199267 1
0.381375003783693 1
-0.133364180356504 0
-0.377655341346472 0
0.57014258730584 1
0.31583212762342 0
1.33662088425825 1
0.543757492221377 1
1.12345469272781 1
0.320174523581237 1
1.20141885331283 1
1.65349400710927 0
0.725803249811776 1
1.37981088098023 1
1.45211646803283 1
0.670850599536963 1
1.13824435730744 1
1.52537939358528 1
1.18160918067838 1
1.47810394825218 1
0.760348992794289 1
1.60177067784753 1
1.20683824792052 1
1.55200543606816 1
0.548563081228744 1
1.09083525746397 1
1.30662399198977 1
0.863000548787446 1
1.0721782329438 1
0.837417564874138 1
1.43356469274064 1
1.1248882487583 1
1.78008863218541 1
1.37670080898844 1
1.6843250849256 1
1.11577860406958 1
1.71447720638822 0
1.01725541685844 1
0.800952371148344 1
1.18486101109102 1
1.27934845713421 1
1.03422101809265 1
1.01845393100022 1
1.94640264725314 1
1.14668800160868 1
1.26102437622907 1
0.748819278174742 1
0.362979633401114 1
1.12704819964719 1
2.03558087485684 1
0.634778466452372 1
1.11514150749296 1
0.332204783495355 1
0.606828363039809 1
1.11435558303453 1
0.677550884299428 1
-0.189636220065758 0
0.383930406234445 1
1.36474037863498 1
0.349996277275327 1
0.855830276191518 1
0.121244207550284 1
1.17031825344467 1
1.1668065164676 1
1.45990785473389 1
0.961188815700878 1
1.38485119282791 1
0.848187478574247 1
1.30862341546792 1
0.912858139943744 1
0.753673800556789 1
1.21457281872733 1
1.58131503031604 1
1.3336448227767 1
0.0687738948095364 0
0.669345543131803 1
1.47325232302638 1
1.23371885801074 1
0.48798664746168 1
1.66402980668149 1
1.66295443664064 0
0.863882918972139 1
0.860291281417704 1
0.479948841003083 1
1.57263703657937 1
0.442274053123974 1
1.07374175797082 1
0.579896337213105 1
1.30852664167976 1
1.19893499256857 1
0.889824912342211 1
0.666785478615598 1
0.565878533612249 1
0.961661186264739 1
0.391730557568439 1
1.51595346581864 1
0.9246833072574 1
0.761999743715065 1
0.77000621981615 1
1.35274938193199 1
0.914196267337861 1
0.972557792264757 1
0.677849850931155 1
0.535878724533268 1
1.36401897924258 1
0.937288155845721 1
1.27916889317183 1
1.33436598662293 1
0.856635285182172 1
0.941043570758914 1
1.50392361265816 1
0.795524898072005 1
0.750809820290246 1
1.42565643920024 1
0.558577382026098 1
0.848217001321944 1
0.710349341882208 1
1.15849017546236 1
1.87487671413666 1
1.53930472407987 1
1.36717537585274 1
1.5636255072428 1
0.877708537035652 1
1.01146171539807 1
1.18096946007478 1
0.562034340972969 1
0.902667684530354 1
0.414917698099765 1
0.111607957414479 1
1.18304912863045 1
1.66194759806357 1
0.836258515831401 1
1.40097339598533 1
0.798480612626296 1
1.52733682259066 0
1.00349103223645 1
1.67019316553113 1
0.376348755637313 1
0.980989575503492 1
1.47265405877249 1
0.699541732605719 1
1.31783618955702 1
0.442075650586042 1
1.22390326442282 1
1.20313488376559 1
1.12514453714968 1
0.849306268201008 1
1.23681362394667 1
2.03692777293962 0
1.30215401125666 1
0.826187019673173 1
0.727532069612441 1
1.05202620221259 1
0.827215196271308 1
0.804439093071456 1
1.09127293347796 1
1.18024092447674 1
1.5058020036136 1
1.08245074549386 1
1.19826235380061 1
2.09265888764537 0
0.854591605481975 1
2.17460842539274 1
0.616323249043041 1
0.93563454371161 1
1.25726134073925 1
0.499387560231472 1
0.9481653273456 1
1.29339320268183 1
0.94955788267774 1
1.04138875034588 1
1.33520263792735 1
0.0951737477634762 0
1.53629199930466 1
1.1949991258438 1
0.403645496535886 1
1.48906434480263 1
1.21412829950183 1
1.04172425354113 1
0.736044616598445 1
-0.13446389783555 1
0.89250105576016 1
1.57565148199209 1
1.99676799603485 1
1.82180662224217 0
1.0647036094107 1
1.08130418125079 1
1.53849168395104 1
1.5038801455813 1
0.753729191584223 1
1.0310812668031 1
0.82146678316047 1
0.803878943635773 1
-0.577469766816101 0
0.70840892810824 1
0.788917605012872 1
1.09393194535671 1
1.44138314815484 1
1.35457986803474 1
0.359159537014097 1
1.56376304860254 0
1.33161592291375 1
0.139566895427709 1
0.92454160407519 1
0.763897563357913 1
0.589239638663248 1
0.730769625382848 1
0.578954929840919 1
1.4131316923334 1
1.38732234491789 1
1.0440719209701 1
1.13130605609599 1
3.16871623867056 0
1.31703328627198 1
0.988103317605727 1
1.00265116391625 1
1.28737143881974 1
1.3307563009522 1
1.16132534582784 1
1.22017921436174 1
0.871902196587034 1
2.4086290905771 0
1.61738375218712 0
1.65572994984898 1
0.85702075481123 1
1.63628215014125 1
1.33103932111431 1
2.01371939705373 0
0.761830182397498 1
1.51622647626132 1
0.650515234675167 1
1.09247802622916 1
0.27040385718513 1
1.26112153737528 1
0.959361434337836 1
1.31007183391445 1
0.822471160392106 1
1.37557903260933 1
0.58251353240741 1
1.25212447067719 1
-0.258365625547266 1
0.680711263803117 1
0.28732505473748 1
1.34177541311339 1
1.23476340882853 1
1.1055180953563 1
1.12744220861003 1
0.821056174937324 1
0.994694430622183 1
0.777458457208878 1
0.479633335413828 1
0.435229894357785 1
0.994252508112541 1
2.04596153649896 1
1.41122373452309 1
1.43595646197665 1
1.25067475971608 1
1.39166570453673 1
0.447210738274683 1
0.484917324171188 1
0.270451736832606 1
0.976364448272828 1
1.17253460935046 1
0.989281033339015 1
0.813375795005537 1
0.523329373028045 1
1.42901050641863 1
0.951220845950142 1
1.39077562558618 1
1.41169270065569 1
1.07409633031906 1
0.857393126413166 1
1.08363478336486 1
1.4503132108903 1
0.861684428581095 1
1.28697668706787 1
0.477710304456183 1
1.24959756949687 1
1.22278144438102 1
1.16862392887117 1
1.91925589567193 0
1.46782004558194 1
0.880210834894985 1
0.920379155486365 1
1.85943564233811 0
0.742934215830122 1
0.372784343554245 1
1.41597999481591 1
1.71116476560644 1
1.17361162961589 1
0.972162491374973 1
1.32494553472129 1
1.3253995498401 1
1.03165873622445 1
0.98366241510317 1
1.21928915818847 1
0.384908161122592 1
1.05464857278176 1
0.69071531804137 1
1.03901077004146 1
1.95360230222756 1
1.45792549361742 1
1.21579471005334 1
0.544872424140388 1
0.619129194586197 1
1.00813009098427 1
0.828172188355032 1
0.627551467144396 1
0.810951809623131 1
0.964575084382495 1
0.891913607545874 1
1.57064882827687 1
0.539812076430238 1
0.875574500680229 1
1.25380432846113 1
0.362145836484098 1
0.151949033709926 1
1.33947540697893 1
0.693220767937431 1
1.07362523930747 1
0.867891149228803 1
1.41645196914865 1
1.24313909531975 1
1.48301193854647 1
0.993014988182579 1
1.63464438895557 1
0.921808117649365 1
1.55893423129306 1
0.790681403030054 1
0.850661218047972 1
1.46594764207028 1
1.46916245303768 1
1.70987808972939 1
0.518646619439266 1
0.728030895672691 1
0.79690837461924 1
0.553782610375726 1
0.472572739520122 1
0.352150946432763 1
0.548009744059632 1
1.94765276743098 0
0.384406887815438 0
0.808583880122226 1
0.437491174989051 1
1.00452643165442 1
1.17643669672389 1
0.439624180122847 1
0.916497476130775 1
0.824531481829166 1
0.698064692156474 1
1.09570749143168 1
1.48964190516828 1
1.40514535763047 1
0.635445950972376 1
1.1277968969866 1
1.22356119320739 1
0.64315687159455 1
1.52943884445517 1
1.24111890770717 1
0.393748550776403 1
1.84849251608356 0
0.896909700774762 1
1.57321643713497 1
0.947493973574204 1
1.17123621798702 1
1.59654551192095 1
-0.34374231082701 0
1.65305331023778 1
0.841388352327491 1
0.867573381979339 1
0.774641932009672 1
0.617470341520406 1
0.860862883580385 1
0.621372830324385 1
1.75291044775416 0
1.22142498035459 1
0.458389130112626 1
0.547927368546116 1
1.70537304208317 1
0.660282907009719 1
1.06316855634924 1
1.15613461153774 1
0.772993514798326 1
1.09938777396916 1
0.232077303867947 0
1.81392914232307 1
0.625944032000427 1
2.38182859745399 0
1.29995695763663 1
1.16881649102084 1
1.20727702323839 1
0.372544354731807 1
1.50083784334401 1
1.35443895170704 1
1.78905981311459 0
0.95712575713573 1
1.25819446768438 1
1.33548095779714 1
0.812672852854862 1
0.441954362102532 1
1.32591948093781 1
1.11354350104369 1
0.496560556207841 1
0.671018929540649 1
0.477900996204298 1
1.82039340311941 1
1.1912238559058 1
0.61965229618607 1
1.37045637696598 1
0.679641011298289 1
1.15871871008391 1
0.641079603810587 1
1.46020127832912 1
1.17274608193393 1
0.546971562110296 1
0.780709916826822 1
1.42168627268694 1
1.3056610403216 1
0.809809231572454 1
0.236427652373098 0
0.984601437385137 1
1.53260791763074 1
1.3316402785011 1
0.260641146860245 1
0.974667509823215 1
0.612127633141264 1
1.10472394880046 1
0.690892310450619 1
0.845106701311816 1
0.613650396007939 1
0.468070221416053 1
1.39668987412782 1
1.28551290871672 1
0.623597614179774 1
0.612866357440764 1
0.446552395741161 1
1.45768758654016 1
0.630351995095118 1
1.09637817124245 1
1.27641182941022 1
1.38397584359404 1
0.808037465347277 1
0.996001837951451 1
0.442065627563966 1
1.43898717465711 1
0.945511589524311 1
0.507697024385443 1
1.32876757781693 1
1.17150838101144 1
1.03697045857013 1
1.13258393868027 1
0.573650068998371 1
1.0593380909266 1
0.727724325087969 1
1.1472422936261 1
0.740065678580349 1
0.923265683680248 1
1.34036107006184 1
1.20287203758834 1
1.83881491403247 1
1.30111088868619 1
1.52813369008679 1
1.0653275663073 1
1.31229286517843 1
0.997001759654758 1
0.89031349778106 1
1.48834442010224 1
0.845444683418654 1
1.45843941789698 1
1.02624722527874 1
1.77858552438264 1
0.60828502973351 1
0.610012248000087 1
0.6333369632175 1
0.455861618251164 1
0.739448302139439 1
1.07376954081954 1
1.54432858011945 1
0.353289741035797 1
1.29032124777648 1
1.379477367626 1
0.35151284395727 1
1.84270310647078 0
1.01587271081167 1
1.10859789553101 1
0.959962503300282 1
1.28534239875093 1
0.517314293608279 1
1.32649613884433 1
1.02120038146234 1
1.10576776870464 1
1.35053763090879 1
-0.58555749118508 0
0.868824340157622 1
1.2469211104694 1
-0.0822958809776715 0
2.03796615740079 0
1.41422044665474 1
0.982831263750765 1
0.893425129506277 1
1.21747861339207 1
0.717078727265164 1
0.268040149622222 0
0.81084529096447 1
1.72384600929942 1
1.11080603246317 1
1.24799792102428 1
0.417425740970552 0
0.200546890884473 0
1.63197762600343 1
1.64368795870015 1
0.896586614560317 1
1.5660762811537 1
1.49151984679964 1
0.958104585667449 1
0.707035363548844 1
1.176869452971 1
1.31613998630537 1
0.553531038242982 1
1.38900445711369 1
0.977864903594898 1
0.998728703574749 1
0.200249919520243 1
1.39469658788202 1
1.23210482577738 1
1.52912440149584 1
0.965913218417069 1
0.735540570147345 1
1.28142371901282 1
0.819566966209083 1
1.17804426483437 1
1.08193085531253 1
0.953288096128333 1
0.241497379661093 1
1.23555546897161 1
1.56653498150898 1
0.576611827284815 1
0.771575706628859 1
1.09203163243799 1
1.84345979845059 1
1.14414570262415 1
0.730402641208742 1
0.828836418333358 1
1.59578956549328 1
1.12395432247399 1
1.38279373086001 1
1.34134637597687 1
1.15037313959169 1
1.60806329647423 1
1.1049033660477 1
0.518257928458087 1
1.41197469707822 1
0.698424161776875 1
0.861737041785364 1
1.27437742172429 1
1.00472267764799 1
0.794797186839736 1
1.3394824782247 1
0.903646759409381 1
1.36493358467061 1
0.867693355650258 1
0.934594412575578 1
0.459557773668642 1
1.05169562589035 1
1.45191101767291 1
0.34996531508719 1
0.968536458076176 1
1.03626224321938 1
1.140177711585 1
0.848154855432744 1
1.48153972078002 1
0.803329317044247 1
0.585231585062151 1
0.562172854414721 1
1.69916139478814 0
1.35719702589343 1
0.950853982907806 1
0.848966286102657 1
1.01385138339775 1
1.66826814497002 0
1.64155376521361 1
0.804750019573798 1
1.59296041380253 1
1.18218912170572 1
0.971570112801089 1
0.92285672022516 1
1.32808348285473 1
1.36075881788339 1
1.06614936728166 1
0.926324581481821 1
0.386219430614055 1
0.985654764016208 1
1.00844056022681 1
0.588432290254247 1
0.603498022821088 1
-0.043720987520772 1
0.970549398910318 1
0.428233558803375 1
0.629525341857385 1
0.800212783514009 1
1.11946289199165 1
0.365820522705028 1
1.32443589192796 1
0.957697106195944 1
1.068759882352 1
-0.319127487343721 1
0.767286930491304 1
1.03843398273508 1
0.7726733579144 1
1.15815561784662 1
1.23915684824077 1
0.887370453644401 1
0.469328044176112 1
0.459788031609459 1
0.644068195470758 1
0.379775825943926 0
0.963179515064624 1
-0.137026597444504 0
1.49631923495783 1
1.37117108664391 1
1.83104625394234 1
1.32448116473647 1
0.71844397619899 1
0.379194808535005 1
0.985004759177132 1
0.896822986188358 1
0.574744904873852 1
1.87187842770023 0
0.789284180588775 1
1.42480771395752 1
1.38752263217865 1
0.83015673089802 1
0.586680652012669 1
1.86062468768744 1
0.784351910603862 1
1.22339696496974 1
0.990733422812902 1
1.07109308256083 1
0.699770142047805 1
0.743178566570631 1
0.819858033542233 1
1.25979949236273 1
1.23725637104038 1
1.87187115002371 1
1.05340088944588 1
1.49293924963395 1
0.663481155251318 1
0.978167892491718 1
1.0913997601024 1
1.95029206463701 0
1.41649051990689 1
1.31171481241801 1
0.374021787973807 1
0.712995778543616 1
1.61232395152408 1
1.78863215596284 0
1.36220790127767 1
0.402516980727554 1
1.95699708090545 1
1.31872994622737 1
1.51451174791399 0
1.7809434160215 1
1.65032095620642 1
1.46150714400373 1
0.91623878766043 1
1.09565212373341 1
0.616196041640733 1
0.579378213432591 1
0.226735623824938 0
1.16885111752889 1
1.30054373113079 1
1.4689561616641 1
1.10807566388704 1
0.264730957728426 0
1.07726451362228 1
0.76840254730729 1
1.00324297379088 1
0.818905163838592 1
1.09315580694876 1
1.73824299098291 1
1.625280258517 0
1.26365757190716 1
0.79628924788576 1
1.06209205431389 1
1.06287895672206 1
0.724042167945954 1
0.802589046956738 1
1.15324155018999 1
0.809152949764167 1
1.31522660281291 1
0.55853401389701 1
1.81187526029398 1
0.75941625361333 1
0.998970573973247 1
2.2238831678008 1
0.468907893648849 1
0.896068117988696 1
1.35438205686193 1
1.57437458802964 1
1.30897512557824 1
1.11481415879153 1
0.45878222001904 1
0.46586545228075 1
0.90055112584354 1
1.21475521636359 1
0.348334735707406 1
0.74945547419665 1
0.840538163039371 1
0.844650644189805 1
0.417871191316695 0
0.0557549248418597 0
0.218686966877803 1
0.581229253163336 1
0.50416158053543 1
0.879602749791316 1
1.62037042333824 1
1.15954355563982 1
1.15904914391139 1
1.74309121811929 1
1.39996004233286 1
1.50164701906408 1
1.47363381756921 1
1.46478735346232 1
1.36333749717821 1
1.08722291953957 1
0.391069528603391 1
0.288706966703782 1
0.61063268459011 1
0.283991641305585 1
0.904430782886397 1
1.17990116413622 1
1.17267767920989 1
0.866986044707176 1
1.76360147094006 1
1.44941701403197 1
0.651805569431653 1
2.1219186318898 0
0.834218302700487 1
0.977606256225942 1
1.52924226866265 1
1.09363042760433 1
0.643295664968172 1
1.31055666566715 1
1.04624647646975 1
1.04765117851432 1
0.819003982441664 1
1.81847783773724 0
-0.0407823288653895 1
1.1306798904748 1
0.819400139377034 1
0.911081339386021 1
1.31252125632403 1
1.60554766425617 1
1.14945255583414 1
0.316009437645485 1
0.787475598952956 1
1.76107888904038 0
1.51561598553214 1
0.910169330000374 1
1.99559126385068 0
1.51546854581933 1
1.44370350444165 1
0.47578277650535 1
1.36011809845194 1
0.773595725020882 1
1.53823933311957 1
1.2691650118111 1
0.695411518875617 1
0.82495868999179 1
-0.388824513370548 0
0.220573509280412 1
2.07995766882818 0
1.62351067793639 1
0.00285006249857722 0
1.12489860976406 1
1.34733513162535 1
1.53911085138338 1
1.12001637000156 1
1.002258108502 1
0.783921934762742 1
0.829298229556586 1
1.00519995162439 1
1.00527715605134 1
0.784486556399236 1
1.44456917133453 1
1.27009467072692 1
1.4566088553425 1
0.990209342418637 1
0.98454125460007 1
1.04526068164692 1
1.58204685503533 1
0.618533417008245 1
1.0114710442461 1
0.635042525255532 1
1.48688740168685 1
1.72786425089719 1
0.236877899987517 0
1.80766089016075 0
1.20004647094478 1
0.955838169656621 1
0.458968751474923 1
0.913572607742363 1
0.244290958489499 1
0.763614756564264 1
0.631345359579966 1
0.817748569093712 1
0.826811717393411 1
1.25559879510598 1
0.830371414881553 1
0.857738526379278 1
1.04270601930981 1
1.0782616787099 1
1.41920200912479 1
0.617473856110797 1
1.68234482926855 0
1.37412990344181 1
1.18616637169787 1
0.992666112058753 1
1.36424885143496 1
1.18701219745202 1
0.107015816257393 0
0.528902631571939 1
1.04096868498192 1
1.01940563735343 1
1.75903114081631 1
1.57649725554224 1
0.476781034097562 1
0.835471540170678 1
0.266066675193073 0
0.310366617790446 0
1.37687989674008 1
0.788916419535133 1
1.34729486801744 1
0.742928687565707 1
1.61216288817701 1
0.771851579245029 1
1.3329798801072 1
0.466578312057028 1
1.40832603577391 1
1.30999930212885 1
1.59045246973127 1
1.26902071028326 1
0.37060570372223 1
1.47047941215394 1
1.28620945334489 1
1.16251280062315 1
1.16787187263637 1
-0.255943017455305 0
1.04803119973229 1
0.940252884681801 1
1.86014119430458 0
0.732995280109689 1
2.00343668268985 1
0.621069549056625 1
0.641125494096983 1
1.9214175015831 0
0.351127199935594 1
0.547311061934366 1
-0.272711732980077 0
0.680853584030007 1
0.884610441940169 1
0.92686182399387 1
0.839204906571673 1
1.74088601116905 1
1.15565046595503 1
0.768971474506688 1
0.782228595645767 1
0.935867310526615 1
-0.186734106066971 1
0.433137675240252 1
0.594197962105757 1
0.844465588334129 1
0.572904116106231 1
0.830707275872784 1
0.618881980097176 1
0.383236425149812 1
0.744505412019222 1
1.46192699073323 1
1.09007568935738 1
1.24787895859727 1
0.788557685800132 1
1.39251852139248 1
1.75308068980967 1
1.16743755111365 1
0.738719279193253 1
0.978421359740977 1
1.05702140071833 1
0.584821918089383 1
0.367673965217376 0
1.35917061566406 1
1.37547651033473 1
0.84600894924158 1
0.488674426085087 1
0.158599657427338 0
1.21611558257626 1
0.908391826555732 1
0.0657946395317324 0
0.940862103488907 1
1.43374148984168 1
1.20757435806959 1
1.35287884782914 1
0.812534984273084 1
0.556677643332108 1
0.965013745699902 1
1.05602048339575 1
0.790590983091881 1
1.42719307791794 1
0.98065437810593 1
0.322199240426913 1
0.500803204835703 1
0.606323816915206 1
1.60578570410826 1
0.545356666124407 1
1.2779328677909 1
1.61628180172902 1
0.541256585517663 1
1.13735087791441 1
1.62444720747958 1
1.01223690894375 1
1.33641090019903 1
0.702409237385085 1
0.976396446710827 1
1.43486155961347 1
0.940780746110829 1
1.05490396660974 1
0.692082460607075 1
0.474912784468635 1
0.88481117563606 1
0.907069070749123 1
0.666787072559582 1
0.691909172991396 1
0.616007479440677 1
1.6221932737824 1
0.678393783418699 1
0.958998039881976 1
0.955561943185087 1
1.25473878520956 1
0.656917336253818 1
0.912468142575469 1
1.51783212093258 1
1.04052987083809 1
0.886381307046377 1
1.60244505803133 1
0.939947288031894 1
1.49704252116293 1
1.0754058241679 1
0.996576270947724 1
0.374056671741124 0
1.62189846817244 0
0.687376528285963 1
0.85623792621767 1
0.741333440719581 1
0.378876482123603 1
1.45047126364575 1
0.282764457942246 0
1.16741189877973 1
0.077716681246295 0
0.775576859184945 1
0.987294433094557 1
0.503887179898423 1
1.01591558140002 1
1.07983302915208 1
0.83611590970365 1
1.33052795476095 1
0.262669554959773 1
1.09655554713387 1
1.53893680925505 1
1.13479150576327 1
1.4023192478532 1
1.05328009392654 1
0.629522573194523 1
1.38770772282307 1
0.767802137312764 1
0.924442453215667 1
0.523923254811631 1
1.25828566924318 1
0.729667581392109 1
0.266824479299212 1
1.04380665548338 1
1.09563774423328 1
0.314971359819371 1
0.948400623343778 1
0.882800028987442 1
1.49951235996068 1
1.48350298968071 1
1.60248396840761 1
1.42469359872073 1
1.34226720964631 1
1.29493506102922 1
1.05817278634712 1
1.53341108724872 0
1.31880227513576 1
1.81637602940393 0
1.6085485322428 1
0.453223820136608 1
0.997563342969782 1
1.41104313986492 1
0.170070477788773 0
0.745954138412057 1
0.145741001320346 1
1.49317634602916 1
1.39468933696136 1
0.975480308806423 1
0.889688114231911 1
0.400316808180423 1
0.724058200074948 1
0.368931933661736 1
1.75211702246649 1
1.90645433785398 1
0.280707224860843 1
0.892133037183281 1
0.516814151778412 1
1.06585477951437 1
0.651707486362084 1
1.68811611649677 0
0.809812319827528 1
1.2920346689847 1
0.906678203479727 1
0.600360268123307 1
-0.257352731648714 0
1.24671905185966 1
1.33507326835631 1
0.646915632577449 1
0.903374599692902 1
1.46447604927819 1
1.54124879825183 1
1.19591676129862 1
1.52816191128143 1
0.885860106790725 1
0.981111589508159 1
1.05733972089241 1
0.775633742654048 1
1.90875649790482 1
1.50981783222264 1
1.13591638517763 1
0.768950282126084 1
0.958181962724169 1
1.9092505844691 0
1.02288899310065 1
1.58283854359184 1
1.1493386260635 1
0.558831806630804 1
1.14821380285881 1
1.65674094637217 1
1.26345285198229 1
1.2226377053635 1
1.24061873863551 1
1.52178211812131 1
1.05511698981749 1
1.57750943264761 1
0.454255099046555 1
1.14158369079746 1
0.170821531476349 0
1.36605176500956 1
0.252336868461347 1
1.17041080936858 1
0.925645031448043 1
1.56593518823367 1
0.697194439868573 1
0.533213846156675 1
1.06625655088775 1
1.39470353686612 1
1.57845570313796 1
1.09962287691053 1
0.803101523734444 1
1.18640189507964 1
1.43472413179749 1
1.29201729939621 1
0.931169271959544 1
1.27491471315128 1
0.713733494881668 1
0.537958276278892 1
1.50034947538157 1
1.32277949614807 1
1.27475142604916 1
0.865601384581475 1
0.217978013476525 0
1.63149474973905 1
0.903045101260852 1
1.56652044208192 1
0.740218231799252 1
-0.333736240468407 1
0.754045633830859 1
0.0520958712504242 1
0.984006818873468 1
0.659259610083956 1
0.765652497200114 1
1.41188476666553 1
0.490860651900553 1
1.34178191577863 1
1.45426902604093 1
1.51355803458498 1
0.64045852586043 1
0.771904601696758 1
0.329150823789506 1
1.58290767441603 1
1.02883421952804 1
0.970214857973923 1
1.776217443654 1
0.202136021158699 1
0.998736739998557 1
1.10250489286239 1
1.14718821500999 1
1.27491225576713 1
0.100130398236484 0
1.20745707373194 1
0.557912686371424 1
0.743531937061077 1
1.58627939322295 1
0.952106658141561 1
0.5547228142764 1
0.95289156101057 1
0.324820489491211 0
1.56088404541106 1
1.09026585082506 1
1.05126274749379 1
0.5757100621424 1
0.802759183816166 1
0.0858586652629534 0
0.684018698048381 1
1.30631412892205 1
0.274313572743201 1
1.41203253069626 1
1.40840536436585 1
0.644951287967203 1
1.33005199461046 1
0.595998602753851 1
1.04035505659258 1
1.20089425218826 1
0.562322108577314 1
0.244912742767017 1
0.920666768293502 1
0.400410959636745 1
0.574318489678043 1
1.3683345487296 1
1.75067384285642 1
1.23469067355815 1
1.64193405313232 1
1.71751643829807 1
0.531871759481153 1
1.13276024747416 1
1.2731057716807 1
1.53429431181251 1
1.39877821169878 1
1.30659997179633 1
0.509917514318775 1
1.19110588909082 1
0.863140954468894 1
1.14087847849742 1
0.602273460987646 1
0.970566478745412 1
0.517996673788884 1
0.597978432250097 1
0.723762703689068 1
0.170221266687592 0
1.56791565750205 1
1.50300224131078 1
1.08797903327932 1
1.69778294744698 1
0.405777191584161 1
0.616438984116223 1
1.18579392462872 1
1.44047088176544 1
1.50688879062361 1
0.462605030674053 1
1.12943468751829 1
1.15635952657871 1
1.93179076771279 1
1.22451593195085 1
2.68024588735714 0
1.82892232246082 0
1.37703845953188 1
1.02940517943837 1
0.309848901505973 1
1.26209780228147 1
0.89656908358428 1
1.68343824177807 1
1.53549217613386 1
0.483049513498017 1
0.539612151911699 1
0.533017119769002 1
0.862466608813496 1
1.50531033427935 1
0.612705555604489 1
0.729563521685427 1
0.627624317372552 1
1.41844648552908 1
0.666211569275558 1
0.930599235026497 1
1.52318479543566 1
0.822674608374189 1
0.760740195014976 1
0.902877228215699 1
1.25334019539385 1
0.77942332956286 1
1.0600150018583 1
1.21024745789895 1
1.15786602243296 1
-0.440640616688661 0
0.627590680706796 1
0.791711349886013 1
0.204268932705093 0
1.89993756367098 1
1.8298903042411 1
0.552038816769503 1
-0.550283677510982 0
0.879673380372728 1
1.88266992540954 0
0.884610083592811 1
1.06054562553742 1
1.2073940068829 1
1.14087661920438 1
0.562468509818805 1
0.995350794714732 1
1.25958970011726 1
1.55850326373657 1
0.193106010120959 1
1.79714424011694 1
0.402300995096114 0
1.47181119575104 1
1.04465218961328 1
0.979675624833507 1
1.20925788235825 1
1.45829318668274 1
0.673539910470135 1
0.556036048872956 1
1.06153767869222 1
0.889010681162867 1
0.825876107229678 1
1.53664719850217 1
0.83619661963514 1
0.932690456345001 1
1.31488618068821 1
0.464853569181586 1
1.21969503594311 1
0.665849127715305 1
0.909610428820374 1
0.533101573128834 1
1.28896391508161 1
0.795192214711181 1
1.00821284170607 1
1.5530506598948 1
1.33103784059012 1
0.691620687827041 1
0.989970009638529 1
0.178497220901745 1
1.16343741027924 1
1.15274544810597 1
0.404343422798306 1
1.17844597031679 1
0.731741717041038 1
1.40498765984635 1
0.0802129773693946 0
1.18345402231136 1
0.307733680280462 1
0.183635489464031 1
1.98824598090406 0
0.33443577553726 1
1.12218283346996 1
0.895505061211588 1
0.895847552542909 1
0.986278874850807 1
0.825901709706651 1
0.859122548485618 1
1.26604916674842 1
1.84432170790981 0
0.546301435663022 1
0.603700914103922 1
1.28275663191428 1
1.45104173165198 1
1.39559246806845 1
1.16029002784768 1
0.666032332770828 1
0.471765370319659 1
0.291676190617406 1
1.29517490186933 1
0.921119797310675 1
0.178161270265427 1
0.612344333876227 1
0.259359845810619 1
1.08176867590893 1
1.07157244178788 1
1.26625062601996 1
0.675384902274975 1
1.76766930438819 1
1.17888311317845 1
-0.265292053478647 0
0.999225358294678 1
0.961699507189641 1
0.400564364226091 1
0.84699026290491 1
1.05902738734029 1
0.962675296444541 1
1.08863479232883 1
0.899019346188254 1
1.39111001857771 1
1.88425258003066 0
0.851821442505033 1
0.594247328333457 1
1.45089217170144 1
0.68758202271547 1
1.31029937456216 1
0.951744396775531 1
1.11352798817846 1
0.528878323832158 1
0.516598419094894 1
0.623885568735043 1
1.13640368806451 1
0.916137334096434 1
1.18524562655351 1
1.32684315286888 1
0.693597235052567 1
0.987618063025411 1
0.360577686030034 1
1.35721952860359 1
0.536891357467654 1
1.09038726923887 1
0.767950591023822 1
0.922542051064294 1
0.886413390056418 1
1.146305187493 1
1.2395733973349 1
1.1082401414772 1
0.820596863797743 1
1.08944122364327 1
0.500343248113987 1
1.2827971766099 1
0.903722509212031 1
1.30228550009608 1
0.272149083304897 1
1.51236131843206 1
1.23096564980722 1
0.642958043289642 1
1.12959610417691 1
1.51401141868921 0
1.35765428277133 1
0.850151768310139 1
0.66590643706757 1
0.677214022863236 1
0.438412289034407 1
0.677928689560886 1
0.93437580523714 1
0.813103956133748 1
-0.054431741572405 1
1.28964571618408 1
-0.225129870745545 0
-0.167253715155668 1
0.990455318990389 1
0.608249792215551 1
1.68566148690151 1
1.79078706481625 0
0.438479003582462 1
1.41269336014009 1
1.11324524846983 1
1.19697742241374 1
1.31581526716421 1
1.07471701386543 1
0.189950520571723 1
0.617398937138501 1
1.54434458961705 1
1.10419156075517 1
1.37919007808875 1
0.0183007481777884 1
1.79553448318167 0
1.3907391972741 1
1.4599230079306 1
1.38513440155676 1
1.06035458119113 1
1.63529891833111 1
1.64800630801734 0
0.170172966687289 0
0.572989756321862 1
0.743218012456895 1
1.43406231604997 1
0.246578036500846 0
0.939639530500677 1
1.03175351376686 1
1.1652164595888 1
0.622126280919977 1
0.115457326890822 1
1.03037361345859 1
1.21053937506293 1
2.53323893521605 0
0.42488504298586 1
1.29723885165261 1
0.72501179260321 1
0.472670815837324 1
1.43826954223553 1
0.4148302856575 1
0.440504068193116 1
1.49117684991374 1
1.58810828427302 1
0.706336836093557 1
1.30470942350789 1
0.575196094191316 1
0.93672421132235 1
1.49634312083192 1
1.4042526590835 1
1.16079360180117 1
0.703502802922567 1
1.00027307280418 1
1.25990974694756 1
1.19224717504315 1
0.406150722113079 1
1.06079714197856 1
0.995655148699863 1
0.727096277634731 1
1.01036432500571 1
1.63353019520732 0
0.766058543476625 1
0.603335101406467 1
0.843928386539627 1
1.19028022426419 1
0.66672138651595 1
0.874832050777693 1
1.78513425147671 1
1.11353265137642 1
0.810994578942702 1
0.916033009610657 1
1.21768994538758 1
1.24540605864044 1
1.14867190799541 1
0.372601215126587 1
0.865445419962649 1
0.825112767692487 1
0.748865904218392 1
1.35467881725751 1
2.36306571744133 0
1.20079549089768 1
1.73712150171037 0
1.4758963089832 1
0.407305633225145 1
0.575681253507008 1
1.06608169106203 1
0.587015400891842 1
0.0870755401045753 0
1.46146047145402 1
0.94035288665281 1
0.926641468077032 1
0.394671195459895 1
1.56335039293793 1
0.314953750097432 1
0.00786275868708104 0
0.762742149496427 1
0.735162239157181 1
0.957604240821414 1
1.29208356624288 1
1.71354584780828 0
1.07837274063206 1
1.11445807251834 1
1.30102705592746 1
0.767547608577827 1
0.425418558839274 1
0.405892167085335 1
0.267724184925661 1
-0.057985165274787 1
1.05442503996467 1
0.457518745538548 1
0.805819302749876 1
0.790068894260427 1
0.223447578933661 1
1.85997319569607 1
1.30972321999182 1
1.22012892459206 1
1.99060298354548 0
1.14503040349705 1
1.22781792173693 1
1.46477260229007 1
1.56917300387546 1
0.365765184989242 1
0.819152410091921 1
1.04540483902869 1
0.997189070187135 1
1.25806733840771 1
1.70377619731634 1
0.657216721636234 1
1.13406897922492 1
-0.113621459387042 0
0.823362695590762 1
0.851637093883406 1
0.720079518136487 1
0.881725281187445 1
1.44194680973457 1
0.962659119867024 1
0.38414130969428 1
0.867552914382833 1
0.758540894861962 1
1.62303494542226 1
0.266459008104019 1
1.09320619814811 1
1.15701072740389 1
1.37233703748192 1
1.13891311850927 1
0.934580067051848 1
0.81606736272166 1
1.14757361492872 1
1.11330567087979 1
1.92444525742019 1
0.590038968856293 1
0.727476227620776 1
0.0406967583591164 1
1.12666820020349 1
1.5970223854213 1
1.45595631201151 1
0.772634619679715 1
1.43780763624843 1
0.974662570469815 1
1.73045341047685 1
0.325358483021326 0
1.7492461883815 1
1.2288130044586 1
0.967193334677123 1
0.710760116201797 1
1.42116249330585 1
0.678891177115335 1
0.766969696826303 1
-0.0118788863218458 0
1.06448471042118 1
0.949413988149111 1
0.918214175038151 1
1.2445424582738 1
1.63719744273375 1
1.58779987853803 1
1.35897089847625 1
1.40786582555952 1
1.16009631906079 1
1.12553564661354 1
0.595404953564877 1
0.861812049407002 1
1.20136715962421 1
0.765123448712539 1
1.36697445872661 1
1.27116284976929 1
1.21544905390685 1
-0.0494794339753435 0
0.98335552612864 1
1.452868231567 1
0.756591016484796 1
1.34526930154616 1
0.96978295217803 1
1.18665422570501 1
0.978627000437211 1
1.32168230705003 1
0.763439681191177 1
0.714747469673507 1
1.90851219202623 0
2.51150321360652 0
0.779103802783137 1
1.84685696553729 0
1.39754551742677 1
1.80458306438867 1
0.982726248718393 1
0.977081743484203 1
0.814804950448945 1
0.731652956002205 1
1.09006030019197 1
1.32317776182636 1
1.11162698345004 1
1.35406811282842 1
1.73307821380901 1
1.70613528482068 1
1.0572764443597 1
1.2428426411666 1
1.09189152105331 1
1.35902510690943 1
1.522143095257 1
1.03276421826736 1
0.869852017048181 1
0.963549199356493 1
0.722885495433766 1
0.73340058664357 1
1.12643532161614 1
1.20509082554048 1
1.05990901843814 1
1.53814040100307 1
0.796542560380071 1
1.29099837204084 1
1.17066534688228 1
0.473788222554133 1
1.34665650572633 1
0.749648922636179 1
0.866766029220209 1
1.27334670479678 1
1.22943369491215 1
1.27211591970552 1
1.00788535568978 1
0.705069715679313 1
1.13773907595877 1
1.29864730692667 1
0.741752335373674 1
2.12201972855821 0
0.497893487219115 1
1.11443950895363 1
1.10198096056141 1
1.49734734330566 1
1.03832733758929 1
0.772851057187747 1
2.10792250875636 0
0.788657696651861 1
1.37641975065175 1
0.984803116615045 1
1.00272041682678 1
1.13835467272876 1
0.973415638624903 1
0.99227308376821 1
0.742976677602496 1
1.53407144065812 1
1.1204132431711 1
1.05207097871739 1
0.52473720529729 1
1.59689847869094 1
1.07673037333775 1
0.194869705626066 1
1.36723473747902 1
0.389407581861796 0
1.2317293684946 1
0.787531719548036 1
0.92226259311209 1
1.4455780114794 1
1.36584707782926 1
0.825435030194988 1
1.43062825370597 1
1.41273051399373 1
1.11582866936406 1
1.08607941473987 1
0.95149859851376 1
1.13409807777813 1
1.34134695028282 1
1.48166077054878 1
1.0335037620263 1
1.07159177121521 1
0.303486809766945 0
1.98650937362368 0
1.15367295857275 1
2.11221013539201 0
1.50154507986242 1
0.662024250865576 1
1.57171712407639 1
1.34054547111739 1
1.40190940533827 1
1.31110108713664 1
0.915143942302326 1
0.187609879440855 0
0.648336612955257 1
1.09290290171298 1
1.24371534802199 1
0.806106219239227 1
1.05989858383754 1
0.997926272972973 1
1.13762329794089 1
0.84970718932783 1
0.343952820331451 1
0.322402424176779 1
0.79751027384957 1
0.62380348576136 1
1.46509209063047 1
0.980644270495572 1
0.383493488362976 0
0.631828362784817 1
1.59311667521597 0
1.87168240966335 1
1.07420411262818 1
1.66921990967897 0
1.43031279574295 1
1.61649003678856 1
0.665234694769 1
0.729757904938742 1
1.858729538827 1
0.315504394757013 1
0.79748562741212 1
0.917159550699617 1
1.21734151220882 1
1.37606291767595 1
1.20087377972441 1
1.18356685337327 1
-0.144159461658515 0
2.3004434392505 0
1.00164311420516 1
1.07105649290914 1
0.922548998029337 1
1.17344777251381 1
0.755411494131553 1
0.989258299903003 1
1.1002505862015 1
0.862773449573637 1
1.16405005288328 1
0.706276680050685 1
0.512500134729903 1
1.08088852219757 1
1.27844190686266 1
0.967700266442394 1
0.958868739260232 1
1.03647789013696 1
1.7349221183213 1
0.930977032995991 1
2.09337952652239 0
0.702511887348992 1
0.777938941958829 1
1.67562114988357 1
1.17690998938464 1
1.28334684206309 1
0.343628067280982 1
1.02937767744428 1
1.27090765585196 1
1.14852648487127 1
0.934106745553016 1
1.3540693972971 1
0.378901285946476 1
0.946087038592131 1
0.677182857695056 1
0.822672025597891 1
1.46296827306046 1
1.41516692749698 1
1.04918920770034 1
1.33324722357799 1
1.27729878050545 1
0.706117938996208 1
0.441964366066459 1
1.13374169542181 1
0.372892318900828 0
0.953641036370972 1
0.82498106843183 1
1.2613351440786 1
1.26542056567179 1
0.854222609991356 1
1.20883074350735 1
-0.109095450125022 0
1.79584343886986 1
0.20788893583457 0
1.02431789382153 1
1.2611994684269 1
0.93258447738084 1
0.470176420594916 1
0.857963170091198 1
0.998500343236357 1
0.560047482044682 1
1.39471875381606 1
1.35058110412369 1
1.16263778718833 1
1.0881872314949 1
1.27283496515412 1
1.07950283000489 1
1.09698762174042 1
0.882725033777872 1
1.20501141362705 1
1.18806900836074 1
1.02342096107485 1
1.14882351077509 1
1.22530175266694 1
0.263281989855167 0
0.729827128771391 1
0.783906839428164 1
1.36652308796999 1
1.15712523896899 1
1.38372908000627 1
1.20260145615981 1
1.15129909962022 1
1.68929350480183 1
1.50655476440538 1
1.32780221369176 1
1.03948942338067 1
0.014712529698616 0
1.03650561640606 1
1.22149681071597 1
1.51780345381938 1
1.25060994718336 1
1.4251894078023 1
1.39384551808304 1
0.658076030224344 1
1.45182866437378 1
0.789314843489487 1
-0.0702037515599968 0
1.4043547075282 1
1.04828611388362 1
0.512211453870322 1
1.19010998385222 1
0.652327893452625 1
0.384305978822609 0
1.04459906830837 1
0.771825050295346 1
1.47880652945535 1
0.616578606385441 1
0.368388114558425 1
1.95902918612215 0
1.27519635409225 1
0.407988277014754 1
-0.058138898714949 0
0.895754507748111 1
1.44477113952156 1
1.1769250408896 1
1.16878221282656 1
1.39621465431854 1
0.50465812691185 1
1.21105853759971 1
1.4772311430608 1
0.722384989949172 1
1.16570857983757 1
1.76703025571015 1
0.935585900123879 1
0.473703638521122 1
0.849411630146077 1
1.24029414341189 1
1.62988669063818 1
1.74504428850509 1
1.86884364006777 0
0.597294783790673 1
0.747161201205364 1
0.63205037572001 1
0.677779918185425 1
1.58146280554508 1
1.09199018353912 1
0.431972919835752 1
0.753978514891027 1
1.77779737684781 1
1.75086243900722 0
2.41375318693447 0
0.777814114125445 1
1.30115232954952 1
0.587747462801526 1
0.652448425317237 1
1.52065066736201 1
1.29656650352352 1
0.666587883803489 1
0.967139814795817 1
0.526834982012312 1
0.467868992918347 0
1.07284634009512 1
1.22337770266726 1
0.813203980452543 1
0.388327655711893 1
1.06001345736543 1
0.914836440874054 1
1.60916391623421 1
0.877756627271489 1
0.760983218911566 1
0.674378937950659 1
1.0348120768556 1
1.4890213169425 1
1.13591236674335 1
1.63480016421839 1
1.02627230383331 1
1.50374861483895 1
0.91225966591553 1
1.43791440619945 1
1.36123806258339 1
0.391865416129147 1
0.987847893260829 1
1.82059618210162 0
1.09647353190929 1
0.584113765105322 1
0.354329564172739 1
1.07852440256226 1
0.533548392924361 1
0.99957078627238 1
1.65303015751826 1
0.932197286497863 1
0.689294510627434 1
1.68763640759634 1
1.15696935422758 1
0.642612303547959 1
1.78388807876184 0
1.02146707426186 1
0.483213782975564 1
0.777912678997239 1
1.34611984183324 1
0.60324374681026 1
1.36292116723301 1
1.08096995000255 1
1.12898310816422 1
0.829932922598525 1
0.785086726796722 1
1.48643430478428 1
0.338785539613898 0
1.98793130331328 0
0.753908724059633 1
1.15931345552064 1
0.812000972063969 1
0.82231118011927 1
1.28619604598293 1
0.803329469966545 1
0.96623164359124 1
0.755712582406915 1
1.26538425241938 1
1.8278402423075 0
0.9341186021665 1
1.30368880256183 1
1.23947728753662 1
0.416580925941564 0
2.04406685974768 0
1.00174479311731 1
1.00390398622239 1
0.924538285197515 1
1.88428506271355 0
1.09201280697334 1
1.40457902596785 1
0.862018762914472 1
0.767019587697655 1
0.836698613800232 1
1.24750607308574 1
1.31040507017556 1
1.5786376047288 1
1.39115817282221 1
1.55369648257975 1
1.34655566008778 1
0.878666211553984 1
1.24130859355685 1
0.832386180842407 1
0.341943959097831 1
0.399693802447657 1
1.50652741650165 1
0.949450731580918 1
1.6024646691253 1
0.530531746157732 1
0.491935974028904 1
0.402716516645179 1
1.34492647120015 1
1.69084502684196 0
0.945853043823135 1
0.869612813549088 1
0.527849765009906 1
1.52244831167324 1
0.91691412864332 1
0.350526963173067 1
1.95307368863673 0
0.847311003373767 1
0.181240867331215 1
1.15638544263707 1
0.479084521426003 1
0.924647200884626 1
1.52910472393355 1
1.47907516363776 1
1.11691387155633 1
1.30201936166066 1
0.876219498058027 1
1.2151611555627 1
0.872940943584897 1
1.46853596416683 1
0.90599919686263 1
0.882448393418228 1
0.30930330855069 1
1.0644329404249 1
0.721741671193908 1
1.20437232592766 1
1.03476030510793 1
0.812000074997838 1
1.3110226296956 1
0.924546617647477 1
1.3595234964986 1
0.260942148749791 1
0.690477104435122 1
1.44266958786594 1
1.33788632209784 1
0.792754140954101 1
1.07542724423653 1
1.56597189823813 1
0.895582375302401 1
1.48749362212836 1
1.63641123966856 1
0.983445097353377 1
1.22685026895183 1
0.77722738982256 1
0.737110343629637 1
1.10826898182485 1
0.425472559229462 0
1.42935678107707 1
0.722001672005022 1
1.31888006708557 1
0.669340190331872 1
1.12923535193206 1
1.15523693535139 1
0.938166244843417 1
0.020981666892386 1
0.81945451939939 1
0.25331496520749 1
1.0690887062657 1
0.944802777374364 1
0.463876244326218 1
1.11519096684285 1
0.357182392715629 1
1.68906708725936 0
0.942692068444666 1
1.21022026319269 1
0.0602423414936566 0
0.849155752404719 1
1.19533723335987 1
2.01225046232949 0
1.25455439249327 1
1.20076258168848 1
1.25065956598185 1
1.23443548137616 1
0.63190143338516 1
0.5810417768655 1
1.54434875807114 1
1.47570760482766 1
0.996697803990018 1
1.40662951339998 1
0.402406564988765 1
0.705426833114422 1
1.10439042583993 1
1.83964098122921 1
-0.510021906671697 1
1.11686054488546 1
1.01566201324381 1
1.0616924315995 1
1.16848322691138 1
0.632533558655285 1
1.68678042918507 1
0.327986057298707 1
0.828508706645991 1
0.552599852190063 1
0.785457988263097 1
1.36096924767982 1
1.21022249708652 1
0.607275052610286 1
0.808199150179606 1
0.801763456110543 1
1.00211702442312 1
1.13142819118297 1
1.50166517681449 1
0.345724380155552 0
1.36418465482317 1
1.20181740617988 1
1.51480046052254 1
0.577624479644621 1
0.496958236439273 1
1.07666950998918 1
0.984393380052287 1
1.55534364883019 1
0.486316074788997 1
0.795891884285956 1
1.69678392226277 1
1.12712899264047 1
1.9680681740521 0
0.907720974897603 1
1.23158801906547 1
0.801754536102401 1
0.384231964634186 1
1.49062637004348 1
2.13847860848636 0
0.885404732974311 1
1.67962198388904 1
1.18667542367157 1
1.44206846071874 1
0.540465796922981 1
0.940347044912309 1
1.14364163515705 1
0.524675495816694 1
1.27318695756076 1
1.65016014431214 1
0.838113876941431 1
0.892069675984097 1
1.58177554376951 1
1.12367532992365 1
0.479753726397553 1
1.76583352865749 0
1.60757320678111 1
1.16206544870097 1
0.969908161952254 1
0.920833187466248 1
0.661540740582568 1
0.84477084275249 1
0.78501816026808 1
1.06820115476686 1
0.923766002360905 1
1.30386854847259 1
1.60813640137511 1
1.49164029153989 1
1.11911864773141 1
1.14019813036874 1
1.3348509120387 1
0.939362780654276 1
1.0509021041368 1
0.76097583670654 1
1.284807805758 1
1.23997606725134 1
1.75514007961406 0
0.940800276023798 1
1.02119111496556 1
2.09662104053351 0
1.33555304491578 1
1.15709139468797 1
0.807376003669403 1
0.702121283615296 1
1.04850266422428 1
0.948977018862506 1
1.5571423198331 1
1.30648204069154 1
1.21450385616158 1
0.830388235702334 1
0.62144206571363 1
0.70847951587674 0
0.981125469306537 1
1.47452760389058 1
0.261567899023894 0
0.955025563136998 1
0.674566034046141 1
1.06757192324758 1
1.16874368558984 1
1.77855907542725 1
0.67453767948739 1
1.89406577457894 1
1.24243616589047 1
1.23969425229449 1
0.848648755482727 1
1.60443965753545 1
0.475621508218857 1
1.19746490390262 1
0.171212327824384 1
0.541504945150201 1
2.019633460742 1
-0.0182457105245193 0
0.921543048342129 1
1.43390049823118 1
1.57668694560262 1
1.414060376423 1
0.703117144847641 1
1.29370906755835 1
0.943540224734645 1
1.35606912997892 1
0.637462662630857 1
0.73377715088877 1
0.295544090577942 0
0.784085187474404 1
0.604985326699604 1
0.924824351112567 1
1.3518757112848 1
0.48913296727538 1
1.08740715915492 1
1.24409431016698 1
0.540888452100775 1
0.887585598248737 1
1.19375777949995 1
1.08055325535922 1
0.611837738924092 1
0.95417806626493 1
1.55571990426305 1
2.0433892739324 1
1.1638884860154 1
1.21919117381165 1
1.09163862762536 1
0.926106392000249 1
1.72673522259673 1
1.30007032425369 1
1.3207169700735 1
0.712821679034041 1
0.231434395023994 1
0.492516282335317 1
0.540570327477083 1
0.9604542708793 1
1.00255861411125 1
0.842642209335763 1
0.14725558449268 1
1.3919432429455 1
1.27087612009578 1
0.813259488000062 1
0.154183883768565 1
1.58463009042142 1
1.09784071917316 1
0.194708434116964 1
0.989856454315255 1
1.74051131238214 1
0.94608759575524 1
0.762172317506725 1
1.26616818161992 1
0.470710167623097 1
0.733945833617136 1
0.783626332703506 1
1.55426160635417 1
0.777157875465393 1
1.55406991604238 1
1.35771699468797 1
1.39179543421296 1
2.32088791082596 0
0.929567852922867 1
1.32528162899764 1
1.93560680994868 1
1.34687107477845 1
1.01411435998483 1
0.714265198417477 1
0.643268748466233 1
0.647979812785239 1
0.98244132831407 1
1.75748381431726 1
0.0564274144392873 0
1.05372581387351 1
1.52066965939193 1
0.0105252899044371 0
1.60830724913078 1
1.33685387992329 1
1.64535037103398 1
1.48952938885228 1
-0.14008715652297 0
1.19543705886735 1
1.40389757257079 1
0.690217807961381 1
0.138209155057276 1
0.96210615720365 1
1.18014130891415 1
1.22278047342083 1
1.02748414771098 1
1.69661146972532 1
0.226804639119675 0
1.15809785774228 1
1.07168692133558 1
1.34156990742382 1
0.843668405783347 1
-0.0940126200439947 0
0.817959072975983 1
0.961551930944256 1
1.27410418945886 1
1.41295414472385 1
0.434786079003975 0
1.47696143426201 1
0.79755614419154 1
0.572900193660389 1
1.27212289944315 1
1.72029237027968 1
0.441624823493106 1
0.614006567687084 1
0.327956790428485 0
1.04762775565681 1
1.04579826182408 1
0.607653896451391 1
0.471060978575675 1
0.913335853672689 1
0.626639836560022 1
0.944103645140403 1
1.03399942989989 1
1.42635577009233 1
1.02216763889717 1
1.10583832922382 1
1.30055340390439 1
1.47118830962319 1
0.576130227384387 1
1.11254010592606 1
1.20321441448547 1
1.55343406507236 1
1.4065868483956 1
2.12069648369716 0
1.49568907199144 1
1.17783565925411 1
0.253937005804571 1
0.380003910730195 1
1.12668159781831 1
1.58828233110813 1
0.586627473568594 1
1.07658621235601 1
1.39459923901226 1
1.14370941164049 1
1.16955163162498 1
0.880341535476204 1
0.361185999308577 1
0.985203102255502 1
1.58290242988149 1
1.71503884704805 1
0.958313780175618 1
1.28286440624879 1
1.16097197249173 1
0.677894563866126 1
1.11976083585882 1
0.862576991051108 1
1.41382366836901 1
1.28264086532977 1
0.609742018134174 1
0.143001227355791 0
1.43983041136835 1
0.0343967562254751 0
1.5515267385192 1
0.801985113267418 1
0.712551766409037 1
1.53407187850626 1
1.16597499947398 1
1.61022730880323 1
0.920754823494615 1
1.37574301103269 1
1.0016173572096 1
0.989290756735605 1
0.800186030913616 1
1.95686499248373 0
1.24816223287117 1
0.636061438940352 1
1.12354337746815 1
0.97114666679872 1
1.12829003117342 1
0.406564313393118 1
1.33423030753004 1
1.42704773886794 1
1.21795051703274 1
0.870404850206817 1
1.21318422587004 1
0.540675223591461 1
-0.118533616369886 1
0.607691069897875 1
0.558690186998799 1
0.88592373808837 1
1.18075521865712 1
1.81160414185106 1
1.18652708555796 1
0.824272028058707 1
1.30232572796467 1
0.474471951109809 1
1.28214298986536 1
0.96460655292451 1
0.8699992146142 1
0.0105149014656624 0
2.22197017144614 0
0.554072967822245 1
1.55646739926075 1
1.1333532479482 1
1.64915549350538 1
1.60925945129012 1
0.657234628821974 1
1.95233106513028 1
0.568098266074998 1
1.23400020945575 1
1.51094376448236 1
0.870273197473379 1
0.517557351573857 1
1.15034159713036 1
0.509699721313574 1
1.58288607598833 1
1.55204513018549 0
1.51838756625067 1
1.05503267595016 1
1.72385046319014 1
1.15842127092039 1
1.15649530937341 1
1.60307793835287 0
1.56035803838634 1
0.26893380692449 1
1.88169683811539 0
0.567909230148693 1
0.722531287526736 1
1.8960050552103 1
0.724950864593297 1
1.2949811584181 1
1.19486945440137 1
1.59581031944183 1
0.60484362281444 1
1.11234435824811 1
0.421115797669911 1
1.32647958961382 1
1.15922864649375 1
0.754398957609461 1
1.00243040286102 1
0.748686172672452 1
1.61307343432047 1
0.411313978311168 1
0.292439786900766 1
1.49051961959998 1
0.848504464774367 1
1.45491173958309 1
0.385923471156064 1
1.46979596966127 1
1.30712770891093 1
1.13175854470958 1
0.449789599656895 1
0.806793782343391 1
1.31782785677584 1
0.188728701491083 1
1.40503785237459 1
0.490984940566163 1
1.71070843933847 1
0.666277328102257 1
0.819586293672732 1
1.54550254329601 1
1.69676461474503 1
1.12427141507262 1
0.732731153647736 1
0.990007779834006 1
0.783247217157344 1
0.883166302276231 1
0.525250344534189 1
1.75050995903977 0
1.55891980841359 1
1.19080676355408 1
1.43134630130125 1
0.613625740432904 1
0.799580722370775 1
1.41314901998881 1
1.34363427921902 1
1.0630059948464 1
1.37033608053868 1
0.826300051080488 1
0.991136052027469 1
0.589115568449851 1
0.616147552904355 1
0.741843717152443 1
1.29565855931609 1
0.968248856984611 1
1.0499737538471 1
1.51916899409265 1
0.583038660981905 1
-0.0107543969135303 0
0.571478772926391 1
1.01793497501049 1
0.538623262428518 1
1.05058541085042 1
1.29254213437663 1
2.25472141453521 0
1.21974917514782 1
0.213606028370664 1
0.751358282549869 1
1.10767820556403 1
1.47734466431637 1
0.491321838167502 1
1.42327301768461 1
0.656805156238008 1
0.889579376823652 1
0.931393917073053 1
1.20831080562351 1
0.750595647923121 1
1.15870596535133 1
0.735454184586102 1
1.07006351107393 1
1.32072556663339 1
1.17552253871593 1
0.920459471500393 1
1.509374486134 1
0.138356926497917 1
0.685198312839014 1
1.37714414301283 1
1.85970567391414 1
0.957242861807582 1
2.08021654753903 0
0.971671951200479 1
-0.0937423215516475 1
1.72327316996506 1
0.6570430045367 1
1.46074597998505 1
1.18719966815951 1
1.0619956866305 1
1.85415997682264 0
0.280824006094389 1
1.27523989947302 1
1.69289207749717 1
1.18193342607047 1
1.29297234745116 1
0.917374267788211 1
0.712012070820528 1
0.882049037757176 1
1.19501223348417 1
0.679962462674906 1
1.03953475950714 1
0.989622093452031 1
0.704161733230343 1
0.688050405611754 1
1.60904192212949 1
0.931751212600802 1
1.389314437873 1
0.851069705224491 1
1.98099735055552 1
1.40376679401472 1
0.601449690744527 1
1.60662300646163 1
1.28891497011042 1
2.058477951681 0
-0.142080374506693 1
0.220922922896229 0
0.983073793178627 1
1.43369623952753 1
0.842983485466903 1
1.06172826511977 1
1.27655870318136 1
1.58869090213068 1
1.5325757903531 1
1.13332615206113 1
1.26550195040637 1
1.3872504849386 1
1.0232662830883 1
1.26403415111796 1
1.24233107335056 1
0.372141757147336 1
1.18710451296577 1
0.79330029588599 1
1.26644469826212 1
1.19626652926658 1
1.59247236230359 1
1.00307818862686 1
0.759756874429603 1
0.421793043675318 1
1.29753886052794 1
0.62083154156218 1
1.71017768387151 1
1.04221809512259 1
0.269799444615941 1
1.23084949180297 1
1.3889885711242 1
1.56379837278326 1
1.86995618256232 1
1.04938599401885 1
0.725431635757101 1
1.53414292285976 1
0.359751148713914 1
-0.4585371854353 0
1.67069949959629 0
1.40902519870475 1
0.43850016581486 1
0.743789277297508 1
0.766474688203598 1
1.01777599672456 1
0.976406424032248 1
0.80458025044066 1
1.22747702776668 1
0.598939983456421 1
1.63052893771556 1
0.576796399545675 1
0.818342663996893 1
0.919585748712496 1
1.37879219850709 1
0.0525165147172798 0
0.720246560598419 1
0.865855968004618 1
0.571490534431886 1
1.33389197141917 1
0.110145580017585 0
0.618741734370603 1
0.0277421112678032 0
0.501108963199976 1
2.00925986312161 0
1.8957215842221 0
1.21353480900198 1
1.6607384867549 1
0.81635854312137 1
0.689477933334179 1
0.634798747441301 1
0.93915162675161 1
0.481798625561242 1
1.43372059179586 1
1.1003691536959 1
0.288559226653653 1
1.38415695425393 1
0.587304392297598 1
0.977167343797039 1
1.05099336924452 1
0.357467579248459 1
0.333919326608843 1
1.20109335193525 1
1.10203043590811 1
1.14791386641888 1
0.720552348560056 1
1.09221208877744 1
1.05131576788 1
1.13590360029879 1
1.21559848603937 1
2.18958678158811 0
1.80182346185128 1
1.21164803924082 1
-0.0259608937410153 1
0.847454492435557 1
0.994925755761639 1
1.44475363314072 1
2.33288306793193 0
1.0629278091703 1
0.56169755784955 1
1.45649856635698 1
1.21297954995331 1
1.42946768112786 1
1.46591478813888 1
1.81195686903278 0
0.481846412572278 1
2.00771670721346 1
0.846550514662535 1
0.219953901771194 1
0.175259485475074 0
1.66616542112445 1
0.956784296889732 1
1.67821683347444 1
1.31379971061908 1
0.740791343290378 1
1.05989211122398 1
0.850979951597497 1
1.23730607902468 1
1.17439157050497 1
0.688690032573418 1
-0.0542465412654882 1
0.61744899009102 1
1.12359435492701 1
0.819193134803186 1
1.72757568651828 1
2.25758767251571 0
1.37772525690634 1
1.29926778894488 1
0.815717135556308 1
0.120907295573301 1
1.63652092226726 1
0.795726799758572 1
1.07314010723268 1
1.10333913345184 1
0.589351139946335 1
1.06451116407799 1
1.60267472995472 1
0.918935643407776 1
1.99640037612728 1
1.2338914292233 1
0.656208733820552 1
1.28603972046351 1
1.35291500932894 1
0.363450563094503 1
1.05271952468852 1
0.847794893521329 1
0.816402482563179 1
1.03013231673641 1
0.437737379716989 1
1.07076421560376 1
0.775762509960719 1
1.26834961222925 1
1.223991152603 1
0.969247832034539 1
0.81653962830255 1
0.252315201496565 1
0.91475661284885 1
0.931177839287812 1
1.09855897184346 1
1.29148652532797 1
0.787133050497586 1
1.4581425100133 1
1.19361981541369 1
0.090517459682549 0
0.731599320668593 1
0.822751863762356 1
0.45208643226293 1
0.685298997618476 1
1.00945323050638 1
1.60251371891687 1
0.786540173279902 1
0.837388372207794 1
0.515163543373514 1
0.979030773495339 1
1.57482666810566 1
1.08754942853661 1
1.35173791174133 1
1.26760995857167 1
1.48672742899346 1
0.742149457025531 1
0.973917238636251 1
0.980782015352234 1
0.385725355112773 1
1.53939531903863 1
1.28772217716155 1
1.31272577773653 1
1.02585231214945 1
1.32959159438503 1
0.338011611379759 0
0.995899923392441 1
0.785977092576026 1
0.711898327231236 1
0.618219765615983 1
0.905998016923231 1
1.45639703937434 1
0.14806330608088 0
1.51711960606692 1
0.801049930788707 1
0.30178699361965 1
1.45042127158202 1
1.19909537679314 1
1.87885752907041 0
1.35642519004097 1
1.20619323999671 1
1.64279600061742 1
0.691776248497939 1
0.495089352785685 1
0.664929138773458 1
0.483204150454585 1
1.60656208987461 1
1.03135277275752 1
0.797099309589371 1
1.49972576748701 1
1.38785958083183 1
0.826551523600241 1
0.517839006666917 1
1.38854153844122 1
0.733913889182191 1
0.378969629047164 0
1.00610691373347 1
1.12868741018896 1
2.00921865924148 0
0.562947308277252 1
0.640061160665878 1
1.36029074042298 1
1.07620799519142 1
0.717527893089609 1
0.998538132223164 1
1.28912495455816 1
0.964555046586055 1
1.20838043470825 1
0.511043777231273 1
0.563089798374027 1
1.21176241818877 1
1.10296553771862 1
0.987533455950952 1
-0.191414819250455 1
0.924186996252011 1
1.0626728806254 1
0.820519344922739 1
1.4182416277957 1
1.34063752284697 1
0.545043861010939 1
1.09038554455376 1
1.15472602627198 1
0.907386007605437 1
1.06730103828772 1
0.793499153001901 1
1.58546525452126 1
0.606383293631654 1
1.95221701065498 0
1.07042247488081 1
1.07153893201739 1
1.14778868113289 1
1.12656712987408 1
0.164792548281538 1
0.978162022155391 1
1.84882052179984 1
1.60356859688655 1
1.06947221908234 1
0.535573182893846 1
0.994454802431012 1
0.392868367719245 0
1.46624900637007 1
1.45763800049401 1
0.707993547282377 1
1.43175525965751 1
1.16202576459101 1
1.25721964562414 1
1.31249671837642 1
1.19878211598743 1
1.22457772301953 1
0.97921128652111 1
0.295255129639651 1
0.491291193379152 1
0.789363859345675 1
0.730167588782284 1
0.63435299833614 1
0.817708868082851 1
0.817580520463293 1
0.566349700157084 1
1.6878531612579 1
1.50722727578104 1
0.544081485568413 1
1.46377202197699 1
1.29694397947754 1
1.07157982565832 1
1.46113237702603 1
0.945685642690051 1
0.972412973989782 1
0.918349638678612 1
1.30134973155716 1
0.697486394550343 1
0.51929694655468 1
1.76637066708912 1
0.646225216355241 1
1.79761533383543 1
0.851890590439236 1
1.7022147638936 1
1.23969725472861 1
1.18411934381197 1
0.659445174399987 1
0.871116327660599 1
0.976586537974527 1
1.50478567446288 1
1.54513474122479 0
2.22871949596616 0
0.925133150706192 1
1.60266050435916 1
-0.114332204957439 0
1.15077398397323 1
0.640925098013308 1
1.28534318975378 1
1.22366211038813 1
0.79429330337757 1
1.01276467825571 1
1.17426936749035 1
0.802751598319384 1
1.20288117746068 1
0.735376760140789 1
1.03666439478421 1
1.18965693803223 1
1.1007178702308 1
0.675304626807291 1
0.788011666267218 1
1.02880515906998 1
1.62347588010806 1
0.657001264868777 1
0.725850079699939 1
0.720227196283445 1
0.437635379378581 1
1.52105810235295 1
0.801985559426728 1
0.940859701881336 1
0.813094636765348 1
1.0205776941786 1
0.629517946775607 1
1.19685612473489 1
0.340708671334366 1
0.180867774696038 1
1.04487730618782 1
1.57187866741733 1
1.52296401138792 1
0.82281463103775 1
0.610847419422591 1
0.509943741471476 1
1.31399762247777 1
1.48362382107843 1
1.43403393742954 1
0.571069340585619 1
0.126758251427813 0
1.0903310512177 1
0.922975537157404 1
0.86585819946965 1
0.949872897269038 1
1.45400189265291 1
0.374069528966798 1
1.63848366786634 1
1.02593413169905 1
1.71704808870699 0
1.33324436452627 1
1.11718366903785 1
1.4261102791213 1
1.0572576220658 1
1.55709119464891 1
1.66090647397981 1
1.05694182224925 1
1.88299523436351 1
0.635731841901861 1
0.426109991200696 1
1.37873199774467 1
0.446002745357088 1
0.668094934639097 1
0.248959540591508 0
1.28928624970269 1
0.731722629339673 1
0.692645068910647 1
1.12361097621302 1
1.53695612748071 1
0.817568652267291 1
2.66467761583791 0
0.946054427994235 1
0.184495662669766 0
0.323091733936746 1
1.21979407553448 1
0.674566428044645 1
0.690886219225138 1
0.0127880549122217 0
-0.00420805092859684 1
0.51087404595247 1
0.779545866814438 1
0.965977872212754 1
0.666731795784917 1
1.12315037527035 1
0.973666478506323 1
0.240656641740488 1
0.711977002183408 1
0.900265118507078 1
0.739292149133002 1
0.618965424743167 1
0.458603809875157 1
1.23984659213772 1
0.0659311405107143 0
0.766233674782628 1
1.44701277935647 1
0.292331943089596 0
0.33837601399682 1
0.996001122689434 1
0.780312232227673 1
0.718609037587636 1
1.47631932084484 1
1.63906637156035 1
1.03608628588972 1
1.43843088569313 1
1.27414732164769 1
0.676793819246271 1
0.844750787807417 1
0.755860617840402 1
-0.367156016611037 0
0.694783277201355 1
1.27531252928003 1
0.35676925611082 1
0.997976957348713 1
0.44056338064009 1
0.634904669039834 1
0.650416643856313 1
1.25369930609801 1
1.55776977771476 1
1.34941732646419 1
2.15397780649352 0
1.3108535254832 1
0.438067553290881 1
-0.0522039630467278 0
0.794256055003222 1
0.869235686998088 1
1.35560289219245 1
0.953624270869919 1
1.88157536807676 0
0.823806760953911 1
1.1320012985194 1
0.292568836945306 1
1.38962180661591 1
1.75693154639989 1
0.941824678503202 1
0.156359671898418 1
1.56321583891834 0
0.458550193374958 1
0.978618321980665 1
0.970389750492994 1
0.466021599379194 1
1.14216445214863 1
1.20684275822137 1
1.50184378525723 1
0.568473112607344 1
0.516638322391996 0
0.884230684356545 1
1.70276411156221 1
0.697101833408268 1
0.532638634023385 1
0.815045253146833 1
1.08471876318819 1
0.597433114627786 1
1.12785552083956 1
1.43636036486401 1
1.53060199976749 1
0.0956839000503751 1
0.770443830691755 1
1.32789218589474 1
0.293357431023424 0
1.02566327234491 1
-0.423705041853363 0
0.357368682380211 1
0.673468230008286 1
1.0083585050603 1
0.872571098339345 1
1.05963716040374 1
1.53511059412406 0
0.935418200306031 1
1.28312613885796 1
0.560171543304432 1
0.739729628813431 1
1.86015932321451 1
0.881372600974137 1
0.308255877928286 1
0.348922853006654 1
1.05535548784568 1
1.21810041200294 1
1.32180925874337 1
0.474723451934318 1
1.5083085341528 0
0.869385340250402 1
1.10672878285098 1
0.210093182705516 1
0.716797587898557 1
1.033818638588 1
0.771145034999882 1
0.382081060775304 1
0.865682452413281 1
0.985259339599224 1
0.360714286078221 0
0.549845010292936 1
1.08237957046669 1
0.681662734376799 1
2.07474799528848 0
0.390817917020461 1
0.591752709383467 1
0.495484563534027 1
1.13029415388337 1
1.14202720028532 1
1.7276845360668 1
0.743677574380026 1
0.539637314001975 1
1.3755807804172 1
0.342412597307272 1
1.26622843551375 1
0.866268012631786 1
1.25456839447817 1
0.774686517211772 1
1.47591956694939 1
0.0168869989105618 0
1.12362634855901 1
1.16642897615968 1
0.807092571856689 1
0.887373392324453 1
1.36553280666303 1
0.658030368234121 1
0.208321220326954 1
1.21242863091852 1
1.39407060938623 1
0.392415008264921 1
0.744138700330127 1
1.74779244641056 0
0.761527685771604 1
1.4786212388202 1
1.17573612436105 1
1.69608744825188 1
0.918664313209822 1
1.86787013458141 0
1.64324445097496 1
1.59197427187151 1
0.706310776883369 1
1.9422756170922 1
1.07089667155736 1
1.00711865268051 1
0.0716656904867652 0
1.68084709701279 1
0.679963243441112 1
1.34202133734026 1
1.47367652376616 1
0.826900878031088 1
1.063290780648 1
0.880195342471079 1
0.813727525959163 1
0.983905880711436 1
0.625548633655986 1
0.0731617805838489 0
1.67600681874814 1
0.568447846673956 1
1.24457402871856 1
1.28549842029589 1
0.851029084669597 1
1.84653111279027 1
0.468977955682436 1
0.415011577390843 1
1.22426370527966 1
1.32320287799562 1
0.893925195136806 1
0.986497658954285 1
0.78598275044866 1
1.02074541082651 1
0.760093981702798 1
0.974694252044391 1
0.751053037473595 1
1.1448894613202 1
1.02534409843493 1
0.753118782869761 1
0.831106746940109 1
0.99481286025955 1
1.78943779470185 1
0.560987750311144 1
0.919153837666173 1
0.557963449316151 1
0.508012874866261 0
1.37405565740632 1
0.884341037954052 1
1.07413469060569 1
-0.122492157633533 0
1.22618726998074 1
0.700066415220838 1
1.52587604128041 1
0.690188441796921 1
1.39247140287354 1
0.280715059653785 1
0.56481519815173 1
1.02288655133941 1
1.23036970771632 1
1.27244384285421 1
1.41765327196217 1
0.663925586717541 1
1.47256225762571 1
1.31055007130121 1
0.237786340011539 1
0.99980088899106 1
1.01859637423775 1
0.764568903022098 1
0.662728538729182 1
0.529202482408901 1
1.38965600530314 1
1.5596270367346 1
0.61538690978629 1
1.08038477550633 1
1.51121331709138 1
2.15964741516738 0
1.06550323462013 1
0.800129919702993 1
0.765042628862573 1
2.08184660861192 0
1.21785719295643 1
0.416294509487103 0
0.8985016347777 1
0.759738069233844 1
0.662109802498533 1
2.12426838349512 0
0.822855009898718 1
0.498978013388294 1
0.419192221954994 1
1.84017161154909 1
1.03838585955458 1
1.331931959819 1
1.01437502689482 1
0.565106851029138 1
1.1645605388024 1
1.17573614738299 1
-0.078607416344471 0
1.30890828785216 1
1.63818318972354 1
1.50763430135939 0
0.733694574990292 1
1.26824617167668 1
1.4720760174021 1
0.292010528712494 0
1.61767567432764 1
0.447993637215422 1
0.404306606004701 1
1.91263203633888 0
1.21644684619247 1
1.08471284301921 1
0.688072211066336 1
1.12610362294067 1
0.82795848542413 1
0.0574078010482719 0
1.35317849864388 1
0.83254215970236 1
1.25862752547834 1
0.881229703207769 1
2.08717533093836 0
1.52113555123877 1
1.07677898852244 1
1.94757396147261 1
0.5182891129428 1
1.26469951988622 1
1.24312403797151 1
0.724943796014124 1
0.902874852669617 1
1.58963995301338 1
1.34941108025081 1
1.46200311207401 1
1.29751218369893 1
0.643947997750179 1
2.0221811465223 0
1.51466627913888 1
1.25068434563734 1
0.523102865873651 1
2.54095299079521 1
0.597674457316171 0
1.29519308329669 1
0.844120841763217 1
0.827892705993445 1
0.951699472424592 1
1.03390611782608 1
0.868965645117514 1
1.16093897801062 1
-0.12408939265577 0
1.55904440032184 0
1.01549546412986 1
1.68615507789579 1
1.22037668522566 1
0.736848089176646 1
0.0875994953468024 0
1.50195058466649 1
0.809116143113124 1
1.27081285578248 1
0.817073375803032 1
1.13761628525653 1
0.488993986715951 0
0.862097356447555 1
1.6874125592078 1
0.421677072470685 1
1.62150055191653 1
0.824210487120245 1
1.08895836791526 1
0.684598576626746 1
1.19500016062787 1
1.13225465081554 1
1.36632682562293 1
0.539164352829069 1
0.969490738735633 1
1.88384649069818 0
0.812566205595364 1
0.615888194460957 1
1.54696940872393 1
0.521544261551965 1
1.53132732791013 1
1.72677674174466 1
1.8424685338868 1
0.985721710318892 1
1.44245933715426 1
0.486134850134002 1
0.155493667964883 1
1.98873625873663 0
1.71983814866931 1
1.44305394867614 1
0.755459705609739 1
1.19756023219848 1
0.652141908119364 1
0.829913820910088 1
0.607415908184995 1
1.05932361350917 1
0.250875856625768 1
1.50007717930784 1
0.543489266864759 1
1.30609884710433 1
0.332772135821609 1
0.776315029214947 1
0.152001608175362 1
1.25764804050853 1
1.01918941432191 1
0.376644299939253 1
0.545087548728245 1
0.87748345384041 1
1.0291659139217 1
0.630648081265225 1
1.37435395090152 1
0.775779175873036 1
0.675308945036119 1
0.966505321460677 1
0.715622209617895 1
0.467289257745682 1
0.257294288030037 1
1.56109192463439 1
0.958752009527415 1
1.22982913008092 1
3.40400252477771 0
0.252869511317842 0
0.0836701019577791 1
1.0092135852329 1
0.245783136003977 0
2.16301144698162 1
0.667566044325662 1
0.942081688758942 1
1.09729291319639 1
1.386711494326 1
0.896826319792447 1
1.07851911189112 1
2.58435166411117 0
1.09459536669034 1
1.45090850084091 1
0.42884452971092 1
1.23673467295826 1
1.55308952614988 1
0.861314095528405 1
1.03168977305253 1
1.29977868269298 1
0.855161361604213 1
1.43400498328988 1
0.990344066655071 1
0.64485967032061 1
1.13630584972226 1
0.91333179893472 1
1.44583862239147 1
1.66533686656222 0
0.415239950268982 1
1.32393416941239 1
0.627859524765193 1
0.113497083562444 1
1.2941472102645 1
1.27340665414247 1
1.02441979021699 1
1.13271277003917 1
0.857382358719335 1
1.38773787713106 1
0.519271307568826 1
0.18667201877777 1
0.476228104639607 1
0.141624194768632 0
0.995932389188073 1
0.616576950342038 1
0.862069934457419 1
0.525955230371761 1
1.33817654564174 1
1.40968040442365 1
1.40714853013091 1
0.91026943915332 1
1.55254102285872 1
0.955318033427315 1
1.85591554034018 1
0.504824752791653 1
0.824384800176797 1
1.14640015234188 1
1.54823849280217 1
0.995307208091852 1
0.669533273700845 1
0.715172537912167 1
1.08762576979101 1
0.994768065384298 1
0.700176615079922 1
1.07890578625255 1
0.88936965179191 1
0.929134107460486 1
1.42352729313751 1
0.796899172318652 1
0.780911943264885 1
0.800851259805291 1
1.07082179421073 1
1.57159403395466 1
0.876989995678383 1
0.642442148713819 1
0.671896174734577 1
1.59012617377363 1
1.41421722863144 1
0.599100418394231 1
1.49311618482942 1
0.700136438860966 1
0.16847159566884 1
0.857917337318208 1
1.26131737857495 1
1.80465982129608 1
1.32008619728103 1
1.01481593483025 1
0.792894233439056 1
1.47084903999835 1
0.966928883182668 1
0.589600400963441 1
0.352124510462151 1
0.425763288597589 1
1.21346660575464 1
0.669252525902577 1
0.698545410346578 1
1.1751968069126 1
1.02405346340066 1
0.87776992914342 1
0.344744718142785 1
0.92211135006785 1
1.1270732409663 1
0.810440523401662 1
0.990247029917572 1
0.354106285595956 1
0.851656380734032 1
1.18934884124894 1
0.348155261067127 1
1.93847639024661 0
1.67339709700998 1
0.48713991211373 1
1.16303979657825 1
0.729902000539028 1
0.973823603642582 1
1.36453602339356 1
1.4168781570246 1
1.88410343141151 1
0.878597772652974 1
0.57679781981108 1
1.05899373681651 1
0.72529810931269 1
1.58376369233133 1
0.90557596052654 1
0.970450254653833 1
1.5732529883469 1
0.86358250594272 1
0.843462747501828 1
0.870712782356409 1
0.656448760149453 1
0.40257992706358 1
1.10842309609231 1
1.37143003440884 1
1.52468644783204 1
0.781664334831045 1
1.82081377729231 0
0.459688717611071 1
0.789689334223462 1
1.40254711264309 1
0.156846679484027 1
0.630274850051959 1
1.69239248573456 1
0.604515061880718 1
1.05958585108886 1
1.52927953761621 1
0.863305457706748 1
0.670897584303101 1
0.762001565803748 1
1.00887834868248 1
0.849822883468268 1
1.09560805242757 1
1.54372080765273 1
0.479067940220626 1
0.233387218244856 0
0.704373997921116 1
0.615598438167765 1
1.08338343404469 1
0.880802635412383 1
0.555149318097934 1
0.465082921175033 1
0.819638891447646 1
0.94685681346121 1
0.99527671230787 1
1.452555794176 1
1.57398653669963 1
1.35056558644624 1
0.75031982085296 1
1.89558854282279 1
1.06570005403808 1
0.113282908646777 0
0.490530107211496 1
1.10150671322777 1
1.71549389577037 0
1.13577343136675 1
1.77949792933352 1
0.872295354256048 1
0.442307338105008 1
1.14838680755729 1
1.10197290140134 1
1.05083036435955 1
2.06478714640264 0
0.172021174311097 1
1.21292365186097 1
0.815586073387926 1
0.785880942386505 1
0.669666160281326 1
0.636153441100695 1
0.564585710926827 1
1.24655086428794 1
0.926031807038218 1
0.720338449918486 1
1.4485619772825 1
1.05809779330334 1
1.7469487351965 1
0.939442158971671 1
1.27961634740348 1
0.715294929228487 1
1.26995411187488 1
-0.25755978932649 0
1.33743167868806 1
0.752895043907991 1
0.820091869810558 1
1.64298919658921 1
1.59548712451259 1
1.46709589742332 1
1.01886044129045 1
1.08569888535965 1
0.623984921142 1
0.948554713546347 1
1.8974200905393 1
0.977588528140547 1
1.22711228506344 1
0.46415743023177 1
0.919964405737377 1
0.834220474805739 1
1.95229529192407 1
0.843429955036838 1
0.797457798348413 1
0.730816502551677 1
0.9178277673427 1
2.01075204252765 0
0.844121747048069 1
1.06191551201579 1
0.490859574293869 1
2.01493661550091 0
1.54975268300499 1
1.86561586221706 0
0.83375137820157 1
0.947802354996062 1
1.53787151345625 1
0.76846056286618 1
0.432467559742761 1
1.09125023011214 1
0.969385977067047 1
1.08030325322034 1
0.184691629380464 0
0.494922286918973 1
1.07475009471995 1
1.38214051910504 1
0.889062363459882 1
1.18841534560668 1
1.08979275226415 1
0.730725057310647 1
0.35203655557314 1
0.501038946298608 1
1.18653806311798 1
0.22865311879177 0
1.01246371087606 1
1.10270586473001 1
1.5322807736168 1
0.510157376978862 0
0.3216936751505 1
1.43356877962502 1
2.29118150577011 0
0.618946924922393 1
0.339723848848046 1
1.32438037538593 1
0.305031913948097 1
1.22890902175602 1
1.34127622858531 1
0.773241426364238 1
0.847900682346168 1
0.453342627673676 1
0.937656766994096 1
1.32375148579424 1
1.5672881693696 1
1.36058697060201 1
0.954029084876573 1
0.348793588422731 1
0.783161231348121 1
0.253140008816367 1
0.617030782455412 1
1.24359593272435 1
0.789608225553555 1
0.337160130670999 1
0.56593376104708 1
1.0957648870942 1
-0.822676331631871 0
0.624544116651038 1
1.15020316399396 1
0.484661691931798 1
1.44582939169521 1
0.453926481946841 1
0.95455168521907 1
2.07355921973572 0
0.611002436083359 1
1.14804903592957 1
1.28423093417764 1
1.19483950715274 1
1.59647791400482 1
0.486597577739204 1
1.17991340223175 1
1.45934038093084 1
1.29750167490684 1
1.41385513045576 1
1.16497816454347 1
1.13657301750224 1
0.621900735794827 1
0.175941008773438 1
1.31421809828982 1
1.60171767585268 1
1.1733555377118 1
0.547394044944461 1
1.29720715113806 1
2.05304530947881 0
1.79225672124592 1
0.972276360429941 1
1.01459263802468 1
1.69066364420181 1
0.724476509518443 1
0.938122095671866 1
0.852563212396999 1
0.498637024776189 1
0.539610559689941 1
1.46901612928018 1
0.97282265243014 1
0.639828842659922 1
1.25995070696625 1
1.07441381322046 1
1.0451374974562 1
1.05018358940357 1
1.14413401042627 1
0.402147344477367 1
0.519164171186638 1
0.374350995200986 1
1.44831478940598 1
1.12751955102405 1
1.12586181773497 1
1.09269384886451 1
0.832650557642206 1
0.605385654939466 1
0.806346817033081 1
0.0561294982950952 1
1.02560743310258 1
1.22139246778598 1
1.39274210591103 1
1.26257436736781 1
0.3972340996067 1
0.614873095633731 1
1.34421022042447 1
1.09295263439723 1
1.16226786689313 1
1.61804986372375 1
1.32647780533008 1
0.728087521123236 1
1.36206792887153 1
1.32666652193649 1
1.02710016096593 1
1.0083017998557 1
0.793534259377885 1
1.23916467950058 1
0.817077392287744 1
1.11483066631101 1
1.06913589609998 1
0.744285368201246 1
0.514335435176035 1
1.22190854358588 1
0.259356715748123 0
0.306777225678034 1
1.34448412951645 1
0.80962093431659 1
1.00115332536722 1
0.895223450250938 1
1.08446317731597 1
2.00574812177066 0
0.490413527725897 1
1.01391333573374 1
1.06998730905436 1
0.907339547306736 1
0.824518150570522 1
0.429431901026275 1
0.894070567421025 1
0.59890036440949 1
1.15381044708183 1
0.472994846702362 0
0.347730325361571 1
0.868770418708135 1
0.759042208283244 1
1.44958772935849 1
0.75074209293608 1
1.31968499001685 1
1.53849304465406 1
1.36213620923051 1
0.774806869714521 1
1.38684170036416 1
1.48023746429406 1
0.700187565078499 1
0.296051480551425 1
1.24134737775077 1
1.22103693154653 1
1.50182349591874 1
0.820822357638079 1
0.931443773341306 1
1.12776838125374 1
1.05289539351852 1
1.55027729386627 1
1.15571881230215 1
0.58682603373784 1
0.058892099883107 1
1.23930422793973 1
1.26734134918029 1
1.58354591589725 1
0.853319083654393 1
0.962146956576718 1
0.425614736712509 1
1.27934983926741 1
0.987850677154001 1
0.789334161227981 1
0.791819628243233 1
1.70832550550063 1
1.59252001104448 0
1.11970535514391 1
0.468286084920452 1
1.55480849418477 0
1.63196131022054 1
1.82150863061088 1
0.512770387572004 1
0.826461817972509 1
0.58443721126141 1
1.67485396459623 1
1.06401153008597 1
1.23925982786924 1
0.94222762981378 1
2.09598569888859 1
1.14209764553344 1
1.49650757620296 1
1.51752152188804 1
1.63807585274701 1
1.21848461975344 1
0.586068605398409 1
0.600318994952778 1
1.1012009781013 1
1.22035584533375 1
1.09057056544977 1
0.979944006361036 1
1.32467271734386 1
0.271194366046299 0
0.849166361833826 1
0.459511747507061 1
1.00673263127151 1
0.831989881070852 1
1.07474230379899 1
1.19080144581999 1
0.542281491205108 1
1.76225468828906 1
0.389738182908262 1
1.68154285980539 1
0.232019907427627 0
0.502174104253877 0
0.946593120701609 1
1.10833968369706 1
1.51524080992931 1
0.846578085617594 1
0.753139822866226 1
1.13701109414877 1
1.42627478444519 0
1.45113658910133 1
0.80421288034254 1
0.889804877406986 1
0.691286822919173 1
-0.43913650238991 0
0.87807483213779 1
0.55039579613649 1
1.48110935702294 1
1.37240635349492 1
0.709816366075653 1
0.916337788369796 1
1.47729561732439 0
1.16017187173485 1
0.436964351349295 1
0.877199598175456 1
0.974879070961539 1
1.95778066114573 0
0.517968218383956 1
0.681523268347287 1
1.41142845727114 1
1.26992616382672 1
0.902138474966202 1
1.11285667169745 1
1.0604061900295 1
1.184818994861 1
0.751152800481317 1
1.31965656752333 1
1.30883187111993 1
0.848316423340364 1
1.0639176741526 1
0.694784848765501 1
1.31751012180171 1
1.63065504752623 1
1.46131132758918 1
0.606599951960674 0
-0.0797286690891976 1
1.32722512401178 0
0.706730520867449 1
0.204463016818218 0
0.889146240603328 1
0.820159802212026 1
0.940178828307962 1
0.901597389636539 1
0.365959826085169 1
0.765317375191045 1
1.30846404442466 1
0.881995537736865 1
1.42786329586624 1
1.35696167262945 1
1.64928049324607 1
1.34508661422174 1
0.592388990250277 1
1.46088689040485 1
0.973599294414963 1
0.351758314557217 1
-0.129993640148358 0
0.308194440343579 1
0.937898628785213 1
1.06096971833125 1
1.0784053127206 1
0.786167560272757 1
1.20667610566295 1
0.637789695912948 1
1.38058731358591 1
0.36052034228572 1
0.795092682729079 1
0.693451049720949 1
0.878838075166633 1
1.81942958471861 0
0.439612560428379 1
1.23347815872612 1
0.899709778370195 1
0.95253911026581 1
1.44125068361788 1
1.25247680042914 1
0.330600112275581 1
0.434895136442095 1
0.436466169722058 1
1.21003109294011 1
0.852844460237134 1
0.451539867126813 1
1.28217968768117 1
1.25196694386841 1
1.16302957851394 1
1.43753085147754 1
2.42173427305134 0
0.914771331067975 1
0.702026024417936 1
0.991469629540424 1
1.7423260938434 0
1.09688188683597 1
1.25630600750476 1
1.54865695108195 1
0.821696599583401 1
1.34672497955557 1
1.70228887801108 1
1.75395960280927 0
0.494204805387609 0
1.06171765279075 1
0.514471280136805 1
1.95831202978083 0
1.10346657266657 1
0.366657415164955 1
1.50250931437156 1
0.891069437655857 1
1.18181052114491 1
0.352671313352772 0
0.451287722385501 1
1.39657524210614 1
0.550186956338354 1
1.28114876146435 1
0.51703724969095 1
0.621769583761537 1
1.9377036293233 0
1.45389096087844 1
1.04511662475192 1
0.531937864054333 1
0.95011231698738 1
1.08358752493197 1
0.746601354748202 1
1.42161782887852 1
0.278656334543351 0
1.20800910272526 1
1.05840223502921 1
1.39637953618218 1
1.33402528434892 1
1.2100738495891 1
1.78335605818406 1
0.457680748172878 1
1.8322971801806 0
1.21739848447347 1
0.562820258835414 1
0.444460250123979 1
1.28588954609066 1
1.31457104452727 1
0.659443366289387 1
0.638709179442035 1
0.158927885071546 0
0.858671336846372 1
0.387458770236369 1
0.834339286642266 1
1.95464916582522 0
0.79922449205055 1
1.51603167347973 1
0.760432229972631 1
0.673542205587452 1
0.190068776431934 0
0.600639395916075 1
1.56834753282032 0
1.46502150724449 1
1.77278715447218 1
1.28407511382017 1
0.842517448337439 1
1.06399000184075 1
1.79307244494342 1
1.72997457478996 1
1.68357867547474 1
1.16547888931253 1
1.23726146805295 1
1.22085360378794 1
0.689151021140923 1
0.378394277348184 1
1.36031443245583 1
0.870388698499655 1
0.324655304553371 1
1.65139451316679 1
0.429711782933322 1
0.494216154054114 1
1.33771209128388 1
0.958100903749854 1
1.0484327439391 1
0.738626443487669 1
1.20056277397111 1
0.785359576972465 1
0.920225101603063 1
1.61884474303577 1
0.685792630178308 1
1.39670552362929 1
1.87212487739159 1
0.802591267802606 1
0.946741062567863 1
1.08155540639026 1
1.4545805187758 1
0.90718904709888 1
0.767636377937224 1
1.09273302973397 1
1.38353427458727 1
0.712880243318956 1
0.742884149663092 1
1.05214183522772 1
1.09345975310837 1
1.85295521951489 0
0.687283557259588 1
0.707555323647645 1
1.01624918810584 1
0.999182235657659 1
1.61955433325932 1
0.598652584393319 1
0.955967493320844 1
1.11275034965775 1
1.32615290359447 1
1.87418873706632 1
1.47002529256893 1
0.99588301982331 1
0.689222078184784 1
1.60453890108441 1
0.706853126708521 1
0.58674541379825 1
0.550425503803928 1
0.881340716791981 1
0.704732719326399 1
0.271270681054115 0
0.242582048541646 1
1.85125526805904 1
0.712984518952189 1
1.26944002778578 1
1.4775251561659 1
0.890533019669455 1
1.73795419185959 1
1.41698341061366 1
1.01721409591296 1
1.74437031501024 0
0.630005377010715 1
1.04382323460267 1
0.604890688370206 1
1.2920887429985 1
0.482526594469976 1
0.993228262033887 1
1.51041774374412 1
1.23226307203236 1
0.626682389400441 1
0.973295371357383 1
1.41686875580572 1
0.0868969583395615 1
1.29240504738738 1
0.808648433452649 1
0.474417744077964 0
0.820751048851517 1
0.707388468037083 1
0.662152174207958 1
1.00005578445449 1
0.970655324536912 1
1.1636909077619 1
0.394691622578493 1
1.23190559163405 1
0.948485078821677 1
0.882966961225543 1
0.433899478556533 0
2.27595878137928 0
0.522414578075792 1
0.583245866394452 1
0.944217447661839 1
0.698707613109734 1
0.975204505862063 1
-0.12202378667124 0
1.23068672215979 1
0.634966143913287 1
1.32233375891516 1
1.60281445100305 1
1.27493930685516 1
0.606899719505662 1
0.773260098441337 1
0.607287174753747 1
0.644055281127248 1
0.793786386210684 1
1.79638388769154 0
2.12402343956587 0
1.73454388537366 1
1.11893490230596 1
1.33869987591169 1
1.07848831022385 1
1.44489494244855 1
0.407932478192638 1
1.54004146543267 1
1.98485300458019 1
0.534747974578101 1
1.19869256441723 1
1.50681784266167 1
1.36498775580367 1
0.45111444324602 1
1.41356570580158 1
0.968108075083156 1
0.0307126509383585 0
1.68385668998893 1
0.738674769243595 1
1.74750250546688 0
0.841152481360844 1
1.3857415948321 1
1.11084613077121 1
0.363084037427754 1
1.11989894547387 1
0.681791282689243 1
1.29308570239249 1
1.4214388243774 1
1.70137983158214 1
0.387700610153533 1
0.977316056965794 1
1.33387656803953 1
1.80252565879356 0
0.947688773184102 1
1.92986920071918 0
0.879154899436905 1
0.991724987415396 1
1.39108615707832 1
1.02237656071226 1
1.68207595121884 1
0.858198041192315 1
0.741313447634057 1
1.49179357426159 1
1.31272091906711 1
0.615657549492397 1
0.709564205004244 1
0.639431301239286 1
0.943102419667601 1
1.02806394780231 1
0.400300826513422 1
1.16035511700464 1
0.59986533626438 1
1.77478253709817 1
0.91766760349961 1
0.856614518424718 1
1.20883737012225 1
1.11145374860941 1
1.4268538748748 1
0.713710720871199 1
0.565958439407182 1
1.08247191010427 1
0.0135094427773387 1
0.86788156208627 1
-0.123667666194464 1
1.65534052518357 0
1.44004237156745 1
2.00430802505991 0
0.9684083672053 1
1.46262371221365 1
0.791632853863973 1
1.04848261881795 1
1.27578418803453 1
1.61989200159263 0
1.11570020528685 1
1.16480039133311 1
1.18080196238542 1
0.147614723172797 0
1.77328602435318 0
0.626097633310994 1
1.19956032911404 1
1.44625299169198 1
0.823146551605929 1
0.663926561492038 1
1.16836322487986 1
0.427934110790573 1
1.34237593436808 1
1.17732846487046 1
0.912369478413466 1
1.04168537686784 1
0.998913950347206 1
1.74377915595839 1
1.82966945187378 1
0.877392096655865 1
1.16689371817496 1
1.32190327051053 1
0.946869337527459 1
1.2264355822513 1
0.953486404850542 1
1.74284808121288 1
1.60777716453755 0
0.0324332325008175 1
0.273132019214186 1
1.01452249864739 1
0.815352286540969 1
0.803331015598778 1
1.15944665252787 1
1.32910310370281 1
0.555213636643778 1
0.805869505373071 1
0.823058976213448 1
1.16536472882246 1
1.61055348437364 1
0.997966706837004 1
1.27743733910329 1
1.54158064286242 1
1.69577875000619 0
1.44612124614422 1
0.526229293069082 1
1.1342986671642 1
0.712366788230267 1
1.58628365467359 1
0.743571761479332 1
1.55318971070018 1
0.155003905057547 0
0.811019209417708 1
0.104811949196407 1
0.991827193010411 1
1.04038208098605 1
1.33742263799237 1
0.36689783250862 1
2.10247312237819 0
0.39392084803604 1
1.83335148254963 1
0.878808785363017 1
0.959719820571893 1
2.24907791917144 0
0.714466564094131 1
1.1965959228445 1
1.40768027312107 1
0.423783403498559 1
0.71427437110967 1
1.85593167220418 1
0.420309677916232 1
-0.376798238747118 0
1.2149994164002 1
1.00365314794081 1
1.29658253506639 1
0.949363147579591 1
0.765644404019663 1
0.406377007249717 1
1.80625595795772 1
1.05557012065887 1
1.09768591552839 1
1.69259219192786 0
1.25523287818696 1
0.927159951190181 1
0.318124003810252 1
0.394259007049029 1
1.59560085565874 1
0.284000385060424 1
0.301211611669774 1
0.938541711753331 1
0.536847966346451 1
2.01776395094593 1
0.972953279466823 1
0.315639353658075 1
0.914208812274105 1
0.254403860019465 0
0.685236903179489 1
1.04601148056332 1
0.69845628953336 1
1.66537876331323 0
2.34124608955476 0
0.916183814273682 1
0.903578754086886 1
1.18198254996173 1
1.31121001896994 1
0.982257858916185 1
0.71934739041814 1
1.22013329841678 1
0.757052364759331 1
1.11755089461646 1
1.20835812157083 1
0.582604641906414 1
0.806196032546166 1
1.25045355184876 1
0.615205252519716 1
0.687756882611634 1
0.610085705416625 1
0.720468659338913 1
0.247796347155753 1
1.82230555302376 1
0.673854647822868 1
1.00593375213498 1
1.07681262467541 1
1.58504467824876 1
1.3875140489052 1
0.104710924962168 1
0.581763948856764 1
0.852823848345105 1
0.674691010261996 1
0.917206547280932 1
1.55761776004901 1
0.721363679548203 1
1.30026729383118 1
1.46128307668951 1
1.20104964811355 1
1.76667636044219 1
0.923830993878784 1
0.172425044662377 0
1.60989433932685 1
2.35653496020607 0
0.990953958358202 1
0.975357424689871 1
1.35696242458875 1
1.03995844084696 1
0.681577531001301 1
0.725822566579154 1
0.763974028323619 1
0.891441611600002 1
0.959758248701432 1
0.978547338355077 1
1.29653336182911 1
1.02846169127369 1
1.0883854984628 1
1.34651326996889 1
1.27784479690327 1
0.916825811770285 1
1.11046165176841 1
1.38075530370136 1
0.697123160163545 1
1.23527492934506 1
0.727508692016089 1
0.674447921183384 1
1.23609771988067 1
-0.294028226911773 0
1.48974021330817 1
1.88220276943427 0
1.25535007255322 1
1.18887437132274 1
1.50277644507021 1
1.10103556385066 1
0.759071144187898 1
1.29695167659168 1
1.05271588318734 1
0.850456477219193 1
1.77579164711438 1
1.39117620009133 1
1.32898048008492 1
0.744412623955143 1
1.04488553948036 1
0.879203691005151 1
0.771718419680701 1
2.0358137917582 0
0.897449845542142 1
1.02429247733171 1
1.13167585136614 1
2.29131697581603 0
1.25206012698729 1
0.944455559345558 1
0.915336788118577 1
0.146409977941945 1
0.635282235926556 1
0.679428512978056 1
1.6300840096981 1
0.398360428695936 1
0.98351699788145 1
0.758331320814271 1
1.39916221385691 1
0.726448049062199 1
0.866289357766244 1
2.00774781939272 0
1.76668330149648 0
0.743920878432678 1
0.5603688444298 1
1.46945573118535 1
0.934263267856373 1
1.37503917624702 1
1.43074644533484 1
0.591130664106023 1
1.10208289725401 1
0.213709569624691 0
0.53153663006505 1
1.16664431132187 1
1.26985154743662 1
0.407299595243872 1
0.930205606392428 1
1.48388771210734 1
0.759887041931026 1
1.07097700905013 1
1.25849833231091 1
1.21468500052873 1
0.681127340282276 1
0.509157807064667 1
1.19021952968225 1
1.42890507125878 1
1.18502576386703 1
1.69197579025834 1
0.190263131388638 1
1.33888036072737 1
0.299739725964939 0
0.501434672686031 0
0.388462145885077 1
1.73192453107541 1
1.3877911339222 1
0.979869846494574 1
0.954636440045978 1
1.49293077436068 1
0.464459972900922 1
1.03033451602681 1
0.790134989370151 1
0.911548345112021 1
1.57554930945075 1
1.48200326385556 1
0.2720303340111 1
1.61211713668157 1
1.40853748050588 1
1.19178062103031 1
1.43507226929391 1
1.21726589508598 1
1.02769390407138 1
1.5010043681189 1
1.08322423754265 1
2.2376376424188 0
0.753466970470944 1
0.857718281573352 1
0.875178413724098 1
1.11388874518832 1
0.979246130911039 1
1.35861938985261 1
1.51124363704565 1
1.52830112845854 1
1.45625003299713 1
1.41742751386152 1
0.660819432973879 1
1.61908913388 1
1.27065885199355 1
2.53504320709258 0
0.895621876775788 1
1.55474565398727 1
0.334472091602819 1
2.14150017040006 0
0.915079915162022 1
0.385831142647427 1
0.772819440860042 1
0.600196022986739 1
1.4757610993908 1
0.980681833840661 1
0.477356087166622 1
0.590547196997811 1
1.01312895711105 1
1.20310865767017 1
0.985430899935275 1
0.736880872597976 1
0.728840527840354 1
0.642594907917238 1
0.441741730052749 0
0.105951707492314 1
1.28582758051461 1
1.10073860259211 1
1.29772181793044 1
1.55105613302788 1
1.45924580839347 1
1.15641887888259 1
0.501500787158098 1
0.759834546839472 1
0.632227175136964 1
1.12806598863412 1
1.00424263247542 1
1.12604303382895 1
0.721834776021037 1
0.764613184485359 1
1.19842910523879 1
0.480433816670802 1
0.779991086085593 1
0.833410079199437 1
1.28118426555348 1
0.758194441380881 1
0.79804793575215 1
1.10298789447616 1
0.735495189789482 1
1.33636339639505 1
1.2527141143627 1
1.1387204358865 1
-0.0644043774520333 0
0.925317788817937 1
1.04419142135108 1
0.854331137903628 1
0.641275724212563 1
0.819365110953389 1
0.76438746123746 1
1.38914448149596 1
0.95571439048315 1
1.00357718402451 1
0.548091471863336 1
1.09924422068637 1
1.28849311185196 1
1.46623916169423 1
-0.153209088087033 0
0.340695385723032 0
1.17380483568572 1
0.171547044473654 1
0.400714738010053 1
0.856743953240886 1
1.41612219581917 1
1.20554054341981 1
1.83685776876833 1
1.20802164374837 1
0.978969135351966 1
0.886782095382717 1
0.781723409457749 1
1.21129410662251 1
1.28219607611956 1
0.587757109825119 1
1.17225864154631 1
1.00750648324975 1
0.618226725955074 1
0.707948398780241 1
1.41020543016082 1
0.74831272265244 1
0.542569785047603 1
0.835041339341678 1
1.58005095125965 1
1.20584510490689 1
1.12866765565502 1
0.810712447900078 1
1.41705045654203 1
1.42971667460915 1
1.25629352935058 1
0.316828615321728 0
1.50551974753208 1
1.49759548078086 1
1.07523865413935 1
1.34045664768325 1
0.869229482305539 1
0.991057040873982 1
1.65003137759578 1
0.703739181606774 1
1.44830000424724 1
0.47885328051247 1
1.60612577044084 1
0.228307032676537 1
0.755903043848843 1
0.943070482299462 1
0.739181096464925 1
0.529687172518941 1
1.66699356016183 1
0.420688594658754 1
1.6056201987302 0
2.10958584558077 1
1.07042985571515 1
2.07782334426132 0
1.83558314382925 1
0.996397482479217 1
0.327383018109323 1
1.30233357917803 1
0.167057489605048 0
0.992794221812815 1
1.10216836084326 1
1.37963125672014 1
0.937325841738989 1
1.21156451322587 1
1.77205234521084 1
1.76831373054238 1
1.24026972285394 1
1.05300387066943 1
0.645398912249322 1
0.676918048743757 1
0.993528399462711 1
0.767782855414345 1
0.566595894253219 1
1.48712442403089 1
0.620957241085105 1
-0.06001568826078 0
1.63175205024542 1
1.19991567278776 1
0.977287639208286 1
0.549551376115525 1
1.19560502000001 1
1.38482889733262 1
1.86959865536094 1
1.58842489478598 1
0.85480804263545 1
1.31574883092898 1
0.525191714313039 1
0.469576525321191 1
0.617166151936218 1
1.53697121476888 1
0.698171038409487 1
1.4320401775391 1
0.670067015167275 1
0.47667535371467 1
0.929727402273039 1
0.647879854522822 1
1.11879454321349 1
0.668076525337703 1
0.437637943221883 1
0.522601245319159 1
0.734878378243219 1
0.647549846080515 1
0.926520437476956 1
0.586096999679769 1
1.15030819032651 1
1.59782858161477 1
0.793181042851963 1
0.875593312741493 1
0.727700795908873 1
2.18602839994938 0
0.830290273714738 1
0.674091335229458 1
0.703474016046206 1
0.848699194722111 1
1.42825622519099 1
1.56074592387806 1
1.21127041443094 1
0.0156113796341016 0
0.980545737739517 1
1.41294643448536 1
1.00346762494781 1
1.41263860736991 1
1.54780488843603 1
1.03583573597599 1
0.834755560495931 1
1.78202318816118 0
0.308701960446876 1
1.18709590300648 1
0.723148558033648 1
0.851507894109346 1
0.347440161745436 1
1.36805071660553 1
1.18833818874575 1
1.8008070783026 1
1.03311203403361 1
1.47615952766303 1
0.824950375381078 1
1.879007960593 1
1.98221539583134 0
1.10119697987701 1
0.16350738651593 0
0.879117289125925 1
1.38383126896778 1
0.289820149633278 1
0.551953130925957 1
0.598232835110674 1
0.994175812451836 1
0.895620863324565 1
0.970254562254162 1
1.022043433571 1
0.594853382140489 1
0.966475439240898 1
0.206057769322679 1
1.10002605509922 1
1.22943714456109 1
0.614508653991899 1
0.701684508246325 1
0.98302165252007 1
1.03528592861395 1
0.779146303235714 1
0.951549255257899 1
1.00492160451041 1
1.66504396549902 1
1.66510215950062 1
1.31601980873437 1
1.60942089087732 1
1.48131206189182 1
0.155838134148353 1
1.40090414863949 1
1.13400422028423 1
1.55895684721374 1
1.55679197724477 1
2.39750179589674 0
1.23820069304524 1
1.0079793973812 1
0.677955908528412 1
0.413202569286641 1
1.02731300325086 1
0.691312982542823 1
1.12378160169497 1
0.661838053231007 1
1.62342715307327 0
0.957464604455133 1
1.63646935380631 1
1.2716507420624 1
1.27025039328433 1
0.946113445731994 1
1.48921982099982 1
0.609226302406047 1
1.48341170182316 1
1.48313380710814 1
1.29523752808061 1
1.48827236230799 1
1.83268311833059 1
0.421498868636529 1
0.908647600236648 1
0.0213921648624653 1
0.667892521933655 1
1.08226713225991 1
1.43185156028011 1
0.332419626628576 1
1.26505857857052 1
0.509952065266485 1
1.2393209852302 1
1.5554798059412 1
1.33614970556109 1
1.29704114723985 1
0.628151990569486 1
0.412229252822315 1
1.26952666283227 1
0.823723086146132 1
0.839057165249228 1
0.532179849886557 1
0.870823615656515 1
0.842746370457332 1
1.40252253299786 0
0.885664965570813 1
1.60324816948219 1
1.14237829039611 1
0.924012110856027 1
1.87018777891199 0
1.09267635636444 1
1.36587573066712 1
1.02344942931715 1
0.993202042750249 1
1.12787806264035 1
1.26478554391763 1
0.352394097795783 1
0.973395132825363 1
0.795455423836311 1
0.115488130680857 0
1.33281764627789 1
0.507117319574702 1
1.83462939109272 0
0.671268275469103 1
2.41887005029343 0
1.33890482963535 1
0.554661546258125 1
1.29907438403283 1
0.199178564191269 0
0.470308961826082 1
1.87383384550532 0
1.26183227346067 1
0.919211460302136 1
0.848927041964332 1
1.04368250878242 1
0.687450813617771 1
0.693790384833446 1
0.743149431226975 1
1.17892686983979 1
1.25911214818577 1
1.13363518666376 1
0.581796874389 1
1.00302030794138 1
1.85496989783112 1
0.750390071024254 1
1.37776008095118 1
0.621134197720882 1
1.1884908154102 1
1.13453310907355 1
1.18987251102146 1
1.51443492714267 1
0.978411824712451 1
0.953520165454657 1
0.245199127605116 1
1.15531078962599 1
1.25821955607461 1
2.12041442629019 0
1.81010071905051 0
0.357449601953355 1
1.49375131526506 1
0.586159829520229 1
1.40936530394529 1
0.271837286203462 1
0.581841746242894 1
1.19496734357658 1
0.959538352711415 1
1.05922799761714 1
1.01092980591092 1
0.862951084960383 1
1.59729538698631 0
1.43719969720795 1
0.994394258611482 1
0.636185539696719 1
0.387423375195903 1
1.11783587535958 1
-0.0283786367224657 1
1.15805822618893 1
0.429409797308435 1
0.214828417021013 1
0.542580393882741 1
1.31884620793266 1
0.928006587383163 1
2.1382871362144 0
1.67008909268558 1
1.65517979442766 0
1.34391852120574 1
0.44448149087053 1
1.42383535076473 1
0.788326685885612 1
0.643740018020838 1
1.26341002685651 1
1.48917735680324 1
0.799958936550613 1
0.302875395035368 0
2.12039296323185 0
0.419879003328713 1
1.20384227286396 1
1.04203199956298 1
1.35155549975524 1
0.788223518021412 1
0.549825279276152 1
1.40991374102184 1
0.977669152855012 1
1.82046031042621 1
0.756112517182491 1
0.542549316457406 1
1.2786788286734 1
1.51800463580362 1
1.02284041092718 1
1.75150774967797 1
1.26247225775972 1
0.923639017186807 1
1.01845379484095 1
0.837860413283081 1
1.14928392689244 1
0.932432639859116 1
0.802541483842818 1
2.36861593703207 0
1.85970875744656 1
0.406164462607414 1
0.499363426298835 1
0.915571552299512 1
0.646188112163521 1
1.02434597908724 1
0.597986650297673 1
0.933121213711048 1
1.16877153295737 1
0.617963855341188 1
0.186309637110659 1
1.14789899839487 1
0.860333458949818 1
0.150571409279445 0
1.17448663416892 1
0.732382390282317 1
0.777595729801566 1
1.42541569052135 1
0.805365017863805 1
1.26298722289779 1
0.839512318511487 1
0.877697545718788 1
0.803328530051444 1
0.567007966524084 1
0.930741533945573 1
1.75056210274239 1
1.07275944718756 1
0.331602566391577 1
1.45675797860074 1
0.562288997092563 1
1.28310175108057 1
0.84515254120847 1
1.46603073102301 1
0.887512843736863 1
1.10289893765399 1
0.888226343360182 1
0.887943763965135 1
1.00264420981969 1
1.08896635408508 1
0.922423226406828 1
0.877970887780943 1
0.676801206410757 1
0.917140420706407 1
0.768525126028818 1
1.65298335405804 1
1.43761224502314 1
1.43735198938786 1
1.93100763355111 1
1.39517787973639 1
1.20944019397263 1
0.891544357796182 1
0.664899432028919 1
0.522194335621801 1
1.02916841272855 1
1.18973096858305 1
1.24700671675677 1
1.13989742687023 1
0.757455715416229 1
0.988562320301401 1
0.86262252840685 1
1.23033051530132 1
1.16290462669506 1
0.93712830691275 1
0.278815466481207 1
1.11347254371899 1
0.951830180277688 1
0.845077177995521 1
0.884157548708202 1
0.698426340064097 1
0.437757540360025 1
1.07691907671674 1
1.31142559889963 1
0.556054706272857 1
1.18015791810225 1
0.600971235223421 1
0.497187395593893 1
1.44616862626325 1
1.01273358355773 1
1.30636233284186 1
0.597305098287049 1
1.08690490880512 1
0.515573348155761 1
1.81318672650205 1
0.682848876170383 1
0.749492429616013 1
2.4983973074951 0
0.710741684027303 1
0.678676295387255 1
1.22376082846328 1
0.736514110683505 1
1.64921587547489 1
0.747625460422525 1
0.38773975261006 1
0.781937970985999 1
