# Supplementary material for: Bias caused by sampling error in meta-analysis with small sample sizes
Source: PLoS One. 2018 Sep 13;13(9):e0204056. doi: 10.1371/journal.pone.0204056 (PMC6136825; doi:10.1371/journal.pone.0204056)
Supplement: S3 File — (ZIP) [file pone.0204056.s003.zip › results N = 20 delta = 1 tau = 0 sz = 50-100.txt]

"dl.delta" "dl.cp"
1.24959472535323 0
1.18185340561489 1
0.944999910043616 1
1.15354418279995 1
0.884384261670271 1
1.21661792092651 1
0.84785037453542 1
0.994055641668371 1
0.893877483232668 1
1.08678086705759 1
0.724599854531581 0
0.809275345904401 1
0.921302241206227 1
0.937906903508501 1
0.894719543521623 1
1.04651748722194 1
0.882396448521895 1
1.06973442459645 1
1.08268237930008 1
0.879836316226137 1
1.25504468575955 1
1.08007289031247 1
0.858141039011744 1
1.06141239062651 1
0.989758146948888 1
1.0610938570264 1
1.16460344589653 1
1.0356862334808 1
0.959867082906543 1
0.933182808376989 1
1.03097415419402 1
0.963022232074584 1
1.10114235483673 1
1.13814759026676 1
1.07950593550894 1
0.869970341280125 1
1.04059552949675 1
1.14331431830755 1
1.10987882120496 1
1.13848782029565 1
1.13179164244107 1
0.802526713307113 1
1.19839563172813 1
0.937116584827923 1
1.13921133364815 1
0.973935062500247 1
0.910825390734051 1
0.849131336549305 1
1.00787208270872 1
0.935898578330404 1
0.952676939886278 1
1.06212605026849 1
1.0501399008842 1
1.10260042848381 1
0.943555242734901 1
1.10886764564088 1
0.997486287752407 1
0.849068070313578 1
0.90012790740376 1
1.13226800280155 1
1.1026902287948 1
1.11626057249531 1
0.948355971380429 1
0.996753954196554 1
0.950495849439896 1
1.11843695156485 1
0.914343992764119 1
1.0315487384392 1
0.767634250552475 0
1.09099021470218 1
0.899104620730487 1
1.10288174990174 1
1.0522167229242 1
1.02809395397746 1
0.847620538812232 1
0.938930572403141 1
0.997042294404388 1
1.41249291940299 0
1.0740325729745 1
1.06450400648622 1
0.909572681921611 1
0.913720361056034 1
1.02068306960917 1
0.787674984707631 1
1.00438432451503 1
0.820545601250658 1
1.21583334845194 1
0.952166308840232 1
0.852313505010119 1
0.958692653937822 1
1.00547333172998 1
0.786015609604782 1
0.951327512908395 1
0.909249271432585 1
0.94770914276829 1
1.02134931804057 1
0.789088754883504 0
0.704903446964232 0
1.01093492121108 1
0.899732625339717 1
1.04320447517892 1
1.17433677819836 1
1.10475922078832 1
0.648764855442127 1
1.1777817987339 1
0.956878359640234 1
1.11609057938811 1
0.928177080536333 1
1.14917674150698 1
1.081499387956 1
0.787275537569121 1
1.01117483577108 1
1.1483015200128 1
1.22168553647628 0
0.924018301501618 1
0.86171961470563 1
0.980236331856963 1
0.941081064182427 1
1.00367428769413 1
1.05840059455511 1
0.965064995723457 1
1.14279469831527 1
0.843130375282643 1
0.942175613138833 1
0.910243580562663 1
1.04986148983184 1
1.07245427481683 1
1.0095196064893 1
1.09376416644894 1
1.07300532335308 1
0.973737339703138 1
0.718515422781287 1
0.733473219766493 0
1.11942885810421 1
1.02211575660546 1
0.960993347353026 1
0.993438645716854 1
1.08737434294867 1
1.24270782781945 0
0.984246304490123 1
1.18231129829 1
1.08656056993854 1
1.00047072856678 1
1.08199662619842 1
1.16507026271475 1
1.05709139225291 1
0.998205659922559 1
1.03227181555224 1
0.932023965463575 1
1.0028239891625 1
1.06604312688496 1
0.867143034121094 1
0.96568410170532 1
0.963883002337102 1
0.89275045358231 1
1.02980192533084 1
0.945497369643418 1
0.996534778989962 1
0.889018313439471 1
0.959081105740137 1
1.01184316579978 1
1.05391711036901 1
1.16394718738365 1
1.02070085424656 1
1.0314016504498 1
1.05980883759157 1
0.970530128635945 1
0.942664193058215 1
0.905450299815164 1
0.844191796005271 1
1.018072283026 1
0.861593135750472 1
0.930118785064016 1
1.02763953394407 1
1.00897554503062 1
1.09155395122596 1
0.944671200163289 1
0.877703095756535 1
0.855267308474551 1
0.999150970616931 1
1.15339031403273 1
1.04697762304443 1
0.921409598668795 1
1.09580385401628 1
0.902149263927956 1
1.08763357749043 1
1.05508084438438 1
0.962994549685317 1
0.889131370053695 1
1.13922483292072 1
1.24419680809213 0
0.941483285371166 1
1.05865672461182 1
1.09096152536157 1
1.0703710786121 1
0.903794269221175 1
0.960173351260096 1
1.08007994247118 1
0.915392584056024 1
1.12745392126667 1
1.0678440795049 1
0.95125015885996 1
1.1240825636475 1
0.872622360557222 1
1.01425676293484 1
0.907753867134447 1
1.03063577341186 1
0.958843376300577 1
1.19819810976313 1
1.0055864501151 1
1.0547315416621 1
1.11333791379513 1
1.01632370110962 1
0.980377356477265 1
1.07789406783117 1
1.17061124567394 1
1.00126857757342 1
0.812383750356936 1
1.04280403909782 1
1.03931674483431 1
0.910500181262358 1
1.17703677866371 1
1.03971106934608 1
0.892154382738023 1
0.927925333511155 1
1.04364943480284 1
0.782659645868724 1
0.939269641010862 1
1.02634919359733 1
0.936230872582475 1
0.828115130617888 1
0.818134437833413 1
1.18619946142595 1
0.976513589126747 1
1.06087944037601 1
0.768721409518182 1
1.10191944954509 1
1.07274943626096 1
1.21196059317068 1
0.949451168048003 1
1.04407062724112 1
0.954876777084281 1
1.16943303072566 1
1.03307347522029 1
1.0823149552775 1
1.10554694130794 1
0.972260770653804 1
0.993735114333903 1
1.13244480097948 1
0.995175327841423 1
1.2515183682551 0
1.00157925784494 1
1.04765949477643 1
0.735619383302664 1
1.01975996544224 1
1.04587449269156 1
1.03653794964935 1
0.980457204691325 1
1.10502122482079 1
0.8644424276779 1
0.991402001244117 1
1.11636029315921 1
0.882572794445852 1
0.86405324477775 1
0.981590813452409 1
1.12467181935987 1
0.907820586531686 1
0.887385416690007 1
1.15012025768086 1
0.752044537264801 1
1.0261210605835 1
0.744521312512217 0
0.99396595772496 1
1.06901284477971 1
1.117308755653 1
0.783705993481546 1
0.908297736703852 1
0.913589762914272 1
1.06130682236372 1
1.18341980651074 1
1.05755713385649 1
0.95733962704967 1
1.03067183822351 1
1.18306493821286 1
0.949990056305556 1
0.896609901887456 1
0.82155585821889 1
1.13122418663463 1
0.986308255094614 1
1.07387118549471 1
1.24964723825579 0
1.030508956787 1
0.781571296785014 1
0.867699197735889 1
0.83391588468275 1
1.039751092278 1
1.05257870664725 1
1.07537410232505 1
0.760775858681886 0
1.06625450976095 1
0.924948696822101 1
0.801759239015044 1
0.958377604013748 1
0.923734197935661 1
0.968196263630538 1
1.10543053829415 1
1.13154197559415 1
1.01746920863879 1
0.850881431519143 1
1.00787380065951 1
1.03239337097747 1
1.12132957874451 1
1.06635791131858 1
0.902630068166647 1
1.15920139498204 1
1.32518508468354 0
0.973345422521266 1
1.10427107835132 1
1.00007702122126 1
1.07318849552194 1
1.13518242330294 1
0.83160563081081 1
0.823745979966733 1
0.843326968417959 1
0.92235434195162 1
1.04356787161104 1
1.01307353146358 1
0.692173891405635 0
1.05649410145184 1
1.00775687853607 1
0.854544013563975 1
1.05023743708852 1
0.850753461207363 1
1.01127393928901 1
0.72514667122182 0
1.03511425927124 1
1.16180492343398 1
1.1524201495965 1
0.858912387387981 1
0.879638861120606 1
1.25366042571017 0
1.07042600933182 1
0.869234301057111 1
1.07520441323065 1
1.1141677719266 1
0.94607984240969 1
0.850499497671895 1
1.0039772195074 1
0.913299281253047 1
0.959199289287432 1
0.862199679742724 1
0.898765908866295 1
0.925508961934945 1
0.936008400483086 1
1.12007718857483 1
1.1924400119824 1
0.845175954483991 1
1.01680685190862 1
0.892030149459541 1
0.956411180149796 1
1.01429120525132 1
0.890350149264434 1
1.06033733667721 1
0.874487062018979 1
0.903525818869229 1
1.05017023359653 1
1.00943861867544 1
0.916876177064293 1
0.876586571978437 1
0.932242672857391 1
0.971061432003466 1
1.02698715599538 1
0.944983046670966 1
1.09238849227854 1
1.05075431828878 1
1.00167283193293 1
1.17839986961024 1
1.04435882311098 1
0.780547782810748 0
0.861531352029461 1
1.13575982189046 1
1.0611793833018 1
1.05972954842186 1
1.06430510342067 1
1.09704901893841 1
0.791896626280547 0
1.13367028571474 1
1.13839355759226 1
1.12744489489995 1
1.21027210640647 1
1.05160847347514 1
1.13681721443124 1
0.982329160809115 1
0.985888591422198 1
1.09681196169405 1
1.04039068383803 1
0.999559580039432 1
1.08855715358743 1
1.02576442883032 1
1.09197383919917 1
0.983468817700412 1
0.895081364477098 1
0.839001349305515 1
0.946436967720207 1
0.952915212749666 1
1.42152932854646 0
1.0099836681507 1
1.0247934534823 1
0.877488928994815 1
0.92460716933655 1
0.977432405799089 1
0.913092525951528 1
1.07112622781748 1
1.1084870676439 1
1.04212254165437 1
1.01443792240352 1
0.841395658548941 1
0.961934753919698 1
1.03605259978832 1
1.20059188415905 1
1.05627191551546 1
0.924295762928463 1
1.15704555175897 1
0.823889100818712 1
1.00003669584551 1
1.0192663125245 1
1.09868816780392 1
0.977523170982454 1
1.0294997317437 1
0.841636708079946 1
0.982079258366412 1
0.874977838248156 1
1.09721716236344 1
0.993546454132008 1
1.13860343654874 1
0.80577196835731 1
0.95255184683502 1
1.01689469566448 1
1.02056635088678 1
1.0903471654461 1
0.771074428142282 0
1.05104170032365 1
0.904098209077315 1
1.03185259754803 1
0.986568595119533 1
1.13797947724671 1
1.41765180246385 0
0.956106615150158 1
1.03328689559507 1
1.13701297009614 1
0.838944965336514 1
1.00562594757561 1
0.864768748212945 1
1.19353824557748 1
0.918062819756882 1
1.0083050266694 1
0.842905253181235 1
0.911728177040892 1
0.980352233716082 1
0.838011059318413 1
0.835795559804175 1
1.10273105010993 1
1.0071930444788 1
1.082818935074 1
0.894363966893613 1
1.06701868999441 1
1.05891023384728 1
0.950427129412926 1
0.939203168101088 1
0.969672593894329 1
1.09214200107376 1
0.827076739027714 1
1.1082560794046 1
0.948249393182525 1
0.972633269890177 1
0.975625935065117 1
0.907511736019567 1
1.13905923953376 1
1.05378548626292 1
0.988993060119881 1
1.04925176659689 1
1.11427033263142 1
1.02816208185608 1
0.913329558110085 1
1.16279468151487 1
0.970362108642422 1
1.18566421561603 1
1.23341017949124 0
1.06912046229638 1
1.0175079316395 1
0.95320383299919 1
0.958265614088863 1
1.08504619247055 1
1.16399697376038 1
0.877880542992799 1
1.15482839143458 1
0.918458205307957 1
0.952175410169388 1
1.20760792989019 1
0.955460325037019 1
0.981049361906119 1
0.96219676033618 1
1.0545093630271 1
0.877761030479554 1
0.992194822569443 1
1.13304055428673 1
1.16612818102607 1
0.974813122267798 1
1.21477656098048 1
0.891696531023017 1
0.699841070687043 0
0.940674383346478 1
0.953184615087192 1
0.992434061723437 1
0.894827727183188 1
1.07206408918596 1
1.0142436808936 1
0.975558736239936 1
0.849383013973557 1
1.16644519447638 1
1.05389519900011 1
1.0332172508776 1
0.990471191350141 1
1.23004856943881 1
0.805502545571924 1
0.973823364220438 1
1.12170053285752 1
1.0454461968152 1
0.943570099879464 1
0.848306809205097 1
0.967381948157155 1
0.909697594784297 1
0.89747321031029 1
1.11247291743646 1
1.01015858894089 1
0.964830406709256 1
0.825037494353616 1
0.925730726996472 1
0.963744016746379 1
1.0420731949987 1
1.01929750637373 1
0.649945567371801 1
1.00218892052871 1
0.96442787880843 1
1.11941264647253 1
0.931446205256896 1
1.03214411301927 1
1.02882791735501 1
1.02523494691048 1
0.718540065913443 0
0.845583579519229 1
1.11071334804848 1
0.900180777105295 1
0.9314128689313 1
0.911572108106081 1
1.04813058311858 1
1.2085947573451 1
1.20895967984161 0
0.892681570011015 1
1.18521128098654 1
0.884477065101637 1
0.954570981213753 1
1.05916687657173 1
1.14249903081767 1
1.07945925592862 1
1.05456262187767 1
1.00828882445566 1
0.729190141032525 0
0.863182416983899 1
0.937967910423453 1
0.919051448409571 1
1.10198128022613 1
1.22225284836365 0
0.815402503019933 1
0.92581980890196 1
1.01651812431817 1
0.921260554992222 1
1.19001660152879 0
0.972531274436438 1
0.926568900267117 1
0.995966471269736 1
0.935106090036207 1
0.924289272841882 1
1.06051051272021 1
1.00716700743172 1
0.868220818727043 1
0.930654860443018 1
0.927231772819471 1
1.05490830753282 1
0.988703130614865 1
1.05644312035226 1
0.930911290981869 1
1.09714529040975 1
1.21187076712753 1
0.949792644170489 1
1.00647075619734 1
0.987585912635767 1
1.32132999531653 0
0.928337068171061 1
1.08957105370861 1
0.857900806528702 1
0.956831254051686 1
1.20003716160576 1
1.18881937323387 1
1.18589400894289 1
1.22209062213557 1
1.05699096592402 1
0.999627116947958 1
0.928838425160934 1
1.14494006989857 1
0.972313881953918 1
0.867057002341743 1
1.07127533390727 1
0.883835626588749 1
0.939353136463222 1
1.00484398509128 1
0.874581811333877 1
0.982022825263193 1
0.870779600147877 1
0.916219107769595 1
1.06295497620033 1
1.42449850161053 0
1.14485254263663 1
0.877461054839512 1
0.939555944502949 1
1.25309201778536 0
0.935921505362571 1
0.969401633940348 1
0.802599648545714 1
0.869096700867481 1
0.981098084376078 1
0.864348163218726 1
0.99749130025943 1
0.763384554386303 1
0.948570802351016 1
1.02521761640462 1
1.10144430758828 1
1.14416390474964 1
0.568127334752006 0
0.962297913547521 1
0.800727275101363 1
0.960529908318868 1
1.03595179420976 1
0.937924936015723 1
0.81029270239662 1
0.828312734079129 1
1.30479276502137 0
0.849775483539853 1
1.19738313987158 1
1.08240185541173 1
1.30674308159642 1
0.61209708619029 0
0.966528656972193 1
0.713941694549854 0
1.05186030919658 1
0.981590489870109 1
0.871152863903033 1
1.12013898061966 1
0.852663843536462 1
0.94083806877237 1
0.858251566701227 1
0.831815785083346 1
0.911442707994523 1
1.11939576475312 1
1.09385241747455 1
0.991296877819451 1
0.951137161964874 1
1.13202572422625 1
1.05230119052909 1
0.964083091226105 1
1.04392445728302 1
0.969045557856051 1
0.99471385464049 1
1.01851671429255 1
1.15872989266086 1
1.08800340088212 1
0.91263804214994 1
1.09689075892377 1
0.997109191511768 1
1.07704308942162 1
0.958644690772558 1
0.942882212593273 1
0.984848409818858 1
0.918568206615738 1
1.11537618364371 1
1.17410171694875 1
1.07842971284333 1
0.997300683476451 1
1.0140763743513 1
0.966047635476316 1
0.872983121631963 1
1.02219006017604 1
0.856967899693361 1
1.09236999645424 1
0.81598880940435 1
1.04922214409294 1
0.84883083116955 1
1.10372198920593 1
1.26898137861291 1
1.06663748958181 1
0.792121239101444 1
0.939019256734207 1
1.05516031987467 1
0.98724037508304 1
1.07199317205313 1
1.03321732111012 1
1.03929295168566 1
1.06044612149793 1
0.801344442120814 1
0.900132379709216 1
0.777364380402673 1
1.03600492965576 1
1.02739877521817 1
0.94734685018202 1
0.963252264581735 1
0.982333688290573 1
0.953093262676804 1
0.976422922963955 1
1.01347226193818 1
1.01038331495821 1
0.99780205631718 1
1.12152422396798 1
0.967896560639019 1
1.17232947049567 1
1.0523348489731 1
1.03755125996496 1
1.1506953283625 1
0.701987667141425 0
1.03014647139829 1
1.06737122007716 1
0.957286447620243 1
1.10468538005952 1
0.796390146429909 1
0.775757741613687 0
1.14252226270261 1
1.09308235536267 1
0.937592646451636 1
0.994390866411828 1
1.08394603410839 1
0.881815011358227 1
0.872262247277463 1
1.09944517214839 1
1.16923486012178 1
1.02677511685278 1
1.09677957885999 1
1.07652558900904 1
0.975052311181507 1
1.10882345611998 1
0.970852452726723 1
1.02305002349188 1
1.09263645942117 1
0.769325476557365 1
1.1606792833879 1
0.699827018531301 1
1.18042897890195 1
0.732658645813495 1
1.07620082617517 1
0.952137311252389 1
0.868456119588385 1
1.36515071275295 0
1.020594747501 1
1.02957273597885 1
1.12088549173556 1
1.16311823839811 1
1.09909774615308 1
0.90593861910107 1
0.972271724797913 1
0.744610830030951 0
1.20072566515159 1
1.06796313664076 1
1.08374343148333 1
0.916157391708902 1
0.77750350121657 1
0.897463777966506 1
0.987170309963978 1
0.711060741165065 0
0.984053380803451 1
0.978331942581756 1
0.918463475153533 1
0.910191089118376 1
0.93521111138736 1
0.858131228074364 1
0.977775748182416 1
0.928321981115533 1
0.948321201833195 1
1.04569117135071 1
1.04415458797882 1
0.902703543247766 1
1.22933548097082 1
1.03933001871144 1
0.902407944617411 1
1.09734723739184 1
0.912652775511431 1
0.742225667716788 1
0.916486915712032 1
0.974906818290932 1
1.28223374900229 1
1.00651621428087 1
0.966467712969394 1
1.12161430773174 1
0.980900104529216 1
1.02512468529597 1
1.0359029506706 1
1.04671817164384 1
1.06864787292281 1
1.00543469172694 1
0.984579556178878 1
1.04992764861905 1
0.98237426781742 1
1.05419105689423 1
1.0900688358064 1
1.11681057136606 1
1.11685728382187 1
1.16534406740405 1
1.21895353892755 1
1.02565561809934 1
0.858197520684857 1
0.880792273381948 1
0.920325087901499 1
1.0289203484454 1
0.949819284576265 1
1.03161801192711 1
1.29129672529461 0
0.853864396741843 1
1.04092204704119 1
0.773424610915466 1
1.04645938059615 1
0.8702148158678 1
0.976068107699358 1
0.961369299109389 1
0.975558715496011 1
1.10546083848355 1
1.05745888864327 1
0.857420585938101 1
1.26775411129607 0
1.00223261363766 1
0.89188065430087 1
0.947756685859793 1
1.04744335119162 1
1.08792583663959 1
1.19589460988241 1
1.022340956049 1
1.16082448681628 1
1.03595831063129 1
0.675755243767099 0
0.815255745557312 1
1.02858663676317 1
0.992906829112963 1
1.07067858476831 1
0.89322082750432 1
1.12084941458681 1
1.10188733656097 1
0.849790319253131 1
1.06335606610976 1
1.01474583084038 1
1.00108034354749 1
0.859823453214512 1
0.980918045908071 1
1.17804116692976 1
1.0174045682024 1
0.89849625097398 1
1.01733287775073 1
0.893454418788535 1
1.22664081401688 1
1.13559151852245 1
1.04227864202216 1
0.783598280728081 0
0.981737302043836 1
1.07181129039761 1
1.0386939380984 1
1.01704970984262 1
0.922914137702686 1
0.920863851059741 1
0.972876916355898 1
0.912480740365906 1
0.816136151368206 1
0.932929322570848 1
0.965925220111447 1
1.04066154740393 1
0.933200935323302 1
0.853454273601595 1
0.928040470586047 1
0.861867552594891 1
1.07411020469319 1
0.659352930782204 0
1.22105084696347 1
1.02861513533175 1
0.927894406033385 1
1.121588233538 1
1.03970022366364 1
1.11088842833106 1
1.23428316080686 1
1.08150830601149 1
0.878494903315695 1
1.1963165752807 1
1.29517383387885 0
1.07182363149033 1
1.16676977851429 1
1.1228657587094 1
1.0181960396575 1
1.01861836411529 1
0.997696757760956 1
0.95960965680326 1
0.996389001016927 1
1.20751577981578 1
0.994469907956225 1
1.05979760890883 1
1.04548415546697 1
1.2098439800569 1
0.834208634357538 1
0.932542287284947 1
0.852928615367707 1
0.978736789045353 1
1.00759821064622 1
1.00854199159771 1
1.01907285873479 1
1.01351262015776 1
0.989461611388784 1
1.11625006698313 1
1.15220345321163 1
1.13654540012069 1
1.02557112869302 1
1.12858258891066 1
0.889274017043673 1
1.01368735511066 1
1.00236086513041 1
0.936592954319827 1
1.01537885615149 1
0.905391788854272 1
1.05818204305603 1
0.958283732532224 1
1.06977654730313 1
0.987195873395514 1
1.07373198128953 1
0.876324545526364 1
1.01219142178944 1
1.00799003002881 1
1.01110795119864 1
1.15385053794581 1
0.942893327495801 1
1.06950318327746 1
1.29426340281893 0
0.761323175450303 0
1.1694864447668 1
1.18919563937177 1
0.925047469321421 1
1.03554535311054 1
0.963278491079679 1
0.907766349917053 1
0.988546060708324 1
1.15473023035977 1
0.999577492968719 1
1.02219484088073 1
0.884562522331691 1
0.956171153579074 1
1.16872890575228 1
0.935340984733407 1
0.816288909814085 1
1.01204638389726 1
1.06283234655027 1
0.749066992199199 1
0.890906775181936 1
1.03332893765108 1
1.08670965929071 1
0.954611072297298 1
0.752401667781983 0
1.01550268883711 1
1.08374832799231 1
1.12770128331146 1
0.935510343399941 1
1.04390394474935 1
0.852050482414899 1
1.17185924371225 1
0.987858264077697 1
1.08957312206516 1
1.08973829405186 1
1.33745166143202 0
1.02923726218587 1
0.997808761726119 1
0.87701254211741 1
0.87395791689007 1
1.13844035882374 1
1.03023288200592 1
1.15303479550996 1
0.913009193551797 1
1.24787627374843 1
0.884693710078328 1
1.11372352192599 1
1.15309357337853 1
0.971633476066148 1
1.05797453406668 1
0.949130482083266 1
1.19378981022829 1
1.0105593512543 1
1.15596637876005 1
0.977241014798203 1
1.01774451575457 1
0.963118169509529 1
1.01045883208357 1
1.0913782947554 1
1.10182631793928 1
0.77714901310655 1
0.970741736323828 1
1.07354913335632 1
1.01954373191891 1
1.01602174277008 1
0.977106944662625 1
1.09616880477397 1
1.04310847676897 1
0.972100550097289 1
1.1517625729679 1
0.980328121116506 1
0.966637715799181 1
0.748748512130626 0
1.07204611733291 1
1.00112983332035 1
0.848194398752901 1
0.824600002811058 1
1.12931659951561 1
0.979093516129044 1
0.847286686127583 1
1.20862126640658 1
0.859033447401452 1
0.901111510491014 1
0.980518173150725 1
1.02413567314866 1
1.00547143396587 1
1.14862830611696 1
1.26439141324882 0
1.25611508691833 0
1.08826722286321 1
0.915350191914777 1
0.982202123686344 1
1.04815684897472 1
1.02426432472671 1
1.12590727243898 1
1.15398738133943 1
1.08081935846298 1
0.864847873364147 1
1.18458755290255 1
0.934113485688379 1
1.07702064297361 1
1.39955806775916 0
1.2015068290833 1
0.942545853944412 1
0.86247861124068 1
1.16210992928316 1
0.953300465320028 1
1.0211578283824 1
0.874304239928713 1
1.11495422498683 1
1.12225079972555 1
1.02560076902967 1
0.913049495069275 1
0.916236074797824 1
0.923832160725445 1
1.16503043584934 1
0.946192195622646 1
0.964070912398559 1
1.02965165167286 1
0.976658072005722 1
1.08329550776827 1
1.11092798606702 1
1.03982436834281 1
0.825416207895546 1
1.13287307016528 1
0.882695387936292 1
1.0201004714367 1
0.966322869862112 1
0.889843794068761 1
0.970057320148507 1
1.06629495339871 1
0.914758808110901 1
0.87751564111959 1
0.992715319844072 1
0.801886510737774 1
0.954158650889288 1
0.993200788046177 1
0.978006804944047 1
1.06766846062911 1
0.99812980373535 1
0.770663577535478 1
1.2279094821401 0
0.879095121013744 1
0.83016288789863 1
1.074183926314 1
0.998298783862578 1
0.977272392179729 1
1.25675710469001 0
1.02820066998218 1
0.844808918536032 1
1.24710076366515 1
1.03193397788137 1
0.767670828758046 1
0.989113537747648 1
1.17561309715555 1
1.01434011089645 1
1.00227363776177 1
0.779455251141556 1
1.06720299576017 1
1.02082213348553 1
0.808742258788958 1
1.25802920138584 1
1.05312605753178 1
1.05607075883039 1
1.17453296821227 1
0.854738950838253 1
0.840127470365314 1
1.24365347364621 0
1.13585742728719 1
1.04472117144488 1
0.8792387406941 1
1.01806400661634 1
1.01538688272096 1
0.820699935640675 1
0.752109971997794 1
0.816729525357245 1
0.981604590419183 1
0.862827091584947 1
1.11795036693158 1
1.06030103591115 1
1.1317633489609 1
0.814454538461728 1
1.10904285828345 1
1.02910857141962 1
1.02326007168781 1
1.04514408660457 1
0.929173789736518 1
1.0949149467413 1
1.29292276189472 1
0.841066431330986 1
1.06025472120258 1
1.07434324803343 1
0.894559430901858 1
0.94341288722214 1
1.05207043096728 1
1.20646024417741 1
1.08478613891766 1
1.01989847018992 1
0.954794987453423 1
1.2188105234343 1
1.10240857632895 1
1.14126037754498 1
0.970245629533376 1
1.00330959977454 1
1.08336585560187 1
0.985860276751129 1
1.09784840708209 1
0.866234566148894 1
1.10071912076484 1
0.952136429369967 1
0.907392315302472 1
0.714486308937329 0
0.932403393264066 1
0.897317640633244 1
0.884312479666126 1
1.19911864301774 1
1.04945284506185 1
0.885667151179308 1
1.13307391442438 1
0.718746532817098 0
1.08541342693289 1
0.998308407131713 1
1.00972824169322 1
1.1405754515593 1
0.900888315998906 1
0.82591971790914 1
1.02380627277525 1
0.992437204554379 1
0.963249388175412 1
1.04337101194149 1
0.858666579451813 1
0.993783455002125 1
0.8881957096433 1
0.972056202944162 1
1.00919780445135 1
1.08098007145566 1
0.872019732065497 1
0.961944872880359 1
0.97957859398328 1
1.18781586107074 1
0.64402168630775 0
0.989890116947839 1
1.07166426873234 1
0.9770872128615 1
1.00596776398678 1
1.02342667043484 1
1.00315136093887 1
0.915397173177663 1
1.05219027086911 1
0.770981386822488 1
1.01348385922741 1
1.10262031111964 1
1.00805627322018 1
1.15812812748702 1
1.07869237853352 1
1.26267248385816 1
0.954806842130781 1
1.14959307468523 1
1.01112376225112 1
1.02553166102133 1
1.06934414191331 1
1.12505131995851 1
1.05835512176562 1
1.00570723467469 1
0.99077259651719 1
0.894060955294501 1
0.769469790932729 0
1.15776373466145 1
0.886225383583657 1
1.23930116754035 0
1.14669029871564 1
1.02708790055989 1
1.01720929672639 1
0.929162996027937 1
1.10631900078877 1
1.13515606297973 1
1.09605875120546 1
1.15689701540735 1
0.821050037930374 1
0.842426378675939 1
1.01151491589185 1
0.913466371993436 1
1.05861817466433 1
1.03220260770645 1
1.12311816358912 1
1.06915279265743 1
1.05388088535513 1
0.850221916659142 1
0.993883688036443 1
1.2659206772725 1
0.911233428095844 1
1.05197080849242 1
1.09636503419463 1
0.972866309799218 1
0.772665350899836 1
0.952929903712432 1
1.00634540176486 1
0.823958518878782 1
0.949795442560236 1
1.03267541384993 1
1.16851154976765 1
0.97467552326477 1
0.876953658461467 1
0.889822580893687 1
0.80514682635455 1
0.967881129835393 1
1.18350495188511 1
0.981624622239179 1
1.03392360905063 1
1.14000013890498 1
1.23780516798927 1
0.906347670523475 1
0.994868680694051 1
1.2239319146094 1
0.825638398017876 1
1.0862584331272 1
0.987056778203291 1
0.964895218153325 1
1.10980887297759 1
1.03691733989489 1
1.02092937843714 1
1.14699861736154 1
0.924111590445272 1
1.10011342065906 1
1.14332164396451 1
1.07384856225053 1
0.957840454123 1
0.788607068999037 0
0.823222465675927 1
0.835758606569744 1
0.995278218043669 1
1.05650463465018 1
0.799137431358409 1
0.791161792583866 1
1.1353122636064 1
0.992979380527467 1
1.16253922078551 1
0.999486342380903 1
1.00472914904577 1
1.0703333709573 1
1.02783227752738 1
1.02216583007345 1
0.795927551971215 1
1.22461502866915 1
0.901181226784372 1
0.838453755700869 1
1.09570082433171 1
1.09499005193059 1
0.920202878352076 1
0.98132755710971 1
0.947039091608555 1
1.00507409502885 1
1.03509249197543 1
0.865629555115411 1
0.962158118903933 1
1.05181766803463 1
0.921881578058498 1
1.0150537013553 1
1.04948707334435 1
1.21976669117399 0
0.967916995661862 1
0.852251710931373 1
1.08134282827258 1
0.900713498629428 1
0.995511047676123 1
1.0370220951195 1
0.998168807123769 1
1.18269539848752 1
1.08169301379593 1
0.957678203064478 1
1.23286951668033 1
0.804027048744592 1
0.911950457246691 1
1.06886421751494 1
0.976660304079084 1
0.995188548313509 1
0.978178155230773 1
1.12113605761273 1
0.919164287702756 1
0.959506984959592 1
0.948491560038294 1
1.01651010618264 1
1.05180152816683 1
1.0270023042811 1
0.949341673960837 1
1.34201936128672 0
0.763795881124273 1
1.07622370710974 1
0.915411344348583 1
0.889120080485612 1
1.04237364707318 1
0.997060356674345 1
0.875132872149654 1
1.04933787528002 1
1.0956270232433 1
0.954927916681653 1
0.860576445387171 1
1.09275404411572 1
0.832094638138593 1
0.988336268531388 1
0.981366177330755 1
0.861344108074841 1
0.807701429943855 1
0.982222046681847 1
1.0364199284476 1
0.956493221040039 1
1.15844342697226 1
1.17106127593487 1
1.12718018163449 1
1.02122522972285 1
0.956886826121816 1
1.12167819820514 1
1.06623280071389 1
0.990955122528741 1
1.04162334557677 1
1.13409462631467 1
0.907217309081341 1
0.972233607605455 1
0.939547912862932 1
0.976789808838417 1
1.04051435956444 1
1.11555986508858 1
1.20742059229014 1
0.825844246028197 1
1.0008552080916 1
0.842991168744775 1
0.901684506360267 1
1.14297408967933 1
0.981096037016377 1
0.976454179185317 1
0.831125793795787 1
0.947805185466937 1
0.871131608710184 1
0.864842596257907 1
1.00377841954525 1
1.03999666911436 1
0.884230839471342 1
0.969014021866775 1
1.02050320581296 1
0.951749581265786 1
0.811918741708468 1
1.0309339705559 1
1.09028663982723 1
1.02571975360347 1
0.857188858135297 1
0.914050589247718 1
1.05446219013542 1
1.03032574808805 1
0.736311660274242 0
1.01598426028785 1
1.00019946965046 1
1.06144869602704 1
1.17001963652886 1
1.04807617173314 1
0.994750599517058 1
0.904023496611587 1
0.989711089612472 1
1.19307689543569 0
1.19640486485973 1
0.840787902785567 1
1.2004859147812 1
1.10063515954883 1
1.03105150552831 1
0.912434736829935 1
1.12364004273395 1
0.731811097204754 0
1.04239230015938 1
0.961607197911012 1
1.13596410715092 1
0.981130210676114 1
1.14243462139186 1
0.973386485050911 1
1.0664031539678 1
1.07263857067679 1
1.00057087179537 1
1.1078640300169 1
0.899169794217857 1
1.10580669236071 1
1.03465468576692 1
1.18479097176233 1
1.0154186360483 1
0.944966167579411 1
0.835650451846578 1
0.998665383919336 1
0.980021130420806 1
0.971966481234876 1
0.991089014985534 1
1.00666753871276 1
0.886776281456033 1
0.754665117898842 1
1.12427033996802 1
0.941256805545569 1
0.98278294309651 1
0.858369011944744 1
1.17000374506068 1
0.948811524620112 1
1.13439034757342 1
1.25565896549514 1
0.866755583338757 1
1.00322298024089 1
1.08786958314964 1
0.907357039711105 1
0.98234674494326 1
0.967871707665252 1
1.04579768866737 1
0.847751918679493 1
1.06438718328241 1
0.829076345857031 1
0.775011203000193 1
1.17996316201266 1
1.02173096360167 1
0.956749807880414 1
1.0580498325395 1
1.09060013065753 1
0.974932527808415 1
1.16172807020295 1
0.90502643329752 1
0.889666961557441 1
0.803734829954328 1
1.08596172650248 1
1.15150783602099 1
0.995061920287221 1
0.944593231536045 1
0.941043394382003 1
1.05489490094614 1
1.06640369864835 1
1.01904431719077 1
0.89278982962559 1
0.884546283085425 1
1.08343792779904 1
1.06359045966469 1
0.834912376134307 1
1.25000342319903 1
1.10893009624111 1
1.12368221292101 1
0.964663964608638 1
1.07980488081662 1
1.1116072986761 1
0.997702128808294 1
0.973814076300699 1
1.04193593522807 1
1.09862851468434 1
1.03761160474507 1
1.10652490791179 1
1.12384711938814 1
1.06562698202795 1
1.04694080885697 1
1.20410839274863 1
0.938156567945131 1
1.03352512361521 1
0.822538775002451 1
1.25090365324261 0
1.13281911503486 1
0.945052969770069 1
1.03666843043685 1
0.813489752735263 1
1.0936445448597 1
0.944057839549659 1
0.874946935094602 1
0.994391456470652 1
0.993956577595102 1
0.937050859939447 1
1.00514772202942 1
1.05483488236259 1
1.06750376943026 1
1.10140181402051 1
1.03240113017799 1
1.05312696994279 1
0.994896728135619 1
0.955612350086105 1
1.02632704418017 1
1.06425166648899 1
1.08397115597285 1
1.16605871813143 1
0.792237577111104 1
0.983414322260272 1
1.04668892687659 1
1.09669645574732 1
1.11030314296697 1
1.10706713393391 1
1.21237593905068 1
0.985888574904234 1
1.09784932329036 1
1.0715362528136 1
1.05896878559365 1
1.03325779466994 1
1.05101616269132 1
1.15235176783863 1
0.939630738153533 1
0.91026817659759 1
0.884287254514815 1
0.912213075211402 1
1.22475488879903 1
1.08703779689281 1
0.695471684394303 1
1.09260525165393 1
0.970241771178516 1
0.940146176558452 1
0.993860877863022 1
0.925900744411291 1
0.923376484532043 1
0.922598600751112 1
0.982328672775369 1
0.927852699852499 1
0.789344142084399 1
1.19101657888522 1
1.02132326469065 1
1.00169849826396 1
0.738079823666818 0
1.09605723977812 1
0.961815117723079 1
0.978312778437022 1
1.10314188507461 1
1.2848144651443 0
1.04371279166273 1
1.09247135751726 1
0.955722760852819 1
0.86338040566889 1
1.19675361150346 0
0.94885415989054 1
1.17467720038039 1
0.743328529466421 0
0.820586010016824 1
0.887405481862271 1
1.0208638557991 1
0.942243494536126 1
0.943220741905357 1
1.14597392485496 1
1.1811714714656 1
0.787011571186934 1
0.970324776889155 1
1.24476683845257 1
1.13570126302229 1
0.821929671976869 1
0.908327749855728 1
0.811505720210085 1
1.02078328089945 1
1.10535695448347 1
0.969416855560369 1
0.97915781606652 1
0.745010359303815 1
1.05606479060011 1
1.02515329691148 1
1.01213090306442 1
0.856228727809023 1
1.17658054197948 1
1.0307512724171 1
1.09462148260879 1
0.99414651282249 1
0.989657175048389 1
0.673243281461978 0
0.897075932601984 1
0.909397276308615 1
0.879090779116399 1
0.822930361568824 1
1.15176065589163 1
0.925646919703913 1
1.02041272908037 1
0.883748502424393 1
1.15663567215588 1
0.977857239699109 1
1.10865485335397 1
1.05602948434195 1
0.86865429722384 1
0.987612747737841 1
1.04801198323755 1
0.844746347802911 1
0.873968384223426 1
1.03732530145895 1
1.07538056030672 1
0.988129404720441 1
0.857231079533648 1
0.973908153285209 1
1.03543983150085 1
1.09930544691964 1
0.723734495987625 1
0.920159774792338 1
1.07419870944225 1
0.911954333723337 1
1.02648605912214 1
1.0161032467055 1
1.06037070044539 1
1.01644541181711 1
0.912021980762042 1
0.986529690849991 1
0.976153274622802 1
0.95471365369673 1
1.12042428505043 1
0.784665956709461 1
0.99164952131263 1
1.26046025994985 1
0.750897828235723 1
1.07175807252508 1
0.920378633344091 1
1.09250094776152 1
1.10453578134447 1
1.20093657561053 1
0.891888900194365 1
1.06884636950469 1
0.949979322097916 1
1.28789866268166 0
1.05048892730991 1
1.13436136628749 1
0.939194064967072 1
0.963586886512421 1
1.1413435766472 1
0.925259696798742 1
1.09669025060889 1
1.03348067714132 1
1.14380749787078 1
1.20938524498065 1
0.655853560436082 0
1.1805286244622 1
0.963681136502113 1
0.66116253886872 0
0.914242662398605 1
1.05003251645564 1
0.82524844480797 1
1.00959654138366 1
1.06450302139624 1
1.09640070307382 1
1.10781125628411 1
0.911373857349133 1
0.829900967228629 1
0.937645854528594 1
0.752415007076661 0
0.87344403935296 1
1.11521942675966 1
0.954407515907569 1
0.763096195886257 0
1.08397233750794 1
1.00892431605028 1
0.957686595498015 1
0.934728493844288 1
1.01900991591562 1
0.982451212764953 1
0.879982028816584 1
0.9682412431647 1
1.06779424300666 1
1.066570683392 1
0.984878477365828 1
1.04930372419765 1
0.947318171871804 1
1.09226720247433 1
0.728769383534894 0
1.1054913724791 1
1.13331458027349 1
0.963153022019688 1
0.988568455595836 1
1.23863784537563 0
1.02803727682113 1
1.22889709312234 1
1.06199603354329 1
0.949985484219186 1
1.11983410749286 1
1.14115922730818 1
1.12786515042767 1
0.905833739038631 1
1.03337929592779 1
1.09669679896964 1
0.890316373170459 1
0.883553103939145 1
1.05232403121084 1
0.797543251520674 0
1.24366773109931 1
0.711707811576251 0
1.05447973063531 1
0.933170106981674 1
1.04319917076515 1
1.11337369257294 1
1.16087259874895 1
1.12459801400405 1
0.950615631328563 1
0.894212349155174 1
0.874818537725295 1
0.898417702179525 1
1.0904710546986 1
0.984207313469731 1
0.994035519134357 1
0.83937114104339 1
0.995318417156533 1
0.806509288721985 1
0.995302206501096 1
1.06106393406406 1
0.716363804326296 1
0.962299614992786 1
1.00425983927829 1
1.2529701776107 0
0.76600828184906 1
0.896241834083894 1
0.993600775480168 1
0.832890315136085 1
0.870726058537983 1
1.07930099332382 1
0.785326010731545 0
1.03449017771021 1
1.17049734557964 1
1.07551610445213 1
1.08776976104922 1
0.950671413811962 1
1.09924828610043 1
0.923600203131858 1
1.03600120897278 1
0.91649447724309 1
1.18249867271737 1
0.866403246494314 1
1.13281842670628 1
1.06306081930775 1
1.088006773094 1
1.02569510793052 1
1.04046010334892 1
0.90193580796475 1
1.16005586073256 1
0.996682331435732 1
0.932992378004755 1
1.23063307673421 1
1.02450833340751 1
1.02140168983688 1
1.01703695524905 1
0.905015307191641 1
1.06293377424385 1
0.912680069388806 1
1.01621107340034 1
0.921567177587163 1
0.99721181536624 1
0.880819308717033 1
1.12660855825712 1
0.982750742146847 1
0.791712316989714 1
0.950908225297197 1
0.879047049951605 1
0.96295273021461 1
0.929864586862621 1
0.80492061041088 0
0.995545575469993 1
0.865318168458498 1
0.95974415168114 1
1.08378205446065 1
1.1279104928166 1
1.16219352391858 1
0.774007332298515 1
1.2622026468884 1
0.845840645736521 1
0.965053369524223 1
1.15043038905111 1
0.955535507409286 1
1.3815809078357 0
1.09720543316007 1
0.977433672965717 1
0.938452389420521 1
0.890460719913983 1
0.972072751562667 1
1.08800878424992 1
0.810104341001798 1
1.06488529026812 1
0.867785706545786 1
1.15307017087757 1
0.821912063354796 1
0.934140847641878 1
0.948989895902276 1
0.892924113103269 1
0.939326163610282 1
0.95804760050997 1
0.893354102128182 1
1.15923614494255 1
0.893778546892263 1
0.960054329613587 1
1.06273035448877 1
0.962960726457958 1
1.08320275796169 1
0.975357853072707 1
1.13779672078338 1
1.31451896959613 0
1.13782866399456 1
0.919937292842318 1
1.06118752723958 1
0.834299684999801 1
1.16762681995038 1
0.88188005984896 1
0.760068295460674 1
0.967406724574234 1
0.918106229298563 1
0.953677148066771 1
1.18555515390933 1
1.01276155606125 1
1.06889340705402 1
0.959758599732104 1
0.916757476231305 1
1.06391279091872 1
1.05365199032798 1
0.945176244756398 1
1.14839024971714 1
0.988103761686485 1
0.904249448067675 1
1.10211058215704 1
0.909308479915966 1
0.910255029839481 1
0.914366398318203 1
1.03182721842622 1
1.07867739152042 1
0.96582521267223 1
1.09259688717886 1
0.966982792665236 1
1.13521890071612 1
1.09099363730031 1
0.912104378940097 1
0.761140663055061 1
1.02835611169107 1
1.01653338510015 1
0.953133381635099 1
0.95126506238883 1
0.906112294111345 1
1.09626681298907 1
1.07387396745492 1
0.94852508788855 1
0.946157884652816 1
1.08328152242925 1
0.976630478237733 1
1.04335119215673 1
0.89616527121494 1
0.823220816021828 1
0.974013601861336 1
1.04218564034892 1
1.10793262947641 1
0.987166404881986 1
0.959002096846932 1
1.02448719512141 1
0.90686936683013 1
1.10039815772357 1
1.11092758881102 1
1.268594464492 1
1.04749461677461 1
0.914218589329263 1
0.906113816515992 1
1.06824042693827 1
0.917442307835935 1
0.770081199052505 0
0.993777415156007 1
0.854636532112561 1
0.933614162125837 1
1.0014702974457 1
0.885989187776591 1
1.02300984280303 1
0.861911142928022 1
0.73306364536535 0
0.998236062105823 1
1.22968524337837 1
0.929259812845406 1
0.96024463930236 1
1.02002497491754 1
0.929725028770251 1
0.993507389283071 1
0.998964750175815 1
1.06690991780733 1
0.915113789522371 1
1.07089639012834 1
0.864176858372901 1
0.833792071486658 1
1.06203686737129 1
0.879059423124171 1
1.03719045589752 1
1.22829121790667 0
1.0354678130722 1
0.910431884459362 1
0.992614520588101 1
0.935134482681075 1
1.08361482175668 1
0.978658133137389 1
0.988141084724111 1
0.858524284441558 1
1.12790299108487 1
1.08745349942285 1
0.9958219142102 1
1.05650804120293 1
1.02901463917306 1
1.1749293275484 1
0.969545249987792 1
0.962937665872374 1
0.918114233597269 1
1.05181043647839 1
1.22079745397579 1
1.08850499614757 1
1.0228052484605 1
0.966607182755996 1
1.14499781702395 1
0.847873182576179 1
1.00564107854728 1
0.782096345317342 1
1.09897220640551 1
1.07500684700029 1
0.897965287602528 1
1.07140230794961 1
0.97146327689535 1
1.13528902809802 1
0.903467049074313 1
1.08839329990795 1
1.1532712874718 1
1.05128589814957 1
1.09115679748195 1
1.09410871492681 1
1.01278217792546 1
1.09228412117125 1
0.792528248356974 1
0.983754255698198 1
1.0188479307231 1
0.95775016151438 1
0.78511870684264 1
0.983570131992658 1
0.974202389978302 1
1.09093176187742 1
0.942559283382063 1
1.08370168143339 1
0.860646081001433 1
1.15214158563548 1
0.995533851713828 1
0.951377283999446 1
0.98512708988357 1
1.23467456203986 1
1.04030960733569 1
0.953451611203688 1
1.03325617300147 1
1.08762482100956 1
1.26190033933561 1
1.05297055323909 1
1.11067057906067 1
1.0409793190536 1
1.04611815543533 1
0.979471811687865 1
1.07399729386753 1
1.01874603379373 1
0.980488637670584 1
1.03189457257745 1
0.907909381671885 1
0.964543283441966 1
1.01159516116456 1
1.17919794964995 1
1.00637668289431 1
1.02989460405955 1
1.01352168337843 1
1.03755552046215 1
0.971586162650683 1
0.893844799597665 1
1.07787391453822 1
1.03468033007045 1
0.895918564425403 1
1.00907415038491 1
0.891972094637807 1
0.917222582132673 1
1.07848138705367 1
1.1738108254066 1
1.14807395300042 1
0.987661382738357 1
0.94828916218993 1
0.899824613992511 1
1.02347890083705 1
1.09631903731374 1
1.11946940912139 1
1.12469265788515 1
1.2508844136534 0
0.985166610470249 1
0.959503434347399 1
1.23042022605877 1
1.06569512469758 1
1.07449164044506 1
1.17248149366916 1
0.950777055759941 1
1.11682375344567 1
0.834399191228496 1
0.983535777276091 1
1.04197567105817 1
1.02492531761826 1
1.02681153214853 1
0.888592894599202 1
1.00036611558675 1
0.918664178123053 1
1.04677172221836 1
1.18126649029846 1
0.948128569704516 1
1.27372428012122 1
1.02091568711939 1
0.907210545503773 1
1.02742553039931 1
0.878618220585793 1
0.971876376146677 1
1.09784573555474 1
1.08650379129806 1
0.985517546414535 1
1.1380488405696 1
1.09170327559371 1
1.07399191375797 1
0.975150766607422 1
1.04512817458948 1
0.919466708124346 1
1.14973009257262 1
1.05474991886298 1
1.11141418960721 1
1.10969537117861 1
1.17471707340065 1
1.06294217393944 1
1.15844644208814 1
1.06138034227125 1
0.99826874598302 1
0.901165066237672 1
1.00434417867726 1
1.06019658491502 1
1.0645166654094 1
0.958960322496967 1
0.845348009927343 1
1.05869026158636 1
1.17012841294173 1
1.13155252396956 1
0.980894697382309 1
1.20562825076953 1
1.02107047446306 1
0.987852218637823 1
0.897983130389801 1
1.03974006631797 1
0.971049449089439 1
1.07623553163182 1
1.03504499336911 1
0.870289259963571 1
0.911328812529455 1
0.953158637277939 1
0.904284026196707 1
1.09361744663274 1
0.877624101684967 1
1.01875575380991 1
0.868213035101064 1
1.00417855798551 1
1.09729300144164 1
0.993596580008754 1
0.976681274380161 1
0.983062564133908 1
0.718825913422431 0
1.22386118292083 1
1.00694288620488 1
1.05838229279156 1
1.28103701181391 0
0.99610594578744 1
1.14687744266926 1
1.0763225951438 1
0.918601435404496 1
0.965135888959716 1
0.897096619716723 1
1.03975855442032 1
1.00166329072352 1
0.888797192619608 1
1.0986535556252 1
0.969151193597906 1
0.999427264476165 1
0.982974029361395 1
1.09790051580287 1
1.00252026848939 1
0.991459993746524 1
1.23268196951466 1
1.11149427242102 1
1.1694949944245 1
1.19602935861581 1
1.09314564701472 1
0.996578374523659 1
1.20231246068309 1
1.16310515403375 1
0.95236516764047 1
1.09564635987438 1
0.950839367809424 1
1.0556168418212 1
0.92613279413468 1
1.22214452752628 1
0.828116443030916 1
0.918594496986957 1
1.08682458364696 1
1.0223140335771 1
1.03143276545438 1
0.998432541992459 1
0.997738077671202 1
0.807812517739796 1
0.871445532138109 1
1.12079595574879 1
1.21369063915648 0
0.725787807047133 0
1.07642827489522 1
0.966303420163241 1
1.01549950058667 1
1.04139575808749 1
0.905379779524104 1
0.895612513942311 1
0.964423386166408 1
0.897519917086288 1
1.18893978258366 1
0.920683624310283 1
1.01682180282153 1
0.991041487856296 1
1.12214596943869 1
0.906041162494883 1
1.06281542733228 1
0.793633767956611 1
1.10852047995968 1
1.06604274221709 1
0.907870142578455 1
1.08501756587764 1
0.974637894431836 1
0.856796319540591 1
1.02956948707491 1
0.688867280067393 0
0.846263285475251 1
0.987237039404692 1
0.873638604886172 1
1.03717278722048 1
1.2423303913929 0
0.934410118323153 1
1.05479279778743 1
0.885474283267493 1
0.93136159624686 1
0.953702806971851 1
0.902432029644438 1
0.989245970685534 1
0.93535651342292 1
0.842669814848178 1
0.872034844280047 1
1.08349342297065 1
0.94864392507859 1
1.09181089703683 1
0.833477967757302 1
0.974450639600572 1
1.02923299767886 1
0.872357653141893 1
1.07232196007579 1
0.982023704144584 1
0.980409618241951 1
0.960080174605481 1
0.969486166129937 1
1.09046878390541 1
1.01075983110696 1
1.0389287301391 1
0.824530016691263 1
0.828967824068928 1
1.12678612663163 1
1.12672895388744 1
0.970337726179772 1
0.890754766186616 1
1.06664651467065 1
0.811695623567331 1
1.14197653164667 1
0.875410245628505 1
0.915903827427106 1
0.924972811320863 1
1.0516738181959 1
1.11198446923568 1
1.18435861161809 1
1.2636216318216 0
0.84619333206663 1
1.03234121864898 1
1.27605879102252 1
0.984948269435143 1
1.03498740508097 1
0.879166625475504 1
1.00704651272687 1
0.908859099340765 1
1.00087620751055 1
1.05452117959441 1
1.18106393708216 1
1.00007555188389 1
0.90018797689221 1
1.00229001532959 1
1.00374928960839 1
1.05840640543383 1
0.972395035547897 1
0.899568586105466 1
1.00213850045132 1
1.08491351629719 1
1.01571526557642 1
1.04784223684182 1
1.15539783432955 1
0.97562324383471 1
0.92890778771134 1
0.991518641881395 1
0.726527213087755 1
0.825648651119627 1
0.955553640103985 1
0.837157486646383 1
1.03123736172341 1
1.05212188450366 1
1.04873960274398 1
0.984397354138713 1
1.11420580225252 1
1.03885745062467 1
1.09822271477763 1
0.959247606335131 1
1.07036698698473 1
1.11048113929154 1
0.992569875257538 1
1.0854285818704 1
0.93142986324443 1
0.850336166126261 1
0.913281687751481 1
0.910685903748255 1
1.15298871979836 1
0.785578813947641 1
1.16881783416541 1
1.26800075457489 1
1.10643294995865 1
1.13911246166465 1
1.08519802851189 1
0.979768307529755 1
0.988391804913342 1
0.965468891440992 1
0.801830980873278 1
1.08054743930479 1
1.15223735390483 1
1.33100506413046 0
0.930406619809096 1
1.01899965875445 1
1.18373331335985 1
0.992582556737135 1
1.24399553943099 0
1.02110028534609 1
0.988144789265943 1
1.08791165230312 1
1.16312572436498 1
0.811547179757929 1
1.06449488503807 1
0.90333146566041 1
1.09716487125594 1
1.08494622477991 1
0.965931456771198 1
0.990476037307799 1
1.05261298426537 1
1.23424778235651 1
0.703545543687667 0
1.10568845624809 1
0.859235686880896 1
0.975815333091459 1
1.04995193078316 1
0.803777492207585 1
0.830487003199251 1
1.15109467517123 1
0.902119084790671 1
1.19128554135259 0
0.843047941792103 1
1.27398041211643 0
1.0486224836252 1
0.925661557212898 1
0.951636071569886 1
0.887905114221108 1
0.93846217070247 1
1.07055734998183 1
1.01075591275698 1
0.75588949869 0
1.00554921397867 1
0.945893316740793 1
0.953594660334104 1
1.03304118612652 1
1.00301278098941 1
0.883644355378946 1
0.968331504002728 1
0.919310621012656 1
0.972951110878313 1
1.03895029334421 1
1.15189945161755 1
1.14197438914482 1
1.03445539949305 1
0.859030159921747 1
1.09431955449448 1
0.924228492813613 1
0.961554624522283 1
1.02128539784117 1
0.959615117082196 1
0.920709589171146 1
0.788694779486677 1
1.06862583188126 1
1.05056507952738 1
1.07314462743081 1
1.07451621742723 1
1.00795318741266 1
1.14522743480484 1
0.926765769948419 1
1.06910888583222 1
0.755305389506681 0
0.930356021916722 1
1.02755344617618 1
1.09180511312397 1
0.777273073230158 1
0.911346969205626 1
0.987013029280262 1
0.929567058097404 1
1.00397565278671 1
0.902729409925138 1
0.842542120243584 1
1.05818129573854 1
0.884885878366745 1
0.965133598744774 1
0.98122774251816 1
1.07422658141336 1
0.936982249505445 1
0.900834443053386 1
0.919151834917166 1
1.06816689253677 1
0.998005959407044 1
1.13347239395838 1
0.945095335635201 1
0.862855325493359 1
0.938974430275522 1
0.909981452401229 1
1.09981234201205 1
0.782948195449576 1
0.872415688406779 1
0.703846709849404 0
0.958430524442459 1
0.770476729456088 0
1.0151424176547 1
1.18340670374202 1
0.945469892269513 1
1.059142553926 1
0.890919868845308 1
1.12488390508045 1
1.05012876484015 1
1.09977726595285 1
1.1519498973774 1
1.12362667366602 1
1.03691977857194 1
0.972790341148213 1
0.868537024715958 1
0.683755451577642 0
1.42870611371973 0
1.01700576035291 1
1.103680480166 1
0.957635270506087 1
1.00556935921943 1
1.00275958819978 1
1.21127239224315 0
1.21276160363555 1
1.07704185903459 1
1.02546008331733 1
0.958797825765321 1
1.21278090666293 1
1.06937768747441 1
0.975607514507731 1
0.989603182445546 1
1.20894888659244 1
0.923844464909828 1
1.20514720352666 1
1.019738219371 1
1.00521899726427 1
0.993465883563311 1
1.02465015611657 1
1.057494017932 1
1.01887347792784 1
1.0500640206423 1
1.10843328608485 1
0.858829899031171 1
0.928852068223874 1
1.04989944493578 1
1.09838559228696 1
0.665524830838537 0
0.813969070384669 1
1.04521570144655 1
0.858944758141468 1
0.993368273995325 1
0.841155810345135 1
0.888019446791445 1
1.03020451543581 1
1.28788646130846 0
0.714202573188844 0
0.999756018542624 1
0.841327278085924 1
0.774144168467225 1
1.24974101039265 1
0.768054270454482 1
1.09781807505464 1
0.925403278194605 1
1.09495983665454 1
0.974450319712813 1
1.04249861266629 1
0.9716405836347 1
0.970534662764872 1
1.13807780165035 1
0.945310838485595 1
1.0206936724663 1
0.772570061294067 1
1.08123124264906 1
0.950079908576782 1
1.11204274746287 1
1.00712979667344 1
0.877864647265242 1
0.890624839821977 1
1.10100600668603 1
0.988942541362354 1
1.05526279064603 1
1.04731879182004 1
0.949978342621006 1
0.9941137552544 1
0.922552821643138 1
1.14918379060339 1
0.750523757540378 1
1.12105741351919 1
0.914558613259038 1
1.09156630513902 1
0.924569622559901 1
0.869631453294506 1
0.996677388085413 1
1.39232111727476 0
1.1854260510134 1
1.02354340695611 1
1.06828857404843 1
1.02781855353879 1
1.15071259366148 1
0.832122430361503 1
0.953559679773027 1
0.981586578235715 1
0.759753034685827 0
1.14750490288029 1
1.13404896267418 1
0.734349532027005 0
1.19393110596827 1
0.906341818239879 1
1.11524070741868 1
0.907074644215739 1
0.977297971715036 1
1.01315236420626 1
1.07947337668443 1
0.9797728749732 1
1.19309650801005 1
0.844818869098566 1
0.902672152779432 1
0.781469580029613 1
1.10272916751226 1
0.94555386695176 1
1.24373607670943 1
1.27480376963607 1
1.01435470426741 1
1.14678542378711 1
1.17887678486391 1
1.06136073076727 1
0.95922716481755 1
1.17492553892707 1
0.958855278148818 1
0.914428726507656 1
1.23622819829782 1
0.984214629096897 1
0.90831912566568 1
1.10967490131166 1
0.856175544280876 1
0.875339698387401 1
0.939020087411186 1
1.13229025911744 1
1.16867285009019 1
0.965795813520443 1
1.02509753225771 1
0.790635318032895 1
1.06903399827467 1
1.0964166144627 1
0.724779145745531 0
1.08725134954014 1
1.01346399062693 1
0.989774372953111 1
0.930649932462859 1
0.938328344588475 1
1.21944172821272 0
1.03284145935502 1
1.00790128547428 1
0.875009432304758 1
1.02042831276116 1
1.01458161543869 1
1.04406794804464 1
0.964657591362709 1
0.976224238736108 1
0.976268792260344 1
0.908175522770109 1
1.01220892519226 1
0.973342219712808 1
1.12178868443642 1
0.922854407163889 1
1.2351803027671 1
0.94980314633626 1
1.08456636243894 1
1.16521684595312 1
1.03945698206669 1
1.0819652162951 1
1.18102968959423 1
1.02592213906602 1
0.776028717670187 0
0.872036846061865 1
0.869031733057569 1
1.0154240473455 1
1.18626410348346 1
0.897506000891109 1
1.02401910492482 1
0.9621218108512 1
0.977342767659844 1
1.03350036628955 1
0.961635195722834 1
0.821972306432701 1
1.17868378709373 1
0.805473872505818 1
1.05502877612261 1
0.881220603791001 1
0.998321094009503 1
1.06206853585608 1
0.881118631184235 1
1.18057796585347 1
0.746976821085448 1
1.1732867491681 1
1.06590661171821 1
0.98119949533705 1
1.09693437211929 1
0.926714166489931 1
1.25746399320367 1
1.00903646607468 1
0.752799890533529 1
0.873891775759742 1
1.14652011793711 1
1.05414282854972 1
1.04102066735147 1
1.05308091999381 1
1.28381003674159 1
1.00237926764757 1
1.0289839560358 1
1.1163803615411 1
0.715116528527496 0
0.865813134888946 1
0.926954319105612 1
1.12308863118541 1
0.926080375760195 1
1.11391911076847 1
1.02839144939069 1
1.06973156658412 1
1.14510252901804 1
1.01223011430592 1
0.890610753046593 1
1.19792120735911 0
0.791575912658512 1
1.06680412768788 1
0.960212549100448 1
1.03465461252462 1
1.12837017320852 1
1.08763746687895 1
1.04220034910832 1
1.00952016485374 1
0.906849161482347 1
1.00400086668522 1
1.1928699442398 1
1.03436043897433 1
0.988502023176968 1
0.810646927801772 1
1.14025870154406 1
1.22548182681649 1
1.0832679252238 1
0.821448431195843 1
0.96415823387345 1
0.779183261811241 1
1.02946139260455 1
0.909051049634809 1
0.98242897387398 1
1.06166475248782 1
0.982189218589539 1
0.967110650618623 1
0.976850803211454 1
0.843105075501984 1
1.0213533860004 1
0.982613513410407 1
0.875657550896254 1
1.03371259887248 1
1.15712273020411 1
1.01178748570933 1
1.00048154405936 1
1.02789682886332 1
1.11013794061987 1
1.06376235023486 1
0.998100531292188 1
1.15395309590485 1
1.06308940321011 1
0.885642282148282 1
0.866387536967448 1
1.11056265424121 1
1.02082116643927 1
0.932416027378857 1
0.871604180948327 1
0.970562657584261 1
1.13532587788481 1
0.89400524799945 1
0.759979660366667 1
0.939219161785313 1
1.06107918715142 1
0.978737750925828 1
0.941620536764485 1
0.887761230935507 1
1.09741580448159 1
1.12712027099025 1
1.01294011108607 1
1.02906176018196 1
1.0367654639759 1
0.848452999505909 1
1.05391784766149 1
0.95250742513515 1
1.07545883642711 1
1.02764453652617 1
0.980502727402918 1
0.908214878762013 1
1.04169237978102 1
1.01617078507425 1
1.13790945020239 1
1.08780162464241 1
0.960482232053225 1
1.10696900240924 1
1.03535281576139 1
0.940619279504571 1
1.063603126448 1
1.13744698012403 1
0.813805808824037 1
0.755589620663349 0
0.88016257476187 1
1.41238417093128 0
1.07647121835072 1
0.950174123680258 1
0.848291564230783 1
0.871262885973291 1
1.06353885645128 1
1.04560441331796 1
0.899446649762022 1
1.11288897404509 1
0.98602441648976 1
1.08846384930137 1
0.905048683121541 1
1.06072161168961 1
1.05253709197231 1
0.8903692413576 1
0.766334742570704 1
1.04988529964892 1
1.02432322041523 1
0.856065815240482 1
1.10498224123851 1
1.05980006494268 1
0.973793502446313 1
0.965668525494774 1
1.00670912265486 1
0.993483632928533 1
0.95181945272864 1
1.00220882890097 1
1.07431682549315 1
0.956647142602368 1
1.04058213574002 1
1.26633763838335 0
0.928471990958179 1
0.98077972351392 1
1.02331201871532 1
1.04735461311832 1
0.957812008240181 1
0.772383201669025 0
1.071725210209 1
0.82734387861691 1
0.798348902860344 1
1.07240667004619 1
1.15995147857799 1
0.925184467316553 1
0.999447141624424 1
1.01918620569114 1
0.9206656519997 1
1.00749491234968 1
0.839965298719884 1
0.965461687343192 1
1.04267086226154 1
0.840289868479539 1
1.00911323451461 1
1.11563418191094 1
0.843022020271385 1
0.943096348091542 1
1.1838493914588 1
1.09207456157972 1
1.0648309645688 1
0.893547119422039 1
1.07560271190435 1
0.925107645214924 1
0.926747044686231 1
0.936298913432147 1
1.07304064826592 1
0.972399392162354 1
0.987435979576705 1
1.16180609913651 1
0.975583037653382 1
0.877888660740989 1
0.931985698236409 1
0.916856334386992 1
1.14374680763106 1
1.01114345049478 1
1.01064012803443 1
0.852502835779355 1
1.06815279603906 1
1.00840478502031 1
0.929926536839182 1
1.0535754726202 1
0.604145251876942 0
0.990806192615467 1
0.843017371897858 1
1.09527327890912 1
0.872427252520063 1
0.802639026647712 1
0.98814557878386 1
1.05021102668719 1
0.971703999296723 1
1.07904738131261 1
1.09811060920472 1
0.983260055828438 1
1.16004480552815 1
0.782452015033908 1
1.00942745743249 1
1.03270020487089 1
1.08449294711218 1
1.06659221615399 1
1.13057335881346 1
1.20465118457414 0
1.01795756341961 1
1.09232699865428 1
1.00235735484269 1
1.15569422320278 1
1.02256907854515 1
1.09027177359596 1
0.763421009557566 0
1.15239741583481 1
0.928840725634856 1
0.991290069719521 1
0.995136203751311 1
0.964664116394115 1
1.09825993719017 1
0.979097609769155 1
0.831570281025529 1
1.05291033524046 1
0.867576094257047 1
1.03687616291932 1
0.930718484980795 1
0.961629590580802 1
1.00384730082986 1
0.909223487758494 1
1.00705668186429 1
1.03599992819264 1
1.17443103262839 1
0.949063091040699 1
0.888526800493817 1
1.04610226736302 1
1.04769624396979 1
1.28694246094238 0
1.095868378628 1
0.805723152217212 1
1.18333530069225 1
1.02411948040205 1
0.997949084626092 1
0.802773170894009 1
1.13686696890463 1
0.831107048970894 1
1.15548213931126 1
0.91959049139881 1
1.01701547953496 1
0.716000606166672 1
0.712606845573123 0
1.09738801831893 1
1.30284888949722 0
1.06282300920916 1
0.860111979382754 1
1.16051664197838 1
1.01340227621926 1
1.15301865222357 1
1.12635798511299 1
1.24460206864845 0
0.8404518695188 1
0.828082775832936 1
1.12827296516751 1
0.745357049807986 1
1.17896643428888 1
1.104738578495 1
1.21569847750153 1
1.10793708663963 1
0.955468349963495 1
1.09048673956084 1
0.950197570828585 1
1.03998183351033 1
0.91256581201447 1
1.12107911607182 1
0.98748338885248 1
0.80155241720267 1
0.851364161075684 1
1.34709892695138 0
1.11302800816722 1
1.02370711204109 1
1.06035291385564 1
0.841899316405071 1
1.11466407920235 1
0.902015057890934 1
1.15065092896443 1
0.805312418242698 1
0.992816101424464 1
1.0826450631502 1
1.06970277988808 1
1.18083351408253 1
1.07410261677428 1
0.795890740919304 1
1.13870924312249 1
1.01476548566067 1
0.89860883213678 1
0.983097798738716 1
0.92022919879242 1
0.959508273416917 1
1.09873533622566 1
1.11152923095992 1
0.921305380341569 1
1.0200482629596 1
1.07757892379696 1
1.24401599706995 1
1.03534566629608 1
0.932873963607267 1
0.922803302797651 1
0.915758362265002 1
0.977674658704177 1
1.18929867926213 1
0.83733136587779 1
1.29331088375875 1
0.93385434727806 1
0.962637863658421 1
0.947914008011256 1
1.0995271416281 1
1.15245898557057 1
1.30767414181224 0
1.03193375888716 1
1.07384171274403 1
0.946167562903319 1
1.06980827268165 1
0.912454896957382 1
0.649289495434334 0
0.924153704847644 1
0.934823652046202 1
0.96453761083847 1
0.879709765788084 1
0.775627080884436 1
0.973748542673848 1
0.850879305342398 1
0.697961696458048 1
1.09241520773429 1
1.15474466090541 1
0.988947673168582 1
1.01370258322451 1
1.05028229683081 1
1.04912337631449 1
1.17617127622643 1
1.01279000615709 1
0.981492835915619 1
0.788159007898001 1
1.06819342079414 1
1.10061545386663 1
0.966542973193688 1
0.948136063662267 1
0.992042884064025 1
0.939602008129434 1
1.10763809501671 1
0.726880496457397 1
1.14062911351113 1
0.96005091427162 1
0.981373707709533 1
0.864316920675278 1
0.982542417860851 1
1.07332679501286 1
0.816212184735805 1
0.779703336371744 1
0.995850099729752 1
0.74416650735803 1
0.967148704224487 1
1.13986584956845 1
0.973913250937761 1
0.972580358341612 1
0.978825667891527 1
0.933773642041478 1
0.803587424546973 1
1.0909764491106 1
1.17747591116564 1
0.976530162771775 1
0.976544474857667 1
0.984978023915143 1
1.3138625443021 0
0.902425716001451 1
1.03231600617565 1
1.12007255165088 1
0.86448643817773 1
0.98190492261741 1
0.880458654594075 1
1.06231453036672 1
1.16722276192793 1
0.980247005910149 1
0.990781913020806 1
0.980509186977922 1
0.922904164321076 1
0.983571749040658 1
1.09830764454619 1
0.954716274421627 1
0.976724042900507 1
1.02884060369973 1
1.13816133428941 1
1.10064235951011 1
0.922000777612878 1
1.07004573092727 1
1.22669362969721 1
0.893791239436002 1
0.961664363037733 1
0.97610686545522 1
1.04066235021981 1
1.18978898136292 1
0.959318265063981 1
1.04968852816917 1
0.877777321149878 1
0.979918516968489 1
0.831008056178742 1
1.09352457353374 1
1.0366773603586 1
0.859990264064675 1
1.14273748282271 1
1.07167023394277 1
0.844633093414897 1
1.08051104485707 1
1.14436669257802 1
0.939700623521043 1
0.624509017593383 0
1.09289475660131 1
1.16266669470592 1
1.06986477414133 1
0.962009177022163 1
0.855629491579654 1
0.863203609145317 1
0.911167560417871 1
1.04227769719303 1
0.868801212605069 1
1.29988567880754 0
0.946057609132034 1
1.07946723091291 1
1.08812562508737 1
0.908920025064909 1
0.726016726856293 1
1.14221078894484 1
1.23117065962684 0
1.06183549437207 1
1.1935854420929 1
0.700863613202483 1
0.997219115764228 1
1.05835545221739 1
1.01998917912148 1
0.907924691453134 1
0.945682714060871 1
0.945206799255619 1
1.14112475231829 1
0.950376890011903 1
0.884858351693466 1
1.04245741046749 1
1.04551954270223 1
0.920168223680635 1
1.08914872166069 1
1.09933758207104 1
0.795133949214579 1
1.07901732306953 1
1.13049872759129 1
1.07385536250036 1
0.923225544698478 1
1.08693127522293 1
1.21514921434492 1
1.08054317358093 1
1.10818131906542 1
1.16583652981742 1
1.04181817267074 1
0.919527837753507 1
0.859747009608859 1
1.07026609188015 1
1.02649117369873 1
1.03000369775939 1
0.916958898826384 1
0.934225261697049 1
1.11824509890148 1
0.887902981148166 1
0.841402018760094 1
0.942926984480016 1
0.997897410252139 1
0.996376368145566 1
1.11503787291812 1
0.852923278517001 1
0.948074470384034 1
0.935991616587844 1
0.845291436611539 1
0.852252090302797 1
1.10050256619036 1
0.911030151274942 1
1.12675473915278 1
0.804116500909512 1
1.03900941369907 1
1.01764908410853 1
1.08231791323036 1
1.38894410851772 0
1.23704175346585 1
0.985461671645246 1
1.14082911805748 1
0.964495451201366 1
0.987845549979754 1
0.98692829569595 1
1.11319055771739 1
0.873663807044841 1
0.864127724126586 1
0.884327188455229 1
1.00161156350932 1
1.0187967964012 1
1.14084546211858 1
0.931441511987575 1
0.939373934424932 1
1.08238447506948 1
1.02705515877146 1
0.973048723196728 1
1.01216297458388 1
0.725861463888836 0
0.898240274017976 1
0.866741350419341 1
1.20246126592652 1
0.965862349167003 1
0.990848092608643 1
0.997314312383764 1
0.946681716679312 1
1.06771137292302 1
0.934581850241359 1
1.03957634866832 1
1.00321433943343 1
0.893129477985813 1
1.13458262752624 1
1.06818571267019 1
1.0523951476922 1
0.946941257832712 1
1.17804943972107 1
1.17589262055621 1
0.972228705774889 1
1.04215207625946 1
1.17759877060392 1
0.993508118851575 1
1.06867362596242 1
1.09246722197984 1
1.17568863006669 1
0.962580016849577 1
1.12164723227106 1
1.02633425269828 1
1.04344315306874 1
1.28564627288862 0
0.937602870384305 1
1.1092485765206 1
0.975372135208664 1
0.930434035384613 1
0.856496586183952 1
1.03736954086427 1
1.05731056092296 1
1.03495516513826 1
0.989891077069749 1
1.06542632866639 1
0.982612763214001 1
1.08223427181428 1
1.0774335636615 1
0.964021204750168 1
0.916472471141118 1
0.83718721162356 1
0.97681681119128 1
0.96379600182706 1
1.10652449551537 1
0.919163626821404 1
1.01669046785345 1
1.172648092794 1
0.973992512502206 1
0.952488725287502 1
0.849381749908635 1
1.07379502381305 1
0.780980724568393 1
0.955590720648519 1
1.14312095344787 1
0.951437499394498 1
0.751207453706498 1
1.09913755902189 1
1.19103362595436 1
0.783968205504519 1
0.938815048779523 1
0.740728941309536 1
1.04522325585153 1
1.04542066554251 1
1.13560515631468 1
0.739334454786673 1
1.03813417000817 1
1.06382636582212 1
1.09294410934705 1
0.923463782068998 1
1.17954857901839 1
0.942272115987005 1
1.12867009897145 1
1.22648229734134 0
1.0489639015619 1
0.942597476959697 1
1.01817373374626 1
1.05265140579127 1
0.75880122240711 1
0.8907957171263 1
1.01093967570833 1
1.19492568493608 1
0.876503213508603 1
0.950324607816934 1
0.938347673475727 1
0.976802848335036 1
1.17407455586038 1
0.978161223964976 1
0.941650799200485 1
1.01580671051134 1
0.998053020550388 1
0.992478932940789 1
0.896963431642682 1
0.977888176885244 1
0.890775051935964 1
1.16744303369456 1
0.89778192421736 1
0.957887588232416 1
1.0485812261423 1
0.953818963006069 1
0.826209874486413 1
1.15523990119416 1
0.995620185159835 1
0.912183389569365 1
1.09472286774951 1
1.13637349567698 1
1.27788035986658 0
1.1180553751034 1
1.12951612843124 1
1.10502691267743 1
1.04390363631972 1
0.956601472378039 1
1.25829641227795 0
1.02248223182988 1
0.991464510917378 1
0.828551713468935 1
0.772269462246627 1
0.848365525874745 1
0.970490610653952 1
0.772385899262216 1
0.928086691727513 1
0.80637092375563 1
1.02761389719539 1
0.938043690852826 1
0.93913081681793 1
1.05283567982903 1
1.05925287229863 1
1.1735655497327 1
1.05195704161508 1
0.845718727419841 1
1.04544225066106 1
0.70524448038799 0
1.20954273674313 1
1.0305646720514 1
0.823333218195182 1
0.95824729193172 1
1.03133695007254 1
1.0199440245966 1
0.975930093667259 1
0.930871003311592 1
1.06145197857162 1
0.93111441614921 1
0.888630166682397 1
0.904612272683583 1
1.02751408755382 1
1.06032965102921 1
1.35179182286061 0
0.871782795990215 1
0.849015393911398 1
1.0077480981401 1
1.0309349632723 1
0.954800900909426 1
1.03084048742912 1
1.20080635473996 1
0.933365609659732 1
1.07066975202965 1
0.97519126906064 1
1.20587525858222 1
1.00410446250814 1
1.01247913605448 1
0.934954031080108 1
0.871589603811267 1
0.89716090003512 1
1.05232765782073 1
0.883138173802465 1
0.691894674279986 0
0.921406190614167 1
1.01263683147417 1
1.13394770263527 1
1.03083895747352 1
1.14303701947142 1
1.08302271408385 1
0.950322751477554 1
0.923638385185036 1
1.07065948725698 1
1.08747710897609 1
0.972854275354371 1
1.04928348524529 1
0.945868547398494 1
0.90832600741093 1
1.05904341439784 1
0.86553042002221 1
1.05916059228766 1
0.832427263566026 1
1.1356883850132 1
1.26390554001568 0
1.27220270182225 0
1.07903831345437 1
1.04840426722637 1
1.04277294178146 1
0.934057939571743 1
0.931280334555619 1
0.87046848973148 1
1.1425883540595 1
1.08465129634275 1
1.28608098067908 0
1.32988314422406 0
1.0379519464946 1
1.08549035602704 1
1.05650183469792 1
0.984430514975606 1
0.910217181662259 1
1.00054278299779 1
0.96982337152795 1
1.21460517030844 1
0.99407600477808 1
1.04674633942409 1
0.918728434008379 1
1.0342076190095 1
0.88892260352786 1
1.04680760922269 1
0.864987023218506 1
0.842055702668916 1
1.12686203170935 1
0.926452467576438 1
1.04125907377331 1
0.783328245352179 1
0.891905842943271 1
1.01128284832653 1
1.12110480122132 1
0.96685862686197 1
1.0155685232985 1
1.04588561445688 1
0.882622998859073 1
1.15177689293267 1
1.09201807836181 1
0.866663345822004 1
0.837689562678788 1
1.1641105062843 1
0.959999189546077 1
1.13827063719558 1
0.980818820340311 1
1.00936585136965 1
1.13282913264391 1
1.07873195532822 1
0.897601019348235 1
1.02673144996061 1
0.92789998219183 1
0.94942265663639 1
1.045681263373 1
0.939554608861751 1
0.965816254536216 1
1.00845268549458 1
1.12719752604959 1
0.928798291053332 1
0.789101538671354 1
1.04022035088562 1
1.09164906170255 1
1.20350452051079 1
0.951015779866205 1
1.19368928435923 1
1.0940860615105 1
0.807734679257808 1
1.00509979489042 1
1.033172960646 1
1.15407452561338 1
1.12803366807182 1
1.22604231201461 0
0.736375963626968 0
0.995706091798297 1
1.20701042237751 1
1.1279895869978 1
1.22254494605017 1
1.26500042069717 0
1.09428257707561 1
0.935194605135238 1
0.877324390907051 1
1.15620217773792 1
0.829403979964978 1
1.03401169775512 1
1.05191761191712 1
1.03775194847051 1
0.751845799998223 1
0.961132302184258 1
0.98946519497961 1
1.04075492902784 1
1.24851878289029 1
0.997337973482966 1
0.867976320105281 1
1.00689297186065 1
1.03358671798834 1
0.952061996344289 1
0.905472633522795 1
1.10382232442511 1
1.11426487812293 1
0.852774122299697 1
1.15431538883383 1
1.08117474953758 1
0.903444955172407 1
0.890195519263974 1
0.704621655534415 1
0.917439829908398 1
0.913375543985864 1
0.874090040677459 1
1.23233344624467 1
0.97182936040587 1
1.14159784753249 1
1.04533892012648 1
1.00212430767636 1
0.931376432704341 1
0.934154207760731 1
1.25314607164718 0
0.93850927823846 1
0.962855108275531 1
0.884879567926993 1
1.0664730393693 1
0.927928950621887 1
1.23927940824617 1
0.951202544077115 1
1.17360855523007 1
0.991650429545649 1
1.09132769362031 1
0.834086773210598 1
0.827329815141706 1
0.921118159417924 1
0.897378665736379 1
1.13721636538905 1
1.06234460941712 1
1.232559996683 0
1.04250324012336 1
0.964934895142565 1
1.07302271456449 1
0.834385941215532 1
1.11572519522022 1
0.777418642378322 1
1.05368067879374 1
0.97057862215477 1
1.02996183591374 1
1.10580257444625 1
0.893534243992256 1
1.02272248852474 1
0.745293806181873 0
1.10785524066417 1
1.21282050162041 1
0.957937987599298 1
0.810166261634342 1
0.966802114356993 1
0.975276551824043 1
1.06063193322404 1
0.882975694887961 1
1.16228338056668 1
0.988209174866677 1
1.02006361807956 1
0.840903163207767 1
1.08630844392486 1
1.27276670567867 1
1.09122877153052 1
0.917844698836867 1
1.01092102244935 1
1.35234671169723 0
0.725621461657446 1
0.980146825802424 1
0.944500602090966 1
0.900763535340882 1
0.921278922939318 1
0.882998370190461 1
1.11047376156502 1
0.94599140564179 1
0.862559152707619 1
1.13342519672992 1
1.10138431538416 1
1.08991853967288 1
0.925876508803075 1
0.927541647262565 1
1.04551133700259 1
0.986012843833497 1
0.91326204520652 1
1.11469871813156 1
0.837078063549305 1
1.03398514619033 1
1.11721258101891 1
0.901871560092341 1
1.1455244279069 1
1.12912488450957 1
1.12381697525223 1
0.869325873001458 1
1.06983758186145 1
0.785052097150112 1
1.09752616684308 1
0.867783603774645 1
1.09293443022864 1
0.988197025137812 1
0.854011296469323 1
0.896247390984628 1
0.941045196849473 1
0.873086917376028 1
1.07948880094353 1
1.08714317924819 1
0.946408202995556 1
1.07774162255057 1
0.861064933464568 1
0.971601937200519 1
0.915628009854272 1
1.02485959219467 1
0.844012526605093 1
1.00834721024138 1
1.20316522660941 1
1.11062159568143 1
0.725163828833346 0
1.06928956413657 1
1.0185373266068 1
1.15735275998962 1
1.00078376489684 1
0.942393879962851 1
1.05065641254805 1
0.934435624257891 1
0.99717845302669 1
1.05842588698145 1
1.00298191141656 1
1.06375580268038 1
1.07046307801637 1
1.02576649146715 1
1.04432910292715 1
1.08211361370617 1
0.932466040837261 1
0.896618210132018 1
0.89073292685318 1
0.872744926323417 1
0.937948794762194 1
1.19279084950451 1
0.750104948102903 1
0.781372354160884 1
0.980795188793599 1
1.03263887765813 1
0.842634675067438 1
1.12668735138369 1
1.04101471038241 1
0.966266516396673 1
0.965880931983703 1
0.794115431861847 0
1.03443032823098 1
1.2060381980316 1
0.883796844969141 1
1.01404830779225 1
0.866519950354451 1
0.925189657202231 1
0.915713067875658 1
1.02523331838504 1
0.922510905054112 1
1.16536395239916 1
0.911515089168988 1
0.908111323404683 1
1.07926723244682 1
1.0888333895266 1
0.884333123476674 1
0.967548896088765 1
1.12514033633238 1
0.966585736213328 1
0.911705888025852 1
1.18609712575336 1
1.08567577838926 1
0.832734395666117 1
1.15003585536605 1
0.906913428410431 1
0.99861460903327 1
1.06242748216595 1
0.979482660208536 1
0.868469489027321 1
1.13634929689217 1
0.873447760739301 1
0.800362561676546 1
0.698465802778658 1
1.19274778594479 1
1.07866279595568 1
1.14231786070782 1
0.989552011455109 1
0.923843385843364 1
1.00470017036653 1
1.1579196132229 1
0.906816300356878 1
0.89027897474178 1
1.10886086679335 1
0.849919459421896 1
0.867477136335755 1
0.82586727893041 1
1.15366362697809 1
1.03414805514474 1
1.05293398764166 1
1.10116179135742 1
0.929888347167669 1
0.907194566094905 1
1.11912193700118 1
1.0340739580332 1
0.912823937588679 1
1.25492936715407 1
1.16555658813238 1
0.963057226452978 1
1.03814626998764 1
0.927591834811804 1
0.919781491993896 1
1.13240324434005 1
1.15826710196303 1
1.02653654661635 1
1.11711832418418 1
1.21650951149488 1
0.959578532295889 1
0.876010558441584 1
0.920175573493674 1
1.26113676890869 0
0.916205922826179 1
1.05566103605965 1
0.784365634388627 0
1.04187663337364 1
0.752944103094093 0
1.03389288116284 1
0.867898812080381 1
1.14194114782387 1
0.779937257796471 1
1.088519102229 1
0.997662067233364 1
0.9514661762013 1
0.964784022667313 1
1.16774757536252 1
0.964278537791615 1
1.08805783381428 1
0.917520474231793 1
0.811902355291226 1
0.844332087814297 1
1.10764399378535 1
1.16451795144295 1
1.06682793414893 1
1.03645439860786 1
0.867025420846715 1
0.808021062646711 1
1.06513954618947 1
1.01069571824932 1
0.967494266853906 1
0.838040350589488 1
0.980290335901801 1
1.00194622738353 1
1.05034210083755 1
1.03903835816564 1
0.946920521335793 1
1.02459556116467 1
0.886463884298706 1
0.990321471805459 1
0.985702312790431 1
0.973677700369533 1
0.983243764724016 1
0.829372667416215 1
0.950330731503346 1
0.950686720762816 1
1.20847701490414 1
0.940075584736389 1
0.873186102009864 1
0.945172889537081 1
0.814442775062992 1
1.00430785150846 1
0.891678475413006 1
0.95950035232283 1
1.02455861341901 1
1.06263631331988 1
0.922623222079876 1
0.822523187813597 1
0.932258381711663 1
1.00874057061063 1
1.10140857425983 1
1.11052464594616 1
1.49190567052304 0
0.759790646093613 1
0.971056520936448 1
1.04792122348562 1
1.15150404964304 1
0.89605358717624 1
0.862269205638988 1
1.12981738257126 1
1.0756841378286 1
1.10431035596083 1
1.07650141081724 1
1.13093743481375 1
1.32963982045388 0
1.12226849823965 1
1.15647134982749 1
0.960866361564066 1
0.873740860824369 1
1.02093950193873 1
0.985403756719628 1
1.07196838302341 1
1.06691157632391 1
1.0682875935826 1
0.907939759371628 1
0.991264101199058 1
0.825472674730464 1
1.07926690829383 1
1.38023382028099 0
1.01162970303021 1
0.886408044003472 1
0.940501154906299 1
1.05957400942797 1
0.964256240271435 1
1.06995790940831 1
1.17099498708624 1
1.07787772940039 1
1.14107007117458 1
1.06183480701154 1
0.970065990338729 1
1.16619298880168 1
0.845521562510202 1
1.13298310072842 1
0.856552098772458 1
0.928196302939247 1
1.12377717609978 1
0.932765499673828 1
0.842310018362473 1
1.17500162591745 1
1.01143486815651 1
0.885870443247221 1
1.15808722898751 1
0.931248061770666 1
1.10052984971472 1
0.903996362553114 1
0.992105823444053 1
0.919755394054224 1
1.08114623045786 1
1.05758048943168 1
0.942220660540295 1
1.04701680644769 1
0.927753980208715 1
0.981030728047491 1
0.796579213471831 1
0.759207998008183 1
0.949874799894767 1
1.23413929100862 0
1.06580175712613 1
1.09193153020023 1
1.01324480887615 1
0.934637939742532 1
0.933774965282111 1
0.970054854253108 1
0.936883640471722 1
1.18789186966604 1
0.815445634485625 1
1.03345305626785 1
0.842497515934806 1
0.981259939472541 1
0.910329019404185 1
0.898955477204358 1
0.964682511066667 1
1.02061712392125 1
1.03553972972066 1
0.931475405505345 1
0.848886999248808 1
0.982059864771807 1
0.92539067942415 1
1.00778718459125 1
0.878337629972889 1
0.848911783052954 1
0.99301483265079 1
0.99283176870521 1
1.0946175384305 1
1.05611356260709 1
1.05466257227148 1
0.843117037374216 1
0.942547132075341 1
0.947910630287239 1
1.0461431536151 1
0.944414726125054 1
0.878482010204074 1
0.826507973360753 1
0.944998789484491 1
1.04185405898772 1
1.09766616956177 1
0.93515802976208 1
1.00735057439445 1
0.929067623124558 1
0.733175698013186 0
0.94590162553048 1
1.01820885290884 1
0.876349947386556 1
1.06195453557761 1
0.963024197599852 1
1.05790378591192 1
1.03823492695336 1
1.1106201076888 1
1.07396423847805 1
1.01576635766321 1
1.27124105108146 0
1.00277857287452 1
0.802410356099819 1
0.949298444465694 1
0.97208575089467 1
0.965196278872221 1
1.13676887775515 1
1.04077361965674 1
1.0609107694645 1
1.06972634638179 1
0.946136485225267 1
0.939551497337846 1
0.890657218459977 1
1.06037642991137 1
1.06448424017125 1
1.00766742176505 1
1.22152469304471 1
1.07455395258296 1
1.06671079193438 1
0.851611454285213 1
0.944152474487999 1
1.02899648674457 1
0.644662137182345 0
1.03282705698015 1
1.21770515518033 1
1.02924730996871 1
0.998061618240178 1
0.994237498918594 1
1.11688259107243 1
0.965626123974555 1
0.972521885872516 1
1.08935869326733 1
0.916386868559449 1
0.89789325489739 1
0.993396122613016 1
1.14057253073843 1
0.810567524198318 0
0.982302960412994 1
0.850595307057218 1
0.976902727996116 1
1.01864467522278 1
0.838720496083978 1
1.19553899349155 1
1.07182275516902 1
1.11508768759609 1
0.96760568779951 1
0.776574848783159 1
0.932911040822096 1
1.06061465537251 1
0.938041219668574 1
0.743535728016977 1
0.993211586123624 1
1.14783679362829 1
1.09185275851464 1
1.0177199120334 1
0.829247204983756 1
1.09315745573851 1
0.977200724127749 1
1.01359402638243 1
1.01385125655504 1
1.0507428598608 1
1.17818177137921 1
0.959667006869931 1
1.09694469810147 1
0.990877290645335 1
1.06020071069038 1
0.742032735206252 1
1.03058477549457 1
0.890583458068093 1
1.2774561451376 0
0.91218614651628 1
0.760763481038095 1
0.908201812051025 1
1.11140774276721 1
0.855644973080214 1
1.04111257837354 1
1.16503972803495 1
1.13141341905905 1
1.08196714664372 1
0.947083655720753 1
1.14775050571391 1
1.04464686139843 1
0.726351140470318 1
0.962228887561871 1
0.946252247793133 1
1.0365902362635 1
0.938455954927507 1
1.06527638816115 1
1.00467294341156 1
0.960363007828881 1
0.807602387648923 0
1.14055145275609 1
1.05623485689993 1
0.9485526909648 1
1.15112423495469 1
1.20744682481039 0
0.796189726898111 1
0.806130085903582 1
0.976596596996255 1
0.900896882750224 1
1.05312854867326 1
1.06121804045635 1
0.894659844939048 1
0.850451430734288 1
1.05185679734259 1
0.880710024708991 1
1.20749001433183 1
1.00922344305372 1
1.02328302533784 1
1.09243104931027 1
0.804383049189839 1
1.23820338294839 1
1.02928109883703 1
0.952970882959743 1
1.0004494694913 1
1.14145068255441 1
0.951646627581685 1
0.973976215541134 1
0.840971437413476 1
0.715557583254561 0
0.812847869609775 0
1.14948382644905 1
1.16385450823557 1
1.05327775993264 1
1.16806205456106 1
1.18074517067121 1
0.893864471100123 1
1.02011357144736 1
1.022107525944 1
1.13549941491387 1
1.0740628542345 1
1.33893961261544 0
1.03260657379779 1
1.13915856542454 1
0.897943016596153 1
0.785204502134143 1
1.10835032590696 1
0.920169242185546 1
0.969857388385438 1
1.04832678145692 1
0.981299721799404 1
0.933881407121318 1
1.05897297089605 1
1.01290343323763 1
0.97229262029451 1
0.926360278387312 1
1.05125271194204 1
1.11187268649429 1
0.744383243064471 1
1.15803540028632 1
0.924158424564939 1
0.969288114347815 1
0.772955262582551 1
1.05255505490075 1
0.978315570468678 1
1.34137741315969 1
1.00474997851898 1
0.932544674048237 1
1.05224910083771 1
1.12556676215756 1
0.741500229356839 1
0.805934202860019 1
0.794056708675014 1
1.06962404461265 1
0.915078109926278 1
1.00097323290096 1
1.26680040750413 0
0.985473191470047 1
1.24305158729246 1
1.11301096524619 1
1.23107363636202 1
1.00725127827115 1
1.06755582075725 1
0.973612304151505 1
1.08577713228638 1
1.07931153003069 1
1.17813666769331 1
1.07938380065497 1
0.985741550608991 1
1.07009876565804 1
1.19662121449387 1
0.842486270351076 1
1.10023008216117 1
0.934376383119873 1
1.22955244344361 1
1.05406657610902 1
1.08480595207137 1
1.04028851000669 1
0.96532000066166 1
0.919620361307616 1
1.07941731253795 1
0.933081862886583 1
1.04768476934747 1
1.08005039602328 1
0.950046992947977 1
0.92220780052841 1
0.949960946308276 1
1.01270195309506 1
1.3561011742741 0
0.797457301238288 1
1.06166210123633 1
1.1373463224822 1
1.11996274210125 1
0.998792918890157 1
1.01147982187082 1
0.999730687759575 1
1.01641013130962 1
1.03297400622749 1
1.04234000920049 1
1.08139040182132 1
1.02128079506813 1
0.873255111643806 1
1.00672101468969 1
0.7573785587469 0
0.983981626528838 1
1.01236662616005 1
1.06223752381485 1
1.10172367494114 1
0.999973342012748 1
0.940893482933142 1
1.21965103990715 0
0.977800623500274 1
1.13839068862428 1
0.963758747783574 1
0.953015398944041 1
0.838646736643794 1
0.993336565416161 1
1.0104078177889 1
1.01132097314048 1
0.926722113682803 1
0.867178648675163 1
0.923624576449132 1
1.06625315862625 1
0.92922797879935 1
0.971786115754643 1
0.860894181954203 1
1.11946824778178 1
0.980693528692706 1
0.988901833054406 1
0.87952450801267 1
0.79997503106223 1
0.903828870150804 1
0.91306161492116 1
1.07370418029415 1
1.17670554880693 1
1.02067783409595 1
1.12221086225324 1
0.740498711095117 1
1.05301174361189 1
1.10025216158429 1
1.05785060909674 1
0.897814700135497 1
0.910208880542129 1
0.90344354025988 1
1.10171075551356 1
0.888647894572177 1
0.995888759323826 1
1.12719468656038 1
1.12598719247466 1
1.01555541526023 1
0.734937314400526 0
1.1805450292114 1
0.762853593118274 1
0.856634246176725 1
1.0219158157814 1
1.17917909420978 1
0.991244240312111 1
1.09365059980106 1
0.844328756459621 1
0.846987963587974 1
0.929415742328737 1
1.14546066664215 1
0.96394163454972 1
1.05420220409282 1
1.29334223935788 1
1.2140707277612 1
1.11126648410858 1
1.10742359686404 1
0.923781029982998 1
1.0166286044186 1
1.08266901556352 1
1.0692421065909 1
0.992690326481672 1
1.07540612018754 1
0.772516767713214 1
0.976823003974475 1
1.01510922548896 1
1.02271572921571 1
0.941069054500662 1
0.809588741229549 1
1.0220391908986 1
1.00498275776585 1
1.13000699485321 1
1.04863442517381 1
0.919253110820197 1
1.15037716510292 1
1.02090663325441 1
0.841290200454973 1
1.10900756741394 1
1.2605453157393 1
1.0493428714159 1
1.00845894386814 1
1.12651996327256 1
1.13158541767829 1
1.23899490892567 0
0.896023717929753 1
1.03608877017662 1
0.808874945581591 1
1.01779591668398 1
1.09380500591787 1
0.973810079181372 1
1.13962843916661 1
0.963368200414016 1
1.29414161296708 0
1.06436715623979 1
1.0951060981428 1
1.00310954080794 1
1.06811976228444 1
0.869742343958307 1
0.961012366890801 1
0.914559335683138 1
1.09962047010387 1
1.04757256553798 1
0.88316339964726 1
0.838769962513905 1
0.93319365492096 1
1.14794644924268 1
1.32103294744427 0
0.878619086237194 1
1.21183637468341 1
0.862602481131873 1
0.918363037038206 1
0.896724206449717 1
0.888207213416336 1
0.816670612706415 1
1.14728899575571 1
1.02422488448575 1
0.835209987485445 1
0.814730538918537 1
0.976950868148991 1
0.813354888062427 1
0.852704944335964 1
1.2533952914304 1
1.25622638125153 0
1.20591157215481 0
1.19679459410216 1
1.13327389165888 1
1.05845052616993 1
1.04248766519543 1
0.935905806714829 1
0.958827285906488 1
0.915528054744517 1
1.16637146479619 1
0.994898055450395 1
1.10659867769472 1
0.980552290116426 1
0.925971340456581 1
0.847391349189855 1
0.98093846070091 1
1.01963677773943 1
1.02691578174537 1
0.791969764772058 1
0.836560795639194 1
0.89166152795459 1
0.9566482680476 1
0.760504177032349 1
0.902457528798869 1
1.07431994703802 1
1.026847250959 1
0.501118346892795 0
0.977709513777906 1
0.935009664897024 1
1.01115645729353 1
0.782517933580283 0
1.02120374909887 1
0.899808140590005 1
1.04237279182662 1
0.983052598683016 1
1.17330198797824 1
1.14848276166661 1
0.886976238213733 1
1.04342544319737 1
0.937105411937227 1
0.881878910420937 1
0.745051033359654 1
1.02700320747514 1
1.15569976467065 1
1.03593195080925 1
1.034641647378 1
1.02240170436396 1
0.903517498918765 1
1.01440982833561 1
1.0277271522745 1
1.27182513031017 1
1.03279110484696 1
1.00628434685206 1
0.881005992935847 1
1.11680738745786 1
1.18455723788352 1
0.888756807029598 1
0.994814997144136 1
0.778584134612363 0
0.943648419524164 1
1.03269023357097 1
1.06253281109503 1
1.09146218948408 1
0.97144073156881 1
1.10542816140761 1
1.06777712500348 1
0.94677439407754 1
0.983860768251241 1
0.999662629510716 1
1.22239303972656 1
0.820061780363648 1
1.03246413034183 1
0.893468811019668 1
1.12067376502626 1
0.905840744720401 1
0.982352814042344 1
1.04389147242573 1
0.876070396882392 1
1.01758933046195 1
0.928360048327008 1
0.979204386649074 1
0.940235029867618 1
1.06795219320995 1
0.954161912654755 1
0.927045419516828 1
1.13697574105946 1
0.8134506643148 1
1.0449923427752 1
1.14179220854658 1
1.05754311640173 1
1.06493623989955 1
0.934419298857523 1
1.05646917332508 1
1.07147009794915 1
1.10140427341438 1
1.13090840125357 1
1.00885341989165 1
0.955331244777619 1
0.997892286650663 1
0.546220824233736 0
0.796993211266555 0
0.893016005895708 1
0.93968124576416 1
0.957227910551102 1
0.961990774599045 1
0.891093732030663 1
0.755987592594981 1
0.8960486136855 1
0.858377794502766 1
1.09789260516232 1
1.07956744879421 1
1.1334470765477 1
1.04153735682705 1
0.970617904226815 1
0.873668741442981 1
1.119429498066 1
1.04874559366858 1
1.24735731465128 1
1.08983376480891 1
0.855096162163324 1
1.00305250758644 1
0.936497021576595 1
0.947144822545728 1
1.04151470550766 1
1.14808003125725 1
0.736417826589543 1
1.02051369340051 1
0.78629666547927 1
0.876724731783902 1
0.987311765137789 1
1.08066185730425 1
1.17900939191126 1
0.858741868598356 1
1.05327612480985 1
1.04040241698756 1
0.914412788318451 1
0.978410925432252 1
1.02193841651366 1
0.985454751925787 1
0.911856717260184 1
1.01789883290459 1
0.895048851394644 1
1.20962677612082 1
1.06321632077769 1
0.973896283602654 1
0.995784994889494 1
1.16267971621229 1
1.1729364879584 1
1.07892395283317 1
1.03663638658501 1
1.00798644962128 1
1.08043922465113 1
1.02792581705666 1
0.915497607667656 1
1.0944383895413 1
1.15092894301937 1
0.965922703241335 1
0.665354836289022 0
1.01041903754806 1
0.942984095773179 1
0.899956664375708 1
0.998692157277379 1
1.07745030159985 1
1.01327803006634 1
0.867867896478643 1
0.747125129262592 1
0.800109141127524 1
0.942209333762054 1
1.16761928836769 1
0.939740329541595 1
1.10537786892046 1
1.12011344532677 1
0.916554022620264 1
0.944791489114459 1
0.869713043161402 1
1.17556617295531 1
0.921873292647393 1
1.05484174103014 1
1.04845076050565 1
1.104985073039 1
1.13321353067478 1
1.01964918174098 1
1.1259899575828 1
1.09847157367196 1
0.916609658364877 1
0.973714306113006 1
1.05048640939215 1
0.925071273782175 1
0.919663443086061 1
0.888788692794949 1
1.15273169487073 1
0.952397267231366 1
1.12128127517446 1
1.0774153120811 1
1.0202571618688 1
0.725236279350047 0
1.12149334567866 1
1.0283680729803 1
0.805914847840076 1
0.954981960833435 1
1.02353200157755 1
0.962367429648015 1
1.04438585121777 1
1.00039533208901 1
1.01920714223078 1
0.895302508332222 1
1.06847022979302 1
0.847245784204984 1
1.21330081918957 1
1.07518015349473 1
1.14940753991464 1
0.895089660274647 1
0.94592729438918 1
1.08364589388325 1
1.07457870720699 1
1.00951953040333 1
0.821268587244525 1
1.04122156886558 1
1.1312881095672 1
1.13598327445675 1
1.00375801002034 1
1.14566407873323 1
0.709425825569121 0
0.944857494962284 1
1.06011619671321 1
0.86185542761744 1
1.15012605109827 1
1.14820578874744 1
0.922611210636793 1
1.03200219717319 1
0.985275301545178 1
0.995035883232795 1
0.931394450707132 1
1.03534656853654 1
1.03829301986051 1
0.949952944179631 1
1.122600303566 1
0.919711639615271 1
0.989294368652122 1
0.96414431089622 1
0.937631340982949 1
0.901994777222967 1
0.803589543170788 1
1.05734407378673 1
1.01221077723122 1
0.969664460055502 1
0.874781461291549 1
0.959684059812355 1
1.0521391430189 1
1.11863545637653 1
1.02511559656365 1
0.924030179513479 1
0.704597706217416 1
0.895606338184678 1
0.935486504410805 1
0.966622841379986 1
1.0640405943717 1
0.820408633614322 1
0.816262980744385 1
1.06338452047873 1
0.919681062002233 1
1.07471034594136 1
1.16080588486508 1
0.838306818774634 1
0.994527666086198 1
0.97794296649574 1
0.92889591731472 1
0.989831357602352 1
0.982099578437223 1
1.05846534178694 1
0.755531586345594 1
0.744551629977353 1
1.03656273413146 1
0.979224555107638 1
0.917582502646854 1
1.04356785882167 1
0.817000642963913 1
0.990091294181091 1
1.03820172042462 1
0.953961552991572 1
0.992943369109236 1
0.934610254702562 1
0.982278604344707 1
1.19818045547438 1
0.994293685819588 1
1.19123353195332 1
1.05554137045015 1
1.09482152353455 1
1.19969032577722 1
1.02212618189093 1
1.27036882363389 0
1.1062161415753 1
1.00361306889794 1
0.981418213197797 1
0.885174988188868 1
1.09361506930875 1
1.01964117147935 1
1.19560439060587 1
0.950759070286052 1
0.911091011847754 1
0.935784763608986 1
1.21177733389119 1
1.02719565884826 1
1.00444250431154 1
0.944683316253104 1
0.865440901230572 1
1.05082232359503 1
0.784949311329569 1
0.920618534885883 1
1.01057540869565 1
1.06773561184775 1
0.998785259431817 1
1.07820395516076 1
0.990471619054019 1
0.919166249305779 1
0.96010241476028 1
1.04432584182159 1
0.986123509551718 1
1.07725156988445 1
0.920657810608813 1
1.04759481378696 1
0.991099070538954 1
1.16104309046944 1
0.876143720980458 1
0.979136754927905 1
1.17391659473488 1
1.19524833820487 1
1.17483349302525 1
1.04214845526212 1
1.07703369008666 1
0.930152528336757 1
1.18204305765759 1
1.02242581110739 1
0.889957325535879 1
0.940376822045902 1
0.968874781874372 1
1.25498433887563 0
1.15749551120597 1
0.962169428994353 1
0.957969352977683 1
0.802032155825276 1
0.991200494570431 1
1.20373703857595 0
1.15299412937741 1
0.854637307469155 1
0.882245601682626 1
0.900797396377207 1
0.895997721088504 1
1.09340707524131 1
1.14299988128408 1
0.907146623467372 1
1.12554767093298 1
0.871143781754821 1
1.0966061582477 1
0.837225968872186 1
0.952064575364196 1
1.01186663779314 1
1.103136066217 1
1.11993278341085 1
1.0843741269451 1
0.988033585164052 1
1.01867407050075 1
1.09809722946166 1
1.110179964155 1
0.935466621216171 1
1.06287477243534 1
1.0561974986213 1
1.03462540560954 1
1.19551926822076 1
0.805617907894016 1
1.07350902415261 1
0.79984904829336 1
0.901996516437794 1
0.987308351731902 1
0.990695460297163 1
0.97843483102403 1
1.051912426797 1
0.902974831307087 1
1.01896775237985 1
1.13983706557257 1
1.01217508917755 1
0.835448268446797 1
0.954685890673323 1
0.875549194435796 1
1.05805286348447 1
0.953159242010204 1
1.11447641528888 1
1.1489450248628 1
0.83748113107402 1
0.985943253491992 1
0.941946726846179 1
0.792411091378096 1
0.895478711767863 1
1.02605614729555 1
0.852098362140809 1
1.13845721220124 1
0.781129666300797 1
1.11349986020426 1
1.13470591889076 1
0.891409200560407 1
1.19873539307001 1
0.880159733822041 1
1.20008742007399 1
0.935090264356934 1
0.867283222513529 1
1.00306099559833 1
0.983537259070551 1
0.938881524442038 1
0.855282727434324 1
0.85033452833158 1
1.08029954960155 1
1.06579485149253 1
0.805964296887244 1
0.977201477363314 1
1.23082599130155 1
0.985700560633699 1
1.04297335926137 1
1.073211464153 1
0.760735141162458 0
0.791248354603416 1
0.864526305817656 1
1.10987917302215 1
0.799597362246931 1
0.860954748594006 1
1.02796825847342 1
1.08893977583535 1
0.934293448845338 1
1.15372980049776 1
1.19964993242834 1
0.95550582268215 1
1.17570407423605 1
0.938675207045367 1
0.982452669760552 1
0.999801611401142 1
1.13999577818791 1
0.98552235662079 1
0.986346234110403 1
0.911874944148103 1
1.03700970741174 1
1.12179179026507 1
1.0997649645112 1
0.904873072762596 1
0.83535850526232 1
1.13446986503102 1
0.92386096205283 1
0.897386619978028 1
1.03517672846657 1
1.06150406006308 1
1.02409305912153 1
1.02834423236524 1
1.04647948446263 1
0.914099092962047 1
0.811765375701627 1
1.02647565773701 1
1.10288571806081 1
0.9480372713571 1
0.951652897131207 1
1.01274376557946 1
0.895372367831911 1
0.849197293561768 1
0.884132517806733 1
0.990641560692796 1
0.779374761432324 0
1.19328490783491 1
0.667460094337638 0
1.18862219294643 1
0.849554446014389 1
0.935340286060344 1
0.978141684824245 1
1.08435960888712 1
1.2384132205248 1
1.22522481472917 0
1.17557112465557 1
0.995446766423152 1
0.855005550293949 1
1.03410199049481 1
1.26568050825057 0
0.987796377611305 1
0.878486778514785 1
1.19104860837686 0
0.953165089755133 1
1.02602832130535 1
0.864884043599674 1
1.20598399320469 1
0.961731228997295 1
0.940808036934081 1
1.03957566880126 1
1.10441113598026 1
0.894738117782278 1
1.03042295205438 1
1.01568776313874 1
1.05360320531851 1
1.21456039575568 1
0.972903541538216 1
1.21486570688895 1
1.14423429464571 1
0.916667339994743 1
0.898808915740808 1
0.946121833510047 1
1.06891437149714 1
1.0874994015642 1
0.897966157013006 1
0.978628808819184 1
0.973660568379799 1
0.915787901663297 1
0.952154237129098 1
1.05304145790844 1
0.9834695112419 1
0.953059512776901 1
1.01160190655967 1
0.904655552538623 1
0.887686597865021 1
1.07483465725696 1
0.831976646108386 1
1.08275573765063 1
0.874524395778724 1
0.896338147629412 1
0.742045167697974 1
0.901009040613466 1
0.859862099330978 1
1.08038909251219 1
1.0003360101158 1
1.09386618277792 1
0.906255462247052 1
0.9662842915939 1
1.00494246003928 1
0.908264181898654 1
1.21492707463251 1
1.02253633640478 1
1.17782492465293 1
1.15960479295658 1
0.918778309017533 1
1.09188813793203 1
0.856683979735691 1
1.20700529212785 1
0.759971826423038 0
0.883280140466803 1
0.887320546267386 1
1.00187683985472 1
0.914869907099817 1
0.771066568209586 1
1.08782477364539 1
0.98441510679777 1
1.06618209013824 1
0.82047477174841 1
1.011563229433 1
0.968725770876441 1
1.10455847285967 1
0.894098232947842 1
0.943546560593218 1
0.969105323608838 1
0.852736039539763 1
0.776602813966558 0
1.14199111193667 1
0.847113255779268 1
1.02466895340809 1
1.06292927765861 1
1.18529151681984 1
1.15003758576595 1
0.93288895920748 1
1.1933652049026 1
1.1486154981864 1
1.07210282834932 1
1.14787593430438 1
1.19717968498678 1
1.00791789576428 1
1.09767694258403 1
1.02628085827293 1
0.929220102124752 1
1.15426640229963 1
1.03455053543024 1
0.926502679541001 1
1.08817598832946 1
0.928303522120851 1
1.09333628716597 1
1.14431738099704 1
0.774787068897638 1
0.782816622115189 1
0.938021621425505 1
0.930899618083355 1
1.1169292882811 1
0.949908231302163 1
1.01278907920827 1
1.05860028774562 1
1.20356123311102 1
0.898635930407561 1
0.918776938826187 1
0.91508146082097 1
1.02472033639163 1
0.880044069640795 1
0.975501792270123 1
0.911922275506788 1
0.870814983243873 1
1.06987679676793 1
0.866474597892494 1
0.941479442647326 1
0.758163712160789 0
0.898578309996872 1
1.115115769449 1
0.839556966359969 1
0.993104706897281 1
0.994213829220824 1
1.14113640365467 1
1.10992922459779 1
1.00402223805516 1
0.992306824917148 1
1.03264854589771 1
1.02859989476304 1
0.966892839415092 1
1.07322967429575 1
1.14561625430803 1
1.08296987651714 1
0.931720100024905 1
0.958324192263321 1
0.856427576390612 1
1.12204091456873 1
1.0340238011078 1
1.11919855168233 1
0.945909822979373 1
0.976266047944801 1
1.15615974701833 1
1.06653406417328 1
1.14319495638666 1
1.06746296867255 1
0.947356791605656 1
0.964109557450901 1
0.92036001299931 1
0.95176769463747 1
1.05442249639933 1
0.980652591558833 1
1.0919609366817 1
0.927163151219608 1
1.05557089035532 1
0.968978120504947 1
0.93291175953687 1
1.10703482538687 1
0.822648261189094 1
0.953706796976085 1
1.04098182916249 1
0.873362843696231 1
0.954959105542747 1
1.02055993610405 1
0.775116893850536 1
1.10169978159244 1
1.00217465751177 1
0.914035553421808 1
1.09881698037947 1
0.988563749678956 1
0.845937269934745 1
1.00136861042697 1
0.915575679349077 1
0.970122367999249 1
1.1070097087331 1
0.947572798603142 1
0.925124343473352 1
1.11604323655341 1
0.993809558301314 1
1.13767439717868 1
0.906059993317723 1
0.868183642455462 1
0.844433627039894 1
0.766668123548818 1
0.826133947691144 1
0.995459085493285 1
1.17429468054146 1
0.873179528026361 1
1.12357948850064 1
0.629066717454611 0
0.852710334206637 1
1.11936500588573 1
0.972196362256731 1
0.902649680116979 1
0.719427259725277 1
0.921830902210517 1
0.951501134481348 1
1.02812363513019 1
1.08977900250294 1
0.809481860209757 1
0.984194828838753 1
0.925311213364161 1
0.967590384687401 1
1.26121986728334 0
0.780521686132598 1
0.84781729572632 1
0.933282726454423 1
0.863023066355934 1
1.07072810088706 1
0.926073654697934 1
0.954527678546924 1
0.824769908781723 1
0.968047784421165 1
1.0804657277781 1
1.07854917803038 1
1.07164694172465 1
1.19437932801797 1
1.05407255283272 1
0.969900862879931 1
1.01338331410293 1
0.993542611066326 1
0.963984767331313 1
1.23662156535206 1
0.899186691068685 1
0.841222473770989 1
0.866653368449578 1
1.20992942947987 1
0.904925955808945 1
1.06124008958024 1
1.1230881803619 1
0.97862762746767 1
0.94245926117042 1
1.17131644261118 1
1.08412012421427 1
1.08654399376386 1
1.01407087181306 1
0.95456113794276 1
0.982027328446646 1
0.898650960023717 1
0.995802674847439 1
0.995219302804551 1
1.13426954723037 1
1.02572351299096 1
1.11072308702476 1
1.0312909605202 1
0.885134014297615 1
0.957189081084487 1
0.91924106259789 1
0.981343594413006 1
1.18960809555369 1
0.994056131407835 1
1.24040714335226 0
0.976261187093323 1
0.910912102818593 1
0.95147765551618 1
1.06814508110413 1
0.938663103122505 1
1.09537439401112 1
1.05288756241372 1
1.06097957645223 1
1.02163257966239 1
1.10215089030361 1
1.04426427865287 1
1.01383324020725 1
0.949982052870525 1
1.14258365180377 1
1.08200876346979 1
1.02652045775389 1
0.839386962549653 1
0.781839794248908 1
1.04716304937336 1
1.29219072748076 1
0.838932024949966 1
1.16773120590558 1
0.996030883858784 1
0.987274179965948 1
1.22985306333465 0
0.864072723982404 1
0.892094824530965 1
1.00022172163135 1
0.985274766189626 1
0.962769512130593 1
1.03454034090911 1
0.929486382834977 1
0.952698501004277 1
0.954280827602412 1
0.904879007242287 1
1.00773624357965 1
1.02474003538272 1
0.893525970234329 1
1.15088523408615 1
0.883576568222229 1
1.00617811268195 1
0.879212614695474 1
1.09385191794903 1
0.997978768087839 1
0.871782741097236 1
0.770725131652181 0
0.749583548975502 1
0.856622575364075 1
0.863472076255911 1
0.989081212703984 1
0.669609769048005 0
1.2188760842178 1
0.885925816195314 1
1.02222797844573 1
0.938979085356287 1
1.10178095954312 1
1.02265722942017 1
0.731616268934794 0
0.969255264107958 1
1.10301715060893 1
1.01398962980859 1
0.995770100079015 1
1.09003453479657 1
0.911867090019445 1
0.937967733858547 1
1.18562415234814 1
0.996013749329839 1
0.934517977197066 1
0.966858973810148 1
0.93939416397221 1
0.850724551929628 1
0.986810763122441 1
0.984366463573329 1
0.843723206323519 1
1.12266657130131 1
0.925620009492297 1
1.21222328231256 1
0.833255518356639 1
1.00967741502539 1
1.13297167632162 1
0.899785730300439 1
0.971625996296069 1
0.970834487741394 1
0.96456025162094 1
1.07889226947392 1
0.941079400612837 1
1.20474119990856 1
0.903412890705308 1
1.02175979234188 1
1.22011635333425 1
0.994046979013682 1
0.993398676816381 1
1.05339499221669 1
0.979539895421346 1
0.915789660854355 1
0.875690227272683 1
1.0477050641037 1
1.02646937862782 1
1.08499948238243 1
0.881897298233877 1
1.02744041936842 1
0.772934783566824 1
1.01625148003832 1
1.04720159200462 1
0.986975136226603 1
1.02174988040317 1
0.903764680746627 1
0.911086214483349 1
1.0632430081744 1
1.04163692980335 1
0.906843609009366 1
0.825665107438776 1
0.787562850924573 1
0.977826872943348 1
0.948898056075879 1
1.23896789948515 1
1.00702716357244 1
0.939719250816062 1
1.11336888854882 1
1.14694487458629 1
1.02479629988934 1
1.1063632365353 1
0.960500120652839 1
1.06375113870452 1
1.06733376469298 1
1.03264332071339 1
1.07843615935769 1
0.909717641135119 1
0.948580639110414 1
0.894541016380157 1
0.915075855852117 1
0.940181669806795 1
0.655167320687672 0
0.999419572744932 1
0.932851350817676 1
1.02094332101653 1
0.80414479296766 1
0.782830980784479 1
1.04035792671386 1
1.10335984297237 1
0.894074770739629 1
0.933116256659749 1
1.01474817765328 1
1.03392621849034 1
1.04999595258413 1
0.97322755621753 1
0.976734856890902 1
0.916317979759654 1
1.06614677152702 1
0.918023758121867 1
1.26637032599839 1
1.01287180595218 1
0.968825193160919 1
1.06912297696377 1
1.17896846430731 1
0.942042426573615 1
1.0420933082164 1
0.91434024479725 1
1.08913185876715 1
1.14299558880279 1
1.0589172682141 1
1.28451221878515 1
1.03577474685257 1
0.955413192782925 1
0.916204859715189 1
1.08503673092599 1
0.934619329136095 1
1.12075275468441 1
0.91978634584429 1
1.02160787599751 1
1.06996203375952 1
0.809740535138336 1
1.08670691659036 1
1.06415922764971 1
0.952645348670606 1
0.963546655797972 1
1.01276096177464 1
0.884538919370492 1
1.00287119155894 1
0.971113137368593 1
0.850457301421164 1
0.994150705801476 1
1.10883883989823 1
0.990301807931773 1
0.920450653084241 1
1.03878339883753 1
0.955397232450671 1
1.09505841530021 1
0.91339937356863 1
1.11887513811679 1
1.10918933458704 1
1.06163308584513 1
0.828811562426895 1
0.887836798129018 1
1.0348987767546 1
1.12525832895705 1
1.29855940852713 0
0.975703466609947 1
0.873408053314317 1
1.1210108143861 1
1.32207591484908 0
1.1073339091137 1
0.96164994346204 1
0.818779905680326 1
0.923255117067963 1
0.930174256546663 1
0.890626335443839 1
0.99914791581053 1
0.783882434437142 1
1.02275161260816 1
0.877963598023497 1
1.19165032088961 1
0.931316234048234 1
1.07851195029923 1
1.06884855306306 1
0.952234332765906 1
1.14310212465761 1
1.13993867915931 1
0.989342882693695 1
0.822771700675764 1
0.924740990895649 1
1.29510505140049 0
1.017765467549 1
0.927141621015423 1
1.02878925241529 1
1.05234516509691 1
0.869446576424574 1
1.08371300943765 1
1.05998878084657 1
0.963383425350256 1
0.967459063388543 1
1.02103994403509 1
1.14229070461274 1
1.01393770316565 1
1.16195951109221 1
1.02931011987885 1
1.03352092065196 1
1.04603592636618 1
1.07852706117027 1
0.980805187389664 1
0.925460554574076 1
1.08697712972477 1
0.962167801652114 1
1.0420472601071 1
1.05152352561393 1
0.990416905851823 1
0.956886267849475 1
0.931865413845462 1
0.977782520872445 1
1.02529189278052 1
0.840783176348274 1
1.17890481981456 1
0.899103664052979 1
0.988041737869949 1
0.968147262210998 1
1.1855246411941 1
1.14389823240755 1
0.943377372979563 1
1.03096154987675 1
0.864973023862945 1
1.08828024247973 1
0.981841014309136 1
0.966433466293632 1
0.919073817012092 1
0.957754218284035 1
1.17159577958951 1
1.08321116017775 1
0.6422895577325 0
1.0270515190091 1
0.95075105636893 1
0.941037634213017 1
0.936698242581078 1
1.40478365018114 0
0.863523635636577 1
0.846576602215209 1
0.94990239414003 1
0.942790244541314 1
1.04627363450798 1
0.954736722012135 1
1.05141722108067 1
0.990396871074816 1
0.963775183888813 1
1.09868374628593 1
0.88548589698106 1
0.957205567067572 1
0.977143919650983 1
0.927471008302282 1
1.07032335557128 1
0.988166441939262 1
1.00788712899753 1
0.996787778627787 1
0.962990044277987 1
0.959889663528231 1
0.787735114772505 1
1.05711361655299 1
0.955268897723397 1
0.859146995512835 1
1.20268308393745 1
0.987162485144967 1
1.13153983010303 1
1.03294003649887 1
0.864343851970228 1
1.2152951632335 1
1.01452593865683 1
0.867865444703922 1
0.788014280826108 1
1.05422060401954 1
0.86535432232982 1
1.00606548510106 1
0.920609503547997 1
0.884928110870106 1
0.889579890704732 1
0.874833476574859 1
0.894228098633466 1
0.858549380158499 1
1.12802629947371 1
0.961406699259748 1
0.976951879198013 1
1.09912107144505 1
1.11717722699157 1
0.891250192665218 1
0.830150386881789 1
0.793801936012418 1
0.975143473921088 1
0.903543501016228 1
1.03696630159364 1
0.810456138516278 1
1.23670619871024 1
0.808062280073866 1
0.907836762972684 1
0.95663418591979 1
1.05396169262885 1
1.08391640395497 1
0.970439198917817 1
1.28105858739401 1
0.97324024070611 1
1.0323819038467 1
1.05636965646845 1
1.02992725027789 1
0.968530336206458 1
1.19419556827816 1
0.85819434273871 1
1.10545489266961 1
0.998058856233439 1
0.815619610212504 1
1.05855901739392 1
0.757637157548239 1
1.0357119759558 1
1.01053248231934 1
0.955782057362888 1
0.841041106872005 1
0.963337806859989 1
1.04413126999625 1
1.0678756571735 1
1.22116562025395 1
1.01345745786713 1
1.04649002148092 1
0.828967506287741 1
0.852938348762234 1
0.934115045144335 1
0.952078246172187 1
1.04753948086995 1
1.10296350560718 1
1.05911005543492 1
1.02787816160664 1
1.06232092128416 1
1.07088025624453 1
1.1751342089636 1
0.904458216376823 1
1.01825081669263 1
1.00767113221301 1
1.04790953387284 1
1.11027195708582 1
0.945758744478742 1
0.770925236880474 1
0.948054229027411 1
0.985230995484705 1
1.16063343374591 1
0.815257455612017 1
1.00541617225715 1
1.12729805998938 1
1.02081234322081 1
0.978180321796536 1
0.897326700117654 1
1.00665665159601 1
0.957323385953516 1
1.21862642088835 1
1.05507064729473 1
0.993987163596706 1
1.20599077023658 1
0.888720556854199 1
0.8620171260086 1
0.996051339231127 1
1.24534875264828 1
1.03131818906596 1
0.915213525396152 1
0.830930330848976 1
0.747364897290838 1
0.916878182794693 1
1.04658964942384 1
0.905029287276654 1
1.23399342116183 0
1.01100718551446 1
0.967415523585526 1
0.552519105616057 0
1.15255820766529 1
0.985713944359897 1
1.08272363022555 1
0.861619334627524 1
1.03054335645166 1
1.11743261009886 1
1.00887348218185 1
0.769104678709261 0
0.93031219484484 1
1.0341134784676 1
0.840730516278777 1
1.18411168873389 1
0.810861585963924 1
1.22006661494924 1
0.974161207231714 1
1.31888664085343 0
1.09143530971605 1
1.11667295007528 1
0.732768394502128 1
0.782587464131647 1
0.915372371127322 1
1.28765442606697 0
1.07802728536671 1
1.0686856062672 1
0.860085701832595 1
0.960466976656638 1
1.13841060306755 1
0.988036641000919 1
0.984211890391644 1
0.952725161638302 1
0.823313473016031 1
0.91401061099207 1
0.964145797313152 1
1.20096165592183 1
1.05361386772457 1
0.923728907973692 1
0.855042199496585 1
0.906998615505772 1
0.928488820688511 1
0.894400211284377 1
0.855097330672328 1
1.24717306489427 1
0.874996248893596 1
1.10942729438017 1
1.04915381003103 1
1.01110734641111 1
0.825989910495305 1
1.00381841969393 1
1.17376133131163 1
0.910526130358544 1
0.884756462119285 1
0.924805389008643 1
1.09148012808022 1
1.00447304110922 1
1.1592303153495 1
1.01269886245003 1
1.13228112818732 1
0.949857001817011 1
1.24398926448299 0
0.975134227099509 1
0.992221194160102 1
1.13866422556849 1
1.08158383335617 1
0.966718879057315 1
0.829456112896554 1
1.01647204533289 1
1.05876600258941 1
1.08684962890254 1
0.945256720084926 1
0.930467547017783 1
0.922345069920147 1
0.945551910896522 1
1.12186735370337 1
1.10522512748758 1
1.16440177315611 1
1.12142138461054 1
0.921050689032544 1
0.828976547579197 1
0.891392913439356 1
0.894641416572666 1
0.923504579158893 1
0.978176788635367 1
1.00703336720905 1
0.986884753382464 1
0.861081412509987 1
0.913219431281328 1
1.06667622365698 1
0.829013929078924 1
1.01565839277439 1
0.908762412251681 1
1.01225336947859 1
1.04233462201138 1
0.840928213808565 1
0.82922736993647 1
0.898109349309557 1
0.996250716647043 1
1.04328609351322 1
1.1443145567596 1
1.14146624355391 1
0.813498682751664 1
0.73666583191039 1
0.972591864449429 1
0.952248430791899 1
0.91390363620814 1
0.928539715442863 1
0.912087278478756 1
1.02493191293997 1
0.870108914090548 1
0.886841118028777 1
0.98254632556396 1
0.958700999765996 1
1.04421337718231 1
1.16825479525426 1
1.0090190643354 1
1.09503163078523 1
0.952493784951095 1
1.00954155469841 1
0.934500516867719 1
0.901801302907365 1
0.868133667318891 1
1.09188782466513 1
1.06865275911322 1
0.947432102235851 1
0.966346389947495 1
1.08030270521715 1
0.926597719476033 1
1.03654207504741 1
1.22226920941593 1
1.22502664638209 1
0.978445902265406 1
1.18107826575251 1
1.30770348882946 0
0.948550822404627 1
0.971545281167449 1
0.797964939564942 1
1.09806555750078 1
1.14571004727139 1
1.21274931438429 1
0.971758290055482 1
1.08491292447859 1
1.05839767261816 1
0.95594223112556 1
0.966720138219852 1
1.05646293844852 1
1.15250051965781 1
0.984112362751609 1
1.019390424626 1
0.625734513871793 0
0.915248378602171 1
1.05386155721212 1
0.981351572013124 1
0.915943372875028 1
1.0305183581475 1
1.081412827924 1
0.883902074558909 1
0.894384010625986 1
1.11534976866985 1
1.0490940542155 1
0.905134053515088 1
0.936182936551269 1
0.851107758252548 1
1.02177279927665 1
1.04396605127487 1
0.940868585333201 1
1.15469211165893 1
0.95396837922864 1
0.842046218579375 1
0.813558127461313 1
0.880645653070253 1
1.0799690152883 1
0.91304395168024 1
1.2826080553543 1
1.06975755555004 1
0.981042860305073 1
0.901049771223363 1
1.18845311347882 1
1.16272850802627 1
0.936644129858441 1
0.760979716998439 0
0.948944012026008 1
0.942523432753563 1
1.0891704777514 1
0.875720745171407 1
1.109512214482 1
1.04286996001849 1
1.11421964474316 1
0.81307160597222 1
0.980604442214764 1
1.10367311863458 1
0.903223345933286 1
1.03619511775033 1
1.0447884396543 1
0.817823172466071 1
0.767039834501787 1
0.840745296618851 1
1.0889211846584 1
1.01517249726301 1
0.933175644999037 1
1.23390970998664 1
1.00172485648261 1
1.12166814673997 1
1.24545609599475 1
1.12279506643361 1
0.724945465517497 1
0.857166611708602 1
1.14912465601391 1
1.15750036829585 1
1.0615472833439 1
0.977934154252198 1
0.7119600541482 1
1.03506384779363 1
0.802778303078982 1
1.01860187712354 1
1.04458464615997 1
0.83412894511094 1
0.872037550390986 1
1.21801534503123 1
0.916506042778149 1
1.08346827383168 1
0.676588773065888 1
0.798225278829878 1
1.03634489945716 1
0.9475347383664 1
0.975755394550257 1
1.0526597651159 1
1.12297725000494 1
1.01634479148142 1
0.959372382738761 1
0.870509898416976 1
1.10602162175577 1
1.11039534478603 1
1.03402304885221 1
1.01252882885224 1
0.520236812820381 0
0.775671459523826 1
0.888024966302029 1
1.05759530708484 1
0.933627336849986 1
0.962916742910982 1
1.04175387829304 1
1.10098204239694 1
0.943923009291807 1
1.20657454327095 1
0.992962129843032 1
0.903146615069208 1
1.0293806800086 1
1.00050356843801 1
1.068426227713 1
1.16419408182148 1
1.13193465010623 1
1.10954337699828 1
0.992680496582552 1
0.85129594415566 1
0.989934266181711 1
0.839986738908948 1
1.09125789483719 1
1.14186718567729 1
1.03615413988301 1
1.04450268081639 1
1.07260552098681 1
1.15032576436722 1
0.948370276898565 1
1.11209539065871 1
1.08673767095171 1
0.818095978814222 1
1.04175217310518 1
1.02664911187823 1
0.935642147792977 1
1.00779529925604 1
1.05843249629203 1
0.856629121091348 1
0.899593680193686 1
1.15356121529571 1
0.80337746273965 1
1.16752743573683 1
0.937020994427696 1
0.979665931243624 1
1.28363612906776 0
1.18749900071308 1
1.18347954014108 1
0.907866555397115 1
1.25542730193407 0
0.972013609782862 1
1.00228976368714 1
0.905961039955717 1
1.13963179520417 1
1.00703495049354 1
1.00010148394361 1
1.19003795970751 1
1.06994451826889 1
1.32523621798201 0
1.15989328077179 1
0.858916438503172 1
0.986002366339161 1
1.14652283814438 1
1.01943690115931 1
0.919519566712914 1
1.0018097342038 1
0.944739873082319 1
1.07576717795281 1
0.973758482506366 1
1.02630969195849 1
1.01319213967764 1
1.21499902423314 1
1.02566797684467 1
1.07317148777815 1
0.954097055062046 1
1.13054388189367 1
1.18074735475839 1
1.16066117807225 1
1.10467206186481 1
0.984973698559776 1
0.983307260369321 1
1.0085530334691 1
0.856698466691832 1
0.947268541950591 1
1.09193223254415 1
0.996907594073286 1
0.902791198496056 1
1.06658179303329 1
1.00945972326108 1
0.933243586325694 1
0.924036382641126 1
1.00672561657798 1
1.0570468076946 1
1.18740204419518 1
0.821843903716709 1
0.99611875144479 1
1.000327322719 1
1.08605636850365 1
0.949913374252918 1
0.97371338136225 1
1.12961553025741 1
1.05918737408155 1
0.983808078454685 1
0.97461369295448 1
1.25409596467799 0
0.917821213331872 1
1.1313269060589 1
0.795360523583964 1
0.870491305824816 1
1.29045875741722 0
1.03934968508151 1
1.18412135050344 1
0.985923346080235 1
0.792126422510935 1
0.952491818571331 1
0.866975961971894 1
0.98110062021025 1
0.851730331870933 1
1.03551696533093 1
0.955937563726129 1
1.12676739698592 1
1.06031408116799 1
1.00191278769163 1
0.997253170016556 1
1.03841366899046 1
0.951697231353845 1
0.847192754170102 1
1.06049084920215 1
1.00557299603448 1
1.00284808375995 1
1.15408118269716 1
0.87156019115857 1
0.886971616328978 1
1.15094918419195 1
1.12384693445868 1
0.829717416070329 1
0.70539237625318 0
0.95239650118064 1
0.865873908582898 1
0.795629862179608 1
1.00417819940844 1
1.10700234149053 1
1.09100198451933 1
1.40683546296301 0
1.13543134392784 1
0.869346960506707 1
1.04080470566066 1
0.571913805241458 0
1.0208380308302 1
1.07872443485844 1
0.855555009079849 1
0.990643332332648 1
1.03425017353646 1
0.860518206230709 1
0.779537273444609 1
1.11936144396107 1
1.06579753630168 1
0.977034898008426 1
0.999138735054158 1
0.946316791943924 1
0.975634533117932 1
1.15729208215051 1
0.955892450555405 1
0.913292454441392 1
0.937517455754239 1
1.06765982988198 1
0.887309541904839 1
0.805741013642418 1
0.993460783575844 1
1.0783231252947 1
1.109025998333 1
1.1398397234124 1
1.04401113928522 1
1.06101165324129 1
1.0299897326369 1
1.09941672664767 1
1.09693878670868 1
1.26911735096837 1
0.933220651730324 1
1.00826772818545 1
1.08045631956621 1
1.39305316622626 0
1.08634029237318 1
0.778408879692957 1
0.945578964064808 1
0.920299962424967 1
1.02909575156569 1
1.09504788317961 1
0.96406273092501 1
1.07036062086977 1
1.00170057038272 1
0.907235792036532 1
0.913397494050046 1
1.05383913108869 1
1.02021976555448 1
0.928130426156643 1
1.15095796005923 1
1.08056067960509 1
1.12086015666436 1
1.08971386150594 1
1.20826749536512 1
1.06091790691735 1
0.933113272525612 1
1.02568351704674 1
1.01897166694381 1
1.20373553242088 1
1.02737955638298 1
1.30119966757011 0
1.07829284116546 1
0.805356645862474 0
1.01946761880288 1
0.982399497671935 1
0.837771096041045 1
0.939019977538385 1
0.765740010806344 0
1.09921345215557 1
0.992744888685433 1
0.96699745670238 1
0.745867184344418 1
0.80606057835325 1
0.92867011247867 1
1.01417603300349 1
1.12074878011373 1
0.781463947466813 1
0.942638501622665 1
1.31267287272959 0
1.02228239029033 1
0.942228237827824 1
1.04637576972351 1
0.864553628465051 1
1.08494318267328 1
1.129684633158 1
1.19548887177437 1
0.884687619811025 1
1.01192148708531 1
0.826382965526115 1
0.984096749987055 1
1.0589163045666 1
0.975770595192362 1
0.84818478889428 1
0.751915661794236 1
1.30662750761599 0
0.956901649477981 1
0.945729869501271 1
1.0433574172267 1
1.09493121874554 1
1.09625860930961 1
0.980128498581522 1
1.07814227250963 1
1.08460754304638 1
0.952585906360598 1
0.980549373725044 1
1.30127871866426 0
1.08082632672913 1
0.895449520621035 1
1.05448074065285 1
1.07937392588624 1
1.20536732550772 1
1.0073136557488 1
1.03871974075172 1
0.966745152407848 1
0.921087745321874 1
1.10296229525641 1
1.07521732660782 1
0.847440691615824 1
1.00330535369534 1
1.13340475147643 1
0.802214705047169 1
1.02686302504414 1
0.790929558152444 1
1.01729128970953 1
1.00203680370452 1
0.858930992332137 1
0.980638366970401 1
1.03131945763729 1
0.964328731230936 1
1.00242743805196 1
1.01926005324642 1
1.10024855407444 1
0.639004066049237 0
0.906809389563029 1
1.05007041305516 1
0.944115022834187 1
0.920356948979219 1
0.956129429966279 1
1.04632049131594 1
1.11993158013382 1
1.21997159699337 1
0.737601083997801 0
0.778505493269448 1
0.830698486271194 1
1.10225999853469 1
0.876869762188611 1
0.653167721409035 0
1.08371371100806 1
0.986973190224333 1
1.00636784232569 1
0.790277316820947 1
0.814399055206312 1
1.08467200991029 1
0.808373174248837 1
0.986714148299004 1
0.919567250469022 1
0.976782837240759 1
0.874563355678701 1
0.887665274805582 1
1.06730670323465 1
0.886989941212688 1
1.04477081704319 1
0.908852254810233 1
1.15353399361923 1
0.918146374563592 1
0.899703183910342 1
1.0674488209313 1
1.09564343672253 1
1.03146385443621 1
1.05677076046266 1
1.13074555582739 1
0.911367015077389 1
1.0243985001091 1
1.14150363067484 1
0.903020942747482 1
0.943276736047866 1
1.13355089290251 1
1.12568991342019 1
0.858554446348208 1
1.17544499587075 1
0.788177238320073 1
0.877492959315215 1
1.0307124675723 1
0.978759689329308 1
1.0736224516848 1
0.961688072739078 1
0.860811917490836 1
1.05491975173824 1
0.89120047431592 1
0.973178320512342 1
1.02664159602942 1
1.02176376857857 1
1.06705046513697 1
1.02314416302262 1
0.946074234710068 1
0.8974521982534 1
0.996415446150808 1
1.00339526113012 1
0.939886035178394 1
1.07112379903739 1
1.10960828356258 1
0.884457409348003 1
1.02200022153241 1
0.877007031162716 1
1.05851098772952 1
1.03280492375329 1
1.10935008505049 1
0.945340904902375 1
1.02341010546858 1
0.95245388379816 1
1.24628484976557 1
1.01318378883884 1
1.03825264679366 1
0.894274574543504 1
1.05033513160241 1
1.01498182700752 1
0.943924553971214 1
0.970456250557371 1
1.05028282725721 1
1.07093428960793 1
1.10165985651121 1
1.00038234391049 1
0.964206590187848 1
1.10318943680163 1
0.833291042465722 1
1.07777724196125 1
1.0075974369824 1
1.13104659601434 1
0.980056379004101 1
0.914814301825072 1
0.874673533416269 1
1.29992220673468 0
0.962526146800591 1
1.1066881921895 1
1.0391975987109 1
0.869048505276732 1
1.08285455314593 1
1.00241660817264 1
1.00312678179873 1
1.064752275574 1
1.04816284788693 1
0.9556925402955 1
1.06327276579539 1
1.0065521110729 1
0.952627235701274 1
1.02002970072867 1
0.852302620804992 1
0.863459303551461 1
0.822679338758101 1
1.06252862285282 1
0.958228003513269 1
0.872526071026028 1
1.02456975752726 1
1.11537344707098 1
1.00828839451996 1
1.21822333954086 1
1.0817846151096 1
1.14366011950058 1
0.852132256425962 1
1.08786490964461 1
1.23368951387709 0
0.771790015499742 1
0.773686722644651 1
1.11345823077156 1
0.956166804379284 1
1.01704856587458 1
1.05603650465128 1
0.915878543126623 1
0.806163898748055 1
1.0186982558263 1
1.08558642830894 1
1.05632173085008 1
1.02976531269438 1
1.30359753164616 0
1.15440703646877 1
0.97851865898808 1
1.10099308361351 1
0.86832311437689 1
0.965563390738659 1
0.819166173857063 1
0.921011985170648 1
0.937414716022478 1
1.14801590292566 1
1.05054360110451 1
0.790930060754397 1
1.03739466821965 1
1.05159532509049 1
1.22900048234955 0
1.08849003571198 1
0.756619864743821 1
0.812240406880664 0
1.18924995247622 1
0.991758488827322 1
0.904984022676278 1
0.97587688391531 1
0.962934494685597 1
0.885586215115157 1
0.908473611800291 1
0.851078053094726 1
1.15160725320246 1
1.09170470496169 1
0.976859324650739 1
0.848559946719065 1
0.86204705743765 1
0.836107979988698 1
1.03234084097888 1
0.949730537226998 1
1.11614305110155 1
0.837539457050705 1
1.08209600218632 1
1.05806562021236 1
0.930748933526809 1
0.987621160520807 1
1.0225342523245 1
0.806598317913481 1
0.876014609045965 1
0.810295993799436 1
0.849459689986448 1
0.904030610770667 1
1.04188318740027 1
1.00055319399417 1
0.997484780116237 1
1.04042141086165 1
1.02521148823485 1
0.863226363070132 1
0.921280337547443 1
0.919484105914842 1
0.855065430013585 1
1.020225310772 1
1.01549508426213 1
1.10362943164606 1
0.915032353444825 1
0.96853371146151 1
1.02998621133576 1
0.821783571013987 1
0.983083499505612 1
0.772104971239858 1
0.823085366265309 1
1.00307103039473 1
1.14232302632395 1
0.919148081362905 1
1.10371333843547 1
1.03075364673357 1
1.09012751168002 1
0.956060226237437 1
1.03480268084759 1
0.839631770893371 1
1.01961110623248 1
1.14894078040334 1
0.896462489318437 1
1.19709774653238 1
1.03601152473383 1
1.07418410528538 1
1.03946883953803 1
0.80762502692675 1
0.980503079143543 1
1.32040249115801 0
0.978271950392475 1
0.924618343564137 1
1.21358091946769 1
1.15372733228246 1
1.03215376099512 1
1.08897339719925 1
0.9408113287709 1
1.09784803486334 1
1.03585579268735 1
1.05901576156892 1
1.01359742047058 1
0.751468770672001 0
1.02915245580153 1
0.810205405236604 1
0.877242455699825 1
0.960171370475469 1
1.09804550246651 1
0.824019828164095 1
1.12526011737919 1
1.1108105681688 1
0.871765773098662 1
1.07270353494061 1
0.940985412276653 1
0.910063088550935 1
0.912905436480616 1
1.35738033372181 0
1.04410144711643 1
0.808062971030651 1
1.17430917684623 1
1.02826278730034 1
1.04656949223045 1
1.03075370035949 1
1.17332425517365 1
1.03308440716567 1
0.890403130823548 1
1.09073226262253 1
1.04942197369439 1
0.973160017991143 1
1.04296157143753 1
0.995179691664128 1
1.05417188966495 1
0.895540380934498 1
1.14608704928525 1
1.10777948862145 1
1.11034075321394 1
1.04592957197261 1
0.895865344622266 1
1.09627936624294 1
0.949296095350827 1
1.01531317831199 1
1.08450223334812 1
1.14214554629483 1
1.10175216422649 1
0.936079336151163 1
0.928212213196425 1
0.900375145511326 1
0.84094059475413 1
0.935604944903657 1
0.710977960178321 1
1.05052848421498 1
1.05694421246257 1
0.832021949565829 1
0.838302535586805 1
0.971859376906692 1
0.856671926667754 1
1.08598500292051 1
0.969009812888794 1
1.01977876351955 1
0.893033742762512 1
1.01346165575588 1
1.01871158876013 1
0.881449773813393 1
0.924722882190112 1
0.984190837792198 1
0.894818703160631 1
1.41969225823078 0
0.888950108161069 1
1.01496388908139 1
0.952944381764673 1
0.899230981781157 1
1.09988521687773 1
0.871321662693202 1
0.795147176195594 1
1.22444238823438 0
1.06193027468493 1
0.857768043024026 1
0.961097151189319 1
0.956481500495906 1
1.07688183881647 1
1.15808102932615 1
0.960484487214645 1
1.09018762639666 1
0.879693308589718 1
0.961762547496614 1
0.94730988346536 1
0.775918341261055 1
0.973491914385131 1
0.936380144173884 1
0.866024091274314 1
0.805124249472074 1
1.07108807988143 1
1.15241819947027 1
1.01360712830143 1
1.09914370795964 1
1.15058401008805 1
1.06792723486669 1
0.996304021158738 1
0.967038042125786 1
0.913721423207295 1
1.12627649720376 1
1.05904055522919 1
1.07213950248122 1
0.962987918718425 1
1.02972828683806 1
1.03179040161493 1
1.02457814342098 1
1.10114549153989 1
1.06001857825883 1
0.949033156038844 1
0.860224805708122 1
0.842695969918976 1
0.873020295219278 1
1.08668994118277 1
1.22903013971159 0
0.789766792108883 1
1.03792605733786 1
1.0122665424835 1
1.1480993919265 1
0.968081921494645 1
1.04306669939387 1
0.862887574043274 1
0.875732288912123 1
0.90196015925277 1
0.844693834827251 1
0.822791546021888 1
0.937756071041234 1
1.01078996641139 1
0.710636753443747 0
1.00200492764328 1
1.04785263878199 1
0.888283045429395 1
1.03418430554675 1
1.08437438478629 1
0.978093433967468 1
1.14850154714874 1
0.734396988718819 0
0.95444371061096 1
0.938041046617953 1
0.889694238023505 1
1.09600514989599 1
1.02897885238387 1
1.03420154316258 1
0.994564660997449 1
1.06927599352543 1
1.08703950734029 1
0.936704460998603 1
0.790427818554801 1
1.05922533491352 1
1.00292039280325 1
1.07627339225265 1
0.877816030325673 1
0.882056051570614 1
1.07191972228126 1
0.823826024497165 1
1.18416529260057 1
0.943075774986617 1
1.10221649111222 1
1.04372210960179 1
0.94035113523648 1
0.931013774078455 1
0.95981329305114 1
1.09999952621989 1
1.01921542406436 1
1.20872628740782 1
0.863871594253995 1
0.95665670366025 1
1.15057281186723 1
0.914578089315833 1
1.41880493259318 0
0.913802021420953 1
1.17279556763003 1
1.04855964708145 1
1.04009177119682 1
0.98726161234968 1
1.07723573138439 1
1.04972321049811 1
1.10573996805312 1
1.11219096832554 1
0.824809043323746 1
0.941247084407483 1
0.987186784252804 1
1.17447331622813 1
1.17264699077608 1
1.02377415336042 1
1.03645384097264 1
0.889557508415715 1
1.09614993870713 1
0.971165966692895 1
1.00658184671545 1
0.996826239297746 1
0.892176018922631 1
1.1119070094461 1
1.06557973178982 1
0.946118218721978 1
1.20794604447352 1
0.974910771103071 1
1.16779195973322 1
0.852710272490381 1
1.05699718398216 1
1.09730667210287 1
1.03963160211149 1
0.948686682870524 1
0.916338077407341 1
1.18210559146598 1
1.0030081465987 1
1.07099864762708 1
1.17093412274566 1
1.18885026005372 1
0.718343637000313 0
0.814642574922425 1
1.08344948540089 1
0.689070182966843 0
0.965513816183072 1
1.03509766087327 1
0.902735952449555 1
1.18095390198684 1
0.862969498574324 1
0.97234888651447 1
0.76836271293161 1
1.19759205472719 1
0.962700376988156 1
1.04040863483302 1
1.189277370489 1
0.956883809404714 1
1.04986371728727 1
1.09106874721485 1
1.19909275535544 1
0.96804366411125 1
0.853789200193309 1
1.27170743923244 0
0.834218211947123 1
0.980958093104927 1
1.12888502065525 1
1.08856622270625 1
0.939866249278094 1
0.877267603901182 1
0.84790589845926 1
0.99881628775818 1
1.19176884335147 1
0.854943945465511 1
0.779426781383222 1
0.877535206957219 1
0.814048157730617 1
1.04091919228987 1
0.815084498429684 1
1.19420345731712 1
1.10525341089981 1
0.881567079892806 1
0.909198709805043 1
1.12055685021877 1
0.846438499754069 1
0.852220631222833 1
1.01729259010627 1
0.944719032410543 1
1.20211001477194 1
1.16967233285943 1
0.98955008972015 1
0.954483039052372 1
1.05175034292723 1
1.01852581223014 1
0.944868200526126 1
0.795295395218305 1
0.960455876991123 1
1.04628680660869 1
0.897433579445091 1
1.03986148581929 1
1.03126278597276 1
0.824549637373929 1
0.991362580991457 1
0.92836047823486 1
0.97057449668584 1
0.896229769279306 1
1.05986806661568 1
0.950138035977474 1
0.683960732665584 1
0.871822152387259 1
1.12360330202293 1
1.18649849111558 1
1.05285973355976 1
1.0871030870476 1
1.05972623418627 1
1.29395222668189 1
0.875353437684011 1
0.975099909010694 1
1.07606852837744 1
0.898002365706399 1
0.853689329648929 1
1.00796181455402 1
1.00956108160001 1
0.969884549445362 1
1.05047720154635 1
0.806350609674309 1
1.14721464078184 1
1.07877401189715 1
1.30049494356179 0
0.73312039113104 1
0.92464310425424 1
0.912766451113955 1
0.834412283359984 1
0.638775247059442 0
1.05494453665139 1
0.923114545860884 1
1.13357699085183 1
0.975594869738043 1
0.978837405802601 1
0.998944433155667 1
1.10465778870545 1
1.11688953915717 1
1.03547112774305 1
0.930901438439121 1
1.04174264875099 1
0.824996500173711 1
0.974682090028449 1
0.908785000276457 1
0.876033753442742 1
0.799307428660898 1
1.04897178976681 1
0.956117527815369 1
0.881940119533932 1
0.623902902751154 0
1.18914801286178 1
0.886184587228343 1
1.05430144743455 1
0.987635128253196 1
0.895691632353245 1
0.875526268033806 1
1.08386419215839 1
0.841837951545118 1
1.04478622109937 1
0.990048120414821 1
1.03404637304666 1
1.21264649175932 1
0.8487674682806 1
1.01783035290695 1
0.98732760491635 1
1.12201463319316 1
1.05311610468004 1
0.947500849801519 1
0.867812841286726 1
0.919157147691514 1
1.29929159206769 0
1.15796357556271 1
0.924600314166666 1
0.887495821075947 1
0.897736148219459 1
0.676123166067102 0
1.12614861210619 1
0.887406509195826 1
0.853062058048257 1
1.06157293377339 1
0.986314814301653 1
1.05035109336342 1
0.945528143744418 1
1.30894932074049 0
0.925292557274312 1
1.03506691381657 1
1.12545172458455 1
1.11909007638805 1
0.680556033049431 0
0.981605854890046 1
1.02924379662226 1
0.949025318653196 1
0.948218685749225 1
0.83973359585992 1
1.19739200839172 1
1.08071733753288 1
0.949540779115096 1
0.879639755336207 1
0.9851599232133 1
1.05338728679262 1
0.919557811842177 1
1.05184849400665 1
0.929871992908738 1
1.22020755048021 1
1.09569534300732 1
1.02876152046608 1
1.07436860766547 1
0.924725232621083 1
0.993737893929215 1
0.939300850259642 1
1.39405505538247 0
0.85219853592182 1
0.880867596432849 1
0.918181316062484 1
1.12810215076038 1
0.957304570956426 1
0.707856485525539 1
0.84961047371505 1
1.09608452917723 1
1.09817886972691 1
1.08147302661339 1
0.946771834566691 1
0.83991048124243 1
0.849850831140836 1
0.891865910291378 1
0.933665160446845 1
0.848243740797762 1
0.886735933715243 1
0.994086205685276 1
1.1711383969009 1
0.841052694908485 1
1.01030785384632 1
1.22070601158127 1
1.02984726037357 1
0.892539722422628 1
1.10387050499894 1
1.16294209387438 1
0.879064243590405 1
1.01229036118742 1
0.957568832580247 1
0.793638667748391 1
0.889261681230132 1
1.06390131884694 1
0.814887072983737 1
1.15319977613671 1
1.03187388006129 1
0.997393761189813 1
1.00076060914004 1
0.767188104066397 1
1.0797503348425 1
1.04744182194675 1
0.91389492726382 1
0.94910543863995 1
1.08952869370011 1
0.744168482029846 1
0.954399478687211 1
1.23894484996884 0
1.06050967414642 1
0.679245087556995 0
1.11297710955988 1
0.965053374113704 1
0.625989553378412 0
1.06842093525165 1
1.09000449560351 1
0.889382597741722 1
1.04133261025135 1
0.946850813904019 1
1.12230265676512 1
0.924224779222056 1
0.934633445129156 1
0.940956022562044 1
1.04011392452588 1
1.12458347236679 1
0.894182781182222 1
1.19618541674847 1
0.827476422571625 1
0.779765517624805 1
1.05835605758213 1
0.696084294847817 0
1.02220879488365 1
0.953293718813694 1
0.964167656514654 1
1.02141592671335 1
1.00885317381668 1
0.953514499201493 1
1.12592974030069 1
1.18207378591702 1
0.979252036534426 1
0.973611917034447 1
1.03242778060195 1
1.01768327442482 1
0.855678303959068 1
0.894631363558623 1
1.05594029190454 1
1.11992651285148 1
0.996221232534611 1
1.07252292145339 1
1.09400754139815 1
1.00906040945364 1
1.11212473980122 1
0.946682467648579 1
1.0187365885095 1
1.01637543143774 1
1.08007747094707 1
0.967325120875865 1
1.03082261454532 1
0.923068723276515 1
1.33600448412952 0
1.11298719449863 1
1.03659529598866 1
0.996662568858272 1
0.683761865266131 1
0.951121055199054 1
1.1455080740007 1
0.917125984050225 1
0.83047615930826 1
0.922464108914973 1
1.15194665481926 1
0.941136377643518 1
0.859976571817848 1
0.908676364216385 1
1.149988734079 1
1.01037882641538 1
0.975063294774546 1
1.15779910474818 1
0.850635966364752 1
1.0263464860712 1
1.17330621121113 1
1.20379168390256 1
1.0036087939357 1
0.733896375540527 1
1.05878468361977 1
0.781910653305635 1
0.987787157860834 1
0.930012262083822 1
1.03006558879827 1
0.993987430411227 1
1.01703373851916 1
1.11985141088545 1
1.05045093497884 1
1.05436030474308 1
0.925264452690218 1
1.13123728768254 1
1.14540793086786 1
1.10322022149961 1
0.952934015496377 1
1.16040675160994 1
1.04111862980161 1
0.730197640707033 0
0.954464944147985 1
0.704524310095755 1
0.959271259876649 1
1.08068518443554 1
1.06558192007168 1
1.17226830880892 1
1.21204454623048 1
0.968020640147195 1
0.934926242799833 1
1.13205192623991 1
0.832859728583824 1
0.935405363235315 1
1.08796057142764 1
1.16303098393323 1
0.956699660858814 1
1.09294021114728 1
0.948619403673765 1
1.01559547208942 1
1.02648772805096 1
1.2195861884122 1
1.27848877877337 0
1.0348499175197 1
1.0028874563664 1
0.948557587106645 1
0.994872437697549 1
0.887066904110524 1
1.13652750047917 1
1.04017019764164 1
0.954837249346452 1
0.832317786870869 1
1.01112496256126 1
0.923711650050497 1
1.05581407448861 1
1.06521296289676 1
0.875694560186123 1
1.23640301234871 1
1.02135342226551 1
1.00719399366896 1
0.939556106547551 1
1.04429503630203 1
0.960668340730701 1
1.00042406989072 1
1.01215118263772 1
0.965395396616962 1
1.11589566003646 1
1.36456071593249 0
0.819953390554859 1
0.908085023104464 1
1.03546536284715 1
0.759352240463607 1
1.06573732735228 1
0.800750182408518 1
1.05839265684894 1
1.02006169208216 1
1.11394864656837 1
1.03826632801465 1
0.936565328093736 1
0.988633390070183 1
0.924495228064385 1
1.00250109187014 1
1.08917278738265 1
0.926444610392195 1
0.986574204176431 1
0.975395939424432 1
1.11842561686128 1
1.01237421343687 1
0.829416027715776 1
0.809977162844715 1
1.05954218946945 1
0.953938819805533 1
1.02626866920569 1
0.919600240951404 1
0.97456015318931 1
0.978803772807374 1
1.12135975210223 1
1.18381540557363 1
0.82296430056473 1
1.20570845256594 1
1.03856636898804 1
0.984231418366936 1
1.01813823865801 1
0.886966090148198 1
1.18381886065696 1
0.910130509407331 1
1.16059879712003 1
1.06645996945742 1
0.946147375817935 1
0.880841529224827 1
1.00778406809452 1
1.00414480113007 1
0.946967251942471 1
0.880412938443503 1
1.11544245601212 1
0.998014951109825 1
1.03388519034784 1
0.938645023065662 1
1.03058626493402 1
1.09121538319396 1
1.20257688061425 1
1.08486190719204 1
1.18568473821128 1
0.984338578644002 1
0.713184253523773 1
0.854630537961637 1
0.917767705048572 1
1.19903105869299 1
0.898249830572346 1
1.16136145918009 1
1.11503482990732 1
0.951166067656565 1
1.06650107359789 1
0.929386291580995 1
1.03017662726266 1
1.04223903559043 1
1.0192997723919 1
0.972955452313151 1
1.12831613539664 1
0.99951640446279 1
1.0331950588114 1
1.08468918938776 1
0.897202196532752 1
0.97745913864562 1
1.099021998335 1
1.01635853644699 1
1.06536742514432 1
0.953625195142008 1
0.892278975932664 1
0.985591212423067 1
0.930168476798058 1
0.813273131535871 1
0.960769269779254 1
0.879755850722526 1
0.897392811090275 1
0.897345345627183 1
1.15939330041016 1
0.862578254111352 1
0.836120757757437 1
1.00138300287396 1
0.910073366108217 1
1.02220398742024 1
0.990024136281325 1
0.950577143557923 1
0.908333814888297 1
0.960959217702662 1
1.27014512201448 0
0.970049109068416 1
1.06359878263667 1
0.98956684990999 1
0.922786203961916 1
1.02593368418083 1
1.02015648421623 1
1.0685387128069 1
0.833018729589871 1
0.946080028434379 1
0.938506670483519 1
1.08272083855038 1
1.06589926840727 1
1.16332926210769 1
1.11160185003344 1
0.944239645793645 1
0.985508499758322 1
0.929061337261896 1
0.998431773932622 1
1.11359714416904 1
1.28524649043542 1
1.13435865579397 1
1.01078431793033 1
1.01507162617368 1
0.964781463505774 1
0.920001334181647 1
0.979045557549356 1
1.09804458278108 1
1.14714569884286 1
0.88372567166375 1
0.946806063177542 1
1.10612491148162 1
1.00231182470639 1
0.863023115471993 1
0.856670582980167 1
0.892517409308571 1
0.990275676478371 1
1.05979107857776 1
1.08345552479929 1
1.07806731860636 1
1.00105997065377 1
0.949730958476884 1
1.19238625341001 1
0.917322203443657 1
1.09350910402032 1
0.878999601953805 1
0.917093065830453 1
0.903524447153503 1
0.991723588968263 1
1.08082661712765 1
0.81861413748566 1
1.093232820675 1
1.04747657754481 1
0.977403252275359 1
1.08275212247813 1
0.940485508327912 1
1.38326200051903 0
0.919440052997803 1
1.17421175411016 1
0.795848459074669 1
0.861197239988527 1
0.935993944018726 1
1.10327552456055 1
1.10089874706709 1
0.946144398035481 1
0.817118175580246 1
1.0111158274496 1
1.07699985304957 1
1.01519690461938 1
0.923911075394008 1
0.963247089879015 1
1.09519691066191 1
1.13220798129642 1
1.09433281304776 1
0.998257407016982 1
0.962719744432116 1
1.10918138868307 1
1.05263811382041 1
1.07820214571977 1
1.15928900066994 1
0.941022331834645 1
1.08731345491808 1
0.95248392750647 1
1.02480392118751 1
1.03497066689662 1
0.966488372011999 1
0.908449615051281 1
0.935793252308505 1
1.00297145632485 1
1.03301678894657 1
1.00432878358291 1
0.911139133903006 1
1.06110795585695 1
0.998235604968275 1
0.901363420302568 1
0.677221764949727 0
0.901061407444089 1
1.08326332420196 1
1.05318209807234 1
1.01070476840192 1
1.01270684150868 1
1.01880424712035 1
1.10481838915535 1
1.04437824181842 1
1.0142298289709 1
0.894783774828749 1
0.912403198064286 1
1.08809727891411 1
0.83538763527238 1
1.02043945418886 1
0.790943850675232 1
1.02234770684282 1
1.15633995742157 1
0.993233057933449 1
0.966099764303861 1
0.944210042011609 1
0.958293192744202 1
0.962486144554948 1
0.977050018874889 1
0.909162544958772 1
1.03602748365445 1
0.89022120286801 1
0.743247179746211 1
1.08915728549924 1
0.823485385976345 1
1.00806749771676 1
0.927557210939124 1
0.896369062259547 1
0.990713836252114 1
0.892565460208894 1
1.01468947658855 1
0.737268021102068 1
1.06553410077898 1
0.831908479166366 1
1.05246454583812 1
0.945299497668037 1
1.27645729541681 0
0.930320643633997 1
0.832659964720832 1
0.972395626947203 1
0.83005156636772 1
1.22146956957755 1
1.10811902828489 1
0.958489915763313 1
1.01947650533699 1
0.990297810684368 1
1.20775742744016 1
1.11119802210546 1
1.0407283452463 1
1.00461776863546 1
0.733952017037276 0
1.02948720865188 1
1.09567173306827 1
0.812676069319203 1
0.953417506981356 1
0.908310172261658 1
0.909817782904305 1
0.90042185134528 1
1.06205913796866 1
0.936126101497698 1
0.732173918858826 0
0.792525589698122 1
0.879839120829979 1
0.895909534628508 1
1.13622715352028 1
1.08179991679127 1
1.27462533774356 0
0.8970940927836 1
0.877149846643079 1
0.95330696438548 1
1.06757278553985 1
1.02047748082662 1
1.01282737315065 1
1.29056874657081 1
1.05699750131221 1
1.07888650762097 1
1.18003808587417 1
0.913383180971321 1
1.00041790799647 1
1.1304640345398 1
0.828873753820081 1
0.961337789490221 1
0.910953796581475 1
0.839975023464245 1
1.13270618719647 1
1.20392527266993 1
1.24851526923082 1
1.00775628130254 1
1.01655954666465 1
0.939315024667182 1
0.999906255666926 1
0.935263755389304 1
1.29538062488374 0
0.932906530890382 1
1.03353928596644 1
0.918680376638504 1
0.96785969996277 1
0.914989017994792 1
0.924916741205455 1
0.963771927728221 1
1.28031370386278 0
0.945749956450821 1
1.06406648068259 1
1.13072619368325 1
0.848994360397485 1
1.00801178205819 1
1.00895794726474 1
1.03201580407247 1
1.12470779405649 1
0.825502358823903 1
1.07643022114919 1
1.05366040636158 1
1.09075902192043 1
0.956799140777322 1
0.923754215404827 1
1.08006860011072 1
0.98109991259246 1
0.760246519997333 1
0.950406379297435 1
1.01770974651933 1
1.05474330108873 1
0.98812296664198 1
1.28269184213819 0
1.12442024898787 1
0.805155599188608 1
1.01172317512824 1
0.96777685824182 1
1.05804752723057 1
1.0882535034645 1
1.21246741574076 1
1.31648886364938 0
0.990105603356309 1
1.27722958984622 1
1.07600905032659 1
0.884034074596509 1
1.11741299789623 1
0.799024640142138 1
1.10288163586594 1
1.02525613285246 1
1.18018340513308 1
0.9018502667391 1
0.697249768064901 1
0.931658030572973 1
1.08469236550245 1
0.927470130107371 1
0.815134811653904 1
0.760011770949573 1
0.832819398898676 1
1.01204440401316 1
0.983545672325342 1
0.814698977869557 1
0.937207111943711 1
0.982412418400164 1
0.943155441373222 1
1.03433820398517 1
1.0974533109375 1
0.923295013794785 1
1.09961791344201 1
0.973524853074486 1
0.809816180410991 1
1.13822942420574 1
0.889994907811799 1
1.21578599874456 1
1.01913815706979 1
1.05339181418681 1
1.16774195303826 1
0.946694998385658 1
0.657007763665113 1
0.851767956122771 1
1.07413102049574 1
0.912946618563148 1
1.20857387968083 1
1.00438375052563 1
1.1353917044973 1
0.944658989533044 1
1.07476698052259 1
1.12670563049739 1
0.875176278569962 1
0.873635171276446 1
0.95901938970269 1
1.17587361181402 1
0.997319523424619 1
0.962757163056411 1
0.980690700557711 1
1.2737219713157 0
0.948574992807674 1
0.908629758291534 1
1.13354561521191 1
0.926415413801827 1
1.03671447590738 1
0.827055466144437 0
1.09846831383404 1
0.92623065834721 1
0.972762233551646 1
1.00587580637283 1
1.04553782994993 1
1.03987545242767 1
0.872868897259996 1
1.16812549240987 1
0.930571685563042 1
1.02038611190228 1
0.824398514805691 1
1.0790075899883 1
1.25549415104626 0
0.919981898449377 1
1.15070818949013 1
0.913208761307248 1
1.04108831428438 1
1.2746697146948 0
0.98190170643402 1
0.977080778585705 1
1.0079168115196 1
0.775126125044464 1
0.910459618964194 1
0.981340290412889 1
0.989005630569452 1
0.798278207839003 1
0.891651704209842 1
1.00396750337546 1
0.938644486905735 1
0.772582077879984 0
1.15617786973596 1
0.952458629175119 1
0.778148048082027 1
1.0639263083841 1
1.14041050068873 1
0.749088270368666 1
1.02275918905365 1
0.984014555459051 1
1.12043710753051 1
1.28752175636232 0
1.08003005003537 1
0.994115145329643 1
1.08338647103181 1
0.969106972911857 1
1.08890582681928 1
1.20831277990384 1
1.01910465422397 1
1.12780577108289 1
1.06189363774214 1
1.01919522582689 1
1.09876962737014 1
1.03807563123133 1
0.851723887322746 1
0.966687860588139 1
1.18172411222257 1
1.1488054520385 1
1.03801295071926 1
1.03359128790232 1
0.978986149488654 1
1.019486075362 1
1.16459965250085 1
1.10932652176324 1
0.701310644720616 0
1.01335448706068 1
0.921432149845697 1
0.966156530264725 1
1.03273158903099 1
0.857661651688747 1
0.884983112241524 1
0.984120614892013 1
1.14310439216263 1
1.01220609087989 1
0.960367103438215 1
1.07847551359179 1
1.02480238159052 1
1.08458553996463 1
0.947076405598361 1
1.17903571997607 1
0.850497334599452 1
0.887017299586527 1
1.153361746417 1
0.959213476786948 1
0.831917811068347 1
1.02579840106783 1
1.13455550707827 1
0.887776302751176 1
0.851499996921031 1
0.872246742639134 1
1.01081258785127 1
1.12896877869227 1
0.945316503994359 1
0.960035879345975 1
0.955507508087077 1
0.820096257987146 1
0.936346459059939 1
1.17517235233659 1
0.869576435589179 1
1.01990611171507 1
0.994621633035587 1
0.930562474767421 1
1.18069757914337 1
0.941922461193709 1
1.21364632595524 1
1.02282263697094 1
1.26246817571695 0
0.747870991335285 0
1.01356810955393 1
1.03020246185198 1
0.887945219003152 1
1.10938172782037 1
0.852897414156942 1
0.864755390929365 1
0.863555332770053 1
1.0616636258285 1
1.28631635645123 1
1.05566551465978 1
1.12931169468645 1
0.893897959466939 1
0.793246605507275 1
1.08111682791717 1
0.845438806318531 1
1.01259625086549 1
1.00744188485867 1
1.06633224609315 1
0.847546242673453 1
1.08607763359151 1
0.941804410424935 1
0.942131265102859 1
1.04363248751185 1
1.04639182004617 1
1.05765935515035 1
1.11581588419712 1
1.0325774700426 1
1.11317037296652 1
0.931929217111421 1
0.885075793433628 1
1.18471869639199 1
0.833641012510252 1
1.00941675431602 1
1.08412887053412 1
0.911031815196863 1
1.14182141297575 1
1.18149612859754 1
0.92046712339661 1
0.987173517533196 1
1.09069003297031 1
1.17603413238375 1
0.95140636671214 1
1.06743980517971 1
1.23170615934754 0
1.10702494646339 1
1.11215406258333 1
0.990232484747728 1
1.03641611986379 1
0.89536629034734 1
0.890004564070865 1
0.843136539532164 1
0.899904624586409 1
0.954612835473716 1
1.12328004522232 1
1.07747984022296 1
0.881232006967658 1
0.885577278142613 1
1.08857557473552 1
0.948093368287719 1
1.06455708473198 1
1.16256345407453 1
1.05770748384329 1
0.984926504677772 1
0.963164491840293 1
0.884620490368007 1
1.23056651564538 1
1.19452032576108 1
1.18215223681713 1
1.39640509601083 0
1.21185260380772 1
1.06461380149315 1
0.926863473909143 1
0.883746955023463 1
0.791916789362453 1
0.983435214570519 1
1.0339707857858 1
1.16022760545287 1
0.826525507596544 1
1.08422429105324 1
0.98911476985246 1
1.0553249543952 1
1.02541312281616 1
0.886453445772255 1
0.971447653235431 1
1.27462430319752 0
1.04197508048523 1
1.04251248558473 1
0.911257808384683 1
0.883784240438888 1
1.18319663225005 1
0.761458560836664 1
1.0252823993171 1
0.931073418245075 1
1.12233369142986 1
1.20574993981321 1
1.1180049621273 1
0.955711305406036 1
1.28793885331169 1
0.883343521609501 1
0.971600675323784 1
1.03905769529292 1
1.00843552368072 1
1.03112754802677 1
0.940470333188115 1
1.07741277095597 1
0.909693586993259 1
1.21398907924403 1
0.851600569647636 1
0.732147786213124 1
0.942863304261166 1
0.674540095466626 0
1.00402378013959 1
1.01128289224344 1
1.07316908997382 1
0.931282013640068 1
0.972526247247883 1
1.11468367211987 1
1.06801793844989 1
0.883255727811324 1
1.14675590262449 1
1.13083117833318 1
1.12868414720737 1
1.19075834796359 1
1.01200602195312 1
1.0321354340563 1
0.864486217167804 1
0.984263535617964 1
0.931521378258144 1
1.0369570512151 1
1.02801741123916 1
1.15986224078095 1
1.02312136619109 1
0.919828909119072 1
1.09178414067796 1
0.900734651293346 1
1.16149478068996 1
1.08908984412157 1
0.976085006207008 1
0.831167710570849 1
0.998478979767433 1
1.06582981619784 1
0.920685143786057 1
1.08010488653509 1
0.975886574975511 1
0.939166289435629 1
0.7443154472835 1
0.90064260706561 1
1.0404973692943 1
0.8681219286289 1
0.848163022650128 1
1.1282641493106 1
0.879081359533064 1
0.901667860504055 1
1.02885998275169 1
0.904330436148911 1
1.16057969192403 1
0.965635303036941 1
0.776341347464862 1
1.07218899037705 1
0.926102333837725 1
1.02887248484085 1
0.84759816616576 1
0.892694296771747 1
0.938775874186057 1
1.1613116392797 1
0.981968240536387 1
1.03710384597128 1
0.81987402886539 1
0.835799872425245 1
0.901924377453339 1
1.09078261037252 1
0.869444647084355 1
0.996303141737656 1
0.90682438233996 1
1.0369012338432 1
1.18873431397177 1
0.905661810375565 1
1.11968294113059 1
1.02393223181313 1
0.791350254395423 1
1.13389585957408 1
0.802997163060421 1
1.10781089523359 1
1.41575277532899 0
0.973881023596531 1
1.01367442930292 1
0.801204224674254 1
1.07692376115753 1
1.01042576189144 1
1.07002623947196 1
0.870240752759554 1
0.982881339497323 1
1.1692683599856 1
0.877118121638256 1
1.01510238010704 1
0.927347919308316 1
0.763530620347825 1
1.03411187166582 1
0.995568100173314 1
0.850236035861505 1
0.836072841028289 1
1.23670833271005 1
1.08557568318523 1
1.07745641248659 1
0.937990148652721 1
0.828572088534801 1
0.936871901636606 1
1.0185624913547 1
0.920954247519376 1
0.936539443884733 1
0.919403087517805 1
0.958352750297309 1
0.841940017329448 1
0.957188645928865 1
0.749792386640014 0
1.01783647122387 1
0.99281155679084 1
0.834986466793222 1
1.00096310213931 1
0.984793979660288 1
1.00250950234249 1
0.884018086764352 1
1.1437792263516 1
1.02198187109541 1
0.848466945293507 1
0.807397877500909 1
0.843929874156963 1
0.911143807921345 1
1.2216337355855 0
1.27202927270739 1
1.06886930564077 1
0.898092828693912 1
0.916574466092003 1
0.964569624200467 1
1.02930384700453 1
0.946365690245459 1
1.05089273796927 1
0.987382459155731 1
0.923251617166187 1
0.971562665727988 1
0.860411178373054 1
1.18870419819593 1
0.990198138573378 1
1.10154305483168 1
1.02466485433858 1
1.12266239583191 1
0.952064233454742 1
0.997359952960231 1
1.05017855808446 1
1.06321726054987 1
0.977382683306808 1
1.12276849643834 1
0.88446438471694 1
1.24929503082485 1
0.9754770026917 1
0.760104323837821 1
0.978836805898755 1
0.853903802275402 1
0.993217515651827 1
0.824503079184173 1
1.12618480433214 1
0.862244995621061 1
0.84732521298546 1
1.2488093891877 0
0.921637607046601 1
0.938866606580309 1
0.92909938496663 1
1.10044624579746 1
1.01631846613311 1
1.03658006632186 1
1.07137828392501 1
0.895523978286962 1
1.15415501102683 1
1.05355927392697 1
1.06883732723852 1
0.912233233713498 1
0.968791012850153 1
1.17315026460656 1
1.01110170625182 1
1.11584271737867 1
1.16815125813994 1
0.926294166439106 1
0.697809667231035 0
0.990636957457686 1
1.06927535585695 1
1.03658228355296 1
0.915001549685484 1
1.03458252913985 1
0.850251578931507 1
0.865246138598194 1
1.04032560440623 1
1.07888687741938 1
0.909335430172268 1
1.08047020722492 1
1.09028762218004 1
1.11115448845965 1
0.883788161409957 1
1.00970799382783 1
0.973868580318684 1
0.870128560218927 1
1.186719929304 1
1.0747406920767 1
0.940005727457102 1
0.989335661269875 1
0.771724816714278 1
0.897983620794464 1
1.03159492623731 1
1.05629713671471 1
1.00175651345947 1
1.03436702935033 1
0.896606875953122 1
0.973923714124501 1
0.933770553342046 1
0.982671689753742 1
0.980063356410183 1
1.11431799401832 1
0.827022624187778 1
0.844978377867725 1
0.899267162988767 1
1.14620579599596 1
0.914547552047763 1
1.16338573687293 1
1.02586284767922 1
0.73152241173698 1
1.1538816541715 1
1.17127677078801 1
1.10745996577735 1
1.24348525974407 1
1.09457416623945 1
0.828724016183343 1
0.999377484571892 1
1.02014994071207 1
1.02957835646094 1
0.938826919879078 1
1.01425877680003 1
0.730439906646499 0
1.05743354862228 1
0.886968076138275 1
1.08591200449114 1
0.935911424335101 1
0.879810900423929 1
0.940740884248392 1
0.961087016085623 1
0.776868748239636 0
1.05507684759009 1
1.01191659011915 1
1.10262276021383 1
1.06319666407285 1
0.873563910139044 1
0.867599143637036 1
1.06229304409361 1
1.02299952815257 1
0.906217005754261 1
1.08278722705554 1
1.03291705197957 1
1.0591548635021 1
0.969180112492027 1
0.971591663686417 1
1.03396458368726 1
1.03122098630387 1
1.08701553077287 1
0.987439625629895 1
1.07543358303949 1
0.794667626629817 1
1.10965424360243 1
1.0445707895783 1
0.953178355796006 1
1.11944998167396 1
1.00104441782508 1
1.16575294323359 1
1.09022460030995 1
1.05692080278136 1
0.736187042760161 0
0.981784547379645 1
1.01031798991102 1
1.00892445975479 1
1.09669454422393 1
1.11187569461836 1
1.00046815558283 1
1.14526493465617 1
0.984980555474718 1
0.982701349490437 1
0.860366473719277 1
0.857144835500908 1
1.10836831239898 1
0.965353977173648 1
1.13530524331881 1
0.89915673579692 1
1.22743654402636 1
0.782764281222356 0
1.02061193572314 1
1.07275034739106 1
1.0566769703507 1
1.09364111771095 1
1.0093062789785 1
0.926392418641748 1
1.07398270477662 1
0.991443678413563 1
1.10550489408791 1
1.04862057308434 1
1.06704796605732 1
1.03608815718365 1
1.01941913611812 1
0.904902223923162 1
0.821585274446555 1
0.956245719941767 1
1.05748836083745 1
0.982304502158125 1
0.956689169185283 1
1.1817370184178 1
1.12708027845323 1
1.29474053261591 1
0.919413815525938 1
0.939715192194937 1
1.07600239475875 1
1.11930459554132 1
1.05887186862711 1
1.25606247662589 1
0.981056254042576 1
0.719273344573923 1
0.77843703607923 1
1.06319906962992 1
0.984265112023122 1
0.931289825071881 1
0.774736469636303 1
0.937569499071875 1
0.940114776324455 1
0.897932440181108 1
0.937495240158184 1
1.05979233611074 1
1.0017199896956 1
1.02816696460015 1
0.850024008141943 1
0.934011587023339 1
0.926356033351238 1
0.848000170303028 1
0.939851096417605 1
1.11655652203809 1
1.02967255176393 1
0.856188604412611 1
1.04183176910346 1
0.808289695544697 1
1.05920265743775 1
1.13658051300637 1
0.931745634205168 1
1.04726480868037 1
0.990061232719178 1
0.77656326164657 0
0.889462295610104 1
1.05291166137131 1
0.98854074501861 1
1.02780393650921 1
0.790566902731709 1
1.07343670249272 1
1.06390721075851 1
0.963211875715859 1
1.09449271016969 1
1.14617856398303 1
0.970817382609012 1
0.983754928361186 1
1.15502578923537 1
0.812070538620502 1
0.898787265702098 1
1.24218737802418 0
0.89227607298565 1
1.1308811013988 1
0.920877033964561 1
0.950342126231469 1
0.855263166673647 1
1.0775879052014 1
1.18213329475799 1
0.994912877277228 1
0.792945672995824 1
1.08249554308658 1
0.951308840830893 1
0.862600566714866 1
0.83259216667485 1
0.949537407658263 1
1.10016448195766 1
1.03962815091883 1
0.895900581661625 1
1.08348435221152 1
0.984715538731086 1
1.07707197974561 1
0.86564803418225 1
0.836725496748636 1
0.956143760596676 1
0.89133129235969 1
0.998928186885912 1
1.09265613478902 1
0.981442562143092 1
0.882417775841244 1
1.0908485856784 1
0.678247337397048 0
1.0160207253459 1
0.867041214151989 1
0.945798596706719 1
0.924020204837758 1
0.898740781652973 1
0.910018111388882 1
1.03123501927558 1
0.936750092570266 1
0.854684574303697 1
1.17089759977396 1
0.920722472273342 1
1.19348481810664 1
1.03852793423906 1
1.00043038011106 1
0.939459834492686 1
1.02270553342284 1
1.136357747019 1
0.903737647312839 1
1.10409555847555 1
1.27492256394484 0
0.908747416610126 1
0.833649070971598 1
1.07645784585714 1
0.806129070511576 1
0.923274700034128 1
1.0762209577181 1
0.995927372946039 1
0.975670083007704 1
0.925868931980525 1
0.852703991945857 1
0.796322924813611 1
0.853871533791654 1
0.923629531955714 1
0.92602668192497 1
1.10685029607417 1
0.727388958173635 0
0.857380753897915 1
1.07058586525477 1
0.990269632293228 1
0.94957700775733 1
1.05309955841588 1
0.993495622018406 1
0.974666462711193 1
1.03890982756247 1
0.896599559584941 1
1.05944175579258 1
1.06741250739221 1
0.909602308886354 1
1.10860739049456 1
0.795101024376221 1
0.787678211125873 1
0.914685995542179 1
1.0448108288414 1
1.15564748459343 1
1.10714088984576 1
0.926611011811918 1
1.17658405061273 1
1.02903154401273 1
1.00878069471392 1
1.05337493424116 1
1.05025470386817 1
1.13631046537565 1
1.17484953398654 1
1.09168094447653 1
1.04929367842426 1
0.967215191231701 1
0.990322383053821 1
0.949130136490965 1
1.00507911111157 1
1.14685372969753 1
0.96565421413378 1
1.04475300949788 1
1.14699410614777 1
0.901080298123152 1
0.948281253230381 1
0.87917999106074 1
0.977192792288192 1
1.06389679654474 1
0.992594197409804 1
1.0292147000587 1
0.867970697616632 1
0.942610580413098 1
1.07467799399813 1
0.867996134568025 1
1.14861915115505 1
0.91094741706812 1
0.962651308811921 1
0.978522080107259 1
1.05071531144681 1
0.750178723587981 1
0.950684914130879 1
0.90792592762605 1
1.03740140063111 1
0.897308404776039 1
1.08700158849249 1
1.05586939007471 1
1.18573549341385 1
1.17340598027645 1
0.940723447013627 1
0.998491409406853 1
0.967985716820723 1
0.865074384534766 1
0.989110607693074 1
1.18511239360525 1
1.11665915129059 1
0.973829353100278 1
0.786544818185887 1
0.773556723480426 1
0.71895893489582 1
1.01532915506444 1
1.02761893682101 1
0.975270097363758 1
0.961059603074356 1
0.833319241862297 1
0.99903887857992 1
1.02033441177418 1
0.850188836975949 1
1.0124798518082 1
1.01343570288263 1
0.972806355915171 1
0.728145213463707 1
1.04170990044089 1
1.17999656912583 1
1.0135853137102 1
0.988854363010154 1
1.12527827791614 1
0.912239668021292 1
0.992887772071112 1
0.992414518456795 1
1.05855455543607 1
0.995409011274155 1
1.04565258412045 1
1.04765425764493 1
0.995413399810994 1
1.15106236605284 1
1.09893770067269 1
0.871126231139588 1
1.11974858515897 1
1.00840428147171 1
1.1439473041541 1
0.890425504161923 1
0.945004953378619 1
0.729117071075075 1
1.23578306929422 1
0.693031510287138 1
1.04205517388413 1
1.50230854212292 0
0.970426906019417 1
1.16142318498296 1
0.924253658682063 1
0.965184713086159 1
1.0075602008573 1
1.12127220248123 1
0.937253152655784 1
0.750540882638203 1
0.995782619888644 1
1.18268120881998 1
0.926681122025629 1
0.967289052830787 1
0.950049032411775 1
0.994967513475526 1
0.979744573716928 1
0.898915368696424 1
1.0899775142807 1
1.00822977411297 1
1.04667379444826 1
1.09536015360154 1
0.984062379535084 1
1.08998660654256 1
0.945167943102036 1
0.814834193184857 1
1.1719349273053 1
0.917443751577626 1
1.00355602433633 1
0.990342403994856 1
1.01469978977733 1
0.975886081593236 1
0.867736287209744 1
1.03246108112074 1
1.05298631343327 1
1.03363196824328 1
1.03570182865166 1
0.973166372625878 1
0.997857778580918 1
1.18192321617412 1
0.774537707972817 1
0.893077782919083 1
1.10254236516662 1
0.848661512399219 1
0.995370602443812 1
1.07996793544496 1
1.06358300252608 1
0.812440313155782 1
0.830955750725404 1
1.00781177800045 1
0.817380457571851 1
1.0096363447589 1
1.04958210922266 1
1.00199304018582 1
0.927930320089982 1
1.026377774632 1
1.07748436862522 1
0.952766111043284 1
0.898285211880427 1
1.03031480389441 1
0.897231949453711 1
0.991803904392004 1
1.02496604085717 1
0.817407064802179 1
1.11160826555123 1
0.936591323567433 1
1.18045051606658 1
1.08019956060775 1
1.01676988338045 1
1.10169061838417 1
0.81180948242173 1
0.757118869540054 0
1.03989971104669 1
1.02180431472374 1
0.9824239961271 1
1.04126429411775 1
1.04432502571297 1
0.890229249453424 1
0.954572761294573 1
0.944307218554827 1
0.919160706954679 1
0.909357848968354 1
1.08771395701965 1
0.945454660593386 1
1.16310199839789 1
1.27937493130069 0
0.949331971382039 1
0.841768787877747 1
1.05682093356423 1
0.942117383206136 1
1.06440555811246 1
0.907342007764081 1
1.05678188077335 1
1.02602098536003 1
0.859296585349572 1
0.922524440253188 1
0.971660611009291 1
1.03653678461641 1
1.149602045595 1
0.851628475946669 1
1.04065762134649 1
1.05435329293889 1
0.819503383812102 1
1.09998096536214 1
0.943507598828177 1
1.19774939746957 1
0.998474170381434 1
0.915428105174243 1
1.00522250156884 1
1.17419523867469 1
0.831144432187212 1
1.07942678554535 1
1.15235280458348 1
1.03364832144822 1
1.09164402224478 1
1.03064550257998 1
0.845852626448119 1
0.968360209358937 1
1.08727798380481 1
1.27831529676252 0
0.873496956104848 1
0.931146776010015 1
1.07430298069726 1
0.985308830561931 1
0.839528109633566 1
1.00637289340188 1
1.13591630992049 1
0.935882123567346 1
1.06237082818264 1
0.995133680468719 1
1.08917255945356 1
0.905139816885514 1
1.02407411715609 1
0.873006524746982 1
1.12576139794831 1
0.876743127477092 1
1.04189838712695 1
0.747920802186407 1
1.1743071538171 1
0.968450715692428 1
1.02598725973629 1
0.86345541905688 1
0.929756014500899 1
1.15203393827036 1
0.988851214355561 1
0.957420460047478 1
1.17901809059429 1
0.996734584975569 1
1.0273972220508 1
0.845333106031382 1
1.04442073532275 1
0.922436387044278 1
0.910213987792618 1
1.12428709579409 1
0.939469857254876 1
1.17574799617552 1
1.19264557313767 1
0.869399095646406 1
0.953479744775869 1
1.10692094553541 1
1.15011809678747 1
1.09827665761021 1
0.979737912696085 1
0.960696675732014 1
0.929014385661178 1
1.14056906448079 1
1.05824086233044 1
0.957851607867199 1
1.04594927361672 1
1.07626923959849 1
1.12787353405851 1
1.0060417378131 1
0.969997701120188 1
1.22441328628059 0
1.16495385299054 1
1.07453491749985 1
1.04129406507965 1
1.08256297589784 1
1.11686854745456 1
1.14922697516733 1
1.00371187487101 1
1.03023134952143 1
1.0405335033571 1
1.15167988090529 1
0.985672419759451 1
1.1383723029886 1
1.24775785453838 1
1.15634669916609 1
1.35887736039095 0
0.924797729718566 1
0.952814441629652 1
1.03426700690538 1
1.14069285763602 1
0.815729658990003 1
0.986452964505955 1
0.769434232508846 1
0.895966963175003 1
1.01300633700707 1
0.984837345693397 1
0.969143129029228 1
1.04839874472123 1
1.22593235110658 1
0.900144267576771 1
1.06059608238662 1
0.903666085782425 1
1.02756968423234 1
1.13568303720139 1
1.04266711022834 1
0.985108474331447 1
1.09656214872344 1
1.0450707161265 1
1.03961673544638 1
1.10211914250452 1
1.02821827253712 1
0.537421385749592 0
1.06006496901322 1
0.954290809842188 1
1.07328991912414 1
1.12123657993148 1
1.17237752295272 1
1.13167245692251 1
0.945723488511297 1
1.29423392414306 0
1.28575433725171 1
0.88821355871598 1
0.879290384518747 1
1.13875616426174 1
1.01317698435709 1
0.94031264773974 1
1.01357551612397 1
0.947465052084037 1
0.998228953334627 1
0.95964177357277 1
0.966983813882085 1
0.823336146534536 1
0.864802723161684 1
0.841676358833681 1
1.06252105870077 1
1.23778179218133 1
1.07122102298027 1
0.971987580225746 1
1.0774007330263 1
1.021278352798 1
0.829327294001949 1
0.904335583518852 1
0.895444524565912 1
0.908631920874362 1
0.9603041867502 1
1.01743834136086 1
0.905824681429563 1
1.17116665354554 1
0.907078128864577 1
0.991122132310756 1
1.03006766068926 1
1.08205628726834 1
0.832304298530979 1
1.03401751493055 1
1.00443386351588 1
1.17163186701509 1
1.07748947631772 1
1.01313153656719 1
1.00142672567084 1
0.932507979965992 1
1.06119798872122 1
0.947445351128447 1
0.999428332991296 1
1.16886439381278 1
0.886878736067568 1
0.9257960276242 1
1.02722581121981 1
0.842864886656513 1
1.13396244880426 1
0.993404369152066 1
0.97184813741124 1
1.00272475858874 1
0.850956624429338 1
1.01213976713727 1
1.08864870527655 1
1.10726770346447 1
0.982700723393336 1
1.02658889051223 1
0.865843279748694 1
1.04894427072382 1
1.0788018726238 1
0.916133591853051 1
0.994605786259594 1
0.941892038953056 1
0.970625216850638 1
0.902283108109621 1
0.971891372344326 1
0.998857718642028 1
0.907134595151011 1
1.09752870216137 1
0.958029823375976 1
1.01921145482378 1
0.89900944062616 1
1.00046985135585 1
0.884986015865836 1
1.26157919109269 0
0.887943280663529 1
1.03493018547595 1
1.11131961502737 1
0.951012121240537 1
1.29428619666445 1
1.05798993331702 1
0.73750068535956 1
0.864622663679165 1
1.01405312127722 1
1.17725392777306 1
1.03198128870522 1
1.07569564807638 1
0.715624438242635 0
0.938206087062787 1
1.15033577229385 1
0.986122626495585 1
1.08083452957358 1
0.938066925745052 1
0.916653174923916 1
1.12215922141445 1
1.06426283178546 1
1.05295163659515 1
0.93656748177447 1
0.95026067731143 1
0.904758305361853 1
0.990333253609033 1
1.08315340952887 1
1.04499723293458 1
1.0818255006302 1
1.06996599206705 1
1.09098470903321 1
0.886029782973545 1
1.10248899612481 1
1.16098421848634 1
0.919604089064304 1
1.00226276918238 1
0.973243530128974 1
1.15314404995423 1
0.998726344363864 1
1.20217394689691 1
0.856103957461362 1
1.02024018481898 1
1.07704543410761 1
1.05779339466892 1
0.993816063919726 1
1.01947677111446 1
0.797771118492584 0
1.05569560959269 1
0.973332000563313 1
0.97159050822288 1
0.734547718128965 1
0.91423224351364 1
0.868347657990531 1
0.97264762360664 1
1.13476562975382 1
0.860517652167664 1
0.994183127578285 1
0.979482001704351 1
1.13802460622099 1
0.928508996414951 1
0.874109210556169 1
0.928865957185921 1
0.989016675927585 1
0.933123367469016 1
1.15325051663207 1
0.99365082678768 1
0.927110721328973 1
0.903431041801781 1
0.985183076571845 1
1.12062419801847 1
1.06296211901516 1
0.881524220198281 1
0.71657336119562 1
0.883570191398021 1
1.21926785593895 0
0.843457645666523 1
0.842022587257888 1
0.980251377269415 1
0.918359175702911 1
0.998996693652752 1
0.990947388147239 1
1.00508901472571 1
0.903339933936915 1
0.983991396020843 1
0.921708541835531 1
1.03718763541702 1
0.668799314244384 0
1.11514144661937 1
1.21698080907414 1
0.906320381483116 1
0.939241148315088 1
0.959739456263546 1
0.98856907220967 1
0.930432075587261 1
0.878423241069292 1
0.795386067663741 1
1.01777599309393 1
0.951015560131003 1
0.869030782777048 1
1.04222716463324 1
1.18412365940163 1
1.03665726067023 1
0.990534203510463 1
1.08698065382634 1
0.866744884141915 1
1.05721522267466 1
0.84598610580169 1
0.870423920233609 1
1.00444171936541 1
0.954717429336485 1
1.29950379477167 0
0.882768036400888 1
1.05175704249889 1
1.03803819239035 1
0.995079451184909 1
0.921496473377157 1
1.09060603464836 1
1.05186870912537 1
0.827305150861136 1
0.990121714036652 1
1.20900277926153 1
1.15392036190349 1
1.04074194917461 1
0.899643890832721 1
1.0571454672222 1
0.803707730852196 1
1.14310195300779 1
1.03414750084901 1
1.21530471590792 0
1.00727803413576 1
0.934228356427862 1
0.854513430728954 1
1.01854165756086 1
1.00067694970637 1
1.04441936001295 1
1.01003527567942 1
1.087814384672 1
1.14634683652463 1
1.11398940509696 1
1.10195968344676 1
0.880698068474648 1
0.995450954342162 1
0.918536073234808 1
0.922694485568662 1
0.985582265880348 1
0.876269305728563 1
0.948309516732396 1
0.98475397880045 1
0.933286244979254 1
1.05304794679348 1
1.03330272335114 1
0.843839378598936 1
1.18834908698593 1
1.0468558222425 1
0.982451682233144 1
1.06072633255915 1
0.820811894029226 1
0.986537106175215 1
0.901940480828124 1
1.18911243184894 1
1.00698342509008 1
0.955357772699344 1
0.967310931421251 1
0.799619787261247 1
1.10700442972525 1
1.01183555983684 1
1.31793065523807 0
0.867140864978923 1
0.747522992079517 1
1.09133889266525 1
0.943064875035611 1
0.972414951719879 1
1.12192822231262 1
0.829258916645809 1
1.21203242267484 1
1.03730658142282 1
1.1880809955333 1
1.17290035846831 1
0.855826294210189 1
1.11484965552878 1
0.988592445754492 1
0.906439670175728 1
1.0085485236871 1
0.910398225677465 1
1.08328003670268 1
1.02701390649813 1
0.687095528556885 0
1.01906821063064 1
0.837032363713128 1
0.816088878647985 1
0.9599805070749 1
1.05968606989345 1
1.15120345374006 1
0.879326563696803 1
0.702692237046596 1
1.0156791582267 1
1.08577828266516 1
1.13033928706092 1
0.773554624210406 1
0.928182084698758 1
1.26680537397153 0
0.771071866774542 1
0.746836253067857 0
1.16617133643276 1
1.12754815683485 1
1.08268209546362 1
0.95747204050065 1
1.01892920512833 1
0.825341508975735 1
0.807680514928744 1
0.796042240666686 1
1.05188165932717 1
1.00029002334632 1
0.961244803539823 1
0.984902452498917 1
1.237766417856 0
1.18167707256972 1
1.22989672064498 1
1.25044070282582 1
1.22286924424411 1
1.06834302896821 1
1.12293990026791 1
1.06818180853229 1
0.996454999833408 1
1.0155678421222 1
0.805447020429211 1
1.04123564282126 1
1.05735072248902 1
0.793054709751444 1
1.00499192395634 1
1.24986913937412 0
0.918726942880839 1
0.942361735351508 1
1.02529496100932 1
0.878429251614149 1
1.12655629880998 1
0.989135716562325 1
0.954349015953608 1
1.11820208799335 1
0.949980917449764 1
1.31985814303292 0
1.01463179626291 1
0.844912509070919 1
0.951949723395153 1
1.01079750566195 1
1.08399177554128 1
1.04079094766304 1
1.09303472079952 1
0.976735811189708 1
0.985631905315172 1
1.00225755872882 1
1.09354924871287 1
1.03551300839027 1
1.09060818238454 1
1.06430787145551 1
0.860468783031059 1
0.925461372400534 1
1.03833818998956 1
1.07383494970792 1
1.11302989575354 1
0.848151680529028 1
0.916720286272617 1
0.884656108835832 1
1.04020987341556 1
1.09321358339886 1
0.839881115106139 1
1.01813423194415 1
1.01962137763154 1
0.939169851277957 1
1.02492155611966 1
0.894773110325591 1
1.02448384275851 1
0.903574061332945 1
0.978940844886732 1
1.02946857155017 1
1.11023774057517 1
0.781967552543113 1
1.05952541013148 1
1.07039978757188 1
0.880984010101344 1
1.00377454235461 1
0.975342494462881 1
1.22732685499983 1
1.13880420407254 1
1.1915451106239 1
1.26814252954255 0
1.19516605414097 1
0.889940725266325 1
1.02555003507761 1
1.03109042341076 1
0.965470750518044 1
1.12833842870054 1
1.17593261246892 1
0.967848450489776 1
0.960227685272935 1
0.889830480997135 1
1.19790240331253 1
1.20485917959306 1
1.12145752704802 1
1.24415979668634 1
0.833218414378899 1
1.01183484038527 1
0.960849373396549 1
1.05384800491505 1
0.931480707846545 1
0.963478649347414 1
1.04172220627176 1
0.700373184447737 1
0.846473823913636 1
0.950216905664404 1
0.862248743943177 1
0.978828311276366 1
1.13665147495065 1
0.925472199972225 1
0.947647288900935 1
1.27676842487662 0
0.981175435133198 1
1.10536432409539 1
1.03879666846362 1
1.16098341377441 1
0.905241655853709 1
0.857839117623703 1
1.22227644930025 1
1.04042986687472 1
1.25270329006089 1
1.0256747299541 1
0.928271727204819 1
0.759532740644549 1
1.02052548880659 1
0.905531761295145 1
0.967502210791017 1
0.859461209187867 1
0.822468238859206 1
0.960171436388647 1
1.09938406648632 1
0.870527412876434 1
1.01812105789857 1
1.0957299251825 1
0.992263096006361 1
0.954785005822516 1
1.09706976378132 1
1.14487166501511 1
1.01813054425299 1
0.992476923478891 1
0.927480833106615 1
0.945233816743271 1
0.816661761077281 1
1.08922268632495 1
1.00076260471951 1
1.03684091416099 1
0.976155677344169 1
1.12957956344658 1
0.859353186085188 1
0.994775503724275 1
1.02700993853381 1
1.03498342657903 1
0.736737572423209 1
1.01545227196394 1
0.817298156091927 1
0.989294239055516 1
0.714971167187776 0
1.1985557682008 1
1.22097154196414 1
0.934490894053589 1
1.2353510304183 0
1.10247012674835 1
1.05290205164657 1
0.805736347639837 1
1.10453674642608 1
0.877476727264299 1
1.04834905858649 1
1.16192659617136 1
1.03451145013723 1
0.918252597258179 1
1.06043031275524 1
1.12069012697142 1
0.88347221320445 1
1.19174196185357 1
0.99568138654191 1
1.03807600909955 1
1.20651901274462 1
0.976555615645428 1
1.11688156761545 1
1.07544838329653 1
1.07605110944269 1
1.10251955897949 1
1.05928314772361 1
1.02925591474757 1
0.899206158387365 1
1.05470977814639 1
0.842503071502861 1
0.806142394514036 1
1.10784525986053 1
1.05693243374874 1
1.06224659841935 1
1.11156177487579 1
0.908739607769738 1
1.0004829499233 1
0.78977624163907 1
0.8350726240815 1
0.789853552202753 1
0.889282326131236 1
0.986181796745131 1
1.05901858220471 1
1.09466091063823 1
0.904757570414073 1
0.901520909419282 1
1.00108726995632 1
0.948826212314639 1
1.15504745538136 1
0.893317056442616 1
0.942066607602788 1
1.01037070543704 1
1.00953727445101 1
0.918360783255889 1
1.11570905146859 1
1.01813577246949 1
1.08257989887915 1
0.946487041269722 1
1.04965048209401 1
1.0872161914876 1
1.04162294398618 1
1.03731599886085 1
1.18576633544546 1
1.07153890024173 1
0.946171412537821 1
0.925141537586671 1
1.047719748663 1
1.0066287246036 1
1.19170711588676 1
1.16059774781985 1
1.19576020515923 1
1.10124835665032 1
1.06804989546206 1
1.0224419475483 1
1.02720996086622 1
1.18604140101815 1
1.14968607333563 1
0.882669845625236 1
1.01233155283503 1
1.1229680271795 1
0.988338184856854 1
1.1051557425661 1
1.07555893715388 1
1.0470068491371 1
1.2195654287415 1
0.958428357973897 1
1.03418136439046 1
0.917124640373801 1
0.950412212033853 1
1.01584189685749 1
1.12532671838718 1
1.09038885014117 1
1.10163837328125 1
0.960626405164373 1
0.910483879547924 1
0.991907399990671 1
0.84733646591003 1
1.30035038066327 0
1.08113213173591 1
1.10417243204845 1
0.907046734347572 1
0.963578033157631 1
0.986158975459851 1
0.731511846159293 0
0.99764765203699 1
0.965727329686982 1
1.01592046253789 1
0.958182591133409 1
1.12425365209652 1
0.960424460329596 1
1.02654840287437 1
0.981408432626854 1
0.997414226090288 1
0.995998272782161 1
0.890899290530424 1
0.956992722086388 1
0.993772178892505 1
0.965842903912684 1
1.20075192751165 1
1.01773995676025 1
1.00043411616681 1
1.16674053202229 1
0.921595472474529 1
0.862254327714175 1
1.25803418008087 0
0.871204064498162 1
1.00422432166098 1
0.937813888548325 1
0.853316847736412 1
1.00727291220896 1
0.873133189308278 1
1.03113176537905 1
1.21379040690561 1
1.04021100330196 1
0.953809841078993 1
0.974069638020861 1
0.894617304026798 1
0.805216721801899 1
0.934390166587028 1
0.850014612736145 1
0.996769332092784 1
0.90558180758788 1
0.781875951841477 1
0.819022378842244 1
0.97835130983423 1
1.09839236320655 1
1.05875447781733 1
0.918752545236361 1
1.10340957939681 1
0.851629825758147 1
0.672604182020443 0
0.981319068913305 1
0.834358430398255 1
1.18989553136605 1
1.05115687670841 1
0.956978726394475 1
1.19664743693404 1
1.15385516507334 1
0.757159514168426 1
1.05365908317454 1
0.921831106242369 1
0.930469893833942 1
0.863027776400321 1
1.0459753634353 1
1.00210223336011 1
0.765276665438349 1
1.09499520394843 1
0.770609750591027 0
0.796300158828217 1
1.07162691540733 1
0.982866721080094 1
1.19838269704082 1
1.0133800285674 1
0.792055374292371 1
1.12681117408689 1
1.0911548792627 1
0.976813701022016 1
1.00013257394869 1
0.797897075028544 1
0.943864914123803 1
0.832287527320123 1
0.868823267840302 1
1.05289108978953 1
0.990289637281342 1
1.04625316904395 1
1.10477338705959 1
1.14501774452984 1
0.627999587738125 0
1.08852030848382 1
0.970702385815815 1
1.25514048912909 1
0.915736117698994 1
1.30486719299423 0
1.02434984208969 1
0.909516558087691 1
0.897537683048715 1
0.909053373842091 1
1.10185088765614 1
0.916752587784111 1
0.966253511582846 1
0.861188507312909 1
1.05917236334396 1
1.10353280382686 1
1.03721324813465 1
1.15308508039983 1
1.3059166454104 0
0.943301279894556 1
0.98332374237923 1
1.05664183900113 1
1.13558533802723 1
1.0546222238312 1
1.19818444986028 1
1.0811751093885 1
0.919111328372638 1
1.05105263511703 1
0.790943420172117 1
1.06943910225371 1
1.11852239277323 1
0.687998870845361 0
0.965382966525122 1
0.949027651834881 1
1.15941776584852 1
1.1320864204733 1
1.11112146386953 1
0.866236001959464 1
0.590452768902391 0
1.22823745491996 1
1.26036463229517 0
0.874867939549539 1
1.08107989908163 1
1.18413940023661 1
1.02248952551984 1
0.91494379504483 1
0.967858199886333 1
1.18070199671335 1
1.0412606006612 1
0.915366461421994 1
1.00990370755646 1
1.17357476113729 1
0.945167418098207 1
0.773880210877763 0
1.13389929578843 1
0.99653206208863 1
0.913031243182882 1
0.836315800552324 1
0.991951688317777 1
1.09171090579253 1
1.01356106938204 1
0.937455550057274 1
1.14392803707357 1
1.06956826098391 1
0.783472798200056 1
0.79766955890897 1
0.734162457466448 0
0.975870225377238 1
1.10737815690633 1
0.969401885548834 1
0.847375556797165 1
1.01525432108326 1
1.12753161171548 1
0.986082040683444 1
1.01445362514406 1
0.869810960408121 1
1.13422696016499 1
1.04206162005291 1
1.09461973840846 1
1.1479404839795 1
1.06105701107242 1
0.918317661999946 1
0.957359490307461 1
0.985208972980541 1
0.846549583819642 1
0.893702094635955 1
1.03655105158388 1
0.998027925046129 1
0.978845571033878 1
0.864760404292373 1
1.09523150161402 1
0.952406620457782 1
1.23781424211968 0
1.01555310820222 1
1.26393776315248 0
1.06945979242555 1
0.961413369402299 1
1.23407016386838 1
0.966367998791218 1
1.11539831850417 1
1.07138078002638 1
0.840958842977545 1
1.16448764070064 1
0.952346220868671 1
0.701907905128523 0
0.856288324887046 1
1.11317860196429 1
1.06071331703184 1
0.821540190021762 1
0.942354446061179 1
0.962610791040472 1
1.03078946439254 1
0.851794768820703 1
0.924503974231344 1
1.0153373555649 1
1.12462237044478 1
1.07762817328099 1
0.935887623348512 1
1.19914954079795 1
0.939353999071505 1
0.949451312620179 1
1.03405670159491 1
0.782486589195478 1
1.1892406555922 1
1.13755181018163 1
0.975087989559259 1
0.821282940885365 1
0.983453992382932 1
1.18591639540935 1
0.971648578080739 1
1.03737894762737 1
1.04076320989197 1
0.986048066825974 1
0.924670512335676 1
1.02296373884563 1
1.02226246232512 1
1.04220322780345 1
0.997559044852043 1
1.05108873007807 1
0.89762628809908 1
1.09166701066616 1
1.1278935499244 1
0.91711638718991 1
1.01894374017757 1
0.877615161843116 1
0.851710186477121 1
0.893267012126833 1
1.06023457710896 1
0.997638719547995 1
0.872005560820075 1
0.897104581545845 1
1.03134706213823 1
1.10363363752683 1
1.20059478166075 1
0.853141986708526 1
1.21603715041388 1
1.09725080544437 1
1.21986050940465 1
1.17889131186007 1
0.897931798751603 1
0.953197831556515 1
1.14765560960958 1
0.886684148111665 1
1.07941254477386 1
0.970452592541237 1
1.04407989764101 1
1.08852794358905 1
0.913607183595929 1
1.12972466396544 1
1.00834647232442 1
0.913373988786731 1
1.1502786148548 1
1.16608655911967 1
0.979923039804685 1
1.07956660172853 1
0.985341287144611 1
1.08477966491811 1
1.16810918288778 1
1.06921140889935 1
0.828141316662803 1
1.08654075511045 1
0.696541955618687 0
1.03558172462809 1
1.15420978859794 1
0.897042661482078 1
0.989084356498072 1
0.658959870109904 0
0.99936539958151 1
1.07886899462 1
1.02162064299989 1
1.0686469004752 1
0.893630655185309 1
0.984550606963658 1
1.14578751351795 1
0.985408702674865 1
1.19983142212092 1
0.934104496009331 1
1.16244844408817 1
0.924455107367524 1
1.10051793636388 1
0.969202591604917 1
1.03920368742784 1
1.09927742789663 1
0.793965884591251 1
0.876503576843312 1
1.11348642935077 1
1.06626506117759 1
0.918992563649268 1
0.752209516977299 1
1.00742788824335 1
0.867531427946674 1
0.976038929129602 1
1.03937274293663 1
1.0145391043954 1
0.968134511879835 1
1.14392534818919 1
1.14845437420778 1
0.944952637380215 1
1.01254666124227 1
1.14910506369685 1
0.993810863094365 1
1.00635963918162 1
1.00405623838559 1
1.05172947763519 1
0.844446143626563 1
0.821915719343573 1
1.09683406061577 1
1.06497981420695 1
0.983811607799452 1
1.22371448376821 1
0.998835718653655 1
1.05199568486257 1
0.988875673456937 1
1.01947030727602 1
0.877650617817623 1
0.954136867363697 1
0.886852052894763 1
0.990470807492175 1
0.948261633333321 1
0.923351471007977 1
1.17122278428754 1
1.07020946541685 1
0.923455097865499 1
1.03302251330528 1
1.20773868353106 1
0.991826146838667 1
0.97850596098251 1
0.888881823336126 1
0.762802292187808 1
0.841200947196395 1
1.09005203339619 1
1.05557560497721 1
1.06651467033045 1
0.90754683262312 1
1.19819464708238 1
1.10621868648528 1
1.03160101975272 1
0.948055664807191 1
0.901059891699423 1
0.82993367167271 1
0.918984227320839 1
0.998631886062476 1
0.869902133870454 1
0.838165371749309 1
0.825756224577818 1
1.169913086171 1
0.916905856476884 1
0.832898531129127 1
1.07789409165255 1
1.05753715479235 1
1.03422994552044 1
0.926662226233071 1
1.18861664592213 1
0.979498582261051 1
1.01418917734801 1
0.873609037940539 1
0.954129669991741 1
0.933608243338426 1
1.0705508618708 1
0.856632629907412 1
1.1962030294872 1
1.14612186541461 1
0.748647495085421 1
0.936797276227898 1
0.897639284467969 1
1.16160785499416 1
0.893591198135535 1
1.00315010755052 1
0.991956498206348 1
0.965256173989464 1
0.805239976593321 1
1.00032096681556 1
1.00377152439468 1
1.11531052668638 1
1.0422469608757 1
0.996105371323465 1
0.871122345132194 1
0.92537028816001 1
0.952604603032613 1
1.16396277731752 1
0.997379784454239 1
1.14328046381624 1
1.04964515342307 1
0.904583360298487 1
0.88820904807838 1
0.889626046480675 1
0.916850931449185 1
1.06213207692552 1
0.795623627066237 1
0.749343970383935 0
0.805386099889684 1
1.09148707294235 1
1.01049331069515 1
0.960690798229134 1
1.18144044514488 1
0.814536606021396 1
0.918666426358089 1
1.04777852475224 1
0.966539379913103 1
1.30270925442914 0
1.07762888685527 1
1.02212114466901 1
1.13994645423589 1
0.962732865753361 1
1.00250173290973 1
1.10060836338333 1
0.993964495097284 1
1.04250393593975 1
0.881263230489744 1
0.7173135845746 1
0.995577630404906 1
0.972759648011371 1
1.06677098467251 1
0.90876865977588 1
1.2240216204718 1
1.14424955820003 1
1.09397302745626 1
0.812640087653347 1
1.04421038547577 1
0.747307909175485 0
1.15316433204453 1
0.946851499368742 1
0.9708005551739 1
1.14314660012618 1
1.08034591748147 1
1.09097536945709 1
0.933726638036021 1
0.929313473676198 1
0.833840232434329 1
1.01233924927793 1
0.971497078276938 1
1.04829379707462 1
0.999368766524914 1
1.22427313659755 0
1.07377842098432 1
0.906170855371972 1
0.896250537989218 1
1.0063290777697 1
1.11644063316152 1
0.954211805667359 1
1.05053028385703 1
1.17734368762328 1
1.08701206946228 1
1.23081916660255 0
1.06613374943525 1
1.02243280251061 1
1.09066154971488 1
0.935279151125306 1
0.668424462566355 0
1.21511196496279 1
0.982867737904558 1
0.917030479422447 1
0.897568961889922 1
1.04979973546094 1
1.20469158345201 1
0.960841288296779 1
0.960447999643034 1
0.955838157972382 1
1.04266606125886 1
1.04313298101806 1
1.29061838848343 1
0.946985522700388 1
1.15174467966947 1
1.0004394600386 1
0.942493379168475 1
0.92691818002132 1
1.33465479834233 0
1.11317183316645 1
0.883059054265173 1
0.97540599856933 1
1.12611435702988 1
1.04680746405892 1
0.925478474603345 1
1.07746231299087 1
0.859559726211117 1
0.939994619421462 1
1.02520964462087 1
0.890351109531535 1
1.16300024301731 1
0.985238604881078 1
1.03888749881606 1
0.886432499698369 1
0.993233725119829 1
0.95421944047533 1
1.03376366164547 1
0.948685365564006 1
0.909800554564345 1
1.12718510661265 1
1.22600455756792 1
1.10664939295534 1
0.980591718517809 1
0.929582707971205 1
0.883286987128889 1
1.01856174192047 1
1.11597279292102 1
0.805686597178488 1
1.1191045823355 1
0.912336130614116 1
0.969089864420564 1
0.736001700655127 0
0.950421768475957 1
0.97836737352905 1
1.00862621605451 1
0.979660053285581 1
1.11362002489479 1
1.13713558775072 1
0.863590364488119 1
1.06084756543103 1
0.845758691608796 1
1.16756221092289 1
0.954166260134689 1
1.05219397148466 1
1.05419455615398 1
0.786233796593281 1
0.964008111719817 1
0.942542136032371 1
0.973191526672821 1
1.08892603156056 1
0.935202507772827 1
0.865412269928241 1
1.31310660963891 1
1.03210061608819 1
0.98627886985387 1
1.0972161222498 1
1.04161246709267 1
0.972948102442306 1
1.03575673412387 1
1.11869012685601 1
0.940559363142527 1
0.89041416261587 1
0.988522453789134 1
0.91977887189331 1
0.992363527399994 1
0.9513268659305 1
1.10235993708825 1
0.973178698935668 1
1.02181452506775 1
0.857378605312527 1
0.914858210624781 1
1.22049252388582 1
0.992955474120866 1
0.999348153407274 1
0.898047996838805 1
0.936968143229291 1
1.27244481166997 0
0.873928297148824 1
1.03660796422704 1
0.77718447748364 1
0.951590202662037 1
0.947575433714625 1
0.903897003872592 1
1.16021497993878 1
1.08904036545946 1
1.02249229419523 1
0.906792152836963 1
0.815641876758472 1
1.02552463714521 1
0.815876978416755 1
0.663462259272487 0
1.16619239384116 1
0.967030530999541 1
1.08581186607409 1
0.996097122180137 1
1.28291469850497 1
0.955141256739516 1
1.07091386206112 1
1.29509247251849 0
0.839997247684726 1
0.946089117122011 1
0.766041718214697 1
0.905387637484739 1
1.0698317018431 1
0.895638840407345 1
0.823514952269227 1
0.870926298307207 1
1.18274955560062 1
1.0515376751177 1
1.06933374907298 1
0.861781402968783 1
0.792916460473663 1
0.875875629182445 1
0.95194048634371 1
0.870943413761681 1
1.04128605724751 1
1.06225195004264 1
1.08412398550979 1
0.775973918050973 1
0.979143089188858 1
1.18475632838253 1
0.982433410077254 1
1.09207018552401 1
0.975369398972643 1
1.31746220504109 1
0.745254495791453 1
1.01117619173738 1
1.0785833530178 1
0.732443262841956 0
0.890314303081605 1
0.943870000137219 1
0.787548345828168 1
0.932147968039557 1
1.13728569711467 1
0.988027423012854 1
0.940451979194646 1
1.18698117977818 1
1.01556587156109 1
1.21694757876805 0
0.894649155666139 1
0.979279543901285 1
0.880014215990464 1
0.856850991589869 1
1.12875533913956 1
1.04320288583011 1
0.794561050614476 1
1.01549358246203 1
0.781595286988287 1
1.05086924167682 1
1.13212792297756 1
0.915929180424198 1
1.07072498961819 1
1.25984206118814 1
0.993410454510552 1
1.15270965193628 1
1.06707051092451 1
0.979990027421575 1
0.931414126793909 1
1.12797868719188 1
1.09553987999644 1
1.02909075616604 1
1.11145453171065 1
0.989044980518128 1
1.08139326813464 1
0.986101786754527 1
0.838305096772939 1
0.918893968556245 1
1.19674768964309 1
0.848310998163785 1
0.902659934990562 1
1.09580322787906 1
0.834455611462992 1
0.988492018326673 1
0.919904925262011 1
0.95839480020514 1
1.05490680054476 1
1.10457731509476 1
0.921863095597227 1
0.99708044496875 1
0.805827157209955 1
1.01241278562449 1
1.18692666227584 1
0.943488691219443 1
1.09504968113052 1
1.10749266776437 1
1.04451136063575 1
1.05794718514594 1
0.935381679179082 1
1.11679820837935 1
1.01787562070604 1
1.05810247729299 1
0.874211396675017 1
0.990417553351642 1
1.01685062611234 1
1.047258698287 1
0.85278838354737 1
1.08286963420074 1
0.692695353052713 0
1.04518610845289 1
0.94914827520111 1
0.764974475197929 0
0.876836446391842 1
1.06584834282419 1
1.05004179313967 1
1.02551260462114 1
0.862044225354369 1
0.981783177772993 1
1.04774338314806 1
1.04986001000556 1
0.981183282275654 1
0.984516164108876 1
1.08854526028425 1
1.04619686173665 1
1.15040806211669 1
1.02800697404363 1
1.09491927446369 1
0.652264257671683 0
0.73388629388659 0
1.14455152118909 1
1.14157434757344 1
1.0560475785279 1
1.02795367199896 1
0.859089459094897 1
0.911363704604269 1
1.08606527465857 1
1.09428987574098 1
1.12898504932669 1
0.950495625203047 1
1.09992291527962 1
1.02168889159313 1
0.968751115432702 1
1.01675198978046 1
0.908738638656334 1
0.580407541641708 0
0.78890508499247 1
1.0527457690845 1
0.887687171416316 1
0.929454077600619 1
1.3088699498105 0
0.871259216422395 1
1.10154567282395 1
0.852320456834541 1
1.1063591660102 1
1.11942462898247 1
0.928849535558817 1
1.08524683380204 1
1.1945747211263 1
1.02747648703113 1
0.969146181374276 1
0.951320609402584 1
1.0335757252011 1
0.967210384081593 1
0.776117252422406 1
1.08541616355344 1
1.10604268071561 1
0.745337106260198 1
1.13058235574039 1
0.885227649593845 1
0.855658342303222 1
1.03473015376659 1
1.16380008027556 1
1.01116057846683 1
0.989041917904673 1
0.91631107785066 1
1.0389199413463 1
0.973475234654712 1
1.11848774671342 1
0.923250246667489 1
1.09655053413851 1
1.06377003793162 1
0.987127379440731 1
0.888072174078311 1
0.920370532892064 1
1.08043982442594 1
0.988588156119742 1
1.13292254827693 1
1.02435145100346 1
0.939866342009409 1
1.05629406803624 1
0.938539442829 1
0.867329900418797 1
0.969249907562263 1
1.06718057994554 1
1.07544877909512 1
0.970880421688409 1
1.06359233547024 1
0.925048122528911 1
1.02925646682764 1
1.08667208779873 1
0.992860709756912 1
0.958312626128906 1
0.825509050949684 1
0.92935146228954 1
1.01500760946494 1
1.23756402825869 1
1.01110554143661 1
0.963353067731115 1
1.22087207431887 1
1.06889260422748 1
1.1106519104523 1
0.962258560336199 1
1.10441262208329 1
0.761784438643711 1
0.944528020226581 1
0.850457929710757 1
1.08696223317079 1
1.09314095106121 1
0.907048848755987 1
1.14881631879481 1
1.09307225675761 1
1.39647982526319 0
0.884413564402249 1
0.98375403205513 1
1.0716974453257 1
0.87049199837709 1
0.916906451436919 1
0.67873489313627 0
0.955718262203735 1
0.79396451185301 1
1.03801883854804 1
1.04018577919788 1
1.0291994448705 1
0.737092750058617 0
1.09465749546422 1
0.883536448961952 1
0.840625903148926 1
1.09785670936451 1
1.02473522349214 1
1.18565028695817 0
0.825590062033291 1
0.958736751856074 1
0.954038807854504 1
1.13286390202934 1
1.01874929971262 1
0.916660618404121 1
0.930814185401202 1
0.63323507077532 0
1.14045660764294 1
1.16433418264561 1
1.08808642505553 1
0.964677757420391 1
0.634850523995547 0
0.858294045231097 1
0.780994106431722 1
1.06198682536405 1
0.91213079024036 1
0.945335181631453 1
1.09603035364647 1
1.05635545421883 1
1.08364998424849 1
0.721574947358576 1
1.18390735866407 1
0.972277545436042 1
0.869396598496514 1
1.10944473641904 1
1.13294606028314 1
1.12038423894578 1
0.97771546919586 1
0.832244893253031 1
0.898452925619506 1
1.0393536928992 1
1.1190159736142 1
0.96974698435712 1
1.03203688563487 1
0.956423956313437 1
1.12721775384238 1
0.762004134086237 1
1.00519481692891 1
1.10078997319734 1
1.02326011230069 1
0.960155545568394 1
1.12356498905848 1
1.28751197299195 0
0.914893770271575 1
1.09530326653754 1
0.946557751573957 1
1.04246591660762 1
0.968495153528343 1
0.927159217871143 1
1.06781567725357 1
0.840299391388107 1
0.804664203558466 1
1.00476321991913 1
1.23943095768561 1
0.773346323319512 1
1.02902296135215 1
0.860174537784746 1
1.01653275979936 1
0.990151345260721 1
1.21294747844429 1
1.02937333273229 1
1.28211011250746 1
0.955062738810522 1
1.0103125342894 1
0.850668655360473 1
1.11110654077882 1
1.30934817137093 0
0.774606434618659 1
0.977805060124649 1
1.04897393863919 1
0.854905955105217 1
1.04114897716168 1
0.994819002012554 1
0.914455756123084 1
0.969219773058624 1
0.96855299088827 1
1.08679608291811 1
0.816328384883065 1
0.885477460206454 1
0.952450081246866 1
0.904619628954285 1
1.21453804647183 1
1.05744486869351 1
0.950993923148816 1
1.05604252123652 1
1.17858874093189 1
0.935187304790972 1
0.952591966828499 1
1.03451602280063 1
1.18160613589654 1
0.988530705820914 1
1.09705696341572 1
0.88969854320486 1
1.05618074933607 1
0.928811352413167 1
1.22194063096886 1
1.01085582767963 1
0.966932456089101 1
1.21671387062138 1
1.14550787496918 1
0.808287285545546 1
0.942124448800845 1
1.02080641748656 1
1.30740417535843 1
1.068092210351 1
0.933118897871146 1
0.756768734427397 1
0.823862640156978 1
1.20347552706533 1
0.900472092355612 1
0.960855618566767 1
1.18196830542648 1
0.616723186267488 0
1.07502761579573 1
0.96918683773394 1
1.11577567166254 1
1.14843114971314 1
1.03678792044459 1
0.991722166989221 1
0.774622823967813 1
1.10659669280503 1
1.06889691094751 1
0.77021508194288 1
1.12886028788342 1
0.956660400667535 1
0.885407298031586 1
0.985095954506511 1
1.05382851537402 1
1.13073642610513 1
1.01709216355532 1
1.00415604390713 1
1.04024171342199 1
0.986453553481254 1
0.820081888802579 1
0.816199337726447 1
1.10339975398475 1
1.14691004661865 1
0.979915034849224 1
1.08756043700773 1
1.17893382925538 1
0.897020136151931 1
1.21454675769614 1
1.16686071751212 1
1.09468192279981 1
1.01356109569631 1
1.01609269594512 1
1.08812455535296 1
0.972831987367282 1
0.921855177698702 1
0.965548025177302 1
1.12982095868366 1
0.944600041200696 1
0.569019655940351 0
0.887453633903725 1
1.0988654358751 1
1.06286296547759 1
0.844269231072361 1
0.77210434198462 1
1.19685206977265 1
0.943211119304887 1
1.18750555832925 1
1.0180489966792 1
1.12758747523427 1
0.947609443997399 1
0.823281301673088 1
0.965318313802958 1
1.12487217644238 1
1.02698079152224 1
0.962120974127651 1
0.973255653648289 1
1.21185352899438 1
1.06015918270206 1
0.812768254547571 1
0.983003855570856 1
0.937161708197446 1
1.03121674056059 1
1.10525053199316 1
0.943224788881973 1
1.14181803923181 1
0.951730357009676 1
1.10410546349437 1
1.1837102643013 1
0.900028672858186 1
0.803772178494019 1
0.962196366856097 1
1.02420094426936 1
1.13727415063992 1
1.00751860716068 1
1.0311728389822 1
1.02403302418472 1
1.1110422167771 1
0.995589768309728 1
0.951999408599919 1
1.13263728759593 1
1.00464951660325 1
1.10437277798762 1
1.0158509445282 1
1.0230766534865 1
1.07464811217629 1
0.905855227097346 1
1.24118353307049 1
0.973145453796541 1
0.993095056354928 1
1.05127558134285 1
0.831149783978642 1
1.09194009042224 1
1.02214984339334 1
1.06791793336925 1
0.916177816026942 1
0.724584220459332 1
1.10031316323046 1
0.769067578618146 1
1.04651079294521 1
1.05350514138285 1
1.04660347070857 1
1.14143502188417 1
0.601787646835712 0
1.11194123879142 1
1.24201964162743 1
0.912962654214852 1
1.01300378379634 1
1.15708084242902 1
0.837197128383687 1
1.0759794341529 1
1.000554576291 1
0.852819220427314 1
1.00792148044112 1
0.889366875006338 1
1.37266544008247 0
0.885881351998403 1
0.902627486343674 1
0.996909345908855 1
0.979661160755597 1
0.886702950999093 1
0.933087184286958 1
0.984940632695925 1
0.8402094813351 1
0.755483319507676 1
1.11964765055497 1
0.923973036738611 1
0.879750981394541 1
0.938097861246056 1
1.08234327639823 1
1.16168307249415 1
1.14178453830853 1
1.15013492572967 1
0.896300898621287 1
0.904440033540169 1
1.08855492723917 1
0.957317200089086 1
1.03452272555617 1
0.996738588591087 1
1.18034335281831 1
1.16559598012915 1
0.747374706179851 1
1.12017157704187 1
1.08909344794325 1
0.955030483396232 1
0.950028187749895 1
0.92471743138186 1
0.939363468180875 1
0.966258395548785 1
1.10475649709877 1
0.995550997391344 1
0.809969497560654 1
0.928045453627412 1
1.10201834456457 1
1.08930857522059 1
1.09452512949348 1
1.00797371348442 1
1.08781560822931 1
1.13811053905807 1
1.02705552378227 1
1.07987507788425 1
1.16799838869156 1
0.965810290419078 1
0.838292810982883 1
1.01178352953505 1
1.10276857483232 1
0.999020436787331 1
1.06673567204082 1
1.06225799291907 1
1.03110240024761 1
1.16933308741578 1
0.670454879136626 0
0.97776165329108 1
1.14717997929337 1
1.0811828006757 1
0.94806646305074 1
1.16450995979057 1
1.10073841948475 1
1.08064206366445 1
0.90100117662462 1
1.031787963341 1
1.17914782851144 1
0.993677863290496 1
1.07974128557959 1
0.972413920674381 1
0.932372333557384 1
0.920125713083585 1
1.05996402766144 1
0.793749400971807 1
0.89701490441323 1
0.981511395875443 1
1.11720932800878 1
0.872004237327345 1
1.03849804440617 1
0.947513203158151 1
0.977156727760819 1
1.13241972605783 1
1.1659978083977 1
0.917027398379393 1
0.943617863552 1
1.12177597117872 1
1.08531868224597 1
1.00521964716463 1
1.01036215102055 1
1.03491707214396 1
0.878953693722714 1
0.943329586814292 1
0.985075853011188 1
0.98190915462226 1
0.830141525131668 1
1.08509930122536 1
0.897231272996738 1
1.03605653803027 1
0.858812116751636 1
1.00305890776757 1
1.06970199626074 1
1.19590920908644 1
1.02531473795531 1
0.977775148195912 1
1.05580175067104 1
0.922006054421343 1
0.922419659380471 1
0.863608414666451 1
1.06458088650675 1
0.799595344356723 1
0.88357180389608 1
0.896570417134769 1
1.03356086236932 1
1.03308573578652 1
1.01980815083686 1
1.06185415109451 1
0.976128900562407 1
1.21291574421553 1
1.02659097294225 1
0.953760755388772 1
0.859689207447047 1
1.05754315496694 1
0.992135101030543 1
0.939877100115356 1
1.15674221974158 1
0.950771788741305 1
0.947901760325596 1
1.01119673052459 1
1.03677410814632 1
1.22224007770354 1
1.20273519164801 1
1.03291134646377 1
1.21588661542545 1
1.22689368580667 0
1.0189622651471 1
0.94849740055213 1
0.931404267104854 1
1.06966862759839 1
1.06460476432396 1
0.96758271630125 1
1.09286391368013 1
0.988509324665439 1
1.1384473247146 1
1.06115396693618 1
1.05969868050866 1
0.913954612847197 1
1.00277720396171 1
1.11589564280511 1
1.04004816882108 1
0.837033805683378 1
0.991700015432557 1
0.959404663879577 1
0.999984533364445 1
0.896824892092497 1
1.1142003069643 1
0.810907573190558 1
1.12664082297516 1
0.853870849276904 1
1.00574619038371 1
0.947269106291452 1
1.01757094169045 1
1.05600787672597 1
1.11813913390716 1
1.0111806291348 1
1.02963726895513 1
0.856737620896877 1
1.05130950952793 1
1.02468459263026 1
0.804649413338307 1
1.16277604499342 1
1.08417236770826 1
0.907806636084482 1
1.17525081332035 1
0.782833470606116 1
0.948978719781046 1
1.12754703018154 1
0.920420899803216 1
0.896029500296653 1
1.12575432290831 1
0.935073111291175 1
0.894382776892061 1
1.09359486566157 1
1.11348550480109 1
1.07538912262944 1
0.795883213145538 1
1.31034436915311 1
0.969936629737879 1
1.02511425492367 1
0.939376541820227 1
1.13420020073995 1
0.990928245232983 1
1.03194762178669 1
0.903496099779528 1
1.06356958804467 1
0.980772395634013 1
0.91368531965882 1
1.12685113206166 1
0.932167752950296 1
0.938777010937465 1
1.13336783807125 1
1.02408485575654 1
0.787257392334634 1
0.983425768966712 1
0.935945152458094 1
1.16962864138329 1
1.02625807728375 1
1.03222442145912 1
1.3008514971746 0
0.753689948523051 1
0.983739308863134 1
1.02032215735651 1
1.03027694971487 1
1.04231599904168 1
1.01421793243589 1
0.993150329773453 1
1.04285341834043 1
0.911654157937236 1
0.904988714079194 1
0.898441754878057 1
1.01841827272215 1
1.07823736280707 1
1.05072763937656 1
1.14712380238285 1
0.94321440383005 1
0.863552039106456 1
0.990456376221477 1
1.08165920364365 1
0.952595383947243 1
0.988255669999428 1
1.04283115900216 1
1.01028131174656 1
0.991566390065527 1
0.979186945380422 1
1.00942070324342 1
1.06219514931247 1
1.01384390478791 1
1.03904431731547 1
0.999455797190262 1
1.10817608986179 1
1.17540753818425 1
0.828828010780974 1
1.16197541897089 1
0.927999662815657 1
1.04719834361202 1
0.771507272938778 1
1.05221674723076 1
1.00637331038864 1
0.963034572643541 1
1.21289069537971 1
1.003329941855 1
1.11859008302333 1
0.652493776817861 0
1.16698583433091 1
0.99599598884976 1
1.00169197054602 1
1.10637611342431 1
0.874668357540823 1
0.961559790591639 1
0.885073786057566 1
0.813302870640709 1
1.01706051820737 1
0.777578719058263 0
0.919017889715666 1
1.12256503143234 1
1.05790771496812 1
1.16692866803216 1
0.996799148023848 1
1.01705237243813 1
1.02329781724096 1
0.904961357603667 1
1.01751140473013 1
0.737431846101215 1
0.812263299634723 1
0.947033481059059 1
1.10462932580298 1
0.921581094215662 1
0.98638971806566 1
0.86229531024728 1
1.19391944346052 1
1.04569046915045 1
0.77351623999369 1
0.908325573863952 1
1.38546567367092 0
0.921339494398313 1
1.3160864872662 0
0.824321043917139 1
1.07446161145889 1
0.995235474973707 1
0.991491018721829 1
1.24562177334163 0
1.0109004160414 1
0.980855929554256 1
0.948850054458611 1
0.784658184737727 1
0.907964134236204 1
0.946651093275399 1
0.901943593348889 1
1.36592593495005 0
1.02899169433141 1
0.839801899720503 1
0.893459531060002 1
1.02309368940431 1
0.950098886558687 1
0.958209307370544 1
0.85921230915412 1
1.11208300950682 1
1.06766986918407 1
0.903732227978936 1
1.01079875586257 1
0.955401339104598 1
0.881895196160749 1
0.819802484268616 1
0.999198996070061 1
1.05270253126407 1
1.3008102114059 0
1.1301729769792 1
1.115716762394 1
0.832034556187051 1
1.10440463162737 1
0.805378562007792 1
0.821414418603513 1
1.17849248684809 1
1.03364199975453 1
1.02496708050385 1
0.876716555681404 1
1.27329158456755 0
0.948745725984792 1
1.00436245086871 1
1.11652501740242 1
1.16110169608077 1
0.75342012855624 0
1.06495866235705 1
0.965713913712308 1
0.99929913546924 1
1.06901108442956 1
1.01824247689557 1
1.05824328309008 1
0.938950748173949 1
1.09503056554906 1
1.01697400037237 1
1.08743102034831 1
0.928251271465372 1
1.07221353632558 1
1.10112343957094 1
0.953725113039558 1
0.953969627033623 1
0.934772695369117 1
0.985029367482914 1
0.817563166894239 1
0.971798496990039 1
1.06158825552761 1
1.04838129698644 1
1.20968583799454 1
0.876078037588842 1
1.05967132220603 1
1.03890399387139 1
1.08035487223043 1
1.16650327134369 1
1.04651831227832 1
0.916216933109453 1
1.02250391959208 1
1.00831033961744 1
0.925281704255903 1
0.711138534510393 1
0.811485992330007 1
0.981933158392337 1
1.03330546872481 1
1.09785595937569 1
1.12553675921893 1
0.734098431026745 1
0.976865355053143 1
1.03094978351191 1
1.12346544739835 1
0.889122395039446 1
1.04777768728118 1
1.13210369070829 1
1.08512967330905 1
1.16723426930104 1
1.083898939377 1
0.937881637805293 1
0.976117605871428 1
0.840188628217186 1
0.882962177205545 1
0.861728108151314 1
0.97449309652054 1
1.08785571924063 1
0.908333025781643 1
1.07418613040702 1
0.865675657066755 1
1.02442673360826 1
1.02306557911986 1
0.805205335206365 1
1.02035346960351 1
0.997145963757185 1
1.06618940411259 1
0.777054062333729 1
0.941853546932619 1
1.30672607863824 0
0.976583061193667 1
1.13432131177056 1
0.983286069227838 1
1.06330122812933 1
1.3192386075623 1
1.0639914530284 1
0.754830110758679 1
0.965254010517764 1
1.09922066222551 1
0.899569921863118 1
0.794454566455798 1
0.969246714372085 1
1.02981482144342 1
0.765378321469782 0
1.01715882799901 1
1.21331371100633 1
0.826731071913878 1
1.10662316847372 1
1.13973566057063 1
0.962776863367042 1
1.03637887031607 1
1.09299797661368 1
1.03946622555033 1
1.18439341391091 1
1.15728862367863 1
1.13461873324514 1
1.07111738174082 1
0.995843861388887 1
1.01124605616619 1
0.925228296632761 1
0.837435817899714 1
1.14200653075333 1
1.04303478138184 1
1.19380506051197 1
1.19649845053586 1
0.980715387107083 1
0.824343727260826 1
0.899604209265308 1
1.09283459892791 1
0.997379582319848 1
0.881494704594058 1
1.20871408751581 1
1.09392765180323 1
0.92130755903011 1
0.88658852050764 1
1.05732199867474 1
1.11583811984163 1
1.26294812442147 0
1.10572276208469 1
1.24037677833221 0
0.934629109089902 1
1.13055409302673 1
1.12071683985061 1
0.986499428954427 1
0.969208060610699 1
1.03781365463763 1
0.980568030797582 1
1.00222922079169 1
1.22904102298892 1
1.01404554731241 1
1.19019330327374 1
1.02327475001638 1
0.943720683764627 1
1.24285119899589 1
0.957185283132138 1
1.0293101422854 1
0.899278902672925 1
1.25143688728672 1
1.06932577049977 1
0.899525590630829 1
0.958905449357613 1
1.12848156075999 1
0.957794381334744 1
0.996390149099966 1
0.739212654191099 0
1.07969802593232 1
1.21013694253576 1
0.942393148044496 1
0.929897307219996 1
1.15431133915617 1
0.853227184497542 1
1.12287987394153 1
0.942293572988033 1
1.00341828562132 1
1.03985398844717 1
1.03611069453652 1
0.891673000979448 1
1.16873056729687 1
1.16103138194753 1
1.08663241639782 1
0.736631774538794 1
1.1450861545227 1
0.750825917087394 0
1.06449637375979 1
0.929007417656867 1
1.07671666827803 1
0.867334384363769 1
0.974691521344442 1
0.968043601065464 1
0.716044482946211 0
1.04094524003546 1
0.864636708161789 1
0.984814444150656 1
1.01219966075865 1
0.906780408200482 1
1.03253429193106 1
1.09352205496839 1
1.10824837359686 1
1.05759686844345 1
0.875307886274155 1
0.927908081128094 1
1.0434453374531 1
1.0673507395487 1
1.09144718187357 1
0.890762491533769 1
1.09610006017858 1
0.976988462987166 1
0.832110108460936 1
1.28229852660112 0
0.896956360455131 1
0.997067215079333 1
0.93832443895562 1
0.906908514160333 1
0.906696380540814 1
1.19895915614178 1
0.837330666122114 1
0.717717964859695 1
0.963781819239199 1
0.84483068223293 1
0.855684239371669 1
1.03981326456066 1
0.960974853283272 1
1.20792718085213 1
0.685413092419167 0
1.26357286073298 0
1.09855897767294 1
1.01067514522064 1
0.752275262110538 1
0.939859638474874 1
0.891882051034903 1
0.844605406825142 1
0.884540476076298 1
1.02311139232816 1
1.33747178665133 0
0.993338098194242 1
0.938282971687008 1
0.855224124602759 1
0.997060089006714 1
0.995404121736699 1
1.05080669429031 1
0.93673987637541 1
1.25241995351902 1
1.01673683419713 1
0.989464178984983 1
0.968197156852008 1
0.909794922644216 1
