# Supplementary material for: Bias caused by sampling error in meta-analysis with small sample sizes
Source: PLoS One. 2018 Sep 13;13(9):e0204056. doi: 10.1371/journal.pone.0204056 (PMC6136825; doi:10.1371/journal.pone.0204056)
Supplement: S3 File — (ZIP) [file pone.0204056.s003.zip › results N = 20 delta = 1 tau = 0 sz = 500-1000.txt]

"dl.delta" "dl.cp"
1.04258232736155 1
1.00262220495938 1
1.05792525775537 1
0.975300817092687 1
0.996492865362984 1
0.975779048877963 1
1.00891762246769 1
1.02517339752277 1
0.926301097297588 0
0.974962406805871 1
1.03835118094187 1
0.988899873919531 1
0.970674694546799 1
1.00836588210883 1
0.959346485097046 1
1.0093174730613 1
0.967808669868992 1
1.0060349348484 1
1.0124200169903 1
1.01055962492726 1
1.00160282374905 1
0.928108853901819 1
0.965488650988082 1
1.03050540830408 1
1.11881225090729 0
1.00260698099135 1
1.00857464940515 1
0.968550518583318 1
0.988807902532443 1
0.942967234118379 0
0.995369873172878 1
0.961275221994596 1
1.01665047915308 1
0.982865922117907 1
1.03694277781025 1
1.02671390661505 1
0.997656966785599 1
1.01418994222082 1
0.993548930325867 1
1.08384029663034 1
1.00787573618139 1
1.0083028701797 1
0.955870472802546 1
0.982205590826559 1
1.05430844950699 1
0.909559612550229 0
1.00558152617394 1
1.06712141075422 1
1.04191018296641 1
0.980777394747732 1
0.990456100899501 1
0.994305542275753 1
1.00995713578929 1
1.04765344159774 1
0.960042250195407 1
0.970996901794481 1
0.992924906058694 1
0.998633036785745 1
0.951040154715796 1
0.977167569630976 1
0.964727416013523 1
0.993085636517575 1
0.912644558730431 0
0.982209206004713 1
0.988227315257791 1
1.06214362944603 1
0.970951376788268 1
1.04184344781585 1
0.980182062173767 1
1.0021646824561 1
1.05369034717628 1
0.97029011932335 1
0.998310962823678 1
1.00408782817818 1
1.02277515977809 1
1.00049286145018 1
0.990072162086443 1
1.03039428745382 1
1.0061326597639 1
1.02415154943969 1
1.034022482497 1
0.943251580898931 1
1.01733297955108 1
0.99305560250843 1
0.950906384045682 1
1.0553243189939 1
1.00372464912506 1
1.05251393136592 1
1.054333434786 1
1.00417748655153 1
1.02288604248079 1
0.967053336527296 1
0.984178749081777 1
0.936147369460017 1
0.972565217123781 1
1.01946415499663 1
1.00279408003486 1
0.955138729278056 1
1.01028330809459 1
0.974298166186031 1
1.03351353694518 1
0.984073591051128 1
1.00150996326804 1
0.979655426839889 1
1.04733751777306 1
0.971471246161487 1
0.957660939916129 1
1.03931311520637 1
0.989334248495914 1
1.05801602832883 1
0.953861410593999 1
1.01153238250635 1
1.02390625882773 1
1.00850651913701 1
1.02849668775242 1
1.0010241020313 1
0.933769112105408 1
1.05410695320484 1
1.0350052024556 1
1.06120920384796 1
0.977567665648648 1
1.02497716691067 1
1.03856024362176 1
1.05553659042454 1
0.947928310755659 1
0.996915383942641 1
1.02984451761468 1
1.02926114354747 1
0.940206054370846 1
1.01144273522596 1
0.950144101102038 1
1.01721514489493 1
0.983055129327578 1
1.00502332646013 1
1.00173524565858 1
1.0575733762923 1
1.02492584064068 1
1.01757379345039 1
1.00508961992567 1
1.01989657691247 1
1.06860796411637 1
0.999565931114911 1
1.08502073959204 1
1.07131226317988 1
1.01815452375593 1
0.999994021456631 1
0.976294280890452 1
1.02837143796661 1
0.980514822612167 1
1.01585282761722 1
1.06989804946005 1
1.00149236957609 1
1.04116531730705 1
1.00580672527483 1
1.01398594571319 1
0.983699402829354 1
0.993494301959815 1
1.04542091851823 1
0.970700087005796 1
1.01762962481923 1
1.00548000048456 1
1.04251461597306 1
0.997245913731318 1
0.987690651411879 1
0.988811303913749 1
1.06285473496085 1
1.03909971134534 1
1.04471705864238 1
0.969034133006448 1
0.952775998928246 1
0.992969505218528 1
1.02802452892257 1
0.96034296124634 1
1.01338888843559 1
0.915534143541022 0
0.986261097199559 1
0.968673399693207 1
0.994571132137518 1
1.03666191104789 1
0.968157349755149 1
1.11189722176703 0
1.02112036504641 1
1.02038310526725 1
1.08017633947613 1
1.04570562217155 1
0.953491132696122 1
1.00445328025738 1
0.991287344057522 1
0.957971240318826 1
0.996366805487047 1
0.995972058121174 1
1.01250894943914 1
1.01638394073028 1
1.08773696248301 0
1.01825192785703 1
0.98159581719541 1
0.990869200285421 1
0.98745692567119 1
1.00627707920529 1
0.993471839234225 1
0.956905274838801 1
0.980000668164645 1
0.967574697575549 1
1.01888419338829 1
0.960461835856948 1
0.984164100769442 1
0.967318951658389 1
0.97965193380386 1
1.01541756549966 1
0.968319371549835 1
0.995740026477237 1
1.03367039018069 1
1.00300943927933 1
0.953013422897742 1
1.0343785668256 1
1.02767901185496 1
0.994540513045014 1
1.05710398801413 1
0.948334381374579 1
1.06936239978552 1
0.985952677409889 1
0.963881425693285 1
1.0219379947162 1
0.984907467766321 1
0.9829414612679 1
1.00385086305278 1
0.959627945325794 1
1.0002229032948 1
0.957904930815992 1
1.03289241026415 1
1.01051428994703 1
1.04657002238517 1
0.99839980356938 1
0.930438387877298 1
0.994425098377917 1
0.99254075767961 1
1.00133730574181 1
1.04545871291494 1
1.0034748154342 1
1.02820457886756 1
0.98971383621495 1
1.02680404954016 1
0.985755322157979 1
1.05328177835576 1
0.99794103910957 1
1.01691211694276 1
0.982987058315391 1
1.05005194286345 1
0.967995513490367 1
0.992618150836646 1
0.998632699006298 1
1.01201425932057 1
0.928540809681238 0
1.08074908076307 1
0.976270886117782 1
0.925815415954087 1
0.996761353394474 1
1.04009542411483 1
1.03842382375188 1
0.934677843388461 1
1.04670346206916 1
0.98846359318091 1
0.963366089414455 1
0.966423277595719 1
1.03518538324349 1
0.992011578661758 1
1.03239857178173 1
1.00066680503121 1
1.04515469605569 1
1.00985338155379 1
1.01464592173469 1
0.966214487969638 1
0.959641638575884 1
1.06138998990635 1
0.979766558312291 1
0.954624582164969 1
1.01801440142911 1
0.97487351451152 1
1.02586175220099 1
1.039126748403 1
1.01444184226161 1
1.0624906714087 1
0.974966987158666 1
0.997641323059948 1
1.03899371365382 1
0.998196055145591 1
1.00469800625393 1
1.01353344434448 1
0.935727649563408 0
0.994555912084544 1
1.05932243506612 1
0.938529627284389 1
1.00471258085642 1
0.968399571613869 1
0.965678948433715 1
0.990455085060149 1
1.03545109160154 1
1.04529910587743 1
0.980023452586081 1
1.02682846507958 1
1.08062043873787 1
0.954178882650123 1
1.02238768888881 1
1.0438724420153 1
0.9822335867461 1
0.953374989016576 1
1.00156029271028 1
0.962131133368244 1
0.964040971039639 1
0.95427092616607 1
1.07430224083405 1
0.959707887168022 1
0.985196705096106 1
1.04888850896601 1
1.04780074643426 1
1.01356589336442 1
1.023856996041 1
1.02104985278159 1
1.02792710433732 1
1.04853690008289 1
0.978563411780592 1
0.970739526326104 1
0.972742294889309 1
1.01013111070065 1
1.0032225336134 1
0.953597903117482 1
1.07107915165793 1
1.03215991922925 1
0.961803048295709 1
1.06085155633862 1
0.927221052490392 1
1.04256414601291 1
0.93953698877109 1
1.08668315204896 1
1.02235917270463 1
1.00563729481109 1
1.10087804166651 0
0.997306681236514 1
0.970660600326734 1
1.0172910352948 1
1.03950366473846 1
0.991988272807928 1
1.04844986201606 1
1.01255901507147 1
0.994257866837273 1
1.0420880227002 1
0.96951623376162 1
0.998953354087106 1
1.01416701408271 1
0.963551957361049 1
0.970505599491921 1
1.0129441087833 1
1.04082473116043 1
0.990043440424593 1
0.9708727056606 1
0.928052824907193 0
1.00295811601677 1
0.923117831989075 0
0.958725708404707 1
0.951653615451977 1
1.01539389619182 1
1.04241792035824 1
1.05976249654412 1
0.975564700196383 1
0.969708848666598 1
1.00358069936057 1
0.967949221104606 1
1.0377564708421 1
0.96932808229909 1
0.967909349437878 1
0.978869633798751 1
0.991308162403775 1
0.963080451954996 1
1.03126800736955 1
1.0154890260219 1
0.908726050077831 0
0.979446995710657 1
0.930360675551214 1
0.99253366008483 1
1.01812120756811 1
0.987116562823705 1
0.972657138483152 1
1.0135985734407 1
1.03260627747687 1
1.03039420852285 1
0.952381198568332 1
1.04238724466943 1
0.964157288911724 1
1.00410500584294 1
0.934343414179479 1
0.95847375636882 1
0.938916749830443 1
0.978448421018299 1
0.944268435772798 1
0.942405620831698 1
0.954333879196325 1
0.974369697395489 1
1.03884735506811 1
1.01754890128272 1
0.974673494361095 1
1.05214884055333 1
1.0015032048087 1
1.01061359570314 1
0.933393206191434 1
1.01929827714187 1
0.934195246119088 1
0.937685893896904 1
1.09006580479223 0
1.05352653169444 1
1.02812649896513 1
1.03088411584996 1
1.03070256519908 1
1.04814785489146 1
0.964842341966516 1
0.997694638674234 1
1.0556757176189 1
1.00826777468758 1
0.943779387334333 1
0.950835522846353 1
1.08673479444498 1
0.971616566562467 1
0.93679523249246 1
0.963418655638516 1
0.96288155369511 1
0.972613195322819 1
0.981986731848682 1
1.01056902583172 1
1.04816966345456 1
1.02910780846572 1
0.88871740670632 1
1.01111877616851 1
0.951602837505618 1
1.05205701131612 1
0.961643346602294 1
1.04382886286496 1
1.04220816426617 1
1.01779444919517 1
1.01913212452644 1
1.00877601304711 1
0.981505714604171 1
0.969948207973907 1
1.03587652698778 1
0.940066490371882 1
0.963652952413039 1
1.04696620517968 1
0.978207664546223 1
1.04409389017905 1
0.990216759228756 1
0.958886208114747 1
0.983772085375831 1
1.03239097012155 1
0.960051280352632 1
0.984900163308203 1
1.01467048711684 1
0.974710660430537 1
1.02293263428536 1
1.10706471991297 0
1.01890519155194 1
1.01924300173204 1
1.00127635130165 1
1.06125905113863 1
0.961733663956693 1
1.02220464089835 1
1.06977167449114 1
1.00477956656894 1
0.986941210263903 1
0.98439571086043 1
1.01614358676657 1
1.00194312527156 1
0.98999018715416 1
0.932891009596069 1
1.00350258356012 1
0.961619287464705 1
0.985007532875491 1
0.962512933937945 1
1.06985120314889 1
1.02364481508524 1
0.936590455640338 1
0.967492835058998 1
0.968214087223917 1
0.982417387281875 1
1.02260326245066 1
0.938365947345344 1
0.984348593668654 1
0.987785934402048 1
1.03980360553961 1
0.975144799958557 1
0.979405065629618 1
1.06540803142811 1
0.951895912964461 1
1.01191026899076 1
0.950763434731781 1
1.03434143362991 1
1.0469454226925 1
1.01063072092522 1
0.931268064355459 1
1.02173947124971 1
0.952512473624092 1
0.99870434521366 1
1.02133988699268 1
1.00855498550489 1
1.02212068478307 1
0.971786535806848 1
1.07757820447299 0
1.00825268172601 1
0.966591415524364 1
1.03192475289896 1
1.00932394459411 1
0.996544216644365 1
1.00262732021659 1
0.91904866102035 0
1.01573876624997 1
0.976913178036186 1
0.959255210167091 1
0.966899795309293 1
0.891947990275503 0
1.06445654644286 1
0.967524643903066 1
0.936334491660017 1
0.93757712302271 1
1.01750256736872 1
1.00328109043245 1
1.01634115480294 1
0.972530648219967 1
0.951627897485327 1
0.977736992442014 1
0.924158723020703 0
1.01321174366073 1
1.00094160653693 1
0.965240421953805 1
0.923571607822173 1
1.01984728297456 1
1.0220833387736 1
1.06389417044242 1
1.00546679490803 1
1.01471559740237 1
0.993142748155937 1
0.933739669807531 1
1.00742255397785 1
1.01073429475111 1
1.04592549235052 1
0.981651519581721 1
0.961289909873 1
0.972162822551202 1
1.00597655380445 1
0.912159341151683 0
0.956849936000704 1
1.07701208122118 1
1.02480152921874 1
1.00483691556176 1
1.07608969804501 1
1.00301851748772 1
0.992642894392793 1
1.01900853589399 1
1.07942087952908 0
0.944168245032306 1
1.06038210586898 1
1.02509534861381 1
1.11928223985359 0
0.953108765813158 1
0.879555060063964 0
1.00912242273002 1
1.01365947221941 1
0.979410833580375 1
0.991510276532413 1
0.971062413325544 1
0.892245332080633 0
0.981941556321462 1
0.973176728423099 1
0.985350561639981 1
0.968752064327502 1
1.01732837396165 1
0.961891083111438 1
1.0073430441065 1
0.96652651714073 1
0.974043291021284 1
0.989301710722792 1
0.988495271389107 1
1.00572542347286 1
1.03852011704004 1
1.02604086983201 1
1.02354073200276 1
1.03226535572857 1
0.973362815829595 1
0.985974480334123 1
1.01054159694425 1
1.0459140791254 1
0.986468043382454 1
1.05416306618846 1
0.964217390482131 1
0.971774053253906 1
0.973167354753781 1
1.03827547070183 1
1.09406990457503 0
1.00741585349203 1
1.00504680591408 1
1.01975397098208 1
0.979915404431261 1
1.03096184205219 1
0.996984422190875 1
0.990199283611815 1
0.957653867291686 1
0.94858026440723 1
1.04335757705034 1
0.964677883334947 1
0.99449682882141 1
0.978392315758749 1
0.955500431641931 1
0.929922800726622 1
0.977416526497719 1
0.968014745275595 1
1.01189748578154 1
0.971998679637932 1
0.988691955921006 1
0.927856599351396 1
1.024716510325 1
1.05320376911475 1
1.04219041531126 1
1.00504534732169 1
1.01333370527994 1
0.959512231190696 1
0.908669829622327 0
1.00634448577445 1
0.977715091956023 1
0.96835761042228 1
0.947568364270953 1
1.02714048395715 1
0.989808830689633 1
1.01518919185891 1
1.01663751188556 1
0.978645052758087 1
1.01114228680606 1
0.932116495710208 1
1.01192398016994 1
1.06076496929729 1
1.01160703313182 1
0.983844992242236 1
0.964642591492105 1
0.986601305827617 1
0.899077215709486 0
1.05330117671295 1
0.985781627276322 1
1.04714802268421 1
0.999209594861953 1
1.01340383880118 1
0.967436434918276 1
0.994294732424163 1
1.05476693317917 1
1.02553788408624 1
0.999902221518548 1
0.970634891538775 1
1.04632641320881 1
1.00203334749406 1
0.931010207030691 1
1.00738845543383 1
1.00146862436562 1
1.03859680879921 1
1.01199801765086 1
1.0177990450038 1
0.988277115279692 1
1.00355184534624 1
1.00011089551251 1
1.00437971214379 1
0.965043631611499 1
1.04012132582431 1
0.977917671324025 1
1.03041480098832 1
0.931106403178553 1
0.9866223570219 1
0.942302060085795 1
0.994998669730044 1
0.969524025433329 1
1.02125524055762 1
1.0289921095935 1
0.975311454083771 1
0.930821388786713 1
1.03819183453255 1
0.994562115923346 1
0.980693214354307 1
0.95249442234178 1
1.0491327021932 1
1.06064855292177 1
1.04748222097048 1
0.950916556433374 1
1.05313859929948 1
1.07652698459727 1
0.968392014786683 1
0.945262452996227 1
0.96871229477401 1
0.987347832347555 1
1.04174593794047 1
0.953193387426477 1
1.03514720026042 1
0.929166636486041 1
0.960089415671147 1
0.994223954187362 1
1.01315644639138 1
0.966750654561216 1
0.994108685018593 1
1.02864738961972 1
1.00196669297208 1
0.880306308333829 0
1.02198388869856 1
1.00088813664506 1
1.06126027248332 1
1.03798377049895 1
1.01528910615051 1
1.03021577636454 1
0.990232508894289 1
0.991636430283932 1
1.04733237279 1
0.951951193897797 1
1.03835498758645 1
0.999993198881512 1
0.989682021572226 1
1.00420056164801 1
1.00875829496453 1
1.01466321769772 1
0.943275635073583 1
0.992535720139017 1
0.963975376180349 1
0.98693894717807 1
1.07398684964816 1
1.02809889856865 1
1.04606371170054 1
0.984987118336844 1
0.946421753061229 1
1.00699698453149 1
0.977283536486076 1
0.974090474238651 1
1.06642070200361 1
1.03888590032908 1
1.00075826696963 1
0.982483807943755 1
0.958996786449947 1
1.01870576960557 1
0.996945127478238 1
0.954743476933106 1
0.976604787036484 1
0.954213889903907 1
0.988672807979996 1
0.976523440643602 1
0.936503151760615 1
0.996520219263482 1
0.992164004396341 1
0.943972549097125 1
1.04162490090669 1
1.00204662981888 1
0.939782898946654 1
0.996045120383793 1
0.974450758302061 1
0.980986110184434 1
1.03282280422117 1
1.01622283209411 1
0.991087027308347 1
0.986124379010671 1
1.03409786588474 1
1.04639637033205 1
0.996144752192273 1
0.987438091954462 1
1.03995452835894 1
1.01294175888064 1
0.97273049587965 1
0.995643755556156 1
1.04775074340517 1
1.00196887943224 1
1.00094502852616 1
1.03047166028923 1
0.972650587655456 1
1.01677262145989 1
0.952640270336479 1
1.00031249977539 1
0.959955112192882 1
1.02216956175305 1
1.00413824103903 1
0.976164836821238 1
1.00147275528879 1
1.07271237038423 1
0.892146019089418 0
1.02095171320749 1
0.98792637729957 1
0.986873340189987 1
1.05142326826081 1
1.0684258941322 1
0.976987251061387 1
1.11627013121905 0
1.02638005495835 1
0.992663925658366 1
1.00000816433013 1
1.03325982113971 1
1.01683791756305 1
0.991405091700025 1
0.959368060162098 1
1.0199742970841 1
1.06907429812814 0
1.01841308585434 1
0.968299061548459 1
1.0173458079796 1
0.950617063114201 1
1.03453250774962 1
1.01683161882019 1
1.04693129604875 1
1.02454433536938 1
1.01879392388344 1
1.00768006350888 1
1.01420985339022 1
0.999971602183857 1
0.986773485090516 1
1.00889739404946 1
1.1050547015726 0
1.00933745866002 1
1.07275767906717 1
0.981192108112905 1
0.97240430466226 1
0.990547844651109 1
0.974928169122943 1
1.04829309758748 1
1.05532047834464 1
0.97084730191437 1
1.05074182608257 1
0.983524485055836 1
1.06650249500128 1
1.02067758381512 1
1.01903242982575 1
1.03409742309606 1
0.984689047495232 1
1.02729548846665 1
0.954903971908237 1
0.991776473390676 1
1.03401534074727 1
0.970614506503157 1
1.03049263419169 1
1.04308657984924 1
0.968711766191953 1
1.00476212224117 1
0.856745353949406 0
1.03989917441241 1
1.06252447014246 1
0.952643026811486 1
0.98158586979607 1
0.972565170309447 1
0.98607147917663 1
0.992030606180037 1
1.05553755788691 1
1.05131099801794 1
1.01232024220004 1
0.949558618861255 1
1.03472543610546 1
1.02354728276013 1
0.954489148633076 1
0.934394426775972 1
0.992741297010785 1
0.994105168554106 1
1.0297586469632 1
0.960720333726748 1
0.978108727133217 1
1.02632124806829 1
0.97927810747995 1
1.00877135878942 1
0.957725631348324 1
0.931748376360742 1
1.02014015866289 1
1.02907135966221 1
0.985473169825253 1
0.923854933797913 0
1.01995137151434 1
0.966453931888202 1
0.989490071311356 1
1.00949060132248 1
1.04185478564699 1
1.006649314101 1
1.05276087125246 1
1.03010776838876 1
1.04349399979355 1
1.04331812153194 1
1.06547337833089 1
0.961891433415053 1
0.936466512400281 1
0.967994089662432 1
0.980721142489118 1
0.976357377856581 1
1.02070007281962 1
1.03531317378278 1
0.943506928608621 1
1.00554501941531 1
0.976679456270542 1
1.00081249334395 1
0.984156854758395 1
0.967952341516858 1
0.939253778521027 1
1.01590112657067 1
1.0631341367088 1
1.02596809534364 1
0.998642435425731 1
1.09406458252539 0
1.04117902674383 1
1.04994569049106 1
0.973569679233148 1
1.03679987519303 1
0.95767935801602 1
1.00172727653771 1
1.01125482601831 1
1.0348519659374 1
0.961274516038626 1
0.991635830919264 1
1.02793195045165 1
0.988407589044638 1
1.04196361076088 1
1.07296636677478 1
0.979226386943602 1
1.03458454665917 1
1.04258094057093 1
1.00452221185836 1
1.00334351021221 1
0.988694712962047 1
1.03251733373336 1
1.05473462689778 1
1.00818405216772 1
1.10876970729197 0
0.933220019655464 1
1.01990755301231 1
1.04686610580789 1
1.0107065529384 1
0.986345804751285 1
1.03109006723821 1
0.969096934058476 1
1.0479020190894 1
0.9845272146059 1
1.04678581551862 1
0.989916999439883 1
0.930883082984136 1
0.992318986923153 1
0.995427839435195 1
1.07146476160893 0
1.0010924118256 1
1.02319565732997 1
0.957646665810268 1
1.02447354866829 1
1.0271742293684 1
1.03273672279518 1
0.990042893942272 1
1.05942785205149 1
1.02359066646685 1
1.09031436344622 0
1.08492173500539 0
1.01211470627944 1
1.00375925734442 1
1.01606740982209 1
1.01303782050215 1
0.983401472078141 1
0.983841883374344 1
0.989272200668881 1
1.01812447989795 1
0.942360949962929 1
1.00999133106356 1
0.965855208500154 1
1.01148032649492 1
0.946204041224862 1
0.986675744881658 1
1.04955715872206 1
1.07747268378404 1
0.986810988340141 1
1.00729634225903 1
0.974749162247979 1
0.972708424382999 1
1.05063328110321 1
0.962520466450442 1
1.07744361697629 0
0.987743052188922 1
0.958725509466698 1
0.970867266512212 1
0.973234425476174 1
0.947737650464586 1
1.00352138223424 1
1.06623231114514 1
0.954229556946905 1
1.03081389947346 1
1.01121304784645 1
1.03320485573737 1
1.01346894855868 1
1.01709772955127 1
0.977305495053343 1
0.984260681878799 1
0.995200926606224 1
0.974693764407009 1
0.972829416309146 1
0.974337685879824 1
1.02128062871409 1
0.923215822406161 1
1.05950491079795 1
1.03391475291812 1
0.98892668355298 1
0.990708809068287 1
1.03729497737552 1
1.00610152772871 1
1.00153317943598 1
0.950453449577517 1
1.03640545976591 1
0.946018785011589 1
1.00033198030024 1
1.00778960751703 1
1.05710923641542 1
1.02897723718963 1
0.944756504260853 1
1.03755928104264 1
0.981677920514217 1
1.01600398299166 1
1.02692252039593 1
0.959463468062116 1
1.01181386298191 1
1.06371727752359 1
0.94302931034067 1
0.992539697676985 1
1.00497359607269 1
1.03296209446464 1
0.966449184603468 1
0.983920589562745 1
1.00129765579839 1
1.0572849161772 1
1.00130430983295 1
1.01215464997603 1
1.07734801949966 1
1.00390006030979 1
1.03131222395836 1
0.971964454831476 1
0.957314111657093 1
0.987733311606235 1
0.962076976573028 1
1.00657416015714 1
0.919269420037902 0
0.998562047873719 1
1.05025184686011 1
0.991891392721893 1
1.00858538589241 1
1.05378810632936 1
0.973729654430781 1
1.01058411877772 1
1.02699325482441 1
0.977288080742141 1
1.01130594516834 1
0.942524364249424 1
1.05298028108094 1
1.03025843428859 1
0.964234005723601 1
1.02199587580334 1
0.950979088677851 1
0.991631278529984 1
1.03434137147952 1
1.00134546919503 1
1.0358895600695 1
0.932400754995161 1
0.955558971752465 1
0.995251617626478 1
0.945495711494142 1
0.992315081541142 1
1.01711266170632 1
0.980120074084772 1
0.942862339882538 1
0.968632995791198 1
0.995773589325654 1
1.03241071388564 1
0.978282291126314 1
0.998804925172471 1
0.936240965049436 1
0.973601522000373 1
1.04198876378044 1
1.03725061119099 1
0.993678226492622 1
0.974717559407723 1
1.02020621159717 1
1.04663038747662 1
0.956167651903254 1
0.989231880986702 1
1.02997240860778 1
1.00705308205903 1
1.02716690547978 1
1.03316186399427 1
0.956381573715337 1
0.996124207590841 1
1.01022203610686 1
1.02677221289328 1
0.962843421906378 1
0.987909175886758 1
0.972660303770404 1
1.00273181034747 1
0.970805903252815 1
0.969304736663301 1
0.947801472433105 1
1.01095542209897 1
1.00271968719089 1
0.977475484737999 1
1.02357166048149 1
0.973138160242468 1
1.00420708108902 1
0.945322484736048 1
0.973940514720686 1
1.02357690121049 1
0.961535384599852 1
0.978281917935708 1
0.986767558386398 1
1.0661905345707 1
1.04029191865358 1
1.03424459921359 1
1.01985255858726 1
1.00821023610955 1
0.947721871780421 1
0.948548886542847 1
1.04199239337481 1
1.00854011019139 1
1.04925029612963 1
1.03884122715429 1
0.991313318270468 1
0.942755283931667 0
0.978313897253898 1
1.03614884838444 1
1.07123164666866 1
0.9956292480291 1
0.958507599648299 1
1.00359691243367 1
1.00110299803573 1
1.02655743693047 1
1.02663587449785 1
1.02246812006827 1
0.966577783736463 1
0.994638813489634 1
0.939313918349796 1
1.0402051939723 1
1.09563844401043 0
1.01063205740903 1
0.974408580608222 1
0.926553616484504 1
0.953026408666229 1
1.05089021379534 1
1.03159808563426 1
0.976518121276773 1
0.99150651887474 1
0.982334517029084 1
0.957693088595049 1
0.963289001974358 1
0.977816607182067 1
1.04546376219712 1
1.02226673411568 1
0.989272881337866 1
1.04032142623783 1
1.03389623545198 1
1.03126383964427 1
0.936635016769719 1
0.995690222480193 1
1.02007661274214 1
1.00213008424097 1
1.01656440036628 1
0.984622545246101 1
0.965309479460473 1
0.974556193059738 1
1.0229710242546 1
1.08184941149954 0
1.01769940842105 1
1.02046362442931 1
1.02936640910743 1
1.05133249799031 1
0.903173076409093 0
0.966795265226132 1
0.984351637327395 1
0.994546119188864 1
1.06248765120329 1
1.02039228596994 1
1.03868123440373 1
1.02028878756468 1
0.999431878772937 1
1.08192257667137 0
0.944536938374187 1
1.01156527256151 1
1.04779319596246 1
0.978554199833112 1
0.975955676612679 1
1.02805431056749 1
1.01286433707106 1
1.01500336137495 1
0.95327497545734 1
0.995034132744433 1
1.03666786378277 1
0.996080086664229 1
1.04370553467558 1
0.91987313031012 1
1.05017800744837 1
1.00642919252634 1
1.07388821397268 1
0.937786826221976 1
0.979751367280529 1
1.01536337822173 1
1.06211708184264 1
1.01081739570838 1
0.940849110253001 1
1.0470419003841 1
1.04299733948541 1
1.01061409811231 1
0.988739957481256 1
1.07400794604485 1
1.00821684571841 1
1.02050453075239 1
1.05354440602671 1
1.07101307575993 0
1.00771589870472 1
1.03093231278822 1
1.04584933786711 1
0.935341003250409 1
1.07019280189862 0
0.983749965711768 1
1.05573193239446 1
1.00868103128715 1
1.00684111927546 1
1.01824877482721 1
0.989197468034649 1
1.02851024931334 1
1.02789551127438 1
0.977907810905993 1
0.927773234018996 0
1.00341389995838 1
1.04195600548517 1
0.99613385745905 1
1.05386153454306 1
0.973579395001473 1
1.01081700808739 1
1.0122818742503 1
1.04625122955892 1
0.98429331241643 1
1.04627982429504 1
1.02963113753754 1
0.992871916414716 1
0.968726896289297 1
0.91133710598432 1
1.03747962609459 1
1.02144916128686 1
0.980538631904442 1
0.920818798038765 1
0.942575296485683 1
1.04049034271159 1
0.958431895416589 1
0.934070559336786 1
1.03927057432919 1
1.00421561378035 1
0.972096314486949 1
1.14298937513079 0
1.04759920059803 1
0.995253048504592 1
0.95352337335955 1
1.03922632906566 1
1.0116073269638 1
0.968579683716484 1
0.996156121608065 1
0.990711563003693 1
0.981767673880116 1
0.951751181121738 1
1.0340583502909 1
0.991184894581635 1
1.00997077101432 1
1.00825085898467 1
0.972594228981068 1
1.04193355810726 1
0.978990413966079 1
1.02059251621387 1
0.995479795150078 1
1.1188639296644 0
1.02558787891848 1
0.997372499769354 1
0.994234147800871 1
1.02673976095016 1
1.03243843242886 1
0.987923625877183 1
1.00941976496045 1
0.981268406106643 1
1.0215553734625 1
0.968856872741095 1
1.0127837309098 1
0.994355195300802 1
1.05234944724791 1
0.994316262431014 1
1.00736315403754 1
0.950858357043133 1
1.06070361097733 0
1.01683944055448 1
0.999128531385586 1
0.975557816046534 1
1.05128674027439 1
0.952342696478249 1
0.962212785708547 1
1.03730416889766 1
1.03933971773501 1
1.04718137388841 1
0.96256649977731 1
0.989610850148617 1
1.03714153475383 1
0.962038334413772 1
1.00879166934255 1
1.00940039425424 1
0.964968850454256 1
1.03138127600372 1
0.971428336372469 1
0.999902713219654 1
1.01158525988316 1
0.927361458786982 1
0.997760062336483 1
1.00567480287141 1
0.980504637259147 1
0.947779740912907 1
0.999120780623018 1
1.09882143107946 0
0.974498657106795 1
0.986678402781216 1
0.972811207459661 1
0.963002453035265 1
0.950107703180251 1
0.958483336886939 1
0.989412555871342 1
1.01478431004835 1
1.01685132604312 1
1.1134582986439 0
1.02605183865458 1
1.11977276212064 0
0.999740815655805 1
0.982106399512643 1
0.998399008058936 1
0.980770796010635 1
1.01476672879768 1
1.06205409548913 1
0.95796648591057 1
0.99125677479358 1
0.981197386027354 1
1.02309464963938 1
1.03165339389405 1
0.9770850143772 1
1.01432612231835 1
1.02478032423656 1
0.949000305373554 1
0.99901458751569 1
0.991463475767563 1
0.972024301180457 1
0.992189391036894 1
0.961587426742862 1
0.997940251003201 1
0.967791474709198 1
0.956148450696483 1
1.03032409675181 1
1.03361585159507 1
0.981415316925664 1
0.987430492998909 1
1.07594950785976 1
1.00552231440559 1
1.01748556928874 1
1.04181736990566 1
0.996132845614634 1
1.03688730653411 1
0.977548276654739 1
1.03564043411607 1
0.987980187068172 1
1.04398855898958 1
0.981356248465932 1
0.948579394227898 1
0.952833405224311 1
1.04752656610847 1
1.03294233160194 1
0.961923416125749 1
0.996304010443437 1
1.082336367163 1
0.948319390026904 1
1.02281810427825 1
1.01976425651921 1
0.952429054047826 1
0.978964787371351 1
0.898914725642179 0
0.936578649727277 1
0.981336088835077 1
1.0182750931932 1
1.04212960461539 1
0.984267230307015 1
0.987841322282462 1
0.988939719848575 1
0.928551017613655 1
1.02938195413262 1
0.983143145464375 1
0.998356217917115 1
1.0015033122604 1
1.01439058645314 1
0.895588772212257 0
1.03301827864495 1
1.02809179528759 1
1.00474071046495 1
1.01519506811711 1
0.97107758058923 1
0.963072319635792 1
1.03283824126994 1
1.07705499314707 1
1.00009326152976 1
0.988626559788311 1
0.986641874849873 1
0.993720828638186 1
1.00682733015023 1
1.0656823533009 1
0.973377216332584 1
1.022245862861 1
0.978540081071476 1
0.932587178636015 1
0.982645066866628 1
0.975324258882263 1
1.0199250369563 1
1.0510769671161 1
0.97869594910839 1
1.06898933221124 0
1.03036177864432 1
1.01465108148498 1
0.988161348091099 1
0.944697720917803 1
1.00633672997129 1
0.969488850164016 1
0.978347230530139 1
0.945492178558424 1
1.05166837943822 1
0.940561941261441 1
1.02771852047722 1
1.05271880037864 1
1.07694328468535 1
0.941296379773962 1
0.955271020747119 1
1.0330835884258 1
1.00396373103629 1
1.0289435697912 1
1.0060589216786 1
1.00446649805237 1
1.00435787067465 1
0.973679599947075 1
1.00428228292915 1
0.941590089307257 1
0.983870894024443 1
0.961928542917571 1
0.990962772352951 1
0.976408229825241 1
0.924455048495548 0
1.00724506567695 1
1.04244260685549 1
1.01485845548567 1
1.023465827533 1
0.953267858994397 1
1.02225476261012 1
0.984343570153627 1
1.02620630517976 1
0.997171296358461 1
0.967298004536311 1
1.04832152604637 1
0.973042084440823 1
1.02054513012454 1
0.978006478906393 1
0.963568735331977 1
0.997949458501634 1
0.943240138383039 1
1.05757928167781 1
1.00455807477235 1
1.04138835122302 1
0.919782498788147 1
1.02478421892766 1
1.02556466618987 1
0.994363045760121 1
1.0298940596104 1
0.98667608979779 1
0.975814303193723 1
0.976653753129932 1
0.991616726719587 1
1.01171174599175 1
0.952843869694456 1
0.896683888876684 0
0.971118856044237 1
0.991217263499129 1
0.974586371527332 1
1.02593177196441 1
0.937149452885618 1
0.950665412661632 1
1.03305842306017 1
1.00836932264482 1
0.953125529166393 1
0.974207883018499 1
1.02037916826582 1
1.02860530339949 1
1.05705505740373 1
1.01103663590219 1
0.978247205251107 1
1.04932434908969 1
1.01251553994217 1
1.05341223661715 1
1.00535720637766 1
1.04107821597717 1
1.03508466837393 1
0.973791315840263 1
1.04594131594462 1
0.952703784081682 1
1.00274351239795 1
1.06058940934711 1
0.944397111855072 1
1.02095774555149 1
1.04118719492304 1
1.00534177019255 1
1.02095077032898 1
0.968466712466851 1
1.02249875564123 1
1.01448887654952 1
0.977246233968916 1
1.01128077403806 1
1.04690710137706 1
1.01657739574328 1
0.967937019276386 1
0.933386933467028 1
0.985114901744947 1
0.928955817444854 1
1.01540662090267 1
0.910013394063253 0
0.944986657641295 1
1.05919512729245 1
1.0428494303159 1
0.950429814094808 1
1.02457818588183 1
1.01155730514289 1
0.995695451276936 1
0.981572466787175 1
1.04196687006329 1
1.06465073038334 1
0.984519643196909 1
1.01173614540716 1
1.03382409819664 1
1.0248234705312 1
1.01131010354251 1
0.964154921679627 1
1.04621509215917 1
1.00332982232283 1
0.932417695913388 1
1.06275703679883 1
1.00285817812696 1
0.993688001354721 1
1.05590696787669 1
0.975714668359351 1
0.994882131946351 1
0.991613877763981 1
1.00399670565077 1
1.02438524133953 1
0.978725101603096 1
0.942107080166497 1
1.00086256737631 1
0.996566898514463 1
1.01259265188955 1
0.987624625218688 1
0.987907079918174 1
0.947130187653287 1
1.07808459831793 0
0.995709114482368 1
1.05817745096306 1
0.987281314042061 1
1.04042514171863 1
1.00363298265347 1
0.948644135834735 1
1.0483359172091 1
1.01444448617799 1
0.959264504912374 1
0.9444931644052 1
0.980265393577321 1
0.996885362597264 1
0.959838619871569 1
1.07140624908154 1
1.02870537843571 1
1.03982385750033 1
1.04768743866175 1
0.971632845362258 1
1.0089740014839 1
0.993217277162381 1
0.990680742987573 1
1.06524360321664 0
0.964553869723245 1
0.945797208958448 1
0.997707955255135 1
0.969583520972083 1
0.996652100987502 1
1.01268522128972 1
0.967437743679113 1
1.02000531220421 1
1.02415367880977 1
1.04632500053415 1
0.949286443291698 1
0.992967327417555 1
0.975557462992107 1
1.03636141362183 1
1.05714735700489 1
0.996892203053649 1
0.936048813295362 1
0.992829732471551 1
0.976077612318707 1
1.05055639441885 1
0.97984795507409 1
1.00118668510954 1
0.987663392206107 1
1.05264749317784 1
1.00190028564407 1
1.0106391047537 1
1.01798332456082 1
0.982945441879218 1
1.03344216649848 1
0.993404483146724 1
1.02383703121831 1
0.990263459767586 1
1.04205829701144 1
1.0040849760875 1
0.965070975020538 1
1.04914645508286 1
1.05576784801599 1
0.999182327485565 1
1.01849266201837 1
0.985510068072074 1
0.992940378780261 1
1.04087851744754 1
1.00387403912472 1
0.926954827265922 0
0.976102534357615 1
1.06328463406924 1
1.00061981625693 1
1.04781551361326 1
0.988362253570036 1
0.990330295379069 1
1.04639108951637 1
0.956501152468995 1
1.05354998463959 1
0.970959832929054 1
1.000164552883 1
0.941883042368844 1
0.988848168925714 1
1.06352863441952 1
0.967688826765178 1
1.11557156333331 0
0.960340962892051 1
1.04801927916449 1
0.981715053427981 1
1.00401128126164 1
0.991337524591114 1
1.0085649640766 1
0.969874092257206 1
1.02025531650341 1
1.05591387726006 1
0.998976795045164 1
1.02089535777786 1
0.977983435659262 1
1.00062383122187 1
0.971240534736108 1
0.954961022572307 1
1.01806478753447 1
0.938968431191732 1
0.979552713955033 1
0.906345489759662 0
0.974265727585489 1
1.03231502923571 1
0.947654055045916 1
1.04130376557966 1
1.01605791121269 1
0.978439822850084 1
1.00467216368223 1
1.01568381098743 1
0.992127880877724 1
1.03854295148386 1
1.01208471136909 1
1.02760179065462 1
1.02507494409308 1
0.981586835849027 1
1.05262237651465 1
0.976122479352138 1
0.917813457369722 0
0.966864577185791 1
0.91378147721003 1
1.00107200565714 1
1.0168687520094 1
1.01792658345156 1
0.934361403352546 1
0.997975218605662 1
1.00725044849769 1
0.992477940841863 1
1.0197810842109 1
0.985688192030477 1
1.04169426943902 1
0.994681513413356 1
0.956134065274521 1
1.04434860773603 1
0.96291968850757 1
0.95188895537546 1
0.984640272656108 1
1.01515702172694 1
0.998909460599127 1
1.06357691320477 1
0.999255497930791 1
1.08257095563095 1
1.06455097016446 1
0.963512997994744 1
1.10802024191521 0
0.979417200929231 1
0.990101761414426 1
1.00296908586379 1
0.990685088974321 1
1.06948304712245 1
1.00346816497012 1
0.987368900514835 1
1.0771690374829 1
1.00732543626542 1
1.06530761282752 1
0.98611337688103 1
0.992320167605752 1
0.938143646136361 1
0.996857334057308 1
0.98840126069958 1
1.04287246190694 1
1.02045864602238 1
0.98077129437944 1
0.920129029057611 0
0.968136326066595 1
1.0561714457614 1
1.00900523268312 1
0.973336544080435 1
0.992344898728512 1
0.962142076879782 1
0.99645780636857 1
0.997426995715741 1
0.965494651437105 1
0.994305170858629 1
1.07117377611284 1
1.01973547968444 1
1.05479604778348 1
1.03630346297754 1
0.959099070986784 1
1.05067302682226 1
0.960329089410151 1
0.977931555311639 1
1.01209400601914 1
0.994414221303398 1
1.01680836478575 1
1.07842060021143 1
0.989053854411442 1
1.02512769467502 1
1.0451246747458 1
0.952612984644854 1
1.05666538730465 1
1.07986633658441 1
0.940531847755781 1
1.013620771917 1
1.00407274516674 1
0.989477791107655 1
1.01384141423083 1
0.961655300759042 1
1.04536296721623 1
0.964760915937622 1
1.01220550051069 1
0.992506871660176 1
0.965364064014727 1
0.948137056049156 1
1.00668660733815 1
1.02451018181234 1
0.992977478906902 1
1.02107185414786 1
1.00926186660431 1
1.00018034294706 1
0.909422242216366 1
0.993075291013753 1
1.04156053392004 1
0.998472790774519 1
0.983586448867991 1
0.978172305299228 1
1.07548410378122 0
0.987338977727593 1
0.995864319975552 1
1.01643130879019 1
1.00815784781279 1
0.995376304249569 1
1.03367588869985 1
0.988516857163518 1
0.962712847890048 1
0.994868194166037 1
0.953175183126289 1
1.03736337693343 1
0.968845259257989 1
1.01330393242623 1
1.00332064483871 1
0.929560027412728 1
0.989489868696025 1
1.02291988753786 1
0.954800525877431 1
0.973440561422183 1
1.02171785430276 1
0.98476134273307 1
1.04053160703048 1
1.02413268533837 1
0.998554708058086 1
0.977635114100506 1
0.998764344197715 1
0.980470784390272 1
0.985502363065202 1
0.973459646946454 1
1.00168277764689 1
0.987875795475346 1
1.04630153517534 1
1.03726078217319 1
0.967272339616271 1
1.07409936713223 1
1.03055268683315 1
1.00168192569642 1
1.01977517671765 1
0.997430585890038 1
1.02861547614262 1
1.0117764171678 1
1.00374329369235 1
1.01507268199358 1
0.930419137270622 1
1.011216905625 1
1.02515768250422 1
1.00124817207556 1
1.0296535148197 1
1.00962943220506 1
1.05060727814353 1
0.91934155865877 0
1.04339351529859 1
0.972624635707507 1
0.929228795307585 1
0.996379256689716 1
1.03425876217138 1
0.932069596595225 1
0.966779001950748 1
1.03938807804 1
1.00940717071414 1
0.954499529906503 1
1.05545367593518 1
0.976999884998203 1
1.00735015676815 1
0.967341306072036 1
0.962998022336827 1
0.949350397095329 1
0.974027208589241 1
0.980140637586899 1
0.990220705428932 1
0.977416800610731 1
0.997797196769423 1
0.996118479529678 1
0.947054237056725 1
1.00128902283765 1
0.933124966928456 1
1.02135740982676 1
1.01922183683472 1
1.05647833486197 1
1.04294658855496 1
0.9787305185403 1
1.02776834052897 1
0.944653269415108 1
1.01139355490275 1
1.04788607753064 1
0.943557920177785 1
1.02474336960088 1
1.00559205684037 1
1.00230673766671 1
0.947966951893825 1
0.986797953604944 1
1.01333916839125 1
1.05283140308949 1
1.04756865649078 1
0.912254672402527 1
1.02778258274644 1
0.983700949165542 1
0.994443366518565 1
0.945929360166081 1
0.98395337409338 1
1.04902593025454 1
0.961264876541913 1
0.971089865074579 1
1.00722027325951 1
1.06507641901804 1
0.89662048992987 0
1.00730082985694 1
0.930656995320921 1
1.04437341242724 1
1.04872893120532 1
1.00885007387834 1
0.981090997932768 1
1.00978152280353 1
1.01234778615475 1
1.01216699192746 1
1.03231510046717 1
1.00392623069062 1
0.950756191522582 1
1.01025511733636 1
1.02098670339351 1
1.02329646265083 1
0.972535721055589 1
1.01754375728393 1
1.07688910703569 0
1.03567432985837 1
0.976600223504461 1
1.00782487911845 1
0.952410280324831 1
0.977598164609184 1
1.07610121997842 1
0.881011822491132 0
0.950780549425597 1
1.00992838011677 1
1.04299277540581 1
1.00791012889369 1
1.01639025617143 1
1.02981410858415 1
1.04313446496535 1
1.03528244004888 1
1.06561374961861 1
1.01893681138871 1
0.92440245456379 0
1.05212694133838 1
0.993465402657318 1
1.03004958511793 1
0.924196747996137 0
0.940223673606641 1
1.03022190998274 1
1.0213150486252 1
1.00100873530619 1
1.04636647565081 1
1.02175457746718 1
0.946626147934348 1
1.0199967104806 1
1.09079814400306 0
1.01463695540086 1
1.01242812483476 1
0.99214966713076 1
0.983872745480734 1
1.03906500272742 1
1.07250385488012 1
0.986727295550203 1
1.06042060789076 1
0.974542147786541 1
1.03343163191224 1
0.976225130817381 1
0.893523581754613 1
1.08865864349932 0
0.965421100260282 1
0.978780277033126 1
1.05236600365796 1
1.02366828667708 1
1.01157782950336 1
0.999864654580015 1
1.00297002598914 1
0.993645614820075 1
1.02432657064907 1
1.02276042481097 1
0.973217376282008 1
1.00906558659766 1
0.934541918307542 1
1.03401067464162 1
0.967695255559371 1
1.03971063812945 1
0.978468933928783 1
1.01141102116399 1
1.01140932234802 1
0.980692720197719 1
0.996580731878886 1
1.06700081761493 1
1.01277629106737 1
1.031943152295 1
1.02001567171852 1
1.01449562444832 1
1.01948193256091 1
0.999197861097233 1
0.990486540317135 1
0.933600389710587 1
0.953185566724709 1
0.978112616568591 1
1.03640963403809 1
0.96808055397976 1
1.00252981056693 1
1.02823029028128 1
1.01641148687474 1
0.978408135648087 1
1.0201200566752 1
1.05321259335467 1
1.01162774409692 1
1.02800145475446 1
0.992021272673322 1
0.988560928382931 1
1.02215320656329 1
1.00129072647742 1
1.09228780211031 0
0.952537672232803 1
0.946465217863466 1
0.992295270131651 1
0.94903438222944 1
0.991960643691669 1
1.02901836285886 1
0.980584375533163 1
0.972310239740902 1
1.04657180628935 1
0.967677034778775 1
1.02563014744042 1
0.987799409718602 1
1.0287180018518 1
0.945972894182774 1
0.897025567128818 0
1.02655898023352 1
1.03029134251071 1
1.01911866124215 1
1.06353380205191 1
1.05780430889564 1
0.927590312207813 1
0.974381224159365 1
0.977140323690985 1
0.964583784667023 1
0.932599912406373 1
1.01758430693277 1
1.03697256260439 1
0.937051072840999 1
1.05873359962957 1
1.02545028560517 1
1.04761233910588 1
1.01739216168381 1
0.998972103198782 1
1.02607510386598 1
1.06700884336475 0
1.02639558572674 1
0.962426090092009 1
1.0096797443411 1
1.06005942883952 1
0.994207478080892 1
1.01483630599955 1
0.939570121394351 1
1.02655468184325 1
0.993942963354093 1
1.04384280584035 1
0.998314582496549 1
0.981496895545484 1
0.960804294068237 1
1.0040140768392 1
1.00674732117545 1
0.991133594895421 1
1.03548133795854 1
1.00030714146973 1
0.974610197537023 1
0.969498059835448 1
1.03193582264956 1
1.00666511207663 1
0.991922943872238 1
0.993282792783206 1
1.02309285250348 1
1.07945929256858 0
0.965179178535592 1
1.01476876733881 1
0.950994797483391 1
0.965762857125126 1
1.03414274126685 1
0.986374614548552 1
0.96706139777139 1
0.993526079547258 1
0.941391115435235 1
0.959497163401709 1
0.989332896367266 1
1.01026264685232 1
1.00520542417486 1
0.983344367465564 1
1.10391292791819 0
0.983537947575224 1
1.03050582284152 1
1.03387830499049 1
0.977550582906828 1
0.883831322759853 0
0.93237434090413 1
1.04078681007477 1
0.99313503447819 1
0.966419568230665 1
1.02854090688865 1
0.974548230199144 1
1.02385622544894 1
0.963118132274184 1
1.03596600268407 1
1.01868620159333 1
0.94810616367527 1
1.02575568716654 1
0.99087599854055 1
0.922832922819024 1
0.963418160124839 1
1.02100803630075 1
0.966125886061284 1
0.974694889085823 1
1.05614880841233 1
0.913817495950224 1
1.02205803841495 1
0.994668306792243 1
0.973835008351247 1
0.928221672895456 1
0.922614019265305 0
1.02638717694011 1
0.966882128195226 1
0.971706914418221 1
0.994765191057841 1
1.02002176414922 1
1.00946108077772 1
1.00309073568234 1
1.01805957247566 1
1.01425532181995 1
1.00584843887242 1
0.973169823588457 1
0.981972797380185 1
0.975146689683314 1
0.983801428229697 1
1.0196854716011 1
1.07675993374721 1
1.01479490429188 1
0.970668954641316 1
1.00778702622889 1
0.95486487179307 1
1.00945060878551 1
0.944464299943372 1
1.06560850950996 1
0.90298608399901 1
0.958107365373537 1
1.00858411184704 1
0.98370400667531 1
1.02070891968101 1
1.0282470676103 1
1.09269033237489 1
0.994194316782336 1
0.989150934078519 1
1.01427057966257 1
1.07670638627204 0
0.996044106128388 1
0.910877583810226 1
0.972167739917371 1
1.03822128460406 1
0.96785887079 1
1.03412537021572 1
0.998164166248831 1
0.980642671310771 1
0.977414929959548 1
1.04180301082386 1
0.977956291231924 1
0.950666518370445 1
0.985174245957074 1
1.01535803665093 1
0.945268879582068 1
0.976684804690793 1
1.02335209302968 1
1.03906172141328 1
0.964152921005047 1
1.06416013742712 1
0.984289929935198 1
0.955803636509458 1
0.976709011097198 1
0.937622105492286 1
1.07816248493157 0
0.922661847320936 0
0.993344298039476 1
0.975990983989826 1
0.911693653335632 0
0.996678372231861 1
0.931148980095675 1
0.988055767193845 1
1.04677584964896 1
1.01524273643782 1
1.01295309910108 1
1.05899896332761 1
0.988189100751371 1
1.01751869894066 1
1.04379470849688 1
1.06262360888435 1
0.956247538514268 1
0.971706757444559 1
1.00530211727495 1
1.07618048393772 1
1.01170644052124 1
0.97392166465886 1
0.964991691694134 1
1.00514133013588 1
1.0011344250329 1
0.931470829740251 1
0.985045103079228 1
1.03960094241798 1
0.90416308396556 0
0.94886933787102 1
0.992278919799781 1
0.997972852114066 1
0.954947327349673 1
0.993926870423224 1
0.963288666699858 1
1.02626625475491 1
1.05684438139671 1
1.00117322105058 1
0.967736747203655 1
0.976380269235667 1
0.966169479048653 1
0.89428105648493 0
1.00426295645713 1
1.01162332951715 1
0.948531380719003 1
1.00841160730385 1
0.935183011080837 1
1.02091567017198 1
1.02304740216002 1
1.0418456358939 1
0.974314503748124 1
1.01310739100491 1
0.970292123162099 1
0.959446569921838 1
0.969287954073989 1
1.01774296822117 1
0.940160372335932 1
1.02367018517654 1
1.01666851337219 1
1.0364998954994 1
1.03726787948637 1
0.98578944240221 1
1.06592437805202 1
1.0440529828217 1
0.969091189159658 1
1.02901552656091 1
1.04802485911247 1
0.982100169062581 1
0.985309060623664 1
0.975424052405587 1
1.03951912331236 1
0.986784530163616 1
0.969072002933779 1
1.04136849363845 1
1.06295235406072 1
1.0134442832505 1
0.98822426271653 1
1.01210275531481 1
1.06298494098931 1
1.01268801916765 1
0.989986317816303 1
1.06089387687038 1
1.0201694792467 1
1.0149284217368 1
0.975477271250583 1
1.04165569930427 1
1.02937396479211 1
0.974322061510349 1
0.956135796214722 1
0.97337582812359 1
1.00222698804911 1
1.03582085844455 1
0.951087419330811 1
1.02659340446199 1
1.04567818773722 1
0.928070936997907 1
1.00425861380223 1
0.978520575384952 1
0.950515707235413 1
1.04924699025207 1
1.00470852284367 1
1.00405792513457 1
1.04282035356072 1
0.975866762462195 1
0.99415264880349 1
1.07786655037087 1
0.972082191064359 1
0.990652286230821 1
0.921077576616101 0
1.01340209833244 1
1.05308485380492 1
0.9965817869727 1
0.967453833347621 1
0.955398429995728 1
0.95741328988271 1
0.973470477926441 1
1.0124971644842 1
1.08507422373493 1
0.980691286846123 1
1.00766549434558 1
0.960932590260328 1
0.998271475944594 1
1.01823435116023 1
1.08056456309463 1
0.987888853674892 1
0.981092348484278 1
0.927277641059772 1
1.06099530506402 1
0.992025940080425 1
1.02078698405683 1
0.976542123565053 1
1.01474303885561 1
1.01272516566915 1
1.04134672951383 1
1.05033840458687 1
1.0371235829083 1
0.980626993528194 1
0.994133081291906 1
1.04217396263259 1
1.0016870505676 1
1.03531404813234 1
0.926621180509778 1
0.999171115466936 1
0.995458816388531 1
0.987748475052411 1
1.01133446688236 1
0.995152181181989 1
0.966129811867 1
1.00427299257535 1
0.97515393079707 1
1.05116170374999 1
0.967115796599163 1
1.01613373936296 1
0.995448063999296 1
0.974034099517974 1
0.973860841906324 1
0.954183113567682 1
0.953567459417042 1
0.981203371498348 1
0.937211610404806 1
0.971288914948098 1
0.996329444664521 1
0.957826066751548 1
0.994020814454477 1
0.946178423808094 1
1.01116275656761 1
0.974938819551448 1
1.04764349917906 1
0.983670390686683 1
1.08446875747355 0
1.0156675796617 1
1.01734342450632 1
1.00068829561992 1
0.987418622683131 1
0.996904323578439 1
0.99724099806671 1
0.972689548692155 1
1.0042109961942 1
1.01030266462244 1
1.02036600864974 1
0.985102388220175 1
1.06993753364828 0
1.04053258357079 1
0.993397655696 1
0.98863509220222 1
1.01317341358085 1
1.03730254150668 1
0.950856082546712 1
1.01810932254015 1
0.980043574463112 1
1.02333149908174 1
0.969295856046196 1
1.05063166633253 1
1.0364801377265 1
0.973419781327743 1
0.971071100478045 1
1.06246077207346 1
0.948220876728972 1
1.03426930862866 1
0.991302507384223 1
1.00220401208616 1
1.01964723290329 1
1.04228703197265 1
1.01289900727929 1
0.964437059129247 1
1.06611452594593 0
1.01295950083612 1
1.00002695343159 1
1.00100875678215 1
0.993152991262123 1
1.00276893713641 1
1.00433398928097 1
0.951834741788613 1
0.947176721082572 1
0.955034404012438 1
0.991221893754596 1
1.01823929302306 1
0.987073768464176 1
1.03850613535304 1
0.952673705279096 1
1.03584274907621 1
0.985279259524423 1
0.91283940936681 0
0.999367838793902 1
1.0160653805212 1
0.979966498560342 1
1.02893947358839 1
1.05804914114245 1
0.966967276392946 1
0.956468864650161 1
0.977145849224071 1
1.05167040927525 1
0.994538847979481 1
1.04211931825636 1
0.994381382348701 1
1.03504243507847 1
0.988432119674426 1
1.02069928617112 1
1.06401756553717 1
0.88399978554696 0
0.985080023012285 1
1.07384692856727 1
0.929321486589075 1
0.94539158140898 1
1.04297862418759 1
1.02594823967507 1
1.00822835322015 1
0.992830951092955 1
0.958978229784395 1
1.05052471366094 1
1.02320088584347 1
1.08488264474355 0
1.06338337726347 1
1.03075084147756 1
0.969501261104913 1
1.00679447451704 1
1.02414874509566 1
1.01191751372264 1
0.960348398545316 1
0.996820178804248 1
1.0683009882257 1
1.02581148851935 1
0.995198504779705 1
0.997780085111499 1
0.959741995285967 1
0.944246240168421 1
1.0198822272789 1
1.07162778481113 1
1.05120466389189 1
0.986413325924615 1
1.0158798483359 1
0.952961317873609 1
0.979774377777323 1
1.07457751218622 1
0.968676468166445 1
1.08164502377302 0
0.93714460021587 1
1.0126036393323 1
0.961576241339748 1
0.976781654829308 1
1.03880768317339 1
0.998129454349777 1
1.06786626836202 1
1.00844994682568 1
1.03443981811145 1
1.0030831407554 1
1.00552052122686 1
1.0216420597338 1
1.00003684234953 1
1.00539553841016 1
0.991879396356718 1
0.916714231092969 0
0.991170634592167 1
1.00074750401136 1
1.01408669619652 1
0.998962112926067 1
1.00535166607875 1
1.01998547351494 1
0.999024444047293 1
0.949158067016863 1
0.980824156043582 1
1.07264257436789 0
0.967477870960906 1
1.01228588788066 1
0.954401418961779 1
0.964743533837121 1
0.987865551068951 1
0.983854609501089 1
1.02144600037596 1
0.998367403987888 1
1.00929260924135 1
0.994083450074312 1
1.01138641134497 1
0.975065857910334 1
0.97980931931063 1
1.04717689369325 1
0.999326996804209 1
1.02883421495903 1
0.98720097757756 1
0.98603543066896 1
1.07627026327112 0
1.0378355970672 1
1.00869733478137 1
1.01841540296541 1
0.989890721008595 1
1.0234591394188 1
0.99518794656801 1
0.942476615331468 1
1.03075473940974 1
1.02114437828337 1
1.05346772608459 1
0.958709862573512 1
1.01070865049862 1
0.956148212771304 1
1.03134644670331 1
1.01077771675717 1
0.9856163522124 1
0.936461118786432 1
1.01633010585978 1
0.979942598632211 1
0.981017127346204 1
1.06949030106289 1
0.980669731487124 1
0.986392066211186 1
0.905351770041141 1
1.01293116765751 1
1.03629834543925 1
0.99760473888019 1
0.918301518187048 0
1.09971658122543 0
1.02956725496389 1
1.02461171758121 1
0.997513698769168 1
0.918677551340678 0
0.988905741532455 1
0.93323376716618 1
1.00075859262054 1
1.02597142649364 1
1.00683581161495 1
0.997939236024132 1
1.0428181984232 1
1.02415332460837 1
1.06495868827667 1
0.969942106714092 1
0.98572332749953 1
1.09683077269564 0
1.00453856677943 1
0.986263174860323 1
0.977569199283572 1
0.99016148554621 1
0.969623180664179 1
0.982799492278133 1
1.05318361999585 1
1.02673422110516 1
1.02069544575866 1
1.01526026234784 1
1.0497344211478 1
1.00075386069301 1
1.06283920409552 1
0.937792315891814 1
0.981075222614038 1
0.942930204664967 1
1.05467618537417 1
0.983187088621524 1
1.03233424108983 1
1.04518773064983 1
1.02058201218041 1
1.00255301829829 1
0.982686854501656 1
0.980717369337052 1
1.04392802103133 1
1.02426791196995 1
1.01991734687852 1
0.992397897279587 1
1.01759347195647 1
1.00430603511967 1
0.985995686033466 1
1.0295325059434 1
1.01835197257552 1
0.942731103281789 1
1.0052107835412 1
1.0303103685493 1
1.03149906552703 1
1.03005154012804 1
0.972176377371517 1
0.964439773266922 1
0.99658764277206 1
1.00123374037781 1
0.97396337602031 1
1.01603056858795 1
1.04355758137221 1
1.0130411294886 1
1.02405659423159 1
0.985637003419996 1
0.962126618912255 1
1.0146099489594 1
0.962932931405392 1
1.03037820454861 1
0.999824531265782 1
1.00885871651648 1
1.01927723798644 1
0.98484679942457 1
1.03224426129177 1
1.05077061443814 1
0.962628310423106 1
0.997239402956527 1
1.04737575583663 1
1.02473492379615 1
1.01534707677006 1
0.930276740776396 1
1.0185716960987 1
0.973620169682947 1
1.03414962779272 1
1.01640279932751 1
0.982330228723906 1
0.980617858858571 1
0.952027898671588 1
1.00767652041458 1
0.907533915954539 0
0.998655393616773 1
0.999125423158512 1
1.02832693191175 1
1.00776999300203 1
0.991005361733937 1
1.03706539280372 1
0.983313330041699 1
0.924733003323912 0
1.03050615304882 1
0.956980465057764 1
0.981362298633775 1
0.997372179764583 1
1.00587216893279 1
0.973358706168614 1
1.04518594037272 1
1.03981833668073 1
1.04835391497337 1
1.03556898563851 1
0.925314816096635 0
0.977263398878584 1
0.997663431391329 1
0.982193416058481 1
0.992413960577071 1
1.00713640862817 1
0.983152660036931 1
0.974044317413457 1
0.965261823686671 1
0.987481401340969 1
0.985052686952011 1
0.972803164262026 1
0.969717007146789 1
1.01998805990381 1
0.991840447805733 1
1.03645529454985 1
0.998400142272957 1
0.962533457944029 1
0.971803186142534 1
1.0370991500673 1
0.977728234664638 1
1.02534296560923 1
0.973519611703093 1
1.04625522319711 1
0.935022475416641 1
0.936005335013843 1
1.00993616468546 1
0.981224480802894 1
0.960559013669223 1
0.960231422124015 1
0.997501256041323 1
1.0159064316917 1
1.00048552430712 1
0.993174003721306 1
1.07906522119935 0
0.988071325692555 1
1.00622724959952 1
1.00837130567366 1
1.04384387645536 1
0.967476579152854 1
1.05614471573337 1
0.987670092200173 1
0.981244598133542 1
0.969267496935495 1
1.03217019662626 1
1.03223710253724 1
0.969998920036777 1
1.00457322075043 1
1.0328949875197 1
0.999802318805855 1
0.993046431712854 1
1.07624120653095 0
1.02950097336286 1
1.06119362366877 1
1.06013700183869 1
1.0117425573692 1
0.985395864361561 1
1.02124538953324 1
0.972759449476763 1
1.0309875458901 1
1.05763251685338 1
1.03693966722597 1
0.944305995629169 1
1.02987571154865 1
1.02270674945649 1
1.04223444235425 1
0.964025019867793 1
1.01906814691918 1
1.02051458724653 1
1.04866665427397 1
0.976234321576576 1
1.01267983571914 1
0.975226246701086 1
0.972175823198681 1
0.995421256543329 1
0.9614246253474 1
1.02196962753862 1
0.988328511915025 1
1.04154514306641 1
0.998576873109805 1
1.02560515252283 1
1.03158953562629 1
0.996471417097232 1
1.05959835611564 1
1.06112735945241 1
1.01546627233191 1
1.03115910173576 1
0.974727634974671 1
1.00570613988798 1
1.04837150029765 1
1.00139503577707 1
0.969441168322825 1
0.953771515983722 1
0.982956745933578 1
1.00643114792722 1
1.03671327975602 1
1.04068742953937 1
0.92458106230826 1
0.910670937576607 0
1.00689054724421 1
1.03932902221763 1
1.05449944329874 1
1.03102940206942 1
0.999327650295548 1
1.00215589523919 1
1.00325426035001 1
1.05065603448501 1
0.987256882134728 1
0.987999454153287 1
1.03733952671336 1
0.998067489219474 1
1.0343825380865 1
1.04290774752687 1
1.00135044656315 1
1.04220214131351 1
1.03719285547139 1
0.971886278970904 1
0.99306709569826 1
1.1008821448975 0
1.00207489373508 1
1.00402698870785 1
1.01976858149898 1
0.943799703127823 1
1.04687386754583 1
1.03634258045755 1
1.02513026268672 1
1.04124502055809 1
1.01278787282456 1
1.01186945152122 1
0.956025600626901 1
1.034190269521 1
0.994912713157927 1
1.04107856053816 1
0.991679162397243 1
1.01855828576131 1
1.03834863769673 1
1.02902917184014 1
0.986308922947494 1
1.00351621841703 1
0.994762794624369 1
0.939636308101334 1
0.999295019836036 1
0.990951157999502 1
0.994633034732058 1
1.02046896854453 1
1.01376269937617 1
1.005729721222 1
0.983492348670343 1
1.03953311652016 1
1.04498816410792 1
0.963377572517284 1
1.05370092650394 1
0.973863753041994 1
1.07030928684888 0
0.985034596836191 1
1.04294967303325 1
0.975611838940929 1
1.01722880984517 1
1.01917612728425 1
0.986424973147207 1
0.973569558493779 1
1.01945687556666 1
1.06351562904425 1
0.974686430466529 1
1.0240702860063 1
0.952492473690871 1
0.948923107847638 1
1.0344062012246 1
0.998740887403636 1
0.992694314097639 1
0.991071652210369 1
0.924491224534278 0
1.06888514513003 1
1.04219001125586 1
0.945529215065219 1
1.01969554689621 1
1.03504698311331 1
1.03661152308067 1
1.00826509607136 1
0.95009375630216 1
1.0074027088637 1
1.02873558567047 1
1.00653916034452 1
0.980589733210989 1
0.953708324156751 1
1.01012847733501 1
0.98369538136424 1
1.03200378434326 1
0.95795570918811 1
1.05304619152199 1
1.04200307859739 1
0.984046533479414 1
0.997734346354668 1
0.946401465855957 1
1.0285925259272 1
1.0489431924986 1
0.994588390218142 1
1.02936273811908 1
0.918548495293958 0
1.02986007103017 1
0.961519953959078 1
1.02405950364904 1
0.97629496994143 1
1.07505428118318 0
1.03715454086665 1
1.01778635756563 1
0.941855264106775 1
0.990531770399314 1
1.01341955712953 1
0.955093193278268 1
1.03777707765878 1
0.908113184042873 0
1.00483163013661 1
0.986631451447062 1
0.96187070799667 1
1.00199621727668 1
0.959683180135562 1
1.00630175914508 1
1.06411585007942 1
0.941089493181438 1
1.09292675551496 0
0.986459847142246 1
0.975601001594209 1
0.99062305782622 1
1.00836950945315 1
0.995819941438969 1
0.992718589928611 1
1.0093152257444 1
1.00637439884519 1
0.972544907028796 1
1.01921556637529 1
1.03174485036466 1
0.986992735682852 1
0.997454583652948 1
1.01460930350059 1
0.991030489738419 1
1.02500059959456 1
0.973861176665121 1
0.987615590226773 1
0.933041588355231 1
0.962506032438199 1
1.04265438190994 1
1.04468565946824 1
1.04140844595073 1
1.01043921562688 1
1.03086869899471 1
0.983874408403985 1
1.00616703359917 1
1.00744056090353 1
0.98190929209407 1
0.989730698097368 1
0.970140099737635 1
0.952288073555624 1
1.0303330083214 1
1.00120139860926 1
1.01857825294446 1
1.03890009021856 1
1.0378721035427 1
1.0064689960583 1
1.02946476365605 1
0.955645084174217 1
1.02182372644036 1
1.03033012735765 1
0.978077844903861 1
1.00124323931127 1
0.950447848760019 1
1.01421536982041 1
1.04451850389725 1
0.996820476142787 1
0.955073715235696 1
1.03147637747778 1
0.958456924381582 1
1.03520707327038 1
0.950621046078213 1
0.935230602440792 1
1.11102440304933 1
0.989290557410028 1
0.953798181110068 1
1.00790507408346 1
0.930416051481499 0
1.0119593401981 1
0.998224080169571 1
1.02842156271396 1
1.01105594435954 1
0.964398653319982 1
1.03524183646058 1
1.06430923270323 1
0.924091107764264 0
1.05915998199999 1
0.978924243634275 1
0.991176284856734 1
1.01947817152951 1
1.01221552099848 1
0.950878321580602 1
1.05419255814532 1
1.01235508440264 1
0.959613664967737 1
0.991258833472528 1
0.954879772316866 1
1.03282751238092 1
0.95333123305973 1
0.970957232778865 1
1.12214357236659 0
1.04700412256994 1
1.00265984124633 1
1.03299066782376 1
0.995917368119425 1
0.984033623375607 1
1.03395672597991 1
1.0101761388058 1
1.05366943579965 1
0.986889603745655 1
0.94688883645046 1
0.982332108823932 1
1.0674579403507 1
1.02375738848009 1
1.05548672970567 1
0.979789284657419 1
0.987809651717759 1
0.961942749419022 1
0.977985423062807 1
0.987267388364765 1
0.998795690712609 1
0.994428663319686 1
0.991367342205998 1
0.996804426065288 1
0.99998983751755 1
1.01263155952543 1
1.00803978120534 1
0.992335271511404 1
0.97446108691812 1
1.01790566138398 1
0.961216026375724 1
0.937923471049151 1
0.990794116410705 1
1.03488543687723 1
1.06750521048031 1
0.935737170972875 1
0.999315191636699 1
1.02813594664895 1
0.974822779417057 1
1.01816035103028 1
1.05238113823548 1
0.964829083809298 1
1.01806992417121 1
1.01617317524736 1
0.98346323926749 1
0.972290451772826 1
1.03292960547692 1
1.00342901142726 1
1.02014955149254 1
0.955581496174052 1
1.05546326360922 1
1.04539355748653 1
0.977301162296638 1
0.996014453339186 1
0.982582568895776 1
1.05027871567584 1
0.970019292669404 1
1.04544566086467 1
1.02307904144527 1
0.956598844735956 1
1.0338727489422 1
1.00956643456009 1
1.03055333168005 1
1.02223755777618 1
1.01342470033287 1
1.06813485658565 1
1.0619413653522 1
0.977780177998378 1
1.03560440837326 1
1.06331909983451 1
0.976547063236274 1
1.04851625636242 1
1.02538748590327 1
0.986560596636685 1
1.00658373651876 1
0.97037276989039 1
0.991986757035481 1
1.01491474707469 1
1.03140377883939 1
0.972915610419277 1
0.991123035055507 1
1.03959219261235 1
0.966116845456865 1
1.00421272897045 1
1.06139463956002 1
1.00924754141383 1
0.996833732556362 1
1.02928057084045 1
0.976090747219605 1
0.972286999632943 1
1.00511239399957 1
1.03255859924898 1
0.971925239067393 1
1.05716502927231 1
0.94884661255968 1
1.01366825424174 1
0.972627219474361 1
0.981580482801456 1
1.01389108231513 1
1.04773092984555 1
1.05557449363886 1
1.04793686428708 1
0.997218719538409 1
1.07276739543992 1
1.0088397848125 1
1.06811964281985 1
0.958425615462297 1
1.0384807739388 1
1.00881598080365 1
0.9417950488538 1
0.927155695757438 0
1.02004726880155 1
1.01681785612072 1
0.984572374278579 1
1.00802764963596 1
1.06631460833863 1
0.96930015873007 1
0.922779526546626 1
1.05433121985231 1
1.0072193193694 1
0.944633153203884 1
1.01424146271856 1
0.984136479138694 1
1.01003550128472 1
1.00189873980286 1
0.976643656344343 1
0.917445957575578 0
1.02907250032223 1
1.00974659580529 1
0.982595144204308 1
1.04212287182223 1
1.03634577080474 1
1.01477795758684 1
1.02831450335725 1
0.958416023084207 1
1.02581864908378 1
0.968681240392752 1
0.988674802468601 1
0.959619550363397 1
0.992493924247044 1
1.07255869174842 1
1.06064675127308 0
0.98959468705985 1
0.952223010918742 1
0.974914673378994 1
1.02212652966116 1
1.01663382186879 1
1.02184202621629 1
0.915086746153379 0
0.947175320063307 1
1.01232930366861 1
0.956832768490768 1
0.94601211900305 1
0.968811931204592 1
0.942011942811638 1
1.0264245987349 1
0.957365013945819 1
1.01893562627796 1
0.998547776853918 1
0.987904338524763 1
0.919958192174262 0
0.959620970643355 1
1.03344923024694 1
0.973655625783058 1
1.04476407520807 1
0.932818021527283 1
0.926506041727365 0
1.03783582347328 1
1.02510023799881 1
0.987414045752953 1
0.999169693242634 1
1.00073441346971 1
1.03165528697688 1
1.01059424814541 1
1.00863085603507 1
1.01497425659004 1
0.974816154634177 1
0.969668774351958 1
1.00499937656158 1
1.00960891853377 1
1.03643957667291 1
1.03174812312589 1
0.987498899338194 1
1.01323469884666 1
0.950694846335917 1
1.07450319218107 1
0.961854854320415 1
0.970153402175167 1
0.955256444768575 1
0.952962347088199 1
1.01323927900784 1
0.909145784155527 0
0.996765095594432 1
0.986922052930056 1
0.967888210748815 1
0.991398336472101 1
1.00719450013009 1
1.01325717736015 1
1.05137240956505 1
1.01084589461209 1
1.03054231569485 1
1.01609281787786 1
1.04290086573193 1
1.03438684441542 1
1.0035102026343 1
1.04752390873557 1
0.980966645737068 1
0.967951534849861 1
1.004648492417 1
1.05920492892018 1
1.00327371552748 1
1.00943958628263 1
1.0268902313119 1
1.05304690037559 1
0.983380819507261 1
0.911411998935762 1
0.979192615727038 1
1.04365688094553 1
0.992420624818481 1
1.00987381631061 1
0.93950698126177 1
1.05442028994269 1
1.02929071774305 1
0.99424024080245 1
0.936226460304279 1
0.946779290744723 1
0.980688866457125 1
1.00479524211951 1
0.949063491673934 1
1.01722672339418 1
0.980722504947661 1
1.01621811711871 1
1.0468990420614 1
0.983408325097291 1
1.0302081114421 1
0.932728359787859 1
1.06799783066122 1
1.01618825935395 1
0.991155903563829 1
1.01402501090839 1
1.00289349729687 1
1.03960809211444 1
1.04474782896643 1
0.984750352772506 1
1.09901915110725 0
1.0350162911551 1
1.02890220462261 1
0.953655100601102 1
1.0196888141959 1
0.946936391694907 1
1.0053884024332 1
0.937063435541231 1
1.02539031303206 1
0.946987587431789 1
0.991939878662652 1
1.01189225819062 1
1.03544941622632 1
0.9607296076473 1
1.01067351590104 1
0.998317866813179 1
1.00522649709871 1
0.941185922444655 1
0.939083240676877 1
0.96797934635593 1
1.00545298227813 1
0.932177403556571 1
1.06787609164394 1
1.03646634141673 1
0.953991239931147 1
1.01530522375373 1
1.04833451116797 1
0.947037436789584 1
0.971148405198614 1
0.960760746793695 1
1.00409726775244 1
1.05170432226195 1
1.07327420962628 1
0.942517262372741 1
0.95960401165451 1
1.0099938446204 1
1.03843311108827 1
0.986798418783173 1
0.983066627001055 1
1.01745008180408 1
1.1203473499287 0
0.99807154224831 1
0.893750738546856 0
0.982506572277287 1
1.00444739882928 1
1.05020933833088 1
1.01606251029833 1
1.02060736418863 1
0.983323417709849 1
0.938181057067425 1
1.03360807547521 1
1.00476901279019 1
0.94179717662183 1
0.98926920370051 1
1.01470743177148 1
0.999643359443312 1
1.03088962990919 1
1.00085353155425 1
0.99839848389044 1
1.00531696836586 1
1.01465253778817 1
0.917190599124532 0
0.970782142470417 1
1.01155637739817 1
1.06383471367832 1
1.03753961014649 1
1.04069393738208 1
0.941797199315551 1
1.04071614577379 1
1.00752371227437 1
1.00643185436602 1
1.04986788386611 1
1.04007719899417 1
1.03636695561056 1
1.08907140413819 1
0.985125558765967 1
0.973862404551817 1
1.04813787117122 1
0.980109305915932 1
1.10609110704564 0
1.00303759600615 1
1.06450829069818 1
0.992985871328417 1
1.07030592164554 0
1.02451510815655 1
0.948583496571764 1
1.02823557809884 1
0.978358310338738 1
0.971895443247635 1
1.03622840185932 1
0.997413335237912 1
1.00379001998369 1
0.996470276438941 1
0.998341217786063 1
1.012322117732 1
0.996932750176726 1
0.979848043285733 1
1.05016894504433 1
1.00568004399768 1
0.880001682862131 0
1.0379136861389 1
0.936270817503175 1
0.972650734966572 1
0.967825820579627 1
0.971418008780674 1
0.982363540858239 1
1.00143793874656 1
0.979187472738403 1
0.994805383733054 1
0.977952310271328 1
0.986467402505456 1
0.995127901259534 1
1.00883834948344 1
1.02061141636839 1
1.03725849777344 1
0.943132833072184 1
0.999716644372433 1
0.999269809009883 1
1.01240914591095 1
0.952138000574578 1
0.957666441359376 1
0.991550787259088 1
1.03148349506173 1
0.987379444860105 1
1.03404469340905 1
1.02087454216895 1
1.01596476599531 1
1.00211162003294 1
1.01011893798564 1
0.967111867868602 1
0.971286318650613 1
0.990704081071976 1
0.931798394928498 1
0.951867608833118 1
1.00324518710522 1
1.06005976756413 1
0.960259766280695 1
0.979213805753311 1
0.977099447604622 1
0.981032871012945 1
1.04820742235981 1
0.964043542891188 1
0.989007354382424 1
1.0346251248995 1
1.04354114921378 1
1.03656922878408 1
1.0241507674191 1
1.0036992945585 1
0.954994889255009 1
0.953413362175908 1
1.0199129050309 1
1.04919194717576 1
0.976609349133522 1
0.962627906681758 1
1.03160405317629 1
0.928695281042463 1
0.993415350428205 1
1.00881470502335 1
0.937689737713643 1
0.958244877371965 1
0.988896787974331 1
1.01509965787496 1
0.961004967227498 1
1.02417988016245 1
1.04941505869189 1
1.02560976115736 1
1.05453072174161 1
1.00103098035271 1
1.02010561528468 1
1.03559863935148 1
1.02332828533345 1
1.00818907738118 1
0.954067210136483 1
0.977077906376996 1
0.92690423484175 1
1.01267782307316 1
0.979651013338101 1
1.02729696308831 1
1.0056977158557 1
0.960511613531958 1
0.970512415394782 1
1.02652177354035 1
1.09225372269949 1
0.976547709083011 1
1.02335096953621 1
0.990281947405137 1
0.984607480830851 1
1.02996791870809 1
1.10926581717366 0
0.996628583444453 1
1.0051916207496 1
0.994957737309521 1
0.930095755865194 1
1.02992466614795 1
0.984885649984173 1
1.0610452452636 1
1.00522377302255 1
1.08524948529565 0
0.953350473855091 1
0.937869988438814 1
1.04437585791756 1
1.03579705917331 1
0.956093622766082 1
1.04283129614004 1
0.982636620315675 1
1.02482068735979 1
0.998574939540898 1
1.00899269389991 1
0.975213656799892 1
1.02886143457719 1
0.999806275614845 1
1.03089877061759 1
0.981121736253908 1
1.02190718667675 1
1.04163368831588 1
0.989505880983853 1
1.0137022564635 1
0.994931399358527 1
1.01538709528657 1
1.0507192261236 1
1.00151940448643 1
0.99755223173232 1
0.998917827798484 1
0.953820206020592 1
1.00892918438931 1
1.07489021805646 0
0.997524585326904 1
1.01479401110551 1
0.993046662520714 1
0.989245649362755 1
1.01100489164302 1
0.989199937298261 1
0.956574627862055 1
1.01032568398917 1
1.02330571799908 1
1.03540032518034 1
0.954468568241492 1
1.02003280549334 1
1.01252890759933 1
1.02523399388513 1
1.06056646989388 1
1.0290212072844 1
1.01197214342059 1
0.984950286130301 1
1.03865902878215 1
0.991168874006241 1
1.00598834631573 1
1.02963779592963 1
1.04698846295908 1
1.00643364607305 1
1.03860119464405 1
0.976314078814651 1
0.990081936043771 1
0.928673232793777 1
0.946898322153457 1
0.981830272107284 1
1.03254002134329 1
0.978247223124645 1
1.05035152824526 1
0.967723279865482 1
1.00739074826574 1
1.01448839520765 1
1.06172724558223 1
0.987965723922242 1
0.971705911736736 1
0.993012464927717 1
1.03622974078738 1
0.967036667354154 1
0.996209070167197 1
0.994664664800082 1
0.996290361741436 1
1.05102739531198 1
1.02171448805521 1
0.954157226238671 1
1.00684019421086 1
1.01597975534944 1
1.03305809025439 1
0.987535171281702 1
0.99860568693407 1
0.9911033852066 1
1.02948563635785 1
0.914401424891977 1
1.02869378737 1
0.992139178104613 1
1.06292321029834 1
1.06445598169583 1
1.06434936378183 1
0.96215939222228 1
1.02277624174409 1
0.963058399591937 1
0.953980147455534 1
0.996240199694411 1
0.98898806158277 1
0.965351825039008 1
1.00999489801172 1
0.964008497240901 1
1.02363594824459 1
0.96282471486908 1
0.957604010985063 1
0.975698086121274 1
0.9256754132742 0
1.0182760038563 1
1.0639575923314 1
1.02772555036073 1
1.01905400541005 1
0.984724576720261 1
0.99844594215626 1
0.944058651662931 1
1.07123949994952 1
0.938409624209929 1
1.07287515131236 0
1.02372392308106 1
0.975322848203326 1
0.941843086387152 1
1.03775526446373 1
0.948860572968867 1
0.963922719714083 1
1.01459991569373 1
1.01781738631335 1
1.06568602983299 1
1.02018664207137 1
1.01082993485644 1
1.05124318721678 1
0.98146585238214 1
0.996796043430355 1
0.976192603386872 1
0.967676527455581 1
1.01630786920599 1
0.961545779055167 1
0.996641763385991 1
0.984890623750276 1
0.959034839834965 1
0.988135500327887 1
0.981874503238594 1
1.05111805001476 1
1.02986882954703 1
1.01404631512959 1
1.01628349902051 1
0.951451265877278 1
0.89663421381848 0
0.929573750771417 1
0.940601653907722 1
0.962615173403847 1
1.01806497188657 1
1.0625315297015 1
1.01417241287462 1
0.92727993915375 1
0.97798347753175 1
1.02929409779744 1
1.02929661869126 1
0.975424736088351 1
1.00211814935125 1
1.01481271879682 1
1.03171138814489 1
0.981599113859593 1
0.935515962252337 1
1.01244641834291 1
1.00227747791466 1
1.02572626872651 1
0.976666121694321 1
0.984119021419216 1
0.978993741160666 1
1.04412116174393 1
0.994883893832795 1
1.00359213379387 1
1.00926670912351 1
1.00878331094951 1
0.981300167002523 1
1.03347050374557 1
0.961296564795487 1
1.01153522077203 1
1.00977021089477 1
0.969969506061492 1
1.10987502234339 0
0.97365849539818 1
0.966683499572651 1
0.94122500375111 1
0.970369668677414 1
1.00873858988626 1
1.05887815526804 1
1.00710381764656 1
1.04090395025849 1
0.990163581966897 1
0.963887394680417 1
0.996094717117042 1
0.999346516714053 1
0.983133258883714 1
1.02741214933746 1
0.998702094553339 1
0.994330311484008 1
1.0193082561772 1
1.06813573486473 1
0.95805926299655 1
0.954744695799071 1
0.984161911785067 1
0.990055708930377 1
1.00907889812398 1
1.0399863553251 1
1.00963657473882 1
1.05922390497207 1
1.00846594372842 1
0.949292021246612 1
0.982459174292961 1
0.975528090866812 1
1.06064656059538 1
1.03208985058153 1
1.03998421859833 1
0.996286496689475 1
1.01327364901951 1
0.950521113251984 1
1.03437005727905 1
1.03796586048633 1
1.01559971160367 1
1.02761304884173 1
1.02855529848364 1
1.01954589206946 1
0.955206268660651 1
1.02843564773864 1
0.999499893972991 1
0.968594399099801 1
1.01780562567656 1
1.00755560762297 1
0.985197122243839 1
0.961625303763476 1
1.06355580270989 1
0.989963558023614 1
1.04595411062963 1
1.00390833618685 1
0.991580709365104 1
0.985460467089331 1
0.991929110387623 1
1.0051796012148 1
1.03992316395016 1
0.953776324005387 1
0.999508306850901 1
1.01423723626816 1
0.940409820126047 1
1.01167564234712 1
0.991764923070173 1
0.980438940405924 1
1.05533487015109 1
0.924221955737695 1
1.00080618806842 1
1.01884019348261 1
0.984561113735604 1
1.0360205179963 1
1.02242337546664 1
1.02830368552568 1
1.03474965727224 1
0.967393537670267 1
0.988414363950589 1
0.930806727045826 1
1.01889649590745 1
1.03569130172795 1
0.973436395128699 1
1.02825940198165 1
0.992788775281655 1
1.03578123482775 1
1.00925764645308 1
1.09207437960152 0
1.02319645687187 1
1.00319010999627 1
0.984251705489161 1
1.01285726658398 1
0.941783759789387 1
0.931928395386405 1
0.944774705428711 1
1.02900119558655 1
1.00842715503017 1
0.939471682846276 1
1.00508992613236 1
0.996347518408217 1
0.982454281126797 1
1.07248762493075 1
1.04113497514316 1
1.01383103230438 1
0.962369785872161 1
0.964049776743999 1
0.970230576879847 1
0.989592468038398 1
0.978227095065223 1
1.04175282297216 1
0.961634101022295 1
1.12883302363043 0
1.02932655196523 1
0.994785087605384 1
1.02406596323391 1
1.03058428009286 1
1.00439004897556 1
1.00050944548411 1
1.00652425312397 1
1.02596519869041 1
1.00839131336512 1
0.990708019814978 1
0.98581146984487 1
1.18399651086201 0
0.975867109013058 1
0.988621318889423 1
1.00616625811504 1
0.953652300697624 1
1.00710686074283 1
1.01476298470546 1
1.09242732740121 0
0.943194322191723 1
0.988595759263788 1
1.05699205625099 1
1.04440884782903 1
1.0096331498653 1
0.939942889626966 1
0.957480776784207 1
1.01704781692848 1
0.903592051987675 0
1.04975490652037 1
1.06249983545229 1
1.00090373272284 1
1.00479256267338 1
0.967828183805485 1
0.98176099269977 1
0.992969640807639 1
0.989978486443466 1
1.05238183141935 1
0.99097185201315 1
1.02165450873187 1
1.01573861189744 1
1.01580813205347 1
1.05879542603803 1
1.06789257411341 1
0.997786538918527 1
0.970315133316488 1
1.01256625452113 1
1.06097245091949 1
1.0042888131557 1
1.02135530925304 1
1.02924630863097 1
0.941582724164791 1
0.995052389090147 1
1.01097185228303 1
1.00633286894058 1
0.993814777859217 1
0.988020246621001 1
1.00323846116143 1
0.942027497563827 1
1.01790235637362 1
1.02653614043179 1
0.967188296410818 1
1.03033836920977 1
1.07909360769581 1
1.04935473994168 1
0.883051995901806 0
1.02553189576421 1
1.03775739812144 1
1.03780169327406 1
1.00377650498245 1
0.983090954185074 1
1.05941338007107 1
1.02396464687473 1
0.950190636250043 1
0.967186349381627 1
1.04609156840636 1
1.05667135245129 1
1.02877137503475 1
1.01865880573393 1
0.972235619324785 1
0.992150470392529 1
0.964715993035507 1
0.990123984069412 1
1.03387658017793 1
0.977363062180869 1
0.956312519962188 1
0.996807030115902 1
0.979732106485128 1
0.953303910803934 1
1.00365485639781 1
1.0196624361464 1
1.09912450626102 0
1.04810712837246 1
0.986571952123973 1
1.05777957758547 1
0.984432992611172 1
0.973968085428422 1
0.992594145124756 1
1.01895161307015 1
1.02719919211445 1
0.965048230038612 1
1.01126185423862 1
1.00474928651806 1
1.02663387395448 1
1.00993874146174 1
1.02416049357248 1
1.08104442787999 0
0.982316474072643 1
0.977318516902216 1
1.0507982239554 1
0.973483496636002 1
1.0037371180988 1
0.981108413372562 1
0.997724185797631 1
1.02041353786919 1
0.957032549530287 1
1.01515051094528 1
1.00034926612283 1
0.964266018387573 1
0.974018310716098 1
0.992504010146822 1
1.04418901945928 1
0.938126317079012 1
1.05991175255783 1
0.997480956337226 1
1.01164489936534 1
1.04752328818339 1
1.0285571439575 1
1.00241110837913 1
0.975108095232971 1
1.03740616721991 1
0.988905915158854 1
1.0226201819589 1
1.01313224409298 1
0.960323002098859 1
1.01993427443702 1
1.01560606399484 1
1.05487560444666 1
1.00020104951499 1
1.0139494954138 1
0.990648926364336 1
0.991742933108707 1
0.911218421184503 0
1.03797443206516 1
1.02944127074129 1
1.04935164407955 1
0.950388963355757 1
1.04414109271803 1
0.999297240114146 1
1.06903055464562 1
0.999832285776713 1
0.990933890088317 1
1.00582445353085 1
0.990594108968055 1
0.966447263575171 1
1.01907612026429 1
1.01763652168476 1
0.987213209296592 1
0.97868363087893 1
0.971768496112262 1
0.978789002390809 1
0.962365044569348 1
1.02930787254962 1
1.02107109968883 1
0.973355493345469 1
1.03787302950804 1
0.950189538874731 1
1.00441394386528 1
1.08434485412994 1
0.982980493202294 1
1.03471179347497 1
0.996402064110324 1
1.06047317082162 1
0.979536959743043 1
1.07079023082557 1
1.03880165069762 1
0.978272715600344 1
0.990090591682266 1
1.00831539842933 1
0.959214474357775 1
0.999057630389147 1
0.996155449925653 1
0.951834098070308 1
0.955095248638805 1
1.03136604078524 1
0.937197977023358 1
0.958256990552224 1
0.9996984025226 1
1.00578760725984 1
1.00231119961297 1
0.929118434373384 1
1.03381045307363 1
1.02225359413106 1
1.08306431555255 1
1.02122320876121 1
0.896398878038354 1
1.00822757625478 1
0.996047338169708 1
0.984412837048354 1
1.02978072762576 1
1.01816514786994 1
1.01801158589002 1
1.00841646900219 1
1.00348566012328 1
1.04972950937974 1
0.997509946512448 1
1.08272447234116 1
0.915465051883015 1
1.05116720547533 1
1.06286588409603 1
1.06407496537669 1
1.00832536619109 1
0.988816735410727 1
1.01302717785386 1
1.00753599527325 1
0.981637448202496 1
0.977067012822742 1
0.975367172633931 1
0.954355339076699 1
0.979739147290841 1
0.994854996799588 1
1.04450090187593 1
1.02657318767047 1
1.03707680909859 1
1.04439351283752 1
0.935179314916923 1
1.08654879894517 1
1.01842820465552 1
1.05268558658701 1
1.00431691301029 1
1.02284464415184 1
1.0408746848303 1
0.973927095903573 1
1.04954962729517 1
0.949547845081863 1
0.986303429442312 1
0.948350038784733 1
0.96903180905099 1
0.934506141636018 1
1.01693027503015 1
0.986697780176958 1
0.943828222790664 1
0.990937543152529 1
0.965496909217607 1
0.971247935497993 1
0.939829111298896 1
1.01606280685166 1
1.02181074757733 1
0.979300980662225 1
1.02811052400863 1
0.972083276024081 1
0.998480230552497 1
0.946983013109526 1
1.09124171834342 1
1.01715875707949 1
1.03832043911863 1
0.974978021282026 1
1.046986544393 1
1.03899932893941 1
1.01690315680655 1
0.999682069173006 1
0.931155950875923 1
1.0207408207513 1
0.981925252843876 1
0.961508501106587 1
1.04616168301487 1
1.00414883056528 1
0.988236199925516 1
1.03623609383977 1
0.945368711746642 1
1.03461206333117 1
0.992954187216091 1
1.0078184503132 1
0.989544064326812 1
0.97187945487151 1
1.02536722969511 1
1.02668353041874 1
1.06232142752142 1
0.97152529344356 1
1.05923383642959 1
1.04723791947653 1
0.982195391647188 1
1.00014135975512 1
1.03449210448701 1
1.00560366062844 1
0.901645038714604 0
1.00439134701327 1
0.980057857686437 1
1.02896234005108 1
1.00884803373723 1
1.0340144132869 1
1.05292664475424 1
0.95884605625365 1
0.933283669495765 1
1.12246111854897 0
0.997506481846779 1
0.977328639825578 1
1.04380316139545 1
0.967297539688829 1
0.982218100791475 1
1.01013381607332 1
1.03960650900173 1
0.989633801356608 1
0.984970777823232 1
1.03806109742795 1
0.99197457057838 1
0.96530765799368 1
1.04363003949104 1
1.01193939199783 1
0.986943018181642 1
0.953449624591022 1
1.01033634687991 1
1.07094194889877 1
1.00370179648521 1
1.09873371638285 1
1.08663587268957 1
1.01521403032965 1
1.02496120748691 1
0.964243263863287 1
1.01499723635026 1
0.991592467009262 1
0.946624197690287 1
0.962929584339296 1
0.998212839111459 1
0.99761394328817 1
0.970114435942632 1
0.964872394837464 1
0.932519367958381 1
0.991348962964381 1
1.04121149524689 1
1.00639583707648 1
0.983641952016148 1
1.01286956152018 1
0.968594246595859 1
0.984276007608915 1
0.963133219449126 1
0.959081790444176 1
1.02802675972291 1
0.95018330832238 1
0.992855437326176 1
1.03462017102803 1
1.02352685463591 1
1.06421911481434 1
0.988862415928331 1
1.00311438237897 1
1.03692915037866 1
1.02624074316147 1
0.987763635443379 1
0.973340452675359 1
1.04434819650986 1
1.04835855036647 1
0.973024039108904 1
0.894222713068462 0
1.05589120354494 1
1.00493946364642 1
0.948555407713102 1
1.04893854295859 1
1.00652300339296 1
1.02384309420933 1
1.03455871720579 1
0.969274120120215 1
1.04083578491013 1
0.946202707751424 1
0.904447850790561 1
0.979206722653301 1
0.953265256664324 1
1.07152428978391 0
1.02207412504284 1
1.00290713299648 1
1.05803691215992 1
1.01315755638681 1
1.01325487902871 1
0.990272519872798 1
0.963553238739388 1
1.01178278934543 1
0.949082784987447 1
1.08053221994814 1
1.00975395496583 1
0.962464647719075 1
1.04154347344425 1
1.02603527818904 1
0.980168320200221 1
0.960772240030969 1
0.944272030462382 1
0.957360417322267 1
1.0823456776194 1
1.00531304386559 1
0.90040458197427 0
0.968746711187272 1
0.967984606999861 1
0.989837517224274 1
1.07700977943468 0
0.988723725046982 1
0.965516842522388 1
1.06542743679503 1
0.986382923825783 1
0.987639069691459 1
0.991661836180434 1
0.941694044904176 1
0.999400967026678 1
1.03558831486863 1
1.039300644096 1
0.985594426751744 1
0.997355664740094 1
0.981081959419896 1
1.0114565941904 1
0.95432707968415 1
0.994480998492589 1
0.944114504673372 1
0.980540796331314 1
0.973336034776807 1
1.04408707206287 1
0.967533661256005 1
1.01187073309962 1
0.97970844531717 1
0.966637864374971 1
0.968615521691514 1
0.995519822424483 1
1.03235277837859 1
0.98926682813287 1
0.965498955756152 1
1.04067929334118 1
0.975693213824646 1
0.978875101596709 1
1.02985765105678 1
1.04636132221798 1
0.915004301829855 0
0.978352734209237 1
0.991272603075398 1
1.05378158255583 1
0.984013811551859 1
1.0335611289417 1
0.986723698482177 1
0.974834178765138 1
1.03904951087832 1
1.04795432556362 1
0.989416459520026 1
1.02625251830859 1
0.981574595726383 1
0.968711472502291 1
1.06547635980216 1
1.04095399810688 1
1.00126117702356 1
1.04078668920568 1
1.00260985140813 1
1.02246413376545 1
1.01255469694467 1
1.01574572785362 1
1.03080048914762 1
1.05118778796711 1
1.01833789832278 1
0.971264749237858 1
1.04167987292675 1
1.00560162845148 1
0.961103844686891 1
1.05284338761692 1
0.997240297950018 1
0.929907580675406 0
1.06814003088244 1
1.02381605551169 1
0.994955917339049 1
0.965799640130135 1
1.01870951959821 1
0.964608540949908 1
0.998290481894456 1
0.976658943893216 1
1.03069264314953 1
1.0492349741534 1
1.04314612826706 1
1.04453129309158 1
1.02665136199052 1
1.07099083992025 1
0.973024562498646 1
1.03167658551549 1
1.02780115899996 1
1.01981731737687 1
1.01015414086008 1
0.978537517384259 1
0.998924202203726 1
1.00651667774811 1
1.03705533961074 1
0.960671945804328 1
1.02739149623791 1
1.02989314573819 1
0.973838432631148 1
1.01738836517953 1
0.941449658025805 1
1.02250610739644 1
1.04836225636325 1
0.938717066700081 1
0.994161920180982 1
1.01182813871504 1
0.973986750726376 1
1.01535424394641 1
1.01158345232392 1
1.02675622825626 1
0.989661235972609 1
1.00399744971737 1
1.0575815644976 1
0.990341288996445 1
1.00574683793841 1
1.01472030125325 1
1.01819519067778 1
1.01066685712145 1
1.03944030278714 1
1.0101527756744 1
1.00249648862193 1
1.00044367058931 1
0.987568444311775 1
1.03732766429267 1
0.960150477602705 1
0.950536791249123 1
1.02497629840296 1
0.992347794885166 1
0.958559243146885 1
0.949684896620958 1
0.970971125795301 1
0.974535092566682 1
1.01652165619851 1
0.986071547431228 1
1.0048381796895 1
1.04076980311851 1
0.978751394419351 1
1.06185333516515 1
1.03144169160546 1
0.950430250482899 1
0.993770664171861 1
1.00060641373038 1
1.04283083684097 1
1.01003909224304 1
0.961563401719574 1
0.983671765855767 1
1.03938638812076 1
0.985613205823091 1
0.969737338685375 1
0.981255878380763 1
0.986999520400475 1
1.01370238870137 1
1.01275805877065 1
1.06296054521626 1
1.01388487276881 1
1.01312358459084 1
1.04357390221439 1
1.04580442364877 1
0.992796430531332 1
1.03472262165579 1
1.00068199665132 1
1.00580809079902 1
1.04953576483994 1
1.01908866717949 1
1.00386937095105 1
0.996794075098026 1
0.975017573240159 1
1.01425399678252 1
1.0134678145916 1
1.01787941175254 1
1.01201394605444 1
0.942429926941371 1
1.09120730570889 1
1.0796377643545 1
0.995668021458059 1
0.943283619587697 1
1.04820309231595 1
1.00238251447887 1
0.963045555585656 1
1.04532964548171 1
1.04778906549089 1
1.02242728509327 1
1.05488941621395 1
0.975977792743606 1
0.983807913945561 1
1.00954050006844 1
0.990568892580069 1
0.97168257755538 1
1.02652391586289 1
0.996576449155818 1
0.957190281061308 1
1.03407683970402 1
0.992696230149251 1
1.07629617447133 1
0.966166624721523 1
1.03561264445821 1
0.941828574354039 1
1.00567822420466 1
1.0753957414267 1
0.950116319272379 1
1.05840580191262 1
0.995498378492704 1
1.04156532966927 1
0.905302044326712 0
1.01738404778842 1
0.996013837755175 1
1.05433114422608 1
0.991329432269407 1
0.986170373736954 1
0.959673899313013 1
0.981188404052297 1
1.04678858856847 1
0.958109573756345 1
0.972800235459262 1
1.00805070490615 1
0.878560537333246 0
1.06411790393276 1
0.978373385790697 1
1.04823615985545 1
1.01491864654906 1
0.887566295845741 0
1.01946906670027 1
0.991337168711008 1
0.984996846844273 1
0.978588098800382 1
0.983765376077571 1
1.04828527246912 1
1.00084879229931 1
1.06083345827323 1
0.94268861486475 0
0.96378198409465 1
0.97879118368409 1
0.993583588404694 1
0.997925637958564 1
0.988796371296602 1
0.994540759459402 1
1.01308341344685 1
1.06540922653668 1
0.92646558624283 0
1.01287757599736 1
1.03428229085747 1
1.06610021326642 1
1.02340768120998 1
0.971967381206333 1
0.971743508350787 1
0.97850958698806 1
1.00193504958071 1
0.948950875931162 1
0.933579451590607 1
0.922353511496905 0
0.971625468703105 1
1.019315096616 1
1.00091758799322 1
0.954441914201865 1
1.0292522023332 1
0.9391917534043 1
1.00914185598659 1
1.00730275339491 1
0.959354593559887 1
1.02283483780815 1
1.00642274762348 1
1.0092549356847 1
1.02451021935774 1
1.03953972307701 1
1.02106776104189 1
0.974361861405421 1
0.944634722459088 1
0.993736942364889 1
1.04481641524383 1
0.998005788463547 1
0.992905878219397 1
0.947749873582274 1
0.959543544270258 1
0.936549303538824 1
0.988246457241099 1
0.969827825956973 1
0.978838560770827 1
1.01008387857174 1
1.00300073648672 1
0.977563045655765 1
0.920253799290771 0
0.99635925525623 1
1.06893151173319 1
1.02523991686146 1
1.05798699979489 1
0.97098148889012 1
1.03271319974745 1
1.00274699073562 1
1.06051838842691 1
1.05835411080076 1
1.01048875769237 1
0.981913981178398 1
0.990737616730722 1
0.984205096454401 1
0.93566337886355 1
1.00179463794911 1
1.00790218739963 1
0.984118747320099 1
1.03479439977002 1
1.04762978727217 1
1.01883208745036 1
0.959693561415948 1
1.01895309820683 1
1.00321994405033 1
1.08886915319044 0
0.999026564431508 1
0.976257552783783 1
0.942660204758055 1
0.986736568673797 1
0.988537774875545 1
1.0156401307117 1
1.01290309438861 1
0.969786175602287 1
0.975473521526037 1
1.02545307902906 1
1.00053075682 1
1.05562413293858 1
0.985766662797364 1
1.02115234593426 1
1.04457814667031 1
1.02426401523417 1
0.999869007016934 1
0.937072331485447 1
0.958621790920397 1
1.03638471861309 1
1.03481743802904 1
0.936677933589009 1
0.969031368382501 1
1.02449542037606 1
0.984729532022291 1
1.02851365676855 1
1.01668771459055 1
0.960581454110323 1
1.0237504618279 1
1.04466404977348 1
1.02902506984338 1
1.02562809002094 1
0.954709692614526 1
0.962386250252711 1
1.04092927047065 1
0.994089822756005 1
1.03052479240605 1
0.998120546234052 1
1.01575398031794 1
1.00263877239074 1
0.943726343910363 1
0.971523357469458 1
1.01571833702419 1
1.00300227190594 1
0.97698058845389 1
1.04508623064934 1
0.970765858230642 1
0.994059988481364 1
0.965076451634611 1
1.00782568049323 1
1.00452105051698 1
1.02921374553248 1
1.03929980373939 1
1.02040529070281 1
1.01833275835898 1
1.06269429722281 1
0.991649160967087 1
0.983824485292206 1
0.963020993776667 1
0.983029317982855 1
0.975209983168201 1
1.03654650543523 1
1.04612730749248 1
0.978051110489876 1
1.00406516086552 1
1.0435751343542 1
1.0519238777984 1
1.03891397945904 1
1.02395210448114 1
0.944279790178658 1
0.987158667811901 1
1.00987844325756 1
1.01482058056988 1
0.984449027651839 1
1.01523582560767 1
0.970119360393624 1
1.06306672762116 1
0.906532492530758 1
0.979467723103979 1
1.00195276703611 1
1.00015100193291 1
1.00150958976098 1
1.00055162781826 1
1.0054887567232 1
1.01750285799941 1
1.01942179833175 1
0.980759901209212 1
0.966388092805384 1
1.03739030964247 1
0.923924875605415 0
1.03399569086921 1
0.941727392732878 1
1.02952941178378 1
1.00293796790399 1
1.02650947323864 1
0.991521737370569 1
0.999985092323108 1
1.0076444771341 1
0.986928306643166 1
0.981008704173351 1
1.03421421775306 1
0.983956276847147 1
1.08621062448754 0
0.976589758699387 1
1.08641004192037 0
1.03304901210061 1
0.930166483268317 1
1.00687077355949 1
1.03907105814206 1
1.03695446329708 1
1.01959492658155 1
0.952862012153095 1
1.05136166741761 1
1.0224874408426 1
0.973842988129147 1
1.01265312283595 1
0.975537880391137 1
0.974532515887666 1
0.959553429236167 1
0.942441967381416 1
0.955365941118844 1
0.99355718613276 1
1.03726641041126 1
0.997728045036948 1
0.976851109548653 1
0.987103284252658 1
0.991877564338742 1
0.972410841942001 1
1.00342233708881 1
0.961593902984937 1
1.00416922558303 1
0.898004313822547 0
1.02708258044309 1
1.0352514040097 1
1.02685926903193 1
0.999694292363178 1
1.01826935809168 1
1.05552559039783 1
0.986861677209802 1
0.978081230147917 1
0.977769899931668 1
0.982461503984645 1
0.984099228307395 1
1.05579557569541 1
1.0280354724334 1
1.00352674926985 1
1.02671527975526 1
1.04583836010978 1
0.997790339352428 1
0.980748646079314 1
0.928586963092711 1
1.00916168042815 1
1.06164910220772 1
0.978887902383916 1
1.01963000467226 1
0.95455475328962 1
1.0209778908213 1
1.02567613568665 1
0.953260710453772 1
0.969609194211409 1
0.91315587935181 1
1.00379966743335 1
0.98600544348308 1
1.01145093554381 1
1.09250743834699 0
1.02996664739449 1
1.01096862374216 1
0.977501630318066 1
1.04713584304716 1
1.00093151763992 1
1.0191012069971 1
0.948444234592911 1
0.965864528514762 1
1.01133206573841 1
1.09356704737596 1
1.02867900383077 1
0.968474500129619 1
0.991456447666017 1
0.969422390667564 1
1.00811787474197 1
1.01514575864445 1
1.01189064177532 1
1.04378430004815 1
0.97052191934774 1
1.02122732886629 1
1.00594855825507 1
0.874975167081643 0
1.00083464554943 1
1.01457137376622 1
1.05558037470887 1
0.946348523086171 1
1.00519052132606 1
1.06261870558849 1
1.03268818795546 1
0.968424448767551 1
0.959675614539988 1
0.985072056654414 1
0.994724313687677 1
1.05282965283984 1
1.00369793744953 1
0.94199741235487 1
1.03068436929139 1
1.01119675343344 1
1.0470101322704 1
1.02094673762995 1
0.903406086470928 1
1.05076479159438 1
0.918919953651981 0
1.02977709516477 1
1.04711733314773 1
1.0259775627869 1
1.00810766443111 1
0.993113870880269 1
1.01699295815834 1
0.944309607731454 1
1.08340190297381 1
1.00551806388683 1
1.00389591382853 1
0.993260388505912 1
0.982428454865203 1
0.979082224314922 1
0.993702298517361 1
1.07581829962962 1
0.963666896835378 1
1.00744645682138 1
1.04525954023379 1
1.00031612346263 1
1.04278140001856 1
0.986202943158599 1
0.988941802152032 1
1.01961217780466 1
1.02833507131388 1
0.993064646849188 1
0.937630455859993 1
0.988333284926945 1
0.966125493074188 1
0.991380992393861 1
0.973339145480629 1
1.00298366356893 1
0.997323104191056 1
1.03037399940707 1
0.987769752155873 1
0.931072205053562 1
0.981286912863452 1
1.03879949675478 1
1.05507554229002 1
0.994816653424477 1
1.05635698638106 1
0.961390474587502 1
1.05659161949789 1
0.971409553008678 1
1.00597266222965 1
0.995623711372958 1
0.961280687317422 1
0.957578815596672 1
0.942353962106272 1
0.930573152635465 1
1.01486272959702 1
1.02121423313963 1
0.925864566490361 0
0.98430053453851 1
0.995268056196869 1
1.04899615437088 1
0.919036112889067 1
1.02432728368389 1
0.998411199995095 1
1.00884685478235 1
1.00981971881659 1
1.003097729656 1
0.986437041131478 1
1.04409728078729 1
0.962635519849206 1
0.940872497110826 1
0.981679269199907 1
0.981502400220767 1
0.961179519739468 1
0.998869462665173 1
1.00013009420759 1
1.02633986490273 1
1.05443630524607 1
0.977762229837776 1
0.970169604348848 1
1.06204236525836 1
1.02910314179426 1
1.02576599659013 1
1.01850928939735 1
0.953066412522444 1
1.02229894735178 1
0.97258387819308 1
1.01299018826904 1
1.01028393423522 1
1.06435192072306 1
1.02401912514117 1
0.967290648869508 1
0.981887734635013 1
0.983323020196714 1
1.02543182339166 1
0.985905071929874 1
1.04199527715423 1
0.992710250892812 1
0.956299548276925 1
1.05279902246251 1
1.05726334844291 1
1.02787704862918 1
1.00122449710065 1
0.950057509603703 1
1.03337387630058 1
1.04569123948284 1
0.973180691198867 1
1.00253780399432 1
1.02511409704804 1
1.04334874100179 1
1.04367521263176 1
0.965186478782371 1
1.033821080872 1
1.03367699193717 1
1.0125350000539 1
1.0361558622334 1
0.992719514086182 1
1.03688676535037 1
1.00168466159778 1
1.03794538154867 1
1.03389689518253 1
0.995773189266626 1
0.967967813604781 1
1.03266032342658 1
1.08081478182857 0
0.943591603142495 1
1.06468072562383 1
0.977457498370038 1
0.927777712901322 0
0.974697225449644 1
0.931033561743352 1
0.981796691553535 1
0.976320256848006 1
0.99302115937986 1
0.946805198984481 1
0.974427979445424 1
1.00571882372463 1
0.983875015090626 1
0.982911096488744 1
0.998973552640242 1
0.929402349477071 1
0.963014921518768 1
0.996371540602848 1
0.991584616805469 1
1.0090038876409 1
1.00546216923305 1
1.00364562091817 1
1.02851763899732 1
1.03276716953865 1
1.03980402505364 1
1.03584567223062 1
1.03673013651407 1
1.03418508741211 1
0.976617988741015 1
0.974654192470243 1
1.07208238931062 0
1.02325203845668 1
0.965975739903578 1
1.03066550805871 1
1.05909321309312 1
1.02954375564221 1
1.00405142776399 1
0.961185037431145 1
0.977775151017972 1
1.00483047530171 1
1.04044313723677 1
1.03788277365169 1
1.02956056477559 1
0.965607528177712 1
1.03064014968238 1
0.988002331274192 1
1.0346660096265 1
0.979202075273744 1
1.06185206856264 0
0.999419954081804 1
0.997033146993771 1
1.03268449105492 1
1.09130063115084 0
0.95713946643572 1
1.07420304023809 1
0.993803946916124 1
0.986749516370279 1
0.965032839307493 1
0.982172515879734 1
1.0151721049932 1
0.980200254941239 1
1.02204341545384 1
0.981119689768352 1
1.0494128791664 1
0.864283102098524 0
1.01996819473346 1
1.05356300563527 1
1.05304267753662 1
0.939038285242433 1
0.982742008963935 1
0.928845881372714 1
0.913193007881618 0
0.986892357052992 1
0.941162408635329 1
0.985854416968503 1
1.05838917949194 1
0.980797692361771 1
1.08860225239984 0
1.00704454041014 1
1.02225384468843 1
0.971714391846058 1
1.06722486721539 1
1.01074066350669 1
0.930902772555701 1
0.967612141717052 1
1.079967487626 1
1.06779521181316 1
1.03737634931408 1
1.04306511693639 1
0.998450937021983 1
0.97261351464416 1
0.977217639137826 1
0.968929508898813 1
1.03491869862719 1
1.0119964165362 1
0.961547905688476 1
0.969635927706242 1
0.973131307534648 1
1.02543976745129 1
1.06394774329161 1
0.99008881895486 1
1.01631316438159 1
1.02226692080399 1
0.970473691706305 1
1.02175116199718 1
1.0208099463014 1
1.03010503993462 1
0.956401230484628 1
1.04320687710448 1
1.01700078987698 1
0.965551184097854 1
1.05767157888358 1
0.999481905499536 1
1.03920043927639 1
1.00745309452957 1
1.01028702713817 1
0.931730806942955 0
1.04572657688667 1
1.03711097791836 1
0.991482666359079 1
1.0931431947754 0
0.923110250365184 0
0.98968411618019 1
0.942504680792555 1
1.07950353887713 1
0.995836158000568 1
0.942247929089233 1
0.941494976332877 1
0.888515562842427 0
1.03912716826355 1
1.03644926735977 1
0.941577369319083 1
1.01508698706976 1
0.929681880560351 1
1.03196873251408 1
0.996666206840574 1
1.03707799761123 1
1.05905358542788 1
0.939315398325662 1
1.10112432588844 0
1.04138152923894 1
0.997698025719882 1
0.942632752935734 1
0.995720009274717 1
1.00951042543654 1
0.980412923691397 1
1.00517393508194 1
1.03998165777191 1
0.95587313493561 1
1.0050102738617 1
0.976116145708753 1
1.01983487685647 1
0.966766954075293 1
1.01530426155245 1
1.0270575360882 1
1.03002758574054 1
0.948879962630824 1
0.933293286142473 1
0.962511536761708 1
0.98835248232654 1
1.00427835284147 1
0.995697443882988 1
1.0004054795329 1
0.99316803283495 1
0.958185263273523 1
0.97766815234813 1
0.918698597566574 0
0.976487558961091 1
0.996669255846765 1
0.989389921924054 1
0.95235661005357 1
1.01687411881775 1
1.04285267412532 1
1.01080067544099 1
0.991280338302672 1
0.987811637033396 1
0.922761934427948 0
0.987369569858121 1
1.02416670672158 1
0.94824140490918 1
1.00635151442339 1
0.999485205171668 1
1.03518437491319 1
0.991019361141611 1
0.949700027068107 1
1.11035971345293 0
1.0468062491027 1
0.982075756425525 1
0.960020359939904 1
0.939404406915921 1
0.99575200817424 1
0.981853958020185 1
1.01898965952954 1
1.00215389887707 1
0.964055289261071 1
0.942741381543044 1
0.984442317040552 1
0.988423818698419 1
0.982580456493808 1
0.961947242642209 1
1.05295182168826 1
0.94824444849735 1
1.01187588586523 1
0.99831601601033 1
1.00127728383677 1
1.04864168852645 1
0.987602980680174 1
0.970363531836325 1
0.975540973399921 1
1.0202859300251 1
0.997761725065595 1
0.911496596080514 0
0.992689524906455 1
0.992966927138968 1
1.01752965082352 1
1.00197033429916 1
1.04899275221666 1
0.938401425455877 1
1.01200166424878 1
1.07021849300488 1
0.988687976959179 1
0.989261605605492 1
1.03033060331376 1
0.956214778455895 1
1.05892366646403 1
0.971797250756787 1
1.04394248187758 1
0.997302087886309 1
1.04063863902414 1
0.915431328463839 0
1.03888721204005 1
1.04039254874094 1
1.00786142201155 1
1.01460046944671 1
1.00554133626758 1
0.942803609691696 1
1.03068463293004 1
0.978431382569816 1
0.970054673839124 1
0.983608608990285 1
1.03802618053944 1
1.01810399678551 1
0.986598550267335 1
0.994491623089847 1
0.92325144829712 0
1.04826195002592 1
0.996646180784146 1
0.968236521958393 1
0.972015737549736 1
1.12037813870581 0
1.12238039298147 0
1.05137987146799 1
1.05793462920085 1
0.99313942432683 1
0.975199417967196 1
1.02088050928114 1
1.01757806768011 1
1.01087979887206 1
0.932719913018843 1
1.03824723152466 1
0.928986266486302 1
0.958871178863655 1
1.03170367330142 1
0.980923799566873 1
1.00552879200155 1
1.01744864781611 1
1.06468320212065 1
0.994712466698958 1
0.992970113915368 1
0.960667277282941 1
0.949997885344498 1
0.999301093889594 1
1.04864198895022 1
1.04973920322362 1
1.04006005848182 1
0.986440252197827 1
0.939907066521663 1
1.00065857306552 1
0.987494650837194 1
0.988422225612508 1
0.947523655383605 1
0.976967231442324 1
0.990430966331557 1
0.968250062503607 1
0.945745679860019 1
0.967531266112089 1
0.989381738550855 1
0.98433256138107 1
0.978551046489672 1
0.977412238777383 1
0.994318879607915 1
1.00456579015991 1
1.01181761834123 1
0.989574820864261 1
1.03204832166812 1
1.02591947646407 1
1.06143127094618 1
0.970064291269197 1
1.02946893314537 1
1.04456546149517 1
0.91451055361576 0
1.0116764239386 1
1.01997790082174 1
0.993461528695271 1
1.08370555227658 1
0.998378345116789 1
0.982679431987725 1
0.947254480036314 1
1.06282147395492 1
0.981164648086292 1
1.05048330280478 1
0.976529041451127 1
1.0237510681723 1
1.06021030440858 1
1.01935044506576 1
0.995741759506557 1
1.01040892937649 1
0.9998389899585 1
1.00722218200607 1
0.976723092871618 1
0.919663302579941 1
1.03550578786122 1
0.982037188957458 1
1.04032879154526 1
1.03286443861117 1
1.06839087554863 1
0.975808454339294 1
1.06835060995569 1
0.994714813448165 1
1.00551559603302 1
0.967313046944932 1
1.01507165063326 1
1.00340263235426 1
0.927716860307422 1
1.12350862114195 0
1.02095369054332 1
0.973168857050583 1
1.02954773739255 1
0.922252512334568 1
1.00064480765415 1
1.05882198198382 1
0.964108356461845 1
0.980677873396572 1
0.940188385288994 1
0.991233276071856 1
1.01369224967753 1
0.986094127547537 1
0.960561130682504 1
1.01843302057005 1
0.98226819951473 1
1.01894461595456 1
0.959322818121635 1
0.962794176689935 1
1.03470935262951 1
1.10094607793466 0
1.00766705433236 1
0.987505759990369 1
0.9725245472339 1
0.991593614544846 1
1.02419737937973 1
0.981422706193356 1
1.02026967958564 1
1.02343359629 1
1.02003790437132 1
0.977684848640896 1
0.996906747944957 1
1.02012143095857 1
1.02029733665889 1
0.999425785666869 1
1.00270963209041 1
0.959016790869352 1
1.07505330772473 1
0.888744719419783 0
1.01116850888825 1
0.973579205010501 1
0.999755014361211 1
0.929929083985966 1
0.93265559237115 1
1.00088676989459 1
1.02942981846863 1
0.932760657431784 1
0.959969800702545 1
0.9540982204469 1
0.993429630365977 1
0.992013360069785 1
0.984818590065463 1
0.982329893233052 1
1.06252650232844 1
0.974661139296978 1
0.951079161826778 1
0.980215979305349 1
0.965995652680835 1
0.990450752010316 1
0.999049866240485 1
0.954311725875795 1
1.0035813593558 1
0.987810528974503 1
0.988876091367411 1
0.993400501061549 1
1.00321678782131 1
0.945191488547768 1
1.0538869460317 1
0.991949363073504 1
1.02957325062013 1
1.0250397827536 1
0.97373714681448 1
0.981153417165405 1
0.96830973476452 1
0.975216781765492 1
0.975847171298833 1
1.03288865215121 1
0.981357529103824 1
1.02140126625869 1
1.01283021453873 1
1.04205878188591 1
1.01509291049682 1
0.896293994471715 0
1.0021945903967 1
0.96588464319625 1
0.977627805047601 1
1.0194527158746 1
1.00847502827612 1
0.975707848880703 1
0.99728309302255 1
0.965363852528427 1
0.925005331873133 0
0.998686835856851 1
0.929281696990463 1
1.01167040645217 1
1.0279062087536 1
0.984988884033975 1
0.99034288217942 1
1.03549661291593 1
0.982637337589583 1
0.998419315540949 1
0.987000572614799 1
1.03897117877331 1
1.07994102894573 1
0.986929603840918 1
1.05982858493418 1
1.04315323690866 1
1.00520471763767 1
1.06620752803229 1
1.02878004351707 1
0.968001846098021 1
0.991686110647295 1
0.963319798901509 1
1.02032479429403 1
0.965672912146735 1
1.01422640249798 1
0.984562255857007 1
0.977487029499648 1
1.02126204308895 1
1.08567671952644 1
1.00061933274923 1
0.954138934054137 1
1.00064615118833 1
0.991616905637706 1
1.01180728518223 1
1.03917725408167 1
0.985691782102501 1
0.961859149536286 1
0.948019618621251 1
1.04764846994559 1
1.05580276963535 1
1.00154630968887 1
0.984321174531155 1
0.985084411132705 1
0.971666818320652 1
0.986429921448424 1
0.96413680408762 1
0.993547050472173 1
0.976262488304989 1
1.02095452940966 1
0.992424177727174 1
0.967036017214013 1
1.00118626089811 1
1.03033244034805 1
1.02328521935741 1
1.01542130181024 1
0.988159133948243 1
1.02166156365557 1
1.07629653839127 1
0.998098515994819 1
1.01555843037183 1
0.985003836938755 1
0.96841571095324 1
0.975344643270163 1
1.00857417176397 1
1.0055188456302 1
0.987409814070859 1
0.938552666367684 1
0.969344224488206 1
1.002644999924 1
0.97201830727132 1
0.993859671537325 1
1.06088309247181 1
1.01522500230399 1
1.01630166191394 1
1.05228398453298 1
1.02103513051909 1
0.965405830856033 1
1.00086455019 1
0.955939580954033 1
0.949346907608945 1
0.999243563333919 1
0.958499214279507 1
0.967857194119395 1
1.01903533930879 1
0.957114158569484 1
1.0032260887319 1
1.05815432493703 1
1.00697378705224 1
0.982624654945095 1
0.974693632975928 1
0.989990168593113 1
0.972214233680768 1
1.04107120123714 1
0.998566968582804 1
0.961417325793023 1
0.99335031253074 1
1.02564447050741 1
0.997834442854629 1
0.974018319452022 1
0.901813362599265 0
0.954377678417142 1
0.994890964065445 1
0.91448634979356 0
0.98880696207307 1
0.97694828333152 1
1.04904065630129 1
1.03414390621539 1
0.991915887452858 1
1.00418306167 1
1.00856291124575 1
0.994633056972553 1
0.987369628324974 1
1.0580015318868 1
1.01555971412657 1
1.02433548129426 1
0.961109709168712 1
0.95899268598951 1
1.01098661096451 1
0.95401449457347 1
0.989972320671861 1
0.999783554699362 1
1.12139218174405 0
0.953474250756728 1
1.03285534658754 1
1.04238267801104 1
0.986339214452552 1
1.04135571660942 1
1.04695158356597 1
1.01381978721616 1
1.07487106059212 0
0.982186402838636 1
1.01430536605651 1
1.01775251551709 1
0.966814147085319 1
0.973331833652461 1
0.946776838187472 1
1.065387110645 0
0.989478156420663 1
0.952253680934463 1
0.9942780937453 1
0.969432505676341 1
1.04986339346811 1
1.02438333855613 1
1.00965905617826 1
1.08029171895439 1
0.985688745246255 1
1.01419331596945 1
0.990334146316633 1
1.00265263044689 1
0.929759840354259 1
1.03526215671761 1
1.02455565017752 1
1.03836653861893 1
0.993617340967246 1
0.928658462908964 1
1.00920128132938 1
0.97496158567146 1
1.01734512248423 1
1.0085169213036 1
1.05127434782836 1
0.993995275975837 1
1.08431798887973 0
0.96786794706573 1
1.04881100268337 1
0.930918496230063 1
0.932529198826925 1
0.987131765301278 1
1.05116587715121 1
0.977267511873775 1
1.03846430707829 1
0.977121868572528 1
1.0169792726187 1
1.15228968497884 0
1.0182150373908 1
1.00292406736951 1
1.00858007550371 1
1.0764838634548 0
0.999402069965308 1
1.05280322124848 1
0.991871039803857 1
1.02823976321542 1
1.01975929396733 1
1.00369471367105 1
1.02631643837279 1
0.87273930736658 0
1.00061762996305 1
1.01490698343249 1
0.996775013571804 1
0.98433195442578 1
1.04130259107985 1
0.967438483958459 1
0.988710852759448 1
1.02914146792916 1
0.997223677443323 1
1.0083876552455 1
1.01904227066609 1
0.997545969220219 1
1.04666144751304 1
0.998875885028267 1
1.02827889176406 1
1.02832099072096 1
1.0423406284823 1
0.989849262290321 1
0.998881403403157 1
0.999274121645454 1
1.00565811479296 1
0.975011091907232 1
0.94608102944948 1
0.966369991609095 1
0.981881533567089 1
0.977125314265354 1
1.03688596553087 1
1.03301174793922 1
1.01437107404573 1
0.982567659399864 1
1.00990668429641 1
0.94874548857143 1
0.967061245473568 1
1.04611533337171 1
0.991214306713611 1
0.946876956977975 1
1.01860448164222 1
0.998550999355482 1
0.960550897569633 1
1.04772105636955 1
0.978736376424556 1
1.00163074302637 1
0.934647146032344 0
0.956323168290016 1
1.01135114378115 1
0.945971735023953 1
0.954920928725904 1
1.04775473497211 1
1.01525776776876 1
1.01265020255007 1
0.955346709460528 1
1.00620832322196 1
0.916415788151864 0
1.00771871274817 1
1.01623241107382 1
1.09128631149104 0
1.03674708328753 1
1.03871556102341 1
0.997677860071172 1
0.972792179988372 1
1.01272796684324 1
1.03432764292736 1
0.975053166038178 1
1.04373976257448 1
0.990755054597218 1
0.990567771232629 1
1.0062438862092 1
0.996490147085782 1
1.06664275914237 1
0.994332949469169 1
1.04902691027823 1
0.967942210037989 1
1.0676600221672 1
1.01184481280797 1
1.02834324527029 1
0.985274828980587 1
1.00727567410458 1
0.984480969455948 1
0.977162653920975 1
0.996371793593831 1
0.972861140376678 1
0.982045584358137 1
0.990541603973167 1
1.04917638629093 1
0.932751132753347 1
1.0205060365521 1
1.00995623865897 1
1.04421823115866 1
1.02205582484413 1
0.987116308049341 1
0.965008707182295 1
1.07758239342993 1
0.978366597953302 1
0.98680219273142 1
1.06916702559687 1
0.944276742052601 1
1.01401293139496 1
1.03192843427638 1
1.04193337201077 1
1.05412292984488 1
1.00988056038078 1
0.951748675254807 1
1.05341405834973 1
1.05537045919298 1
0.999157809747204 1
1.0477895679445 1
1.01741242292854 1
0.999536138044247 1
0.996651521490721 1
1.06803770483951 1
0.886190950441868 0
0.998191564283862 1
0.992323718707468 1
0.978023550616508 1
0.968737945088947 1
1.02461715773167 1
0.983466308535453 1
0.987330228303361 1
1.04288842469116 1
0.994462423915469 1
1.08025841298092 1
1.0242319655249 1
1.00096616085599 1
0.97562165149247 1
0.997549716866 1
1.03667945428531 1
0.976304692847926 1
0.996096517506685 1
0.966781382557807 1
1.00897561657115 1
0.962424483028831 1
0.944674471844922 1
0.986908806128816 1
1.01864462755181 1
1.01806011633981 1
1.01327803043277 1
1.04118633082708 1
1.04065943395919 1
1.05703275205507 1
1.01471353339185 1
0.996281741662413 1
1.01441423093322 1
1.02109481989094 1
1.05911147068934 1
0.983567224782531 1
0.985735379566827 1
0.991768341457315 1
1.00232799942016 1
0.91037501549209 1
0.983057561793176 1
1.08422019700302 1
0.984002922499837 1
0.912001484897743 1
0.992011732747748 1
1.05246510757765 1
1.01782692697507 1
1.01823183912156 1
0.960016044202927 1
0.989350113218826 1
1.0260865441989 1
0.986106026734189 1
1.00549328229197 1
0.973687305997871 1
1.05719982041059 1
0.985884331047981 1
0.980757156334415 1
0.926773440443052 1
0.966777174713819 1
0.969007414207852 1
0.961546875514571 1
0.997426401212597 1
0.930235258336882 0
1.05911624562358 1
1.03845699281937 1
0.986447705941248 1
0.93376466272373 1
0.993759467884842 1
1.0095770701664 1
1.05062109254289 1
0.985217543518069 1
0.946371367471522 1
1.00582062086819 1
1.0478822628613 1
1.10372066429243 0
0.957521533377814 1
1.01768847667834 1
1.06727429789732 1
0.975169223840491 1
0.991028327391205 1
0.955310020641315 1
1.01027688214842 1
1.0027199341201 1
0.986862223819589 1
1.01281049864223 1
1.0292105227668 1
0.986515398560681 1
0.960129248707604 1
1.00358419756087 1
0.942662745869041 1
1.0422030216744 1
0.973955483280288 1
1.00357171204917 1
1.00721607178161 1
1.01141464709787 1
1.00425482292528 1
0.977967732912381 1
0.957574672870225 1
0.901837443985014 0
1.00174658564706 1
0.942110986391138 1
1.00077778429473 1
1.05086318087088 1
1.01992871649739 1
1.00600388663217 1
0.963286050146356 1
1.0064698260017 1
1.01848287458495 1
0.993753259579816 1
1.04569732068966 1
0.938143062699202 1
0.995277592565622 1
0.964828668827136 1
1.06627126277377 1
1.07018945727436 1
0.864526835682389 0
1.02995771033397 1
0.995616272433061 1
0.983374508032245 1
1.02244480696906 1
0.960570725508652 1
0.992742208163685 1
0.985329982989075 1
1.03077800437995 1
0.936630834484606 1
0.911366501454185 1
1.03966549615291 1
1.02153032228697 1
1.01698379144713 1
1.01230516404485 1
0.983907973079193 1
0.964098207070081 1
1.02148267211658 1
0.938851516720393 1
0.972129848301861 1
1.00909739222852 1
1.00051918035954 1
1.02766013125064 1
0.99452485797842 1
0.997308025595349 1
0.974656199915677 1
0.975084388534388 1
0.997820957958815 1
1.01740851721283 1
0.9963711724935 1
1.0432476438074 1
1.03723828311259 1
0.990299777615041 1
0.921975056290102 1
0.978790490918028 1
0.986134579076699 1
0.965820910890434 1
1.02886972738221 1
0.994060815827121 1
1.02852271279742 1
1.08261501392156 1
0.979084540184539 1
1.02883652414279 1
1.05357607874846 1
0.951103622752741 1
0.990977694810365 1
1.00462551546108 1
0.98951808438599 1
0.975532700822527 1
0.964018573954603 1
0.965976130120603 1
1.00847979727541 1
1.08409638429541 0
0.978668801096309 1
0.965707790855404 1
1.01306727470921 1
0.949931128137894 1
1.02539423109351 1
0.993851160900019 1
0.953092399676913 1
0.992990269085305 1
1.05950778807502 1
0.981818928545392 1
0.986117942319235 1
1.0004527711917 1
0.99269406922899 1
0.99528201068089 1
0.960962293196312 1
1.0427773174593 1
0.966009571530796 1
0.999494877468162 1
1.06884430109107 1
0.966765412194204 1
0.943334185099462 1
1.05232150394496 1
0.997180124155272 1
0.989979424048022 1
1.05535200923854 1
1.03025823772081 1
0.90046519711602 1
0.960767656919121 1
1.01262419218537 1
0.987084063457189 1
0.969910411049078 1
1.05862589739518 1
0.963912735610842 1
1.00479547693365 1
1.01530692923398 1
0.995752423425684 1
1.03904334929177 1
1.00176060307738 1
0.995727096638164 1
0.984781419327726 1
1.02299711965009 1
0.996585302220021 1
1.02926616220779 1
1.01735208568597 1
1.04144346093369 1
1.04802086462226 1
0.990025971060985 1
0.98097918291631 1
0.986791058455128 1
0.979751212377483 1
0.966950934096751 1
1.00525160709619 1
1.05909728235679 1
1.00158546111536 1
0.995727063406199 1
0.958146124282452 1
1.00982070989273 1
0.909959768846464 0
0.919190223622384 1
1.04475068534016 1
0.945554838307916 1
1.0602873214335 1
0.98774965256281 1
0.979050421689185 1
0.996008397298583 1
0.979096146204324 1
1.05077390731339 1
1.00352688654209 1
1.01301581967809 1
1.00761149000149 1
0.99869678345255 1
1.04665542383923 1
0.953402057369927 1
0.957825300472917 1
0.975944925450846 1
0.982293990609132 1
0.972939286243956 1
1.03730352134643 1
1.00332506403216 1
1.04376846389366 1
0.994331216667231 1
1.02684674594549 1
1.0476377662368 1
1.07046276570354 1
0.974999382976239 1
1.01696908328383 1
1.0502213740355 1
0.929776740799496 1
0.97180847247477 1
1.02673073066981 1
0.965509063503296 1
0.99197132327114 1
0.972443242422882 1
0.975373462547753 1
0.97181950864573 1
1.02716539666419 1
0.990478502398863 1
1.00357799058707 1
1.05551077667658 1
1.04424440610721 1
0.974858823094697 1
1.03695422389944 1
0.969736295827925 1
1.0694595074241 1
1.04696657469311 1
0.96402045907553 1
0.950571791150581 1
0.983317157577295 1
0.969758947135087 1
1.00221944517056 1
1.02146473464707 1
0.978395545310526 1
1.01506646643987 1
1.04489914442508 1
1.10977696373018 1
1.02899646772512 1
1.00812564495758 1
1.01610237320348 1
1.06960003960249 1
0.97701012061413 1
1.01178402641764 1
0.995716300191163 1
1.06557613782793 1
1.01549838147966 1
0.987209169975748 1
0.993940330419963 1
1.03315349620965 1
0.965035774052498 1
0.984719985108838 1
0.987113033123786 1
0.952613828172359 1
1.03596591108855 1
1.01224377266877 1
1.02310255309479 1
0.976832944376118 1
1.03017703741605 1
0.996718902782259 1
1.0281811125443 1
0.97744205513425 1
1.02907479605126 1
0.972672811887844 1
1.01777372136901 1
1.09082507096692 0
0.991182356501095 1
0.9546530951632 1
0.984012422786549 1
0.970447878125533 1
1.05245131727758 1
0.966670354537218 1
0.968900588337524 1
1.01053030960309 1
0.999428479817699 1
0.991359822601721 1
1.05368231894599 1
1.02339986612248 1
1.06878786455666 1
1.01712393281635 1
0.986195772698915 1
1.0780692397989 0
1.00808007676589 1
1.00786164492014 1
0.994162294221391 1
1.00293708931454 1
0.952796454066833 1
0.978538740846015 1
0.977677749735841 1
1.00323615364021 1
1.02315220286626 1
0.996522647701909 1
0.974337249802005 1
0.942464508764952 1
1.00273231867662 1
1.01173657380472 1
0.976298034065593 1
1.01906542064315 1
0.971598930014111 1
1.01024819101452 1
0.969135414436179 1
1.04610159074599 1
1.04122711429302 1
1.02277230142768 1
0.963429636757481 1
0.980258562630491 1
1.06328394405973 1
1.07543687668202 0
1.02912679949681 1
1.05718385818556 1
1.01085877758425 1
0.97756936584769 1
1.03555135660306 1
0.989880046810924 1
1.06479852716858 1
1.07091887885606 1
1.04877496992408 1
0.924743042450029 0
0.966916884586762 1
1.02742775343694 1
1.00441963777283 1
1.02712312133956 1
1.02593745749526 1
0.943282297939646 1
0.931200294618516 1
0.959985204785916 1
0.967826265023186 1
1.02927898256833 1
0.95947333756778 1
0.932469040947135 0
1.01414091267316 1
0.997487706947284 1
0.983021641600018 1
0.998226592964881 1
0.983058266874852 1
1.04443029011999 1
0.94167695806253 1
0.995127138734568 1
1.05448803174849 1
0.985991287892819 1
0.994594990373556 1
0.96771154486042 1
0.994758411579679 1
1.02258408829315 1
1.0227262483747 1
0.985062204972891 1
1.0804470408896 1
1.08950340199663 1
1.01276653420867 1
0.952770769067366 1
1.02098767255816 1
0.938019008287614 1
0.997067488230979 1
1.03269372562717 1
1.02985640845276 1
1.03060801890954 1
0.931563930301022 1
0.949315517665363 1
1.02674833674811 1
1.00688514176116 1
1.02750491485977 1
0.974900940202885 1
1.0311557769117 1
1.04393168288279 1
1.03989329729407 1
1.01069116616961 1
0.967512052884966 1
0.884338626816885 0
1.00006914122164 1
1.01325642591844 1
1.01137346364613 1
1.07464812419577 1
0.9343832672376 1
1.00439581431378 1
1.02049550938459 1
1.02842523687764 1
1.04089638318824 1
1.00035833361768 1
0.989205198351461 1
0.986466250831702 1
1.01431530317691 1
1.06361790742531 1
1.02152878041008 1
1.02353640267825 1
0.965624120709915 1
1.08471140709997 0
1.00645542972017 1
0.963091641816062 1
1.01155048209112 1
1.00205323059196 1
1.00312780375841 1
1.00833619943315 1
1.00060905000008 1
0.97072107531805 1
1.03931503021686 1
1.03509704824255 1
0.949277811934709 1
0.989683027420056 1
1.02943324849941 1
0.975811468933754 1
1.02334523279651 1
1.0772019731878 1
1.03092006375404 1
1.08748798277914 1
0.994746753617628 1
0.995256033964314 1
1.03159233153573 1
0.998814387674846 1
1.01923931966484 1
0.957244545467246 1
1.03730506053303 1
0.957450058836988 1
0.953016170422313 1
1.00535923891829 1
1.11353861186925 0
1.0131551612711 1
1.07028559806414 0
0.965134648560075 1
0.903910459827238 0
1.02241916343818 1
1.01063760169687 1
1.03936451988038 1
0.978536507400809 1
1.017937194954 1
1.06073649450464 1
1.00648664665056 1
1.00771207147308 1
1.00435628689226 1
0.960060310919342 1
0.9892406542345 1
1.01307286279426 1
1.01332589392688 1
0.9835073465925 1
1.01936502965575 1
1.00290109937646 1
0.971184491566197 1
1.0752496809565 1
0.999226515906824 1
1.02554137935805 1
0.955138830405581 1
0.99885939166684 1
0.958401555608048 1
1.0765086790002 1
0.999607769227846 1
0.971636014469377 1
0.929624852873848 0
1.02099646705722 1
0.999495252082765 1
0.973197067288592 1
1.01835261022219 1
1.02595930448297 1
0.99305710899605 1
0.983437418332056 1
0.968878080033961 1
1.0335262710875 1
0.987556766581988 1
1.01868699683046 1
0.991925049258551 1
0.983078051140327 1
1.03781766392529 1
0.99714375977083 1
0.996549082850585 1
0.981274546799086 1
1.03527456074115 1
0.977464793383707 1
1.00281714619225 1
0.933517248360066 1
0.989851701295001 1
0.943669834457297 1
0.962716696375696 1
1.06139333478273 1
0.88783628299827 0
0.96656783336879 1
0.980170679483626 1
0.994931003432664 1
0.935262159079334 1
1.03336840518812 1
1.03031729803801 1
1.00773450637347 1
0.95860851435603 1
0.979829945022221 1
1.0530474149236 1
0.975903756691555 1
1.04247273391386 1
1.05779890976051 1
0.979330345377922 1
0.974783180971493 1
0.972433383886333 1
0.971669247289456 1
0.979286905145122 1
0.972067928847369 1
1.09199833727414 0
0.979083190401131 1
1.00446310529826 1
0.94867594103509 1
1.0629553520788 1
1.02564518061334 1
1.00637083372295 1
0.987862576094295 1
1.02803902263083 1
0.958515858888109 1
1.09628378476771 0
0.954226884198989 1
0.977986883356536 1
1.03351159701478 1
1.0660698390864 1
1.06885937784945 1
0.997602245656611 1
0.952148486830524 1
1.00273709829928 1
0.973356131229094 1
1.02817279154604 1
1.02215716860998 1
1.01991616657269 1
0.927997295814659 1
0.934393517487063 0
1.01686990766821 1
0.969955022143941 1
1.04080195736954 1
1.00332194347788 1
1.02574132039871 1
1.01160428554982 1
1.01941789444337 1
1.03689673309871 1
0.976639209884605 1
1.02919956149027 1
1.01052684874426 1
1.04216149929502 1
1.03313681290238 1
0.975219135354976 1
0.911221565275865 0
1.01287752820349 1
1.05470565362395 1
0.934397388817441 1
1.01502447522458 1
1.02154568646743 1
0.996465944711341 1
1.0755455947293 1
1.00825711749634 1
1.0610271660246 1
1.00299824570095 1
0.997403812618084 1
1.02989465646929 1
1.02890245616677 1
1.00376344736397 1
0.93114865890036 1
0.925197410466507 0
1.00916937370183 1
0.925983744650449 1
1.02246790163913 1
1.03904901504826 1
0.979837693009466 1
0.974123871585933 1
0.979281317975044 1
0.908136469383581 0
0.933524569395608 0
0.955442112754479 1
0.993614228230166 1
1.02808983758139 1
1.03825587320205 1
0.978852182292051 1
1.01745377935786 1
0.973010259918176 1
0.965281314816742 1
1.05864931847551 1
0.990980267219058 1
1.05573865675579 1
0.957960423167572 1
0.991368900993399 1
1.01191100007188 1
0.898834789275125 0
0.979036266547385 1
0.979420041961497 1
1.072255496409 1
1.01409617031815 1
0.978198474548764 1
1.02645138608201 1
0.981436988111738 1
1.01745408614761 1
0.976819809275813 1
0.978954951750557 1
1.03017166748942 1
1.00076384568373 1
1.00550924386331 1
0.987082582829808 1
0.984582733940382 1
1.01079608364392 1
0.954497546154203 1
1.00409744250607 1
1.0110718598685 1
1.0425234390167 1
1.03051221761668 1
0.991302371979956 1
1.01076438158803 1
1.02715391057081 1
1.00706656044069 1
0.984210883035044 1
1.00918843831817 1
0.967400915545887 1
0.98458884377684 1
1.01538511219367 1
1.01035285796043 1
0.949027315702077 1
1.0062976961291 1
1.07880158377546 1
0.993472789432594 1
0.918320581509069 0
1.06160221559514 1
1.0354564402446 1
0.998761694812746 1
1.02709424701051 1
0.989300952801663 1
0.970308316928093 1
1.00742113251278 1
0.995776687189211 1
1.07760205663871 1
1.03481665579588 1
0.999997982031292 1
1.0083829017786 1
0.998859702406074 1
0.99553325231592 1
0.972125436221882 1
0.944288656597332 1
1.01978455408694 1
0.973249018167647 1
1.00248985899506 1
1.09036148183801 1
0.974196723456437 1
0.9837117371934 1
0.939046716283024 1
1.01668761916598 1
1.0111173320984 1
0.992763722614197 1
1.02248278440062 1
0.971146326402855 1
0.976666266598759 1
0.960038986027956 1
0.960978569557431 1
1.00168822550395 1
0.968252308610149 1
1.03594449216112 1
1.00947577080049 1
1.0295679719775 1
1.00933437453184 1
1.01110443015776 1
0.893059238227796 0
0.978137370958227 1
0.984449450084301 1
1.00991025314055 1
0.99230542209044 1
1.02793431973938 1
1.0282841115334 1
0.988777907127559 1
0.997985564610556 1
0.89550666431972 1
1.00248761969115 1
0.983960898715755 1
1.08797016932755 0
1.01739976254571 1
1.04177446571517 1
0.985978564069166 1
0.998717965374969 1
1.01325076374728 1
1.018534687441 1
1.08366476796519 1
1.03109403729213 1
0.988633019706918 1
1.00746174891186 1
1.03010759317974 1
0.963802317859067 1
1.01394707491861 1
0.964923055921412 1
1.02748433355956 1
0.949210399625127 1
0.971620902993758 1
0.971669480208607 1
1.03436891333848 1
0.972717069993256 1
1.02305065948994 1
1.00241594447597 1
1.0022614296188 1
0.947060976068129 1
1.0215794563817 1
0.947322122387686 1
1.03640343382784 1
0.950179572285408 1
1.00667512366899 1
0.987358767120048 1
0.947996125862287 1
0.965923920007357 1
0.950618470674271 1
1.02875830684433 1
0.982565921476442 1
1.03869764414067 1
1.01570215338509 1
1.05453105874014 1
0.988414968558446 1
1.03339049939568 1
0.961133821509306 1
1.00527893851226 1
0.986852468383222 1
0.982683596005599 1
0.956988176026867 1
1.00986695204381 1
0.984071657638769 1
0.91083671521963 0
0.92728678893224 1
0.988601299289262 1
1.00414963602581 1
1.04525915928415 1
1.02675220882903 1
0.911642659233953 0
1.06449825682769 1
1.02191411088458 1
0.982244084399022 1
0.999217812374071 1
1.01129670844767 1
1.0074365508705 1
1.0026967551766 1
1.08863429448246 0
0.954217445098166 1
1.03348734217574 1
1.01388570076246 1
1.00167970510622 1
0.997713114854306 1
1.00772669621664 1
1.03153381010253 1
0.968580356965325 1
0.991416543653427 1
1.0232795583208 1
0.952268349781805 1
1.05904809954033 1
0.99968555426775 1
1.05040551171602 1
1.00455563367803 1
1.04391241479698 1
0.972737248155726 1
0.971215400058617 1
1.01269769245077 1
1.05223731767393 1
1.03855446739426 1
1.0123542453351 1
0.984389296422073 1
0.957602972636171 1
0.965512547818912 1
1.03381849883942 1
1.01039197856923 1
1.04385973040267 1
1.00670334926943 1
1.07307017260343 0
0.977746238126061 1
1.01004263355951 1
1.04775698481701 1
0.954966369529796 1
0.991714365777915 1
0.971513543880018 1
0.960044335901274 1
0.99817825031602 1
0.949052268314926 1
0.98713338934107 1
0.971602254502429 1
0.983268445926205 1
0.968561113262094 1
1.011771524726 1
1.05971543514566 1
1.0480804085416 1
0.909661722705363 0
1.06650655523821 1
0.964463989810977 1
1.02308924600262 1
1.01509278685594 1
0.988606744285709 1
0.989328195574364 1
1.05057146300743 1
0.992723553706532 1
0.978506864638758 1
1.02505963220807 1
0.969463831832432 1
0.985086897377805 1
0.964036779934344 1
1.03824131319848 1
0.95412103150449 1
0.98487167760073 1
0.988340704670284 1
1.0016646191921 1
0.975837984595454 1
1.00032510260334 1
0.982102980623786 1
1.02307638181187 1
1.05893927815966 1
1.01219788274441 1
0.944965965560157 1
0.998223955476731 1
1.06066025096413 1
1.01977940951651 1
0.999539707397957 1
0.992257731843017 1
0.985762735803628 1
1.08603712200008 0
1.00189318901485 1
1.01888582261492 1
0.97683199007548 1
1.01689412603121 1
1.00619088867175 1
1.0515505731507 1
1.02072176235914 1
0.995390262250216 1
1.01170835281441 1
1.00486566221422 1
0.993910184880635 1
1.02235491650502 1
0.970991069671442 1
0.99450461645298 1
1.01145062394626 1
1.08843637412928 0
0.980306215804408 1
1.01916219101401 1
0.997099672110363 1
1.01889005296039 1
0.967561374424314 1
1.02331078042734 1
0.961294347687821 1
1.02463236138119 1
1.01985696224002 1
0.99939543825306 1
0.970971554596529 1
1.01473022466184 1
0.954014337657237 1
0.968701159577049 1
0.991841845220442 1
1.03645775652358 1
1.01231018004244 1
1.08537554425285 1
0.978832756683106 1
0.994295478957537 1
1.06439782772184 1
0.929675855960079 1
1.00560834379634 1
1.0071196079448 1
1.01509635813682 1
0.975426391950889 1
1.00731075605105 1
0.988268367717255 1
1.06172185879584 1
1.05318003393588 1
0.989360573873491 1
0.87237917986956 0
0.960234791441647 1
1.00027598958422 1
1.05576079632815 1
1.05709634142863 1
1.03478616511983 1
1.01646961509796 1
1.00481329818955 1
0.984519330270409 1
0.991821460285672 1
0.941846342284173 1
1.03011359383743 1
0.89260531065854 1
1.03138641149278 1
1.01254061226567 1
0.93770785216159 1
1.04810773493547 1
1.02110643330171 1
1.0679106724944 1
0.941560757446274 1
1.02400523793813 1
1.03031198377568 1
0.991517260726708 1
1.01256881055326 1
1.0780433453557 1
1.01498975184998 1
1.05631802172856 1
1.08181214696109 0
1.00190362956088 1
0.907269875953761 0
1.03722705198332 1
0.99309638594886 1
1.00117146830272 1
1.04557304999366 1
1.02460920533746 1
1.03212173204153 1
0.976862941513331 1
0.974476065849214 1
0.943082712389525 1
1.02622461867451 1
1.0336428321329 1
0.966402007305902 1
1.03811112804863 1
1.04600547847723 1
0.994930771391614 1
0.962808422074534 1
0.982974555714517 1
0.994895557015961 1
0.942679506849653 1
0.979356768192239 1
0.969172966951153 1
1.07591647303703 1
1.00156769668629 1
1.00738029243918 1
0.964534088907266 1
0.991596645945177 1
0.94066572309916 1
1.02279803649781 1
0.937500808576832 1
1.01227371427308 1
1.0148561685378 1
1.00813093571216 1
0.984584795993227 1
1.02667083037718 1
0.969089520106374 1
1.02502412236409 1
0.973633876573118 1
0.992800122591159 1
1.03615252464815 1
1.01764645954586 1
0.989545208503816 1
0.94834864123591 1
0.988052927923765 1
1.02084583788615 1
1.01113994129623 1
1.01745484287078 1
1.00000472326097 1
1.01815539884569 1
0.960108948534633 1
0.948019866809915 1
1.05454793092067 1
0.964087267172949 1
0.957645711971907 1
1.00306987987625 1
1.00887381239069 1
1.02358965619043 1
1.02952247094613 1
0.963044427259373 1
1.0345406160494 1
0.96451083909318 1
1.01834777176755 1
1.01736400257383 1
1.00358173116839 1
1.0403096081762 1
1.04565087709221 1
0.983263970730041 1
1.00444189374992 1
1.07259705138869 1
1.01219509358431 1
0.982919481881122 1
1.05443308441068 1
1.00437082980517 1
1.05137904426329 1
0.983950367852211 1
1.02060768726596 1
1.07652065121474 1
1.01903211321034 1
1.01524672449692 1
0.966724447381367 1
0.9407604875324 1
1.03970800724866 1
0.980758712214318 1
0.915539473756781 1
0.945980155989103 1
0.981451274946347 1
0.980747253864096 1
1.02067519969565 1
1.03657689280832 1
0.975126986538992 1
1.04017325163838 1
0.988785450783692 1
0.947523768834338 1
0.999642676783019 1
1.02192733250955 1
1.01855467949341 1
0.956529160589128 1
1.07911026697594 1
0.989286792333285 1
0.996285900749281 1
0.971775583353391 1
1.01634164557546 1
0.986883144244432 1
0.943690316785242 1
1.04072268453192 1
1.04406499562201 1
1.02273284693909 1
1.04846739959269 1
1.05455335711392 1
1.05515579323246 1
1.00058179359296 1
0.946371095813642 1
1.04908134830402 1
1.00018281692784 1
1.05382394969169 1
1.03479609411366 1
1.00129618539253 1
1.0084299580778 1
0.980397267372859 1
0.986065678953527 1
1.02640159563186 1
0.940249129119391 1
0.995433888740668 1
1.03102452043449 1
1.00472006055937 1
0.989981713910035 1
0.978150082605814 1
0.996726277118679 1
1.00435601322628 1
1.03862904205507 1
0.969017498930963 1
1.0435045918246 1
0.996003382068029 1
1.01098138649996 1
1.016311440452 1
1.09625154385982 0
1.01616835422286 1
1.02557542455119 1
1.06404858589964 1
1.00616779686052 1
1.02155804501699 1
0.990795220000299 1
1.03282474185225 1
0.961691179101285 1
0.993019762042719 1
0.997234437497149 1
1.00183378185383 1
0.9273191614709 1
0.981096735120433 1
1.00307099251998 1
0.980733610911363 1
0.975194198327486 1
0.980024861183258 1
1.00472276214939 1
0.991486986619411 1
1.00126208874496 1
1.05080762797143 1
1.04350350149504 1
1.00682100844733 1
0.965499641945508 1
0.951703713088025 1
0.943031848489089 1
1.00441282725363 1
1.0240072408226 1
1.04318407382499 1
0.980606829841146 1
0.991830223253504 1
0.922911106363366 0
1.00754019635629 1
1.02740396711284 1
1.04562746145516 1
1.02669605335388 1
0.98159835917828 1
1.05569218418238 1
1.00887638049729 1
0.970083434858086 1
0.979320931045902 1
0.983403753836071 1
0.944691393779856 1
0.982914819634686 1
1.02973983034512 1
0.9666339400924 1
1.00991957540618 1
0.981400107064322 1
1.0559664103955 1
0.993423300633713 1
1.03600828840959 1
0.996309103952396 1
0.953702077764305 1
0.974590657060016 1
0.928759537596936 1
0.957307128383866 1
0.953961490093955 1
0.955081692613989 1
0.980135544921626 1
0.927911141907879 1
0.99162696443104 1
0.994737984842828 1
1.01366153311294 1
1.02871825784317 1
0.985406517782225 1
1.01820762830728 1
0.945880849084435 1
0.936381733780425 1
0.905275325863899 0
1.02269015695117 1
0.964192291467983 1
0.946484482527098 1
0.929146585966747 1
0.941237430031511 1
0.985801503732231 1
1.03573523477506 1
1.01341168359595 1
1.02438773667677 1
0.938314513257288 1
0.903472578669273 1
1.003040917759 1
1.02570338304217 1
1.08861059905039 1
0.989265482003718 1
0.976446451915263 1
1.06579347278014 1
0.996047918528127 1
0.933218970866034 1
1.02928774585988 1
0.969478449911389 1
1.02892246295864 1
1.05941151755458 1
0.977184940999966 1
0.969384488878012 1
0.984731169214393 1
1.02337898444214 1
0.958185098488413 1
1.00728160025391 1
1.00554592605899 1
1.00101264324111 1
0.983488929501901 1
1.01541895804915 1
1.00227313562985 1
0.967935622677883 1
1.02153048947405 1
1.04524831217342 1
1.01307959879791 1
1.03915411954324 1
1.0819530289609 0
1.0670418160504 1
1.00943639678991 1
0.994986033382244 1
1.01087441794624 1
0.986757918120034 1
1.05233131915817 1
1.03584346942682 1
0.938820843425279 1
0.971059344788072 1
0.992864615117135 1
0.945154480524229 1
1.00036535249539 1
0.967127976327764 1
0.968830792318085 1
0.951777939793338 1
1.01831394203011 1
1.03110787011642 1
1.07749681547448 1
1.01252991996317 1
1.03295588813522 1
0.980849474475132 1
1.03295267715181 1
1.02315932795112 1
0.954685919948235 1
1.00447081306506 1
0.862854625117039 0
1.02810639356581 1
1.07234220293758 0
0.962268339355111 1
0.974810480324811 1
1.00816668741399 1
0.986704055976565 1
1.01555438071012 1
0.992974831890159 1
0.996550489293334 1
1.04847056445091 1
1.02709962639276 1
0.984301123623544 1
1.0078726495148 1
0.96532280846403 1
1.0217917457814 1
1.00650148654447 1
1.09204894725889 0
0.992652994058641 1
1.03410134011036 1
1.05694854489679 1
0.905849882543751 1
0.996510678583038 1
1.10413386223181 0
0.963768555554504 1
0.982861480738233 1
0.959162427348661 1
1.00617821699027 1
0.962863801608554 1
0.993234506395674 1
0.932503653776653 1
0.935646109736641 1
0.948036355351302 1
1.00894592006705 1
0.98631492295779 1
0.927466725009578 1
1.01838939466642 1
1.05335595711846 1
1.09026225286263 0
1.0386590045881 1
1.04303701758435 1
0.952485341610702 1
1.05751124283028 1
1.02186754137533 1
0.985942289356502 1
1.03275344065956 1
0.97278380039869 1
1.0277834721393 1
1.00301573495917 1
1.00548871208218 1
0.998709375522146 1
0.994601933729245 1
1.03061340277592 1
1.05010380738808 1
0.992645251696087 1
1.01925268836226 1
1.01316618977618 1
1.0070383640918 1
1.03428345571331 1
0.97887891653833 1
1.01561694669866 1
0.987487333159649 1
0.984067483913417 1
1.03005419751357 1
1.02848071574355 1
1.03408027696872 1
0.994375880049694 1
1.02123769591621 1
1.03649684548157 1
0.999909294517647 1
0.976708750375518 1
1.02141155472838 1
1.05695113196918 1
1.00858934469109 1
1.00034601007408 1
0.933309822721712 1
0.907604617600941 1
0.989628254220026 1
0.935068925961346 0
0.992675812834837 1
1.02960090940779 1
0.965913236748354 1
1.03711681852937 1
1.0193452238324 1
1.00985893906953 1
1.070646776332 1
1.04180143651177 1
0.98193297811468 1
0.996583396111588 1
0.998848686442751 1
1.06404490239314 1
0.938656878282361 1
0.998579863432638 1
0.991843378636291 1
1.04370347556591 1
1.03081728350581 1
1.1000069230674 0
0.935202756897539 1
0.966662217427018 1
1.03306813892697 1
0.931800513516949 1
0.994721855188216 1
1.04904064599614 1
1.01332844555051 1
0.975609337219332 1
1.00620048939206 1
0.991913448368012 1
0.97728535771093 1
1.00121672445585 1
1.01934174505059 1
1.01451660215665 1
1.00650878642409 1
0.984757377427543 1
1.01463747393657 1
0.959465066861687 1
1.00156072233277 1
1.02184236366695 1
0.987406746987834 1
1.02195949661824 1
1.00550285427377 1
1.00433449789161 1
1.04570307173547 1
0.971392930234189 1
0.959615572490782 1
1.06254150494625 1
1.05423687080742 1
1.00198117858539 1
1.0232177688168 1
1.0154860325892 1
0.993634879090385 1
1.04905440211228 1
1.01390323749324 1
0.957907058747174 1
0.978980956777527 1
0.934846712629802 1
1.04007251818099 1
0.961422004341419 1
1.06757092967201 1
0.958699880823211 1
0.974627169853036 1
1.00560203560193 1
0.985407236632784 1
0.978616883832747 1
1.0033960777149 1
0.974373820586841 1
0.955704218811379 1
0.941659793023927 1
0.955778764284542 1
1.03783644252077 1
1.01865318815439 1
0.972459896586657 1
1.02647433609631 1
0.922510433000907 0
1.01327631743176 1
0.998890840959381 1
1.03782926252896 1
0.963743012942104 1
1.0109604381445 1
1.05582719172076 1
0.979154167881367 1
1.0266571706582 1
1.04305967482722 1
0.99198005649083 1
1.06339517879375 1
1.02671803492653 1
1.00440982525837 1
1.06423268015209 1
1.04938191654711 1
0.908206513459821 0
1.00042706662993 1
1.00574912532305 1
1.03230672755564 1
0.951589367366384 1
1.00828103121691 1
0.993032899567655 1
1.05695613640567 1
0.964633504186051 1
1.02157304334261 1
1.00954497162242 1
0.98212657041117 1
1.01884665088831 1
0.929507112008015 1
1.03999485630474 1
0.97419057311781 1
1.01033676470669 1
1.00024779744487 1
1.00415539417814 1
1.02964054240053 1
0.848471908114683 0
0.983437871010483 1
0.98709597982252 1
0.943811007512178 1
0.933462689627818 1
1.02598560848458 1
1.03594682427994 1
1.00781846083131 1
0.975898748561354 1
1.00273064149072 1
1.04861583078623 1
1.02465241141932 1
1.02895653108855 1
0.968966176172101 1
0.990804067075018 1
1.01516715773174 1
0.953812911787847 1
1.0234032963483 1
0.951076383796313 1
1.00572627170488 1
1.01931428483967 1
1.0987538505471 0
1.00083891365436 1
0.992758762574794 1
1.08751850253564 0
0.975190217549218 1
1.01132958228127 1
1.03302395475326 1
1.04256288414326 1
1.03414801052385 1
0.9514952688916 1
1.02590135940359 1
1.01846712896425 1
0.961416556750752 1
0.901527126529412 0
1.00384984178624 1
0.994859242270426 1
1.04020726518828 1
0.999477276983131 1
1.01573360128538 1
0.999986589134777 1
1.00895302629593 1
1.01464561363387 1
0.976203473110093 1
1.00720412208221 1
0.957383495103039 1
1.00440662504814 1
0.984452529187021 1
1.02408111145093 1
1.01656634582524 1
1.02844014141621 1
0.993896546902673 1
0.965227197624073 1
1.00671747517277 1
1.0337827341254 1
0.973326097723838 1
0.98450198120691 1
1.00871459796831 1
1.06697676228377 1
1.03170774764467 1
1.0285005973347 1
0.979008261404498 1
0.997607790127965 1
0.990021808999127 1
0.97737877732657 1
0.991432971962826 1
1.00656783460531 1
0.974076379853795 1
1.01689759636938 1
0.984436601595716 1
1.00001911381911 1
1.05188401069135 1
0.974982100055556 1
0.990484671523041 1
1.00481818551822 1
0.959592922733768 1
0.986285521472145 1
1.00663080326085 1
1.00575145838484 1
1.01961315962413 1
0.985234335227186 1
1.00518405635912 1
0.991669204910749 1
1.01927650772353 1
1.01813854125749 1
0.962141200023269 1
1.08019718419658 1
0.97293767632621 1
0.998731408418181 1
1.06759283791919 1
0.972546808291721 1
0.99550463704969 1
0.972516081912392 1
0.958213037429995 1
0.936311927426387 1
1.01681651879037 1
1.0183728918535 1
0.97145855020235 1
1.03302184325877 1
0.986903670714028 1
0.983982495461004 1
1.05039590607882 1
0.912568328027603 1
1.03284002365676 1
1.01025171972455 1
1.0133808050693 1
1.0449665535817 1
1.02784843078641 1
0.955248423860516 1
1.02667788142199 1
0.94873033662213 1
0.946723767965962 1
1.06948814919523 1
0.986061052730556 1
0.916658751545416 0
0.998457177841686 1
1.03435159232311 1
1.02544077065334 1
1.02211033928531 1
1.03692507767066 1
0.976595949005315 1
0.998706226362696 1
1.0779955934306 1
0.958907933597758 1
0.918678644111773 0
0.987098364881661 1
0.97622863516784 1
1.01136404645851 1
0.96071949932823 1
0.989592570859826 1
1.04006726895621 1
1.0157682814448 1
1.02410796652351 1
0.958290661553753 1
0.930434593301623 1
1.02002983364348 1
0.992762301097611 1
0.997069128610525 1
0.986553302860643 1
1.02307394670218 1
0.925329603486337 1
1.00005124071286 1
0.965732958420678 1
0.923791278052237 0
1.00369737313017 1
0.994435906367351 1
0.988972777653533 1
1.02775659587492 1
0.952165054064187 1
0.911232842135627 0
1.01205757410675 1
1.04833306100403 1
0.997587495340259 1
0.961923092550225 1
0.917316463412527 1
1.01710561611611 1
0.973404987133907 1
0.994092732308657 1
1.08818324303042 0
1.05846537450816 1
0.997054093934013 1
1.01351866021869 1
1.01894543152781 1
1.06229365389407 1
1.01158874460705 1
1.05731571795159 1
0.978504960958886 1
0.982414597373826 1
1.05605458087782 1
0.974203424504096 1
1.03190073253149 1
0.965463293932916 1
0.959535185228306 1
1.02542872736015 1
0.970475479258442 1
1.02654614145326 1
1.02551668744615 1
0.979945396410703 1
0.966906757774121 1
0.999924751489904 1
1.05438238244955 1
1.0272751825792 1
0.98765360520006 1
1.0366604171469 1
1.01386388644015 1
1.03783925880841 1
0.958811310831993 1
1.00727738340505 1
0.977502479492599 1
1.00623158055713 1
0.988570691814346 1
1.02771574748715 1
1.02092487262564 1
1.04826347779408 1
1.02391771897203 1
1.07864531153589 1
0.999928911994954 1
1.01227468446711 1
0.957606065807808 1
0.948863977810711 1
0.967496462652482 1
0.982611071574956 1
0.996904798966559 1
1.03490480571566 1
0.912784711326996 1
1.0062864662313 1
0.994631279358047 1
0.985777693633196 1
1.00758861559343 1
1.02136421917887 1
0.941674481830799 1
1.00029298151786 1
0.997861044929092 1
1.03188326933799 1
0.978958735821952 1
0.999246694552258 1
0.968582836230241 1
1.01479681255603 1
1.01000506558687 1
0.966537022175115 1
1.06346047635439 1
0.9861090675675 1
1.00597594129702 1
0.99461397625932 1
0.981550751157213 1
0.96120328056 1
0.961540431623719 1
1.00137163193491 1
1.03651649760122 1
0.946319348195145 1
1.02271205015267 1
0.993929896594548 1
1.02401256254205 1
1.03202521945864 1
0.988039263949543 1
1.04989811354206 1
1.00443413591338 1
1.02941201342361 1
0.984487647123099 1
1.04003085040058 1
0.962193359522144 1
1.01332357112383 1
0.986643316532173 1
0.958724047195958 1
1.10324761294174 0
0.991049661376641 1
0.977583780777646 1
0.990727750447374 1
0.975833936443092 1
1.02501890392389 1
1.02618126254734 1
0.995477546677442 1
1.00247295850286 1
1.07002368259862 1
1.00218329199886 1
0.939419245422125 1
1.00678418281548 1
0.942440308567094 1
0.984291622693846 1
0.975728580021686 1
0.965757240000137 1
0.998442256874552 1
0.987543299911287 1
1.00384749475548 1
1.11888737834271 1
1.01074584505319 1
0.947259453495048 1
1.00560999605393 1
1.0509729145223 1
1.00854528366876 1
1.01267025177948 1
1.06562744812456 1
0.962064596780705 1
1.03748741791467 1
1.03721060060325 1
0.974792927388687 1
1.07978532132782 0
0.932928844311511 1
0.998298062324933 1
0.964715123222047 1
1.03281378815176 1
0.962960783407711 1
0.965267107375098 1
1.00218414416069 1
0.9589848883914 1
1.00030360559292 1
0.974447792192103 1
0.959677040405305 1
0.948915051224393 1
1.06202545768853 1
0.972844603481878 1
0.991235809822329 1
1.01768743546219 1
1.02093957683964 1
1.00507834912728 1
1.0528816838026 1
0.969657348098593 1
1.01940183099862 1
0.967599640657842 1
1.03205286715736 1
1.02658009193064 1
1.01222452062871 1
0.966741371995756 1
1.01177965784496 1
1.0649292901777 1
0.975917713824241 1
0.979173839564334 1
1.02942203628395 1
0.953503860366578 1
0.99655898554807 1
0.990170221929595 1
1.01549721194178 1
0.980629466946844 1
0.987949704695451 1
0.985422690947502 1
0.997242035052338 1
0.933969598511975 1
1.01640271034648 1
0.951617685309307 1
1.00598890783838 1
0.986691431205064 1
1.00148981722354 1
0.96470744083557 1
0.960746149367665 1
1.11361977592911 0
0.987397681551407 1
0.939428705372891 1
0.95686697108329 1
1.00307062016202 1
0.974025802216855 1
1.04740813465329 1
0.973359214158399 1
1.05004141481879 1
1.03558802374325 1
0.971685714512881 1
1.00375689542349 1
1.03732097274354 1
1.04272020772602 1
0.935968834826061 1
0.989519179061306 1
0.96414919940778 1
1.02151301611395 1
1.00140974817994 1
0.92083566253741 1
0.978652330175669 1
0.993293167366832 1
0.98821313359234 1
0.975521177045137 1
1.03949277633081 1
1.01116233643803 1
1.02249137665539 1
1.00899443347997 1
1.05361175730104 1
1.04987819716558 1
0.960263100725806 1
1.02944775962748 1
0.963637270499477 1
1.00144955928583 1
1.04007607177302 1
1.03930269370673 1
0.965126362491668 1
0.970575871635496 1
0.984034466222793 1
0.958853764082342 1
0.981003418278008 1
0.988696926334755 1
1.03974328717762 1
0.971773928032471 1
1.05739848587511 1
1.00634036837667 1
0.924298799674027 1
0.960016880390109 1
1.03774808413756 1
1.00375253148014 1
1.01127885630168 1
0.977258955782577 1
1.00958674751157 1
1.01503270255034 1
0.954543778579978 1
0.969781397869669 1
0.893716173726235 0
1.00118553377544 1
1.00109497563965 1
0.916565162621217 1
1.00349685671238 1
1.00009008862177 1
0.970110305775476 1
0.968002240371361 1
1.03090174710941 1
0.946172451590162 1
1.02270510308175 1
1.01295208356602 1
0.965622335533138 1
1.0351754595613 1
0.968920614518431 1
1.07170936489521 1
0.892977368370599 0
1.0150764298891 1
1.00933509211849 1
1.00301691367692 1
1.02952803942196 1
0.999325683765326 1
0.985279596793974 1
1.00212263755587 1
1.02491687754588 1
0.953744208143786 1
0.996274964335077 1
0.950533972688198 1
1.01214125896837 1
1.03999123386697 1
0.968210948916567 1
0.968110042353526 1
0.990502330936009 1
0.989647686141166 1
0.989135320214455 1
0.991056803262815 1
0.964899636668933 1
1.00085944837276 1
0.972274899758418 1
0.960943107449451 1
0.987128405566059 1
1.05043904657253 1
1.03399063917432 1
1.00586919114152 1
1.0225198706467 1
0.985950206573079 1
1.03425242941558 1
0.935744429184257 1
1.04873755480133 1
1.00300881510779 1
1.02238682906164 1
1.04370070271472 1
0.985276134498727 1
0.98330010795308 1
0.968206680172954 1
0.974760895685689 1
1.03842390296247 1
0.949094733941266 1
0.977202852081653 1
1.03588381189951 1
0.985773295124961 1
0.92805055390454 0
1.01731780252722 1
1.0644199896834 1
1.03160488815772 1
0.973209954145967 1
1.02480825654176 1
0.955372564082181 1
1.07335149318473 1
0.966455874631411 1
0.998743839205771 1
0.965619570141305 1
1.02266598000609 1
1.00793308087442 1
0.986895926888851 1
0.95847009461815 1
0.988488205136791 1
0.992367492586118 1
0.932485262282845 1
1.02674483467229 1
0.97224383506428 1
0.97622791968138 1
0.958155126810971 1
1.00650333609454 1
0.898779686032373 0
0.99629698906642 1
1.03786520517017 1
1.01729819793443 1
1.00113312406055 1
0.95254965443458 1
1.03691286719724 1
1.04318281736065 1
0.98046739733994 1
0.991615108196984 1
1.07185790307522 0
1.08890708137696 1
1.02303576559252 1
1.01583258601691 1
1.06834034812624 1
1.02994230905236 1
0.942620358036627 1
0.985651981358897 1
0.96959783650577 1
1.0120568901599 1
1.06616255178393 1
0.907249103087749 0
0.986247868811503 1
0.960579387509151 1
0.990432520972656 1
0.973690100303437 1
1.02379947521645 1
1.00824330532465 1
0.9822341138407 1
1.01688491776056 1
0.966652508322299 1
1.06973629499039 1
1.08657790623305 0
0.969290985385156 1
1.01356182790244 1
1.06219684006622 1
0.971567937447706 1
1.04407059679949 1
1.01935655479675 1
0.975742382298641 1
0.954846699028356 1
0.957997109405314 1
1.05143403703509 1
1.02483967604133 1
0.94170204757551 1
0.931820636672804 1
0.9999322629939 1
0.972799525841312 1
0.923106294287437 0
1.04485648335674 1
0.974160441685578 1
0.951841504047177 1
1.04160303439726 1
1.04311374946906 1
0.920295175212131 1
0.993624896781651 1
0.945718015379946 1
1.0179990933878 1
0.99702004140894 1
0.967725249888658 1
0.997082426586847 1
0.997069373252794 1
1.03704470648546 1
1.01022553127899 1
0.991897261474492 1
1.01853595355242 1
1.03397593415461 1
0.987732585447259 1
1.01370937974288 1
1.00172666700788 1
1.04016730846585 1
1.05646669710074 1
1.05668085686038 1
1.01532580421802 1
1.02508036685283 1
1.07427804843653 1
0.988911000533999 1
0.977985125553601 1
0.938722098495746 1
0.949843226866266 1
0.952896719414407 1
1.05238656662273 1
1.03904897962619 1
1.04215378956926 1
1.03066251673344 1
1.06591494550303 1
0.981388605745339 1
1.01427046008915 1
1.04093919954627 1
0.976031001585804 1
0.985912262999519 1
1.0056370644716 1
0.973598984294653 1
1.0634449556599 0
0.974191320718051 1
1.04980460029029 1
0.99298080905518 1
0.95099070176924 1
1.03005163686926 1
0.963504949342603 1
0.970833252352814 1
1.0275416420377 1
1.0740180454375 0
1.03773465422068 1
0.963613176833012 1
1.03065218364814 1
1.00921561346405 1
1.04087610303948 1
1.03103748745901 1
0.997824460610673 1
0.980005149129027 1
0.997807103325375 1
0.962073778769479 1
0.985512016745279 1
1.0122946902443 1
0.997976196192347 1
1.00248293867064 1
1.00635186733285 1
0.966785075250624 1
1.12676534183973 0
1.04548857009629 1
0.983817065604384 1
0.981869550585622 1
0.980739948257271 1
0.927142877605155 1
1.01644499448552 1
0.944597334902553 1
1.00365888524966 1
0.962677928008436 1
1.01214160609935 1
1.0007912112128 1
1.01093511632274 1
0.9952243352393 1
0.927614278583167 1
0.988959157182208 1
1.01074717750166 1
1.05455259401561 1
1.00336167343762 1
1.02141874042781 1
0.991313294109872 1
0.927278852479033 1
0.998013722480251 1
1.07299502253906 0
1.020370956002 1
0.982281706319039 1
0.9639323557009 1
0.968296399759974 1
1.02292590398769 1
1.06418298634554 1
1.00409003351069 1
0.981017347655134 1
1.06329479339287 1
0.995721351590702 1
0.977269917892692 1
0.996981827864754 1
0.967592774972894 1
0.96722065003247 1
0.99899262175925 1
1.00555446115011 1
1.01829291188792 1
1.02288904826266 1
0.99764753537092 1
1.01481816878664 1
1.0330397913307 1
0.991219191268953 1
1.01932353733641 1
1.02295532509179 1
0.99259433314243 1
0.953178763170162 1
1.00035247050132 1
1.01904847510948 1
0.986370574237182 1
0.943237713270002 1
0.963868256590547 1
1.0317345679614 1
0.986415487649598 1
0.943286079034082 1
1.02946313935997 1
1.02353090027203 1
0.965730505195926 1
1.01955047958759 1
1.00356169981418 1
1.0592767834385 1
0.919356680526216 0
0.965028667694071 1
0.974570105692649 1
0.970847931856687 1
1.00353096738322 1
0.982635284353972 1
1.0375787109396 1
0.995649920379435 1
1.02233395938957 1
1.0210693318657 1
0.996243059644686 1
0.904104013526773 0
1.01080839139533 1
1.01397755603685 1
1.04524373986357 1
1.01494640322861 1
1.00917084777402 1
0.919776196258922 1
0.98362967529773 1
0.955718723927358 1
0.976293322614449 1
1.04906075888631 1
0.999962023839454 1
1.01819034895299 1
1.04176125451697 1
1.03704597608836 1
1.05797841234287 1
0.981708708506678 1
1.05448341182795 1
1.00152710533282 1
1.02445669886073 1
1.08620427330821 0
0.944454183802449 1
0.930094584866453 1
1.00604253139524 1
1.01577588721098 1
1.01197811811865 1
0.971095013022586 1
0.965618788588478 1
0.949612000587338 1
0.936379853563368 1
1.01425440630884 1
1.0386055498028 1
0.94862632821754 1
1.0536149758126 1
1.00449311834104 1
0.929422728806746 1
1.02486053721662 1
1.04785762359663 1
0.963990735579063 1
0.970281785191211 1
0.961687230138336 1
0.968376304936471 1
0.982876442193374 1
1.01565897483386 1
0.974330480385968 1
0.971638046635778 1
0.972443196142368 1
0.976356165808557 1
0.95822105192023 1
1.04790435189798 1
0.976755244587135 1
0.992429107966407 1
0.999067321885087 1
1.00651323966528 1
1.03994069716857 1
1.08769459462388 1
0.937000076638071 1
0.965059691248287 1
0.989739256105094 1
1.03574402197905 1
1.02133509999568 1
1.04138695881379 1
1.0253583616007 1
1.07253967990636 1
1.03390989308211 1
0.946129745081581 1
1.06478899864794 1
0.982787135344245 1
0.973438114022832 1
1.06274710482157 1
1.00892975664734 1
1.01595708370698 1
0.97005400733556 1
1.02467271173205 1
1.01275578857518 1
0.995186862842057 1
0.974092775322034 1
1.0252241262789 1
1.01053037114822 1
0.983346691644646 1
0.987190231568063 1
1.03985959323005 1
0.993657623948137 1
0.975601957918319 1
0.98017554641997 1
0.989377241381173 1
1.0838995339543 1
0.947758069090701 1
0.982101548344117 1
0.953280144993529 1
1.04107419435959 1
1.01785704731176 1
0.936108253786192 1
0.991840094183436 1
1.06998643898292 1
1.06177962524515 1
0.996103075746988 1
0.939671232190185 1
0.978130636862016 1
0.993376091535385 1
1.08981032244179 1
0.939308802796957 1
0.953810119325441 1
1.05738915562763 1
0.997106841748625 1
0.989361946585769 1
1.0035023155331 1
0.980532787780404 1
1.05955712809281 1
1.0031596961924 1
0.99752336115293 1
0.965307228184947 1
0.991442045242513 1
1.02744037427268 1
0.9862780487981 1
0.958718464405917 1
0.996617955972244 1
0.977519825234482 1
1.0496979068859 1
1.01947539509897 1
0.934631667556847 0
1.01098942847568 1
0.996590919255291 1
0.946952931992687 1
1.05495382399577 1
0.980658114491028 1
0.98602828456217 1
1.013430735337 1
0.937904304181298 1
0.980076036934904 1
0.992767659274819 1
0.974399000580363 1
0.978979387763178 1
0.968852740906604 1
1.02483010964199 1
0.99758678514663 1
0.989137944795832 1
1.02520178698205 1
0.965018022530864 1
0.922153392915816 0
0.936831792131574 1
0.967562815606083 1
1.00597411781135 1
0.994081021513236 1
0.992651774152965 1
1.07802155220838 0
0.972021523828162 1
1.04042662272052 1
1.0442477953655 1
0.911930104960474 0
0.94488933983335 1
0.961433672016733 1
0.96441023412009 1
0.965196670033846 1
0.954373341105151 1
1.01438188484687 1
1.07976835086471 0
1.04552876801085 1
0.9206370724161 0
1.01600106376174 1
0.985205559664804 1
1.055846126571 1
0.973795732988062 1
0.991151324815656 1
1.02815327490872 1
1.03049930101343 1
0.97268484831234 1
0.950819944438967 1
0.990866607124525 1
1.00319909624309 1
1.01133300279291 1
0.944553636590731 1
1.02296683512049 1
0.984908988366297 1
1.02543162513793 1
1.03674949937267 1
0.9336992888239 1
1.03339113067858 1
1.04491770392204 1
1.00340020157893 1
0.99638953488567 1
1.03158600441445 1
0.955267056399772 1
1.04449142651217 1
0.952318649494375 1
1.0326890331032 1
1.00295260352031 1
1.02845063355818 1
0.981510129007108 1
0.919078256594348 0
1.06343646189127 1
1.02216936857119 1
1.0303402902484 1
0.876413859676604 0
1.04217722540596 1
1.01526308295752 1
0.999049022721423 1
0.969725352300323 1
1.04148564174007 1
1.01685837269454 1
1.09140501461623 1
1.02606044602695 1
1.0286930696086 1
0.970630086654044 1
0.981223146762241 1
0.943846744821016 1
1.04489993058983 1
1.00598391168977 1
0.961073334326358 1
0.997087128108876 1
1.01791116913803 1
0.990276665400443 1
1.02069312295494 1
1.03476460074958 1
0.980132231634035 1
1.04857040548542 1
1.01510410946604 1
1.01663577007972 1
1.03347330691296 1
1.06958721577529 1
0.920763365446872 0
0.951182570212236 1
1.0744591602088 1
0.968834037253383 1
0.988158811743605 1
1.00943000192285 1
1.01848016235869 1
0.994268416157619 1
1.05818698719051 1
1.00178335886746 1
1.03798962712602 1
1.01832228425423 1
1.00482303907621 1
0.906413784810775 0
0.957042102412434 1
1.03995548858133 1
0.976676385020763 1
1.01382709037627 1
1.01884525950225 1
1.05904166301664 1
0.996175965465743 1
0.943749378723413 1
1.01068776114541 1
1.02288791088992 1
0.986123822514584 1
1.0267707144137 1
1.0142909821442 1
1.05067918953618 1
0.993551026135188 1
0.958493212047045 1
0.98116499163795 1
1.0928538790098 0
1.02533058626529 1
0.982512768504567 1
1.00741123284865 1
1.01488572013259 1
0.974478295792091 1
0.955199624484204 1
0.972695621751447 1
1.00059923451749 1
0.946724942739781 1
0.973392014840419 1
1.02611483000747 1
1.02456419635878 1
0.985420527424408 1
0.957407930367019 1
1.0435587739811 1
0.940130957085226 1
0.983038308492996 1
0.988485916835767 1
0.997508080747574 1
0.976385329755707 1
1.06030463983504 0
1.02197094218816 1
0.992762548050335 1
0.994508232459443 1
1.01044968445608 1
0.994866488513589 1
1.0031042644801 1
0.975995728546513 1
0.971085214155837 1
1.02012383057682 1
0.975196768142757 1
0.983464748514466 1
0.998793933749432 1
1.00358947591919 1
1.0283044873113 1
1.04282784889705 1
1.04395751305409 1
1.01617802605883 1
0.931613978283031 1
1.00495124855614 1
0.926606313789536 1
1.01027333120697 1
1.01934586775371 1
0.988329029151276 1
1.02322811082703 1
1.02142462905394 1
1.03511956916457 1
1.05499048926404 1
1.04933849759501 1
0.943586254854481 1
0.965814376182605 1
1.06199420383236 1
1.03458256389216 1
1.02185452150449 1
1.00664167405716 1
0.996248380174976 1
0.935790446831147 1
1.00016463767401 1
1.00181128304071 1
1.01977894336926 1
0.975881355627878 1
1.00509477151453 1
0.964155197150016 1
0.986991714612418 1
1.02627207282444 1
1.03939066552244 1
1.03446482776677 1
0.996233121666336 1
0.968691658835465 1
0.993000850874502 1
0.952215911979476 1
0.992773052134239 1
1.04487161565925 1
1.05703148180527 1
0.990897042629789 1
1.0001824138456 1
1.01648460115224 1
1.01239047575355 1
0.951451249110029 1
0.994392774577969 1
1.01750766305594 1
0.987784623589965 1
1.03725374579368 1
1.00623593096134 1
1.02246460690301 1
1.05104962409551 1
0.966952600571 1
0.941833967589297 1
0.963785223193745 1
1.01211300092327 1
1.00887356098771 1
0.951012626021708 1
1.06214403858549 1
0.992961949800563 1
0.970588473698486 1
0.978655867145721 1
0.976280612518606 1
1.01315143772337 1
0.934056179573985 1
1.02206049095401 1
0.997245407102676 1
0.984913269042413 1
1.0659534126812 1
0.998036200260032 1
0.954215713109945 1
0.986486195355918 1
0.972396088100945 1
1.0025290303225 1
0.992359671304934 1
1.01974431291801 1
1.02632270132315 1
0.9501776394903 1
0.990838499113503 1
0.935620223039246 1
1.00985547009103 1
0.977774062184153 1
1.09787907939766 1
0.95805664686976 1
1.02625386908177 1
0.971600717465178 1
0.972129333566592 1
0.975667658979158 1
1.0617553576718 1
0.923389199128951 0
1.01183143814036 1
1.03657908823134 1
1.05268244081765 1
1.02944816365431 1
1.01538975416148 1
0.901469989089507 0
1.0482786019394 1
0.988501831769805 1
0.960634645167837 1
0.933196903812802 1
0.995211871970586 1
0.994334790497486 1
0.955056617474224 1
0.971376791929546 1
0.961549009872023 1
0.949642890375375 1
1.0048418144308 1
1.01581041945447 1
0.997302407749767 1
1.00940400763977 1
1.05011446200038 1
1.04718094680621 1
0.942099692769606 1
0.973754508640151 1
0.986157215391248 1
1.02008960800614 1
1.04561325659698 1
0.929595077290572 1
1.04983607144368 1
1.06577798470914 1
1.01959638095609 1
0.992695383348899 1
1.09918730538618 0
1.01587374744905 1
1.030887534688 1
0.979974187711785 1
0.987627783852452 1
1.05085887656126 1
1.01574362404667 1
0.965560784790912 1
1.04789199450999 1
1.04265647448055 1
0.917073257810571 0
0.972481030959178 1
0.983632247616892 1
0.967890130191984 1
1.00288926224444 1
0.927149453487217 1
1.06791310026612 1
0.916113235207455 0
0.969988882480553 1
0.928504417507518 1
1.00593087151211 1
0.976578709579697 1
1.00672094107361 1
1.10409729738107 0
0.995349631436577 1
1.04855779654423 1
0.974105735153937 1
1.0300120829282 1
1.05023078630812 1
0.954601652530048 1
0.998236471810447 1
0.956202005570646 1
0.979579771016807 1
1.04627378727545 1
1.02268181453583 1
0.968980613067779 1
1.04174311149253 1
0.983179547353503 1
0.988142976133861 1
0.973615527112659 1
1.00962588618178 1
1.00544485735497 1
0.969270409792001 1
1.03751615539882 1
1.00006535856112 1
1.00659454524456 1
0.95662342457378 1
0.993901798667617 1
1.05372974510998 1
0.982545076727814 1
0.986506997367845 1
0.99154336116979 1
0.960131807580573 1
0.987525827462519 1
1.00254742642387 1
0.946973707633551 1
1.03246537542077 1
1.06197496818057 1
1.00813230891935 1
0.971673073039644 1
0.962281686625163 1
0.973790711555705 1
0.929056522407639 1
0.982135986800735 1
1.01688810389477 1
1.02532657411492 1
0.976696335211524 1
0.983186863673576 1
1.01184400926975 1
0.965822232443296 1
0.904422367048118 0
0.991463603376787 1
0.979658134792256 1
1.07308883763206 1
1.00876290567342 1
0.951167672532796 1
0.930880828984581 0
0.998688941831811 1
1.04712850429691 1
0.994028906390028 1
0.978184786463433 1
0.98865312710309 1
1.05526524060715 1
1.00557848265334 1
1.02514327373872 1
1.00861497795561 1
0.957269027743121 1
0.986941628954631 1
1.01172137916486 1
1.04072209244716 1
1.00120255830979 1
0.974344247721294 1
1.03928853944804 1
0.948335120213271 1
1.04790770359264 1
0.976526261071158 1
0.979658304846194 1
0.94685074661689 1
0.906367500085676 0
1.00986255168306 1
0.95865895069243 1
1.01777956110077 1
1.03224902131691 1
0.936065035822339 1
1.08701401284941 0
1.00312444168366 1
0.985176005927055 1
0.998243843727941 1
0.985050783179584 1
0.998090128478216 1
0.986920352005258 1
1.0094461331706 1
1.00396821530539 1
1.04489898635287 1
0.969763214021904 1
0.970720528800511 1
1.01619382198142 1
0.979471846957717 1
0.981310853179835 1
0.971391510269176 1
0.957088617707218 1
1.03492494486554 1
1.01842599120114 1
0.94459648996172 1
1.00215515640575 1
1.01587532003066 1
1.01688406568596 1
1.01192013720952 1
1.04860956686574 1
0.995228730901764 1
0.989475666488133 1
0.969166103300064 1
0.971136059985232 1
1.01431451398186 1
0.968071709283343 1
1.01023769524427 1
1.04043845594175 1
0.964392732459142 1
0.952025599313596 1
0.971635647317421 1
0.951384967009159 1
1.00063515593081 1
1.07975285264193 0
0.971287393536226 1
1.06599561857545 1
1.01334783698216 1
1.05895133663433 1
1.01846652529957 1
0.996432543021393 1
0.979913959989082 1
0.981009755641826 1
0.987710727842448 1
0.996738940261577 1
1.02427623384689 1
1.03225246672186 1
1.03288790625825 1
0.985920674933962 1
1.02708404549185 1
0.965806667125189 1
1.00129835086137 1
0.997618107781166 1
1.00819317214005 1
1.00741342682027 1
1.03707501149827 1
1.09919712931739 0
0.997663216579608 1
0.996749033560622 1
1.00595968487874 1
1.00097992308441 1
0.981313822573537 1
1.0088592340946 1
0.967776705455895 1
0.981047259680521 1
0.94495086562847 1
0.954349720085865 1
0.955744064635515 1
1.00866935799236 1
1.01538103797337 1
1.0060035280449 1
0.980574351118292 1
0.977545815380204 1
1.0153108538992 1
0.939995588276463 1
1.06319237906353 1
1.04265726246443 1
1.00017553972742 1
1.00356512223816 1
0.990815818383645 1
1.03835959029135 1
0.986175023522921 1
1.02946519825371 1
1.03461742803479 1
0.911006840633603 1
0.937712632719251 1
1.05225488704447 1
0.990772183769837 1
0.993919972780607 1
1.03208960752019 1
0.994653625556353 1
0.982742348896118 1
0.949140042805174 1
1.0186470677801 1
0.991373846582714 1
1.01682331514416 1
1.00684834447642 1
1.01844980734177 1
1.00153961910081 1
1.03621857346756 1
0.993379745727668 1
0.957142611914977 1
1.03038150172985 1
1.04867679379362 1
1.04497380992834 1
1.04669148850837 1
1.06789916933408 1
0.974668624691958 1
0.987615009906944 1
1.01469345791267 1
1.02871187390384 1
0.981123606420622 1
1.0397603320756 1
1.01829655283515 1
0.995160173535693 1
0.990085694942682 1
0.87149871991696 0
1.02732948197829 1
1.077471471675 1
1.00932618689654 1
0.968592848611308 1
0.992427211691667 1
0.989937851460036 1
1.01726474337593 1
0.949692081500115 1
0.979277920699935 1
1.04938984909081 1
0.948853004091866 1
1.04632179676807 1
1.01820484356516 1
0.978985480135253 1
0.956224965495091 1
0.966266181294076 1
1.06910521568092 1
0.907103781630013 0
0.986232540394212 1
0.996719459882933 1
0.928265315462401 1
1.011483034543 1
0.956665795435661 1
0.950738694955721 1
0.997205601768342 1
0.96815570111514 1
0.92157646408229 1
0.96600076265354 1
0.961645015865246 1
1.03845128676551 1
0.981652769230137 1
1.04362620581164 1
1.0819549694014 1
0.966847663167654 1
0.985786484025668 1
1.00679699718946 1
0.993560263457247 1
0.963100256024142 1
1.01458538444383 1
0.969893684273571 1
0.933694104625461 1
0.981254462229489 1
1.03349679659474 1
0.957542249412832 1
1.0647978643775 0
1.02179195764922 1
1.01609915837303 1
0.905285603988284 0
1.05055752880964 1
1.05365707636101 1
0.948828261570755 1
0.917464691647372 1
1.01493933239199 1
0.966826665425258 1
0.983236614710297 1
0.984646495735669 1
1.02715673868284 1
1.05119114304856 1
0.947883201558172 1
1.01668485669327 1
0.986273422385974 1
1.00530022852151 1
1.00557228267486 1
1.01928384721433 1
1.0038834946387 1
0.944908154768198 1
1.02546814458305 1
0.894524510810699 0
1.02188277008641 1
1.02248459883571 1
1.02783807958711 1
1.04032815585948 1
1.00557087098268 1
0.992360360590778 1
0.985340754733862 1
0.979761361900192 1
1.03533317036206 1
1.04025101387944 1
1.0601196796916 1
0.991773664514029 1
0.981870882350555 1
0.950159588490739 1
1.04893358693895 1
1.05283048196636 1
1.02662396647943 1
0.987240520429474 1
1.04781371201615 1
1.00738400520855 1
0.941076481162145 1
1.02124062450579 1
0.981432139234313 1
0.939882963930887 1
0.995267636962062 1
0.968836704456594 1
0.984699727092975 1
0.957589271202269 1
0.975056225846988 1
1.05680737434267 1
1.00496502152283 1
1.05695526937295 1
0.984623718445191 1
1.03115409575529 1
1.04209846371343 1
0.998490317603866 1
0.997872094078177 1
1.01700893580626 1
1.05965892104585 1
1.01307715138169 1
1.0162507601314 1
0.942873232593783 1
0.990504941170859 1
0.963344820523096 1
0.998279588124543 1
1.00008076830535 1
0.987931279566566 1
0.996032502831695 1
0.898314801795093 0
1.0164125869976 1
1.04437642603171 1
0.950051779557554 1
1.03414069787346 1
1.05419075296406 1
1.08269829062385 1
1.03060804630939 1
1.04870968300296 1
1.01776195888115 1
1.01555587676444 1
0.959431860123758 1
1.05279945907034 1
0.998084445244835 1
0.951282087803605 1
0.952394071772378 1
1.07494644211429 1
1.08492071885701 1
1.06756992095299 1
0.999163862331794 1
0.987146589968229 1
1.02021899559819 1
1.00486372671046 1
1.00092576470405 1
0.995930098186438 1
1.09345646079304 0
0.964055844123264 1
1.03890801283179 1
1.02416938662198 1
0.986096827851432 1
1.04486958846271 1
0.970641078468562 1
0.915062135984369 1
0.983669361021504 1
0.986357627289975 1
0.876817281150403 0
0.978105145579652 1
0.953263234598008 1
1.00153857433926 1
1.0540578088362 1
1.01474473607743 1
0.98676096966042 1
0.975137718223105 1
0.973970454215063 1
0.999421610717402 1
1.03107237479544 1
0.986392925277254 1
0.936226641676713 1
0.939034085466646 1
1.09590307027095 0
0.974276697101259 1
0.992093845715675 1
1.04517280850296 1
1.08528998476961 0
1.01167016559876 1
0.909561228978943 0
1.03211216444767 1
0.927180790965439 1
1.08772835793286 1
1.01214675064593 1
0.934866403772355 1
0.956347323189463 1
0.97965341710868 1
1.00730698017149 1
0.923677834576242 1
1.01789899761312 1
1.0009404834036 1
1.00349446001802 1
0.971740337432051 1
0.975793853474239 1
1.0409979877323 1
0.978158280405317 1
0.98763898631679 1
0.90762981274649 1
0.921695045341061 1
0.986101392039643 1
0.994117880490992 1
0.944973697124394 1
0.917863837823504 0
1.01618219432336 1
0.974871976564506 1
0.987894504380388 1
1.04418864459593 1
0.976347763466565 1
1.04397240038547 1
0.98773586361788 1
1.04906396280894 1
0.964830190161051 1
0.967419133565812 1
0.998256199512716 1
1.05937159313114 1
0.992657206344506 1
0.980687248095728 1
0.961720063344903 1
1.03559988296453 1
1.07612285171899 1
0.993663064065033 1
1.02396068500713 1
0.980640034553222 1
1.03988668373683 1
0.969654299915473 1
0.991036668234286 1
0.993387040126242 1
1.01051322534889 1
0.973362260216887 1
1.00685766364491 1
1.00965640824018 1
0.977437707579141 1
0.96637430048096 1
1.08823966023157 1
1.00149167859109 1
1.02492053378138 1
0.990942037378357 1
1.02045249327781 1
1.03719692373925 1
0.990417365731809 1
1.01776797472837 1
0.977264842081856 1
0.975097580462273 1
1.01222811977435 1
0.986605778723516 1
1.04078953505587 1
1.07606201269145 1
1.00198050294325 1
1.02387888805599 1
1.00411108457071 1
1.02781931867157 1
1.01176394099883 1
0.994486872525927 1
0.9505730187863 1
1.01145685132764 1
1.01878780822031 1
1.00286189362965 1
1.02921468217772 1
0.996819734427326 1
0.983006488285346 1
0.931524427016992 0
1.01836936713951 1
1.04872272763998 1
0.920100316462822 1
0.97898421053523 1
1.02589642703518 1
0.974391813071407 1
1.01427487293301 1
0.994488478200108 1
1.05065713686237 1
1.03503897562726 1
0.994388848205861 1
1.11003715257508 1
0.987056365909849 1
0.979991365617678 1
1.04451904458501 1
0.921457863094831 1
0.984017566623461 1
0.922247805623906 0
0.966546380694259 1
1.02056429275309 1
1.01958684112681 1
0.966750420700911 1
1.0227553315643 1
1.02327253400342 1
1.00026730028344 1
0.977766008922462 1
1.03427972761554 1
1.02100737505359 1
1.04249526272614 1
1.00374718223093 1
0.984538745350606 1
0.90339693743368 0
1.05589717366501 1
0.925834724378791 0
0.975402064809087 1
1.01980257693197 1
1.00642216267078 1
1.04651927464839 1
0.954442375406712 1
0.974468002674401 1
1.02743557183997 1
1.00780169882429 1
1.01654354604712 1
1.00783033045142 1
0.992674246404997 1
0.997808098534309 1
1.04420350540862 1
1.0089097485769 1
1.03871282821707 1
1.01427092069701 1
0.99327609047876 1
1.02589705006433 1
0.957118833002041 1
1.01090716487388 1
0.947901042142406 1
0.992700431438418 1
1.01547692327172 1
1.0290864140863 1
0.955676338692606 1
0.988456527360266 1
1.03956439734166 1
1.02306299758831 1
0.96323761917355 1
0.965176797267759 1
1.01046782345186 1
0.999918672812007 1
0.9868544677739 1
1.00063849679696 1
1.01488262766762 1
0.943448983433967 1
0.966443973208648 1
1.01422188516195 1
1.0098157359033 1
0.928788256726924 1
0.96754695877857 1
0.958808836431445 1
0.933464739156276 1
1.01249305492626 1
0.884285668357299 0
0.99779654331801 1
1.02766056116377 1
0.987480592579605 1
1.0070717512195 1
0.984656972767324 1
0.976828744982787 1
1.01478641855776 1
1.01991903202372 1
0.979359454051926 1
0.976408373307015 1
0.991654213400873 1
1.0203503293875 1
0.995770949896623 1
0.978286228065952 1
1.05795462208781 1
0.929462156526383 1
1.0337299285868 1
1.05707592473561 1
0.951851364753039 1
0.939623729016094 1
0.999162762416615 1
1.01260064541384 1
1.02285053969874 1
0.989303536072942 1
0.981835126530604 1
1.03175077751341 1
1.04219049962619 1
0.941986304527739 1
0.96887100658495 1
0.940437739841055 1
1.01158195224915 1
1.03115853070442 1
0.986016872150524 1
0.975020986530506 1
1.01598451959858 1
0.985043327121736 1
1.0209855326412 1
1.01527555391189 1
0.981347639641409 1
1.04715153574587 1
0.985402937820454 1
1.00931465734468 1
1.05136642987889 1
1.04451419267332 1
0.996508048888183 1
0.976856098682377 1
1.03691125960266 1
0.981776489836443 1
0.970736530825295 1
0.900499543047786 0
1.04450637189839 1
1.02762585732573 1
0.979726530018383 1
0.970822429396106 1
1.04782539124221 1
1.01171031957194 1
1.02168813320034 1
0.949625714485446 1
1.006023333976 1
1.07868049635312 1
1.01140706240696 1
0.952949169049026 1
1.01264440446167 1
1.05274030252281 1
1.00171982230683 1
1.05246901818329 1
0.963680701198036 1
0.968036884851853 1
0.997125469111562 1
1.06425428166911 1
1.01706110074585 1
1.00554315840766 1
1.02770014177693 1
1.04425479593137 1
1.01852353542839 1
0.982968671334907 1
1.03436480094721 1
0.997100886499268 1
1.01698723878929 1
1.03583771527407 1
1.06086490348325 1
0.99208669233341 1
1.00593638354129 1
0.967056041929516 1
0.96230701742115 1
1.01919462951449 1
0.953049964093203 1
0.973446694772043 1
0.982453395493973 1
1.01620108163746 1
1.08650972958572 0
1.04798204400355 1
1.02080334636088 1
1.00582485735559 1
0.975794890379434 1
0.954030026494237 1
1.06461000758493 1
1.00076624946175 1
0.952773402233859 1
1.01457534727452 1
0.956603428047728 1
1.02397113146353 1
0.981789609575359 1
1.02585262743469 1
0.964327199512244 1
1.02608230384672 1
0.962270842977333 1
0.999417239343658 1
0.971157056197466 1
1.02007671960372 1
1.02456723314173 1
1.05534187592216 1
1.06082624499233 1
0.981034090463884 1
0.968246743509967 1
0.998368862847343 1
1.01407693050409 1
1.03425500010749 1
1.0065128197482 1
1.00225753641094 1
1.00274139470504 1
0.92993854235724 1
1.07180981607226 1
0.988818838613258 1
1.01227673255284 1
0.93931864253234 1
1.04821953066523 1
0.994495459365233 1
1.01063085575396 1
0.970757705467438 1
1.03899133668646 1
0.9951728786479 1
1.03669457514808 1
0.997113695810912 1
1.00133709787775 1
0.95362874754461 1
0.95579121913203 1
0.943861601064483 1
1.03313560510707 1
1.01799767247941 1
1.05345485664225 1
0.979155795643742 1
1.05649055316165 1
1.01557444445295 1
1.0207235064747 1
1.02097783459222 1
1.01510533054184 1
1.06310317989735 1
1.02355569797877 1
0.994758075106479 1
0.953086942951876 1
1.06067213173339 1
0.96888265763755 1
0.998564515406622 1
0.96056482602059 1
0.990074110243445 1
1.01124528785097 1
1.05129780612523 1
0.918112329591041 0
0.989886678132404 1
1.00829428021654 1
1.05143719303021 1
0.988642344495412 1
0.976438703195346 1
1.01272425448327 1
0.908361694058122 0
1.06629953100759 1
0.994347087147096 1
0.881216121806035 0
0.966304025677164 1
1.04497269842716 1
1.02149145431119 1
1.0516012226682 1
0.976606164028695 1
0.962822724823558 1
0.964194607306841 1
0.980902009303923 1
1.04332690719489 1
0.958350756990525 1
1.02776425947248 1
1.00748046334891 1
0.94865232653125 1
1.04665578882128 1
1.0077616639544 1
1.02620751554884 1
0.983584830478497 1
0.985070923975695 1
0.961842094301818 1
1.02869185447096 1
0.97301447120631 1
1.05192993876169 1
0.983499773908656 1
0.968699478385376 1
1.00660980847055 1
1.01318713341794 1
1.01778922234549 1
0.908035582087145 0
0.929076327413576 0
1.07044737014189 1
1.02588936826228 1
1.03997150797034 1
0.976346720270707 1
0.947010612415988 1
0.984068957513789 1
0.941154819693214 1
0.977810634207017 1
1.05009806864799 1
0.942258883925368 1
0.980997819163151 1
1.01000521892206 1
1.02882573778228 1
0.991434042607723 1
1.03136413527785 1
1.06792454749834 1
1.0293766625749 1
0.997431746825727 1
1.0249341394203 1
1.00892819116557 1
1.03523353021689 1
1.0243004136094 1
1.02088515289562 1
1.04512255790129 1
1.0105125733746 1
0.984392904141971 1
1.02324247923027 1
1.04655323199451 1
0.995629930109491 1
0.919761152773075 1
0.970505168153956 1
0.948268066993165 1
1.04248531844681 1
1.04109285943656 1
1.00102697576341 1
1.06975925482365 1
0.99367834065066 1
1.0340658057623 1
0.948687681771543 1
0.989019713526812 1
1.00594522630342 1
0.999775458308609 1
0.900117490434006 0
0.983689102073807 1
1.07820867090233 0
1.0156411803402 1
1.05755526223802 1
1.00225294399886 1
1.01799159851011 1
0.988705104025506 1
0.937901133036033 1
0.984125073018319 1
1.0013967512077 1
1.02320330943787 1
0.99896460830491 1
0.99562100541272 1
0.97326934437529 1
1.03674784832662 1
0.945282029928862 1
0.983059601950984 1
1.01258576886803 1
0.975386435653991 1
1.00995458553603 1
0.990238380155883 1
0.998025815495952 1
0.955368382860403 1
0.990631937391905 1
0.989217733688655 1
0.997277754078603 1
1.06178618047767 1
0.999203648118133 1
1.01425990672258 1
1.01400595642763 1
1.0682148360856 1
1.00863209886499 1
0.99797600813934 1
0.950895359465786 1
0.980063722156138 1
0.959411856266844 1
0.959529981758124 1
1.00775091881386 1
1.00916428137016 1
0.997032937592799 1
1.03196790342908 1
0.954092694018218 1
0.963421485670067 1
1.03471278391818 1
1.01138579241455 1
1.00711178925614 1
0.939629412620728 1
1.00333754943787 1
0.988231281616543 1
1.02503431737732 1
0.993434701829066 1
0.992624157292747 1
1.03286648887246 1
1.02667993768976 1
1.01733681797891 1
1.08135671788105 1
1.04091312020879 1
0.958064023946361 1
0.96148135462736 1
1.00907389957621 1
0.993343748336015 1
0.97200448458117 1
1.02734443607464 1
1.0339095526256 1
1.05993099625257 1
1.03460828603983 1
0.97537394030904 1
0.974028899489979 1
1.05695657257698 1
1.00624161497059 1
1.01410315429514 1
0.99637902644161 1
1.01465181572006 1
0.972405951245684 1
1.05570347211568 1
0.976576369079794 1
1.01265810810203 1
0.982578487039495 1
1.01631443227549 1
1.02886070952326 1
1.03177587450144 1
0.966348504352043 1
0.963209942055841 1
1.03289708472858 1
1.0301166029229 1
1.00662864358575 1
1.04208459854335 1
0.993707918638266 1
1.05601278280443 1
0.973512910118705 1
0.995099152072158 1
1.00221627235233 1
0.994023055141046 1
0.956998051109554 1
1.02302532922136 1
1.06533310968898 1
0.938010209069253 1
1.0185829378022 1
1.06218755674116 1
1.01762387166265 1
1.00066736688697 1
1.01295938967048 1
1.00592953261404 1
1.04450980427756 1
1.05300093691446 1
1.02086485323569 1
1.02560251898509 1
1.01455450603558 1
1.00541321302006 1
0.936713227543441 1
0.987124813134005 1
0.950549964233316 1
1.03163634347201 1
0.951073121443335 1
0.989182457011718 1
0.990763393752119 1
1.03204970256615 1
0.96470001905075 1
1.02410140563999 1
1.03270875597741 1
0.994598162403093 1
1.02275212738888 1
0.9523942243147 1
0.953514173629761 1
0.952057527076392 1
1.01402870316658 1
0.984496709498942 1
1.02552217057846 1
1.08232707424124 1
0.986265650861055 1
1.05940443923017 1
1.00786143556656 1
1.02491801681051 1
0.982738739436998 1
1.02020939120813 1
1.02367628473617 1
0.987081993836311 1
1.03903995515013 1
0.957290892306802 1
1.01967997396212 1
1.0218683620325 1
0.981907100484412 1
1.04166635312415 1
0.958346193678974 1
1.02012556957327 1
1.00443333144159 1
0.941507009641896 1
0.98711707829901 1
1.02140176970951 1
0.959898213150216 1
1.0535079952692 1
0.96835361793929 1
1.0778419293801 1
0.947620012053554 1
1.03121527539679 1
0.997730455056624 1
1.07868657816111 1
0.978102006112836 1
1.02815666855315 1
1.03171392158841 1
1.0501401405429 1
1.06992281040204 1
1.01830157218996 1
0.99222492784673 1
1.039426875116 1
0.970110245858412 1
1.04617819585611 1
1.00260971781373 1
0.937877995438995 1
1.00038461601938 1
1.01574958327047 1
0.935062467881377 1
1.02417953222474 1
0.987651548584054 1
0.968535243013531 1
1.0379562348027 1
1.01970805306103 1
0.985046179224649 1
1.01399888079389 1
1.02898591728915 1
1.08697502925882 0
0.996620373460345 1
1.00653887026294 1
0.963143495377533 1
0.996470409207434 1
1.006553290326 1
0.991438367549888 1
0.955605157822516 1
1.01589604550929 1
1.02017902781826 1
1.0056557512078 1
1.00070414905189 1
0.985882810733742 1
0.971437979068888 1
0.961520145320921 1
1.03679752486783 1
1.04619075627578 1
1.04854414085647 1
1.01972057283183 1
1.07396600167049 0
0.972358434131803 1
0.945686435621486 1
1.01421015028044 1
1.08765936764211 0
0.910724573229921 1
1.02073781285831 1
0.986581293781581 1
0.93952442906247 1
0.947225126837067 1
0.995102608862883 1
0.993263539854131 1
1.05862750963445 1
0.974756245106399 1
1.02000697862644 1
1.02496245329476 1
1.02958620480107 1
1.01442755892396 1
0.957832478657016 1
0.97636977673605 1
0.957793235652496 1
0.993527014455996 1
1.03463171593398 1
1.00799039043367 1
1.00579176010884 1
1.01699689238187 1
0.963201787249706 1
1.02450794478084 1
1.03442098422513 1
1.00673696141141 1
0.979934842527813 1
1.01932466978112 1
0.962467951156413 1
1.02049690004127 1
1.02898970391625 1
1.00662479229273 1
0.968917765377532 1
0.932462832864319 1
0.922055121713 1
0.995394936305464 1
1.0160593786843 1
0.967022243151575 1
0.992050601608563 1
1.00765287996948 1
1.0013671738675 1
0.985661372662122 1
1.01121936159474 1
1.00893991902815 1
1.00621675483696 1
1.00264914176807 1
1.04806033541998 1
1.01461602502152 1
0.984360821632401 1
1.0219303183419 1
0.984419805238386 1
0.989619360028699 1
0.98508224918125 1
1.02251051187941 1
1.01777684434638 1
0.995053262086074 1
1.05994490273432 1
1.03362642891351 1
1.05857187710937 1
0.97925214362782 1
0.948799801113633 1
1.01148866049187 1
0.999121718450011 1
0.965701687837712 1
1.03373029019966 1
1.03414507180517 1
0.952357763542573 1
0.996845648653597 1
1.06683163690624 1
1.03922870887473 1
1.05645673060805 1
0.91159231621291 0
0.949130012430359 1
0.954866953946064 1
0.989712851002396 1
0.985715481953829 1
1.0393227078271 1
0.95434835635029 1
0.994532495322232 1
0.956053899620138 1
0.982614484575146 1
0.928363112558517 1
1.02541562686078 1
0.95100955856633 1
1.01229413397808 1
1.00261162007792 1
1.04163950315765 1
0.983672650168609 1
1.09544144135622 0
1.02393224127939 1
1.00459495809285 1
1.02648024466087 1
1.03983474552772 1
0.949236301036421 1
0.971687820289763 1
1.00940656049015 1
0.990851335838296 1
1.02221761794112 1
1.01377793688761 1
0.976863393050168 1
0.947576958231504 1
1.03069186505884 1
1.05997750360761 1
0.962989769684539 1
0.9812120179755 1
1.01503346628776 1
1.01280817066069 1
1.00736738203672 1
1.03267874124672 1
1.00275131523878 1
0.986938434923806 1
0.938214862976111 1
0.994254885224931 1
1.05210950230417 1
0.94896474035131 1
1.02986944186969 1
0.933112016856272 1
0.968094468214448 1
1.00828842804644 1
1.04094858765175 1
1.07182693842462 1
1.00375192709004 1
0.975608802537853 1
1.03678885453513 1
0.978399695506124 1
0.985909086963356 1
1.05903824381536 1
0.979327774761486 1
0.937373830242341 0
0.956037177355154 1
0.992665092477165 1
1.03274897836431 1
1.04344868109176 1
0.993721209608889 1
0.946310048180941 1
1.01188524730069 1
1.04305899414362 1
0.968467596600948 1
1.03544192688481 1
0.892738602623298 0
1.02623170967909 1
0.926358974685284 0
0.951694496297538 1
1.00863586595475 1
0.971780777122804 1
1.00434128202198 1
1.01914488154856 1
1.01481070778854 1
0.926028251938468 0
1.0415506662932 1
1.0292671251948 1
0.961250559392 1
0.964956478352892 1
1.01751177072164 1
1.06602418113392 1
1.0417208637226 1
1.01350520314827 1
1.0435352520612 1
0.950769052551712 1
0.946797665415894 1
0.966539141756719 1
0.992018999119452 1
1.01517183518697 1
0.946342397460059 1
0.963952292384139 1
0.941589331894705 1
1.05686135368263 1
1.0180063637362 1
0.986627884689033 1
0.967930601058112 1
1.05187395351157 1
1.01929083503321 1
1.00727915455884 1
0.907236727853288 0
0.993478859769332 1
0.981128310138073 1
0.993538427732659 1
0.955357629155652 1
1.01535971074194 1
0.999678195279059 1
0.968507009151961 1
0.968469557472285 1
0.999125521791674 1
0.992712679921053 1
1.05263166860492 1
0.980817481800185 1
1.03300930732356 1
0.953056266093031 1
1.0049734171398 1
1.01923399328205 1
0.996033744559518 1
0.995231705860992 1
0.97959185664929 1
0.993657975653255 1
1.03208180405389 1
1.096329781477 0
1.02776670072246 1
0.97424361116818 1
1.01763468513333 1
0.991620836789693 1
0.987931754691992 1
0.977287493807725 1
0.972447046236619 1
1.04038482845373 1
0.985034889865896 1
0.966404412505764 1
1.04792604250292 1
1.01363933124172 1
1.00041406343161 1
0.994324028294459 1
1.07137975669224 1
0.937293325679419 1
0.997695731597 1
0.94130281732669 1
1.10045948962522 0
1.03305054605721 1
1.00529398247814 1
0.990936854105842 1
0.97429804827246 1
1.00567408111413 1
0.996703497701587 1
1.01368158540044 1
0.961854181360318 1
0.986841867828468 1
1.06040283503361 1
0.978902026118747 1
1.05501169566557 1
1.00796202672645 1
1.00936102392634 1
0.962884847811445 1
1.00183137748445 1
1.01979488076059 1
0.987728763049709 1
0.995542956386515 1
1.02314243208758 1
1.08684882508355 1
1.03808350643676 1
1.0050192197502 1
1.03338513641769 1
0.982528112040236 1
0.935314010744716 1
1.01529283000613 1
1.05583915430091 1
1.00096326268125 1
1.02851449350655 1
1.00988433162366 1
0.952231796194135 1
1.00906862201163 1
0.979035316068704 1
1.03182722288054 1
0.908621087167774 0
0.967538195201773 1
1.0408721679491 1
0.968638356371152 1
1.01020936623725 1
1.04884952528827 1
0.973496329093223 1
1.04545840187119 1
0.96877798729561 1
1.01889776610904 1
1.10898095236782 0
0.960336289987128 1
1.03734799287818 1
0.985389939225351 1
1.05554813653323 1
1.06400102375358 1
1.00620004517702 1
0.979147553549151 1
1.01978065201493 1
1.04116624351465 1
0.974768505599698 1
0.936532523134571 1
0.988729842240892 1
0.996470177932486 1
1.03627260047561 1
1.02099383999778 1
1.08282031929473 0
1.0387794309965 1
1.02598918556644 1
0.990735601634689 1
1.06804839710902 1
0.946483896212327 1
0.984518942905939 1
1.0419277915084 1
1.0322207145282 1
1.02023368297163 1
1.05702011181082 1
1.05197021988286 1
1.00390436429504 1
0.998922789260585 1
1.02526424645283 1
1.05095101766053 1
0.943053592036178 1
0.936716302679187 0
1.02348809073327 1
0.987234360736647 1
0.989004376706284 1
0.996400927955156 1
0.99813340925052 1
1.01736667037997 1
1.04779465438383 1
1.00330230068839 1
1.00691073197348 1
1.07595460424616 1
0.974374694756664 1
0.999039702482496 1
0.958341334333384 1
0.955555012421049 1
0.953372224158026 1
0.96761127934258 1
0.986951454808849 1
1.02004385416115 1
1.02727715149276 1
0.974356054085616 1
0.999071705715143 1
1.0011524979993 1
0.983047094256322 1
0.953560554020945 1
1.00512657370001 1
0.948524471778849 1
1.01103325746935 1
0.978305805825123 1
1.02039298883494 1
1.04650311243151 1
1.07583431182839 1
1.01616163061701 1
0.954317051302216 1
0.968568550920186 1
0.986151339758845 1
1.09377733169876 0
0.982069645115025 1
1.01605518101058 1
0.999352673850383 1
0.930555545562075 1
0.989846986059403 1
1.05077217987745 1
1.02289778496167 1
0.979330824395002 1
1.02208162462093 1
1.05815153090402 1
1.02631163876069 1
1.00665650917839 1
1.02706875510049 1
0.946138214893286 1
0.985025953331783 1
0.990390516250377 1
0.921677462702584 1
0.90121368250805 0
0.973283538586838 1
0.939469764162393 1
1.06546274548389 1
1.03135346856588 1
0.962163986745426 1
0.974749799650127 1
1.02265684389625 1
0.995963897121603 1
0.99338633550649 1
1.02259608348892 1
1.02301292544104 1
1.05804618830839 1
0.983168727874389 1
0.9237785281231 1
0.950697489425212 1
0.938639560224979 1
1.00117194638719 1
0.956371280151916 1
0.972222681064731 1
1.01184552991732 1
0.944390767286187 1
1.08023103846377 0
0.996664558525636 1
0.975520803209659 1
1.01007277748235 1
0.999413810691641 1
1.0288719200406 1
0.99553977389781 1
0.995499558586223 1
0.892257213299809 0
1.00499655293664 1
1.04935610066031 1
1.05909393756645 1
1.02923527402915 1
1.00490254906491 1
1.08083099979241 1
0.985369302294547 1
0.968119380373111 1
0.945071753436713 1
1.01683682780419 1
1.04443781557069 1
1.01638649819037 1
1.02486877814582 1
1.01209362213478 1
0.986243221444316 1
1.09257217617356 0
0.987876768946527 1
0.997657712511188 1
0.997342424207838 1
1.04092736345593 1
0.949478975808543 1
1.00971941157769 1
0.976015536557209 1
0.984984547480715 1
0.993034726863083 1
0.997198692973735 1
1.00141874435309 1
1.03843480955314 1
0.989382104723379 1
1.03468805810587 1
0.986035471223469 1
0.984894507646979 1
0.977980741085522 1
1.00524304623067 1
0.959370469722978 1
0.947778880192037 1
1.02614782725182 1
1.05140899566414 1
1.03666594176491 1
1.02753625063351 1
0.986854757189802 1
1.10553372250799 0
0.983648524697698 1
1.00053647785726 1
1.00323675022712 1
0.989696799925134 1
0.993564242790031 1
1.00026385431757 1
0.982053197033795 1
1.00385348208427 1
1.05664312655988 1
0.995886448523511 1
1.01705610328204 1
0.970084706001737 1
1.00292571811536 1
0.979647718546589 1
1.03144417564987 1
1.00137235535819 1
1.04551360531502 1
0.965759147539479 1
1.08244460004282 0
0.983941798349853 1
0.961672289734237 1
1.03463678423907 1
0.977981904683544 1
0.978636719994471 1
1.06289537584777 1
0.932323657288643 1
1.00259970150379 1
0.974861746209957 1
1.04027313491818 1
1.03807466185456 1
1.02556239297138 1
1.04672907274635 1
1.02121425498124 1
1.01632075750599 1
1.08323082967291 0
0.965772945460243 1
1.03776322373585 1
0.971017627974185 1
0.989785810806849 1
1.00858550990579 1
0.989981694528293 1
0.963078468524016 1
1.02936354722911 1
0.95314849615139 1
1.03037152950048 1
1.03573992447447 1
0.956839192212631 1
0.949786209811961 1
1.0016222802198 1
1.06591341797714 1
1.01664615735127 1
1.01580573382379 1
1.04839239340014 1
0.964581174481729 1
0.992092184552226 1
1.03485490270967 1
1.01965656117407 1
0.968328299745308 1
0.970698532429656 1
0.996562045922789 1
0.936523941076535 1
1.00084077471456 1
0.978688384913611 1
1.06984368885642 1
1.09107504622769 1
0.886051038475343 0
1.045623582227 1
1.02551019902646 1
0.970257788442869 1
1.02106016737754 1
1.11651632676901 0
0.942175996881547 1
0.982835880907991 1
1.01588580666938 1
0.924549643769365 1
0.987859712111114 1
0.886052418186732 0
1.05339750923201 1
0.977786472226773 1
0.963946981790557 1
1.0346475318358 1
1.01609654528843 1
0.970035025182068 1
0.998893636986811 1
1.00092360771475 1
1.04613076047546 1
1.03653364677032 1
1.02493340616981 1
1.00148381273144 1
0.972953908113083 1
0.952551232940091 1
0.977646400128144 1
0.986340295104354 1
0.96717215849562 1
0.988121310600595 1
1.00312526712289 1
0.968364311735583 1
1.05200663531203 1
1.01217771349827 1
0.96962574375023 1
0.956039817218315 1
1.00139726637169 1
1.02518807150806 1
1.0061563481142 1
1.02026563752514 1
0.999175569730602 1
1.04493614809268 1
1.04123259044662 1
1.00452129790529 1
1.01860630071997 1
0.975033358391396 1
0.995403079970528 1
1.00899356150858 1
0.919034991811829 1
0.952980852354402 1
0.973654099802491 1
1.01486446849627 1
0.982695736337826 1
1.01248007510178 1
1.03011664381031 1
0.992966685729802 1
1.0078144092715 1
1.00881759337262 1
0.965770866714878 1
0.917533675657459 0
1.02490752006735 1
1.08116994736228 1
0.970296911074673 1
1.00912421652855 1
0.97856084145473 1
0.95534967798235 1
0.988757470437689 1
0.937174020645479 1
0.942035858182362 1
1.01029174916806 1
0.984845031614241 1
1.0544172976597 1
0.917612888241405 1
0.984199002300687 1
1.04547556899465 1
0.999590925481095 1
1.00890695321108 1
0.987800196862856 1
0.980402647243569 1
1.04226237892398 1
0.95514253035749 1
1.01469293962213 1
1.03320385185601 1
0.961369420761893 1
0.991901683739325 1
1.00562487581502 1
0.998930793950296 1
1.02263705436235 1
0.989568131891369 1
0.968232957074352 1
1.03167516883409 1
0.990008724376454 1
0.954838113807716 1
1.03548829959467 1
0.94928033293583 1
0.983928547884974 1
1.0373008948169 1
0.959561095464115 1
1.00540647886774 1
1.04783509814581 1
1.01954658543998 1
1.03639060479096 1
0.955081288429117 1
1.00850403917032 1
0.978594557277442 1
0.991386331926319 1
1.00448850726189 1
1.03188578252804 1
1.03408039976429 1
1.00052093744028 1
0.932948773623475 1
1.01435742756855 1
0.957091545468876 1
1.0288438767594 1
0.987038367683546 1
0.946400435600727 1
1.0270668211243 1
0.983792025571079 1
1.03966119372845 1
0.975608665598962 1
1.00082095052562 1
0.993704673571179 1
1.02641702133948 1
0.946922779409211 1
1.05908819554298 1
0.956348982992869 1
1.04139767371933 1
1.0394809323091 1
1.00114432495656 1
0.979753987284916 1
0.988999289593339 1
1.02258435950841 1
1.01190443915711 1
0.973620923440739 1
0.965219715787478 1
0.9843701369847 1
0.998608318117792 1
1.00131939151385 1
0.975515934301852 1
0.992544391919305 1
1.03345909441496 1
1.03485945900037 1
1.02620500594593 1
1.02453774954718 1
0.976315385830486 1
0.953969721588677 1
0.958112853788527 1
1.00888475602722 1
1.00677625039082 1
0.959555140595016 1
0.993342963217377 1
0.98524699894012 1
0.999967317008155 1
0.988629682082293 1
0.976128646435161 1
0.973896718795422 1
0.975106078258073 1
1.01022888987368 1
1.01270157056979 1
0.989536438897292 1
1.03876700290273 1
0.992807162950306 1
0.980127760090491 1
1.03470798789397 1
0.962286925926631 1
0.974578064630856 1
0.990859631518684 1
0.952204356178881 1
0.975917684990713 1
1.05642827509323 1
1.03863038451178 1
1.01084915992416 1
0.977945196241466 1
0.978763652913872 1
0.973575152514806 1
0.975399494495852 1
1.01535328539898 1
1.02286807318974 1
0.996377726887504 1
0.971116341867607 1
1.01199857927064 1
0.943469899860703 1
0.986768781871557 1
1.00213205864269 1
1.045096838108 1
1.00938812852143 1
1.04469042339386 1
0.969631789596981 1
1.01428621102637 1
1.0026510214184 1
0.998689841058705 1
0.933804122952667 0
0.97686045336207 1
0.965637542999934 1
0.992420159028559 1
1.00716668662903 1
0.992577081766183 1
0.936237427395263 1
1.08912883916905 0
0.982191889180494 1
1.00768274170485 1
1.05050093223656 1
0.97114425123769 1
0.913888076448973 1
0.99660861718282 1
0.945710569599785 1
1.00845343277372 1
1.00191145668847 1
0.990801139922697 1
1.07317415400741 1
0.996909714955105 1
1.01199891862129 1
0.968939588110538 1
1.03425015936625 1
0.969052477083803 1
1.01633873014408 1
1.06219171548781 1
0.971392400435306 1
0.981103600952342 1
0.960851206375341 1
0.91754490860016 1
0.922598351124255 1
1.04867439969419 1
0.93574915993062 1
1.01516394542449 1
1.02786132301014 1
1.03290283851739 1
0.977408477875234 1
1.02969971672506 1
0.993990571771511 1
1.05038529885792 1
0.972372752770791 1
1.0170115777452 1
0.965014164759568 1
1.00763431402662 1
0.989119917235848 1
1.00228849979711 1
0.946264832312963 1
0.979671148782282 1
0.996351085689266 1
0.932339058457043 1
0.9993368670544 1
1.04056222932557 1
1.00557518977912 1
0.967721306388216 1
1.07007278745192 1
1.02164999541684 1
1.01074162096728 1
0.985487966392629 1
0.989436272585689 1
0.96734447581338 1
1.0261444735034 1
1.0072192885416 1
1.05298123364581 1
0.966837936387 1
0.948116443305905 1
1.02541427183909 1
0.955687092982334 1
1.08923868777863 1
0.969895887801491 1
1.00024060917458 1
0.983230619312591 1
0.975634205023804 1
1.03237195066224 1
1.00476806511077 1
0.896104654511379 0
0.99146157669976 1
0.983232882683396 1
1.00273150155298 1
0.975577343802082 1
0.956886988303377 1
0.987620920119114 1
0.959606110261308 1
1.06498421243759 1
1.01357536292888 1
1.03843336000996 1
0.975589415715241 1
0.969210931757056 1
0.962448880187982 1
1.00027162770905 1
0.980598241747964 1
1.02669214129992 1
0.944560060883239 1
1.00431300398673 1
1.00749158431742 1
0.997087944015641 1
0.919737632178004 0
0.975672023520905 1
0.953889989362373 1
0.963794974740382 1
0.989948023125445 1
1.01132218151321 1
0.994902107627119 1
1.00236864072975 1
1.016309691641 1
0.990668872773868 1
0.937934059866493 1
1.05620382808062 1
1.00314170462499 1
0.937711785754716 1
0.985520969978484 1
1.00300793433035 1
0.961834159117859 1
1.0106215831139 1
1.02457387554019 1
1.05825929733572 1
0.980381848778084 1
1.01326966668664 1
0.99050782694689 1
1.01513277779194 1
1.00840599707737 1
1.01776838308538 1
1.00861360634385 1
1.0122152373862 1
0.989181898840027 1
0.976760818597854 1
0.957602034593602 1
1.02233198255032 1
1.05849865545191 1
0.997487160297322 1
1.01249116748064 1
0.995651864841689 1
0.963357598545735 1
0.949095352096729 1
1.05897248466476 1
1.00848358138392 1
0.994357055853254 1
1.01397337615708 1
1.01597233894926 1
0.962879879333681 1
1.09071447761298 1
0.969947775468416 1
1.01091715783988 1
0.957128846563921 1
0.98192888895465 1
1.00399002979796 1
0.99644897816294 1
0.971493850950944 1
1.09200777650865 0
1.05885214138484 1
0.977772617798775 1
1.05578024634383 1
0.994555351716822 1
0.97665022828276 1
1.05383494212128 1
1.03013614998203 1
0.979211515086044 1
0.918594817587938 1
0.977451480001622 1
1.00938252905041 1
0.995656774564303 1
1.01449319276275 1
1.00999748231241 1
1.00564703580487 1
1.03281060973612 1
1.04534939326101 1
0.930895020018945 0
0.972040714882108 1
1.01294050529764 1
1.00351166071459 1
0.990973308026136 1
0.951147572426743 1
1.05447056347405 1
0.989558034226892 1
0.981282041404917 1
0.985470612422402 1
0.994319721182225 1
0.965234770392557 1
1.01742236783183 1
1.08972450586704 0
1.0004866491537 1
0.978129619342598 1
1.03666363375693 1
0.974438023119849 1
0.985120018419158 1
1.01531155445625 1
0.962824605990904 1
0.986887603251882 1
0.921200741860739 1
0.934172540445382 1
1.02466266416814 1
1.00049627079974 1
1.01075019194084 1
0.94795866952506 1
0.983522483523516 1
1.02408465989435 1
1.04922382753223 1
1.01214804179751 1
0.998516582658829 1
0.96223256667229 1
0.996364850430785 1
1.01147702841654 1
1.04130561143518 1
1.02920627912112 1
1.07635968118462 0
1.04970104177394 1
0.997885436115986 1
1.03591367449372 1
1.04467201643991 1
1.05262454854429 1
1.04097996715046 1
1.00822005440268 1
1.01619424488177 1
0.966903203651019 1
0.961262787773154 1
1.02341694207912 1
1.03151258940297 1
0.987732175198008 1
1.03718422622156 1
1.03170607221226 1
0.974114288355176 1
1.01201586538099 1
0.977271733588207 1
1.01575365881794 1
0.898488838534172 0
1.0141631588191 1
1.04314528344436 1
0.971325841232427 1
0.965338573953302 1
1.0098467589945 1
1.05078665249971 1
1.05160728546545 1
0.998502602224215 1
1.01462122888754 1
1.00500724293726 1
1.02237832247504 1
1.02816546748712 1
0.998036360250061 1
1.00986882921852 1
1.04430683733133 1
0.965408898775122 1
1.08700502088451 0
1.03836846343455 1
0.992365077910033 1
1.02536987815595 1
0.953730864326059 1
0.969277747512061 1
0.956216806578881 1
1.00755724842197 1
0.99506614658884 1
1.03579439415486 1
1.03049310039356 1
0.919975148368327 1
0.952513692468409 1
0.986047350300552 1
1.0449035805831 1
0.996452237028427 1
0.955504375586889 1
1.07278907379777 1
0.9143437716868 0
0.987085511504319 1
0.94125653914194 1
1.0251325545856 1
1.00210683094486 1
0.988613956291287 1
0.990188514190674 1
0.966736044328561 1
0.940297724581391 1
1.01508441489855 1
0.963975567488379 1
1.05597852201843 1
1.01346120253704 1
0.916678057417553 1
0.991576144720008 1
0.997800101302814 1
1.00850424123206 1
1.0152499477078 1
1.02793008174173 1
1.05633744152641 1
1.01831895131874 1
0.97884469571193 1
1.0664621593033 0
0.983239110316297 1
0.996161903046153 1
1.02998916139249 1
0.993312010522135 1
0.970566009129421 1
1.00638363513293 1
0.899358495585264 0
1.04773776571305 1
1.03865819903335 1
1.00643579190708 1
1.01268598830958 1
1.00154968176447 1
0.994713465350858 1
0.987020803185284 1
0.987306115076997 1
1.0257541788922 1
0.978268086636172 1
1.02611713240723 1
0.994060445284195 1
1.02264853341661 1
0.974166205870495 1
0.952347782009661 1
1.05370115617836 1
0.935903348147395 1
0.959769340152609 1
1.02444772286674 1
1.00371444017084 1
1.04121709876707 1
1.00640099299287 1
0.984568875731156 1
1.04998470107265 1
1.02372187873178 1
0.97593582342185 1
0.940597560147057 1
0.952027641995782 1
0.953116490793782 1
0.987245334652742 1
1.08696073026079 0
1.01106017690924 1
0.923003170789668 1
1.01346741335668 1
1.01056109430185 1
0.907187599824248 1
1.07005011018284 1
0.988064645342751 1
0.953333356245102 1
1.03449453385462 1
0.972218448004187 1
1.00835564708234 1
0.974673508888202 1
0.959657186359843 1
1.08645665168635 0
0.973659460157217 1
1.03482132704372 1
1.0077333143196 1
0.970666496819739 1
1.02749319204411 1
1.00120292271989 1
1.02029023882543 1
1.00610097658103 1
1.10323491710165 0
1.01194343722403 1
0.9235503859274 1
0.95456934555998 1
0.991610836931603 1
1.03037362819699 1
0.999680393442249 1
1.06475013268593 1
0.952912861423067 1
0.988927181719458 1
0.95818279758869 1
1.06823390949953 1
0.984743987527524 1
1.00974016150382 1
0.941259296978178 1
0.987264644363949 1
1.01242468417725 1
0.933125259404318 0
1.04939640195322 1
0.933249091829025 1
0.98844060492916 1
0.971278834587244 1
0.997627488995546 1
1.00412611039286 1
0.973697555857005 1
0.95410656022593 1
0.978080789030786 1
1.03090381534522 1
1.03103620570834 1
1.02694963204049 1
0.950426086115869 1
1.00340579742924 1
0.963428341981098 1
1.04260165295607 1
0.992759524689549 1
1.03419086998082 1
1.00106299664601 1
1.01541215356511 1
1.02043013474812 1
1.10213917400159 0
0.9687227976189 1
1.03681087348562 1
1.01243917732872 1
1.02236252445736 1
0.9426046719125 1
1.0262197654222 1
1.05771362627906 1
0.973000872258306 1
1.01426290406798 1
0.979126093362777 1
1.00237323308255 1
1.08389135057705 0
0.985119084624594 1
0.948025476212558 1
0.987032657622372 1
0.970372507102966 1
1.00366761949076 1
1.01807402348293 1
1.07690273535296 0
0.985979385504254 1
0.964995027057207 1
1.04836135620677 1
0.971775575205479 1
0.948817165086519 1
0.999583572577044 1
1.00121896003093 1
1.02760800847041 1
0.971939073638249 1
0.993374882487882 1
0.966477607723896 1
1.04965146420528 1
1.03187194779337 1
1.02774951571176 1
1.0227853105007 1
0.996444836771149 1
1.04842959688918 1
0.923575671895288 1
0.940733023037472 1
0.994734601132506 1
0.946351647226848 1
1.07028312806082 1
1.02644327547353 1
1.0164952170069 1
0.99636711806947 1
0.961971974594528 1
0.943795805836852 1
0.993198531717472 1
1.09253541227848 0
0.937945511705446 1
1.06308835228432 1
1.04468028735199 1
0.928685424100228 0
0.979773727275227 1
1.018183493117 1
0.918258488031493 1
1.07119956663051 1
0.973909362599525 1
0.935438399667008 1
0.985958647591569 1
1.01479691629948 1
1.01271181993413 1
1.07122418418565 1
1.03154721560315 1
1.03158237115323 1
1.00743590094159 1
0.973851993116861 1
0.960180375346054 1
0.980782220283115 1
0.98468847923873 1
0.972659720203335 1
1.00952259648823 1
1.02258912361613 1
0.951781533613567 1
0.969486770054292 1
1.00652840679474 1
0.98445383695526 1
0.953647139653941 1
1.03595670976825 1
1.11615001793237 0
0.96359269136095 1
1.02041403782364 1
1.01757900587686 1
0.948485824508808 1
1.05758900686137 1
0.966791009074427 1
1.03288431740692 1
1.0157215043079 1
1.07476330093398 1
0.993807770784973 1
1.02137049369456 1
1.03200651974643 1
1.01660558189379 1
0.996325748912462 1
1.04087175612195 1
0.991354785552967 1
0.926101416479441 1
1.01163962712455 1
1.01630343527384 1
1.05741783660189 1
0.978430049375407 1
0.897834864500731 0
0.982791233273702 1
0.985742873123198 1
1.03165331810212 1
0.954342784683429 1
0.988991990248492 1
0.969477913903011 1
0.994816581986021 1
1.03117893739789 1
1.0015249469739 1
0.972761976357076 1
1.01273904721365 1
1.06073369236858 1
0.985514965967843 1
0.929954721307949 1
1.02980311564199 1
1.05356366084989 1
1.0703886557544 1
1.01108962296938 1
0.99809191847258 1
0.96386584026376 1
1.01362862383582 1
1.00405205194828 1
0.975355028345192 1
0.949987588863297 1
0.955755176952151 1
1.01779472593257 1
0.940594534016579 1
1.0210450895357 1
0.951790982133204 1
