# Supplementary material for: Bias caused by sampling error in meta-analysis with small sample sizes
Source: PLoS One. 2018 Sep 13;13(9):e0204056. doi: 10.1371/journal.pone.0204056 (PMC6136825; doi:10.1371/journal.pone.0204056)
Supplement: S3 File — (ZIP) [file pone.0204056.s003.zip › results N = 20 delta = 1 tau = 0.5 sz = 10-20.txt]

"dl.delta" "dl.cp"
0.751035273077249 1
0.434202551185493 0
0.979867377479422 1
0.80896835509843 1
1.23057014117374 1
1.72299077708749 0
1.18176173554298 1
0.70399939116467 1
0.468938152114664 1
1.43614595828928 1
0.84998524754609 1
0.508150424456236 1
0.329374458431174 1
1.23938345886764 1
1.88522592809482 0
1.03912773207774 1
0.79714314602204 1
0.796062885127961 1
1.10368454130858 1
1.33685350136368 1
1.14870644087818 1
0.991030133463525 1
1.29337892135185 1
0.659982825763308 1
0.827322027366691 1
1.01436604419439 1
0.888435342904347 1
0.877473748571012 1
0.865746637457191 1
0.860058309819835 1
1.06532361527982 1
2.03619684039436 0
0.917939259465194 1
0.710898837157122 1
1.34878904806175 1
1.11463476224064 1
1.50169028950996 1
1.53465651767815 1
1.29972446870115 1
1.39703543943601 1
1.12938187365269 1
0.515072644383684 1
0.904766483186456 1
1.19820713414347 1
1.29669740717586 1
0.94714231879849 1
1.58817240104714 0
0.932190809762601 1
1.04331355043439 1
0.973092451086131 1
1.17831233161946 1
0.709865012841706 1
1.20032550935206 1
1.05730316643104 1
0.718503245320431 1
1.56335071678526 0
1.35144152003228 1
1.10431266409021 1
0.404750269525514 0
0.251839650352517 0
1.4812827711038 1
1.65451053003904 1
1.18041177218465 1
0.923737815235932 1
0.793885670043543 1
0.955745321529403 1
1.53363499416208 1
1.46305094163423 1
0.606461226362512 1
0.772056749531633 1
0.477412581519176 1
0.801702590700964 1
0.832183757999689 1
0.968210729905868 1
0.751537804984972 1
0.0604905847664495 0
0.91020888955376 1
1.21314282887713 1
1.21980044298221 1
0.552596895918557 1
0.963888193821046 1
1.12023337443748 1
1.71314760710029 0
1.09762770600725 1
0.941112483584127 1
1.48641684809043 1
1.0372319235697 1
0.73384412483152 1
1.18495309869176 1
0.910236964690211 1
1.25718769414821 1
0.821226312083395 1
1.29864042308531 1
1.3546750488967 1
1.18268983473578 1
1.07000011784674 1
0.795572670695018 1
1.13628584858456 1
1.1644445364273 1
0.277099086549683 0
1.64391767997372 0
0.920876845762173 1
0.353034074116668 1
1.29551256462045 1
1.18749350364779 1
0.941583042321033 1
0.922153388224673 1
0.902700771990842 1
1.00157508625573 1
0.749906660934261 1
0.818238726954099 1
0.473860948742393 1
0.940145039441456 1
0.448347732894981 1
0.968443085038485 1
1.49141119976866 1
0.925452956211739 1
1.00922201893894 1
0.504851055330455 1
0.67611329875341 1
1.12702636647966 1
0.901319825816159 1
0.992918976033625 1
0.661458587003079 1
0.887219224858972 1
0.642258364569326 1
0.986244371639785 1
0.936031540970071 1
0.944279588950506 1
1.17827536336974 1
1.42474582991119 1
1.05323641946827 1
1.15857062441954 1
1.17858385164916 1
1.033213408079 1
0.819244765477235 1
1.19002737057662 1
1.41410928367947 0
1.20178832527658 1
0.866832930879759 1
0.743055569680305 1
0.850135971902194 1
1.53376805021736 1
1.22516912868682 1
0.959880428839409 1
0.693001752216543 1
1.00855894489439 1
0.604658012572476 1
0.603657658873798 1
0.919303489388841 1
0.903633623086897 1
0.446522539925831 0
0.894480147416347 1
0.960231054189721 1
0.837675676000272 1
1.13836732355593 1
1.31203750987648 1
0.745676006102047 1
0.895937610514646 1
0.579874305431377 0
1.3612329713494 1
1.12016152830507 1
0.608841789926651 1
0.855170165585758 1
1.02671850491552 1
0.74756671389728 1
1.50701977009459 0
1.14556871212122 1
1.25107382293281 1
1.91549203717067 1
0.956612383804853 1
0.589631762812851 1
1.56244053813589 1
1.78910722024814 0
0.950998788982687 1
1.03417816958924 1
1.03132733688545 1
0.882968272953914 1
0.854886625048753 1
0.742362341422058 1
0.599542020126513 1
0.945870148375921 1
1.5436327315194 0
0.640803287111366 1
0.566418168786627 1
1.00517910206259 1
0.80750457999823 1
1.46057044058489 1
1.14569563184048 1
1.1612746637782 1
1.52337836676361 0
0.716865202812959 1
0.895814821710651 1
1.17209892389977 1
1.33185296638669 1
1.16361710420046 1
0.973938292782256 1
0.642940794885073 1
0.989782152960483 1
1.58139544354553 0
1.78223049716567 0
0.596566719637403 1
0.958105640855587 1
0.992019550718381 1
0.711557378203243 1
0.64335605817269 1
0.599218330100352 1
1.09375092523232 1
0.737401683668266 1
0.897534492858173 1
1.42462227934824 1
1.43148891171977 1
1.19990943623533 1
1.31654836643388 1
0.876698082925734 1
0.963688655616744 1
0.873887652892442 1
0.61504488636107 1
0.473769055715528 0
1.00517720923231 1
1.14214987454037 1
1.21249022131415 1
0.94923859458338 1
1.35229714819781 1
1.59008281467062 1
0.625958969813495 1
1.05965927255524 1
1.55352064911565 0
1.292360831767 1
1.37286492329767 1
0.926282055912803 1
0.96964402730774 1
1.18959021288931 1
0.968938316944956 1
1.39587979199643 1
0.764418551346017 1
1.57542356358194 0
1.59596456107794 1
1.08520040281845 1
1.07868079324478 1
1.29617258906096 1
0.971813428323356 1
0.638865611702828 1
0.579903931429024 1
0.809601047990327 1
0.813262893594374 1
1.06210316607971 1
1.14037526376236 1
1.452572141984 1
0.701298053825874 1
0.979879378015699 1
0.391348127457182 1
0.698651151551538 1
1.42250261354391 1
1.73263857107975 1
1.49944516094082 1
0.91750027075627 1
1.08514218671714 1
1.41309921230102 1
0.579107654369329 1
0.864164092131922 1
1.3515405347874 1
1.32428810456777 1
0.743824774132413 1
1.18344495425576 1
0.859657782146821 1
0.85194501994755 1
0.643048003730184 1
0.54050439741818 1
1.42125105313377 1
0.970785580100794 1
1.12349354766907 1
1.53574099132004 0
1.27466564563017 1
1.13857945753675 1
1.1617242801846 1
0.81621304884883 1
1.06073547484854 1
0.975729376126268 1
1.33299194425012 1
0.742280647731995 1
0.976163455106517 1
1.37652366731431 1
1.18833839063298 1
1.39069870567735 1
0.839278819040791 1
1.42873966185086 0
1.8050543680023 0
0.932794681053291 1
1.09828298522548 1
0.695126666247662 1
1.15548578934605 1
1.65943210773233 1
1.30311231586631 1
1.17467224080375 1
1.14694987131879 1
0.69274108858813 1
0.291936165332943 1
1.18530388673115 1
0.93415143890186 1
1.01153830105408 1
0.721672023568902 1
0.830877683553855 1
0.836060483419711 1
1.3692415415386 1
1.65137496407222 0
1.11302674611724 1
1.40893096474083 1
0.751436899392092 1
1.13540414374686 1
0.81280313483798 1
1.18611733078286 1
0.888790339308846 1
1.017216970133 1
0.826411653036202 1
1.94689372567246 0
1.21652199726392 1
1.683202022233 0
1.24923282609857 1
0.866682620343493 1
1.32731788451091 1
1.28087166041976 1
1.39909911483556 1
1.40377234308847 1
0.607130706992313 1
1.4390360306577 1
0.529562765048298 1
1.45840329716192 1
1.16928736648675 1
1.01270570855923 1
1.13374536409616 1
0.604747084784387 1
1.2973264304882 1
1.03642491031066 1
1.27056719357622 1
1.20087513539717 1
0.669054224610053 1
0.753228619223772 1
0.825044279897076 1
1.3786490504569 1
1.02645801241988 1
1.00493333831507 1
1.05828512399474 1
1.33794030056388 1
0.881416706166902 1
0.888758025466192 1
1.70164471344964 0
0.698580410740092 1
0.945822472040991 1
1.02567083835772 1
1.21541279876534 1
0.506142794666298 1
0.377646434009358 0
1.06364373757233 1
1.18267354475097 1
0.516373753903682 1
0.667296669673281 1
0.973395929765153 1
0.533423166821906 1
1.04414242865402 1
0.894023624059478 1
0.841106346585197 1
1.2674788639884 1
1.18571922325132 1
1.35081484047105 1
0.908676816478606 1
1.36926713581633 1
0.944906066346023 1
0.868429664531958 1
0.922233577053556 1
1.35751437090182 1
0.674753827213686 1
1.24785805409501 1
1.39938702532191 1
1.11406102371013 1
1.76488886778694 0
0.690352472532721 1
0.86985003132836 1
1.33619717663288 1
0.531934563016631 0
0.574931161404174 1
1.12099160071274 1
1.3234411617551 1
0.732302756412758 1
0.908947238279123 1
0.93093128865585 1
1.27420199187957 1
1.03771324399956 1
0.389353621976837 1
0.400397795387733 0
1.29207980268744 1
1.05260719679692 1
1.2065428035512 1
1.48781805654224 1
0.898082929816677 1
1.35977204608985 1
1.39604271170795 1
0.983490397792025 1
1.07043055852194 1
1.25691574602187 1
0.949660180741733 1
1.38485125689748 1
0.827874292873149 1
0.262251881146639 0
0.389925154876447 1
0.692240441098583 1
0.41563664497575 1
1.45110927535591 1
1.79258094150124 0
1.88361725928913 0
1.21131787034561 1
0.99155596554861 1
0.649986892855178 1
1.24447967723137 1
1.28789112974327 1
0.991589731413082 1
1.20977861463596 1
1.1496951704882 1
0.909248907097673 1
0.756924342515862 1
0.685240682160426 1
0.981779426757627 1
1.00260536938069 1
1.41186865907716 1
0.47124541041533 1
0.916059535020918 1
1.08245079352911 1
0.792198902209447 1
0.59450055866896 1
1.65762737983231 0
0.833187447362516 1
0.953323990322052 1
0.85090060089999 1
1.39528973830265 1
1.29048349446922 1
1.389141042825 1
1.31683391757469 1
0.886804164687033 1
0.434857802185418 1
0.398941386306921 0
0.859380697868089 1
0.725760651237264 1
1.51726788248554 1
1.05659634767845 1
0.954797239003749 1
1.05942742252617 1
1.4098559210921 1
1.0599731250831 1
0.985464554190873 1
0.530515454672821 1
0.895402540282761 1
0.798499938799821 1
0.853877349911942 1
1.07638613531299 1
1.1601034668919 1
0.767463640832349 1
0.818724267132415 1
1.23757791920879 1
0.996089049634855 1
1.74869267957182 0
1.50242089660068 1
1.42318373242075 1
1.22334278717236 1
1.15582228078016 1
0.961556324194176 1
1.39034470515122 1
1.21826288137364 1
1.24421079588802 1
0.906018846562668 1
0.614223506306773 1
0.392307673635622 1
1.38808877943508 1
1.09002111995482 1
1.25861183292306 1
0.911985085074489 1
1.44075996290081 1
0.742705368106798 1
0.432682235024226 1
0.604327196132738 1
1.68198659022187 1
1.37147620937575 1
0.922819454806621 1
1.25480829255444 1
1.37534024650067 1
0.814352903182309 1
1.30508660429263 1
1.18022293061064 1
0.815497506849016 1
0.703727313217144 1
0.590033254091383 1
0.914165406690193 1
1.06688475151973 1
0.637493336710886 1
0.964149350653933 1
1.36516614899035 1
1.07351860249745 1
0.918728547010792 1
0.690296905534747 1
0.865621335758872 1
0.842491007872579 1
0.749203025711669 1
1.55576672392761 0
0.615787929905987 1
1.0841616228795 1
0.844073479410192 1
0.736132153552529 1
0.708693126218274 1
1.43931099314838 1
1.08352465167387 1
1.04126057509617 1
1.09243141214039 1
0.801150475070687 1
0.530062082266742 1
0.774559439299931 1
1.18695492558264 1
1.30329793818986 1
1.28224171775848 1
1.89719911495556 0
1.34741754672627 1
1.76833260373516 0
1.25418309962729 1
1.55456339111501 1
0.257663729384082 0
1.13363464706697 1
1.2131343572811 1
1.14678189372793 1
1.08049774863321 1
1.22947756109569 1
1.26693484465495 1
0.841531701644023 1
0.773489405951971 1
1.07566699086362 1
1.11992156255298 1
0.814040036982183 1
1.07765207655898 1
0.922499738531239 1
1.6886653809636 0
0.566954146403033 1
0.801901665789596 1
0.943754067824585 1
1.20708169835688 1
0.70830006210887 1
0.985047519358392 1
1.19552474038901 1
0.799757710458824 1
1.01114635039791 1
0.986715589706834 1
1.12888402606198 1
0.781802235263881 1
0.742503961628009 1
0.836334411643712 1
1.44994712470021 1
1.53192198831551 1
1.65426597140605 0
1.08967218984792 1
0.65023601990363 1
0.632604966903094 1
0.581425353748625 1
1.01792034476822 1
1.35951101785714 1
0.641269912497329 1
0.936007423478295 1
0.830042170982769 1
0.633017608795869 1
1.39578338788816 1
1.02504478306064 1
0.583800492563971 1
1.13979118298278 1
1.03517079203166 1
0.445085297862225 1
1.1385745161797 1
0.590411985660553 1
1.16761711871021 1
0.68071798325054 1
1.12813379295966 1
1.00808449221443 1
1.56510468361751 0
1.32968626145934 1
0.624313120583305 1
1.5212054265119 1
1.25221911632793 1
0.631251515332672 1
1.50310136292082 1
1.19983727739286 1
0.910148520980812 1
1.52326842370984 1
0.803991148246259 1
0.912556329993199 1
1.67884946495056 0
0.700600686580254 1
1.15574329634362 1
0.564534816772821 1
0.605880263460874 1
1.09914042142768 1
0.949399115270455 1
1.01939988415414 1
0.655383887541241 1
1.21145274929229 1
0.443993982510002 0
1.19934189635429 1
1.16051725378079 1
0.927660453119398 1
1.41475028695354 1
1.23619047660833 1
0.645211622341815 1
1.1679287048736 1
1.43010971555452 0
0.616119484503215 1
0.714687551795743 1
0.190163150630273 0
1.10665799833084 1
0.896194589462916 1
1.13103054134367 1
1.1960872268982 1
1.54345580447876 0
1.01751925840838 1
0.678349898943997 1
1.40610248181324 1
0.81662106133698 1
1.5416257539825 1
1.31747288757826 1
1.2354665639754 1
0.79164188261661 1
1.2877233656143 1
1.11351834061645 1
0.940978158857177 1
0.645065168405006 1
1.91790217147086 1
0.53335195444729 1
0.894963997403128 1
0.79548252139593 1
0.718290924458108 1
1.29765128797656 1
0.564015706975364 1
1.2712861360248 1
0.692557874071436 1
1.25806194905844 1
0.566651916896558 1
0.997010286103425 1
1.1052636909272 1
0.330147175838078 1
0.282871459160962 0
0.84903961677657 1
1.26877760190688 1
1.05960426685784 1
0.623419536060981 1
0.965326157602039 1
1.36667610820439 1
0.965671246543065 1
1.21428235746713 1
0.671663337933919 1
0.741296523186182 1
1.18594929997963 1
1.00110097772202 1
1.31348826997171 1
1.36649601086071 1
0.595267580627827 1
0.891881925608051 1
1.18194528174394 1
1.17122254804647 1
1.3158384115264 1
1.53651279388744 1
1.37297551619393 1
0.861608675274706 1
0.875310306038061 1
0.93450884370376 1
0.858020615545897 1
0.740249970542718 1
0.909072376118482 1
1.04840021859004 1
0.0442422591105722 0
0.872438633217461 1
0.0860774410211869 0
1.47094964808577 1
1.40487898770416 1
0.907616953739507 1
0.724638212461953 1
0.834061922828741 1
0.650774998943645 1
0.767212090809993 1
1.12132430207374 1
0.82310125624795 1
1.18718906208746 1
1.04073093912138 1
0.866266304328916 1
0.905677088706165 1
0.62241012834618 1
1.14435039116537 1
1.14151448912948 1
1.00182702662128 1
0.830599400920433 1
1.45316361790512 1
1.08469646776462 1
0.914022252754403 1
1.2033597451973 1
0.445292656967287 0
1.38039810860478 1
1.3232580568998 1
1.42002115166899 0
0.465958202022731 1
1.30927992023865 1
1.77084812972564 0
1.18170272722189 1
1.07258917934658 1
1.53249587640239 0
1.2181347902382 1
0.932623323820561 1
0.807121911448434 1
1.00128149460126 1
-0.0898255406291896 0
0.716217042018417 1
0.716005515399614 1
1.12399580431366 1
1.09278901891626 1
0.711903434982026 1
1.01045362641242 1
0.86317736559704 1
1.39855752924291 1
0.765939977124246 1
1.21394555859167 1
1.28945968835906 1
0.714893337860524 1
0.869911073935516 1
1.4242041329524 1
1.33053385010449 1
0.991781319210918 1
1.14206546142572 1
1.21692969057751 1
0.979483371246481 1
0.392401742530112 1
0.770909531707953 1
0.482635153215308 0
-0.0563872546638927 0
1.7325439711047 0
0.928436343511642 1
0.248035810465076 0
1.45736605105803 1
0.81257936600538 1
1.34846108382141 1
1.00531505038146 1
1.38784385921716 1
0.725744562781443 1
0.0728101093879159 0
0.229954176060464 0
0.772420576215192 1
0.768182147034734 1
1.03749500786149 1
1.23473257347318 1
0.88864936847126 1
0.444701494986841 1
1.03901543993775 1
1.16870891504175 1
0.837638702301816 1
1.17441342571273 1
0.886874305306782 1
0.798446024164785 1
0.824784572000661 1
0.452220050581102 1
0.544613752824537 1
0.936439605331432 1
0.560493744288282 1
1.01811058783522 1
1.43800673441163 1
0.691716358798942 1
1.04996726997993 1
0.717727446658614 1
0.43136926918883 0
1.0945454485192 1
0.916291668553579 1
0.989639676078658 1
0.505319155035914 1
0.809900619688619 1
0.644164976470868 1
1.23741891553604 1
0.818566594561567 1
0.499662059250904 1
0.535854478877496 1
0.819153874125618 1
0.689750418092858 1
0.836918820629642 1
1.4497653747515 1
0.784252553141523 1
1.13366182988055 1
0.541762385083842 1
0.941132233499495 1
0.85531090932915 1
1.35342907514295 1
0.638487994763888 1
1.5354781963831 1
0.976127685749214 1
0.784990783364401 1
0.746937646242972 1
1.11864884810776 1
1.24878846512407 1
1.21066548809797 1
1.39060665759282 1
1.70273461712389 0
0.806208991669866 1
0.664465319803692 1
0.618667084552786 1
1.30811108917006 1
1.44409312663954 1
0.467104980647656 1
1.70970598524018 1
0.85378681938853 1
0.652102424237859 1
0.717776951563102 1
0.942107591616006 1
0.724298170819059 1
1.52333006594646 1
0.703152612059181 1
1.30590132273346 1
0.843121843282377 1
1.01656124810408 1
0.323277969380829 0
1.08218465076429 1
1.23759508318029 1
1.14509473251364 1
1.27796552559307 1
1.00800018498432 1
1.12264964838256 1
1.14628752361985 1
1.02519173681108 1
1.07704418104546 1
0.499678362879161 1
1.1651072855461 1
0.466586918590788 1
1.29937173676347 1
1.46908403877208 1
0.980735462384648 1
0.886117467425175 1
1.38996671559456 1
0.350317638521539 0
1.18029818436705 1
0.846622494038879 1
1.37294258618741 1
1.65429505785464 0
0.728230747668217 1
0.997498537550138 1
0.728542071283505 1
0.727957943593733 1
0.650209240495156 1
1.04452302162133 1
0.488156446401024 1
0.709714687916899 1
0.62702230123944 1
0.621357923686229 1
0.470517098776709 1
0.530473428340068 1
0.890069660399266 1
1.64103019107077 1
0.802749845371212 1
1.65314276735133 0
0.961389675626086 1
1.60413130296926 0
0.68679886522909 1
0.81191487096579 1
0.690592232793212 1
1.55529856329733 1
1.28336511300599 1
1.35488506340724 1
1.28685864532541 1
0.934299511924703 1
0.779488073076655 1
0.72390253604287 1
1.29189636544268 1
0.6743127212794 1
1.14129220914942 1
1.72332396213749 0
1.43878492450072 1
1.02879271206484 1
0.85474213240323 1
1.19664453332384 1
1.1143144012281 1
1.06631384822761 1
0.990249422201908 1
1.01673998786568 1
1.69482261935374 0
1.06061389351788 1
1.25639313785092 1
0.885837892146477 1
0.782953166730389 1
0.493418225189756 0
0.963058324549281 1
1.17806484648356 1
0.947802769141672 1
1.15865093065089 1
0.597360328859121 1
0.666309299148167 1
1.12747214867814 1
1.45016246135985 1
0.882398455419546 1
1.21677580583884 1
0.877289167037411 1
1.13554302817044 1
1.24941432472391 1
0.630492160627111 1
1.14732498416498 1
0.649786657189264 1
0.112069846915422 1
1.2666207453471 1
0.950751933479898 1
1.02256257411047 1
1.05482957449302 1
1.19191234976236 1
1.61124650140857 0
0.96409100233276 1
1.20721939887649 1
1.04037854492438 1
1.16300083639376 1
1.58723247146606 0
0.546542958199756 1
0.954762851753682 1
0.775220460128215 1
0.67318252826416 1
1.00326016207871 1
1.401068800408 1
0.914662702307539 1
1.72287995037464 0
0.997894919562129 1
1.01967987765224 1
0.7973731994225 1
0.714230593665437 1
1.26790421006 1
0.897444476158717 1
0.329501710953969 0
0.907308060332796 1
0.782832139482857 1
1.11787268287226 1
0.595597537799293 1
0.704797313043308 1
0.891835107568418 1
1.04564830580835 1
0.86815123738283 1
1.18327978701788 1
0.496826384569999 1
0.554019765266165 1
1.62012085675241 1
0.904271526641134 1
0.983221274243971 1
0.904600014764525 1
0.815529846709135 1
1.21788333498046 1
1.35106725050396 1
1.09618743539832 1
1.4807488101662 1
0.0996461786074066 0
1.18513200705385 1
0.536610860175244 1
1.003459164172 1
0.703307766806939 1
1.0548952699589 1
0.458465624841322 1
1.36469841042224 1
0.706201097635631 1
1.23119357700017 1
0.745696348116077 1
0.531735148892911 1
1.32185337825124 1
0.665897620165961 1
1.32039480195553 1
0.723589849959192 1
1.29638260400276 1
0.571562648982909 1
0.885039294170564 1
1.68649950127023 1
1.16781285438796 1
0.762298414220371 1
1.01536235780534 1
1.19622270258483 1
1.21416329825001 1
1.08502778184866 1
1.04587693406886 1
1.11184290294381 1
0.738825585764073 1
0.386528288315138 0
1.27366019100324 1
0.826453135760121 1
1.70682186808728 1
0.843452785467187 1
1.09052922440069 1
1.23903256357297 1
1.07552669757554 1
0.674093564241964 1
0.781862943465954 1
1.13173446344384 1
1.06711384287681 1
0.541309796562135 1
0.492871227511883 1
0.933643246996681 1
0.656341016099473 1
1.50568519515735 1
1.0163847607616 1
1.05801472119315 1
1.08257994989794 1
1.75446111323766 0
0.958884256423482 1
1.54300488424493 1
1.49351732520477 1
1.06645665155921 1
1.2259806476586 1
0.440271859908118 0
0.744902558246724 1
0.676671184530675 1
1.25561068161091 1
1.04061174917832 1
1.26568935147754 1
0.720622227338556 1
1.34711051547376 1
0.763641545723944 1
0.56197003545326 1
0.657066654230489 1
1.4427161772932 0
1.21404904723819 1
0.51543206284734 1
1.14414517488542 1
0.437997664542956 1
0.557322099846506 1
1.20897846641148 1
1.01979202635625 1
0.96428465460838 1
1.11909503086404 1
0.676401371844918 1
1.00408320110417 1
0.827787875950672 1
1.29301825508878 1
0.792510788094898 1
0.639946417209794 1
1.0285414800373 1
0.506286700247901 1
1.054152342366 1
1.99374344962847 0
1.19167874162173 1
0.65827679031107 1
1.32814552677774 1
0.81568591164991 1
1.23106832961148 1
0.920465849867882 1
1.34205152293044 1
0.931585948170347 1
1.38062976043981 1
0.956000831139326 1
0.419105009161234 1
0.680147971376423 1
0.939726705037544 1
1.08398935570133 1
1.26848265051376 1
0.934327323164621 1
0.861254383867807 1
0.81745277231779 1
1.15329239644701 1
1.98268446827258 0
1.06092856615526 1
0.744456306653884 1
1.03411078340915 1
0.797715229683251 1
1.1334621532268 1
1.454707101794 1
0.630809622689342 1
1.05197486195493 1
1.213020348979 1
0.868731497457538 1
0.956267862369599 1
0.841461190103323 1
0.969790554320532 1
0.972238488274016 1
1.53506036080479 1
1.14720414667128 1
0.361167752451074 1
0.720314930433644 1
1.40882399675322 1
1.08257160674284 1
1.51381712641431 1
0.928377948825563 1
1.0720825938713 1
0.585010809617496 1
0.835600047500989 1
1.59025163315976 0
0.451042571503803 1
1.65733069256323 1
0.564732963856241 1
1.05522664601779 1
1.05378753772459 1
1.07339372578795 1
0.269423887174481 0
1.23776264561757 1
0.269870190865742 1
0.739293567485574 1
1.39369332228371 1
1.25117548363776 1
1.25354713266268 1
1.05046338853329 1
0.957648445140878 1
0.51888586310942 1
1.13913282631773 1
1.38299984177093 1
1.00191450159144 1
1.53346553983577 0
0.984996343796513 1
0.19829542951494 0
0.923814813913902 1
0.706476367347617 1
1.1817022183874 1
0.771397536135363 1
0.800936931273723 1
1.52017267396204 1
0.904414129585085 1
1.09443310681501 1
1.34953109986291 1
1.05102051938277 1
1.00663139729292 1
1.06341496832435 1
1.18205289983668 1
0.419568846768091 0
1.06382383794782 1
0.384486366776477 1
1.23657117411416 1
1.02733987378189 1
0.516390378449658 1
0.846667453670423 1
0.55041217887412 1
1.21298252845744 1
0.732432312358606 1
1.25503652694879 1
1.47181812936133 1
1.31852042704172 1
0.635636658086186 1
0.978458976623427 1
0.86783740703744 1
0.963097744470455 1
0.981898641983537 1
1.26712588879806 1
0.76160490666861 1
0.85561666683445 1
1.0698775289365 1
1.1295064159351 1
0.351604158666726 0
1.105064112431 1
0.897985777837208 1
0.583658620274892 1
0.967071767794136 1
1.11926345471397 1
0.814627749416269 1
0.932049390705803 1
1.00840784117604 1
1.51619718536898 1
0.976074412560551 1
1.40071298297088 1
0.686648192388287 1
1.24238932323708 1
0.444437358286828 1
1.17253230314764 1
1.456062951567 1
1.53915955377949 0
1.14782601093104 1
1.22771199333268 1
1.28402350402749 1
0.595138757856668 1
1.19460397343225 1
0.749979304797233 1
0.379467282046578 0
0.68314574741383 1
0.659668422317876 1
0.798639351141951 1
0.599746793644003 1
0.828199998731659 1
1.19483713690039 1
0.675628560339549 1
0.742366427175705 1
0.786994974722259 1
1.00888256171125 1
1.12975420947729 1
1.56224752316605 1
1.43757151593412 1
0.82961549035764 1
1.04545181424726 1
1.42060224743598 1
1.03937963904846 1
0.44428745585319 1
1.02119845408326 1
0.753951488051783 1
0.963156445938146 1
0.474161273233204 0
1.35664605156085 1
0.899005301390743 1
1.0298869676971 1
0.940676900167928 1
1.57906392844509 0
1.08224499932525 1
1.09575338449165 1
1.09472813586515 1
1.35327695753311 1
0.896018431764862 1
1.16810454122211 1
0.599902768465982 1
1.0935592144721 1
0.288737127478716 0
1.04255014424865 1
0.839405145920267 1
0.849416376242703 1
1.02771128713515 1
0.787342917130702 1
1.21960232897276 1
1.61455927323697 0
0.963350772560101 1
0.611373290244123 1
1.35168126507169 1
1.1111537695052 1
0.810915507864531 1
0.856073812157429 1
1.23690621298969 1
1.18061111443924 1
0.963789293148859 1
1.41932374313322 1
1.12325355925269 1
0.775027915302432 1
0.921623726662304 1
1.38907411656378 1
1.4372643172673 1
0.731634528483059 1
0.69892166312207 1
1.17617987858561 1
0.955087974547672 1
0.708681542895772 1
1.64581427959217 1
1.44330661026833 1
0.561644503775454 1
0.77731241642412 1
0.947011993581367 1
0.581804854310053 1
1.05668462055356 1
1.06521008457743 1
1.03256441623739 1
0.689802658988039 1
1.10298110465197 1
1.27215378922724 1
1.14602556866324 1
1.10759850891198 1
1.25000589677243 1
0.817389340306296 1
1.04680824846672 1
1.40181191998462 1
1.39935615459406 1
1.18555799690103 1
1.31430516335473 1
0.891698757347758 1
1.51376027377534 1
1.71737886808887 0
0.676318705369107 1
1.0564999865631 1
0.860084895512318 1
0.546586969149663 1
1.35508571614376 1
0.873776836792385 1
0.634852780176861 1
0.631950129708723 1
0.811733112181658 1
1.55024335073312 1
1.23465892434737 1
0.400784562125227 1
0.715793468990712 1
0.874365444402247 1
1.01177478967229 1
1.10088828699113 1
0.98214613436164 1
1.14855178357539 1
0.692305517777933 1
1.31065836829476 1
0.667024634658684 1
1.1458919753395 1
0.718490423100717 1
1.37507943937036 1
-0.244370615147917 0
0.840842968912711 1
0.918202525241667 1
0.823332854703213 1
0.537853234901622 1
1.05365074008515 1
0.593557832274171 1
0.978273196174759 1
1.58369699977088 1
0.527522700387779 1
1.54075272595902 1
0.693963397026641 1
1.07139975665204 1
1.10519349988155 1
1.08565949987208 1
1.02445314556983 1
0.00896846767721432 0
0.307277164380019 1
0.735360792323632 1
0.58522766433392 1
0.659872552911119 1
1.40565784400962 1
0.598852954734185 1
1.07295653444113 1
1.39654923877569 1
0.440926130493769 1
0.863299719330658 1
0.60150833680481 1
1.09157080885775 1
0.963474711439574 1
1.01775626026294 1
0.557409492945811 1
0.759175630871646 1
1.2298506080953 1
1.07222030843506 1
0.781580619599663 1
1.87472280546506 0
0.908992196509961 1
0.0272043597168416 0
1.30754264088379 1
0.608261974363701 1
1.14849772606741 1
0.660851029630286 1
0.966072578882042 1
1.67085676967617 1
0.647393025128191 1
0.553214745713311 1
1.07141335886461 1
0.598830860041095 1
1.07521970991415 1
0.110556457831595 0
1.50955285022611 0
0.960509535036077 1
0.445653159300039 1
0.634682349440488 1
0.990035904227516 1
1.18287652372731 1
0.945183043477085 1
1.28218486201172 1
1.41831541320364 1
1.10351023812829 1
1.03348357273613 1
0.630953945624609 1
1.20974170180162 1
1.03094739949654 1
0.895550109208199 1
0.860899614408904 1
1.50271797049572 1
0.889635167342615 1
1.19210375358427 1
0.891773381640172 1
1.5429997127199 1
0.425997580879837 0
1.22825279691948 1
1.60256823303437 0
1.33937418888226 1
0.98474396463066 1
1.1975146540817 1
0.634092415636712 1
1.33602249485553 1
1.23052627493785 1
1.02867927882906 1
1.21637034568678 1
0.561828830772461 1
1.40146458247517 1
0.0176440231790099 0
0.442651521747867 0
0.689425024548623 1
0.917934623705325 1
0.876974163604523 1
0.603527541347101 1
0.677322211209873 1
1.11167774161584 1
1.39185561346343 1
0.992317653292515 1
1.02910618909704 1
1.16389999234643 1
0.455246269477205 1
1.68366370736969 0
1.37967748322475 1
0.549524754795676 1
1.10029023547079 1
1.11670009061389 1
1.09407787291389 1
1.07139757940604 1
1.45843574571758 1
0.708936071409953 1
0.911810579354428 1
1.04525090424452 1
1.25445836646374 1
1.31149994188822 1
1.03881299377108 1
0.792669510086761 1
1.03354846746444 1
1.30378508635613 1
1.01395101874104 1
0.979654813707951 1
1.09451774942635 1
1.02129714358457 1
1.09739000270949 1
1.3438536858027 1
0.974105029772927 1
1.28391032524528 1
0.893604751421994 1
0.592640828236042 1
1.01949397053103 1
0.797589091197345 1
1.4311716557212 1
0.941671124674367 1
0.988775569995198 1
0.912635374982782 1
0.58051648946334 1
0.41627002975453 1
1.01377744729398 1
1.17490106077567 1
1.16342080230153 1
0.67900926106326 1
1.03672566868859 1
0.87989946941746 1
1.17441231739252 1
1.3903539753035 1
1.088580188807 1
1.12706851426274 1
1.22818631721028 1
0.527924435289422 1
1.04152090459357 1
0.677983055153908 1
0.692421739713621 1
0.936129460291412 1
1.16925362774518 1
1.00506796751317 1
0.745751443612998 1
1.33343699723751 1
1.14112865375988 1
0.300701150917636 0
1.08762414435253 1
0.611367911244606 1
1.15042633900842 1
0.701956031531965 1
1.2196498567223 1
0.137306745038538 0
0.871285243676979 1
1.0311562106231 1
0.408382329152254 1
0.499497207439053 1
1.25325730155536 1
0.922404763133595 1
0.829468490260902 1
0.776268888843918 1
1.1859890014476 1
1.55446389482784 1
0.784679786562786 1
1.60579826755281 1
1.01999994861506 1
1.01217898493287 1
0.899002910668744 1
1.01730641422842 1
0.946228097733305 1
0.92983765161735 1
1.24189845338443 1
0.377400515539829 1
1.05315398306723 1
0.99132169340885 1
0.756647926698329 1
0.943153137455717 1
1.43557589977454 1
1.22566871809196 1
1.33499629722444 1
1.6269901620114 0
1.12901951479851 1
1.10396754099756 1
0.779108286304082 1
0.199942981633996 0
1.47384283828665 1
1.17950334809309 1
0.824333947266503 1
1.18250995346758 1
0.870626953009455 1
1.18875789366367 1
1.07915410722546 1
1.20135447908647 1
0.809851246707825 1
0.895208526994257 1
0.870119654748249 1
0.721237848393338 1
0.772860996010942 1
0.51062642761279 1
0.540560920808476 1
0.199939956913076 0
1.07965902554953 1
1.04741326261671 1
0.712014582124635 1
1.33322810477618 1
0.297223179457082 1
0.806328243717818 1
0.692167490794016 1
0.8233537435142 1
1.09263478157119 1
0.945851898255281 1
0.745551245168636 1
0.889805979566103 1
0.940106374085177 1
0.718256766747962 1
0.831019590997852 1
0.475953347935184 1
0.624075970298563 1
0.484355335099831 1
0.711545342724623 1
0.546862599578117 1
1.06646663856347 1
1.61230630728956 1
0.724406642652703 1
0.732673375591248 1
0.794398179374933 1
0.827680787350826 1
0.919952647450233 1
1.12910549854113 1
1.42826822396896 1
0.949182823290988 1
0.634051090409017 1
1.10060017222128 1
1.52510719864863 1
1.33286569744206 1
1.01513670578341 1
0.811721748639287 1
1.11700615956573 1
0.608905293756077 1
0.632567278715463 1
1.31517112886624 1
1.21515772577564 1
1.44345806597551 0
1.19613441426316 1
0.994854614607202 1
0.574823560610849 1
1.3867345688903 1
0.944681365868336 1
0.319804221483458 1
0.768921107416353 1
0.923159576918516 1
1.37965253713189 1
0.832908890513063 1
0.82311305918008 1
1.3315009464243 1
1.10250865740701 1
1.13144357994246 1
1.20362638356618 1
0.880536411674122 1
0.34491111379131 0
0.138598787853141 1
0.682520855463739 1
1.220697922784 1
1.10086966260665 1
1.08132756909808 1
1.38380529987671 1
0.937171064035284 1
1.33502227004909 1
0.931108397815871 1
0.871452270211431 1
0.701203817976327 1
1.19705614298186 1
1.28838048304235 1
0.458804713986008 1
0.862299360977446 1
0.396084672496752 1
1.36371285453158 1
1.1844996694783 1
0.857385554255935 1
1.2453708950117 1
0.368355435942189 0
0.759106920165901 1
1.22827158014286 1
1.25720373140367 1
0.291309479953144 1
0.560074922039726 1
1.00531572239049 1
1.40340651035146 1
0.823642796181168 1
0.99035836803214 1
0.779743285442958 1
1.00893574393004 1
0.407014619931553 0
1.36753051549901 1
1.04721803320034 1
1.38078902294119 1
0.728947024845255 1
0.234371180540739 1
0.866367762031074 1
1.14184130000785 1
1.61350539530103 1
1.29327256925083 1
1.01620620088114 1
1.18320163695519 1
0.96934450643637 1
0.679008648176566 1
0.842561355650427 1
0.484260294543417 1
1.33370077098245 1
1.01473951110067 1
1.28483827729673 1
1.66051519787992 1
1.22420945574274 1
0.859833548038672 1
1.02648024872132 1
0.901046088056281 1
1.79403643657103 0
1.17805924864052 1
1.25297320311392 1
0.547738594393219 1
0.805268585582338 1
1.1776761547392 1
0.795405753697259 1
1.01163256348272 1
1.28842281203021 1
0.97404356914528 1
0.919751895712215 1
0.974504148060583 1
1.0415611130002 1
0.634565129293749 1
0.937366607888978 1
0.826981673599476 1
0.668418634221757 1
1.00221615166587 1
1.36853154189172 1
0.86829208871364 1
1.36471456961344 1
0.788914943754494 1
0.920221923504351 1
1.73473107348164 1
0.764105577202485 1
1.20333000711457 1
0.678128467556086 1
1.47206323645622 0
1.00535942898474 1
1.24914993896646 1
0.890428937510232 1
1.3359609143873 1
1.04663459424074 1
1.06257432785545 1
1.69511626376502 1
1.44261303633976 1
1.26627722823468 1
0.663641557386756 1
1.16308983857107 1
1.33589102251067 1
1.27267635001319 1
0.851439255729675 1
1.58637310596294 1
0.497570224193963 1
1.29089641412471 1
0.808180055896969 1
1.0066123525154 1
1.1931075333272 1
1.15857639343267 1
0.985351706058014 1
1.4244602853343 1
0.366592917848498 0
1.04935867819837 1
1.65621822302709 0
0.875447501199235 1
0.803413830711247 1
0.836732585809653 1
1.17243375488939 1
1.26484770812974 1
0.522424934212242 1
1.02447606773602 1
1.14491635767897 1
0.500659255614531 0
1.44267492137105 1
0.939838859441068 1
1.31575039796392 1
1.20117357073831 1
0.867992501438333 1
0.842685929302271 1
0.758331922967861 1
0.283525482864139 1
0.882794812745232 1
0.800941592876116 1
0.692891443087457 1
1.18605055444399 1
0.934226987630103 1
1.10833166678578 1
0.969672517665085 1
1.53375593419425 1
1.63093248907348 1
1.01476877472858 1
1.29901192430353 1
1.32025338643008 1
1.4212008331035 1
1.15076451995436 1
0.894734655057235 1
1.10940484250472 1
1.17949940651553 1
0.432180863645631 0
0.845460525613218 1
0.728771555475821 1
0.929257614916366 1
0.739063940842549 1
1.11366231844189 1
0.712868242954493 1
0.937624701469306 1
0.912049719098299 1
1.11416860255749 1
1.57652627122755 1
1.20692674906151 1
1.09989306713067 1
1.01796277085485 1
1.10042384198913 1
0.687703135566329 1
0.779523952609053 1
0.644038705360438 1
0.655820807611232 1
1.14095432896449 1
0.578560493539461 1
0.871627807686056 1
1.01824871790107 1
0.747561460743758 1
1.4692291140601 1
0.448525386557522 1
0.568750940995565 0
0.737394408039739 1
1.26276654485145 1
1.15627021564388 1
0.712322395285325 1
1.0574736011126 1
0.821751619207647 1
0.712249683344794 1
0.685751099798762 1
1.04238851959756 1
1.10032421633927 1
0.744760340342908 1
1.95384504072212 0
0.355022714972332 0
0.991950891919849 1
0.877750499180215 1
1.38832521205022 1
0.665115719673497 1
1.20264859600271 1
1.03648694850356 1
1.26389856444671 1
1.076495122863 1
0.94609715796366 1
0.612073831868817 1
1.13727295681907 1
1.90239470551069 0
1.38433748290452 1
1.49894866217772 1
0.822938713784484 1
1.03111066094702 1
1.18531568651912 1
0.992497057107727 1
0.530014628469191 1
0.631334301794353 1
0.616416046087827 1
1.03677462337991 1
1.00175374145108 1
0.84610833258816 1
0.809796390480503 1
0.874007204952378 1
1.51311908308281 0
0.969309295603176 1
0.943669503581922 1
1.4600943556413 1
0.760079617042717 1
0.955053515572728 1
0.668047535239792 1
0.885962953890538 1
1.0280982120417 1
2.32694006802208 0
1.05676450249321 1
1.0437838210102 1
1.17505630924434 1
0.995267116272853 1
1.60196607207056 1
1.18124470525001 1
1.15062601494452 1
0.801707849620405 1
0.949079835546632 1
1.12251744047742 1
0.899048969210251 1
1.40804097740676 1
1.67581382376669 1
0.955438156843823 1
0.910663162764392 1
1.47693591437327 1
0.846367175479648 1
1.47369757003388 1
1.44877914433671 1
0.56392945429199 1
1.70705993333737 0
0.913812650722022 1
1.43264404256229 1
1.61222087226484 1
0.851509140971392 1
1.47833943473333 1
0.629181014275543 1
1.28001268748633 1
1.24926751450955 1
0.839647396562112 1
0.64671533901691 1
1.3448296312269 1
1.74261405676022 0
0.765253508729995 1
0.659125472267221 1
1.07305960453883 1
0.546898032738056 1
1.23244764106723 1
1.08441783522523 1
0.873836034956362 1
1.28722280484574 1
0.29670398356045 0
1.09434353542872 1
1.22365699396832 1
1.32777013985537 1
0.95383969221047 1
1.264879544456 1
0.913219002166648 1
0.808517366833423 1
0.881748079252033 1
0.983069156087279 1
0.661648948541423 1
0.493477610327757 1
1.21220820877433 1
0.199599569752356 0
1.17109078616275 1
1.18181455874043 1
0.749899957954 1
1.09988877598736 1
0.942689102509804 1
0.998153423569132 1
0.715674576274389 1
1.36072374788463 1
1.14576650488789 1
0.436568963937718 1
1.38694372281989 1
1.28555944826885 1
1.06757432826135 1
1.29462033340141 1
0.382898854342548 1
0.680115075532653 1
0.546596642106103 1
0.766230825580295 1
1.19308865825421 1
1.04945568153951 1
1.33916350658364 1
0.0757727773694013 0
0.975721806106689 1
1.48051670106894 1
1.43542388282587 1
0.880442806134637 1
0.336459101958279 0
1.25982374054414 1
1.01297532819297 1
0.869376892840332 1
0.888540011739876 1
1.72671342088675 0
1.14746730155445 1
1.3053086990311 1
1.10162027041514 1
1.26629756826448 1
0.793996962195462 1
1.2824050883718 1
1.54086045100126 1
0.980516914867231 1
1.49868072806337 1
0.588795189900257 1
0.75582344892174 1
1.15445976349351 1
0.820051753992063 1
1.13803347406949 1
0.41733395639876 1
-0.016312457052623 0
0.401036129558857 1
0.823706969294207 1
0.830978739268935 1
0.65513258574615 1
1.27793924313141 1
1.51777362220347 1
0.626134174539985 1
1.09670519348159 1
0.981766021470081 1
1.62854623415445 0
0.66458539785937 1
0.131832062322183 0
1.44277935674516 1
0.872810408475475 1
1.15870403191072 1
1.18521810446965 1
0.510649656101628 1
1.22593158696581 1
1.14149755898733 1
1.11916571581347 1
0.845499310329882 1
0.908773585890798 1
0.631032126649724 1
0.801131347884471 1
1.71591344336546 0
0.757463512725746 1
1.79749835014102 1
0.305648089904491 0
1.02916237779196 1
1.08894628186664 1
0.830618365353493 1
1.1483892558719 1
1.30046879814762 1
0.660661750961857 1
0.988908276916564 1
1.35385943117779 1
1.42946278875472 1
0.685284323704405 1
1.03052650581732 1
1.04542748909606 1
1.28485738932947 1
0.794504144365189 1
1.42822674523274 1
1.02773381311789 1
0.966070192218306 1
1.13485175742039 1
0.949885072611559 1
0.951226241433449 1
1.35408938324159 1
0.646250303095099 1
0.831942503491046 1
0.911161760880822 1
1.27426549459618 1
0.986838717844458 1
0.426955429823078 1
0.649390364406117 1
1.51090775865683 1
1.20067078822846 1
1.03082493396332 1
1.66190165002064 1
1.76172890166254 0
0.890599088156986 1
0.361436087266741 0
1.05890552066841 1
0.734134870638849 1
1.49003469183962 1
0.822538094364722 1
0.855073767659661 1
0.109264228680484 0
1.17940212594013 1
0.749132370215516 1
0.741405033504128 1
0.938547497648213 1
0.856583878748743 1
1.15475891206738 1
1.74837416600598 0
0.878707221010924 1
1.3371109413766 1
0.593172578499681 1
1.68543513694507 1
1.09515900007966 1
1.09810554309702 1
0.668872245060245 1
0.90546292897281 1
1.08217870976692 1
0.949722323844984 1
1.02790637422362 1
0.327647189049338 1
0.815178647193378 1
0.713197078832938 1
0.95620601564719 1
0.282174319315085 0
1.37169371537256 1
0.893213012622844 1
1.4208249385116 1
0.477869372271803 1
0.457071612112693 1
0.73330693079239 1
1.446298259167 0
0.927973367916111 1
0.828463093384289 1
0.926796457573865 1
0.870215794415179 1
1.12036052812968 1
0.824300414423082 1
1.63895609620515 0
0.652409793038663 1
1.61544655464186 1
0.800639969861556 1
1.08482557683926 1
1.13825470309889 1
0.778239115568394 1
0.952502179742204 1
1.14663734694084 1
1.21277921655111 1
1.9572619272979 0
0.732779795658707 1
0.553940087962133 1
1.16173573444848 1
0.472476084804633 1
0.836752603757373 1
1.45426458383795 1
1.00233832461242 1
1.42260356929863 1
0.778203414334228 1
0.446030750178636 1
1.29130465455029 1
1.19564427241147 1
1.01878215457771 1
1.31136204780664 1
0.869332638239636 1
0.760657653131906 1
0.9948763917732 1
0.804105907936635 1
1.20265642686006 1
0.827481038062395 1
1.40688763954413 1
0.895252576060608 1
1.01510735548251 1
0.968360832233617 1
0.550997091812759 1
0.807041284807499 1
0.796678134385806 1
0.538832804708084 0
1.19853257227854 1
1.33288427159357 1
0.970406447929733 1
0.81282021910691 1
0.952150297181947 1
2.2313161345385 0
0.752807851140462 1
0.269173332742386 0
0.377923313855387 0
1.74355915299885 0
1.55089701153598 1
0.813659339075087 1
1.02312480678055 1
0.507063618353809 1
0.862651363207356 1
1.40983495821125 1
1.14991931129662 1
0.0827097107034087 0
0.579052994795696 1
0.930142530485032 1
1.17027192963828 1
1.2848732677553 1
1.16318363530599 1
1.33533793719117 1
0.920243486502173 1
0.40272005940261 1
1.3643457613031 1
0.760598432589145 1
0.441728368384589 0
1.17453589072672 1
1.28430993978512 1
1.01577626647575 1
0.62739277818771 1
0.742240921230503 1
1.14490372298944 1
0.939484103150881 1
0.874243644775915 1
1.16022104899067 1
1.50923913153959 0
1.29417074486025 1
1.5469681964584 0
1.16172743812558 1
0.571644241382541 1
0.903695309371983 1
0.921806923696034 1
0.870395317799407 1
0.955385637194215 1
1.09211698045398 1
0.741235294325154 1
0.939993916866975 1
0.851900230883718 1
1.34967268688588 1
1.00148870462054 1
1.12750751961725 1
1.05409930916514 1
0.358298250944011 1
0.979293833964888 1
1.51951800470814 1
1.0310178697701 1
0.905694639356562 1
1.1650772956701 1
0.174337632910129 0
1.21710618561403 1
1.14959630757204 1
0.735438037108806 1
0.789485212517539 1
1.03114474167336 1
0.962111944643386 1
1.27933849834739 1
1.29072928386097 1
0.84753690564637 1
0.865699561501207 1
1.27220582983834 1
1.62186628281627 1
0.633762740792741 1
1.13572262103077 1
1.16638562525504 1
1.10470420885969 1
0.625434804144767 1
0.511237374074089 1
0.717552915498343 1
0.209306935653621 0
0.55598251283555 1
0.938055363627968 1
1.22451079170989 1
0.314865914892262 0
1.18001966542186 1
0.972749382329654 1
0.761263600891265 1
0.922422197821664 1
2.00266823017797 0
0.993529722759281 1
0.916456663349397 1
1.25779223603439 1
0.963328412427615 1
0.735142939245617 1
1.01733562181206 1
0.63548358125759 1
1.25340712785439 1
0.977395719099347 1
1.19573873838396 1
1.29243472597046 1
0.916430416368766 1
1.06083090749251 1
0.934623042830911 1
1.06948969771535 1
1.09703283799795 1
0.72078736143551 1
1.17760738530863 1
0.594529764135451 1
0.805887798828089 1
0.941198945751311 1
0.667910922614113 1
0.722805667768488 1
0.655820209235143 1
1.07026104619912 1
0.67403560002095 1
0.703073147462987 1
0.626236661817946 1
0.79918895113163 1
1.2552058405229 1
0.638331879013505 1
1.45436962083775 1
1.17809072928166 1
0.601886358706776 1
1.05113524176602 1
1.12429641523847 1
1.22397966989276 1
1.25314773015372 1
1.29263430336742 1
1.10711325568119 1
0.962809355540541 1
0.965173317189929 1
0.563457188982635 1
1.18163797833231 1
0.780922633039399 1
0.930165486852471 1
0.987701663313687 1
1.12007343266496 1
0.758839623880384 1
0.788172928940145 1
1.34726710927817 1
0.410457912521388 0
1.05533786909008 1
1.16228784123848 1
1.22161960716503 1
1.0399276594932 1
1.05420345229943 1
1.24746393507037 1
0.965956204937435 1
1.50947409660174 1
1.18192998997153 1
1.02304363117687 1
1.50777941717427 0
1.14617555750734 1
1.75649963507772 1
0.795573953288142 1
1.1488355144349 1
1.14923011784675 1
1.15936491900871 1
1.56151657291235 1
0.894004280496245 1
0.94575645393008 1
1.06377456631676 1
1.15319383055987 1
1.32884009207987 1
0.409098172876165 0
0.669939973224309 1
1.02700383653944 1
1.67730777910411 0
1.00270751121485 1
1.39658109929913 1
1.34063825790056 1
0.775248578952825 1
0.371736019914207 1
1.59054745505426 0
1.10345677565563 1
0.850488865415737 1
1.28982372778333 1
1.27462741099917 1
1.84353216135829 0
1.09887321556172 1
0.986913972787822 1
1.32362211024209 1
1.15662294868493 1
0.924962464049991 1
0.830659306095736 1
1.46626799457574 1
1.1613784871473 1
0.814265736365106 1
0.810087214698123 1
1.35739411591577 1
1.492695318541 1
0.843019577089954 1
1.1702246508338 1
0.854486273271002 1
1.10730004522373 1
0.728226952592366 1
0.532664073140969 1
1.21732314449803 1
0.432396049441122 0
0.71234816791311 1
0.742918402572454 1
0.873120635547712 1
1.89269006033142 0
1.08895177331268 1
1.24777655260266 1
0.672115869863501 1
0.326649614800204 1
1.69267344254095 0
0.648650494886393 1
0.829236652279791 1
1.11425883243321 1
1.13995618752183 1
1.37688524993364 1
0.873281519194271 1
1.23721343680474 1
1.23593291558312 1
1.49042165626105 1
0.792166088373797 1
0.903866088868738 1
1.3126628507956 1
0.912640654944375 1
0.313794206876759 1
1.50967626023111 1
1.16084450308231 1
1.1580777068576 1
0.762189291916193 1
1.38520922456429 1
0.471002241302128 1
0.678089109735171 1
1.16423025691971 1
1.13665500006946 1
1.35643556212537 1
0.350538695274817 1
0.947415477729182 1
0.995804798470116 1
0.876571638394677 1
0.747986549163833 1
0.852351099958354 1
0.492963961224212 1
0.754377248656045 1
0.567999772612742 1
1.10866841840006 1
0.519170863079663 0
0.358826535068778 0
1.66593859577261 0
1.01135594281522 1
1.02649847452086 1
0.731143814877138 1
1.27397523351586 1
0.532214971589039 1
1.10124444370506 1
0.610449971443517 1
0.891304457335909 1
1.10625831687907 1
0.923924626963622 1
1.1707149584913 1
0.351381998633343 1
0.933802263780241 1
0.631800720301142 1
0.930300148326948 1
0.959712146517356 1
0.657654315370269 1
0.950283038076733 1
0.575176153922353 1
1.07922915807054 1
0.799347736143767 1
0.885885824732082 1
1.06080253077437 1
1.47794116059135 1
0.464645778416726 1
1.0853043739518 1
1.02860767934864 1
1.2890468673259 1
1.14390365047444 1
0.671401144404198 1
1.23052628053959 1
1.58764548994699 0
0.397572854229948 0
1.10983207329842 1
0.680886417146939 1
1.48078464522443 1
1.28474487753383 1
0.888847079794182 1
1.69925175388385 1
0.907416280216736 1
0.936241066998818 1
1.01823583229709 1
0.57045072543921 1
1.24761554898952 1
0.459247037042449 0
0.346367412050611 0
1.09569737729546 1
0.376021449590166 0
0.906675341275986 1
1.38144890791267 1
1.18647575947948 1
0.603388288975583 1
0.391109332252188 1
1.66859782757492 0
1.06031424502406 1
1.11130952318515 1
0.965966625638455 1
0.858214475900187 1
1.18978814833431 1
0.293062794591743 0
1.19913303292092 1
0.748315913766777 1
1.05023222287706 1
0.890624024134792 1
1.02250900787864 1
0.792486405983505 1
0.774298880729832 1
0.918622733447293 1
1.08289178935235 1
0.81643747176738 1
0.807926355999746 1
0.579263829386383 1
1.04843467711392 1
1.32363208188838 1
0.465488066399563 1
0.719607282208441 1
1.64944827121998 1
0.814199393759356 1
0.82702035812712 1
1.15609046174077 1
1.29497643089619 1
1.21107935628127 1
0.687186854271046 1
0.938818168686103 1
0.856018945183177 1
1.83181331212772 1
0.936571944672037 1
0.9300047134082 1
0.754552489586334 1
1.13006889102885 1
1.15177652545885 1
0.511924715129277 1
1.00737772983594 1
0.897492161166415 1
0.914467089225201 1
0.71670425389221 1
0.977310336159432 1
1.15500379577353 1
0.883104541594888 1
0.877118873520251 1
1.40287477735931 1
0.969373050072284 1
1.2050877339089 1
0.32619044866779 1
0.919138839285796 1
1.11622347700694 1
0.560798131192292 1
1.40203170621554 1
1.37533698037824 1
1.40917820466554 1
0.90068530947794 1
1.13478167163645 1
0.869301808720251 1
0.582740527117772 1
1.15247542386179 1
1.05940574629877 1
1.60242409341238 1
1.32283657304658 1
1.38870369120013 1
1.08962247645193 1
0.546645307888771 1
1.36920806408098 1
1.12407639723368 1
0.942544631365941 1
0.934441130779466 1
1.22558873003802 1
0.832903823060413 1
1.26655924678266 1
0.857611779688134 1
1.0393701505497 1
1.38683862881437 1
0.270488885991615 1
1.28531337267183 1
1.59327067841241 0
0.524895751472953 1
0.335200405979842 0
1.50582328080942 1
1.26833133994698 1
0.481443369020625 1
0.655583436860809 1
1.62942634970305 1
0.700123715508225 1
1.19541305279752 1
0.867784999368216 1
0.947233251701222 1
1.39809159376058 1
0.620761328741189 1
0.704637972282665 1
1.05461305385265 1
0.531664546795418 0
1.29025752964131 1
1.23806347417072 1
0.709082212709697 1
0.957187762010596 1
0.457423386113088 1
1.19057780385005 1
0.844265315527119 1
0.977425373681582 1
1.49769394009639 0
1.57898235761649 0
0.865987342788964 1
0.871219226046039 1
0.651165353928156 1
1.05948607718787 1
1.31324311941039 1
1.06371747145803 1
0.788045576495512 1
1.17638025271181 1
1.45095728705078 1
0.821851228676434 1
0.685262891920425 1
0.970161506137239 1
1.01705837331746 1
0.881292157638352 1
1.14036506024382 1
1.03368747252584 1
1.16010377160076 1
1.53164933920611 1
0.631333788536454 1
1.40244601371105 1
1.00977547030071 1
0.99558705841732 1
1.15858562562318 1
0.721858788525165 1
0.918330121458355 1
0.932321412426462 1
0.903001784112881 1
0.903864874470907 1
1.17689841631022 1
1.09608292354094 1
0.468991861447843 1
0.975037206058245 1
0.657267533323343 1
0.877222941600094 1
1.35814138912584 1
0.705628009621652 1
1.34244287442166 1
1.34089641793536 1
1.29453062173577 1
1.20815282738843 1
0.703714374297161 1
1.00850265807086 1
1.11203079996999 1
0.767387757781217 1
1.13774806029234 1
0.862419809138354 1
0.23919747165903 0
0.32675824722384 1
1.32001365866429 1
0.706793618206157 1
1.13628107195985 1
0.715589485040906 1
0.576249564403973 1
0.894913638037967 1
1.38785821922901 1
0.984693907447428 1
1.10807396119747 1
0.846691502268662 1
0.862004133148773 1
1.77592628076579 0
0.577811140703081 0
1.2391927032051 1
0.971749148941621 1
0.597987642492636 1
0.928389063468515 1
1.51340666562362 1
1.07892400080995 1
1.37812195197168 1
0.922498616447383 1
0.997403208438673 1
0.620501172199397 1
0.770466177965805 1
0.460726748650697 1
1.3737354179971 1
1.15788262639251 1
1.35159389740029 1
0.747328944847639 1
1.36311357987449 1
1.28896185710066 1
1.27707045101002 1
1.25153008292198 1
1.0749362841896 1
0.778073408755009 1
1.1595635885403 1
0.239065560002696 1
1.37944640335132 1
1.47172406284429 0
1.34060007070319 1
1.60616119876384 0
1.4297010590234 1
1.09645048203421 1
1.25580916519363 1
0.914446738542892 1
1.14455384295427 1
0.278625811225559 0
0.689333042123924 1
0.591030232199178 1
1.11126088915989 1
1.29324907379232 1
1.05145504813784 1
0.904969917336124 1
1.18437649599938 1
1.45739770763483 1
1.0455927169406 1
1.04884347612707 1
1.22635518138551 1
0.818609946028873 1
1.29846198991963 1
1.73427045372667 1
0.928114013197678 1
1.92481366814869 0
0.619173779159645 1
1.29979548792611 1
0.900264439179107 1
1.19921492010247 1
0.910030964485228 1
0.86847143407373 1
0.43503661805742 1
1.28304963639088 1
1.14120520572961 1
1.19948831649649 1
0.0199898384364438 0
1.01996554344746 1
1.53171874572762 1
0.942831359013493 1
1.17242117524516 1
0.90848158583216 1
0.93181446596307 1
0.42074531509173 1
1.03768398773027 1
0.422806834093038 1
0.99861265507169 1
1.02779688502291 1
1.39626628508044 1
0.64714195516401 1
1.10513693902942 1
0.831668764374961 1
0.634183759202 1
0.82232200329443 1
1.30895896333253 1
0.822116584223239 1
1.03761011234015 1
0.845896665605341 1
0.828266289942518 1
1.18457183011591 1
1.23327084035217 1
1.14571590582486 1
0.899283135144764 1
0.799763440446096 1
1.11439939734303 1
0.885364799262981 1
0.988784691132724 1
0.172923921480119 0
0.878242815920761 1
1.09237742390344 1
1.1643008022335 1
1.15373972301867 1
0.665279963904375 1
1.04438772220511 1
0.431239322931237 1
1.41563690492298 1
1.33689368286214 1
0.438231767826671 0
0.347410353104375 0
1.26597939275282 1
0.893092630076543 1
1.67151991831441 1
0.792354535333655 1
0.127077506844371 0
0.985802116905847 1
0.994930327863506 1
1.01290884742464 1
1.54474907724924 1
1.47109553834948 1
0.879471501082754 1
0.80236090488478 1
0.615076281158815 1
1.23231424814088 1
0.55319473243708 1
1.45028800452451 1
0.879465940482005 1
0.884642546261345 1
0.418308034275365 0
1.31056391389986 1
1.5764429171927 1
1.43002392450571 1
0.668535802246294 1
0.90717699274017 1
0.491125126998122 0
1.23472537856273 1
0.556357377264435 1
0.701956799261065 1
1.08672214256096 1
1.69594776813053 0
0.553102012474836 1
1.12793948785154 1
0.770583249735042 1
1.06993604896523 1
0.712500828823953 1
0.400257103807672 0
1.18629284933924 1
1.0239436678959 1
0.882402343643047 1
1.58933875229599 0
1.61981861101083 0
1.29300874177069 1
0.659090758949176 1
1.00512336947938 1
1.66896408556944 0
0.855110427223186 1
1.30468539416441 1
0.844899636430246 1
0.126414970183913 1
0.692823412748202 1
1.16982736688886 1
1.2407360661882 1
0.804956546812933 1
0.860641113562201 1
0.185978702986049 0
0.594822877843167 0
0.933946187857458 1
0.612839714795778 1
1.10279045577982 1
1.10982520489391 1
1.19824333252767 1
0.892926760875237 1
1.28707422810899 1
1.23849458004851 1
1.34711187744849 1
0.821858550949321 1
0.87001000336061 1
0.565850529349385 1
0.747754742942895 1
0.151511698313789 0
0.885186668894179 1
0.844314166799042 1
1.08555298533861 1
1.26926418140016 1
1.16227211517466 1
0.545293228899298 1
1.1085939096401 1
1.02455214849585 1
0.591648700291545 1
1.15779079418113 1
0.775285830959824 1
1.34235375912536 1
1.06620999864632 1
1.19849908213944 1
0.443664452327502 0
1.10391590645187 1
1.32807709227451 1
0.91682718844424 1
1.3566133166212 1
1.16575181967678 1
1.1808926515789 1
0.762253941939976 1
0.858800901408258 1
1.14063827252676 1
1.13049263986707 1
0.970076684977684 1
0.696363415644751 1
1.48879218565558 1
0.965612728979846 1
0.828812222152876 1
0.902289221311685 1
0.3344203064602 0
0.87193461016174 1
1.21655004938946 1
1.03615829854975 1
1.20389493614203 1
0.703946969958281 1
1.02950657713127 1
0.475533928078176 1
0.902868338908679 1
0.844906863906047 1
0.902957274203647 1
1.4533737910266 1
0.623147911587684 1
0.920807512243278 1
1.46155093648211 1
1.12313102849275 1
0.877944947207849 1
0.957686679755882 1
0.697603902130956 1
1.15133298196505 1
0.878093503511822 1
1.18210449922728 1
0.820795683138722 1
0.651318082308545 1
0.746740136799677 1
0.744877666054176 1
1.12412347893371 1
1.28019727598141 1
1.48712355340041 1
1.43410586672837 1
1.40991749496615 1
1.15905431641369 1
1.26981505055269 1
0.752597870492772 1
0.888635647119038 1
1.22855931600244 1
0.977447442853736 1
1.02888011383502 1
1.36663371713528 1
0.93988837141588 1
0.958473476731366 1
1.41594997714288 1
1.33256708831359 1
0.59245901776849 1
1.20493090173759 1
0.990856333966354 1
0.761193925897009 1
1.46790382670315 1
1.29402089342674 1
1.07187428928487 1
0.735269036094899 1
1.0788613531494 1
0.609548013866736 1
0.654334541599568 1
1.19721407684206 1
1.08236683579481 1
0.3951254911425 0
0.894211836000018 1
0.658509595812554 1
0.921162375251033 1
0.693117776765295 1
0.760855499128709 1
1.50464824369177 0
0.775918763769368 1
0.868939725144517 1
1.42952427607335 1
0.922700178185994 1
1.2081004125102 1
0.900064430384861 1
1.47242497767087 1
0.88008890482182 1
0.900842903672205 1
0.7357076219212 1
0.622231266092248 1
1.12415752145553 1
1.18152726545391 1
1.15164440370461 1
0.971562662169041 1
1.54268716728031 1
0.768233081636098 1
0.844657937809657 1
1.32534476023556 1
0.944621061024522 1
0.680070367723941 1
0.758932084660422 1
0.626513023921612 1
1.25893054592376 1
1.44818537969439 1
1.79895029833252 0
0.317161644241308 1
1.12329845755218 1
1.29991004923188 1
1.07130436292692 1
0.948416654090392 1
1.20570084928238 1
0.898313439445835 1
1.54003926922467 1
1.64435653093746 0
0.626899183394524 1
0.928582597094623 1
1.13673414457314 1
1.23838458588527 1
1.03210750872693 1
1.18244335939695 1
0.654439306790729 1
1.27612356854606 1
1.50929324497958 1
0.426585445941684 1
0.453411715792701 0
1.21034117319265 1
1.24166741940468 1
0.910093394218922 1
1.53047958558331 0
0.946720376150036 1
0.971051955487102 1
1.13230169022458 1
0.666022357833652 1
1.61133657677442 1
1.44479054691467 1
1.16429663345712 1
1.06520579613666 1
1.32951717366297 1
0.717218533528871 1
0.724370349525643 1
0.585042891901824 1
0.917913516655276 1
1.21910437546773 1
0.845951718621076 1
1.12047561270382 1
0.971142544273582 1
0.864195585045417 1
0.82704171922313 1
0.863542686272843 1
0.967007209300698 1
1.13877629672945 1
1.06284758349424 1
1.33718839086383 1
0.543735145363991 1
0.78878611734666 1
1.68711909113533 0
0.771834157927659 1
0.77178132786023 1
1.43436517021581 1
1.47428209299128 0
0.991371132120512 1
0.705960821193847 1
0.898326882312839 1
2.07841213933012 0
0.740915391859288 1
1.24282830814243 1
1.27199199060508 1
0.871819894400896 1
0.416380876764961 1
0.88049332669332 1
0.614553937234089 1
0.778089530272997 1
1.24874739812278 1
0.338391226454406 1
0.345121708886114 1
0.748501275945163 1
1.06047471385048 1
1.2187479479882 1
1.44042769864732 1
1.1813618329878 1
1.17645785839541 1
1.05901847872355 1
0.509562395839413 1
1.19215543414587 1
1.20978874993577 1
1.24097186500809 1
1.110120005026 1
1.03873623327992 1
1.27574451309356 1
0.328021951195337 1
0.686315124367965 1
0.503108908209158 1
0.954577308696181 1
1.75863749148506 0
0.74710009881673 1
1.56172151496491 1
0.8419587508726 1
1.1772557468714 1
1.11512537659123 1
1.2167554057719 1
1.08375887168893 1
0.887529597114175 1
1.00921284404738 1
0.948278512089669 1
1.239954769008 1
1.00000977173653 1
1.25065799203299 1
1.40110802061745 1
1.3014298429383 1
0.431601431939574 1
1.37078922633022 1
1.18784723241875 1
0.778682267348701 1
0.366804449645449 0
1.34928529884689 1
0.986591582621245 1
1.48577114436509 1
0.815735221435561 1
0.750619676483164 1
1.22856847065878 1
0.925569168147715 1
1.25044035569343 1
1.09383123284266 1
1.40464579369921 1
0.870394098440383 1
0.700705549194613 1
0.675927598200595 1
0.507451394358878 1
0.933446208797332 1
0.476025998365581 0
0.941754815902378 1
0.946518418790064 1
1.59334254095014 1
0.706078629640394 1
0.81118747607003 1
0.979882041252733 1
0.671080540870857 1
1.22131461834986 1
1.05050597906585 1
0.966887319348906 1
1.37976026445748 1
0.694868437378236 1
1.12623769369052 1
0.868853015490067 1
0.852274425027142 1
0.563248293698105 1
0.83572793790137 1
1.23718376265868 1
1.00252409987866 1
0.639463350127521 1
1.32040191297567 1
0.753327467818527 1
0.745517259009799 1
1.30635272682 1
1.22821048633499 1
0.484782407036785 1
1.07241044154501 1
0.739398883123871 1
1.17073111849891 1
0.853748212252742 1
0.632552607478992 1
1.1902967761766 1
1.1434965147828 1
0.594549913820521 1
0.912451570059743 1
0.980805816728279 1
1.64143097380231 0
0.902916580764015 1
1.05718132096107 1
1.16608586776337 1
0.698707474739123 1
1.05955982923889 1
0.91539240985449 1
0.98202842756267 1
0.657443629585318 1
1.48094825477576 1
0.894497644625602 1
0.995259108728954 1
1.24245667951927 1
0.956802874842994 1
0.837802339859156 1
0.437161160655443 1
0.474029741455203 1
0.828780981667324 1
0.610471954749616 1
1.84114119051101 0
0.950383642170316 1
1.16406888799625 1
1.1651603487033 1
1.50982533003555 1
0.540037500551073 1
0.635026303955646 1
1.36098848849817 1
0.732962998311949 1
1.21739412386496 1
0.962702943778124 1
1.12743836218857 1
0.654452492898473 1
1.07878379986643 1
1.22462462186477 1
0.917376673428828 1
0.839375325784437 1
0.82367175807703 1
1.29159706056086 1
0.810000211801526 1
0.821978225875658 1
0.543083324854594 1
0.417828098066264 1
1.34282666388192 1
1.349631871281 1
0.942228024924487 1
0.812933405494191 1
1.407490281641 1
1.1044962197545 1
0.972303234391512 1
0.974495928254705 1
0.95808726260035 1
1.17143289056501 1
1.3601818574886 1
0.513892768449693 1
0.978348912329213 1
1.05887678635493 1
0.632532768241264 1
0.552279839963353 1
0.8664973271545 1
1.68261464801558 0
1.41054230924595 1
1.24511901288773 1
0.905920165646821 1
0.745878772773513 1
0.763644635077821 1
1.31681500890615 1
1.22683713309935 1
1.17228907053373 1
0.732819313046368 1
0.468406697468563 1
0.986291147139784 1
1.10213797366654 1
0.0520509728676325 0
1.22393830195693 1
0.696200738935378 1
1.22773630707189 1
0.881107433766707 1
1.34631345132492 1
1.49154561031935 1
1.30123956382533 1
1.05995454876356 1
0.722174424905211 1
1.09488209241309 1
1.43536056753429 1
1.41336935761614 1
0.800499217617229 1
0.895306670471783 1
0.721773610415642 1
0.960509820552042 1
1.38032703526091 1
1.3007477393367 1
1.27150711502432 1
0.930331465416048 1
0.861147814228146 1
0.648411898124169 1
1.9906796921759 0
-0.340725606298842 0
1.0175363215103 1
0.951090772466093 1
0.568573014951359 1
0.845993307984067 1
0.725030524957109 1
0.63969292401864 1
0.922712027515766 1
1.22441622281728 1
0.662560265305977 1
1.16284134588405 1
1.22302334473929 1
1.99995663173495 0
1.30486253483279 1
0.442608553183603 1
0.397284434969684 1
1.11812517398339 1
0.741772163154355 1
1.25317079572027 1
0.841617611935911 1
1.03707357563292 1
1.17216532716292 1
0.808975187037711 1
0.692094735769505 1
1.5108299006151 0
0.869720407092345 1
1.14904676325409 1
0.528788023750454 0
0.93560282528578 1
0.67174317170107 1
1.14348706774593 1
0.486414669691389 1
1.151561940311 1
1.16160424014712 1
0.664970658114558 1
1.01179462979197 1
0.447141752664136 1
1.34466237729338 1
1.32068127291201 1
0.530156228245644 1
1.0236289321711 1
1.08480672006858 1
1.28159882702735 1
1.32863565472249 1
1.82953497469004 0
1.29005746394596 1
1.04235676472474 1
0.713804205297443 1
0.979677014968207 1
1.58005562206609 0
0.971904888324277 1
0.602730116128353 1
0.804409236450328 1
1.25844055658404 1
0.442475540835122 0
0.819232865017759 1
0.94173420182546 1
1.22776669224891 1
1.1432900764149 1
1.25250963579848 1
0.68852389773091 1
1.29436655617025 1
1.25095288447643 1
0.821228245512909 1
1.12267197782692 1
1.0332370931401 1
0.710169546027772 1
0.726598698703033 1
1.21581621328012 1
1.648642050439 0
0.856408589214669 1
1.24615679508366 1
1.07422632404784 1
0.511329328950253 1
0.0308657859966105 0
1.39818104525254 1
0.823989047373766 1
0.882447705158335 1
0.647186004534688 1
1.2322700445784 1
0.929650866492236 1
1.40865926591461 1
0.798660530103603 1
1.31008935753207 1
1.00014622036775 1
1.04916916233027 1
1.62410618354138 0
1.12923081746674 1
0.449945095565278 1
1.21598021631868 1
0.998112425233307 1
1.55968342193224 1
0.295504198211663 1
1.15108636935426 1
1.7608115395908 1
2.00572737967636 0
0.802043646251693 1
0.441001733821358 1
0.721392933105828 1
0.782240082375724 1
0.825025954137096 1
1.23383679214565 1
1.34742390549014 1
1.07797864208808 1
1.12240790990289 1
0.997776483702879 1
1.03113490641354 1
0.491661350524652 0
0.473002576934392 1
0.687892857451623 1
1.12111242112682 1
1.15734546481604 1
1.03417292805018 1
1.09594937617141 1
1.30970344414345 1
1.56770208428478 0
0.952257009498139 1
1.1111841647305 1
1.35496762557963 1
0.825570918288716 1
1.04270290977425 1
1.32172240261255 1
0.718844244007122 1
1.29504221978373 1
1.30873227037241 1
0.901205847813855 1
1.09583216392004 1
0.447609811493933 1
1.21414013425123 1
0.905526615763368 1
0.964065212764249 1
1.08007611922248 1
0.959670134717428 1
0.691269667220285 1
1.18863182888118 1
1.20303346739037 1
1.07387035498157 1
1.11426130983132 1
0.939762528025447 1
1.49159777381163 1
0.762515913475467 1
1.27544057302327 1
1.35661797384997 1
1.00602532771734 1
1.05602380196492 1
0.837070888772949 1
0.969150909243789 1
1.16440145157663 1
0.741979112478915 1
1.59924078899846 1
1.19369522169932 1
0.891354305775495 1
1.26523323354945 1
1.11656160527945 1
0.825460911185133 1
1.00582989479028 1
1.16175926627145 1
1.25206402504647 1
1.01407848567318 1
0.923670725897765 1
1.01657232751709 1
1.10998188452623 1
0.806197079846641 1
0.919317929398077 1
1.16367109363139 1
1.11885827736912 1
0.577661367035664 1
0.707164073528628 1
1.05519690380465 1
0.631961808297194 1
1.01022263309295 1
1.24492475682286 1
0.615162644107672 1
1.02115829557915 1
0.786363433107603 1
0.537273468910198 1
0.740953988627715 1
0.406252473419555 1
1.15925344741715 1
0.979733968281015 1
0.847538495257843 1
1.00566852296564 1
1.18361192754431 1
1.99635537341741 0
1.62827074799315 0
0.80965372326606 1
0.455809437251157 0
0.440871205202784 1
1.02221091878217 1
0.648280081513801 1
1.07884795142394 1
0.735004795857854 1
0.999987081705179 1
0.777103245084318 1
0.973629109277826 1
1.30283965116438 1
1.12602089017017 1
1.29000463383429 1
0.723089133771771 1
1.00828795401373 1
0.029143597652026 0
0.760846117857088 1
0.901282792522761 1
0.666272956500886 1
0.596196787004723 1
0.584117804432907 1
1.1124204630756 1
1.03007309683954 1
1.12509170071194 1
0.832921710756129 1
1.54100449286454 1
1.20311634070246 1
1.00992703590859 1
0.440874668527402 1
0.731859318524405 1
0.850788759469468 1
0.97656066376051 1
1.13402680991681 1
1.39590619190115 1
1.3465863436001 1
1.0930954326264 1
0.499474881984486 1
1.08694717357608 1
1.09683548387978 1
0.990381500356338 1
1.22198922873461 1
0.647585737013788 1
0.732623753179706 1
1.25138864878145 1
1.23133823111324 1
0.94269885837622 1
1.2276218312659 1
1.2983041711141 1
0.45859810321823 1
1.81219866204015 0
1.40956790224625 1
1.13267967516615 1
0.65597915832958 1
1.24029460868641 1
1.30847531521918 1
1.24363482646662 1
0.671419253221894 1
1.44556318667094 1
1.14068705843493 1
1.25133999858854 1
1.29718200517261 1
0.81483815997499 1
1.25145254887429 1
0.349562195380414 0
1.02608563911262 1
0.589079908588207 1
0.667603501661221 1
1.07643271310165 1
1.32353882324102 1
0.83564564740835 1
0.908435061473038 1
1.15981654533583 1
1.26313701061753 1
1.07517350964747 1
0.774681008152963 1
1.03132178021786 1
0.97764678061943 1
0.89448580310781 1
0.776295623692523 1
1.3652005511103 1
1.2430000317662 1
0.611127798638212 1
1.05183796606923 1
0.591460001402809 0
0.615517114046088 1
0.988650722803953 1
1.4003238117249 1
0.628769717779777 1
1.42625620644443 1
0.722597623043874 1
0.970751042029422 1
1.36870943004803 1
1.07057929713246 1
1.49865404525505 1
1.19221339452869 1
0.879955943867263 1
1.28970292169215 1
0.897499636306213 1
1.11424294615589 1
0.909879659832098 1
0.409628383398577 0
0.955799491703518 1
0.556505975940109 1
0.784418357953576 1
1.025145896302 1
0.888458643517093 1
1.06541411484094 1
0.753013425903594 1
0.654746073900534 1
1.13619250583041 1
1.35083387083202 1
1.28235608539363 1
0.959550045215081 1
0.970585161911013 1
1.22472976138378 1
1.11455680725127 1
1.19732604112701 1
1.05648388642547 1
1.06784096876734 1
1.57521811224787 1
0.894672658268185 1
0.950423519259135 1
0.280965083656792 0
1.18036540445725 1
0.872540619459837 1
1.21565622992616 1
1.15809468178305 1
0.785225692092987 1
0.981651645547496 1
1.13759086888229 1
0.796945366283646 1
1.25760296224387 1
1.1306215437132 1
1.13425156305023 1
0.645185715207713 1
0.994698064994771 1
0.682063365678852 1
1.49456801021038 1
0.922271299437656 1
0.921883810169888 1
1.19594321359715 1
1.07769149676107 1
1.29589517635831 1
0.875058035793568 1
0.876556350006078 1
0.849667474189677 1
1.26166538567197 1
1.33157134343554 1
0.635220697142789 1
0.738462971730773 1
0.673611129896593 1
0.495681778286771 1
0.959719703889191 1
1.21693307900785 1
1.03226958800859 1
1.42584448267242 1
0.981248478292337 1
0.79612129495245 1
0.262794868500245 0
0.464797249997873 1
1.65843934546556 0
1.06608824799037 1
0.941297897438464 1
1.29596401924116 1
0.894189066556061 1
0.631607774295334 1
0.649225107145087 1
1.00125857431504 1
1.5318279601046 1
0.510833953320572 1
1.00429308825011 1
0.916712581670747 1
1.17480171275039 1
1.13255124781191 1
1.31451848012403 1
1.1228968258389 1
1.18034055921301 1
0.911161252901692 1
0.331156473151261 0
1.40321493396757 0
1.46315241849713 1
0.0520832571292559 0
0.760265398041094 1
1.43304590085208 1
1.51150304296495 0
0.933432721686158 1
1.04579341805901 1
1.4830941602523 0
0.244362436186931 0
0.538134990628484 1
1.37137294988267 1
1.25291701082014 1
1.53537454761979 1
0.664917610493432 1
1.10336591010659 1
0.761671674211352 1
1.43023540916234 1
0.693785492085738 1
0.67329823466855 1
0.784127134658314 1
1.41725890634686 1
0.7452153194067 1
1.20095422839751 1
1.00514828816969 1
1.10394564206998 1
1.33571558772978 1
0.662033918979334 1
0.847541234316125 1
1.10023300257216 1
1.37478136664956 1
1.11977339056991 1
1.15307048274256 1
0.629627892572275 1
1.01379078396733 1
0.994134473157355 1
0.870103952704386 1
1.53421505302338 0
1.19439333343492 1
0.660936686524362 1
0.829691756639174 1
0.900418456943293 1
0.522114362587137 1
0.9976170366656 1
0.753675781459112 1
1.32805756638584 1
0.212633885436301 0
1.48575607142311 1
0.889446114496001 1
0.743282876419417 1
1.07640743209944 1
1.40486376597698 1
0.725876333952176 1
0.875731372700658 1
0.525805328428597 1
0.922427323115545 1
0.568677842709379 1
1.33852338963644 1
1.25785916361591 1
1.04809600580789 1
1.33316664400078 1
0.777840011788857 1
0.758382407518479 1
0.590813020549748 1
0.506695996605263 1
0.904910768554987 1
1.09978190026138 1
0.729478681117065 1
1.37145635011261 1
0.658583277458133 1
1.36652502204908 1
0.926041987564116 1
1.29148846992159 1
0.486026774728417 1
0.513518669671563 1
0.881250959622849 1
0.604109040870155 1
0.795882017849321 1
0.516334350771287 1
0.488186078749091 1
0.424088597167611 1
1.32162654875421 1
0.88072025371459 1
0.920054537379213 1
0.981308183572924 1
1.10845400284191 1
0.955190596767657 1
0.674462704855924 1
1.04692336033234 1
1.18076229236461 1
1.27828000755446 1
0.584901481288563 1
0.610551979231322 1
1.14778611314375 1
1.05457072084026 1
0.755806048615966 1
0.878059228058387 1
0.763070260126429 1
0.978133983572612 1
0.916623990280789 1
1.24397063522002 1
1.19764233273385 1
0.704147465860256 1
0.512055818035357 1
0.695944884446895 1
0.992790989355214 1
1.11324152742959 1
0.958903989594903 1
1.20363887417425 1
0.0181541191605444 0
1.51641027922186 0
0.964178315589108 1
0.839249073634761 1
0.927476882906687 1
0.408861966738018 1
1.71866786623108 1
0.883305510209444 1
0.756094932196672 1
0.250683015338382 1
0.633601111843976 1
0.954680691426774 1
0.953550853822268 1
0.705351734103292 1
1.63256738807486 0
0.507223659415671 1
1.06711434715248 1
1.16735301409506 1
1.07074353772336 1
1.12761156389755 1
1.02957185231672 1
0.571833815416023 1
1.17910379400888 1
1.21976986477507 1
1.04192636719479 1
1.18794603601903 1
1.0931543176439 1
1.30043261155257 1
0.949570015476324 1
0.865184384551379 1
1.18061878499564 1
0.955075808970047 1
1.15979525125344 1
1.14527048191351 1
1.82589751104126 0
1.03291766240115 1
0.947156875022369 1
1.62537617463043 1
1.82966745481577 0
0.900726896456393 1
0.837727646577577 1
1.05647199519554 1
0.991947519949518 1
1.32004219638494 1
1.14549588998286 1
0.878067662547974 1
1.12011802755418 1
0.448288901031414 1
0.794358192311838 1
1.33597485462138 1
1.39461660180062 1
1.73258946077905 0
0.813860904301275 1
0.249086928477295 0
0.710523333425287 1
1.21865329472059 1
1.17827791677766 1
0.918766759538661 1
1.0548336819533 1
0.541914201608383 1
0.982969795596849 1
1.19068524719129 1
1.3276649768861 1
1.10796818124344 1
0.862394973488917 1
0.937287009179717 1
1.12676043109024 1
0.630964271877784 1
0.953424812972376 1
0.658575403175896 1
0.911311565788717 1
1.05439681891013 1
1.10785812081522 1
0.851161681643685 1
1.54251591009526 0
1.32924990743542 1
0.411706068439746 1
0.998450529768474 1
1.08855894476978 1
0.983204377917526 1
0.428738744918987 0
1.20854805498821 1
0.99872292613119 1
0.138069434307785 1
0.934784893077102 1
0.675968679599105 1
1.38095881321857 1
1.21166160331569 1
0.920643322614803 1
1.24858567635414 1
1.11940889550295 1
1.26082038497605 1
1.14618680207206 1
0.507574243039641 1
0.221957787851502 0
1.21750683330418 1
1.41659006595103 1
0.861481833574787 1
0.929500742255412 1
1.32733667977602 1
0.356975913779965 0
1.16739916775047 1
1.07459657857805 1
0.882940157070456 1
0.546169189019708 1
1.4579395046271 1
1.14489957508484 1
0.67674311044683 1
1.44105804043254 1
0.999625061424058 1
1.14879378099101 1
0.954032619720661 1
1.06694816460909 1
1.15149523278296 1
1.16345255391373 1
1.52355453602215 1
1.57471259898761 1
1.19517987045542 1
1.65516909526737 1
0.614101106275899 1
0.854670988559746 1
0.582354708650899 0
1.23806031896932 1
0.87649609961154 1
0.647276240119342 1
1.05617952029157 1
0.524758368222898 1
0.626482729155496 1
0.363255131339803 1
1.285560774139 1
0.922466107993384 1
0.942178282323952 1
1.01916662006096 1
0.502697100870446 1
1.08125271436813 1
1.23566117569737 1
1.00536030026579 1
1.00963680560888 1
0.947473042672564 1
1.07483557118147 1
1.1670893294591 1
0.825349886790846 1
0.498448127545259 1
1.02864300041182 1
1.38988712469481 1
0.982266709110573 1
1.12274079759432 1
1.13032603934957 1
1.32680204561017 1
0.345789144196608 0
1.12443651615538 1
0.400499135081512 1
1.07953745336815 1
0.776078687390892 1
0.45503841203467 1
0.840539578437231 1
0.612035331534649 1
0.870610932834874 1
1.11720356120283 1
1.30416445618929 1
0.86100312412927 1
0.820127610779979 1
1.4355905374576 1
1.3244697090947 1
0.492301595783276 1
0.58067075758097 1
1.03997675912283 1
1.15759971009756 1
1.12054280639897 1
0.655643003179684 1
1.29449296998443 1
1.0423763788491 1
1.22104067086624 1
1.44523202520953 0
0.549701797054765 1
1.52243537115363 1
0.801418018050164 1
1.14638671301856 1
0.884180578852763 1
1.12074207231808 1
1.33632071837811 1
0.894160390746254 1
1.12722019746915 1
0.732516380793438 1
1.42583001396033 1
1.24990097052949 1
0.952206357638 1
1.31245901369538 1
0.830009139211393 1
0.464057674922816 1
1.08120832876732 1
1.22173198266641 1
0.838953709689672 1
0.697291765709647 1
0.311890673373231 0
0.346810837967224 0
0.855448724464956 1
1.302947665187 1
1.54379192398019 1
0.910411974307765 1
1.20810601922414 1
1.37562100950248 1
0.791635406601742 1
0.821181924326089 1
1.02472336925581 1
0.71964149241454 1
1.04456038677732 1
1.00916513657165 1
1.16500329266129 1
1.10029709382718 1
0.797392833696012 1
1.1502424031821 1
1.34477213693241 1
0.455985941907567 0
1.09981231933101 1
1.41976594419171 1
0.995764916243886 1
1.42175781452347 1
0.494178456128578 1
1.54341774478971 0
0.489231783214571 1
1.27621697638829 1
0.566439983677082 1
1.17086054455312 1
1.28352885819216 1
1.40074911574616 1
1.01437675474273 1
1.15951011482731 1
1.098904985427 1
1.43239922315418 0
0.999033302495529 1
0.720702453629358 1
0.899927368860561 1
1.7684678974794 0
0.448078438166205 1
0.796968320988952 1
1.28898461637563 1
1.52021250623087 1
0.35906950872416 0
1.15462163900236 1
0.83418585471061 1
1.23419047949791 1
0.846182611631269 1
1.1199515273282 1
0.31316965972465 1
0.914157926532503 1
0.829160978549337 1
1.68198744112007 1
0.852948278719252 1
0.666062030259195 1
0.817372334076148 1
0.915285384962744 1
1.42733217813657 1
0.842250107481904 1
0.730108080185851 1
1.19057428807797 1
1.17393825765695 1
0.546305805441712 1
1.04511319139869 1
0.948706911094087 1
1.35803194613225 1
0.517633262691304 0
1.15181103570308 1
1.02150144841016 1
1.26117592377515 1
1.15489332238187 1
1.1923413608791 1
0.625720961856528 1
1.0999866174043 1
0.594621471254266 1
1.14786020115209 1
0.517471211341888 0
0.626724699131223 1
1.15510385727787 1
1.22951447980053 1
1.12640930909243 1
1.02449440083399 1
0.300482705805238 0
1.33380885840611 1
1.33915089892458 1
1.36272338411019 1
1.02764730416611 1
1.01579970547816 1
1.16758490147412 1
0.950277684293901 1
0.883468872625011 1
1.0967882333633 1
1.12803206861653 1
1.15055818262242 1
0.911379239058958 1
0.991758227674012 1
1.20552145117163 1
1.19046778747487 1
1.01584005517773 1
1.14303622040377 1
0.427843730893053 1
1.26253159426211 1
1.34356898271286 1
0.887865778471253 1
1.52293468182597 1
0.80361897373847 1
0.82539686481327 1
0.828133450032838 1
0.585360702633884 1
1.14441270578441 1
0.889240616076912 1
0.632226088661168 1
1.58410943592871 0
0.979184028092923 1
0.567214462572593 1
0.569956378415495 1
1.30885688667571 1
0.953556656446277 1
1.1402491145093 1
0.37985501953711 1
1.37778766476118 1
1.43963865440762 1
1.44725470087765 1
1.15627218903539 1
1.07744115840544 1
1.03184113415613 1
1.06641337453292 1
1.06977202181388 1
1.20621157155234 1
0.317147710925516 0
0.742816161365487 1
0.677792062582112 1
1.47102314947007 1
0.738450902694132 1
1.21574696174899 1
0.478549284493039 1
0.519895346830251 1
0.441060266244093 0
1.08312997511887 1
0.840877458941216 1
0.866451202628129 1
0.800408084472269 1
1.35597050471678 1
0.5406453538123 1
1.3383676866206 1
0.983438746461876 1
1.34811370655941 1
0.566567464052821 1
0.747503660890311 1
1.59701994650651 0
1.17940131900131 1
1.01216207465532 1
0.474572999534128 1
1.121105540315 1
1.07836079456175 1
0.645644279595492 1
0.715570608039676 1
0.826010836901372 1
0.768333628895985 1
0.905500287910632 1
1.08381678174593 1
0.656542675019511 1
1.1200381459631 1
1.151884529537 1
1.26708708897535 1
0.681193679901786 1
1.43715551884701 1
0.830893607566143 1
0.844844065143847 1
0.978416525796611 1
1.03094553477442 1
1.18769837051905 1
1.48310052702031 1
0.926249682871095 1
1.59225450735223 0
0.834451873831565 1
1.08142229472167 1
0.978313248761096 1
0.901942316865727 1
1.24292561870331 1
1.22716251996309 1
1.49881938833052 1
1.26610559659039 1
0.745149219667072 1
0.715449974744261 1
1.39598185383516 1
1.05803016467463 1
0.76767115647439 1
1.10473974718052 1
1.49680275921795 1
0.690244054382006 1
0.291471727412676 1
1.40723642091606 1
0.892311645926523 1
1.10689957854177 1
1.35686103786455 1
0.886143268305997 1
1.00010281776881 1
0.958397996640586 1
0.485360937020151 1
1.06042414584515 1
1.53889969938961 1
1.20204544118135 1
0.879101681690404 1
0.928442378579795 1
1.14270109359315 1
1.17214535899209 1
1.66351403106397 1
1.15906035518206 1
1.04162710916066 1
1.06420935511269 1
0.925720379577252 1
1.03451868685398 1
0.549932637529111 0
0.85985011747056 1
0.676842588631434 1
1.50121822134762 1
1.09076987632145 1
1.02546456091403 1
1.15522803024741 1
0.999146933221443 1
0.658905869330864 1
0.423928551249818 1
0.900333656485067 1
1.01348722581801 1
1.65750779989691 1
1.23851757663509 1
1.4983193221535 1
0.969192144188502 1
0.680275588573199 1
0.706809649163847 1
1.12565666540304 1
1.63088517324233 0
1.40273871825689 1
0.779530746974674 1
0.956667258424958 1
0.92304193600045 1
0.553550270949233 0
0.531983826848161 0
0.900636328663414 1
1.38371501890206 1
0.385027677568572 0
1.07346403524911 1
1.02426434457723 1
0.967827874507099 1
1.253941260833 1
0.961544921016742 1
0.666814874135365 1
1.22086740751002 1
1.21647303140766 1
0.595317329929994 1
1.27249200000433 1
0.68976954919137 1
0.564022836477518 1
0.804104374059223 1
1.63257450371953 1
1.31063229531394 1
0.943053921737926 1
1.09558684695497 1
0.429463992393642 1
0.727037614687524 1
1.0758243199774 1
0.811774719590732 1
0.647751733621249 1
1.03299896263079 1
1.35194915958987 1
1.03499502455502 1
1.09160766884088 1
1.02991379607483 1
0.614970643253299 1
1.32556140047711 1
0.870012182166276 1
1.0497858492393 1
1.46511672468259 1
0.882117784210212 1
1.03340963617156 1
1.24917310715624 1
1.11167701576785 1
0.898126385709087 1
0.800349560110501 1
1.04279197730142 1
0.731496919882578 1
0.590461287386246 1
1.44372269191238 1
0.932444012535006 1
1.23407781351905 1
1.46301844720757 1
0.993886846487169 1
0.830338058326956 1
1.36239656114326 1
1.17373338099373 1
0.894123603900982 1
1.00875469407762 1
0.684234459700641 1
0.860168784226768 1
0.718174038223334 1
1.14011220982674 1
0.909732271467635 1
0.74570612285632 1
0.78748931745297 1
0.860396157690812 1
0.697078984409634 1
0.878570268848702 1
0.786866124831801 1
0.67288577644723 1
0.906330352378919 1
1.22416915982156 1
1.44463089961071 1
1.05604431435202 1
1.7950376903531 0
0.736697294952621 1
0.782891814704164 1
1.13369456839498 1
1.21394459234935 1
1.109440564882 1
1.36921605967297 1
1.05820640527058 1
0.954296096842771 1
0.601175160095774 1
1.00501573353595 1
0.954641133254461 1
0.715371772462468 1
0.895640315840033 1
0.987648942254015 1
1.17025083003066 1
1.58948635661729 1
1.10081158118059 1
1.06660672349088 1
0.709737015465259 1
1.43706178967195 1
1.37278235877864 1
1.3492981212557 1
0.981770658693748 1
0.606746515867231 1
0.731842944044923 1
0.996274755654277 1
1.11317970659383 1
0.770122740132856 1
1.48202075707345 1
0.910950229861265 1
0.336405188136198 1
1.22476558811988 1
1.21505799485186 1
0.914753926146084 1
0.37009189342816 1
0.804054520389775 1
1.21891445138861 1
1.00422426522301 1
1.49765642334112 0
0.995516743667817 1
0.690788983953102 1
1.37542337778438 1
0.582646709372971 1
1.41385328936762 1
1.02036478977813 1
1.01234092860228 1
1.01850057678812 1
0.662583751200722 1
1.62288933590833 1
1.6844227947444 0
1.29557778144713 1
0.853465728841626 1
1.26014687761772 1
1.03972729723701 1
0.632795401934566 1
1.16588584459689 1
0.816221233426494 1
1.58890650505488 0
0.961345974890728 1
0.853075651651898 1
1.49323991640309 1
1.07529516683082 1
1.23350898845574 1
1.01197432741295 1
0.971038249110572 1
1.113824085717 1
1.21179512778743 1
0.568928000671979 1
1.00790635193635 1
0.166398727207191 0
1.25170644182108 1
1.01577050168466 1
0.585733628465792 1
1.1134651032069 1
1.55115885068023 1
1.42302688232135 1
1.366727869072 1
0.431551317586898 0
1.3477715166417 1
1.42079832691907 1
0.823157131889861 1
1.32158516727088 1
1.05900740612914 1
0.687415840511465 1
0.848625038419932 1
0.941599318945705 1
0.747021772142341 1
1.31213216675082 1
1.09473687115719 1
1.09084981190228 1
0.788853882283504 1
1.16851769562518 1
0.844469835785231 1
1.13861350955822 1
0.927968677159183 1
1.40850091270687 1
1.13343137065667 1
1.14633306184952 1
0.584893886260728 1
0.625245681638876 1
1.38490149728783 1
0.642578209985205 1
1.18835824204791 1
1.13856796476216 1
1.1615996905404 1
0.846085959920917 1
1.0604562880717 1
1.14159514281651 1
1.21606514702081 1
0.910508156956515 1
1.55548764777786 0
1.04406548770537 1
1.22227454235631 1
1.27928376789528 1
1.09914729155869 1
0.907973374200537 1
0.771215866267828 1
1.45688738968185 1
0.937995860055708 1
1.39689671905945 1
1.62648535037723 1
1.24035365418399 1
1.14880515730293 1
1.18095831661479 1
0.947296633599146 1
1.50996806292273 1
1.15254218997188 1
1.06304307814409 1
0.917870659702022 1
0.709419465702154 1
1.01114004018513 1
0.729117774126552 1
1.21723585546716 1
1.43604697726418 1
1.10456886976958 1
1.1155763144471 1
1.17178541493071 1
1.14839339824164 1
0.966894853165262 1
1.10385550997173 1
0.837643092225453 1
0.623254356829289 1
1.42974798873936 1
0.651813555234287 1
1.51217195076841 1
1.01719174711883 1
1.23715220291233 1
1.39612965507262 1
0.436243273175387 1
0.996381412796702 1
1.25826584636078 1
0.198792090183649 0
1.29688489028956 1
1.04287590702115 1
0.797540006862468 1
0.965000539866383 1
1.1618607655103 1
0.521264672000208 1
0.739454956852172 1
0.811180473454652 1
0.528151286700831 1
0.935134242209634 1
1.72748853089253 1
1.0150093209748 1
0.999714668258539 1
1.23062686738513 1
0.669068029065045 1
0.991072263138854 1
1.26039444308549 1
1.07720077455188 1
0.292210365352447 1
0.631724178682002 1
1.33991837382889 1
0.890847453928586 1
1.22535803026113 1
1.1153546226082 1
1.41053125457924 1
0.813295953394408 1
0.482657554043346 1
0.887962335034172 1
1.74744302264804 0
0.91660330490245 1
0.746661120821124 1
0.950780121121357 1
0.910524101378918 1
1.02635402777374 1
1.44566226291008 1
0.604571505769514 1
0.92069426149552 1
0.789566793231828 1
0.86257749289576 1
1.57730023662794 1
0.755793282031151 1
0.350962856388995 1
1.20295417741517 1
1.34084528097245 1
0.957779892229249 1
0.605676310055419 1
1.43264903793835 1
1.42262984125604 0
1.25338178324238 1
0.776219802488964 1
0.507769797261296 1
1.06976346052501 1
1.06079203573211 1
1.26742660660476 1
0.825357895550896 1
1.30343421230836 1
0.645039835614626 1
1.0125388158739 1
0.919096346805837 1
1.42796643874395 1
0.910932642287934 1
0.861577774191423 1
1.53823157755235 1
1.06663570176209 1
0.499284058227449 1
1.53735051896989 1
0.865763678724663 1
1.15855437593461 1
1.09204711174657 1
1.12545737002271 1
1.32827384685514 1
0.720821277482943 1
0.841543440171436 1
0.933773139286842 1
1.3426022116449 1
0.952607227880679 1
0.823216457417555 1
0.961096582222551 1
1.26439823567029 1
1.5192517780923 0
1.20253314065757 1
1.34501338590611 1
0.670092305434284 1
0.52218128181938 1
0.889011244207782 1
1.34310366035415 1
0.834382186412154 1
0.975087739860917 1
1.80220809754021 0
0.93377729006275 1
1.03518988322345 1
1.03707719786889 1
1.43568830015493 1
1.20933970136939 1
0.763777050576246 1
1.03802578152543 1
1.11818399292535 1
0.904379094660328 1
0.718596820129078 1
1.0470124443564 1
0.891403351136481 1
1.26194863226514 1
1.02391056405035 1
0.995939985143571 1
1.36874316216988 1
0.838377066759111 1
0.968133342856352 1
0.931619052038779 1
1.63242408243661 0
0.921899729215312 1
1.07253574271119 1
1.16590327005076 1
0.728864865548855 1
1.04268784315176 1
1.13053520065122 1
0.605404909563961 1
1.44715665000708 1
0.697171211030318 1
1.11959552630329 1
0.894286892931369 1
0.992595020074102 1
1.53409904466358 1
0.507055451359594 1
0.232029149441312 0
0.75140568910497 1
0.982997429982494 1
1.37314939429989 1
1.02400376802758 1
0.729145046752329 1
0.947125420631546 1
1.33009650147916 1
0.465385163706647 1
0.821341225969641 1
0.687204218375425 1
1.12097095409938 1
0.898604119796766 1
0.997645382282051 1
0.903841020538549 1
1.64549585918153 0
0.981564089462356 1
1.51808365745083 0
1.36645504426629 1
1.28484018192837 1
0.796500628773739 1
0.800119964783185 1
0.949990457871917 1
1.40741237802716 1
0.933263991017308 1
1.62189715659608 1
0.927713044562393 1
0.735243951257401 1
0.614761446790411 1
0.826809981066536 1
0.828067187576034 1
1.24877246144617 1
0.974064219655083 1
1.34103621524317 1
0.570517084974888 1
1.14754270679498 1
1.29681302962348 1
0.896473364090489 1
0.850148069975742 1
1.20799686400693 1
1.17921530964785 1
1.9436867262505 0
0.496525406884313 1
0.858903523064377 1
1.48840370936562 0
1.3121785072102 1
0.794943011621056 1
0.724325235674042 1
0.986788695396672 1
1.09681716514368 1
0.979088961298617 1
0.931061048982435 1
0.543055881184154 1
1.13304982952135 1
1.45132257520644 1
1.26268664233535 1
1.03901673671565 1
0.91545475683561 1
1.8902690528971 0
1.26253551725894 1
1.12083245321477 1
1.14261724316637 1
1.05533249863901 1
1.06980959924358 1
0.997722253073532 1
1.35500698664542 1
1.44638264375503 1
1.2433894669104 1
0.917380691936852 1
1.41392630699135 1
1.08585155381454 1
0.872980536861124 1
0.864696039993714 1
0.605185363729363 1
1.02375879026767 1
0.454826484542697 1
1.06158524263216 1
0.769024892408376 1
0.541185234242466 1
0.990696921133126 1
1.03997279617023 1
0.793058487784917 1
0.5571286660685 1
0.848271871514124 1
1.43672444981515 1
1.20731285534839 1
0.855986060792677 1
1.81995588233433 0
0.0956669620526814 0
1.20892664125658 1
0.655522060963776 1
0.721113902543396 1
0.838408343007033 1
1.2136031104769 1
0.448696274827633 1
1.40350102105506 1
1.40743696759373 1
1.17668538652923 1
0.678621434874392 1
0.885927847101987 1
0.205364205693619 1
1.15622173061319 1
1.04067157461278 1
1.25273888653491 1
1.16932635411155 1
1.12281838487394 1
0.515910265610353 1
0.928880002432155 1
1.14653366283254 1
1.48880844390132 1
0.824599985088799 1
1.14611253374735 1
1.11218969968844 1
1.54613226677945 1
0.987163487635635 1
1.09021898449351 1
0.325883341053619 0
1.18779530225609 1
1.25161276709171 1
1.0674882590477 1
0.963374688799513 1
0.396259600752673 0
0.744050996225761 1
1.06511975880927 1
0.962952240934094 1
0.858489171508592 1
1.1318685215631 1
1.08673823324199 1
1.0177567110215 1
1.012589347065 1
0.790925735476136 1
0.492471331897456 1
0.916897891642239 1
1.10229501639923 1
1.18211079707077 1
0.90808171090707 1
1.37723400790763 1
1.1191157857868 1
1.07901771293484 1
0.811668548833127 1
0.936499963022517 1
1.31686801049301 1
0.970321600471948 1
1.87907704911011 0
0.674826745439436 1
1.26075290617789 1
1.14754517669628 1
1.645597621375 1
1.21534267164938 1
1.30493008876781 1
1.39844206005839 1
1.23097512521479 1
0.565750671968528 1
0.919600550584812 1
1.08318766211899 1
0.742176984157887 1
0.799293747574392 1
1.25530628122759 1
1.30228957602439 1
0.919645488575418 1
0.351631259602817 0
0.914217442824557 1
1.02697490672875 1
0.641132331292532 1
0.481569806013512 1
1.37821885194484 1
0.733914221164989 1
0.993770587959774 1
0.853583355033802 1
0.785183898966523 1
0.762813906161112 1
1.59400227686998 1
0.722487959056005 1
0.201459567915997 0
1.30055180604508 1
1.41580606370959 1
1.41308601151746 1
0.550843994425277 1
0.987878386118061 1
0.633398636058341 1
1.11367474752225 1
1.20326578678778 1
0.830895421860749 1
0.840236371321749 1
1.32105914814852 1
0.932421744851023 1
1.14219697884276 1
0.530474523148997 1
1.29639770533085 1
1.18479510619191 1
0.54526917373789 1
1.21544283748554 1
0.521597987327234 1
0.664258392996705 1
1.03208431830237 1
1.14511453930823 1
1.05523492358856 1
0.655599994950399 1
0.596556073885427 1
1.05075034277539 1
0.342135973766426 1
1.05248435723305 1
1.16852323021883 1
0.783079632254623 1
0.981810942301073 1
0.803214436158924 1
0.987545465136558 1
0.493914749390028 0
1.02740010070826 1
0.94627986540737 1
1.19215929883469 1
1.46889365566619 1
0.387942269553213 0
0.924424971598866 1
1.00717246813994 1
1.35038697696849 1
0.716580307832816 1
0.884933665362015 1
0.413910518527024 1
0.776578592555185 1
1.17467159981474 1
0.988126181056103 1
1.20119167839466 1
0.955122358946148 1
1.517090495503 1
1.07150139794339 1
1.00606834270485 1
0.529218453909989 1
0.745175312496975 1
1.06937609705169 1
1.00170310043584 1
0.794331298797169 1
1.16593674157458 1
0.964043491737061 1
0.764515650292074 1
0.98738844016628 1
0.786294732220647 1
0.685852507218794 1
1.5178288494328 1
1.59698983019639 1
1.29457390012706 1
0.780360948047649 1
0.804704999988646 1
1.41177056814527 1
0.772735154443835 1
0.325219874550632 0
1.31543385418037 1
0.895241033006791 1
1.35627800920767 1
1.27529013983541 1
0.844366060169319 1
0.874528905110522 1
1.41278267398428 1
0.467617673411503 1
0.833007441787694 1
0.842253518265223 1
0.89265262635151 1
0.82894694216654 1
0.821475329864901 1
1.48446828758063 1
1.21892543262222 1
1.18287326951322 1
0.807730855495772 1
1.33610016624026 1
1.00769752253964 1
0.58734054364775 1
1.2987741425969 1
1.8026211272616 0
1.05050164341059 1
1.2295635723691 1
0.550582944964292 1
1.08828137524594 1
1.08663678382439 1
1.18568844799297 1
1.17453674871739 1
0.997183774938771 1
1.17297441799434 1
1.0252354326334 1
1.27229854158116 1
1.07586201276651 1
0.841809804808861 1
1.39261943040172 1
1.16060435843909 1
0.710602095046829 1
0.819338036458811 1
0.935434401905163 1
0.782170251244174 1
1.32783395329719 1
0.45280041235088 0
1.32700277252459 1
1.30971355365598 1
0.921726939087702 1
0.673986590574846 1
1.05093103946127 1
1.05855328118989 1
1.04051026560973 1
1.18255441865274 1
1.25959979112525 1
1.03404793366282 1
1.11899078558618 1
0.912837768601667 1
1.2015285925979 1
0.949694306728532 1
1.46679118646657 1
1.64351126718523 1
1.53497887640166 1
0.91614112209474 1
1.04038039592986 1
1.12089755801346 1
0.753473564656754 1
1.51613497456909 1
0.775282412135602 1
0.701541895918705 1
1.27461034348514 1
0.743278487023797 1
1.10436789363136 1
1.00649657433271 1
1.8191692085166 0
1.00362595461666 1
1.16053721212738 1
0.928842260840866 1
0.981521935025137 1
1.39192737055458 1
0.919845309277198 1
1.40056775473093 1
0.714311941040421 1
1.05462257997884 1
1.07550460963906 1
0.939080183005008 1
1.24099968495347 1
0.879449091586399 1
0.914171522597013 1
1.22045491667382 1
0.664877273417859 1
0.823309778781987 1
1.42797512040516 1
0.836047074478515 1
0.952531625722564 1
0.700114930593941 1
0.683081828787127 1
1.00206177688877 1
1.51583857652385 1
0.65785051562276 1
1.3055342327505 1
1.08676823231614 1
0.20161078090524 1
0.872830251287554 1
0.576401052390966 1
0.748355510235429 1
0.929264987492589 1
1.04856564234934 1
1.04332181706346 1
1.01500819137602 1
0.789677515329079 1
1.3294770030897 1
1.13580231625304 1
0.950634192719192 1
0.35833579952927 0
0.87429146485248 1
1.34124628680066 1
1.30673282920765 1
1.6194583863304 1
1.22160660218718 1
0.875677239003807 1
1.25189486887689 1
1.04130982704877 1
0.968421682589157 1
1.14996555118528 1
0.492503779671348 1
0.856957820262804 1
1.10947957473338 1
1.24528596367374 1
0.927859271049198 1
1.07216881704341 1
0.766555973594805 1
1.26352403430458 1
0.242953110991675 1
1.40569364531462 1
1.53994135619258 1
0.634179202137663 1
1.12684465140024 1
0.940412428453233 1
0.736320630758355 1
0.988041710563171 1
1.15145041995429 1
1.01172286616608 1
0.955528823771148 1
0.965896559919591 1
-0.000549635766575804 0
0.536589584063746 0
0.831686222250104 1
0.598525990249983 1
1.22037216204477 1
0.876005702556129 1
1.22260551458878 1
1.00241051795893 1
1.09873895785385 1
0.901856047349681 1
1.06750834018101 1
1.62310451164354 0
1.17602648567244 1
1.22365693391369 1
0.828955442303726 1
1.04698619407895 1
1.0052624682219 1
0.666333419508329 1
0.981528512152811 1
1.1418438586302 1
0.672389443126193 1
1.23855544239334 1
1.13575922532993 1
0.730437759155816 1
0.4566259931301 1
0.688426797013682 1
1.01734667020034 1
1.06125638135464 1
0.465814095627172 1
1.19913236740803 1
1.18424848919772 1
0.790123636178284 1
0.687742883441954 1
1.09562864180371 1
1.12582573968915 1
0.943308031201171 1
0.903165722162874 1
1.22738603837848 1
1.08866122753056 1
0.679772730052046 1
0.903896079039277 1
1.01283756927233 1
1.36559262556528 1
0.797741269463922 1
0.766751577481193 1
1.03112087619186 1
0.714996576578119 1
1.2549727720218 1
0.950710913788781 1
1.12570550809119 1
0.813216702892283 1
1.52898432883389 1
0.638253086911459 1
0.632750589478448 1
0.881711956607609 1
0.205918093942166 0
0.997152666884698 1
0.694942091905204 1
1.02385998172696 1
0.983654321440063 1
0.311558028879837 0
1.24765252861484 1
1.16238712094233 1
1.17542418623999 1
1.76495470832715 1
1.43001721317099 1
0.828060647544281 1
0.568899650267744 1
1.12478116468341 1
1.18947870811203 1
0.445812202411768 1
1.20122470125155 1
0.948856175285902 1
1.42194983594751 0
1.14918243349284 1
0.460317483024762 1
1.29338348161002 1
0.747125273918764 1
1.45098786758866 1
0.783990301357407 1
1.20486922890758 1
1.39799530213934 1
1.2876545958311 1
0.295863711893196 1
0.69181506424915 1
0.565414390731165 1
1.23427397653031 1
1.04653870986815 1
1.45961080271224 1
0.998591370310374 1
1.06085491584296 1
1.06467355530425 1
0.898452207554749 1
1.19567535439267 1
0.845180867551909 1
0.961172916007463 1
0.998836655593059 1
1.65308726645983 0
0.894901853029638 1
0.970936615871832 1
0.640216127126913 1
1.43966979995896 1
0.9624565679387 1
0.688613468418221 1
1.19456131582286 1
0.993693817648215 1
0.429867161720114 0
0.671014105625046 1
1.68863571918812 0
1.34345098513462 1
0.721694541395064 1
0.869111185232193 1
1.68132651885866 0
0.690591731471537 1
1.27630337765098 1
1.21646592516665 1
1.04664962628359 1
0.75520762514964 1
0.924759841205568 1
1.14940858985578 1
1.08073646467241 1
1.53890671064683 1
1.28453425284478 1
0.687829631854591 1
0.93685415369908 1
1.30997037990853 1
1.3730901937856 1
0.98765411933903 1
1.07226587125223 1
1.61417333741593 1
0.961156569693256 1
1.31624452769796 1
1.02111561435455 1
0.773334987815673 1
0.769003363359018 1
1.11557225209459 1
1.53742452467363 0
1.0765418854408 1
1.34740436432207 1
0.181516048821091 1
1.09932775456294 1
0.542046294014125 1
1.04687077670343 1
1.03085632261462 1
1.1811852190333 1
1.0234417988287 1
1.13633438968789 1
1.64576840959787 0
0.958265916436331 1
0.776334328528206 1
1.19193325862858 1
1.277670742678 1
0.566206363513484 1
1.11316812569217 1
1.18219706570928 1
1.11629817117222 1
1.15818002328237 1
1.3586130765473 1
1.30401469884793 1
1.22773070035983 1
1.17470379128853 1
0.956782725561955 1
0.407454990156376 0
1.40227137742773 1
1.13844347607108 1
0.919194140717564 1
1.30900153520555 1
1.41306959525485 1
0.759227156697621 1
1.46278449663688 1
1.4193223026538 0
1.3052031226688 1
0.927039009680067 1
0.461430752825233 0
0.722438336254087 1
1.10155789237877 1
0.880310935185372 1
1.37153988442984 1
1.12444858052048 1
1.27452863875837 1
1.26533181296712 1
1.72711907414198 1
0.627713303385384 1
0.966335610629292 1
1.19261580655461 1
1.31716407213299 1
0.643259414369232 1
0.69465682618736 1
0.977160957395438 1
1.05370067726938 1
1.1147764298375 1
0.923486901331718 1
1.20903983953455 1
0.843177535890292 1
0.93630524830761 1
0.514309807278869 1
0.581383048859837 1
1.21104497925912 1
0.448655160150549 0
0.939970160950712 1
0.623754023590794 1
0.77224453691422 1
0.671807329751993 1
0.787042820980117 1
1.15165689859386 1
1.01415662738409 1
1.23116566075603 1
0.77243795106995 1
1.54311705392736 1
0.879742119389968 1
1.5857731825656 0
1.20656399094338 1
1.11989222560569 1
1.50519957871402 0
0.84737306313958 1
1.10780844496399 1
0.950811299888903 1
0.722693104876938 1
1.27772436276529 1
0.759779986963206 1
0.922344084984031 1
1.28830818482797 1
0.692498953208463 1
1.30389929991314 1
1.13085423125961 1
1.24567641644854 1
0.921181263466227 1
0.897346560880162 1
1.22883160458484 1
0.688830102156985 1
0.713149580396448 1
1.72844119584983 1
0.281050279355939 1
0.879101474903701 1
1.41024886794484 1
1.38790109851429 1
1.27822432581532 1
0.536908709198362 1
0.883850693027127 1
1.32914330634021 1
1.046316165979 1
0.557446765189562 1
1.44196392413114 1
0.985031110392006 1
1.56931357198909 1
1.10663572648144 1
0.858764537107319 1
0.903078992291983 1
1.47698670386757 1
1.26182261870929 1
1.51760897836062 1
1.14044942010353 1
1.21299028555722 1
1.80020175645109 0
0.981239175932742 1
1.47045071808033 1
0.78498111154371 1
0.544895240411972 1
1.47701632488679 1
0.505358783331564 1
0.964795278160586 1
1.0517918222939 1
1.91454385477337 0
1.18305497672749 1
0.601720474718746 1
1.17093339399013 1
0.628847217239153 1
0.994452133980521 1
1.12091923496052 1
1.04360649481341 1
1.09308251800126 1
1.09431599996092 1
0.899804100389791 1
0.930532284687457 1
0.8398569639367 1
0.707878589044586 1
0.757461288915202 1
0.582553534002331 1
0.773064080948373 1
1.15293486040623 1
0.708911981864127 1
0.646842092329606 1
1.2084410104616 1
0.994805284280928 1
0.955474273302413 1
1.43493105810344 1
1.2753086992548 1
1.47327791309817 1
0.382352983329412 0
0.829311195150693 1
0.767419777019761 1
1.01984102502809 1
0.998172527049183 1
1.31260251761089 1
1.27753493428818 1
1.10737712314327 1
1.15604744794683 1
0.961991096079396 1
1.24881467121622 1
1.10236967752448 1
1.00773888341386 1
0.780074573232945 1
1.45228098436414 0
1.00430994888875 1
1.35412096457014 1
0.732616053815518 1
0.989798927350221 1
1.39895075127509 1
1.40591308169122 1
0.821204296428341 1
1.36565342232371 1
0.693751823399774 1
1.24743498500957 1
1.13046492040378 1
1.25854687848176 1
0.615388970417582 1
0.554654668207842 1
0.875437045742034 1
1.4035242404023 1
1.05754711918438 1
0.718115496187784 1
0.898901150058169 1
0.709131470075754 1
0.89300783676963 1
0.702113096355253 1
1.2055870200601 1
0.988577226791433 1
1.24622540366173 1
1.20446985577792 1
1.30551387452899 1
0.751410164102145 1
0.759348540203721 1
1.07941125534344 1
0.699996858729596 1
0.456272444843479 0
0.673034984012145 1
1.03369181045921 1
0.552246106781605 1
0.889133016330108 1
0.36574298343531 1
0.634696281655659 1
0.940647340283391 1
0.960844855681116 1
0.837886190922346 1
1.31056925462925 1
1.28179116520656 1
1.16042800806358 1
0.270703787640273 1
0.887739212120019 1
0.680009669783594 1
0.858154185797171 1
1.384114108017 1
0.626907585229189 1
0.711491337746344 1
0.67478376753871 1
0.64453689740802 1
0.924297660440788 1
1.31254366343121 1
1.70127235754635 0
1.52285168124685 0
0.54576570421676 1
1.00539331192331 1
1.11520327096161 1
0.900866038245472 1
0.968984380768975 1
1.09003156950506 1
1.16154312391132 1
0.597959097274871 1
0.84274333534337 1
1.10298557248935 1
0.854725214694285 1
0.935135029681573 1
0.975683781149745 1
1.10295557704744 1
1.10823548191315 1
0.958012931149906 1
0.927273097741967 1
1.22034791453423 1
0.639183439524793 1
0.844331678634215 1
1.00164819016898 1
1.39965905282955 1
0.91734778497629 1
0.711685702070612 1
1.23309544516456 1
1.43025417087447 1
0.739203925917113 1
1.34499635722372 1
1.04022419875437 1
0.998999811672807 1
1.75405356305639 0
1.55613631061557 1
0.805671926753074 1
0.769005025103396 1
2.0595484707631 0
0.980366279235054 1
1.22837993790508 1
1.03270840998255 1
0.651379895001555 1
0.416091396904185 0
1.26977856831316 1
1.23179172705372 1
1.21956026513198 1
1.19943532202718 1
1.05166980721961 1
0.644395405474053 1
0.882588118866223 1
0.589301016913219 1
0.816741353803515 1
1.02509104963307 1
0.463270988214563 1
0.742721505682582 1
0.817881235364634 1
1.23464496700089 1
0.731046819584148 1
1.27155112506381 1
0.925917232991621 1
1.47179368189003 1
0.900181703554699 1
1.24426741695795 1
1.10333391675913 1
0.745448439866584 1
1.21204092159938 1
1.66489251887147 0
1.23364564034795 1
0.972475851280099 1
1.51251140400605 1
0.603239778066914 1
1.19479373890887 1
0.667416114943697 1
1.33309701651867 1
0.666941898832947 1
0.696662423862151 1
0.706639398429118 1
0.725147726310208 1
0.384468679597091 0
1.31540148578411 1
0.502351396501311 1
1.36593572362812 1
1.29316234192171 1
-0.0555941296376261 0
0.902125696868404 1
0.423167905469933 1
0.851412421316554 1
1.11369319789158 1
0.865360028604393 1
0.608929518881348 1
0.789532700207202 1
0.685231593747845 1
1.32346398340385 1
0.673648599836169 1
0.560361774790788 0
1.17838457467493 1
1.66656852874044 0
1.35118094477549 1
1.23374289629396 1
0.871737761604836 1
1.00259324686476 1
0.203273622414825 0
1.4382383016527 1
1.12981838569531 1
0.955790191898595 1
0.934939566021266 1
0.504875786155623 1
0.785585959908235 1
1.26754283141965 1
1.01072755952976 1
0.966617776902699 1
0.898958565919749 1
0.867794020952129 1
0.629703019147128 1
1.1010956584439 1
0.983483735150274 1
0.702159907929988 1
0.526716889622507 1
0.772402442256032 1
1.18449361363029 1
0.807447318735001 1
0.718814147103332 1
0.453928658658545 0
1.01504409700249 1
0.845779836591916 1
1.14350506792023 1
1.32243752647509 1
0.632206072241334 1
0.68197610928152 1
1.05546488004332 1
1.15499084549963 1
1.22315159214692 1
0.973436162098793 1
1.07174600311146 1
1.23266743740142 1
1.12316581493624 1
0.980110258134425 1
1.20449064441464 1
0.936418709006206 1
1.33741758029778 1
1.0312005058485 1
0.696183995172524 1
1.03849629697173 1
1.0040043455326 1
0.564628253292438 1
0.827169857645399 1
1.06599022077964 1
0.885984233371825 1
1.06883569133798 1
1.2687548878686 1
0.954747879577238 1
0.360908760615996 0
1.09361819485892 1
0.853137036040414 1
1.01805517883571 1
1.19392733074491 1
0.607318543074176 1
1.03637212028575 1
0.955518947503636 1
1.31311528416441 1
0.545750175469172 1
1.32271149302615 1
1.88124887703217 0
0.74721347965939 1
0.757311468146201 1
0.60566548868292 0
0.800465020569894 1
0.592234804632503 1
1.03123046978459 1
1.21698200753005 1
1.00537985184424 1
1.6748079183344 0
1.43504633831455 1
1.0345866142528 1
0.813531207054558 1
0.844986412140641 1
1.4109982890853 1
0.967386540556889 1
0.846212183540633 1
0.961282198470376 1
0.701481665815009 1
1.3747495160377 1
0.792656339583895 1
1.09350551011721 1
1.17833277883359 1
0.610118711709767 1
0.59362684357546 1
1.03103781904785 1
1.56716265574708 1
0.96164199564014 1
1.10328345217541 1
0.828619052642388 1
0.91802544411588 1
0.87018559519781 1
0.773936661587521 1
1.32858361606759 1
0.57035662770831 1
1.24359794100692 1
0.682786744342089 1
1.1741752661724 1
1.16136140894541 1
1.42772600266957 1
1.03755373940597 1
1.09171607489193 1
1.1840008957816 1
0.690731964037125 1
0.937878376189214 1
0.61395842258515 1
1.036002488935 1
1.19297227453075 1
0.829399224096698 1
1.15931693184921 1
1.0648897271909 1
0.666380851180881 1
0.42727516791408 1
0.982504123779816 1
1.0916019167643 1
0.521084153924377 0
1.31049568902587 1
0.664103601513583 1
0.95744272349823 1
1.39967759886699 1
1.10939871881148 1
1.3211550965874 1
1.34972673410096 1
0.926354154870816 1
1.22468237924432 1
0.489682451599887 1
0.924476010583031 1
0.809332417750303 1
0.620737318650578 0
0.942708620522445 1
0.886724153852328 1
0.527955956789107 0
0.83119540436008 1
1.02795533556299 1
1.21917002222352 1
1.29218354729328 1
0.847808139616693 1
1.31845146471579 1
1.18490560298456 1
1.04560282792643 1
0.778928572318231 1
1.13883586166583 1
1.24762167621165 1
1.06160007806999 1
1.10308165054991 1
1.12977083617433 1
1.39238960454521 1
1.19438737220532 1
0.754343831201448 1
0.621700910381267 1
0.92004479265704 1
0.893995637025952 1
1.5486108361793 1
0.800597137487961 1
1.22807484178321 1
1.35949129511456 1
0.655749119601286 1
0.760272912654499 1
1.51806749449971 1
1.59422740439158 1
1.56712934512923 1
1.29366812688716 1
1.36615140055203 1
0.9534183731104 1
0.744839762587873 1
1.48529297018809 1
1.37867036394508 1
1.39684300519947 1
0.493808818698738 0
1.25215291990523 1
1.07534330197021 1
0.712699623758952 1
1.30993493060463 1
1.05247152994514 1
0.682615822933518 1
0.767991520477925 1
0.906865932811134 1
0.951303993785446 1
2.04330370385472 0
1.25001636097468 1
0.743192700493712 1
1.41179502579086 1
1.31718930654741 1
1.10602016612734 1
1.21703820873125 1
1.32421669408169 1
1.00259696303651 1
0.87458730784329 1
1.49098571128521 1
0.899963334852819 1
1.15690843532032 1
1.51705487610791 0
0.930882863214204 1
1.2307357048391 1
0.829113217894999 1
1.04395474648935 1
0.906589516767155 1
0.863447894722926 1
0.577625994998411 1
1.13316931746573 1
0.871898431916525 1
1.27557095036726 1
0.78308437136652 1
1.48945297969749 1
1.22937142315451 1
0.859651251850588 1
0.747577604118309 1
0.424063437896871 0
1.30663407485142 1
0.595695216799867 1
0.775142590677959 1
0.736693228111564 1
1.49792560812166 1
1.1729205929716 1
1.06879754428295 1
1.6609499111536 0
1.01942613022953 1
1.49019450792878 0
0.356437709615606 0
0.657631901158337 1
0.753166460892893 1
1.39562410085783 1
1.29126727795913 1
1.52583316699 1
1.5119793546729 0
0.409237848234551 1
0.905105673169845 1
0.136275811668804 0
1.02412185057817 1
0.902055908830224 1
0.880768900743125 1
0.130956069185862 0
0.746159130179015 1
1.37167528764598 1
1.22424955382323 1
1.4030188852066 1
0.333456797640193 1
0.695420330621632 1
0.866366299444967 1
1.33185800543938 1
0.777102724786472 1
0.77865239225085 1
0.565833337618185 1
0.631705822487283 1
1.26189489979681 1
0.816276816558517 1
0.838913688031256 1
1.28848230579201 1
1.07378392800201 1
0.693933851016623 1
0.66776589195543 1
0.778781267352262 1
1.44750423828158 1
1.03052475812759 1
1.18807322023022 1
0.913442883876398 1
1.03374233670081 1
0.927107128259883 1
0.830248524854218 1
0.988169020603276 1
1.35067258463293 1
1.39894943539146 1
1.43453811015658 1
0.86692515521538 1
1.08450208572954 1
1.39995736079649 0
1.43749443301972 1
1.25490539869453 1
0.957617705408022 1
0.782640467220181 1
1.23520752892905 1
1.02190348514692 1
1.37166110955903 1
1.1030591883018 1
0.971216340951209 1
1.4236401131902 1
0.832376459255177 1
1.34979362599074 1
1.26494210825436 1
1.07834381414275 1
1.01734772197657 1
1.00697760942132 1
1.51154275883945 1
0.638898024019784 1
1.3026938129164 1
1.06089712190481 1
1.05403675466156 1
0.640069054419853 1
1.05596058231138 1
1.23890402031453 1
0.973211605464243 1
1.55950993478568 0
1.2584785245503 1
1.16189389448287 1
1.23884414051112 1
0.469034576728569 1
1.28823324353413 1
1.38433313448045 1
1.12204060517127 1
1.19765515132542 1
0.38197687480827 0
0.432360144636675 1
1.19909542655103 1
0.86213273900486 1
0.672666840335431 1
1.67625898074295 1
1.09902021341221 1
1.26918064775885 1
1.12090045993039 1
1.0021852514054 1
1.01246343790172 1
0.917907623194849 1
1.408939007728 1
1.05616405812353 1
0.898051487430417 1
1.41736368639413 1
1.43125626624114 1
1.1831006237652 1
1.35372678940168 1
1.00264260745497 1
0.835281309167982 1
0.849730277471279 1
1.34066197869043 1
0.837848403119309 1
1.42310794149684 1
1.21513267312873 1
1.0928203072448 1
1.06680405103856 1
0.659420980366131 1
1.48032310234385 1
0.84518169774274 1
0.71777593518646 1
0.956792678958618 1
0.477960720878364 1
0.897234321370932 1
1.20819642257451 1
1.15798287498417 1
1.42617954171217 1
1.26296284471536 1
0.551199947158784 1
1.3599262713182 1
1.44257057555465 1
1.13749892549007 1
1.20570661001281 1
0.823735125301964 1
0.860964604760236 1
0.665247945179317 1
1.2138432967622 1
1.42943919188967 1
0.977693911015184 1
0.881181987345328 1
1.32776653729361 1
1.40845692024405 1
1.17930184454741 1
1.40871894962261 1
1.39695480736579 1
0.99421041445872 1
0.856240649404145 1
1.06056937238431 1
1.09777095682057 1
0.807426199081581 1
0.706945220269487 1
1.3476422113874 1
1.15310444697929 1
1.60427893604152 1
0.650053296535585 1
0.338473171793596 1
0.949110501459625 1
0.605686486778736 1
1.08081896469301 1
0.894671997152529 1
1.09762586386897 1
0.487078920112919 1
0.669290931520794 1
0.817710553752686 1
0.787902484018293 1
1.05407544685275 1
1.40747135932269 1
0.88139082288853 1
1.38788147368964 1
1.6744746398739 1
1.41093020150199 1
0.828173800012677 1
0.94775733820603 1
0.626219629676124 1
0.6225147487894 1
0.831598986668912 1
0.746123707684587 1
0.774645963788732 1
1.13466196517724 1
0.48883877451914 1
0.924987479852314 1
1.37417765842783 1
0.36790922381689 0
1.33290470176886 1
1.14183030727077 1
1.05035765919076 1
0.801203237801608 1
1.26449479465634 1
1.3602053284603 1
0.400077128181842 1
1.10063029585202 1
1.18668433409794 1
1.22347683785004 1
0.608030032207264 1
0.896071950333781 1
1.29142742536002 1
1.37542439687626 1
0.97911717283063 1
0.404816633409063 1
1.28507903853622 1
0.904611562362452 1
1.09733259636411 1
0.471700026040076 1
1.37373632380973 1
0.764534658427886 1
1.34186281353478 1
1.03161429762587 1
0.688575361816662 1
0.929090570112541 1
0.739230690709969 1
1.20728047326363 1
1.00545018522622 1
0.756568834903086 1
0.7836369552672 1
0.596142159516766 1
1.52981217481889 1
1.37500549523731 1
1.08697018878007 1
0.751600433437382 1
1.01765757244048 1
1.13999354430091 1
0.955524443841921 1
0.959503832198215 1
1.16157723416055 1
0.989711357331231 1
0.689664801000651 1
1.0006841742512 1
0.748085425817205 1
1.29067893210647 1
0.69747470043241 1
1.00380786759868 1
0.984788714108301 1
0.727735382878642 1
1.50378545487638 1
1.01422550007728 1
1.07211674718134 1
0.856924202249973 1
1.55322357008409 0
1.13163811650298 1
1.23362771729288 1
0.617715022754463 1
0.763101383292673 1
0.880692897463142 1
1.14585109774053 1
1.20782205382378 1
0.475477131815638 1
1.12486058573105 1
0.564303894935918 1
1.43270635303487 1
0.723352126976601 1
1.02214286308569 1
0.710065163488172 1
0.9389775391498 1
0.607603441994836 1
0.230425857551545 1
0.895093964744968 1
1.05590430572043 1
1.41016812666424 0
1.55044155390845 1
1.15430305788955 1
1.27401677246115 1
1.53141914424261 1
0.750401511327221 1
0.887156281710643 1
1.21951119710217 1
1.12059944958081 1
0.871328545565337 1
0.641728061283092 1
1.27050350627028 1
0.650169619756974 1
1.16567842850699 1
0.624915065456068 1
1.32324104270371 1
1.30233080421811 1
0.850752446907479 1
0.471178990378217 1
1.50467188384559 1
1.38736308469738 1
0.993361665114715 1
1.21238106705002 1
1.14882332379 1
0.891774518275513 1
1.09786378559609 1
1.38489593145068 1
1.11737449054133 1
1.41547015537528 1
0.703010072301016 1
0.829645143159291 1
1.24607092241613 1
0.494560546490776 0
1.14686670102807 1
1.13129631225762 1
1.01315414959631 1
1.0337239778793 1
0.492730730405989 0
1.08744518242661 1
0.341948792060747 0
0.830564024798503 1
1.37283797086137 1
1.25960901510139 1
0.806121057161531 1
1.03665785732378 1
0.753760136692291 1
0.923565134642996 1
0.688407851358071 1
0.882452378551523 1
0.7140024091217 1
0.661165534562293 1
0.678926849656314 1
0.930680140938704 1
0.7403518272122 1
1.19869872935019 1
0.794082619897062 1
1.56346200074673 1
0.744103738143715 1
1.02048227215805 1
0.431872278677383 1
1.10677587599129 1
1.15891605426032 1
0.566074535675629 1
0.70794566957854 1
1.25683304278855 1
1.37611807591806 1
1.16275919266032 1
1.01014889271222 1
1.41992232134347 1
1.17626045843466 1
1.23317800902754 1
0.498213555867633 1
1.56552575267834 1
1.29012213838954 1
0.826562184963359 1
0.97130857762565 1
0.991692398203402 1
1.11694228044489 1
0.674578672499675 1
1.26965071894243 1
1.17074565073171 1
1.2690312291476 1
0.0456048178347055 0
1.20713799132106 1
0.865090273861709 1
0.458724769710803 0
1.38392017371021 1
0.682214328945488 1
0.890270940742251 1
0.608315351628757 1
1.38044336484667 1
1.562420319688 0
0.76224083085176 1
0.994171464093684 1
1.67921336951165 0
1.39217957922603 1
1.12340806313843 1
0.962841532533727 1
1.00171220549395 1
1.34552219761617 1
0.655640477436854 1
1.05585531970487 1
0.767581072032939 1
1.27151979892685 1
0.876924392949578 1
0.719583014760535 1
1.05730918780897 1
1.17380226069807 1
0.292904113727241 0
0.854156565037993 1
0.715892752824103 1
0.760674248789922 1
1.20026948415513 1
0.941260973827662 1
1.49422922178402 1
0.820982657500839 1
1.21598904988887 1
0.31674144381699 0
0.935935151987441 1
0.357625917158033 0
0.871413957802888 1
0.927451324186823 1
0.8567365416499 1
0.850597390208419 1
0.669948924705873 1
0.959283095307146 1
1.30121754193373 1
0.806692959150017 1
1.52466936514654 1
1.14168106504521 1
0.82766422592417 1
1.21227506231867 1
1.25581218452491 1
1.19275493503156 1
1.08010645670519 1
1.40488647324937 1
0.54630994810029 0
1.43554037396134 1
1.44148814615703 1
1.29582974080143 1
1.52717046588711 1
1.57822500989252 1
1.48890677671889 1
1.23739009342085 1
1.32082521185403 1
0.771595998558949 1
1.14708890650954 1
0.609979298598545 1
0.780769011401513 1
1.15727753076984 1
1.35341492401372 1
0.818461113583039 1
1.20411125607092 1
1.05317072791723 1
1.28872924280663 1
0.896254807548834 1
1.41899107128148 1
1.26584280445857 1
0.769208979124363 1
0.540244203753661 1
1.60060379850387 0
0.703134363031411 1
0.196271643151565 0
1.0909626449592 1
1.02212390646989 1
1.0787297893274 1
1.26717958896782 1
1.02763940988142 1
1.00646032838135 1
0.800633001683879 1
0.860556356841412 1
1.09186385855795 1
1.20910828362984 1
0.689532203461842 1
1.39388966724985 1
1.47674209593641 1
0.663869375871154 1
1.13354765441774 1
0.54608664019475 1
1.06534819114407 1
1.15986925780599 1
0.728122386012784 1
1.33888590710441 1
0.148861916171862 0
1.43223073369066 1
1.02270076728824 1
0.887191619821073 1
0.933399393923952 1
0.985544189589545 1
0.937704810686071 1
1.09826337798106 1
1.32630527968069 1
0.897449440561757 1
0.812395205942373 1
1.43288806915377 1
1.25616761914155 1
1.11975931865804 1
1.12385109576656 1
1.07273307073984 1
0.598143544655851 1
1.48365361529266 1
1.13665610433022 1
0.823094858442189 1
0.944067624043242 1
0.844012522513903 1
1.040808331249 1
0.714577813621614 1
0.872152532961999 1
0.855270873901296 1
0.730837452712158 1
1.08101900257749 1
1.09530926953969 1
1.16652958188143 1
0.466786946214892 0
1.51954147164467 1
1.55088598876594 1
0.974159905842813 1
1.40905485986336 1
2.0411604898908 0
0.813401398943625 1
1.1909039019825 1
0.974864780314614 1
0.979147600001285 1
0.488697438401467 1
1.22980216388145 1
1.17707152159345 1
1.09785545037571 1
1.43135274265052 1
1.25038092216639 1
1.26329529333298 1
0.520280121475018 1
1.77814033011096 0
1.34122527404508 1
1.16496864119368 1
0.774356765956705 1
0.507694141686121 1
0.593516466776483 1
0.980927253214022 1
1.68766718716445 0
1.23240652390928 1
0.53209047438886 0
0.998645211222181 1
0.770594885450462 1
0.728333609019514 1
1.38016317364428 1
1.20817998417493 1
0.577556632097503 0
1.10728663288036 1
1.24459199995845 1
1.44936832355892 1
0.688337116195353 1
1.42236688559593 1
0.988995792595558 1
1.02348519629273 1
0.609972441418109 1
1.08091761263806 1
1.79954539846274 0
1.01371427868883 1
0.998741767724226 1
0.499337339884616 1
1.12123780424606 1
0.443856774511153 1
0.682436568224416 1
0.436227761136127 1
0.629626218882648 1
1.06297615548971 1
1.40157838854695 1
0.904477782118726 1
1.71220287517277 0
1.60680916105687 1
0.7875884419613 1
1.07668733097911 1
0.70973933808091 1
1.54226046397693 1
0.909253769721169 1
0.866572594544804 1
0.283888627825743 0
0.849735448285578 1
1.06118636697072 1
0.585059488914565 1
1.12626846316902 1
0.568032504823931 1
1.31598319752991 1
1.14490907070406 1
1.12282333287893 1
1.0445882544933 1
0.604236766641871 1
0.994404505231646 1
1.05959097110774 1
1.05368376835917 1
1.06812589968328 1
1.60167090266311 0
0.71846601424049 1
1.10927014342427 1
0.983401694021146 1
1.60876925797514 0
0.529411514588659 1
1.04568162023011 1
1.26962918336658 1
0.58443110472457 1
0.736486545346403 1
0.696919970931142 1
1.06628210212168 1
1.33629830908948 1
0.898087379738137 1
2.0998873102191 0
1.00812055891568 1
0.62207419433666 1
1.08227650668934 1
0.856373351791374 1
1.14239513170134 1
1.16463425357991 1
1.25535018181238 1
0.692842783813235 1
1.05622226095034 1
1.34244374479857 1
1.56185420905984 1
1.07645868831409 1
1.01353682055706 1
0.775299654977797 1
1.01311958301734 1
1.60140089766765 0
0.89035818873398 1
1.16711286955453 1
1.44247161955727 1
1.10354643506595 1
0.924394456537697 1
0.883494382197836 1
1.570118405913 1
1.51274547840986 1
0.821548154597005 1
0.575234009613255 1
1.07311142407372 1
0.986007160003753 1
0.995797588411409 1
1.0587811870005 1
1.11248890023088 1
1.47819019708629 1
0.636594160443922 1
0.607546512114835 1
0.851956822164172 1
1.35644029130701 1
1.51374080848572 1
1.02335437054727 1
1.06886672416905 1
0.90684938783963 1
1.15899496190494 1
0.316590430682534 0
0.847735677624257 1
0.380114924518641 1
1.06962046428596 1
0.912873821686203 1
0.852645521138917 1
1.23981809952655 1
0.387102553885329 0
0.86928707642418 1
0.817355371812677 1
1.17721433789156 1
1.22892555993606 1
1.07345781719686 1
1.7185606059645 0
0.486657270044348 0
0.714562387157469 1
1.49919399041245 1
1.22606477064996 1
1.27457243986034 1
1.1148558387218 1
1.05254407934211 1
1.29638035366511 1
1.14722452476611 1
1.62823557964259 0
0.43835253361249 1
0.935256835378725 1
0.862184791964458 1
0.469151272338183 1
1.14445670239221 1
1.32024959866713 1
1.08068349247609 1
0.776655069042165 1
1.19518727552683 1
1.11785724638875 1
1.14843196102712 1
1.24941628609112 1
0.10940312304259 0
1.20732162762675 1
0.507417057203549 1
0.97753826614518 1
0.631723906624123 1
1.05833053351113 1
0.934516584653356 1
0.501578478113542 1
0.43177888857578 1
1.20673735917761 1
0.576914501901557 1
1.01359323696364 1
1.03133066182102 1
1.03974201352698 1
0.886586171218378 1
0.915022200746498 1
0.888262070889105 1
1.16790940314224 1
1.44193491198761 1
0.623279250686204 1
1.12183833497821 1
0.698225848424161 1
1.08029403239131 1
1.32036200575851 1
1.73342096810258 1
1.17002257396781 1
1.23854071902253 1
0.917326111209783 1
1.39245884096221 1
1.76621621004325 1
1.50697376305241 1
1.26153311958652 1
1.18687868607584 1
1.45550712833366 1
1.71087447170415 1
0.995293417034802 1
1.40959978958391 1
1.23249540061765 1
0.862894314107798 1
1.2888584700149 1
0.747462187903359 1
1.03250564180358 1
1.31985090300957 1
0.937700950674059 1
1.17017801849136 1
0.570675702996144 1
0.933319342913345 1
0.394930620365534 0
0.747907764471422 1
0.596922713561168 1
0.777682417879609 1
1.4051342908162 1
0.645637895617445 1
1.1013504596757 1
0.804121009142382 1
1.23309001746868 1
1.29020290655384 1
0.960255416733212 1
0.937401594037719 1
1.05355987108692 1
1.45487333546955 1
1.20868445950884 1
1.33659347702826 1
1.37612270034149 1
1.25007586906474 1
1.01804142974888 1
0.911838864375514 1
1.49218771742589 1
0.733624618675623 1
1.36048615247427 1
0.657229600044267 1
0.704647918544789 1
1.29000237509335 1
0.942736040864712 1
1.27549564813136 1
0.985574193327191 1
1.69508909421201 1
0.907995248252189 1
1.21994037061905 1
1.23084698471926 1
1.51315400838629 0
0.965414157583573 1
0.980603727120122 1
0.996909422038309 1
0.983504240017074 1
0.805164089973578 1
1.43817431144748 1
0.640721266594739 1
1.32391344440504 1
0.864441833541224 1
0.241997761456289 0
1.08258660019249 1
1.05443792849163 1
1.2488727106311 1
0.97412273115766 1
0.705896738034202 1
1.5122397829675 0
1.50661255507028 1
1.10508753442658 1
1.1097299515053 1
1.07823459630583 1
1.09246023685824 1
1.03364766184907 1
0.817317772665844 1
0.525506217884937 1
0.917368922849031 1
0.785922557964356 1
1.45762041492142 1
1.00154796374603 1
1.11387574232999 1
0.550743766227002 1
0.954246805759912 1
1.27327174133636 1
0.951817856509711 1
0.77195455647317 1
0.834665027502661 1
0.899910330387898 1
1.23510810917432 1
0.807526833349096 1
0.988961664876925 1
1.12047034448245 1
1.48453624645993 1
1.27978158572176 1
0.737680840763721 1
0.636508656270998 1
0.994658488930618 1
0.935830441116364 1
0.420364706019821 1
1.0539586160981 1
0.813974308663636 1
1.67919271513034 0
1.34065535485937 1
1.13353756292578 1
1.4548889117454 1
1.12784894000443 1
0.433231441326401 1
0.874158561823671 1
0.05848445497495 0
1.07553505744457 1
0.758022825166017 1
1.15509555375156 1
1.03531524052765 1
1.25373864184585 1
0.778904956805065 1
1.02651057638632 1
1.08337693663373 1
0.735168159823464 1
0.980420437810569 1
0.777254694967962 1
1.01885094244823 1
0.903204631132367 1
1.16961502197765 1
0.768231592411023 1
0.960887142625999 1
1.79266112824452 0
0.916073566358276 1
1.24966074001569 1
0.627874678791237 1
0.826970363665835 1
1.08950423295692 1
1.17494932646028 1
1.21055772880393 1
1.06369456318397 1
0.744821712014216 1
1.31622073450607 1
0.299855035192726 0
0.695888042225573 1
1.71854516776313 1
1.1080802384735 1
1.0298661177766 1
1.05553814989387 1
1.0560837979605 1
0.910331091966815 1
1.33920890409189 1
1.30312504345781 1
0.864832184746316 1
0.602134555967988 1
0.536448462565997 1
0.593950719220922 1
0.757674030363879 1
0.953093489192302 1
1.27081299174881 1
1.44335618573464 1
0.746942956153966 1
1.10153443599785 1
1.24565799634699 1
1.23492094404211 1
1.01614868718583 1
1.08517575301411 1
0.925422012661446 1
1.27461822167787 1
1.02877722689165 1
0.776183446711142 1
1.2962204881945 1
0.678062336246689 1
1.40323249347868 1
0.649334590183635 1
0.70396361237583 1
0.559670252970734 1
0.371180553804727 0
1.09450949068971 1
1.05993715714 1
0.920300368246853 1
0.658444081031403 1
0.944158065000002 1
0.777096764827731 1
1.45095376369271 1
0.977181753018015 1
0.485451578546536 1
0.88703991044991 1
0.867105426587015 1
0.995199420283271 1
1.03857527239928 1
1.322335078953 1
1.2656238614487 1
1.32294325692868 1
1.2806271702714 1
0.880500931429093 1
1.03588534813692 1
0.924811930391954 1
1.32627748533117 1
1.37704552912552 1
1.33453992070458 1
1.28926567345979 1
1.09722816712585 1
0.603675208605293 1
1.5311253856782 1
1.19874365545472 1
0.589953483204553 1
1.58498758947873 0
0.796114058535478 1
1.50583863006107 1
0.762898457464175 1
1.24082621635965 1
0.433667802434411 0
0.90825477835106 1
1.16922950425188 1
1.18456240599017 1
0.879374063185142 1
1.26295718138498 1
1.27770650203696 1
1.17865333044591 1
1.43809875365074 0
1.43903270577676 1
1.33985576687181 1
1.00897436427052 1
1.06915179311305 1
0.941439624903378 1
1.24364394155906 1
0.160648687753374 0
0.927539881202821 1
1.34424452168564 1
0.744840627037589 1
1.19278345261568 1
0.630206248920249 1
0.998658890555899 1
1.06940608305895 1
0.619727942961169 1
1.11922901228468 1
1.0465882202992 1
1.31785262612682 1
1.29122312135818 1
1.48745392355682 1
1.57628970151625 0
1.24028554395136 1
0.939772796429728 1
0.592424295951374 1
2.00606367633451 0
1.51002307716169 1
1.08736201262656 1
0.836788511501423 1
1.33146050613232 1
0.765701222531326 1
1.29024597907989 1
0.616299264153018 1
0.797489808685325 1
1.32869138228469 1
1.04617678567576 1
1.04567798848184 1
0.843157228356796 1
0.97786440357513 1
0.872814137507456 1
0.706247203609315 1
1.22064988248227 1
1.01693964068361 1
1.17759777909047 1
1.15649810466367 1
1.10902452668686 1
1.7037290142501 1
0.846717827568476 1
0.653437106783842 1
0.814672359365377 1
1.30926156829095 1
0.68632259107149 1
1.20144411067114 1
0.447491482500561 0
0.991917579240373 1
1.28938020961206 1
1.01233790818676 1
0.702187702832725 1
0.640995780577685 1
1.29325511745426 1
0.86084478199851 1
0.888128464797314 1
1.11388917253081 1
1.73961335255327 0
1.02402527581456 1
0.930730145611632 1
1.00765101153701 1
1.38985852209171 1
0.711905119200945 1
1.02055545027717 1
0.226325155282257 0
0.748239532337136 1
0.711010140660587 1
0.830480533376518 1
1.65792267093804 0
0.799490767339347 1
1.24370944289961 1
1.54964431286897 1
1.3800776224153 1
0.871170840924226 1
1.25492162032546 1
0.978374084028466 1
1.44196348175739 1
1.12248335831914 1
1.17934115372317 1
0.745610874188753 1
1.13653305054866 1
1.2403560273163 1
0.669971097959815 1
0.842199551120554 1
1.16003903495301 1
1.31215522686635 1
0.726075885793742 1
1.11561108578637 1
1.0557556099048 1
1.15293451505534 1
1.13354968342265 1
0.647756016995849 1
0.897884321309039 1
0.946667318368425 1
1.31992622614621 1
1.11431901486877 1
1.49423443775229 1
1.23210515128484 1
1.45745984706639 1
0.538212787386789 1
1.35000713477312 1
0.370414440669502 0
1.18303758447646 1
0.984772486659238 1
1.24065871635807 1
1.52288557507799 1
0.776439981303192 1
1.25274603346267 1
0.980785952528086 1
0.845467495561488 1
1.07418159578555 1
0.8426067837284 1
1.05546687097583 1
0.839413975464528 1
1.20344391141417 1
1.35820048009588 1
1.6353554623891 1
1.00899155179594 1
0.769237265053027 1
0.825856953676802 1
0.969516874835411 1
1.01769026185462 1
0.763408319762675 1
0.659155802753727 1
0.798715097517939 1
1.02156271963694 1
1.44861887021908 1
0.579895850912295 1
1.2610006304781 1
0.69360445281368 1
1.79749499101838 0
1.20648227777899 1
0.190435455766964 0
1.11620010859697 1
1.31833662155544 1
1.21330835070012 1
0.787913154892579 1
0.752779314900468 1
1.29213104585562 1
1.10553257464593 1
1.47203505616674 1
0.721709507028898 1
0.999583859287074 1
0.670593432470685 1
1.07192522575544 1
1.24659500811371 1
1.57495919074142 1
0.203993758228003 0
1.84519034559462 0
0.900253218783681 1
1.18341118107002 1
0.956356820630619 1
0.734452807100075 1
0.716182696435576 1
0.314219969132603 0
0.963119937365764 1
1.06339468821239 1
0.472131328486284 1
0.97406811078168 1
0.611159863843004 1
1.26006344489648 1
1.25899598655302 1
1.13450047139752 1
0.571823048854312 1
1.41339876167803 1
0.891065349770434 1
0.856487306397243 1
1.21525162740479 1
0.0169544332861044 0
1.552426254012 0
0.935264045715196 1
0.831416959200445 1
1.21894225467525 1
0.683063214027771 1
1.20953416681809 1
0.834161125580618 1
0.911861183369756 1
1.07802268614003 1
0.774349386172075 1
1.03169593765797 1
1.2215109042221 1
0.497856111842105 0
0.958257771317895 1
0.903826271510407 1
0.588468968006047 1
0.458734284185074 0
1.4889572668254 1
0.591798802447722 1
0.317933023417527 0
1.00869574393155 1
1.12139388644411 1
0.9322085128207 1
0.505247031106084 0
0.901023933761256 1
1.26043141844352 1
1.18376688075809 1
0.924690707130686 1
1.08698663476925 1
1.19331170191316 1
0.998373450577462 1
0.460864786161585 0
1.10096666790958 1
1.24181354155893 1
0.871414921029922 1
0.908553168809669 1
0.648042387403947 1
0.921656254753212 1
0.998486578626337 1
1.23769854878749 1
1.11693584135803 1
0.863197676235439 1
0.749291220961852 1
0.874981461541566 1
0.906221306898542 1
1.07435692618779 1
0.941521833073717 1
1.1032884813745 1
0.933820428101665 1
1.04660799678296 1
1.50197891301726 1
0.520302388837277 1
1.02693017511851 1
0.873473999051302 1
0.793603375351753 1
1.30655616666261 1
1.01132824486246 1
1.03107309806135 1
1.53083757258611 0
1.32989395301859 1
1.31302094108324 1
0.849872243145059 1
1.00424588428842 1
1.16620202213512 1
0.947520282713232 1
1.02206070920183 1
1.53558288819258 0
0.997464339011484 1
0.940921610342721 1
1.74397012669706 0
1.65333644774718 1
1.02731210161738 1
1.21936287896643 1
0.893480025887127 1
0.561737646360625 1
0.88117106755001 1
0.565030788602584 1
0.918028081799431 1
0.910729547927843 1
0.705894014217932 1
1.24892107213422 1
1.21863756382533 1
0.738189812700164 1
0.940244536545986 1
0.938615667672126 1
0.683895950917379 1
0.969791524898234 1
1.04482991875492 1
0.886846368015883 1
1.29170468719241 1
0.555873478948378 1
1.77407888317106 0
0.555004304636879 1
1.13073279098453 1
1.26366582613691 1
0.945807832076225 1
0.906354348308271 1
1.01665262266327 1
1.40995849250027 1
1.00756567472129 1
0.492207776919432 1
1.04518666029687 1
1.79362612954366 0
0.923969632490071 1
0.577811823673524 1
0.753451219904891 1
0.912109985083772 1
1.11760709216017 1
0.575961594215368 1
1.44198103445316 1
0.846228074652718 1
0.657200555324601 1
0.964623992371287 1
0.900263219225493 1
0.870026994488769 1
1.15728258383454 1
1.24137174782315 1
0.666992758913101 1
0.630737655073159 1
0.617968624277346 1
0.62087285356408 1
0.992824044621128 1
0.783402405469694 1
0.750672016998387 1
1.27805657678025 1
1.13633636492531 1
1.45610882780927 1
0.584703402710182 1
1.50479580518632 1
1.08365294710201 1
1.32418546697318 1
1.32128675040095 1
1.15125080179008 1
1.09076586853499 1
1.25084852384701 1
1.82810694758316 0
0.75720154406277 1
0.446967841599705 0
0.792096679892946 1
0.490616749049544 1
0.857249587587261 1
1.38578402698756 1
0.754738959622292 1
1.18242761949778 1
0.694260088517003 1
1.09468708575149 1
1.20836053147795 1
1.19836360348102 1
0.599749035289126 1
1.43063673333836 1
1.13554203137527 1
1.03138446603077 1
0.888966678266885 1
1.25586085053711 1
1.23236129954413 1
0.980231371726037 1
1.48052917332318 1
1.63046643002641 0
1.31935176989516 1
0.431405952293968 0
1.11909174884759 1
1.01297545906201 1
0.775626362927885 1
0.751191929734541 1
0.892212579165802 1
1.4701659162172 1
1.52633207571811 0
1.27046412889745 1
1.07955955093414 1
1.12124963593281 1
1.45374368262469 1
1.43858228788928 1
1.37241325537138 1
0.70929449963305 1
0.757851228638234 1
1.01947605558801 1
1.68714757762926 0
1.04017026589297 1
0.535381034478343 1
1.08009611372231 1
1.0563328929311 1
0.567470520816637 1
1.41014708697779 1
1.25712195111773 1
0.993190187029953 1
1.43824866803003 1
1.18074739325803 1
0.493619340360006 1
0.996375378761302 1
0.714784162666886 1
0.928966855708578 1
1.51440290111716 1
1.20935820661219 1
0.689286638196511 1
1.24509054348598 1
0.913267636046816 1
0.853075769622914 1
1.0118221457463 1
1.13991948763862 1
0.9349112704395 1
1.51969026461864 0
1.19326312872306 1
1.31173227403196 1
0.788692465558019 1
1.20035571617447 1
0.606653354202667 1
1.34161873452391 1
1.00894343124593 1
1.54476197379802 1
1.11430945115479 1
0.120516763623321 0
1.23076257062036 1
0.945512359639034 1
0.959890297971273 1
0.996452966757259 1
1.76381257942037 1
1.06738541879523 1
0.798182975525434 1
1.0021137804918 1
1.03973676634607 1
1.73811995410519 0
0.650940613931536 1
1.11776417340753 1
1.02609627578021 1
1.0862052473464 1
0.742927553145458 1
1.11380450368793 1
0.88250317855614 1
1.09490957094196 1
1.01851379775597 1
1.20149331052136 1
1.36640545733744 1
0.567975131497932 1
1.37931806484188 1
1.08566971978233 1
0.0621202256703716 0
0.722527372204635 1
1.74823798471015 0
1.04436514886575 1
1.2192545233935 1
1.32917777296217 1
0.404222857550993 0
1.59471694792947 1
0.966044231766808 1
0.944355582254428 1
1.0121201254659 1
1.08090989262476 1
0.523484656711286 1
1.22598531777218 1
0.831592449972048 1
0.88266248278244 1
1.11323843363032 1
1.03414081009091 1
0.682580354109753 1
0.833969009186137 1
0.727081752405767 1
1.16955362065168 1
0.954988041925529 1
0.391833381606019 1
0.938377706395329 1
1.03403858564923 1
1.30192808383335 1
0.826428684085351 1
0.628628809732377 1
0.552867067355523 1
1.50408603831381 1
0.821031580192843 1
0.650678632019922 1
1.15929635540153 1
1.22877587892789 1
1.29278651018457 1
1.60594389251034 1
1.23492422985366 1
1.05422142440342 1
1.3528882144541 1
0.989588235950513 1
0.760429482361162 1
1.50947364327081 1
0.761245676719466 1
1.05626042808167 1
0.605446005230352 1
0.684859241619272 1
1.05145123251749 1
0.926585511600701 1
0.685457176577549 1
0.911402237695101 1
0.588404818275366 1
0.476341120040505 1
0.974238574141411 1
1.3961294228281 1
1.37932147635355 1
0.676753959437781 1
0.645820291940012 1
1.00851651971166 1
1.72049947609366 0
1.09616063718723 1
1.13459324627135 1
0.559153891492455 0
1.05303608856775 1
0.875179515590202 1
0.824645774143213 1
1.20278816208904 1
1.10689821996083 1
0.910033025510762 1
1.2586025316784 1
1.21325008668624 1
1.56807202854434 0
0.585687181971315 1
0.56883712038991 1
1.32391193833307 1
0.876958203582936 1
0.851493000682854 1
0.997662927497063 1
0.790877482249006 1
0.754030257941576 1
0.935876726366303 1
0.827461027551935 1
1.13338373367837 1
0.874112168581144 1
0.675439393083486 1
0.893300102359213 1
1.23201067302708 1
1.0066284695626 1
0.504526101910103 1
0.91858782167565 1
1.29985425220625 1
0.934159408292698 1
1.03057618903086 1
0.708258294413913 1
0.947703427005961 1
0.724956762211401 1
0.655055189109878 1
0.891890273359691 1
1.06814410427645 1
0.935839682323853 1
1.34312026946088 1
1.21020953812977 1
1.17495524872501 1
1.08423541420316 1
0.863619904309762 1
1.5114390879393 1
0.736660486420752 1
0.589523082602639 1
1.30882019464169 1
0.471513121751205 1
0.652987421389769 1
1.21560685288581 1
1.03027203626741 1
0.919878144431174 1
0.864401913680208 1
1.24217078525365 1
0.942406809612662 1
1.19328695471552 1
0.856947624849007 1
0.875400666329532 1
1.0254268162256 1
0.85918617936398 1
0.972531757360512 1
1.09657957139142 1
0.901675757521732 1
0.793108927760439 1
1.015486489844 1
1.0887661907191 1
0.976601506321406 1
0.648368931257156 1
0.89189250140596 1
0.642393497105461 1
0.708605759521747 1
0.977430281939053 1
0.45171059393865 1
0.913367441724143 1
1.16868490924057 1
1.12640054854893 1
0.83137862242241 1
1.21682055519092 1
1.11308267089471 1
1.49912208063774 1
1.07823907652523 1
1.2092689933812 1
0.833345966806912 1
0.513397629334532 1
0.80368288653633 1
0.592515168418163 1
0.979674152921559 1
0.678599241612706 1
0.408743560682228 1
0.371293798467915 1
0.397674019266134 1
0.76630372504866 1
1.10687972647801 1
1.02835892818766 1
1.05570200647451 1
0.848759360093893 1
0.429262116866295 1
1.25490657347843 1
0.536073852171892 1
1.23963510247008 1
0.788228588264 1
0.92006317686069 1
0.876094819882815 1
0.269382381571089 0
1.48807334415336 0
1.11177000349142 1
1.50469046605675 1
1.15994955793049 1
1.2616629704534 1
0.547539043782157 1
0.776331608928066 1
1.18465024168061 1
1.06603480283346 1
0.737248528583108 1
1.10958406183105 1
2.19651408932945 0
0.877483491464951 1
0.755466853978819 1
1.11808706966493 1
0.64795594191238 1
2.0926358481346 0
0.646819605716827 1
0.994931651871219 1
0.532091642510129 1
0.321404272887646 0
0.903279038021889 1
0.856714786350675 1
1.38457636854453 1
0.997070392900105 1
1.09203633042866 1
1.21288761371122 1
1.13804140089663 1
0.536844920783876 1
1.31741157661518 1
1.01370304406687 1
0.900183452238906 1
1.09788243903211 1
0.734623659390008 1
1.03808277303698 1
0.303187543499475 0
1.42682481868521 1
0.790488112004152 1
1.06496871356838 1
1.18913839509916 1
1.00380352870744 1
0.771669925614774 1
0.626329346906004 1
0.6800198199341 1
0.850413687882585 1
0.901724266815677 1
0.649672170435761 1
0.863420779876559 1
1.00363387318896 1
1.42163277162012 1
1.18331673701719 1
0.630762668656897 1
0.971211202890142 1
1.08549151700469 1
0.0635155022109396 0
0.766315745681444 1
0.955390982493251 1
1.25451004136196 1
0.608876567757416 1
1.51524092696504 1
0.713931897168019 1
0.685345964703223 1
0.970797386983567 1
0.850234800651841 1
1.81676681656608 0
0.445310555845137 0
1.09497386744089 1
1.29407138488963 1
0.849917593424348 1
0.862888972891087 1
1.2078057824883 1
0.704802103452215 1
0.360754878059561 1
1.69905945245905 0
1.29963230993307 1
0.744058754045653 1
0.814896204080554 1
0.974927109978127 1
0.636579427759804 1
1.10512649395429 1
1.09048752091054 1
0.716035937041926 1
1.62751151000478 1
1.02687992144661 1
0.954810146562555 1
1.36290331211438 1
1.16162873931021 1
0.929955072424615 1
0.898425157108964 1
0.647766627195993 1
0.896467728396357 1
1.40309643665392 1
1.38473993256867 1
0.8339426318502 1
0.748517044563436 1
1.24398578399552 1
1.05034101546476 1
0.789896036935046 1
1.122879326907 1
1.10950397548211 1
1.19873723266561 1
1.28429743922278 1
1.08415790414263 1
0.682524710660559 1
1.30248346404919 1
1.09727795054494 1
0.435466452149325 0
1.11281312160011 1
0.769651171961679 1
0.624842401520227 1
0.626560224060448 1
1.27717642727159 1
0.995503046482825 1
0.534626684953255 1
1.05478576179839 1
0.712404539238106 1
0.467123863712959 1
1.04296442167359 1
0.984137717283385 1
0.719783429219077 1
1.58230769364713 1
0.760298320693298 1
1.15973584238076 1
0.887096209819282 1
1.08850326369959 1
1.38306943609927 1
0.755866132787002 1
1.0484138453081 1
1.02905569700574 1
1.02855861431623 1
0.652793052029533 1
1.23834337864484 1
0.971602703348898 1
1.62722857008272 0
0.833827055689615 1
0.929384660585343 1
0.829115106471843 1
0.968380758960435 1
1.36846871545948 1
0.879011121214767 1
0.922479773700141 1
1.45639275318268 1
1.13102354606924 1
0.981873989335203 1
0.626567936081806 1
0.975885119955388 1
0.49978488367568 1
1.3207476464475 1
1.05703304747205 1
0.853873273040118 1
1.25705246679576 1
0.749276513982414 1
1.19821250313301 1
0.69217186537196 1
0.74007047576473 1
2.03389236321285 0
0.739407879258224 1
1.50446396848165 0
1.28748873966682 1
0.852142721707005 1
0.880245031743803 1
0.937099970775411 1
0.941312458605963 1
0.864574582115626 1
0.812541879685309 1
1.11170643938406 1
-0.169933863121166 0
1.09871840340941 1
1.07151617726641 1
0.91519455714475 1
1.20029238154604 1
0.644217981341977 1
1.07111978856253 1
0.704461017650903 1
1.01048898998566 1
1.11150594775088 1
0.892397198840629 1
1.09088073329675 1
1.26420691833774 1
0.553341644071051 1
1.19836261212315 1
0.72129216295331 1
0.901682360762829 1
0.941520411873364 1
1.17359503684967 1
1.20158730937616 1
0.6275887333012 1
1.0082185716064 1
0.719510187767706 1
0.988586748054256 1
0.80502440808763 1
0.457916343049611 1
1.12829455398996 1
1.03734701062257 1
0.694960105534201 1
0.773286101610619 1
0.992233525377511 1
1.044411622537 1
1.20135531626799 1
0.640730732528338 1
0.990093933528285 1
1.25624328394579 1
1.34787968025668 1
1.1589684764775 1
1.23409447798677 1
0.964891198530911 1
1.24557546655026 1
0.551147744586017 0
1.18921487949693 1
0.668334336371592 1
1.24500777423831 1
1.15084267939928 1
1.38443559151447 1
1.41762682716264 1
1.26201730155037 1
1.12095969394336 1
0.333400454814379 0
1.24805841182547 1
0.932562387821791 1
1.24739096148959 1
0.883289694673159 1
0.848780602448934 1
0.98494901920457 1
0.85404145618664 1
0.826886140274751 1
0.520765460154346 1
1.09533075574447 1
0.809106141585718 1
1.06288462878729 1
0.757143631023363 1
1.38381940634391 1
0.728365060993043 1
1.17339543109614 1
1.25103141225536 1
0.803480448225495 1
1.56474499198324 1
0.839874173623757 1
1.12941545127514 1
1.0773878083895 1
0.503391499782419 1
0.871316696182134 1
1.32437504374729 1
0.811870470820257 1
1.02483426875073 1
0.93913655451218 1
1.46728498016367 1
1.1806240545331 1
0.466561012116785 1
0.991764496663339 1
1.85192164500279 0
0.760573915349632 1
1.27284633734191 1
1.01241137739164 1
1.03298127424142 1
0.200874758240877 1
0.800437143497592 1
1.3584652211549 1
1.14363264801069 1
0.561589378566754 1
1.34823394693433 1
0.376699588095766 1
1.15699532257314 1
1.06347162579931 1
0.983072088915316 1
1.12522439422344 1
0.939800760737849 1
1.14711766414485 1
1.23622012884457 1
0.896227556025927 1
0.909577564733077 1
1.65102329682092 1
0.89642119840531 1
1.2459432376512 1
1.3512311134805 1
1.50771966578826 1
1.0123619717199 1
1.17738484258018 1
0.544285101190764 0
0.798799425200091 1
0.907148784357349 1
1.09516564249198 1
0.713903814225179 1
1.24123884796733 1
1.86581454545759 0
1.10816845290534 1
1.05765938744978 1
0.75507163581164 1
1.02266810294298 1
1.07287494502114 1
1.23373889075932 1
0.951703051481716 1
0.459821952051479 1
1.27182621143614 1
0.825111396665415 1
1.27450862569634 1
1.10918782405927 1
1.31115282317812 1
1.00168912214404 1
0.780978054740504 1
0.974370332176966 1
1.37354897547731 1
1.29694937621598 1
0.8580416453459 1
1.30693982280156 1
1.35082210334353 1
1.15597814066784 1
0.875198486321001 1
1.42649954852798 1
0.996568212550616 1
1.03972228361284 1
1.31789261959822 1
0.730171076146836 1
1.01541913325215 1
1.22571436685261 1
1.07795307811942 1
0.462739547317168 0
1.78495893797568 0
0.83487585206148 1
1.00524865757618 1
0.85430410381373 1
1.51301522238741 0
1.19619914840114 1
1.08560325011341 1
0.473343914297328 1
0.7495647472892 1
0.698038336544294 1
1.8266105630122 0
1.39085763976431 1
1.48756317864171 0
1.12456832663179 1
1.00695536373984 1
1.26427936806795 1
1.44337884881934 1
0.936949984854127 1
1.42994079153195 1
0.943194784601967 1
1.05701667687532 1
1.47488267364594 1
0.690671124045169 1
0.689068658160772 1
0.917066633589891 1
0.97478390593797 1
0.721682179275426 1
1.27494476971582 1
0.739458345864035 1
1.10856694012894 1
0.359537618475062 0
0.870506895352356 1
0.798145923297635 1
0.947808111100209 1
0.856334634935496 1
1.36321553856409 1
1.15478337366833 1
1.16526270071506 1
0.609096918731184 1
1.10989434926223 1
1.23855706524892 1
1.60979806467779 1
1.20259526800786 1
1.01121282086556 1
1.19332144998157 1
1.51437308208597 1
0.558927964027112 1
0.846735460575812 1
0.752369811305133 1
1.42448984674888 1
1.3900122492438 1
0.443223819336599 1
0.56919737704035 1
1.81965048518954 0
1.25699560831339 1
0.789025434277807 1
1.0163996730355 1
1.01138473394859 1
1.47478554589399 1
0.458818787281104 0
1.41065202449376 1
1.14052569519832 1
1.11838847498684 1
1.60392240040143 0
0.727515640135511 1
1.30241002201399 1
1.25843547464579 1
1.47979471867441 1
1.30521329939301 1
1.09992052508453 1
1.1939054006027 1
0.851383494869921 1
1.13598927785071 1
0.853971095306987 1
0.650820658799997 1
0.917433002339917 1
0.627707004550387 1
2.26494230770463 0
1.22324014188743 1
1.14677736216753 1
0.517879669501665 1
1.51095375076731 1
0.786340359050167 1
1.09381478617463 1
1.50147801785142 1
0.387807817237361 1
0.92917402521956 1
1.13634203354741 1
1.28648896343994 1
1.22886456449472 1
1.67489915311749 0
0.876263724099092 1
1.08394216167412 1
1.07426653297382 1
1.61375163742682 1
0.74436266282018 1
1.11786391246576 1
0.676090225094813 1
1.04436659804826 1
0.664838224649368 1
0.942787551316738 1
1.05168235831797 1
0.614984703712407 1
1.00169405618439 1
1.24789578530286 1
0.83209824214516 1
1.0662388090066 1
1.16998915451233 1
0.413114455097398 0
0.582058030371563 1
0.690059963620556 1
1.14008389904338 1
1.7579852688012 0
0.743309464731721 1
0.638505513880899 1
1.27629103441442 1
0.534825987447707 1
0.772622698853135 1
1.11331046275637 1
0.604204556587478 1
1.36835679544117 1
1.02461271430028 1
0.838812973576404 1
0.80867897354112 1
0.619626811641839 1
1.30353556246219 1
1.02832970368641 1
0.835464796448396 1
0.321438301281346 0
1.26815624769936 1
0.752464309844224 1
0.961561142597715 1
1.07376336647586 1
0.727360191565917 1
0.770174251641423 1
1.22670768969527 1
1.04066225710372 1
0.434363147993424 0
1.02750304089696 1
1.07899110499612 1
0.602631170271548 1
1.23949134377182 1
0.719048357622493 1
0.999615461274966 1
1.15873081816697 1
1.21320122114731 1
1.23626436697151 1
1.3539790208168 1
0.85366267410011 1
0.740483497949032 1
0.976443888766474 1
1.12660544243947 1
0.733121701112414 1
1.00714101288396 1
1.13331561807318 1
0.514675292074898 1
0.931095102130825 1
1.01029530841188 1
0.883201503045306 1
1.11647531303811 1
0.775328536887959 1
1.32662527673389 1
0.988516570954006 1
0.759622764282348 1
1.77052893861649 0
1.02126567526874 1
1.14161934034509 1
0.671987944432881 1
1.3585062249791 1
2.13189905857232 0
1.29791008391288 1
0.575959683467765 1
0.7208925455118 1
0.921007073947652 1
1.02621483156279 1
1.34784437523224 1
0.905316033423662 1
0.866916567544967 1
0.762634544948861 1
0.533028815444133 1
1.18903428557331 1
0.794559655194594 1
1.28466929292601 1
1.48623234629507 1
1.53233576447045 1
0.413286868249623 1
1.21070440765151 1
0.860928276830011 1
0.638391838882425 1
1.69943441197015 0
1.43131833145674 1
1.37287977234142 1
1.9454445824693 0
1.54704513124579 0
0.797668471070255 1
0.809352745550605 1
0.456411725738872 1
1.47798507882329 1
0.769940447535237 1
0.550793862010119 1
1.28388115306892 1
1.1643590137844 1
1.21873967201349 1
0.876052029660108 1
0.885440547796723 1
1.17003199089833 1
0.990139385335655 1
0.813235714112567 1
0.643878801735951 1
1.11742838376797 1
0.726113247307525 1
0.929037544982609 1
1.33739844813646 1
0.626441748616932 1
0.95423489930094 1
1.73627550558874 0
0.950630647941512 1
0.814191901205299 1
0.727023228938926 1
0.470934651995029 1
1.0151363973892 1
0.6114200703019 1
0.82212301536704 1
1.28809945695584 1
0.802627262948157 1
0.839174183529988 1
1.17459250190124 1
0.944564885263322 1
0.811836038312032 1
0.693865486502206 1
1.46804792189873 1
1.21842882523538 1
1.06383440009681 1
1.09968928207075 1
1.36681533254353 0
1.31738089132096 1
0.514271919483696 0
1.08263137774236 1
0.692071477809407 1
0.480777028025168 1
0.754251274359867 1
1.05126179473808 1
1.29316805229172 1
1.6006585161046 0
0.745399625536059 1
1.02278280513506 1
1.02844711901002 1
1.09928549426617 1
0.804473670049129 1
1.14915979602352 1
1.37181999696613 1
1.09018992864383 1
1.03553182550774 1
0.753087428811963 1
1.09687260151315 1
0.762656377370935 1
1.06349316242041 1
1.32651510814315 1
1.1332010530108 1
1.05570514743901 1
0.736715592998001 1
0.268262754901986 0
1.0391621814564 1
1.37008279796099 1
0.624846019784859 1
0.970421188006294 1
0.974977853012981 1
0.941957580021525 1
1.33682661975749 1
1.0187874187139 1
0.648969295429858 1
0.70952287523045 1
0.881686353215649 1
0.801888939749275 1
0.739564726084052 1
1.04208353191622 1
0.740318888629888 1
0.662354706417387 1
1.33272758582422 1
1.55827672542663 0
0.408338964127688 0
1.16443170333706 1
1.43058306237985 1
0.931844905116428 1
0.701322910210381 1
0.922904273175301 1
0.732599063975478 1
1.05715632241219 1
1.25799934277597 1
1.02012630070509 1
0.376638221881387 0
0.746686530180808 1
1.78507246377197 0
0.832732831778103 1
0.902354202919569 1
0.904558154292584 1
1.46287166693039 1
0.710918762682348 1
1.4657390718225 1
1.29745494742027 1
0.506924375013433 1
0.753505292243434 1
0.609197550564117 1
0.498269727737694 1
1.06786503316179 1
0.511701630074066 1
1.29512002588676 1
0.685835680860101 1
0.653450754022843 1
1.1100298674359 1
1.22065506293316 1
0.739141835569063 1
1.45758901214937 1
0.628009810441025 1
0.722608248818321 1
1.26002266259738 1
0.932775107277784 1
0.607584290240844 1
1.01692447225514 1
1.27919492274462 1
1.61727866107808 0
1.26562755875593 1
1.32284648003554 1
1.1322472967139 1
0.390589377531779 0
1.35663468897127 1
1.42070349914085 1
0.896683769799421 1
0.633826736957992 1
0.95119249509508 1
0.658243968203326 1
1.26029603876099 1
0.802357083224555 1
1.15664262033716 1
1.34217794617123 1
1.10482864263561 1
1.37830475777139 1
0.586979125343505 1
1.03820899402179 1
0.389901562165757 1
0.719888895430882 1
1.10290175999736 1
0.37915849795745 0
1.27793778759105 1
1.11152929421515 1
1.11705712051827 1
0.752046208890602 1
0.333345555542962 0
0.956253797626385 1
0.399596908438287 0
1.17164306653835 1
1.88721168317918 0
1.12033209997251 1
0.198780624609991 0
0.808948214478555 1
0.670726382062502 1
1.01053927202947 1
1.3358943886911 1
1.11391610020866 1
0.462730891453538 1
0.985700380862448 1
1.25694889124462 1
0.698888424764779 1
0.997536476302039 1
1.15661460837955 1
1.31306772875955 1
0.46557374902545 1
0.977199209109422 1
1.30722369714283 1
0.905627200511677 1
1.15211350067115 1
1.38109606187881 0
1.16328947857509 1
1.19422217143631 1
0.796935400602517 1
1.06519180603516 1
0.958616768963161 1
0.902104523777468 1
1.12608746330609 1
1.11761859859979 1
1.299628064278 1
1.21199061854826 1
1.04118785369598 1
0.950582484770841 1
0.89224886354028 1
1.67255551379455 1
1.29370454026372 1
0.995363766962265 1
0.362771164436251 0
1.36758443802669 1
0.839353674985749 1
1.15932073724435 1
1.24995864476679 1
1.02643910455163 1
1.5455596994503 1
0.815154141407758 1
0.805992146097713 1
0.86271689895092 1
1.63528410709846 0
1.10632902032669 1
1.11090426572604 1
0.991143003180872 1
1.00917586417932 1
0.659823448343117 1
0.685275466735931 1
1.07963996252459 1
1.47923518992913 1
0.506896885317213 0
0.797533154827049 1
1.06327731735623 1
1.5843353769115 0
0.631687318350409 1
0.582000335306863 1
1.01745568345565 1
0.751639043992017 1
1.00922409722746 1
0.951489831190884 1
1.50095919641613 1
1.05059264168146 1
0.730251807298322 1
0.985711676415899 1
0.793750475691687 1
0.413655930681587 0
0.64759941597444 1
0.941040828729271 1
0.918981231982113 1
0.803220863090271 1
1.70410397483856 0
0.852620588874455 1
1.56339525587139 1
0.765248712169434 1
1.05905805834768 1
1.53937829542228 1
1.45599419683555 1
1.16871842276364 1
1.26828861646166 1
1.12177516511737 1
1.07186917662999 1
0.924373754408153 1
0.582002206931112 1
0.495344948420024 1
1.20580829959896 1
1.34050585919266 1
1.18052184030758 1
0.663809805795515 1
0.405347859660219 1
1.07342887335206 1
0.828069488429415 1
1.22399103227307 1
1.41477061068297 1
0.912284025433381 1
0.809470054356153 1
0.640659224360559 1
1.28350235657855 1
0.663880930674544 1
1.02249840030343 1
0.823318338722427 1
0.828147031304509 1
1.32139054892712 1
1.01327625394601 1
1.18281237860294 1
0.411364962344582 0
0.964248475716856 1
1.11396814616982 1
0.00749624760611976 0
1.07413903403209 1
0.525970431068902 1
0.909686758305347 1
0.751400598177227 1
0.835860311818183 1
0.896425318160169 1
1.39601489122778 1
0.740884831555442 1
1.40870657014287 1
1.37072642365638 1
0.427019325865718 0
0.977549779742359 1
1.33137238469298 1
1.13875263206046 1
1.34300590389827 1
0.753519183486618 1
1.2525451210131 1
1.02605942617608 1
0.470809010711997 1
1.3146788028868 1
0.987920173859206 1
1.55401019488348 1
0.472642782547319 1
1.02943734649089 1
1.24172696399904 1
1.31762560495399 1
0.598845934046961 1
0.471952476548083 1
1.11017530276535 1
1.01528902022382 1
1.09703982242526 1
0.693613819876963 1
1.81385544918818 0
1.0170805523756 1
1.08722043856716 1
1.26985717200038 1
0.589578654890879 1
1.32235989367021 1
0.323419021556982 0
0.855142215043917 1
0.749434613681215 1
0.700473210182527 1
1.09424223310329 1
1.09260680637735 1
0.489963537815783 1
0.946050103544752 1
0.6942603908795 1
1.41860484956138 1
0.595063458357443 1
0.55374771093769 1
1.36755180456409 1
0.998177511120523 1
1.56465606724791 1
0.753883769040959 1
0.682030066997315 1
1.19128661695527 1
1.47038653581926 1
0.635258069878264 1
1.61314777606645 1
1.11453159638467 1
1.32549641959712 1
1.24713433532454 1
0.824628042409971 1
1.23953881309492 1
0.748249385839061 1
0.266912072414343 1
1.56895017628204 1
1.06410357014754 1
1.26583135284231 1
1.13419790719648 1
1.21400960184229 1
0.684544916175973 1
0.504463893565363 1
1.30031738042168 1
0.626078078008043 1
1.24891126672686 1
0.959194067096651 1
1.03164698007571 1
-0.180692801567041 0
0.806538671123103 1
0.98383176294317 1
0.641426213119146 1
0.937924408614324 1
1.49351782603617 1
1.22143722196627 1
0.839842227949945 1
0.791261913387742 1
0.687869478832965 1
1.25865987591478 1
0.89446093547884 1
0.416145701931026 0
1.10353629474945 1
1.08158544327287 1
0.908063126572667 1
0.908857079368963 1
0.52428142435129 1
0.680045105879102 1
0.766339841959304 1
1.62217328477572 0
1.31099021582852 1
1.50544870573262 0
0.976455713588786 1
1.49053318512943 1
1.01883279863293 1
0.488265615133824 1
0.978420322410424 1
0.926646529490571 1
0.60337982527814 1
1.53035136659821 0
1.36324524489735 1
0.704408227985952 1
0.458428555419818 1
0.911396322978972 1
1.1623392932575 1
0.850919862911352 1
1.0992478248066 1
0.912745580523424 1
0.845378789899518 1
1.29414620512521 1
1.17702018756937 1
1.17070136882473 1
0.590687614015659 1
0.918353173832014 1
1.2626357518896 1
1.0572947300092 1
0.830975791992331 1
1.43471443860119 1
1.38222201259268 1
0.881996466077759 1
1.14459202904203 1
0.924118477942124 1
1.24858659056865 1
0.616441739027614 1
1.04092001297256 1
1.10846252453801 1
0.720316437013229 1
1.47754904403875 0
0.832882423939108 1
1.53643038189015 1
0.78299734458259 1
-0.019317968244769 0
0.942714375151521 1
0.940053139692473 1
1.43134672819416 1
0.435209125619567 0
0.800316114735284 1
0.789719368731409 1
1.15085925858263 1
0.830799629966157 1
0.611176604291148 1
1.24498882691614 1
0.814277153556389 1
1.38551747903755 1
0.924919765170344 1
0.67606953645711 1
1.15053165957796 1
1.15542479324994 1
1.12427584511512 1
0.94771003517161 1
1.43018938524147 1
0.951550313082898 1
0.679770279722428 1
0.709281831042469 1
1.25845808867697 1
0.907468059924636 1
0.829922540903634 1
0.621198783489797 1
0.227083776502817 0
1.39576912076455 1
1.07693083437533 1
1.43657008493273 1
0.991851794727529 1
1.29595507627725 1
0.196569336214123 1
1.41753153027932 1
1.09656995592243 1
1.01191835977923 1
1.25349792290409 1
1.25868574257358 1
1.215746568846 1
1.57598059504932 1
0.894027036076992 1
1.29494919357111 1
1.16347430164652 1
0.781180081084238 1
1.7932297250294 0
0.835247156324668 1
0.781324294229654 1
0.777848419647182 1
1.1577981897157 1
0.671323864100891 1
1.15297708977552 1
1.01097516667506 1
0.96161408333542 1
1.23328918353428 1
1.24886407493949 1
1.32794540310447 1
1.10131021189723 1
1.10391832527099 1
0.925509783087435 1
0.806806390309846 1
1.644217871682 1
0.752181663734302 1
1.20796983506089 1
0.831718993112333 1
0.986341436630913 1
1.0090102975953 1
1.04583071873744 1
0.982000661222429 1
1.42713282288188 1
0.713677165714038 1
1.52591365830934 1
1.2199224141279 1
1.16324048339499 1
1.06682072558061 1
0.959601706275806 1
0.97195183209824 1
1.5302897654874 1
0.899497826165453 1
0.975732080532121 1
1.22506710913467 1
1.18048417556716 1
1.16467397619623 1
1.14686317213381 1
1.08482409587178 1
0.937957798950466 1
0.836824110447851 1
0.988861915604941 1
1.22656135251528 1
0.684139623100073 1
0.837912178761921 1
1.47715164663088 1
1.60330035648304 0
1.57514962640067 1
0.768909482582131 1
1.24743624094317 1
0.915630937591516 1
1.50338651640529 1
1.33303353462399 1
0.565113845246254 1
1.34508042994068 1
0.44589047027293 1
1.27113840627567 1
0.867781538877946 1
1.42163787739309 1
1.20747581525939 1
0.697641195631189 1
0.971696698858534 1
0.75662603336687 1
0.65725967329146 1
1.11047399808621 1
0.804723235640146 1
1.30388269692397 1
1.28159076961112 1
1.69199194962401 0
0.862263566989811 1
0.612065107223524 1
1.07652984472563 1
1.05170784306615 1
0.913517621474642 1
1.04641199457968 1
0.395670942738154 1
1.15682864635342 1
0.66712592985009 1
1.24667454578769 1
0.741618019903805 1
1.33412346958558 1
0.895270799957837 1
0.969256886278455 1
0.706122708672538 1
1.09733081636949 1
1.15756749344331 1
1.35091729263251 1
1.36562226070773 1
1.00608137307136 1
1.11865121674225 1
1.76493388052673 0
1.174858379652 1
0.71847163582099 1
1.40903515099441 1
0.907142725264888 1
1.36665657590779 1
1.19193191798789 1
0.829603680301109 1
1.1597993118476 1
0.804280140654476 1
0.967408888556919 1
0.493570150368928 1
0.934590276971595 1
0.873412591465488 1
0.72374226920538 1
0.962735657805527 1
1.36480060641124 1
1.48000856198389 1
0.330204110938991 0
0.883242212540232 1
0.797569386822661 1
0.42425584655878 1
1.13079413995013 1
0.854235972578761 1
0.631876355445526 1
0.780634319090052 1
0.576043322865167 1
0.532843409324815 1
1.18305604520022 1
0.856649908321704 1
1.07916418002233 1
1.34737277711584 1
0.321197820710686 1
0.621604272128129 1
1.52877908360866 1
0.602922380838398 1
0.865222763301369 1
0.982948961220613 1
0.618293625183286 1
0.211926754969757 0
0.87026986859327 1
1.25106173621995 1
0.579290378415342 0
0.353121703735743 0
0.848384853558384 1
1.11618846876958 1
1.05315398176583 1
0.863594958122071 1
1.64995244261661 1
1.09783459475308 1
1.13371072129361 1
1.11602103377171 1
1.08468871398924 1
1.27010433194011 1
1.3370443126305 1
0.769200628257073 1
0.990238186302541 1
0.948336408362917 1
1.27817732670575 1
1.2463985850265 1
1.11763684580918 1
0.512320846807814 1
1.0703118323725 1
1.05370510587686 1
1.2594920845718 1
0.71010031375949 1
1.29722260559433 1
1.29536954622881 1
1.1075291065009 1
1.03536373130315 1
0.583322437823395 1
1.77097511732521 0
0.544099988012291 1
0.989501292118367 1
0.469661835973693 1
0.721630039594107 1
0.687101718751191 1
1.18903035233422 1
1.2113974929511 1
1.05245604976623 1
0.522425282287755 1
1.43152931734665 1
0.85094194327639 1
1.82376068801723 1
1.09278625323491 1
0.9551956832497 1
1.04441238292637 1
1.20399848222374 1
0.728709242396357 1
0.689601977257165 1
1.65590091286443 0
1.04709079831555 1
0.631749195284554 1
1.45442232468538 1
0.878495695288393 1
0.785721314714169 1
0.684047615658626 1
1.06441263042978 1
0.0740238595984319 0
1.039098122821 1
0.720578119981671 1
0.723261124244656 1
0.741732017003288 1
0.926865488948691 1
0.472177382830157 1
1.46327642495763 1
0.814454484047125 1
1.62633835314826 0
1.3019816636313 1
0.44816062184974 1
1.26617284884664 1
0.540253586556561 0
1.29523842124343 1
0.996419209598266 1
1.0058231020035 1
1.40738452843875 1
0.959805185526118 1
0.254552085499305 0
0.986235869449139 1
1.08667597865151 1
1.18009940946748 1
0.730113563592542 1
0.942874477439235 1
0.810392723270156 1
0.930531145297282 1
0.900427894141387 1
1.17771526692967 1
0.817348768806299 1
1.1370444249701 1
1.16385463278181 1
0.877919881356385 1
1.0229759896791 1
0.494879195212927 1
0.823087661442394 1
0.934552759238358 1
1.10703920539388 1
0.795776029920326 1
0.642888998726059 1
0.929884102053463 1
0.449568325850895 1
1.00769780839099 1
1.04490781179201 1
0.649929995287324 1
0.746217188653954 1
1.17361894009599 1
0.750710133785552 1
0.625513451388097 1
1.05766212119976 1
1.19687851250959 1
0.882288537730499 1
0.721743953353659 1
1.11837736253095 1
1.00709608828858 1
1.33363109968973 1
1.0610243660624 1
0.990043087289928 1
0.970537439961901 1
0.955534597092045 1
0.707707998519277 1
0.957290649817415 1
0.880128188105383 1
1.29288020211646 1
1.109186549475 1
1.47498830762212 1
0.561510676276899 1
0.977020559572471 1
0.227587245809534 0
1.20019308748569 1
0.805035277785755 1
1.26983788101766 1
1.64788423362764 0
1.67203126517026 1
1.24896228794466 1
0.866195350854168 1
1.67651534895044 1
0.810994750919442 1
0.835913385010374 1
1.1212617398218 1
1.12184525176004 1
0.896625129087239 1
0.866019814240135 1
1.16689378062561 1
0.746578029603198 1
1.0860077191315 1
1.2246391553655 1
1.56225171713526 0
0.8367705397472 1
0.663809941451431 1
1.38720114871249 1
0.713718418726682 1
0.716599447775006 1
0.960136794315171 1
0.954454398950692 1
0.469487783570893 1
1.37177565583391 1
0.74615700894338 1
1.35592499353126 1
0.631749566029786 1
0.80741569903178 1
1.21839898722738 1
1.38874358920527 1
1.16871486273242 1
1.78781230602012 0
1.25506056690804 1
0.926227848845685 1
0.75022332352614 1
0.620221366054203 1
1.02092186757686 1
1.05748409338103 1
0.408999038616141 1
0.718793593604515 1
0.727396626894132 1
0.928761257454302 1
1.01013109181365 1
0.624815810502684 1
1.17270043757434 1
0.982396248949453 1
0.360962839980207 1
1.29181375000135 1
0.759077729332261 1
0.432406025131139 1
0.669387676105283 1
1.57885216762242 0
1.00765269221428 1
1.32827485762955 1
0.51879580657972 1
0.559518179865104 1
0.889386404808318 1
1.96349643838699 0
0.922921680818806 1
0.739731140109063 1
1.49093450424154 1
0.873246855930312 1
1.0577622989598 1
1.25479870899709 1
0.773103177428463 1
1.40753805753274 1
1.27619857615959 1
0.985574300272895 1
0.769412002805372 1
0.705516570585789 1
0.857992810382678 1
1.12292007443445 1
0.554897736830549 1
0.904259159196301 1
1.57140432139783 0
0.8752706043942 1
1.20273235582854 1
0.994774249531191 1
0.40703079327938 1
0.509346010679995 1
1.29290877970015 1
1.09915918634605 1
1.13789297106545 1
1.51251642285269 1
0.799789691081076 1
1.27871196286918 1
1.00451548590225 1
1.02244022123405 1
1.30072585313788 1
1.44295725381018 1
1.06075465038291 1
0.882092601750468 1
0.889164426526632 1
1.58152660304395 1
1.95474612492392 0
2.03385539692299 1
1.05434140399483 1
0.869627546949579 1
0.856920765705034 1
1.42979642282723 1
1.32340704857325 1
0.826168643471382 1
1.66599441512806 0
0.760823102875557 1
0.817072974631689 1
1.23627052303253 1
0.765590903301729 1
0.255532620439954 0
1.04146535522939 1
1.1580412352439 1
1.46994055958944 1
0.694215103562696 1
1.47397188295129 1
1.52973350372823 0
1.24067237979076 1
0.265312560990311 0
1.05698918216603 1
0.869460568235653 1
1.61591748198734 0
0.547637787068419 1
0.332719747427169 0
0.811377768309447 1
1.01993662310879 1
0.92187117151971 1
0.58526887771967 1
0.614265911672252 1
0.755334486547417 1
1.10033908261243 1
0.523427568372301 1
1.10310814509325 1
0.99250713324896 1
0.80427663801896 1
1.46505918799636 1
1.17857313478801 1
1.08789755867962 1
1.34000724862023 1
1.55372484934509 0
1.43954852291539 1
0.866185881958975 1
1.13026572779255 1
1.14438104379014 1
0.945054971080378 1
0.754689418562806 1
1.1553443807797 1
0.755481992671871 1
0.830225434386688 1
1.35791342587321 1
0.63330222360956 1
0.666204118338527 1
0.517479950111756 1
1.76753010268762 0
0.928651104940687 1
0.946461052910684 1
0.376954754945212 1
1.13249232186884 1
1.05844522619886 1
1.24354068057774 1
1.14525060621288 1
0.449937999468031 1
1.18507432100023 1
0.429392188727473 1
1.29389524326524 1
1.48925974326925 1
1.22787126651398 1
1.296815343454 1
0.854255842566393 1
0.657922948786572 1
0.817817724962404 1
0.878169786997219 1
1.586139072369 1
1.11746628342599 1
0.764939126205284 1
1.37712993127538 1
0.668564680150204 1
0.353773418701764 1
1.23071466570208 1
1.32012031868566 1
1.32939803572774 1
1.28608250458742 1
1.13897885042693 1
1.08439817089979 1
0.965079471310296 1
0.655725943046102 1
1.09291932628727 1
0.532713658569434 0
0.579840571087753 1
0.92105609370932 1
1.12427802888309 1
0.840094437462883 1
1.12452438735334 1
1.15059527880667 1
1.00527115820433 1
1.36391248696293 1
1.21796083205575 1
1.3417401657878 1
1.21771210271729 1
1.14922226293171 1
1.13205147240779 1
0.797251228839467 1
0.770846062543127 1
0.915672078404959 1
0.785655249170451 1
1.70807373277371 1
0.627452243888083 1
1.22292332307929 1
1.16107564853934 1
0.358000579980255 1
1.47599652998084 1
1.07243265249474 1
0.683923862277248 1
0.808907643346891 1
0.993849000598466 1
1.18466965090658 1
1.2013758564144 1
1.54271680362757 1
0.380074436234714 1
0.902783169215031 1
0.847045291343559 1
1.04238069421998 1
0.784523705992866 1
0.0424065486362908 0
0.731381383121117 1
0.943764646644752 1
1.10265291657856 1
0.645237306700798 1
0.901414388576914 1
0.98252917128758 1
0.758069383704979 1
1.08753673252994 1
0.692143982537661 1
0.470682761318757 1
1.05921812796349 1
1.07359631846801 1
1.0292617695283 1
0.964472260614426 1
1.0527476051449 1
1.4683154730809 1
0.852008246277068 1
0.781800639590224 1
0.687921939741069 1
0.828459541131819 1
1.51962114318668 1
0.366781685626216 1
0.857042008109928 1
0.949102776405032 1
0.997235758175669 1
0.630836156727536 1
0.836537982546867 1
0.812051176958651 1
1.21696858509008 1
1.0889629942954 1
0.614832872526571 1
0.877803086674919 1
0.547319105975715 1
0.401952558840338 1
1.13728145111577 1
0.535778150954167 1
0.810442109481829 1
0.898897440349736 1
1.16703039943867 1
1.17339312882333 1
0.982131346306629 1
1.03905078441812 1
1.44339496764804 1
0.93857205381819 1
0.681961149293065 1
0.658377444263235 1
0.872598389589882 1
1.08668817025354 1
1.199079427957 1
1.27174748373729 1
0.892045003894741 1
1.03678952150935 1
0.982753556737212 1
1.08560175604995 1
1.46878146714205 0
1.40119510166567 1
0.7399321137401 1
1.25246056426281 1
1.40318739725565 1
1.78504928333155 0
0.829830286052132 1
0.397358841967765 1
0.902333201136791 1
1.13604750180613 1
1.08925008621089 1
1.07992151345005 1
0.843220645441032 1
1.31641440127965 1
0.894699871168815 1
1.06585979193805 1
1.22332496135668 1
1.31651970267628 1
0.855381722940571 1
1.49535508277491 1
0.642251781950012 1
1.13053162591447 1
1.28988111714719 1
1.1948273996887 1
1.18058034850891 1
0.797776799749908 1
0.494142399867648 0
1.05039148165819 1
1.33650973767368 1
0.37232095893811 1
0.153269436445616 0
1.02058055673444 1
1.87828731685328 1
0.906849229357867 1
1.26242056630228 1
1.66652427870242 0
1.06505753190341 1
1.00294882128711 1
1.50595684582536 1
0.869487464351256 1
0.978878754105492 1
1.10621934408064 1
0.399502760800746 1
1.3643736283195 1
1.09473516782109 1
0.866073704886646 1
1.01868646881482 1
1.19472294258419 1
0.985772834045698 1
1.46982730357011 1
1.10360453257023 1
1.37831141024349 1
1.5447646733975 0
1.19846628473542 1
0.783750631614437 1
0.868365019295676 1
1.27108422269688 1
1.02595164881792 1
1.12136696940857 1
0.562396805594276 1
0.184229164856151 0
0.993157986366095 1
1.50848584578912 1
0.668197694352252 1
1.43288929177155 1
1.24127220708809 1
0.91586897272263 1
0.638314181622948 1
1.55229925280863 1
0.897739103584013 1
1.19001855049099 1
1.14940325479543 1
0.876630195287307 1
1.30417218971203 1
1.20769109524627 1
1.07923913364732 1
0.833835635876878 1
1.10659963460161 1
1.1033724253956 1
1.44390275519488 1
1.26816804490904 1
1.50748141233969 1
0.9821197452147 1
0.247027383045126 1
1.53148908009821 1
1.04459311676543 1
0.289667963012721 0
1.02427754487992 1
1.0555562315783 1
1.35142162468167 1
0.869160513208994 1
1.04669589785712 1
0.752266635516982 1
1.1652001800303 1
0.211789211740314 1
1.20264710646004 1
0.528582700170767 1
0.88745645325222 1
1.19184657135859 1
1.09172066782909 1
0.889944382602456 1
1.35630179836631 1
1.20793499961642 1
0.518224703764447 1
1.14668464824921 1
1.40527487151098 1
1.03969177960331 1
1.13135486442466 1
1.67486425349128 1
1.00379240600693 1
0.756623868299166 1
0.680964445936618 1
1.04249439724259 1
0.894013559402407 1
0.94187872125652 1
0.78209710250155 1
0.972550053534014 1
0.940517767914176 1
1.50559983602749 1
1.20978829006838 1
0.320161042548399 0
0.471096344318949 0
0.897681186843474 1
1.2555227190542 1
1.06440591000429 1
1.16744615089674 1
0.887879652256962 1
0.438636853796406 1
0.865894368551518 1
0.67323211272036 1
0.79975533869859 1
1.14269953975839 1
1.31019077317635 1
1.26869193388543 1
0.883807728191097 1
1.00317039936601 1
0.39460121515551 0
0.853561623613464 1
0.966189585100683 1
0.546725004345773 1
1.56256104613913 0
0.783391369196298 1
0.842036632254996 1
0.900620898230265 1
1.11562366998989 1
1.06757086291014 1
1.33253258787441 1
1.47137544374829 1
0.857376815080927 1
1.34634489306038 1
0.914869913181991 1
1.38423064023759 1
0.939525629114172 1
0.570939105717946 1
0.707914009533468 1
1.16728321112274 1
1.0644354065238 1
0.622751633643649 1
1.07285745897667 1
1.53283390926303 1
1.11062817526882 1
1.13311207757899 1
0.438800376811489 0
1.54847103892989 1
0.594290500246246 1
0.862269901002829 1
0.957685753648551 1
0.83381861671905 1
1.03197231148759 1
0.887662484964467 1
1.09208425066863 1
0.635883887651928 1
1.54375851237471 1
0.449627133455603 1
1.06730704842784 1
0.990755782403781 1
0.215541460547221 1
1.08002216883069 1
0.689779393264469 1
1.18548080235326 1
1.01692820144728 1
0.900797404104323 1
1.35559450093119 1
1.16486422529896 1
1.31909154361701 1
1.03611086346851 1
1.31556153421304 1
1.05499950673029 1
1.14336617833139 1
0.827003966172486 1
0.978736605480421 1
1.0646424387795 1
1.31381927589644 1
1.20169506342894 1
0.984378109962008 1
1.40645359350703 1
0.922998905926386 1
1.32649150261207 1
1.19774113003357 1
1.24095609819602 1
0.971320999715026 1
1.12881048514303 1
0.2385992189877 1
1.36687228148248 1
0.805409834848147 1
1.33050983484508 1
1.00205800017687 1
0.751515975569092 1
0.550778128125957 1
1.0161161828415 1
0.855563945171241 1
1.89803173352227 1
1.12489400854349 1
1.47358263083023 1
1.14319853106122 1
1.17354521985064 1
1.42238833000664 1
0.931796463744163 1
0.972063590318576 1
1.26514348972434 1
0.752358101499004 1
0.868526374480828 1
1.24371818988468 1
1.05585815567953 1
1.62748754547167 1
0.20485819243904 0
0.636690110220081 1
0.904192911454451 1
0.920251035507316 1
1.10279039933266 1
1.35927661173404 1
0.744444097633342 1
0.638956808238349 1
0.921909059513187 1
1.04905947931863 1
0.722339235707399 1
0.678767900153546 1
0.424966029789462 0
1.14746725165199 1
0.887831763850262 1
1.84817509705933 0
1.47051927125241 0
0.949763044296151 1
1.38768217848963 1
0.52901820340661 1
0.460918261977626 1
1.02373668801041 1
0.744448673901555 1
1.34899168916351 1
0.868779445115632 1
1.16653610292471 1
1.28009930871606 1
1.29610433429334 1
0.565405140946613 0
0.473098104865188 1
0.667330890797863 1
1.25625008503996 1
1.52222230769239 1
0.210458488894855 1
0.54390698595327 1
1.32217744525471 1
1.17579707034132 1
1.27950045079674 1
1.06784012250138 1
0.91221906620353 1
0.95888704156272 1
0.80239542463875 1
1.05794704041992 1
1.05989234983678 1
1.8588073810505 0
1.0361284551411 1
1.62650542457755 0
1.45215928895379 1
1.05808881190079 1
0.569568643835982 1
0.987025806049954 1
0.413024526499 1
0.926577409335256 1
0.97188036731129 1
1.33365256703112 1
0.699790599653031 1
0.370377105464639 0
1.03534794495573 1
0.807169466266236 1
0.650402311591787 1
0.861880067149022 1
1.03505970175672 1
1.11375073822486 1
0.452338545185438 0
0.91434644976606 1
1.40854349544531 1
0.75780470821591 1
1.30752927070072 1
0.897709170581517 1
1.39808219214741 1
1.36614790165849 1
0.846357015368042 1
1.03641078927546 1
0.701318837732325 1
1.25169685850183 1
1.34608441811538 1
1.122854251807 1
1.57749467848259 0
0.81367101122158 1
0.698172817103988 1
0.800190310300761 1
0.842408427074562 1
1.17759105738797 1
1.52314929321505 1
1.50427455732521 1
1.6131955226314 0
1.03852740370014 1
1.13772924849855 1
1.47072596540754 1
1.03299286587453 1
1.38484834844594 1
1.5702156756709 1
1.28178243820476 1
1.36978007014199 1
1.23489059528551 1
0.656036714033236 1
0.473142261162091 1
1.40881202170058 1
0.864804053488697 1
0.729000805275806 1
1.33721356809847 1
1.52083535124308 1
1.2694853844872 1
0.606060201434991 1
1.25689957495162 1
0.718672642157321 1
1.40058589036301 1
1.59078264927091 1
1.02731938734147 1
1.44288799722565 1
1.04530016335189 1
0.927978180119034 1
0.609414135928147 1
1.10569622549111 1
1.2404697738065 1
1.44091608768819 0
1.45469979563895 1
0.570818908689704 1
0.444277476550706 1
0.915894382077956 1
1.21746540608958 1
1.10502900048873 1
1.41514592487677 1
1.18802525495058 1
0.914711113895046 1
0.948413837517172 1
0.521098797738662 1
0.709117001021091 1
0.994915132144806 1
1.35307472330652 1
1.10959585572147 1
1.14015687238716 1
1.31779307106306 1
0.495908767325513 1
1.13058069231398 1
0.828142838040982 1
0.871237280397278 1
0.904638946067595 1
0.36311320521767 1
1.48792578343331 1
1.15433069206409 1
0.545471029323864 1
1.31188099456801 1
0.973636595808429 1
1.05329386013071 1
1.38856416069184 1
1.81117610057008 0
1.2900376803741 1
0.0498628619752083 0
0.881562486697217 1
0.995283882895521 1
0.356487715648162 1
1.29432732482203 1
1.4660722995048 1
0.911937877913742 1
0.859872463970296 1
0.836896700479818 1
0.630888328753701 1
0.9693567014587 1
0.611665328578514 1
1.35973591644717 1
0.726732001786065 1
1.34674678561455 1
0.846303378467384 1
1.44793855153383 1
1.53562927462101 1
1.93134932733824 0
0.991017424795576 1
0.642665879590478 1
2.11614225260137 0
1.11312624173005 1
1.27324804582529 1
1.02822691180033 1
0.953286119294166 1
0.463292608231177 1
0.568861738804499 1
1.04241528216203 1
0.329704385387909 1
1.02149458813701 1
1.43292858600198 1
0.942723285259196 1
0.945536257547079 1
1.11903386173447 1
0.913038123487152 1
0.67356430119843 1
0.940807266484943 1
0.564078400609516 1
0.758969843672402 1
1.2308215380064 1
1.29019701582798 1
0.951591644891966 1
0.928741808122737 1
0.887110294760242 1
0.779819013301239 1
0.968441746277984 1
0.83230758749077 1
0.755441467267874 1
0.826445664984023 1
0.476167185221734 1
1.09461419126844 1
1.22061473471798 1
1.07481734229538 1
0.766916275124493 1
0.975390017957967 1
0.550827115800182 1
0.356566794511629 0
0.703471471584823 1
0.97857453727315 1
1.08201321722549 1
0.716617781316737 1
0.270738275659099 0
1.457451894424 0
0.753178333764113 1
1.21347146546992 1
1.44442454309206 1
1.04360919712561 1
1.24541894179992 1
0.882669250574011 1
0.823300254821237 1
1.5343147739558 0
1.46848555976473 1
0.506962119269785 1
1.30144815454689 1
1.16186396815297 1
1.52036757801473 0
0.918060928302981 1
1.5066040866588 1
0.524148671924801 1
1.28173957665427 1
0.384441446773386 0
0.631524381670348 1
0.945560410959468 1
0.710987028017708 1
1.5155669932888 1
1.19760317702828 1
1.18961475392251 1
0.683855372592037 1
0.897296088334259 1
0.865183793622417 1
1.0718209876793 1
0.566430365491837 1
0.908005385875481 1
1.07237294167616 1
0.56159748101197 1
0.507508521328357 0
0.727093739646679 1
1.11109764851868 1
1.24632121585259 1
0.844800295388985 1
0.930254163604987 1
1.26228650234729 1
1.02285978373109 1
0.788166869612358 1
1.00861533653128 1
0.662868670414916 1
0.935862133860806 1
0.923556567238333 1
0.090156326529957 0
0.463497948294912 1
1.26379182026085 1
1.50619440850351 1
1.66907107880092 0
0.882598311404637 1
0.989819021854167 1
0.99033382250819 1
0.632048325383827 1
0.870532189676664 1
1.26571433886954 1
1.32175396242748 1
0.925040625488304 1
1.60769243314188 0
0.97724116791163 1
1.24342936546498 1
0.57474836504696 1
0.519605674092085 0
0.932535661815371 1
1.24210551594365 1
1.04601242687347 1
1.0758166655864 1
1.29858361429015 1
1.00534678432907 1
0.686236575189265 1
1.29851622170293 1
0.726374124568843 1
1.09161669326394 1
0.836432652128708 1
1.32396361525389 1
1.18985974377666 1
1.17618880671255 1
1.27990235537077 1
1.05635970407352 1
0.920457902164013 1
1.15904990447877 1
1.19851105198233 1
1.11131734761014 1
0.63328913153349 1
0.890065211474884 1
0.891743644515241 1
1.21764871516556 1
1.01779561326883 1
1.06629598480717 1
1.89131960716416 0
1.42042034932916 1
1.08105450127544 1
1.13715674822009 1
0.861409170931384 1
0.84449246891137 1
1.42435068369593 1
0.951380811073403 1
1.0394829759359 1
0.725601468840531 1
0.997633136574685 1
0.846238875070084 1
1.27238616619484 1
0.937819766269665 1
1.13848775483419 1
1.31828035890407 1
1.21583434516979 1
0.95451924152773 1
1.19531233963326 1
0.657044253004757 1
1.14640090086575 1
1.06856379410941 1
0.918829355014502 1
0.441510082850484 0
0.893136745325053 1
0.780774561312074 1
1.27225224915491 1
1.39253159169167 1
0.434301828815274 1
0.862512600449127 1
0.743920385958611 1
0.260596317298328 0
0.713556565309963 1
1.15789217161866 1
0.809526903048263 1
0.747184731162833 1
1.52361245703348 1
0.552774744104039 1
0.702435082740182 1
0.63246501240383 1
1.18051531693451 1
1.25644767384775 1
0.837667076645279 1
0.974592801292737 1
0.831819156162041 1
2.08505793555302 0
1.80186674331795 1
0.567280110730538 1
1.04710909815793 1
0.661329520189917 1
1.44835832457762 1
1.69240796175043 0
1.24466062122853 1
0.448490131235553 1
1.22617147644086 1
0.982801108681628 1
0.734511451307895 1
0.983559246865225 1
1.06656740958372 1
0.27881436451956 0
1.0456664840365 1
1.81842159835702 0
0.798217995093951 1
1.45300869525247 1
1.80539970184011 0
0.76760709775637 1
0.794984974840237 1
1.70323317120055 1
1.35269856321902 1
0.63824242497933 1
0.910163372865194 1
1.45881358923716 1
0.447750104540075 0
1.0466234364 1
0.716096047713858 1
0.985755027900217 1
0.718015380321729 1
0.890596172595671 1
0.808887197226572 1
1.68609539684579 0
0.848736881281048 1
1.15764467374373 1
1.42794849797153 1
0.733410364876808 1
0.715813864029991 1
1.59627820518655 0
0.964096325226677 1
0.776569049953451 1
1.22037179727628 1
1.10014585798696 1
0.4884581241582 1
0.72523423349043 1
1.03892338390419 1
1.2382744391351 1
0.982016175209428 1
0.957744645850476 1
0.730216736360599 1
1.15297724593927 1
1.30807727808824 1
0.970396003116931 1
0.863096592273526 1
0.779046360802556 1
1.95772843591333 0
1.30283334370264 1
1.1263962094377 1
1.3265672787473 1
1.21553297004646 1
1.00392851524972 1
0.940862577822267 1
0.934746372631081 1
1.21863993927899 1
1.38791392092849 1
0.957525736944659 1
0.861698398551244 1
1.23403558213435 1
1.21003211987818 1
0.986324566634887 1
1.03871684349745 1
1.04377548372541 1
1.89798017396705 0
1.42601604965631 1
0.817802314852443 1
1.4156235255914 1
1.04977182224022 1
1.40985191306324 1
1.08488145061337 1
0.544824880890842 1
0.94687491319072 1
0.571202372422124 0
0.826745063423643 1
0.469010399297062 0
0.679751918895018 1
0.559335004350669 1
0.872765125721191 1
0.840635903353714 1
0.974313954017261 1
1.0495614212094 1
1.24834243271055 1
1.11461338613188 1
1.74320457472705 0
0.804774444359327 1
1.40820126261011 1
0.963996134603879 1
0.770166743423218 1
1.0973498438352 1
0.968825147256246 1
0.317392909352405 1
0.980681487419962 1
0.999880457693218 1
0.500675750572083 1
1.61685489327798 0
1.38277390531307 1
1.16871809989508 1
0.85273078404934 1
0.834001498625818 1
1.04174443834112 1
1.6069899246525 1
0.951834194188101 1
0.844339097536515 1
1.24138812579921 1
1.48279746226877 0
0.762289860006184 1
1.06413562462515 1
1.85579217133 1
0.514996248377747 0
1.43682065317178 1
0.869291632905146 1
0.893877191117483 1
0.913141984946492 1
0.734146857542832 1
0.827542781857007 1
0.703116852024621 1
0.814402747390187 1
0.804348946121549 1
0.90729923196877 1
1.46324963832267 1
0.637594220403438 1
1.3536588086841 1
0.665952787922038 1
1.47231698639916 1
1.10406988175713 1
1.42489374183211 1
1.25557203697386 1
1.40790148212581 1
0.622223451186919 1
0.441856866953214 1
1.03669202366408 1
1.1828888743025 1
0.920005364306853 1
1.35557967927319 1
0.13575974990083 1
1.18070916891924 1
1.30179909680139 1
0.802114745380996 1
0.867135359323952 1
0.914297342304667 1
1.29268988914966 1
0.459969931178235 1
1.34079441210758 1
1.04779853015975 1
0.981723273112836 1
1.03802736129321 1
0.519427779817912 1
1.00094693724004 1
1.07984919430906 1
1.28740779808407 1
0.725449990623414 1
0.886540223552633 1
0.772678276981508 1
0.871909856923059 1
1.10881135123928 1
0.444448347169713 1
0.486686914630179 1
0.457779748387966 0
1.37755537812836 1
0.804715364271073 1
1.1816370695137 1
1.16958565759337 1
1.04648042982988 1
1.57783489825288 1
0.811777308965047 1
0.997069346249904 1
0.904506540019089 1
1.55544522277602 1
0.773900061382649 1
1.06879241870994 1
0.651877025472264 1
1.27722425903676 1
1.3368579657311 1
1.10775452021517 1
1.40808532259673 1
1.22615358116286 1
0.817020239071149 1
1.61253389176946 0
0.413206516482864 0
0.968308503109483 1
1.27728110401943 1
1.21726847669741 1
0.63519047205502 1
1.35123800381696 1
1.2171877963545 1
0.650104015203572 1
1.47056334312051 1
0.826990913663874 1
0.265635236620317 0
1.18170234456812 1
1.60875438887708 1
1.25043653961207 1
0.740079946690439 1
0.921894353230192 1
0.803402764929995 1
1.00557134739032 1
1.27246904755385 1
1.23561591434892 1
1.26609716335707 1
1.16366077198987 1
1.02982074663902 1
1.73555759283821 1
1.12937416578641 1
1.24953564623209 1
0.998331248930328 1
1.00902813785451 1
0.253294515480923 0
1.90503533215194 0
1.1839610473258 1
0.911954255354829 1
0.550551556097557 1
1.25570521698154 1
0.574279692257761 1
1.3252641244825 1
1.00602283279608 1
0.770758024069037 1
1.13435441136782 1
1.05391321417124 1
1.1373410553583 1
1.03459707246814 1
1.3116739433952 1
0.892702925934725 1
0.911316848266662 1
0.53453036344283 1
0.614804542164874 1
1.61263485676217 1
1.33670447546013 1
1.62343147603093 0
0.853761748104619 1
0.935921542144273 1
0.881203552845415 1
1.273693477563 1
1.10768407496817 1
1.3015457691133 1
0.70532114919587 1
1.26952772876421 1
0.749158603954265 1
1.0260703431168 1
1.01697176857378 1
1.31571404415526 1
1.27151458921431 1
0.777770854140309 1
1.45646507010402 1
1.20660182654101 1
0.95129713054151 1
0.980260568710348 1
0.502120606716521 1
1.08435350734198 1
0.343425696195845 0
0.731789994313691 1
1.2641076602054 1
0.965732151390604 1
0.735464523761271 1
0.515229950403898 1
0.657389561936956 1
0.861099129120843 1
1.2749298693431 1
0.921093950470403 1
0.793104053635794 1
1.24475068748168 1
1.57022328685146 1
1.18570450886225 1
0.938784660518815 1
1.4862875646371 1
1.03566361720458 1
1.0271722949722 1
1.15066979310289 1
0.635810481127515 1
1.01554753720739 1
0.918411464115478 1
0.503543054786028 1
1.5720002290157 1
1.02515412862937 1
1.13140003013801 1
0.296498957080622 0
0.440733313089651 1
1.19370740876288 1
0.936596068182967 1
0.926364106449743 1
1.2913458071483 1
0.987275447295409 1
0.538693165955076 1
1.5217716967729 1
1.45243180781112 1
0.921183328418807 1
0.620184638354407 1
1.24808790313871 1
0.897508859448567 1
1.09088326072734 1
1.03655547286528 1
0.935237395486753 1
0.609661778753984 1
0.47890782570249 1
0.194320513005056 1
0.364556806946967 1
1.17380092987236 1
0.645275351023622 1
0.80371681659012 1
0.729506010458162 1
1.85879055711635 0
1.05017104289459 1
0.660180724273534 1
1.12530948576513 1
1.14085141136007 1
0.80523956644321 1
0.700652113485373 1
1.06636072775169 1
0.894945351243833 1
1.18729428122212 1
1.453810526442 1
0.877542809627144 1
1.1158557687376 1
1.12571231655197 1
1.4086408586814 1
1.05982489555556 1
0.704120083581697 1
1.54868288830943 0
0.873602042358522 1
0.645088929866329 1
0.745779947004985 1
1.19201677932071 1
1.34753427091238 1
0.526800291869778 0
1.38705065288952 1
0.892344014558083 1
0.936611849239528 1
1.15647587551922 1
0.69999258124143 1
1.41487177271 1
0.363739253423661 1
1.25636658835978 1
0.713620762855297 1
1.47844767197101 1
0.519749312600065 1
0.938975372054625 1
0.851605199437675 1
1.01058929728014 1
1.11858161691286 1
0.892717732076981 1
1.44339896526148 1
1.55282727887738 0
0.57753964114693 1
0.977790143754648 1
0.363273637143779 1
1.13053600378224 1
0.608149881134463 1
0.84779726622705 1
1.14320388619404 1
0.96413616972564 1
1.22522463929458 1
0.903145143418225 1
0.487238612968836 1
1.47116491610482 1
1.22264463664173 1
0.481893728670739 0
1.06583339139966 1
1.28307342551473 1
0.967275515187328 1
1.36616098778489 1
0.485739540493755 0
0.704640807832724 1
1.06601048496208 1
1.04443315583095 1
1.63940310002668 0
1.21415775098073 1
1.2554660848036 1
1.14305942029136 1
1.17376023719691 1
1.17289229175462 1
1.02246864767428 1
0.724449214500686 1
1.01298082794476 1
1.64305257552715 0
0.910211223737055 1
0.783524856350223 1
0.559794276312472 1
1.05921214097117 1
0.664037665501651 1
0.79134630787636 1
1.30097793157707 1
1.17811999477336 1
1.04341774288657 1
0.619326334769868 1
0.781024300097075 1
0.549061892486504 1
1.03793500955485 1
1.26701792266965 1
0.888551089778184 1
0.896407984360881 1
1.52315313038485 0
0.516492701304584 1
0.684290751853506 1
1.02257205600021 1
1.40470063388535 1
1.104120774196 1
1.52628779217542 1
1.24728726317544 1
0.897537705193272 1
1.28249986182985 1
1.2513541513238 1
1.49410909883767 1
0.625846552075076 1
0.764490928820869 1
0.915506776228635 1
1.06096283034861 1
0.897445612466382 1
1.16254616103689 1
1.02055125705621 1
1.74758640179838 0
0.642204492081444 1
1.50738611424821 1
1.09421805973788 1
1.40029323707098 1
0.735623050858411 1
1.05899431977217 1
0.845596175054132 1
1.09542698783065 1
0.850651252297964 1
0.581535806416615 1
0.63837033543148 1
0.663472430190922 1
1.41998139158497 1
1.05917845020211 1
0.815305574938165 1
1.06389632955916 1
0.518325849255213 1
0.698852536037205 1
1.03465915882653 1
1.26890354102165 1
1.07211520636937 1
0.882465333964217 1
1.53678494815992 1
1.23609725198841 1
1.22316731458538 1
1.44826346652917 1
1.13810680249964 1
0.632622571060149 1
1.11772555369861 1
0.982396043348954 1
1.46456516277047 1
0.995346813964996 1
1.30474123057319 1
0.666088854690345 1
1.48341333780424 1
0.809747157849098 1
1.09872834128445 1
0.93126301698504 1
0.955793452533062 1
0.972320183687613 1
0.676917954464838 1
1.75170859286413 0
0.732087033760264 1
1.08101685653255 1
1.63715389679519 0
1.15048329050594 1
0.501023190980794 1
0.801956574844633 1
0.0524142824970074 1
1.02594478247287 1
1.40489902248079 1
1.18377492300239 1
0.943895565419043 1
1.05835615521555 1
0.954304262259754 1
0.793460223677741 1
0.869414208601029 1
1.000669499658 1
1.01439515320724 1
0.97742387401171 1
1.38332975626996 1
0.568240960636846 1
1.22465499782298 1
1.03939119086341 1
0.973321868008031 1
0.805538476422519 1
0.58467175225265 1
1.3156840268202 1
0.884679762969107 1
0.750863569100428 1
1.13468154471282 1
1.67689649919884 0
1.30281966928485 1
1.32611931053045 1
1.49586414412714 0
0.683936724790565 1
1.16377997661899 1
0.77435309521993 1
1.49422001228377 1
0.493645363906309 1
0.907500854768987 1
0.719935583189633 1
0.992556668534464 1
0.612604393425094 1
1.00095180357149 1
1.41693152621523 1
0.706331145535662 1
0.714019268729148 1
0.538651450175499 1
1.49810640944042 1
0.662137864544934 1
0.74288172032238 1
1.10846338338406 1
1.58427538681736 1
0.637270116517483 1
1.05981664542908 1
1.27552452725613 1
0.968042510438514 1
1.09007575497613 1
1.16538024092362 1
1.2085201893649 1
1.64734159794459 0
1.19242793823757 1
1.45377016249463 1
0.941065815767467 1
0.57883066191692 1
0.642291330937343 1
0.603067311591498 1
1.08321761446064 1
0.730198266652324 1
1.48592621214658 0
1.59512143615454 1
1.23473975715256 1
0.453653636483855 1
0.932670494939397 1
1.07783978661837 1
1.09318361332472 1
0.368728501744803 1
0.178724970625914 0
1.34053641037531 1
1.39104171127371 1
1.07298563556141 1
0.439207630792217 1
1.08341954082997 1
1.49952498869595 1
0.579108042360803 1
0.769618814224097 1
0.799381104663306 1
0.857219132552763 1
0.940411494282085 1
0.797916762205332 1
1.01611377481211 1
1.05773221351925 1
0.918193051759983 1
1.1095104141889 1
1.25618232575694 1
0.794186930160944 1
0.649044865049745 1
0.222477737438705 1
0.519793591499041 0
1.18063436951068 1
1.1462815812085 1
1.22579715588254 1
1.12276600106866 1
0.994262021493202 1
0.500161718967373 1
1.70102107956633 0
0.317606077947263 0
1.16798274349884 1
1.63694441562069 0
1.01999720595743 1
1.59583214170054 0
0.600506602086538 1
1.42211865046379 1
1.16453346354515 1
1.05913116774473 1
1.33097901993004 1
1.17320341421681 1
1.65240258991659 0
1.33939176133228 1
1.042565258381 1
1.00975531169965 1
0.873955071010665 1
1.08735035881335 1
1.21563130872018 1
1.27091663826267 1
0.916883238127147 1
0.761890594013913 1
1.3503925841033 1
0.720590539962085 1
0.541879496690784 1
1.16681975568191 1
1.17761195354255 1
0.754923876722628 1
0.808266671503645 1
1.21098163585598 1
0.486260230326097 1
1.01051696056594 1
1.27585542208338 1
0.568710426686965 1
1.18248841703342 1
1.2751385218198 1
0.95820793092749 1
1.12229379237764 1
1.16357653732059 1
0.764086177919442 1
1.08836554178091 1
0.243578703867242 0
0.945941369675416 1
0.818713417502514 1
1.29853008463905 1
1.30726465936472 1
1.82929465823861 0
0.743282401771654 1
0.872208523997003 1
0.700592587163553 1
0.82411576977187 1
0.981484985868358 1
1.38281896383362 1
1.17387728509119 1
1.39921622322625 1
1.07554386594479 1
0.916106518754733 1
1.42858252515832 1
0.475731909200171 1
1.01453938608101 1
0.94504796030252 1
0.461667857306544 0
0.91315690710432 1
1.46814497951434 1
1.75852269142393 0
1.14339774658596 1
1.21040655179427 1
0.561874233848175 0
1.12320655514119 1
0.675537367620556 1
1.46771520084614 1
1.52281127138971 1
0.578709326484253 1
1.29557636313607 1
0.738317863281113 1
0.252316598770768 0
0.520948521343964 1
0.894191105702786 1
0.624810280080796 1
1.07352869002176 1
1.20411968277832 1
0.910898469601982 1
0.769670828838594 1
0.876055598049162 1
0.648620817331879 1
0.892431970386966 1
0.641090722116176 1
0.44777920406752 1
0.572825965740252 1
0.612249403230769 1
0.895769201599638 1
1.09030506221209 1
0.894081017219742 1
-0.32616939138092 0
1.25821063297283 1
1.60931876349468 1
0.685046043924015 1
0.371056638002201 1
0.774361128061914 1
0.522538492876025 0
0.661569604664574 1
1.22629104769113 1
1.01601650756315 1
1.1263205913719 1
1.3638167311851 1
1.11229081098854 1
1.48010841077044 1
1.01660339038964 1
1.74275229574087 0
0.959140060486666 1
1.64591429841017 1
0.903681692608062 1
0.84273546784447 1
0.976997465512798 1
0.726881373449621 1
1.31869834261764 1
1.33505792170576 1
0.690919018829467 1
1.12289224657333 1
1.37625256716141 1
1.67408037548436 0
0.774041203022012 1
0.95042103116138 1
1.08477532561375 1
0.967125370610847 1
1.08335855791578 1
1.24417289319694 1
0.531310071991469 1
1.18933017979709 1
1.05159264393276 1
0.739394487700818 1
0.711479164021171 1
0.77739900884529 1
1.15099193377084 1
1.20052389721627 1
1.10396596598325 1
1.14969229348137 1
1.45108246746857 1
1.4712093463343 1
1.27113715100632 1
0.926523385640968 1
1.3480674809209 1
1.07769872781408 1
1.18678006489545 1
1.17453972817769 1
0.946209434082487 1
0.648236740418054 1
0.6372049233444 1
0.503539777712325 1
0.84721515680203 1
0.810142404705862 1
0.850124049872758 1
1.39065242702449 1
1.42993723522411 1
1.17500453995903 1
1.18377761476492 1
0.921330572757669 1
0.609047916969692 1
1.07894104611838 1
1.20406671489588 1
0.805103632548399 1
0.239060449993181 0
0.767696039085504 1
0.71574900103453 1
0.786107938479449 1
1.00137807424104 1
1.48721497251774 1
0.477754674860604 1
0.891240233450982 1
1.14369973640823 1
1.25377322406089 1
1.6642005210416 1
0.953725513411131 1
0.973512523645689 1
1.41494872655148 1
1.31596845038021 1
0.689174604669934 1
1.41661651866163 1
1.30126392939331 1
0.558750637541833 1
0.684869433904474 1
1.19253802793388 1
1.20723993631517 1
0.726919503744748 1
1.02270289884046 1
1.06445018214943 1
0.686434391271036 1
0.566134868084845 1
1.27480947977223 1
1.38764491846867 1
0.749296585910662 1
0.683851210806055 1
0.969639492805713 1
0.664048532304109 1
1.37192675483423 1
1.52329909874921 0
0.727127314044951 1
1.19250218510354 1
0.957691227750056 1
1.1636611192564 1
0.862933453815559 1
0.873080951513168 1
1.0468540257349 1
1.50439199877723 1
1.26766682523641 1
1.10925128293013 1
1.42280132696141 1
1.34875484681106 1
0.802929670948426 1
1.0751460946236 1
1.24006116215043 1
1.08563292018416 1
1.05484361675997 1
0.770132960942408 1
0.847041195234083 1
1.06408039836932 1
1.09101531904031 1
0.737680896600033 1
1.397394889858 1
0.481202303736763 0
1.15433944112127 1
0.395117528579575 1
0.804255630845746 1
0.691640951342414 1
1.03640572793843 1
0.681100658893164 1
1.08352148361345 1
1.19754632632367 1
1.39434671298111 1
1.04297206548881 1
0.976884004533201 1
0.620818023052789 1
1.26608279972054 1
1.05610117907159 1
1.23694710002393 1
0.725136193704952 1
0.962686494973921 1
1.03284449795935 1
0.404358176546025 0
1.54568012219573 0
1.23881926027038 1
0.825888202184243 1
0.371102831472821 0
1.50081303289435 1
1.03914162678249 1
0.975470179088814 1
1.182111573723 1
0.97980543494137 1
0.694222871434723 1
1.17634913594756 1
1.38109035631155 1
0.513901146000791 1
1.15955693239249 1
0.974616188958538 1
1.05730137398662 1
1.41144218780614 1
1.39672444725322 1
1.05899650845355 1
0.641058588684819 1
0.509362317029726 1
0.790717209044555 1
0.981445206361567 1
1.10786210416044 1
0.814930968847563 1
0.577961063444226 1
1.08080642980377 1
1.5089467410433 1
1.27584803975496 1
1.19512965625236 1
0.846663523568937 1
1.03109361998954 1
0.294392658194565 0
1.1935086097654 1
1.4512597992346 1
1.31526561282239 1
1.20190158897193 1
1.36001868750963 1
1.18835610661129 1
1.18306942535237 1
0.914788584176368 1
0.999672660246878 1
0.987636104457424 1
0.520677073764954 0
0.666435334527873 1
1.12613733745282 1
1.0977794499332 1
0.457881619430427 1
1.18884108588228 1
0.966453145507413 1
1.29503746718623 1
1.24370998380758 1
0.303335508934973 0
1.28117635546348 1
1.29534212219722 1
1.51380556095819 1
0.229438525713495 1
1.50464439226428 1
1.57661503081552 1
0.720504847431024 1
1.01475924900993 1
1.16522459563477 1
0.938214413102938 1
1.5799089279897 0
0.473178405785741 1
0.926488410905511 1
1.79787412032827 0
0.576024452646489 1
1.09701045527438 1
0.926801986727898 1
1.22629579809599 1
0.715308093155884 1
0.617130013824777 1
0.480183671843373 0
0.706725056315792 1
1.15491498450403 1
0.907180117151903 1
0.313707347181691 1
0.730200655005586 1
0.987794657536082 1
1.46224885631729 1
1.07899286250138 1
1.87000109496424 0
0.867240200405433 1
1.19610822124131 1
0.994702417310306 1
1.3926537511783 1
0.651242814232111 1
1.14774772953742 1
0.28116311527183 1
1.10749572190925 1
1.40507228844783 1
0.948561050892484 1
0.92176851217138 1
0.621856992442338 1
0.926666349224788 1
1.63423228753999 1
1.43595888822772 1
0.618899619975773 1
1.42514210506295 1
1.02243760704839 1
1.15134071851186 1
0.366333732924087 1
1.52957817192401 0
0.855238502008993 1
0.859218553595667 1
1.11328777289083 1
0.826028147903126 1
1.3543487780985 1
1.39973035508852 1
1.25066874429178 1
1.43791518103707 1
1.05877278369958 1
0.837917980890161 1
0.62017133047879 1
0.962815157125739 1
0.995413694024398 1
1.16939350679862 1
1.34384030691548 1
0.92236789163958 1
0.914301877467406 1
1.05906570777226 1
0.674514622973449 1
0.771509418067078 1
1.19138071468873 1
0.918388684213603 1
1.06015942391248 1
1.13708326685173 1
0.595099980261789 1
1.19311829966523 1
0.820300967663486 1
1.11164485857693 1
0.994411613980197 1
1.28890745006478 1
1.2352652184413 1
1.05498126948219 1
0.886669685305286 1
0.721651943900261 1
1.34070244109135 1
0.863078281229333 1
0.724090982297513 1
0.859908243698702 1
1.24028780063861 1
0.746194237035999 1
1.91895032194754 0
1.72195593603466 0
1.40624478284753 1
1.09496736936164 1
1.31141198948399 1
0.999128168548772 1
1.10351645662414 1
1.00450673291778 1
0.961408752439059 1
1.18771670363515 1
1.02377154758837 1
1.33607258956651 1
0.595312656347743 1
0.97379419674998 1
0.739882961951685 1
1.31970432939939 1
1.33085251462747 1
1.01665579738031 1
0.651180261076027 1
1.37518421425914 1
0.671346106427795 1
0.334206386571342 0
0.74948087305658 1
1.30920048119609 1
1.0779282648557 1
0.550936001998531 1
0.826642938265694 1
0.528089658187685 1
1.08061376476435 1
0.73556590464746 1
1.02543780779372 1
1.34336603877985 1
0.815659217533742 1
1.16528615803022 1
1.16183450885806 1
1.12014235224611 1
1.61709524695852 1
1.10919223938788 1
0.78277115000804 1
1.44110911644486 1
1.04694105625733 1
0.988990318045692 1
0.363024448527437 1
1.12390600662973 1
0.995378014024988 1
0.444585371086225 1
0.671453148446915 1
1.31735807095266 1
1.30383999950095 1
1.73738501902742 1
0.657386346794823 1
1.00425489105338 1
0.67681536254839 1
0.497255148740888 1
1.85332874192791 0
0.864908885166458 1
1.05245297213509 1
1.44946533323925 1
1.45007837315629 1
0.482263443333187 1
0.750235842456889 1
1.72453981847851 0
0.992155282000522 1
1.11253679222161 1
0.609264271305044 1
1.72992309824275 0
1.26350809952874 1
1.16111693663503 1
0.883297257437837 1
1.21587302374389 1
1.23015995080032 1
1.05531047520167 1
0.637454287936842 1
0.738349517680022 1
0.862348844233375 1
1.34734095655888 1
1.01865462528852 1
1.37795988667399 1
1.02953338214023 1
1.45029382492512 1
1.13139752741125 1
0.698689317900797 1
0.800894835703122 1
1.42516322150087 1
0.866560961787942 1
1.28464535764497 1
0.454978765765101 0
0.790690955772816 1
0.739617159950248 1
1.15241423924985 1
1.14252054147157 1
1.08492384806311 1
0.29248463803349 1
0.723559775621947 1
1.16255113227687 1
0.693226779809822 1
1.57776361832176 1
1.88753653113741 0
1.14370303739078 1
0.601500334198878 1
0.85869905656484 1
0.576060851372463 1
1.0295666781978 1
0.986435651619142 1
0.955990213576979 1
0.721402210964879 1
1.18063617558426 1
0.854098779723502 1
1.30397315629243 1
0.311136207552402 0
1.7655208476167 0
1.04458218759927 1
0.50102642347716 1
0.597899467779055 1
0.378845562319086 1
0.424999874503976 0
1.54218039513228 1
1.18970453196149 1
1.10928059745822 1
0.992066669171819 1
1.33764249391462 1
0.941789814524407 1
1.10128956507973 1
0.895760650917961 1
1.33041244167392 1
1.06940754999502 1
0.454043690029224 1
1.01771635648271 1
0.583955398233872 1
0.866205375216549 1
0.633972058584041 1
0.815737071009759 1
1.43560089028127 1
1.12442210012321 1
1.42052135880953 1
0.877008305844257 1
0.351650160930618 0
1.60672584686946 1
0.748717289914042 1
1.12385394744551 1
1.13672967806637 1
1.11229427736957 1
1.20378724103915 1
1.04744627776113 1
1.2730472970967 1
0.675555027437435 1
0.681107517464079 1
0.887896815510199 1
1.26003602271373 1
0.985179964755781 1
1.03418076091581 1
0.421781153120395 0
1.29661341452219 1
0.713799688175726 1
1.20991202799169 1
1.42339829165475 1
0.445506349608636 1
1.40779479892624 1
1.6715753167323 0
1.14791951240839 1
0.70537537096672 1
1.38031455499347 1
1.49133840309236 1
1.2060549487964 1
1.83875342652148 0
1.35221973124124 1
0.948182689128218 1
1.59004913103121 0
1.75250008735769 0
1.27407193824437 1
0.718731084120399 1
0.983753783155787 1
0.80188157438955 1
1.17162327751236 1
1.15129330094609 1
1.15895607890712 1
0.607581341142689 1
1.11690720874692 1
0.963336797050359 1
0.982047301393323 1
0.68774660124464 1
0.939655783103956 1
1.03747843610659 1
