# Supplementary material for: Bias caused by sampling error in meta-analysis with small sample sizes
Source: PLoS One. 2018 Sep 13;13(9):e0204056. doi: 10.1371/journal.pone.0204056 (PMC6136825; doi:10.1371/journal.pone.0204056)
Supplement: S3 File — (ZIP) [file pone.0204056.s003.zip › results N = 20 delta = 1 tau = 0.5 sz = 100-500.txt]

"dl.delta" "dl.cp"
1.05605521580943 1
0.830242051155972 1
1.05415053794828 1
1.12221882171766 1
1.11010036264993 1
1.20358766487469 1
1.13894474128904 1
0.865028632735866 1
0.69803347271879 0
0.956511927193639 1
0.848649190932259 1
1.01121807684869 1
0.887787065136867 1
1.16325999131805 1
1.31525228402913 0
0.948663021504929 1
0.963368626535979 1
0.941351476606375 1
0.837302844853404 1
1.07723436825682 1
1.03559970461512 1
0.764726872670339 1
1.04581279965072 1
1.02289199709605 1
0.801003862565231 1
0.722245856795759 1
1.25722135704192 0
0.829329281855259 1
1.04509175432282 1
0.910921395483258 1
1.06836307336171 1
0.96303178196194 1
1.12140745421965 1
1.15398561628209 1
1.00891497978053 1
0.929463309671822 1
0.940771530071312 1
1.23003543475789 0
1.09315860015038 1
1.13924972486657 1
1.08194708217377 1
0.82957875920762 1
1.04807596484544 1
0.997246797941306 1
0.727778370682154 0
0.991391667541664 1
1.1985129820151 1
1.08218212219963 1
0.865392785558644 1
1.22750627264153 1
0.980748606154975 1
0.924764021774679 1
1.05153938712577 1
1.28834019834149 1
0.992205159522359 1
1.33750589740686 0
0.971863372143803 1
1.05642837972711 1
0.9335965578406 1
1.03079878103339 1
0.972827004728921 1
0.931959226873847 1
0.908048510562494 1
1.0546460521148 1
0.795505604386686 1
1.09030154872558 1
1.16455257571506 1
0.99584127393832 1
0.945418723306465 1
0.979426099847048 1
0.999290116908589 1
1.09940433010694 1
1.0220426881755 1
0.758821187661676 0
0.949394578380897 1
0.829454586816203 1
1.09029460857547 1
1.3269529380731 0
1.01235991997811 1
0.808030413635113 1
1.08018675570086 1
0.923301802524834 1
1.09433746700788 1
1.26924568091005 0
0.948333373722652 1
0.982389850854885 1
0.995493414040925 1
1.17329104184821 1
1.12584406610279 1
0.900046351076742 1
0.966818247388482 1
1.1212872545503 1
0.946871963951339 1
1.15244290104692 1
0.943706200561514 1
0.927614818643786 1
0.787080618773723 0
1.03072117575003 1
1.07269986329906 1
0.907621256077274 1
1.07945883580989 1
1.09386645653383 1
1.0411352098452 1
0.898166584155546 1
0.981037802112133 1
1.03807242619303 1
0.971697502680308 1
1.03640718899321 1
0.851580442861713 1
0.870250309928491 1
1.12478491523689 1
0.924208800698195 1
0.994582276978749 1
1.18224388506459 1
1.02706430507172 1
1.31689034223799 0
1.13916740164978 1
1.00831133170558 1
1.088352182949 1
1.0137203205276 1
0.939665288905191 1
0.974563808758822 1
0.923083462945977 1
0.913798305057973 1
0.809675871340044 1
0.898396858708236 1
1.07456066312188 1
0.659069285237493 1
1.07302565282391 1
1.01731162778099 1
1.07766478352556 1
1.01372881693225 1
1.09693160520417 1
1.00140825692187 1
0.913625519840906 1
0.68635620924078 0
1.16104996395768 1
1.05400796036985 1
1.17775768959913 1
0.961689369234888 1
1.06994755254897 1
1.35098524320098 0
0.977633403277784 1
1.22585037309697 0
1.09334951670986 1
0.90862046980018 1
0.978815954064689 1
1.09637312785342 1
0.91664645076781 1
0.742691116191839 0
0.985625937187807 1
1.04916947695093 1
1.07187278801966 1
0.93919326386023 1
0.857353398797824 1
0.950362057479344 1
1.10426386667103 1
1.04083847477461 1
0.989697021193868 1
0.963268659423264 1
1.0311837205837 1
1.05274208923036 1
0.972516513958508 1
1.0669567435206 1
0.912028354870901 1
0.935965546761399 1
1.4012817976309 0
1.05923229948608 1
1.1251716777733 1
1.03396390496711 1
1.065167544944 1
0.871801986029915 1
0.852691978325911 1
1.17607796854267 1
1.05335386415067 1
1.02765954122699 1
1.11062887921431 1
0.862693347861479 1
0.897341729493381 1
0.715240972651829 0
0.779855849713188 1
0.991262775189437 1
1.14389689753454 1
1.02069267856096 1
0.852911776902788 1
0.924741987369133 1
1.08772300047935 1
0.753622662779288 1
1.15733495110296 1
1.07982158530444 1
1.0250377628861 1
1.13836619721496 1
0.881947417404414 1
1.23958771675276 1
1.11878982464982 1
0.906098122305119 1
0.872430529190734 1
0.884843240733235 1
1.07799536996079 1
1.24188464008562 0
0.806463375936592 1
0.714980497938263 0
0.964021487044837 1
0.864555677429081 1
0.785444070886213 1
1.12363533580207 1
0.844617429990138 1
1.12202824526469 1
0.902185441678678 1
0.793698916835577 1
1.09092652425372 1
1.30706710848927 1
0.851838221309429 1
0.950520907164453 1
1.03280322006849 1
0.956262446030588 1
0.947068100995637 1
1.05051358847903 1
0.935360514138935 1
1.28945320628144 0
0.964371137894072 1
1.10954022358171 1
0.856835881645916 1
1.13226401518868 1
1.1744584344852 1
0.886384391536066 1
1.00113326462567 1
0.871150449039033 1
1.20887765750558 1
0.988507805095576 1
1.27499306403909 0
1.10077570940461 1
0.966269961796868 1
0.878713964307527 1
0.906111341765457 1
0.959740474723946 1
0.937200329003992 1
1.06784855548553 1
1.27480695496311 0
1.09501149683276 1
0.88339941116051 1
1.14984771391203 1
0.973097632724669 1
0.793310289458737 1
1.08988159185333 1
0.815209603648971 1
1.19603496616945 1
1.16090765323712 1
1.10579321007016 1
1.02937152311521 1
1.04631209395412 1
0.766208131740324 1
0.838465684804289 1
1.22621508692234 1
1.14588244787793 1
1.06390164489241 1
1.01238704373552 1
0.959470606970365 1
1.01809020745141 1
1.04014681299751 1
1.03283078641482 1
1.27323959736199 1
0.923882096938488 1
1.08831915285125 1
0.944212179853709 1
0.903338339844726 1
0.930644938264 1
0.963580146290911 1
0.72345125178037 1
1.04153416933077 1
0.895873929265436 1
1.18498488604612 1
1.01047029192773 1
1.03276468848636 1
0.861198496778591 1
1.13878201476615 1
1.24541851702596 1
0.926762183908757 1
1.3102489855171 0
1.09952542502075 1
0.859925627400979 1
0.967791143540624 1
1.13947442831992 1
1.05313264094836 1
0.918149399489931 1
0.9417110913859 1
1.19302285359376 1
1.03915251108261 1
0.972174179399366 1
0.946871519362716 1
0.762722630809511 0
1.16014453009942 1
0.919066855208614 1
1.03208452884476 1
1.06898977893327 1
0.767061267823379 1
1.07342601454648 1
1.02999041742218 1
1.28374016072142 0
0.994544359305414 1
1.29002825715704 0
0.880800909721389 1
1.1960658724626 1
0.894806137206642 1
0.871548433562193 1
1.16592433942887 1
0.767183490276164 1
1.08034425418805 1
0.847955978532659 1
1.06847883248009 1
1.09314412247177 1
0.982217033859306 1
1.1010607778313 1
1.02195194264812 1
0.835550382673894 1
0.959250099133889 1
0.963110932243294 1
0.997131478453619 1
0.70632362018391 0
1.02982113657201 1
0.97809645607148 1
1.06017743296004 1
1.14524342047006 1
1.40699000911135 0
0.953949945611058 1
1.04094985354286 1
1.01572967012709 1
1.05153718212177 1
1.12999485346298 1
1.02647822815485 1
1.08034872526988 1
1.0291812709322 1
0.982175987954629 1
1.17657695270801 1
0.861123158792331 1
1.11078570834391 1
0.98140034238083 1
0.919146298220244 1
1.18810539919917 1
1.0577196616798 1
0.864065217219278 1
1.10370822379019 1
1.00894011636626 1
1.10731414097471 1
0.962967582150451 1
1.06750662030683 1
0.675135374853828 1
0.583766098850471 0
0.814390603790428 1
1.08521126382144 1
1.21409862338667 0
0.8969802778627 1
0.88259901781972 1
0.764358143656657 0
0.691039285113582 0
0.858273929948302 1
1.10083922736146 1
0.939251527105922 1
0.745176316127967 0
0.867098768329539 1
0.893395384551889 1
1.12211207311937 1
0.983854113262715 1
0.954274932019901 1
1.16873617413736 1
1.06236872252337 1
1.04509662581297 1
1.06381368299504 1
0.871725697171277 1
0.862071246336162 1
1.03399076587523 1
0.995352881261029 1
1.19999609825387 1
1.02893212730439 1
0.909807636733101 1
1.06417807334604 1
1.08823663138426 1
1.15578961704664 1
1.10604980548995 1
0.929901341187989 1
1.00856974304078 1
1.07081164082475 1
1.0344004898125 1
0.89254961679029 1
1.018246263813 1
0.974194085505431 1
0.906051254372966 1
1.17033930626408 1
0.837195647252947 1
0.925105083296567 1
1.02819079290688 1
1.00205003918108 1
1.18359161996816 1
1.03512688659756 1
1.10369856532825 1
0.898089421613589 1
0.853527704915234 1
0.961128263803039 1
1.08011603050061 1
1.15906832293213 1
1.16470110876249 1
0.840005771340314 1
1.17379297917863 1
0.909579300503227 1
1.07781285126015 1
1.05002352826474 1
0.702973157402502 0
1.05711274420325 1
0.976930774295184 1
1.25971043128617 0
1.09462969385017 1
1.11546538704246 1
0.969553671031633 1
0.760728536048057 1
1.02280224341923 1
0.965664887328779 1
0.94050050425303 1
0.897937420819108 1
0.895713642622647 1
0.867842162398136 1
0.90012698291085 1
1.05938831201846 1
0.991074183006366 1
0.912288717931412 1
1.0058998591934 1
1.26943719066255 1
1.02406314847004 1
0.992996383668079 1
1.14776006802868 1
1.22471677008096 1
0.944320780202404 1
0.603748534409243 0
0.946094757362732 1
1.06669553463892 1
0.971763379112474 1
0.962221476143678 1
0.873369899925804 1
0.830345406199771 1
0.97639308760076 1
0.701599411824897 0
1.00856847419595 1
0.87244807406112 1
1.12709914273599 1
1.13217036790997 1
1.12867136558102 1
0.978610960620365 1
1.10186198745016 1
1.0850079010314 1
0.993265635861884 1
1.07476408834144 1
0.952341875387319 1
0.936029711751745 1
1.18292210630194 1
0.872434432080084 1
1.01372447733307 1
0.909368384067592 1
0.747690418849032 1
0.976406243745677 1
0.951202298620562 1
0.989200437174148 1
1.04536912638128 1
1.02333395735827 1
1.01760442477958 1
1.18584925399576 1
1.26237017763873 0
0.957453231494122 1
1.01179302730267 1
0.856267693782963 1
0.88866254391255 1
0.892373560993847 1
0.602630467322531 0
1.15101791489368 1
1.14530971244814 1
1.01249270189854 1
0.879826481985691 1
1.22024152978144 1
1.0830146667011 1
0.943945617408673 1
0.906624603497397 1
1.08738073936977 1
0.945867659271242 1
0.916257545782518 1
1.01803950286478 1
0.874567407236341 1
0.847388743261171 1
0.937908445086983 1
0.827216213216917 1
0.971394628380255 1
0.813855404553786 1
0.707572694970786 1
1.06712975109016 1
1.12414248017789 1
0.890544962342083 1
1.00142284897024 1
1.10506660555806 1
1.18067027028951 1
1.12251477007379 1
0.860995017523667 1
0.955240385504441 1
0.952019130999626 1
0.758427352565283 1
1.01830649120272 1
0.945604637104612 1
0.975840695663898 1
0.989901437395445 1
0.904636967993269 1
1.09985368190455 1
1.09515514347906 1
0.988080629508126 1
1.08957707937054 1
1.15122875353395 1
0.96742986425825 1
1.00263854457711 1
1.10026509656875 1
0.90288805859344 1
1.30235396870583 1
1.18257549803155 1
1.14883459399113 1
1.06039283881434 1
0.92647201721888 1
1.05241396110802 1
1.01447075339625 1
0.876594849978828 1
0.956339213242455 1
0.966304688814649 1
0.992662698150811 1
0.963518471043818 1
1.04269701388495 1
1.02671339148134 1
1.066271692817 1
0.997026085475524 1
1.14157459947176 1
1.02205851325312 1
1.1862137396455 1
0.977810726806527 1
0.93300768231965 1
1.32783962875003 0
0.809693935014895 1
0.777908277585625 1
0.796234488656779 1
1.13208537678786 1
1.04903463121726 1
1.02638134872763 1
0.913326794910543 1
1.11904081232506 1
1.17728876511688 1
1.08062305414638 1
0.978437469471088 1
0.988384698399754 1
0.808761272614934 0
0.998653479954262 1
1.29131989013999 0
1.1728045996505 1
1.27401273082853 0
0.860277133102488 1
0.786172004204072 0
1.09812700087469 1
0.735815388846064 0
1.11538609202824 1
1.1138615106321 1
1.04764914643575 1
0.929846422849809 1
1.08526032735675 1
0.842063784701473 1
1.11507089407308 1
1.02653850852506 1
0.852010837408955 1
1.2441395283595 0
1.09645735762332 1
0.860911105235679 1
0.969598103097685 1
0.648518410513817 0
1.05235588752644 1
0.830497441159786 1
1.06831856413999 1
1.09428461118891 1
1.07959633110072 1
1.0168761083821 1
0.996711955096213 1
1.10154167551434 1
0.961109023327524 1
0.878608127002996 1
1.1411493885277 1
1.23270704441368 1
0.922917091695379 1
0.77311187384602 1
0.824175356353199 1
0.817892002536561 1
0.969235357101387 1
0.862263245104301 1
1.10727483088315 1
1.04088118463685 1
1.02345557857883 1
1.10940083197145 1
1.02659554144953 1
0.861357192641141 1
1.00764054002372 1
0.94009228857832 1
1.08791455335285 1
0.887424539889307 1
1.04361986538767 1
0.945194344279324 1
0.936031759298808 1
1.01378866393609 1
1.01638492777826 1
1.14757569255986 1
0.977101927478453 1
0.85641558816745 1
0.98139519365235 1
0.943607815372198 1
1.19262341974517 0
0.997013895372962 1
1.18586579376623 1
0.877580339931417 1
1.14892738380777 1
1.12771837951164 1
0.81474715087248 0
1.0273343497742 1
0.828262283859208 1
0.762428576770041 1
1.02021798087912 1
1.07044614085716 1
1.08491148932076 1
1.0312784086961 1
1.11924103536246 1
1.20606905657719 1
0.996714963488649 1
1.00503484701751 1
1.22514569758027 1
0.804139535545814 1
1.08634117726745 1
1.21790714142748 1
1.28711139678018 0
1.01318441597962 1
1.17487079812412 1
1.01936880017731 1
1.0482102245661 1
0.940551838929021 1
1.08185187614927 1
0.930833943081981 1
0.891040034187003 1
1.01655793935967 1
1.17836549523197 1
0.835625530623113 1
0.949844585750513 1
0.775118328646963 1
0.795979760477218 1
1.05402583269248 1
0.996782189084415 1
0.770987233003455 1
0.990690137582735 1
0.954859299317549 1
0.890084087566191 1
1.05520975202462 1
1.03992194454015 1
1.05067014259339 1
1.07326970736156 1
0.880875637624628 1
0.99327614133674 1
1.09498062806384 1
0.807395066922272 1
0.955845646623746 1
0.966955840313272 1
0.985550286838794 1
1.0218932032894 1
1.01859687943241 1
0.895779990121446 1
0.917041361956168 1
1.16790634739027 1
0.927682513085008 1
1.00661923104331 1
0.842402065058878 1
0.830107277333402 1
1.22763078293117 1
0.829948730893252 1
1.35711323098601 0
0.908366261740744 1
1.0992352788632 1
1.05538862649803 1
1.01405130339852 1
0.865943136580754 1
1.11996296007052 1
1.11660416102063 1
0.93225749682562 1
0.971011685335478 1
1.17339934503324 1
1.15374475730901 1
0.806206278311565 1
0.809618375757899 1
0.952075048012337 1
0.914910701255618 1
0.892212926715404 1
1.21820062762527 1
0.879625888718272 1
1.09739454652466 1
0.96737931700773 1
1.02257783955199 1
1.10389631423681 1
1.151062897599 1
0.633549195382235 0
1.08620226730149 1
1.09311070621151 1
1.10174914992442 1
0.978220617939755 1
1.05581670642389 1
1.14064549035296 1
1.09031161678741 1
1.08520025528769 1
1.16687120159996 1
1.09098478846628 1
0.938849414970996 1
0.842116561289399 1
0.962294080169369 1
1.06435936857669 1
1.10029800779498 1
0.911881834070892 1
0.803704083400714 1
0.864958377380437 1
0.992037822337086 1
1.11773585165138 1
1.04379735260764 1
0.959890075721725 1
0.823096390882523 1
1.16619552393593 1
1.01340266053356 1
0.955960069891605 1
1.1084022094413 1
1.03492904132786 1
0.983436887410986 1
0.885051544329173 1
1.01672521354807 1
0.991253886831237 1
0.84697146033469 1
0.897588417082126 1
1.1443144485568 1
0.834988726286046 1
0.978882863207732 1
1.04814520736411 1
1.01155371753093 1
1.01117305878761 1
0.974346282925423 1
1.09360959701754 1
0.643099417115271 0
0.702425755185528 0
1.1543727684885 1
0.9793574435062 1
0.966016882071524 1
1.19210467570384 1
1.02056416391814 1
0.935564319816381 1
1.04754934894689 1
0.952477766373537 1
0.922850885378396 1
0.962090128107039 1
1.02456687919304 1
0.860264063396919 1
1.30886987911162 0
0.741288929904491 1
0.814059154891783 1
0.985924388105885 1
0.998638657666948 1
0.97250614113646 1
0.912693355423481 1
1.07662225966657 1
1.1632537750043 1
0.83241308195527 1
0.912531283698109 1
1.08104750770759 1
0.816310199988678 1
0.934805834084254 1
0.890503719619051 1
1.13343814791156 1
1.20953107097173 0
1.03365371852988 1
0.826472384166992 1
0.866628020952685 1
1.10439898855779 1
0.949443431711549 1
1.00801894351875 1
1.10784504814963 1
0.942023404334546 1
1.00322330733953 1
1.07255988507833 1
1.19669055828939 1
0.838379561010458 1
0.680994684349614 0
0.997608229231461 1
0.824795582285348 1
1.02826071003411 1
0.983357023958263 1
0.96383083198184 1
1.08568600445293 1
0.860839093043732 1
1.20123194529609 0
1.21532121201568 1
1.02601434372727 1
1.04176688398915 1
1.0491486270946 1
0.777181986534264 1
0.899410277208058 1
1.12247863443144 1
1.0854565698054 1
0.971063674930802 1
0.981575595332663 1
1.00629795125134 1
1.10039009773285 1
0.905817699199076 1
1.13268933854078 1
1.12176547647546 1
1.07400025333486 1
0.993029338201475 1
1.25795954715382 0
1.13361783501964 1
0.877188292061907 1
0.940961286894732 1
0.798483589724641 1
1.13516426154907 1
1.01289933079397 1
1.12887669964383 1
1.009908487209 1
1.21607143622013 1
0.882119595997474 1
1.13103792736538 1
0.880813587091029 1
1.01577443220281 1
0.977670177454675 1
0.801154805791911 1
1.13187456687265 1
1.14738975486157 1
0.98274955610964 1
1.02373903826103 1
1.20051072672003 1
0.787372382968447 0
0.808422962536401 1
1.02206342485199 1
1.20197027293736 1
1.22596138268532 1
1.06667403973521 1
0.975334352669588 1
0.787022355697368 1
0.799390648142429 1
0.62576569606108 0
1.25433727343248 0
0.812617872515354 1
0.872410395746889 1
0.686019812010006 0
1.02570337174405 1
1.12771278734912 1
0.843604414064275 1
0.917341675652296 1
1.04588248011532 1
0.77426757836766 0
1.01383442759428 1
1.16303537299363 1
1.19051826244988 1
1.14366134791463 1
0.869000111493975 1
0.906318994403462 1
0.984446744639525 1
1.08711767050229 1
0.921843665869044 1
1.18804306876429 0
1.06044298211766 1
1.02709829730644 1
0.723268260768014 1
0.798635519573511 1
0.775042868901185 1
1.03883124575501 1
1.16109206199049 1
1.16533850228285 1
1.12485698862522 1
0.963767915015274 1
1.0643441324933 1
0.793486728419113 1
1.08979383514087 1
1.09549773373748 1
0.9704486727804 1
1.00792585456216 1
1.05945058402103 1
1.07933665204882 1
0.983001588961866 1
0.831693221872377 1
0.998985520493877 1
0.955260353122873 1
0.753583302386373 1
0.786598042998643 1
0.772303077660103 1
1.00123803482823 1
0.811892778128461 1
0.95630576472167 1
0.976668289017406 1
1.03635204067673 1
0.995748533328033 1
0.960842870969049 1
1.18587667120736 1
1.05918742408989 1
0.776987705388116 1
1.03203191264594 1
1.18461996832877 1
0.844173451765793 1
1.04952367589595 1
0.894789627393966 1
1.1863327916954 1
1.08187047632949 1
1.17496882506964 1
0.889038758299713 1
0.839928020141415 1
1.13060582824188 1
1.04464662377373 1
0.906234230279324 1
0.778395639419046 0
1.03038520312773 1
1.19667625009616 1
0.731392431585842 1
0.98330719509803 1
1.22258396497456 1
0.905804700832116 1
1.05521833827772 1
0.846058250930672 1
1.1917485228182 1
0.904306338529777 1
0.903076995203968 1
0.984355088555655 1
0.914054179903874 1
0.904495944711496 1
0.964115643588302 1
1.15956338946168 1
1.02693297806132 1
1.01510226580243 1
1.04665810440435 1
1.01142558549995 1
1.06137962665124 1
1.10938746113747 1
0.775022138077703 1
0.990923991897312 1
0.999672191386061 1
0.968381754838511 1
0.89215566714124 1
1.04271906701658 1
0.83183344996706 1
1.08169249012058 1
0.824515985165142 0
1.04370862975325 1
1.1510829011242 1
1.06564378621948 1
1.0570110703739 1
1.0022311560197 1
1.02476229866517 1
1.0750255628497 1
1.16878093340955 1
1.04819341580243 1
0.983282071023724 1
1.12770252944583 1
1.01855274948145 1
0.910105357667485 1
1.11664976097499 1
1.19117783355683 1
1.00895780095268 1
1.1122944267647 1
0.80371452783073 1
1.02693575648467 1
0.870071618377222 1
0.941318722062309 1
0.966307181684914 1
0.840811519062035 1
1.15712920293777 1
1.10977784160264 1
0.911412966149112 1
0.985224396753422 1
1.04524737028735 1
0.978448330002566 1
1.01259540035103 1
0.790768434163588 0
1.12955443181976 1
1.003789187222 1
0.846617699476357 1
0.893361586987477 1
0.795139679441598 1
1.54667381672319 0
0.997326953667341 1
1.15350131419254 1
1.06579127165478 1
1.01861700419736 1
0.923443316314719 1
0.984007572730062 1
1.17022131773458 1
1.22031273358833 1
1.01162519394566 1
0.993734243140468 1
1.02670832993035 1
0.938141397431329 1
0.982446823833702 1
0.909388647361989 1
0.978997117228555 1
0.866283227350839 1
1.09911146510663 1
0.893698273715757 1
0.989858313905392 1
0.96706872070367 1
0.971066377335519 1
1.01012289887304 1
1.17462175901485 1
1.08569301105806 1
0.938620805799177 1
1.10171614376987 1
0.96119080748771 1
0.934212139703618 1
1.04168075701286 1
0.704151074052237 1
1.12277344672936 1
1.02720576716087 1
1.18701194869276 1
0.944999748527538 1
0.884781995453132 1
1.13943011526638 1
1.25627143709142 0
0.895423174098166 1
1.03087217584272 1
0.808928043767065 1
1.02866714858632 1
0.991951276918674 1
0.688403356152846 0
0.628263935860188 0
1.08270785895712 1
0.815237608388253 1
1.09837794502023 1
1.21393352448556 1
0.890638169880017 1
0.907201752338689 1
0.949112597377983 1
0.958120303081602 1
1.43993628106607 0
0.990064084864942 1
1.12394553694668 1
1.02154909294361 1
1.23728487791783 1
0.955554837167864 1
0.900587236562211 1
0.999410941080604 1
1.01702420941352 1
1.1857262107253 1
0.956407592455397 1
0.820215458567205 1
0.800566720662735 1
1.02198101087271 1
1.12574776982879 1
0.999604257462945 1
1.10445929624233 1
1.0785805258054 1
1.17629349354517 1
1.06015219023519 1
1.38828510047635 0
0.881341383332999 1
1.08153224397147 1
0.929907239471427 1
1.0889987829577 1
1.13452301284518 1
1.07281975036242 1
1.00048313643746 1
0.898985915766373 1
0.973850017626747 1
1.00239607724264 1
0.862625200861597 1
1.01784099963378 1
0.939172734119326 1
1.15148568650518 1
1.14686559496723 1
0.943725874937642 1
0.941356116653951 1
1.04198291171668 1
0.938842910123714 1
1.0380970355021 1
1.06504016275407 1
0.873299615876221 1
1.04035772668493 1
0.738221726980472 0
1.27172823814326 1
0.846162518483277 1
0.749538005362211 1
1.11928123494617 1
1.27373349694114 0
0.963454123206558 1
0.963713554055904 1
0.928917995693698 1
1.14155224924001 1
0.912303310894077 1
1.16047408085405 1
0.922255213760235 1
0.977934261990616 1
0.864752664105628 1
1.09323670680574 1
1.03912652693265 1
1.04406748554993 1
0.827991158369347 1
0.963503290147777 1
1.1033815615625 1
0.865799588047589 1
1.05045816326064 1
1.03464405344002 1
0.914243351927432 1
1.12902174713783 1
0.773459768321207 1
1.16883541212855 1
0.903665634172759 1
1.04934846285074 1
0.991485112057531 1
0.883067754311089 1
0.913048767602552 1
1.22165457984064 1
0.994259250017755 1
1.12274591791647 1
1.03507350811251 1
0.983989424074389 1
0.768535124748776 1
0.994039796937234 1
1.05583158589606 1
0.962420993909218 1
1.00883547932768 1
0.974303833229604 1
0.89265946183623 1
0.941780506421703 1
1.02508947875606 1
1.14273644514685 1
1.02397038314204 1
0.995087794050917 1
1.15713429490462 1
0.933486337347377 1
0.876145575841592 1
1.01160777702049 1
1.15080480401028 1
1.06619144393701 1
0.779322823482603 1
0.826059221475239 1
0.760575397961047 0
0.926281296404153 1
1.14017769328523 1
0.831129494988459 1
0.994818007577281 1
1.06239213291876 1
0.913364285091263 1
1.01440149800876 1
1.22631766749011 1
0.873119175313638 1
0.996005259587338 1
0.99376050220736 1
1.1244479500086 1
1.01618118604458 1
1.10399187383882 1
0.82207836115916 1
0.91218335406975 1
1.0857809744745 1
0.848129633049733 1
0.978497136548438 1
1.27522164724737 0
1.11995062957387 1
0.79190973223845 0
1.01988255376516 1
0.845096006483158 1
1.05528791597241 1
0.693085655635804 0
1.05313821108145 1
1.09287110315994 1
1.11861128527318 1
0.885698051074091 1
0.998036539484562 1
1.12815726623043 1
0.995695032064403 1
0.920151147505365 1
0.842737612199467 1
1.21069774152486 1
0.902890773118201 1
0.839910094027781 1
0.940914169944125 1
1.03083509088122 1
0.810532488634146 1
0.6411003971991 0
0.84531656270361 1
0.950122795590903 1
1.01728349006134 1
0.950093605985619 1
1.08886475945064 1
1.12781127741977 1
1.08641940840415 1
1.11673163048168 1
0.926805524922399 1
0.858087290224135 1
0.922104340660583 1
1.17799380511991 1
1.12810378153301 1
0.913387917900252 1
0.906840007794604 1
0.826800427327922 1
1.14089113678663 1
1.13154395796124 1
1.1908833031683 0
1.00261981062224 1
0.906555179410764 1
1.11344795570121 1
0.941730903043703 1
0.930881556543461 1
1.11745277702918 1
0.564540415027899 0
1.29383893915741 1
1.1744437786943 1
1.03929518720968 1
0.806481860019481 1
0.995706739982021 1
0.954473251423879 1
0.748254186861671 0
0.944192515789863 1
0.808589136712454 1
1.10990496545609 1
1.0496401592508 1
0.772978525223375 1
1.08600504283769 1
1.02208267939832 1
0.991272495345246 1
0.958177266760213 1
1.03277517218474 1
0.925659671487566 1
0.96692298682022 1
1.14833391342537 1
0.977732993968986 1
1.05454028641716 1
1.11691938484434 1
1.04710223218946 1
1.05383637693218 1
1.03620375740725 1
0.866478296892669 1
0.946466605950131 1
1.27302717977869 1
1.21479745042029 1
1.00263057818374 1
0.724803652918867 1
0.937882372986071 1
1.11838443176021 1
0.980210087680818 1
1.2136196463476 0
1.05130463862774 1
0.868410252038303 1
1.2397798329353 1
1.1004495534479 1
1.24575408657185 0
1.01491310807863 1
1.10501122755783 1
1.03730976467112 1
1.08445004756744 1
1.12964360641201 1
0.954947672129919 1
0.956896002424466 1
0.993787141991664 1
0.892850264261749 1
1.06374306305843 1
1.09988789648432 1
1.05217665528503 1
0.851414904777006 1
1.06069658462885 1
1.06976263097887 1
1.00676272384223 1
0.712753961002222 1
0.944865110702478 1
1.06872497910049 1
1.03356498832533 1
0.924215727622774 1
1.18527065397059 1
1.02599367762269 1
1.06180018207811 1
1.09840899939191 1
0.953536122750672 1
1.09356231010287 1
1.13129896522979 1
0.914279174616695 1
0.797636715907906 1
1.29975890577493 1
0.934461234156394 1
0.902952487856531 1
1.07441012872583 1
1.15157798421283 1
0.786955009580717 1
0.844741266194778 1
1.00382947181806 1
0.852363841496447 1
1.2740222870944 0
1.07316674738281 1
1.11751625258611 1
1.28198787955397 0
1.14656782041763 1
1.10079963706926 1
0.810587553898025 1
1.05430717732736 1
0.845266867595258 1
0.873417312124142 1
1.06495555216563 1
0.839340686225836 1
0.763081525782188 0
0.806237621797725 1
1.11564498081513 1
0.86606300507068 1
1.07903536085263 1
1.26192643925974 0
0.820676598079794 1
0.92657014415467 1
1.01125603019592 1
1.0173543808163 1
0.761280822205705 0
1.20892024444378 1
1.03511350896846 1
0.980374237289151 1
1.1006293209003 1
1.09020455262415 1
0.733330484237705 0
1.16868994061594 1
1.23612461084662 0
0.924600195882301 1
1.25073741096578 1
0.778676690176665 0
1.18168288296006 1
0.817171366363899 1
0.885843891902409 1
1.04340374944494 1
0.96421024195738 1
1.2030342954869 1
0.829136061015467 1
0.999146373640612 1
1.17144621682466 1
0.96604004055444 1
0.782738415751468 0
1.09811136413407 1
0.951961223106058 1
0.752753769998988 0
0.854374260291196 1
1.00324045439117 1
1.25490226317172 0
0.93709728692177 1
0.705932292042163 0
0.936485593128096 1
0.881986974645455 1
0.892936897880268 1
1.03252273610904 1
1.1232969952654 1
1.09156907315775 1
0.973318151157944 1
1.11624435150039 1
1.01453312978175 1
0.975695142317109 1
0.982921974761721 1
1.20978809345823 1
1.09874863693159 1
1.0909956369565 1
0.991143768452216 1
0.945274337525299 1
1.06046947572437 1
0.983034538237048 1
0.865346226818093 1
1.07227419308097 1
0.879492946941722 1
1.10652790226815 1
0.803645780205366 1
0.998945400693691 1
0.875733835850725 1
0.922206436561818 1
0.844393443022583 1
1.03918062041497 1
0.991335155599638 1
0.846353609919638 1
1.02672033303659 1
0.924654700178448 1
0.958057763798103 1
1.05491763943633 1
0.905892715370221 1
1.13358408450756 1
1.40644334062527 0
0.852109041570759 1
0.864273866076893 1
1.1253869691327 1
0.913242792358287 1
1.15595858339215 1
1.11637010910296 1
0.9017853322041 1
0.971064739975779 1
1.07390177209314 1
1.07745673696777 1
1.23680472655197 1
1.30209801283925 0
0.780288746483528 1
1.03381489090732 1
1.12610398479365 1
1.06186539008235 1
0.930449417133503 1
1.09113756852215 1
1.10989156373843 1
1.16729399203544 1
0.817827011870875 1
1.14991457162307 1
0.974629919906162 1
1.03499295263861 1
1.09248819813426 1
0.898379043609939 1
0.889130943450015 1
1.16482956936556 1
1.16178897592592 1
0.980293547529189 1
0.769517592384373 1
0.920891942277518 1
0.717300949930494 0
0.863369691927431 1
1.07691706478415 1
0.935123909389614 1
1.2388879605459 1
1.11148386731772 1
0.897653045180412 1
0.871467317712465 1
1.12290821062393 1
1.24992376771734 1
0.92419260229532 1
1.39606926990195 0
0.809268104528624 1
0.988825400026907 1
0.869894320560616 1
1.08294458252825 1
1.15528891755777 1
0.839575150586209 1
1.14291983312629 1
1.02030838143954 1
0.809008911502756 1
0.929513238362197 1
0.720077937088381 1
0.981521149231686 1
0.849407359743728 1
0.958289553667373 1
0.916346261610746 1
1.11072872000061 1
0.738864441035794 1
1.06950303107314 1
1.05900569068224 1
0.97479315520985 1
0.939195727042254 1
1.02368751277047 1
1.02299848318651 1
1.07228560079816 1
0.785692340468727 1
1.04448892596806 1
1.11058282945706 1
0.999558413934949 1
0.875362765607911 1
0.838925855572281 1
0.908725648025402 1
1.00406903257847 1
0.809290606689476 1
0.981808131733336 1
0.726121347691786 0
1.22651565601894 1
0.740316286755801 0
1.19018359150615 1
0.914757443256597 1
0.959809223120797 1
1.20870300765575 1
1.1277264084234 1
1.0116130056531 1
1.139403237588 1
1.07489917410753 1
0.863201468649091 1
1.21107022021198 1
1.24340734792404 0
0.782486805229493 1
0.984568969907354 1
1.08483947912792 1
0.762005625699454 1
0.919897572104849 1
1.01872710654945 1
1.04015246713457 1
0.924659275888876 1
0.947307027928296 1
0.9224284775782 1
1.20009068732387 1
0.803866367548587 1
0.90869894843781 1
1.00230998382355 1
0.870753015569719 1
0.977906695696652 1
1.01350654032254 1
1.08657696705168 1
0.902648392053484 1
1.01979219170287 1
0.945670240334063 1
1.04050975258112 1
0.925431734610236 1
1.04000567664245 1
1.0069828419448 1
1.15561003107941 1
0.928204369637052 1
0.978767993219782 1
0.837508975893671 1
0.88126804282922 1
0.997764041299461 1
0.869519353776517 1
0.638871920148817 1
0.824279503304415 1
1.07064316892606 1
0.853391905420953 1
0.941355242818922 1
1.08154665688206 1
0.975648938061357 1
1.00202414737928 1
1.15372516467739 1
1.03821373267062 1
0.796503652441577 1
0.959924413907992 1
0.982045800111232 1
0.82611054869405 1
0.86700339639276 1
0.884472496368317 1
0.919471266511875 1
1.01547823493702 1
1.04760947680151 1
0.976113287909164 1
1.1441373841059 1
1.01114792010263 1
0.990907840364801 1
0.784162035397958 1
1.14421642465254 1
1.08351750697842 1
0.981780645709487 1
1.39673315555503 0
0.962027041303943 1
0.818627246052778 1
1.31145290236252 0
1.13037415819043 1
0.889687067707552 1
1.00540683177981 1
0.883705490448473 1
0.955597842700972 1
0.844481285904542 1
0.969913512025959 1
1.3400916763389 0
0.940743998289194 1
0.79371934899228 1
1.09594309308701 1
0.917727389842096 1
0.827360868580996 1
0.836234546205801 1
0.671599714046675 0
0.983872232069136 1
1.27130560031152 1
0.943939261892968 1
0.93401253913905 1
0.961958494600758 1
0.931480080813053 1
1.00616527817068 1
1.05642732500792 1
1.28465255229956 0
1.03809601440933 1
0.904860222969891 1
0.852333627357895 1
1.05592374955878 1
1.0416186625061 1
1.03013659565116 1
1.02706770529387 1
0.919984941016826 1
0.783702279618253 1
1.0543661700161 1
1.08850312396445 1
1.03912514002495 1
0.91445198572918 1
0.711506312518083 0
1.0835952845738 1
0.920580728409459 1
1.15277157016034 1
0.914372054405222 1
0.963426471465131 1
0.98917636061034 1
0.976700832619567 1
0.69483530940761 0
1.00298044996093 1
0.903831365475023 1
1.36982778414714 0
1.01529753952076 1
1.08344195319565 1
0.89056525665807 1
1.09326132143902 1
0.945625494096363 1
1.13821123675671 1
0.87975410863686 1
1.0593183802731 1
0.900151247392004 1
1.09069104637272 1
0.91314101408783 1
0.954016570552506 1
1.1341925014977 1
1.26366896523444 0
1.03909703354666 1
1.08286357320355 1
1.23846449370692 0
0.905521125280071 1
0.9926767383735 1
0.967253157231278 1
0.976107641568693 1
0.92034255249662 1
0.619277083020376 0
1.00305900154717 1
1.00484373068477 1
0.966183451195109 1
1.04013412599109 1
1.30880346217879 0
1.12476320873752 1
0.819345074463998 1
0.857540589835052 1
1.10378020955638 1
1.14630117302135 1
0.867377781706287 1
0.983713856817951 1
1.23623186548776 1
0.770763125286413 1
1.10323822874197 1
1.11569616251948 1
1.07241528967625 1
1.18379593407098 1
0.826961451936314 1
0.974749480004859 1
0.912463687752352 1
0.880179506809348 1
0.863402058726431 1
0.779900292773718 1
1.04328546959119 1
0.889888400282129 1
1.05924266621687 1
0.73885199648567 1
0.789558358002311 1
1.00500608303641 1
0.972602479417896 1
1.02808999345529 1
0.961620534390201 1
1.09884816881975 1
1.0730051379363 1
1.29134502466322 0
1.0027017110242 1
1.28954715274262 0
1.10816600380703 1
1.08251531178303 1
0.750222762662482 1
0.920984919068298 1
0.913521292990748 1
0.996066971344193 1
1.10933494625458 1
1.18786084141479 1
1.11650180090026 1
1.11274635884134 1
1.12357335651297 1
1.06796326809172 1
1.33007198757387 0
0.897801103601052 1
0.938303370135847 1
1.05256399629965 1
1.08744014347859 1
0.968311519198438 1
1.06473587412775 1
0.931857951947595 1
1.05173091587042 1
0.861335394895544 1
0.695482340624871 0
0.981177935985366 1
0.966351278738137 1
0.952895600046861 1
1.03751813515968 1
1.12634678987833 1
0.989726014268568 1
1.00732845014164 1
1.14751768694844 1
1.19764928660043 1
1.043923447645 1
0.966993856947955 1
1.18625010045459 1
1.01947971606989 1
1.14904829262487 1
1.13135462458056 1
1.06428909951055 1
0.954339575592946 1
1.31354419235886 0
1.15416381211039 1
1.33270318196643 0
0.967681206995114 1
0.961719503536319 1
1.20876967297014 1
1.21835347816516 0
1.08750109901964 1
0.948445679391112 1
0.97533138848936 1
1.08288146776892 1
0.823036356674481 1
0.846505241483393 1
1.06301970443228 1
1.24434866439571 0
1.01782309531906 1
1.25069716418568 1
1.04828394973604 1
1.03889224549341 1
1.07477824230487 1
1.23603743741263 1
0.90642548324083 1
0.690469455671531 0
0.964937697621377 1
1.12020361916871 1
1.02521021707564 1
0.850565047795668 1
1.03493469475497 1
0.918802462756496 1
1.15258464635973 1
1.00040891837919 1
0.885878515097389 1
1.09348308589486 1
0.925187612902869 1
0.863117780878845 1
1.00257779304209 1
1.02865610612255 1
0.834817259951378 1
1.05353466120631 1
1.04355571255723 1
0.963764631366664 1
1.09293808221958 1
1.030731142321 1
0.947001368596212 1
1.08678252956924 1
1.27473582809746 0
0.67174979704114 0
1.01704225280187 1
0.8451232281821 1
0.833598030427611 1
0.776166289456687 1
1.13815274300489 1
1.02325230435073 1
1.10177499319754 1
0.977461144971185 1
0.947809700424744 1
1.02817595180525 1
0.950814151396282 1
1.14987513397021 1
1.00784266732563 1
1.20428906725194 1
1.00973838717092 1
1.19125415501395 1
1.12327090103153 1
0.822683391358419 1
0.997043791645024 1
0.946622889590027 1
0.581347683115557 0
1.26567977107155 0
1.03289606677476 1
1.01527531413999 1
0.79064868418136 1
1.03414028070533 1
0.915753249602465 1
1.0921890317181 1
1.05879279940529 1
1.26927027392287 1
0.91420184860013 1
1.13037193592393 1
1.01879712430015 1
0.898202140296989 1
1.03420935862168 1
1.1330580309694 1
1.20387708320683 1
0.936648220931363 1
1.2610565237763 0
0.808012352022316 1
1.04969959624644 1
0.844212574058499 1
0.962042925703669 1
0.956655048574285 1
0.980526026435999 1
0.931483568493159 1
1.05159015214328 1
1.09438927369296 1
1.07742736202911 1
0.891278569326025 1
0.819616585554536 1
1.17409454453273 1
1.09751650022197 1
1.07255829705251 1
0.928353607517768 1
0.926777508652808 1
1.06945701315936 1
1.01721560209254 1
0.954204748237578 1
1.08372172819582 1
0.963436906500823 1
1.24913001962806 1
1.13105236095906 1
1.35128709311571 0
1.11728831169455 1
0.716666718534474 0
0.966179969761713 1
1.09824229967014 1
1.047253892937 1
1.10291728923846 1
0.81313547984875 1
1.03018790944279 1
0.942336371112949 1
1.08720812454931 1
1.04596691594562 1
1.11483173292601 1
1.26729583447366 1
1.1119612461558 1
0.864936626145674 1
1.15331426561003 1
1.11965189138347 1
0.965429893255153 1
0.913185475019546 1
0.807818196228489 1
1.02899612581144 1
0.784520693760544 1
0.736370487400506 0
1.16186508119267 1
0.882726010459598 1
1.00363499595665 1
1.15259920458123 0
0.823656514859481 1
0.964197080524345 1
0.906144144640069 1
0.934784616341471 1
0.809479748924635 1
1.0673359925249 1
0.830977199429811 1
1.15577087542155 1
1.01698351532967 1
0.879449014490389 1
1.06657403589143 1
0.70378207459656 0
1.08962615936259 1
0.863462459428332 1
0.652261474972485 1
0.665707257018704 0
0.807118346805583 1
0.995081697578008 1
0.881568019582768 1
1.00304514950617 1
0.930787997014086 1
0.770509948521717 1
1.0712611067704 1
0.890964491952483 1
1.24769615241937 0
0.934670169514112 1
0.749391299690145 1
1.10711561067159 1
1.10923211771268 1
1.0578600859199 1
1.19451938020811 1
1.32646423892574 0
1.10767542203645 1
1.04099422768898 1
1.1210490641347 1
1.27928954891787 0
0.946412257859692 1
0.908414815339212 1
1.0008025936759 1
0.998733258864761 1
1.00753107161334 1
0.993140505528915 1
0.905782852211262 1
1.03169730212997 1
0.911149355183624 1
0.953244159298678 1
0.924114685592087 1
1.06020812077626 1
0.962440623427926 1
1.15148691162728 1
0.994096552153953 1
1.09358109253836 1
0.962537031495856 1
1.17454576985816 1
1.11178875520253 1
0.901293924886466 1
0.842138043237887 1
1.09708565596259 1
1.00634238462059 1
1.0829102487672 1
0.855389592330956 1
0.885915251622882 1
0.86926353110726 1
1.02339769424671 1
0.783260668818628 1
0.984056556233078 1
0.95159329779273 1
0.972070230927979 1
0.854068043073151 1
0.811635642093626 1
0.898564847965993 1
0.655799389610302 0
1.13885654504099 1
0.775631347745109 0
1.05501547569319 1
0.838664941516124 1
0.852745025850827 1
0.867419963920562 1
0.978123185122946 1
1.11199205929448 1
0.906087419349073 1
0.846492763056266 1
0.876035106680151 1
0.86964579970136 1
0.844384093612937 1
0.94625159355964 1
1.04251832624132 1
0.61165400115863 0
1.0094461763308 1
1.02504372007619 1
1.25519263476815 1
0.713533298700443 0
1.17430525445217 1
1.01687875555974 1
1.03696936930854 1
1.10102594173524 1
1.18662860393525 1
1.14155242875559 1
1.10610419459579 1
0.857442322294496 1
1.19267767982417 1
0.883688875087157 1
0.962316780903143 1
0.719032806367322 1
0.95329996536122 1
1.29559118064904 1
1.30814757245123 0
1.03069937008237 1
1.07484084177116 1
0.88023313017461 1
0.904888449630909 1
1.10503912579695 1
1.03301520696133 1
0.970926477236013 1
0.954721707200935 1
0.95352512241003 1
0.87454460627053 1
1.08297185778416 1
0.787527321336289 0
1.11509090347208 1
0.901409955789757 1
0.929018976630183 1
1.14996265619299 1
0.879792562323183 1
0.956660965348171 1
0.971159315804243 1
0.842050289285774 1
1.0246020187372 1
0.772784502824428 1
1.07324085750003 1
1.08573185165674 1
0.98041611964768 1
1.04649271436521 1
1.05719551464518 1
0.867730898603457 1
0.814159166921261 1
1.14566094869984 1
1.12585539204583 1
1.02878573299694 1
0.818828530455961 1
1.20298583062993 0
0.955091111248407 1
1.08828007965303 1
0.963320670763794 1
0.74143772506693 0
0.905678327908504 1
1.31183431480898 0
0.755869100811658 1
1.0408558016945 1
0.83544114277086 1
0.967121611102956 1
1.11966709639664 1
1.06224967331326 1
1.09697264786973 1
0.728818898616337 0
0.700509600540359 1
1.14511425560066 1
0.891670982619803 1
1.10242505406885 1
0.914009345965234 1
0.7543246463289 1
1.18820921838534 0
0.969539680654374 1
1.24915645685563 1
0.839590581195756 1
0.83864150958071 1
0.929302493953946 1
0.943192916727402 1
0.96157891560844 1
1.14785526308878 1
0.936147371002388 1
1.14537613484221 1
0.683162222186807 1
0.936667902148363 1
1.17556718752522 1
0.991244605805784 1
0.80761848243059 1
0.806874634394059 1
0.973727051063782 1
1.06861888436945 1
1.05631763591007 1
0.991189822593697 1
1.03832182841232 1
0.800023146711385 1
0.979457143139031 1
0.914547923064159 1
1.10828862089939 1
0.818371640156283 1
0.88216126859516 1
0.951728026222583 1
0.976760059500305 1
1.06083047697321 1
1.39368239607204 0
1.10525086104882 1
0.920871645789521 1
1.04014036770223 1
0.998415191762762 1
1.37586173120407 0
0.848307802026131 1
0.924533218692907 1
0.716923739705611 0
0.9548058708522 1
1.23938612991701 0
0.80370966340118 1
1.01130760913696 1
0.860962205051714 1
0.782332469254213 1
1.14480217263666 1
0.808535977521966 1
0.891394410646794 1
1.12358894309354 1
0.964983054712004 1
0.994568492144797 1
1.0290156530574 1
1.01093217690244 1
1.19977945610846 1
1.05171035843054 1
1.12483886320862 1
1.23880130164106 0
0.972961460859011 1
0.954921015385144 1
1.21092117573564 1
1.01949635555455 1
1.30670961448421 0
0.871903333215022 1
0.997419932837982 1
0.981074492821429 1
1.00022945658998 1
1.04027712895361 1
1.04737472201289 1
0.988886232037938 1
1.0219270881111 1
1.00669323047518 1
1.06522833390099 1
0.777275701717512 1
1.08516727826524 1
0.969278509737894 1
1.08449697852484 1
0.872334260260365 1
0.971275321856545 1
0.928673603660225 1
0.976452947068185 1
0.856822197493279 1
1.32858977338921 0
1.07780114257219 1
1.04571537898798 1
1.37267068746259 0
0.612285168603666 0
0.910661386613833 1
1.27698306148714 1
1.22604030941271 1
1.13753815490874 1
1.05531235782434 1
0.996526313815835 1
1.22777347410311 1
1.16543944470359 1
0.729608753779774 1
0.909597611910768 1
1.10416668840034 1
0.971229564525492 1
1.06747354743568 1
1.00150648792931 1
1.14849069857183 1
1.10562070137954 1
0.830183681573136 1
0.642920627207998 0
0.941591427340878 1
0.867861067066841 1
1.09200260744111 1
1.00206245878273 1
1.04301715209154 1
1.09814997737986 1
0.831871872560237 1
1.12649490328093 1
0.956726331376827 1
1.09233705248568 1
0.987343653119126 1
0.942129340584144 1
1.06918945693137 1
0.997952937648313 1
1.02264973935074 1
0.808761059294537 1
1.27336772838092 1
1.00863957012869 1
1.15356756062067 1
0.935369382230144 1
0.887269396394357 1
0.971551960295817 1
0.968865949595991 1
1.11939133217704 1
1.12358126262166 1
1.12451856999527 1
0.876671225163216 1
1.29010631711497 1
1.2071141275486 1
0.789856929267744 1
0.910422731194617 1
0.9233886663078 1
0.743137613745037 0
1.24792014535198 0
1.03546042400022 1
1.12859833064878 1
0.935872534250491 1
1.20322260258301 1
0.999137202966938 1
0.975488675323318 1
0.796280412085867 1
1.2851982721156 0
0.950946887594305 1
0.864472272864611 1
0.879559167140944 1
1.19294063474225 1
1.01558554003897 1
0.823798604543738 1
0.970507754104403 1
0.890954735230969 1
1.30470270133309 0
0.828445953173298 1
1.0982047492767 1
1.1488656113798 1
0.908738117750731 1
0.878250076564956 1
1.21317272368641 1
1.15958135599735 1
0.865464049627226 1
0.926140869402916 1
0.922462786467059 1
1.0777521119868 1
1.10184529486577 1
1.02037701564496 1
1.16373020819347 1
1.01865347450578 1
0.871211671205558 1
1.16067184371045 1
0.894940289905842 1
1.09652247847409 1
1.14913772918566 1
1.02875545441191 1
1.06632346854782 1
0.972588472069351 1
1.06379618047772 1
0.889711401830748 1
0.954671648555547 1
1.14822242655899 1
1.40508571025008 0
0.915488646146928 1
1.12641467117718 1
0.87847003211246 1
1.22079421308319 1
1.18395818853294 1
1.16820417130627 1
1.03219929142208 1
1.14407594383085 1
0.975115802726583 1
1.31096623394921 1
0.965480213775007 1
0.818979881450443 1
0.991566580807836 1
0.868317542256218 1
0.833887072915564 1
0.991071157097757 1
1.04001169328725 1
0.900489746158791 1
1.03025443160885 1
1.12148135660024 1
0.89968889136784 1
1.01787039364723 1
1.19721962381288 0
1.12013921358225 1
0.832889390012258 1
0.93221942734731 1
1.18720764243143 1
0.947758483385997 1
1.04777357518472 1
0.996469885444437 1
0.855053714275415 1
0.979334417227817 1
1.02409597025748 1
0.880585750345906 1
0.945968509053708 1
0.929942318726564 1
0.880882985294773 1
0.79567801814006 1
1.07892000572706 1
1.11116433645351 1
0.75568876721384 1
1.00885289174669 1
0.874459228409683 1
0.864124474491868 1
0.936752212131387 1
1.01684905849488 1
0.698431510805906 0
0.866144203687631 1
1.10356360215335 1
0.971894315188577 1
1.03027084317595 1
1.24001159370098 1
0.851539519541298 1
1.0884275782074 1
0.993163517484716 1
0.837152957091241 1
1.03101946983417 1
0.990264223449342 1
0.926132827664521 1
1.15975241820131 1
0.871038230619365 1
0.912298084544529 1
0.966874932441381 1
0.8727707748508 1
1.02530265601733 1
1.28883264594271 0
0.904715702870163 1
1.09040835240993 1
1.00078350025764 1
1.0669810025454 1
0.912360118316723 1
1.0532306754692 1
0.882987059154946 1
1.0353016298311 1
0.953215159025378 1
1.17992678788975 1
1.05934838987097 1
0.704013095000872 0
0.810611585652947 1
1.14744712405012 1
1.07051065594178 1
0.922776366226648 1
0.930054753207844 1
0.921420648064348 1
0.905976181393528 1
0.752656028968701 0
1.02615615059787 1
0.77901301188978 1
0.854151522559949 1
1.01095188444119 1
1.00425929205548 1
0.89965720808435 1
1.00865209771401 1
1.3140727186458 0
1.02028044240187 1
0.833773284639248 1
1.02274166100891 1
0.933341829847386 1
1.06636467256556 1
1.11691915484733 1
0.986884101665817 1
1.06579243200061 1
0.958486677213817 1
1.07839057686409 1
0.564005426644723 0
0.818751216827625 1
1.00015378351739 1
0.864096552752568 1
0.785694423425273 1
0.980014380485314 1
0.945217934121843 1
0.986390665231518 1
1.12913386363787 1
1.01033578933965 1
0.886967102739825 1
1.07031171019554 1
1.17410295581048 1
0.956220706747857 1
0.963993848864015 1
1.15425801120981 1
0.762054672349531 1
0.880160451779155 1
0.855472014145176 1
1.05091027339153 1
1.1646361936404 1
1.25732907792287 1
0.933136250431062 1
0.972537054472713 1
0.936369840980042 1
0.913847755451803 1
0.990861884322674 1
0.957361240837146 1
0.864974824282394 1
0.908964069094789 1
0.888614606546165 1
1.09387745958642 1
0.894774980584938 1
1.01104287643521 1
0.856855591360448 1
0.99791724431226 1
1.02861959575509 1
0.93096335230845 1
0.764063020275122 0
1.05213150539218 1
1.11950935899093 1
0.800634892834504 1
1.06264147062451 1
1.1328015058472 1
1.13107273988129 1
0.895406593741667 1
0.913903469493952 1
1.02537154625194 1
1.13054966121622 1
0.809229240310426 1
1.15860225983 1
0.77941612501853 1
0.765296936741502 1
0.764558704375595 0
1.13768508904062 1
0.971697370088955 1
1.0973052692258 1
0.866937779727792 1
0.912502849891281 1
1.02137064639001 1
0.858143530966309 1
1.07573095482659 1
1.11613993486057 1
1.31893952975017 0
0.852241608487159 1
1.09527113755353 1
1.02483530378761 1
0.811312651782054 1
0.777385498090919 1
1.0090436764291 1
1.12686069415552 1
1.08806989742617 1
0.941747109023248 1
1.11553847652664 1
1.16894690549865 1
1.17925501559604 1
0.869316003435382 1
1.22616136723766 0
0.811450272505973 1
1.04391977736796 1
1.19364328420413 1
0.894103908563216 1
0.96355205193475 1
0.986103261368366 1
0.901406126437284 1
0.784736098789859 1
0.933997235028681 1
0.947364159529822 1
0.878747631466515 1
1.01447206609152 1
1.20911428378668 1
1.05594367642243 1
1.08875519177658 1
0.737157855184444 1
0.954641281482405 1
1.00174279331668 1
0.743435453725107 0
1.22456702623143 1
1.01216135881179 1
1.26268921145199 0
1.19563427334103 1
0.98895276079273 1
1.05681566387209 1
1.04481051502523 1
0.907093239620343 1
0.972472798387516 1
1.04621445942877 1
0.986029108307646 1
1.09062669941031 1
0.847011224093341 1
0.691174677847672 0
1.14011129230476 1
1.03800969964181 1
0.98476183261086 1
1.00094687444514 1
0.971427022947925 1
1.1121371654909 1
0.961029265462358 1
0.944672255006092 1
0.829232822476304 1
0.954908803145601 1
0.863857469328466 1
1.01558066094192 1
0.992708127885249 1
1.07523430473156 1
0.953866369556533 1
1.09197463317184 1
0.980779086460133 1
0.823641122447876 1
1.06250858371616 1
1.07684915418165 1
0.847411425173997 1
1.17893639424417 1
1.01771978052703 1
1.02370545746062 1
1.03611411136619 1
0.7612394748327 1
1.04228044510119 1
1.05972010982986 1
1.10851999701419 1
0.921955607104947 1
1.02142851943087 1
0.875924759519331 1
1.07258569604392 1
0.918749811419034 1
0.910707413717348 1
1.01785648977236 1
0.997702700124777 1
1.30609981249275 0
1.02770375955473 1
1.04726735063505 1
0.758340760698684 0
0.862991537302047 1
1.07392935765411 1
1.14420488346807 1
1.20826739045057 0
0.890582074530138 1
1.15317332337577 1
1.08214327444793 1
1.04784171565321 1
1.09889448626548 1
0.837721792203861 1
0.707069077293644 1
0.897988809232626 1
0.907546803695571 1
0.942259695663029 1
1.18407003910387 1
1.20760395024535 1
0.956633113735345 1
0.986018749596089 1
0.936909650535592 1
0.840927031793662 1
1.11201953956475 1
0.970534861819897 1
0.783684820319745 0
1.05699994504501 1
1.2061878357759 1
1.01195948279965 1
1.08441348553697 1
0.868359831286409 1
1.27420627706417 1
0.964038872708084 1
0.995770062290933 1
1.05490638128654 1
1.06254530773731 1
1.08427417983588 1
0.775991498750508 1
0.933550029672261 1
1.02577487786494 1
1.13679875821879 1
0.909965288084827 1
1.0058862674868 1
1.05698187075226 1
0.736683370835048 1
1.15364200363662 1
1.19292266238633 1
0.664179782407276 0
0.903702036127654 1
0.924091847492309 1
0.94490591324726 1
1.09581379618219 1
1.06355718516584 1
0.922751732771023 1
1.04041973726087 1
0.988497439063348 1
1.1806768835572 1
1.07743318712231 1
1.0499023666279 1
1.13893986379493 1
1.28996649623263 1
1.04488295232326 1
1.22546933607216 1
0.904432066024955 1
1.38964977467634 0
0.947817864017175 1
1.14030181538217 1
0.995374219408893 1
1.03173005899258 1
0.974523471680612 1
1.13872111245219 0
0.948591408171881 1
0.891846892832794 1
1.01629507422792 1
1.05431023894966 1
1.07947389939468 1
1.09673924962315 1
0.993111818955803 1
1.12509758293696 1
0.863809803050419 1
1.05984381154377 1
0.861614501643016 1
1.17221379848906 1
1.06122993615756 1
1.11382436785015 1
0.937234674446768 1
0.945864425904734 1
1.04296849964352 1
0.872957365519452 1
1.28846111295696 0
0.910384579127676 1
0.909090470381105 1
0.943436948266034 1
1.06191815000214 1
1.1137493059727 1
0.835740954971046 1
0.895022429672024 1
1.02955060761824 1
1.06770152828012 1
1.06321165468901 1
1.09627833150134 1
1.19298130101313 1
0.760525308327054 1
1.12294073391091 1
1.13256679727662 1
1.25725212107426 1
0.796111520071305 1
0.840465752110189 1
0.697892948863433 0
0.89483098690353 1
1.04061995063707 1
0.988850917458978 1
0.8887578757514 1
1.06720280464677 1
1.12973326383956 1
0.716459528319272 0
1.11444875090781 1
1.04595465797952 1
0.88841911523065 1
1.01498380242769 1
1.31736913509397 0
1.14540900229337 1
0.873070808337016 1
1.08352402280445 1
1.10157526105412 1
0.964721267164165 1
0.926255889425342 1
0.752191896548875 1
0.965016974416993 1
0.902884429025718 1
1.02494772612793 1
0.811151697436201 1
1.13565286855294 1
0.776424434838549 1
1.1060412904426 1
1.0326318645981 1
1.25806425502328 0
0.880647294428398 1
1.05311555736174 1
1.0585871938809 1
1.03598534620369 1
0.996562369708718 1
1.26992196793006 1
1.13465301212311 1
1.00104561020024 1
1.26410959985174 0
0.852019809009921 1
1.15726643421233 1
0.96448975915416 1
0.976589609722832 1
0.937405096326152 1
1.09064446581385 1
1.17432595108177 1
0.721373126822263 0
1.06862742483505 1
0.984932971576433 1
0.842137233339295 1
0.792041206257606 1
0.899240679374716 1
1.03765444743364 1
0.969471158817503 1
0.98725572272477 1
1.07051769304626 1
1.10111274538306 1
1.00230242170366 1
1.12325333404303 1
0.924767223776511 1
1.02287027543262 1
0.838470039757959 1
0.876311339734326 1
0.982293066216363 1
0.907749876238496 1
1.15611293787896 1
1.09570982320259 1
1.22506644079346 0
0.926488551824108 1
0.955409110820405 1
1.06074942366519 1
1.15152273491981 1
0.861195080298879 1
1.14361393922172 1
0.950972443522798 1
0.962446534297271 1
1.00824413358425 1
0.984565431694221 1
0.912619715603677 1
1.02173003373826 1
0.908539701851131 1
0.984417044854341 1
0.933141380078072 1
1.06058065876075 1
0.874463206348808 1
0.954866685942921 1
0.992189693583385 1
1.06804844209723 1
1.03881222486428 1
0.949978562426863 1
1.01570209466231 1
0.980610776985114 1
0.760765111088312 1
0.902430861737991 1
1.16772085785974 1
1.28127494159512 0
1.00510230371366 1
1.12087416003464 1
1.21253875214647 1
1.15922454589724 1
1.02068583472907 1
1.15159322401177 1
1.18715393866719 1
1.06391733830337 1
1.31897386600936 0
1.09874363621838 1
0.719768254974929 0
0.669661263683434 1
0.973445226095227 1
0.998685191418702 1
0.89688756472687 1
1.19019774104816 1
0.68961365919911 0
0.873191269805219 1
0.777386778373214 0
0.982581555262381 1
0.978262664915195 1
0.907855252959543 1
0.890157955079486 1
0.870762284994428 1
1.04458471290855 1
1.05491101372758 1
1.3201198074787 1
1.08167293246451 1
1.26383226387326 1
0.985035291082274 1
1.13456913912908 1
0.912029593262193 1
0.898782997562189 1
0.827281347250031 1
0.924373893576226 1
1.02243607397445 1
1.00466175794698 1
0.915087269428735 1
1.0132609385188 1
0.790659297797913 1
0.919540990919217 1
1.02241300719847 1
1.00639508278741 1
0.827428590660165 1
1.08296905114151 1
1.17845494233812 1
1.2033030627054 1
0.971874184353016 1
1.02151532894089 1
0.988355616574449 1
0.933279437293338 1
1.05701127255007 1
1.26200197137913 0
0.951981606854058 1
1.05747141617773 1
1.05471278688933 1
0.913844576026474 1
0.977750338621168 1
1.0604469961808 1
1.13872650658285 1
0.925352797352011 1
0.932053000693111 1
0.921465674967006 1
0.916538823351243 1
1.0747875779213 1
1.02814534302738 1
1.02283355804473 1
1.00280544778136 1
0.904772479373144 1
0.917785775464201 1
0.89955393243909 1
1.33677223062576 0
0.948449152164882 1
0.965420456148903 1
1.11638234207511 1
0.96000890414197 1
0.886900611251245 1
1.12998454779183 1
0.99227555946573 1
1.03496220905248 1
1.01727886044901 1
1.17046354534778 1
1.02726145862699 1
0.775769425564764 1
0.814260532766034 1
0.981707614003791 1
0.99978605228583 1
0.889069524696775 1
1.04381639975004 1
1.15673249263879 1
1.14299273990396 1
1.05346818313795 1
1.09481817324038 1
0.794994274628719 1
1.16654961999344 1
1.00008222998833 1
0.929903213910238 1
0.951133280012827 1
0.903713182727997 1
0.855097496398054 1
1.18081051557635 1
1.23307257182079 1
1.14824757992996 1
1.11550234333369 1
0.842369848923532 1
0.899057968180437 1
0.788676339908864 1
1.23649820947823 1
1.19659632430402 1
0.849370885296405 1
0.901010223060361 1
1.18104651123809 1
1.03650391351569 1
1.09929639720441 1
0.805263772593039 1
0.789751358150185 1
0.964473904809985 1
1.00689523387677 1
0.958018838642729 1
0.881431684668392 1
0.824116130819227 1
1.00854674926484 1
1.13461278024575 1
0.826067987404649 1
0.930398442132401 1
0.907308641304005 1
0.911375641579163 1
0.977349188754292 1
1.24944850424448 0
0.710332831719467 0
1.34436313480521 0
1.15672840663194 1
1.07690537425272 1
0.945683933953097 1
0.975163680590378 1
0.826215203665025 1
0.728234825241767 1
0.983667744391681 1
1.12952287138604 1
1.10698672855068 1
1.12369187860353 1
1.03057150712815 1
0.823088022121165 1
1.08117823011004 1
1.06831341042973 1
1.06887167063277 1
0.88732404379577 1
0.876504564316851 1
0.95206478911328 1
1.21530445448354 1
1.07813094041768 1
1.22243522829707 1
0.850160064552227 1
0.820840926705252 1
0.973521953522067 1
1.07055549459166 1
1.17650843055166 1
0.757718878233292 1
1.20331163845049 1
1.05360145534379 1
1.24480899893815 0
1.1797731906939 1
1.22196294064179 1
0.875910366569047 1
1.04914972535485 1
1.09069390447129 1
1.13845740904279 1
0.756778575312254 0
1.11095933636579 1
1.13936316308645 1
0.851726761928927 1
0.722932536933956 0
0.969111548521189 1
1.07508023095551 1
0.982724208259374 1
1.15472479408226 1
1.09702503273448 1
1.24600194926353 1
1.15009265474607 1
0.978646312500914 1
0.725821759100645 1
1.0355880978824 1
0.925549687085411 1
0.868087299361813 1
1.22986313685602 0
0.638619037412549 0
0.942536693000633 1
0.869791127632712 1
1.04777747350666 1
1.26320492007928 1
1.15373141856418 1
1.12942526600399 1
1.08326926360461 1
0.82407135794076 1
0.937782668939151 1
0.995134209440901 1
1.04726733013527 1
1.12521756150204 1
1.20113613590121 1
0.94449006258823 1
1.02811878120069 1
0.958990911529268 1
1.16471618200699 1
1.00540874949042 1
0.979081350932031 1
1.11526899265688 1
1.14890674621551 1
1.06973724361338 1
0.958380966792408 1
0.974545799577351 1
1.16146077938916 1
1.11049991806886 1
1.08770514096317 1
1.09013720911842 1
1.02720213609019 1
0.97049662505846 1
0.869550526274875 1
1.03081315363286 1
1.09707618060984 1
1.41295421451659 0
0.801235341578662 1
1.10904705944133 1
1.14606865362979 1
1.16735719608927 1
1.08395148323573 1
1.23611313264349 1
0.803315760071156 1
1.00623656872224 1
0.856661494274095 1
1.20310246861173 1
0.963271841313735 1
1.19118847558461 1
0.979213865182805 1
0.956174133632035 1
1.15648495868833 1
1.15203294100888 1
0.881985203594448 1
0.970414463907656 1
0.905639782863911 1
0.959982365704406 1
1.15412228749028 1
0.850699404354634 1
0.99722460027294 1
0.820339151898283 1
0.894948094025363 1
0.873518285833537 1
0.837153922917406 1
1.07390802339023 1
0.847255414748064 1
1.2389965372144 0
0.862493049207417 1
1.11514316589706 1
1.03469504884419 1
0.951850848805014 1
1.06443169039672 1
1.03816103161186 1
0.790086709157755 0
0.987808463828198 1
1.17046931785622 1
1.11856509610399 1
0.785090027304164 0
1.10724866836923 1
0.864250590147872 1
0.985443621310247 1
0.976361530683952 1
0.683559380891711 0
0.972936875274549 1
0.888969853805017 1
0.903706861574769 1
1.25240666910248 1
1.03995567395394 1
0.989597459360765 1
0.976735254667794 1
0.881346763767153 1
1.0047262347686 1
1.09746956348923 1
0.947379750944321 1
1.14300884953715 1
0.935532009762492 1
0.995420513661149 1
1.09205333983416 1
1.00928320937813 1
1.08804512172974 1
0.943981384412523 1
1.25667435437913 1
1.06805086632548 1
1.01910475836028 1
1.21141853770389 1
1.01570538388086 1
0.893524800118904 1
0.869669358704271 1
0.807333856472483 1
0.933701890746183 1
1.03713018941832 1
1.04585426085805 1
1.053435929331 1
0.92627087495774 1
1.02826630614213 1
0.980742681875361 1
1.1918391956161 1
1.1440608473201 1
1.20949718972239 1
0.916807931350193 1
0.911087350429867 1
1.01590730456307 1
0.937622440284158 1
1.11537479822056 1
1.01490763074324 1
0.819639196653319 1
1.12478564925497 1
1.00667161844185 1
0.878242304919901 1
0.91333444197241 1
1.07302541304405 1
0.759334278371906 1
0.947233122540514 1
1.09860099158452 1
0.941583820934704 1
1.25183359908551 1
1.04127064130634 1
1.20284238096906 1
0.885171738587749 1
1.02477248364706 1
0.797493581970829 1
0.836420793298356 1
1.02610246073773 1
0.916109773276688 1
0.911289144039189 1
1.05716061686862 1
0.964447800879453 1
1.24798311628898 1
1.12497794583771 1
1.34699799978874 1
1.07863455003686 1
0.959347532367537 1
0.832819454193978 1
1.28312833355997 0
0.964852245322017 1
0.930406932984705 1
1.10182048732598 1
0.863020602409314 1
1.16577087731285 1
1.01097155236223 1
1.0868568418077 1
1.00269104059233 1
1.02185190363909 1
1.10996531921889 1
0.976369107842299 1
1.17719872736026 1
0.977650448742758 1
0.925099794075135 1
0.978402044885798 1
0.957669678913344 1
0.886917757263226 1
0.879458315010277 1
1.13618675410021 1
0.975262853157185 1
0.800652395181947 1
0.998594685663964 1
0.927432254939804 1
0.774317628718567 0
1.11026398925004 1
0.956107045467333 1
1.06211314937122 1
0.992863819326153 1
1.03669033832828 1
0.982983366849329 1
0.748096313834427 1
0.817767512853872 1
0.997763934759768 1
0.901727506612252 1
0.821872183078419 1
1.36063277416653 0
1.0510572592355 1
1.13212656331902 1
0.97150426493311 1
1.01453416699552 1
0.988776911215393 1
1.04954930465861 1
0.945709141518574 1
0.822380048917867 1
1.03396983711314 1
0.973553061987424 1
1.07218467721163 1
0.991610835432789 1
0.622945852249152 0
0.905911027453153 1
1.12180929957096 1
0.981756978266425 1
0.907245946033467 1
1.11441430446493 1
1.31518946864168 0
1.14657299935726 1
1.03602209647406 1
0.675223287403199 0
1.16512978448211 1
1.08523237588127 1
0.987991345783224 1
0.899729117537931 1
1.03415586899228 1
0.907349630643637 1
1.10915745421824 1
1.36103796257068 0
1.11252051375959 1
1.00388489599121 1
0.911411302354163 1
0.851240647714186 1
0.831711876635819 1
1.26456696224209 1
1.1147371753383 1
0.798078045480983 1
0.98915666458657 1
0.882488353823185 1
1.00143885015488 1
0.986584972863596 1
1.01800760580867 1
0.946682705923089 1
1.11439480719688 1
0.82297730643682 1
1.10061343456695 1
1.01429202353432 1
1.11625931314291 1
0.80312164503593 1
0.700275283447981 1
1.05966589417089 1
0.840051108187375 1
1.3011843737932 0
0.89665835021644 1
0.95790077777671 1
1.10548516259999 1
1.03578699739348 1
1.05376032922709 1
0.876262182135734 1
1.08691517382479 1
1.05740113798639 1
1.11592660010859 1
0.690849182009199 0
1.07150683092467 1
0.95213136668839 1
1.12440122889675 1
0.971645415979532 1
1.08382741184969 1
1.00852451059536 1
1.02890698837267 1
0.899960793394538 1
0.699552384608913 0
1.11413324670511 1
0.800407676600853 1
0.84740766611617 1
0.922724699227024 1
1.05377621880184 1
0.98904670448051 1
1.06873352719806 1
1.53727094126338 0
1.15114512226971 1
0.838104198588981 1
0.708360794199295 0
0.971361518544516 1
1.20568139255343 1
0.964623057758616 1
0.734116095912286 1
0.760917518089467 1
0.886809794400445 1
1.08260215745904 1
0.938731220187953 1
0.917064513730844 1
1.12132209331644 1
1.09046510209748 1
1.08129676733917 1
0.761054304174868 1
1.19500834434332 1
0.896378813222141 1
1.05187374920204 1
1.04046983058742 1
0.867844074368002 1
1.19394907742805 1
0.870677627294127 1
1.1070093616106 1
1.16695187073567 1
0.921510760459042 1
0.961207165046084 1
1.0389186377477 1
0.791403771256992 1
0.804497261286959 1
0.989626358768882 1
0.708209919972888 0
1.09248453822739 1
0.842905058548628 1
0.976906172246605 1
1.08656186384824 1
0.780043762157877 1
1.09544444267916 1
1.05959503647699 1
1.0946008252113 1
1.17809535807856 1
1.13352097396652 1
0.974422884524289 1
0.67982230213317 0
1.03602503633928 1
1.10922427898301 1
1.14697602563553 1
0.805221396353486 1
0.997351206877764 1
1.07875767733566 1
1.02872794571517 1
1.05375391142486 1
1.18220308674167 1
0.890355556270778 1
1.06266088310695 1
0.655055192859877 0
1.00111254915231 1
1.27063132649609 1
0.904888534808003 1
1.09655024038229 1
0.961428147078692 1
1.21680193241814 1
0.900531800853514 1
1.1620072385249 1
1.07037348205957 1
1.02696086226258 1
0.867126052160253 1
0.842796132842486 1
0.897537087107506 1
1.13621084969137 1
1.27473019603601 0
0.902849127276548 1
0.907098084238251 1
1.04824150831698 1
1.14194969685415 1
0.917454997970685 1
1.00520566173971 1
1.07523944913159 1
0.808767493497493 1
1.01571651615996 1
1.05557702408539 1
1.10490160363232 1
0.917569655849769 1
0.978588616362859 1
0.918141387378805 1
0.717206566663963 1
1.07020737337938 1
1.08995516883956 1
1.07237412555112 1
1.05299867890499 1
0.978941901516833 1
0.969832410288337 1
1.01985622686841 1
1.05194909776969 1
1.1801022509986 1
1.16299767721189 1
1.07771732899011 1
1.19456333826332 1
1.02971290917097 1
0.748798216152013 0
0.976026861844909 1
1.03722068615249 1
1.00157081856877 1
1.05929913974715 1
0.930859075048439 1
0.834209593929793 1
1.16978241806698 1
1.20474050943585 1
1.03837026654312 1
0.947914862496597 1
1.0854451280902 1
1.00534964700695 1
1.02122579039921 1
1.0739140036796 1
0.963796673841258 1
0.994855906189245 1
1.01596896670585 1
1.15948224663496 1
1.1343173402705 1
1.10415083153439 1
1.03685110878118 1
0.916535042243281 1
1.03807924047465 1
0.983635215554326 1
0.910565032069162 1
1.1785862636474 1
1.08286353389586 1
1.1532125396381 1
1.00314330357918 1
0.908599674532746 1
0.980820797802121 1
0.940111734637163 1
1.13496738727928 1
1.20140127494279 1
1.14176535114657 1
0.906414116513251 1
0.838472003821682 1
1.25573429031701 1
1.09726156963188 1
0.996056361019881 1
1.23711467171536 1
0.990765755960363 1
0.870432515903306 1
0.960958414807767 1
0.982636385912644 1
1.21610523637391 1
1.15303041186848 1
0.864443894938393 1
0.826198370660372 1
0.973169633488233 1
0.720310726222306 0
0.735917399629058 1
1.25615960263214 1
0.858639682391437 1
0.830332174947149 1
0.880849966276667 1
0.881750370207173 1
1.01642441111101 1
1.12833745430554 1
0.885907165613872 1
0.88017761137018 1
0.854795338960986 1
1.02216409994531 1
1.13344525951522 1
0.927626708499354 1
1.29200383120661 0
0.883595727995046 1
1.00100322839349 1
0.878196002914912 1
1.0187134141884 1
0.893408718233002 1
1.01574365074731 1
0.94361812162522 1
1.05307888027159 1
1.13859985774402 1
1.06206150858977 1
1.02697178103327 1
1.14081494618847 1
0.9675431081882 1
1.15346519977872 1
1.22797214620776 1
0.748447227141047 0
1.10672330213417 1
0.736708044921991 1
1.06282411324305 1
0.90528796637136 1
1.26886321839524 0
0.943931908162304 1
1.18817882673177 1
1.11566790234573 1
1.00609960137651 1
0.955536509402394 1
0.714072278041091 0
0.982733846979603 1
1.25282060972521 0
1.01942080055036 1
0.874871048621617 1
1.22552134459533 1
0.747904364646383 1
0.896418328684677 1
1.03494644133615 1
0.898306738744437 1
1.05562050504595 1
0.967753621793748 1
0.957497420776946 1
1.14913220522895 1
1.02767904516258 1
0.717068508372515 1
1.04229210316551 1
0.995129855077651 1
1.28459727611524 0
0.843404344328314 0
1.13276328451295 1
0.974913530704679 1
0.859922403149701 1
1.31108512296288 0
0.895121626534172 1
1.04804514547686 1
0.872745357732063 1
1.05471169682184 1
1.22775173599989 0
1.25462029156342 0
0.934041436227587 1
0.799019496996346 0
1.11259960587308 1
0.838370924125733 1
1.11130612015986 1
0.919294112608635 1
1.20486301252253 1
1.17379465541068 1
1.28807108175707 0
0.884287990694674 1
1.08126955661072 1
0.972544432358216 1
0.936363107774096 1
1.00109609296664 1
1.25200582219816 1
1.00081789840306 1
0.972611673686923 1
0.961172521553699 1
0.935911612631968 1
0.749227387635419 1
1.17538263133818 1
1.06589437394659 1
0.815872945973021 1
0.948942855765108 1
0.856957232418325 1
0.837365560947343 1
1.03756432523808 1
1.01636682097242 1
1.36267424353081 0
1.08913100365381 1
0.914323728520287 1
1.00865839272335 1
0.964191721057407 1
1.0978444708801 1
0.988955617380519 1
0.929083740127965 1
0.92168135083725 1
1.14936545133763 1
1.11460661075829 1
0.894145022124018 1
0.84284756058014 1
0.826751667116217 1
0.862256137192377 1
1.06768984319817 1
1.07897293853515 1
1.04511835661694 1
0.837959835307008 1
1.16944710663697 1
0.957221370522903 1
0.946480604872929 1
0.902559846458625 1
1.00802539403734 1
0.942868445769344 1
0.994683124476844 1
0.859616086291391 1
1.17417020326725 1
1.04308377597118 1
0.914235721577261 1
1.14849809699541 1
0.966450203356617 1
0.93159500453878 1
1.1168523862726 1
0.863930310630918 1
0.834471727265204 1
0.835166237417763 1
0.909381930853085 1
1.30211675015308 0
0.940300362198013 1
0.990868329744312 1
0.909073275364084 1
0.950742030347633 1
1.22593279668435 0
0.896530934549066 1
1.19687353629182 0
1.10744024309531 1
0.889844907195758 1
1.05179469217168 1
1.09552017415323 1
1.38738104450991 0
0.986397313109254 1
0.945152520184623 1
1.28593986007825 0
1.01026686252736 1
1.04832548863037 1
1.0198882873555 1
0.748612205502874 1
1.08380206067129 1
1.02405865707727 1
0.997746938905884 1
0.985850221589468 1
1.07143019863027 1
1.16354722090435 1
1.11698179926312 1
1.03565321971555 1
1.13523837845286 1
0.915469869248406 1
1.10954963525567 1
1.19575291575305 0
1.103376544441 1
0.990418325154252 1
1.00378657736954 1
0.978736266369436 1
0.979909965262166 1
0.874108025633312 1
1.0846298456158 1
1.01506561657813 1
0.966036308305751 1
0.87467095519822 1
1.16668677719928 1
1.18325692863649 1
1.03138756730732 1
0.961560481982611 1
1.01397493282093 1
0.892889191557046 1
1.24351328219212 0
1.06411383460771 1
0.744072829909667 1
0.898886729222738 1
0.975295701336828 1
0.856199209083323 1
1.21672760480799 1
0.937826980277521 1
0.93748555363843 1
1.23111219629728 0
1.02040198606292 1
0.965294482872558 1
1.1003470374719 1
0.971505420461149 1
0.916688766472376 1
0.995858334623867 1
1.06734706004129 1
1.09788507418956 1
0.949530481522402 1
0.881405810513484 1
0.988128487197677 1
1.03812588507652 1
0.855198897751808 1
1.15300573383928 1
0.781631523925396 1
0.903648525706217 1
0.868566132075766 1
0.885202716922288 1
1.01296821798156 1
0.861472060710176 1
0.971703702503724 1
1.12257421529917 1
1.24560314367334 1
1.05726170523903 1
1.13112609278612 1
1.1748393781952 1
1.12971178990475 1
0.95674004814557 1
1.05675432483432 1
1.04241227028439 1
0.877800683311864 1
1.23591612309442 1
0.913676776874598 1
0.997407138047867 1
1.19611663167075 1
0.929121069947313 1
0.985612045347622 1
0.866775741155191 1
1.22163303559405 0
0.685869998752715 0
0.930524025992367 1
1.04022291183563 1
1.02161513814594 1
1.07955362818014 1
1.00407879844856 1
1.09218275390503 1
1.00618469749983 1
1.01110193906378 1
0.953088058569049 1
1.16906860754812 1
1.02236768298255 1
1.09631481108473 1
0.798470359393562 1
0.955285964642819 1
1.15246373599658 1
0.950980481645194 1
0.697952353391511 0
1.08519102441481 1
1.01598961169588 1
0.907315343942706 1
0.762187868797348 1
1.09893494613011 1
1.11008766008352 1
1.10283993173462 1
1.10093841694519 1
1.17433607167818 1
0.998579176842238 1
0.852133162013766 1
0.920552540321319 1
0.907179210164851 1
0.824404862106397 1
0.996961151164538 1
0.847355827963197 1
1.15688045222534 1
0.920104135277976 1
0.87387109226436 1
1.03098054134332 1
0.978915393726882 1
0.737552590508476 1
0.957932532993366 1
1.00011001680933 1
1.13360834493411 1
0.707927631377374 1
1.17592588841657 1
1.04575956369515 1
0.845117973082863 1
0.855412640271787 1
0.862466953925946 1
0.831328297397304 1
0.828030262092047 1
1.13923654690242 1
0.841214956863624 1
0.882784837396917 1
1.00802756589266 1
0.965207771400895 1
0.576655547542881 0
1.22382017752228 1
0.778664621716646 1
0.875204845685904 1
1.10093009558819 1
0.953854217011494 1
0.942121561851776 1
1.00931720563951 1
1.05317592305175 1
0.893838436871611 1
1.02359226720139 1
0.938905975241525 1
1.15240973433544 1
1.26493689066488 0
0.977702115322486 1
0.98260886728673 1
0.773115625421585 0
1.03341880348227 1
0.934802055213048 1
1.11333889775698 1
1.05582586588347 1
1.08293779432492 1
1.04167240665158 1
0.799343728931269 0
1.09364160874443 1
1.21922490798382 1
0.99004295895222 1
0.907097565941229 1
1.11104340295307 1
1.08969718726409 1
1.01128935312634 1
0.937858388987011 1
0.868026601428188 1
1.01123713794655 1
0.851178720091187 1
0.77618389337302 1
1.21742601055824 1
1.20161697860358 0
1.03680390521221 1
0.883658677900339 1
0.869960174179893 1
0.75989408294988 1
1.07707851876738 1
1.00686162755819 1
1.25287958177553 0
0.828344120655515 1
0.931258481386628 1
0.835015369455978 1
1.05362311584335 1
1.06365810370353 1
1.10152126676618 1
0.817547774470722 1
0.95805017845663 1
1.08013082271727 1
0.725180102200502 1
1.2175746783578 1
0.965527136831134 1
0.853366107497815 1
0.947974534042359 1
1.07100445852241 1
1.12862397264102 1
1.02400401394635 1
1.07836577113071 1
0.809828658353464 0
1.11537740816413 1
0.935524788894289 1
0.977157068408697 1
0.942289751751975 1
0.991601058678325 1
0.849471265542591 1
1.00763317337662 1
1.06783238493994 1
1.13066300253158 1
0.879792994984049 1
0.931412913087293 1
0.857226443385663 1
1.15745116466078 1
1.03383755230743 1
1.20443558219107 1
1.07590393765787 1
1.06659517083898 1
0.847385868593851 1
0.921034695627737 1
1.19190624026593 1
0.915332247396445 1
0.96852314996525 1
1.07160476427418 1
0.712559155914543 0
1.0351207022808 1
1.23837851751431 1
0.846815279463045 0
0.985144579933924 1
0.999076684038378 1
0.96901799862265 1
0.988188226831276 1
1.23333031566975 1
0.977701780116242 1
1.02898212314061 1
0.847390178489067 1
0.859045060088459 1
0.959900619499305 1
1.13184763928626 1
1.2332237736399 1
1.38054905584196 0
1.19645823495634 1
1.19173905322784 1
0.831750314807623 1
1.04498090524719 1
1.05089059603288 1
1.01104156490652 1
0.792317555140148 1
0.878706065157864 1
1.15978383210838 1
0.771628734403308 1
1.06424134273675 1
0.890081634769435 1
0.792111719560052 1
1.11815724087923 1
1.20386214940055 1
0.994745688965153 1
0.842058498773051 1
0.905287827076762 1
0.927612181001876 1
0.902799071482906 1
0.969726313937903 1
0.919200216302913 1
1.21526587218235 1
1.14343007979733 1
0.820007697951196 1
0.917277573484603 1
1.05502737816485 1
1.08347586389325 1
0.925529518867275 1
1.16470584654386 1
1.04565220550666 1
1.28190518606859 0
0.721142997676029 0
0.963634168427561 1
1.00781771726443 1
0.910853621936801 1
1.10593402791195 1
0.865269668437636 1
1.08952925703097 1
0.724683065171427 0
0.836212089630455 1
0.969251762297208 1
1.10660999064321 1
0.908778050331324 1
0.950932953079175 1
1.08146942093749 1
1.133893516243 1
0.939586602316215 1
1.00605501805032 1
1.01085508240811 1
1.15133384353897 1
1.05298787675414 1
0.837449830708935 0
1.0371768497096 1
1.02859233846382 1
0.954822408906794 1
0.953083670805624 1
0.908771001596166 1
1.28091148416579 0
0.854649531687008 1
1.05791461802027 1
0.961602316285357 1
0.910417501008293 1
1.19452692598748 1
0.865082845435263 1
1.00171834248328 1
1.01145555091804 1
1.15878219096822 1
0.878792055630555 1
1.15952052777425 1
1.00456018182311 1
0.693889378175557 0
0.937992604336554 1
0.689399485093878 0
1.09733705068267 1
0.918620997650032 1
0.864729791771215 1
1.14120185039686 1
0.855756432196085 1
0.757721455772288 1
0.935095291325888 1
1.0147975789082 1
1.02208181591526 1
1.23973417655216 1
1.23653959213169 1
0.90456512793037 1
1.07428832973401 1
1.03121678584343 1
0.815278079872249 1
1.11083260358383 1
1.06730031188137 1
0.967154431679946 1
1.03387888495771 1
1.00489022876982 1
0.896832432627421 1
1.14846295418619 1
0.855820544529303 1
1.09840180726703 1
1.09095633847112 1
0.745139745038663 1
0.998794380989385 1
1.09153739500673 1
0.858256127033111 1
0.828879593381926 1
1.21120908253631 1
1.2147011599044 1
1.1843877322621 1
1.11939015811386 1
1.2144906579869 0
0.960881506837006 1
0.895916399862402 1
1.05074477574569 1
1.20105296977584 0
1.03071254779106 1
0.993912415326125 1
0.842476770058067 1
1.13376757479651 1
0.997224918087121 1
0.879559010640966 1
1.20765587865329 1
0.975180381614942 1
0.824420811980993 1
1.07605972213022 1
0.830337458890161 1
1.01581055310097 1
1.02767112819972 1
1.11519126594273 1
0.947047213174146 1
1.03327388329908 1
1.02332436224957 1
1.116878534264 1
1.00684570260222 1
0.714491508592645 0
0.9975716766501 1
0.866980230984759 1
1.20050414809881 0
0.982985663944195 1
0.933080179403969 1
1.10056899923443 1
1.11180248209598 1
0.967460331284772 1
0.828923147065597 1
1.08341035930475 1
1.25777330901156 0
0.857522416230162 1
1.10397117727077 1
0.897647797414236 1
1.19828558517828 1
1.15479940503619 1
0.998599795209786 1
0.995512890530572 1
0.996256062583133 1
1.09925620253713 1
1.11534184249717 1
0.950908651472791 1
0.873986617285436 1
1.06258194268138 1
1.02332653916793 1
1.13550034461961 1
1.00359513167667 1
0.791540446410352 1
1.0505413717921 1
0.946970145416528 1
0.968712751266347 1
1.14191102652237 1
1.07543912834559 1
0.881652503364564 1
0.942034701879142 1
0.959511404750967 1
0.953434346582464 1
0.91256635617613 1
0.775530591870509 1
0.902847602894907 1
1.44281008819195 0
1.06272121671703 1
0.936459813199707 1
1.02325891879605 1
1.03280803292014 1
0.883910747982317 1
1.1311005334079 1
1.13183599130353 1
1.19157891458511 1
1.13883026261539 1
0.816337613033682 1
1.10480663323361 1
1.09414000443157 1
0.921225795513093 1
0.877809013576015 1
0.979178332965325 1
0.976127122422296 1
1.30884699172623 0
1.20422297961061 1
0.969498354371254 1
1.14920919193719 1
1.04037644174703 1
0.987956702065587 1
1.08101525830561 1
1.01410207116331 1
0.962710460958623 1
1.13478587900254 1
1.05671644870843 1
0.754310121173748 1
0.891555175742138 1
0.828922829454598 1
1.01619191689329 1
1.04863589201766 1
1.10207661500244 1
0.866304298397883 1
1.04528074191303 1
0.966764706333357 1
1.1129019973032 1
1.00298977328895 1
1.28537150050496 1
1.02538310928577 1
1.28289841619668 1
0.941407562693058 1
1.21908095352705 0
1.02087695691894 1
0.938801763225557 1
0.92799435194229 1
1.06625195054297 1
0.784130838120979 1
1.22147146193233 1
1.02261067364113 1
0.944418021903699 1
1.10129956145185 1
1.31951165757416 0
1.03288023660295 1
1.07793779514335 1
0.963602859087814 1
1.02301544854548 1
0.893865679355409 1
0.951405550874382 1
0.692785467665909 0
1.07619858739425 1
1.05018014753462 1
1.16987646305939 1
1.00693408316461 1
0.992002609865182 1
0.833011343109176 1
1.03464498103665 1
1.10543993241089 1
1.12785280396882 1
0.764648128732987 1
0.809349300901914 1
0.845045543959685 1
1.0386633349811 1
0.814728545521666 0
1.00434556399432 1
1.05663165838749 1
1.26757012110322 0
0.870003402290255 1
0.999475036618393 1
0.860352215184436 1
1.10953929858081 1
1.02336767227084 1
1.16690691956169 1
1.11973868191703 1
0.959923115417179 1
0.862299063944842 1
1.17368033538307 1
0.964731970352769 1
1.2655368437036 0
1.24684922816231 1
1.10625797174396 1
1.03913236198243 1
1.17408599326807 1
0.955792833072646 1
1.18688807270045 1
0.979896618725767 1
1.36320550815925 0
1.07755586175958 1
1.07659388399544 1
0.872504502757711 1
0.865648622778006 1
0.813127167000937 1
1.08358056563879 1
0.669504190630549 0
1.09452762402956 1
1.18015942011358 1
1.07834273573021 1
1.03522731579035 1
1.21011404916738 0
1.03005777005428 1
1.09998855457714 1
1.10515473484388 1
1.14374435317051 1
1.00848020698338 1
0.785811564136122 1
1.08537719759348 1
1.07646702451202 1
1.07114749330423 1
0.989020001473874 1
1.22391743609704 1
1.26752421252056 0
1.14400015635338 1
0.949461928834145 1
0.921378539142353 1
1.20383450487159 1
0.764091243973567 0
0.977541945916597 1
1.09617926910099 1
1.09084338002311 1
0.97671955934004 1
1.1515381304836 1
0.903642899221593 1
1.0765284448185 1
0.964235607299273 1
1.02865478635019 1
0.97912086108651 1
1.02762045694609 1
1.14633563310322 1
0.833898922396856 1
0.981422819354018 1
1.13047377772204 1
0.872435496811033 1
1.22967439781319 1
0.911073495546584 1
1.01678773336972 1
0.758322523580138 0
0.952396391193156 1
1.05347506664701 1
0.962497981528295 1
0.893696342377177 1
1.04511409742521 1
1.01709373620037 1
1.25675375035142 1
1.09542778579886 1
1.04241105490915 1
0.912033106221104 1
1.17383309816846 1
0.882301289358735 1
1.10731673826751 1
1.14075793034419 1
1.01003685610542 1
1.16400218145533 1
1.32868594929627 0
1.06415026688798 1
1.23934606991734 1
1.2395673715519 1
1.15995910164754 1
0.817406785521664 1
0.686849704036167 0
0.972355414200144 1
1.01798959077747 1
1.14631477800918 1
1.22165812784407 1
0.920724837884596 1
0.971257646553198 1
0.860003394735672 1
1.16339705218788 1
1.14905082557537 1
0.776122332110807 1
0.891996624644062 1
0.994108677269692 1
1.23609408551465 0
1.02710424180383 1
0.678221000026253 1
0.895039289018469 1
1.0022282494304 1
0.727129664033542 1
1.12395882439031 1
1.12417477775407 1
1.06762033873579 1
1.08918647099765 1
1.01594746448071 1
1.06021378022516 1
0.811184384422687 1
1.07948043536078 1
0.850864295429557 1
1.06230170782531 1
0.913931662987975 1
1.154299932893 1
0.95386675060822 1
1.10775689190837 1
1.0120911874413 1
0.913148121225171 1
0.841608239899741 1
0.876954713823285 1
0.765312646109869 1
0.894996321614778 1
0.892869619805532 1
0.868413732867824 1
0.811451125788133 1
0.823778812021161 1
1.32445585670438 1
0.972702333262673 1
1.01144130679079 1
0.862231595099127 1
0.79375485281191 1
1.01553344384187 1
1.02723075597989 1
0.7489186363973 1
1.08877026318798 1
0.990368532373755 1
0.755691148843659 1
0.987874113475816 1
1.0138839739947 1
0.887026032638739 1
0.956694790868998 1
0.999034384601274 1
1.00195158623953 1
0.983652938867324 1
0.890288185183343 1
0.868896105740732 1
1.18164604539961 1
1.01807739841962 1
1.02356398058358 1
0.852193119646124 1
1.0078642995499 1
0.997551541896739 1
0.971757930130978 1
0.937153373771954 1
1.02634839198164 1
1.16502164520631 1
0.917438613524983 1
1.04974292210953 1
1.02560622747609 1
0.976829633193588 1
1.03135624312989 1
1.19319326196674 1
0.775002364939651 1
1.18407500375414 1
0.776194442156219 1
0.797786747171143 1
0.952291048257071 1
1.09142038348912 1
1.12213027672029 1
0.903400506007159 1
1.22203079706084 0
0.843234078077057 1
1.07769676837362 1
1.19183558775178 1
1.00894912264429 1
1.10887152298709 1
0.84970845486345 1
1.03932256556781 1
0.964509524856913 1
0.815451690765014 1
1.23780315072967 1
1.19209060292582 1
1.14178308897905 1
0.970446094407325 1
0.980892526244176 1
0.945577136222374 1
0.985398009460792 1
1.12765840698661 1
1.25977861247269 1
0.847292009144552 1
0.93876930130724 1
1.16202182920433 0
1.04258237661562 1
0.970605723330244 1
0.84389050449453 1
0.840100568194245 1
0.855170774079817 1
0.797889620467814 1
0.859106561185281 1
1.05839752118275 1
1.00765674780027 1
0.916537939667585 1
0.944117193786043 1
1.26857824058423 1
1.16348334320929 1
1.20386064804331 1
0.756726358285763 0
1.21395330342203 1
0.948512440336988 1
0.778997373810491 1
1.18657195059597 1
1.00712223524194 1
0.97156524079525 1
0.797861006799847 1
0.809434801451358 1
0.863957783029742 1
0.985759894161901 1
0.973856388409604 1
1.01832721249114 1
1.05925994853759 1
1.08702056773055 1
0.890819609161201 1
0.895572562519034 1
0.799695505423823 1
0.971731912504074 1
1.25504263848772 1
1.05104994853194 1
0.92039675937764 1
0.838126714390935 1
1.1514574691346 1
1.13867052154132 1
1.03024077320424 1
0.98277245995102 1
1.07979696660969 1
1.04759793547573 1
1.13084118549271 1
1.08411030751112 1
1.19877318112918 1
1.03526063335666 1
1.29632496203812 0
0.905137942746932 1
0.78502811479573 1
1.2665824686045 1
1.05408917856722 1
1.08319148770902 1
0.948248129592178 1
0.800037426420453 1
0.917093414861138 1
0.925435940222331 1
1.08627964020819 1
1.16307058004345 1
0.902164786641337 1
1.03532228194753 1
1.07821889628001 1
1.17161207631159 1
0.70798249099843 0
1.02107687779555 1
0.830894638376585 1
0.803184951553739 0
0.937145610204119 1
0.974573798458635 1
0.946287049709773 1
1.20733046342813 1
1.33857243974658 0
1.16509766136942 1
0.914044311455513 1
0.998530945473536 1
0.991211551309995 1
0.810272549399034 1
0.813194949285296 1
1.06633303554325 1
1.12254107897679 1
0.891368804635083 1
1.05975645196842 1
0.988755264354993 1
0.835099863254853 1
0.969912668813712 1
0.88221205814306 1
0.853823059248352 1
1.16741172235033 1
0.686221541459559 0
0.988881009132499 1
0.921101179532572 1
1.00902291443034 1
1.05537724426036 1
1.02270894917233 1
1.01206041924176 1
1.13776112158392 1
1.0432507660296 1
0.968720323146843 1
0.616996773440418 0
1.22559197313223 1
0.918811427342788 1
0.831126414000601 1
0.986749768102243 1
1.06578659544089 1
1.02776444330766 1
1.17077459911171 1
1.05186582863776 1
1.02163338174239 1
0.943731914336872 1
1.22206845146821 1
0.649642119365726 0
1.04182279426518 1
0.85145725811974 1
1.34371602065059 0
0.895848977809086 1
1.01508608853598 1
0.836541767736843 1
1.09346888866862 1
1.04328782318662 1
0.690446242636395 0
1.02328026845111 1
0.945593636640991 1
1.03161656809884 1
1.15532106294705 1
1.03589721169474 1
1.13280560822381 1
1.01822650346152 1
1.07129585119138 1
1.15809694831872 1
1.03711613679508 1
0.787454706728585 1
0.828686657552113 1
0.947191943499372 1
1.10517356345733 1
0.967951340289587 1
0.883870715395144 1
1.1066201950844 1
0.978254584229582 1
1.04357618749751 1
0.918697720924842 1
1.03676574160436 1
1.19211455358542 1
1.13958117231154 1
1.04944460150459 1
1.11539396011566 1
1.10353176134202 1
1.0708458778801 1
1.04972287529002 1
1.04499702956924 1
1.03039018600024 1
1.11398332917414 1
1.19615581253717 1
1.18196761236836 1
1.01029343936546 1
1.30085761925239 1
1.17771313058633 1
1.043276497802 1
1.05468887164149 1
0.998352592497321 1
1.07588690611544 1
0.740643678251628 0
0.990275361195436 1
0.812690445339081 1
1.06419062794142 1
1.08169075561919 1
0.853017151844535 1
1.01348378664256 1
1.09917408184256 1
1.2397203320055 0
0.656302971873355 0
0.891522453307929 1
0.99491336467965 1
0.879423948851349 1
0.957065552754991 1
0.868490417584724 1
0.83986907552421 1
0.740248004389422 1
1.0291224988286 1
1.01409765112104 1
1.11300727575364 1
0.730067035281546 1
1.15002083037852 1
0.909661963616564 1
1.11519830343264 1
0.937176203612657 1
0.941497851674209 1
0.837748712002521 1
0.822757848243551 1
0.966032984953133 1
0.879839170562112 1
0.954395122039027 1
0.954233958719959 1
1.22412983006295 1
0.932130761814334 1
1.08961282426319 1
1.10226754558579 1
0.98444251954421 1
1.2062335822784 1
1.05669630746425 1
0.926504394421577 1
1.0322500567091 1
1.18648525244525 1
1.41068291418513 0
0.862414981342636 1
0.849529857190894 1
1.09447716258399 1
1.08313274521994 1
1.03281581268017 1
0.837003433569869 1
0.951302032502644 1
0.939520884916697 1
0.766343008520024 1
0.780240883397465 0
0.904051569720678 1
1.04755795939559 1
1.14738534520446 1
0.970224809245017 1
0.842227951547139 1
1.00234358377889 1
1.06349636150046 1
1.08475764377403 1
1.01965605077053 1
1.06032591535546 1
1.34063237404782 0
1.17270501776747 1
0.890959347567631 1
0.904593327067527 1
1.20590405177787 1
1.18220449082606 0
0.905003384919059 1
1.25957403904417 0
1.03405003617839 1
1.08371179706625 1
1.03875193471594 1
1.06098063632166 1
0.926557954217504 1
1.21040171363235 0
1.07004904757606 1
0.952553271674917 1
1.18638119387063 1
0.718216358706441 0
0.553813002735201 0
0.858584511279082 1
1.09265487924378 1
1.14460232351509 1
0.913462159325147 1
0.679702811637658 0
1.01698445912199 1
1.10703803729858 1
0.76052122626671 1
0.862126645334944 1
0.977791383009614 1
0.856208590177807 1
1.26667011629113 1
0.90173898277593 1
0.922863684939615 1
1.06842994576748 1
0.93890592196416 1
0.710627468699425 0
0.934935987055481 1
0.680603067171454 0
1.03071332704882 1
0.972814706347525 1
0.838740405224628 1
1.11656696399969 1
1.23593307965304 0
1.03427309132517 1
0.990430004982975 1
0.801275697150681 1
0.885646996865359 1
1.16647031347861 1
1.07254152671813 1
1.02842787390973 1
0.830959578884538 1
1.09135764771637 1
1.06076013166288 1
0.994440694250767 1
1.12825066293615 1
1.04652614150568 1
1.45388516656844 0
0.843145675631804 1
1.03733766260472 1
0.891841588987442 1
0.961880261285097 1
1.08808207304049 1
0.908711259272787 1
1.1003641731728 1
1.00720332262655 1
1.13916335962484 1
0.977011110367006 1
1.05187221666723 1
1.00891133799881 1
1.1866606499111 0
1.18868290871179 1
0.935565592895326 1
0.934900138835208 1
1.37235995658023 0
1.17356188105089 1
0.901073340081273 1
1.11107425488809 1
1.09879780603629 1
1.12182882181821 1
0.872542137337517 1
0.889772456012546 1
1.17986423058196 1
0.911445180768619 1
0.930358710233832 1
1.10998802893456 1
0.932400952938365 1
0.891848770634543 1
0.867163249846031 1
0.965108516379263 1
0.800878700739937 1
0.923967443757262 1
1.17567047600456 1
1.03665480422017 1
1.1816696039474 1
1.07813309225037 1
0.807451761317224 1
0.895000137578544 1
0.82159847298193 1
0.85222212872199 1
0.987596976208044 1
0.926489638431325 1
1.0506960294412 1
0.950449962932133 1
1.01353696865538 1
1.03540520588739 1
0.778363444316562 1
1.21093223490276 1
0.748677486194458 1
0.827881450808087 1
1.11169831930593 1
0.892884677109099 1
1.07491692481266 1
1.00373639383115 1
0.826605655240239 1
1.03234106031701 1
1.05075746177934 1
1.03974490613481 1
1.08354439348595 1
0.911041826819996 1
0.766130919226301 1
0.948578875156595 1
0.98239409832275 1
1.45710242800178 0
1.097608367802 1
0.967512412253022 1
1.33648370416895 1
1.19294838720996 1
0.996169122634311 1
1.08551002272107 1
0.889080392475437 1
1.04875042221189 1
1.22107676262007 1
1.18351364504498 1
0.995452065651561 1
1.02806091661446 1
1.00297150906847 1
1.13826574057954 1
0.748822680506691 1
0.965874723835442 1
0.949593199700456 1
1.13319804934131 1
0.95363630062384 1
1.08446363288876 1
1.07157916446027 1
0.896260948139982 1
0.906771813373049 1
0.770945484160251 1
1.04133029435856 1
0.849455423980235 1
0.759732334562506 0
1.18845005540587 1
1.1349935830534 1
0.760125987207447 0
0.987036721145732 1
0.918173553745343 1
1.12390735653169 1
0.717532201419711 1
1.06851029785168 1
1.0761557076158 1
0.839641245518206 1
1.03254976156651 1
0.911689881586594 1
1.18232909605356 1
0.84997771691118 1
1.00801092842673 1
1.04121104823469 1
0.968610056373453 1
0.944195228578279 1
0.879201176266463 1
0.936634727989738 1
1.1202981592026 1
1.00178537860739 1
0.747221306512539 1
1.23739333705287 0
0.900727523428086 1
1.02312669903666 1
0.90688124281286 1
0.956654559073699 1
0.958080636256002 1
0.961199984006771 1
1.38105874693658 0
0.776712039928002 0
0.954666334772354 1
0.921448518328395 1
0.862627483255476 1
0.940501714828358 1
0.983210835930715 1
1.07599328370637 1
0.938023770027025 1
0.694931061170719 1
0.91721322437531 1
0.900178794992053 1
0.880853914156867 1
1.00780382589002 1
1.09253112396436 1
0.824826986085458 1
0.925124807601871 1
1.4040733732312 0
0.939524214579322 1
1.09483342946973 1
1.09474293415598 1
1.1109288369651 1
0.898097914344655 1
1.05464674560091 1
0.880822175141841 1
0.97965542419024 1
0.842882998200539 1
0.779304994919982 1
1.05641070738549 1
1.1977535886096 1
1.09748507389251 1
1.05413551942676 1
0.955705212930494 1
1.04346859527195 1
0.958903638277992 1
0.917678924931607 1
0.831883136655358 1
1.02955909509566 1
1.02627480619765 1
0.899131599044912 1
0.860230902080224 1
1.03392209414118 1
1.09687350919106 1
1.08592055416029 1
1.04853105175161 1
0.926556558781933 1
1.0243251089485 1
1.18789439754887 1
1.16706884603335 1
1.04336340694301 1
0.750983710423058 0
0.878537988606751 1
1.2949961798661 0
0.875245445920623 1
0.906765542931343 1
0.952209607432779 1
1.0655643841701 1
1.00068312746894 1
0.942767610429704 1
0.925767873474693 1
0.941874070859097 1
1.15280451745267 1
0.831476564324358 1
1.0638833786329 1
1.10775349557359 1
1.01284264469218 1
0.850197178551939 1
1.24330558673835 0
0.96694832276538 1
0.987460834776262 1
0.969286541008192 1
1.03773719790064 1
1.16590949047225 1
1.00356393425076 1
1.30628778271562 1
1.17590782399118 1
1.22744862833304 1
0.783252107421611 1
0.979641042374486 1
0.940843251520268 1
0.864950621810498 1
1.02328737821523 1
0.749311191091011 1
0.913426116090406 1
1.03394719266933 1
0.866203230644685 1
1.04068246548597 1
0.917530734204748 1
0.990188253802088 1
1.06825208032279 1
0.993390569500483 1
0.769246122664666 1
0.993550802128128 1
0.951252943827914 1
0.886958545777682 1
1.0074191492369 1
1.09847670569934 1
0.624789746076835 0
1.06387110042565 1
1.27425789782285 0
1.00167308082577 1
0.913555977494253 1
0.980878836476573 1
0.924671353982907 1
1.17247969970296 1
1.00724267917582 1
0.655032964582605 0
0.971160071651004 1
1.18671165362565 1
0.928516077810665 1
1.33825457690515 0
1.0660176761756 1
1.13755423837953 1
1.04536130348348 1
0.972388690463846 1
1.12028340576945 1
1.04479410042786 1
1.0768956546883 1
1.23241893426593 1
0.775457262226346 0
0.790210263917506 1
0.900887315600625 1
1.04099089782886 1
1.25838151042919 0
0.984669082543944 1
0.955231312248388 1
1.0719056209691 1
1.04940747488783 1
1.02349813916507 1
0.919509839092542 1
1.05120916707172 1
1.0828626032009 1
1.0740993837478 1
1.16602132642676 1
0.815471229729922 1
1.07801066644498 1
1.24987449790242 0
1.02326985157439 1
1.01562165680855 1
0.977087906687162 1
0.967427512084951 1
1.15487014080843 1
1.00322959852846 1
1.11845414949187 1
1.25615292972364 0
1.00657942450071 1
1.03693725349937 1
0.804560801147731 1
0.801128258415742 1
1.07448183906786 1
1.0936413341656 1
1.03824446635628 1
1.04064278752028 1
1.00721340548565 1
0.80374835567265 1
0.877928978556713 1
1.09722888593416 1
1.0819224052388 1
0.954294110207765 1
1.0270797185234 1
0.93620304462892 1
0.727713755058602 1
0.786435016773669 1
1.08601293401123 1
1.07236683836257 1
0.917809999359395 1
1.03158186659458 1
1.01436720109404 1
0.826051718110181 1
1.02427173777337 1
0.982831412673136 1
0.879317810295043 1
1.04157308454691 1
0.983181658926121 1
0.991842775557958 1
0.931221793154915 1
1.04266938479226 1
0.987343518347179 1
1.04858425969387 1
0.991655003343236 1
1.13104395714663 1
1.01030366699868 1
1.03622491425411 1
0.93676792231513 1
1.14870655110574 1
1.01834493413251 1
1.10901493613752 1
0.944180523459662 1
0.682847826928166 0
0.835776413997878 1
1.09283938542025 1
0.834812045565371 1
0.980095080546176 1
1.01078635437411 1
1.1173677734439 1
0.774515396121236 0
1.26460938270082 0
0.98911658029172 1
0.822023348220285 0
1.05874964691293 1
0.914609247621866 1
1.04523355025844 1
1.12574135699002 1
0.988621036931127 1
0.818751090728634 1
0.78353927163019 1
1.30708085842632 1
1.02889543599668 1
1.1811705764906 0
1.16463325170888 1
0.886150333216464 1
0.990053345985015 1
1.03726207041539 1
0.907273647693337 1
1.05182083447434 1
0.913372248853835 1
1.26899395471562 1
0.888916293593119 1
0.899622729316796 1
0.797291017142786 1
1.1423194783583 1
1.0760539736406 1
0.852510005023546 1
1.15580162021646 1
0.69556387969212 1
1.14271415263356 1
0.978748547318399 1
1.01950891283303 1
0.813203389423938 1
0.982778632800684 1
1.04194967168124 1
1.1580852063025 1
0.797392576217381 1
1.01788256135793 1
1.2169016983326 1
0.78823665192743 1
1.09002999287013 1
0.987504545542738 1
1.01911702899945 1
0.998391450063674 1
0.795303341914803 1
1.12104618048595 1
1.04844964082965 1
0.897568540805115 1
1.07724049321914 1
1.04789986047707 1
1.23212005767827 1
1.14734570195802 1
1.27165001621932 0
0.93072307931126 1
0.838291977536561 1
0.841125463034354 1
0.938435046173644 1
0.833297572649056 1
0.982936800285329 1
1.05160927218924 1
1.08749867427384 1
0.835364434123832 1
0.975897046182876 1
0.878090996045634 1
0.948111460524826 1
1.02256456866615 1
0.935559799648009 1
0.950830517741942 1
1.00437685798003 1
1.1343370743476 1
0.915524950451614 1
0.834051600824602 1
0.862125053783299 1
1.01432878464679 1
0.790113716537217 1
1.06066805362538 1
1.02636692704689 1
0.985374984137334 1
0.753482867904924 0
0.972516916932789 1
1.18767869698612 1
1.10218181600586 1
1.05734653168741 1
1.12502894824508 1
1.0819296607953 1
0.917013157298401 1
0.905092258834985 1
0.91747509022813 1
1.04601965288374 1
1.22193782459316 0
1.03976485600743 1
0.964751812734088 1
0.965405623597315 1
1.1724267951417 1
1.13739173487243 1
1.02001376159933 1
1.13199707062249 1
0.937141546853871 1
1.12375397602419 1
0.953696149874146 1
0.933184172834982 1
1.13917233806423 1
0.878444878042787 1
1.22625620158661 0
1.01892394211341 1
1.10885705679202 1
0.97180071568025 1
0.915791667922963 1
1.26971179424314 0
1.122623624556 1
1.19492183464287 1
0.923134534281866 1
0.994348859753898 1
1.07078116196804 1
0.6225863935383 0
1.01917222471008 1
1.04538305632147 1
1.17305253997706 1
1.00475046491829 1
1.09118910667591 1
1.21951595248757 1
0.603878104664498 0
0.907675896165092 1
1.04520730421 1
0.907814779996578 1
0.782881555780478 1
0.976529631516794 1
1.20751448295307 0
0.906567916657669 1
1.03714950252275 1
0.998283301215241 1
0.985310059250046 1
1.08244795511505 1
1.22344885758474 1
0.840311615972282 1
0.971756075976587 1
1.00444398600864 1
0.765136514888782 1
1.05807697674583 1
0.960256540582434 1
0.913368661093366 1
0.785167274233264 1
0.830174885191042 1
0.983373581118152 1
0.877004233947576 1
1.03797570658187 1
1.01174396193651 1
1.05838102407625 1
1.11740479028411 1
1.00938656864421 1
0.882109059586287 1
1.28282425028522 1
1.15482928901836 1
0.866402377572829 1
1.01178826337811 1
1.10530754702763 1
0.994788785397828 1
0.901825230344727 1
1.14273101316815 1
1.01768821327057 1
0.882303490136464 1
1.12144190346347 1
0.87623291233705 1
0.757259824740717 1
0.997640510841383 1
1.00488224710707 1
1.09381422247808 1
0.933113206783402 1
1.0753812672417 1
0.84026251166336 1
0.93910660042685 1
1.14107539689924 1
0.978201808573567 1
0.995930813307251 1
1.05983871948867 1
0.973691964745588 1
0.966664277495868 1
0.785280872236368 1
1.11621793632732 1
0.759715934684485 1
1.0611104895865 1
1.07920606868816 1
1.20180561801682 1
0.795739993073885 1
0.987218615863896 1
1.0119272117315 1
1.04911886411735 1
0.86435488518609 1
0.900197945307187 1
0.848685951320059 1
0.917710425644656 1
0.943540702028459 1
1.03957382355808 1
1.02466119999995 1
0.891698183044041 1
0.971202908107095 1
1.01068182000371 1
0.981283025151 1
1.08676282463305 1
1.16641850946782 1
1.02861684750672 1
1.10140668931362 1
1.15341407996436 1
1.01075757603395 1
1.09153628530916 1
1.09620371569106 1
0.934947445622428 1
1.21704291172223 1
0.931320290255203 1
0.828116720360622 1
0.966846717827231 1
0.980911503302366 1
0.959447313639467 1
0.986925440926024 1
0.954181088992302 1
0.963213940948468 1
1.06267875345666 1
1.13829584204973 1
0.896209922060963 1
0.903435476539181 1
1.02412318355303 1
1.19820888044782 1
1.10644994677217 1
1.05622002894609 1
0.947099763023092 1
1.13108620453218 1
0.89587155490573 1
0.830011418650964 1
1.03773257308556 1
1.00961236111703 1
0.899938567723328 1
0.899341368081174 1
1.13127020812174 1
0.951563081988101 1
0.84427806362357 1
1.14713864489948 1
1.01066654987733 1
1.09774033720194 1
1.12591543861275 1
1.11276935024568 1
1.03539622197309 1
1.04861292869653 1
0.945769607484819 1
0.927316980901501 1
1.10110691125322 1
0.843559972643844 1
1.08088451090349 1
1.04865225456989 1
1.02914198867111 1
1.01888611944114 1
1.06722557959976 1
1.28024459969596 0
1.15052771824512 1
1.01812851275834 1
1.11918284933478 1
0.870230798250239 1
0.91012052188173 1
0.781498797541938 1
1.04337762120509 1
0.943118475128847 1
0.893099865035797 1
1.20753459452388 1
1.08303188523732 1
1.3567445000014 0
1.01865204876399 1
0.773494152239484 1
1.15595125664217 1
1.06008090539236 1
0.797648006322964 1
1.18792305698354 1
1.04415097902369 1
1.02910612126032 1
0.87569343695644 1
0.999688067080377 1
0.885608624025923 1
0.961708062665061 1
1.01715580107382 1
1.05950304120372 1
0.992204524224536 1
1.16650815237938 1
1.01913524269208 1
1.06647060210522 1
0.948623132955711 1
1.14197614567589 1
0.839971922704822 1
1.11394901446494 1
1.20259176049794 1
0.787097828348677 1
0.999396641046343 1
1.02035514703705 1
0.949330060307485 1
1.0643133137215 1
0.794508856171017 1
1.07871959534114 1
0.946946695965206 1
1.0580474751066 1
0.837876769946447 1
0.967054577978599 1
1.08374289182385 1
1.11854257143215 1
1.21012400306 1
1.18235285263603 1
0.828135758950981 1
1.01632375956532 1
1.12606098758037 1
1.11012544168973 1
0.945095865937712 1
1.20306442757175 1
0.889731676731252 1
1.04844554778491 1
0.819669248369023 1
0.868529499512139 1
0.851729624651225 1
0.993339073723109 1
1.21026029482186 1
0.946198805536104 1
0.976253566539156 1
1.03757110505979 1
0.986307839590993 1
1.13556234804203 1
0.988682065102248 1
1.02643413301539 1
1.19622403084458 1
0.976152896824957 1
0.897097696041527 1
0.990624991148631 1
0.996773364227422 1
1.10579673492418 1
1.06025230841195 1
0.986599910213232 1
1.08582936374494 1
1.03525310743597 1
0.86858900905857 1
1.00055175224519 1
0.733333204755937 0
0.800005120806934 1
1.04948977973253 1
1.11422913336331 1
0.90421378898695 1
1.02303536445113 1
0.779243566831955 1
0.90434148372571 1
1.10074074168254 1
0.740618542515809 1
0.780161661347697 1
1.22844287700452 1
0.843062075596543 1
1.28160078045188 0
1.11634882844694 1
1.12411473980381 1
0.980036447519419 1
0.829648720839667 1
1.16646769975892 1
0.794480370652564 1
0.924923957560663 1
0.904659417809447 1
1.07232519043881 1
0.897519418722228 1
0.97329259532586 1
1.06260442757817 1
1.14606526935154 1
0.90118316904938 1
0.915854137469248 1
1.26861127339396 1
1.00904835121062 1
0.9076303184011 1
1.27707145973317 0
0.775323272048218 1
1.14578399418782 1
1.11021967539222 1
0.962541223048685 1
0.947571163540505 1
0.824143717559372 1
0.930443681028796 1
0.90647856170531 1
1.0554736049272 1
1.03275342860443 1
1.05654412575006 1
1.0348181786273 1
0.931594640426836 1
0.902266142630712 1
1.00478288019195 1
1.29639620909983 0
1.01085845234302 1
1.01823397887452 1
0.959364961930244 1
0.97402011320818 1
0.975279439766912 1
1.22285510867711 1
0.941057035065499 1
0.902666687695084 1
0.933365321429068 1
1.06115364334335 1
1.03049541833451 1
0.991558150897293 1
1.07121308220818 1
0.926676390908359 1
1.23955821776249 1
0.904125245879566 1
1.11421340049312 1
0.795556553304677 1
0.903410778201248 1
1.00656486459265 1
0.988051203913582 1
0.972788951129551 1
0.70424500858511 1
0.826175666251245 1
0.810873834328895 1
1.11975347777722 1
0.885341488663403 1
0.942782374282232 1
1.0022459765313 1
0.973098088197328 1
0.944470371953607 1
1.16254546550385 1
1.13414211078928 1
1.11433897647446 1
0.944600159105208 1
1.10817565845924 1
0.82373470495534 1
0.978894599164054 1
0.900434048926999 1
0.874693614851497 1
1.01622930572513 1
1.10835382422356 1
0.842589341578911 1
1.17463675748314 1
0.857738912196953 1
0.937818126604956 1
0.995489697058194 1
1.03308431356798 1
1.03545634570468 1
0.929370753134082 1
1.01571332760746 1
0.855702552190429 1
1.01965792024602 1
0.93886781240925 1
1.32111696056934 0
0.996076159783972 1
1.10671365815904 1
0.960215501557906 1
0.752990953089416 1
0.933083266697857 1
1.00081144303975 1
1.00426258682394 1
1.0484088294025 1
0.958251501109869 1
0.771084896204775 1
1.18860957969755 1
1.05353259556764 1
1.39404464009613 0
0.951021096410798 1
0.757366496672538 0
1.0899681138507 1
1.13182251552737 1
0.97943768327554 1
1.11058814119011 1
0.900894782447211 1
1.05273031044621 1
1.06729854288516 1
1.08970022632476 1
0.886707598089197 1
0.834158323697553 1
1.30788064067825 0
1.08086701471124 1
1.04738954767205 1
1.004131177942 1
1.21781731708123 1
0.60781660876306 0
1.10315661395138 1
0.787898536824242 1
1.06412804551241 1
0.87334880059817 1
1.14122549740667 1
0.99487381668627 1
0.942323882072 1
0.914792669284648 1
0.903844962560705 1
0.850925969027729 1
0.965595053177379 1
0.915318818714695 1
1.14347717190765 1
1.23704648805614 1
1.08067953596455 1
0.956719069557218 1
1.06001433704659 1
0.904155090996574 1
1.10265190109028 1
1.08870784620639 1
0.865885281926618 1
0.816417225560751 1
1.01942903198421 1
0.955426396250215 1
1.11172715120578 1
1.1114720030961 1
1.02330845708125 1
0.941675253366173 1
1.10662912178118 1
0.904250200202842 1
1.18088823359616 1
0.994316645967513 1
0.948021491426177 1
0.957838613328235 1
1.05060394825812 1
1.11407785890378 1
0.893935664589944 1
1.15069641035968 1
0.945360164233406 1
1.09690486020689 1
0.913040522323484 1
1.02799955759704 1
0.751520860108294 1
1.03377446971248 1
1.10872363929511 1
0.883015879489311 1
0.927082488054144 1
0.780648242967848 1
1.06639619120407 1
0.894514528208441 1
0.946985552994139 1
1.24565296969462 1
0.908456632665881 1
0.829045650559875 1
0.895666147876974 1
1.01486840370496 1
0.87001619245576 1
0.957384399710102 1
1.08589897043822 1
1.04938465339189 1
0.987679390858729 1
0.972992286509889 1
0.895531193197543 1
1.06492819973307 1
0.883048950673461 1
1.12613708631534 1
0.891502424419255 1
1.08937876827211 1
1.03942210945842 1
1.04395358722969 1
0.992619226227362 1
0.572648440266709 0
0.983665461038244 1
1.30471552685456 0
0.928919059288966 1
0.973162635020029 1
0.948093395166868 1
0.914315210937497 1
1.01449943136882 1
0.928958757527059 1
1.06997771826916 1
1.0820296130723 1
1.11398524713707 1
1.03660457074538 1
1.26232993630421 0
1.05191665139001 1
1.22205929310033 0
0.967945430340587 1
1.25788635811365 1
1.17850394424841 1
0.80206178891786 1
1.01474721288765 1
1.08825883869804 1
0.994586016425612 1
0.986572558899456 1
0.927355913011929 1
0.845577389396532 1
1.23633875273417 0
1.12879425858861 1
1.19173757725154 0
0.920814443672441 1
0.895055546157643 1
0.899525213467625 1
1.07921166857988 1
1.26761117816004 0
0.96951308668366 1
1.00364270518539 1
1.05677296795858 1
1.03043701476474 1
0.949258798107529 1
1.04426158183021 1
1.21172054804663 1
0.957864615963743 1
0.951722427434191 1
1.11440035784027 1
0.931116901722105 1
1.03073290781413 1
1.14742998370179 1
1.10084342802173 1
1.00790734090585 1
1.12279118447805 1
0.906286886936987 1
0.870982794407352 1
0.91112230277268 1
1.12050425359189 1
0.947151664130189 1
0.921388743747659 1
0.962855511680419 1
0.961057015894729 1
0.865186399194203 1
0.998145659960838 1
1.31027190917617 0
1.08160287044062 1
1.0237204578749 1
1.13599462387311 1
1.06119458029913 1
0.977392145170329 1
1.08114699684622 1
1.10771207658891 1
0.888893350179602 1
0.996641970961598 1
1.28067442546585 0
0.734173864923616 1
0.971348550248138 1
0.937164767774718 1
1.31896906520023 1
0.933708939312057 1
0.960095949786419 1
0.920609550272658 1
0.967812082319619 1
0.882560797874716 1
0.998048932559858 1
0.953745647430293 1
0.950835538108391 1
0.876131861316928 1
0.971333598516217 1
1.20323893614457 1
1.1530836896949 1
1.11436820884988 1
0.586859371053224 0
0.963211586548028 1
1.15878400164028 1
0.928304889613553 1
1.0867559972352 1
1.17876967865142 1
0.97546117893343 1
0.782648317396293 1
1.00977846398083 1
1.0116510056296 1
1.27702752586649 1
0.821452059588611 1
1.01393342596985 1
1.01342237997342 1
1.29184166236949 1
1.16803193487879 1
1.12108804686293 1
1.22323120511868 0
1.12392054043167 1
0.804003406969423 1
1.17322101759438 1
0.857932975164215 1
1.1036431390986 1
0.924972060562392 1
0.944700606459336 1
1.13808293573306 1
0.906876467474882 1
1.00589029683596 1
0.843296842512574 1
0.790811530737147 1
1.18430674994586 1
0.874213233037279 1
0.855242789280143 1
0.918297021425067 1
0.746384119000476 0
0.939660887889649 1
1.03927710147713 1
0.96893570354156 1
0.893030711496342 1
0.800174892318162 1
1.08155316851491 1
0.946282705993614 1
1.05476460048046 1
1.12875924327575 1
0.906642729592382 1
0.963182500579909 1
0.89060646116308 1
1.22111113788467 1
1.1377156940018 1
1.13906334777281 1
0.889561836810947 1
0.891956243752146 1
0.869397587495088 1
1.07170428179873 1
0.953051014117364 1
0.944568727257878 1
1.20436060553335 1
0.778584104327503 1
1.04542339665469 1
0.730798686673961 0
1.03367671487363 1
1.16005978681734 1
0.969517840040374 1
1.03668372244517 1
1.12483903408933 1
1.24723695459446 1
0.910856845722809 1
1.23846432535071 1
0.893944792444328 1
0.727274752026873 0
1.05015821756805 1
1.11342221706232 1
1.0415264907096 1
0.90597849781143 1
0.851651527022656 1
0.921726435704465 1
1.09892321211231 1
0.808904419360373 1
0.909740802405981 1
0.869629610510961 1
1.09803377890553 1
1.02217999803492 1
0.876580221501225 1
0.79096528715599 1
1.09032313314909 1
0.745361597425063 0
0.985302570140855 1
0.839898394193118 1
1.09372954461036 1
0.889409887123727 1
0.875590091229173 1
1.0670006870759 1
1.1290198825446 1
1.17342842248553 0
0.908951922015148 1
0.991246868685455 1
1.18420719765294 1
0.976812314595315 1
1.06897869495868 1
1.00242402678849 1
1.07698886932506 1
0.95754036804306 1
0.985834145687069 1
0.99121170972294 1
1.07373176104069 1
1.09911738902921 1
0.90433194737775 1
1.14800867352072 1
1.20883435884938 1
1.17502955161292 1
1.14177064348593 1
1.09888214470124 1
0.663697754974121 0
1.2214615710232 1
1.04874570032806 1
1.0533373183293 1
0.793467344432436 1
0.95564538338066 1
0.983385804725217 1
1.01352573670325 1
1.14753641705339 1
1.11447106116647 1
1.2579969138281 0
0.993533058885508 1
0.958338844422247 1
0.986999465677818 1
1.06178290269798 1
0.906343474411372 1
1.14464154958492 1
1.10711890639705 1
1.03292529326297 1
1.04553352767377 1
0.94035678376999 1
0.850878024729824 1
1.13614890281567 1
1.06653513951909 1
0.892058050776141 1
1.00652531997548 1
0.896752671246967 1
1.18548184994376 1
1.05784988966301 1
1.0974430884179 1
0.903398772048635 1
1.21128087359112 1
1.01470380299129 1
0.857472678513304 1
1.04235087472405 1
1.09074855795993 1
0.916039331483659 1
1.14672360828919 1
1.12214581786877 1
0.817668403281115 1
0.981064795524476 1
0.813111816768985 1
1.01676832977891 1
0.91128161243141 1
1.03663165546225 1
1.39215131040147 0
0.92101398778988 1
0.956843976475645 1
0.858984183664669 1
0.97955503816132 1
0.753138248780225 1
1.10244759103417 1
1.02431437534201 1
0.840127251402486 1
0.959945323822781 1
0.884659000780504 1
1.04685424507554 1
0.952855836064068 1
1.0974019330685 1
0.786235322217833 1
1.15682251831535 1
1.33552403749441 0
0.789595650672917 1
1.13689397580598 1
1.15414443714118 1
0.95286994610762 1
0.894357394748021 1
1.08040277134358 1
0.953659430670563 1
0.814686084298243 1
1.42263924705509 0
1.01890097644491 1
0.993304521386269 1
0.975334338147852 1
0.983270900219431 1
1.14471586381902 1
1.04510725670172 1
1.17609031596 1
1.17682021733834 1
0.957485830070464 1
1.02981466283867 1
1.08360988493451 1
1.14252356729408 1
1.20674481599586 1
0.903401947239243 1
0.953364215680324 1
0.775317740477886 1
0.984904669242979 1
1.05858295893462 1
1.1768479378344 1
0.745590008180743 1
1.22065819089362 1
1.08732596178026 1
1.00385696343111 1
0.917484498416483 1
0.997662687606476 1
0.947434827451685 1
1.03767611419766 1
1.05571753546459 1
1.18187681395721 1
1.12667999508961 1
0.98613318582442 1
0.843639894088345 1
0.804828125182705 1
1.10928749487317 1
0.877316441189497 1
1.08528118454971 1
0.933013234946807 1
0.945531804743114 1
1.05411134700287 1
1.02385719281731 1
1.07515042304834 1
1.12576785698072 1
0.823418779772665 1
1.01345369770983 1
1.17724521266978 1
0.831592557366587 1
1.1446074780381 1
1.12780315971574 1
1.34377491376901 0
0.849152976556381 1
0.96564370490357 1
1.00644346029105 1
0.913279159052798 1
1.26990835924286 0
0.912055276777239 1
1.13969447232918 1
1.22411240478539 1
0.95271123857339 1
0.985387798599527 1
0.857339078293277 1
1.04228236378615 1
0.899874382932425 1
1.03839058143897 1
1.41243069847954 0
0.983747548536418 1
1.09441442832305 1
1.10940181675363 1
0.999713046435781 1
1.19673025953089 1
0.938284597589533 1
1.08660234952111 1
1.02279368087504 1
0.644983526420025 0
0.737823363316279 0
1.08006790963561 1
0.885460910264154 1
1.44149073005293 0
1.04161795720281 1
0.854473603062134 1
0.90798395051316 1
1.03350182596904 1
1.0336472559735 1
1.18342564829575 1
1.13507990553136 1
1.0152764141527 1
1.07786446622806 1
1.06563190385106 1
1.00558660902454 1
0.736761852768819 0
1.13207237738416 1
0.845859082474214 1
0.976770027446915 1
0.996142446708949 1
1.12293327547856 1
0.754775497738238 1
0.72977436627476 1
0.840258249921322 1
1.02937958301245 1
1.01947725713065 1
1.33761923478716 0
0.842347343373107 1
0.841304081100458 1
0.982786499648972 1
0.802029837579811 1
0.985312106238798 1
0.939818559846696 1
1.17249526499971 1
0.971120838542855 1
0.89710701730024 1
0.887377841548746 1
1.20411933736724 1
1.02303714804332 1
1.10738342276301 1
0.947141489636411 1
0.998295814213494 1
0.942007976163489 1
0.91187608489082 1
1.11177600420497 1
0.878460252547291 1
1.15669330840524 1
1.15978969859887 1
0.993581837487539 1
1.197010303324 1
1.05638312937546 1
0.753474876922619 1
1.02095221329414 1
0.959954301742402 1
0.80378822772289 1
0.870396224014995 1
0.900282281764288 1
1.12321458948551 1
1.05769470525908 1
1.26994285935756 1
1.14932398860108 1
0.908462364189256 1
1.04960188223278 1
1.12639934528689 1
0.979183260558764 1
1.00343746919134 1
0.887108521816428 1
0.958059477280447 1
1.00153469888046 1
1.02954152887719 1
1.06930350575034 1
0.883357659669811 1
1.07658406538025 1
1.10544235153242 1
1.01862490036684 1
1.08725911780813 1
0.887315131340351 1
0.962230645956094 1
1.068402079024 1
1.09202237742759 1
0.936803603485121 1
0.835286207141674 1
0.946351779677574 1
0.93318176795995 1
1.13158165505961 1
1.21134902809738 1
1.00688135982615 1
1.10640610829705 1
0.992023321861421 1
1.06231373674639 1
0.993238406935815 1
0.943219841067174 1
1.00418005945581 1
1.07583591392199 1
0.900056575160447 1
0.955741859415994 1
1.09236432871947 1
0.741440198445172 1
1.11384529480571 1
0.858356423942285 1
1.07766682666169 1
1.00155524186492 1
1.2281573776048 1
1.0038978957548 1
0.879189891337967 1
0.752063039706988 1
0.921098991430507 1
0.955445624764767 1
1.05757346510684 1
1.20052857517986 1
1.0371808334306 1
0.964676403039076 1
0.931784497871862 1
1.11366941548501 1
1.13697240204347 1
0.802422700968275 1
0.702349251902299 0
1.06095861511395 1
0.980221713751866 1
1.04173216039986 1
1.06974659660567 1
0.966960727805855 1
0.884622531664171 1
1.03944540743636 1
0.897483234356566 1
0.964711038566504 1
0.96588435025522 1
0.795806861981836 1
1.01416346932186 1
0.907618814150366 1
0.911661550287519 1
0.914158338863451 1
0.840919920040042 1
1.16350511891575 1
0.915179265096129 1
1.0659225897159 1
1.10848402318637 1
0.987631873036287 1
1.12054013359957 1
1.25142962126371 1
0.840393237000805 1
0.845914439780478 1
0.916386924629246 1
0.960018788963876 1
0.869475943136844 1
1.07898819514564 1
1.00454778475985 1
0.839920609157402 1
0.937257734354711 1
0.94850504574667 1
1.11681250491813 1
0.812982132572526 1
0.743414078866654 0
0.856313017346229 1
1.06707881983641 1
0.972846587052891 1
0.96465424357714 1
1.00120247247209 1
1.14738368402715 1
0.84798419500901 1
1.04028926526817 1
0.953443388118357 1
1.10682476203054 1
0.852113773470939 1
1.10830388773799 1
0.963624052302308 1
1.05060416908576 1
0.887754964842368 1
0.6820973715697 0
1.06014590184197 1
1.22932535807658 1
1.15889581323734 1
1.04741438118302 1
0.948040244255216 1
1.19013728632696 1
0.997472393708299 1
0.91805200607818 1
1.09655461867415 1
0.903427694988815 1
0.862561088329382 1
0.85720780252704 1
1.10993942678471 1
0.981917329705603 1
1.19009330262848 1
1.15180525370522 1
1.11319073690451 1
0.90237596337615 1
0.864505026685998 1
1.09123275635656 1
1.08129141516093 1
0.905019346694096 1
0.739257304826999 1
1.2124119844882 1
1.13164633054796 1
0.97144811418962 1
0.957215128061384 1
0.964318378785874 1
1.02302080641428 1
1.14696567315936 1
1.09994694070965 1
0.926987594890729 1
0.962552385181116 1
0.786025537871067 1
1.00456410884932 1
1.13676385367278 1
0.947549321024091 1
0.776847585927172 1
1.08832677266276 1
0.965910019299871 1
1.16908848340122 1
0.898623057700613 1
0.885423774353343 1
0.999409899643193 1
0.758905997748309 0
0.944902552499673 1
1.18563779835425 1
1.10116846597403 1
0.977913298988082 1
1.09801752616838 1
0.989241013477945 1
1.18189437871078 1
0.956073649810747 1
1.07662266460938 1
0.987161680603808 1
0.626359407932797 0
0.748416001486019 1
1.02433215804496 1
0.910201525749461 1
1.0867225529413 1
0.76381674203665 0
1.06641904261624 1
0.795111766802774 1
0.844124346983849 1
1.00766867050137 1
1.09998311655783 1
1.17135738702888 1
1.20583814483408 1
0.960980477780774 1
1.18345362139315 1
0.864187297446474 1
0.817561653363109 1
1.00443125120843 1
0.99712572751792 1
0.782153003522697 1
1.21721531913204 1
1.03952568859612 1
0.908473289592688 1
0.896963037511699 1
0.940843172003881 1
0.866383640038344 1
0.951279736374904 1
0.899425059812051 1
1.09717821124643 1
0.836920188388261 1
0.987108260439086 1
0.911166426283994 1
0.953871614315518 1
0.80542110302206 1
0.830042540531642 1
0.772939287976056 1
0.939018668853537 1
0.954290834153341 1
1.06257296977802 1
0.841697433266215 1
1.0510664886981 1
1.00597250526657 1
1.01654515656661 1
0.962770811321106 1
1.09547972398523 1
1.09114351836939 1
0.960755234019739 1
0.819513656538223 1
1.19892299912786 1
0.999650055166213 1
0.970431078928328 1
0.78086375195334 1
1.01774870150949 1
1.06864875945854 1
1.08676300144215 1
0.865875255007009 1
1.05699012311564 1
0.977428779467444 1
1.13403618243275 1
1.14064305594999 1
1.03928740961295 1
1.14155801835657 1
0.901981019957294 1
1.10825609944309 1
1.37262024539288 0
1.04851904828772 1
0.911521963495267 1
1.11306866805288 1
0.857540432691047 1
1.10809961882263 1
0.859349717936415 1
1.139569106126 1
0.939661788411328 1
1.06784978897784 1
0.695592952859771 0
1.1554100676985 1
1.04383075244426 1
1.1172739719408 1
1.02781307835259 1
0.945310786306032 1
1.08842181786518 1
0.949917505284304 1
0.977283394286819 1
1.04406816412536 1
0.991203438653319 1
1.27945245965489 1
1.08723680282674 1
1.12480603039993 1
0.961030692270728 1
0.791051071427089 1
0.835748913468492 1
0.776359101530301 1
1.06824014454709 1
0.971731501807231 1
0.786372801443509 1
0.881947193485927 1
0.648250908278566 0
0.988271207548145 1
1.03209775541142 1
0.755477236604173 1
0.969095367089521 1
0.646669573488996 0
1.06149984366038 1
1.2440648236407 1
1.06870600065112 1
0.936304837462488 1
0.82119112523945 1
0.994445273375723 1
1.11579054860779 1
1.12755353299248 1
0.997459308842123 1
1.25474186649864 1
0.894452465253195 1
1.21829232517299 1
1.14989947139336 1
1.03068950392644 1
0.996561329245613 1
1.25727885061213 0
0.661915382835746 0
1.07916787726239 1
0.836752958839591 1
0.909280284328713 1
1.07042762051811 1
1.1433719365825 1
0.953791800831945 1
1.07039400557551 1
1.01614528202779 1
0.947119904804674 1
0.956198144454995 1
0.93326833312454 1
0.91179528560949 1
0.91966449316393 1
1.21438045469264 1
0.843693615741315 1
0.974742750709781 1
1.20222600431184 0
0.944510741391651 1
1.08054776609146 1
1.11039920295245 1
1.06016665319662 1
0.875851012180302 1
1.19354199366932 1
1.11906536186445 1
1.13063054494503 1
1.11746595469417 1
0.998127074962413 1
1.13552646412888 1
1.08610564917077 1
1.23788778605123 1
1.27735454503589 0
1.0295724223876 1
0.806033588720835 1
1.04132665427377 1
0.915995469427077 1
0.795031917949026 1
1.11327876823384 1
0.920676483181631 1
1.09038592713696 1
1.09205605471812 1
0.804903514312128 1
0.891044320703649 1
1.05688835001038 1
0.985219489843435 1
1.12960560483431 1
0.981732350298102 1
1.25048603956831 1
1.00302360902408 1
0.710730529826367 1
0.857420648387344 1
1.0473582794788 1
0.932771016673263 1
0.916197845532674 1
0.782598296263945 1
0.945717138696816 1
0.831821734102029 1
0.955179306440569 1
0.998076449258691 1
0.947642563345692 1
1.13763946406992 1
0.976600278134294 1
1.13990262953088 1
0.834729647246514 1
0.970470741261454 1
1.17680203972062 1
1.09330843249294 1
0.972841136447809 1
0.83058603220507 1
0.883535052397867 1
0.875818121776489 1
1.00030918603137 1
1.06528946805386 1
0.951097257437509 1
1.09138557187673 1
1.10370501051069 1
0.950724861510996 1
0.910226666580719 1
1.21303017820485 1
0.90217235454276 1
0.980263089785604 1
0.715172060216054 1
0.818575084431364 1
0.858685133917847 1
0.897416884984467 1
0.991359992648753 1
1.27166448488094 0
1.08397966789025 1
0.929432078715183 1
1.01310832633458 1
0.773913722730397 1
0.787539899690625 1
0.865300076729975 1
0.945418155076411 1
1.00738044822687 1
1.09780363535747 1
0.74539459557483 1
1.13951746262235 1
0.962617536122403 1
1.05091091464191 1
1.11927532569407 1
1.03264492544621 1
0.966801608543637 1
1.19047078958391 1
1.14526630030567 1
0.921270058168492 1
1.3265860931984 0
0.867803349906259 1
1.04759525057617 1
0.998220092922223 1
0.799003626341548 1
0.911571376899241 1
0.914128444882863 1
1.18743571807608 1
1.16421630122426 1
1.36856796229398 0
0.919701887128281 1
1.01933569027072 1
1.23933666024298 1
0.983454738376949 1
0.917943919052676 1
0.959157192127627 1
0.96841724126675 1
1.02419508194546 1
1.16181154033764 1
0.818603765556518 1
1.14295006113662 1
0.784343538222216 1
1.08859766382151 1
1.11553094124208 1
0.78746780430648 1
1.04949217586694 1
1.05702416330441 1
1.0268086033966 1
0.829965581240433 1
1.00314626808876 1
1.03576803165784 1
0.599516620767938 0
0.89639167018048 1
0.968653338430042 1
0.926774167285081 1
0.756450296194145 1
0.877417141187787 1
1.05002938350823 1
1.27249394034518 0
0.956510070158888 1
1.01941340947994 1
1.0803085536648 1
1.05039817766592 1
0.991856510070976 1
0.805592434784317 0
1.00341238845546 1
1.05913943566441 1
0.947882737116095 1
0.807900051093658 1
0.871298314278983 1
1.20091880769172 1
0.972624342389736 1
0.884471820063113 1
1.01811281054116 1
1.08951970854448 1
1.02952079538391 1
0.941229236552676 1
1.07617820864661 1
0.927565067266971 1
0.871257168682461 1
0.882966246202173 1
1.20463824896974 0
1.03216430837473 1
0.930515269362967 1
1.02896991306191 1
1.2074385351548 1
1.07575502861113 1
1.01566127082741 1
0.908828218273549 1
1.04495928993253 1
1.11277311845828 1
1.22198798284394 1
1.10659314369198 1
0.942999441096714 1
0.854812778493592 1
1.24706386493965 1
1.02364601847315 1
1.18127312132185 0
0.797034845756796 1
1.21653524330106 1
1.15570109131189 0
1.21001123727605 1
1.09546390650533 1
0.900979622860261 1
1.13720270944438 1
1.03291358334184 1
1.18204786197069 1
1.02318921361299 1
1.17884621314642 1
0.740852568914235 1
0.940356236244153 1
0.965461563457794 1
0.86275066818758 1
0.963416810621064 1
0.887998754789667 1
1.13204007685515 1
0.869013459734007 1
0.936513569651953 1
0.837631734321044 1
1.04353881659865 1
1.045575811096 1
1.09470442390866 1
0.800305575331076 1
0.91745801988449 1
0.959095915125158 1
0.992627458402688 1
0.953758670098263 1
1.06747573029046 1
0.725240358747015 0
1.22132115723455 0
1.17419735995183 1
1.08381883771176 1
1.10452907688213 1
1.0813559875284 1
0.895669405918582 1
1.0481142995083 1
0.851738936522576 1
0.930067632663485 1
0.737514561376837 0
1.00298303169644 1
0.996194296866154 1
0.862391536009084 1
1.15320717596281 1
1.08811180055255 1
0.829697714821541 1
0.85173420945988 1
1.01393292471729 1
0.914355133541453 1
0.977134355467963 1
1.05218571133914 1
1.01230239495884 1
0.972262118421802 1
0.974630046273025 1
1.11738280274543 1
0.794025647568231 1
0.950163073532123 1
1.18180753763103 1
0.87382631913523 1
1.01803567590713 1
1.19430030235723 1
1.00818161676557 1
0.952351416424101 1
0.929552823994321 1
1.13975242779125 1
1.15290875869132 1
0.963605446454876 1
0.707985571183952 1
0.875033908101548 1
1.07660235376584 1
0.831296488524415 1
0.898257288945328 1
1.14048472738206 1
1.16628524989035 1
1.0738870789971 1
0.951572478672211 1
0.811250530049328 1
1.03870298963409 1
0.907037783391528 1
0.974305190381242 1
1.02057023404188 1
1.22615922458611 1
1.36824613824428 0
0.812955950689282 1
0.974318265504291 1
1.15578430302667 1
0.852672340327197 1
0.943006612825241 1
0.945574371205768 1
0.999695741208422 1
0.943870721429694 1
1.03150637199015 1
0.923229890652976 1
0.99624507155379 1
1.11863067804437 1
1.16304352995227 1
0.73560066202704 1
1.04157223414058 1
1.03319529957831 1
0.91042881910858 1
0.938081306266231 1
1.08111297554795 1
0.858973903657987 1
1.06743944088733 1
0.928575184826889 1
1.19779778759142 1
1.13709879592654 1
0.897824173325221 1
0.976987514858411 1
1.15357140087256 1
0.988442160401098 1
1.07534682456538 1
0.949848497743051 1
0.87650144790426 1
0.810310745715483 1
1.06273610338434 1
1.2044616510282 1
0.838793309307176 1
0.930964481106391 1
1.19720593537165 1
1.23315213422417 1
0.96565311143102 1
1.36756696261836 1
0.98056680830509 1
0.990489631844481 1
0.735433163372697 0
1.06763920410758 1
0.925044905812248 1
0.921967600693588 1
1.07240546708267 1
1.04863533252884 1
1.08134719212935 1
0.977606302717786 1
1.16235019272561 1
0.909428763128367 1
1.01124916311442 1
1.01883912618467 1
1.18831606836425 1
1.05309248346671 1
1.14063732523847 1
1.09862181660695 1
0.896724421398976 1
1.27952754537516 0
1.16299816583904 1
0.980112137909221 1
1.14297605015746 1
0.788738756898397 1
0.80985249894944 1
0.876267147229946 1
0.756358699685904 1
0.830525996591358 1
1.23671123479137 1
1.09712407314435 1
1.03279033846049 1
1.06125543757359 1
1.08199688171259 1
0.986461632089618 1
1.00556056792558 1
0.933639008130708 1
1.25377189080913 1
1.02183136936943 1
1.06283176162068 1
1.04204443403494 1
1.1912802271337 1
0.863960686695608 1
1.03378498300728 1
0.849847425006664 1
1.20001109132045 1
1.02629254678205 1
1.14825333209702 1
0.796154684428657 1
0.989428861090686 1
1.10609282944574 1
0.826417709726601 1
0.872269012482064 1
0.89303988084249 1
1.23793717528006 1
1.09691492324454 1
0.914894201850833 1
0.893614277371208 1
1.11536396079502 1
1.16753901254233 1
0.869718892839519 1
1.06397097757943 1
0.903296928122474 1
1.08156474516544 1
0.836669150324454 1
0.888833578374268 1
1.02858422243097 1
0.98765432679907 1
0.996345802707237 1
0.998501995049249 1
1.10769641396778 1
0.91990233367649 1
0.987245702493446 1
0.85108248387098 1
0.906458701994017 1
1.00408387740322 1
0.771627985578148 1
0.999904219169718 1
0.910546053280812 1
0.909778367529286 1
1.04944629883293 1
0.957202068747007 1
1.1343602348557 1
1.01449759859746 1
0.977115921216159 1
0.980888856402562 1
1.21758327380187 1
0.955973163677348 1
0.832900872810007 1
0.753796745886381 1
0.836376196754648 1
1.08961459670854 1
0.782244217378309 1
0.797785826321033 1
1.09751132204052 1
1.10058829545579 1
1.26137314846992 0
0.960919323403029 1
1.07551943753752 1
1.05001816454018 1
0.865299516238652 1
1.14654055752576 1
0.968515613216243 1
0.965179420135627 1
0.924074155508971 1
1.02402651544759 1
1.06480213031322 1
0.967048620431152 1
1.05443140171931 1
0.851879211755219 1
0.79480562000009 1
0.991640666961605 1
0.738704423702704 0
1.08117901934448 1
0.996975210417011 1
1.07438037446168 1
1.21701408237751 1
1.01416135391405 1
1.08918726179297 1
0.932668746380527 1
1.12477013509061 1
0.991765446516015 1
0.885773942902944 1
1.03983682391963 1
0.975997699780006 1
0.875059833295956 1
0.932236376827652 1
0.968710961463038 1
1.18837105495281 1
1.00091480563224 1
1.12434519613671 1
1.32373013610795 0
1.01992269697727 1
1.10966698868446 1
1.02405139245424 1
1.14199816733631 1
1.03423470354444 1
1.03990800045672 1
0.668171524261703 0
0.753337532716813 0
1.19083681356762 1
1.23127976719242 1
0.954513146154784 1
0.79874363191531 0
0.777803678848743 1
1.09980958699442 1
1.07108705488641 1
0.853852275613968 1
0.976475415220008 1
0.927771029210549 1
0.757104510039659 0
1.14894154018626 1
1.18824797631961 1
0.858682614289207 1
0.987351404564805 1
1.04955628644019 1
1.13542218887344 1
0.936748176814145 1
0.981901617527092 1
1.02897483497581 1
1.07513431309863 1
1.05066772524719 1
0.923969069873259 1
1.05195450472117 1
1.09144310576493 1
1.12391000713263 1
0.87638594951396 1
0.79184195333109 1
1.17995689559985 1
1.00979069179499 1
0.70623893945929 0
0.875833902121701 1
1.03643728804164 1
0.908859797915116 1
1.07608895950513 1
1.0047747044768 1
0.936476265310815 1
1.01913521941664 1
0.997243340915628 1
1.07077485305832 1
0.993597670812942 1
1.01297970645172 1
1.07846260799567 1
0.881627153632792 1
0.910167454824931 1
1.03162978991364 1
0.753141602753798 1
0.88662566117108 1
1.00700608646409 1
0.921265325394251 1
0.934670527281281 1
0.955406284812548 1
0.90581173778794 1
0.774720257471559 1
0.806322393282545 1
1.12241768517228 1
0.84484761943939 1
0.985687111216214 1
1.07028373484226 1
1.07157780080552 1
1.19102420850375 1
0.947138478648338 1
1.08822061833351 1
0.847558968453845 1
0.987472870989461 1
1.07419717908993 1
1.01362974039297 1
0.856144657548757 1
0.870235772915042 1
0.975141226859408 1
0.843549710639411 1
0.817278552481279 1
0.796906895606333 1
0.911603583396017 1
0.857887930470806 1
0.799181799567621 0
0.734046056066026 0
1.02095134269096 1
0.984706875127375 1
1.02598205747085 1
0.768921682197695 0
0.970400588477944 1
1.24885117851182 1
1.07719867067964 1
1.27031632033051 0
0.859192504693111 1
0.702614379669079 1
0.852685611588119 1
0.997097603234504 1
0.728743469522688 0
0.905966564111522 1
0.629691111500718 0
1.13878492511804 1
1.17409849641272 1
1.08798245781568 1
0.999083689868636 1
0.873697927636136 1
0.954478397568677 1
0.968569875855325 1
1.15593763592878 1
1.10231522981328 1
1.08409366728214 1
0.973330993255966 1
1.14139667252826 1
0.940585254203186 1
1.00702061227239 1
1.0287348595554 1
0.932516759031682 1
0.726089441090675 1
1.0064874702353 1
1.00873947194679 1
1.00875966844078 1
1.19932021031446 1
1.03641534862205 1
1.31469044276464 0
1.17729967765846 1
1.08695476347295 1
1.05186478278811 1
0.872797272942771 1
0.98927092531522 1
1.23317786248422 1
0.927845114773808 1
1.0324809594755 1
0.980259570671635 1
1.27357877175061 0
0.941381741707006 1
1.11962630827366 1
0.772805057677445 1
1.11649716095065 1
1.07894503894521 1
1.02676908331541 1
0.944792543921843 1
0.935356745065175 1
0.947049554394394 1
1.06659342233281 1
1.03978728311435 1
1.15010767549129 1
1.07657979142895 1
1.06316041052332 1
0.888439381341711 1
0.859434769097566 1
1.08837433377994 1
1.11831068485654 1
0.991548724498906 1
1.18604671695059 1
1.00199605315374 1
1.14419365905419 1
0.868346910032423 1
1.0327982706532 1
0.836115068736786 1
1.05364656363875 1
0.838594301819222 1
0.950083129820597 1
0.889807490727946 1
0.89302650568936 1
0.800242180020508 1
0.957470145354865 1
1.09121290304903 1
0.918332079578518 1
1.03223957807184 1
1.09639841049673 1
0.93264725539596 1
0.943971837924501 1
1.10358348917369 1
1.25503663822559 1
0.968467920560577 1
0.881125317212085 1
0.783412295076663 1
1.09861854888601 1
1.10853311915171 1
1.17063373862654 1
1.10552152565273 1
0.974309419963782 1
0.803344269454755 1
0.881099990658979 1
0.834066302714124 1
0.812320073353871 1
1.24026816902567 0
0.748958098344745 1
1.14629669133074 1
1.15660580748134 1
1.16817123031037 1
0.803098648874222 0
1.33671205154626 0
0.805588131263829 1
0.947042559025202 1
1.10718643982591 1
1.04730178307741 1
1.17405060182178 1
0.915647646106738 1
1.27034073614174 0
0.799832202034948 0
0.972864440555326 1
1.12559303930937 1
0.885140309249368 1
1.07462151947139 1
1.15567585996913 1
1.1936937006139 1
0.989873258476349 1
0.940765852295143 1
1.15041118365517 1
1.13976799158339 1
1.00943246822275 1
0.679507699169062 0
1.13296236101753 1
0.835753280983554 1
0.889454230455454 1
0.839937875932198 1
1.12095356060376 1
0.992628901404383 1
1.00066020697874 1
1.19860394544724 1
1.24540729527906 0
0.97768357698719 1
0.878796128432746 1
0.99424067650731 1
1.01020124427613 1
0.889647832690604 1
0.993922418551092 1
1.21781243780827 1
0.938325292723953 1
0.911438234832923 1
1.11899920761105 1
1.03389470142488 1
0.797602873379819 1
1.05169996231957 1
1.05976587950206 1
1.16971709208476 1
0.975203551811701 1
0.918471270634076 1
0.913538608910933 1
1.14488131704765 1
0.993514848046463 1
0.859743131849579 1
0.91853069202427 1
1.06072130831388 1
1.16997660365725 1
1.07611975459208 1
0.9523331710548 1
0.995734416395071 1
1.02011042001415 1
0.712432942389692 1
1.08277908265125 1
0.735847936186766 0
0.967297521891125 1
1.0248792006131 1
1.08061549823008 1
0.903879694196288 1
1.04557965014724 1
0.874727345508061 1
1.1197839804723 1
0.966810359333838 1
1.33735428959333 1
1.09129208282821 1
0.980641511551881 1
1.02984861025327 1
1.0159000625246 1
0.889038250732442 1
1.10537484345423 1
1.01617986873268 1
1.04074633670808 1
1.19629718826029 1
1.01023784619098 1
1.07359453373111 1
1.17178161827863 1
0.907237265256805 1
1.14633661585448 1
1.09642318270196 1
1.24833348495338 1
0.894785531623478 1
1.0191647145079 1
0.840105627993814 1
1.15110058079991 1
1.055652803687 1
0.964134228745681 1
0.982227970693906 1
0.929031215215813 1
0.932305403127777 1
0.910742452441562 1
0.978273980167982 1
0.899874360564384 1
1.04900807395553 1
0.730230730711165 0
0.993176287280019 1
0.802710173400363 1
1.03497905976453 1
1.15093908976535 1
1.00385389908013 1
0.943138323520844 1
0.941307766881879 1
0.852734739952729 1
1.08058939487598 1
1.06307834131446 1
0.88716269158473 1
1.05559479000631 1
1.09431860099219 1
1.02345582182486 1
1.04379800477352 1
0.919084685446157 1
0.890864269087339 1
0.973976363273198 1
0.820063231745148 1
0.81164151941563 1
0.958701390723804 1
0.972103629368296 1
0.795000581530088 1
1.03928177086969 1
1.0529804484414 1
0.932723261410076 1
1.1966115741054 1
0.822918396186496 1
1.17042836484636 1
1.03653816315638 1
1.07925646860445 1
1.05449993832549 1
0.971190126061903 1
1.00949023389521 1
1.20347130155955 0
0.884266544009525 1
0.872624028254484 1
1.16144446289571 1
0.948861732980331 1
0.871379493545844 1
0.839473789142938 1
1.17452778789429 1
0.939834870402832 1
0.977038037119152 1
1.08574378967376 1
1.25202275282436 0
0.998671522990297 1
0.980189289063706 1
0.897769466714311 1
1.25841570523213 1
0.917370511052096 1
1.369778909721 0
0.970294053916328 1
0.883667200558647 1
1.22543373407709 1
0.941027363715203 1
0.878751576317351 1
1.00279528925025 1
1.16780386710859 1
1.05954761345115 1
0.769142106413295 1
1.04793343947991 1
0.895288351917822 1
0.880589469225232 1
1.25385875859604 0
1.14306101405368 1
1.30109422180725 0
0.729549959903528 1
1.1275120971818 1
0.931146095418057 1
0.883581523266793 1
1.19176485215596 1
1.23574846753914 1
0.78828667474325 1
1.30291113380457 0
1.14993440460228 1
0.995035367674483 1
1.20963060591286 1
1.174009340323 1
0.91469395226535 1
0.964033688255658 1
0.834101695103426 1
0.856390747963712 1
0.887136097054552 1
1.00837272415989 1
1.14556384168523 1
0.996836768495055 1
0.979700897111826 1
1.14412320312945 1
0.989005517548508 1
0.741946550042957 0
0.875197111125223 1
1.32778512343592 0
1.06789665024495 1
1.02787679158827 1
0.859963102083767 1
1.16119145951282 1
1.08172289056137 1
1.05137702621325 1
0.839377834961555 1
1.01756356200851 1
1.10265332168701 1
1.03466211662301 1
0.947329994018996 1
0.942091949713806 1
1.02611842026352 1
1.0031836901054 1
1.09425377358054 1
1.06216119538145 1
1.0313839565505 1
0.740395631076739 1
0.867692776623363 1
1.06652107774561 1
0.976546208765446 1
0.932707490343432 1
1.17658677357598 1
1.09311691470127 1
1.18294038307639 1
0.984982301428736 1
1.02123630141176 1
1.01309542532204 1
1.11736955019568 1
0.958893017182023 1
1.01819774788007 1
1.23069361774614 1
1.21568238813478 0
1.11494587721407 1
1.10755089220427 1
1.07365221532015 1
1.15033239511512 1
0.983832061954156 1
1.02870791210088 1
0.804266716340205 1
1.11330281283713 1
0.945836858352661 1
0.984600186147355 1
0.936211440498671 1
0.860526329292961 1
1.11496856340827 1
0.963378027994006 1
1.18206626337605 1
1.21345328179768 1
1.0473659932579 1
1.11505656173487 1
1.03884040286311 1
0.883530213172145 1
1.00313408278223 1
0.995592204997599 1
1.0316750317393 1
1.0210279781903 1
1.05098001058578 1
0.890507034921567 1
0.963428963169391 1
0.965440908356596 1
1.04334048110893 1
1.13383086430416 1
1.05940436370049 1
1.03265492626056 1
0.947325526569405 1
0.949917009346672 1
0.899932441892204 1
1.19405116743216 1
1.0533516094475 1
0.879115272258355 1
0.940728195150042 1
1.06910459187441 1
0.845773412119071 1
0.752866475372463 1
0.89389569734638 1
1.06788553768992 1
0.990668529590812 1
0.910430096163045 1
0.925459632055368 1
1.08534755449081 1
1.23055533439731 1
0.944028212093308 1
1.11826924922802 1
1.15182698201476 1
0.931481615828797 1
0.845549031733626 1
0.857082626363521 1
0.599716205342501 0
0.783034518536855 1
1.02061143517998 1
1.18107136351664 1
0.749499902033547 0
0.874242605150508 1
1.14253742164443 1
0.960048623214186 1
1.15597538524083 1
0.728358667494737 1
1.11390163382486 1
0.679022357218845 0
0.664529978176186 0
1.1304624832775 1
0.841295508054745 1
0.606610642827461 0
0.986383580065187 1
0.975659105140953 1
1.20620246796463 1
1.02678726320889 1
0.706255427179975 1
1.02794740235032 1
1.09843766029194 1
1.0431173159192 1
0.96071526336054 1
1.1175082569728 1
0.831070735374613 1
0.830603856468336 1
1.00983518507154 1
1.00823267218667 1
1.03295976512203 1
1.17401039268479 1
0.904675605009899 1
1.0657772036102 1
1.18191005857516 1
0.720096807713138 1
0.843051546577646 1
0.887843987017535 1
0.770589922545117 1
0.905916293327388 1
1.15611589565088 1
1.17349379667967 1
1.11041049303208 1
1.00008732827814 1
1.1267390038656 1
0.925365037666729 1
0.809559531943758 1
0.948271949154332 1
0.983369318039326 1
1.01135825566961 1
1.14456676365907 1
1.14737438902409 1
1.01691813635251 1
0.973793795374321 1
1.2554506635263 1
1.27462847132225 0
1.12651726770782 1
0.908588035220412 1
1.1146696275955 1
0.594832914173978 0
1.0051145819783 1
1.12318126639519 1
1.19774302580229 1
1.00470024736378 1
0.701093844702101 1
1.04625074187041 1
1.06453431969215 1
0.93033363292371 1
0.995897765240948 1
1.13283689371486 1
0.981380539263967 1
0.797781302622053 1
0.934771671423244 1
0.928940085044963 1
1.02545108219438 1
1.13781762477049 1
1.14681526187914 1
0.913964242607834 1
1.12404354556496 1
1.22560582367811 1
0.859980205152982 1
0.794110495842316 1
1.1696259195539 1
1.07192378356501 1
1.16514866324053 1
0.719530124746188 1
0.936543125830818 1
1.07010854191014 1
0.974692869642112 1
0.969428607847291 1
0.883165416853316 1
1.20254132717837 1
0.883495880462004 1
0.965747810070001 1
0.907885118877481 1
1.13952445297606 1
0.967482036993102 1
0.956551339604937 1
1.04826256453521 1
1.07323287980351 1
1.10672636941939 1
1.05131544906208 1
0.865696790117358 1
1.0111130213228 1
0.840643301730178 1
0.726741296360492 0
0.884063148213442 1
1.07059063172344 1
0.794249799798297 1
0.922268458482757 1
1.01362391047556 1
0.999610051382076 1
1.26596935313023 1
1.16482561686595 1
0.776251429467066 1
1.11264496575035 1
0.915623245392974 1
1.19281310362039 1
0.897750751334255 1
0.974002403337314 1
1.13935356917764 1
1.12678452930063 1
1.07787363595469 1
1.00859836103204 1
0.949125577035655 1
0.981646383060424 1
1.16778523722906 1
0.905784350599514 1
1.0191208919432 1
0.846168075618719 1
1.03420097622012 1
0.931144020406942 1
1.28507247824209 0
1.35561560860072 0
1.0627254616074 1
0.972899284689035 1
0.873155292959848 1
0.914682402992769 1
0.960147877646962 1
1.13062137161686 1
1.10256813285336 1
1.00443752410736 1
1.21250405294821 1
1.06900370534576 1
0.974726087394146 1
0.725444780211049 0
0.97414199003062 1
1.11925025726902 1
0.901736225805334 1
0.955072319884203 1
0.891782238495839 1
1.16203387851964 1
0.933630009809027 1
0.905712567736884 1
0.885386835384363 1
0.954989296060315 1
0.987198603872878 1
1.08869543311341 1
0.63654920839721 0
0.872031358809667 1
1.07672679978841 1
0.899912932966515 1
0.992103891494393 1
0.88082778531552 1
1.13714299822083 1
1.05417068296753 1
1.07806514683448 1
0.917265487332185 1
1.03018074060209 1
0.776879309844011 0
1.11449441003393 1
0.796310386107551 1
0.892450121222946 1
0.993432213256374 1
0.888715789434451 1
1.0122559499458 1
1.0247202580686 1
0.951287204134277 1
0.923983480586431 1
0.930426065437866 1
0.702781488519642 0
1.06959255921456 1
1.26439010514307 1
1.02489084742978 1
0.911560511254197 1
1.00306375940433 1
0.848696137095856 1
1.07172554330918 1
0.974873616136985 1
1.00704328049226 1
0.815721466685145 1
0.924394257655924 1
1.18447028585663 1
1.10788893881101 1
1.02116400849213 1
1.07948236606406 1
1.06544168540278 1
0.945930792871738 1
0.942637869740969 1
0.969138500027725 1
0.896738717746018 1
0.828346203677161 1
0.859589942106564 1
1.00729240441872 1
0.928449406779801 1
0.980637803196425 1
0.923418646410101 1
0.879749712750941 1
0.909305656773666 1
1.07406016666069 1
0.918278618971745 1
1.16199493213269 1
0.696756601004026 1
1.04896581883582 1
0.97544360362233 1
0.849075903554319 1
1.09546214909523 1
1.13334730988037 1
0.841953737350363 1
1.03946567038407 1
0.569390022509862 0
1.07353505858836 1
0.911505033387457 1
0.829591631567903 1
0.804972869083254 1
0.793167772647923 1
0.988418094535899 1
1.02773586560943 1
0.957583941713526 1
0.93694927223748 1
1.2968280472301 0
0.951926650531118 1
0.965020342898307 1
1.02096126511486 1
1.15813846002189 1
1.08596376398843 1
0.932799931969385 1
0.873757709612326 1
0.841821711156008 1
0.871571853665734 1
0.918324787423063 1
1.10143892662405 1
1.08936514735624 1
0.922550386852655 1
1.11590250043495 1
0.826018312777899 1
1.10426351343936 1
0.979185887820274 1
0.717552384893903 1
0.99116022926665 1
0.76231295148823 1
1.12999904955139 1
1.0806009763748 1
0.821561722005754 1
0.974198127893428 1
0.76083778433798 1
0.975273722725382 1
0.997464282071752 1
0.955979892114411 1
1.09083620441802 1
1.23294648804655 0
1.1093717902643 1
0.891038657426373 1
1.01767247016275 1
0.953067988771933 1
0.989568694443671 1
1.17630221475518 1
0.985818350612859 1
0.911357245313844 1
0.686403674559812 0
0.89062094929829 1
1.0758813138714 1
0.915850178881292 1
1.15470448102671 1
0.99258429861831 1
1.03657916671951 1
0.864457563026418 1
0.936197323672343 1
1.01574238357437 1
1.06391205413407 1
1.11639435708676 1
0.824863338118603 1
1.18256001922386 1
1.00460161165265 1
0.970935517510406 1
0.925701145006461 1
0.827253567430397 1
1.0827834479878 1
0.956577198844192 1
1.01254014251788 1
0.675158867668999 1
0.990530844091315 1
1.14169322499028 1
0.970701536364318 1
1.03214753019844 1
1.08244243825674 1
1.05447473684133 1
0.953081698048006 1
0.915326417557462 1
1.20726454772512 1
1.01825050665799 1
0.909537262608258 1
0.935614776126052 1
0.894561520333868 1
0.917314797724703 1
0.897816131739061 1
0.929661203508966 1
0.996312494418994 1
0.973172115838334 1
0.980633708539296 1
0.878662909743723 1
0.912027410630221 1
1.11182420070056 1
0.863452354910413 1
1.13594749257856 1
0.9434816160031 1
1.00840188395233 1
1.00014941503779 1
1.1363147981427 1
1.18769566342343 0
0.99507464270355 1
0.918948145135087 1
0.834370933204773 1
0.929100461173581 1
1.04157826176518 1
1.22005207640983 1
1.18582731816157 1
0.972474721989424 1
0.941871774117162 1
0.945609475797791 1
1.19614714025638 1
1.1203154830305 1
0.85798837659671 1
0.944092807352168 1
1.1436100794666 1
1.17872110064829 1
0.865778305725247 1
0.994346174970638 1
0.906128405344606 1
0.976562866733357 1
0.8269788313629 1
0.831678125489704 1
0.728236410634437 1
1.11125731646465 1
1.04765358450762 1
0.84091087279435 1
1.07944910209741 1
0.939449323222242 1
0.923623513333274 1
0.959913629770027 1
1.24019608698252 1
1.017168680953 1
1.1738100555725 1
1.12975667251818 1
0.869448276322279 1
1.00054225750078 1
0.790348461336005 1
1.15734381714743 1
1.08008680495374 1
0.79460062165728 1
0.871669821413041 1
1.24218362489974 0
1.23341948707453 0
0.891993919132221 1
1.19874102811839 0
1.06136536809353 1
1.20618796565406 1
0.698716256808021 0
1.20493106523887 1
0.983185351170908 1
0.830314841869994 1
1.2075573287009 1
0.806773734219721 1
1.08097528300864 1
0.946182230903747 1
1.24727200015452 1
0.879074743438085 1
0.987394100706681 1
0.942796678416917 1
1.23517485968603 0
0.947518750036577 1
0.954958116251327 1
0.892652228658297 1
1.06466277688819 1
0.91707248286634 1
1.0365421994055 1
1.18806248184701 1
1.26722534673889 1
0.733307038253589 0
1.18023514906499 1
0.993080387426035 1
1.0109206653962 1
1.08776145688605 1
0.985283095932409 1
1.03294008400388 1
0.920554920870153 1
1.15349687162643 1
0.934740812415748 1
0.854450797348083 1
1.08476858878071 1
1.17202912370265 1
1.02560542017061 1
0.871399052692647 1
0.838069973199748 1
0.973420937407964 1
0.952981862014294 1
1.00277623192715 1
0.992204461324958 1
1.13619074525395 1
0.742003485540512 1
0.865310426870105 1
0.997903129798218 1
1.26384364985111 1
1.01260002336315 1
1.09103115680136 1
0.941880961135481 1
1.15137121523126 1
0.91885323721139 1
0.916575896887685 1
1.00480411903683 1
0.988773084244665 1
0.906789065214447 1
0.983349198008795 1
1.12915212191349 1
0.955620182818096 1
0.96329846334045 1
0.887537790942319 1
1.11347030312756 1
1.1251494469488 1
1.07290431706668 1
1.08193159792337 1
1.14865612460618 1
1.00609470983377 1
0.962736979651464 1
1.08079030733102 1
0.981523356923102 1
0.797719195065841 1
0.884222610532163 1
0.995356288362837 1
0.95145867261793 1
0.97667943665938 1
0.861893579360112 1
0.960620671434881 1
1.31443876549657 0
1.10914754188965 1
0.900069744530669 1
1.1508000271829 1
0.905700715171619 1
0.923110961718167 1
1.11568627764807 1
0.814115202658003 1
1.02928062007952 1
0.992623669359618 1
0.915989257818814 1
0.851180657613958 1
0.940617469673266 1
0.950203832735701 1
0.885211330270869 1
1.0242979682171 1
0.997421573671208 1
1.03916936352318 1
1.0826744817718 1
1.12041737932909 1
1.03288148108096 1
1.0470582219847 1
0.859522993863833 1
1.05853791712114 1
1.043582380338 1
0.796873668646811 1
0.939523653099094 1
0.931266148345563 1
1.01906386099007 1
1.25288857148373 1
1.00252987932119 1
1.04192275453935 1
0.902863172084467 1
0.90533828459507 1
0.976907185104437 1
1.06099063416452 1
0.89561543236852 1
0.812686000411797 1
1.00327519959632 1
1.05324828924899 1
1.06394906720327 1
1.27134824475907 1
0.894648352328115 1
1.0141710612573 1
1.02963440567287 1
0.893031137332811 1
0.88991700808627 1
1.02001197725982 1
0.973519440122024 1
1.04956019050157 1
0.926544623483253 1
0.615214237458911 0
0.857625073569968 1
1.05242990087985 1
1.08873674895861 1
0.804634779103156 1
1.15754617085571 1
1.02963776100438 1
1.21130009098276 1
0.641017382185588 0
1.07550450642928 1
1.00706136055677 1
1.15835088258696 1
0.950057459972278 1
0.783535361568883 1
1.22148900654118 1
1.01936057772903 1
0.852233217639793 1
1.04689826437941 1
0.933025214966234 1
1.11792022626987 1
1.10416583074907 1
1.1346864607312 1
1.03293786097025 1
0.825692572465951 1
0.923961124097078 1
0.894405204905354 1
0.857890871033538 1
0.979474519803409 1
0.772237591208368 1
0.995585441462762 1
0.819288792954898 1
0.814345039983313 1
0.747572162171783 0
0.949012075212834 1
0.932533400314724 1
0.950673295001309 1
1.02791012266405 1
0.953772093840921 1
1.10955125537733 1
0.854299680400942 1
1.03336078795496 1
1.03434359638662 1
0.885079448186181 1
1.11602850979526 1
1.08950574646692 1
0.97359157343085 1
1.26634184692099 1
1.07023446596554 1
1.1333199320999 1
1.12691210077596 1
1.00289732150124 1
1.14393681515533 1
0.964745117120046 1
1.01416574409419 1
0.908824388714024 1
1.06039757657983 1
0.920305698654093 1
0.985181250715215 1
0.711642763368287 0
1.19632437384943 1
1.23471125596055 1
1.05940141454247 1
1.08258888151482 1
1.13140768912231 1
0.997802114996777 1
1.12781177273335 1
0.844453656952291 1
0.894625972294617 1
1.08294499430839 1
0.97171299731783 1
1.02473039189431 1
1.06437859265641 1
1.04572416288238 1
1.14550717869164 1
1.00424393558913 1
1.07520327150192 1
0.859287173716138 1
0.942762817045654 1
0.742312903930323 1
1.03918158943712 1
0.869615692078047 1
0.926842396246044 1
0.999680152881159 1
1.10937406827298 1
1.1791407072146 1
0.967822130662906 1
0.958145527200352 1
0.93477356962132 1
1.0631230832578 1
1.08944396217776 1
0.937639287453059 1
0.896819109092846 1
0.999913677552191 1
0.914530686690406 1
1.13168020709208 1
1.02436596463814 1
1.22871777697325 0
1.11434198813546 1
1.05134918322635 1
0.816196668917914 1
1.00898458072054 1
0.881049895477952 1
0.948312248835075 1
0.856119385702115 1
0.753926994024499 0
1.0452318008445 1
1.09303275256111 1
0.737851330572192 1
1.05555005591734 1
1.05928362585347 1
0.853190853151404 1
0.807879003806167 1
1.06064402168393 1
1.07911063631993 1
0.981405344503933 1
0.796327827468097 1
0.903673307892518 1
0.741095952602296 1
0.930593128928711 1
0.969866406651497 1
0.7876117862852 1
0.837271687202222 1
1.01173026260586 1
1.00608527500432 1
1.11098007289523 1
0.863121265007124 1
1.1176857986462 1
1.00292379858913 1
0.899378700762671 1
0.9599957106972 1
1.1100956240087 1
0.978491549425486 1
1.27348602300327 0
1.29219972135743 1
1.20402276986159 1
1.13993555146788 1
1.1699043933199 1
1.06504439934918 1
0.932035456149404 1
0.969763906826986 1
1.21847770405556 1
1.08060603835466 1
1.04895710395134 1
0.943979231864874 1
0.978217284339354 1
0.955265136969803 1
0.923584778434741 1
1.09590900582584 1
1.21530431195608 1
1.21771925057532 1
0.961298191835048 1
0.983460937196416 1
0.717479453533769 0
1.0873886148616 1
0.772961962749632 1
0.963303962346206 1
0.852082017296969 1
0.901181593657934 1
0.878838199981071 1
1.02467839899064 1
0.829621185914582 1
1.10290467452651 1
0.894105998269219 1
0.959128127839796 1
1.10128798848423 1
1.21583645411049 0
0.936576054143818 1
0.682370733700721 0
0.914309876900558 1
0.983520597889442 1
0.840191255842528 1
1.05693945291899 1
0.961948569725047 1
0.890491464516807 1
0.959771197671886 1
0.821581923879592 0
1.08599097949001 1
0.855871838723199 1
1.03159458433832 1
0.971206410413379 1
0.917707276286131 1
0.794834048113683 1
1.06539571046057 1
1.07389403553062 1
1.11429569040689 1
1.10307488938559 1
1.03253139788389 1
0.925728380833741 1
1.11492454665179 1
0.916875671592316 1
1.20338093215968 0
1.00498426869246 1
0.972678259663675 1
0.947882691764272 1
1.03120871104142 1
1.2000769835079 1
1.07365296365138 1
0.844657067969651 1
1.17843465438164 1
1.01830156098703 1
0.932515636182938 1
1.03626634804114 1
0.957880473300328 1
0.862975081137498 1
0.854556424662869 1
0.844864756238756 1
0.95611545335672 1
1.0586450256612 1
1.241807125413 1
1.08953294300751 1
0.858485814014888 1
0.91746706841091 1
1.12150427329745 1
0.867177490452735 1
0.975112982135414 1
0.977113195325124 1
0.927264745246661 1
0.919010219342302 1
1.10861041347591 1
0.793576633184616 1
1.07070752361533 1
0.893851033256542 1
0.970965626259502 1
0.927235569785133 1
0.908631920643499 1
0.971175856527017 1
0.837145721750634 1
1.13855755701753 1
0.778393747072621 1
0.995442665290776 1
1.00764847671908 1
1.2630680172254 0
1.07141623085774 1
0.842744360085791 1
1.15518592744749 1
1.03856927924613 1
0.897274935194531 1
1.06741698749172 1
1.08786718733189 1
1.12498353477449 1
0.828683474016414 1
1.21600246150967 1
1.01900519763648 1
0.992410788738855 1
0.946561161441411 1
0.920161017904489 1
1.35659843459506 0
1.06157106914151 1
1.3145051336787 0
0.91973536995846 1
0.927612782847139 1
0.919226429467632 1
0.943424111464408 1
1.11458152658849 1
0.793820445108955 1
1.20516365234705 1
1.29832981484449 0
0.921544088359923 1
0.961613312555738 1
0.997419983569219 1
1.01723286309819 1
0.85354909142529 1
1.18408537869281 1
1.19397749179465 1
1.11510378526587 1
0.96741630304737 1
1.04284352096902 1
1.11934339319771 1
1.05872939697404 1
0.903525217718141 1
1.07285247190902 1
0.927321826757488 1
1.02980924566677 1
0.788969265755533 1
1.15242150045871 1
1.05967702343329 1
1.04570347582537 1
0.939687891401814 1
1.04887100444712 1
0.848602207857581 1
0.956018873043838 1
1.09226388010029 1
1.01362787152692 1
0.933842878070714 1
0.866186987169734 1
1.29019735405582 0
1.07823332772009 1
1.34587049315814 0
1.06117765272027 1
0.908115660098003 1
1.07143347776352 1
1.21357634111009 1
0.860624410132256 1
0.923885208632741 1
0.89627559871729 1
1.09302516751311 1
1.23885898854902 1
1.01846044364809 1
1.19738931127701 1
0.999495859212299 1
0.927752127475155 1
0.929916436936545 1
1.00334142541057 1
1.42775298598537 0
1.04119010520692 1
0.93697242109076 1
0.925473089525996 1
1.00898938922096 1
1.10549446500904 1
1.20699160089238 1
0.827905392702563 1
1.10051764009615 1
0.895586666040701 1
1.00296898942201 1
1.09877122518114 1
1.17109472354047 1
1.03109751212181 1
1.23668013127258 1
1.01752273214595 1
0.917262107559316 1
0.928934904212539 1
0.86158715841077 1
1.00076305763749 1
0.970467076311889 1
1.19143161408116 1
1.09562715951725 1
0.863637476407415 1
0.955708376999047 1
0.722856071713319 0
1.17561630919739 1
0.964408386344945 1
1.08868198804177 1
1.08012793424647 1
0.993071190019141 1
0.928747874018615 1
1.04835529979906 1
1.02829666463207 1
0.929904008249688 1
1.03355551207922 1
1.18159091102367 1
1.16011145770023 1
1.02686745867884 1
0.905863729062956 1
0.931225059187725 1
1.04389436147026 1
1.02651509902793 1
0.783800245074958 1
1.16607708402151 1
0.808535479380049 1
1.12211264908876 1
0.790104293686715 1
0.805418019681026 1
1.18326144500503 1
0.750605915796463 0
0.799081393766277 1
0.917190023428317 1
1.07589097670489 1
1.08595802557837 1
1.14904673159267 1
1.05362532675609 1
1.03138043132137 1
0.869026648390433 1
1.17046377101678 1
1.02247435045671 1
0.903316316206962 1
1.15683541116355 1
0.816955421544148 1
1.0330595312398 1
0.661878167083615 0
0.842722119376494 1
1.24618900968393 0
0.684442212165904 0
0.79605675226916 1
1.01211183609512 1
1.11377754701168 1
1.02759037745161 1
1.02598222746538 1
1.08201286215529 1
1.02995496716736 1
1.05587457061989 1
0.974007701589584 1
1.20704886385078 1
1.1019314705662 1
0.819951467330992 1
0.869582523728285 1
1.01699809199887 1
0.90061264202496 1
1.07432473738469 1
0.930352197313686 1
1.00227318482962 1
1.0940551799115 1
0.854518205536521 1
1.29241835901556 0
0.739359493117605 1
0.908636166152882 1
0.847407647768743 1
0.783287724114446 1
1.00899864358979 1
1.02138573530203 1
0.984503922836122 1
0.972823575856477 1
1.05428948886912 1
1.36600573758149 0
1.17825420835072 1
1.12779618144822 1
1.3075098252537 0
1.09937879325243 1
0.981907201836411 1
0.989154463715537 1
1.15794507760809 1
1.00336609593703 1
0.942976791978172 1
1.04196911450277 1
0.980435704028179 1
0.91088282657917 1
0.815699380174372 1
0.993950200513653 1
1.07781981872498 1
0.746344752141038 1
0.993126340011223 1
1.12221114504744 1
0.971863255006003 1
0.994758885944568 1
0.859269147639644 1
0.87829783658104 1
0.848557744123881 1
1.04338801151348 1
0.843697150570568 1
0.711659236408168 1
0.868978223035638 1
1.21529519773391 1
1.06046645705961 1
0.90557346069224 1
0.867496099326055 1
0.979634905964732 1
0.952091153481887 1
1.30122642279365 0
1.07950116357696 1
1.17909878980214 1
1.05966728035487 1
0.882136450402639 1
0.973648579514753 1
1.0444933618701 1
0.785520135568079 1
0.936943880808803 1
1.26201681454889 0
0.882716956587338 1
0.980486010541414 1
1.02257183095608 1
1.02495637465063 1
0.798919687552424 0
0.972603502500617 1
0.907572486947063 1
1.08473257418734 1
1.14693027444868 1
1.14020764365266 1
1.13161251085011 1
0.780151013375461 1
0.870388866540864 1
0.9801168210439 1
0.927196444407065 1
1.15578280636229 1
1.0898623747713 1
1.14269597225013 1
1.20621793289835 1
0.751011512625368 1
1.08639850916183 1
0.900911461602295 1
1.12097154724076 1
1.03208123439723 1
1.12297400334521 1
1.13950132006278 1
1.02215775108302 1
1.16003540550567 1
0.687007740174637 0
1.1113408513237 1
1.09747498403716 1
1.13271116465911 1
0.989335652452392 1
1.03066070056914 1
1.14199511649664 1
0.961549865297701 1
1.20195544438486 1
0.79023182375149 1
0.845838511986106 1
1.21398404253442 0
1.09444188797378 1
1.03785885259647 1
1.03369370661595 1
1.07261448711457 1
0.97768281125989 1
1.07793596697491 1
1.01055872909755 1
0.789880099854452 1
1.00110996521867 1
0.927017147579228 1
1.05549670562583 1
1.17238083734214 1
0.756768948650567 0
0.898313138216369 1
1.0456886882655 1
0.786465465770678 1
1.06466060517514 1
1.13112701924644 1
1.02469003916375 1
1.03052202093861 1
0.937989983888838 1
1.19810236809273 1
0.704241356821599 1
0.926564404313375 1
1.16606285005614 1
1.26166770863324 0
1.10941341668616 1
0.967061233875542 1
1.20977733727391 1
0.766946092102824 1
0.968427402528477 1
0.862983532708484 1
0.662241993640536 0
1.2442046621752 0
0.89636332061094 1
1.11874912699163 1
0.94940067996306 1
1.09037577304999 1
1.06337514825507 1
1.01228067124292 1
1.31236244733995 1
1.08907152574913 1
1.0915565554045 1
1.12903521540529 1
0.872543893176665 1
1.35690663182417 0
1.1259744804461 1
1.14328826823263 1
1.21655589570101 1
1.00626428208434 1
0.9277506520672 1
0.916202311545113 1
0.866201866577311 1
1.05801413431998 1
0.762836769653299 1
1.17305809354995 1
1.07646214447204 1
1.16784256412874 1
1.20973744621929 1
1.04867351776371 1
1.09407155329637 1
0.932715724413956 1
0.962394224119182 1
1.07012185800086 1
1.10907135141625 1
1.08449956167736 1
1.08254257455549 1
1.05033268278105 1
1.06324965455158 1
1.24757912917069 1
1.0463400967084 1
0.790533408740303 1
1.04634841160501 1
1.18075035261556 1
1.06919071603856 1
1.08238191197122 1
0.944600245931823 1
1.1219719954214 1
0.980267116442633 1
0.832258767111512 1
0.947419247817902 1
0.819566530362968 0
0.961074881853531 1
0.974540885408988 1
0.997800689990572 1
1.19499479558839 1
0.935954886253123 1
0.753218201651167 1
0.981565253508904 1
1.09578677577498 1
0.991991506955538 1
1.12790551215135 1
0.894759424544513 1
1.00780043699457 1
0.976753711842445 1
0.912287535014511 1
0.821102543572465 1
0.951798197913694 1
0.77567088660571 0
1.18282433917434 1
1.11663113241152 1
0.995405379902374 1
0.876245557455285 1
1.01030555925494 1
0.792679445486778 1
1.23391877446806 1
0.972885858293118 1
0.884269826899515 1
0.608457019057199 0
1.08303870689812 1
1.0387580906095 1
0.818615777464745 1
0.769332556670428 0
1.00059642826059 1
1.04338679806818 1
0.875073394717206 1
1.11984740476382 1
0.91188202983067 1
1.1634066963539 1
0.999734415308623 1
0.901132420702609 1
0.938250838794887 1
0.87215759490928 1
0.960845596501555 1
0.934604143178734 1
0.895326439635756 1
0.917008755838934 1
0.822444553832884 1
0.915213910940931 1
1.05985139515118 1
1.06062254323495 1
1.12260060660735 1
0.835987870336079 1
1.18335268893378 1
1.21714210943665 1
0.968036443852479 1
1.14960801187044 1
0.921301187603934 1
0.970732062321971 1
1.1130287208978 1
1.28993012586544 1
1.13301809765969 1
0.778703982361272 1
0.947886218637211 1
0.915658608868204 1
0.969828650095034 1
0.977348783951897 1
0.827056146030055 1
1.0773217446235 1
0.976082202267438 1
0.936541834640408 1
0.903641019514807 1
0.921676762197193 1
0.988516656676548 1
0.860687677556397 1
1.01534392501563 1
1.07703012374582 1
0.927803364035991 1
1.08065180135717 1
1.11488044519529 1
1.18956915788755 1
0.835914576261599 1
1.1446740062093 1
1.19964198021987 1
0.869762796857675 1
1.11680993776568 1
0.858404250904899 1
0.625216455195839 0
1.07430289021599 1
1.02311029788745 1
1.28555184326452 1
0.905886823422707 1
1.04816981531909 1
1.03150934124027 1
0.987756951346779 1
0.988617393587306 1
1.16608358690394 1
1.02930499931471 1
1.03132281941774 1
1.39034925725901 0
0.731039341789885 1
1.28218087719552 1
0.951748286669415 1
0.935407663378501 1
1.184722413968 1
0.951732050117479 1
0.85134685993524 1
1.04458569914567 1
0.954141931088767 1
1.04772567055283 1
1.22785536135748 1
1.17552989128828 1
1.04682840769929 1
1.38073558845008 0
0.734388880243509 1
0.974467652981391 1
1.0825265874624 1
1.10370370442995 1
1.10607364187949 1
0.933880104434694 1
0.874944453325631 1
1.10441913109941 1
0.905058399061896 1
0.914996123454939 1
1.17372228536869 1
0.849128455073003 1
1.00423880209829 1
0.873003355582111 1
0.929453577424496 1
1.0641038525652 1
0.988581129504805 1
0.70318516391336 0
0.944464101170955 1
0.997817101976639 1
0.942778218474861 1
1.03647627226434 1
1.0416218683873 1
1.18045030372999 1
1.29371729519265 1
1.03538234087963 1
1.43210165247203 0
1.00768520258036 1
1.11317988203887 1
0.97021631411179 1
1.27497516296599 0
1.10436543600213 1
1.00480314653824 1
1.02912709727583 1
0.910907111745357 1
0.84599382588666 1
0.949063237187916 1
0.976598528300542 1
1.23004196414927 0
1.0280791673506 1
0.934537795218188 1
0.818294361707265 1
0.905564749707316 1
1.09973385391141 1
0.882612195674742 1
1.03685942400609 1
0.990994695681205 1
0.994070823509885 1
1.09240750855909 1
0.82066041915935 1
1.16051251967346 1
1.0435580582745 1
1.09111886675408 1
1.10960726304657 1
0.872943379785576 1
0.767628726622919 1
1.14851404965526 1
0.895983430469398 1
1.06543879173961 1
1.18919298807615 1
1.01217923569272 1
1.01066043783724 1
0.941323045696828 1
0.919668032146128 1
1.30676940074867 0
0.800591134695688 1
0.962675169403534 1
1.17496505426287 1
1.1471923530613 1
1.0153914083245 1
0.946870763849136 1
1.09811961879513 1
0.811360924949997 1
0.846037309049394 1
0.910990369497888 1
1.06876881309974 1
1.14269467518131 1
0.999033606686781 1
1.16014062118895 1
1.17320024042326 1
1.0596117707983 1
0.950927492747419 1
1.10584111992311 1
1.04734930806201 1
0.846096865845076 1
1.01579229708904 1
1.19139994321211 1
1.02612002325267 1
0.785552851375291 1
0.965488726944199 1
0.767019814403711 1
0.735223943740306 0
0.764848340079965 1
0.967372254487918 1
0.949375910577225 1
1.02988953030195 1
0.966644979458483 1
1.17263923273914 1
1.09795324554289 1
1.08124975982995 1
0.833431070788586 1
1.09637723450062 1
1.10039509811123 1
1.16407621471103 1
0.721627696063382 0
0.751490393371256 1
1.2652262272126 1
1.04980989339789 1
0.947728041829874 1
0.871388568486365 1
0.713626321921961 1
1.09240711605909 1
1.06569897396212 1
1.14226917214652 1
0.986025179699739 1
0.931681461575587 1
1.20366109724761 1
0.855750388774339 1
0.986646470183091 1
0.893991695671119 1
1.07811985315137 1
0.817066970531197 0
0.793965283571642 1
1.08208528007748 1
0.81699483416753 1
0.888236708734423 1
1.15325648173571 1
0.897429125861639 1
0.982392879963628 1
1.28514338020962 0
1.15381929782391 1
1.1471113784179 1
0.76668618435093 1
0.850727934763724 1
0.93765321298367 1
1.06255427365799 1
1.0017661103378 1
1.16914479606339 0
0.977437690988663 1
1.2279160897102 1
1.16897314161603 1
0.984000371709358 1
0.796719310634527 1
0.897435487571717 1
0.752661548535943 0
0.96416332418492 1
1.10378606406758 1
0.804245117677402 1
1.1687583540684 1
0.86468777706423 1
1.16073982348351 1
1.07382855962017 1
0.89577643996333 1
0.827547981896027 1
1.02050597023845 1
0.907622559740254 1
1.05757659369245 1
0.827479478071763 1
1.0836906097313 1
1.09444485266337 1
1.21056128700199 1
0.981307077209044 1
1.16480533045824 1
1.09092218898084 1
1.17449989059507 1
0.932274588999252 1
0.929965855184286 1
0.679013243702528 0
0.858702603335496 1
0.785464526677681 1
0.992984629555191 1
1.08337272492957 1
1.05917232971072 1
1.00170257416377 1
1.03246992813765 1
1.07104156301368 1
1.10918517387279 1
0.841470294331933 1
0.993172070561861 1
0.981183109668733 1
0.945995294705257 1
1.15014987459335 1
1.23128870429118 1
0.789675613877676 1
0.970859917506884 1
1.18032426716193 1
1.02810571401511 1
1.05714450483237 1
0.920778153554106 1
0.926530097757023 1
0.809087267030408 1
0.849713699786527 1
1.17219852118143 1
0.987948221158515 1
1.11619619965753 1
0.868248857604765 1
1.04822715594961 1
0.851780094109528 1
0.884546838082103 1
1.17070233253586 1
0.832799378097733 1
1.05325488467554 1
1.02342748992466 1
1.09357364548487 1
0.912428363246761 1
1.10484315598049 1
0.737504026937361 0
1.18242073848266 1
1.04612498986407 1
1.14344231543084 1
0.980297978013579 1
1.15099251633207 1
0.919118055923587 1
0.867470652903307 1
0.773435485979968 1
1.02877235683446 1
1.09018141535309 1
0.984684685674523 1
1.12379202151569 1
1.04505235335875 1
0.725187409777413 0
0.981626668406742 1
0.980201842156181 1
0.96311739409637 1
1.02855191031795 1
1.01429055444132 1
1.01126126002342 1
0.846156528776841 1
0.870609793997048 1
1.27662958391817 1
0.952329685485129 1
0.970618498125701 1
1.05389454562641 1
1.22049006957164 1
1.139270714302 1
0.99826993971994 1
1.16656366035616 1
0.798063575977907 1
0.919053179970356 1
1.1790399474508 1
1.36623254587021 0
1.02706102473251 1
0.988377948801831 1
0.920376222761511 1
0.796531980815203 1
0.906435452638085 1
1.05540195617038 1
0.904489108310433 1
0.990653544663779 1
0.959383138245891 1
0.793743664536621 1
1.19598043430075 1
1.02754716672834 1
1.11831571740882 1
1.09524355205061 1
0.780711526824293 1
1.03154505485977 1
1.06813247361311 1
1.2578343096811 1
1.04245866007876 1
1.35192563139663 0
1.11293814435173 1
1.00454815182547 1
0.889229735587826 1
1.02827749833656 1
0.834577757708176 1
0.574957378704144 0
0.863542309970172 1
0.854055008223564 1
0.957623785319386 1
0.895852724066823 1
1.22370348159111 1
1.15756011944561 1
0.853300962176022 1
1.25759159656333 1
1.08981356064991 1
0.956797908853051 1
1.17745699628578 1
1.0852099322175 1
1.11895434579989 1
0.997683154477783 1
0.942336785484482 1
1.17839727072526 1
0.991787500832069 1
1.01396082056626 1
1.04769195899899 1
1.21031812399695 1
1.06434624400996 1
0.730016466893029 0
0.879835249225428 1
1.10383983449028 1
0.919865929121522 1
0.705973006500579 0
0.84422744994355 1
1.0221901718882 1
1.17139713614038 1
1.01420265416869 1
0.96732982426385 1
1.04513694300832 1
0.71985016392288 0
1.22326598633596 1
0.986481831630354 1
0.761116604998579 1
1.14220868911763 1
1.09323997477287 1
0.913853890055633 1
1.05623749801551 1
0.968978927810486 1
0.961307964665735 1
1.12021386238818 1
1.07624026308466 1
0.979534499251972 1
0.938526994058212 1
1.01005270512912 1
1.06044934498708 1
1.20088421236925 1
1.11654753148423 1
1.05992292591938 1
0.916302198619334 1
0.927385000309313 1
0.919446943026689 1
0.895054684102869 1
0.94566713453326 1
1.09973665461204 1
1.24869448262843 1
1.16561550768922 1
1.07655284661217 1
1.00588316094956 1
1.06398325935005 1
0.97287645753213 1
1.17277578643212 1
0.873762933796588 1
1.11019407274936 1
1.0711724167755 1
1.20517192982194 1
1.17631371317666 1
1.00495579648333 1
0.95012871930173 1
1.16754965931899 1
0.939605441014873 1
0.946917113466283 1
0.769449892922997 0
0.914853256777817 1
1.10242289558894 1
1.08087310619435 1
1.20228811637843 1
0.906773252563352 1
0.951969108553194 1
0.990386273224961 1
1.04524850249484 1
1.04906424900772 1
1.10317310267444 1
0.973335749438168 1
1.15744949723031 1
1.08132282865461 1
1.10340185923876 1
1.18556685812507 1
0.94238944614097 1
1.15252172694561 1
1.19961970445649 0
1.05422083360385 1
1.00556332292655 1
0.842876043918958 1
1.12906561021742 1
1.13753581593525 1
0.984407980001083 1
1.18604431763864 1
0.927458519048287 1
1.06776913965208 1
0.67830577046994 0
1.20630350507237 1
1.04263789596672 1
1.1633966379896 1
1.011491481237 1
1.06498272529789 1
0.844024975226443 1
0.980856795740911 1
0.814423917428179 1
1.20714159408114 1
1.05746106485456 1
1.05797510649394 1
0.899520298084762 1
0.928330774082512 1
1.11976301152822 1
1.00089767034982 1
1.1836022532547 1
1.05965239770065 1
1.16070114827593 1
0.945882741964664 1
0.902791663778164 1
1.0522189309139 1
1.15417666202791 1
0.935613304646537 1
1.10071387326662 1
1.00375199544134 1
0.906048427879543 1
0.810513428578734 1
0.846123680406027 1
0.925782018411625 1
1.12352954894567 1
1.10163903161188 1
1.05075243016089 1
0.999659467909668 1
1.16015234047974 1
0.831152998712056 1
0.930746055559564 1
0.872718814292589 1
0.817932142955173 1
1.14819689398251 1
0.802145784579516 1
1.03964172027888 1
1.05921638266097 1
1.15779318362609 1
1.00429706117239 1
1.20702584269779 1
0.710558869036941 1
1.13281459536407 1
0.930651304754602 1
1.221871753143 1
1.07915695663803 1
0.810124972195248 1
1.04262923946664 1
0.975409289746386 1
1.14132676073068 1
0.679026399397788 0
1.03574789305757 1
1.07840907671081 1
1.00470143625064 1
1.00175557436885 1
0.967244797316423 1
1.02319609725884 1
0.925132669829961 1
0.904353556243154 1
0.809722940423642 1
1.07895681217891 1
1.00325177895773 1
1.17211081826438 1
0.827336594197511 1
1.01919134211726 1
1.19471330932674 1
1.0761563533243 1
0.951022731178192 1
0.839638165194457 1
1.03012920101923 1
1.00349420620687 1
0.932023437573672 1
0.975231430671962 1
0.951910892081908 1
1.0119378875906 1
1.01850104889712 1
0.942461217796755 1
0.822536739700541 1
1.03265385913117 1
0.944793388464232 1
1.1332949113215 1
1.1157795484543 1
1.08147646120834 1
0.695140813386918 0
1.09543141929686 1
1.04123820350079 1
0.832120738990794 1
1.03164846590644 1
0.972984036339618 1
0.977686866212501 1
1.08853522428106 1
1.12741269756659 1
0.922789420957644 1
1.08335587832135 1
1.12101894205155 1
1.09386913795811 1
0.915777001769977 1
0.668587101338059 0
1.12904043429506 1
1.12645190917805 1
1.05172424103595 1
0.998841440392409 1
1.05804276050048 1
0.761816852003856 0
1.00868862181738 1
0.996309633909552 1
1.03741270209838 1
1.08054853434832 1
1.22229773631244 0
0.869995305948676 1
1.25210571484866 0
0.897721110327235 1
0.828240015312509 1
1.16828650025478 1
1.09048134018837 1
1.22534560850351 1
0.93184326240603 1
1.01461623134057 1
0.935162134121198 1
1.15132411583788 1
1.10199287476895 1
0.939453760480983 1
1.00859003993203 1
0.848463582120909 1
1.09770260317397 1
1.01189636618954 1
1.20903021928682 1
0.938453899370344 1
1.16093039447671 1
1.06167140624792 1
1.02256747770736 1
0.861079337994667 1
0.861559077824177 1
1.04592792319384 1
1.1794322478553 1
0.869344884010121 1
0.699024595934871 1
0.940797543848104 1
1.10631345863681 1
0.888169730662935 1
1.12315230522585 1
0.955700065260672 1
1.25071547079255 1
0.81767917969174 1
1.06920913611417 1
1.05086224945145 1
1.22951331650705 1
1.02118088574279 1
1.14981635319869 1
0.993643628429241 1
0.930524763855727 1
1.0168062324204 1
1.13326082449376 1
1.19361125645152 1
1.2324903743687 1
0.992575358198839 1
1.07670314755216 1
0.726209452403345 1
0.857288499185218 1
0.848731216044157 1
1.19028607776045 1
0.707776854217023 1
0.888449500819598 1
1.05878421194897 1
0.905390554593777 1
0.69427295686533 0
0.989895530268767 1
0.942815140877158 1
1.04243212390774 1
1.07903518658252 1
0.968303932000055 1
0.943543573650847 1
1.02611296303893 1
0.841074562916289 1
0.994396157424967 1
1.06012551752926 1
1.11867477023852 1
1.01638222732948 1
0.733320703460444 0
1.13899933614327 1
1.1953813467413 1
1.10436601696821 1
0.727881885789751 1
0.87547926825046 1
0.896502160606987 1
0.936155540896258 1
1.08401248115987 1
1.22291934684939 1
1.10667988992302 1
1.0418881409047 1
1.03583779723075 1
1.08013113170382 1
0.911227006005412 1
0.872345481911915 1
0.874313203875652 1
1.12348720396563 1
0.904353752159253 1
0.86955630078115 1
1.23253613031111 1
1.18019734911414 1
0.82969476823711 0
0.785734079148402 1
0.925159566029141 1
1.01433842693934 1
1.11269754006596 1
0.89640389405614 1
0.793330933724183 1
1.17310491346235 1
0.812219397783902 1
0.966514491550947 1
1.08543276795401 1
0.966540226088849 1
1.00605774014464 1
1.10251554511623 1
1.04219776394251 1
1.07141392194389 1
1.01230326682871 1
0.993292319136017 1
1.24549038628679 1
0.824418417641284 1
1.08853124524686 1
1.00803781331975 1
0.984523285223727 1
0.679380906177297 0
0.903777732287802 1
0.963978704234019 1
0.975084520761101 1
1.02994043152574 1
0.914461712303118 1
1.09650042059371 1
1.03736280778514 1
0.965737899755406 1
0.813902395795099 1
0.887297996376222 1
1.01199400933624 1
0.884595908616856 1
1.0949239352675 1
1.06959434701493 1
1.02914600890732 1
0.983437669754009 1
0.933091398850252 1
1.13759418396488 1
1.09870878218338 1
0.998111277236311 1
0.930912207148153 1
0.597466800871263 0
1.08774932097352 1
0.959955826273554 1
1.20987988209581 0
1.09420135842106 1
0.751569930105491 1
0.796618873977958 0
1.05209317154031 1
0.955877029951693 1
1.07934691293313 1
1.11467299665233 1
1.27135878423558 0
1.04915647933378 1
1.06327869325378 1
0.895762484868239 1
1.18591383402319 1
0.8360703894024 1
0.991318475309356 1
1.03933294185885 1
1.27217342747467 0
1.22698870933928 0
1.05824857569111 1
0.893543279771001 1
0.927177815836347 1
1.05282493290692 1
0.912455372182181 1
0.801617455126171 1
1.05919581110856 1
0.891484269545377 1
1.09762342164623 1
0.974127654215529 1
1.2326353487781 0
0.765460662695137 1
1.1693035504637 1
1.08218220119114 1
0.995570323601998 1
1.12227223819748 1
1.07603911001819 1
1.1964363404649 1
0.898880532263975 1
1.1317252572616 1
0.961765328794787 1
1.10386081096139 1
1.50532126208523 0
1.11654175390129 1
0.877744847353782 1
0.862459432507037 1
1.1496800971095 1
1.12673440549205 1
1.10953597933748 1
0.939250157480653 1
0.941595290313479 1
0.955379326038123 1
0.948634836517231 1
0.97313459995162 1
1.24821004749601 0
1.14606830807729 1
1.13389897136995 1
1.06152771483145 1
1.01346759237003 1
1.03726507834363 1
0.886296094852259 1
1.08232169870687 1
1.22631071616319 1
1.0689264241117 1
1.09102498581601 1
0.787967757380377 1
1.03986731427193 1
1.01141846547136 1
1.09296232847759 1
1.16490191847185 1
0.925488684187582 1
1.40266523977173 0
1.05757612443366 1
0.899247645858139 1
0.901187880933336 1
1.16040626502075 1
0.915279327014943 1
0.691683032962424 0
1.30969535719953 0
1.12389200028421 1
1.02076121094019 1
0.824472201349222 1
0.953672150363407 1
0.865039481113004 1
1.15964859556959 1
1.03703586303406 1
0.800664019720592 1
0.941448042957677 1
1.02450062664649 1
1.05692432985074 1
1.26452954375365 1
1.35899669413474 0
1.10097821162265 1
0.922913353731389 1
1.03908106213911 1
1.27112424243073 1
1.02157834950403 1
0.796278321272423 1
1.09440226589599 1
0.82530751668142 1
0.859117342644673 1
1.10631185150011 1
0.882224618541529 1
0.848232308778289 1
0.981998835461664 1
1.35554062609208 0
0.923845181471438 1
0.863748962010997 1
1.02530652035078 1
1.08009303148201 1
0.793459143954882 1
0.818069707678816 1
0.85250170399042 1
0.987148995115865 1
0.872810480095114 1
0.831584290816516 0
0.970864228849942 1
0.956003037087446 1
0.968325872715412 1
1.03534510383744 1
0.802250245550479 1
0.87307631731298 1
1.13955475338468 1
0.787026662720004 1
1.08195727419245 1
0.98341554770742 1
1.11340900657071 1
0.764336012032831 0
1.09794008479917 1
1.03100453939861 1
0.977680174339206 1
0.671682926957769 1
0.938107972602442 1
0.969790454542988 1
1.16016578335101 1
0.681662963054964 0
0.825395722847951 1
1.13236882129366 1
0.801206311024425 1
0.873609923315969 1
1.03165863136268 1
0.93053836602325 1
0.917146394816031 1
1.19405681137429 1
1.01658321394716 1
1.00659868323951 1
1.12621180160377 1
1.02734801268222 1
1.01818230031915 1
1.10565087145346 1
0.952125647339311 1
0.812467389077357 1
1.10193117833876 1
0.872187862690692 1
1.21968520766689 1
0.784704808726169 1
1.10918468013648 1
0.953928047224755 1
0.875764417908466 1
1.21442911551159 1
0.885889756489511 1
0.989256943466597 1
1.03260352328452 1
1.11725641744724 1
0.972784456617717 1
1.18916047339174 1
0.912461240475674 1
1.02711972339604 1
0.933558632995857 1
1.05018551148094 1
0.933075591650706 1
1.06965994475019 1
0.884532822145405 1
1.01901231380111 1
0.962315590597662 1
0.876935569672168 1
0.943069037896493 1
1.03589884012396 1
0.99638615607169 1
0.798928369782069 1
0.945860572697881 1
0.917817365992153 1
1.0562117021924 1
1.00218138040674 1
0.829239924470545 1
1.02655121817137 1
1.27621201581313 0
1.04319754451488 1
0.592573689063574 0
1.05894581300997 1
1.21256109666168 1
1.14690967899698 1
0.726604070958668 0
0.89382632892912 1
0.977536048275409 1
1.28769673479222 0
0.99439130288407 1
0.948338207811479 1
1.07913591012082 1
0.925933637262173 1
0.861941470506863 1
1.13837402066678 1
1.05795284115377 1
0.797136798684119 1
0.923466224917288 1
1.05368971247753 1
0.943336219275062 1
1.1216488892233 1
1.0460708130859 1
0.702060241231507 0
0.887028650655088 1
0.98734845144942 1
0.97226438288728 1
0.945092253754891 1
0.934445204249595 1
0.993386513148171 1
1.03179382688519 1
1.22235756664031 0
1.03177623820598 1
0.799056219615844 1
0.889495465784696 1
0.865186420697779 1
1.05219118814231 1
1.13504818243419 1
1.0768047935006 1
1.08970669620522 1
1.0399097029646 1
1.07355893835932 1
1.05425095875576 1
1.15777010258589 1
1.08245061336155 1
0.82032827840571 1
0.857223104303663 1
0.921461043452799 1
0.94851233818186 1
0.924238445814243 1
0.773997301226061 1
0.953610219619697 1
0.980110369182284 1
1.20281186322404 1
1.03935452712792 1
0.95524600141479 1
1.04563248994544 1
1.15750644641346 1
0.881344481293458 1
1.15959789992348 1
0.910504652288124 1
0.907620821216534 1
0.888517572775602 1
1.1194009240929 1
0.725989238348097 0
0.863554498274372 1
0.911648633108151 1
1.09995900902222 1
1.2419435360095 0
0.800468416245464 1
0.920057944741088 1
0.692412220455378 0
0.627871845388765 0
0.841575690077012 1
1.03551684437337 1
0.923493995588869 1
0.888104852865514 1
1.06101160393443 1
1.11540464459067 1
1.05325073904805 1
1.09110477594751 1
0.984307319586113 1
0.995488874823055 1
1.17451828119632 1
1.19605231421202 1
0.869031637350413 1
1.45863020772857 0
0.926523465736885 1
0.879588569596156 1
0.868197898580167 1
1.02575426447986 1
1.18817709267026 1
1.04862835141236 1
1.06671955824486 1
0.97314248091969 1
1.08496963592782 1
1.07584610822901 1
1.01619818347018 1
1.03680220404961 1
1.03038984608724 1
0.878615470400654 1
1.1639332193886 1
0.981578431948942 1
1.20727125896756 1
0.982794095617957 1
1.10930373627003 1
1.22324835837327 0
1.00495078864856 1
1.1955326318052 0
0.988849171977569 1
0.874218118264615 1
0.936989470746705 1
1.10381925541935 1
0.848364695528912 1
1.16860200909336 1
0.949160495469326 1
0.885658071391054 1
0.945390187952022 1
1.07088960886313 1
0.83329393819194 1
1.22874534216371 1
1.06864334849174 1
1.31499548121535 0
1.0144741834802 1
0.955641613619469 1
1.03071524274194 1
1.09100812367373 1
1.06436974739536 1
0.979399134318398 1
0.847024823079082 1
1.02023173214885 1
0.895964908861163 1
0.984991191991808 1
1.0362336172044 1
0.977115319664584 1
1.01303533891269 1
1.0364576612185 1
0.983834218908722 1
1.03589906634485 1
0.915024687335626 1
0.991358762780679 1
1.04008639705168 1
1.00249573800079 1
1.11832096887192 1
1.00584307932972 1
1.05960585156382 1
0.952262443699857 1
1.06459694511075 1
1.01668240576156 1
0.986576896493441 1
0.758797841223624 1
1.05800203920509 1
1.19387562970879 1
1.05813727207061 1
0.723570203189839 1
0.94698844052096 1
1.07845187788771 1
0.876530095306797 1
0.913918567407956 1
1.17587086245311 1
1.11410773012759 1
0.992876456312767 1
0.702470233487979 0
0.976259793806112 1
0.882369655134176 1
0.815378015137477 1
0.960117308860259 1
1.01145002419422 1
0.986703422993434 1
0.938750550027156 1
0.886234155969433 1
0.808294260628451 1
1.01492635142878 1
0.945015135006334 1
0.995811252046228 1
1.26626477213729 0
0.821237143728866 1
1.20758281407884 1
0.922994675220601 1
0.851998426859196 1
1.35504056116936 0
0.985981314837174 1
0.88810405151609 1
0.881014155167483 1
1.00557645630341 1
0.961033931359828 1
1.02435132467419 1
1.00334559848959 1
0.928554444774321 1
0.931473367462449 1
0.719619591674868 1
0.981655737430238 1
1.10424908030753 1
0.937019988370414 1
1.23502733866341 1
0.946022301791466 1
1.03604209859562 1
1.08302984978231 1
1.13768122649556 1
0.748622533539153 1
1.099725938666 1
1.29310803917414 1
1.30194635055077 0
0.996497988509445 1
1.0742722878527 1
0.829193627536532 1
1.39066510680212 0
1.13104534531353 1
1.11625526193965 1
1.17788244150361 1
1.1638552287831 1
1.09924741852458 1
0.898631408043017 1
1.02536335880407 1
0.895915800791461 1
0.802733321890891 1
0.997787677686381 1
0.944850252110616 1
1.23276891938116 1
0.737200940709321 1
1.24032056357477 1
1.23230641091448 1
1.05920254827735 1
1.27740205164422 1
0.835352267182115 1
0.93727765613058 1
0.986070188060454 1
1.07083735920098 1
1.03127744122731 1
1.19269866875327 1
1.15334222017505 1
0.719132824638352 1
1.00738004004032 1
1.24681829723077 0
0.787346568965211 1
1.11281621086902 1
1.0795819383687 1
0.722496968876656 0
0.980615596618406 1
0.863624220357127 1
1.22531284237072 0
1.02046313624821 1
1.07806466081533 1
0.721759898755737 0
0.76225067191896 1
0.944449196888658 1
1.15773921579719 1
1.01512122417184 1
0.919111387505454 1
1.07951234383157 1
0.96577566954814 1
1.01430006955453 1
0.651821867854647 0
1.06679337257956 1
0.788588635142726 1
1.10930830051528 1
0.886401478866862 1
1.06344224761757 1
1.03894743662142 1
1.05223049347906 1
1.02047567227623 1
1.13455071724552 1
0.856400749388649 1
0.789788384941453 1
1.20226228423157 1
0.961981490753093 1
1.29105445463842 0
1.01664295096862 1
1.07933118495212 1
1.08254490726021 1
0.955231618413886 1
0.970241602796121 1
1.08342330313544 1
1.18223176292147 1
1.12684722789328 1
0.879982862233726 1
1.05683475474928 1
1.19615804725294 1
1.06674376596021 1
0.850952253131146 1
1.08643899688041 1
1.16593107965249 0
0.959988269526304 1
1.01009515618354 1
0.945901068070085 1
0.954279292785448 1
0.926337460757759 1
1.06956137364558 1
0.99014688152215 1
0.898599891457915 1
1.04580845528504 1
1.09118986078393 1
1.00972686960582 1
1.04533372106166 1
0.648699288962135 0
1.0054026698943 1
1.09236152083028 1
1.27565486772674 0
1.22704890894464 1
1.01962259385901 1
1.01760403807543 1
0.955114970023352 1
0.959044107609887 1
0.878726147484829 1
1.10524622822475 1
0.807743411462183 1
0.885288612890274 1
1.14222385455781 1
1.05111650779547 1
0.902215540567246 1
1.09686397475611 1
1.19935243114779 1
0.875254089036528 1
0.844784755672171 1
1.0088994086913 1
1.08924913140615 1
1.04244722843703 1
1.33894583912079 0
0.947511828094446 1
0.943269463836197 1
0.968962024967978 1
1.04917629363873 1
1.11446341080032 1
0.884065836362666 1
1.00122542480993 1
1.10920134378636 1
1.14500575349616 1
1.03564446539682 1
0.856879411098211 1
1.1147436091061 1
1.01872738699746 1
0.948543919671715 1
1.04264847937622 1
0.861322380082197 1
0.951369047494456 1
1.17140483916385 1
1.27547155127216 0
0.836440750596548 1
1.12214409096072 1
1.33588997564461 0
1.01275360878737 1
1.12152811427038 1
1.04927541659938 1
0.898427071734687 1
1.24619761365909 1
0.760103847805116 1
1.20984069742585 1
1.21006034515964 1
0.930657692497953 1
0.940714760635003 1
1.12193712450849 1
1.22329524580874 1
0.924977294474117 1
1.01488584486049 1
0.982341820291396 1
0.962637290918323 1
0.9852536901674 1
0.938493137749276 1
0.961990590242733 1
1.09760728894915 1
1.12294624727919 1
1.0815349888834 1
1.04204223508535 1
1.0443583679392 1
0.979572963181513 1
1.01090565109391 1
0.929033554748955 1
0.988482189942383 1
1.11769034698032 1
1.11434103465418 1
0.996395936774886 1
0.903649849859126 1
0.894397863259951 1
1.16201049818743 0
0.535143870436536 0
1.1214899229317 1
0.790786116713802 0
1.0715162287161 1
0.912179063197745 1
1.10250879856874 1
0.919307431404871 1
0.88166993434596 1
0.847970377957254 1
0.955572858506677 1
1.23810384508021 0
1.15470230041438 1
0.951791658709367 1
0.941981451019824 1
0.946842398059613 1
0.940154034396409 1
0.977961348186553 1
1.08727715380133 1
1.12046887749961 1
0.945561635310844 1
1.00463893333396 1
0.781658829426728 1
0.939768626155977 1
0.884670857993419 1
1.01287449543539 1
0.960202421558531 1
0.925882929040392 1
0.811763647290781 1
0.734549500222472 1
1.26080010645164 1
0.927083654273859 1
0.983016515930224 1
0.958919230265281 1
1.04951427493928 1
1.0611853894188 1
1.09362920266405 1
0.851189591437701 1
0.868274464116184 1
0.825339570869126 1
1.07376140155762 1
1.21579015225262 1
1.06382233851242 1
1.15760681792729 1
1.2957986771962 1
0.845822907916005 1
0.877258065005241 1
0.936896087228376 1
0.909914090077371 1
1.03133974699596 1
1.04595473325408 1
0.979152356832918 1
1.05350055970682 1
0.732729563248584 0
0.932623327433343 1
0.745124537813396 1
0.999984656514925 1
0.91911694759825 1
0.901903391749432 1
0.819519295091758 1
0.82556307152504 1
1.0608027436532 1
1.0375072150545 1
0.877822206669639 1
1.08100480009033 1
1.12802989711098 1
1.06503584355561 1
0.907718474400962 1
1.01103821499504 1
0.826792277181567 1
0.757974091947363 0
1.18257995787598 1
0.850063675778459 1
0.980688829329835 1
0.916986991576146 1
0.826563117709041 1
1.34066506106934 0
1.24635958757076 1
0.920722049300777 1
0.829889262029761 1
1.194242808561 1
0.846344779379185 1
0.938866423868069 1
0.961114537318103 1
1.04070387772129 1
0.969801904328683 1
0.935629012570906 1
1.21688472770239 1
1.00814552783083 1
0.990603371497966 1
0.971109614455864 1
1.0632911919967 1
0.947321698891957 1
0.961378966581516 1
0.873585223508209 1
1.09659147090866 1
1.01095039557744 1
1.1905153360191 1
1.07519270596617 1
1.03966335327626 1
0.989365265037839 1
0.910772921937838 1
1.00620132679721 1
1.248811658254 0
1.0921931450373 1
1.00953261002761 1
0.957687616319818 1
0.965861081085785 1
0.912602046811952 1
1.03623508472175 1
1.04255088022685 1
1.06152280191446 1
0.943386690915646 1
1.1486040133019 1
0.972825038258859 1
1.06474220081623 1
0.848326696720928 0
1.09243356388138 1
0.986907998204104 1
1.30953120263341 0
0.973151238973866 1
1.0377409069924 1
0.872414457984916 1
1.11463119337914 1
0.990926086128501 1
1.04705291114827 1
0.842966539639197 1
1.09225116255709 1
0.971343851723161 1
1.06302723443389 1
0.825815002160112 1
0.918887564156281 1
1.17696232025057 1
0.844256458214214 1
0.996341973582607 1
0.900381107391488 1
0.839113397109399 1
0.822163247442794 1
0.880384140237288 1
1.06025795534663 1
1.06782106467701 1
1.05854261919509 1
1.0935642124576 1
0.926233750871287 1
1.15963916730026 1
1.24373864084486 1
0.974933453014875 1
0.991073402305226 1
1.01080902733588 1
1.04163987474125 1
0.728659773444744 0
0.904176371316937 1
1.22100487260589 1
1.19939212130504 1
0.893131216339291 1
1.03468166130641 1
0.882806341758641 1
1.0781165773985 1
0.982430759125915 1
0.99083811063809 1
0.962221760160223 1
1.02280159113954 1
1.02328695254775 1
1.11856546008755 1
1.26012035263518 0
0.805623302943704 1
0.900135341245658 1
1.24139878067665 0
1.12310416614099 1
1.21508127394387 1
0.961986956108215 1
1.16737331028 1
0.955750533666125 1
0.918002701382144 1
1.30386298186564 0
0.916357466648679 1
1.06525524220631 1
1.06085051504869 1
0.969658098340129 1
0.963414498658939 1
0.798016847924513 1
0.954543662694414 1
0.990035717128976 1
1.02312808180224 1
1.15620237835432 1
0.849709490645295 1
1.18929353188325 1
1.27184304719476 0
1.011674893468 1
0.955585194808776 1
0.881557850057811 1
0.931145085829561 1
0.959328517047254 1
1.28519402065787 1
0.716934150275897 0
0.885508623624963 1
1.07805468631232 1
1.12904143030921 1
0.964884904382575 1
0.906614517171852 1
1.03724803431625 1
0.968750887962915 1
0.871263879198742 1
0.983615924551712 1
1.05000898364658 1
1.00837214216071 1
0.944655513632351 1
1.27243135919023 0
1.16584609961433 1
0.991573520270127 1
0.944308955748053 1
0.859464221911963 1
0.897749896651232 1
0.877404452958071 1
0.895013516316566 1
1.03868844971023 1
1.03298880003927 1
1.13347270182584 1
0.899422684790464 1
1.05375934838431 1
0.938847506964111 1
0.875512936396474 1
1.12884192075149 1
0.906453420157514 1
1.19870625226113 1
0.816264077367639 1
1.3317162648809 0
0.947971806828067 1
1.08017493816404 1
0.869692843768368 1
0.824452162305199 1
0.866630302713162 1
1.02862973174403 1
1.10911512108527 1
1.12167084307985 1
1.11648025172152 1
1.00486814369207 1
1.28519799964017 1
0.729273008664455 1
0.887511739478788 1
0.733566313972041 1
1.05458754549725 1
0.945728133328486 1
1.14030926124897 1
0.86912229729596 1
1.12698952785101 1
0.862569030934097 1
1.19182351698189 1
1.09496335932414 1
1.15358690434902 1
0.87718980760317 1
0.942811106629397 1
1.20264203782217 1
1.06996518571231 1
1.12694742819961 1
1.09759594701496 1
1.07087623177922 1
1.0353861466083 1
0.864784719897605 1
0.985207411477987 1
1.02114525098772 1
0.804441222672356 0
1.0794263086971 1
0.718514995943934 0
0.833580094994485 1
0.946480508890524 1
1.01705786465414 1
0.99617403413801 1
1.0996726021177 1
0.709098676972541 0
1.32327911987363 0
0.976305136306443 1
1.00186754769524 1
1.0024247122279 1
1.10155625007228 1
1.1323825363236 1
1.18129736495871 1
1.00574144045487 1
0.907330095326358 1
1.33152355485039 0
1.02484952863899 1
1.11385398597365 1
1.09291769427355 1
0.882032715817205 1
1.18615234398449 1
0.830957022832137 1
1.02009665152412 1
1.00782627942037 1
1.08957763919208 1
1.24163056406822 1
0.790369026447723 1
1.03830458615514 1
0.924546930016121 1
1.10601280789754 1
0.997576713486591 1
0.750476286781595 1
1.08381373011392 1
1.11030295338205 0
0.817754558439507 1
1.02485676201576 1
1.08602760118327 1
1.11355404033775 1
0.861861501868715 1
0.753215420046936 1
0.956817875203126 1
0.923252061140874 1
1.07504916877306 1
1.1446392843299 1
1.23943120025247 1
1.10494776867207 1
1.16577773385523 1
1.23085113460509 1
1.00640783318578 1
0.95842485482788 1
1.0937821946801 1
0.985376925927306 1
1.13212180635122 1
0.955957732519872 1
1.06343870303925 1
1.07487171668985 1
0.679072972376535 0
1.07204682587409 1
1.0225096795136 1
1.04561961902331 1
1.01141635959059 1
1.07964635960257 1
0.927360328723506 1
1.1311452840686 1
1.01861003162497 1
1.14675166481886 1
0.923945333038146 1
1.20211535295031 1
0.867446393643766 1
1.11819336715674 1
1.22163398078942 1
1.10796088719817 1
1.20978940426027 1
0.792243688907512 1
0.904849497733003 1
1.16924038523175 1
0.756339539446823 1
0.741480202029181 1
1.03938235155424 1
0.905821096824213 1
1.19445532593945 1
0.8704433889666 1
0.935073767855703 1
1.11210942449091 1
1.13803904555119 1
1.08154261897546 1
0.839524699005303 1
0.8496219858295 1
0.845468355607391 1
1.0965977469742 1
0.831656775710579 1
1.09121226260689 1
0.896730098694954 1
0.903160967426007 1
1.25041430166349 0
0.949160197109758 1
0.926848703913564 1
0.910516968860147 1
0.855957791939838 1
1.04645903194043 1
1.01613533069302 1
0.868084587262022 1
0.792086195062778 1
0.821625073195251 1
0.867435022549783 1
1.14737036166287 1
0.879478154500918 1
1.080327658655 1
0.930814222263731 1
1.16302682591457 0
0.66062941330177 0
0.946621647046067 1
0.733446364098169 1
0.927843453650449 1
0.853757372232302 1
0.977663312351418 1
1.0191654713668 1
1.05017834041955 1
1.07149421969638 1
1.04020117310181 1
1.34242621441601 0
1.14923815125779 1
1.14487919658165 1
1.48403080160411 0
1.00901960910541 1
1.02885810415028 1
0.929709344815873 1
0.952819369526127 1
1.0127641402532 1
0.967871012828582 1
0.810916353492194 1
0.935326715580113 1
0.835098520572699 1
0.972238159091834 1
1.00700893502443 1
0.949406756613008 1
0.844193018072858 1
0.977174642801268 1
0.875050497148169 1
1.03720823637346 1
0.98444807957992 1
0.978060714032677 1
0.756638850117986 0
1.24424918510263 0
1.06603624277971 1
0.986169970628527 1
0.786396602071478 1
1.16358174150744 1
1.11996165442169 1
0.959048301444138 1
1.08488105267329 1
1.11647397747369 1
1.04883931717304 1
1.12875043581053 1
0.705931630617389 0
1.12224396862772 1
1.04037131937422 1
0.928689866196122 1
1.17471137102574 1
0.787404201473361 1
1.11340709994862 1
0.973444993855278 1
1.05539121123214 1
0.828747442822961 1
1.28633922539554 0
1.04937669170118 1
1.01770314581708 1
1.26964407484186 0
1.22651541310345 1
0.835997293170679 1
0.983294572560045 1
1.10757746303477 1
0.898583810031224 1
1.10778066950745 1
1.35080786109947 0
0.991896373291293 1
1.09930689493445 1
0.800959242261667 1
1.05195952605641 1
1.16318677130706 1
1.05989739871088 1
1.14655350062044 1
1.27409543661071 1
1.03075408161709 1
1.03737180010312 1
1.14752719994411 1
0.880392099595468 1
0.792557050944352 1
1.05056996608566 1
0.857489386415784 1
1.20968349568434 1
0.79063410624687 1
0.942977653767667 1
0.849129528044556 1
0.843831342938999 1
1.11146926369175 1
0.865341876893807 1
0.970532906661685 1
0.939620087284443 1
0.822474258319268 1
1.16204960157037 1
0.806895853341902 1
0.935343008074717 1
1.29703869191373 0
0.91127382007924 1
0.837021157820556 1
0.967134179886677 1
1.05851285236833 1
0.746409292457212 1
1.23699300852949 1
0.92588098714207 1
0.946237335819206 1
1.3017528091624 1
1.1593243227699 1
1.20067504621761 1
0.931304911690259 1
0.874037512464893 1
1.15330354626346 1
1.00264852205351 1
0.830412926692959 1
1.13863990182983 1
1.21875102469414 1
1.10063533462484 1
1.09981149129135 1
1.19484499471268 1
1.01562453395852 1
1.03658097782533 1
0.983476081035013 1
1.10203339085156 1
1.12588841940267 1
1.01020056205892 1
0.810470347461214 1
1.04692374708332 1
1.16835077597516 1
0.764295647122505 0
1.01112966473082 1
0.829974782916003 0
1.01992676533684 1
0.853204577497694 1
1.14002658112821 1
0.796185465984194 1
0.99321547074797 1
0.994118994201327 1
0.963642976001677 1
0.915343025418024 1
0.913247765414647 1
1.00804987776126 1
0.886328435392105 1
0.826317950209767 1
0.983948452761493 1
0.762963860869818 0
1.21416410880962 1
0.915885986977924 1
0.945626082913002 1
1.26088727809099 1
0.99940196402397 1
0.863689508736347 1
0.956562881962063 1
1.05627128780478 1
0.961238966146281 1
1.11460412197011 1
0.851008625319662 1
1.11133696050432 1
0.895232161629279 1
0.969461065323635 1
0.94091706503866 1
0.840632221844507 1
1.13517438290989 1
1.05259891549604 1
0.997608192450862 1
1.02199623426252 1
0.875963458302152 1
1.03017099000023 1
1.01715692877618 1
0.777647657378792 0
1.24153121075037 0
1.09930579492821 1
1.24333681109261 1
0.957962841437643 1
1.14993082247188 1
0.955475289150903 1
0.977956220298389 1
0.903041833740193 1
0.980510486470543 1
0.761932981831172 1
1.19995828527309 1
1.0207474877438 1
1.0195676689892 1
1.15095962041771 1
1.01509554531636 1
1.07491915444905 1
0.937379811321709 1
1.05808574458798 1
0.93461702924193 1
1.07629920308835 1
1.01058705893518 1
0.851760730769267 1
1.05845274122713 1
1.22783570458458 1
0.909425871639434 1
1.24946276912547 1
1.01149827145236 1
1.03258040570594 1
1.01200528468025 1
0.866148353363636 1
1.15322331007292 1
0.829072045162108 1
1.2334027600756 1
0.94987857032671 1
1.37087040156628 0
0.828465166071512 1
0.87597109028042 1
1.07734671027986 1
1.00601797052855 1
0.957472705674767 1
1.22435339728239 0
1.17350019602865 1
1.00136940209378 1
0.834620529386436 1
1.05306182097959 1
1.19144970365775 1
1.08091771668689 1
1.17398550083207 1
0.923535780241741 1
0.977852592577124 1
1.26789878995952 1
1.04688760609698 1
1.00164059595429 1
0.837396326616972 1
1.1485493186523 1
0.698045511006593 0
1.05917278698006 1
0.861985933411331 1
0.96758325165967 1
1.09864250479492 1
0.9716169468624 1
1.03971177285228 1
0.983360530334105 1
0.99814117012542 1
1.03881777257524 1
1.01510465084518 1
1.08442615681646 1
0.878721856923822 1
0.970654687040052 1
0.731941651408461 0
1.22939769594118 0
1.20376758549665 1
1.02948286027676 1
0.990916025206415 1
0.831849092979211 1
0.979537585892313 1
0.896024351353245 1
1.02078362188117 1
0.992595986410143 1
0.739886807661298 1
0.963020569322204 1
0.800668694468459 1
1.13011164402253 1
0.956925253681206 1
0.703780592409759 0
0.984285381854864 1
1.02214946185575 1
0.990158019906662 1
0.978668163770932 1
1.34842790826894 0
1.05054502328141 1
1.35465491313229 0
1.14503872993007 1
0.893176172654914 1
1.10043239079526 1
0.995106078621509 1
1.20477866803124 1
1.10479961026979 1
1.03628381953001 1
0.904504793601114 1
0.922272627943116 1
0.861769057030389 1
1.02395685414204 1
1.18422663696402 1
0.956816180413317 1
0.996638027931507 1
0.947588475218304 1
0.969522345579616 1
1.02501672757609 1
0.99785156179824 1
0.867298191998659 1
1.07762683176327 1
1.27197922708747 0
0.934686933958535 1
1.08824254463707 1
1.14202374166876 1
0.862261545945302 1
1.09096185586646 1
1.02787856934781 1
0.915481726734679 1
1.09053828725842 1
1.09009218260384 1
0.926637538397188 1
1.19763761785042 1
0.937177515686721 1
1.07808768249312 1
0.980547451310614 1
0.785035867335667 1
1.04355494188383 1
0.781923819423981 0
1.13324359957192 1
0.95836449096554 1
1.1076083016059 1
0.916364247656913 1
0.942671825762037 1
0.962441065231351 1
1.17998006611027 1
1.0558038031994 1
0.787401525677605 1
1.0474299675943 1
0.804512586388072 1
1.0115668242957 1
0.985031350121246 1
1.0416847787003 1
0.820015631712698 1
1.00317752303289 1
1.03991176109171 1
1.15201197388404 1
1.08932355018714 1
1.05062368460734 1
0.931733381703502 1
1.14717296299272 1
0.98612891163315 1
0.961202292889929 1
1.00821752139856 1
1.11744686299633 1
1.00768591929067 1
0.674790042934844 0
0.937413639905639 1
1.01397210788039 1
1.07941157277376 1
0.851300158281697 1
1.1248379938176 1
1.20188162206054 1
0.836291509775082 1
0.880678213055039 1
1.12078144019882 1
0.997761658062453 1
0.826994313260234 1
0.935233357271589 1
1.19644218833351 1
1.04134710810748 1
1.73640990203501 0
1.09623718971446 1
1.0017857370281 1
0.660114499232491 0
1.16050554239743 1
0.990928991926608 1
1.01280082244814 1
1.03004153537189 1
1.09386066521839 1
0.903161613114601 1
0.809632838275751 1
0.723566743674689 0
0.919922117257015 1
0.985755327761781 1
1.14789425669478 1
0.888546151501094 1
0.988292101052843 1
1.2748307089636 1
1.0697723834291 1
0.949512402859595 1
1.14640067638681 1
1.15790908717608 1
1.17266461416635 1
0.98243320312989 1
0.883972869460557 1
0.841865301667844 1
1.06950825424312 1
0.984826325357641 1
1.23830378732329 1
1.15555396913725 1
0.968369141945911 1
1.0269144687304 1
1.0555714050897 1
0.938701720330393 1
1.07724734149721 1
1.00731021879932 1
1.0346519833712 1
0.96056960432623 1
1.01523231411036 1
0.943432141613158 1
0.972295785997809 1
1.10216159781289 1
0.944969346145025 1
0.975713160874056 1
1.03121977802216 1
0.985143012326795 1
1.0633506085623 1
1.05951785493988 1
1.18405348010181 1
1.19804790264281 1
1.25927114197103 1
0.953212822011795 1
1.1011858984037 1
1.18596303260689 1
0.893518343208625 1
0.719251698589969 0
1.09051686172457 1
0.907776156493014 1
0.835523200183904 1
0.8983262242046 1
0.99839295015071 1
1.1629313381538 1
0.978453741964708 1
0.815902477976836 1
0.65709806506425 0
1.01641329289342 1
0.867255147554141 1
1.0232478068536 1
0.962512690790823 1
0.852014908693375 1
1.12535825928086 1
0.885247093008204 1
0.931729498157064 1
0.990711592714593 1
0.92420977184759 1
0.993251146764478 1
0.851103268175169 1
0.94441604321187 1
0.781500048243736 1
0.875924663677393 1
0.92943469091649 1
0.7908849540281 1
0.903298601947939 1
0.98214218361463 1
1.05073769274942 1
0.927970335208123 1
0.920348802844541 1
0.916285147888072 1
1.11314483302162 1
0.996059891074943 1
0.971995862136625 1
0.905993501642323 1
0.891930940149157 1
0.985133065339229 1
1.12255358900214 1
0.867670666220765 1
0.809151276132099 1
0.92229697976866 1
0.795060964241861 1
1.12496115582996 1
0.99472882211852 1
1.18443186572395 1
1.06269048919877 1
0.817601520439149 1
0.912064898580566 1
1.24223644289337 0
0.91530134648961 1
0.977283236856946 1
1.09873352575953 1
0.984781441432758 1
0.826337367486533 1
0.694845431801291 1
1.24224191181223 1
1.04004479781078 1
0.923524674182214 1
1.52346267737222 0
1.24505108990151 0
1.17814483505972 1
1.07367150755416 1
1.21186397319472 1
0.687490711275729 0
1.04580686061126 1
0.943148729679411 1
0.965021046869585 1
1.03479069658761 1
1.07591813362414 1
0.917448043718948 1
0.886885017509286 1
1.07162355673448 1
1.26886634958333 0
1.19362161331504 1
0.940713765377385 1
0.992960345407308 1
1.12054821783129 1
