# Supplementary material for: Bias caused by sampling error in meta-analysis with small sample sizes
Source: PLoS One. 2018 Sep 13;13(9):e0204056. doi: 10.1371/journal.pone.0204056 (PMC6136825; doi:10.1371/journal.pone.0204056)
Supplement: S3 File — (ZIP) [file pone.0204056.s003.zip › results N = 20 delta = 1 tau = 0.5 sz = 20-30.txt]

"dl.delta" "dl.cp"
0.865519419512784 1
0.499482928365848 0
0.792824677664315 1
1.07478948316484 1
0.843216735500028 1
1.08492863327157 1
0.728940960822462 1
1.05605235029636 1
0.893583421825902 1
0.916571723641969 1
0.634563017708369 0
0.87242652890829 1
1.25002571778499 1
1.03578901763951 1
1.60500570360053 0
0.997504539785102 1
1.20466625368669 1
0.684462059121075 1
1.31957949130284 1
1.58396013702882 0
1.3681082482915 0
0.644109956034896 1
1.30616886933969 1
1.50951970441028 0
1.00360520066463 1
1.01078168464083 1
0.60366163674052 0
1.46618295079173 0
0.965033002921684 1
1.23721564527072 1
1.35448965605565 1
1.09653351861919 1
0.756348424094128 1
1.50051559683606 1
1.34498749002149 0
1.25263995861815 1
0.868935368783591 1
1.49258110584232 1
0.837857537805008 1
1.04375757240928 1
0.891350333774742 1
0.688840530218083 1
1.01942488781244 1
1.24414751742022 1
1.03141379175679 1
1.01995844578909 1
1.30854469486255 1
1.20121707045679 1
0.669883126394361 1
1.09909005198494 1
1.19980551427633 1
1.038465870208 1
1.44497654163614 1
1.50487433839307 0
0.901247867798382 1
1.38628152481147 1
1.00425945730517 1
1.03366872777552 1
1.04051454477499 1
1.14680545881849 1
1.20663157766069 1
1.58772803825245 0
1.17824798045625 1
0.71029307816541 1
0.738153091054179 1
1.05482595424569 1
1.19446472906183 1
1.09097364132537 1
1.30644327216403 1
1.40353409358462 1
0.901560469752246 1
1.36324849740994 1
0.748085008579257 1
0.58326234831286 1
1.26660190380741 1
1.11342283439095 1
0.844107743680477 1
1.37882541231436 1
0.598176297331996 1
0.830909995148209 1
1.50683939631891 1
0.42180070803297 1
1.4188141853846 1
0.965067755721201 1
0.980693661833673 1
0.973459283017578 1
1.32518563051895 1
1.06907820032001 1
0.885938228605891 1
0.929838391189071 1
1.04777553635458 1
1.19593993650997 1
1.03407521349515 1
1.13246202680868 1
1.19384619268808 1
0.662625029671785 1
0.732739897966388 1
1.04975419557965 1
0.969709264455016 1
1.06009299903788 1
0.685934938698064 1
1.37408497266788 1
1.24773405552223 1
0.994161012554141 1
0.941418480632725 1
1.1683677938428 1
1.14983061044221 1
1.29236700772812 1
0.969301771629241 1
0.990197572339437 1
1.17986680279028 1
1.38299945451067 1
0.800616295695691 1
0.948526505343206 1
0.967201746040128 1
0.702707288553933 1
1.49497128261228 1
1.33694674786719 1
1.28753641314655 1
0.849110242375408 1
0.583184260900358 1
0.940903866685411 1
0.979951736840487 1
0.932000179260719 1
0.962761046307679 1
0.937752801202815 1
0.893291500654198 1
0.913320034399386 1
1.16914919878488 1
1.03915216855487 1
1.13649761843324 1
0.639068632412579 1
1.16182896603311 1
1.01171946508802 1
1.17572280053556 1
0.781409962473448 1
0.971555176438102 1
1.22795382404549 1
1.3162609822656 1
0.903110915616153 1
1.20775330201186 1
1.33522100100426 1
0.966093232531922 1
1.18893297856975 1
1.43577338999116 1
1.04488868451354 1
1.21237547019553 1
0.893757758034601 1
0.735738143994123 1
0.610930272751338 1
1.1324019530031 1
0.729431551565108 1
1.05036099308258 1
1.08120253892642 1
1.14614436761386 1
0.633724043486692 1
0.750794743506164 1
0.882167394489131 1
0.859222614056292 1
0.793299532662536 1
1.01587175965805 1
1.11461392042374 1
0.971488171885471 1
1.17841258610922 1
1.25069417170127 1
0.929329824193303 1
1.33487439728961 1
0.955086327881352 1
1.42932076966324 1
0.865623634883467 1
0.9120591490878 1
0.921402028027264 1
0.67393040632083 1
1.26617901019739 1
1.15253015614517 1
1.11010184067099 1
0.943686773128881 1
0.796000123282799 1
1.05222146670648 1
0.518905036959309 0
0.52916403395539 0
0.905872622223026 1
0.940250690124016 1
1.10723899886837 1
0.783689881361194 1
1.14293576569437 1
1.12760093567949 1
1.34046246485435 1
1.0890650269737 1
0.88870843548302 1
1.07378331179339 1
1.17328752398661 1
0.90506263647013 1
0.959657642895243 1
1.29432953580209 1
0.985295805077349 1
1.12786062450119 1
0.559299138234494 1
0.875785213478157 1
1.38388783071182 0
0.791410207031384 1
0.873082519767412 1
0.782428248239784 1
0.658407411905975 1
0.865268478223501 1
1.01484848977915 1
0.889985564465845 1
1.01141750602069 1
1.10403571633891 1
0.955737762171276 1
0.89742320531427 1
1.42533372170364 1
1.06153707542755 1
0.764629295775803 1
1.42236178274068 1
0.506269516341526 1
0.883217517533163 1
0.998477491287725 1
1.15877783804846 1
1.16480229447544 1
0.929416276538764 1
0.927008212021201 1
0.838811304476253 1
0.957177592635349 1
0.665973317957078 1
0.992285574373659 1
1.41022343829833 1
0.849735919349167 1
1.18463950371059 1
0.908926326562022 1
1.23926271370874 1
1.03662919743716 1
1.49691624781032 0
1.34761327694395 1
1.11853814926356 1
0.808574725421449 1
1.04032783420379 1
0.953336992766064 1
1.1096252866527 1
0.965376097340763 1
1.028889904122 1
1.17127157287079 1
0.778580137010661 1
-0.00998612663466561 0
0.62219477537 1
0.695037538015972 1
1.15174767010602 1
1.24530571901899 1
0.763303843264164 1
0.58881968274758 1
1.24873242003331 1
0.438012182151048 0
1.06361668892903 1
1.20735026889286 1
1.29340168662641 1
1.34375260242397 1
1.41278655635487 1
0.834670534944176 1
1.30726562796063 1
1.13593748192603 1
1.05737397303751 1
0.932402720164071 1
0.95674366513549 1
0.909863405748918 1
0.653270545934682 1
1.11557790599695 1
1.07378662767115 1
0.880623517799565 1
0.803560394886178 1
0.762563435495958 1
1.2573651955965 1
0.702843213783348 1
1.18396218311863 1
0.573764916442907 1
0.637590607434504 0
0.999745751839242 1
1.11674428228193 1
1.22524271601093 1
1.01822074545824 1
1.14274421462848 1
0.799583553851686 1
0.855484881017311 1
1.21873226744087 1
0.716726415145889 1
0.611327821781152 1
1.44097879344146 0
1.1643077527918 1
1.24193663896011 1
1.27376579688975 1
1.57012654067377 0
0.678708986028499 1
0.953828637319446 1
0.886109606544289 1
1.00137970096245 1
1.13274422973986 1
0.685859518125904 1
0.899847844153939 1
0.669873041420656 1
0.792625910213116 1
0.751839121796777 1
1.39714424121021 1
1.03897204633327 1
1.51170409613834 0
1.11487293863928 1
0.691717129746618 1
1.25224306863687 1
0.857214867479455 1
0.936385792867244 1
0.857001407232528 1
1.14213155464296 1
1.19930011110217 1
1.02987304143438 1
0.977556866881621 1
0.838111680721449 1
1.48984783628574 1
0.779392329597099 1
0.849202294558623 1
1.02116529075979 1
0.93388689734945 1
0.978807386694306 1
1.16079434662752 1
1.15912442233423 1
0.984502043359881 1
1.13377206060795 1
0.835980506819015 1
1.30166516288621 1
1.15756276872039 1
1.00720094383975 1
1.23774036554332 1
0.944334857730025 1
0.969486595708509 1
0.921415778093975 1
1.20092398838638 1
1.12935616771432 1
0.689361162370734 1
0.906712037600455 1
0.908719752490584 1
1.1016361042369 1
1.20190695683554 1
0.959397713185897 1
0.52783653673221 1
1.07294130063483 1
0.786590723173926 1
1.04587215673357 1
1.05602785374139 1
0.969797225597348 1
0.897098384476616 1
0.511388165238288 0
0.729520161334289 1
0.979582943672738 1
1.41510896924284 1
0.777738767953932 1
0.550331086361548 0
0.650581378945297 1
1.09344422827565 1
0.589772412572827 0
0.787756698505866 1
1.12718940081365 1
0.896611766675481 1
0.819836809987144 1
0.851052001103979 1
1.15511262372378 1
1.01868537505934 1
0.80282398763704 1
0.653033737114072 1
0.846135394092689 1
1.24893723621003 1
0.94367952351186 1
1.29410073779824 1
0.905704398486845 1
0.892324174463941 1
1.37464053741014 1
1.13739597302192 1
0.537456167540572 1
1.0963856542058 1
0.902241066717356 1
1.11348101474873 1
1.04670978003743 1
0.754046592574173 1
0.453377686935587 0
0.830106627633401 1
1.18846168922775 1
1.26780758814819 1
0.836368522760198 1
1.42648078143841 1
0.816663623269404 1
1.0661216264828 1
0.992782853122378 1
0.556953224351355 1
0.550672199764526 1
0.992528417906054 1
0.829251786819835 1
1.24488749254663 1
1.3484918496503 1
1.1488521007879 1
1.23993038158607 1
0.74927563615371 1
1.00512778592528 1
1.86609119345949 0
0.695174003697376 1
0.694937960767947 1
1.11866171750435 1
0.685724212766968 1
0.470713072598452 0
1.01783408604851 1
1.27003413836574 1
1.41048852504932 1
1.39834173298274 1
0.86531606863438 1
1.66753025103572 0
1.4283154182469 1
1.25525451100848 1
1.69613262428923 0
0.617690295059927 0
0.907439559241297 1
1.1884917440958 1
0.739938012066021 1
0.890660321358124 1
0.57143401757373 1
0.601016709089251 1
0.547042385386644 1
1.3993582399662 0
1.16158585666542 1
0.933400466974188 1
1.11259282356824 1
1.09097102250938 1
1.20261457163893 1
0.987532735415772 1
1.28066582504721 1
1.30520773778578 1
0.959682556342356 1
0.567803887798244 0
0.737736622763141 1
0.809096837753153 1
0.676115412747969 1
1.46239797098006 1
0.863377689838398 1
0.764413483136388 1
1.17416198471018 1
0.843815737218641 1
0.885869384739186 1
1.14295060846124 1
1.41772608724655 1
1.50302555027258 1
0.583135965393106 1
0.918235314625412 1
1.22987443726089 1
1.22259988489052 1
1.15166583171831 1
0.957893649704428 1
0.739717359315077 1
1.31239687513892 1
1.03782120565112 1
0.695089115720595 1
0.914223246039929 1
0.515447998704888 0
0.901937556853207 1
1.28827263636707 1
0.664520388618732 1
0.911887017721516 1
0.810140094987499 1
1.01701578653326 1
0.769946444746152 1
1.19825687631248 1
1.43849259377532 1
1.07350272958651 1
1.31356716824539 1
0.94346824628341 1
1.07461256712538 1
0.702977663902091 1
0.494113427754173 0
1.1761502566575 1
1.29418640095224 1
0.984500352814855 1
0.68903551082396 0
1.16064672932379 1
1.1760525402438 1
0.564468873015496 1
0.927831666400016 1
1.62487277504895 0
1.10864048322444 1
0.759758463774967 1
0.897699984808542 1
1.15135554401524 1
0.927798536576515 1
1.24661813748851 1
0.787389519208045 1
0.889742864809772 1
1.07376813739124 1
0.608494469622478 1
1.23868274950267 1
1.17787783867592 1
1.27615047203645 1
1.25049425097222 1
1.39893055863044 1
1.03289980881796 1
0.781514710419778 1
1.12846702770072 1
1.50853683250933 1
0.583671058751334 1
0.370323555891854 0
0.524928674328386 1
0.446563372239772 1
0.993971211305905 1
0.631136136955172 1
0.676480663554453 1
0.893483304392182 1
1.41009631417878 1
1.09832041763368 1
0.547367954674875 0
1.20926784983609 1
1.15196118232638 1
0.889577933252882 1
0.994089452440367 1
0.924125728208409 1
0.950335384843494 1
1.03294028443787 1
0.768192578901673 1
1.13549958176476 1
1.37418773325435 1
1.08625223770139 1
1.08591490038948 1
1.01574610186069 1
0.661128699735603 1
1.11911414303622 1
1.45021536446474 1
0.697850670887304 1
1.25032599223662 1
0.705706452221527 1
1.03692807909748 1
0.772645596712634 1
1.15839707184287 1
0.959180094021821 1
1.04413168388107 1
0.878217246549612 1
1.2154017608171 1
1.1332519500681 1
0.802298151273218 1
0.788024743895184 1
1.06528427753453 1
1.09009010772804 1
0.97654578825254 1
0.594059237962562 1
0.84838715871978 1
0.658373092608481 0
0.963514390022112 1
1.05954593434283 1
1.14223922052727 1
0.920429322357804 1
1.02158361973295 1
0.742997776297096 1
1.40943275106544 1
0.769517212820484 1
1.57550403504151 0
0.892931657336215 1
0.725482596532122 1
0.973653476959015 1
0.890209244137351 1
1.06440144667338 1
0.958833697247558 1
0.663269634364359 1
0.824144639191603 1
1.38978849714542 1
0.912558042200312 1
1.4134344813956 0
1.07722781512552 1
1.27704049536757 1
1.42191900082223 0
1.36223537116285 1
0.950931658586252 1
1.26466856656722 1
0.71636294211475 1
0.884458326878352 1
1.05029031143417 1
1.30414203339301 1
1.09126703896878 1
0.523005074978858 0
0.860140627832042 1
1.16444504502715 1
1.1289079223728 1
0.738305663686211 1
0.910560456902195 1
0.740761694010807 1
1.18733690997405 1
1.23148825705241 1
1.54262905431473 1
0.526914441421481 1
0.813239866514505 1
0.925994785143814 1
1.04211123250257 1
1.0746215735435 1
0.782477040595799 1
1.14896029754504 1
1.16617333163324 1
1.07117148909222 1
0.724924849570232 1
0.852522089844647 1
0.995969435371373 1
0.97930325189654 1
1.23477104061867 1
1.24297612942121 1
0.79019728889747 1
1.09704620117003 1
0.927644673056009 1
1.11829118225025 1
0.575222915318401 1
0.655939683222699 1
1.1822920696191 1
1.18006514689009 1
0.557118889160126 1
1.27614540553147 1
1.14412163652919 1
0.867777006747605 1
1.02297884215154 1
0.768149094047989 1
0.914970425170979 1
0.750604420058256 1
1.36934933352586 1
1.19368700892093 1
0.388483506857386 1
0.913642708600335 1
1.18633751720326 1
0.94093769005622 1
1.08731886373858 1
1.26247684417614 1
1.21315162662361 1
1.48995399405747 1
0.853536378732636 1
1.11690523343275 1
0.93193294475434 1
0.878858677290334 1
0.992989807765278 1
0.988316589387096 1
1.00051067193127 1
1.14774290233822 1
0.795299144106719 1
1.22218819068059 1
0.972399372878032 1
1.21039416491245 1
0.889680666501385 1
1.23314426665643 1
0.962489468918729 1
1.60604413264458 0
1.21064563324017 1
1.17591690357664 1
0.754026443064589 1
0.541078580393914 1
1.50452337145575 0
1.02613870627202 1
0.854757037900767 1
0.639944099256409 1
1.25330061303891 1
1.19461810464994 1
1.55721633463342 0
1.06358320696808 1
0.911117585565027 1
0.932109364752621 1
0.726645734848075 1
0.89175018363806 1
0.939521203244583 1
1.36851390096366 0
0.280591962016826 0
1.16318929963485 1
1.15529611910808 1
1.28914196396372 1
1.00379338095568 1
0.931660707805909 1
1.01548357459581 1
1.80246762951949 0
0.967854185821946 1
0.821357851253261 1
1.09782020277503 1
1.12935199021081 1
0.82362327812007 1
0.824831322691277 1
1.34333415884455 1
1.09738604746475 1
1.39941938393253 1
1.08586033080471 1
1.35374221331991 0
1.20702392674793 1
1.14695093521791 1
1.27887207744185 1
1.00339548196415 1
1.28477932128886 1
0.846760041726229 1
0.891061115917728 1
1.12633037607173 1
0.901172809973065 1
0.619660948522314 1
0.963697780100341 1
0.852678915497261 1
0.837500361223313 1
0.811172232156284 1
0.969573173260005 1
1.27730183808597 1
0.978872926118732 1
0.941922694189081 1
1.23314146666949 1
1.11411062713891 1
1.34124878704935 1
0.603113101987428 0
1.62647400449556 0
1.04305421886085 1
1.23046603655276 1
1.24076971773164 1
1.22473204891819 1
0.598064769436983 1
1.35750268563361 1
1.29662742338137 1
0.915248461917558 1
0.642099067727968 1
0.866452389955374 1
0.740965464988259 1
0.593793745716078 1
1.4492758639083 1
0.481109478898272 0
0.628239724172782 1
0.892265630457261 1
1.0295297408319 1
1.08989190709906 1
0.782601252639938 1
0.698997453624681 1
1.13339527578434 1
0.970351749561541 1
1.01901382702471 1
0.778253270621172 1
0.921698035673435 1
0.655476735496 1
1.09057169515862 1
1.22407376593573 1
1.11731244691817 1
0.494272338968199 1
1.14341152679378 1
1.48304443879153 0
0.648525816665129 1
1.01611894297522 1
0.944626747350717 1
1.41852891528315 1
0.841247106248837 1
1.1209560489486 1
1.25513449194579 1
0.723180338767744 1
1.13217184161883 1
0.957062975865784 1
1.02179801679649 1
0.80811803407423 1
1.08050713290911 1
1.06274171465194 1
0.851910985209554 1
0.79363251031608 1
1.02607537569983 1
0.752933652188913 1
0.884074344981244 1
1.43194848305626 1
0.935479660822414 1
1.42008379336299 0
0.843982869355604 1
0.57073386159204 1
1.02972201797162 1
1.32380146091861 1
0.97987531331596 1
1.18235770098545 1
1.16296125068469 1
1.46407369713985 0
1.07162091169895 1
0.943448851640757 1
0.89187855758661 1
0.871933015379865 1
0.659915691501646 1
1.30840706795269 1
0.609126003726953 1
1.0087957955155 1
1.20556180508256 1
0.684600849722561 1
0.861688403283729 1
1.44293482716519 1
0.789165489790726 1
0.904760556047325 1
0.776672532273023 1
1.17974542747485 1
0.982250655799721 1
1.19524972162056 1
0.989531834288143 1
0.0848125134803111 0
0.808851244778423 1
1.28483146703069 1
0.866432430837202 1
0.982669731296524 1
1.01144377469134 1
1.09950509509287 1
0.788624599836352 1
0.54710052545823 0
1.05947641577026 1
1.41612203198313 1
1.15136188683078 1
1.34984966060074 1
0.623053772129613 1
0.689914065508963 1
0.816009494839001 1
1.40576709031312 1
1.03050071670719 1
1.23582139307719 1
1.38465684478476 1
0.68191769467446 1
1.14845616128095 1
0.986656456045688 1
0.982206787753976 1
1.28126018326279 1
0.844298685527791 1
0.805772991143339 1
1.03790118039394 1
0.822474081777647 1
1.05102726194702 1
0.914683876421759 1
1.14256876829328 1
0.979821545275631 1
1.03838984142301 1
1.25769714426295 1
1.16556073000578 1
1.16307391850386 1
0.654932961726254 1
0.987171400211083 1
0.840288214063392 1
0.978928963113212 1
0.971635930923159 1
0.746849291050288 1
0.67275091275861 1
1.27922575261525 1
0.711701441365754 1
0.982114208008297 1
0.964486109492419 1
1.36142787737283 1
0.941485207154902 1
0.582681702091414 0
1.67318473600435 0
1.43637793670757 0
0.830668607150904 1
0.720821744389823 1
0.723165174881903 1
0.762493020260052 1
0.746462458496133 1
1.08877960641387 1
1.22078113137354 1
0.336012369718609 0
1.03318980015443 1
0.984965516563521 1
0.665151939919721 1
0.342890980446485 0
0.690095733631747 1
1.57610264943193 0
1.0079770179203 1
0.858544975006382 1
1.30640742013389 1
1.44549905106206 1
1.40734511726329 0
1.20057984543543 1
0.703625058785091 1
1.42440129650398 1
0.97467215518707 1
1.17719780391822 1
1.5758144714607 0
1.02475060936268 1
1.12786677818495 1
0.874877609638809 1
0.836882048615602 1
0.861285054069668 1
0.502412132527352 0
1.18312678888832 1
1.07835719365882 1
0.701333893852934 1
0.630572696766171 0
1.41484905193106 0
0.50424833495468 0
1.24305016681518 1
1.36735509365399 1
0.7356271382502 1
1.04783590671643 1
0.94000104555907 1
1.10595177541258 1
1.00616446260663 1
0.78481120765199 1
1.72162562018239 0
0.998334052366231 1
0.880264782356704 1
0.838446245831852 1
0.757324528287755 1
0.961844205725626 1
0.423832162868948 0
1.00251679073794 1
1.18919646074836 1
0.761982157866967 1
0.936791737566813 1
1.02899486288698 1
1.38050120914986 1
1.09575598088394 1
0.640797847271024 1
0.478761935287944 1
0.938038265902652 1
1.10714154079324 1
1.21837393787102 1
1.11482632311366 1
1.0774458467368 1
0.7210236534088 1
1.25225493484267 1
1.00793373164431 1
0.354898256666381 0
1.1160978246985 1
1.238241278555 1
0.722969088255614 1
0.819188435583455 1
1.33350526291918 1
0.772632660334659 1
0.27465288825485 0
0.941659687022114 1
1.16942057100675 1
1.2317990474848 1
1.01016240344708 1
0.895497220942509 1
1.98853822540398 0
1.10831342304273 1
1.07617946741848 1
0.860661179047108 1
1.0985080746561 1
0.57830396092161 1
1.54661271684213 1
1.35840677277372 1
1.10448206484248 1
1.35323260362161 1
0.718697952755762 1
0.782130362086676 1
1.20400003268235 1
1.02547663602264 1
0.588632802051692 1
1.01591762758781 1
1.00600496416651 1
0.764285896733158 1
0.778383629521338 1
1.33134300008346 1
0.867011296481931 1
1.28993179943082 1
0.905146103979393 1
0.927186821689179 1
1.159632113843 1
1.0471264136256 1
1.19925655475148 1
1.05186644938535 1
0.876450584515189 1
1.1063084889188 1
1.11901501492748 1
0.843843240767947 1
0.902520859824013 1
1.13880970180379 1
1.10340970239782 1
0.99652638569923 1
1.09148156954661 1
1.35941577365806 1
0.585108646825423 1
1.28842270775596 1
0.664663749488443 1
1.3119332685486 1
0.947455079062416 1
0.995270869230094 1
1.31710902044356 1
1.17274723184607 1
1.40908664315141 1
1.35041377389003 1
0.902388838672717 1
0.927596946698788 1
1.29241597494483 1
1.25700042404903 1
1.25263167818641 1
0.864263117251078 1
1.0733033060672 1
1.01024829002417 1
1.02662141288199 1
1.23888917271037 1
1.44637990681953 1
1.13038538564362 1
1.17034297891095 1
1.15505631629537 1
1.00394409890479 1
0.957415005890663 1
0.88291872217082 1
1.11537935852524 1
1.54725037452153 0
0.660413854804445 1
1.11973390857609 1
0.556703156360106 1
1.30334834953226 1
0.888619105983659 1
0.859392325634565 1
1.04910864970986 1
0.817088131759207 1
0.799954113887153 1
1.15433521875679 1
0.567437706395972 0
1.02398694806612 1
1.35230726643286 1
0.724167000542327 1
1.07443106159295 1
1.08313298215087 1
0.790282736658257 1
0.842158030614355 1
0.938615064027569 1
0.800323445755085 1
1.07625470007047 1
1.34027909212525 1
0.74822543513484 1
1.16430835275903 1
0.948447549028854 1
1.7521314160265 0
0.893619999173325 1
1.09162014642644 1
1.47636946136198 1
1.42098577027678 0
0.525395530811904 0
1.42997509977415 1
1.21418650167161 1
0.577193853704912 1
1.16811131714342 1
0.578386854066756 0
0.972134839692861 1
0.446285320814987 0
0.748988781851367 1
1.77993845523879 0
1.00813201158227 1
0.954860319289164 1
0.692362822769118 1
0.761662383571288 1
1.1826621902331 1
1.01178304360661 1
0.955783615064332 1
1.25294058446939 1
1.15051759367742 1
1.24997209258667 1
1.28509543397016 1
0.851663670649965 1
0.750532070245382 1
0.767324916680509 1
1.22140396813065 1
1.11057874132976 1
0.634491625849616 1
0.960996372716706 1
1.07069599095992 1
1.15576323373234 1
0.814930351961431 1
1.11372958590954 1
1.05143095187626 1
1.45604019273329 1
1.08906541948271 1
1.24254952034319 1
0.908740614620819 1
1.07143643210985 1
0.925510165587352 1
1.01529731216527 1
0.982397258819078 1
0.89889470643632 1
0.535798251444985 1
0.752981004840549 1
0.747769321050359 1
0.7746222197376 1
0.979841902279147 1
0.528916512177593 0
1.24530781668248 1
1.22229111828616 1
1.26028694935996 1
1.02994247800747 1
0.926599151735344 1
1.07438412170703 1
1.31074436405605 1
0.831892460962356 1
0.903413714564926 1
0.892828445016746 1
1.27233194152396 1
0.262158429354474 0
1.23524441195318 1
0.395024163169369 0
1.12526597761612 1
1.55125874413068 0
1.50932519139024 1
0.830848521967456 1
0.864967201495253 1
0.802154391720331 1
0.684626346175855 1
0.397988471980135 1
1.20642891035307 1
1.00532165923775 1
1.00874005516249 1
0.673002653374707 1
1.32656633377726 1
0.536495052198003 1
1.21160265015773 1
0.957761461150544 1
0.70986618264847 1
1.17907101374803 1
0.955197307927297 1
1.34974435986151 1
1.06387369532191 1
1.3431756586693 1
0.966810110635491 1
0.793162216113574 1
1.27724905279558 1
0.857675509292624 1
0.612020139786428 1
0.903515966341268 1
0.803343711069551 1
0.717542627578993 1
0.926763036068644 1
1.31154747446741 1
0.966208094632558 1
1.40518398104541 1
1.00567269496837 1
1.04916836478458 1
1.40209422444412 0
0.999575174168852 1
1.11678084424739 1
1.04518728897593 1
1.21919571756528 1
0.996202077760961 1
0.680148438805793 1
0.825675025409854 1
1.08781395384569 1
0.946596405435322 1
1.56105094565659 0
1.0009573007477 1
1.04181550140729 1
0.698349952184501 1
1.2205154489073 1
1.48693925626063 1
1.09560203866528 1
0.595045067473353 1
0.879971313218673 1
0.685496303491643 1
0.547623560431627 1
1.19994435271335 1
0.968151539039016 1
1.10591660686197 1
1.08183243722993 1
0.721143421840718 1
0.737104496579061 1
0.728855559572233 1
1.04731287696826 1
0.83067016458586 1
1.20670138998721 1
1.35141363244656 1
1.38161065366935 1
0.732151732580641 1
0.315873248765592 0
0.918595614666246 1
1.00713519514226 1
1.02979782949178 1
1.22712606083744 1
1.13426082730674 1
1.17946233750489 1
0.588757349341017 1
1.01159788363733 1
0.782507577197584 1
1.43571824167972 0
0.95811443188891 1
1.17495004873982 1
0.967018003370792 1
1.38927362994771 1
1.18350484253627 1
0.88719486471295 1
1.13147218117917 1
1.03609942000465 1
1.43286954120309 1
0.758555904964509 1
1.10557822365146 1
0.428380670454122 0
1.01027995264069 1
1.23641249657452 1
1.68945366119909 0
1.01145720577467 1
0.841600149596329 1
0.750103047169526 1
1.02510903944482 1
0.839806499205892 1
0.912835954792452 1
1.14692936826358 1
1.2212127336666 1
1.03960329892777 1
0.836669380674734 1
1.09151855724832 1
0.993566675913236 1
0.92049834502833 1
1.35901341036819 0
1.24529797608224 1
1.01906834974858 1
1.31245882251494 1
0.899322049616607 1
1.07009074646887 1
1.26236040009608 1
1.29106279585 1
1.17178020716994 1
0.925819944130148 1
1.12513625964886 1
1.52810734668241 1
1.08999005802589 1
0.513968795714393 1
0.569356034729104 1
0.971353198083558 1
1.32391995023625 1
1.28047756282667 1
1.26600850571628 1
0.949945061146439 1
1.1727637143292 1
0.786981790593658 1
1.03866841767128 1
0.894584886367933 1
1.75264484049036 0
0.792499993939802 1
0.786335350934352 1
1.11298315494204 1
1.11346139281619 1
0.894954021446732 1
0.924544148001082 1
0.963235625959183 1
0.371417210341692 0
0.689750513873239 1
1.12694214843491 1
1.04132905863577 1
1.12679174852994 1
1.05589172466586 1
1.23554629176596 1
1.34246088322644 1
0.767499584236012 1
0.922954986968241 1
0.942821247540054 1
1.09811101057672 1
1.21492137960712 1
0.883361930506413 1
0.880076185247944 1
0.802577515190187 1
1.09543938226054 1
0.565147789993816 1
0.951408482170242 1
1.16894727959862 1
1.15540240333762 1
1.45980496367279 1
1.121505416807 1
1.14166311114784 1
1.42519060290839 0
1.15259799544808 1
0.995635548966686 1
1.09863310298728 1
1.46479287581805 1
0.385372289857868 0
0.89079716868463 1
0.731416763523261 1
1.26510914747874 1
1.26949180465945 1
1.16533021268121 1
0.815176900528214 1
0.576177400985987 1
0.858352737465896 1
1.26068026277226 1
1.02953557083058 1
0.680445868595555 1
0.781966010571106 1
0.98521308611717 1
1.29353150348188 1
0.933925691946064 1
0.995857980956797 1
1.0435905294955 1
0.962334365137256 1
1.45664719454405 1
0.790197497756377 1
1.12192406225625 1
1.29472263027193 1
0.856919474229033 1
0.434297628191417 1
1.16987917349052 1
1.08139676822872 1
0.700114704377953 1
0.6679704291921 1
0.857750073195866 1
0.637501320015214 1
1.05456465212872 1
1.31854172536901 1
0.614644425895288 1
1.62349321246076 0
1.20064775752287 1
1.28623162277938 1
1.00482972500886 1
1.08959826140838 1
0.949789914920424 1
0.700661029955875 1
1.24941653237023 1
0.981533699825033 1
1.14847136639059 1
1.00596316673029 1
1.03474514479733 1
0.760502476081054 1
0.654239082098239 1
0.974133841821018 1
0.753360749241894 1
1.36471725236658 1
0.859196035845785 1
0.879603039295099 1
0.92806030617956 1
0.774509221696029 1
0.891492558170218 1
0.81802248456849 1
1.62680197743032 0
1.32946103467004 1
1.14629693571121 1
1.12154059992936 1
1.29106854954905 1
0.930676812650931 1
1.24924473280581 1
1.26306092389791 1
1.00574386454037 1
1.24089440182903 1
0.860515859172195 1
0.855235800593475 1
0.906208726677852 1
0.757943834580721 1
1.42629272464845 1
0.882355671382148 1
1.19456784810195 1
1.02314342959701 1
0.92508718160925 1
0.883097914371092 1
1.02386285866659 1
0.722736221351473 1
1.07206101126634 1
1.10232476122807 1
1.01942273503109 1
0.911661188323486 1
0.496117380540595 0
1.19521581048471 1
0.889080050183322 1
0.533464224401113 1
0.881933729360833 1
0.970355322005601 1
0.974908918753464 1
1.15828981030317 1
1.30907212674062 1
0.79679416939177 1
0.572447607469384 1
1.7933086129233 0
1.49262064069957 1
0.601948631331939 0
1.04853969827558 1
1.08512799478843 1
1.00572473703178 1
0.757945997254165 1
1.17143859754162 1
0.797336796203814 1
0.728359776839569 1
0.981875750496931 1
1.02547112327827 1
1.2961128794363 1
1.50674659482713 1
1.40957392405392 1
0.384187189918804 0
1.04676186110974 1
0.989006227315555 1
0.711892464147693 1
1.46476746696983 1
1.17466241766125 1
0.856257053562588 1
1.1264491837685 1
0.561599786491204 1
1.15096655411417 1
1.29670229248832 1
0.894844629364531 1
0.691250297966603 1
0.680300631444968 1
0.928714352763198 1
0.797085236449342 1
1.11772296054315 1
1.08515548999857 1
0.697386251079047 1
0.699809895838583 1
0.97767146660724 1
0.723397003681985 1
0.806966884284242 1
0.95009211332543 1
1.10868009778929 1
1.08045707708046 1
1.39244960949775 1
0.796876065664449 1
1.25442116331284 1
0.99145445426341 1
1.73873043745473 0
1.13388448182037 1
1.29851283946688 1
1.13126483290731 1
0.869899296456811 1
0.934323852822054 1
0.999227221747522 1
1.16843771226856 1
0.885051861683855 1
1.06696440526129 1
0.900429036595384 1
0.432256505255003 0
1.27217403769897 1
1.1097760985094 1
0.973908236509392 1
0.788732638950898 1
1.04120109997464 1
0.496635493080197 0
1.09450072953778 1
1.39412700975414 1
0.847583926201442 1
1.6957353085122 0
1.13902814953435 1
0.927905613821065 1
0.969682741926967 1
0.858116840337833 1
0.778550842752946 1
0.962227597003125 1
1.25608969975417 1
0.3078698272263 1
1.32810747902933 1
0.709365098676439 0
0.908551211517965 1
0.884273965029444 1
0.560087104048266 1
0.918426943312595 1
1.02486522342454 1
0.606020468778482 1
0.956582424785042 1
0.65537633660619 1
0.695498697900743 1
0.782798583854595 1
1.12364951965462 1
0.801230779287586 1
0.95960094635049 1
0.824801217714498 1
1.35927837918377 1
1.30300232840152 1
0.738767450595787 1
1.15308201098167 1
1.03083172591773 1
0.528684719870782 0
0.82622822585031 1
0.60827378796831 1
1.4042652023821 0
0.839140201547622 1
1.03360354432093 1
0.99877300698002 1
0.75010661284801 1
1.33408979675726 1
0.874889027358602 1
0.634942239697548 1
0.86287216471093 1
0.638696079974603 1
1.1686600606957 1
0.971484715309003 1
1.06511464687949 1
0.585111364998287 1
1.07427791983876 1
0.859616978513732 1
1.01516401870042 1
0.752785833136108 1
0.914890868468989 1
1.46226941372939 0
0.896094120526126 1
1.73333497225461 0
0.971651113081443 1
0.690646327370605 1
1.34731015158997 1
1.32203278906513 1
1.02489262961058 1
1.01448196040927 1
1.13250086910923 1
0.601396810828982 1
0.967058034046012 1
0.74614567640857 1
1.34046522693976 1
0.779591866003823 1
0.851018260229265 1
1.13307988904696 1
1.08350127596137 1
0.859968924591884 1
1.19427293413053 1
0.537181541892231 1
1.14225708209399 1
1.01394358488997 1
0.884969576084561 1
1.18577423932075 1
1.30065789808049 1
0.652377529620229 1
1.28320020765312 1
0.800039746810692 1
1.28075175165068 1
1.04374326432047 1
0.576869254133831 1
0.772996263729615 1
0.924029122162623 1
1.53388336600537 0
1.44128052417717 1
0.671281681380839 1
0.795367269851005 1
1.26608431132112 1
0.926720806440935 1
0.773724753344244 1
1.11250980831615 1
1.08797299338586 1
1.12586107705619 1
1.37025680590791 1
1.00624897175733 1
0.775288707810488 1
1.21730657430779 1
0.885530426442459 1
0.857282199239626 1
0.566146329637561 1
1.3742798531413 1
1.04802804557859 1
1.35547250437431 1
0.993322829826929 1
1.33628197699521 1
1.2896589559098 1
0.79186270030369 1
1.06028035061012 1
0.485702633388903 1
0.926449150785208 1
0.992974865064979 1
1.01415034178855 1
0.966361407161515 1
1.0184851155652 1
0.910731814317162 1
1.24529401964128 1
1.12721406074656 1
0.497017820949126 0
0.855155146607129 1
0.615955441042322 1
1.35899510230197 1
0.693938661805179 1
0.305408598028642 0
1.00484755848369 1
0.571506458972894 1
0.98370571664719 1
0.818653841193934 1
1.30532694293677 1
0.928951892825201 1
0.877410990382519 1
1.17643257081234 1
0.834735168459754 1
1.62790719720572 0
0.963021840528325 1
0.928461722029532 1
1.12332722721202 1
1.152031981264 1
1.12723937814009 1
1.17969046610675 1
1.34251985430824 1
1.25151475848486 1
1.06313545431972 1
0.729479219567354 1
0.998414979798515 1
1.12553328696277 1
0.93474899818903 1
1.04390632576451 1
0.242706202326841 0
0.771374619819367 1
0.920544777455424 1
1.40372546104791 0
0.805644386677861 1
0.528375531388598 1
1.01595985502813 1
1.38601070461736 1
1.11752477578829 1
0.841362338518187 1
1.19900193006249 1
0.801838428365128 1
0.650628618988662 1
1.03720246044224 1
0.523015117399676 1
1.47245753498289 0
1.05225305721262 1
0.712775667217142 1
0.908904351936006 1
1.01571155864352 1
0.936830404475806 1
1.24336802100477 1
0.899266244306566 1
0.79568542013585 1
0.906921460532554 1
1.01098402372979 1
1.18279528083609 1
1.12604544424198 1
0.622667681851291 1
0.927695517224657 1
1.23488272328132 1
1.0430451486203 1
1.09378091612253 1
0.547635331449705 0
1.11797373959729 1
0.62409773288372 1
0.506410432546055 0
1.07982956639549 1
1.15155174312893 1
1.112269642048 1
0.743391324522823 1
1.12730465886964 1
1.22394831439408 1
1.1515598885673 1
1.06560672410563 1
1.72959934939502 0
1.18509172731313 1
0.564658682381644 1
1.21539754282148 1
0.975864026311734 1
1.07937064868787 1
1.03456180487962 1
0.8720853548376 1
1.19172039887119 1
0.624335256487276 1
1.59742190041508 1
1.33683149850383 1
0.650814846382562 1
0.945833856326154 1
0.987028465942016 1
1.17316677813984 1
0.87695506866091 1
0.845923651882223 1
0.444633151824444 0
0.957802680157929 1
1.16594709592905 1
0.913058246064837 1
1.50320549032961 0
0.590434732749637 1
1.0904000766852 1
0.755236547505448 1
1.09405816014579 1
1.21934933785472 1
1.46551043697948 1
1.01850741796496 1
1.36275335508654 1
1.33823629011053 1
1.26348459659955 1
1.11303156746186 1
1.01558978819219 1
1.735339192221 0
0.749045292855507 1
0.469724410324642 0
0.770124514905286 1
0.870447143255835 1
1.05068498188731 1
0.876304612915439 1
0.893706437767245 1
1.46822903105438 0
1.14336142077243 1
0.926889063637254 1
0.66177956747424 1
0.778144860069583 1
0.902769688152585 1
0.938602450699424 1
1.22153869461994 1
1.23447224494913 1
0.99681506390465 1
0.778797909559112 1
1.50304713640178 1
0.728067809880643 1
0.831249660799705 1
0.677322861997703 1
1.12026252421106 1
1.27188961330715 1
1.21437283820503 1
1.14125952504597 1
1.32577254799747 1
0.955035103072278 1
1.09597309754191 1
1.12332190397482 1
0.736347260466039 1
1.07942067821511 1
1.23575718197215 1
0.980799705796872 1
0.993122678410715 1
1.15213897554002 1
1.09683313847041 1
0.837029364145957 1
1.44073539307018 1
1.13936681156911 1
1.49661706701852 1
1.03478062491776 1
1.2813853824714 1
0.789567783414324 1
1.03082123230646 1
1.09831743651262 1
0.548860088911472 0
1.02325202576433 1
1.16984871617273 1
0.520266310327551 1
0.698081913661277 1
1.17544975286069 1
1.19229670136431 1
0.9345978667642 1
1.19909324866471 1
1.3390283395499 1
0.980942878922513 1
1.02677277999924 1
1.35719542482013 1
0.909162563178926 1
1.03219542128192 1
1.01786209798793 1
1.07060378830057 1
1.43700210139126 1
1.21803980736058 1
1.27057094453272 1
1.53771702419614 0
1.19231864617998 1
1.05252145531754 1
0.788776786509379 1
0.76439782507062 1
0.942159815932867 1
0.579019709264408 0
1.23823152144197 1
0.785876929607068 1
0.582434099415307 0
1.2457106851681 1
0.977143257567397 1
0.892246828756108 1
1.15006527398658 1
1.26169231175621 1
0.966445051763589 1
1.28205089288088 1
1.02820165919437 1
0.745032323509032 1
1.0091214412528 1
1.01215052910505 1
0.69430091599125 1
0.415887918699912 0
0.85748809133312 1
0.474642735808672 0
0.882684974446719 1
0.887603089303612 1
1.17485692442648 1
0.9393436587015 1
0.826247038229027 1
1.3422018959301 1
1.27209470720244 1
1.34229621773494 1
0.904630871830585 1
1.44261403665173 0
1.07173966731433 1
1.42706263732227 0
0.821999622647458 1
0.411948296669306 0
0.529434404898494 1
0.828251595636454 1
0.626091977410572 1
0.749781393532819 1
1.1005839401459 1
0.647216344801425 1
1.44057179907138 1
0.8694337873528 1
1.32171996687033 1
1.75341302543586 0
1.06132360378533 1
1.17581454689568 1
0.791374573920391 1
0.833789368334171 1
0.964160087530355 1
1.30150496533495 1
1.18588724115318 1
1.21952305628224 1
0.929834495846152 1
0.369631717820398 0
1.23121840942932 1
0.957341002089215 1
1.15735229009075 1
0.843781707907723 1
0.956283991698908 1
0.64140709854772 1
1.10598762313319 1
1.02798049464733 1
1.01382007945669 1
1.02008589683592 1
1.0223673081547 1
1.27153185280668 1
0.826611195972213 1
0.768359985638856 1
0.928600677907436 1
0.867793587641255 1
1.14095047777631 1
0.907189955053906 1
0.986821749390064 1
1.20843408199402 1
1.13401748145685 1
0.808566650173046 1
1.29633153712319 1
0.523417282565402 1
1.34868404010561 1
1.20024210209857 1
0.730013262051525 1
1.22314953317726 1
1.0020697012011 1
1.48180199844054 0
0.655112470757913 1
1.20853140155441 1
0.748528755771016 1
1.2727401177557 1
1.16371063446194 1
1.44010920450661 0
0.61443401041919 1
0.77319282101341 1
0.67528114599923 1
1.0947094792231 1
1.22904106731582 1
1.15058557779365 1
0.66702232883201 1
0.993516493018751 1
1.07235783967871 1
0.460345733653338 0
0.557193996816178 1
1.03852719603016 1
0.957784447048404 1
1.28586395779576 1
1.00829102921171 1
0.95540799646195 1
1.34832039730423 1
0.785136435230228 1
1.07373960617555 1
0.753869909348207 1
0.903422479897424 1
0.72839858562682 1
0.903271470134934 1
1.35087845630401 1
0.48843107379227 1
1.07177939285415 1
1.323104420239 1
1.02597787117053 1
1.11012170726493 1
0.768149641456599 1
0.982588384044965 1
0.796199071857498 1
1.10146021479488 1
1.1567764947143 1
1.01022170591026 1
1.02499999376817 1
1.05638105060661 1
1.19505112670723 1
1.38378042657107 1
1.1934895587648 1
0.977394903638043 1
0.587837365560602 1
1.08577093314478 1
0.56618854312819 1
0.660329180420473 1
0.837657865083942 1
1.08296148188526 1
1.27328231097439 1
1.25262771383314 1
0.933217146601471 1
1.15384755969692 1
0.816715980856774 1
0.940906640995284 1
0.763070250643464 1
0.607580085261987 1
1.39411198310156 1
1.10441592502174 1
1.1853437662939 1
1.23830510237633 1
0.577052155518742 1
1.32126093156665 1
0.844755254192569 1
1.23609972423209 1
1.07459612653673 1
1.17903827857447 1
1.13727226623661 1
1.06417781096247 1
1.04280375530035 1
0.561058344948971 1
0.775142152753695 1
1.04377829852468 1
0.466493852178453 1
0.499201635643195 0
1.10387339951138 1
1.41057768495339 1
0.828654405197278 1
1.17915587233107 1
0.884728690285986 1
1.34547461274824 1
0.79944466559546 1
0.27272858858068 0
1.3086779015619 1
0.963578145851633 1
0.880418033485039 1
0.811642380887786 1
0.915513832943933 1
0.910160076305029 1
0.724898735899451 1
0.794063436384912 1
0.685539516242721 1
0.566677369805049 1
0.624393034658524 1
1.08205481872965 1
1.1443903161559 1
1.11922148572226 1
0.870998493449196 1
1.2502725118206 1
1.0548723043216 1
0.784568160298128 1
1.37317782547285 1
1.04386774682015 1
1.12523214453341 1
0.760929948969029 1
0.898612035066685 1
0.725899705952188 1
1.34757789850076 1
0.867934659742941 1
0.704953675593925 1
1.15538708493095 1
1.01437596538544 1
1.08709363375817 1
1.24118431016384 1
1.01619680967434 1
1.28042364583095 1
0.886068817960279 1
1.16187244306959 1
0.780830001273413 1
1.15706797224768 1
0.886521065213992 1
0.739338082407808 1
1.28640536521591 1
1.50465666902791 0
1.25937150919242 1
1.16859613838512 1
0.806942119563942 1
0.868919491137533 1
1.1281947354892 1
1.17787322596282 1
1.03637062320544 1
0.858878069685287 1
0.721308253664641 1
0.886946028860325 1
1.41669562849768 0
0.621233031294068 1
1.02243872748973 1
0.805332680621407 1
0.864261456956213 1
1.1581884399001 1
1.22924976488293 1
0.656186889393668 0
1.07927827323204 1
0.896877048265755 1
1.25758684425678 1
0.686048492516301 1
1.08578683427867 1
0.755559293535145 1
1.04171860196552 1
0.933191020486369 1
1.43358733356279 1
1.10569585379337 1
0.762768252666647 1
1.06520400085279 1
0.753717090737288 1
1.10701996017362 1
0.413220028899682 0
0.930297961324822 1
0.817313575909302 1
0.815945845486824 1
1.00742113066691 1
0.961930436668207 1
0.586092565205321 1
1.33968738661104 1
1.16209931409898 1
0.70961360342756 1
0.908935526065895 1
1.08611372335846 1
0.873193069429791 1
1.09606658267635 1
1.14917491205333 1
0.587507422098245 1
0.966155832201278 1
1.51303551331289 1
0.79797326509454 1
1.24048970569058 1
1.20188618235695 1
0.949469861425859 1
0.995553595576235 1
0.871461341843045 1
0.876431997943677 1
0.898117063734574 1
0.860639652050689 1
0.954463723240728 1
1.31166989276621 1
1.19751139348418 1
1.71279138025989 0
0.574587861178181 1
1.31209737193323 1
0.806189945622822 1
0.276345512254407 0
1.32449411418779 1
1.15662158836066 1
0.785899401992856 1
0.746659612963151 1
1.1224239105861 1
1.33618958025202 1
0.822732666872156 1
1.03505639800131 1
1.72055651322833 0
1.14826530166566 1
1.21362357619163 1
1.09846865163528 1
1.19822617277771 1
0.593673790853204 1
1.07737443357543 1
1.36775037907363 1
0.889774755545915 1
0.875624179621517 1
1.55526931057588 0
0.945895681200331 1
0.955901662094818 1
0.78020910661346 1
1.27274270443972 1
1.28093933000327 1
0.523524346707959 0
0.932793148391174 1
0.899765171601864 1
1.02044576251178 1
1.37765800984062 0
0.829019718824671 1
1.0974802608947 1
1.05268050517619 1
1.21655233248527 1
0.971272127890315 1
0.63803729838979 1
0.723002472445942 1
1.11573530120461 1
0.982434476380855 1
1.15888001902576 1
1.28590790241061 1
0.658378737527218 1
0.711559176643669 1
1.15281841085401 1
1.04893953886141 1
1.15144421193462 1
0.928592525093077 1
1.30543004349058 1
0.975668843425709 1
0.889744621758869 1
1.58332867548272 1
0.467272223926386 1
0.787210935569794 1
0.80123893573702 1
1.02349211665476 1
1.28550134259739 1
0.78410577472271 1
0.905146197362293 1
0.679458622199201 1
1.0909215900519 1
0.955722249387337 1
1.26097721601717 1
1.00234245767253 1
1.24386920639525 1
1.18019727995567 1
0.892532991646632 1
0.811696121810518 1
0.898928491358367 1
1.14822776378961 1
1.2458099354072 1
1.3654283819055 1
1.02699384506166 1
0.92394690002273 1
1.20672067524139 1
0.74349833118968 1
1.11421635274775 1
1.44760620645508 1
1.10530365741534 1
0.680165484236356 1
0.850168471549075 1
0.89291663511817 1
1.05155571926201 1
1.22591771716494 1
0.154009780773963 0
1.10159844669341 1
1.30314054462395 1
0.927606022650938 1
1.11944022024414 1
1.26128320134741 1
1.19850444132718 1
1.16223224944938 1
0.975654947384545 1
0.79051605309851 1
1.08338825971812 1
1.21379327433454 1
1.32085532627529 1
1.25667239522616 1
1.06757458482867 1
0.985693903107827 1
0.974987964203778 1
0.914101476662528 1
0.728569689276501 1
1.02606595929499 1
1.15512060291784 1
0.93447428830572 1
1.50132350077411 1
1.26968107584198 1
1.04886762514363 1
0.637730608269981 1
1.30327472121755 1
1.46060955013666 0
1.13440115224258 1
0.961196703536874 1
1.25890834493267 1
0.943204420544296 1
0.728626279790851 1
1.02513800564032 1
1.17518859554247 1
0.836284924240431 1
0.499862700956108 0
1.42354913336082 0
1.10597714998642 1
1.11457991235813 1
0.575751404168294 1
1.03116932606649 1
0.785871370302302 1
1.17414742490473 1
1.06254394878531 1
1.00682955014974 1
0.621862436930106 1
1.28601955427123 1
1.13536361164464 1
1.25587734823259 1
0.212490162765188 0
1.49743111171968 1
1.60637677259037 0
0.914916371551629 1
0.839162787725628 1
1.66459273987814 0
1.28789146311972 1
0.450439044112127 0
1.03357824438771 1
1.10960032923439 1
1.2138635510298 1
0.152495112937505 0
1.28636261402174 1
1.28522052316103 1
1.22714248190239 1
0.575598400826638 1
1.2722193883206 1
1.23710867697184 1
0.953715475347433 1
0.981156245182656 1
0.911497684334126 1
1.08977317920307 1
1.06829711842939 1
1.09877783502434 1
1.09366861678863 1
1.2377034675917 1
1.00102891299534 1
1.24861716354697 1
1.2758508209188 1
0.942556861023089 1
0.955228919042898 1
0.957323370362187 1
1.03980082560676 1
0.664563001904292 1
0.906794100543616 1
0.496483874838028 0
0.556298474962482 1
1.0579949614683 1
1.68757758543118 0
1.00662425957548 1
1.09532255211153 1
0.952332341533082 1
1.13650643758794 1
1.09368162697704 1
0.723535932404905 1
1.44161408350648 1
1.12882646195599 1
1.13666275464864 1
1.60369691769157 0
0.808014276728477 1
0.94463174822212 1
0.822408399742839 1
1.28835802221043 1
0.591901527022746 0
1.15664167336238 1
0.87626131508538 1
0.787103395321801 1
1.06466490481407 1
1.18220381309713 1
0.971159612141532 1
1.05053714108951 1
0.955649465209467 1
2.02801334722812 0
1.09842566928567 1
1.06717066203222 1
0.740782818015806 1
1.0072031936803 1
0.987565409864392 1
0.954290697826838 1
0.702795906125436 1
1.11541995393659 1
0.900301026087759 1
1.07562066864394 1
0.610235329470097 0
0.983097002954442 1
0.995284700121158 1
1.53290249786413 0
0.552164908991551 0
0.891979599574001 1
0.961684213546744 1
1.08062911319453 1
0.859540128818564 1
0.9374937030569 1
0.773069606789511 1
0.409254872766118 1
0.896632070950785 1
0.998643240921408 1
0.888046312573566 1
1.10360830457838 1
1.09391458500791 1
1.44386275132176 1
0.929738972380424 1
1.0267418252574 1
0.956972752075714 1
1.11304526819055 1
0.670181169792426 0
1.06706703574149 1
0.494174439418009 0
1.08237386910629 1
0.481861807249976 1
1.28181069938814 1
1.26904886824311 1
0.642233603551891 1
1.4462794934907 1
1.48553408817241 1
0.478529223378339 0
1.00696444926431 1
0.358249570932983 1
1.42364362510722 1
1.04342209125903 1
1.08726258453477 1
0.974049986524417 1
1.42453705694259 1
0.913287078491529 1
1.51680110036696 0
0.918578400624644 1
0.696615308793059 1
0.716418160764161 1
1.15756832895485 1
0.624115530087811 1
1.01053850729034 1
1.00607094737818 1
1.29894711206108 1
1.03002276332925 1
1.35641434035234 1
0.98792703914196 1
0.724002642966136 1
0.832923092397099 1
1.22760390061373 1
1.31405622432757 1
1.17745938618774 1
0.764004642704504 1
1.06942818132466 1
1.03385354248847 1
1.12975940887042 1
1.58648600639202 0
1.12257672209205 1
1.00376910794203 1
1.08147533122841 1
1.08966308866651 1
0.631496435602527 1
1.04166405309764 1
1.0747887821802 1
0.815265919793986 1
0.802403610778866 1
0.704319079988996 1
0.886122882631555 1
0.916697872929506 1
1.08265446607862 1
0.783224428198543 1
0.846220393097722 1
1.17204245191344 1
1.07531901621919 1
0.980738415849413 1
1.17142899170289 1
0.963638128098576 1
0.951626548014309 1
0.884120189230413 1
1.57363651849333 0
0.739389764170585 1
0.780631342659385 1
0.447002296900664 1
1.24853201186289 1
0.88936991691423 1
1.37814822042021 1
0.694921315827623 1
0.940582396490062 1
1.13838136550484 1
1.13704337255866 1
1.03191767301309 1
0.786609779576035 1
0.566759984699543 1
0.957530376592661 1
0.921752285117191 1
1.07739283321709 1
1.01229780572912 1
0.722598454479026 1
1.3026758599415 1
0.767091498976685 1
0.932032657289664 1
0.733978954839352 1
0.610658917506316 0
1.31091135584331 1
1.28013345185732 1
1.27311283690526 1
1.02245182734849 1
0.916106300745644 1
1.36353559583394 1
1.201866971727 1
0.829422008226323 1
0.927600890823982 1
1.09483155069006 1
0.943661422576467 1
1.21045723260659 1
1.09153188741103 1
0.75996114343932 1
1.00725424167453 1
1.02405679137366 1
1.10526529714933 1
1.20634719669543 1
1.23576829979425 1
1.04204594745492 1
1.04930365105181 1
0.730267032017276 1
1.32939713835104 1
1.17089501257208 1
1.79396283471382 0
0.766485399191698 1
1.00553143897719 1
1.15532731780615 1
0.96986382660895 1
0.928893291982778 1
1.15048753384186 1
0.737435537305891 1
1.09671743306503 1
0.691860353618594 1
1.24965505197502 1
0.774884855133589 1
0.945290102014494 1
0.801359128259412 1
0.938866193751057 1
0.707752879687402 1
0.818797477028721 1
0.839713489448656 1
0.60765840105634 1
0.955427145147745 1
0.953457861445993 1
1.25016350138423 1
0.532000870355112 0
0.732939784718586 1
0.828418274801778 1
0.94358965492849 1
0.919729899768955 1
1.08438636873876 1
1.04250995369678 1
0.965549449031348 1
0.620362086960119 1
0.835110621574052 1
0.730622078410335 1
1.41701109496177 1
1.05050464282949 1
0.912514080288936 1
1.05290296838696 1
1.04172937459845 1
0.685442086932374 1
1.53906962405755 1
1.24344596039155 1
0.64043942075161 1
1.12539850272256 1
1.19751579914747 1
0.509442726959921 1
1.02795807771975 1
0.77478351759171 1
0.699991661594739 1
1.48285370143386 0
1.1120227189061 1
0.690415661387532 1
0.877006361980833 1
1.2116116924151 1
1.24343643635677 1
1.5017249053535 0
0.999026694740108 1
0.938688124981791 1
0.771349435312777 1
0.935417747951842 1
1.16466893867166 1
1.27934391946946 1
1.12844462884268 1
0.783413002055501 1
0.929127110918797 1
1.09293090566586 1
0.843179180738417 1
1.19275324593691 1
0.854477568209948 1
1.27141910108007 1
1.24434309500965 1
0.997559343544116 1
1.0148641417982 1
0.740494868339358 1
0.947634802592853 1
0.879407021563534 1
0.988582595679287 1
1.08416200290082 1
0.643063619913964 1
1.23229166247948 1
1.29426192873322 1
0.997969364827846 1
0.645329728974041 1
0.611544769070545 1
0.678503656384828 1
0.896675354283899 1
1.40838587039608 1
0.910767900901255 1
1.22248769800518 1
0.836854858159343 1
0.428716570620917 1
1.19970574120924 1
0.990845239462525 1
0.932180992319434 1
1.01565928236331 1
1.59212229886853 0
1.05245611400476 1
0.879031483761912 1
0.782788422708696 1
0.849113273266538 1
1.18581537399906 1
1.14168659327003 1
0.886987321640443 1
0.961111819700162 1
1.13856693957014 1
0.773674904126009 1
1.0764209258192 1
1.00003202568896 1
0.717468045850267 1
0.672305087165758 1
1.31891119641796 1
0.929520713061561 1
0.367892495514205 0
0.875169676502446 1
0.713159101581377 1
1.05665113683309 1
1.27891021495307 1
1.05196844977078 1
1.11219829469936 1
0.916496212744671 1
1.19584313756629 1
0.858050781157839 1
0.981921705231891 1
0.78799482223556 1
1.01764335302857 1
0.921226512482707 1
0.908952682856516 1
0.771490079445212 1
1.2541432916338 1
1.26712737153877 1
1.09890547582685 1
0.540101544870706 1
0.948056919876616 1
1.29261835988402 1
0.6164277532471 1
0.990139078979223 1
1.02235268966074 1
0.911913110095611 1
1.08226074179703 1
0.943016987892302 1
1.25412452178192 1
1.2520650522087 1
1.1741670185408 1
1.12028118498406 1
1.33465842981926 1
1.10517108627116 1
0.809614308719915 1
1.34510213875417 1
1.14477637476945 1
1.41414914647509 1
0.790048180289069 1
1.64544794493175 0
1.16151264908924 1
0.659243371284645 1
1.08931789877985 1
1.17991491799962 1
1.12556395978168 1
1.05355800726697 1
0.779669774438819 1
0.924353117416985 1
0.765002235129378 1
0.981535416842034 1
0.644669091487415 1
0.729801567759583 1
0.886340429208409 1
0.974929246426712 1
1.03739913174687 1
1.54567871370046 0
1.02735202423606 1
1.54753450184272 0
1.0974820485351 1
1.09036736865488 1
0.431605057810184 0
0.896325574251944 1
1.15404711073756 1
0.920161395184048 1
1.3301874171357 1
1.27712201679835 1
0.935040827931952 1
0.901592618069903 1
0.787347405476551 1
0.921223633239312 1
0.859419459107255 1
1.04343391405852 1
0.956993041842311 1
0.936617881682503 1
0.901609402412895 1
0.633019814156392 1
0.978873791637632 1
0.736236678686121 1
0.940952741384427 1
1.25456296804717 1
1.01137880625011 1
0.848739718358085 1
1.43914492432074 1
1.07719270654906 1
1.09196362889843 1
0.758587125220684 1
0.97992378422845 1
0.75514154054835 1
1.09215455832911 1
0.932844818364412 1
0.850623063392986 1
0.929408813406018 1
0.638341312945891 1
0.478571858310151 1
1.04312299249593 1
1.52895124425906 0
1.20604002116569 1
0.290991459639226 0
0.78315307679491 1
1.49619027624583 1
1.17813930834662 1
1.1159971558674 1
0.922818857746443 1
0.994419925745725 1
0.686956762283122 1
0.826445020637384 1
0.53734021371628 0
0.988108131014562 1
0.74248744093458 1
1.01778799167366 1
0.793782133628432 1
1.18944641382102 1
1.02483043083692 1
0.835982727858325 1
1.1940270793345 1
1.07100677202227 1
0.861441468703439 1
1.07809501553613 1
0.676385608150826 1
0.930410602100109 1
0.957227985762428 1
0.696650241842777 1
0.96334910331931 1
1.31311476499692 1
0.67997669969814 1
0.416997893320105 1
0.683220246852264 1
0.970343716923778 1
0.81956005199572 1
1.07789895219624 1
1.43940331776817 1
1.37062145836306 1
1.02019600906782 1
0.557986200068123 1
0.662070925618743 1
0.813182685510815 1
1.08968193642681 1
1.18473990660662 1
0.61453778982013 1
1.03912902781279 1
1.15770764399433 1
0.671215513860959 1
1.08011333147839 1
0.614632987136424 1
1.14702489086892 1
0.715735420910235 1
0.745786420642306 1
1.10761714372642 1
1.4335773964272 1
1.13478628282844 1
0.850796286713543 1
0.83196479866701 1
1.05417770141317 1
1.11979811802199 1
1.1030199320069 1
1.03785059650494 1
0.853002697843625 1
1.21045752203255 1
0.883974571460899 1
0.766542134653183 1
0.651887719221744 1
1.22420383308738 1
1.10641970898785 1
0.871130023066417 1
0.771310886708555 1
1.76437848576849 0
0.662501328476792 1
0.568685688563379 1
1.0152788703797 1
1.22303574093186 1
1.54725240893023 1
0.895746885502639 1
1.07573815237218 1
0.772321537584231 1
0.815290304153116 1
1.09735074224938 1
1.32417082596918 1
0.993440214301804 1
0.857304196721054 1
1.1663027979109 1
1.26474498896043 1
1.19067023059721 1
1.12777478882028 1
1.38502752132956 1
1.46560226177347 1
1.16416832578267 1
1.16939393669504 1
0.977223922295751 1
1.09754006853393 1
-0.063243706135162 0
0.894542952667312 1
1.00098799881382 1
1.03212668174013 1
1.52147050781216 0
0.779998462600752 1
0.9345561187119 1
0.847653409985863 1
0.674898465305054 1
1.15078444156503 1
0.700362523200507 1
1.10902506942661 1
0.808404611427814 1
1.57396112260037 1
1.27596315599034 1
1.47705788479621 1
0.874338611373189 1
1.08979652750768 1
0.862726276227946 1
1.13346377599376 1
0.771240584364776 1
1.32115200473979 1
0.930891605125485 1
0.46388405589597 0
0.881451425322222 1
0.862258103500127 1
1.11193894256176 1
1.18618320224886 1
0.615682260571063 1
1.1032420507222 1
0.92292300516799 1
0.249589079969123 0
1.18343058174024 1
0.933941076696286 1
1.48496753281178 0
0.907364108231377 1
0.727495208234396 1
0.610110376459187 1
0.826032308214746 1
1.14600734599262 1
1.29117971375316 1
1.73993273614237 0
0.76154535571506 1
0.835870307809159 1
0.923670987076023 1
1.33200261449075 1
1.10790909276346 1
1.31699442215963 1
1.05804796056533 1
1.29570152692433 1
0.805352394724285 1
1.39930231684313 1
0.750200188685206 1
1.18697321900404 1
1.16924344635581 1
1.54041391288637 1
1.2393540632394 1
0.95476333361373 1
1.21756010463699 1
0.813691667580201 1
1.46961287806281 1
0.978478665256457 1
0.903089348256341 1
1.2913754870486 1
1.00034634082818 1
1.14679162961739 1
1.43505596119798 1
1.21100223893486 1
1.00006824054437 1
0.756882495944963 1
0.85976949047157 1
0.686711460790273 1
1.07992249919533 1
1.01906818685358 1
0.709888929610008 1
0.951972618929355 1
1.12726944650399 1
0.781585846142387 1
0.803951120522633 1
0.883110135808747 1
0.686615113726396 1
1.15624119782329 1
0.902188060833227 1
1.36376685181238 1
1.10417513457858 1
0.752565359022566 1
1.09803325323244 1
0.729760000729922 1
0.84685382200957 1
1.62380535525679 0
1.48059415801804 1
1.41439815151004 1
1.10189858847563 1
1.25497133013073 1
0.980335421537206 1
0.750422341552986 1
1.22299412803833 1
1.4894196120376 1
0.530678463475465 1
1.08679767863366 1
0.712863112607448 1
1.15971600850463 1
1.23816463523973 1
0.353872829611457 0
0.866393842922837 1
0.599481056993195 1
1.30103874840525 1
0.857489406003905 1
0.749368539615753 1
1.06245195993221 1
1.16155087630006 1
0.76119641995847 1
0.846371279977473 1
1.12271625991548 1
1.22769666060501 1
1.02430731184413 1
0.782436203639629 1
0.900886582724074 1
1.279489582873 1
0.763727883628813 1
1.09574426388437 1
1.30514210896608 1
1.13238623626756 1
1.2061970752881 1
1.06025202880955 1
0.374140138661165 0
1.19576361148091 1
1.22962521847645 1
1.31438949342061 1
1.0759078974671 1
1.20891996314504 1
1.45590403063951 1
1.0750548898433 1
0.9239000627712 1
1.17820140851502 1
0.980255741994046 1
0.704100796796168 1
0.629664489122331 0
1.78889160128001 0
1.14574458273342 1
0.748093019034441 1
1.09275425527668 1
1.11929691964662 1
0.650631139562997 1
0.950774004769806 1
0.990014212398053 1
0.693310802758687 1
0.90974233936742 1
1.4379736764692 1
1.1632338064525 1
0.84352147434972 1
1.28916583830427 1
1.27443850899725 1
1.16257645588305 1
1.12318041322876 1
1.02348849874282 1
0.885772286036596 1
1.08375830954076 1
0.826940030717533 1
0.919272815215312 1
0.81174400809554 1
1.32736263010846 1
1.03247393122085 1
0.697831074296133 1
1.245425053079 1
0.988240088749583 1
0.688119030472553 1
1.34022715901499 1
0.707514919799913 1
0.686628202149799 1
1.13833080051003 1
0.494907738865007 1
1.09141737644452 1
1.13427068369936 1
0.567807506506201 0
1.36304376598876 1
1.11880278876537 1
1.01056746534749 1
1.29515246800868 1
1.21370940728385 1
0.975004354566898 1
1.01057976262866 1
1.41844738797689 1
0.808187523401517 1
0.890805405479031 1
0.857446455010075 1
1.03642615922358 1
0.912028372345057 1
0.745749573440427 1
0.676984937152109 1
0.800144141949705 1
0.928793058643286 1
1.03140175085576 1
1.2356759847807 1
1.26749532340145 1
0.97451870097337 1
0.994528486163998 1
0.845840291141518 1
0.923822601876894 1
0.940344090106431 1
1.21546404388808 1
0.888923327535345 1
0.9870473608229 1
0.966430572717808 1
1.03059064944125 1
0.858700805010284 1
0.590926526444681 1
1.11014592802742 1
1.52532159154147 1
0.738971109713806 1
0.884607818635257 1
0.381270711060511 0
1.18829395540932 1
1.15560227853237 1
1.07862708864436 1
1.07851950788428 1
1.21960607581812 1
1.03479725910098 1
1.56521636328563 0
0.903885382548089 1
1.05172002995014 1
0.942230099273604 1
1.13181653935034 1
1.21716587816645 1
1.30451659272777 1
1.22550966316698 1
1.1297901923397 1
1.06711972276678 1
0.75842548616819 1
1.23637045951079 1
0.935687366383909 1
1.44875313072356 1
0.419279449308948 0
0.468829589612429 0
1.05814176856634 1
1.09160504825761 1
1.36463866660662 1
0.802284352927356 1
1.12355318115577 1
0.80049175019395 1
1.52567171391648 1
1.29257190714756 1
1.11814161563611 1
1.29489064957379 1
0.886915469195901 1
1.02383949076549 1
1.10010880623019 1
0.964333157807294 1
1.01382770001951 1
0.623581164957314 0
1.2391980682529 1
0.830353459869328 1
1.35721103761407 1
0.786000699524525 1
0.837901640759572 1
0.859781442167519 1
1.21195557182543 1
1.22271572443397 1
0.846328260375778 1
1.52988400798236 1
1.01862345967529 1
1.14074651312162 1
0.646350219045965 1
1.20842955303325 1
0.867341150185135 1
0.952586109888117 1
1.03247234563866 1
0.833451264241712 1
0.760718079483625 1
1.01992923416357 1
1.05846109775313 1
1.12956182543905 1
0.676749263097361 1
1.05056823387974 1
0.965714681305313 1
1.11210427648516 1
1.23500503131238 1
0.698452451802924 1
1.12497788912051 1
0.856108029571089 1
1.01273260074712 1
1.04739148365531 1
0.993476298877817 1
0.973823167049766 1
1.08478125991879 1
0.846764146378525 1
1.31072884816772 1
1.18858810893935 1
1.27630060042578 1
0.831440199516936 1
0.884831658198821 1
0.443056293050291 0
0.681757926774821 1
1.2468115015646 1
1.35131795835964 0
1.29289456045902 1
1.60083108306146 1
1.03268034455474 1
0.822309987248143 1
0.885717284650455 1
1.08687183693608 1
1.228750202278 1
1.26740571273934 1
0.791281050833506 1
0.786855950884801 1
1.22270737149395 1
0.608154381881271 1
1.22753584748863 1
0.746844203867161 1
1.30598669091731 1
1.09163859971374 1
1.00919799636708 1
0.414675167029779 0
0.960515644651309 1
1.43594229225556 0
1.06677178738087 1
0.689253645202192 1
1.10380399051537 1
1.34876235163436 1
1.23833919299062 1
1.08089332645959 1
1.6424960751615 0
0.757099234603319 1
0.946599628555637 1
0.864704472610009 1
1.15877203824877 1
0.775739542265582 1
1.09022856676147 1
1.36080316191727 1
0.718418053059954 1
1.47138570022883 1
0.683508484194025 1
0.730599910058435 1
1.15387957230748 1
0.95950618921425 1
1.06462336801217 1
0.961731728564179 1
1.08313563785943 1
1.34552744530604 1
0.714555430802959 1
0.809619334525338 1
1.13184853193797 1
1.13711920250248 1
1.07931375949028 1
1.21264288958778 1
0.628632429677085 1
0.765252327037172 1
0.641986210831807 1
1.13574041249875 1
0.98690369780863 1
1.21065161401082 1
1.27265885099633 1
1.09023742391331 1
0.753118573860976 1
1.14150254160955 1
0.926987945706435 1
1.13694792581515 1
0.770508840375398 1
0.936993531760183 1
1.03213777304518 1
1.14186996806982 1
1.16565461205333 1
1.22372641689176 1
0.916940111777448 1
0.723405926210805 1
1.16616971453591 1
1.27193464512555 1
1.10620954325323 1
0.965583296398525 1
0.618890208070979 1
1.01391205684328 1
0.948197935611431 1
1.38163022871456 1
1.27331136210877 1
0.488966918893138 0
0.456912349056138 0
1.7961799629576 0
1.20032645770291 1
1.06425097463405 1
1.26885532333862 1
0.757445980600958 1
1.25508281020514 1
0.860488231528121 1
0.436591379154722 0
1.17228554899049 1
1.02611097905239 1
1.26655501163534 1
0.737312084606464 1
0.809623109636874 1
1.03731425234516 1
0.907473023918298 1
1.51792556963798 0
0.705035199155028 1
0.728372613441914 1
1.17903164396501 1
0.841920839528751 1
1.12408176946067 1
1.02762652160909 1
0.998006015004299 1
1.08184971094414 1
0.995339194473821 1
0.972993359426226 1
0.9793734367646 1
0.753348263699099 1
1.2028792267593 1
1.03069887423498 1
0.811995665791162 1
0.341112936414499 0
1.05996822502203 1
0.83849122635917 1
1.08277988152676 1
1.08026671082132 1
0.739591322274591 1
0.359640203561569 0
0.858586457370754 1
1.25745216968995 1
0.739167710757358 1
1.32805217675922 1
1.12594025613459 1
0.891069421808417 1
0.841619226618799 1
0.758190656897624 1
0.729906730533355 1
0.975552454740168 1
1.11143779220705 1
0.696642509948704 1
1.39186193814986 1
0.963702495676274 1
0.968564100737307 1
0.809292535294848 1
1.20203104108531 1
0.905353722765073 1
1.24965415267036 1
0.92216311065036 1
1.15340653624445 1
1.10494457479696 1
0.88498876096703 1
1.08847229870879 1
0.794020565318427 1
1.14537200191688 1
0.753217236640544 1
1.20587446920571 1
1.37357779645706 1
0.709626494042658 1
0.774093065366496 1
0.757559419701644 1
1.45792407075631 0
0.976297606481434 1
0.786533857233808 1
0.602707733210177 1
0.501928227300202 0
0.896686450009489 1
1.18905673609455 1
1.08917856866868 1
0.889919498074029 1
0.751082849294998 1
1.3142127443082 1
1.02018340839804 1
0.711712522551604 1
1.03035457075482 1
0.748313139139687 1
1.32254157877729 1
1.32875636097718 1
0.920298622924755 1
1.59071298659748 0
0.793680652528836 1
1.23998907240063 1
1.22947826821922 1
1.0584419703823 1
1.20579556534401 1
0.656235914393586 1
0.867250178450167 1
1.48687612633765 1
1.20091521699982 1
0.856170975974869 1
0.724699552116345 1
1.34254619887001 1
1.22057360452388 1
1.10818964960718 1
1.25293651677453 1
1.15268807815035 1
1.4391031153967 1
1.16153533666818 1
0.903774766186772 1
1.29217325567112 1
0.676552925412318 1
0.790742786880787 1
0.618867878172068 1
1.07577459501253 1
0.895662577257125 1
0.484397976105399 1
0.855624822800493 1
1.15450294100773 1
1.23705795182745 1
0.969152141379135 1
1.04655213132477 1
1.10333220555888 1
0.969991061512472 1
0.569468305453992 1
1.10438753639427 1
0.809210815662758 1
0.734816635286594 1
1.17157525600483 1
0.865481467547231 1
1.23744036683953 1
0.996927812622668 1
0.996884729078056 1
0.947115594043682 1
1.15130139796758 1
0.609542873485223 1
0.905637847148484 1
1.25761183421374 1
1.23114128165237 1
1.34458542558642 1
0.992690176057536 1
1.45843035423915 1
1.50400415722465 0
0.833067840536844 1
0.33902445748835 0
0.925916500551759 1
0.92793238955178 1
0.979082419709217 1
1.33118840486378 1
1.20179503987064 1
1.5598426616682 0
0.567352214398232 1
1.43151034952203 0
0.75846579167632 1
0.737427160340607 1
0.949991576018169 1
0.624084583303301 1
1.17068440995454 1
0.902668601862572 1
1.61718218601817 1
1.40366541609779 0
0.561977067545719 1
1.17471777961224 1
0.968777713961024 1
1.01813688685963 1
1.25098771387324 1
1.41869541485408 0
1.12344814158697 1
0.789519012386831 1
1.32244819845538 1
1.73821675931548 0
0.993844660867252 1
1.44584726610862 1
1.32579024496784 1
0.93204533118428 1
1.08867749952484 1
0.821700206421679 1
1.28589763595401 1
0.905498302370417 1
1.27098515024147 1
1.02160287092742 1
1.2413129077502 1
0.910466437636019 1
0.715133724851465 1
0.435794993932909 0
1.36585246250334 1
1.34150702832496 1
1.54668392064888 0
1.0546339705818 1
1.06185985789831 1
0.508014284803706 0
1.12536061304741 1
0.940136772852734 1
0.797179734294261 1
0.932996092113436 1
0.906764718834803 1
1.37804132714194 1
0.881942043489605 1
0.628232643932325 1
1.15915503283898 1
0.754000089800569 1
1.44528532709064 1
0.89620056538589 1
1.3536590709969 1
0.81900419935083 1
0.777934069539005 1
1.40238545486975 1
0.714336228066574 1
1.40727175220257 1
1.35858996919568 1
0.924368826399869 1
0.658572156906725 1
0.732968213497893 1
1.33714469934413 1
1.35785684077806 1
1.15208956970089 1
1.03369168163078 1
0.8129838102604 1
1.01124353913388 1
1.09071017157137 1
0.948028458988353 1
1.27995429212303 1
0.521771275615467 1
0.965125668558557 1
0.889855837210423 1
1.02927345322156 1
1.3664652564526 0
1.36136184660678 1
0.674113100452525 1
0.607302280302937 0
1.0188518590649 1
1.07458986835674 1
0.836842162259962 1
1.38291931308928 1
1.13330794385464 1
0.726426256151546 1
1.10963466937579 1
0.573190254325514 0
1.11376851057645 1
0.979900525664309 1
1.20081362206044 1
1.00983057771091 1
1.02076240411284 1
0.706688756847234 1
1.21640813988583 1
1.06438817133365 1
0.904757819380185 1
1.2083025315557 1
0.978722046708622 1
1.26460464383825 1
0.500745012448339 0
0.882906834695752 1
1.36860418576495 1
1.0225930944301 1
0.907797862081579 1
1.3347194339024 1
1.32622798373679 1
0.830730071867504 1
1.31489093900822 1
1.30130332527651 1
0.871448113694405 1
0.543654779276126 1
0.783482610156176 1
1.09315698221435 1
1.46295457715587 1
0.91008083872104 1
1.35443280386077 1
1.1524555577518 1
0.723542638714351 1
0.934559129278591 1
0.966902627588303 1
0.95189066012712 1
0.945466497542731 1
0.686905575244677 1
0.99292757824228 1
1.39956917017906 1
0.564695596243468 1
1.15476529262625 1
1.1976214580373 1
1.30410329920422 1
0.625862039538026 1
1.18198474445244 1
1.00324686141816 1
1.24752503461054 1
1.24564548115623 1
0.91567367025012 1
0.939257536457312 1
1.22600149202942 1
1.15177780817413 1
1.0957286326276 1
1.41552154768886 1
0.95137232813438 1
0.999194949452902 1
0.718979926731265 1
1.13126136227321 1
1.36441907564891 1
1.24402622991591 1
1.08725547012258 1
1.04649390611283 1
1.56773234297155 1
0.78716155896179 1
1.15186485984698 1
1.18019274378756 1
1.05198084729184 1
0.999054146422808 1
1.01098838674001 1
0.97668854129468 1
1.09010343234845 1
1.20806308762462 1
0.942588890639485 1
0.833333735587972 1
0.90271035089338 1
1.42338337875896 1
0.723805313795242 1
0.931357490817542 1
0.877702706591827 1
0.759212613717383 1
0.891525010956867 1
1.40012339433584 1
1.18548229127452 1
1.50987730015965 0
1.1365246344001 1
1.34546256725073 1
1.02116068773853 1
1.18839688149013 1
0.871556268242384 1
1.00179305018273 1
0.697121871369637 1
0.918432311348253 1
1.30594899468146 1
1.2848367566584 1
0.734254276114754 1
0.853947508797524 1
0.979671583276098 1
0.990962216742705 1
1.59683161285997 0
1.07790615358012 1
1.32115454416343 1
1.23463886490378 1
1.35749065545018 1
1.23345821750512 1
0.470520606971565 0
0.936666389109308 1
1.52119445302202 1
0.85503325629334 1
0.417090806204788 0
1.31429976286856 1
0.843823872676126 1
0.945725194692009 1
1.04126748208086 1
0.615032418791043 0
1.30901249695882 1
1.07191125136007 1
0.775920948406241 1
1.15487000497456 1
1.08635690385881 1
0.856190851267487 1
1.15221718637597 1
0.804414445094829 1
1.14464541689578 1
0.331022261159112 0
1.29993981975122 1
1.42190448496974 1
0.927281860290426 1
1.60793942153853 0
0.94561207964313 1
1.21539857616096 1
1.22465763920668 1
1.3783979329354 1
1.45204848583116 0
0.96222919271232 1
0.850411701551503 1
1.29718422631448 1
0.92560955443847 1
0.786184016813192 1
0.725760617323251 1
0.663530318748926 1
0.516913557042529 1
1.17922110632603 1
1.15942371566654 1
1.21254252505227 1
1.18759817469046 1
1.34612583435508 1
1.17934453217229 1
0.967438217501577 1
1.4408604856593 0
1.07801292739502 1
0.682874875237004 1
0.962013854700095 1
0.732823059743861 1
1.24026244994794 1
1.22226107273958 1
1.05707268213656 1
1.08339080860449 1
0.926792186668272 1
0.740817856796118 1
1.20133598036187 1
1.02131823813563 1
0.659428279846133 1
1.66796210865466 0
1.09416175880348 1
0.806260318139507 1
1.44829402085443 1
1.49535807578318 1
0.907774211297201 1
1.59369072073466 0
1.27224197831636 1
0.591706386962666 1
1.28394498645809 1
1.15141358957747 1
0.737400246973544 1
0.881701181525838 1
0.838179413095708 1
0.859045127637852 1
1.16988278006876 1
0.697520081118175 1
0.662995937217896 1
0.974446153398502 1
1.07003330075044 1
0.708777494037897 1
1.28218499660438 1
0.651733789735405 1
0.956839873539008 1
1.51175292165116 1
0.88414621839208 1
1.4829377487721 0
0.728183472465338 1
0.800680922248991 1
1.17163159007575 1
1.01459348250169 1
0.84440670075021 1
0.92272909733884 1
0.875233448820059 1
0.736466489823133 1
0.653133261898843 1
1.07097821830939 1
1.27087646980262 1
1.45401293708963 0
1.05994749794456 1
0.913158430082996 1
1.37366334157885 1
0.907403386824657 1
0.35013158963348 0
0.938903166646234 1
0.909462543550757 1
1.16822689974654 1
0.894560058525742 1
1.09644742027551 1
1.29476282093424 1
0.969650237204494 1
0.881126249443494 1
0.866281536323647 1
1.06202215772959 1
1.17355043142851 1
0.692626587606837 1
0.744914006880427 1
1.38736831333368 1
1.02436498113724 1
0.848369742918086 1
0.977284755761075 1
0.911758080922003 1
0.920002755493703 1
0.961661048454953 1
0.985726116622339 1
0.93467081982632 1
1.33455545004118 1
1.09448155865175 1
0.899577830882013 1
0.390734204936787 0
1.38742537173138 1
1.01648419254368 1
0.444060676308368 0
1.17182257983997 1
0.959834601463653 1
0.671482437718078 1
0.486253090886387 0
1.10771138361394 1
1.00377095354709 1
1.40608451504544 1
1.02559379645655 1
1.13227920187127 1
0.633315555737336 1
1.27873757674051 1
0.982330392618732 1
1.2372459652843 1
0.790016644063759 1
1.20510831434273 1
0.968948678528122 1
1.03238566529175 1
0.995943611093074 1
0.935298113294537 1
1.19076801750079 1
0.860166278197758 1
0.894660203181342 1
1.02645534155398 1
1.23218172570648 1
0.936975898592087 1
1.0731125034838 1
1.01911320821306 1
1.03966768350472 1
0.899667048971174 1
1.03009461858059 1
0.91928868867556 1
0.619617776913448 1
0.958013529524086 1
0.769401239811913 1
1.16620837075514 1
1.10692852578676 1
0.919189304344725 1
0.975156137301651 1
0.546536285332682 0
1.30201199517911 1
1.01145337957189 1
0.872642951008771 1
1.21272630274813 1
1.30238912326724 1
0.538843640243254 1
1.12504300077386 1
0.935230187359303 1
0.771411507604941 1
1.02180537754863 1
0.613494701630581 1
1.4253698525421 0
1.41008621916999 1
0.978024204968653 1
0.642998510139936 1
0.532412208578297 1
0.980661065005897 1
0.636979126072325 1
1.16250749185046 1
0.9414488391363 1
1.31238996542729 1
1.22820297832271 1
0.697844539437052 1
1.02770406111759 1
0.962938787076592 1
1.20829525883951 1
0.984858127448111 1
1.24936749517723 1
0.886309493950082 1
1.07204944702281 1
0.968497007991094 1
1.02181130695825 1
0.832640726366557 1
0.713617121888813 1
0.844487038656297 1
0.45935967782842 1
1.18633865994961 1
1.02012404774071 1
0.947929633327341 1
1.00999699045064 1
0.425174790730492 1
1.24488685484531 1
0.819231805011949 1
1.27465923173042 1
1.20196378356753 1
1.17111072713606 1
1.22620367056825 1
0.739907803359162 1
0.927527762735056 1
1.09147498856107 1
-0.0604080294050789 0
1.55846775665672 1
1.70814350000873 0
1.08690311923468 1
1.54985916118253 0
0.977909606993482 1
0.698312855291554 1
1.21396591559408 1
0.982099538801367 1
0.847697107752628 1
1.42675477259967 1
1.28719007602076 1
0.776321203458993 1
0.891907686099878 1
0.92325958165345 1
0.570527061504067 1
0.718069520184216 1
0.629041919776391 0
0.60334149505888 1
0.897945336383121 1
1.52899250660199 1
1.42810403188663 1
1.08245206934727 1
0.848541084022501 1
0.959516217379962 1
0.932922747755883 1
0.941916696871452 1
1.224688594186 1
1.23829412025977 1
1.13196697300349 1
0.781346114064703 1
1.00664229573098 1
0.95266106502171 1
1.03940945293909 1
1.28988415777228 1
1.48321539018274 0
0.832099748452119 1
1.16978017751374 1
0.967533168697352 1
1.0475152569558 1
0.41158705152073 0
1.14072346698109 1
1.09084231120795 1
0.750269697464461 1
1.74072663796405 0
1.00216553528939 1
1.07276045813194 1
0.890465301717181 1
0.79022566030352 1
0.632998131410631 1
1.300864105757 1
1.32622237324023 1
1.87146430363877 0
1.27694785800641 1
1.09000799952785 1
0.931464279101469 1
1.22789914324108 1
1.29677077205717 1
1.10196569250418 1
1.04053276727529 1
0.855705253699652 1
1.07130904357278 1
0.875046658152993 1
0.782630426647566 1
1.02152221157378 1
0.637447515425326 1
1.0869222858784 1
1.19278964166227 1
1.20434330834784 1
0.671247368455466 1
1.39993937095194 1
0.684793121453774 1
1.04201437438384 1
1.19260889767159 1
0.869773968032639 1
1.32102929732685 1
1.27279624176881 1
1.25595448786653 1
1.14988533872505 1
0.954737402759488 1
0.935157357891791 1
0.995915340651757 1
1.16727002917225 1
0.71545964227883 1
1.38747179863714 1
0.299093732578349 0
1.14102819520898 1
1.05223385966204 1
0.587229189397387 1
1.18775077639108 1
0.857128684681466 1
1.16086670473986 1
0.693015598779859 1
0.869439306242301 1
1.01298947683119 1
1.11827991764107 1
1.31508604329412 1
0.791570781993819 1
1.15763039963842 1
0.909107159825189 1
0.761657652311562 1
1.29629263074951 1
1.20380872795147 1
0.94043161413276 1
1.35150081559942 1
1.2978859579441 1
0.820522430149713 1
0.901997747829996 1
0.743984765496224 1
0.863906432700913 1
0.99339698744367 1
1.52900675828726 0
1.36548993706766 1
0.53720476850362 1
0.941983343115142 1
0.892172473745871 1
1.20909816350219 1
0.717887591794754 1
1.34629855822258 1
1.11933870772579 1
1.38914474399487 1
1.48503986821762 1
1.27087143380039 1
1.1158534551757 1
0.886471172169278 1
0.980658432880547 1
1.18854763535028 1
0.874480252205169 1
0.858623155096294 1
0.837512929906587 1
0.768087425084545 1
0.247880440803142 0
0.469488112230576 0
1.0818129522158 1
0.936652380808585 1
0.706624714050712 1
0.702564479168955 1
1.48844414490361 1
0.647031141752787 1
0.942073527321851 1
1.03919944708171 1
0.564927444880981 1
1.20664255423006 1
1.28156535312823 1
1.41363597900224 1
1.26022442942479 1
0.97267112968314 1
0.859188365860164 1
1.02476363309447 1
0.764149538166593 1
1.26241144855903 1
1.01572419100824 1
0.42398924849772 0
0.920524764656709 1
0.827796447084158 1
0.935709288919134 1
0.823214809797132 1
1.08558762342131 1
1.43013661348491 1
1.08431637599929 1
1.08116262040328 1
1.31984752803376 1
0.998078808131084 1
0.930599454783722 1
1.34950443736962 1
1.40475894701304 1
0.80573424490927 1
1.36214344785034 0
0.236095587724825 0
1.17582488488812 1
1.37408740305205 1
0.426344815699883 1
1.12268555992236 1
1.489438851108 1
0.492701031763256 0
1.3226845732741 1
1.08479274995746 1
0.85276695387843 1
0.999388767450602 1
0.868148284431175 1
1.55536554413911 1
0.896599703502563 1
1.02827609317607 1
0.901175800694155 1
1.04711687277602 1
0.760918618958315 1
0.941090436309713 1
0.608707347739736 1
0.941332398170417 1
0.770476835346099 1
0.866920087364092 1
1.41608843850319 1
2.01924046835241 0
0.713258223638514 1
0.86590854645393 1
0.946731621156197 1
1.3783042909925 1
0.815358101844606 1
1.47003645511987 0
0.975808238848713 1
0.799859244600347 1
1.29572496486956 1
0.874273231234203 1
0.906284497491983 1
0.803313824982322 1
1.33245558679429 1
0.844725538545146 1
0.424417339236539 0
1.08055064959113 1
1.08531023001757 1
0.586262224702419 1
0.823325981532819 1
0.814202415704489 1
1.18611210002115 1
1.21677663265234 1
0.926412140727054 1
1.27953694371645 1
1.09385225545364 1
1.10343248793185 1
1.39498908528185 1
1.6580855791646 0
0.650323053711428 1
0.678662498656828 1
0.868853885992321 1
0.84034048239832 1
0.92221472712667 1
1.14996311561206 1
0.785100374031126 1
0.843538927842229 1
1.12316352084696 1
1.06901708158116 1
0.728673705999177 1
1.07189599538764 1
1.12555660181997 1
1.03560037590756 1
1.19831347216251 1
0.785792373929174 1
1.19258035919678 1
1.07387816194901 1
0.829444391746339 1
1.35885616833335 1
1.01441828828189 1
1.01714565832285 1
1.07814700790363 1
1.05070973165967 1
0.695390801193517 1
1.33212938336119 1
1.1398940666485 1
1.71685708434493 0
0.998678238624915 1
0.892915375061276 1
0.924738752063248 1
1.11999034787856 1
0.927885312018941 1
0.728552482288751 1
1.19052106535291 1
0.780454278451885 1
1.06820106509655 1
0.987130870651793 1
1.04901500594016 1
0.881982880058739 1
0.429707515457783 0
0.688815782556249 1
1.55273547962338 1
1.30040002356354 1
1.19823330590699 1
0.525350396040997 0
1.79760271767653 0
0.964528370611004 1
0.977836702650857 1
1.16788078919961 1
0.664842061594371 1
0.825811432088008 1
1.04248800751066 1
0.199714921647604 0
0.801631215004074 1
0.921719795081508 1
1.03865190111417 1
0.756880533611187 1
1.26680974157134 1
1.0276900023031 1
0.932121053016444 1
0.947114873960231 1
0.65783027093744 1
0.578908669460572 1
1.18398919166986 1
0.688663129843375 1
0.793614929625261 1
1.0525092946682 1
1.45525618824695 1
0.613509548615526 1
1.29730064390289 1
0.968394960782795 1
1.20514419653462 1
1.30717632867803 0
1.04290204554394 1
0.733875815516602 1
0.652349609112101 1
1.16910283208682 1
1.15048815434528 1
0.965845393589277 1
1.45011027785536 1
0.710584522544614 1
1.36067451604394 1
1.10882705217908 1
1.18114655288473 1
1.39039942443471 1
1.36388141919107 1
0.830616320310644 1
0.695931622551752 1
1.13217026577395 1
1.28165214252299 1
0.977997121808325 1
1.15720742854767 1
1.07124187697993 1
0.991786612912358 1
1.10251924678893 1
1.29702819256206 1
1.26074252820024 1
0.96534271051114 1
1.13703962903409 1
0.901454469242649 1
0.688060350791451 1
1.32006024260861 1
0.589553575906936 1
0.870299663509332 1
0.643764364737474 1
0.788766006808389 1
1.37282547776754 1
1.54825913318877 1
0.701971634558013 1
1.24967659288204 1
0.985910967832932 1
1.09669872318911 1
1.09081964057731 1
1.0455976741254 1
0.791567681897679 1
0.9484305047023 1
1.29849979819515 1
0.89967361303688 1
1.1237085955646 1
0.788392221685763 1
0.54788791750097 0
1.12231853625562 1
0.605646796964287 0
0.649893157998341 1
1.04085987976893 1
1.79425555039115 0
1.50655931668862 0
0.850834629744367 1
1.25837599446311 1
1.40647487130284 1
0.605954076872302 1
1.63231303582358 0
0.974744213092935 1
0.947425447249384 1
0.99432057566761 1
1.04583327326966 1
1.40851858169348 1
1.10449805170664 1
0.882243686710906 1
0.814075103697249 1
1.20493533205512 1
1.00074098212083 1
1.05929672562322 1
0.928085524643473 1
1.21303936772406 1
1.29552089243887 1
0.802623167342871 1
1.32340609565022 1
0.791292358156751 1
0.348621467455451 0
0.87163673360428 1
1.1882126028009 1
1.01302331270083 1
0.847220540695217 1
1.0059257581755 1
1.13695676551673 1
0.994901281735503 1
1.35527427639645 1
0.87244479846767 1
0.850538071245555 1
1.05280952856024 1
0.90464864132991 1
1.41610831437458 1
1.07138070154264 1
1.24953672900355 1
0.956550486336141 1
0.915959594160594 1
1.14784356691842 1
0.930097134286146 1
1.56314747922069 0
0.900692804127629 1
0.83998283295704 1
0.862359794371196 1
0.615480336534864 0
1.04967271226089 1
1.15066732368329 1
1.289035561352 1
1.04385072525387 1
1.27053215746565 1
0.873128268762392 1
0.857235204281858 1
0.556069872175237 1
1.33326704819375 1
0.778777776848207 1
0.922884342504683 1
0.940266801544108 1
0.906965347772751 1
1.19835377662167 1
0.0936729790839651 0
1.02081515098729 1
1.15783307002955 1
0.779839497463251 1
1.16845236907733 1
1.3207231959195 1
1.45700990959013 1
1.41792269012482 1
0.967925886984378 1
1.26066506824716 1
1.06448887804253 1
0.792866155423234 1
1.26078065625257 1
0.989729955079724 1
0.844992201202671 1
1.47160108223435 0
0.994092975419004 1
0.936508429809161 1
0.982363016363732 1
0.775938008815022 1
1.14478629565872 1
0.990296363017245 1
0.743007710849468 1
0.901842867392503 1
0.754330239145874 1
0.697714813156461 1
1.34335722840105 1
1.09669426049105 1
0.791719742242286 1
0.697736874737982 1
1.07911853111455 1
1.06151006515009 1
0.812002115493737 1
1.08146311277768 1
1.0127219439318 1
1.20156571224264 1
1.13650831265741 1
1.13549305003857 1
0.642377066005894 1
1.41596228061102 1
1.19105058045415 1
1.09902024615782 1
0.827127051484081 1
0.814282083570818 1
1.1828022479537 1
0.758907714915027 1
0.60864607321353 1
0.769234760340554 1
1.15062131776821 1
1.03657931410088 1
1.21652024712806 1
1.10774227307309 1
0.895463403084647 1
0.781103815411915 1
1.13935615510847 1
1.25386114086069 1
1.07127575354352 1
1.29221864101269 1
0.700376172104042 1
0.944877208467027 1
0.605877360747992 1
1.04956975755012 1
0.662772044569101 1
0.763643401088245 1
0.0896100069788336 0
1.12881949757282 1
0.778197902014047 1
1.32595615185025 1
1.06497579473287 1
1.08966227175911 1
1.07668719297951 1
1.05189479236237 1
1.04963845684113 1
1.05474205959349 1
0.954884347212632 1
1.50910811007098 1
0.890643867777467 1
1.14591688064132 1
1.20925681285006 1
0.867937059415516 1
0.424904070216975 0
0.828466071984669 1
1.29030898132812 1
0.955457060030143 1
1.17239712286705 1
0.430604793728473 0
0.405695077736986 1
0.261287881521564 0
0.771174253472075 1
0.742986062510488 1
0.936763535639743 1
1.08731442885863 1
0.693801625201469 1
1.00431554715812 1
0.911122177932641 1
1.27541173620338 1
1.23608354523108 1
0.963565057341199 1
0.623275298697463 1
0.667020018502974 1
0.608076544093031 1
0.948496784876245 1
0.925207969901422 1
0.767451437821264 1
0.921785342275316 1
1.31525540371814 1
1.1565830686266 1
1.11527209975634 1
1.1133287860494 1
1.17594734170664 1
1.21316213388191 1
1.32088172022017 1
0.906994665966167 1
0.755738858415177 1
1.57619962520911 1
0.6474220464839 1
0.592118169930848 1
0.949732213023896 1
0.916021346899733 1
1.35278852208407 1
0.665363367142839 1
1.05600880428321 1
1.45151296629941 1
0.792391005150824 1
1.29490492694212 1
0.898746409857842 1
0.614400218191953 1
1.0818982301314 1
0.830756242956888 1
1.26370490198889 1
0.734992772092359 1
1.11921466280052 1
1.01808452426645 1
1.16451111193841 1
0.63555030240599 1
0.986917305719925 1
1.16973319233479 1
1.33099843866264 1
1.40080858613467 1
1.15884530860167 1
1.21089153101464 1
1.15532745853446 1
1.19027292092638 1
1.03410936290349 1
1.15598943042167 1
1.33960766967663 1
1.22447498125164 1
0.714346776146923 1
1.23682990985847 1
0.901386059251081 1
0.818164901747284 1
0.679912816342077 1
1.1233449008751 1
0.998825090119792 1
1.13364330692494 1
1.18505494784897 1
0.983793480870088 1
1.14524315402969 1
1.19365573127064 1
0.402952294276951 0
0.799635330026288 1
0.62060818696135 0
1.00372205737962 1
1.02519966067655 1
1.38779556150605 0
1.43694743029775 0
1.10135475799094 1
1.00544925396276 1
0.769241178938082 1
0.676554125618365 1
1.14808486616133 1
1.17538579577371 1
0.719387253084062 1
0.808545535464083 1
0.741673443439683 1
1.65548111473873 0
0.617989452995414 0
0.867243635581171 1
1.06248791137754 1
0.471771229644451 0
1.29083192632294 1
0.984959783253248 1
0.722450917442127 1
1.08996405673762 1
0.831219836037741 1
0.612238031245058 0
1.04932651088494 1
0.879022304631172 1
1.1563991647618 1
1.15324600556725 1
1.19926476792941 1
0.863353152512027 1
0.483378430984827 1
1.43894352907092 1
0.748915385284201 1
1.03296320761786 1
0.91585579511389 1
1.02232390273906 1
0.940709996809236 1
1.15229093155715 1
1.47781387128303 1
1.24381333609945 1
0.562940451836982 1
0.635490258010992 1
0.59043292085863 1
1.14891033439582 1
0.645243699734701 1
1.28704260794295 1
0.894901409872675 1
1.02073392648463 1
0.505882688402431 0
1.30859356492701 1
1.24634649407943 1
0.624400697308157 1
1.23613021509236 1
0.488070969297841 1
0.915732163123391 1
1.26243287379752 1
0.776054466453414 1
1.04185431497758 1
0.915309705332672 1
0.981856472419642 1
1.25952700647858 1
1.22036638469264 1
0.889489655072037 1
0.783255718252318 1
1.10116778342683 1
1.05449651187165 1
1.04758283631591 1
1.25003805759996 1
1.37595187203245 1
0.96869737521515 1
0.765979235561829 1
0.854062597928016 1
1.11637308607932 1
1.27686438035643 1
1.33181406365708 1
1.2976066632648 1
0.894262884711854 1
1.16776207937611 1
0.861315897015768 1
0.943911538627959 1
1.56224895420144 0
1.03614266362819 1
1.18357722639197 1
1.21104105792887 1
0.984372833995873 1
0.761592693753242 1
1.48089057476011 1
1.21038343256631 1
1.19829537439854 1
1.14779122621433 1
0.872169258821741 1
1.3757514473776 1
0.667717561174054 1
1.05544887209619 1
0.516191603193369 1
1.06501907072223 1
1.38399739068649 1
0.609901124415885 1
0.872602461539527 1
1.29332340349372 1
0.955251088638125 1
0.449507841179879 0
1.05905514161248 1
0.746228397164357 1
0.890795928282594 1
1.08699155160897 1
0.812443244832591 1
1.00222435617038 1
0.120899498006666 0
1.38553216786238 0
1.33957730706311 1
1.27311017156577 1
0.327032214940028 1
0.832407710662712 1
0.814322820361438 1
0.340417017219552 0
1.05189721696175 1
0.890012118884342 1
0.262453698480749 0
1.19059721709943 1
0.704749951214269 1
0.400010364770632 1
1.14628005213176 1
0.807500237409708 1
0.979228263062123 1
1.11869269961882 1
1.16537563768396 1
1.09588004023131 1
1.29989107937706 1
1.19830415267556 1
0.848675722964932 1
1.1788549850556 1
1.365257790493 1
1.28010738090266 1
1.12443523676138 1
0.774389455850758 1
0.644153871426709 1
1.05495781601972 1
1.13670120722321 1
1.23045582390777 1
0.989309862986421 1
0.597138030197524 1
1.07131463184636 1
0.104493922493018 0
1.36141844264926 1
0.66370247637426 1
0.835706109030443 1
1.38879973197124 1
0.827695208446771 1
0.879456103635864 1
1.08813413556219 1
0.688952916266895 1
0.886732797906739 1
1.05832478060719 1
1.05490321604824 1
1.22006075058325 1
1.14998387223182 1
1.16339397366173 1
0.629155709950186 1
1.20495207742258 1
1.03302447965093 1
1.39799060950096 0
1.09554913671161 1
0.953352390001888 1
1.23969680243145 1
0.866382867779624 1
1.29108660085529 1
1.19599663414179 1
0.84071805412985 1
0.714924658008544 1
1.06130479388343 1
1.2766553010895 1
0.870350675771337 1
0.77296298508052 1
0.856284628163032 1
0.87835305707686 1
0.833816823981949 1
1.36089676797592 1
0.838433637603679 1
0.96085080822554 1
0.894253814326497 1
1.02983807445689 1
1.55723354018077 1
1.1666209349758 1
0.528947207092771 0
1.21018950423941 1
0.974938515970268 1
0.97801388536249 1
0.905768027719677 1
0.899722711341764 1
0.427239966154845 0
1.37073581651577 1
0.693835922782767 1
0.537861584066212 1
0.936282135564852 1
0.770893713547912 1
0.819309683222831 1
1.43848230642787 1
1.21655370299333 1
0.86214426952691 1
0.841341315556848 1
0.500153919314658 1
1.350446509476 1
1.26912979301425 1
0.743481170313133 1
0.866447193469123 1
0.700731678551668 1
0.988437428880778 1
1.35586206334155 1
0.885467201801 1
0.588287007152524 0
1.80232962338622 0
1.12456669032142 1
0.79662270832834 1
0.808225845422668 1
1.17943689630932 1
0.505089213386064 1
1.14190290487679 1
0.866939453871925 1
1.20261146893431 1
1.16064348585976 1
0.899401978465882 1
0.538189533864045 1
1.14521406625805 1
1.47273415325155 1
0.626929644724207 1
0.242076027470778 0
1.42581379509718 1
1.38276095483595 1
1.03821956691778 1
1.12081202221747 1
1.2075449809547 1
1.66914526121935 0
0.947821914662353 1
1.04300880387136 1
0.769981774533164 1
0.975231440532857 1
1.17844533490589 1
1.21091480790725 1
1.13433007397174 1
1.28467756990942 1
0.835249895140972 1
0.786374948254525 1
0.857100763014884 1
0.218038964471646 0
0.961109827949494 1
1.34690505343089 0
1.62988674131189 0
0.934016638526662 1
1.25641548253252 1
0.689293214977227 1
1.35123817991552 1
0.888459400425935 1
0.604727594585735 1
0.773721386664574 1
1.07557546223641 1
1.0912839142889 1
0.864008401718519 1
0.850228905176344 1
0.968580983486823 1
0.689969280838575 1
1.57072342396584 1
1.17363739289269 1
0.969870853389171 1
1.40432457645979 1
0.957795062514954 1
0.707397763691892 1
1.26723031870893 1
0.690637410574072 1
1.13978400145606 1
0.777512024205008 1
1.32860487878281 1
1.14621973759416 1
1.19473389262277 1
0.556249618858667 0
0.598882720647662 1
1.00375852198589 1
0.937498683338152 1
1.35506739200386 1
1.20717051846253 1
1.42889364860136 1
1.28971723394135 1
0.795010183363736 1
1.07126145312333 1
1.10854830107393 1
0.874902008118062 1
1.06550723830584 1
1.10719160035369 1
1.09318314966265 1
0.679909939662632 1
0.511789645407074 1
1.06993364478404 1
0.803978914380513 1
1.1704597945198 1
1.24745997764962 1
0.967629715033822 1
1.04256748667244 1
1.50347305886451 0
0.837781460039281 1
0.769366717399365 1
0.973249881782365 1
0.896746977376806 1
0.931516592152848 1
1.17242575286367 1
0.731882254613572 1
0.808220444595942 1
1.31317944603594 1
0.927842929827411 1
0.710102965622247 1
0.392259732607064 0
0.748463717038423 1
0.699627225348055 1
1.38158619802877 1
1.00810856144757 1
1.01581529449685 1
1.20909088705989 1
1.14275740255437 1
1.14925133597892 1
0.748026332677103 1
0.779433527973009 1
0.863413745486963 1
1.08835465124111 1
0.856356777374577 1
0.494204171757638 0
0.818840191825956 1
0.575616314239695 1
0.935063217565215 1
1.03122825531131 1
1.35442592108792 1
0.669897779660593 1
0.919935822790233 1
0.798949310387087 1
1.05926655868878 1
1.35313719713577 1
1.21153742709497 1
0.980903330975282 1
0.520109206191166 0
1.06601352195217 1
0.754867959020161 1
0.479143571332473 0
1.04973570604909 1
1.23566899142086 1
1.24927179232806 1
0.780273396921249 1
0.895465554172053 1
0.568613325694407 1
0.591124737108558 1
0.98936821140008 1
0.823618410793215 1
0.779079013661781 1
0.976226286484529 1
0.902216378965959 1
1.27148519494303 1
0.904713835464793 1
1.13407832076891 1
0.937705607371267 1
0.698014214438621 1
1.21907751908191 1
1.11765070315863 1
0.65087731163808 1
1.23198199330645 1
0.782943336473142 1
1.12416777490542 1
0.994069494370565 1
1.18748998214422 1
1.09447269918878 1
1.1833112977166 1
0.908404912849578 1
0.829787635358681 1
0.993797055166602 1
0.937745167275945 1
1.01687159486909 1
0.827512360237513 1
1.41916713484308 1
1.07919188569062 1
0.490588830562069 1
1.04169443992782 1
1.17886728591824 1
1.09093056231141 1
1.01108650858598 1
1.0353831364778 1
0.96922435115002 1
0.872366771055634 1
1.23657562249546 1
1.1601258428516 1
1.24299173210677 1
1.14131451219725 1
1.36387437248979 1
0.774687274823341 1
1.02765471199604 1
0.767068871980785 1
1.40745288046545 1
0.823382144864846 1
0.63841108761285 1
0.595389903672037 1
1.17295885807539 1
1.45504851735509 1
1.07397853948966 1
0.763231632388447 1
0.963214076427502 1
1.29560382624549 1
0.725481589173128 1
1.24886230602708 1
0.985868763740848 1
1.31127262656942 1
1.36223965855943 1
1.02075392289939 1
1.28510796552822 1
1.01464743144977 1
1.38956227532942 1
0.947401916013456 1
1.31692008897801 1
0.494975498599804 1
0.682497388697467 1
1.02627577651361 1
0.945383738845326 1
0.687839478029298 1
1.03928825944757 1
0.837497567351177 1
1.39932860075257 1
0.849112156324777 1
1.8162488685618 0
0.783433606144006 1
0.884529037762216 1
1.71177388849151 0
1.22453731498725 1
1.10490803100826 1
1.05708359786596 1
0.921467893011841 1
1.00614446979721 1
0.951556149333841 1
1.27047701280082 1
0.769256914547073 1
1.14782236306364 1
1.06801098184686 1
0.918602556013106 1
0.425136666973649 0
0.564522072139805 1
0.511227388660207 0
1.00150805041947 1
1.05867740337602 1
1.12819496767901 1
0.938709524718684 1
1.05861914557596 1
1.0211497945511 1
1.2440223819275 1
1.03337914101317 1
0.980751899797839 1
1.08299544367253 1
0.839384016519576 1
1.32173369737418 1
1.08825222830802 1
1.21581092076905 1
1.59443133567631 0
0.587382482569018 1
0.879241532473308 1
0.711223678634303 1
0.871323819215851 1
0.938877259304765 1
1.03919876365256 1
1.27927671445846 1
1.45058527458664 1
1.12034844750512 1
0.796691561240163 1
0.94250492028067 1
0.76811964801485 1
0.896768805718003 1
0.891544321234526 1
1.01951079005347 1
0.944441031077341 1
1.31420251197784 1
1.32205355666515 1
0.889019757266153 1
1.05712218275159 1
1.13679410781545 1
1.36828101556499 1
1.170685060024 1
1.20749798123134 1
0.901519447173836 1
1.67136336268649 0
0.829624462823971 1
1.14309088446706 1
0.987100767942502 1
1.01075034937548 1
0.910939705035183 1
0.809979029716579 1
1.01086834750689 1
0.916733181419868 1
1.14021263377959 1
0.519474573186711 0
1.1381577801454 1
1.34541192117591 1
0.988296397787832 1
1.01158092485305 1
1.34041466682667 1
0.949942888166834 1
0.856049935289597 1
0.808689155535812 1
1.09472912551392 1
1.26177562693009 1
0.639428957219059 1
0.707492027678591 1
0.67924335919327 1
0.979364326829429 1
1.08905885013097 1
1.29789558577624 1
1.03473230120324 1
0.945314409455505 1
0.567623831197495 1
0.699405066124145 1
1.24931167806984 1
1.13954245126931 1
1.10567808086779 1
1.02326983627199 1
1.18221838722772 1
1.1171700658716 1
0.737333508151453 1
1.37269182516904 1
1.03180800979037 1
1.00326623059201 1
1.49457979222507 1
1.09150254182791 1
0.980844013340698 1
0.494626556304618 1
0.854457963011983 1
1.03430569290819 1
0.698324098792521 1
1.14936044374005 1
0.719889208933403 1
1.08691270700311 1
0.422599324867441 0
1.34701357079091 1
0.760708031960688 1
1.06892232466908 1
1.25811357177659 1
0.723245288192118 1
1.13644461042407 1
0.69052626135046 1
1.16585304380215 1
1.09869656276746 1
0.861534984165173 1
0.937618074068386 1
0.848238376540583 1
1.28822670441097 1
0.536340057749673 1
0.740123658700746 1
0.6943724249389 1
1.12121864154308 1
0.980361158049563 1
0.540492194669345 1
0.932571559284235 1
1.05526480849441 1
0.741495798464484 1
0.853648644849186 1
0.889768079898174 1
0.944757454988472 1
0.89831414705922 1
0.779990362654833 1
0.721445784868665 1
0.979317236335595 1
1.05707268184345 1
1.08928220800832 1
1.06379652507249 1
0.692200063402906 1
0.881375164535436 1
1.03617981152599 1
1.46933892076892 0
0.692180153254101 1
1.17134206452398 1
1.27023556183009 1
0.800994367828704 1
1.10227945050533 1
0.801596590211162 1
1.22182542159864 1
1.17618076946012 1
1.27742662716104 1
1.21213016989799 1
0.958886459524528 1
0.900329483153699 1
1.18570622342623 1
1.00416439150794 1
1.39050798581341 1
0.845751413851529 1
1.60880400640476 0
0.751921845185664 1
1.49277612953052 0
0.691036580908433 1
0.918626924397651 1
0.666863791095371 1
1.02289349696248 1
1.38847575376049 1
1.06661129964845 1
0.70386767143638 1
1.24211762320124 1
0.971600787327804 1
0.787013159039978 1
1.06260867010808 1
0.696552871021408 1
0.812122801933396 1
1.10445313589531 1
0.81664607006495 1
0.976697430463631 1
0.815513553768426 1
0.862319223376532 1
1.01787476711556 1
1.51421431626395 1
0.684959326814721 1
0.904201597425113 1
0.899818960746513 1
0.583275484858079 1
1.14213137945832 1
1.3939952453984 1
0.885803180142832 1
1.20078325587341 1
1.14885261576363 1
0.808107985342973 1
1.39907191054927 1
0.838896569317899 1
0.754190991034519 1
0.828813118300325 1
1.60902560935134 0
1.40998874652413 1
1.05641079736935 1
0.660369381121938 1
0.678831249060499 1
1.16223949891598 1
1.15168702048215 1
0.911241393305408 1
1.12646615575211 1
1.39336770781012 1
1.12095555724987 1
0.977445210467576 1
1.07598307689213 1
0.997751815411526 1
1.57153079398431 0
0.923535753162225 1
0.813064498885498 1
1.07461871422681 1
0.981326354073949 1
1.06945337540575 1
1.29366859330648 1
0.936938878640627 1
1.17796940144376 1
1.15243364830384 1
0.835776930612048 1
0.69007416029683 1
0.944870181481748 1
0.939897042278406 1
0.85395663939373 1
1.13784313539083 1
0.71611194072433 1
1.20220156489053 1
0.462988640255939 0
0.883162041163499 1
0.513393128291891 0
0.686917351720823 1
0.655908921609517 1
1.00426131190801 1
0.949925446066318 1
0.925300961335562 1
1.08045069514493 1
0.572143883376802 1
0.985190769576069 1
1.16542842165202 1
1.26139834384284 1
1.09466843772241 1
1.73128204676621 0
0.989859554888242 1
0.291950630549867 0
1.45131889468944 1
0.699769414991069 1
1.18028265943251 1
1.33876947200536 1
1.39252400913993 1
0.752107466953757 1
0.583035462184855 1
0.983280289809302 1
1.06006471797861 1
1.49726979150721 0
1.38651528583073 1
1.08222213188623 1
0.764558117479681 1
1.26618542454229 1
1.26226739842304 1
0.532184239542713 1
1.20030657990074 1
1.01226398405632 1
1.10353262879572 1
1.44746909646934 1
1.04642422416631 1
1.23846350978374 1
1.15445514900882 1
1.17836228587766 1
1.33073336207418 1
0.324294341576479 0
1.4250156934335 1
1.12715170449361 1
1.02841237695611 1
1.27545281401385 1
1.20690188686723 1
0.994927712309334 1
0.733519303644917 1
1.24580336678309 1
1.3652104587727 1
0.8677152517473 1
0.828590592093743 1
1.4487054108945 1
1.41936451382624 1
0.718967900822709 1
1.08455051758588 1
0.628589382968364 1
1.2284824348702 1
1.24285034000859 1
1.51466665453952 0
0.705322487191328 1
0.929718557264989 1
0.351152485155094 0
0.906382086386385 1
0.728907437808515 1
0.423659764002992 0
0.807349398166758 1
0.907097537585307 1
0.970478617557006 1
1.1548390734683 1
0.94465533667677 1
1.16694874194602 1
1.09369430869966 1
0.842918088495452 1
0.438961507674751 0
0.679654134020279 1
0.949161627238451 1
0.962627423208774 1
0.916437419592704 1
1.26523687544152 1
0.541688238698854 1
0.6806079710089 1
1.12832818196714 1
1.04799479013859 1
1.38226974807681 1
1.06758196128057 1
0.800645693719348 1
0.860602619701226 1
1.28900210538431 1
1.02662247343359 1
1.06172747752023 1
1.11829849110847 1
0.285414999671117 0
1.05386959817008 1
0.918981440754362 1
0.745516242805638 1
0.730746921701651 1
0.588278364585313 0
0.847644773023667 1
0.791959607343464 1
0.745850148747586 1
0.944573210715182 1
1.02942870674789 1
1.31411243240879 1
0.942805713029982 1
0.980164541458679 1
0.61854782641961 1
0.589759929507181 1
0.845588194194521 1
1.09476691254686 1
1.24497862489855 1
0.875890194987824 1
1.3638663508568 1
1.16231334901427 1
1.22984452926642 1
1.14369450686498 1
1.22611747506651 1
0.953684854000732 1
0.975872772544068 1
1.4076405402889 1
0.853672088877344 1
0.800733404533814 1
1.0740714559503 1
1.13714142538761 1
1.28646003605588 1
1.26061951246612 1
1.13074435749047 1
1.01775383883929 1
1.10277191742407 1
0.750471590694317 1
0.996149313063673 1
0.927050863584732 1
0.85871865611142 1
1.14017261674383 1
0.768703206618741 1
0.980777348598593 1
1.02548976252583 1
0.463014018328086 1
1.22274634845139 1
1.43041344084054 1
0.981366629751324 1
0.736671242431442 1
1.11609623708637 1
0.860553599055492 1
1.05704620981238 1
0.785762540646087 1
1.19794667422183 1
1.13377917888773 1
1.11402246205523 1
0.906157030041994 1
1.28559046555521 1
1.02621225985752 1
0.702901219629241 1
0.673894889335119 1
0.853198129855437 1
1.51920538788043 1
1.19818256897371 1
1.42924322072772 1
0.74515035365165 1
1.10396485549303 1
1.24723951785847 1
1.25680727222938 1
0.842747829294114 1
1.47430938286748 1
0.567751587682291 1
1.08145574434902 1
1.26584647154878 1
0.832299368793059 1
1.01201776554684 1
1.04607103543422 1
1.18430467821975 1
1.00953194059552 1
1.03280405875184 1
0.498505866777854 0
1.420669957235 1
1.08391677944444 1
1.55994688675634 0
0.846674289633289 1
1.13195823510801 1
0.888255025291163 1
1.08415342410231 1
0.922511040061585 1
0.968361245712762 1
0.734260145675199 1
0.7914647271162 1
0.911083281358992 1
0.791940880198678 1
1.18276596374237 1
1.22788731195706 1
0.72178811314026 1
0.95192301133248 1
1.02847158322521 1
0.713732618994304 1
0.84105323222531 1
0.872211175118062 1
0.893795957228099 1
0.895009340204639 1
1.06717998968254 1
1.21783032342625 1
0.948992059618023 1
1.06241487090002 1
1.07081799401158 1
0.886044021609888 1
1.15959733014174 1
0.746025059212267 1
1.16276570137685 1
0.763549638088996 1
0.755193911794955 1
0.91445447640339 1
1.05756401107406 1
0.759591899879287 1
0.971525067858376 1
0.61948715655705 1
0.87367711628095 1
1.00013186034978 1
0.735350693825591 1
0.9243739356319 1
1.02641867465422 1
1.05869975263779 1
1.26793435206853 1
1.03998765079504 1
0.660568916605467 1
1.186138215624 1
1.10002243344356 1
1.00595007284018 1
1.072537080598 1
1.1653147187678 1
0.668998267402352 1
0.724011162092076 1
1.31191126453153 1
0.736942597375355 1
0.949947463093807 1
1.06308696259541 1
0.782274145850413 1
1.0664192387144 1
1.00321031562515 1
0.997903481816097 1
0.894254946616897 1
0.667927550470028 1
0.826991776736346 1
1.1375393797012 1
1.01103690228207 1
0.571388154987128 1
1.02759821431948 1
0.919681368194501 1
0.651061960715812 1
1.01926171827722 1
1.04838916542345 1
0.834459237317279 1
0.687550429249422 1
0.569928367651484 1
1.00950095270108 1
0.961548604918121 1
0.746929307010005 1
1.17665282716704 1
1.09939255235905 1
1.24983997135182 1
1.00831934461941 1
0.791125452833796 1
1.56335744907325 0
1.0293351403641 1
0.476342778392917 1
1.24825888673144 1
0.775955501346829 1
0.443915008513638 0
1.09983935924642 1
1.00890370296775 1
0.983757496258437 1
1.18790156600608 1
1.42523435854401 1
0.869223457352227 1
0.938486744619518 1
0.988015979119682 1
0.821018037898526 1
1.13572513425609 1
0.817486826634418 1
0.545778410202509 1
0.575620888528587 1
0.658452978473591 1
0.956085937245843 1
0.913602830224255 1
1.20907720436203 1
0.709554095726978 1
0.99412546665761 1
1.19038418969541 1
1.07214702202864 1
0.47340340038873 0
0.534774688382524 1
1.30009329487693 1
0.707823649162995 1
0.921991600481679 1
1.09092662162017 1
0.953995858455984 1
0.94933368403103 1
1.34408837135354 1
1.17940157706193 1
0.647945482590534 1
0.840577685109241 1
0.840424853480175 1
1.03866371576919 1
0.701345866117214 1
1.24509848045206 1
0.7823430403285 1
0.965074231051006 1
1.20629762049351 1
0.882863804602727 1
1.55282556433678 0
0.859792546721063 1
0.928659565580311 1
1.20655553475269 1
0.88002249847143 1
0.608894365748257 0
0.947011017720865 1
0.758116022765578 1
1.13794918166382 1
1.22337444795901 1
1.32235880317635 1
0.977642897432194 1
0.313388306741106 0
0.683719852340221 1
0.947768903472183 1
0.600234390519584 1
1.07416232519968 1
1.04612948722969 1
0.840893963039677 1
1.20968713310295 1
0.958254591394352 1
0.903671149721928 1
0.829490692690593 1
0.88207149180519 1
0.992370716224584 1
1.12225454284176 1
1.00001312219645 1
1.04000045366515 1
0.704299920357754 1
1.33986343663188 1
1.23056528738751 1
0.864780022441776 1
0.8040198006602 1
1.23298636417951 1
0.858645257327206 1
0.729061919751023 1
0.99172401300166 1
0.625842620634885 1
1.14603419329742 1
1.01216825075328 1
0.799132426208097 1
1.0390111506937 1
1.00077681394894 1
0.972665475115663 1
1.1013669633329 1
1.09562145558124 1
0.568349866661682 0
0.943294106298755 1
0.939475163688284 1
0.926056819189264 1
1.28479085297497 1
0.916245223871406 1
0.859127417668601 1
1.38519058870371 1
1.33616007409073 1
1.00874672127881 1
1.38721341918673 1
1.18975562745039 1
1.24449633758443 1
1.48155931714049 1
1.14545494222021 1
0.745760902423994 1
1.12266599643636 1
1.4840059192076 1
0.987528746242015 1
1.08682577555816 1
1.03533597077044 1
0.680847002110825 1
0.953011901306133 1
0.910695653126813 1
0.738369853099399 1
1.60303219171431 1
1.12591549662948 1
0.953045688266178 1
1.17050579278674 1
1.17055979052076 1
0.760126056054388 1
1.32219854983982 1
1.3007886479694 1
1.39165655882219 1
0.799067860015812 1
0.650731943240054 1
0.700567153716088 1
0.647639483334504 1
1.36943067096192 1
1.09704123759094 1
0.578492525819031 0
0.670442439140094 1
0.757942446902115 1
0.916660158071683 1
1.02834583168846 1
1.02085644659704 1
1.25816350954068 1
0.791199129613582 1
1.18956792776211 1
0.541365255779149 0
0.994778805673118 1
1.03174445184157 1
1.03775048332401 1
0.869999502988923 1
0.875367826419579 1
1.28199723056953 1
0.708182912080013 1
1.63757759309822 0
1.1358108973212 1
0.827408115333888 1
1.04034161683887 1
1.39458117158394 1
1.14164722700072 1
0.73399769921932 1
1.13156179031139 1
0.789564312812034 1
0.638298105822254 1
1.23026379680176 1
0.914217138563921 1
0.835091509941018 1
0.535199942548583 1
1.18919902944272 1
0.898203369775182 1
0.982126568398046 1
1.11536116922096 1
1.16769223904917 1
0.845747856267552 1
1.15858146008233 1
1.56463187072137 0
1.11483670140047 1
1.25532108192087 1
1.20620250720182 1
1.58445089412491 0
0.995542235316548 1
0.805403826925342 1
1.12330804292609 1
1.0992734794917 1
0.705533695446002 1
1.02094498787223 1
0.994883019841821 1
0.971578103880897 1
1.11894558693734 1
0.966381089448115 1
1.18512138856336 1
0.784627283867803 1
1.1677485638067 1
0.785908002655296 1
0.919666179969391 1
1.09071531360844 1
1.2830519354962 1
0.616278428461644 0
0.765849756531091 1
0.847617746151522 1
0.793097580693301 1
0.810156776277951 1
1.17861785898836 1
1.08325601742719 1
0.883082602695877 1
1.17602736472298 1
1.43938961035867 1
1.28307211760696 1
1.48155370477994 0
0.612456987946591 1
1.07461678347033 1
1.18356036205295 1
0.825506626066693 1
0.871887937840005 1
0.719901541149778 1
0.898506542696104 1
1.0327034492551 1
1.16780973527469 1
0.996626239457594 1
1.15906722434827 1
0.97477843249911 1
1.0589200831352 1
1.11446253239827 1
1.11839409666873 1
1.18379143439849 1
1.36997676553415 1
0.834403503324484 1
1.02924242285436 1
1.41472999063553 1
1.01608682853643 1
0.991440463401396 1
0.794303570981186 1
1.17205495240128 1
0.759199853241059 1
0.785370110379076 1
0.595028275348138 1
1.28454487664319 1
0.709726720270388 1
0.702114092838296 1
1.26465693737544 1
0.973796788230985 1
0.869331617365825 1
1.1764125644344 1
1.0937038544075 1
1.0769615195712 1
0.825355729186397 1
0.654449763791013 1
0.899106728478111 1
1.28198552512463 1
1.37485563370001 1
0.620543344715382 0
0.818123388634003 1
1.28973040526165 1
1.20520747130087 1
1.16066828117318 1
1.14182102290546 1
0.607291358344501 1
0.874154275990122 1
0.792155778628021 1
1.29883982625221 1
1.33517492846945 1
0.54021956038506 0
0.620441762186894 1
0.983451471130173 1
1.1495716005195 1
1.37784198959513 0
1.22743701274657 1
0.98085399430086 1
1.03303240890267 1
0.876817561154506 1
0.953896290486061 1
0.91924492079708 1
1.26204090872616 1
1.36648746575027 1
1.08209680140842 1
0.951773159185124 1
0.853477316955761 1
1.02291732640265 1
0.899742834934822 1
0.756296851298677 1
1.46286822361679 1
0.739362670803827 1
0.912810690898712 1
0.76898426933297 1
0.562831757447688 1
1.09800855889142 1
1.13647917232828 1
1.12434575107206 1
0.861507900335714 1
0.70976815239472 1
1.04019627253266 1
1.02043159930308 1
1.29824150578006 1
1.18584176993325 1
0.389982770769425 0
1.21398372275161 1
0.857154358577668 1
0.835131444391359 1
1.15892589248393 1
1.16646227368848 1
0.823993783723666 1
1.15714271459828 1
1.05589023769331 1
0.789238118672597 1
0.775556083992867 1
0.962378877092791 1
0.980315007995631 1
1.0378063732994 1
1.11447776621337 1
0.605514704786153 1
1.12080490229432 1
1.46290698017103 1
0.697917586271287 1
1.25559153322395 1
1.12382615108154 1
0.989686502087288 1
0.823411819336725 1
1.19849648358794 1
0.941473166184093 1
1.02018422099253 1
1.16680223986643 1
1.0514556565668 1
0.987021677433087 1
0.570394322041718 0
0.96420152089688 1
0.507831707525844 0
0.787515679423796 1
0.753079885403016 1
0.931383724186075 1
0.685950753173535 1
0.763016420988988 1
0.563225053496881 1
0.779160715307528 1
0.53691880390364 1
0.720810036278905 1
1.10571270867222 1
0.713117304415116 1
0.543307772938204 1
1.24937755102714 1
0.830637102043016 1
0.796157830346519 1
1.00564290599469 1
1.13662195825438 1
1.1185435024925 1
0.94634771840995 1
1.19462348331343 1
0.949509636558706 1
1.28973047779038 1
1.21062238321293 1
0.757376034620215 1
0.878386692465678 1
0.825664637953026 1
1.10059794778647 1
0.916155700357024 1
0.704612651019112 1
1.36100832866342 1
0.860446592176995 1
1.25285731279412 1
1.53936846416303 1
1.40463855312465 1
0.75663077622949 1
0.582856966710265 0
0.844395630113769 1
0.674758657711452 1
1.19706093055829 1
0.935367666851471 1
0.943137366049344 1
0.989103907297228 1
0.984713803791464 1
0.990969084093216 1
1.23579544537019 1
1.35307622884609 0
0.961151215442483 1
0.912645260047156 1
0.862710959379376 1
1.0084389673798 1
0.77488844417033 1
0.934642985619164 1
1.03071302834566 1
1.07277551038934 1
1.14149676703576 1
1.03810970107107 1
0.846152282394811 1
0.41701975165745 0
1.34427161066507 1
0.893614495330946 1
1.4275594502309 1
1.10493668255605 1
1.49186337307752 1
0.917618071709337 1
0.659139819025197 1
1.1326667235744 1
0.728564905974845 1
1.51003816771281 0
0.702121636888333 1
0.779413565078505 1
1.29784925890698 1
1.0385330814266 1
0.882343506123436 1
1.06223013115791 1
1.11738126429587 1
1.07926019061353 1
0.982876100193035 1
0.8186711817824 1
1.62450881838838 0
0.578562246361727 0
1.03051066239101 1
1.28976158170572 1
0.770091688085257 1
0.89239367827085 1
1.05942618700815 1
1.21206872905457 1
1.11040611309347 1
1.04361899991553 1
0.856660971310496 1
0.639388731664094 1
0.972810381329863 1
0.51356489040133 0
1.02866278780827 1
0.472147711123626 0
0.805404165044872 1
0.556636140891476 0
1.08098101743744 1
1.28729643491704 1
1.00763444583659 1
1.45245756929616 0
1.16376875927543 1
1.00004290844943 1
0.948414164591884 1
0.770854874939389 1
1.48923411690074 1
0.701247290427265 1
1.36871743716461 1
1.53631661652458 0
1.31447742333794 1
0.577497901577241 1
0.944962977146486 1
1.3288394749173 0
1.24797682769509 1
0.843938629207694 1
1.42967908355719 1
0.931108557344942 1
1.03327453274399 1
0.976778249156438 1
1.01234283947275 1
1.42685995277453 0
1.10533963827398 1
0.898666293826269 1
0.404077285216345 0
0.702486876411105 1
0.927466957557048 1
0.988244268365767 1
0.830665750094313 1
1.08237791065632 1
1.2258083621658 1
0.929689183039692 1
1.00330090296136 1
0.991693146841607 1
0.943771156288004 1
1.25859046647482 1
1.29703029065155 1
1.30938841924149 1
1.45749444387261 1
1.02593104612186 1
0.760273868822428 1
0.838644230933086 1
0.989374785000447 1
0.560677262721871 1
1.02647360496533 1
0.933763772605822 1
1.0646839713046 1
0.990244037327532 1
1.08244616132183 1
1.05403563185571 1
1.28128854602223 1
0.778652479768329 1
1.15632607653982 1
1.17138902419031 1
1.19341788733176 1
1.22331602531608 1
0.815443710796189 1
1.52497376582046 0
0.72362582891457 1
0.965739818909407 1
1.17286406623963 1
0.934053022134162 1
1.18323787394213 1
0.956356612305249 1
1.06069691912288 1
1.02545603001793 1
0.956474285654532 1
1.17569462899139 1
1.18679275455679 1
1.22029392606279 1
1.29096301856347 1
0.978877106489575 1
1.14140192845643 1
1.43972645915799 1
1.23519121076877 1
1.27045929827149 1
1.06715423638488 1
1.11708996365819 1
1.49133112541243 1
1.08926039626082 1
1.09719263287946 1
0.987358851138776 1
1.13772426462711 1
1.1334837998368 1
0.815522694768557 1
1.55992627158955 0
1.30145482456021 1
1.09304536262779 1
1.15928734013221 1
1.23231186220125 1
1.31327096441787 1
1.24160379917198 1
1.2729884500275 1
1.20106826567509 1
1.28642239232269 1
1.1604513323823 1
1.01180078534014 1
0.948044645095384 1
1.1505246054513 1
0.973068533298168 1
0.918408029454677 1
0.669525779666271 1
1.24399793777996 1
0.314167952022404 0
0.825658182394764 1
1.0344820337974 1
1.2015291382026 1
0.909532961549617 1
1.25524280201026 1
0.804878251455284 1
0.366030756208323 0
1.00942051683107 1
0.915500657903977 1
1.30237441509758 1
1.30746464220279 1
0.993878206782895 1
0.69417898935599 1
0.968078146480564 1
1.130766830514 1
1.22998208715973 1
1.36751122272991 1
1.36640733667191 1
1.01474729964696 1
0.842043885850781 1
0.774821881657301 1
0.702547508411206 1
0.789844741754119 1
1.06587001651961 1
1.49412010296606 1
0.984404036583511 1
1.06498544965965 1
1.02165450100374 1
1.23710853565817 1
0.759858703423516 1
0.697569497219075 1
1.04131068355702 1
0.78092534630509 1
1.07371388588031 1
0.909587173969924 1
0.781816407070815 1
0.766520817299993 1
1.31489820496953 1
1.1509960956772 1
1.12084344790793 1
0.686983108010509 1
0.918529980592273 1
0.978096909739498 1
0.554881641316202 0
0.448552333986385 1
0.886201147398412 1
0.715086357606335 1
1.11020536156454 1
1.00381449441393 1
0.568868614524258 1
1.13564280725003 1
1.27171677385464 1
1.02393718941878 1
0.550603986210229 0
0.691631769274403 1
0.81112845915923 1
1.59129538019949 0
1.83913635918986 0
0.963084195631594 1
0.894272131884501 1
1.33068696860807 1
1.0600625242525 1
1.17731628622803 1
0.955345957737138 1
0.894852629627493 1
1.26133399333137 1
1.3334686888135 1
1.02857064636231 1
0.963774238760585 1
1.1421892893863 1
0.619411604978598 1
1.24382959325901 1
0.970114600714323 1
0.851814053949681 1
1.1780444035363 1
0.858122361305428 1
1.10627275130567 1
0.774649842523989 1
1.17938172299163 1
1.06867201125724 1
1.03562147051943 1
1.01101014314268 1
1.40107860782897 1
0.501636644657231 1
1.11231085407146 1
0.983480462764131 1
1.08486851013453 1
0.831527414143532 1
1.30108157108605 1
1.3206924928463 1
0.799508583149977 1
0.873441103323391 1
1.2010752344211 1
0.821023787246528 1
0.474315012804268 1
1.30086073207091 1
0.793329482156646 1
1.07122980128822 1
0.878342984695929 1
0.581605538402013 1
1.06937138583352 1
0.90013096766394 1
1.06027258355051 1
0.679239436874015 1
0.781705057576773 1
0.930370774399392 1
0.762715072925765 1
0.499908557401356 0
0.866259577329147 1
1.00998000775294 1
1.02824608150626 1
1.02948026321241 1
1.2849793909359 1
0.999553713824458 1
1.13801252017318 1
0.728405114733907 1
1.19183909008226 1
1.11685644125173 1
1.04062977455126 1
0.803502318031025 1
1.17930553603398 1
1.20130664060317 1
1.0542675410259 1
0.95913881241924 1
0.882267493297238 1
0.944610287423448 1
0.786572386292165 1
1.06243766580862 1
1.24953380246055 1
1.14184067513741 1
0.787077584632618 1
1.31309659518122 1
1.07075833670542 1
0.762008513624824 1
0.83859797798366 1
1.26419617886387 1
0.953983367781802 1
1.25986163874176 1
0.850032994990703 1
0.791178733141491 1
1.26893416903305 1
1.47712569195929 1
0.99804729395465 1
1.22096521165141 1
1.3489341817769 1
0.580851930126944 1
0.484965864971667 0
1.28325451928911 1
1.04188929671964 1
1.19729149140145 1
0.753048350928842 1
1.07667281977993 1
1.49918155121808 1
0.927413134446695 1
0.878954165097884 1
1.31361703062026 1
0.916356574756741 1
0.524378015413398 1
0.963947960495124 1
1.19691713517049 1
0.650430348637776 1
0.930298788755142 1
1.54137490068278 0
0.977694050707588 1
0.792664524359743 1
0.85576030250766 1
0.965874637530728 1
0.69469171667247 1
0.983146908482899 1
0.668379361907726 1
0.982124589946551 1
1.29296861669341 1
1.1514956287793 1
0.891265317680573 1
1.30492102738477 1
1.169323347486 1
0.847343449351811 1
1.14837726593779 1
0.825461705906114 1
0.971249907281621 1
0.744333416169726 1
1.1207422422167 1
1.2617456680776 1
0.391482442816782 0
0.267589456329306 0
0.987571933289394 1
1.08611443895253 1
1.05695663045324 1
0.888177839983311 1
0.958420212480123 1
0.979969587322176 1
1.11981518729288 1
1.01684714397521 1
0.88033748309911 1
0.925766376140568 1
1.01966702978253 1
1.07715673617071 1
1.20155230185567 1
1.05918907439339 1
0.673641680839963 1
1.25676871302815 1
0.743685663356056 1
0.497877708243578 1
0.715103667866096 1
1.01743098200667 1
0.876002180768685 1
1.19190232745105 1
0.905059967546661 1
1.36539849696875 1
0.910783865572774 1
0.414313719617108 1
1.12971836143283 1
1.23372145084379 1
1.26095568919787 1
1.41759698869108 1
0.860217448406949 1
1.25441890508086 1
0.91059666069911 1
0.819542381261327 1
1.38075034316381 1
0.810502118998296 1
0.988351132866415 1
0.688196248652742 1
0.780473645526207 1
1.34768932909516 1
1.36578263933057 0
1.00362881728069 1
1.2106668175848 1
0.848200093079072 1
1.19317937027564 1
0.904450748473784 1
0.825390921854169 1
0.896897649389924 1
1.00320231805517 1
0.696143637139268 1
0.639516549313674 1
0.944266111129798 1
0.841633124568773 1
0.837108351545728 1
0.776336542062616 1
0.753693786884212 1
0.815643388935545 1
1.18898032068111 1
1.17247971550104 1
1.62687472081519 0
0.837188053193172 1
1.18884040466677 1
0.99283508310936 1
0.765327489932248 1
0.6175890770712 1
0.7800555592369 1
1.51670252353587 0
1.00755240664244 1
0.993109218411261 1
1.12859324291725 1
0.484898613143401 0
1.82477058440414 0
0.652209181480574 1
0.654238563757452 1
0.944205886422425 1
1.36637075138144 1
1.317665277208 1
1.03463941854649 1
1.02124278469912 1
0.934471068530597 1
1.3004547240409 1
1.51212781305055 1
0.544156737768855 1
0.9942044458048 1
1.19413061740753 1
1.04808057173572 1
1.50061761842901 1
0.699118251481315 1
0.938416407810012 1
0.423778064951246 0
0.934700760969368 1
0.545049246240773 1
1.14079191041191 1
0.989317534992234 1
1.18059157743022 1
1.13586879935885 1
0.958032563684043 1
0.6870947411756 1
1.13889511571837 1
0.388010296384878 0
1.22153287034021 1
1.36433131294331 1
0.951970388334661 1
1.1999843059222 1
1.06475858351578 1
0.86330685088776 1
0.764042015158109 1
0.799983473045603 1
1.16325808273477 1
0.888439557159838 1
1.05357298240274 1
0.221994936135005 0
0.938776363218765 1
0.869998874664273 1
0.732472384268661 1
0.935672901246195 1
0.950329172786714 1
0.743012039887126 1
0.555742111250836 0
0.960181093989863 1
1.38936188299145 1
0.959452261795709 1
0.92977265680356 1
0.967354674869772 1
1.07564973909054 1
1.17016852270982 1
0.699498649399651 1
1.44692951017155 1
1.33374249789372 1
0.850125733341485 1
0.985738816567447 1
1.11619761242637 1
1.45672061189424 1
1.1512746251581 1
1.15928651226228 1
0.412965578108256 0
1.07300346417856 1
1.00320424387558 1
1.10518548704749 1
1.13516804929254 1
0.730167380031799 1
1.30005051535516 1
1.26890164024724 1
0.962206937945274 1
0.984115276679337 1
0.392892417475586 1
0.396791433779528 0
0.808469794347307 1
1.0016028661713 1
1.36297861675923 1
0.709788758533889 1
0.894795876179733 1
1.15661124823271 1
0.785424207553038 1
0.63139465075029 1
1.31196889810083 1
1.10321016617308 1
1.08428083660865 1
1.33950819641963 1
1.08178657679392 1
0.88668880690543 1
0.807104461863682 1
1.08858858538623 1
1.52468981104283 0
1.11068362175544 1
0.79812743911019 1
0.945831471073929 1
0.717219702800194 1
0.851838740941897 1
1.27600307805951 1
0.446638369003821 0
0.944794702748285 1
0.870397525925662 1
0.800820707517481 1
0.633371248937707 1
1.29823606331499 1
0.864471391678787 1
0.669639662469306 0
1.07005691453815 1
0.698546926930275 1
1.64749697793653 0
1.14224716198842 1
1.11001532435329 1
1.01942664102039 1
0.596579664496871 1
1.19815464608249 1
1.03424350186662 1
0.523341941461918 1
0.898533807902151 1
0.957187960974415 1
1.45100622182282 0
0.319126134901167 0
0.957324356673631 1
0.919673273407542 1
0.578368653636893 1
0.847130631295022 1
1.04646805957932 1
1.21870834911686 1
0.867939998357794 1
0.389687173001466 0
0.92268185992194 1
1.27308095007122 1
0.999784329657671 1
0.612207797866725 1
1.05441079734106 1
0.919855612957849 1
0.998002428584481 1
1.54800298790888 0
0.988272528608272 1
1.28764283472343 1
0.872143796915989 1
1.06507790158789 1
0.881870100447449 1
0.883136112852566 1
1.01983731961208 1
0.870191015049701 1
0.644818668432592 1
0.935216039275081 1
0.737083680248148 1
1.09323297708794 1
0.869048563145181 1
1.09034024837619 1
0.890827914212139 1
0.922530484760034 1
0.745004890684481 1
0.802185269138624 1
0.471965636825575 0
1.02361574016749 1
1.00154849284649 1
1.3570078180578 1
1.11811396066091 1
0.979162305249058 1
0.581953643517731 1
1.15367383431937 1
1.06449239094924 1
0.8685685611924 1
1.21940622809704 1
0.920557028568932 1
0.848727783303936 1
0.991136765394655 1
1.02530902395736 1
1.17206801452351 1
0.43339158346777 0
0.898905507396325 1
0.917114337860718 1
0.215978228880327 0
1.16087023973103 1
0.519340797162354 0
1.00782217670068 1
0.989935650237564 1
1.60715337997468 0
1.2065960879563 1
1.60498057561029 1
1.59757870532501 0
1.14749039740315 1
0.81369187577629 1
1.34193537685433 1
1.10019436715922 1
1.05975210167065 1
1.03172931534973 1
1.12483125589715 1
1.11256328446913 1
1.06357405021597 1
0.750486811771617 1
1.10293718918068 1
0.498642803662491 0
1.30438066104076 1
1.19466470013805 1
1.12265046709448 1
0.870578657190796 1
1.07100635104892 1
1.11653210314857 1
0.654668379898583 1
0.788054064817308 1
1.10947421545716 1
0.984983997252007 1
0.453166385017626 1
0.960223303463477 1
1.23430860956381 1
1.30563912906997 1
0.904319343374631 1
1.15098513751079 1
1.08601483312683 1
1.21179295864388 1
0.496793017183805 0
0.74964891760372 1
1.09116794765477 1
0.411365316785395 0
0.763962608030599 1
1.02854277041846 1
1.12169261645126 1
1.16137138204272 1
1.026895170418 1
0.338457786650966 0
0.703024994134489 1
0.715759383036329 1
1.24259032507995 1
0.79978034494446 1
0.711937464238027 1
0.948408952991479 1
0.549415069980338 0
1.15753705187443 1
0.919452088289724 1
1.59751381296637 0
1.25481637168183 1
0.620920503864356 1
1.19781518573991 1
1.0681724052716 1
0.588453592382014 1
1.07127330086033 1
1.33443587204998 1
0.917112086050025 1
1.10893442609751 1
0.859625242088389 1
1.05429897414408 1
1.05276934870765 1
1.15904329919378 1
1.1876193145324 1
1.19526031938903 1
0.827962687920216 1
0.767250469407174 1
1.00227549004615 1
1.25509534550615 1
0.87104314160878 1
0.839439451912197 1
0.87443788434916 1
1.04862513025807 1
1.21810725231149 1
1.02447484808359 1
0.635206581270983 1
1.10801579694145 1
0.852906733339435 1
0.823505372054861 1
1.02810469249348 1
1.18358124047593 1
1.27958986765676 1
1.31971783708541 1
0.828587479848558 1
0.850551337385109 1
0.697655691976769 1
1.11313229979295 1
1.10463514816472 1
1.02093920010825 1
0.536928121054634 0
1.15482767427235 1
1.07019987255209 1
1.32987981755461 1
0.942909019869642 1
0.984761713074666 1
0.775858265512227 1
1.00851888362184 1
0.954806547290766 1
0.969534350194132 1
0.855206891791324 1
0.603675342787368 1
0.778608505729533 1
0.824700504442476 1
0.791250517854295 1
0.802529163002218 1
0.839155780622237 1
0.987257037664779 1
1.03583170621881 1
0.803004229324029 1
0.951808204510372 1
0.817757761032532 1
0.699044248129919 1
0.741072755794329 1
1.04734182359366 1
0.916629895475341 1
0.960678719668275 1
0.84276280268284 1
1.34457911585957 1
1.05852188218194 1
0.694427330608965 1
1.38970716937905 1
0.767013468137213 1
0.938193618862607 1
1.09324361272027 1
0.736764055261638 1
0.43317836364963 1
1.37891872276886 1
0.865309543597893 1
0.945834411037449 1
1.00836751673144 1
0.952848178851266 1
0.918778024025686 1
1.39116100867751 1
0.956701781099587 1
0.979715956780714 1
1.05750324498112 1
0.711376447975292 1
0.742823121995252 1
0.983429911569628 1
1.01281463348374 1
1.21314310756717 1
1.22103796867897 1
1.1380245201442 1
0.845169922653751 1
0.968427963159655 1
1.20409551015484 1
0.921400962431211 1
0.883200330070925 1
0.695492085480317 1
0.992975290755063 1
0.947137858505992 1
1.17836077105366 1
0.829943230430765 1
0.983595481405584 1
1.17110605879893 1
1.11842724154956 1
1.08013890465001 1
1.46193715955717 1
0.545319143621237 0
1.33424504973493 1
1.30030915206399 1
1.35904730848827 1
1.20274928491921 1
1.0840982910057 1
1.1839245432933 1
0.836656923154888 1
1.00843756937161 1
0.925828807149542 1
0.74177852186205 1
1.19332935272982 1
0.855925519254223 1
0.852965972873379 1
1.63296973704036 0
1.00070005995132 1
0.851809104891489 1
1.15806532709721 1
1.02079518071395 1
1.04139840885291 1
0.544170763655558 1
0.78473255890578 1
0.574507053665511 0
1.00226859338644 1
1.18577499763021 1
0.741807111330167 1
1.28176699740901 1
1.14321986288184 1
1.34325761304854 1
0.913239474383381 1
1.21529666235864 1
1.34464868408436 1
1.00725846304922 1
0.621824164800785 0
1.05776640281164 1
0.868952105496982 1
0.745833276254508 1
1.08731900388573 1
0.957517506155657 1
1.28275474087261 1
0.788930587919923 1
0.982780887731561 1
0.772375856836755 1
0.770854636415433 1
1.24686322062908 1
1.15164164335818 1
1.29370852637091 1
0.941573219996821 1
1.15212140925887 1
1.055818547521 1
0.991856833471272 1
0.995310655674636 1
1.19832437584187 1
1.41114209580386 1
0.635404236753347 1
0.880551865164176 1
0.839638447849686 1
0.465340806852756 1
0.488167450608003 0
0.840464860667296 1
1.20606193096199 1
1.06741191590123 1
1.03017551100399 1
1.27148240563358 1
1.2416637307701 1
1.15191374147788 1
0.56103013731659 1
1.24678132434335 1
0.811816306408923 1
0.704294550301603 1
1.1557156923635 1
1.37997695424541 0
1.20593418090288 1
0.985668017085239 1
0.951212456603691 1
1.11312671516644 1
1.06748471636235 1
0.811037330270935 1
0.808462134060706 1
0.881459324013952 1
1.24432074675654 1
1.40177485321548 1
0.798081838151183 1
0.760835784948503 1
1.1309927350663 1
0.950943331865651 1
0.938531988430756 1
1.32149418490472 1
1.18573239775606 1
1.24266498773852 1
0.856303245826123 1
0.930254158368499 1
0.90275352496252 1
1.23811970474799 1
0.715293833921098 1
0.992708920136156 1
1.20935718839139 1
1.01147811469883 1
1.56288462788315 1
1.00719101098261 1
0.910583201776471 1
0.831567081316664 1
1.56543370545808 1
1.27582073217084 1
0.777981835391851 1
0.854654478150453 1
0.807033673003967 1
1.48759994400937 1
0.801416991789683 1
1.18432584976346 1
1.10749501210401 1
0.759975155292099 1
1.09899972582604 1
1.06510144779689 1
1.2050719951111 1
1.01233047815018 1
1.10939027583742 1
0.952620321897726 1
1.13218533001961 1
0.877859255228922 1
0.583036727067508 1
1.29656587848168 1
0.560259738374482 1
1.07731284458951 1
1.10070965769431 1
1.08602051566639 1
1.32282293015627 1
1.28023055677187 1
1.29932159444798 1
1.09906894478324 1
0.715735991776074 1
1.01326453041844 1
0.879009698377512 1
0.900390090053644 1
1.57571300749787 1
0.75947495625943 1
1.05742886952521 1
0.979196923154728 1
0.995135067702485 1
0.927949169654871 1
0.571253957725139 1
1.35720596422591 1
0.867284525561997 1
1.14429482124255 1
1.07833403403504 1
1.06309512187476 1
1.04413413373724 1
0.985756986429806 1
0.57049143076448 1
1.0658317200209 1
1.07539054486573 1
0.813779493000532 1
0.875176216581049 1
1.08804702233719 1
1.37056627542785 1
0.742007204269044 1
0.597071808212299 1
1.11931273300719 1
1.41697450574457 1
0.754052812067494 1
1.32973961407525 1
1.02078341648129 1
0.816268851504433 1
0.780118428734712 1
1.33302296225286 1
1.46095705963529 0
1.01455253436367 1
1.02561136003423 1
0.775617074340233 1
0.985891116951524 1
1.42354082699188 1
1.09691016583924 1
0.8172559358252 1
0.691990011315993 1
0.333417633726618 0
1.29793615149131 1
0.976099108200848 1
1.5071047345431 1
0.977489565702384 1
0.910216967989962 1
1.13242555192066 1
1.13085188253008 1
1.30072857560324 1
0.807203150838109 1
0.977494567288778 1
0.981320952922814 1
1.06661771203548 1
1.28456313055373 1
0.940693765380324 1
1.07652136426181 1
1.38685256798457 1
1.01747962710842 1
0.691933187359018 1
0.720895290308656 1
0.95235492949264 1
1.03419596217805 1
1.42158382095617 1
0.952213358618488 1
1.39210622427506 1
0.558784270177718 1
-0.211980398592806 0
0.428457925188198 1
0.954760329556815 1
0.856707972597079 1
1.08185296191835 1
1.03186438877365 1
0.607287665638469 1
0.92748982899674 1
1.23543019504456 1
1.03903885030129 1
0.574835535935603 1
0.965652843673122 1
0.965179698504104 1
0.864771165207491 1
0.707593236051211 1
0.452966589550765 1
1.21440473980507 1
0.704487725845847 1
0.75053295700508 1
0.680047206108003 1
1.09311438691959 1
1.04990633019569 1
1.23660894785503 1
0.416845041126656 1
0.195066436093135 0
0.92363296145959 1
1.0612530620338 1
1.29732529151893 1
1.3327067603608 1
1.32248250015081 1
1.37756359084868 1
0.841317610393079 1
1.49337844396753 0
0.651770364206378 1
0.928737630913432 1
1.10702716880025 1
0.770815655724121 1
0.970507277553223 1
0.972496579372031 1
0.890797779574551 1
0.802719300793994 1
0.855410884162765 1
1.07674595131045 1
0.387427111705827 0
0.827589259538614 1
0.563693903373886 0
1.14593794450916 1
0.97466498429184 1
0.553360970856191 0
0.86422538513633 1
1.11540784300066 1
1.12091570765941 1
1.05500309628842 1
0.921665280734799 1
1.3366485732434 1
0.766257320730648 1
0.851183012962482 1
1.09456344877424 1
1.02351243584513 1
1.02319971622979 1
1.20033893114298 1
0.655988305458429 1
1.77079434230015 0
0.873622535204856 1
1.12026207054777 1
0.998761428945005 1
0.781379251119145 1
1.01544458914184 1
1.55133441123019 0
1.1336152754372 1
1.50709871601172 0
1.47942600130136 0
0.754601024752078 1
1.0902371930191 1
0.173666348679303 0
0.857086532509677 1
0.873231814412127 1
1.44670765490594 1
0.869657144561193 1
1.16584504211877 1
1.39346624515104 1
0.874398820914742 1
1.43314098386934 1
0.896102057472788 1
0.95179232921708 1
1.14108090589246 1
0.825224785794626 1
1.04862197174874 1
0.810047868624008 1
0.926752049265416 1
1.42674273139455 0
0.927841937927306 1
1.22429234378633 1
1.23261911261061 1
1.59628186126898 0
0.775927024534446 1
1.13664683756026 1
0.500486162095224 1
0.781161434211163 1
1.0134621155557 1
0.865126665617099 1
0.506544589104559 0
1.34999209087204 1
1.14730910980527 1
0.776074198766696 1
0.807215969226881 1
1.30697329765658 1
0.581067088300479 1
0.530082554792511 1
0.988636981667834 1
0.47697631298245 0
1.2970404212621 1
0.188743895607609 0
1.25425641030032 1
1.04484104432852 1
1.42461893420523 1
1.22962488086659 1
1.39812996508267 1
0.656763436768848 1
1.1246375562155 1
1.284641846672 1
0.760357645645265 1
1.15281799175875 1
0.875533118424805 1
1.09394022541584 1
0.970801044946374 1
0.904724315476802 1
1.21204369491227 1
0.951934822745922 1
1.16044472820771 1
0.77180295314152 1
0.651156488159777 1
1.25879246197875 1
1.31486641743159 1
0.741208255076958 1
1.0064218725873 1
0.522549877505596 1
0.937313284323189 1
1.12009754398058 1
0.874957911815981 1
1.1230764444663 1
1.19230972010065 1
1.09597563624774 1
0.796601970422928 1
1.11115399016644 1
0.992201282264493 1
0.886458146027899 1
1.52690686595284 1
0.864113343438526 1
1.26859524296623 1
1.22024709693684 1
1.24359895466321 1
1.05327867611092 1
0.906924883637457 1
0.51335308634517 0
1.11588641629918 1
1.20221765737081 1
1.05869376216784 1
0.972352463997602 1
1.12426310360682 1
1.34686138292942 1
0.920485606097452 1
0.848598446055204 1
1.41125170367794 1
1.0133242540382 1
1.9459472115741 0
1.21438029208037 1
0.728829970025863 1
0.902653795365077 1
1.04414972701387 1
1.30119193420127 1
1.2212360910607 1
1.24179396786887 1
0.953247898681388 1
1.13424153108083 1
1.47804582018788 1
0.91819963502121 1
0.784353097633963 1
1.01279921102676 1
0.769571476311964 1
0.939343265385423 1
0.792305209011608 1
0.991700578120859 1
0.758765429898624 1
0.781843268352933 1
0.955979792138759 1
0.938188790169474 1
0.924025913266507 1
0.720269217758549 1
1.13540141430008 1
0.807153561361893 1
1.08678833588083 1
0.756235317509902 1
0.73297395122952 1
1.18542184073927 1
1.14853112751061 1
1.23361331424846 1
1.19449351011952 1
0.591864393994418 1
0.676763592858987 0
1.05879451871167 1
0.835778638121301 1
1.03372373414345 1
0.700864482777308 1
1.02312636807668 1
0.992417218026802 1
1.49427799015816 1
1.18614693318285 1
0.65394488054784 1
1.37922147441678 0
1.06650673295702 1
0.0493301602580031 0
1.12754376906148 1
0.72075992335777 1
1.09047274924899 1
0.819314411729196 1
1.48783572217871 0
0.803990973744253 1
1.14922611215007 1
0.833585019507973 1
1.00069273205185 1
0.695149386827679 1
1.1519259820504 1
1.16598206620588 1
0.855341595450089 1
0.54705478822178 1
1.00838788548493 1
0.638215545871799 1
1.10439018663542 1
0.834814219022623 1
0.983584023481916 1
1.28186513674682 1
1.2538823971804 1
0.970691592422184 1
0.989561699837717 1
0.5423237537763 1
0.895849008856981 1
1.42698828522306 1
1.09696918979498 1
0.618795700055774 1
0.898954511218883 1
0.656526902680125 1
0.983471234775771 1
0.917288982002451 1
1.20313466762111 1
0.836917507703278 1
1.00020696641702 1
1.25797976672333 1
1.4614543605214 0
1.26647591909859 1
0.992175004012644 1
1.01545013410737 1
0.972149750846179 1
0.858141809337183 1
0.695711724174313 1
0.772312281895675 1
1.10069611703887 1
0.624608284370882 1
1.50114299857596 0
0.946919365797822 1
0.775571766286692 1
1.13354334581848 1
0.877735559857681 1
0.657608466413916 1
1.21540154885761 1
0.843097075627231 1
0.774073862509567 1
0.984719201084486 1
0.747140108094645 1
1.05941181009668 1
1.26458519749932 1
1.01100671155703 1
0.879689644012103 1
1.17526487395739 1
0.369853756932837 1
0.978458894727453 1
0.927851968339546 1
0.863412511733078 1
0.622294205655348 1
1.1319446376665 1
0.765890793370137 1
0.820805456810732 1
0.697489471970607 1
0.762698759553512 1
1.15071209776278 1
1.0245521100727 1
1.17544996847145 1
1.07284483674473 1
0.87815483985739 1
1.18451239973525 1
0.875030854945282 1
0.765176329821397 1
0.998986973226338 1
1.17938028217849 1
1.48266760018852 0
1.46172987135531 0
0.982905935595905 1
1.46021955515875 1
1.54380635965025 0
1.07082347464455 1
1.00352498310016 1
0.889200680096307 1
1.78264353591244 0
0.926507456980185 1
1.02011301234685 1
1.06101093719185 1
1.25175675836854 1
0.857036448004637 1
1.08050531305804 1
1.17705483349474 1
0.917446686348913 1
1.27917177371265 1
1.2226525688604 1
0.771039816712906 1
0.759602832772812 1
0.889644019668811 1
1.4896578389016 1
1.21897390433366 1
1.34190498309195 1
1.28807935570974 1
0.175514718751177 0
1.04191649560625 1
0.872840474201766 1
0.942965057811558 1
1.27921866407313 1
1.44094968421146 0
1.03679881630821 1
1.41138019710305 1
1.22798719337661 1
1.17832617953999 1
1.29423415629805 1
1.29080610675382 1
0.439043014308185 0
1.38077847734555 1
1.25412159250679 1
0.501235767544129 1
1.04845358127313 1
1.18176040366165 1
0.886453306839376 1
1.02724332735759 1
0.880384353767616 1
1.35592014551976 1
0.990923663637307 1
0.623188796329115 1
0.912251993163281 1
0.979098297005191 1
0.767616970111935 1
0.836164564272031 1
0.722305827864623 1
0.978461072972901 1
0.943353990791551 1
1.10578520917644 1
1.01873955699181 1
1.34174049981339 1
0.92508187597573 1
1.19808427480278 1
0.894357317616598 1
1.40546123212551 0
0.641457306754833 1
0.813557591699251 1
0.928127291716244 1
1.23960082562013 1
0.842101021297917 1
1.09738037640039 1
0.628347051197378 1
0.340115373692736 0
0.993814003490023 1
0.900991665922615 1
1.07930339067165 1
1.31051684435292 1
0.739660611780863 1
1.37084227506853 0
1.288240260453 1
1.08116397370459 1
0.991833833055138 1
0.792556003105759 1
0.797010510742331 1
1.41511032091765 0
1.37289094892096 1
0.856532818135361 1
0.679590300114703 1
1.27531242870252 1
1.5904382119596 1
1.07071701971529 1
0.951490164390787 1
1.05919911241972 1
1.04823777302603 1
0.61403358195272 1
1.01707084601874 1
1.05439034467795 1
0.681727023410946 1
0.708964165855519 1
1.08387307254413 1
1.01275714492554 1
1.85091864886604 0
1.02142386139311 1
0.999958919455009 1
0.574443802300437 1
0.773575017088045 1
1.12879917757018 1
1.22539084076749 1
1.33129232788473 1
1.08090964453306 1
1.49420089737458 0
1.04993403311494 1
0.843413145332663 1
0.902508362605546 1
1.44522494588999 1
1.06437532948956 1
1.0237626760558 1
1.05966905430921 1
1.18360437616254 1
0.975743619911677 1
1.14663638920159 1
1.35349509513365 1
1.14905521193188 1
0.661780080255411 1
0.750223391659456 1
1.08359360524715 1
0.679452050804861 1
0.416926400603501 0
1.14297322435535 1
1.36067043459969 1
1.00252998250015 1
0.811965347925949 1
1.08383302613893 1
1.2800152263038 1
0.90732661702583 1
1.05390425666872 1
0.890049817133639 1
1.05872309789025 1
0.605975783753535 0
0.494759207688358 0
1.05993609906446 1
0.869575246684092 1
1.20423773180103 1
1.08198518614565 1
1.2154862232214 1
0.474567616937301 0
0.791376091656041 1
0.988016247644456 1
1.0353352870065 1
1.43374868711838 1
0.53630879360056 0
0.815089757037159 1
0.725861920106465 1
0.346973704532845 0
1.16128190753552 1
1.34431462788824 1
0.577977265155215 1
0.49176466023417 0
1.22463374178579 1
0.842007600857168 1
1.08168270065851 1
0.232197768635603 0
1.33239624971204 1
0.765121786614404 1
1.2579581469334 1
1.31297626544012 1
1.0282999559644 1
0.838126347359674 1
0.614662555063082 1
1.03498225710112 1
1.09922559322537 1
0.734938661995584 1
1.09118141740644 1
0.74841666074534 1
0.759357440360649 1
0.958903723779744 1
0.703485602933726 1
0.885888126017065 1
0.929222935299141 1
0.971270568509792 1
0.984018457789337 1
1.10536659725869 1
1.12330666423721 1
1.38281478792049 1
1.40687501732047 1
1.54952459405512 1
1.02355818793269 1
0.91400423491177 1
0.974896257486614 1
0.924790184727721 1
0.883561684403657 1
0.803216923795169 1
1.37079903975394 1
1.12836629318217 1
0.949001789177593 1
1.19245031977663 1
1.16610359804306 1
1.26561632307841 1
1.3229251555067 1
1.37418233544457 0
1.02121669702384 1
0.98367030850719 1
1.12050659935321 1
1.02147079850743 1
1.23361104676952 1
0.695498142593739 1
1.18726399230713 1
1.03738059733218 1
1.07068290829556 1
0.899316144780873 1
1.34635785387488 1
0.954888719025643 1
0.708211271298177 1
1.06676016207173 1
0.905927530397968 1
0.714134300243877 1
0.963938231445116 1
1.2691232083518 1
1.26365252245214 1
1.31917216528913 1
1.57608166340874 0
0.739678526264523 1
0.698792887171468 1
1.04394628074145 1
0.775276000055242 1
1.25753360922521 1
0.892366467957536 1
0.800344392104887 1
1.03489642035645 1
0.971064748064229 1
1.2008380244181 1
0.949583307925964 1
1.25268006953309 1
0.716878279731907 1
1.17270726745157 1
0.739674554724158 1
0.883677031675254 1
0.894827809562905 1
1.17651237742082 1
0.731547781510081 1
1.3629634935248 1
1.10609705728682 1
1.01368979413065 1
0.791868917035429 1
1.1339552615854 1
0.655901851789082 1
1.0292177479281 1
0.716853108615704 1
0.943413022329659 1
0.784274597724978 1
1.07167905402668 1
0.956500514393886 1
1.07976239350069 1
0.773798558041964 1
1.44170896147452 1
0.87043904076357 1
1.18905524420654 1
0.754496880872826 1
1.21798177413065 1
0.946156682646878 1
0.854145711799096 1
1.15102421707461 1
1.10377628494974 1
1.09037664064657 1
1.07989618618357 1
1.19400993940674 1
1.11411000801108 1
1.5104412556269 0
0.813989037262544 1
0.967280349898361 1
0.93995885326208 1
0.768174561465389 1
1.01113123295653 1
1.03700788769743 1
0.983031306093167 1
1.23657152128596 1
0.874524010224777 1
0.513767284572363 1
1.72520918472344 0
0.866274594416343 1
1.42016802040245 1
1.37719332783778 1
1.57687742060868 0
1.00407616914365 1
1.41933670934749 0
1.38692761497089 0
1.08430594227756 1
0.993531534113537 1
1.23884183721949 1
1.16122935925863 1
0.870748634911115 1
1.11891066050262 1
1.10203127021711 1
0.670845885213886 1
0.916134408987425 1
0.799598268877154 1
1.12558944887646 1
0.929233161976182 1
1.49491635316404 1
0.623716533814527 1
1.38793359609544 1
1.25412986609138 1
0.841218985430213 1
1.36077963325258 1
0.422432277541722 1
1.03705953691459 1
1.24798458920102 1
1.13699972793362 1
1.1574943365329 1
0.760534866463274 1
0.828984778384662 1
0.993031221357487 1
0.881228192404796 1
0.792308915445694 1
1.20351306991753 1
1.37904022829568 1
0.725857278831155 1
1.3079849841657 1
0.913327456700273 1
0.77438697631469 1
1.17801448361366 1
1.1332544280254 1
0.941695894157435 1
1.68278625186425 0
1.15402462023894 1
0.72457873141825 1
1.12349456336171 1
0.531793773582975 0
0.751388325148791 1
1.15018725939696 1
1.01130422367947 1
0.955269774478012 1
0.812413632596908 1
0.912755288309147 1
1.09112894034109 1
0.987927980174536 1
0.903097642511161 1
1.09181822551087 1
1.1170348578391 1
1.21249601469836 1
0.72272149132889 1
0.996879546451209 1
0.40531779709835 0
0.502848694674724 1
1.43715192542405 0
1.08069539266192 1
1.05755235289996 1
1.44927241546811 1
0.882539326475387 1
1.15176124695929 1
0.80500814243609 1
0.718500727428494 1
1.38056630247982 1
0.562086256481851 1
1.0902922232033 1
0.891693268336533 1
1.15804588798093 1
1.02864992281107 1
1.05114695330459 1
1.1705425557516 1
1.30192443902887 1
0.683249876613063 1
0.909515308726641 1
1.23637066271011 1
0.946928933542554 1
0.760766921943443 1
0.934043052246786 1
1.12288218134557 1
0.919281909001531 1
0.978804926530601 1
0.929457312024653 1
1.39349364765338 1
1.18333697353638 1
0.695972246689753 1
1.51394963380746 1
1.03969784324319 1
0.907927729112125 1
1.20046550628897 1
1.51632268780285 0
1.06695528808678 1
0.959218949881776 1
0.709799786695848 1
1.13939084037189 1
1.15475615331483 1
1.22694984165399 1
0.726544855637519 1
0.985759057877232 1
1.24983424191816 1
1.21492180499115 1
0.820638622802568 1
0.955603088821513 1
0.65467761486016 1
1.25835051356475 1
0.54487669070369 1
1.10394601885631 1
0.6604876320833 1
0.553793687086605 0
1.29199057559251 1
1.38198078765215 1
1.245521207135 1
1.32445453202359 1
1.34013842459316 1
0.992732604221336 1
1.32350079410138 1
0.890392743327725 1
1.16651356014531 1
1.24516658387565 1
1.25429923035405 1
1.13354185305509 1
0.836399631211116 1
0.640019388965412 1
0.876480213382721 1
0.864576439318608 1
1.00092350880837 1
1.53252379507353 1
0.986554555120828 1
0.78718251876857 1
0.653137151378262 1
0.669452410943693 1
1.08422273224405 1
1.0370361320967 1
0.976087445890676 1
0.489644379368893 0
0.851035423626741 1
1.36520667810568 1
0.946230007072118 1
0.962866311637677 1
0.911876244027077 1
0.96018268529997 1
1.15244582497286 1
1.13912860114505 1
1.06568182808338 1
1.01546673007651 1
0.929604032072442 1
1.09108177199755 1
1.18112174582885 1
1.04959857364832 1
0.736947922286312 1
0.967938008324059 1
0.830268650203159 1
0.906469661080136 1
1.04932228693146 1
1.11267747337436 1
0.791976227163942 1
1.24444980008545 1
0.583340458018338 1
1.15266771740674 1
1.08547012433303 1
1.21109448489269 1
0.810629601047218 1
1.11812025267943 1
0.994624754189108 1
0.505763767389358 1
1.18924154780339 1
0.844469438001358 1
1.23769381140079 1
1.28574693718062 1
0.813788427737299 1
1.06091602245304 1
1.25175762997953 1
1.24080692240023 1
1.39391087895238 1
0.866095730743136 1
0.915085138903678 1
1.45917435775587 1
1.29808953809883 1
0.827312927540143 1
1.5521857426636 0
1.26795945994284 1
0.840020651614887 1
1.05029785353181 1
0.885768828824663 1
1.18485766911647 1
1.10633823344257 1
0.764285282753914 1
1.34598113651089 0
1.34539619435745 1
0.81630057128964 1
1.45800002462388 1
0.585430145942787 0
1.03542446728026 1
1.2144341690551 1
0.769074764773727 1
0.905988235793976 1
1.1483887074981 1
1.382655937231 1
1.09411727295325 1
1.14983148852633 1
0.734301983535762 1
0.703495401651789 1
0.962502294269879 1
1.46573173651326 1
0.985407061465372 1
0.781558319013864 1
1.22800084784452 1
1.01147004920706 1
0.626055017213233 1
0.95408239976644 1
1.25821195998086 1
1.15944470661183 1
0.93600650137157 1
1.63995618034671 0
0.905110079799084 1
1.11832402772138 1
0.767762553206451 1
1.04036390042086 1
1.21835105947979 1
1.51698630572789 0
0.590315258837574 1
1.18597488500921 1
1.026217916285 1
1.02652530521924 1
1.24259625946945 1
0.366588366891019 0
1.16469782314429 1
0.736240909827275 1
1.76626143064845 0
0.688098542797586 1
1.01260370439715 1
1.09992117297892 1
1.1163154316718 1
0.993603923420577 1
0.776076951198575 1
0.864824855789243 1
1.03242689469847 1
0.674510319893259 1
1.18644112803649 1
1.18136550735533 1
0.873882228627616 1
1.06776387723824 1
1.19774105128603 1
1.02920314468664 1
0.933261538300222 1
1.02501343650973 1
1.18540012726598 1
0.679083717585734 1
0.795390523321919 1
1.38125190881916 1
0.989548386921835 1
1.18567348237737 1
1.06283202487429 1
0.851127917149914 1
0.904201755267213 1
0.950663842727492 1
0.863008988738125 1
0.918274990588828 1
0.77011233108402 1
0.959338383672686 1
0.980573727382991 1
0.938448012828765 1
0.804814171917131 1
0.99915514451878 1
1.34758029201837 1
1.17468225191817 1
1.10757608328622 1
1.30210766379558 1
0.954438870927462 1
1.06447699962983 1
0.83486880252528 1
0.724908759108818 1
1.06900770011538 1
0.769232549127083 1
0.787397959325377 1
1.25775840941527 1
1.50460606982206 0
1.0875968364598 1
0.819251648703321 1
0.636752305914639 1
0.602050567879916 0
1.01983195149286 1
0.940081540633816 1
0.992399544694511 1
1.34085468423151 1
0.551812109965229 0
1.0322417364698 1
0.856048946185146 1
1.66293335824064 0
0.336864709339589 0
0.560853666982548 0
1.19783648046868 1
1.10038617965616 1
0.859922084859889 1
0.916414646475386 1
1.11773943005774 1
1.60978167199967 0
1.06262774303245 1
1.04536802088677 1
1.53068731633612 0
1.20854814530849 1
0.801059449319372 1
0.653750684194129 1
1.16159380468462 1
0.94545979391168 1
0.834553944179044 1
0.580645500875387 1
0.555302429531989 0
0.539004957796848 1
0.902777672003943 1
0.834002628554362 1
1.16205892854185 1
0.945622082039294 1
0.505770482225044 1
1.35136618250236 1
1.48515283037868 0
1.16943203810453 1
0.906669996834274 1
1.03442785849909 1
1.01030934188872 1
0.839789183716149 1
1.13535395744555 1
1.10907823661063 1
0.500098010526318 0
1.23975271678283 1
1.50394287061866 1
1.0856742429651 1
0.945363529241092 1
0.72144272309287 1
0.87053849133161 1
1.68988872781318 0
1.29177547177435 1
0.431034456931415 0
1.01680947286401 1
1.05412268588369 1
0.910880852695858 1
0.702339333720215 1
1.26993668330104 1
1.10982945018486 1
1.05638565007377 1
0.810409661513359 1
0.769432021184455 1
1.33119928225727 1
0.908112487447977 1
1.24687249218687 1
0.90401815714511 1
0.915705057642264 1
0.625156615688481 1
0.931383794826539 1
1.07697832730194 1
1.28734425683267 1
0.652150911776855 1
0.927719632828382 1
1.17940179154804 1
1.83012096124065 0
1.02537188310035 1
0.954801108378718 1
1.02055031990844 1
1.83708872649124 0
1.11436288455419 1
0.21726014662873 0
1.26222457184603 1
0.728343584759353 1
1.21049513287312 1
0.995003920532006 1
0.947335620917126 1
1.02334082043693 1
1.11404901158764 1
0.931385510942626 1
1.48669125618134 0
0.805307342971422 1
0.58051127017005 1
1.09398153464962 1
0.88364561261331 1
0.939639838310021 1
0.915780406955748 1
1.03259675514826 1
0.971537207386831 1
0.83729136468835 1
0.316524198833199 0
0.811526487683235 1
0.785295420498894 1
0.920684704614382 1
0.91406585930447 1
1.23198826850461 1
0.971743310425524 1
1.15034295304669 1
0.912809357068159 1
1.19978172070221 1
0.894578295095508 1
1.41669995366217 1
0.823417717236193 1
1.04679911515133 1
0.992327792965974 1
1.18560077627556 1
1.26414303490253 1
1.26251977780028 1
1.06653531111187 1
1.26211661309205 1
0.684051898093097 1
0.877364616706273 1
1.22803172382824 1
0.876976142914128 1
0.973272327761283 1
1.30186956913705 1
0.945739422190109 1
0.945919354412074 1
1.19172238946584 1
0.96898299507854 1
1.49957738198552 0
0.76544853293794 1
1.31510614320944 1
1.43424397557744 0
0.956804447083183 1
0.763180445213007 1
0.941976403070303 1
0.887708499904977 1
0.992042553463191 1
1.62990348767486 0
0.958607536948979 1
1.65922805966464 0
1.15872175083159 1
1.05361619121383 1
0.797060031262002 1
1.1083314554376 1
0.582868743701318 1
0.975758011918199 1
0.751627977664103 1
0.834850625272154 1
0.866568919934552 1
1.08038912351097 1
0.828363219458778 1
0.828319856527617 1
1.10366358203483 1
1.19306969821842 1
1.47144894002923 1
0.950230049223996 1
1.38633006695463 1
0.787821789373251 1
0.950783231578296 1
1.15200804780076 1
0.71606609920691 1
1.09699460144376 1
1.03096314121388 1
1.32922608573068 1
1.24128857808206 1
1.11634665557083 1
1.15475242213857 1
1.01511166192919 1
0.818428040969855 1
1.15878084084608 1
0.737415950426016 1
0.870064902602158 1
1.05351634565343 1
0.863558662009319 1
0.993969411922939 1
1.0625088775562 1
0.723827061766215 1
1.04391519376609 1
1.25071548859308 1
1.23473168288129 1
1.0477190842912 1
0.766105717674478 1
0.814431673629561 1
0.851269054869047 1
1.1113015941158 1
0.55914599554707 0
0.543251673505841 1
0.891056234937027 1
0.835660045494437 1
1.0335396443091 1
1.01046203722162 1
1.01630702608756 1
1.09021856709314 1
0.96874618069409 1
0.878459932265095 1
0.658301820233982 1
0.987553560320261 1
1.23287800469924 1
1.11971287963322 1
1.68368861378975 0
0.927274992902651 1
1.31585052230403 1
1.3843241771273 1
0.973358425382522 1
0.649401077735282 1
0.819246846700189 1
0.966389253447253 1
0.843854401214264 1
0.467752886680987 0
0.418541343463028 1
0.980663193590849 1
1.00495689795457 1
0.801007252161038 1
1.09044041741399 1
0.839260558542391 1
1.05229292143724 1
0.67414169907175 1
1.23487883195577 1
0.798961708644766 1
1.20545950439233 1
0.81610160798068 1
0.911569212174503 1
0.664982193747862 1
1.31557901898556 1
1.19699685840036 1
0.907011071665601 1
1.09425468108122 1
0.489977997160153 1
0.920457818923604 1
0.992092917942627 1
1.28492993072775 1
1.01887303626055 1
0.491995671703193 0
0.66205269457517 1
1.25390478249704 1
1.28946775935298 1
0.629881098351975 1
1.13913867404269 1
1.16266969276107 1
1.01215434591093 1
0.59561890276836 0
1.23412387830945 1
0.756948573649127 1
0.922200311759623 1
0.860194096216039 1
1.26695566094168 1
0.877868891921737 1
0.956418101445964 1
1.37221674137024 1
1.29732804509727 1
0.966915698508558 1
0.935107699287969 1
0.734073075685198 1
0.695667483851016 1
0.826852902155505 1
1.0017100879142 1
1.14853001972233 1
1.36239416076252 0
0.804791391036016 1
0.830577941027055 1
1.46338730849908 0
1.48227531224408 1
1.24412632470532 1
0.620743217214137 1
1.86352757712232 0
0.872017781833523 1
1.19585563086263 1
1.09391464774232 1
0.913700071296336 1
0.587566803724035 0
0.901650039889996 1
1.29942555793011 1
0.880982175874151 1
1.15577802928009 1
1.09038671947888 1
0.932132084483233 1
1.13131083886811 1
1.35427163535864 1
1.09089349744317 1
1.08557529801606 1
0.815995876214647 1
0.905786002009304 1
0.453545389496861 0
1.23434470234287 1
1.40192969018174 1
0.623721054013028 1
1.15026245142103 1
0.88836503577233 1
1.01105959123133 1
0.825355398863918 1
0.888480631334962 1
0.975549878795758 1
0.710684081813922 1
1.49981437276791 0
0.668168962419267 1
1.40560774209112 1
0.882973371594606 1
1.16634900477763 1
1.02681830918812 1
1.21625326251028 1
1.08796472602814 1
0.44643609781733 0
0.792192339623195 1
0.727068167624267 1
1.1155454363613 1
1.53499971618416 1
0.945747917178482 1
0.840673082009836 1
0.865713532463367 1
0.751686240954857 1
0.699650994768871 1
0.823350728731601 1
1.01641559574687 1
1.48830689852315 0
1.16969630862953 1
1.07906704385883 1
0.603496895965869 1
1.22936413303617 1
1.04727706666174 1
0.928274551911759 1
0.908543293797359 1
1.06782584827131 1
1.54365331863298 0
0.590801766134315 1
0.728814672117815 1
1.0522676195597 1
0.840812643895846 1
0.63678491222653 1
0.768341946757928 1
0.951303713289307 1
1.13114051012651 1
1.04829748324668 1
1.24904773324069 1
1.329408720142 1
1.17847363707208 1
0.854476544098268 1
0.889835631319188 1
0.783476753108039 1
1.14418707279654 1
0.767151036947927 1
1.17098800050273 1
1.14190964332557 1
1.1204478522518 1
1.21404630947736 1
0.854508009464878 1
0.821888328050199 1
1.13509405133929 1
1.04842137259965 1
0.768576122905336 1
1.36750266662844 0
1.16831672819549 1
1.20709974136666 1
1.08357892309101 1
0.650016896514594 1
0.950123074490574 1
0.873371469725254 1
1.12436602759028 1
0.994378709773685 1
0.857957802274223 1
1.00206516131763 1
0.945209487343816 1
1.12953393087404 1
1.04220574082115 1
1.42988883422563 1
0.957557009260093 1
0.794345006360319 1
0.488162178654418 1
0.788404526632268 1
1.49622925233559 0
1.80535215702347 0
0.916980274693622 1
1.4176867498712 1
0.748660827219221 1
1.06461328816013 1
1.12601255097987 1
1.16428660738272 1
0.955122882883117 1
1.15000431510614 1
1.23727735595906 1
1.04978180446237 1
1.03832474317694 1
1.49502717289342 1
0.836831810702028 1
1.19802751079927 1
0.482386139336379 1
1.07140772704633 1
0.59681738656331 1
0.812317298120752 1
1.34318484871427 1
0.691595322255604 1
1.32187855144161 1
0.72981392825063 1
0.370672653321482 1
0.90679242560122 1
0.700146088156331 1
1.38798506860388 1
1.08043510959972 1
1.54755152689956 0
1.19344734762272 1
0.96432452763603 1
1.02378785052828 1
1.15814311601104 1
0.586260699313216 1
1.01290315738955 1
0.733851500242894 1
0.82912945855054 1
0.788236963488133 1
1.21752061963597 1
0.815789668231546 1
1.3246802278876 1
1.04459519022377 1
1.25899508750098 1
0.961529307023007 1
1.28156134961815 1
0.878714136416306 1
0.946816172445941 1
0.766766645804564 1
0.606734135122459 1
1.22107087757536 1
0.44734288706939 0
0.953528415989777 1
0.681509245570847 1
0.930397111655703 1
1.28801128872765 1
0.680808087938831 1
0.907708887230475 1
1.14742278341364 1
1.00608571457521 1
1.63018803545455 1
0.83485349468649 1
0.898513649472704 1
1.05672492483294 1
1.10180050620601 1
1.24049975855002 1
0.563978344066494 0
0.514103578109846 1
1.3792798359891 1
0.663740211551743 1
0.441514476999434 0
0.84096828526231 1
1.03026306317145 1
0.525105559279183 0
1.04807017733413 1
1.0695389337887 1
1.12861057494146 1
1.10116185297033 1
1.1965025135131 1
1.52143438014745 1
0.853493716775271 1
0.885783818633155 1
0.604699342219751 0
1.07230220428813 1
1.15424276207974 1
1.20315947067384 1
1.01445538681222 1
1.17833594772619 1
1.42971916248235 0
0.764207631665908 1
1.37228150088423 1
0.787756999532477 1
0.69283475559862 1
1.04124367722635 1
0.666830047262103 1
0.740296622993391 1
1.1151968163663 1
1.0425515449485 1
0.721529704808652 1
1.11744038602415 1
1.17780536642875 1
1.20479852275784 1
1.06627799259702 1
1.43441219536161 0
1.01745261746622 1
1.5557289253814 0
1.00081866591413 1
1.22572238030262 1
1.42485764724226 1
0.906897447752132 1
0.812470752010263 1
0.585625735118037 1
1.26112921984669 1
0.736717759335186 1
0.774194512337504 1
1.0334016442693 1
1.07665466770018 1
0.700234772672656 1
0.986935267427993 1
1.03703758150529 1
1.41285405384837 1
1.15138527692584 1
1.39759650777482 1
1.02843096892176 1
0.953450491627501 1
0.827011210105452 1
0.493151773993819 0
1.02285942271158 1
0.903419871676677 1
1.09398680870551 1
1.16564999449553 1
0.745652383051453 1
0.730366091216172 1
1.02834725562387 1
1.52175954588853 0
1.03567561468906 1
0.944729476276327 1
1.34710342924682 1
0.644614670119176 1
0.916070105209936 1
1.08618140078297 1
0.533607220465689 1
1.04581311842579 1
1.24895961140581 1
0.828082503969924 1
0.699612456188208 1
0.764229635312326 1
1.00670988289302 1
0.964943034569863 1
1.03308699516396 1
0.47278208160999 0
1.00620320566369 1
0.995328795740921 1
1.02292237795015 1
1.15924601611561 1
1.18076865414244 1
0.905711640795203 1
1.15238010819742 1
1.01069108922059 1
0.65928315491598 1
1.2307627353365 1
1.24875485580552 1
1.23157553580204 1
0.827270727679989 1
1.01099247352992 1
0.731991383092561 1
1.05877188357576 1
1.23817024828471 1
1.44495002016802 0
1.01927533140384 1
1.12848489986524 1
1.61703478204943 0
0.779844827787991 1
0.8586301969962 1
1.0072888506869 1
1.06179383725499 1
1.19898294236533 1
0.926510906189849 1
1.15695525679438 1
0.772124535963706 1
1.34649685040398 1
0.813498136868568 1
0.812076322562944 1
0.735833464035547 1
0.440028151488473 1
1.03390104076216 1
1.06768133147252 1
1.3148701195033 1
0.732546957097183 1
0.996079426984527 1
0.967306084944086 1
0.845881134769845 1
0.773192422024311 1
1.21859292954542 1
1.02103027453547 1
0.959191885973991 1
1.24375421531524 1
1.44134898367997 1
1.36256098815773 1
1.32172749022595 1
0.950508635928675 1
0.793531497667384 1
1.16175524333447 1
0.833788102105348 1
1.11439677004082 1
0.881211341321791 1
0.731593078087051 1
1.1503511379361 1
1.3779118951698 0
1.24785781019606 1
1.32050428302543 1
0.965984103666124 1
0.977979395481411 1
0.849136963461296 1
1.25111413369887 1
1.09982562858369 1
0.583563462606607 0
0.534537582331885 0
1.07343218605909 1
1.42635739719247 0
1.03022519468535 1
1.37725561943963 1
0.520187262100272 1
1.10951477314331 1
1.13548874227348 1
0.816475461403368 1
0.819757455058835 1
1.34873019084706 1
0.675516117338534 1
1.35603505490556 0
1.04205647156785 1
1.20249105222817 1
1.25439131309901 1
1.05356809168568 1
0.735487785523929 1
0.77859806685815 1
1.29459525447141 1
0.843391556576634 1
0.113806230418427 0
1.29188232195512 1
0.821858772067067 1
1.2763670609991 1
1.95382957108993 0
1.14218798557797 1
1.41462343111151 1
0.907730385998503 1
1.1368133426027 1
1.36676097972738 1
0.823122004666559 1
1.09119947100419 1
1.229165686408 1
1.61538417201726 0
1.04409146082222 1
1.07492461958337 1
1.55321828840227 0
1.07090782981699 1
0.991065162305333 1
1.04087947132945 1
1.08900576036221 1
1.18494651750687 1
1.16759924410956 1
1.24333660594226 1
1.25378093121737 1
1.07847201052114 1
0.872788000062885 1
1.12665558337927 1
0.746173510569713 1
0.751782044190802 1
0.866548226726043 1
1.37480975316168 0
0.637984772111406 1
0.941690083288584 1
1.33198519281717 1
1.36102799440333 1
1.0976500575354 1
1.2977107114017 1
1.3227608384991 1
1.06275868175967 1
1.05122675873955 1
1.20607630806369 1
0.763358852810206 1
0.980039464273166 1
0.715300630190972 1
1.02037912954451 1
1.36712230170511 1
0.940861160680909 1
1.12348764723839 1
1.60151851157299 0
1.11031934245518 1
1.51240530326293 0
1.00638396124245 1
0.85817281521713 1
1.02448489310379 1
1.21086046035945 1
1.07206503431358 1
0.885406624780635 1
0.645673007544277 1
0.749690932532105 1
1.19487468865509 1
0.858571722180602 1
1.03521457935486 1
0.79234925278228 1
1.03379242693618 1
0.923136534063763 1
1.01300954204283 1
1.25604788689284 1
1.17505607261378 1
0.838178783202425 1
1.03367530568747 1
1.33515925655305 1
1.34121165896789 0
1.01008721447696 1
0.916326810693249 1
0.805013232985326 1
1.03652653963442 1
0.541817595152943 1
0.719966139242238 1
1.01708950311492 1
1.11883134616896 1
1.16175087844642 1
1.20169798262579 1
1.35255440718699 1
0.864518337344452 1
1.53272803461426 1
1.05588171942011 1
0.665790754265072 1
0.974037042515348 1
0.839680790372688 1
0.717163268150118 1
0.591239315189947 1
1.01319239439618 1
1.11130997314973 1
1.2459755377268 1
1.04989558149988 1
1.37076053406429 1
0.975750298659307 1
0.895961281900133 1
0.69117000217652 1
1.15938919554654 1
0.597630663468062 1
1.03691679151031 1
0.98375908097096 1
1.06603396677167 1
0.672041784589432 1
1.00030231647533 1
0.524948748584207 0
1.13686149406097 1
1.36154705317367 1
0.872150216074369 1
1.22687460390758 1
1.07703843184881 1
0.340309607451481 0
0.429922574242675 0
1.19069176183288 1
1.224846111587 1
0.840975988176582 1
0.872816051649193 1
1.00548025861356 1
1.37083742716424 1
0.859185577240317 1
1.03576258135216 1
1.15436013130087 1
0.726651083282646 1
1.04962831795661 1
0.823311635843068 1
1.52827452281406 1
0.874935486951583 1
0.89377162046037 1
1.13298382076024 1
0.96421043709827 1
0.66166362720567 1
0.868187261597869 1
0.816607541928967 1
0.718803816393296 1
0.822566604615693 1
1.49533072640408 0
1.25427336873793 1
0.973859113018818 1
0.823277538953438 1
1.29955747154765 1
1.24592390497328 1
0.592389915968582 0
1.0572790180754 1
1.09648647664838 1
0.842118556954792 1
1.50112837811298 1
1.21008622395672 1
1.0117789654918 1
0.822959050218731 1
0.433377974944228 1
0.811121576035847 1
0.911364437879126 1
1.11703890529981 1
0.989518158659435 1
0.640616170787644 1
0.865754913012086 1
0.713285540737876 1
1.11766029883225 1
0.592492511450445 1
0.755275313303701 1
1.014142005467 1
1.08358310329231 1
0.981716534966921 1
0.681529351263268 1
1.35220003055136 1
0.740231777090332 1
0.971097708947161 1
0.792295293760477 1
1.13287426938764 1
0.947244717480161 1
0.584904691244941 0
1.18729665026417 1
0.878749069457757 1
1.07055891505382 1
1.22503790056218 1
0.947044435008709 1
0.925262773642601 1
1.08062771183462 1
1.01739214346728 1
0.690703602645687 1
0.91435392146028 1
1.2435280173671 1
1.58047115360587 0
1.25999205322644 1
0.850279551331983 1
0.932827303944945 1
0.900220630596631 1
0.931466526363453 1
1.16071171183628 1
0.745987153114866 1
1.03326005350232 1
1.15178546393547 1
1.13049820716711 1
0.689690654207504 1
1.08068357510851 1
1.35897841660095 1
0.895814129855489 1
1.44164539722746 0
0.894196040173727 1
0.826971535690382 1
0.973831711234308 1
0.966051443950871 1
1.21126961316072 1
0.777607980391733 1
0.975221680850537 1
1.12730545401185 1
1.40213804011938 1
0.81260112067727 1
0.731003113393612 1
0.949760479392526 1
0.672243700634965 1
0.781151600983769 1
0.861465327031592 1
0.816918644257029 1
0.680996082884833 1
0.80218119503304 1
0.748441788343666 1
0.698119715785475 1
0.879536470213977 1
1.41685684768892 1
0.879866402667354 1
1.52291647334538 1
1.20469744625539 1
1.10754155581023 1
1.14781292748155 1
0.938674720746432 1
0.345979150949516 0
0.864455360870688 1
0.846050714337532 1
0.675732177575037 1
0.860529831492303 1
1.17288674353245 1
0.972517960634795 1
0.768743749174486 1
1.36665311089889 1
1.06017233708466 1
1.62652622092687 0
0.911439386529281 1
1.06811527062931 1
0.792526684035257 1
0.877177658411542 1
0.684154435253605 1
0.814382225062827 1
0.788234135211297 1
1.01601848559701 1
0.681328286361531 1
0.55786779027225 0
0.627552551409873 1
0.336509493764076 0
1.32582341832724 1
1.04218216477786 1
0.719700082772503 1
0.632094828595552 1
1.28059071907481 1
0.923524249677954 1
0.827723422012329 1
1.13798941419813 1
1.25790231683481 1
1.05636017015234 1
1.11042031581794 1
0.793171891370893 1
1.63139975682132 0
0.585352716113847 1
0.744064013770645 1
0.960745180494751 1
1.36680965403278 1
0.617391757350464 1
1.14742012362434 1
0.801693637616729 1
1.0067406072324 1
0.861398191750952 1
0.554490208421598 0
1.27541138046459 1
1.21105599864407 1
1.40407603685174 1
1.07109974539608 1
0.448221136225604 0
1.30396314419339 1
1.3717484875802 1
0.932437070987622 1
1.0921122307112 1
0.927131352603125 1
0.637868981951453 0
0.606607235705068 1
1.0145522631184 1
0.759634923712567 1
1.48424520611356 0
0.926507180366519 1
1.29172585693777 1
0.81499516045083 1
0.834856972848289 1
0.999612255865041 1
1.1778196580094 1
0.837196439399619 1
1.22550946692761 1
0.794473104353807 1
1.07225397993755 1
1.60761446937477 0
1.26131838949956 1
0.907880483471801 1
1.72092015528214 0
0.950674864642359 1
0.89051151138505 1
0.450514703689921 0
1.02039451240607 1
1.00624621817697 1
0.531785094996983 0
1.0351187172747 1
0.883334086110161 1
0.903149735100133 1
1.02281047037225 1
1.22566656671458 1
1.16474442813774 1
1.37359875308773 1
1.15620335220693 1
0.426060894825022 1
0.989506716499453 1
0.975153296408812 1
0.904586606645837 1
1.07273366406097 1
1.23363222874905 1
0.758924896479291 1
1.00877361433209 1
0.911236378045541 1
1.34847529444628 1
1.20715485437107 1
0.801216068617894 1
1.03093534976898 1
0.78718005650417 1
0.61254652101312 1
1.1690114746441 1
0.761717626668589 1
0.739833628621135 1
0.983661639019324 1
0.876613721479786 1
0.508443771828856 1
0.61509948557011 1
0.963671780586593 1
1.12438021575199 1
1.05924929992814 1
1.46516469675542 1
1.43102653703355 0
0.956925333220684 1
1.13430273722117 1
0.688566494531854 1
0.923689014425585 1
1.15964063163587 1
1.00772100416454 1
1.10249056952689 1
0.9218583355961 1
0.76134102644997 1
0.819094982057137 1
0.883542752436681 1
0.832706275612598 1
1.08489472527139 1
1.27473043797778 1
1.42010568693164 1
0.811435398317092 1
0.996332890026398 1
1.03770072174135 1
0.828625195736862 1
1.18517520852275 1
1.24529179479349 1
0.732321408654172 1
1.174545777318 1
1.09203461601797 1
1.24795333864608 1
1.31783187324581 1
1.30407088196882 1
1.17686000431184 1
0.960373819345907 1
1.17970068960149 1
1.5834209046749 0
1.32307452419858 1
1.13793792858792 1
0.903950647530556 1
0.77638089683165 1
0.597085416358687 1
1.39517148113964 1
0.768940683931666 1
0.789878593853927 1
1.01864627330711 1
0.797345983520397 1
0.700894740201447 1
0.741972986190734 1
1.06793114956181 1
1.39043284803803 1
1.17598641797128 1
1.113911294504 1
0.826753775808101 1
1.28081158977897 1
0.701409701428501 1
0.509861933654616 1
0.945312679652517 1
1.01322321339305 1
0.70999523892493 1
1.52395500411599 0
1.15786039508417 1
1.34051289192421 1
0.848564188522914 1
0.789251053578638 1
1.17038321649522 1
0.612112064593941 1
1.12567065210166 1
0.452910727937006 0
0.485435340022787 0
0.771776382215401 1
1.08288428500779 1
0.898310601372572 1
0.887371898766728 1
1.35339720839796 1
0.870129952416663 1
1.05939839140516 1
1.24158664669127 1
0.692870540280972 1
1.08766764257369 1
1.05749430991159 1
0.948656933673138 1
0.479311539645989 0
0.786172967918851 1
1.21756414540302 1
1.12042393135669 1
0.778769780790511 1
1.06640708467872 1
1.17641982923363 1
1.25796592836146 1
1.00088178994621 1
0.543530982003701 1
0.980440259889957 1
1.00375717466023 1
0.854964047731999 1
0.969749210154698 1
0.963095562780499 1
1.10471185456465 1
1.08997834391828 1
0.443932231693118 0
1.08535331791497 1
0.842724064721782 1
1.04677970048983 1
0.806719745280978 1
0.444952660561681 0
1.01821003560665 1
1.45592231438569 0
1.11147145694898 1
1.03031024021772 1
1.20088470996701 1
1.01689762913972 1
1.04055592647913 1
1.6053161740802 0
0.88136175042302 1
0.907976984005744 1
0.871937324788884 1
0.798437597863273 1
1.15536793433385 1
1.41601069754384 1
0.85905392097148 1
1.33201557520742 1
0.843819485513036 1
1.09934338714589 1
1.04161995043679 1
1.00402675678639 1
1.05322603311775 1
1.13537949895814 1
1.57831926211899 0
1.40742217326382 1
1.01663730957183 1
0.888472737413326 1
0.952777366816281 1
1.27213264440856 1
0.963633465708327 1
1.22351658322445 1
0.910905533289908 1
0.750488772239 1
1.06392878332271 1
0.881277913803043 1
1.38967167974575 1
0.60366550339755 0
1.28146125633057 1
1.14842407278248 1
1.0608046799773 1
1.25452788675189 1
1.14847750883568 1
1.33555104826464 1
1.4307984419094 0
1.2231420417288 1
0.962457256257809 1
1.47899192890342 0
0.80894291548861 1
1.07192933755988 1
1.28213783353791 1
1.01446458442142 1
1.08652795712396 1
0.9744102911563 1
1.46660086430006 1
1.08882081984381 1
0.713106014170282 1
0.894382995476733 1
1.02477191665766 1
1.10558120672955 1
0.932708861383697 1
1.31063493667121 1
1.0093532116564 1
0.95361855224523 1
1.40979526228454 1
1.18706416732967 1
1.17764477762815 1
0.81419164256038 1
0.865707730068418 1
1.10246121383454 1
1.30190031948457 1
0.898063210518294 1
0.795376888747336 1
1.23002561719793 1
0.7877870292358 1
1.42307584558382 1
1.04983906031501 1
0.867639371634568 1
0.779419115841365 1
1.26189046424729 1
0.973166381424826 1
1.24655812232159 1
1.3000299396423 1
0.751325068014943 1
1.43039921579621 1
1.07203492183834 1
1.56275696946108 0
0.758526423464286 1
0.819286338926692 1
1.37077763390857 1
1.40303387147284 1
1.10196047449096 1
1.09820971233695 1
0.932867539462277 1
0.460094748399604 0
0.884152869358402 1
0.872144884072997 1
0.994244522876804 1
0.801080976642332 1
0.763489175781792 1
1.13011766725466 1
0.748414129883239 1
1.18422889439655 1
0.538872279922811 1
0.886027559502012 1
1.35398928018451 1
0.820637916365051 1
1.2644722364773 1
1.05692528297929 1
1.09277007978971 1
1.31620327911947 1
1.24252284308934 1
1.12543412861355 1
1.16999924209675 1
0.375109624252959 0
1.36131253548247 1
0.964765222254424 1
0.92423365723331 1
1.18084413442244 1
0.719244366177997 1
1.34344211759266 1
0.886421685792537 1
1.55966416928098 0
0.85107286919434 1
0.886893522393058 1
1.30286734760834 1
1.07111520834253 1
1.2382717425274 1
1.25858479750175 1
0.876340879240047 1
0.974310947552299 1
1.03027336375313 1
1.1492274855581 1
1.00060564694313 1
0.811725414151248 1
1.04529747057946 1
0.68530770209314 1
1.11463191386583 1
1.19834020977781 1
1.21922935871896 1
0.885915463963168 1
1.12451690451661 1
0.654988640056694 1
1.05424208640388 1
1.04266864339879 1
1.16469104566219 1
1.01490188862687 1
1.46753306814033 1
0.825410729321256 1
0.695424252638437 1
0.999011497384949 1
1.06995834429278 1
0.725568508745852 1
0.937747657250633 1
1.14428643813249 1
0.718770384256881 1
0.748894666606785 1
0.830818054715613 1
1.0804634911188 1
1.15405820115848 1
1.2545399620367 1
1.0538880553088 1
0.959159503093671 1
1.28213776365434 1
0.949965681714008 1
1.3067185217488 1
1.07285680850874 1
1.40871534999322 1
0.524956278590019 1
1.11516614636823 1
0.478997179947298 0
1.1378116042983 1
1.21450405160685 1
1.16022761053009 1
1.10357693159704 1
1.45044721093963 0
0.877048931260396 1
0.943195169970763 1
0.799891940894 1
1.12938849269297 1
1.08076624374681 1
1.51556377115711 0
0.86959329731042 1
0.993640762112372 1
0.437835689252086 0
0.836426157771842 1
1.2459365155955 1
0.878763487182598 1
1.12593033842672 1
1.03628681738056 1
1.0981895976264 1
0.754688319013155 1
1.02532026873128 1
1.16747115757352 1
1.22405078918193 1
1.30034824859391 1
0.785427390183643 1
0.766305603997935 1
0.514345669551316 1
1.06591384450656 1
0.902191247051166 1
1.14205194930187 1
0.832264823507766 1
1.26348190695852 1
0.651318726113198 1
0.580151202847316 1
1.16574372569167 1
1.56977180670644 0
0.40180202645051 0
0.969146282629531 1
0.793662035317652 1
0.969737811497759 1
1.37526408669881 1
1.07464362609809 1
1.13526079779006 1
0.808746338430516 1
0.939438410045267 1
1.0955624559699 1
1.16601919824743 1
1.22617797236457 1
1.250914847683 1
1.22654820025253 1
0.743747533250114 1
0.609306364041973 1
0.853721360679951 1
1.40965604243294 1
1.32043452852888 1
1.40303445550717 1
0.956983052684004 1
1.21747622268248 1
0.823120122584334 1
0.784020689023972 1
0.964169068194048 1
1.13803539128296 1
0.595952185809459 0
0.934326697951201 1
1.14015279552118 1
0.595628786730218 1
0.963589874218811 1
1.00669581397597 1
0.749317234423282 1
0.995668100319966 1
0.667198343516837 1
0.957329101154967 1
0.51352229487136 1
0.818845146842059 1
0.957168312366422 1
0.747560136943055 1
0.943229250352531 1
0.940861968693726 1
0.674888622296068 1
0.0287807093810792 0
1.31657599702909 1
1.09812023581054 1
0.958750856369869 1
0.946307688674951 1
0.996432584377789 1
0.83096420507238 1
0.94889249526429 1
1.21895078340382 1
0.863545271056096 1
0.980857829610094 1
1.24872170979458 1
1.14175937598315 1
1.44148844810241 1
1.10666152487364 1
0.896614661459102 1
0.898094090948005 1
1.01845280916065 1
1.40735339638818 1
0.818326656985014 1
1.15240155719106 1
1.04307343924391 1
0.432283472535197 0
0.442710392059417 1
0.915834683751739 1
1.44514901808968 0
1.25307245514832 1
1.19362100613522 1
0.477460415791475 1
0.788977995631724 1
1.03924320255019 1
1.12331042622379 1
1.11854724047125 1
0.711077594751612 1
1.09097952678867 1
1.13115685434935 1
0.831364898505611 1
1.00572873501182 1
1.00057243804182 1
1.18043124267493 1
1.1076711813197 1
1.01450416187749 1
1.26387928452288 1
0.782383338776578 1
1.05287175631527 1
-0.0914222279731749 0
1.1872494879315 1
0.810031164921812 1
0.905164899774744 1
0.883759880868462 1
0.771181519245758 1
0.839722930621045 1
0.921511318206137 1
0.845942523331528 1
0.74554313572605 1
0.838756044084671 1
0.722228019906784 1
0.840296733184068 1
1.28054204517164 1
1.10974585691355 1
1.29259194896386 1
0.988068921044217 1
1.26434079336593 1
0.995050835120878 1
1.16516173932055 1
1.05634580704107 1
0.867094090722006 1
0.880742110922986 1
1.20251151939614 1
0.969229604811711 1
1.28830212033627 1
1.19206677540281 1
0.964895728037815 1
0.736425966340061 1
1.2923384834863 1
0.948932132905091 1
1.18128407100784 1
1.12469719073051 1
1.08638639650353 1
1.23845645252348 1
1.53644865256028 1
0.611707133665357 1
1.25693779070338 1
1.18242997813162 1
0.95696132877178 1
0.863162606737957 1
1.06577374823736 1
1.31957266565896 0
1.21773800899397 1
0.409169777528246 0
0.682665705068417 1
0.644582650868327 1
0.736749752018709 1
0.698235523126404 1
1.10318838147167 1
0.942137194074022 1
1.02686537892577 1
1.04598835943407 1
1.42004246968055 1
1.00748069261759 1
1.40681206205905 1
1.18386725906103 1
0.49319658592025 0
0.912592171819241 1
1.30851812315608 1
1.08996738872146 1
0.969500561148733 1
1.24889931148645 1
0.873944054470979 1
0.947830123010807 1
1.6213062524906 0
1.17961127644756 1
1.32617240486722 1
1.06598865468469 1
1.33353141035965 0
1.29098746748493 1
1.17382541436121 1
1.31960984669997 1
0.998293748803278 1
1.21145639745518 1
0.738835700401068 1
0.62568876387047 1
1.07413773469413 1
1.23090976752061 1
0.896209972568961 1
1.13682168959393 1
1.08633686391874 1
1.03315071400145 1
0.801062413724284 1
1.18026146602384 1
1.10494333774431 1
1.05194481367318 1
1.4287731195337 1
0.942023109096978 1
1.38848743912621 1
1.04729870119292 1
1.37164816986849 1
0.86809722570353 1
0.888757628297009 1
1.38961949742073 1
1.23807308111139 1
0.800707679589545 1
1.07463883136933 1
1.30456251901297 1
0.990970745826951 1
0.919303055087234 1
1.25561713067097 1
1.10271643655662 1
0.745309853308281 1
1.05479903624948 1
1.19416577715277 1
0.511511300401084 1
0.972744263442484 1
0.787218690999184 1
0.779131265582359 1
1.00062156732918 1
0.965990660136459 1
1.38664119903343 1
1.38256767181683 1
1.11209199636784 1
0.979644787175802 1
1.07042236771259 1
1.0491398329339 1
0.878919309886208 1
1.30281610180243 1
1.22583809198378 1
1.31113137371971 1
1.02848864340608 1
0.832358013384587 1
1.03640841103536 1
1.28275992578947 1
0.473541019800312 0
1.10086567041907 1
1.45863705655648 1
0.901152520098333 1
1.07364893637435 1
0.858916419225293 1
0.898259035100654 1
0.755079645793011 1
1.28322873593762 1
0.555290741404649 1
0.677883358771092 1
1.34755312263862 1
1.14010122586279 1
1.09677308344892 1
0.920145755256234 1
0.860934324743504 1
0.908944038877474 1
0.727320240572208 1
0.983601571660068 1
0.865529049686445 1
0.757620203269692 1
1.33368993950509 1
0.847884477487893 1
1.18674133532972 1
0.760012955819053 1
0.803378768336154 1
0.451900414507048 0
1.07993892077852 1
1.399208256124 1
0.731008015361542 1
0.525683965501719 0
0.855524323081517 1
0.543571939971093 0
0.576767879330424 1
0.636854403407329 1
0.529487427732482 0
1.05484200570929 1
1.08139850475434 1
0.878105058753403 1
1.00823699943956 1
0.867422173703085 1
1.204646170969 1
0.915482557018712 1
1.01429538893392 1
0.718121373945378 1
1.06075354640458 1
1.27518427492837 1
0.992222187106426 1
0.65528519376233 1
1.24545970786735 1
0.80702022361038 1
1.29626554046824 1
0.497210946702781 1
0.819100991563944 1
1.09060578968295 1
0.742350602630695 1
1.85411710662331 0
0.968594711954427 1
0.7031258998547 1
0.97397267461871 1
1.22680934456291 1
1.02274749451793 1
1.11121303777102 1
0.937019138604025 1
1.28550453189985 1
0.791689059401639 1
1.43874411887335 1
0.817817272003865 1
0.987672667407373 1
0.967636906053525 1
1.38087774885163 1
1.10042037501409 1
0.594423374598231 0
1.25984395571255 1
1.00843233279189 1
0.616690737662478 1
0.701002593410999 1
0.825512773472838 1
0.732244866766838 1
1.17932834486409 1
0.917601495866173 1
1.16342145919872 1
0.959339610326443 1
0.946405590694712 1
1.16469173597768 1
0.343046144997638 0
1.41450368030321 0
1.36261234744638 1
0.810436202699928 1
0.714823725730858 1
0.925390865223576 1
1.06304759547059 1
1.16721360057208 1
1.13224506645489 1
0.700353709943288 1
1.04124320728461 1
1.14755403469917 1
0.676025596940547 1
0.742233943858455 1
1.38144603676569 1
0.623412039237375 1
1.19510564155155 1
1.1046000823092 1
0.91990579814437 1
0.919811534734006 1
1.34586644513762 1
0.997399031404858 1
0.820309509495548 1
0.977542801206592 1
1.37138980787883 1
0.903639390697987 1
1.1216422693305 1
1.24389770543872 1
0.97020319456132 1
1.27576626943409 1
1.13449729260751 1
1.02520576624346 1
0.953222422881123 1
0.814166013275169 1
1.35674027672751 1
0.963471934895917 1
1.06490819661337 1
1.25253080083147 1
0.960271286617785 1
1.0378298263046 1
1.05826368861735 1
0.98160237079526 1
1.05701509482325 1
0.786405258356837 1
0.690071154860591 1
1.00247891684164 1
1.01639772400417 1
0.893308751232665 1
0.804306444190091 1
1.08979143536242 1
1.07886302901955 1
1.47098198922661 1
1.23722979310504 1
0.579529936018216 0
1.17821677020444 1
1.00146950263701 1
1.01498041298141 1
1.51225454384474 0
1.12813502591883 1
1.10838319818051 1
1.06005409225693 1
0.886788331196135 1
1.16460549277635 1
0.698722682299459 1
0.942486509001403 1
0.930209761815185 1
1.32198257422516 1
1.04036982436031 1
0.830787757485471 1
0.550289177983527 1
0.967545717275422 1
0.716016269708235 1
1.0052140879132 1
1.04496273309072 1
0.767131651675128 1
1.0138498234589 1
1.05482392399826 1
0.905896397034973 1
1.82407340522749 0
1.18648079600322 1
1.32337355971387 1
1.04795751029393 1
1.01796487475606 1
0.998752959505934 1
1.3397337645504 1
0.729143038923883 1
0.795232413123318 1
1.12159705730516 1
0.685044594424221 1
1.55726648423305 0
1.31150511284845 1
0.702172324800649 1
0.939885767929105 1
1.10621362707606 1
0.94206914525315 1
1.20348644010756 1
1.14220906727564 1
0.800123058911701 1
1.32636796084736 1
1.52797785575091 0
1.15014644265344 1
1.16006108365348 1
0.800751014332764 1
1.56233329065919 0
1.40519077446845 0
0.451200438025246 0
1.03783133159426 1
1.50858566719546 0
0.829287316262051 1
0.816129490439121 1
1.33662804087988 1
0.832437527514593 1
0.642961504896765 1
1.57405031003358 0
0.756637660420211 1
0.75262309429557 1
1.40251813342269 1
0.866482796965379 1
1.61387808752286 0
0.782235459719432 1
0.804851909079862 1
1.03248870198108 1
0.905334793894232 1
0.9886389491061 1
0.54007884568792 1
1.01073972359748 1
0.987528833831444 1
1.40035835311419 0
0.869331944697495 1
0.356738319838698 0
0.904008280629685 1
1.08330148648773 1
1.26838943674362 1
0.750160394318462 1
0.726011410653534 1
0.53606958517925 1
1.00711932676819 1
0.80548334467895 1
1.1310104973963 1
0.942595326232856 1
1.00163460076364 1
0.873541487479916 1
1.12978186983465 1
1.15247644421075 1
1.02468121475558 1
1.1053700956338 1
0.766177118841858 1
1.18708601985191 1
0.448841294568893 0
0.825185703311353 1
1.31133491972879 1
0.971372952449657 1
0.718812987175426 1
1.06649443184604 1
0.992359269375107 1
1.0742987309905 1
0.550180940019473 1
1.21648953147576 1
1.18744508366822 1
0.637243065420073 1
0.540583234502868 1
1.53521634515336 1
0.676966781681716 1
0.885859253782518 1
0.981427533675782 1
1.10784594860225 1
1.02818178598539 1
0.946294160515378 1
0.790278792079285 1
0.552117189807249 1
0.948105489355428 1
0.669945602987823 1
0.469003655471417 1
0.896812525167308 1
1.14283808250298 1
1.23697626084065 1
0.933755820674463 1
1.20087085118609 1
1.34522812860138 1
0.873910231919601 1
1.22848100066035 1
1.05118757951891 1
0.576597964091824 1
0.861600908538863 1
1.11912071043502 1
0.848349816786269 1
1.1519930885937 1
0.868736761766001 1
0.661587104180566 1
0.952251401995209 1
0.840786062839725 1
0.773923293629656 1
1.11607890211465 1
0.874169853208316 1
1.27355325828521 1
1.00493973140776 1
0.998564302769438 1
0.868335499116488 1
0.863493548651337 1
1.24202271613124 1
1.31174771633822 1
1.42856450403692 0
0.999479352277081 1
0.681008612079419 1
1.42691498735613 0
1.26492530739584 1
1.47882274743294 1
1.3093631420999 1
0.876187365558573 1
1.11967581764006 1
1.10720474366924 1
1.1882279926857 1
0.807663254711092 1
0.790954991348993 1
1.22555817056362 1
0.783829612814119 1
1.28660414371946 1
0.894157031707004 1
0.751918228760434 1
0.454063909727678 0
0.821500317307056 1
1.36466722305975 1
1.33365065627558 1
1.02810312994408 1
0.833529613743948 1
1.0395904924194 1
1.60322334229188 0
1.30354144093311 1
1.32544660140594 1
0.417679590250064 0
0.896846222506286 1
1.08038011183137 1
0.920703334053524 1
0.959346692476546 1
0.87602827032502 1
0.726155261478764 1
0.894920369948619 1
0.757414859120263 1
1.02196054483192 1
1.0660908898848 1
1.3311216484281 1
0.872571854282454 1
0.735340746633203 1
0.973256463921922 1
0.96991302820036 1
1.40554590560844 1
0.987795877991568 1
1.52979633060026 0
1.03126683960111 1
0.858809591309605 1
1.11285498641302 1
1.22853393250024 1
1.263503448217 1
0.891810045790383 1
1.06908055741228 1
1.40162585682614 1
1.38879656087771 1
0.895870252674169 1
1.01692882295972 1
1.10479343977119 1
1.08459476079523 1
1.10747066584047 1
0.908311604800891 1
0.803020374312137 1
1.41774048403146 1
0.740101354373287 1
1.18187014925386 1
1.36905055233546 1
1.02622034396745 1
0.876113339137417 1
1.74864280968743 0
1.03566907036706 1
1.30831040824014 1
0.790689711712819 1
0.86172745638006 1
1.14960943173476 1
0.828408546172353 1
0.921363325433091 1
0.978814393070338 1
0.550093670869471 0
0.831276433990872 1
0.545599212531029 0
0.868220521436254 1
1.28524041497677 1
1.16069794674302 1
1.43319891665232 0
1.16278774625389 1
0.856508470197034 1
0.748846035641557 1
1.10544600125416 1
0.727799891310594 1
0.885169830587124 1
0.298521333830986 0
1.13698063953473 1
1.27928235016695 1
1.08819812350091 1
1.49346032030799 1
0.452957952750772 0
0.908215077375874 1
0.862976189814936 1
1.01487093524023 1
1.03962533037006 1
1.38268032853575 1
0.981956484720484 1
0.971959334596021 1
0.838912557737197 1
1.04705183290942 1
0.598076506443802 1
1.06609692829716 1
0.889308689482283 1
0.866967073462434 1
0.820364810004509 1
1.01964132661535 1
0.710051442283816 1
1.03903843466842 1
1.27732700342552 1
0.996072530251488 1
0.682878462459533 1
1.01113864561148 1
0.462577628832778 0
0.959916694205471 1
0.343852147159995 0
0.928210685327451 1
1.48482557357001 1
1.10889907817733 1
0.977056889087658 1
0.864674003392769 1
1.09417833948421 1
0.989014733817201 1
1.1283006982835 1
1.15683142259065 1
1.16881963174002 1
0.835968857384353 1
1.06363367243745 1
1.33818125355682 1
1.09743191600973 1
1.10118114013554 1
1.05292043156831 1
0.984952394905684 1
0.726499325227264 1
0.967734221701189 1
0.886635685127891 1
0.981872817901938 1
0.952314022033479 1
1.29703046301492 1
0.666869112367794 1
0.884034973137746 1
1.2408100285644 1
1.26904636647896 1
1.38085341110457 1
1.03679001212818 1
0.67476183344299 1
0.928669619097473 1
1.04859630381555 1
1.2369590865087 1
1.6308833448087 0
0.484954991670186 1
0.84290326443325 1
1.15286503663015 1
1.37407619111856 1
1.11567270046714 1
1.37922465139836 1
1.05559972444996 1
1.39051074518176 0
0.691812974323198 1
0.678405180613051 1
0.854494621183294 1
1.12364923772383 1
1.17702715863069 1
0.8724338023309 1
0.501369989283448 0
1.01984131272408 1
1.03630350651423 1
1.14423345906247 1
1.22821430257504 1
1.05547319312504 1
0.735889228025583 1
1.65782894587079 0
1.27243346278665 1
0.594551628985797 1
0.880202787212395 1
1.1344787968714 1
1.258880880625 1
0.789128295955111 1
1.04827667739626 1
0.981721117537327 1
1.39398297955888 1
1.26675094469195 1
0.928902911194857 1
0.87002398142725 1
1.23128629985481 1
0.690672408868325 1
0.850613998176197 1
1.04629641114762 1
1.46380576317864 0
0.990955991503433 1
1.10352600972857 1
1.32625103121167 1
0.668109099763972 1
0.977455273610882 1
0.80925464865193 1
1.60304035871971 0
0.752123154037965 1
0.844546384472376 1
1.0117086870009 1
0.826050174432264 1
1.27376287798339 1
1.19147707112091 1
0.899812827851507 1
1.46386108017998 1
0.849569070540534 1
1.31858231789088 1
1.07841092598977 1
0.601550184379866 0
0.867362505810788 1
1.12129983441066 1
0.854629635971518 1
0.973244495032306 1
0.879114589379556 1
1.33590048421268 1
0.885197998725573 1
1.26976081993481 1
1.11405638092167 1
0.684471070755482 1
0.532502979446887 1
1.30483866859155 1
0.69668745442828 1
1.18995035841116 1
0.772604953401311 1
0.653597781988308 1
0.923117560815681 1
0.76261127861072 1
1.25942531976663 1
0.885206826669388 1
0.882350403397214 1
0.973609616966894 1
1.16157364641825 1
1.13393372545563 1
0.904739152375914 1
1.18687874262526 1
1.26094942730765 1
0.722578198261406 1
0.90678223899183 1
1.05161209323049 1
0.822990018939837 1
0.970968722533671 1
0.728861639998554 1
0.707757298709012 1
1.00384077166219 1
1.03809151581864 1
1.15820847578898 1
1.222978794635 1
0.882245164174984 1
0.777600439817491 1
0.880216389711908 1
0.680816554292485 1
0.704774725503954 1
0.883648042804888 1
1.30821244559083 1
1.07543028142011 1
0.557990579798545 1
0.915225192338143 1
1.38614921306771 1
1.08926175152499 1
0.987956672470539 1
0.881466648534137 1
0.901577289581788 1
1.12980084302776 1
1.00229882058721 1
1.14298712626856 1
0.893714899608511 1
1.36206777398047 1
1.12475396280448 1
1.51759003066298 0
1.4189267750917 1
1.14322180922538 1
1.01143360542643 1
0.687019921614122 1
0.547939006491256 1
1.14693422931149 1
1.19104872656091 1
1.41514276262774 1
0.632187769212433 1
0.675432388328657 1
1.02291507518736 1
0.960435398648108 1
0.925226275696935 1
0.558976260228306 1
1.07279468843139 1
1.14030274380333 1
1.0923496580699 1
1.13280410940128 1
1.63634981506347 0
0.960934383760364 1
0.852910313752285 1
1.10271817952864 1
1.21547610047988 1
0.967104995936641 1
0.989033185731828 1
0.951509408970642 1
1.26759254225415 1
0.916793233937453 1
1.08910968576079 1
1.22277290217307 1
0.798541913886503 1
0.554009534125295 1
0.734088480979892 1
1.13312011851227 1
0.642514402214544 1
0.803923203063371 1
1.02412400826412 1
0.727436712250447 1
1.14227433512923 1
0.967998301532876 1
0.803198210447425 1
1.0769293052777 1
0.879641840881917 1
0.881491305272624 1
1.18322959983943 1
0.946493305891137 1
1.36415568668846 1
0.502413955045486 0
1.01197556733721 1
1.08130285622226 1
1.17505914004628 1
1.07109152274714 1
1.16427863328823 1
0.728745759692731 1
1.07774473065015 1
1.25159997709075 1
1.12255484367223 1
0.766829898988009 1
1.05945301700057 1
0.977334355250407 1
1.18233435312815 1
1.5030647387498 0
1.34350831986548 1
0.966911433083326 1
0.948160586537582 1
0.889125877941852 1
1.32860697626382 1
0.820152152197302 1
0.968070271137256 1
0.964269573835553 1
0.78156950886382 1
1.82565634181432 0
1.09129544780256 1
1.15123263389066 1
1.51223139826976 1
0.854437816966157 1
1.26823625743791 1
1.0138244776727 1
0.93302461610283 1
1.02627212333927 1
0.797819080776167 1
1.15566757000289 1
0.672916760376107 1
0.954935336320725 1
1.17314066367977 1
1.24715031769347 1
1.37383120683632 1
0.809915394492965 1
0.423478891442584 0
0.835982832959039 1
1.26222035220443 1
0.955074911046293 1
0.942581537929806 1
0.990856774373722 1
1.11938290334333 1
0.939674751691189 1
1.23451800161187 1
0.579980269472306 1
1.03865957970475 1
0.713479039937493 1
0.900087468309264 1
0.846018791622144 1
1.26178491412919 1
0.615401002954079 1
1.188094066234 1
1.26274693348958 1
0.840145245834129 1
1.15104546113597 1
0.893930750854055 1
0.997721630904519 1
0.793262663247408 1
1.13851443368048 1
0.66418023395622 1
1.61864924013714 0
1.01959258487171 1
0.916640152019042 1
0.809645171915447 1
1.07739227010305 1
1.04256371635834 1
0.8673689761493 1
0.939877215355988 1
1.15015737278147 1
1.22802183849512 1
1.32589281214912 1
0.618553565902923 0
1.38128383960751 1
1.18457773702121 1
1.28198970726444 1
1.23443217983326 1
1.0921155139683 1
0.953205375415538 1
1.16280110826594 1
1.27126756287156 1
0.963828442342863 1
1.2929241182412 1
0.628104992133096 1
1.2423407640815 1
0.431993770866359 0
1.09010484922063 1
0.704720891723038 1
1.30577096564083 1
1.17581501386606 1
1.40666959196124 0
0.841031083616907 1
1.3317465344995 1
0.890571998197491 1
0.749557108125902 1
0.502131073581076 0
0.953686654727871 1
0.98691429497183 1
0.985845532664476 1
1.32760173737098 1
0.748619084902353 1
0.921720942983002 1
0.880124021704198 1
1.11001345347408 1
0.995230316316924 1
1.1585291953434 1
1.1779597739227 1
0.836283740991525 1
1.25533784691278 1
0.901340414451301 1
1.18230748575525 1
0.851024264109787 1
0.789127096590201 1
1.05273123787073 1
1.25950563680382 1
1.64006843335593 0
0.973437252936336 1
0.636318319319768 1
1.10072016949389 1
0.919125571236033 1
0.752206901359843 1
0.888155042456798 1
0.664633662423242 1
0.627599828426902 1
1.16451074893626 1
1.21331836838889 1
1.18444721255658 1
1.59375502234145 0
1.04468429704016 1
1.26019699960631 1
0.981376197023245 1
0.748320637889715 1
1.11755021078504 1
0.919036162242137 1
1.03383802197247 1
0.605438629046007 1
0.880029746193943 1
1.05763311649381 1
1.01305684821865 1
1.43402604347438 0
0.660746367920104 1
0.820820738057846 1
1.13994325242728 1
1.18713755489824 1
1.23728153234881 1
0.875679389651518 1
0.896083233726443 1
0.869569049815665 1
0.764532733604059 1
0.960827586182113 1
1.16334142773923 1
0.835514568267465 1
0.905711986289952 1
0.9763705908415 1
0.912955908012391 1
1.45447709167502 1
0.841179888126006 1
0.931718626280612 1
1.15280124986174 1
0.925724770600188 1
1.06134706158419 1
0.692992895431794 1
0.945053999469331 1
1.05360133966762 1
0.894764675846347 1
0.451852101216424 1
1.26968235472383 1
0.927843865139006 1
0.985542006634055 1
0.949006332866983 1
1.53937635659016 1
0.933626413237746 1
1.35732462132783 0
0.995787287445248 1
0.83525807939841 1
0.768698087581848 1
1.43868343486272 1
0.851786351192522 1
1.15363261299668 1
1.71265081846599 0
0.821178145938502 1
1.21528917271326 1
1.01592831309919 1
0.810095110106531 1
1.06336141862773 1
0.832002083452627 1
0.960584298764366 1
1.36083709854226 1
1.15032438222278 1
1.24635305600375 1
0.702575929923128 1
0.737312110173271 1
1.22696613289924 1
0.80808686593974 1
0.647959244410322 1
0.363393374511292 0
1.2310393708717 1
1.08875840445839 1
0.899803658539482 1
0.85013269085147 1
1.10832810668055 1
0.71373776694761 1
0.955136924655039 1
1.00046986761298 1
1.18458251031196 1
1.14506201728694 1
1.05261899636284 1
1.171226551741 1
0.833407332733046 1
0.911836657975746 1
1.07630029653752 1
0.670822202196572 1
1.05121221587298 1
0.579235885375449 0
1.00629017525519 1
0.771091456100745 1
0.792222198015919 1
1.224428230738 1
1.20623828152456 1
0.910747065013638 1
1.05747669408016 1
0.831932686349556 1
0.67946727737259 1
0.592842610584611 0
0.60272291380995 1
0.493593947555725 1
1.18944838299966 1
0.959865826712737 1
1.23463100808483 1
1.46165951342316 1
1.01125918714132 1
1.26283123841425 1
1.43764607969908 0
0.596417167200729 1
1.07855296921772 1
0.672598697194665 0
0.790678815367019 1
1.28065667070164 1
0.918324458134285 1
1.08700635677372 1
0.748799075557419 1
0.980632305795798 1
0.93178259056002 1
0.815979812569308 1
0.919279165254884 1
0.957234641818824 1
1.26937014066183 1
1.03879128167598 1
1.39753977660668 1
1.42034484011222 0
1.02473084793182 1
0.461339378336748 1
1.41344235624911 1
0.861644142523862 1
1.04301885520759 1
1.2775373382558 1
0.89921036441281 1
1.52006121064287 0
0.882733070076827 1
0.628010958045418 1
0.669433606884093 1
1.2203612153466 1
1.17767545129458 1
0.48199834390094 1
1.1023209147395 1
1.13482775317431 1
0.582245499472756 0
1.05394145419746 1
0.203535175618154 0
0.876605085371903 1
0.652494356512543 1
1.16103922787875 1
1.2070186580535 1
1.04791658912816 1
0.933912897876108 1
0.38738566848069 0
1.5694581388948 0
1.10876288476901 1
0.999733545184469 1
1.16536372249892 1
0.764535229664077 1
1.04092929582203 1
1.54955198542582 1
1.00967227049369 1
0.475217248738613 0
1.00811914477222 1
0.635996589182981 1
1.2179490903653 1
1.19444471850568 1
1.08231940140408 1
1.31668848683152 1
1.35647926718228 1
1.21195852825838 1
1.10926323890105 1
1.28440451372593 1
1.5173462581846 0
0.971184700266802 1
1.00602177970681 1
0.83463200680485 1
1.09121534757867 1
1.01339834676378 1
1.19251663154217 1
0.990395949563009 1
0.907443198616341 1
1.13832254088615 1
0.643167101151717 1
0.604909926639295 1
0.903889607774696 1
1.13988542922622 1
1.00528133076433 1
0.599535850560866 1
0.871607706887574 1
1.11745104686784 1
1.04327946743 1
0.562226061636959 1
0.663308523363352 1
1.12274457235853 1
1.12846668258385 1
0.636263057037916 1
0.626149010589167 1
0.873164129455657 1
1.0491777395673 1
0.987408304398121 1
1.35429520513241 1
0.997061871210529 1
0.822788110637925 1
0.83604411012717 1
1.08909797154785 1
0.825780755384674 1
0.810783734662284 1
1.4030225015246 1
1.09162297869295 1
0.848716065365842 1
1.42229374715351 1
0.824293740696247 1
0.574484556679233 0
0.731816743695693 1
0.972641025429131 1
1.11642949318323 1
1.03738908247125 1
0.871170241922203 1
1.00101041863002 1
1.23721808031929 1
0.864180943980528 1
0.872414198237263 1
0.976125989062212 1
0.877847757619068 1
0.719396045451795 1
0.899427880225971 1
1.29117257551878 1
0.882949882697965 1
0.733205593876804 1
1.03874275324868 1
0.59058179008404 0
1.08905076794137 1
0.589091787237958 1
0.926015953902849 1
1.34334650466348 1
1.09506709844139 1
0.799988821752601 1
1.22457804278637 1
0.851049159406025 1
0.940635410539959 1
1.38545258918393 1
0.62081293558081 1
0.929476812830089 1
0.782431439071765 1
1.48042130618349 0
1.36856838988511 1
0.758504620894101 1
0.630110285632603 1
1.09865766753192 1
1.05050076940827 1
1.13570783380098 1
0.689589975399151 1
0.605771877429338 1
1.11001808099763 1
1.33917683681732 1
1.38442736864448 1
1.46532795852503 1
0.600324347205134 1
0.949179371953307 1
1.29151857409857 1
0.783388077019416 1
1.21018975989737 1
1.22211245768396 1
0.944965628075289 1
1.17236620507892 1
0.884191438908076 1
1.02966914208628 1
1.34150335961427 1
0.782284378487983 1
0.942443909736586 1
1.00637634374884 1
1.01770485493098 1
0.936990572281151 1
0.980857870083231 1
0.797005568880217 1
0.858861167114926 1
1.20065526889822 1
1.092203458963 1
1.24283784515707 1
1.05943214381722 1
1.27321976562061 1
0.829480090087679 1
1.34884243506176 0
0.875920579105046 1
1.44319569997664 1
1.03230919039268 1
1.55095083121112 0
0.948253740637984 1
1.7924699354596 0
1.37509647959963 1
1.21981584982334 1
1.06462758661746 1
0.826228321801735 1
1.51024542000285 0
1.36269732724643 1
1.25179868816141 1
1.11019353843092 1
0.885378011351068 1
0.882342687139473 1
1.03664604114655 1
1.3421628306141 1
1.59841438613509 0
1.33852711671806 1
1.21864698638418 1
0.892189017407033 1
0.968463293920326 1
1.4889125006754 0
0.775031440028995 1
1.16486378034628 1
1.31537416769222 1
0.919017287015537 1
1.18011930283397 1
0.739472127932095 1
0.809384185393308 1
1.02774171284153 1
1.25971506680907 1
0.304629098996061 0
0.665126750139829 1
0.852264832852804 1
0.966819439832483 1
1.14857783577964 1
0.922875744632653 1
1.04373079903867 1
1.06745792969647 1
0.72020439270716 1
0.968769432368311 1
1.11137296298901 1
1.02529374600294 1
0.770524221490395 1
1.13827384069008 1
0.752561108392736 1
1.14746310744921 1
1.33448421009112 1
1.5762961655885 0
0.915069893330383 1
0.780095184917428 1
0.886922252707953 1
0.780658361010135 1
0.985310589359916 1
1.00693676244337 1
1.05755234665557 1
1.13138971523161 1
0.345110165359577 0
0.780130083046014 1
0.824767144444247 1
0.570380709091386 1
0.552280678844383 1
0.740545574558827 1
0.985636983591597 1
1.05421509791504 1
1.1968539203668 1
1.15363872390118 1
1.07766399919845 1
1.27384726491306 1
1.09213795368764 1
1.24749946673686 1
0.76553640856363 1
0.740798802806112 1
0.968817983186983 1
0.828764800203683 1
1.30589293656481 1
0.862097432868309 1
0.92210218304407 1
0.712467336757979 1
1.21521299822059 1
1.18509199318862 1
0.819684417672696 1
1.19204395685327 1
1.10605506673933 1
1.42312954461763 1
1.00395195234442 1
0.871395492906646 1
1.20250304016562 1
1.00108043878241 1
0.900850553972103 1
1.23672601365597 1
1.11011670362766 1
0.686694372012554 1
1.08266965864332 1
0.579148223346412 1
0.971495082944862 1
1.33160537944401 1
1.33561612272485 1
1.30381932102033 1
1.02507858553997 1
0.982447645676453 1
0.624466990411088 1
0.741651494114098 1
0.528317125382965 0
1.05126088912656 1
1.160446989324 1
0.887858642929226 1
0.910805166451515 1
1.25584177121043 1
1.12280979435226 1
0.686134784248226 1
0.693961290798968 1
0.795679364799463 1
1.60262960788033 0
0.729773540169819 1
0.762290381278951 1
0.915671220838662 1
1.05359019049907 1
1.18050743767343 1
1.11764047004376 1
0.619278359747011 1
1.37630483174785 0
0.810443088072452 1
0.783462361951223 1
1.07968666182693 1
0.653729635264616 1
1.15171307322313 1
0.969140237247061 1
0.913121844364982 1
1.13118802374622 1
1.20215873315484 1
1.30993740154281 1
0.9812903342067 1
0.722473699406467 1
1.02650259273964 1
1.30833667640976 1
1.51567123220554 1
0.585788637598368 1
0.769604323315087 1
1.13750949389715 1
0.79603566433386 1
1.01369411803301 1
0.921429221016663 1
1.07055980185934 1
1.42794758076012 1
1.07349074134681 1
0.94677957753319 1
0.954031982666246 1
1.56578601823493 0
1.09604384930463 1
0.610311151154251 1
0.723208227780245 1
1.01678805904556 1
1.43986499618346 1
0.909757538708233 1
1.02308936950409 1
0.809353851279704 1
1.07052527057987 1
0.61348942195278 1
0.879496517072687 1
0.829864535703238 1
0.721635596716015 1
1.28630314754446 1
0.766556865618714 1
1.4089460252774 1
1.0021876798678 1
0.912688617456423 1
1.1871026396311 1
1.06342746770107 1
1.05492184980024 1
0.979856850947209 1
1.01873954139627 1
1.05295589693419 1
0.789064465357828 1
1.20193375288607 1
1.3335295018503 1
1.44479265869397 0
1.21414481575853 1
1.31194581213917 1
1.0770680766444 1
0.870253972045983 1
0.943129089830387 1
1.37949295865066 1
1.4488338339887 1
1.08758290981351 1
0.763838996565514 1
0.813611898047755 1
0.687053282125569 1
0.881101923154041 1
1.02696408885338 1
0.738555649813536 1
0.766856081266175 1
1.15380804045468 1
1.39605621474315 1
1.09226760181725 1
1.10416991160635 1
1.32826455945353 1
1.0885913195612 1
1.28564614493214 1
1.58804386808026 0
1.4860744093556 1
1.16040547748528 1
1.00289773272724 1
0.606614515525563 1
1.3730508078822 1
1.02657303800209 1
0.875356251054969 1
0.820540113027595 1
0.533045324774842 1
0.900026202103746 1
1.24022353265704 1
0.849406053720323 1
0.775648523283405 1
1.03886361192936 1
0.862378810272584 1
0.962830163384813 1
0.818287215074651 1
1.12424101977414 1
1.11444742665917 1
1.06545175544066 1
1.0297569841863 1
0.750100586797655 1
0.72833835496015 1
1.13172126562507 1
1.30084368675673 1
0.817378947589708 1
1.4862896578322 0
0.709457113634333 1
1.03062235607187 1
0.618822843130551 1
0.904125422713882 1
0.683071894806831 1
0.915575812334839 1
0.923380196261596 1
0.812384446545922 1
0.743186866862155 1
0.950435560863492 1
1.22103691988961 1
0.799007338784424 1
1.28491538168729 1
1.09388680895528 1
0.527915609511337 1
1.28377004608786 1
1.37298993328562 1
0.845201026672957 1
0.714535762486325 1
0.782620462957158 1
0.836847433176323 1
1.01409183757008 1
1.13923819185547 1
1.10739133767347 1
0.943430652140015 1
0.854827014189156 1
1.65814670942328 0
0.834623562658363 1
1.10359194099782 1
1.47944439774686 0
0.707617562549817 1
0.738337977864624 1
0.791410275385397 1
1.18771847428498 1
1.4085384910388 1
1.00207270079786 1
1.2529286746174 1
1.17628235976571 1
0.997908632478649 1
1.07187139822065 1
1.02078177296276 1
0.552129747717701 0
0.690598263662946 1
1.01818012629961 1
1.08535102771847 1
0.797490180593974 1
1.12976216281231 1
0.93131194724429 1
0.905607746364371 1
0.972323236204502 1
1.11566351318653 1
0.834633154065944 1
1.10433416487755 1
0.466041740464673 0
0.633695008282664 1
