# Supplementary material for: Bias caused by sampling error in meta-analysis with small sample sizes
Source: PLoS One. 2018 Sep 13;13(9):e0204056. doi: 10.1371/journal.pone.0204056 (PMC6136825; doi:10.1371/journal.pone.0204056)
Supplement: S3 File — (ZIP) [file pone.0204056.s003.zip › results N = 20 delta = 1 tau = 0.5 sz = 30-50.txt]

"dl.delta" "dl.cp"
0.87397512960761 1
0.551528788217188 0
0.921592607204727 1
1.11751430044211 1
0.736033576961868 1
1.41710318079277 0
1.12102218381017 1
0.693216900834625 1
0.549815666966288 1
1.36242543852436 0
0.891837671492687 1
1.14471634036439 1
1.25083895444103 1
1.26882603982547 1
1.41749071642519 1
1.2245161127709 1
0.813268157681822 1
0.810645959098964 1
0.745192516686594 1
0.966334283722526 1
0.897636299506798 1
1.13334616247012 1
1.2770466904346 1
0.879139961746071 1
1.00864412533454 1
1.39831701117124 0
0.910066784096068 1
0.885191548536608 1
1.00147169167387 1
0.731850538281036 1
1.05184989638945 1
0.959262684818375 1
1.12590306208501 1
1.29927071721292 1
0.954421596115633 1
0.680739810623205 0
0.728690496783827 1
1.15680663148935 1
1.375866120733 1
0.962279333053931 1
1.12518628550794 1
0.494153245889452 0
1.19101129423795 1
1.20051986651927 1
1.04031654460956 1
0.959791122728729 1
1.23246634768603 1
1.25271893770212 1
1.04712091161031 1
1.14657131537485 1
0.976536333935354 1
1.17626390116444 1
0.457879709750315 0
1.06917632700446 1
0.904673171359982 1
1.31278193632121 1
0.661965688158481 1
1.0785793291825 1
1.06055879306565 1
0.864862585938852 1
1.03871235104095 1
0.928353365546324 1
1.25413009300274 1
0.596433640954148 1
1.00570065061971 1
1.30138751575705 1
1.24671587327459 1
1.25109348226055 1
0.488857124294446 0
1.16471558808096 1
0.645298726736863 1
1.20086637663815 1
1.0008120388403 1
0.825611465765176 1
1.26060673800817 1
0.722470746259718 1
0.697943527383738 1
1.14662277182177 1
0.948459989559158 1
0.639133162886203 0
1.24142315396802 1
0.915738314766627 1
1.12589566197482 1
1.33478088903278 1
0.813829152423843 1
0.875132717331319 1
0.711210207560969 1
1.01366136160637 1
1.02712077325409 1
1.14072000808157 1
1.09780106670863 1
1.31364633530699 1
0.797403525435511 1
1.17967618046641 1
1.12494914333027 1
1.18972022708586 1
1.11617766630304 1
0.945022496129236 1
1.17974294055944 1
0.815213986113454 1
1.31252456525163 1
0.949676008643538 1
0.913741523760065 1
1.20511936531923 1
1.05099854933409 1
0.940072631515044 1
0.919500900547038 1
0.894529512975793 1
0.662497484192792 1
0.883812286454279 1
0.963065408286 1
1.05488117811733 1
1.21936183074546 1
0.897370840561693 1
0.925167141195494 1
1.21617325033854 1
0.767580668506106 1
0.925721796226682 1
0.885260869793059 1
1.00523321729785 1
0.808964838127418 1
1.16740244053348 1
0.930921971167164 1
0.93895254473428 1
0.726811001866093 0
1.19317047257728 1
0.961655910083491 1
0.638321773557137 1
1.04702085529408 1
0.755842339317323 1
0.65046192114794 0
1.4770293295069 0
0.798550554117573 1
1.05759159746452 1
0.915183171629424 1
0.508014787791209 0
1.09783637870968 1
0.935721317134339 1
1.21660920491755 1
1.35745235995096 1
0.971016210115829 1
1.38910465207609 1
0.827976042361977 1
1.46945503710725 0
1.44891134020578 0
1.02923101320651 1
0.863331597292559 1
1.00455787209388 1
0.900607344216623 1
0.869181738183029 1
1.03455090570084 1
1.27231745905145 1
1.1112822281984 1
1.04216028027338 1
1.07204958151725 1
0.871066622810528 1
1.01825066628088 1
0.966742634862483 1
0.682599370060115 1
0.977078317793266 1
0.855266887348825 1
0.818583582274607 1
0.869463006955849 1
1.33338048452065 1
0.97891998748388 1
0.852557887304541 1
1.75478510552334 0
1.33946158973712 1
1.38692748941566 1
0.939133380528823 1
0.812788339090727 1
0.565628816647923 1
1.15646135556913 1
1.09113782721563 1
1.30510978958767 0
1.09397073961092 1
0.560034357675388 1
0.619656487745547 0
1.18701169814927 1
0.581570052438563 1
0.810282942635458 1
0.885070122458892 1
1.19501501786421 1
1.09471570400798 1
0.877572435727146 1
1.10716285004012 1
1.22807527595323 1
0.82417129308118 1
1.03928847542517 1
1.17826843753351 1
1.11545977501607 1
1.06076047180651 1
0.753528360060181 1
1.31986658001844 0
1.34294277712925 1
0.653152387315745 1
0.650430871802223 1
0.707396581366844 1
1.33317932467662 1
1.08143784916603 1
1.03424635355002 1
0.486728017884737 0
1.33337524141803 1
0.783540694431349 1
0.890373890740272 1
0.732592937092991 1
0.532631545613925 0
1.32540150785487 0
1.18702471447349 1
0.990167524338051 1
1.19601754689538 1
1.63773785564134 0
1.05028733297697 1
1.01344476527798 1
1.0637961628 1
0.802818485748368 1
1.13433602702447 1
1.43597589020482 0
0.82683747133185 1
1.37996988737863 1
0.818697865979842 1
1.11382230230287 1
0.966871511429575 1
1.29691719522987 1
1.05035408516508 1
0.885857160868865 1
1.21616205524702 1
0.893106884382092 1
0.990020995749067 1
1.15570053186663 1
1.10550442698042 1
0.758043295910686 1
1.16245792427689 1
1.22567131882671 1
1.17472392793768 1
0.956069243877132 1
0.754436774439194 1
1.28959409943583 1
1.39089849259313 1
0.826390317247155 1
0.719999373098148 1
0.813684178527097 1
1.16700370236256 1
0.651947951329163 1
0.56319436253477 1
0.926814665093348 1
0.936878841662057 1
1.25102436615927 1
1.05062065720459 1
0.939976602615819 1
0.960147358263087 1
1.16084778779835 1
0.837429933876536 1
1.04921182151919 1
0.931993476956181 1
1.00270448260157 1
0.849565469649789 1
1.20925476888129 1
1.42642250520866 1
0.994345560092042 1
0.782441234488565 1
0.958664363738381 1
1.19299547847009 1
0.887899492477034 1
1.01740238217598 1
0.739568103046928 1
1.04591713289137 1
0.980043505595279 1
0.705926194466549 1
0.995640364562792 1
1.01188402331394 1
0.878183911475088 1
1.00485268641475 1
1.14041935498546 1
0.96031686398045 1
1.28229643375032 1
1.1532187923887 1
0.623585827674058 0
0.997419042499742 1
1.32349275791793 1
0.904535763946428 1
1.12142661270172 1
1.18973020476522 1
0.961645025309774 1
0.819421850730288 1
1.21890667976421 1
0.992100884803661 1
1.30413237170681 1
0.718874707686745 1
0.977360795498231 1
1.31793787468236 1
1.16038674124933 1
1.0874746939523 1
1.08192182687684 1
1.1254807586582 1
0.950270844609033 1
1.18572884476513 1
0.969799411343468 1
1.20009771496062 1
0.996417962487946 1
1.26082727356327 1
1.16425068016594 1
0.980855105890982 1
0.881791407166319 1
0.755278500477639 1
1.29464969862627 1
0.92073260012024 1
1.13383287382481 1
0.640305220125033 1
0.876487085273581 1
0.78032907668917 1
1.21063456175043 1
1.15437397208204 1
0.975600537792182 1
1.01245365377709 1
0.907657030342183 1
0.905081926772344 1
1.25921821680619 1
0.510209321015843 0
1.02512095490527 1
0.967485729175523 1
0.653417473372056 1
1.2813962165964 1
1.33726923620451 1
1.08097876101047 1
1.16897810487733 1
1.12805774010284 1
1.06930739517205 1
0.789441587710548 1
1.00864640125665 1
0.953276431543355 1
0.973594681930833 1
1.0206051476301 1
1.46767727775265 0
0.83926661557176 1
1.11407776073808 1
1.02294203046881 1
1.04736416528083 1
1.37056997824988 1
1.17540734892327 1
1.18906454286574 1
1.31191224796518 1
0.796022366036256 1
0.900014970519968 1
1.19954155728807 1
1.27580943532247 1
0.992527253215541 1
0.445288460693251 0
0.909081109508959 1
1.29112089008114 1
1.50467854594893 0
0.78192594472534 1
0.94189904645486 1
0.839596401212613 1
0.730046013793708 1
0.65664611392763 0
0.811196931033017 1
1.12669407963807 1
1.01572171075621 1
0.7507452273704 1
0.935647112508846 1
1.55217097807841 1
1.0652243078113 1
0.732259532824679 1
0.943367404083978 1
0.840905290754074 1
0.907822829520905 1
1.19880210663416 1
1.04345698875817 1
0.849686427301824 1
0.612215616376744 1
1.00827398174998 1
1.56637813287394 0
1.26937934319729 1
1.52930596580249 0
1.15040398882078 1
1.07633239632156 1
0.936797299361397 1
1.1430396746388 1
1.24938229579224 1
1.01948880279907 1
1.18382532774162 1
1.15085746338228 1
0.895568718917529 1
0.945747246824184 1
0.536937602858427 1
0.77424285688952 1
1.0105353944937 1
0.563623933319708 0
0.851535894813498 1
0.743769543009605 1
1.26718194698539 1
1.22470112023804 1
0.743291040417488 1
1.2802939488028 1
0.874195945931925 1
1.06972345426629 1
1.05205550420923 1
1.28451604390322 1
0.735598484300217 1
1.08050378788839 1
0.565233906056153 0
1.11811177557722 1
0.736551560771849 1
0.886938505498895 1
1.0505519552196 1
0.89993265331578 1
1.26583801324333 1
0.905447943670389 1
1.42194165741087 1
1.52418864966823 0
0.882400838804608 1
0.719756787058518 1
0.857810446375214 1
1.12853143786912 1
1.16171783044257 1
1.14686447269274 1
1.30144276449793 1
0.932479513307913 1
1.0559047108756 1
0.733013645964093 1
0.890721562748754 1
1.0660335015017 1
1.16035734851853 1
1.11087130275287 1
1.20109262320583 1
1.41989663566303 1
1.0687150658066 1
1.02417806619536 1
1.16808639816109 1
0.773827729515503 1
0.729148314482298 1
0.707622588821179 1
1.29650904600093 1
0.714259029849451 1
0.685946691850356 1
0.831319473437589 1
0.775777536822521 1
0.661585289758598 1
0.820396346916917 1
0.582708245312132 1
0.894487404422157 1
0.774521264000294 1
1.0547959378797 1
1.28655094387912 1
0.92923521962689 1
0.629345402870419 1
1.445277309968 0
1.13394461450231 1
0.755981113093644 1
0.946907096715434 1
0.86974927442404 1
1.09089800693094 1
0.828031667775564 1
0.980284767097624 1
0.817613586479514 1
0.707902686961984 1
1.18972945822228 1
0.747280357045366 1
1.13473564553889 1
0.806655095674658 1
0.982538804050173 1
1.06517115492845 1
0.977002568588977 1
1.16111224063011 1
1.22766640117255 1
1.02312500030023 1
0.786799177805219 1
0.674247223765252 1
0.790838473757722 1
0.375447093723048 0
1.26352303542546 1
1.00466380553674 1
0.865391944483178 1
1.12857194427048 1
0.913203790569203 1
0.956866393400688 1
0.601539724108235 1
1.31193479662718 1
0.961077593821429 1
1.10515618238072 1
0.948178469676515 1
0.842419989233521 1
0.952652730414285 1
0.751438920879815 1
0.759950016669785 1
0.975582912348035 1
1.07205705883969 1
0.75606500103117 1
0.979693572042566 1
1.06606706901647 1
1.38180429523773 0
0.857441004581983 1
0.930772212968063 1
0.947883328477717 1
1.0332652419247 1
1.13320403847183 1
0.891564786114413 1
0.607153247750323 0
1.00001672129438 1
0.533521358223213 1
0.945395260579933 1
0.763803911611557 1
1.03494438098308 1
0.940884031956453 1
0.937459566647221 1
1.12708051738012 1
1.1540168194279 1
1.13449475601425 1
1.03337213775478 1
0.900081515919688 1
0.90668507788296 1
0.924723016524515 1
1.10477545285973 1
1.04763148496745 1
0.991171428469553 1
0.987068682824261 1
1.25592026835885 1
1.0994429885483 1
1.03747624633638 1
1.04371018660863 1
1.03123141887265 1
1.07850499213408 1
1.00008962077745 1
1.37960295219743 0
1.14643719867537 1
0.842104465652784 1
0.898540856924283 1
0.676544011843121 1
1.25520536594031 1
0.839923439170272 1
1.03125295706075 1
1.03739016742712 1
0.750265457453649 1
0.977098094462526 1
0.839957456537617 1
1.57131414499581 0
0.614435045537411 1
0.980455431781804 1
0.718754519561148 1
1.3527018070474 0
0.901274351197221 1
1.09216092180324 1
0.928129607556493 1
0.927694154466184 1
0.676998741212714 0
0.765226685217411 1
0.926707827599889 1
0.235091549357301 0
0.977067047843459 1
0.797911909682907 1
0.934079772719339 1
1.28053598583571 1
1.45853894490515 0
0.72379893425562 1
1.01286871195479 1
1.52004615669773 0
0.747809822255823 1
1.1892181501778 1
1.00738178785206 1
1.15602553543696 1
1.0254226660879 1
0.958189323012642 1
0.746714815837008 1
1.29166421653132 1
1.08299038330268 1
0.891462364122186 1
1.04576784398614 1
1.18113165968514 1
0.927761093891715 1
0.775637086951871 1
0.97236633064126 1
0.79738606115718 1
0.829273236132307 1
1.35596066137927 1
0.847509166268613 1
1.04087366558868 1
0.762171222159215 1
0.802621113739264 1
1.29725778875798 1
0.835609075191457 1
1.34948363938639 0
1.05773250845688 1
1.50706338954122 0
0.891410841507479 1
1.36589444279593 1
1.14340844054718 1
0.570173024425271 0
0.916227696477752 1
1.09075866524295 1
1.18272475784973 1
1.21240123375632 1
0.77215307595747 1
1.17217957284176 1
1.21070460782075 1
1.11192572843411 1
0.907981926901618 1
0.830880223123643 1
1.275284718789 1
0.979209488231738 1
0.995156402842868 1
1.00312755587115 1
1.00807232688684 1
0.887697094730419 1
0.774477948407518 1
1.05355065847023 1
1.05753839331194 1
0.79105006548078 1
0.834676627350481 1
0.775962563103492 1
1.33547734858603 0
0.851603180902798 1
1.2909572952826 1
0.898279702744545 1
1.06280057995414 1
0.921350299931075 1
0.972260230625927 1
1.19096383951809 1
1.00422231256551 1
1.01414511437019 1
1.1675540753089 1
1.22179311962763 1
1.02050959836305 1
1.00148314741936 1
1.0091339605448 1
1.06498943957521 1
0.751139868764597 1
1.42257231118027 1
1.07699882824239 1
1.04835794646254 1
1.12153906158203 1
1.06794412377752 1
1.14333252370157 1
0.910811547916562 1
1.45069322980538 0
0.894190031212603 1
1.17638360243983 1
0.948396035790812 1
0.840319150785824 1
0.860057758774856 1
1.06637012549317 1
1.01859062424861 1
1.11389717230513 1
1.26730246246356 1
1.00188383097744 1
0.924973151193374 1
1.18489374645532 1
1.34549795784115 1
0.759228115828453 1
1.01543843120482 1
1.17201871338944 1
0.957644157253122 1
0.968906608448048 1
1.01641037826947 1
1.37114966832224 1
0.859043312129639 1
0.858778245427687 1
0.906581732283258 1
1.07354823344735 1
0.672365326659181 1
1.10680138266065 1
0.798541699047737 1
1.36431687845782 1
0.938890664712441 1
1.35631234607406 1
0.973914756021932 1
1.00736472056544 1
1.02511856969655 1
0.800819791031207 1
1.1946568495837 1
1.22623478647029 1
0.714353066516021 1
0.633110985208705 1
1.14341227575586 1
0.77738479313968 1
1.0920735338261 1
0.749749431276201 1
1.07897182095775 1
0.748303190178817 1
1.33612550541601 1
0.569032205724505 1
0.746963608866869 1
0.824585035782643 1
0.817909578238511 1
0.775050850457469 1
0.96654691618869 1
0.932190188840282 1
0.969638698804369 1
0.912097716513729 1
1.13581043181617 1
0.851120322229494 1
1.27924612924668 1
0.99793832247927 1
0.943198470647844 1
1.24999037362939 1
0.55756779569524 1
0.866541881198925 1
1.07945571100844 1
1.20162732552156 1
0.91165471765775 1
1.18734655040322 1
0.986496630477436 1
1.41299716630803 1
1.17627884578833 1
1.35413715765778 1
1.10704570748607 1
0.622493440778013 1
1.17637634296131 1
1.64727872658469 0
0.802236863699377 1
0.951627052746064 1
0.684897274839847 1
1.26811302278664 1
0.750204907520782 1
1.04773329706842 1
0.818173126281518 1
0.71370070305593 1
1.01938677529911 1
1.18207711577832 1
1.22040013886254 1
1.09865878589236 1
0.916283484789903 1
0.785737531686996 1
1.12717880610347 1
0.790048581521514 1
1.29394231005229 1
0.916361139011866 1
1.31149043196842 1
0.886807141244317 1
0.972720742943858 1
0.637882399470354 1
0.446015883756885 0
0.516514695399037 0
0.841707859574998 1
1.49932838781725 0
0.671307896091968 0
1.38374823567524 1
0.826925894666418 1
1.00575952943772 1
0.873689776011175 1
0.908566885403428 1
1.29146797196085 1
0.543373745882716 0
0.968677879013739 1
0.966464064673848 1
0.917313323552276 1
0.815918005418317 1
1.40698519213003 1
1.00593793971696 1
0.855059540288333 1
0.917540186491214 1
1.00351050959503 1
0.945000285880126 1
1.02050439801518 1
0.74299179495392 1
0.86684276263564 1
1.4053650002172 1
0.915451378160568 1
0.613395934050769 0
0.754438618469463 1
0.677517189700247 1
1.06414406135688 1
0.838415504705607 1
1.00328181748301 1
1.06006356055004 1
0.999080465232625 1
1.16092974726656 1
0.980264288074219 1
0.96091601859351 1
0.571680523652831 1
0.97638374850272 1
1.35886694378815 1
1.18075266243561 1
1.14595015357452 1
0.497883771321134 0
0.851172218340035 1
1.00559990597605 1
0.843480723579063 1
0.659581805979645 1
0.888406444070791 1
0.747624649843034 1
0.914123897403309 1
1.01843503229038 1
1.25484062043693 1
0.637869854234203 1
1.0628644934202 1
1.34263458827928 1
0.830000846200632 1
1.12661710348914 1
0.980375506360011 1
1.28058277800455 1
0.741753811019451 1
0.815965728696538 1
1.72108497989586 0
1.15355263355134 1
0.696831624291106 1
1.10162093622274 1
0.774597141973771 1
0.901330158928788 1
0.814461143158481 1
1.20162169031394 1
1.10040022474089 1
0.868160343610475 1
0.975996876907817 1
1.2043517768294 1
1.023311586509 1
0.602131230254488 1
1.11009743525674 1
1.31420463660214 1
0.777647048566756 1
0.917685622801983 1
1.17213734768323 1
0.988818095852129 1
0.967886811763363 1
0.836779364703268 1
1.09280368792422 1
1.32539461470292 1
1.13817585654335 1
0.946242892452764 1
0.85656390095419 1
1.09835429326366 1
1.02443856587858 1
1.14547722906109 1
1.20679394696537 1
1.09978398197933 1
1.14670919442271 1
0.81483849640116 1
1.07840393725858 1
1.28167532339407 1
1.45008642838257 1
0.998463083835699 1
1.23993836133548 1
0.869408368256191 1
0.731395209872914 1
1.24414736807245 1
1.55840528571072 0
1.22551004549276 1
1.0055538730348 1
1.03491288876915 1
0.788947700174844 1
0.961713494958422 1
0.732697546514704 1
1.20931195026117 1
1.19235795043784 1
0.673208001490693 1
1.39243006278911 1
1.17220063607424 1
1.26602059738354 1
0.753817251106498 1
1.02912013834308 1
0.969175396836601 1
0.826765559069524 1
1.07939027031531 1
0.913605806764632 1
1.43640422618823 0
1.12857091925194 1
0.844946927187387 1
0.525391678749139 0
1.42985718207218 0
1.10973636803356 1
0.97470030877796 1
1.30285740163541 0
0.883365761616377 1
0.989720528174438 1
0.280345178075892 0
0.764826317562267 1
0.903567785436977 1
0.834622355856872 1
0.909863417243449 1
1.42279865547837 0
1.39360318476233 0
0.667002597477865 1
1.25200494334836 1
0.695569133489326 1
0.882587155783615 1
1.2153870944519 1
1.10378607672067 1
1.32931434690787 1
1.25057909127145 1
0.750159471859897 1
1.0514192677456 1
0.645952851170058 0
0.835238297395028 1
0.812063846087673 1
0.610708064580534 1
0.878033784665443 1
1.08420357712087 1
0.815471773828099 1
0.690269018933073 1
0.916117244434492 1
0.985375757007732 1
1.4055832400417 1
1.01874585705401 1
0.830765616208543 1
1.25932790120548 1
1.11087328741764 1
1.1011889083706 1
1.16141272275124 1
0.77299340880528 1
1.04548250995334 1
1.33039668589419 1
0.752230448866835 1
1.16031245457153 1
0.727207530947971 1
0.874272104254613 1
0.965925330189305 1
0.84704823519363 1
1.20107817342209 1
1.03417618014747 1
1.14236170831455 1
0.960830306611432 1
0.998280313119281 1
1.44531272823476 0
0.706357939506083 1
0.965749108693589 1
1.07575318319553 1
1.43673028259236 0
1.15738928668565 1
1.10213644346063 1
1.31449558929615 1
0.84441182824433 1
0.72770984146927 1
1.06382903418302 1
0.902687244000217 1
0.879415484078299 1
1.19353775026798 1
1.19232926043923 1
1.15111465343361 1
1.10677893838186 1
1.12434373529814 1
0.676717744329791 1
1.26100509363898 1
0.644213135992749 0
0.984484529943011 1
0.852893681016867 1
1.15901051554057 1
1.05692033156028 1
1.1702305268146 1
1.5132340739348 0
0.935673209752304 1
1.28273739561263 1
0.844446353245068 1
1.02761103238553 1
1.38365239968237 1
0.932028794704321 1
1.16202348736421 1
0.912654803226165 1
0.918502192132919 1
0.855053110738382 1
1.08316415189829 1
0.859162166090014 1
1.1111237719435 1
0.991979869125449 1
0.94045248746878 1
0.977235571375833 1
0.824557922624305 1
1.18281555580892 1
1.03578181063898 1
1.29739946827314 1
0.927231236581276 1
0.896675575874558 1
0.95421022185386 1
1.04733709308236 1
1.14989052925155 1
1.06134394333493 1
1.24654096321765 1
1.22802700513597 1
1.05453560569693 1
1.06049188736562 1
1.37231832655326 1
0.945255009664081 1
0.918452576547909 1
0.975500578671354 1
1.30334441334631 1
0.772873768158512 1
0.8326965500797 1
1.1559120844061 1
0.887038893561002 1
1.45481048995399 1
0.78563532510001 1
0.956748859855169 1
1.03357400882071 1
1.20571934967661 1
1.02843077553867 1
1.02311118326682 1
1.17663967440338 1
1.22530137294805 1
1.13755926528186 1
0.919258216323804 1
1.01364040928064 1
0.924048481121083 1
0.943756159818612 1
0.789463626815977 1
0.707430383651654 1
0.616428673438962 0
0.930820320862712 1
1.09200318390605 1
1.16030290017642 1
1.10283551336298 1
1.03505276984506 1
1.1154309982326 1
1.1012458310972 1
1.00608182037145 1
0.971074341137614 1
1.3506807784842 1
1.27190504469202 1
0.86300385825131 1
1.47160612620794 0
1.11192891907977 1
1.16538587365203 1
0.967730987420399 1
1.41033846320336 1
0.920614137484022 1
0.883602482581567 1
0.867478727854146 1
1.27521465005724 1
0.765074030790499 1
0.983815608145126 1
0.678625745173778 1
1.08460198343088 1
1.22158971644524 1
0.750202108193133 1
0.646617673427393 1
0.942311198658006 1
0.484776118013318 0
1.17995730343994 1
1.23567441653957 1
1.14601661451262 1
0.704011129443741 1
0.998781052013157 1
1.06737779534074 1
1.17452468791517 1
0.997895756285905 1
1.26986331257244 1
0.874904692519033 1
1.20540243331866 1
1.06819215879636 1
0.649488113944538 1
1.04798378644309 1
1.35099142789386 0
1.04296579093805 1
0.948752343835436 1
0.850279485670057 1
0.976052162146419 1
0.975462426628421 1
1.18916164931796 1
1.55041429766842 0
0.853431432302459 1
0.645686351499659 1
0.679303336632647 1
0.959736864859304 1
1.21117952836073 1
0.490220944047787 0
0.991353296323663 1
0.872806281364388 1
0.940213251914687 1
1.36477630853297 1
1.17310507653872 1
0.851184631796615 1
0.834912605861728 1
1.07403042911011 1
0.976450357151589 1
0.749960442601017 1
0.71722070639768 1
0.75384989502003 1
1.42281692222535 0
1.04741627114138 1
0.839239583265516 1
0.81524025785599 1
1.10142468395536 1
1.04986979429542 1
1.36644207949222 1
0.936580219994984 1
0.984807085007285 1
1.16611127333242 1
0.551678453176689 1
0.729542376034205 1
1.10341181209145 1
0.703888818541731 1
0.954553115649808 1
1.10444214987702 1
0.916849566114555 1
0.879233448187344 1
0.803435596740688 1
1.02473437646847 1
0.621746533160529 0
0.987299667709022 1
1.22375851061453 1
1.35110158960712 1
1.08544348718502 1
0.99547216637013 1
0.805607609616743 1
1.13037675098413 1
0.975326030143564 1
0.950172917918339 1
1.10992135535732 1
1.24720319274054 1
0.94946914159302 1
0.923345619815599 1
1.45259657685939 0
1.16906998334585 1
0.629653436073229 1
1.1865402088412 1
0.81100077486533 1
0.854923876219356 1
1.17657564063948 1
1.01039680452981 1
0.649380053406577 1
1.02300859451238 1
0.835577984666521 1
0.902912235637176 1
1.33445147903974 1
1.38057828340114 1
1.1268664963825 1
0.984621420347146 1
1.03894049990599 1
0.797146954209796 1
1.00574666475581 1
0.955884551867936 1
0.837320978328224 1
0.718219514383634 1
1.09749947105752 1
0.908728488372554 1
1.02365411677904 1
0.803141569597529 1
1.00907070931726 1
0.926915770177441 1
0.996257449977598 1
0.769591292405586 1
0.842609636936737 1
1.03980115228389 1
0.911074940661537 1
0.833266979088614 1
0.782955870775457 1
0.93102595345542 1
1.15643387818476 1
0.948892426743731 1
0.930970519338427 1
1.11473822387624 1
0.911026258244461 1
1.01260130804468 1
1.01724159950122 1
1.16970840534793 1
0.928798203812296 1
1.15023634423677 1
0.956100471799241 1
1.18104756516499 1
0.77632224990485 1
0.715197248751779 1
1.19017233896391 1
1.39942313621621 1
1.22826608242491 1
0.701349832768777 1
1.3947275531019 1
1.17138759477523 1
0.623796210266374 0
1.10457638620115 1
0.942319229796297 1
1.11337437443518 1
0.637435454829155 1
0.97236572701305 1
0.765422281507159 1
1.30849504119745 1
0.789001820843466 1
1.01237454997002 1
1.27504169089745 1
0.864740784292326 1
1.12396641036483 1
0.958262924354743 1
1.07657884070255 1
0.620961865795236 1
0.969159467686316 1
1.03220417301261 1
1.02527751419949 1
0.558405719319101 1
0.944004766901727 1
0.911421357195937 1
1.24690805353572 1
1.17191899059536 1
1.20095391782828 1
1.02482993469613 1
0.871954214868826 1
1.20858750089224 1
1.08210431293488 1
1.35478972371317 0
0.982657981352816 1
0.986875958891803 1
1.59893749668683 0
1.0672514579077 1
1.16773027946912 1
1.0798079724234 1
0.976327397755002 1
1.13133235165318 1
1.18816735258061 1
1.27064729488116 1
0.819924956344423 1
1.04504046716088 1
1.2168719036946 1
1.31792720708187 1
1.02437435002585 1
1.2453702836693 1
0.69892631115683 1
1.05583496587472 1
1.16801442511321 1
1.03431488968117 1
0.81942087168544 1
1.03876474049367 1
1.40639454837954 0
0.577469149217709 1
0.685954006792465 1
0.599651841867747 0
0.889109558622851 1
0.982536605020613 1
0.904239059891787 1
0.834650175615876 1
0.93557246829738 1
1.12562183928034 1
1.18021220232235 1
1.00865807587792 1
1.19520481269418 1
1.33119327853253 1
1.12772493005347 1
0.959764285572768 1
1.03067960198044 1
1.41797032068447 1
1.05056406996398 1
1.46122397026114 0
0.734404501096204 1
0.657634093640102 1
0.920396147647702 1
1.17740464516015 1
1.2374313597225 1
0.922548859540734 1
0.688338527455805 1
0.752801426909287 1
1.06595038478772 1
0.589412278200691 1
0.911425049621514 1
1.37895735674164 1
1.03753804626336 1
0.811902562909774 1
1.14128179405728 1
0.898571493297542 1
1.42259724274382 0
0.675365762807383 1
0.861762392128303 1
1.07245437597893 1
0.982215556687094 1
0.967953536345223 1
0.942042502375034 1
1.2321950973257 1
1.02807973270448 1
1.26965727759901 1
0.94397881930541 1
1.27159406985476 1
0.85300099321915 1
0.787861241232082 1
1.26648863249331 1
1.06029962155472 1
0.587920390845594 1
0.656091878962558 1
1.29541069539559 1
0.937278798386418 1
0.908281272080043 1
1.08413695724597 1
0.865434470516767 1
0.902355452384675 1
1.46425649125821 0
0.672111653330304 1
1.05870761868022 1
0.981728090696664 1
0.721055566090022 1
0.845867071870232 1
1.22851007044272 1
1.00858321979189 1
0.591371532966465 0
1.0943836488059 1
0.952338922171249 1
0.821822402170764 1
1.18091514501743 1
1.19451891908492 1
0.896842433694012 1
1.350969749057 1
1.23686782735136 1
0.961761663998168 1
1.06891784174103 1
1.4000409776797 1
0.784283637334175 1
0.659266761040557 1
0.950083878221533 1
0.74076752257239 1
0.870239706362495 1
1.27680440172963 1
0.868812771833475 1
0.665341212449378 1
0.989843441733365 1
1.23706068270002 1
0.775960942807173 1
0.985517764764933 1
1.07062784513061 1
0.797663214000681 1
1.0570096099236 1
0.349706818667152 0
0.586510589536308 0
0.583858505864604 1
0.834588271804335 1
1.05383357940265 1
1.11674702635219 1
1.1267714726838 1
1.45467749345695 0
0.738240158553915 1
1.15022423434149 1
1.5498071409829 0
1.19608771070164 1
1.35621135174956 1
0.783621775471245 1
1.19717587471281 1
0.917768513379339 1
1.11841256073981 1
1.24711721918074 1
0.573987506368848 0
1.38611776369274 1
0.861127486207535 1
0.817186764008463 1
0.980278672712099 1
1.30556423775638 1
1.17350272425625 1
0.855588660179427 1
0.944977566608961 1
0.818755399966838 1
0.795887102349902 1
0.882487333245137 1
1.19396696362604 1
0.864224474645369 1
0.753856514297819 1
0.876889664369259 1
1.00413519639483 1
0.842928351472054 1
0.623084969121053 0
0.765154983372976 1
0.957822282011976 1
0.829872236570913 1
1.42845541160708 1
1.20040769993571 1
0.742552764806217 1
0.63138558645668 1
1.42121112277869 1
1.00251095884612 1
1.15476073021133 1
0.97880522954121 1
1.17670758183792 1
1.25634625680845 1
1.13112047842048 1
0.954689912521599 1
1.18462832220763 1
0.460799182937433 0
0.842775361605223 1
0.800744791211668 1
1.02269516119942 1
0.915901663044702 1
0.946478970649033 1
0.972979787948916 1
1.25813251272978 1
1.13304357206231 1
1.25980508415847 1
0.771400481300294 1
0.819245138864515 1
0.802694761187558 1
0.968255999620737 1
1.09108154729047 1
0.751743486878324 1
1.65709463911463 0
0.929650523788746 1
0.708918813968579 1
0.938008198741333 1
0.874037060706603 1
1.03244694597357 1
1.23644604796464 1
0.809988053354317 1
0.879829764688919 1
1.35732900109337 1
1.10419680663811 1
1.16899796744857 1
1.10755288009056 1
0.577048489653015 0
0.972840979063269 1
0.924324794569473 1
1.06812913983581 1
0.890740276501957 1
0.89612125586215 1
1.01036717463621 1
1.07140101515776 1
0.823014609158264 1
1.09892843238507 1
0.865148867528639 1
0.823545286330159 1
1.17972962472586 1
0.424247630688836 0
0.683862632838287 1
1.30239616422109 1
1.02282076253557 1
0.778468336974352 1
0.979074559970451 1
1.04542234885467 1
0.508891320499535 0
0.845701321054652 1
1.19795378854808 1
0.989212658766239 1
1.10984278029718 1
1.17277718303129 1
0.720236797132741 1
0.747676890350058 1
0.995337555229152 1
1.2219595152455 1
0.644000686038893 1
1.19677462478268 1
0.826949183418607 1
0.870955173813395 1
1.22848007857281 1
0.977357261485607 1
1.20734202840425 1
0.649399274103767 1
0.778689767676122 1
0.856024533832399 1
1.12478991046885 1
0.904004363211882 1
0.562162242120328 0
0.866801563778907 1
1.09459383345559 1
1.16114890485517 1
0.953350794250303 1
1.0526087660593 1
1.15375111181521 1
0.934199498064946 1
1.08271286714293 1
0.891677903667887 1
0.872568496115036 1
1.18779002893694 1
1.28500212690625 1
1.18771594573654 1
1.18253054715172 1
1.17155040176276 1
0.827875722531841 1
0.930494696526173 1
0.77302070822813 1
0.860180871318914 1
0.961825813273678 1
1.41059160272414 0
0.68052952512673 1
1.0847581089545 1
1.02950400358467 1
1.27228685501417 1
0.451327282232508 0
1.11089529526521 1
0.641964013200904 1
1.00200553282494 1
0.888937951191449 1
1.04651027669622 1
1.18308039260816 1
1.23715259782975 1
1.04510769973858 1
0.766927078262987 1
1.32038319128558 1
1.14185331082385 1
0.72321995531192 1
1.20928813741131 1
1.08350702634194 1
0.835629151129941 1
1.06501232879578 1
0.93527410911321 1
0.471494008510166 0
1.10406432328095 1
0.889035919116958 1
1.20516101834024 1
1.12937567946807 1
0.993637595943108 1
1.1136200688794 1
1.0623441362767 1
1.26883512957555 1
0.906641799663234 1
0.94329436070139 1
1.44119682393569 0
1.29799138256309 1
0.826707193939288 1
1.16028601942483 1
1.15479483008976 1
0.942287017733039 1
1.22561269133021 1
1.1160328248243 1
1.34331198411458 1
1.12634797859502 1
0.878040995740576 1
0.876766029572385 1
0.951859631383129 1
0.899764081103218 1
0.605502925685524 1
0.905157843800902 1
0.718494104620458 1
1.06601852815496 1
0.8666558604209 1
1.04220109307154 1
1.0436538666212 1
0.830228283577135 1
1.1580211988648 1
0.880432789659087 1
0.807789495534589 1
1.12672834281178 1
0.85783024201812 1
1.3973222887516 1
0.953773177125097 1
0.55855680613742 0
0.881213680936556 1
0.793932569095186 1
0.901262356020761 1
1.03146672066209 1
1.18792899475418 1
0.779981526132758 1
0.848300644691598 1
1.17411406363731 1
0.528148705004434 1
0.747734829043034 1
1.07515068095914 1
1.20704282326318 1
1.20410955046949 1
0.819049630897822 1
0.899311327973774 1
1.31937332111498 1
1.32745283514407 1
0.810314457272366 1
1.06828256608632 1
0.903558496554861 1
1.26006779530252 1
0.745930508905498 1
1.12217147183665 1
1.07327311210225 1
0.856014484718509 1
0.844158378956421 1
0.909679102751463 1
1.14965474408713 1
0.85544407053191 1
0.686487207530652 1
0.378792033762684 0
0.643707895445995 0
1.24347396192771 1
1.1040014374233 1
0.991919121490625 1
1.10139229331399 1
1.20804125985487 1
1.25357820264174 1
1.04752477134917 1
1.35447408716206 0
1.20237135688656 1
1.04913803956617 1
0.889722072015104 1
1.11658861131171 1
1.31175253967812 1
0.982084413829865 1
0.831108769074403 1
0.921356892263882 1
0.92117852455342 1
1.01848434624446 1
1.1660452854878 1
1.24622071668834 1
0.691719670101682 1
0.419695169922717 1
1.03647594903459 1
0.828064775077037 1
0.907094854471036 1
1.06166232768549 1
0.97189858611981 1
0.956675386162678 1
0.633677456092953 1
0.625036841752513 1
1.2195962758338 1
0.681585092312849 1
1.1488308421803 1
1.00126573687904 1
0.816335278783135 1
0.72467789665064 1
1.08898283258427 1
1.20113203889401 1
1.38919979915916 0
0.794130142920462 1
1.18301783445783 1
1.09594764517375 1
0.831204413011704 1
1.11671219622839 1
0.667574328396719 1
1.42912143494686 0
1.21212429660313 1
1.17581398507644 1
1.18415341034827 1
1.33875337709398 1
1.29672071318844 1
0.923773256081721 1
0.96682993522873 1
0.799800314445342 1
0.83915777457511 1
0.373488403254901 0
0.916107455283853 1
1.2544670012687 1
1.07568273663659 1
0.935398709465513 1
1.26606979481803 1
1.3433374509937 0
0.888599324077878 1
1.1421567818723 1
1.14024732633687 1
1.64215877923017 0
0.564188869146054 1
0.954389722543491 1
0.838871944652779 1
0.571882024723465 0
1.3953924822136 1
1.39661623307962 1
0.909074406050861 1
0.929979226729367 1
1.18492220495596 1
1.17665485838588 1
0.60949109119614 1
1.18886740054282 1
0.838062925926325 1
1.01391168050893 1
1.28340306962956 1
1.07503479323435 1
1.22561508861487 1
0.36905029499934 0
0.886844788727402 1
1.24972357902446 1
1.30865073559411 1
0.842466341835936 1
0.728228870045988 1
0.924903721476378 1
0.849123776990164 1
1.20351852346477 1
0.798153752213473 1
1.38726394054294 1
0.792801088278412 1
0.895345247586697 1
0.931682606378425 1
0.908416163449147 1
0.948635944907708 1
0.977764885622597 1
0.894323038587479 1
1.16700632552874 1
1.11741194680542 1
1.4383142978612 1
1.00483216057093 1
0.811769864653905 1
1.34076613671023 1
0.682875860395852 1
0.852386925115603 1
0.827071580254869 1
1.07712883978551 1
0.973614683309438 1
0.874878205250926 1
0.789180557840887 1
1.0710938598605 1
0.696062091506243 1
0.721906263757439 1
0.661901694723388 1
0.840460512859406 1
1.16701846895031 1
0.925304812029556 1
1.16294048990739 1
0.949015908701841 1
0.785292675194528 1
1.37480747330357 1
1.37027761370298 1
0.728617287614806 1
1.02203554510437 1
1.01478778034726 1
1.21679690067337 1
1.1629190096518 1
1.29406873953278 1
1.07773723709018 1
0.775048861628857 1
1.32898286078744 1
1.46039265788681 0
1.36801069772956 0
1.24514082836481 1
1.12077575432358 1
1.1730665886929 1
1.28374763783693 1
0.861767365314658 1
0.895194181154199 1
0.970548871769444 1
0.913341151063989 1
1.02312728195466 1
1.11690061472578 1
1.04033695978061 1
1.19241545896794 1
1.04620783260545 1
1.34208763351498 0
1.19436058627009 1
1.00156244081207 1
1.16868119525052 1
0.919586660039613 1
0.912055365228713 1
0.575376489700975 1
0.919130282208128 1
0.877898055627626 1
1.01833574878408 1
0.822420986172358 1
0.855539069558443 1
0.64029268371132 1
1.48511947760282 0
1.02941410884122 1
0.800941734532044 1
0.584347996423038 1
1.05034961421267 1
0.725277174520569 1
1.10253634095859 1
1.04942624431744 1
0.639802474753117 0
1.35844522076351 1
1.08744687998886 1
1.17142551756434 1
1.08531075378106 1
0.989458500634704 1
0.971383710722799 1
0.602557057829544 1
0.996249959366075 1
0.529319349233057 0
0.770188541281585 1
0.898526577460312 1
0.803954060803033 1
0.751140636475837 1
1.15568082136479 1
0.853545836206499 1
1.25127919936529 1
0.703899671632055 1
1.25283692809385 1
1.20749185176661 1
0.981054653336449 1
0.951046654824751 1
0.922726616631163 1
1.59464778763522 0
1.1916777749501 1
1.56559896400184 0
1.37226626636103 0
1.33962812810616 1
1.39242129993366 0
0.871654403607807 1
0.62046680293599 0
0.985026999258324 1
0.910303709185626 1
0.810049016098353 1
1.06054596118899 1
0.553152516763913 1
0.981570125735835 1
0.994275255842739 1
1.25820935968409 1
1.25941120173536 1
0.982240973735878 1
0.979814040384678 1
0.800881728449798 1
1.0550675573332 1
1.01143025594333 1
1.14027048633617 1
0.675363507862088 1
0.885463798870552 1
1.35926740079281 1
0.59376347078934 1
1.20134668767238 1
0.94620093776985 1
0.939862768965381 1
1.18019321400558 1
1.02291029053662 1
0.94976162755414 1
1.32390186282684 1
1.39993457043694 1
1.70891665378935 0
1.09157294466725 1
0.670637831316061 1
0.991796552676127 1
1.28485223554458 1
1.21167561982419 1
1.0906644305691 1
0.858540485363742 1
1.34215895018999 1
0.984078406198261 1
1.01120528959988 1
0.799738269733692 1
1.16741860576233 1
1.20618985254684 1
1.04910363422866 1
0.8792271579217 1
1.00938503946542 1
0.997639081514316 1
0.696993896179702 1
1.24914696530592 1
1.3919241276814 1
0.960184339221393 1
0.472253855502716 0
1.00205574920369 1
0.969831671168463 1
1.1834321918121 1
1.16098522276031 1
1.11762294470898 1
0.983207058798377 1
1.1227467404322 1
0.966339809132635 1
0.85576725298997 1
1.19940147872067 1
0.874566819974402 1
0.804389923702328 1
0.949874750712467 1
0.530233741335546 1
0.59482957813956 1
0.824886274362292 1
1.30353958688351 1
0.857561400189393 1
1.01324854434837 1
0.924186250944614 1
0.938049875120482 1
1.17348250992204 1
0.634502056220387 0
0.639462516435555 1
0.68714400325139 1
1.05928778651434 1
0.975195230481868 1
1.47042108971329 0
1.02049024607662 1
0.768909311403305 1
0.773568927388973 1
0.682504246655587 1
0.878666462426816 1
1.05949362316682 1
0.891202576276126 1
0.960361942764298 1
1.28618687275423 1
0.669629461009803 1
1.21497656797352 1
1.15942456322168 1
0.936435042950814 1
0.780580946358686 1
0.808641491307532 1
1.31370009914722 1
1.04403942913801 1
0.812410175325701 1
0.646232622927631 1
1.02042251274314 1
0.892656350433254 1
1.06216823929804 1
1.07416235313191 1
1.50271917019306 0
1.11544324352419 1
0.790232981577309 1
1.07389387984904 1
1.11927028579615 1
0.822737113889367 1
0.884058139973363 1
1.14080343482851 1
1.22508760751606 1
0.814394265058938 1
1.11400680601144 1
1.31489966395186 1
0.705703376727049 1
0.815007855263057 1
1.03713004418271 1
0.991948374668152 1
0.969857116699069 1
0.906715328456072 1
1.01690229437342 1
0.687194848775889 1
1.4437035085152 0
1.23846228293581 1
0.803770526606911 1
0.801156156847674 1
0.792028618381167 1
0.922893480103227 1
1.06114388225473 1
0.880778837221574 1
0.561006389080417 0
0.96173076370016 1
0.81015480631541 1
0.769475098353927 1
1.156059900476 1
0.948727092546244 1
0.646951473763636 1
1.03361830644085 1
1.25687068463919 1
1.18333274182777 1
1.04101568771248 1
1.03933825921075 1
0.785960450660332 1
1.17999381237321 1
0.580106997613812 0
0.904864815275175 1
1.09053771815861 1
0.927819638587895 1
0.638790263257774 1
1.10689115157803 1
1.34799941395459 1
0.836433620824641 1
0.900133201688049 1
0.861888889845094 1
0.933681868879308 1
0.86770701182773 1
0.898832344757385 1
0.987431313493346 1
0.742031839113912 1
0.804479720053917 1
0.787903923599064 1
1.13474376716582 1
0.636714549199278 1
1.13555231951794 1
0.838050128038816 1
1.18130647777698 1
1.28606994794943 1
1.26485020012712 1
0.70198173177235 0
1.14391415179716 1
0.840984369661966 1
1.22617354400024 1
1.12381326614219 1
0.969110425466172 1
0.884139351693571 1
0.896637741079822 1
0.934089894752923 1
1.61794374926953 0
0.965698339475657 1
1.23079721131793 1
1.25124212730256 1
1.09260065740096 1
1.20028106366987 1
0.832791408387904 1
0.696492271597676 1
1.30845731806732 1
1.07113381940313 1
1.05688030446705 1
1.30505282865334 1
1.10323854622677 1
0.953384303450502 1
0.887585700025218 1
0.85040690469909 1
0.836152005716647 1
0.693533705053436 1
0.822188749007001 1
1.13218002528682 1
0.959890876106339 1
1.08230501994855 1
0.950993139279785 1
1.42029480929068 1
1.05154594728134 1
0.727343075656502 1
0.812685278459369 1
1.2484802785913 1
0.892295443988515 1
0.838049385618397 1
1.23088466788736 1
0.904127091766934 1
1.19491249903637 1
0.872112703662799 1
1.16958987250887 1
1.12372929651604 1
0.447573048340711 0
0.698081871088091 1
0.364318374514708 0
1.12648989026069 1
1.20767041374024 1
0.872279983063937 1
0.952157063709739 1
1.01312751285446 1
0.947542946824003 1
0.772140775963073 1
1.2189491561557 1
1.20821880723113 1
0.674720848315121 1
0.612234355091656 0
1.07648150055796 1
1.11592661199527 1
1.04876017310797 1
1.17927906766582 1
0.842518597047936 1
1.06029553892625 1
0.947598204459383 1
0.674381281266255 1
0.611170237280965 1
0.878689456018692 1
0.665229617834721 1
1.12648447167448 1
0.794286048573641 1
0.982950672413299 1
1.14340804406771 1
1.18336702839196 1
0.580912720809588 1
0.572380537666192 1
1.2492243861272 1
0.603063191638874 0
0.948421042227907 1
0.652481026010716 1
0.960861613513063 1
1.06659776355425 1
1.12394937158275 1
0.836126856558394 1
1.28643380066332 1
0.853260792810105 1
0.750046749570082 1
1.3256292028571 1
0.986461707268686 1
0.676792849065497 1
0.878577955734605 1
1.03566426844944 1
0.65840006968455 0
0.733618497215781 0
1.13379937319155 1
1.27627560259872 1
1.18032618926469 1
1.22822194915051 1
1.13354249663318 1
1.24871725732071 1
1.05147016807203 1
0.682272926226619 1
0.960995449231764 1
1.04539312392637 1
0.681744013875525 1
0.965680608091794 1
1.31906952510329 1
0.940394724890668 1
1.0766567470113 1
1.38167369938594 0
1.00536375258085 1
0.570234882508663 0
1.11991746575256 1
1.04995555743419 1
0.935313072985922 1
1.11671404251622 1
1.24666341593293 1
1.3744937028985 0
0.92501621479337 1
1.1447769128673 1
1.0667483299636 1
0.848891731121888 1
0.881820726305318 1
0.820501878652698 1
1.32406905746582 1
1.07000912930678 1
0.993777222265489 1
1.24694727443823 1
1.17350693416971 1
0.82309794267131 1
1.22249315290098 1
0.879869256216537 1
0.974239777903959 1
0.93931058123094 1
0.913673670277646 1
1.01780287820966 1
0.87742471728283 1
0.808294932912381 1
1.08010585607646 1
0.893005033961129 1
0.827307416055991 1
0.882812175950356 1
0.839121554884732 1
1.1465490933303 1
0.527057649820167 0
1.30258282582606 1
1.04754418766235 1
0.797322725464744 1
1.14978656701715 1
0.714070257506202 1
1.26586812690053 1
1.08165437086863 1
0.949743399176866 1
1.13172444931715 1
1.03008158472362 1
0.966892301840527 1
0.956174512383992 1
1.16310185492111 1
0.625156775105914 1
1.12840255897483 1
1.15407388083129 1
1.06293627666234 1
1.51650450622836 0
1.20986721827708 1
1.04273325331207 1
1.01595329674407 1
1.00694886981447 1
0.624768193212018 1
0.534320424157347 0
1.07419894534034 1
0.838933410506415 1
1.15082310872412 1
1.1337324431638 1
1.16320712639472 1
0.882724515495342 1
0.918203315422289 1
0.722104988247068 1
1.15715548416503 1
1.34096640816484 1
0.871858546177286 1
0.583332632982003 1
1.5722192375637 0
1.35032284079507 1
0.633613189306398 1
1.14802317009947 1
1.29523112733353 1
1.15334831492707 1
1.00422042561059 1
1.05798271920505 1
0.90935789467581 1
0.928546991752793 1
0.772098458423813 1
1.37487627669251 0
0.94483663804752 1
0.816393654610836 1
1.61053872108252 0
0.856899539877161 1
0.474990496277847 0
1.07368586616929 1
0.847271325778383 1
0.988420068236279 1
1.35463893861061 0
1.03344588419348 1
1.52631340576551 1
1.14974375558841 1
1.05491530383151 1
0.863950806882536 1
0.849455111817406 1
0.723563821982 1
1.16412681835657 1
0.696182273863345 1
0.892892049061256 1
0.714760415056124 0
1.21686478410567 1
1.27734754463927 1
0.775037359886562 1
0.894131294322345 1
0.908808866213447 1
1.02324725497833 1
0.687176467137499 1
0.765120345542832 1
0.950506726418677 1
1.11977442391301 1
0.844014212811569 1
1.26605482963024 1
0.769381469503967 1
0.852837732381823 1
0.580519074277873 1
0.76297806885506 1
1.17328637191589 1
1.14891145429565 1
1.10989596762178 1
1.28721591409729 1
0.810598078422153 1
0.956543514205828 1
1.18485327646352 1
0.882444198183598 1
0.982189861182712 1
0.99509700816355 1
0.931579338094509 1
0.929677201082994 1
1.05099669204707 1
0.78569983219168 1
1.05047138472019 1
1.25557254121352 1
1.05611027636043 1
1.52961580255805 0
1.01542231220085 1
1.1120875501805 1
1.12588902399467 1
1.32372807798576 1
1.21799402407221 1
0.925803127885233 1
1.49695940607972 0
0.944936205525839 1
0.950546979596393 1
1.2154227627748 1
0.883206660454315 1
0.914788523937797 1
0.854719168502218 1
1.2159423921308 1
0.981355007812903 1
0.694777912400738 1
1.20846526278593 1
0.981156017725034 1
1.19150864501574 1
1.01474941646287 1
0.550742706197649 1
0.870711958846755 1
1.04159731793638 1
0.614764056771456 1
1.12681304656602 1
0.823465817721442 1
0.913360569102991 1
1.10429882345496 1
1.00288134850281 1
0.884272425967758 1
1.06598057486601 1
1.33459936246229 1
0.881242644443731 1
0.936591836748285 1
0.981538163360869 1
1.12883166270449 1
1.31904673940991 1
0.969022959479834 1
1.05573483086301 1
0.900280670752614 1
0.97161708359586 1
1.03939994884261 1
0.648309237796769 1
0.978853849154727 1
0.878805363328967 1
0.950667179949912 1
0.995594259877202 1
0.764592379927653 1
0.79966126007771 1
0.589299258666898 0
0.885309078378297 1
1.36879978076588 0
0.905454587808064 1
0.991546315596562 1
1.14677376599422 1
1.62691235546257 0
1.06874328647526 1
1.13955839071423 1
1.09522093612196 1
0.952063377974173 1
1.41593049223895 1
1.13224298211439 1
1.20722927909175 1
1.25694989199122 1
1.22620812166389 1
1.2365311709781 1
0.970048549025737 1
0.773770754845064 1
1.08486459547857 1
1.06734439540216 1
1.03986612712896 1
0.960019403654189 1
1.15157761320813 1
0.943869805548238 1
1.27671234537194 1
1.16520674504209 1
1.17401659467034 1
0.915403538407291 1
0.60484446980247 1
0.721553327568489 1
1.36712424057094 0
0.948208214426591 1
1.03911394253187 1
1.02182591237886 1
0.968462898355797 1
0.792920238311255 1
0.721388230630652 1
1.08588647320156 1
0.834763143185299 1
0.896679426151575 1
1.22860953799338 1
0.956127942852056 1
0.888655322761294 1
1.20680424948936 1
1.23948257270808 1
0.94768092682455 1
0.714720498898525 1
0.871085354077736 1
1.18888549473241 1
0.822642581283678 1
0.865721888334457 1
0.970097929043229 1
1.04274140062865 1
1.18548291217702 1
0.272545500363723 0
1.12847391376594 1
0.81997564735008 1
0.852275953583252 1
1.08162815605534 1
1.16238414454689 1
1.1548774397496 1
1.36846899203776 0
0.703843843762018 1
1.17679097429876 1
1.07350223492276 1
1.09463423870905 1
1.10975233095005 1
0.818840564582398 1
1.29819605862852 1
0.673009775886962 1
0.547482922122212 0
0.67164830943695 0
1.75418224624996 0
0.928523953135329 1
1.27451399555122 1
1.26804781107589 1
0.947111508726875 1
1.00490819850943 1
0.865089227296214 1
0.881018846241087 1
1.07502686620257 1
1.04523782256154 1
1.21020825841754 1
0.815644413581733 1
1.05266869357578 1
0.978305919454652 1
0.945310550979771 1
1.04770975587617 1
1.06149005701894 1
1.05416720030617 1
1.01014290189961 1
0.959592876990584 1
0.833067563686989 1
1.07796928199446 1
0.987673308448315 1
1.04520863986565 1
1.3343585570415 1
1.06098660427328 1
1.18260434466097 1
0.986746656872345 1
1.04897688244098 1
0.851595704432001 1
1.39890824859729 1
0.388406038839012 0
0.926644163649007 1
1.30451022435326 1
0.858975833348292 1
0.971145268525376 1
0.462457174673281 0
0.775187297824765 1
0.978419409184869 1
1.14744090621559 1
0.940967918421301 1
0.746134495146323 1
0.756864409435501 1
1.12456429408022 1
1.07816806213411 1
1.41317008848445 1
0.849380900858017 1
0.884929303088747 1
0.946856045466484 1
0.732864678238779 1
0.945277208346721 1
1.12876194046647 1
0.796587093144904 1
1.06067870792932 1
0.863530863711643 1
1.26712763032504 1
0.962779040575842 1
1.06575044115401 1
1.15767866530126 1
1.0786332815849 1
0.585444186411999 1
0.949081663300975 1
0.9693608554377 1
0.529250421692465 1
0.861836047894394 1
1.00646999288634 1
0.785801734159611 1
0.409468016329027 0
1.12459560458843 1
0.816589837645964 1
0.707408540006631 1
0.597777387990852 1
1.44494479554808 1
1.09160587342589 1
1.04712803311672 1
0.833893581519283 1
1.09059543597036 1
0.917630214301834 1
0.7970717179759 1
1.16401987015809 1
0.891038347194799 1
1.15351392059885 1
0.980731144206575 1
1.08662423982487 1
1.02033978628814 1
0.901462692488973 1
1.12295383052062 1
1.08951901982595 1
1.18517524603569 1
1.11616230985614 1
1.27493193226689 1
0.911364109108249 1
0.638195864712016 1
1.08521374118457 1
1.12803765772903 1
0.865411781377058 1
1.07648456589044 1
1.1170637151226 1
1.19186097817965 1
1.01062602544829 1
0.996650261122078 1
0.840620718614404 1
1.06277683717894 1
0.689106321340756 1
1.20877548340724 1
0.841503959140561 1
1.10879950863258 1
1.08539055599521 1
1.18038004783734 1
0.82957465531535 1
0.579039956192871 1
1.12897285207703 1
0.626889984914439 1
0.754401419176941 1
1.24361237757231 1
1.11517084512435 1
0.990890672982228 1
1.22679154768392 1
1.00194190198794 1
1.09656249282966 1
1.160125773911 1
1.14394049237565 1
0.730804678559026 1
0.977179411854183 1
1.0178043505502 1
0.878275669561194 1
0.672596470352551 0
0.611184236359689 1
0.937604619776467 1
0.991353265967867 1
1.20538600915642 1
0.767755672839019 1
1.06017743769287 1
0.94496063953439 1
0.671491307263899 1
1.09920619879375 1
1.29333086123571 1
1.33153888224573 0
0.625437690148485 1
1.34121407027834 0
1.13473293253289 1
0.897129049581617 1
1.07655019175242 1
1.25706566808726 1
0.605173057539446 1
0.616692266839695 1
1.04402585687538 1
0.900218833074908 1
1.15660914904256 1
1.04259105128313 1
1.17827274058367 1
0.785157285319169 1
0.735327040912178 1
0.901337473313808 1
0.941757352203386 1
1.1827226632612 1
0.998442880240659 1
0.970416667546681 1
1.38064579296441 1
1.29226498932588 1
1.24878743977724 1
1.00548695326773 1
1.08745054144935 1
0.930819309746512 1
1.02993924416664 1
1.05649405616398 1
0.84737644953576 1
0.943627516939925 1
1.1242737213707 1
1.03520709993107 1
0.716676203601395 1
0.992677206852489 1
0.856205532000645 1
0.98565627098595 1
1.00649113752058 1
0.471611222213426 0
1.08557101045314 1
0.995291258693173 1
0.644385261102382 1
1.19849588365298 1
1.0822983632796 1
0.882039313245457 1
1.13594956985037 1
1.06887126005759 1
1.08988639717195 1
0.92079071679649 1
0.981377213967753 1
1.18004775724011 1
0.950446170358809 1
0.964882378078635 1
0.774870836348584 1
1.20757432490724 1
1.03973074216248 1
1.21660789415174 1
0.886591029709712 1
0.965357061207631 1
1.00991731086232 1
0.874054570713615 1
0.861019838240101 1
1.31620227195368 1
0.551739176214447 1
1.23860577521141 1
1.28568551967502 1
0.977960117399949 1
0.987141559041123 1
0.715907175659679 1
1.21793314036417 1
0.821537934713385 1
1.0062642548642 1
0.873748387272546 1
1.18354648599078 1
1.11572245710814 1
0.843837918465572 1
0.987329337486744 1
0.908844049719469 1
1.20915779920766 1
1.09303249620116 1
0.884006177034373 1
1.09740804857585 1
1.16455164256232 1
1.42371373137555 1
1.08588722982559 1
1.00692909231137 1
1.20560604492351 1
0.743869494846591 1
0.819438343360731 1
0.833324144910228 1
0.674216869029164 1
0.799715760788866 1
0.913999670691015 1
1.31586524394626 1
1.04063116395077 1
1.1046572009496 1
0.835790773013163 1
1.34486613462908 1
0.872445036461262 1
0.999971915244024 1
0.933991302919535 1
0.843126761245979 1
1.04368402850187 1
0.597052594657989 0
1.08448524076854 1
0.931496598578036 1
0.657804184295879 0
0.968477333140316 1
1.00764057172272 1
1.22155623389774 1
1.08161843421597 1
0.735171524626582 1
1.37073197427966 1
1.03037226881936 1
1.20033281238391 1
1.26803932455192 1
1.111404698645 1
0.911464799899411 1
1.06716244312902 1
1.10823074204989 1
1.28870525477865 1
0.929460580704865 1
1.23988706161014 1
0.969267075859751 1
1.00329718725825 1
1.17556267806882 1
1.1923868795104 1
1.0288796757793 1
1.09067681754909 1
0.854462556575012 1
1.23314972235653 1
0.771780932554676 1
0.900686705884229 1
1.30108884616956 1
1.09481597678921 1
1.17823094005091 1
0.812198484082826 1
1.12098910462457 1
0.827173273023104 1
1.37360558271615 1
0.954807329612342 1
1.14706858687875 1
1.21103772417686 1
0.759235347454299 1
0.826891828981846 1
1.06192821927467 1
1.31475332411785 1
0.834704291389199 1
1.07974277571557 1
0.965769387247676 1
0.896819680152306 1
0.953530623208039 1
0.832998953642623 1
0.820205020948241 1
0.850661284029349 1
1.16657560366605 1
1.29032215775684 1
0.911565557944568 1
1.09223157077685 1
0.7588771737021 1
1.17773901468038 1
1.26081028247623 1
0.913573593577948 1
0.885114743634997 1
1.03234358062047 1
0.81690450317132 1
1.29407440942778 1
0.938643800233624 1
0.686328357238844 1
0.949638447470589 1
0.558382750370191 0
0.949478698030027 1
0.801498270910497 1
0.883425624415228 1
1.18579594306715 1
0.764778141210721 1
1.02356376374092 1
1.09030678101476 1
0.911912756864306 1
0.934195818468884 1
1.5006212477308 1
0.958145064592826 1
1.01551341847641 1
0.979310563118939 1
1.01565290197579 1
0.930062788008059 1
0.988088228917342 1
0.688601079194144 1
0.807765998600154 1
0.753296013311804 1
0.687949122038346 1
1.06400443496262 1
0.985475443740772 1
0.835961289960524 1
0.901712474996945 1
1.53102460383951 0
1.10111774233139 1
0.816129896878008 1
1.02587238445251 1
1.34077806479289 1
1.05913311151051 1
1.13827215626851 1
1.16344088734305 1
0.985737754320342 1
0.994286135562369 1
1.41678452982104 1
0.82829687518781 1
0.44635025073405 0
0.478153289036311 0
0.893002706673882 1
0.731704667439839 1
0.884714242852129 1
1.0454006998259 1
0.671856314265419 1
0.715836785819487 1
1.0349645601406 1
0.807755225065876 1
1.2068419840865 1
0.982116566224871 1
1.04462285797668 1
1.05606723061991 1
0.962191922681781 1
0.984690088284508 1
1.3917693880439 1
0.970306352670901 1
1.53480205837549 0
1.23053811871383 1
1.41869626414459 0
0.77331705984692 1
0.67401232317209 1
0.847271479943919 1
1.2811955240658 1
1.17016331817364 1
0.836806927938378 1
1.00095962977146 1
0.973272468458538 1
1.13028974851569 1
0.791299348400842 1
1.07568218667078 1
0.901901257649639 1
0.860135051510525 1
1.10611858024957 1
1.18212543640502 1
1.20253368326434 1
1.02286560010527 1
0.833963493851244 1
0.803602194905387 1
1.04852173670592 1
1.04324320566673 1
1.44234966004965 0
0.992671866302218 1
0.87847219415304 1
1.10290497015446 1
1.05288041694888 1
1.0106956753312 1
0.878302804245899 1
0.878655435951829 1
1.14620343572144 1
0.635485759457078 0
1.1147129026431 1
0.92363468905506 1
1.01862128310025 1
1.04530690322836 1
1.1673949937574 1
1.06974248434485 1
0.689881652680634 1
0.691682727685596 1
0.857214824350309 1
1.20119166128833 1
0.915493949643139 1
0.886811595797463 1
1.65550067591433 0
0.946884242355081 1
1.02912544078647 1
1.3137263929365 1
1.02941329455386 1
1.14328477752995 1
1.14232793328801 1
1.27746046769391 1
1.25270973643239 1
1.18106319435116 1
0.684538637138138 1
0.888327306820595 1
0.934714223418385 1
0.964969638359151 1
0.679016532631264 1
1.37178975420329 1
1.08906619401711 1
0.956898762882414 1
0.963103248991262 1
1.00123559081248 1
1.15217815529049 1
0.96474297058824 1
0.779025480310227 1
0.965332519485307 1
1.29698023378577 1
0.8759045696437 1
1.17780301099441 1
1.13970939332808 1
1.45786240265195 0
0.984228861409501 1
1.27780921585216 1
1.29265571319936 1
0.909912921579656 1
0.870916074185196 1
0.815500021211479 1
0.618356875483814 0
1.10116498980933 1
1.15472127274551 1
0.897237802895724 1
1.0949250370163 1
0.735037256965626 1
0.813852105401543 1
1.10893256233084 1
1.09178598977406 1
0.928728722219741 1
0.72611793331776 1
1.22447850518892 1
0.855916536931463 1
1.20933818939471 1
0.408590019630163 0
1.08063329487398 1
0.93580395076731 1
0.841344606692503 1
1.17466820195371 1
1.14457371367005 1
1.1055465526329 1
0.795560633325826 1
1.28357062013975 1
0.753082362993118 1
1.16497450539767 1
1.02914603979189 1
0.895807699683174 1
0.973160702023046 1
0.930605117325819 1
1.08072015894399 1
0.821935270292548 1
1.01653772842357 1
1.1543734478256 1
1.41160335307636 1
0.904720266420383 1
1.05273361775419 1
0.920163219447957 1
1.02404052149146 1
0.979012488318414 1
0.743368750787665 1
0.921719051482662 1
1.14634820392159 1
0.941150862677007 1
0.673712554039882 1
1.1964465290294 1
0.655083082585858 1
0.956875905228872 1
1.11507990655943 1
0.891206232589266 1
0.943898657155113 1
1.21784003251053 1
1.56336496354797 0
0.986005645925461 1
0.947657723447395 1
0.99690215744926 1
1.20114204865482 1
1.17899482274609 1
1.13076604868974 1
0.751579546784553 1
1.2972712248299 1
0.996705997741508 1
0.58708504356515 1
0.78238948102767 1
0.985139848767384 1
0.987347202254298 1
0.904900121340322 1
1.25790453171103 1
1.18056137725966 1
1.52447780169378 0
1.24237622830481 1
0.808611325822517 1
1.00364211655396 1
1.08316777669399 1
0.94873581707335 1
0.8425101879417 1
1.44112863624923 0
0.82404594731536 1
1.06021907500522 1
1.0068002605521 1
1.17859701775729 1
1.43171764063981 0
1.02260382092673 1
1.31349233576999 0
1.27597455687623 1
0.737098513290363 1
0.973421097402306 1
1.18056003351058 1
0.875269558626758 1
1.25914508642814 1
1.18741793754253 1
1.14960545894375 1
1.07828664898818 1
0.924297593806063 1
1.09786297888948 1
0.822246795642488 1
1.05802631162127 1
1.01247960571468 1
0.790153593589376 1
0.633413985276466 1
0.906488127192097 1
0.737972693314652 1
0.864394299878426 1
1.02149099533065 1
0.921772908542127 1
1.48757239564563 1
1.19007713894682 1
0.735621190987078 1
0.774464232123885 1
1.04798078263572 1
1.11986071360992 1
1.37043719210045 1
0.741151278932507 1
1.07759486766659 1
1.16946345194653 1
0.913350536757665 1
1.11546819209666 1
1.08934135874552 1
0.821297192131412 1
1.13494462776367 1
1.14328264569304 1
1.58803529146127 0
1.34198572316331 1
0.929383595058659 1
1.10153656946647 1
1.20500589281763 1
1.36776350619491 1
1.44750182659681 1
0.688661824727915 1
0.945468274357271 1
1.10043039269295 1
0.712592819185459 1
1.12933582328432 1
0.938906389919569 1
1.15630526813565 1
0.927804107033497 1
0.898885805694051 1
0.935411574722642 1
1.095223169051 1
1.4945626138017 1
0.546746402432129 1
1.0807177037486 1
0.993425215114849 1
1.12623670942915 1
0.849448246252256 1
0.71065276837258 1
0.819309544818229 1
1.09819562803584 1
0.704194869131809 1
1.08851603717637 1
1.29611923609093 1
1.10037543218802 1
0.780891855618961 1
1.17983083178247 1
0.698576846479025 1
1.24950425002114 1
1.08281447198762 1
0.82045602005529 1
1.22762258155992 1
1.10028267447025 1
0.815455925248738 1
1.56218560491149 0
1.15605878710421 1
0.93546968853934 1
0.731530994263274 1
0.702845683326935 1
0.83717247173809 1
1.03457940511767 1
0.783444373989979 1
1.34336119994182 1
0.836734364916463 1
1.06728837073552 1
1.22640431005888 1
0.845850303075929 1
0.451321322855875 1
0.943540482969243 1
1.15156207606043 1
1.21399966687725 1
1.13230152553602 1
1.25420871081432 1
0.812695704246795 1
0.852582068738929 1
1.31939577748507 1
0.740064875428408 1
1.27783986553313 1
1.06745770913113 1
0.979963664588122 1
1.07508440800603 1
0.947279880884387 1
1.15512967207782 1
0.805971816807627 1
0.83595436047737 1
1.15768882687681 1
1.09979992706151 1
0.763170088008634 1
0.760365758345098 1
1.22761339809378 1
1.08416875045803 1
1.48511484701501 0
1.12646359762718 1
0.982156947387021 1
1.26970533067418 1
0.946033032353721 1
1.4234753124644 0
1.10775399414639 1
1.21465324465958 1
0.879713215492149 1
1.17676650027787 1
1.13830869785666 1
1.00469753583109 1
1.33402809409679 0
0.638479778127756 1
1.21280232409357 1
0.802724274648146 1
1.51355742086974 1
0.73495949209878 1
1.01871598783102 1
0.867357985260917 1
1.01887643487928 1
0.840550094397665 1
1.04041448433202 1
0.74771808846762 1
0.808770264445348 1
0.911918529552587 1
1.69697292722638 0
1.01693030466373 1
1.12006614300646 1
0.727010922257401 1
1.23274793760725 1
0.76396755049678 1
1.08418961779913 1
1.25416560404275 1
0.92446966655771 1
1.22170631797313 1
1.02505756264434 1
1.12960524163437 1
0.634038152198422 1
1.35363575390544 1
1.2151150639517 1
0.909053402303993 1
1.10790485670447 1
1.25384983324147 1
1.12770408988716 1
1.17526847626069 1
0.788698066242047 1
1.39244938003737 1
1.06878382357169 1
1.09847549170331 1
1.00502143963915 1
0.966847004986264 1
1.09666390328064 1
1.31303571879617 1
0.935441023065113 1
1.06946418285515 1
0.742653416162972 1
1.07417375101631 1
1.14830417335817 1
1.03294400693968 1
0.943595713953896 1
0.5001394500693 1
0.423751807346359 0
0.972023922902298 1
0.713259481631666 1
0.672112477534807 1
1.15455671351366 1
1.19431525131481 1
1.30253935414147 1
1.07697317504745 1
1.05497860063982 1
1.09023980451024 1
0.965178916426104 1
1.00032633583583 1
0.950850790795781 1
1.13748001530147 1
0.788313904321105 1
1.50257180026719 1
0.716919144775066 1
0.490945663580729 0
0.866429113983389 1
0.881270759622801 1
0.831150664809477 1
0.772696177358821 1
1.18489124333136 1
1.26420121173111 1
0.952560764527008 1
0.867655005257462 1
0.749811505192957 1
1.3358733408058 0
1.07231286608988 1
1.27380190456041 1
0.681423692335075 0
1.05626506817019 1
1.03309526810013 1
1.02998943481398 1
1.24107456679725 1
1.23268643215278 1
0.917640659776784 1
1.20375498040403 1
0.877042613975314 1
0.564386471873162 1
1.01736583000752 1
0.98842244896069 1
0.895019279653217 1
1.03264083450538 1
0.659849597691336 1
1.24045963872157 1
1.23017936574625 1
1.16322729514199 1
0.871345073612582 1
0.891018209728379 1
0.870584034339441 1
1.16169071438608 1
1.00483237225693 1
1.05392958219082 1
0.795444546409352 1
0.390395503075563 0
0.97604020615941 1
0.897872364356597 1
0.883699282874316 1
0.954090695748333 1
1.09605067001617 1
0.919701531315102 1
0.719256574740188 1
1.21332601336734 1
1.04852246075657 1
0.776531987726712 1
0.750778562102751 1
1.12565998509149 1
0.630553315297353 1
0.758780436152066 1
0.649651971492196 1
1.04851738651933 1
0.846321497646577 1
0.675881333836658 1
1.0611921931127 1
1.19809587609294 1
0.61390957162393 0
1.17869778834095 1
0.891463981108512 1
0.579790010132977 0
1.1052868470627 1
0.966801194826204 1
0.979392415734953 1
1.1962704594924 1
1.23802942576941 1
1.34053283563261 1
1.29658080403921 1
0.679044399783103 0
0.854518917632715 1
0.935255008592378 1
0.935751235920431 1
0.810592621872169 1
0.738205985449767 1
1.01918351192379 1
1.17850330238253 1
0.836539375929099 1
0.941530865191052 1
0.633041296219384 1
1.13389790720951 1
0.787557892390519 1
1.10589492288919 1
0.758920530829142 1
1.12990692071397 1
0.783724764089423 1
1.17738464667677 1
1.02659584098833 1
0.662469463097402 1
1.29084398562532 1
0.720642749359382 1
1.15010817531349 1
1.14847693049747 1
1.03211053729276 1
0.618503539620946 1
0.989504457424071 1
0.950170662560785 1
0.813859006465327 1
1.07978826334208 1
0.53279804156474 1
1.38415837306995 1
0.938309120289621 1
0.898485520218349 1
1.250241069748 1
0.909431201582081 1
0.961470645829594 1
1.05798711581259 1
0.821629931752797 1
1.12203610099576 1
1.17712483918813 1
0.909940723612975 1
0.562573940206425 0
1.08814400055238 1
1.18657151013363 1
1.10711319580112 1
0.733776706163931 1
0.995513623059316 1
1.34467792083555 1
1.2058474600778 1
0.702457450601613 1
0.663225944327963 1
0.898856605048287 1
0.720808482433995 1
0.534951835503858 0
1.44785582292143 0
0.738610339904894 1
1.02286969699529 1
1.04990892614741 1
0.920543562107144 1
1.04262567018449 1
0.640192130462957 1
0.753932573150496 1
0.900522848766302 1
1.06151886256527 1
1.0042106280845 1
0.907126598037201 1
1.20222560426877 1
1.16386567571119 1
1.30690136247751 1
0.784548293509965 1
1.03340377809402 1
1.08885332584623 1
0.910559073250998 1
0.732331419310808 1
1.03138885979169 1
0.917585048350711 1
0.577145099047625 1
1.01985902528822 1
1.06819976951032 1
1.42384229489859 0
0.710530922649189 1
0.970708260643495 1
0.734072529015594 1
0.990833535487221 1
1.08110001984605 1
1.31137758981066 1
0.901411702691492 1
1.21048910766671 1
0.87106275462783 1
1.26760074059397 1
1.11569987294904 1
0.463478517486209 1
1.31204995973634 1
0.996524377998119 1
1.16006194755126 1
1.12050575143207 1
0.960977715941087 1
1.19760252529402 1
0.863828362031828 1
1.22786813821387 1
0.937363183327968 1
1.63294905713543 0
0.987644241536734 1
0.85769305195257 1
1.23290684629793 1
0.948833848507947 1
1.11349044491493 1
0.637833931663693 0
1.25951840439224 1
1.17012026595619 1
1.70832590171141 0
1.28010616047337 1
1.29129656319621 1
1.13141202198612 1
1.03598771409938 1
0.992172562433851 1
1.02536258519113 1
1.25929039841509 1
1.08642264159625 1
1.23482524586048 1
1.07339034846261 1
0.898496759983016 1
0.879749249990154 1
0.616195418693961 0
1.17996168671106 1
0.859553249671768 1
0.946804231301828 1
1.21839080200091 1
0.830451526845853 1
0.95295955108024 1
1.16913783487291 1
1.07991147189967 1
1.19795712188427 1
0.957802752181112 1
0.810161536575256 1
1.22596873149526 1
0.866692104350658 1
0.837525007169811 1
1.03875165041949 1
1.10115460361581 1
0.785886596799459 1
1.09150762977894 1
1.0921205374096 1
1.29865191653425 1
0.553332820109137 1
0.745469209121556 1
0.886320409805458 1
1.13698139678448 1
0.954189475604222 1
0.788022785716081 1
1.07311927355248 1
1.25032548003279 1
1.01947284756075 1
0.591304051835937 0
0.675302020931064 1
0.760055419985765 1
0.60860536264335 1
0.434068385046751 0
0.568938035944505 0
0.911215274730615 1
0.943333907276561 1
1.10950470615825 1
0.992974524846494 1
1.06636424227401 1
1.07766106144636 1
1.21431847059329 1
0.601512339233663 1
0.882887659845897 1
0.960458841963553 1
1.02899364969402 1
1.13922379710913 1
1.29382340710175 1
0.998273025776219 1
1.19318648130499 1
0.956969327216607 1
1.06293073433673 1
0.808147922521704 1
1.07403087874335 1
1.33818743213836 0
0.645524674959716 0
0.989813259036156 1
0.865067195363449 1
0.971204641095248 1
1.11029381128143 1
1.34967801102917 1
1.19304053102573 1
1.20689557846267 1
1.32343276567591 0
1.33838193114807 1
1.13572256641485 1
0.636805403045076 1
0.917096193221697 1
1.12504989203751 1
0.779386413732124 1
0.897943934146005 1
1.07203269040511 1
1.02856960821257 1
1.03687290866369 1
1.47195668609899 0
0.798012770557527 1
0.82772395161884 1
0.919650451969836 1
1.12591509733883 1
1.13343241168411 1
1.15539609890996 1
0.924713837709887 1
1.29813131863319 1
1.19057508566081 1
1.37016696705178 1
0.727727359560317 1
1.47715225582583 0
1.0078392836847 1
0.889904454891217 1
1.19440020313581 1
0.837030618337316 1
1.15433116136952 1
0.85309238434115 1
0.99997500920229 1
1.20330370984941 1
0.814589644776434 1
1.24001668005917 1
0.605000403285893 1
1.16398614735547 1
1.10330889167143 1
0.989560425926126 1
1.30577356683112 0
1.55025010401868 1
0.892495741778307 1
0.794718677166187 1
0.786483108343733 1
0.991446369346164 1
1.23224519770635 1
1.11793127589719 1
1.06801088609799 1
1.02941903017806 1
0.855943823995064 1
0.811625295193756 1
1.03289832326927 1
1.11697519145808 1
0.699568649983159 1
0.844452988653526 1
1.15169020541205 1
1.00517558676773 1
0.813698781462221 1
0.910963379314066 1
0.79197696880339 1
1.07681589951968 1
0.818019318805242 1
1.27221968265684 1
0.984332174745317 1
1.03135280778325 1
1.17235459851886 1
1.05539017236415 1
1.08379312078798 1
0.770368368815647 1
1.17237233047604 1
0.758929144625311 1
1.2923667861768 1
1.08595931736379 1
1.13281217166256 1
0.6662650013116 1
0.881309419296316 1
0.899277577510378 1
1.26931906828145 1
0.918884293027151 1
0.90336398084327 1
0.640150155969165 0
1.2943260547226 1
1.24787977913086 1
0.914115902468304 1
1.12051879613011 1
0.910797560682932 1
1.07702972026957 1
0.639166297456622 0
0.706447529563462 1
1.19168178840947 1
1.04573684796527 1
0.510299139653543 0
1.33829674250405 1
0.802253458534409 1
1.23526345267232 1
1.27836308622598 1
0.76075296509524 1
1.12124836201123 1
0.88438111517153 1
1.18597370693903 1
1.39264658874411 1
0.843376672995534 1
0.95166943081104 1
0.712372716428428 1
1.31242131909593 1
1.21479440843599 1
1.11746113074105 1
1.07750530100377 1
0.949495523253772 1
0.906135163940865 1
0.575902147479028 1
0.984651939529325 1
1.37234601145365 0
0.485837488062539 0
0.910521268878926 1
0.907654528782224 1
1.07370918223808 1
0.975978535250173 1
1.36809218842181 1
0.55999521512908 0
1.11290283502964 1
1.24324639292048 1
1.3564930473404 1
1.02438776990127 1
0.893967540486676 1
0.91068177281377 1
0.990480542918865 1
0.899507190852112 1
0.958060910981539 1
1.0873151182501 1
1.15696327129553 1
0.833637230411265 1
1.11671807974686 1
0.758781988956944 1
0.976304706847196 1
0.87191153917754 1
1.08907143759537 1
0.750785961784315 1
1.09923264036402 1
0.945779786535991 1
1.07052622818917 1
0.689453681389444 1
1.16508025805371 1
1.37430012762442 1
0.878789091286134 1
1.00421263700145 1
1.00309601704989 1
0.957400216663935 1
1.10027398625657 1
1.15574267906101 1
0.854743605131342 1
0.903979123449878 1
1.29980524889974 1
0.904555808467942 1
1.12250299937502 1
1.21832554842704 1
0.722039155314972 1
1.35795700260314 0
1.15580367706914 1
0.718532244884607 1
0.940819925612539 1
0.999546239668321 1
1.1339646382292 1
0.926727016815362 1
0.862058454601744 1
1.13446728421743 1
0.536488105236145 1
0.930043171821 1
1.29291046267383 1
1.03373774728605 1
1.07138227923634 1
1.54085434759815 0
0.649585311823666 0
0.693670467150469 1
1.13600896342445 1
0.746548372742546 1
0.935174315382531 1
0.738504214000517 1
0.869439699762063 1
0.839477159700478 1
0.952748575209827 1
0.974363929579818 1
1.20463862596517 1
1.17721871251847 1
1.18393951005197 1
0.652015708071817 1
0.563459978919771 0
1.01303310592019 1
1.09426634094852 1
0.781634099445947 1
1.32984460129783 1
1.07313052681032 1
0.958443407224623 1
0.914232246617032 1
0.878638054061409 1
0.788254325655916 1
0.934232761411323 1
0.722747524335434 1
1.0234703597866 1
1.10282347794153 1
0.650195730291395 0
1.0358430622349 1
1.09914963344798 1
0.981433769813356 1
0.751878820162205 1
1.45879350327786 1
1.12601022182105 1
1.28817257819108 1
0.796852623750289 1
0.637921050324144 1
0.841475907228237 1
0.976516145228519 1
1.0533696600066 1
1.12707558195176 1
0.736186080836909 1
1.10708463307761 1
0.685583079529557 1
0.760809341455892 1
0.380492671169712 0
1.4023822727078 0
1.02140365174052 1
1.16163978219374 1
0.981497573645695 1
1.24506771430801 1
0.713316151621021 1
0.99967476375008 1
1.11050559205552 1
1.12399301792407 1
1.10198575827157 1
1.10217309205919 1
0.987614862480063 1
0.943240322272185 1
1.15078588085859 1
0.985143246325394 1
0.889812577335011 1
0.777107358562304 1
0.920242303149713 1
0.708137564978448 1
1.04674828798011 1
0.656232259522957 0
1.03560018821193 1
1.49945055743246 0
1.0392001523539 1
1.00377888431095 1
0.773301484908795 1
0.790900862317728 1
1.06150007237465 1
1.03131016088621 1
0.993763550571287 1
0.816633901386198 1
0.896032271062901 1
1.0391859244583 1
0.977082739338577 1
0.804366142054671 1
1.21669966857448 1
0.928170164826835 1
1.35703533069891 1
1.2069657115679 1
1.28111651131363 1
0.860650279399487 1
1.19542206947687 1
1.09497558682865 1
0.483518543507667 0
1.17604686974591 1
0.862041019327216 1
1.04336433847409 1
1.12329004797323 1
1.14094484521293 1
1.1604603809113 1
0.733010015582446 1
0.883314988984202 1
0.968842049344704 1
1.15562225688171 1
0.971041488900547 1
1.4317255702911 1
0.812403756497045 1
1.03077438921285 1
0.960914302509237 1
1.21672776661454 1
0.910295601544327 1
0.803997388174645 1
1.08003723332176 1
0.906882410061647 1
1.13667880409697 1
1.22039520085717 1
0.540824863628718 1
0.72247919481065 1
0.882976552041804 1
0.638609633771676 0
1.10899003489173 1
1.19047304858505 1
0.990103204264762 1
0.669303198158942 1
0.843036786304447 1
0.912789604382165 1
0.980685091726169 1
0.727333177005777 1
1.18499353277321 1
0.953428233398602 1
1.02754527260447 1
1.0506694236804 1
1.37609903494661 1
0.966966546449743 1
0.96423386800969 1
1.04054651758662 1
0.989322535855437 1
1.09590446033565 1
1.24917643197704 1
1.24742261312836 1
0.893287829109722 1
0.790125307589442 1
0.967345829825957 1
0.978803473617829 1
1.21655748217328 1
1.26055676053327 1
0.795543529550373 1
0.76811790812066 1
0.911920264625302 1
1.21604331557693 1
1.20540445698508 1
0.742308661134895 1
1.00483524497355 1
0.78132122154335 1
0.742224602063404 1
0.860664379534907 1
1.11554202687444 1
0.874272914795352 1
1.04587362469391 1
0.769182800212002 1
0.922666386021111 1
0.917046937905555 1
1.23585736173494 1
1.15504292177976 1
1.10005603764877 1
0.565507207244713 1
1.02934934047781 1
1.13167830969251 1
1.05102773472836 1
1.00156492378356 1
1.07907499280817 1
0.361556494369134 0
1.09506607765934 1
1.01052523347229 1
0.919508219108045 1
0.58919392290745 0
1.28142790337251 1
1.14728500449758 1
0.85983539794324 1
1.35867974189027 1
0.701120347640464 1
0.729147447482335 1
0.763707849847147 1
1.11914256419164 1
1.13016099458521 1
0.923743412570922 1
1.18126054300535 1
1.01139112861196 1
1.11340249051449 1
1.14389248011126 1
0.546978965080813 1
0.687809821881786 1
0.825603009794943 1
1.16200406366781 1
0.594259433068536 1
1.25590948646448 1
0.919468950917811 1
0.878402072237827 1
0.889035084810741 1
1.10648459632113 1
0.876621274109577 1
1.10308497220018 1
1.32854673758573 0
1.25242000848778 1
1.09817866165096 1
0.888084901210649 1
0.757706478119826 1
1.33646022717693 1
0.816996812593676 1
1.2157494760338 1
1.08878598261335 1
1.25104555393054 1
0.947169169904555 1
0.917724844312225 1
0.864654256950767 1
1.06944611617402 1
1.07872392855695 1
1.07244037792598 1
1.04797978872652 1
1.11262839046085 1
0.431134855781026 0
0.731006160054193 1
1.19185998838749 1
0.911250823282718 1
1.38159145769642 1
1.13279076211619 1
0.911442668507893 1
0.722109296226033 1
0.659506177253264 1
1.01647627346412 1
1.35484180228501 1
0.957253749387922 1
1.08655636305318 1
1.35832940261666 0
1.40261009351623 1
0.764695295488284 1
0.959329163247614 1
1.10232279337728 1
1.01209507768173 1
1.16213168479867 1
0.896460559554575 1
1.077655289581 1
0.922118037975445 1
0.467870612371479 0
0.796950732934689 1
0.917989828698535 1
1.13624294144378 1
0.807692169583147 1
0.952281620872641 1
0.798279606608859 1
0.932712630698609 1
1.34747731646085 1
1.01879185678423 1
0.951677324287807 1
0.872937251928913 1
1.22163783137493 1
1.0178189699157 1
1.01603625084204 1
0.866840332182291 1
0.45078344819889 0
0.889944007315238 1
0.904122077464355 1
0.889622167191052 1
1.07474293387802 1
0.657868553099051 0
1.08121052898419 1
0.957102684083553 1
0.839720068323366 1
1.14203966266734 1
0.886465862037153 1
1.03094566842646 1
1.01928403142703 1
1.02426015064273 1
0.856009840827462 1
1.17094747104866 1
1.22880830869307 1
0.733929421374098 0
1.27202974080026 1
1.24985752528002 1
1.12691547054883 1
1.16459716809432 1
0.773349740510411 1
0.845011232104416 1
1.29497620281011 0
0.659755293231506 0
1.0993117230484 1
1.16427469205426 1
0.645342706572397 1
0.999407988189406 1
0.946333531289526 1
0.930995832372399 1
0.850973955881084 1
0.975476649126708 1
0.721152828873382 1
1.26607482753195 1
1.14947861149406 1
1.15516030088921 1
0.981864016687158 1
1.11018117687616 1
0.966229171448009 1
1.32898696968006 0
0.698093873747207 0
0.884218817969256 1
0.968922693993879 1
1.41149565963413 1
1.06827572722898 1
1.01966699353402 1
1.06079612995768 1
1.160002440413 1
0.805042147252522 1
0.858109369560198 1
0.78106647346178 1
1.07345682761472 1
1.08491417553916 1
0.892909709502379 1
0.892849694583237 1
1.04290331757886 1
0.969279678916901 1
1.26004405942846 1
1.09550018748799 1
0.705016656897934 1
1.12198996965754 1
1.04780344227769 1
1.45515571982892 0
1.4214691470522 1
1.09357500149944 1
0.962498083278918 1
1.26622313646596 1
0.81412255900557 1
0.806374319158081 1
1.18714672417546 1
1.09555885850461 1
0.247945201737649 0
1.18084065126246 1
1.16123616670114 1
1.31936880636999 1
0.898372983766353 1
1.04474509330527 1
1.08588824155844 1
0.7718645057983 1
0.802736359998873 1
1.04105956194903 1
1.01768644977247 1
0.776579387690283 1
1.00577915266932 1
0.928446164419445 1
0.820709191151697 1
0.863445312291962 1
0.891343637988305 1
0.893512586066389 1
0.967267218946653 1
1.39625166370666 0
1.05462560851241 1
0.546390742584201 1
0.720515936580908 1
1.27203228002976 1
0.901585567994954 1
1.10946150133166 1
0.95663963756696 1
0.554051380487897 0
0.683249306635943 0
1.13848356847429 1
0.787133070903635 1
0.787613048114425 1
1.04615221466172 1
0.870989460943941 1
0.910264098747482 1
0.624837717855513 1
1.16584592166938 1
1.38334325611712 1
0.871157108520749 1
0.920996267889594 1
0.939837174106791 1
0.826560360776438 1
1.04043257093189 1
0.879689048830854 1
1.33134597612732 1
0.788679756988454 1
1.3045779473396 1
1.33840744696283 1
0.791977371451419 1
1.5100303743531 0
1.09475304552391 1
0.816505846080211 1
1.12147812702156 1
0.523550848580496 0
1.19052602305352 1
1.30853587834518 1
1.06539007328545 1
0.838395043371125 1
1.22563226258954 1
0.92000319846951 1
1.42140291011025 0
1.27906336355437 1
1.36349449035127 1
1.06433472424836 1
0.925227171448732 1
1.01270694528146 1
1.10956348270517 1
1.01567112631371 1
1.25845964317644 1
0.854684917877242 1
1.47909381840208 0
0.828832581728818 1
1.20629314748112 1
1.47973575242951 0
0.776128053867762 1
0.626110061715879 0
0.993358276659016 1
0.826210013785683 1
1.27639552165023 1
1.00078316775725 1
1.27707547551248 1
1.09334941891752 1
1.41695338555697 0
1.16971205854924 1
1.08783537098336 1
0.875627782781059 1
0.934945295039476 1
0.84202357287811 1
1.08599415655106 1
1.01723431866967 1
1.1616019158153 1
1.23749353660934 1
1.18088498693247 1
0.858186463752223 1
0.937512810610321 1
1.03287819064607 1
0.979992559038475 1
0.906777026257449 1
1.15663699498442 1
1.25256732486223 1
0.622743496653598 1
1.08488632250997 1
1.23103317291679 1
1.02668620890704 1
1.24001820284815 1
1.26281473141315 1
0.887832410996026 1
1.01599867698429 1
0.923871290913179 1
1.06853435577193 1
1.03019320371749 1
1.00149157517671 1
1.07000729991198 1
0.468574334030183 0
1.28962175958191 1
0.981403486762414 1
0.946913511040239 1
1.0365387731506 1
1.22256600368622 1
1.03501297221538 1
0.842213698249749 1
1.27165162464288 1
0.882439938139514 1
1.23600722339971 1
1.03318705656593 1
1.08970568097612 1
1.40115153012118 1
1.18111483832976 1
0.918085620619538 1
0.623908328623551 1
0.915718712447752 1
0.505568658636322 1
0.770961349489424 1
0.637073710346972 1
0.808514218850238 1
1.0313980805391 1
0.838980866576834 1
1.02337498183386 1
1.19079247710548 1
0.978013179097659 1
1.21191992018437 1
1.60710178002949 0
1.39515301418982 1
0.978463554409367 1
0.791070065164133 1
0.730002371760235 1
1.00611836146185 1
1.09796770777131 1
1.27988451163177 1
1.18517798518101 1
0.849725259460504 1
1.30169709719313 1
0.929964092214368 1
0.849413722435753 1
0.898116200068627 1
0.945314255934417 1
1.10138967614114 1
0.9383408512699 1
0.923029374046059 1
0.899645157275246 1
0.779797570372065 1
0.916152699072492 1
1.03659085944274 1
0.87105389716385 1
0.769899188929754 1
0.805550117407362 1
1.0905983817201 1
1.34263970716955 1
0.927973030963446 1
1.09026277334143 1
1.14848108337557 1
0.797373553853319 1
1.4352761703501 0
0.741583395624972 1
1.30542729602646 1
0.982748254700617 1
0.617129088498958 1
1.0266459925696 1
0.957872909842633 1
1.00023390604285 1
1.09819454418964 1
1.01813455765327 1
1.2064465988151 1
1.36080032960434 1
0.931902907233907 1
1.18753307648668 1
1.09944458381742 1
0.899183991691021 1
1.12801412576256 1
1.04896683774995 1
1.19112828505301 1
1.11698990852177 1
1.43042790026183 0
1.12473431264437 1
1.31483895856919 1
1.13210955100668 1
0.908439238370149 1
0.996423184371568 1
0.825109678918431 1
0.94952824977982 1
1.08359643643344 1
1.18980031344401 1
1.05782783177268 1
0.88264057306702 1
0.875245380570904 1
0.618282629372227 1
1.04403933281095 1
1.02063771709037 1
0.742788056490226 1
0.794631857066255 1
1.03293860624692 1
1.43292097411982 0
0.849345870700052 1
0.737696630544872 1
1.07923876589855 1
0.537047353725697 0
0.585152022597103 1
1.23361515161032 1
0.913478104843817 1
1.14372852708243 1
0.685092620845291 1
1.1509415543701 1
1.01551740267221 1
0.977097460137972 1
0.930978785048662 1
0.941409170469552 1
0.885949882354743 1
1.46642894456508 1
1.20705926756634 1
0.960456577224474 1
1.21534353819382 1
1.12508523059207 1
1.12082062190109 1
1.03910340538468 1
0.862104432211529 1
0.991058127110268 1
0.809046255632734 1
1.33822459872077 1
1.07331049778528 1
0.617782350291147 1
0.848700250051802 1
0.883149089164569 1
0.976823102810046 1
0.910560629055403 1
0.535352025683614 0
0.965415392412128 1
0.84490454885342 1
0.815263307333623 1
0.876089712427312 1
1.24303146722495 1
1.00463908095035 1
0.675535374390759 1
1.0761404225985 1
0.973693934994921 1
0.950808258712724 1
1.42380115235289 1
1.02047737324489 1
0.709218046612889 1
0.567119998245146 1
0.706067837166691 1
1.16954855950248 1
1.40217352242069 0
0.919531859442055 1
0.973955512353124 1
0.978878293541113 1
0.977668305352086 1
0.807223602096261 1
1.05157654855116 1
1.00545301557369 1
1.20054771468601 1
1.09472806288226 1
1.04145679965326 1
1.52554640851934 0
0.977033541845286 1
0.78853727179927 1
1.03277040697067 1
1.08211003300484 1
0.96302321144055 1
0.907980740006122 1
0.916140644504268 1
0.775063018197639 1
0.810833360198465 1
0.770130754303675 1
1.27472944715866 1
0.899960739707176 1
0.918138544285269 1
0.248771702538507 0
1.12024535420744 1
1.04553080336798 1
1.11183095004713 1
0.997207373900064 1
0.784181570485049 1
1.17842657407252 1
1.17500392974555 1
0.925676461246567 1
1.4474640132194 1
1.07509674539044 1
1.33826370080469 1
1.35926417388399 1
1.08571235350677 1
0.876539705016367 1
0.747076652193048 1
1.24816436063935 1
1.10003255833589 1
1.21866547498541 1
0.975099601533434 1
1.03938522595118 1
0.915386859609369 1
1.15783723600696 1
0.742923032596942 1
1.28007148288072 0
0.688677042868797 1
0.852845255050524 1
1.05181185700156 1
1.23524126507419 1
1.15012259481118 1
0.849943793832451 1
1.23511037849636 1
1.04486349865384 1
1.43274428096577 0
1.08555081137009 1
0.62280548586984 1
1.17615692646406 1
1.12185052934921 1
0.578026571838541 1
1.23866962706018 1
1.25000189512504 1
1.01492111857292 1
0.999189621193623 1
1.07172319311492 1
0.779377455364144 1
1.00131400802989 1
0.982795099206759 1
0.976781689498703 1
0.880633249419669 1
0.953729652631361 1
0.830712001803522 1
0.830319167679351 1
0.682588411697131 1
1.15800594190366 1
1.0788792568866 1
0.769968166288828 1
1.00532730255425 1
0.761990683425477 1
1.03813240605912 1
1.24474879910597 1
0.891646842627223 1
0.914311215426604 1
0.947731140029227 1
1.04457570414248 1
1.01922040963631 1
1.05782920572903 1
1.10664515851651 1
1.16860543816334 1
1.38796693571064 1
1.1846507340799 1
0.867273876986031 1
1.09452034870825 1
0.78120461219243 1
1.03396542820765 1
0.811136709449133 1
0.844558569431569 1
0.867374112266633 1
1.08632356285074 1
0.900232655391051 1
1.0421100163614 1
1.06812896398123 1
1.22003552401799 1
1.21726282080422 1
0.9477702682675 1
0.548572285730765 0
1.20685117436953 1
0.842379384854433 1
0.761714001822821 1
0.891798274980843 1
0.798939191200077 1
0.593122534300986 0
1.51101126338519 0
1.47008172296773 0
1.22405974789337 1
0.684770558328919 1
0.612488736283628 1
1.24593403188422 1
0.701767243330966 1
0.827379101127785 1
1.160837474017 1
1.12184449921027 1
0.68526981405001 1
1.54833347612623 0
1.12839283411525 1
0.87079276834567 1
1.00410415729221 1
0.658631172524835 1
0.810554052371122 1
1.47321044013933 1
0.882517502857119 1
0.773120838035325 1
1.24264881929033 1
0.915728448404364 1
0.763215270632876 1
0.918759390666898 1
0.750660127019809 1
0.702487656458344 1
0.999848010990244 1
0.930860034328424 1
0.862423376378532 1
1.13606894469574 1
0.728887094855903 1
0.92721174056193 1
1.12730508213861 1
0.887765285389864 1
1.08541202220874 1
1.20927373729421 1
0.883845012337073 1
1.04121298699507 1
0.734231963480968 1
1.21410735115301 1
0.592853121140383 0
1.08429734274493 1
0.550862516436313 1
1.4516418096934 0
0.983501740631997 1
0.949731559675457 1
0.629779149294771 1
1.02971959295856 1
1.00270545017873 1
0.624646883365788 1
1.38533256155517 1
0.754245634508819 1
1.280670988265 1
1.30390794361276 0
0.688681392425427 1
1.1523871551381 1
0.989557823958421 1
0.922235561970272 1
0.906382823374205 1
0.930284662140387 1
0.829362249048667 1
0.925829186851811 1
0.990607054822546 1
1.20454546930418 1
1.08535435551714 1
0.972844951320403 1
1.18982458898309 1
1.05712752010222 1
1.00707382847659 1
1.24313904733539 1
0.763745688527133 1
1.25952242941992 1
1.280713787441 1
0.75332964533137 1
0.861132242050301 1
1.41478160922472 0
0.767830204594171 1
1.15302089958071 1
1.1147018216669 1
0.95474525364153 1
0.961095248197833 1
1.04398736203066 1
0.934899271618628 1
1.06147059007984 1
1.27158286930499 1
0.940502496477649 1
1.38671314794566 1
0.911217498690029 1
1.10841058956798 1
0.961593220169481 1
0.661823319920048 1
0.888163764384779 1
0.790175857696184 1
0.731394001987284 1
0.994724514722074 1
0.924459627918061 1
0.917530075570078 1
1.34642196409049 0
1.38986634579595 0
0.648664768510301 1
0.785586600250231 1
1.02960722261974 1
0.656801362279621 1
0.968902367714931 1
0.885091608460382 1
1.11295827753617 1
0.847555378318453 1
0.979997187884323 1
1.23390556670305 1
1.09537336122609 1
0.816473851005977 1
1.2230994728882 1
0.87363535295087 1
1.1271121030567 1
1.47451087626651 1
1.04886923133499 1
0.653444650448494 1
0.710641229343336 1
0.995430708095108 1
1.1537878725334 1
1.07545926745713 1
1.05101900764849 1
1.16992008025429 1
0.93194583172752 1
0.686025479271047 1
0.876122175441151 1
0.920684912469334 1
0.67957288774691 1
1.11520969598387 1
0.994058400252297 1
0.867637235010504 1
1.13117045609443 1
0.946555210032746 1
1.07331441073288 1
0.513798717355523 1
1.29221680163897 1
1.02506068977371 1
1.02871653028141 1
0.879646965799036 1
0.953010811323535 1
1.1737983997244 1
1.0150765385496 1
0.688650611679168 0
0.587768971941029 0
0.785906843125286 1
1.20547719720203 1
0.978440034439762 1
1.25724370921149 1
0.935180574920007 1
0.999929816933938 1
1.17797823914279 1
1.19153554779834 1
1.35766435386366 1
0.914367805805162 1
1.34096951944901 1
0.954949582999208 1
0.546991429966498 0
1.46507447081916 1
1.22580474171003 1
1.26590713286833 1
1.57383352088082 0
1.05852737430537 1
1.12312979479016 1
0.937268033800195 1
0.910286221795622 1
1.23175163937698 1
1.09479391578766 1
1.21230534299851 1
1.11426036569786 1
1.00186278815711 1
0.830099658140252 1
0.746101389123757 1
0.841022950927401 1
0.806953080285492 1
1.20409863927963 1
0.852280029747928 1
0.74681717759535 1
1.17828240704706 1
1.6874475119563 0
1.0461572677927 1
0.816529047335387 1
0.932654089107282 1
1.34146535346716 1
1.48490584350387 0
0.805005353458454 1
0.83058506025378 1
0.981951446780317 1
0.921011699782262 1
0.819589370292912 1
0.955652424125782 1
0.724919451912603 1
0.821435881235068 1
0.941606670975983 1
1.35626263955125 0
1.02950194129098 1
1.14890569359849 1
1.41618053923949 1
0.969598343487613 1
1.0210841885231 1
1.16670644378491 1
1.20759569602815 1
1.02926910789143 1
1.11215786334946 1
0.613168479983955 1
1.09954006077082 1
1.03291260646229 1
1.20757484453487 1
1.12423164561654 1
0.830593204296695 1
1.46900608767609 0
0.778046557017593 1
0.996680044413643 1
0.920126066212555 1
0.938843173780998 1
1.0392611529905 1
0.870228639647793 1
1.21161070218414 1
0.99007753357548 1
1.01171154497192 1
0.898800093496514 1
0.849601419371675 1
1.3729009959664 0
1.05532455112669 1
0.994330355327083 1
0.773664713452301 1
0.763554944036775 1
1.51219905041778 0
1.02552647117178 1
0.845525441717214 1
1.01860841919209 1
0.699444146670281 1
0.914398224988698 1
0.780929315843898 1
0.676488287070608 1
0.983025368317907 1
0.740724801979084 1
0.756168404211599 1
1.24770069615996 1
1.07398099682198 1
0.9680502321586 1
1.03793924651308 1
0.934337920429707 1
0.946008242284545 1
1.3533402742654 1
1.38789530056555 0
1.37715690003843 1
1.00864458010861 1
1.11221764567701 1
0.759792389173817 1
0.596091797928398 1
0.95995396859157 1
1.09623046430164 1
0.618103693727758 1
0.881036591630057 1
1.32969677847085 1
0.735987836005012 1
0.868046855604021 1
1.01286752134725 1
0.966080150151259 1
1.39761138936101 0
0.740760079125455 1
0.929300414983784 1
1.13710007425237 1
0.821986754035158 1
0.755300870341122 1
1.02215699752179 1
0.985431426638636 1
1.21238179429299 1
0.956160532251238 1
1.30095711621643 1
0.879498389057839 1
0.803696591041052 1
0.95421263986217 1
0.985451781562508 1
0.700987921891771 1
1.21415079683748 1
0.953216795967947 1
0.958441807469042 1
1.51460984020626 0
1.17329401088688 1
1.05050098461059 1
1.07524415524741 1
0.915591000566673 1
0.992123999117882 1
1.20017469636928 1
0.893696606332877 1
1.04742514206024 1
0.725415379926033 1
1.08215515506666 1
0.881345280654333 1
0.817576657360361 1
0.855406624243537 1
1.14975236561719 1
1.19237047433788 1
0.993343654632699 1
1.137050493973 1
1.11781162764527 1
0.438628572272804 0
1.04594797481568 1
0.868754222183349 1
0.597649824067196 0
0.850550629741177 1
0.625165352069614 1
1.09392942561621 1
0.927944120724802 1
0.597069082150975 0
1.18039010431859 1
0.954719211093955 1
1.07156221025869 1
0.938444491328338 1
0.960197366231415 1
1.06395072476254 1
1.0217760674332 1
0.995157883855939 1
0.830188554466658 1
1.04915278771754 1
1.26090229794825 1
0.801081386454322 1
0.847828976789491 1
1.41709582637472 0
0.907478237085628 1
0.696815815921239 1
0.49555468384165 0
1.01628748733323 1
0.97596544529417 1
0.76937534576415 1
1.74017940658286 0
0.842653832679608 1
1.00105936330005 1
1.09603837227005 1
0.9075714595075 1
1.07940325192924 1
1.08342230521106 1
0.965356580534887 1
0.946631403928779 1
1.02339048002346 1
0.582060428824709 0
1.19056226459741 1
0.933638478951672 1
0.996893071987552 1
1.12441687363431 1
0.819103664369259 1
0.889848494393873 1
0.561085578504859 1
0.515772354009079 0
1.11928186795737 1
1.09439861558933 1
1.11744284109115 1
0.792243049310121 1
1.05249850380623 1
1.1441092592365 1
1.09956670618523 1
0.657782674943752 0
0.72187878491833 1
0.733911983736306 1
1.0191917998687 1
0.949393899056878 1
0.679023318307512 1
0.959760257935463 1
0.75341489616216 1
0.742853166931104 1
0.878624554666646 1
1.20742212184029 1
0.766784960406427 1
1.26794676257739 1
0.907605406207769 1
1.28705847267544 1
1.01365768089943 1
1.07631352076665 1
0.834536943621589 1
1.08480633966189 1
1.06270927411424 1
0.938623609688667 1
0.861644774836859 1
0.829331365709985 1
1.01363510494203 1
1.46633429810832 0
0.907195847994428 1
1.12267405705796 1
0.687307268631672 1
1.3973589070797 1
1.10977481851791 1
1.25605930631767 1
0.741795374225983 1
0.980435056338609 1
0.957765362298439 1
1.2145878000442 1
0.916583704398474 1
0.966894107538393 1
1.21286519829913 1
0.74346953558532 1
0.976883840888067 1
0.834855816879783 1
1.04775094223767 1
1.5530570503066 0
0.73422773062589 1
1.40622013900594 1
0.982123068617941 1
1.02114511556551 1
0.741553080471015 1
1.17765714426206 1
0.773064165376785 1
1.22108621580855 1
0.833555433567563 1
0.994906075633056 1
1.75258668595974 0
0.862502841889814 1
1.20491163132512 1
1.07309606503043 1
1.4176951413364 1
0.782488527245049 1
1.53435034834727 0
1.04682203916558 1
0.501236317306018 1
1.13960232497459 1
0.871976548709811 1
0.949382834283375 1
0.700099805674956 1
0.664113355262686 0
1.25729118882514 1
1.0196279661059 1
1.00883327755307 1
1.00097054259545 1
1.11431246930264 1
0.742237929209008 1
1.0020570004601 1
0.743117541403903 1
1.00210870045843 1
1.00993062020662 1
0.887745723266108 1
0.746339007827158 1
1.039908999059 1
1.34694538082594 1
0.700941300382919 1
1.05165098396359 1
0.704872604233834 1
1.2216440226771 1
1.18160457970142 1
0.838422484509002 1
1.0463724632393 1
1.23108209342789 1
1.10775465665654 1
1.07608311351853 1
1.58253092215838 0
1.2758482894103 1
1.19266335947 1
1.02629968723695 1
1.055851874574 1
1.53553853949627 0
1.10383115330449 1
0.973538255822487 1
1.20916698299212 1
0.887889256648339 1
0.566326907073209 1
0.921631102698254 1
0.869664452828484 1
1.21103745304089 1
0.891087282157461 1
1.12239324616755 1
1.11077500877499 1
1.20957587747475 1
0.873649061059593 1
0.86438881906531 1
0.806055756369483 1
1.19797184687555 1
0.929073725946723 1
0.84568601744156 1
0.782151848106469 1
1.19627165418391 1
1.16348613953812 1
1.2748188777958 1
1.15383939865415 1
1.12482105895274 1
0.980436503412687 1
1.3595151683884 0
1.16163109926937 1
1.04354585990434 1
1.18659528952228 1
1.09482054995003 1
1.07851450076724 1
0.769778257420293 1
1.05350830160644 1
1.05473000346837 1
1.31299563781086 1
1.1891017676135 1
0.830825333963801 1
1.16292573906038 1
0.739064128951733 1
1.02753219866209 1
1.10434332537598 1
0.969486412510601 1
0.988687318255868 1
1.35181704977026 1
0.835529832242979 1
0.984972547270243 1
0.996839744517967 1
1.29147837059611 0
1.10618202452802 1
0.890282650530583 1
0.954132548668786 1
0.909290238560807 1
0.688285287178387 1
1.36023245576772 1
1.06543283587316 1
1.00309398256371 1
1.07104005470746 1
0.891769032158197 1
1.23455701827793 1
1.02456741225033 1
1.14169363762204 1
0.812857674964351 1
1.05109294013281 1
1.01374197091128 1
1.35351606381487 0
0.893856925909204 1
0.990015029960173 1
0.865963553043927 1
0.803884645559516 1
1.3621757606414 1
1.27580803625816 1
0.434469428135146 0
0.709556322296883 1
0.971663444066625 1
0.994014120519115 1
0.884654403934638 1
1.06718789260322 1
1.06534116885318 1
0.896044876953325 1
0.409219923534492 0
0.783898310042783 1
0.873543429211342 1
0.536921171340809 0
1.04928138611466 1
0.876765088519666 1
1.30844078505759 1
0.798124865616608 1
1.13886263324656 1
1.04253491789866 1
0.593184662220361 0
0.918644728484928 1
0.829906190066891 1
1.30529862652235 1
0.825841255365691 1
0.925789770567816 1
1.20723002860835 1
1.43127340669798 0
1.04828138511297 1
1.03515097844314 1
0.937909826713943 1
1.05965030306622 1
0.737375646047996 1
0.842680312725044 1
1.00801349193104 1
0.922501052672822 1
0.844579996524286 1
0.921111908906682 1
1.14768934596961 1
0.823719043483668 1
0.744917118237312 1
1.09362545599691 1
0.999664372872783 1
0.948385569192649 1
0.94192203245587 1
1.43776469550028 0
1.00414931000172 1
0.920149792484328 1
1.2114479261271 1
1.05431539319928 1
0.505016882649775 0
1.02831528491007 1
0.982336717774458 1
1.14126630007977 1
0.829911496241763 1
1.03415690043797 1
1.15798573353829 1
1.24169353776997 1
0.836620030405267 1
0.866433108299705 1
1.14244977597746 1
1.23328563663645 1
1.16302465959091 1
1.14554836785149 1
0.72575011932926 1
1.5267413711421 0
1.0490853963858 1
0.519235999424326 0
0.980764770985759 1
0.728860739098303 1
1.01850411732657 1
0.714644307013905 1
0.792143806166382 1
1.1006438969418 1
0.854212939649843 1
1.05116431814692 1
0.917353342848471 1
0.755323526017117 1
0.602962492653744 1
1.32966700392623 1
1.27330653649067 1
0.646334055761633 1
0.77286192240056 1
1.14776179158523 1
0.602352954874065 1
1.03904368650207 1
0.947951462375384 1
1.51164830399353 0
1.12802189038087 1
0.561193889327777 0
1.14600864005129 1
1.13512002813739 1
1.25176382175367 1
1.39958800683615 0
0.903294690189536 1
0.904837716968521 1
0.963843955795918 1
0.825945596946284 1
0.889866358047711 1
0.911921354483221 1
1.09040510545746 1
1.21028307792541 1
0.990483569491722 1
0.699911149498976 0
0.706287415037491 1
0.983979308478231 1
1.01963391556084 1
1.00988780317032 1
0.703267604918752 1
1.27313392450366 1
0.926022210463553 1
0.788300983607338 1
1.30015822788211 1
0.751833569621969 1
1.16413785026822 1
0.664495057772083 1
0.829106382683263 1
1.06211722523617 1
0.782816617394571 1
1.18162394440407 1
1.05712036749136 1
1.14081617005953 1
1.01826759723882 1
0.946539650938822 1
1.01347443336716 1
0.517915640850516 0
0.865321360982642 1
0.941495066760855 1
0.829227107475244 1
0.791600499275966 1
1.13222665203288 1
1.36490305326974 1
0.623817363133459 0
0.573154262235698 0
0.574620600930235 0
1.00583870719864 1
0.63021058119654 1
0.925427800767163 1
1.10733782528208 1
1.02364537118564 1
1.18586781807048 1
1.17642921082908 1
1.0350334979314 1
0.703136676709057 1
1.34255345748179 1
0.723277077814419 1
0.846517533379417 1
0.967555952440149 1
0.610196503825246 0
1.39504922348116 1
1.09932728585491 1
1.10393095486606 1
0.65492708913573 1
0.974161410450793 1
1.04206782326346 1
0.651438330808623 1
1.51044439254574 1
1.1822825009071 1
1.34660650805656 0
1.00189706800478 1
1.03989065942022 1
0.76900495809792 1
1.10443937082152 1
0.789414566175646 1
0.546105698558833 1
0.823814036223898 1
1.15537455049226 1
0.868283049112057 1
1.30701885020663 1
0.831851199959086 1
0.908666530355288 1
1.26424528419074 1
1.25130389001212 1
0.954230062098439 1
0.757777901928655 1
1.28778854394622 1
0.877016311023746 1
1.16822164100345 1
0.99431688953102 1
1.03227845575423 1
0.666253775216632 0
0.91786700021673 1
1.25060876488535 1
1.53443598678665 0
0.653448901879038 1
0.959563335092288 1
0.870403387278547 1
1.18808026325757 1
0.77376436254516 1
0.69494538273034 1
0.958474478571285 1
0.957372616242214 1
1.15178313714162 1
1.11255743614161 1
0.761617058501968 1
0.830131827532505 1
1.0125581431329 1
0.909100232535457 1
0.98459472765774 1
1.0395925481629 1
0.885241576136948 1
1.12195866337993 1
1.07174680686919 1
0.930082303286782 1
0.645124451799031 1
1.11583228199853 1
1.08116409979553 1
0.873613232553133 1
0.941002685874038 1
0.745724186618347 1
1.00943068821271 1
0.982989772801951 1
1.25419447013485 1
0.844512004367727 1
1.09929957780692 1
1.26034182302075 1
1.20116803659065 1
0.930127802300672 1
1.23375842910367 1
0.768785014373984 1
1.0546700251666 1
1.05644648446123 1
1.36418405353481 0
1.20911082961543 1
0.742960486099599 1
1.11786434388202 1
0.783719723013835 1
1.18863351910416 1
1.06716509313964 1
0.859155478423686 1
0.991823922128539 1
0.955653531573554 1
1.33509929178649 1
1.2608860466573 1
1.02397067495111 1
1.12714767702316 1
1.05810874937328 1
1.21109528112434 1
0.716566052027486 1
0.894763969258064 1
0.93265408341877 1
1.30541925663652 1
0.903651936253812 1
0.907049878859487 1
0.979112639396159 1
0.75589064057361 1
1.24347142085323 1
1.20473746126895 1
0.861364244920078 1
1.22373451086197 1
1.12678303192564 1
1.17008871953752 1
1.21324433457068 1
1.29351418634896 1
0.432237359680817 0
1.03288090128011 1
0.910921509594392 1
0.960475256425064 1
1.22500700593399 1
0.985047772517245 1
0.726721008110027 1
1.15813783825315 1
1.21569564953241 1
1.31949123423896 1
0.815809109113032 1
1.12994216660168 1
0.97773833322629 1
0.77574724598767 1
0.562357336839494 0
1.05331348989418 1
1.09927316935251 1
0.768913935522516 1
1.34238390283932 1
1.04243530962711 1
1.19761159217985 1
1.06726765421095 1
1.06524430580118 1
1.43624629583538 0
0.872930640137131 1
0.49781699680248 0
1.04468003111694 1
1.307891656235 1
1.03499539603892 1
1.18835801854291 1
1.21997698672086 1
0.96944443687205 1
0.768373710748596 1
0.814981688663312 1
0.919842223301464 1
1.40113336014961 1
0.653565637616722 0
1.17815729507889 1
1.138678476901 1
1.08805215971563 1
1.50535543610381 0
0.903979431059025 1
1.21243180933248 1
1.13225019092203 1
0.89450423232532 1
1.25623601825125 1
1.03469179886077 1
1.09332614293129 1
1.20980197664193 1
0.726547675216162 1
1.20687513568965 1
1.14872659759355 1
1.18394420731584 1
0.723842452440367 1
0.842053698610711 1
1.20017594177814 1
1.20330444269396 1
1.48478448292195 0
1.11694482300499 1
0.737600683311134 1
1.11341540153433 1
1.42743733688005 0
1.03632036225904 1
1.1073891613748 1
1.11319659733377 1
0.750406739939535 1
0.975546436915879 1
0.699106790568139 1
1.05645774031186 1
0.669154120699911 1
1.23894500268204 1
1.27917590381018 1
0.9791985108858 1
1.15975683175544 1
0.437211624831898 0
0.79807137166373 1
1.1448625125337 1
1.01272581207672 1
1.13378099727039 1
1.11739679761296 1
0.986702827980412 1
0.996336426583091 1
1.10363646997477 1
1.44295666926659 0
0.753899434394013 1
1.08863345194186 1
1.19708002973603 1
1.05561906864137 1
0.814959649637116 1
1.05611542168203 1
1.09237015514083 1
0.558382547612018 0
0.607569761703806 1
0.96811386411013 1
0.885382704829831 1
0.611293411316123 1
1.13223706306966 1
0.957464748083922 1
0.96187153364422 1
1.13458461231981 1
0.541583147550609 1
0.627586266532215 1
1.39641731929051 1
0.80284402993682 1
0.938263981892691 1
1.11551649622349 1
0.951971032251122 1
0.86222270095448 1
0.999715968743962 1
1.12744361202139 1
0.726178917244316 1
0.951306651101409 1
0.994870290193668 1
0.982839553290656 1
1.42558236377734 1
1.19828507083145 1
1.24209422729041 1
0.872760117052513 1
0.899045978151607 1
1.08368817294733 1
1.46669592259006 1
1.07028386341095 1
0.775987834596463 1
1.33832327490924 0
1.06830786004214 1
0.9112229561011 1
0.836410269814164 1
0.957254614071472 1
1.27474180307827 1
0.790661125115662 1
0.849048864829475 1
0.742379423372027 1
0.857351468235016 1
0.863619300727693 1
1.19825436253202 1
1.00081487319048 1
0.93067896574795 1
0.705603714406701 1
0.754922268299372 1
0.970448370811793 1
0.833117559006857 1
1.024733393706 1
1.11294037001961 1
1.44704459440289 1
1.1496891888768 1
1.14765343272376 1
0.917570619643566 1
0.858515584141097 1
0.909722609785847 1
0.943880111642768 1
1.09937493148222 1
0.83316628782685 1
1.37786239560824 1
0.80128985952951 1
1.5829869095512 0
0.591038090054011 0
0.955497514699852 1
0.835603670221917 1
0.979872881310593 1
0.798071638319643 1
0.73554799325541 1
0.808474558430568 1
0.838903569699593 1
0.919801430389408 1
0.903581365686671 1
1.09660762670308 1
0.66775099385146 1
0.815208725233337 1
1.33088799463749 1
0.760091060020176 1
0.877551740298859 1
1.18343191138674 1
1.03028277307895 1
0.986031996243808 1
0.99192681108915 1
0.943058736259951 1
0.974423786193701 1
1.09129315012259 1
1.25435635163639 1
0.928028525356467 1
1.02065870752631 1
1.09977361974552 1
0.794981473366907 1
0.639873752941596 1
0.898859469705239 1
0.982577557727589 1
1.10189967154521 1
0.818713537710521 1
0.988315792097186 1
1.13725957221048 1
1.23785365446526 1
0.68547940216219 1
1.20219581962139 1
0.822619678062873 1
1.10604303670563 1
0.990176249665311 1
1.18213114767744 1
0.635276572228927 1
0.764628108533819 1
0.775969433142801 1
0.938513677013618 1
1.03432077077241 1
0.996546220309988 1
0.713952250802654 1
0.833961772176041 1
0.750298444320389 1
1.30749703589918 1
1.08752041855445 1
0.852487864949511 1
0.467842626555384 0
1.27734224808803 1
0.952324293228194 1
0.81748830071809 1
0.947969753861644 1
0.790716402743358 1
1.32696392346617 0
0.904977186531065 1
0.972934027398708 1
0.967272777327521 1
0.790306847185319 1
1.19398004243335 1
1.17881950043007 1
0.910640021684753 1
0.983685027065694 1
1.29134991412463 1
0.775293292918915 1
0.909759740056695 1
0.764765715068409 1
1.37614376901174 0
1.23422511536939 1
1.01161317586545 1
1.22713997597057 1
0.592789571687003 0
1.03688084713572 1
0.977945066961127 1
1.22881754263593 1
1.08991105435016 1
1.01349892742447 1
1.34862140690742 1
1.3425327794286 0
0.994472454956827 1
1.02626309327081 1
1.31550826353402 1
0.966937475307721 1
1.03772947188475 1
1.50437661410776 0
1.08021242573696 1
0.653296138086241 1
1.18479244581981 1
0.90818505628648 1
1.03944880627703 1
1.0943783244581 1
0.986142719092917 1
0.960619500901159 1
1.31030246057232 1
0.791828323862145 1
1.08753314241881 1
0.989502148295455 1
0.936640806988621 1
0.981855921512049 1
1.0079074160234 1
0.768647245531949 1
0.577060576842966 0
0.93389564329676 1
0.976255490584731 1
0.995139522827337 1
1.0982348701364 1
0.909337256623743 1
0.698444832933389 1
0.872229970205618 1
0.857133313354608 1
0.948874912775658 1
0.755844995093414 1
1.01233325648199 1
0.687781343871437 1
1.02670716219354 1
0.812638455187624 1
0.80881756483659 1
1.34158487563506 1
0.631451631334384 0
0.831187663245499 1
0.882575744597204 1
1.07234725182802 1
0.784757360822248 1
1.16797570346642 1
1.04506982027417 1
1.16649616458976 1
1.28534021541095 1
0.943848846286562 1
0.95073768481693 1
0.959974972642355 1
1.15668262691089 1
1.16958098281479 1
1.17210082665494 1
1.03734880607191 1
0.590752151688939 0
0.700637056252078 1
0.593676512177298 1
0.49780579289111 0
0.879518355905736 1
1.01377644740464 1
1.17181391562955 1
0.768070681632316 1
1.00626364757956 1
0.949892846990985 1
0.998106883913365 1
1.42978348400096 1
1.22285107346395 1
1.02343302999966 1
0.897079863047471 1
1.37328533811303 0
1.05519311800178 1
1.29303758165136 1
1.09290278995486 1
1.11063639925224 1
1.34369805024218 1
0.785431391028454 1
0.719347586230435 1
1.15672626696496 1
0.900002068602389 1
1.37211322216165 0
1.18690790040437 1
1.01703466879599 1
1.32757380266978 1
1.17269313831346 1
0.988171903780015 1
1.35292636659315 1
1.15533327032162 1
0.782981296497634 1
1.20427248873854 1
1.17802902383051 1
0.957035874577541 1
0.860893849816716 1
0.947997642720032 1
0.983475732488965 1
0.883954878719807 1
1.01492307085146 1
1.40563292282699 1
1.10064953357481 1
0.658160635002917 1
0.7452189970815 1
1.06920691447659 1
0.717390045745674 1
1.35941885509881 1
0.783677642316313 1
0.822820956833754 1
1.00558425825537 1
1.01336630293787 1
0.862974729386683 1
0.747255648985412 1
0.696091527611422 1
0.997507219458008 1
1.06837771200823 1
0.939935575142066 1
0.97596557227899 1
0.855602876877658 1
0.80762056543377 1
1.41138508447885 1
0.94265339875875 1
1.29320571734784 1
0.967760362719228 1
0.835826104757405 1
0.857974795825593 1
1.40296005084205 1
0.977423469873988 1
0.700120957282462 1
1.12552706816707 1
1.22788511803212 1
0.584028998564548 0
1.11132255418661 1
1.46313635209604 1
1.20239835402703 1
1.23691944010303 1
0.865864518414634 1
0.933795611383171 1
1.02546587158442 1
1.03999008997476 1
0.942076264661426 1
1.02074011963154 1
0.884511378744177 1
0.862465308130667 1
0.930834238839167 1
0.731105815592301 1
0.880274517294872 1
1.10420480685684 1
0.72425924464493 1
0.659594466466989 0
1.21845835590662 1
1.06994425448593 1
1.2292828769185 1
1.13613661098772 1
0.856967473551472 1
0.599274448676715 0
0.992679039348293 1
1.09360404631927 1
1.38363341663588 1
0.988947971874431 1
0.798455155766509 1
1.0074350648755 1
1.11706104824436 1
1.15133953499256 1
1.14567723820276 1
1.473259678031 0
1.14780087093564 1
1.0780579806246 1
1.17282818657757 1
0.678451465812746 1
1.16474810790346 1
1.04512585173681 1
1.10287336358453 1
0.896135542411235 1
1.07099966316424 1
1.01742706070396 1
0.968540210527651 1
0.801997989267981 1
1.50068452056357 0
0.789689236725095 1
1.0079492909847 1
1.08385741042324 1
0.810833192209391 1
1.21975935587317 1
0.681020107833783 1
1.18520786638366 1
0.617795583197058 0
0.826853734776179 1
1.02681863580884 1
0.970945652180957 1
0.867653125675952 1
1.34200055988593 1
0.976962768977839 1
0.975679890563392 1
1.08872175793631 1
0.821046625362402 1
1.19184037827671 1
1.24903742444538 1
0.703749314697423 1
0.995839960178681 1
1.10524227822207 1
0.929795892796419 1
0.417654378610225 0
1.11567058297432 1
1.06602029796557 1
0.765942912871519 1
1.06719482737958 1
0.715818413381368 1
0.893301029068629 1
1.36160200878851 0
0.997814426419648 1
0.900436006120518 1
1.06660875655772 1
1.09647151694787 1
1.11432068043114 1
1.33115284020107 1
0.855674971575042 1
0.814145746026794 1
1.01451462537207 1
1.29214672864896 1
1.19906377281787 1
0.851112692614524 1
0.943488807089705 1
1.11409907338071 1
1.11998988585328 1
0.892994428994268 1
0.809311599151373 1
0.893269707643221 1
0.735615970038231 1
0.762990069018784 1
0.486482144305416 0
0.896412143228855 1
0.948555644950334 1
1.01840194412145 1
0.814867943732333 1
0.84981404187673 1
0.986766910564073 1
0.845152466096982 1
0.950082828082832 1
1.16405443016436 1
1.09515552746452 1
1.08576036612395 1
1.12382090980595 1
0.974880351190419 1
1.28729400218348 1
0.9819719150572 1
0.935876755745872 1
1.17315305761679 1
0.927573390371128 1
1.06648714890667 1
0.967622115862437 1
0.738099932769911 1
1.21921607919436 1
1.11805085759754 1
0.967443785732809 1
1.29655170263599 1
1.03953904687906 1
1.27927278710399 1
1.28426054619902 1
1.1905584166508 1
0.666461438643562 0
1.35731037386409 1
1.14652765041968 1
1.12064047920777 1
1.01182234229537 1
1.33936431707058 0
0.824170017548305 1
1.1702257493512 1
1.06681104208961 1
1.40788937386631 0
1.34882650221717 1
0.941611692820714 1
1.17719925626755 1
1.34552295882129 1
1.1280594805051 1
1.06078288877317 1
0.958486769603865 1
0.967264054412371 1
1.13166981861784 1
1.02025530047666 1
1.30959023611819 1
0.822513919941584 1
1.36019518680225 1
1.10490960108979 1
1.0116299682674 1
1.25783070804887 1
1.01107080265775 1
0.999933868216156 1
0.908321459034846 1
0.843422253257429 1
0.936657543453923 1
0.839218301089733 1
0.672888634219687 1
0.669415499306886 1
0.962621767410359 1
1.23398047520175 1
1.06575529505461 1
1.19589126111105 1
1.26573329540137 1
0.488934918159368 0
1.38357425810047 1
0.768437770938432 1
1.13577242614782 1
0.863970428139099 1
1.063212856773 1
1.50324895257735 0
1.11590374614121 1
0.815791361496359 1
0.443497886176112 0
1.23784178299813 1
1.05922061949138 1
1.10568508742728 1
1.00731084429693 1
0.976518583737875 1
1.09838214994134 1
0.911507624037409 1
1.12733681404202 1
0.852984764613912 1
1.36942912988524 1
0.958801598608317 1
1.37371373264014 1
1.26996211432297 1
0.826925540824797 1
1.14033476179324 1
1.34224414393225 1
1.02531814949346 1
0.928583722142737 1
0.8891381033421 1
0.83006016248181 1
0.996743363911269 1
1.51894530887398 0
1.17561142091652 1
1.03097341555643 1
0.670381809564537 1
1.16063550020189 1
1.21529287960018 1
1.19923588300483 1
1.05801008773987 1
1.09204287023799 1
0.938708535537339 1
0.850272259305239 1
1.28008314287415 1
1.33834629451 1
0.951613764991248 1
0.932861661036587 1
0.751150613954887 1
0.547603059926661 0
1.07840322306274 1
0.736396343932125 1
0.868723513690372 1
0.789791511994042 1
0.898985993282021 1
0.750555621472896 1
1.06334346301553 1
1.03398773546074 1
1.01339092724825 1
1.04120407619408 1
1.0101410307338 1
1.10750706089458 1
1.0661402550911 1
1.15780449809816 1
1.04150732534935 1
1.00139072277384 1
1.04406565848035 1
0.867790887541755 1
0.440913310636193 0
1.16767116879597 1
0.942473752997618 1
0.835813716808689 1
0.905106418646912 1
0.898824472927751 1
1.25635886951907 1
1.2248598108801 1
0.721873877560918 1
1.30350921414906 1
1.15170372406005 1
1.05305517260409 1
0.851337125094765 1
1.09721141269653 1
1.42301677190473 1
1.1013624727811 1
1.03692664269313 1
1.08386370120911 1
1.4302111790327 0
1.14874394978372 1
1.23823593231109 1
0.851330656402029 1
0.824908235448841 1
0.987373792169236 1
1.44396744642416 0
0.939320822587148 1
1.02444857142348 1
0.975603973279937 1
1.20036994376563 1
1.50996757983364 0
1.22585838001196 1
1.16194773513926 1
1.20451370981713 1
1.10844528618281 1
1.60989017657314 0
1.28030908008203 1
0.568219795876727 1
1.04862739183328 1
0.746586185104692 1
0.73786978297066 0
1.11498560973654 1
0.88924355520493 1
1.09648310084921 1
1.06171058979766 1
0.459379101151925 0
1.05218633998374 1
1.08491634127476 1
0.915783207975058 1
0.890266869503934 1
1.14050861920298 1
1.0008723680374 1
0.852715919574832 1
1.04683015948885 1
1.1453123476192 1
1.06958914180925 1
1.28286968162152 1
0.68418971132701 0
0.717151254399132 1
0.957146978799354 1
0.865517465324922 1
0.590343348106464 1
0.663064371701093 1
0.851551904484303 1
0.874975540647995 1
0.960480182648068 1
1.20553811814139 1
1.26799713491139 1
1.03063767532434 1
0.98392000103728 1
1.07159028751133 1
0.552320342769368 0
0.949154572361232 1
1.05902461412613 1
0.891307849195779 1
1.10203355377907 1
1.12169300240264 1
1.03143239926947 1
1.2441552876268 1
0.992940634706145 1
0.820543022167551 1
1.28082030961265 1
0.928832736105522 1
0.796866091637891 1
1.19718091860194 1
1.06018058148276 1
1.14866588122216 1
1.34330411196683 1
0.857619081631829 1
1.35923004742435 1
0.918280506406912 1
0.499634581310316 0
1.24310085035762 1
0.963710560147618 1
1.06307781953313 1
0.83087913812794 1
1.24182842040534 1
1.13190721950674 1
1.11794411896226 1
1.28827487253052 1
1.52736616511325 0
0.882665436684421 1
0.979976274435941 1
0.92124136989297 1
0.52708741847339 1
0.891089536322654 1
0.727842919862578 1
1.08828104696895 1
1.07003369199463 1
1.18419132624972 1
0.87576533698031 1
0.883665226815888 1
0.902852053319615 1
0.712768463436978 1
0.743189422928034 1
0.891690921892505 1
0.756133458908394 1
1.08719859913871 1
1.17262987682528 1
0.973233617893322 1
0.64232873664697 1
0.963939924334549 1
0.749715523606087 1
0.980368929408946 1
1.11017261577061 1
1.5257150354656 0
0.98757282461582 1
1.11031457259438 1
1.09379162823754 1
0.911249402742245 1
0.88566829921322 1
0.98014024887958 1
0.957746318295441 1
0.982345240670053 1
0.859086977298918 1
0.885134245864532 1
0.991333460810283 1
0.744148559520845 1
0.92856872310894 1
0.618412396342251 0
0.987176347613392 1
1.09266031218085 1
1.04409514282342 1
1.40912126030745 1
1.10806942525904 1
0.8206011167096 1
0.883175819632793 1
0.711070812187215 1
1.15507860814892 1
1.12157085701107 1
0.954196037714062 1
0.875560742319867 1
0.72770395328231 1
0.988654615105024 1
1.0832365353071 1
1.00266880760889 1
0.877457294492406 1
1.07248559440829 1
0.957477381277461 1
1.1116628544823 1
0.915580625293593 1
1.03310748215873 1
0.788153838369665 1
0.990969389749741 1
0.900838760363463 1
0.834434855806081 1
0.963729415439117 1
0.621149351813952 0
1.26973255521774 1
1.09238392380513 1
0.942833027955196 1
0.754673839061293 1
0.94549134882637 1
1.21463362455284 1
1.01930434931456 1
1.41702762291525 0
1.31407982246305 1
0.83845900904138 1
0.963576072645235 1
1.2666723770829 1
0.468754736318373 0
0.76655867707761 1
0.971852129391661 1
1.13847587541177 1
0.811377874343024 1
0.92892033192757 1
0.878221523635323 1
0.99356403154316 1
0.92070463673492 1
1.23240214561473 1
1.0234166837439 1
0.594199712862014 1
0.881202705110511 1
0.744661375478169 1
1.30599942570031 1
0.84647917390334 1
0.642176049636279 1
0.969446257026465 1
0.964383789359566 1
1.26423067781062 1
0.841987472561425 1
1.03445573342729 1
0.886503000112668 1
0.919813351416182 1
0.923370919062513 1
1.0204710156166 1
1.01461659004196 1
0.393349072481156 0
0.737926552139173 0
1.13379378988825 1
1.4755029388469 1
0.922799385731734 1
1.37052551351783 1
1.15663803980379 1
1.15503641496337 1
1.0619773160436 1
1.20135041046899 1
1.13874433639881 1
1.05738085568216 1
1.32172230158717 1
0.769974779518489 1
0.9239592091569 1
1.14136983611119 1
1.36133436437572 1
1.39447752317889 1
1.0626283828891 1
0.825545639498999 1
0.683150851244038 0
1.01585833748227 1
0.892510604313141 1
1.09837397058176 1
0.523961771009059 0
1.40564859150653 1
1.563442706219 0
1.03319816693058 1
0.983662106319433 1
0.79809461956084 1
0.864479240476445 1
1.25419828998525 1
1.36354198291901 1
1.09278739053483 1
1.05250502860203 1
0.995520543189255 1
1.09368710805184 1
1.14472114953165 1
0.740068459640731 1
1.04245922841838 1
0.82705258332793 1
0.769771249242283 1
1.1982039965572 1
0.801693641251992 1
0.872798629341919 1
0.899643491463529 1
0.504303534049319 0
0.728459395403705 1
1.30850016112539 1
0.876435065134963 1
1.20990501891516 1
1.21318617175261 1
0.83022849073459 1
1.22129483451272 1
0.908683229421352 1
0.903311166115819 1
1.08195072738349 1
0.742795125442821 1
0.977043768763606 1
0.960110453450017 1
0.91598138630163 1
1.33977874205956 0
1.28094261539769 1
1.05133790331201 1
1.03331019363174 1
0.775535575661875 1
0.824059447227916 1
1.11650695617623 1
0.878646499195575 1
1.15040812121113 1
0.916312118748555 1
0.993216453231364 1
0.860001769967281 1
0.881307622943105 1
1.02658677092938 1
0.961746413308319 1
0.745044196154945 1
1.21420176230507 1
0.982658829576048 1
0.851427481757292 1
1.18965329713397 1
0.787745996836926 1
0.826047188653347 1
0.990292553863765 1
1.05330949625726 1
1.24847328890028 1
0.881087584624746 1
0.983133549088735 1
0.952305841864549 1
1.01704952615682 1
0.823381375586863 1
0.992411717819721 1
0.741051352446562 1
0.455527629404364 0
0.874277217728539 1
0.920986856346681 1
0.801560076076072 1
0.752438394249162 1
1.33702899907939 1
1.05733976993583 1
0.999490467955712 1
1.32316583106255 1
1.19623492104821 1
1.23817415023572 1
1.02476403466004 1
1.17080000308187 1
0.946809928152787 1
1.12471096377279 1
1.07725289202641 1
1.04176762140669 1
1.15368594498261 1
1.33316252788929 1
0.903973447616978 1
1.14503683180816 1
1.12285559463048 1
1.50538721571118 0
1.05375741604046 1
0.902559343656622 1
1.46553026688759 1
1.17049291291853 1
1.20156026297609 1
1.10132234922817 1
1.00084368741896 1
0.694052757877256 1
1.20783274380174 1
1.07518705614896 1
1.31510979895611 1
0.985000126916531 1
0.957398734382752 1
1.05777565930527 1
0.956906990457533 1
0.725950579125726 1
1.37712780758278 1
0.849726886521708 1
1.03430008940491 1
1.34988316648355 1
1.12155185188038 1
0.56645351546724 1
1.24674477477474 1
1.00842560710692 1
1.13343661520888 1
1.60873938461978 0
1.39607475559301 1
1.10869694086062 1
1.3137915806436 1
1.00500545361335 1
0.77913866728528 1
0.825319031630647 1
1.20590788769986 1
1.21554450924019 1
1.2673873597867 1
0.637477808278925 1
0.600751215093642 0
0.980864405612194 1
1.01100518523215 1
0.766973814328763 1
1.27543718457394 1
1.11537224094731 1
0.752183402415988 1
1.35859846460735 1
1.48185268071221 1
0.828986676207274 1
0.623163020328492 0
1.02246448723545 1
1.13041779009549 1
1.26743877378438 1
0.558260373493437 1
1.06403304919968 1
1.21073051525318 1
0.755363288911672 1
1.22113705130596 1
1.14184963532842 1
1.13537857571941 1
1.50377977975405 0
1.12076521890873 1
0.566004965615707 1
0.836637058451156 1
1.60317408039011 1
0.625642786720628 1
1.15390916148179 1
1.03669805319191 1
0.865831476584211 1
1.14092373726312 1
0.997889852219181 1
0.938544024201901 1
0.987638191453062 1
0.945834252653661 1
0.965596915567019 1
1.01181785571201 1
1.06284575192462 1
0.949961840625387 1
0.736079379217244 1
1.00161918837398 1
1.06958173969569 1
0.912079670619172 1
1.18896444149979 1
0.761705323478507 1
0.863586986469244 1
1.67607177029377 0
0.933255341222322 1
1.10839988955504 1
1.06274418428122 1
0.811269855199878 1
1.20181860193806 1
0.922792735017342 1
1.20579200658519 1
1.17275682007252 1
0.861162416618232 1
0.967432967100149 1
0.885746113137985 1
0.940641833672438 1
0.910783503661689 1
1.03664464227247 1
0.943155518373659 1
0.866161493719267 1
1.11835214048386 1
0.824314000390488 1
0.820728781199408 1
0.983444137061489 1
0.961196121095119 1
0.987842754516984 1
1.16069862171985 1
1.5191273148529 0
1.09331894231902 1
0.740111182228071 1
0.948135780612873 1
1.0734382542587 1
1.47383661476497 1
0.937971951057495 1
0.878584149277826 1
1.24125147101853 1
0.572884818077379 1
1.1416895137157 1
1.10950322477827 1
0.95465263015003 1
1.15988771999342 1
0.874860023685396 1
1.03376846478596 1
0.911559184631129 1
0.950690098065515 1
1.03973090241536 1
1.16932112983539 1
0.974223328521899 1
0.957132921323564 1
0.982136739673404 1
0.788684288082033 1
1.13783838237375 1
1.0386869065885 1
0.814077010713591 1
1.2319830529002 1
0.638829821818708 0
0.979970107694918 1
1.23554914764085 1
1.45205502307045 0
1.41287052492399 1
0.789750449546202 1
0.969469519906481 1
0.828481302972793 1
0.967401234065023 1
1.13712563165423 1
0.875923115990787 1
0.847350003405378 1
0.990450813145662 1
1.04510249438073 1
0.773006215927418 1
0.805391625467212 1
0.880244385271848 1
1.08807804649014 1
0.95683925736581 1
1.17003301774364 1
1.0558865609688 1
1.23690059713795 1
0.882653918537589 1
1.17377432887302 1
1.27715308182328 1
0.917351787591147 1
1.09490070330062 1
1.10329623992413 1
1.00280380660445 1
0.978477178915874 1
1.18213755239909 1
1.1915582429498 1
0.63645561009857 1
1.08783714090113 1
1.15105496901949 1
0.68889402600428 1
1.04053752534261 1
0.654108572892701 1
1.07010549703723 1
1.09054939675899 1
0.968402379936545 1
1.23223928083234 1
1.31168463144167 1
1.41630276540638 0
1.34898676904046 1
1.29762272251453 1
1.3569567898855 1
0.682195874462403 1
1.03814728994486 1
1.05684036673694 1
0.639704236132067 1
1.28841441804381 1
0.698090908288146 1
1.06480143997179 1
1.2427226495426 1
0.54477995732918 0
1.12465347972874 1
0.896189127960995 1
1.2816038304965 1
0.937584694917566 1
1.12368004509225 1
0.989446489675106 1
1.00349934844005 1
0.892868864246967 1
0.897565089963366 1
0.927855210235041 1
0.898932322440954 1
1.29839809145364 1
1.15453714892906 1
1.22704070360031 1
0.777378702570651 1
1.19425679309438 1
1.23034903432395 1
1.17983012699372 1
1.14921722439625 1
1.04989342009942 1
1.10371878913214 1
1.19548223265457 1
0.617356635126729 1
1.09889117157422 1
0.879417778117977 1
1.13793771838467 1
0.907092982542925 1
1.08527960260885 1
1.02325247707191 1
1.02661558396637 1
0.969931636625007 1
1.34793854337712 1
0.931140389037653 1
0.921681086947315 1
1.14885419009352 1
1.06369254533879 1
0.888112108530246 1
0.865020387484262 1
1.21490541839985 1
1.06970102184047 1
1.29166102947414 1
1.28383271958943 1
0.970508970589505 1
0.572695915547139 1
0.931567959294193 1
1.03043374438824 1
1.32632900461764 1
1.29933390587506 1
0.724214547301528 1
0.741997519617435 1
1.55142769971013 0
1.03039875341 1
1.13581312351092 1
0.649132259963477 0
1.1780913829175 1
1.06108663116988 1
1.00484227392733 1
0.997545801118274 1
0.978629451264773 1
1.07682522729378 1
1.00398092559048 1
1.05981236013069 1
0.732435300310956 1
1.04605771255939 1
0.810686220517037 1
0.736885464282896 1
0.881506158530826 1
0.75940438460898 1
0.821426790333454 1
0.731079605012521 1
1.04029254203324 1
0.94143141397619 1
0.911657546382778 1
0.766403565858646 1
1.20235116415405 1
1.10569358483892 1
1.31878868874452 1
0.583002236628275 1
0.82579988087 1
0.779465012069303 1
1.44855842226519 1
1.02618536070842 1
0.935780723752913 1
0.647722457614894 0
0.953187366386473 1
0.960555787279283 1
0.886696906259905 1
1.33876541448415 1
1.26714428312078 1
0.955646370348058 1
0.658578996292133 1
0.653851254425213 1
1.03325027357844 1
0.77819370301898 1
1.08470966033627 1
1.38726697638435 1
0.738195217147793 1
1.18679153326985 1
1.14559073680041 1
0.633171824386612 1
1.13822321173445 1
0.811063720651526 1
1.45357552358764 0
1.06413386125606 1
0.811947237530609 1
1.08624139879973 1
1.23955410906656 1
0.991844172757991 1
0.926791512802611 1
0.535303746400086 1
1.03702514126549 1
1.01515471669111 1
0.794040275402286 1
1.08223464371449 1
1.1221859424409 1
0.610500260049124 0
1.2356652039406 1
1.20907962260312 1
1.04721472348006 1
1.16749858773462 1
0.885352481741939 1
0.383538899512813 0
0.948897590406468 1
1.01370695731725 1
0.742697811503372 1
0.86729794432924 1
1.22132154583094 1
1.01048851606216 1
1.15862489180928 1
1.33203913196775 1
0.965116050321719 1
1.02161734496423 1
1.22421338788872 1
1.10016280809738 1
1.15447274648345 1
1.20966844319117 1
1.34483023383108 1
0.958196597232519 1
0.843440881012432 1
0.842459825042156 1
0.98644351153618 1
0.637961013610319 1
0.873514885037402 1
0.995795296250449 1
0.945933539476542 1
1.36875269739026 1
0.69825134338655 1
1.08515832614503 1
1.08416086809798 1
1.45619888147549 0
0.765666370309455 1
0.927031191231261 1
0.815953677154058 1
0.846390132711055 1
0.919076302404121 1
1.03301846010615 1
1.2585000234346 1
0.924788786744205 1
0.946443565581694 1
0.904729679416114 1
1.19382001348017 1
1.24456250187981 1
0.708035291745859 1
1.11631002632259 1
1.02714113469994 1
0.968375455344829 1
0.964615877993553 1
0.513288566368314 0
1.09611852661779 1
0.980255247548352 1
1.29958077244234 1
0.930846705366771 1
0.972450009420936 1
1.06389480944084 1
1.14970190368472 1
1.1442420706829 1
1.33582098661482 1
0.983754615101253 1
0.808963239631288 1
0.778601118601592 1
1.27308302097404 1
0.959605911713454 1
0.890587497422067 1
1.10264921115596 1
0.582231442465994 1
0.960827410859269 1
1.03323453761498 1
1.2683081768061 1
0.748327814272059 1
1.07992796886169 1
1.00807017019067 1
1.12199252596794 1
1.03357215845084 1
1.07092178300289 1
0.982155650042308 1
0.953053186757142 1
1.36272058812674 0
1.13781418652697 1
1.27197600362425 1
0.991202600847997 1
0.809809479429761 1
0.858292737543167 1
0.855839821282975 1
0.704373414628405 1
0.57359599826612 1
1.42826264459714 1
1.21594794796314 1
0.879053145988666 1
1.1500409470772 1
1.1206319667075 1
1.0555528767074 1
0.773253669781762 1
1.00523653133176 1
0.88023393679812 1
1.2670071607036 1
0.723204170261595 1
1.19781160180732 1
1.30266057736583 1
0.951093909184494 1
0.86194507454434 1
1.12424585827756 1
1.62918700011028 0
0.896472272649224 1
1.06440805392427 1
0.788059496903891 1
1.21183349683607 1
0.835644784918469 1
0.733909068787162 1
0.508752070201422 0
0.754597286592288 1
1.22092533656025 1
1.01864233703506 1
0.990303170787561 1
0.770506862010775 1
1.11387109305989 1
0.994910199326058 1
0.979669138365348 1
1.23843123675298 1
0.751063751215321 1
1.14198136548162 1
0.69804615547909 1
0.817955382950039 1
1.25882458726287 1
1.33560367591566 1
1.23626196060041 1
0.739770334866849 1
1.21406821750222 1
0.800271096359411 1
1.35900346215433 1
1.09793914771271 1
0.618577542423986 1
0.767340090947897 1
0.633408154447063 1
0.755361011822876 1
0.746014936291223 1
0.677908106275381 1
0.975840145938452 1
0.692394838717647 1
1.03255917957293 1
0.932994519372942 1
1.07020679672573 1
0.910074859701606 1
1.42298399983484 1
0.811926526646899 1
1.01689432816016 1
0.544569705796982 1
0.621423346410057 1
0.924312376549845 1
0.918521103895786 1
0.741881568357776 1
1.31997956443707 1
0.748151941503189 1
1.08878038416859 1
1.04343870284351 1
1.2254451360479 1
1.20446848651171 1
0.139425090790242 0
0.772761878648231 1
0.828521827266773 1
1.15933931339499 1
0.522154356304432 1
1.04929971096819 1
0.997439056315675 1
0.88617629793249 1
1.06640473898659 1
0.607671863904131 1
0.855010578595218 1
1.197525830042 1
0.76069875104191 1
1.1704469904918 1
1.25811281270162 1
1.07944703432702 1
1.05747453853197 1
1.09911799196383 1
0.761992344095918 1
0.914396747196089 1
1.15396058509389 1
1.4891791063903 0
1.0338236253603 1
0.663054605741942 1
1.12296836066917 1
0.789389456074119 1
1.17017887194412 1
1.06738834412005 1
1.34905824490402 1
1.00258525485078 1
0.965793090161309 1
0.793061171090851 1
1.01625560155439 1
1.02249133862875 1
0.800325581661417 1
1.09282046672016 1
1.22065251006718 1
0.912714716903015 1
0.848011354202232 1
0.761346667453921 1
0.9404603790482 1
1.28672972180902 1
0.851450514986914 1
1.09597964711232 1
1.18768260546781 1
1.07003050108567 1
1.18790939342006 1
0.861712208098004 1
0.869854551667299 1
1.0444386524864 1
0.831944697895555 1
0.975581295476093 1
1.43168357337728 0
0.728284607424044 1
0.843875308589642 1
1.29712411142525 1
1.13494527416892 1
0.899412338560818 1
0.93411018528944 1
0.780471934692559 1
1.33900761366416 1
0.943270486198972 1
0.86190462953305 1
1.65928443194962 0
0.763348933802391 1
1.56512911196134 0
1.14729372040169 1
0.829039267060197 1
1.37223040314234 0
1.36283897267756 1
0.260291887536383 0
1.34559511522034 1
0.881605159477943 1
0.980965467254482 1
1.38449860953026 0
1.36211544497141 1
0.912766763314972 1
0.996114150488103 1
1.08759486010244 1
0.924074975421376 1
1.14995299915717 1
1.08919954245216 1
0.940353370731318 1
0.70647902883052 1
0.903134661785069 1
1.22304876507213 1
1.13924430199895 1
1.03647221656172 1
1.13183922026385 1
0.923760282893491 1
1.18317147194467 1
0.996028238552525 1
1.0858186595104 1
0.656284845761849 1
0.633902208611221 1
1.16180451589373 1
1.18527926268188 1
0.912418907229649 1
1.51628985929465 0
1.28745225413713 1
1.66493918336596 0
0.957579555604732 1
0.873471855515592 1
1.18503587574483 1
1.01914738674788 1
0.76862643846392 1
0.74418140250982 1
0.841725566555138 1
0.82141594160539 1
0.98863389592984 1
0.806499720924216 1
0.846261723182314 1
0.941536464123475 1
0.817401027639833 1
1.00134921323307 1
0.677909471487442 1
0.710481587123168 1
0.72864451811539 1
0.99036626475783 1
1.22171486543338 1
1.06165497263819 1
0.685298774685291 1
0.803127940379847 1
0.867883492010629 1
1.13429704127444 1
0.982114956035242 1
0.500988852260881 1
1.12485708774959 1
1.48688671049487 0
0.625571682358269 0
0.905431546666875 1
0.972508530027339 1
1.3377820364611 1
1.37072095153731 1
0.775226136622543 1
1.02450355544202 1
0.89715436765653 1
0.892437171876834 1
1.24048605877545 1
1.41378085034405 0
0.777893146808752 1
1.20956671609868 1
0.810747766116922 1
1.093647634356 1
0.879741818339969 1
1.05304511895547 1
0.9923476131126 1
0.749378177329393 1
0.813044503349771 1
1.13050675542956 1
1.05506179323446 1
1.02960662483638 1
0.946430970756325 1
0.897698216219516 1
1.31632592662334 1
1.24928256870787 1
1.11880057891836 1
1.15994053163501 1
0.815410040139894 1
0.963905722157008 1
0.845589016410143 1
0.93245416433878 1
1.26675596382352 1
1.12555509002484 1
1.69359400968457 0
1.01758215812666 1
1.06670150858576 1
1.07324358086767 1
1.08712452444528 1
1.24940013723896 1
1.24116879432103 1
0.653440007912707 1
0.77366664517329 1
1.03651405729794 1
0.588945064068771 0
0.731834336462761 1
1.2001271526184 1
0.923977911576911 1
0.90557514994032 1
0.87666649443496 1
0.608674338336299 1
1.22993579717919 1
1.20963398567156 1
1.09546829460975 1
1.60169797429997 0
0.943986878836811 1
1.55014264746727 0
1.47007162798329 0
1.1674489979152 1
0.741094614463322 1
0.670221996943031 1
0.745107951120469 1
1.07314019699988 1
1.26178470398894 1
1.04922603149816 1
0.955901909342071 1
1.01687586170592 1
1.00680948049318 1
0.630202815560578 1
0.97488660142285 1
1.12419234430105 1
0.864685221814254 1
0.952831186575722 1
0.880161628233197 1
1.21468934502291 1
1.2396111288299 1
1.2729090863022 1
0.751159042728689 1
1.04515575263258 1
1.222707633063 1
0.9154416444988 1
1.12414196148629 1
1.05433077271534 1
1.08142409710767 1
1.00074520380531 1
0.845460083362076 1
0.913400032219658 1
1.15185018065386 1
0.708996820946699 1
1.14039567228359 1
0.979819861087899 1
1.09690286693246 1
0.974606829460281 1
1.33834937266086 1
0.783115212411369 1
0.962671430640926 1
1.20243088666462 1
1.00273662570752 1
1.19148219271702 1
1.01249193355464 1
1.1912222505091 1
0.734425142005276 1
1.05950512948909 1
1.0385938068615 1
0.84933401040544 1
1.11154462960576 1
1.34123149354136 1
1.38325136370241 1
0.811261099263897 1
0.889797771146169 1
1.06983217255455 1
1.27119121210316 1
0.894582140592711 1
0.447409465096285 0
1.15246439925888 1
0.880353833353987 1
0.942681041510036 1
1.16178404672192 1
1.34096582015758 0
1.26120523597444 1
0.879398518904572 1
0.951328130727534 1
0.786026192273011 1
0.947366606942719 1
1.1206514256085 1
1.2014641639057 1
0.876018358652048 1
0.680789438687941 1
1.06087732563789 1
0.799804784085255 1
0.729373307752747 1
1.15373265297093 1
1.2176686432615 1
1.42471119398135 1
0.598433146405566 0
1.11520311488289 1
0.948006493060222 1
1.18159812768692 1
0.894425373983759 1
1.00901815033725 1
0.934260772754797 1
1.18936156366613 1
0.636875554747626 0
0.969609658937077 1
1.10861441564528 1
1.26504104284676 1
1.17747195353323 1
1.05873769730911 1
0.786002346749737 1
0.915924148256168 1
0.944367738682031 1
0.904823239069679 1
1.04964530747022 1
1.02064043218063 1
1.14054465991711 1
0.731002679090773 1
1.48216695772851 0
0.607286841156833 1
0.986542098502737 1
0.776176599158042 1
1.43967393001574 0
1.06762762356751 1
1.14721367911065 1
1.30535002827878 1
0.736363045073971 1
0.767547370750638 1
1.19262075459731 1
0.472052136555726 1
0.750723631533549 1
1.31518371633272 1
1.10205940779913 1
0.895507082488737 1
0.970733451954628 1
0.847020196876478 1
1.18291568256114 1
1.02798454496533 1
1.09021143599881 1
1.27986752138884 1
1.15194068020494 1
0.821915772395252 1
0.860503750053445 1
0.848908882578509 1
0.853403085523341 1
1.12772122589545 1
0.995041525490887 1
1.31596945815691 1
0.920239994343896 1
1.062890454615 1
0.932292866004876 1
0.897020624497202 1
1.17944181593788 1
0.758279917712483 1
0.863746246381689 1
1.19385983575814 1
0.671442930547688 1
0.855749684377966 1
0.905076945987319 1
1.44272221993941 1
1.3190522708076 1
1.17500358120177 1
0.610087956638075 1
0.933204368047418 1
1.32697571470855 1
0.674175273346332 1
1.24765804104717 1
0.89037291096421 1
1.40875556627028 1
1.10401238893742 1
1.01575376001862 1
1.0231035749868 1
0.62549039917416 0
1.18242410978285 1
0.907141961848052 1
0.98726885725232 1
0.869962768902363 1
0.849626059695823 1
1.03514624018042 1
1.01044360897649 1
0.97222904465953 1
1.15517760258194 1
1.13375841247407 1
1.1529607928416 1
1.02563933088435 1
1.00333171497745 1
0.734762089778668 1
0.950099411187731 1
0.64987152194288 1
1.15158063045969 1
0.823487511083313 1
1.08920309463387 1
1.29483923135205 1
0.977731422644312 1
1.0353823149682 1
0.93608378417675 1
0.97328229553894 1
1.23568108871405 1
0.922673175064993 1
1.2915197490638 1
1.25075226894811 1
0.860073603029646 1
0.990617665016357 1
0.906001486093237 1
0.660854405580583 1
1.2620206311692 1
1.96241151190265 0
0.995905525405267 1
1.17085176406087 1
1.3133195906977 1
0.697794598316604 1
0.854073355946906 1
0.876471703661716 1
1.08335414504228 1
0.897423899676444 1
0.716887679641452 1
0.678465559981112 1
1.07555720176952 1
0.981786212690293 1
1.51766649951401 0
0.912258813942615 1
1.40076677047153 0
0.622390021468481 1
0.858468248487008 1
1.30414963342399 1
0.792749070659643 1
1.0253161681009 1
1.35355290862982 1
0.637992614313157 0
1.31756465309561 1
0.97877572180687 1
0.932741156831487 1
0.867047508680808 1
1.16425299649493 1
0.711447861592856 1
0.85906324925138 1
1.0712661212503 1
0.815055577531343 1
0.484013239781668 0
0.661858198865466 1
0.644578739076321 1
0.911830964108695 1
0.494619609865642 0
1.14316406437929 1
1.16337540324499 1
0.3413042634269 0
0.781216618785303 1
0.860527188754309 1
0.807944803490393 1
1.03235323846428 1
1.06553978959312 1
1.06632286657017 1
1.31985902388447 1
1.27820711366869 1
0.913604368850625 1
1.02630314667715 1
0.90789481145102 1
1.18532737806714 1
0.978636720995796 1
0.956639667746065 1
0.66004588527718 1
1.00925017476332 1
1.06817821678572 1
0.958225097492853 1
1.14560235821874 1
0.894896560023895 1
0.645162728688398 1
1.18070416116305 1
0.998173540845852 1
0.973687453140823 1
0.921751767579056 1
1.01429742922336 1
0.756689289879778 1
0.894483922640894 1
1.45203691717728 0
1.27436658003393 1
0.914762218980283 1
0.760396712204384 1
0.875582925553186 1
1.41007182733231 1
1.19571283175124 1
0.729393453450524 1
1.10543372536683 1
1.12608377989276 1
1.11888220392059 1
1.14725109088827 1
0.921011303419398 1
0.98157038500589 1
1.42627343163154 0
0.731129375069112 1
1.14141582307206 1
0.993381115072467 1
0.562578865046516 0
0.917788633189126 1
0.605773802153992 0
0.873616754898982 1
1.08397748549158 1
0.971927024457285 1
1.23591307827809 1
0.956504747008185 1
0.799673791647969 1
1.15282597172323 1
1.0769396455834 1
1.03407749658611 1
1.1981194106309 1
1.2422812157114 1
1.1486543336499 1
0.93845775843721 1
1.16313715798362 1
0.980614207432213 1
0.902288122038551 1
0.908982211844308 1
0.647083338644059 1
1.18087521743692 1
0.94752670474696 1
0.867551943021833 1
1.13321974468525 1
1.1600249085604 1
0.839978167641602 1
1.1089536306517 1
1.54741944702511 1
0.470351764594845 0
0.38032796481162 0
0.970830820876454 1
1.18363903577327 1
0.99082998224426 1
1.21512241670476 1
1.06551464088687 1
1.06184405202572 1
1.19613547590282 1
1.20519318229989 1
0.637578524831087 0
1.15036756941708 1
0.675915421103311 1
0.799378042983576 1
0.892934462663666 1
0.514563036110574 0
1.12790902103483 1
1.00138478238309 1
1.09988878303132 1
0.673079114518737 0
0.753155111716344 1
1.17407069995869 1
0.625202636523306 1
1.50099460530742 0
0.698619131822733 1
0.942110518310492 1
0.612034654622786 0
0.485690175625094 0
1.29599464244698 0
1.00260900056158 1
0.497150540183764 1
0.821634331881316 1
0.998240157823698 1
0.875989487643263 1
1.04683019508359 1
0.702310678505413 1
1.10465853521975 1
0.910498971298459 1
0.992614740255579 1
0.936898840777196 1
1.05070446268997 1
0.722624822283375 1
0.571268195872746 1
0.758418566999181 1
0.95565126003326 1
1.18455624973465 1
1.29124829000576 1
0.413606643176547 0
1.12749283255327 1
0.923469442036942 1
0.669542853960167 0
0.798084970537041 1
1.22317787651055 1
0.99574569812824 1
0.790880864807338 1
1.29885506732539 1
1.04739224003704 1
1.36461026472222 1
0.75857421857652 1
1.30697071297552 1
1.04397724938246 1
0.717366156144206 1
0.927406919383521 1
1.19309941401505 1
0.898475913790626 1
1.08358613836016 1
0.931861408666933 1
1.11931039364945 1
1.00498136131732 1
0.968418748921122 1
0.992273482056891 1
0.93465664187236 1
1.13290306298258 1
1.01449838703861 1
0.71273503626118 1
1.40666744122737 0
1.2633650506199 1
0.718155041191136 1
0.785344066789633 1
0.910145871150247 1
0.858172098892515 1
1.10872846149844 1
1.13708473452351 1
1.03637420634069 1
1.40202466686504 0
0.851245204669374 1
1.04396731558423 1
0.874546247807498 1
0.912590916240337 1
0.980796841241367 1
0.978976156965478 1
0.854603059175835 1
1.04416305124992 1
1.05992996194758 1
1.05211223185025 1
0.84738286783104 1
1.12716469221137 1
0.977809172422382 1
1.09341321234911 1
1.11271197233737 1
0.726720563631056 1
0.579315282546253 0
0.90754499028862 1
0.654814743858995 1
0.805780958514483 1
0.996713417720546 1
0.946692827171089 1
1.29580788091519 1
1.11848198731805 1
1.0149760782748 1
0.667896214720735 1
0.928397304110583 1
1.19633401948982 1
1.12845369863255 1
1.22244294895284 1
1.27718174271122 1
0.806046856439357 1
1.18183067270742 1
1.05577105779785 1
0.788356685261846 1
0.563663028623758 0
1.22201930585626 1
1.16064905385714 1
0.639192672390117 1
0.838989624285404 1
0.838049710064522 1
0.820764563534779 1
1.07471247129921 1
1.28729154871144 1
1.05314958859897 1
0.926313097420303 1
1.1519318686326 1
1.28635567749158 1
1.00844139587164 1
0.491467206875427 0
0.870177696205203 1
1.07244280990976 1
1.1252584422773 1
0.962068224433382 1
0.953576811078526 1
0.864057622737485 1
1.13273965161026 1
0.690442053092603 0
0.838621055439619 1
0.8704495071202 1
1.04907289423819 1
0.853068522341909 1
1.44637978624197 0
1.18333518419603 1
1.04153930582414 1
1.1373113776345 1
0.48624983649667 0
0.895891648575388 1
0.527762062321219 1
1.24840623514193 1
1.26762713944577 1
1.21373379087322 1
1.16242984853702 1
1.25450613641721 1
0.845329424289346 1
0.972566533395784 1
1.06027092309659 1
1.18491449669603 1
0.930318225758206 1
1.0117367173573 1
1.14268526318779 1
0.62222171199188 0
0.891730202423066 1
0.873140861970695 1
1.24342481034432 1
0.595550594921127 0
0.88623358831661 1
0.64791760876362 1
0.338593538996154 0
0.977473105176639 1
1.13938195020681 1
1.20740459668988 1
1.3455744711289 0
1.2183976546271 1
1.32827952094801 1
0.855855528677897 1
1.01471858829812 1
0.956677873858798 1
0.446612727224066 0
0.703558996859674 0
0.615296447509437 1
0.708260725949358 1
0.480624926893667 0
0.994667197236789 1
0.788671130081572 1
0.94102757248353 1
1.4552359344863 1
0.974581038540972 1
1.0976127688031 1
0.89715378500129 1
0.670344217698806 0
0.933283912269603 1
1.43624713452242 1
1.10024619873312 1
0.948517203988483 1
1.11106360999458 1
0.947785290497942 1
0.763937140035308 1
1.1170050475006 1
0.568255479880626 1
1.01365739610643 1
1.04427720939313 1
1.34943134424901 1
1.37071669415882 1
1.19999021853128 1
1.29417074630455 1
1.25024055353695 1
0.694820257989964 1
0.979031236739465 1
0.953244855197143 1
0.689876047418697 1
0.736358852059028 1
0.98596465283665 1
1.02830792343361 1
0.842411922361539 1
1.36651685175035 0
0.846824279398749 1
0.920736001159118 1
0.886433943429934 1
1.06240272427219 1
0.832882512640365 1
1.00252677327677 1
0.514182582313508 0
0.860245313072883 1
0.560412484170106 1
1.05062603721444 1
0.931582113344466 1
1.3641343961196 1
1.15009235845768 1
0.929883398410399 1
0.802725934417899 1
0.97701156261652 1
0.892461581069528 1
1.01410801792119 1
0.364894836101004 0
0.883051291429101 1
0.744730399133464 1
1.20452013996823 1
1.07809464728991 1
1.24900341250715 1
1.20684811848881 1
1.42984200496388 1
0.917725398888477 1
1.21967393448377 1
0.894165996554055 1
0.957216720950135 1
0.928602972040173 1
1.08017291646655 1
1.03033065404134 1
0.913136998464061 1
1.1732168744753 1
0.733835788425992 1
1.01534478315945 1
1.18066327548585 1
1.12557434242126 1
1.10126789152187 1
1.05674136268821 1
1.24591683882141 1
0.720271418494526 1
0.862824119415367 1
0.35711292826401 0
1.25709475910823 1
0.909952678798187 1
1.25905156959938 1
0.927369179249977 1
0.67106085814492 1
1.28623103094896 1
1.05712714731574 1
1.30060291050033 1
1.02456824353741 1
0.88912413606897 1
0.872214904156888 1
0.968820869516945 1
1.13562048673722 1
1.21307913741849 1
1.03108355252495 1
1.38405935666039 1
1.07917007319401 1
0.828111416919361 1
0.999670594422124 1
1.10398616343361 1
1.00336051188769 1
0.957495402997691 1
1.38227403616477 1
0.829580435100333 1
1.19919869761889 1
0.80016878684935 1
1.07411704206957 1
1.29002016690963 1
0.850631222680726 1
0.951107048102189 1
1.41703383837329 1
1.10494368758173 1
0.688924222646676 1
1.42575472434882 1
0.751161378815209 1
0.746599315312078 1
1.08953802013259 1
1.01995649615436 1
1.1560359444113 1
0.622469991182799 1
1.28976959937677 0
1.28158170040153 1
1.20472667823894 1
1.00575830103892 1
1.28024400907754 1
0.671430447543735 0
1.11024147338578 1
1.08840593002359 1
1.11301135307381 1
0.949404680164517 1
1.33329260529193 1
1.04941513885784 1
0.936744565017857 1
0.443020111685873 0
0.735676281598013 1
0.888271002367772 1
1.15842773904581 1
0.931723325421093 1
0.95522645450553 1
1.01662672700472 1
0.806686814218208 1
0.725393357267807 1
1.14424349170237 1
0.96675939980795 1
1.01083485291682 1
1.20724555945239 1
1.03338466529554 1
1.29137297239401 1
1.34870147092711 1
1.02564364794559 1
0.779836534586085 1
1.25992718447359 1
0.955521976015392 1
0.773028183081002 1
1.18556787469287 1
0.971038993867307 1
1.03583490179039 1
0.931815666105697 1
0.933852124114367 1
1.0776702942298 1
1.18764628605777 1
0.83673625455443 1
1.1327010437877 1
0.999460380458482 1
1.18008950623896 1
1.0962226966911 1
1.37583194064206 1
1.14273074699359 1
1.0655230053454 1
0.968105372883794 1
1.17502407561712 1
0.69120133455232 1
0.759790171935543 1
1.25045324503303 1
0.990852070918585 1
1.19647790704838 1
1.27400121398845 1
1.00476278515454 1
1.26491938278664 1
1.10791929696664 1
1.3068233246324 1
0.959405066231098 1
0.760044456258048 1
0.704809469836466 1
1.04924872588173 1
0.738912895550399 1
1.28881016061807 1
1.09911354647751 1
0.901425395834709 1
0.742088619443956 1
1.07917104194756 1
0.895376785720149 1
0.780765507873951 1
1.49823392357783 0
1.06010769302041 1
1.13891149998503 1
0.741002633304538 1
1.33112049969772 1
1.01754002077097 1
0.821472922950358 1
1.07487399000853 1
0.59296895775233 0
1.00735461708898 1
0.679462583243765 1
1.12633348208373 1
0.852196174112297 1
1.12275943565291 1
1.28213101295379 0
1.35216285798733 1
0.898749882762635 1
1.15385103455214 1
0.680780741299491 1
1.17565819998488 1
1.01462533487194 1
1.03136378007471 1
1.21321095861755 1
1.13350447371422 1
0.75569386040197 1
1.35618331258963 0
0.619974930431589 1
1.10359725066444 1
1.17547320657971 1
1.26226889052327 1
1.23677820855081 1
1.14172832143644 1
0.767559984521338 1
0.605772162311674 1
1.28685354732378 1
1.12858581861979 1
1.29726236131884 1
0.609527762766344 0
0.895330951336253 1
0.736994360856985 1
0.810835395878786 1
0.905290870075625 1
1.02051630559608 1
1.00125852890415 1
1.26589963341674 1
0.785003571092262 1
1.22754783347013 1
0.907372184692745 1
1.28347053765054 1
0.852064879130856 1
1.33897041272651 1
0.934385663156503 1
1.10388159351755 1
0.909691250950877 1
1.04547220619098 1
1.21842219879371 1
1.08766192792555 1
0.582809276934021 0
1.05435176474658 1
1.29138560986997 1
0.965217007508056 1
0.873890931485755 1
1.00524283171444 1
0.838333526061209 1
0.869392514739323 1
0.665859080504603 0
1.18663813904973 1
1.02714480843739 1
0.816552007874473 1
1.37769289027965 1
1.02763676891174 1
0.932936233706808 1
0.700296672141328 1
0.842710608637343 1
0.913009349308011 1
0.850993862412831 1
0.65403042939796 1
0.969739612788892 1
1.20017883141131 1
1.35288340372501 1
1.3628406663147 1
0.89473444594612 1
0.996264205535805 1
0.773196945048556 1
0.958421340973465 1
1.44789572462263 0
0.799697826886906 1
0.942252301670975 1
1.41796430443494 0
0.93686677725627 1
1.17672342287226 1
1.00014059925045 1
0.700497936100127 1
1.07156008580401 1
1.11467872335152 1
1.45120282300411 0
0.933618161014833 1
0.864568612587963 1
1.14482252833676 1
0.701611114482915 1
0.807330257645703 1
0.659221840227763 0
1.14146095075478 1
1.29778840595303 0
0.874118550385353 1
0.813106212682068 1
0.565156271560497 0
0.861727750218571 1
1.4277971480679 1
0.88713759767654 1
0.657896787149883 0
0.947242607111022 1
0.641231812256513 1
0.740124653840272 1
0.834866664412086 1
1.03467752852894 1
0.771502539902893 1
1.18949717881394 1
1.40811552461658 1
0.747458647335705 1
1.05648196813395 1
1.22960165631545 1
0.840193603132285 1
0.630310842479021 0
0.844515581823382 1
1.18973965980894 1
1.09911896408291 1
1.26295229730011 1
1.09864040854281 1
0.815195751143585 1
0.641681654741565 0
1.04062380146701 1
1.13955747729229 1
1.27093203433014 1
1.00703061389203 1
1.17107259194394 1
0.981325204420335 1
1.43167966435547 1
0.976439615760984 1
0.922923793456362 1
0.885150386537606 1
1.18835062446287 1
0.821670470566448 1
1.04379727527834 1
1.30993742349845 1
1.16017770087928 1
0.899644948713969 1
1.03108536636404 1
0.995632447470645 1
1.13598126533845 1
1.0999681041249 1
1.27699329896858 1
1.20128844070378 1
1.40365249287702 0
1.07927371355961 1
1.31496421133023 1
0.785146379964665 1
0.883537505033573 1
0.964522579705658 1
0.844764072439122 1
0.601445548828715 0
0.528379507409486 0
0.883730065583141 1
0.669352608949865 0
1.21296223174833 1
0.850027833972219 1
0.876095827559957 1
1.06564985414091 1
1.24140062917498 1
1.22866284047914 1
1.14016597736873 1
0.939473837209835 1
1.17433193829699 1
1.13776247683609 1
1.01438901793857 1
1.15567205927581 1
1.08734841949505 1
0.962627344234763 1
1.16496181888547 1
1.16129526927352 1
0.79843711973408 1
1.28956472168568 1
1.09073332851067 1
0.925687293373118 1
0.870128589555661 1
1.11419250507692 1
0.989643089594899 1
1.14880226192596 1
0.898984861613682 1
1.10720311721379 1
1.45637341734755 1
0.869916416836066 1
1.3582634052157 1
1.12801886428298 1
1.00764087769382 1
1.19387607299265 1
1.0422900270459 1
0.83500510029864 1
0.880422315050635 1
1.14538171342338 1
1.23494246367576 1
0.976287836336704 1
1.0610804627895 1
1.25265247153098 1
1.19336600992572 1
1.00415045083561 1
0.991128492558283 1
1.02395790611021 1
1.05493241826144 1
1.24150643927683 1
0.747772815145669 1
1.13405201272688 1
0.621327708865759 1
1.10406101728348 1
1.48911114929865 0
0.611430318571375 0
1.08180330217794 1
0.737902875507042 1
1.23006880103621 1
1.01992254249421 1
0.955294357870561 1
0.689420016912384 1
0.780146275427075 1
1.06512822736293 1
0.639864573343382 1
0.727554327116204 1
1.17020966652626 1
0.997870415365451 1
1.24955548357209 1
0.545623224058675 0
1.18396621958402 1
1.03732952091765 1
0.699688693509388 1
1.17072819302787 1
0.601422188221952 0
0.963264484252675 1
1.19770810218823 1
0.604623787246637 0
0.716778879178166 1
1.21653781393694 1
1.00219441019264 1
0.707374056477188 1
0.833551253906595 1
0.654647098884044 1
0.696379071138166 1
0.796333153993402 1
0.561373591677389 0
0.941333049024229 1
1.05623599121345 1
1.12597514544518 1
0.99662435768394 1
1.12216269581977 1
1.18858340569583 1
0.858998346862857 1
1.19694298346979 1
0.932015453469913 1
1.10570063853674 1
0.97356332194822 1
0.359155241153797 0
1.12927001136267 1
0.840415414389571 1
0.891893617383691 1
1.68896995743807 0
1.05606373094801 1
1.38864405184311 1
1.13527146583575 1
1.13325034559574 1
1.18885095928226 1
0.638498532421291 1
0.98166251780315 1
1.42187559072327 1
1.13789838389315 1
0.894352729978884 1
0.883191611726039 1
0.851372881705553 1
0.831257445469917 1
0.648661403830711 0
1.00959983559769 1
1.36198963548264 1
1.41938360807852 0
0.692047657637679 1
1.14001312995334 1
0.739555672411309 1
1.08661408357153 1
0.752716138869159 1
1.07967282717466 1
0.899675870974207 1
0.893004976262093 1
1.10526102526145 1
1.08576433112122 1
1.19987008079739 1
0.759483659108853 1
0.890127200547172 1
0.917411637853565 1
0.835620799415551 1
0.790972164099897 1
1.13901671328045 1
0.677997926655967 1
0.871735244623273 1
1.17867629185374 1
0.914647972059593 1
1.29561623591078 1
0.931580797339368 1
0.808773264891327 1
1.02776889907405 1
0.89408479452224 1
0.907978896868704 1
0.835087676667677 1
0.93575778285962 1
1.09750267468544 1
0.516089311890872 1
1.01360495345906 1
1.01503546599811 1
1.07579686703328 1
1.26358741066148 1
0.749378755144642 1
1.13581946108356 1
0.942289771399971 1
0.998003875092507 1
0.935599622478199 1
1.2784274637864 0
0.802302234112536 1
1.03220878761034 1
0.888157881482295 1
1.3722264083572 1
1.19208181452919 1
1.04812892003849 1
0.943920001833627 1
1.43030808991727 1
0.852168069955201 1
0.939407512600461 1
1.00238696402464 1
0.899074617038206 1
0.704398947522461 1
0.967450593190145 1
1.14145300115889 1
0.840593478607712 1
1.08683102796931 1
1.26997288808171 1
0.986021429195912 1
0.825209263926993 1
1.18215082530148 1
0.710702747209729 0
0.895469559360402 1
1.04495104413471 1
1.13926870361981 1
0.720466450368141 1
0.824195034652803 1
0.938524335728404 1
0.672395311184445 0
1.06365659613551 1
0.736035353999206 1
0.952062686263749 1
0.87304132045734 1
1.00507315101444 1
1.12615229276044 1
1.31586531993595 1
1.29157000826811 1
1.03652025163315 1
0.881656122482179 1
1.17099538229173 1
1.15401351420778 1
0.863111172415803 1
0.984023826807053 1
1.08219769064498 1
1.01782449680447 1
0.938113559931592 1
0.899009449959375 1
0.965192373382124 1
1.43841234866115 1
0.823386673569693 1
1.05127148156033 1
1.39581983845524 1
0.848349477473343 1
0.808747760058572 1
0.684938616380361 1
1.26766138267581 1
1.11914725219453 1
0.867986663958108 1
0.999420014145425 1
1.03708858002492 1
1.10171780741708 1
0.851140438843444 1
0.690129235520853 1
0.922438934277955 1
0.905312966605185 1
1.43616130732601 0
0.813507823353081 1
0.665848463635151 1
0.848196892153585 1
1.02721984206308 1
0.851375598242306 1
1.06455417222504 1
0.859334815960351 1
0.863200155259393 1
0.768878877925129 1
1.28323510554825 1
1.42767836893463 0
1.01900892107489 1
1.10269223578992 1
1.06648124716406 1
1.02808622457706 1
1.27854449479712 1
0.660297223554562 1
1.05460668959649 1
1.08604185593544 1
1.02375609487456 1
0.87278404758553 1
1.33193140955856 1
0.964296178059638 1
1.24172484230451 1
0.961168560894902 1
0.862000828342446 1
1.31138670168197 1
1.36517218852473 0
1.09182047551799 1
0.728619562560622 1
0.87354151682315 1
1.28245292224306 1
0.983099265778714 1
1.13700012874422 1
1.19710675138608 1
0.911267816089504 1
0.65992020483565 1
0.910576185201999 1
1.23373043630039 1
1.31077826708203 1
0.941418163970783 1
0.959502982613405 1
1.33291058896832 0
0.678689696301024 1
0.826186717419614 1
0.762090191843598 1
1.50364839221239 0
0.758839678063784 1
1.03351721274359 1
0.254532670687504 0
1.0293625596505 1
1.31942528017188 1
1.06306307974531 1
0.613573257654899 0
1.23361458111911 1
0.750003795068856 1
1.11186693128369 1
0.829047604489894 1
1.00358326693354 1
1.04152939320246 1
1.28187290386314 1
1.13041647866558 1
1.36210957693708 0
0.926840472694027 1
1.00343438448437 1
1.1630842963118 1
0.838015219121057 1
1.21040281132123 1
1.00641289782994 1
0.984900428635922 1
1.18469619274286 1
0.937893756673254 1
0.931971270635149 1
0.937107009637026 1
1.24128191941069 1
0.866445242068517 1
0.8988828819171 1
1.07651928610717 1
1.32542331789054 1
1.13360378770652 1
1.15982680608797 1
0.971771264266608 1
0.866483896085878 1
1.15446445085277 1
1.24985172748045 1
0.757521288272482 1
0.901006877412239 1
0.839695267744172 1
1.18745403651641 1
0.848768646138111 1
1.22395309846204 1
1.10195898604743 1
1.25823487415368 1
1.01456570450728 1
0.432159592929126 0
1.2159351367922 1
0.809341162418075 1
0.995032208252552 1
1.05506360731368 1
1.12729595092276 1
0.952895568903523 1
0.710963866219594 1
0.99076754792259 1
0.94638253632282 1
1.07095558519482 1
1.2891337237027 1
1.13311541193521 1
1.08955466714401 1
0.803212041512327 1
0.867034512151674 1
0.916632819399615 1
0.4551434001398 0
0.774315640290607 1
1.09505449768357 1
0.829952022434802 1
0.916030212990491 1
1.05324425108013 1
1.04858473715523 1
0.969202415260656 1
1.23605921718438 1
1.19023347360604 1
1.25581322379357 1
1.1700119119794 1
1.0708262807176 1
1.16113541620848 1
0.966807502871895 1
0.812025866592438 1
0.776778563496627 1
0.813872496722108 1
1.08972912983665 1
1.79366811050368 0
1.10460542963983 1
0.842550098700837 1
1.24039212341123 1
1.17502237205448 1
1.21702904438011 1
0.544769881376221 0
0.922085413103547 1
1.14778670486344 1
0.772771760852284 1
1.02352831447325 1
1.25531837310425 1
0.860425629155336 1
0.82289203500601 1
0.794431048500686 1
1.7959915367783 0
1.05316924732197 1
1.02528441957675 1
1.24062373696141 1
1.10153883198443 1
0.970372418004913 1
0.697408984414594 1
1.15107315110064 1
0.867609265288972 1
0.798330179319039 1
1.38900355217698 1
0.92213487789774 1
0.980788276871406 1
0.999741076877404 1
1.01153330096277 1
1.14420876818142 1
0.851419522618018 1
0.655381437366743 1
1.36280836758294 1
0.989704600041805 1
0.946750423997273 1
0.884224395089854 1
1.2753171865642 1
1.0248017537303 1
1.29787578762521 1
1.20733234500321 1
0.899816033854165 1
1.24265045274249 1
0.854153799525314 1
1.18424750721458 1
0.857401041488971 1
0.986339164134671 1
0.983494038934945 1
0.864541304498551 1
0.994732283675141 1
1.14213098331596 1
0.97387665422025 1
1.02251035495025 1
0.794187898554052 1
1.08902596934371 1
0.950647716720893 1
1.02459225538422 1
1.17436782040947 1
1.29329818241875 1
0.903114389713439 1
0.980521615739799 1
0.914090164455115 1
0.899028130586828 1
0.541199375401439 0
0.789497361785563 1
0.648054209305974 0
0.791661113346009 1
1.1854242148266 1
1.40542419272661 1
1.07042445329175 1
0.703037968728231 1
0.811756775481728 1
1.01070086742022 1
0.935366694061547 1
1.09747820166451 1
1.28174819692271 1
0.81894394351033 1
1.38913836027461 1
0.628585370267693 1
1.02814884294464 1
0.736376935567887 1
1.02076963009958 1
1.44303199319252 0
1.00364941650453 1
0.918559849070277 1
0.860199424582257 1
1.1726263367005 1
0.816420002547368 1
1.32602577806613 0
1.01934534524748 1
1.18027270344686 1
0.87638717072333 1
1.02297626198077 1
0.808711614561043 1
0.721785645569725 1
1.0967406795801 1
0.922506541471315 1
0.822825828552923 1
0.916133363668418 1
0.804027131596231 1
1.03597832283109 1
1.24179487307524 1
1.10421232534008 1
1.30458186354116 1
1.2158665418168 1
1.06478083360476 1
0.946921748131223 1
0.884536772131264 1
1.04270857717464 1
1.37071014764913 1
1.24760408016844 1
0.954814440695259 1
1.20638058413435 1
1.12691600327192 1
0.96584488136015 1
1.10022002015982 1
1.27046645620601 1
1.1057096640735 1
1.05236737091985 1
0.92010455771054 1
1.30686608837467 1
0.587905083760206 0
0.416777775398387 0
1.26626889233042 1
1.27969502789672 1
1.06315881322182 1
0.983080468813706 1
0.723107843563162 1
0.826091210445748 1
0.826128699810933 1
0.984029684640021 1
0.815479232249982 1
1.16142132902652 1
0.915508957893679 1
0.91007334334987 1
0.869932441593515 1
1.04986709294333 1
0.802903764660035 1
1.01018802672171 1
1.52877993620164 0
0.694801168733859 1
1.05267695879062 1
0.963625588736464 1
0.841197798523296 1
1.30854108085254 1
1.11767135470499 1
1.16106691604283 1
0.890892179180729 1
1.0744245395821 1
0.859546566337814 1
0.739738995599351 1
1.51818301621046 0
1.26022850459529 1
0.754953135194323 1
1.25483319518933 1
0.909265497828512 1
1.2483893949648 1
0.910046818487836 1
1.4029557708658 1
1.08956253408332 1
0.963637231260989 1
1.17715967869452 1
1.40887022113198 1
1.10120942781272 1
1.08027277045791 1
1.12579584472252 1
1.12202635299768 1
1.30275910978874 1
1.21190765262055 1
0.911629351643377 1
1.32086967762329 1
0.716633891718112 1
0.953757491590451 1
1.10578987977376 1
1.12596406382592 1
0.990578175731633 1
1.11419759241899 1
0.870895075387648 1
1.02403819017695 1
1.12136208035114 1
1.14210478769625 1
0.906584062754164 1
0.783916708143864 1
0.847439767204829 1
1.20424336653856 1
0.886667319641721 1
0.930073492552087 1
1.16385512265441 1
1.1321525176749 1
0.822542227140835 1
1.03029275037061 1
0.777876469160588 1
0.778107221209148 1
0.748631760720362 1
0.818517661881808 1
0.886031647811302 1
0.635964268867979 0
0.475674831390479 0
0.913004289151039 1
1.14791537561867 1
0.905325626875503 1
0.891053852181912 1
1.33330972611098 1
0.691547661956549 1
1.13940844782684 1
0.895490199095904 1
1.12994920173764 1
0.568360378280413 0
1.0215673702499 1
1.14525605828153 1
0.876572994530909 1
0.78467440454825 1
1.20532893211536 1
0.800099787476969 1
1.24244335282343 1
0.994415282291116 1
1.05364793723099 1
1.2513428171982 1
0.969778806985685 1
1.13048404610493 1
0.826098309856066 1
0.867213734030959 1
0.915838232138642 1
0.966922476554616 1
1.11252920189066 1
0.62108925672178 1
0.896452083484665 1
1.02261698152958 1
1.04494168173879 1
0.725600915608221 1
1.11918124125526 1
0.806969334346792 1
1.15383308987749 1
1.10893201308318 1
1.13917885905015 1
1.07743337914537 1
0.960033684650676 1
1.01806089513161 1
1.2851760223993 1
1.12861189816454 1
0.868350682492172 1
1.08350163253009 1
1.04016159995594 1
0.947537953059786 1
0.768050413390463 1
1.05230452296572 1
0.789204615856526 1
1.03406403240859 1
0.991381180628325 1
1.092801291651 1
0.337319556624519 0
0.944495427399775 1
0.827477253095461 1
0.81019150167706 1
0.591476447269881 1
1.17929137130833 1
0.775499746333625 1
1.26748348742173 1
1.24646033679411 1
1.00604445198667 1
0.849354359625473 1
1.26026583952988 1
1.08479738066284 1
0.770823342764045 1
0.995238162798067 1
1.00277648553943 1
0.475985757030792 0
0.814470049079641 1
0.976794359652831 1
0.946064811703298 1
0.841496221332151 1
1.07129062889665 1
0.746368547864516 1
1.1561438598634 1
0.751758969506319 1
1.12702889045321 1
0.89299142086685 1
1.14194330984126 1
1.15550484219363 1
0.475316858422556 0
1.25813923616595 1
0.845900960671618 1
1.12799673170033 1
1.02116029866017 1
1.02371855580552 1
0.72408236671365 1
1.07965695932417 1
0.975389126667179 1
0.755828216987955 1
0.610440537072668 1
1.21160571074991 1
1.04216357815493 1
1.04294897267205 1
0.814260094066509 1
1.06719751878542 1
0.918461369898753 1
1.15481159577641 1
0.844728751332193 1
0.834173803576301 1
0.850126088581741 1
0.934691985088417 1
0.79650991228654 1
0.95721820547 1
0.708589807094176 1
0.7506059249228 1
0.642623204232488 1
0.95396314266746 1
1.01787835518084 1
0.528059187934936 0
0.856192913216328 1
0.565513339572338 0
0.850793244863944 1
1.07230247693488 1
0.882622008515721 1
0.585344390071909 0
0.95753435747402 1
0.911052486500246 1
1.35457521139736 1
0.84755538844109 1
1.42884504525248 0
0.861313653280554 1
1.19482011465712 1
0.908086537721589 1
1.30001206739511 1
0.968560469006104 1
1.15638041130745 1
1.1068188010551 1
1.00878039641921 1
0.808785379883418 1
1.15881321264199 1
0.88472211327491 1
1.32076930758393 1
1.03498292984737 1
0.724278836205015 1
0.716991052578097 1
0.818228899813109 1
1.2562410084882 1
0.81344676347315 1
1.4182589792139 0
1.10343546606079 1
0.79862695247688 1
1.01727770108861 1
1.16440520690035 1
1.03889190110368 1
0.933996120478983 1
0.91179050428627 1
1.35001987481643 1
1.10069422980796 1
0.707391140473459 1
1.1849125354511 1
0.691918934319148 1
1.03219321143966 1
1.15365600730839 1
0.969929168596449 1
1.13797246969165 1
0.962639224662311 1
1.11421779110448 1
1.07245117635594 1
0.622324074803145 1
1.04327296269119 1
1.23766360934972 1
1.01655842785465 1
1.23683702342469 1
0.950399279870772 1
0.758950954933396 1
0.776809047027407 1
0.81220807856127 1
0.968391029182872 1
1.19298157850642 1
1.14407280236728 1
1.45638284341716 0
1.07437247981126 1
0.82399058878506 1
0.853434689585657 1
1.1108797199533 1
1.20105498495177 1
0.96762427920097 1
0.707933306781765 1
1.08913098849605 1
1.33886780871901 1
0.984356138114107 1
0.782001386870588 1
1.10771276611831 1
1.03157704611401 1
0.743732921811223 1
0.63179315604064 1
1.09049319057096 1
0.902009584936446 1
1.02395606933756 1
1.00614540836936 1
1.18329920095106 1
1.15344210514927 1
1.37010716768227 1
0.748864476482171 1
1.21555236682975 1
0.774346261656395 1
1.03984950369085 1
0.441013537443682 0
0.83237477707815 1
1.13737152921489 1
1.01234411102135 1
1.20421534609067 1
0.840153619282078 1
0.92004386947967 1
1.06630172825872 1
1.21942372255287 1
0.636040157454289 1
0.561465821492349 0
0.755426404306755 1
0.959039238569223 1
0.899374699685431 1
1.2367758030082 1
0.906874898145369 1
1.10745347761456 1
1.11198882085601 1
1.12495595296921 1
1.06551860879542 1
1.01652004897771 1
0.793385191037188 1
1.01025780568691 1
1.05727480282691 1
0.910159328372491 1
0.864720657507756 1
0.917531474071341 1
0.661454022592264 1
0.877063669967071 1
0.620780039744029 1
1.22328418770332 1
1.11533581222095 1
0.920671717184466 1
1.61290278928581 0
0.774537814960829 1
1.26704905942349 1
0.908983166556674 1
1.05695145784634 1
1.10524164963333 1
1.07481977812466 1
1.09773448158593 1
0.772513988060107 1
1.24500695878054 1
1.38771048414495 1
1.68497827495031 0
0.71037783620067 1
1.64916914733421 0
1.22513578611592 1
1.29031721797306 1
1.04932241150933 1
1.235689820942 1
0.78107362562565 1
1.10320511616144 1
0.626213026575097 0
1.15644876877258 1
0.975794544215084 1
1.02472366331961 1
1.04281112631557 1
1.10834199937266 1
0.83729369579734 1
1.39936789576055 1
0.880209261775753 1
1.13448395420259 1
0.39386745224198 0
0.81582900612997 1
0.906841537705601 1
1.08793412293076 1
0.86479067551713 1
0.957505465302272 1
0.71144257016371 1
0.933879385865065 1
0.575836025634851 0
1.02712448100104 1
0.991825620464081 1
0.821828165683549 1
1.33504417429954 1
1.25714769098567 1
1.39255094073181 1
1.44539998293565 1
0.799183713072155 1
0.799252235773332 1
0.930497020767403 1
1.39910911694463 1
0.977628408814857 1
0.950670274289889 1
1.03631007169499 1
0.902429444070742 1
0.778259351989746 1
1.47066939825003 1
0.912081202500883 1
0.6932959480057 1
1.26185940013969 1
1.15076491223291 1
0.815691831726031 1
1.01239170230808 1
1.27043862225965 1
0.741244114686095 1
1.11597201849905 1
1.33534507916102 1
0.864029237129598 1
0.981257385612361 1
1.08058499923445 1
0.846167316614371 1
0.851722218304108 1
1.06303795359589 1
1.12355159500082 1
0.825804367276838 1
1.01190306464582 1
0.940132430460074 1
0.835956413443316 1
0.864992543733397 1
0.775396865279863 1
1.36140773679188 1
1.06599922449058 1
1.17359831889331 1
1.03736885158135 1
0.973082515535093 1
0.931276609900302 1
1.33327732339942 1
1.03564199539226 1
1.33465526881269 1
1.14033363752604 1
1.24931202092562 1
0.997075309633495 1
0.753440500321511 1
1.25160728771644 1
1.17835757765375 1
0.960376493011639 1
1.12768495325095 1
0.902781936022985 1
1.17704964214871 1
1.08180474157445 1
1.29171652026593 1
0.746022155637276 1
0.928187912051587 1
1.34609913738986 1
1.75550649048627 0
1.00750040140652 1
1.04226263437735 1
1.00183212334678 1
0.628400935773488 0
1.25240421396376 1
0.83749459868161 1
0.906610143845409 1
0.911804104391199 1
0.943504440971414 1
0.716530338746263 1
1.48604835332668 0
1.13757181767823 1
1.27474052508296 1
0.773973052198623 1
0.813406281003122 1
1.23547135816321 1
1.26072812382103 1
1.26213575795219 1
0.881779760578232 1
1.44244572991077 0
1.11981627980978 1
0.763820923458205 1
0.617034980169061 1
1.29587701301211 1
0.890282496087532 1
0.433431939576819 0
0.721566025092842 1
1.18009881981161 1
0.966310229447702 1
0.650289908629416 0
1.21545174176572 1
1.08695571534365 1
1.02177288448519 1
0.98771034161817 1
1.07532581686352 1
1.01048858794063 1
1.18668539797363 1
0.711661563337659 1
0.962102893223109 1
1.1553828097756 1
0.804911975005832 1
1.04892387930238 1
1.12126427885077 1
0.794088090987839 1
1.26705237594337 1
1.34269503052551 1
0.983525203453069 1
0.502503345003787 0
0.615887557556098 0
1.30496868240341 1
1.1211463077692 1
0.691664724052823 1
0.983643038339336 1
0.91294711138761 1
1.50517612149419 0
1.07274368325889 1
0.673818021061378 1
0.913391694269373 1
0.463059964020378 0
1.3725857093967 1
0.862279733394202 1
0.734244712705397 1
1.04272410323773 1
1.00096771587283 1
0.762357622931181 1
1.06795352578377 1
0.864680365544532 1
1.11062675161112 1
0.902543960720694 1
1.32208630534493 1
0.976390816845391 1
1.16437835713819 1
1.25024015684855 1
0.720238769807364 1
1.20695386392445 1
1.01671287778956 1
0.998476154922351 1
0.924994979065458 1
0.707010902344219 1
1.2064669366571 1
0.8663816806034 1
0.60119625553756 1
1.08373293769281 1
1.16540900213519 1
1.13319300790541 1
1.27999762233273 1
0.928796768913569 1
0.924787755192292 1
0.746171052324032 1
1.09651075542659 1
0.888745906835129 1
1.03453505784995 1
0.973514079148848 1
1.20182017884209 1
1.20907822933733 1
1.03306181194056 1
1.19509461753356 1
1.05130406941304 1
0.706920280600115 1
1.19622713080277 1
0.662113889570086 1
0.834592847475403 1
1.09438794855309 1
1.25159196545677 1
0.966224573230969 1
1.17298052149165 1
0.801444856104883 1
1.30683593566405 1
0.570177941416058 1
1.13597335790125 1
1.41290769849419 1
0.928330055949109 1
1.12483383176061 1
1.16705339729234 1
1.12435463258992 1
1.1270186254091 1
1.0947779480495 1
1.33047334218704 1
1.19214817677424 1
1.13443675207058 1
1.04782886101388 1
0.555419105529909 1
1.1043243139641 1
1.29070018931109 1
1.2495122375998 1
1.36991054116579 1
0.857264159042077 1
1.32759822409547 1
0.982631942231748 1
1.20115130427758 1
0.796421125914079 1
1.07965085825142 1
1.10130550105288 1
0.596334108904286 1
0.725622956586857 1
1.24029712175971 1
0.810356288444392 1
1.29305042057421 1
1.13562279795623 1
1.18833945424573 1
0.894113003615387 1
1.20700551148914 1
1.50126445759073 0
1.19881907925041 1
1.02987409344332 1
0.464566533911633 0
1.33935371485871 0
0.820356445937068 1
0.970823889371249 1
0.765084012506826 1
1.13747163009688 1
0.652880579538143 0
1.31268288046282 0
0.793779341933178 1
0.934022603367573 1
0.735633704519389 1
0.77309745867499 1
1.24960213282477 1
1.38958035376161 1
1.22323750519762 1
0.799089999416409 1
0.807314523722035 1
1.28794913917908 1
0.651322036060529 1
0.772804153861121 1
0.798875465178103 1
0.374975959106134 0
1.16157545141069 1
1.11281826112916 1
1.19861057196051 1
1.15558065844232 1
1.01277096211 1
0.971793554438211 1
1.39528844025162 0
0.313640544447825 0
1.33387633636558 1
0.932054503794424 1
1.07783853462272 1
1.01904948382697 1
0.925816680407154 1
0.85728540695953 1
0.781404143871243 1
1.0442161974437 1
0.634569399873441 1
0.917517843434799 1
1.30686302364851 1
0.78081555335807 1
0.964941205175187 1
0.824071800753625 1
0.783765611976041 1
1.002000206648 1
0.984134121251724 1
1.07144823533358 1
1.13622013562667 1
0.818332751728154 1
1.08129043872609 1
1.0590379022991 1
0.962783753986228 1
1.15823674422474 1
1.1342122531738 1
0.884252879789922 1
0.732463677896707 1
1.17144681356371 1
0.731140029562158 1
1.47355221535447 0
0.989125597462401 1
1.22973690119526 1
0.917865662395995 1
0.868262000600546 1
0.965414902564495 1
1.15480064833666 1
1.04971002173537 1
0.835625963626719 1
1.03763467713206 1
1.68139499015859 0
1.34183971775421 1
0.755174088691337 1
0.758916031242024 1
1.11126435828267 1
0.633126738654709 1
0.990764973941706 1
1.06781035818772 1
1.42731286153357 1
1.21731552117658 1
0.80668086413435 1
1.11486645231147 1
1.18772602873881 1
1.50584436361018 0
1.29188244193293 1
1.04954669997861 1
0.846098775456627 1
1.06227810524249 1
1.32752854679445 1
0.609017230800736 0
0.828381735793387 1
0.945208584593367 1
1.21640896404844 1
0.701891842005753 1
0.941650856712369 1
1.05122463666882 1
1.00887488124634 1
1.08291376095341 1
0.940050504601311 1
1.22185220583086 1
0.981893876263095 1
0.883938646270297 1
1.08393747033028 1
0.879470019148627 1
1.04467954405621 1
0.839502020248734 1
1.00539362631931 1
0.794277345274477 1
0.963962998252135 1
0.90474444237914 1
0.590476866138248 1
0.909152287576007 1
0.634171921813413 1
1.23503494719791 1
0.726855843691101 1
1.14999073888964 1
1.13133171241375 1
0.955866453349632 1
0.84061667373351 1
0.982180026148036 1
0.677845822842323 1
0.707004296632654 1
1.10386114540177 1
1.13711977286373 1
0.815254755043454 1
0.959366037101375 1
1.23666990050563 1
0.959249525507124 1
0.804156340968555 1
0.939508338817972 1
1.11908863557485 1
1.09383578714314 1
1.04952476577385 1
1.05327540953751 1
0.553716865741542 1
1.21775489242966 1
1.09178095248048 1
1.11404187247009 1
1.66772433106974 0
0.562338826888177 0
1.13250678755891 1
1.27077400889827 1
1.09241634054503 1
1.26918818292299 1
0.673609872228909 1
0.936809991284027 1
0.652375886075001 1
1.27681178579802 1
1.14515790125086 1
0.837453201911522 1
0.781714172895916 1
0.684667410150445 1
1.2961139773277 1
1.10940571876467 1
0.719302104095922 1
1.10254711651619 1
1.0680932008681 1
1.24762196890698 1
1.13934522076147 1
0.839460745516417 1
0.928989870072913 1
0.842552546756507 1
0.885063830584812 1
1.09709161729577 1
1.04213209729774 1
1.06211641284836 1
1.28326026473158 1
0.839248837328689 1
1.27136093426677 1
1.42495931594394 0
1.0035861515616 1
0.758905481737468 1
0.979688427723446 1
0.604658694921366 1
1.19001222357541 1
0.982392600489569 1
1.38215214918279 0
1.36567074772703 0
1.47884823306466 0
1.06795891631477 1
1.1915185415627 1
0.772306650738246 1
1.17919833016747 1
0.986521999972156 1
0.99103144403799 1
1.23972131299669 1
0.722977537859512 1
1.43309597721567 0
1.28081537015052 1
0.556137358427747 0
0.574071794833492 1
0.681322295818629 0
1.07176059421252 1
1.10690693499446 1
1.00986389404892 1
0.826315295765822 1
0.894896006567804 1
1.06461394602511 1
1.17117991785144 1
0.653316400969716 1
0.516308058728752 0
1.2175306487307 1
1.1043921068839 1
0.860856993592139 1
1.50902154336256 0
1.08790600736603 1
1.00561662551632 1
1.15609354384474 1
0.958519670561028 1
0.942424910833364 1
0.650391667881163 1
0.610075072980742 1
0.948482694122749 1
1.09180422384615 1
1.37838729136829 1
1.01159215750873 1
1.15860101520664 1
0.926087481061476 1
1.01672052168758 1
1.36639792031387 0
0.94122472283681 1
0.860195617956981 1
0.810490919547632 1
1.17609519603705 1
0.935045971433639 1
1.01173324325294 1
1.1197315090482 1
0.918371699145145 1
0.939781089386352 1
1.07261741804496 1
1.02115041910492 1
0.804331150264377 1
0.930931322644975 1
0.7369335894573 1
0.747727633680273 1
1.05428952193415 1
1.44563166791864 0
1.20186537482034 1
1.1444996958926 1
0.860937091546651 1
0.613670603911221 0
1.03552253597243 1
0.951856478339672 1
0.981296176852505 1
0.743025222891119 1
1.35345740538208 1
1.16211320014645 1
1.03257314621745 1
0.842889669775668 1
1.1939088902916 1
0.474867765229641 0
0.906772887959358 1
1.01118437078347 1
1.46573740664473 0
1.11766623515221 1
0.931973102838518 1
0.715215127716221 1
0.996365185497738 1
0.919095480339223 1
0.720909553008348 1
0.788260617110665 1
0.803908491641127 1
0.80634042620634 1
0.990252319109137 1
1.06141628302275 1
1.1796171854519 1
0.765565195761071 1
1.45902687566314 1
1.63832435671034 0
1.12412446158841 1
0.865945123165671 1
0.995397568792714 1
1.27339600925802 1
0.591194769228945 1
1.37338667766752 1
1.07569447439278 1
1.19076045982252 1
1.64101616690981 0
1.17973341843917 1
1.09436377697625 1
0.630553688635124 1
1.31382554578976 1
0.65845828748902 1
1.07152752767488 1
0.76898400737448 1
1.01966414271572 1
0.724208292065514 1
0.919610530611879 1
0.941529402937059 1
0.920004350852647 1
0.899245924968042 1
1.00031929088312 1
1.057563834299 1
1.04830210931137 1
1.10067218361523 1
0.646121954975775 1
0.922560587866689 1
0.89762515818946 1
1.0519987953949 1
0.956850974093267 1
1.04027401033749 1
1.25658165132221 1
0.936360199699607 1
0.903801891384543 1
1.38407856793341 0
0.840540397839445 1
1.47179225053125 0
1.0042828792497 1
0.807552823328119 1
0.871640137353877 1
1.45992357040119 1
0.437805423511113 0
0.509754459091255 0
1.22695899508419 1
0.965719842115694 1
0.982882752186131 1
0.656543037359337 0
0.673269515458925 1
1.11169905988141 1
1.26779947104532 1
1.2890747752513 1
1.08617831253888 1
0.658642017422668 1
1.08902603134929 1
1.02182082775084 1
1.2399302471653 1
1.03715685235462 1
1.0733641948868 1
0.971786336622457 1
0.956048383270239 1
1.12432894750377 1
1.10713165322384 1
1.01557633508269 1
1.08504819197198 1
0.725175368987851 1
0.774005813426909 1
1.13475650402593 1
1.19464619366216 1
0.889302923591135 1
1.4107756220725 1
1.31283193134569 1
1.04378359431183 1
1.02847775688204 1
0.910027869844078 1
1.11408557906621 1
0.657975435668722 0
1.13984229056786 1
0.916865336322167 1
1.00406845361173 1
1.18759989094731 1
0.64366613716825 1
0.909584516680975 1
0.540195935831086 0
0.810154284979679 1
0.707416866126844 1
0.953196785564154 1
1.01841088265317 1
0.980095828817695 1
0.957294564188731 1
1.05944661824128 1
1.03623701377035 1
1.10323135304227 1
0.465321358420446 0
1.13032030883716 1
1.02919103081656 1
1.23327482399256 1
0.656643355191781 1
1.20729628753428 1
1.23482430948824 1
1.32567643323672 1
0.596808001008821 0
0.718143192586256 1
1.06303990378373 1
0.466972998843447 0
0.950180865416427 1
1.09301181549443 1
0.937880023385804 1
0.689670092639215 1
1.10402982668476 1
1.12644200174133 1
1.1379288345448 1
1.1936938345249 1
0.822056117288201 1
0.572669110153129 0
0.958008970823207 1
0.834030525426575 1
0.832442445740545 1
1.06505216800326 1
1.00163837963066 1
1.38878367020611 1
0.908862810670955 1
0.820654583359545 1
1.29122593498747 1
0.852938940464787 1
1.31920827737908 1
0.745408247160071 1
1.01846529775113 1
0.916026150067238 1
1.00705364493145 1
1.19452140461672 1
1.23866617138786 1
0.890904793777668 1
1.35781154940106 1
0.840628947663642 1
0.902523477013938 1
0.620145133489839 0
1.33876692975097 1
1.04017500869767 1
1.23903898289566 1
0.778341422665303 1
0.479148625014167 0
1.02310756299318 1
0.833126832718912 1
1.30575018087712 1
0.691379146888323 1
0.743366015630272 1
0.891199135030234 1
1.08782229220067 1
0.755929595926824 1
0.590465028212452 1
0.996496951710277 1
1.22133896861678 1
0.693397742442239 1
0.478389361810306 0
1.39040201933367 1
1.30473601542131 1
0.919658583947614 1
0.935389350743804 1
1.13031120956761 1
1.11368726811456 1
1.2714164673123 1
0.511645906730287 0
0.836730498862126 1
1.23519064188886 1
1.11099481132522 1
0.97207748815418 1
1.19157269413755 1
1.06406713802902 1
0.864056028099583 1
1.17612183604993 1
1.2737791448971 1
1.28132315648096 1
0.94907768452249 1
1.04231808288522 1
0.854486254652604 1
0.789897325747788 1
0.752846855019235 1
0.936472042035384 1
1.01178212272893 1
1.07879954954777 1
1.18511418850371 1
1.08851367598906 1
1.20649421162286 1
0.51396555438461 0
1.1010912960456 1
0.777402122544976 1
0.74469374950405 1
0.950443057713889 1
1.06805091018375 1
0.899820807921803 1
1.29031048510996 1
1.09927639599458 1
1.2114024470409 1
0.681293672400194 1
1.20286227193297 1
1.03787508729541 1
0.5273705159445 0
0.851562017047475 1
1.08921357008148 1
1.08765473978709 1
1.04269494312222 1
0.889988094246413 1
1.36172076867602 1
1.04962943463221 1
1.35555528908928 0
0.891873182141419 1
1.2116341356919 1
0.997515858073009 1
1.10691567867525 1
0.685967196179557 0
1.3463374461349 0
1.09143566480583 1
0.719266606736796 1
1.15006967269766 1
0.840808386075637 1
0.704456208806211 1
0.676551288776233 1
0.443527365986403 0
0.981669260473307 1
1.16580327808081 1
0.724187945476114 1
0.758599761631204 1
0.412045086734893 0
0.539098044915394 0
0.492636698789501 0
1.095252301796 1
0.894017845300343 1
1.16846286387856 1
1.3303399348152 0
1.05765190822758 1
1.00976622625973 1
1.20566997393289 1
0.80489770435973 1
1.00595500306829 1
1.26513237995908 1
1.21545410013615 1
1.1223651477502 1
1.65447299761437 0
0.799764137176442 1
1.21408141423734 1
0.571439624561097 0
0.838667144540933 1
1.32707107735864 1
1.31781549414924 1
1.01849330582833 1
1.08968106085566 1
0.950926864512046 1
0.983005378822686 1
1.06226588985396 1
1.20282396769841 1
1.22058290404484 1
1.06090239408662 1
1.00634705247978 1
1.23683672607919 1
1.01654070070214 1
0.78231910515683 1
1.03816001143205 1
1.1281536319793 1
0.915683279408835 1
0.943434176586345 1
0.953332446887894 1
0.918052895018537 1
0.87942323402859 1
1.01592384688141 1
0.970839963256822 1
1.0100901430845 1
0.651188466693107 1
0.631865528940793 1
0.872592184557496 1
1.0776926506016 1
0.647865804842338 1
1.24665870364257 1
1.01890837925858 1
0.931334562022416 1
1.12404736566273 1
1.23135004855023 1
1.19219185558614 1
1.00324311708507 1
1.15233257056599 1
0.78803925368997 1
1.04350121697537 1
1.15169039772396 1
0.892215484279272 1
0.813066788842333 1
1.16350011697637 1
0.789910751496528 1
1.16067962683318 1
0.940659079110371 1
1.06563644280028 1
1.15562593226179 1
1.06004337733153 1
0.803891854074195 1
1.04994333190608 1
0.635488827546036 1
1.18976978007779 1
1.36282621362431 1
0.388260202940829 0
0.945055338457997 1
1.03195768280481 1
1.24426236076419 1
1.14439502724052 1
0.978109905034797 1
0.69757728198183 1
1.31164053934515 1
1.1838924368608 1
0.990322127437177 1
1.12096113738473 1
0.987205216613664 1
1.0149698923137 1
0.923843668860647 1
1.25515691922602 1
1.02822744153211 1
1.2846927260807 1
0.626988843701509 0
0.563182872825664 1
0.935727171591825 1
0.931369521256845 1
1.12262550539578 1
1.05741928196035 1
0.999818828140922 1
1.12900351461787 1
1.04064415120278 1
0.429031374890613 0
0.768910510743593 1
0.813843098936325 1
1.15712091573132 1
1.08834486463606 1
0.519250505171974 0
1.31015100248014 0
0.832703632603487 1
0.9893968026823 1
1.05004738253939 1
1.24738520945015 1
1.1842508717988 1
1.04634469333606 1
0.679984701024474 1
1.05379503279635 1
1.18430829211014 1
1.08863723209376 1
0.962834631966403 1
0.78718263221719 1
1.16951053250299 1
1.01206618060174 1
0.954105081423296 1
1.04181719809212 1
1.32863093069804 1
0.841683086727211 1
1.09971854743922 1
1.16627503160222 1
0.811289263252844 1
0.834389515809598 1
0.927333532318986 1
1.35349089894109 1
1.36354258701423 0
1.09786601720742 1
1.25186832860278 1
0.720405837168393 1
1.18533595392854 1
1.41183220466057 1
1.18753065548858 1
1.10879697784422 1
1.02613642166479 1
1.26423718056946 1
1.17444170860769 1
0.992139056129515 1
0.931123871041261 1
0.652074975610886 1
1.04034291066213 1
1.09091098643236 1
1.20583714695743 1
0.656411798408552 1
1.25254491722153 1
0.697552752869101 1
0.993947237784321 1
1.32602011237991 1
1.26737302855179 1
0.476858759884059 0
0.950850638130089 1
0.954050599856212 1
1.01580406607201 1
1.25353243641882 1
1.17898400115998 1
0.723118027166525 1
0.899317900708923 1
0.989723278400055 1
0.849592420153684 1
1.01593360562102 1
0.842402115869312 1
0.858987033349613 1
1.11887098850953 1
0.941398105685501 1
1.596206849774 0
1.33588587806026 1
0.838904390340132 1
0.698281737361265 1
1.02770649959073 1
0.799487822114267 1
1.00594507676393 1
1.56333744292305 0
0.897518029392875 1
1.10024471746399 1
0.915947739356896 1
0.907210993748915 1
0.750098964101286 1
1.03329757420286 1
0.912588787856091 1
0.8813047514743 1
1.00339766096282 1
0.96719254973072 1
1.26966954953777 1
0.758697089750707 1
0.987685408450201 1
1.63254131820881 0
1.0248459478202 1
0.605916218793169 1
1.25764767636395 1
0.893843491068102 1
1.17233849473635 1
1.23407398771546 1
0.979087437152048 1
1.21297632504995 1
0.991288262442301 1
1.22236098430569 1
0.775832676650833 1
0.933805197581004 1
0.97479280622304 1
0.879065365085027 1
1.12834443157645 1
1.20508924733482 1
0.978121428370367 1
1.02632916114016 1
1.06487325560935 1
1.04618274735791 1
0.834208459458068 1
0.949972236131207 1
0.914383854520917 1
1.094953284889 1
1.11346178699429 1
1.28687072981466 1
1.19836343665351 1
0.966797665720733 1
0.855287137614815 1
0.991420923861929 1
0.954840748792789 1
1.35619666192767 1
0.677641368036536 1
1.32949178433859 1
0.767018873637256 1
1.24132079924275 1
1.15043671635835 1
1.04860164620416 1
0.986162065311062 1
1.08880567219971 1
1.03731573566643 1
0.850935545530347 1
1.05749177510612 1
0.840142476994551 1
0.562708790545801 1
1.01439007506095 1
1.0607065897979 1
0.954655007420104 1
1.15651920454639 1
1.40270352615441 1
1.03533662684255 1
0.679796431231543 1
1.39617825738054 1
1.11095250444947 1
1.0750183882455 1
1.35981133413672 1
1.11548192081674 1
0.757936498224981 1
0.911562821038932 1
0.961078888585322 1
1.11905799960909 1
0.892501277383871 1
0.964095123265624 1
1.67708081548601 0
1.0818883363794 1
0.984935205219982 1
0.982597439257202 1
1.25006978579557 1
1.12590927666653 1
0.830155654431134 1
0.899704707887713 1
1.19779871381459 1
0.881547625011466 1
1.10329155945193 1
1.24510303925967 1
0.877874011759767 1
1.35883826483058 1
1.03897189703958 1
1.21146233586822 1
1.27538974816784 1
1.0439806044557 1
1.33886828195818 1
1.04576730255956 1
0.563189267902184 0
1.35601715251618 1
0.934814517604697 1
0.972497188127819 1
1.10776673197721 1
1.28477921182427 1
0.958028673137482 1
0.902698422493745 1
0.864076175438305 1
0.78333720362747 1
1.05646330770115 1
1.04016236808572 1
1.10342651988063 1
0.937944669947794 1
1.18526628180493 1
1.19018166953812 1
0.834920860189806 1
1.18503183731949 1
1.27352235326507 1
1.22905339634668 1
1.34017996949094 0
1.18056447949828 1
1.00531779727221 1
1.04658472741037 1
0.911474288707289 1
1.31618181906716 1
0.718440639849161 1
0.806136977268023 1
0.874682997802723 1
1.10968008849661 1
1.12692637524664 1
1.0217215145567 1
1.12568819856544 1
0.799712156673286 1
0.833607886418394 1
0.886822072885396 1
0.806446604024017 1
0.554545114914858 0
1.23469154669782 1
1.15728193729277 1
1.34077727121945 1
0.941698733953306 1
0.819942777260259 1
1.11376711377356 1
0.786659721059627 1
0.770788398009112 1
1.11036902206132 1
0.790683202159536 1
0.886213027989167 1
0.839523856916499 1
0.816178217120063 1
1.07633318654172 1
0.864476106988688 1
1.20240245642913 1
0.473934892338169 0
0.818542394124434 1
1.09530836729989 1
0.567406399024424 0
1.41751756018896 0
0.592127444309853 0
1.20376730816427 1
1.34273514091701 1
0.744674853705382 1
1.15903135367876 1
1.23275176574179 0
1.14250648864806 1
0.83284320027068 1
0.964498257699328 1
1.34449994864193 1
1.02514461056291 1
0.982348928008034 1
1.21233405171506 1
1.09755645118232 1
0.779309973169001 1
0.667842370159975 0
1.28291936353358 1
1.37619707289 1
0.814132723243999 1
0.643606863484801 0
1.20966263586327 1
1.0975341209976 1
0.79369947871558 1
1.10422085949301 1
0.723946796536442 1
0.92380676802714 1
0.637779998536975 0
1.11134259699958 1
0.829768443155702 1
0.955065354359641 1
1.12397703993231 1
1.26019927022181 1
0.682400209631003 1
1.16903060974986 1
0.98123866832641 1
1.3392170860415 1
0.813677038035643 1
0.802581520022291 1
0.722001278984032 1
0.603791597917066 1
1.04825340302874 1
0.999452878176248 1
0.824708592856923 1
1.18734757628582 1
0.827418335980326 1
1.1096381235645 1
1.18064048567581 1
0.706470996917013 1
0.366255896786919 0
1.10551874592091 1
0.815405426697022 1
1.20703618583413 1
0.988162033815697 1
0.958408119776858 1
1.4519797971593 0
0.81120733950873 1
1.15180833183597 1
0.95059761034999 1
1.48557134659874 0
0.940893600269728 1
0.766922700390459 1
0.779639158634498 1
1.1115035220447 1
0.719835364503984 1
0.846062812706878 1
1.34171296534722 1
0.937444071347472 1
0.952529263828571 1
0.964547423965298 1
0.627873983565321 1
1.14330731979782 1
1.24310324391893 1
0.993300109916303 1
1.1204080227387 1
0.593702135838164 1
0.844754503857333 1
1.1433325750746 1
0.791752459651832 1
1.16488988094364 1
1.11956653715823 1
0.976421462028354 1
0.954187494998454 1
1.07772485772529 1
1.22514833216728 1
0.69335082963094 1
0.622987188593186 0
1.01417829131149 1
1.0735575185242 1
1.19954494813595 1
1.05694515620919 1
0.910645771576918 1
1.045945580189 1
1.1061856340307 1
1.12129204641364 1
0.835780380782754 1
0.723643067696553 1
1.05218871900974 1
1.20596394762262 1
1.03185679215692 1
0.76893313999782 1
1.0115115101382 1
1.11473428417948 1
0.876362691624732 1
1.05305488984244 1
0.816610840360731 1
0.809445567102173 1
1.06336087867833 1
0.949174610256062 1
0.725172227011876 1
0.782327072854699 1
0.970767720526542 1
1.00101543994255 1
0.882651313618604 1
0.95521842771246 1
1.2527102350667 1
0.823041885045542 1
0.880040595081812 1
0.957808264911133 1
1.05398908401539 1
0.855373771346213 1
1.14809778905463 1
1.18679775273966 1
1.18946146631135 1
0.848063996669311 1
0.788972049687019 1
1.04332360492352 1
1.27055989618885 1
0.868877327974931 1
1.09943567699482 1
0.771987616001778 1
1.17579351872344 1
1.12746226490613 1
1.09648111916748 1
1.20260773069151 1
1.40046556024068 0
0.981356200356339 1
1.34129061853309 1
1.25552580589946 1
1.0031139699385 1
1.16719718089939 1
1.18948989371717 1
0.753539576822773 1
0.757555419860742 1
1.11306456501567 1
1.21636549799917 1
0.868730441632696 1
1.37949887602275 0
1.1617167073292 1
1.08318947501205 1
0.879611872314764 1
0.848256040125537 1
1.10062813088013 1
0.752595051017255 1
1.19473998092864 1
0.442017504769478 0
0.66115526410152 1
1.48086053374342 0
0.936881176575287 1
0.899920499479291 1
0.910793073615415 1
1.06647113895309 1
1.05771661990341 1
0.813957863461323 1
0.837290392088424 1
0.783878962486158 1
0.941304962622847 1
1.13645147464619 1
0.98200538548882 1
1.12626541375909 1
1.15745496474577 1
0.950471948292936 1
0.7525606399038 1
0.959706545057751 1
1.04343709082127 1
1.04215253916139 1
0.957620487054601 1
1.27651131871276 1
1.46888941291293 1
0.991056586426793 1
1.17797506783925 1
1.23540380290892 1
0.927307515571852 1
0.951002192102623 1
1.09323157444659 1
0.80342604120942 1
0.992369274851877 1
1.27449139189212 1
0.510088675598664 0
1.00307183781148 1
1.02055690287992 1
0.473986830186306 0
1.26448718222234 1
1.08570515910691 1
0.927888895591044 1
0.868415392129547 1
1.08645323389458 1
0.531947365416849 0
1.30844981782494 1
0.945626610986174 1
0.88396196772771 1
0.852143487757657 1
0.832025941410757 1
0.928144241541342 1
1.07028427792228 1
1.02412196979631 1
1.15189112112827 1
1.5584302689139 0
0.513519415534267 0
0.78415298289247 1
0.886240095770765 1
1.07514522598739 1
0.841302826116675 1
1.27097601161365 0
0.840447886147718 1
1.1779444436818 1
0.6964406559485 1
1.08629665238526 1
1.24513912879354 1
0.879829098197062 1
0.91792757766856 1
1.03070814409027 1
0.987591870934693 1
0.775243587999432 1
1.26868117353608 1
0.92599652810079 1
0.958537205525664 1
0.958945558347796 1
0.723700139575353 1
0.747651145838036 1
1.05938495499803 1
0.833683120858476 1
1.01913114026074 1
0.788960219659759 1
0.845789196405941 1
0.891407664455634 1
0.800915781163167 1
0.821979768567202 1
1.30312467910737 1
0.91246171321463 1
1.05879966766218 1
1.43230807123917 1
0.5855198952408 1
1.05241673573456 1
1.29512463376715 1
0.923706249640249 1
1.11458369153129 1
0.923818741753681 1
0.829766597902371 1
1.17947784321036 1
0.899393127671252 1
0.782571491198795 1
1.14001878608895 1
0.894228841472277 1
1.25764403551209 1
0.947212905395319 1
0.705276594526178 1
0.856542719107155 1
1.00043215434831 1
1.166017564629 1
0.813009500275293 1
1.27423736500262 1
0.769538222668491 1
1.28249025522961 0
0.975568886935596 1
0.850033257990917 1
0.969372489073088 1
1.49403749378005 0
0.70752696264478 1
1.01061099612869 1
1.05715997124284 1
0.927474735838621 1
0.885616494391497 1
0.41319980581983 0
0.848227514852702 1
0.977319494584034 1
0.826005785500913 1
0.958267244930335 1
1.59814576189795 0
0.897383749829794 1
1.45364131784828 0
0.564566519829697 0
0.899336791588488 1
1.24616684364642 1
1.01884134927454 1
0.752320892146162 1
1.03378244520465 1
1.03456058263482 1
1.11305366329253 1
0.882811863201872 1
0.811978706419099 1
1.17374007747547 1
0.963220917377862 1
1.02448925464044 1
1.02181020255621 1
0.769487772734001 1
1.26562694267426 1
1.09820624123922 1
0.816666615247372 1
1.1343229390291 1
0.489010724888905 0
1.05612323058798 1
0.906930218277496 1
1.0867022121529 1
1.03934552445609 1
0.79952555866606 1
1.42957997616397 0
0.832491181233246 1
1.09486188408078 1
0.847923756982543 1
0.935784755784489 1
0.904831236010424 1
1.08651562170966 1
1.01172324920619 1
1.07756067173657 1
1.0541170296067 1
0.793921035164814 1
1.194910693853 1
0.703264524064584 1
1.24816809414335 1
0.711031843649109 1
1.03813679223504 1
0.895814123306612 1
0.867156152274358 1
0.7539888055969 1
0.997598651563266 1
0.833011997237571 1
0.96599452569956 1
1.23120260418653 1
0.658637721589221 1
1.04520128483648 1
0.783454638365 1
0.561407505983282 1
1.08662629575768 1
1.08079237947707 1
0.795704403644631 1
0.835232505662136 1
0.901670876568778 1
1.0484991067004 1
1.19819184492099 1
1.3260849073124 1
1.14431276548815 1
0.771409563579743 1
1.01518439327294 1
0.634072208424984 1
0.873174411505205 1
0.717122567431162 1
0.964368523941195 1
0.852195973625349 1
1.28425518696004 1
0.308268079385387 0
1.32083574574965 1
0.91042592219641 1
0.91790212110059 1
1.07803867496626 1
0.906674419846977 1
1.17824050535033 1
1.3741467891512 1
1.08423364535726 1
0.695341428075003 1
0.80656630199955 1
0.872606334655126 1
1.13413609798091 1
1.17192634491493 1
0.731316063324523 1
1.3905319616663 1
0.580208372515515 1
0.757450812220129 1
0.954532790650757 1
1.40141423430645 1
0.736958721964291 1
0.963603192260608 1
1.01407948573454 1
1.17757726689273 1
1.17531642950011 1
0.905220791838257 1
1.10125024340246 1
1.18623636048523 1
1.22905688326184 1
0.965084852078613 1
0.947227589682587 1
1.3463287455393 0
1.48777648498732 0
0.590110914199527 1
0.921681453609829 1
1.24876277780978 1
0.952663169819332 1
1.04175058201784 1
0.651794279102701 0
1.26144133429239 1
1.36110393569324 0
0.90358051769348 1
1.23965947834245 1
1.25666423096527 1
1.21971948970246 1
0.963406244617604 1
0.907667121038429 1
1.09606961299021 1
1.14874097119913 1
1.00785310526511 1
0.725443580833434 1
1.3690642514742 1
1.19428346846274 1
1.18809895955167 1
0.909444782502065 1
1.12685163982165 1
0.442947633741288 0
0.893289097701744 1
0.967927479760193 1
1.07265177953866 1
1.00510198342137 1
0.671501927016818 1
0.995278181532187 1
1.24826998070818 1
1.31562604623479 1
0.724671415353323 1
0.876984239070446 1
0.900453300612946 1
1.26001636839762 1
1.01986440555224 1
0.964132494593051 1
0.865990778702684 1
0.983491311647603 1
1.19598343822392 1
1.17600862742031 1
0.648600807140309 1
0.926985021350004 1
0.76956982557265 1
0.90088517443186 1
0.870824300470268 1
0.961223970202812 1
1.29644517156848 1
1.01783784779095 1
1.34569135773692 1
1.41326303371503 1
0.800878573385447 1
1.0177803766078 1
1.27060671578641 1
1.00329852448317 1
0.560420878648694 0
1.09934113528317 1
0.918440341371775 1
0.665467865232435 1
1.21903313377124 1
0.699787765828893 1
0.824757280748431 1
1.52122657431896 1
1.11011679725145 1
1.1880514848932 1
1.12001034255555 1
0.678918052066452 1
1.13634842084684 1
1.09592712470793 1
0.964257033771651 1
1.17304101925086 1
1.00318755536019 1
0.899798222404088 1
0.911321757920224 1
1.34466792623733 1
0.870797205038018 1
0.761576587031773 1
0.796977163781677 1
1.10767368764248 1
1.44611015174113 1
0.841433439115667 1
0.863158032058107 1
1.30105817661057 1
1.15279042699493 1
0.751652946106574 1
0.965848964597134 1
0.94876747556167 1
1.08892072038632 1
1.01141765212604 1
0.959522777669323 1
0.381008212287015 0
1.0387656287493 1
0.874933128258313 1
1.5157225612863 0
0.980657711329131 1
1.07069054851727 1
0.980073467543067 1
1.0270928266095 1
1.01815509293359 1
1.05691268973694 1
1.04145853214339 1
1.22154728865594 1
1.00805258299422 1
1.26135699140251 1
1.39515854998214 0
1.1333965851469 1
0.697493390369696 1
0.817403536623535 1
0.985886067161186 1
0.925217468592816 1
1.30990615022229 1
0.770363137678966 1
1.34061025808634 0
0.9536361763815 1
0.971925318093089 1
1.37342854372905 1
0.784531152015065 1
1.20363632890793 1
1.29579281683039 1
1.07144462305324 1
0.628137041068751 1
1.07017441850874 1
1.01893448685748 1
1.04538542711984 1
0.837446117252244 1
1.24393343713922 1
1.33839061132918 1
0.918597667291673 1
1.32811993678157 1
0.675254830414886 1
0.723891189790807 1
1.25223078113801 1
0.73669750252491 1
0.689572868472213 1
0.863654367584782 1
0.982090225641567 1
1.12994649499465 1
1.30045134514499 1
1.11931408242642 1
1.17220653217781 1
1.26097315743617 1
0.988668783723631 1
1.21697794932874 1
1.03729586277332 1
1.03902990520618 1
0.98907637488337 1
1.19441164903069 1
0.914133031692462 1
1.2214916719182 1
0.901154111407006 1
0.699645225660753 1
0.972338284280758 1
1.32343069563072 1
1.03992469419358 1
0.761771890071628 1
1.47076802647143 0
0.732728689736023 1
1.03299785764725 1
1.36934826054423 1
1.10042935841729 1
0.776989751806233 1
0.275933626420729 0
0.898917442801794 1
0.944930636033157 1
0.7758890617019 1
1.03463843094051 1
1.24335965423238 1
1.2015441945194 1
1.11271994612839 1
1.25815035597337 1
1.09213973874614 1
0.976440895894207 1
1.28879227072454 1
0.973359404040346 1
1.11673634247022 1
1.25292359730556 1
0.696878455273941 1
0.532075418842258 0
0.786889291687836 1
1.14870588539024 1
0.611108751177786 1
0.956015391033261 1
0.736574643743848 1
0.959368258677846 1
1.13253990424772 1
1.12664008982634 1
1.1177090509909 1
0.98029842086186 1
1.25539719825254 1
1.21084348034249 1
0.979174887830708 1
1.20139823037954 1
0.895355687665656 1
1.15201013979897 1
1.08590584981708 1
1.15626866020298 1
1.03792142968479 1
1.15899804238633 1
0.771453650178648 1
0.844710207079322 1
1.26191377718773 1
0.711713295105714 0
0.798459129843791 1
0.977416307806903 1
0.835660954814853 1
1.08612635432519 1
0.851090504769336 1
0.981671377985757 1
1.09803385637521 1
1.28313059632506 1
0.888185923565498 1
0.716488148046418 1
0.958464272027834 1
1.08936503822517 1
1.4370499424812 1
0.695941601881362 1
1.2307377178371 1
1.37298431475884 0
0.87797261320554 1
1.2424421092538 1
0.855988810968088 1
0.788790324173422 1
1.28903980326196 1
0.535955760997328 1
0.340011991687623 0
0.922753525386408 1
0.80057196547106 1
0.925950756862847 1
1.11303477151685 1
1.21158552152687 1
1.44301940300233 0
0.931040835878048 1
0.858176253801892 1
1.27052757341772 1
1.15506597616666 1
0.8699020699626 1
0.990947990168404 1
1.19992644807434 1
0.901971164772837 1
0.968625100977751 1
0.76774861220514 1
0.983625356644838 1
1.02046731048462 1
0.598381433047654 1
1.0914375460836 1
1.05712228230383 1
0.617949479612171 1
0.938893653124095 1
1.04532600987166 1
1.13332411468627 1
0.860119249530542 1
1.01642397918438 1
0.887250954277955 1
1.33583533917169 0
1.18287025430387 1
0.917969727118398 1
0.912133448349767 1
1.15874960944485 1
1.21327883249447 1
0.750116781081829 1
0.931838992117836 1
0.936188645409037 1
0.986862591793473 1
0.765708526413658 1
1.03150027596167 1
0.696072761542729 1
0.843641563980951 1
1.40395328136812 1
1.13528667397428 1
0.768495692116876 1
1.00568585521371 1
1.1698978750809 1
1.15234952537969 1
1.25787240548726 1
1.05893405015675 1
0.996573574104481 1
1.67289268842156 0
0.965340017253243 1
0.715373158124267 1
1.35645444671367 1
1.35308441601475 1
1.20208515859017 1
0.571325675914148 1
1.24653664654541 1
1.20101034726468 1
1.3165129254317 1
0.903930217844293 1
0.97207091553229 1
1.29966558834398 1
0.714539004647193 1
1.00510698135323 1
1.29536055619629 1
0.981646426925508 1
0.655931554267289 1
0.868655645971413 1
1.04346901652495 1
1.27275619993284 1
1.95532421215107 0
0.894126333494355 1
0.762320539790594 1
0.679168699922189 1
1.09253770206784 1
1.40651780726356 0
1.01206513963989 1
1.07926087630785 1
0.930933301043024 1
1.12962752889861 1
0.909184511057485 1
0.601292681498959 0
1.02578751273112 1
0.802255420078326 1
1.10435034156098 1
0.941369004530639 1
1.28646473323022 1
1.03837990624954 1
1.01366900135847 1
0.990773551283486 1
1.21984534921808 1
1.10775458746109 1
1.07358356137512 1
0.835078988340533 1
1.12309519187723 1
1.2584475767028 1
1.15357855977265 1
0.96528864057736 1
1.32555444139094 1
1.02811644833501 1
1.08405246667842 1
0.77623133974396 1
0.92352375429502 1
1.01965852321218 1
1.16910922849294 1
0.850390082791552 1
1.01693348247767 1
0.787228185446094 1
0.628077249610614 1
0.997245803528861 1
0.740595852501829 1
1.53586161312289 0
0.866226412138053 1
1.25621635869075 1
0.983104560736005 1
0.885037948081658 1
0.883437751673715 1
0.79703360827849 1
1.17614308001911 1
0.962803731748173 1
1.16971067187484 1
1.35404960947124 1
1.24711769477419 1
1.31412685496428 1
1.02448542683645 1
0.729857195595157 1
1.3217663520888 1
1.10149755953249 1
0.623707352910866 1
0.982282007950806 1
0.892726754854987 1
1.16601318783357 1
1.18316526577558 1
0.764156986075797 1
0.848374220082718 1
1.00317960690359 1
0.757610926372808 1
1.10192486263755 1
0.591152791096103 1
1.15819441634054 1
0.940488603925005 1
1.06017970956256 1
0.886111886228989 1
1.0468924862598 1
0.816382835208716 1
0.617938968029966 1
0.810419713146293 1
0.868526051445974 1
1.21514379933626 1
0.664413559100489 1
0.84789101410012 1
0.950839251580669 1
0.878319195920421 1
1.05677876342806 1
1.11877945578318 1
0.678508770621551 1
0.841426752762427 1
0.732420127557607 1
1.0468283800757 1
1.09481443723655 1
0.95062483928035 1
1.15846175953711 1
1.00408701102074 1
0.891709051748281 1
0.91130227868375 1
1.11847453909641 1
0.52988665484563 0
0.789247475590761 1
0.760873147019442 1
0.860597811513678 1
1.07782680335477 1
1.26304393053868 1
1.19346752304411 1
0.764101514626183 1
0.667888272651429 1
0.961066560355969 1
0.865465967737679 1
1.03764235839651 1
0.949439133657653 1
1.13274496388273 1
0.88149953065821 1
0.579779774450582 0
1.55745493469603 0
1.08228233952055 1
1.07815669651118 1
1.19519957234122 1
1.38104950128849 0
1.2657931105922 1
1.11657287374298 1
1.04188010801866 1
0.835960879086177 1
0.747691608521883 1
1.0464227986149 1
1.13819896936906 1
1.29571019245685 1
0.960021008614393 1
1.03906689986394 1
0.79636060518239 1
0.930174887358986 1
0.795047952782443 1
0.852843463848203 1
1.06589821081399 1
0.952095688288771 1
1.25567832441918 1
