# Supplementary material for: Bias caused by sampling error in meta-analysis with small sample sizes
Source: PLoS One. 2018 Sep 13;13(9):e0204056. doi: 10.1371/journal.pone.0204056 (PMC6136825; doi:10.1371/journal.pone.0204056)
Supplement: S3 File — (ZIP) [file pone.0204056.s003.zip › results N = 20 delta = 1 tau = 0.5 sz = 5-10.txt]

"dl.delta" "dl.cp"
0.505144281371517 1
1.38708487669869 0
1.97720471293285 0
0.771100537428895 1
0.657361933029853 1
1.17109173268899 1
1.4340829834114 1
1.51762937574129 1
-0.578008636862246 0
1.78567420860523 0
1.22006672570892 1
0.946390063272455 1
0.258177890428444 1
1.5422335502365 1
1.87926588333207 0
0.918925835299256 1
1.18288554503648 1
1.06769487448692 1
1.13117190028354 1
0.525137960689015 1
0.286448952798892 0
0.358898453354486 1
1.6647748550484 1
0.212080634040675 1
0.693242809514709 1
1.17772571746814 1
1.18239595521118 1
0.954546893578922 1
-0.360410449049372 0
0.561749795166909 1
1.11120958870228 1
1.33478897471356 1
0.620209332355757 1
1.70080655472793 1
0.521017183737857 1
0.919254184826137 1
0.768320545162656 1
0.575076277625055 1
0.894210517526744 1
0.547917292144759 1
1.12064551118195 1
1.59417688359743 1
1.00454508649873 1
0.702361096695302 1
0.700656305938522 1
1.09318836860674 1
1.27571364467476 1
0.631044218671419 1
0.920347863200537 1
0.640029159438485 1
1.47340328832771 1
-0.291840805812748 0
0.440923827251115 1
1.49025165611537 1
1.01916321506671 1
1.48423796735913 1
0.665945893230445 1
1.27505026267046 1
1.26428054703791 1
0.958825341711874 1
0.575735493261672 1
1.36839967229152 1
1.12956986718006 1
0.739362962587282 1
0.830467337897741 1
0.919991768186306 1
1.60577188294857 1
1.30379684737327 1
0.413991824514901 1
1.41198999094908 1
0.683514457037464 1
1.08999759923117 1
0.399387876995928 1
1.00452696523956 1
1.13721928150962 1
0.947957616446205 1
0.702412623345044 1
1.15660001034884 1
0.274823840234105 0
0.193272185359922 0
1.90883637000399 0
0.898612165308283 1
1.41692813555287 1
1.26574081677789 1
0.948893411374893 1
1.06162863632887 1
0.169365747640551 1
1.31527630338016 1
1.84869774848075 1
1.14897603123981 1
0.779495209666199 1
1.04266938898891 1
0.730589508088937 1
1.05688391578329 1
1.20105058553185 1
1.3610077380848 1
1.17793048355247 1
0.145747171692333 0
1.40394092655099 1
0.820499571811295 1
1.35619921681833 1
1.15134548630772 1
0.757922179746981 1
0.921895609995403 1
0.717224724375771 1
0.959620727822742 1
0.726852922277605 1
0.88592728419827 1
1.24604567845188 1
1.11933003214007 1
1.05752844380313 1
0.304880548956755 1
1.09314603905178 1
1.45199100872856 1
0.478581116373107 1
1.1560879795939 1
0.792349942810101 1
0.982700451615597 1
1.00914180419757 1
1.18887878996765 1
0.545235535372549 1
0.988868229577842 1
0.919104928477703 1
1.56873472393875 1
0.50181825308444 1
1.40467413980032 1
0.401984457511931 1
0.720117743805158 1
0.881577597578139 1
1.60907396411475 1
0.752816191491302 1
1.45683555787587 1
0.292248055417397 1
0.962980964125034 1
0.879859940591478 1
1.47376308892612 1
1.41953340251838 1
1.03645577123568 1
0.994938458380933 1
0.911382009251479 1
0.750120029818955 1
1.71039084124522 1
0.976630320914266 1
1.87109161292758 0
1.00331317900275 1
1.27796965721326 1
0.697597860576882 1
0.921189552102444 1
0.893398278765383 1
1.19269214200136 1
1.06575834751134 1
0.686671068989818 1
1.43807788083611 1
0.964319398481339 1
0.965458079365683 1
1.01695318447112 1
1.32972898862035 1
1.63277993079457 1
1.33610659961093 1
0.891792689989792 1
1.13904047767446 1
1.82734860460606 0
0.353986789445058 1
0.658362470509537 1
0.668481415963375 1
1.10783197923186 1
1.99001119745181 1
0.802044093616887 1
1.3673146364242 1
0.704322448265703 1
1.80823507526468 0
0.875512355825315 1
1.72912957634491 1
1.50777132028971 1
1.24701699997919 1
0.565043096749912 1
1.47803586140094 1
0.630331683896539 1
0.960501423248114 1
1.00726413538809 1
0.394671101937126 1
0.489295041203634 1
1.05045873889897 1
0.107993096539616 0
1.0231788018794 1
1.20197299746651 1
1.06497521504341 1
1.30621709623542 1
1.58891107891106 1
0.942584581682452 1
0.502136688790906 1
1.44348465368234 1
0.780431739595891 1
1.05621010639154 1
1.0907557113875 1
1.697591583891 1
0.466655073894279 0
1.32588457912414 1
1.39872986677317 1
0.913818417490719 1
1.58421844486067 1
0.960386485233127 1
1.20790248436407 1
1.2271889986909 1
0.640907496108984 1
1.46537070063704 1
0.640209891889411 1
1.45194577792477 1
0.250742942020698 1
0.166461245369968 1
0.912255090674582 1
0.858150499827414 1
0.563536650056841 1
0.974111814337048 1
0.778247036915176 1
1.24789103510889 1
0.858182805713421 1
0.470184718052558 1
0.551204278722129 1
0.841162287970505 1
1.56348394907132 1
0.779570679977343 1
1.03119400055205 1
1.45813962974597 1
1.51911736835233 1
0.682502697384496 1
1.49349186611207 1
1.23680512781823 1
0.985513917577419 1
1.28358571592599 1
1.15020373456736 1
1.34386173548855 1
1.08231861296999 1
0.565137984511313 1
1.19887409658668 1
0.783972499128862 1
0.806317360446161 1
1.12233740508282 1
0.742213429992731 1
0.459300457717464 1
0.455695467842671 1
1.20680716200549 1
1.5760430866168 1
2.15196651654197 0
1.62306601363571 1
0.402550112199342 1
0.943720617525162 1
1.68578131796257 1
0.40662437046501 1
1.19714152106366 1
1.3306936036869 1
0.900562815209055 1
0.495225019418892 1
1.37357038958052 1
1.41029286439212 1
0.937538089535286 1
0.257829710823754 1
1.1181452800654 1
1.1980835521787 1
0.666894123598905 1
1.38679468130325 1
0.633449298654387 1
0.635833197505024 1
0.982233083755684 1
0.341461364207947 1
1.76225168429494 1
0.843649905768407 1
0.522116134347137 1
0.935658560273315 1
0.843551751819023 1
1.05305818073514 1
1.05551035014656 1
0.866363019090159 1
0.662986412292067 1
0.418656945629875 1
0.67829466185505 1
1.21545430180564 1
1.03957283626854 1
1.40126447108969 1
0.818308615866362 1
0.702928655989563 1
1.34941069273096 1
1.59229171960135 1
1.47404066236765 1
1.80764388994049 1
0.865686562547437 1
1.26033173546647 1
0.495034344699897 1
1.15011645783913 1
0.78069981576824 1
1.25668177234118 1
1.15796717179906 1
0.817158787254846 1
1.59657353247166 1
1.51626383300186 1
1.4015003887457 1
0.673354952119913 1
1.2776007860885 1
1.21997262135616 1
1.13780933746404 1
1.26352814274677 1
0.424544579142994 1
1.47032272910111 1
0.841734975129865 1
0.437417218801842 1
0.896407473372905 1
1.00238972852667 1
1.21013547336845 1
0.780351023142771 1
2.06087444455222 0
1.44185048481134 1
1.63659226329963 1
1.45496788030954 1
1.55918406963292 1
1.54859004212519 1
0.576569290172661 1
0.84132543562191 1
1.18796665325212 1
0.618805962732903 1
1.04160387401227 1
1.09556969484812 1
1.44040396424798 1
0.30260543230472 1
1.18428188098497 1
1.47729416282001 1
1.49979106434858 1
0.566648345536143 1
1.00447056038184 1
1.40098662787088 1
0.317557102195952 1
0.822946092483342 1
1.07602996782967 1
0.535481708399048 1
0.935896637205899 1
0.746106366239294 1
1.26021844600086 1
1.17272071271454 1
1.50325745829326 1
2.17645622635447 0
0.231411470623506 1
1.17283541117887 1
0.706175713534891 1
0.45253491859385 0
0.905134949943741 1
0.720960709449781 1
1.31363526514427 1
0.53481545355514 1
0.812857091074133 1
1.09201360194035 1
1.13147759731926 1
1.1269570810618 1
0.26905860566648 1
0.468430166318706 1
0.569466603581529 1
1.1045324725483 1
1.32914130046802 1
1.17783260852585 1
1.20790107548504 1
1.23841212526536 1
0.709334410054595 1
-0.120307153530932 1
1.18683905595025 1
1.18777572160621 1
1.2491795222826 1
1.52728058041512 1
0.706803883982364 1
1.61416123647632 1
0.883855849282613 1
0.500174243495692 1
0.799772455010551 1
0.619042104179528 1
0.898852582584566 1
0.832627659946672 1
1.47825560730357 1
0.916360296766843 1
1.49430249222823 1
2.47237753412088 0
0.909790816936746 1
1.36693609027085 1
0.372549796795765 1
0.989556826303701 1
0.802779899708743 1
2.02311047488068 0
2.17906991394618 0
2.24167988287418 1
0.890928413205453 1
0.598016767121442 1
1.04097940136796 1
0.69014370462323 1
0.617048950906058 1
0.2878939275676 1
0.615250726677633 1
0.995298220876891 1
0.935576917157768 1
0.678405167936553 1
0.92704807930924 1
0.327986971394733 1
0.929481553799095 1
0.253289142015474 1
1.09604757021459 1
1.13520854396876 1
0.804652222884493 1
0.816985138600327 1
0.763748573127969 1
1.03833111265555 1
1.2139738501017 1
-0.13049223508498 0
1.00278121748501 1
-0.0922050066892841 1
1.53399198242232 1
1.19526244595033 1
1.40245936315973 1
2.01525989591817 1
0.258309326263994 1
0.907901810706089 1
0.613899576555847 1
1.45669854139299 1
1.03041030334495 1
0.189675610546126 0
0.69979657153656 1
1.38244872080225 1
0.856243760613777 1
0.936951737887038 1
1.72423661242384 1
1.21876510414594 1
1.01320606023935 1
1.2291271309344 1
0.105636064298051 1
1.61176212436128 1
1.25764545223759 1
0.353611147623192 1
0.410619802314549 1
1.12098298145737 1
1.36416962378989 1
0.955020719439345 1
1.77321456626609 1
1.15324696992612 1
1.54155022762125 1
0.997368308248162 1
-0.0104668154338532 1
0.549573869761215 1
0.808841953827877 1
1.85046980336698 1
0.470747929537511 1
0.861787720021309 1
1.1455929831009 1
1.03663390121867 1
0.532491153789158 1
1.16019755449327 1
0.718763608874145 1
1.08778837449146 1
1.46626430988979 1
1.14634587378068 1
0.720423929002112 1
0.733248519237677 1
1.02136002522357 1
0.502774699086352 1
0.911518501490713 1
1.23676290992195 1
1.36305793452191 1
0.82097086212097 1
1.42432242823495 1
1.20871524513924 1
0.740787174850816 1
1.17645826970043 1
0.880461972649448 1
0.799766988621388 1
0.195762316474968 1
0.733617449765449 1
1.56247717351179 1
0.70477309769294 1
0.907399643462095 1
1.09324005667402 1
0.413328565718306 0
0.899376263806183 1
0.917581179791602 1
0.792961283712597 1
0.0177541926758946 0
1.03249433137511 1
0.850323055914018 1
1.18759138389373 1
0.735559032038811 1
1.11396762290283 1
0.900070791703028 1
1.32938838005022 1
1.35346739588864 1
0.947981606269394 1
1.13891026149712 1
0.430540928204797 1
0.318450783908591 1
1.12777942517421 1
0.832493921869779 1
1.40142343408818 1
0.597139818603045 1
1.81940557550544 0
1.55897008984402 1
0.600087291843011 1
0.910506913688829 1
0.684544070111985 1
0.874214882384947 1
0.637882843389127 1
1.90151356090705 0
1.19198284451137 1
0.546196839881222 1
0.588310550073744 1
1.36977316146272 1
0.567135042315523 1
1.71361920816556 1
0.443409588773198 1
1.1067483987909 1
0.841095470248732 1
0.897956574715469 1
1.45126875413126 1
1.22468995442412 1
0.815911628077531 1
0.682441149287095 1
1.92845830404147 1
1.24211359235282 1
0.689994906864563 1
1.62259047915343 1
1.58985266547162 1
1.26077093762183 1
0.972379570787759 1
1.41604638872391 1
0.937991399724656 1
0.625805093724263 1
0.844847846336287 1
1.00973128555865 1
1.43816610936788 1
1.56915538200836 1
0.857361906488112 1
0.913563720063361 1
1.70546603844991 1
1.46657321351695 1
0.983877245328213 1
1.4299343596072 1
0.101089786923603 0
0.774591645458786 1
0.861022828029112 1
0.967775987705722 1
1.07030402861763 1
1.24966635208269 1
0.545379619398654 1
0.77314891973122 1
1.63071839715451 0
1.22413652396689 1
1.66866792895799 0
0.995419402324418 1
-0.11259951709282 0
0.703691722065095 1
0.80882928958784 1
1.41951458736014 1
1.40186611416933 1
1.06579408419048 1
1.13836838719573 1
1.07804223538093 1
1.55304862119544 1
0.216372080457587 1
1.34751585267331 1
1.06059759758224 1
0.935385617442983 1
0.607987548494343 1
0.898989962065764 1
0.333520080674135 0
1.46455082644222 1
0.623850462789716 1
0.448400132796475 1
1.45576370040159 1
0.827370588253348 1
0.5964576047578 1
1.6645866692245 1
0.869708288978167 1
0.81578518530874 1
1.21237648685197 1
1.63052154658532 1
0.666604780362915 1
0.914182503622757 1
1.5980315208647 1
0.997383807474396 1
0.962439470905474 1
0.911634810732626 1
1.00876715381683 1
0.432606064792451 0
2.04401027199792 0
0.688332954576177 1
0.935545196888194 1
0.570254929419278 1
0.133219382548519 0
0.758962628196295 1
1.61594153905245 1
1.77652575168024 1
0.856482186451676 1
0.788586661450675 1
0.489377334694574 1
1.07587563545717 1
0.698238452883269 1
1.47695648433631 1
0.469287174819719 1
0.697489018154322 1
2.00727651730607 1
1.36594318580067 1
1.66366108869565 1
1.51235106320489 1
0.807091145778335 1
1.54111904890672 1
0.847528652579659 1
0.968886480098277 1
0.586540400654695 1
0.700308466765133 1
0.519557480682887 1
0.782532397517314 1
0.343353298692547 1
0.72767221324303 1
0.824634801090097 1
0.544974272857916 1
1.25423581698452 1
0.541205551557981 1
1.92837732757019 0
1.49057746150508 1
1.21721227670053 1
0.326626872348308 1
1.14407624884043 1
0.466215634283633 1
0.562883904961228 1
0.987432954248906 1
1.29792351093069 1
0.909282262194894 1
1.08740604325875 1
0.763093320507653 1
1.03094400756537 1
1.62400273452953 1
1.1878383515772 1
0.22871752585824 1
1.47397490615728 1
1.51190479699478 1
1.28126704030675 1
1.23132493840297 1
1.28263828753097 1
1.42711952808382 1
1.32310917982175 1
1.24672836545388 1
0.969839598241564 1
1.20088005486791 1
1.70758830819984 1
0.931444682940965 1
0.523547981104077 1
0.454734194533249 1
0.954043327543882 1
1.49025722250368 1
0.801645349680947 1
1.09609155755606 1
1.3068899034863 1
0.989533283192225 1
0.94604059457126 1
1.25756938425716 1
0.429894708337876 1
0.0769183907621854 1
0.913218543387728 1
1.11277011576162 1
1.26702874524915 1
0.967859814019752 1
1.14708636625474 1
0.157361354136789 1
0.639332489594678 1
1.33958195190517 1
1.4879442399593 1
0.440280151442072 1
1.19418209501209 1
1.68035639907991 1
0.855623153559319 1
1.0551094184361 1
0.671996278366124 1
0.58139276102154 1
0.41280416715897 1
0.715383764377547 1
1.7400485677323 1
1.11505346335797 1
1.26199274083753 1
1.01094939148672 1
1.07281287897978 1
0.791811013528568 1
1.08008507002454 1
1.23109974616037 1
1.21367818755917 1
1.32916967130468 1
1.2699567364705 1
1.10155223770447 1
0.552733752825445 1
1.01474102575825 1
0.643509705204104 1
1.45143050916636 1
1.51384904220099 1
0.483248880832914 1
1.40814080947138 1
1.08817066408361 1
1.30662965136686 1
-0.0387552895940812 0
1.23169808929956 1
1.06940843484624 1
0.724633705532799 1
0.990413684420905 1
1.05317871227865 1
0.126957173369761 1
1.07085211450691 1
0.480021516499663 1
1.08398436514928 1
1.52403921620122 1
0.971414536425368 1
1.66035313375422 1
0.81895932147497 1
1.13280513877257 1
0.646486572786297 1
1.02274716897926 1
1.47339884167746 1
1.03023044104005 1
0.86652292415407 1
1.09075797781912 1
0.810571216696506 1
0.373942315453046 1
0.759010712423257 1
1.31283053333569 1
1.26631611802746 1
0.129677488726292 0
1.02648424550857 1
0.574184472305301 1
-0.111319135653977 0
1.27712821415676 1
1.008659691539 1
0.907041620398789 1
0.740073173528622 1
0.401044289528288 1
0.48390685848161 1
-0.0274272133331259 0
-0.229027802576474 1
0.635766181745194 1
1.18076079063539 1
1.93566759541036 0
0.49249585038212 1
1.66683684883115 1
1.15190839579969 1
1.14314840156646 1
1.13227388236328 1
1.40279442708616 1
0.70050354492124 1
1.7291066742348 0
0.855107605667731 1
2.00623962101917 0
1.1257394105291 1
1.12875657488547 1
0.948469363385861 1
0.951663725754415 1
0.504407726874044 1
0.992747772300643 1
0.945614984696199 1
0.539851459935879 1
0.972731895894069 1
-0.137319135908576 1
0.536826483796394 1
1.05328891030476 1
1.34756696648432 1
1.29175523028303 1
1.2357481804367 1
1.23384182648249 1
1.65167748080111 1
0.818465560485012 1
0.472703968634515 1
1.24475206187613 1
0.728650393595535 1
0.946511495410188 1
0.344563051718002 1
1.92717046635533 1
1.67067374600859 1
1.65331287273465 1
1.23138878041229 1
0.414272656688882 0
1.60729735888931 1
0.985571818900917 1
1.24509338537635 1
0.240843243994809 1
1.24964412485965 1
1.34502937082966 1
1.12497812844083 1
1.19167361227822 1
0.7006844631519 1
0.718724908195941 1
0.185522364206896 1
-0.352511097359303 0
1.66259029630813 0
0.916665817120717 1
0.98839195923803 1
1.51897567193909 1
1.03261334777119 1
0.594834941080305 1
1.47454426587838 1
1.00753214830981 1
-0.0733700359612035 1
1.10503988738477 1
0.299650376323843 1
0.690183232272247 1
0.750383242871411 1
1.04587623246293 1
1.03218303295325 1
0.648911597451467 1
1.23458068592828 1
0.897107227017319 1
1.2511985743079 1
0.78311829362265 1
1.38083737261248 0
1.756863867153 0
1.52868365250868 1
0.134190122880982 1
1.48299722139838 1
0.400371016304594 1
0.640837517822417 1
1.23556914921953 1
1.57480618464487 0
0.475914101208178 1
1.53480991821959 1
1.52488464392011 1
0.982521704132862 1
1.41254905695598 1
1.13378101951312 1
0.441979855913623 1
0.410296581635964 0
1.31706210585048 1
1.22828842506556 1
0.867572352808865 1
1.20560855384537 1
2.04134818341221 0
0.482877416610143 1
0.760728047731833 1
1.00644926376982 1
0.458488818838887 1
1.09057477518959 1
1.81275900589981 1
1.11578944824113 1
1.4612206361372 1
0.47366385132583 1
1.11976372681201 1
0.387941501290385 1
0.693343664320782 1
0.430098677396534 1
0.711911262481625 1
0.406441303173303 1
0.859881277910159 1
1.5414973796154 1
1.10944708818266 1
1.30535173685269 1
0.793453997931101 1
0.847199574921155 1
1.18282526881204 1
1.10641967604696 1
1.16404706200919 1
1.1196508779544 1
0.95293458498938 1
0.65667129351278 1
1.6864032966428 1
0.643445955414766 1
1.28990777697355 1
1.73562311757326 1
-0.0654082815685814 0
0.457611913200219 1
0.623842953065279 1
0.939537793642971 1
0.795258681585829 1
1.01602582974296 1
-0.0163334443091971 0
0.763008347917441 1
0.857486310523036 1
1.37218378369394 1
1.05580149430006 1
0.45824336485358 1
1.22611151864888 1
0.166796984684207 1
1.27266709361456 1
0.750787421816777 1
1.26125064747851 1
0.448896261274815 1
1.26981534803993 1
0.424532297348021 1
0.376331780685717 1
0.263995574405626 0
0.858415046542123 1
1.76010181355012 1
0.215229684738084 1
1.28283016562269 1
0.296805962375824 1
0.877024258230208 1
0.334422193418529 0
0.427210188859966 1
0.781917104907582 1
1.72459341560094 1
-0.0150976031023971 1
1.06886977709068 1
1.42351871040877 1
-0.147283698750766 0
0.180779325511363 1
0.992056870434945 1
1.23555363667857 1
0.707478173977339 1
0.107253164870195 1
1.38357577717803 1
1.09999465566896 1
1.25084936657128 1
0.77736815113742 1
1.28629664271222 1
0.11726463421598 0
1.07958258683956 1
1.51977091248555 1
1.10352341629664 1
0.503996458122433 1
1.00536915151917 1
1.46476237737503 1
0.292077212883592 1
0.568312534644236 1
1.29592736550297 1
1.22948588727569 1
1.16620483736784 1
-0.0458678955315588 0
0.856583927891912 1
0.712319836898785 1
1.38205286439559 1
1.14258245276599 1
0.420755600340023 1
0.739119512935839 1
0.404599430947415 1
0.89674834348787 1
1.60453603209001 1
0.419293930031467 1
1.31518502408292 1
0.906111872832223 1
1.11265558517787 1
1.27518477677453 1
0.527821325114311 1
0.427774432575846 1
0.822645763579178 1
0.928487160436561 1
0.419999212352215 1
1.57472609253523 1
0.769026482075903 1
1.05571158549647 1
0.687294828272191 1
0.966317031761759 1
2.51982160172351 0
1.00311374436786 1
1.07631641707249 1
1.01636328115686 1
1.50510697394184 1
0.389194879091208 1
0.759610130633433 1
0.388587060703411 1
0.745783127324207 1
1.34455117214712 1
0.818892198076152 1
1.1593231157859 1
1.64181970184571 1
0.867625055908293 1
1.12000766694758 1
1.14035327195926 1
1.54343665770913 1
1.22821890303963 1
0.961869163214544 1
0.489636407116939 1
2.00078202858459 0
0.668000917997689 1
1.64212617474341 0
0.447828496677783 1
-0.503736658942685 0
0.776952623803883 1
0.875977083980994 1
0.533235895731474 1
0.594901390366601 1
0.686503354371625 1
1.06101840016694 1
1.01521365772396 1
1.39737478435084 1
1.25960881450129 1
0.150344042350831 0
1.60272939048699 1
1.16295141672689 1
0.725627437452492 1
1.32224552131195 1
0.919680800206012 1
1.26272956886436 1
0.843454493124642 1
1.78791380223368 1
0.351696444365806 1
1.56312780437387 1
1.2350083269176 1
0.803180801134293 1
1.64901289895424 1
1.15748898125747 1
0.681071752733542 1
0.191597058384214 1
0.989183695878504 1
0.69726944638137 1
0.792950728891514 1
1.31929853768262 1
0.661917783170238 1
1.22381405477917 1
0.664749132538064 1
1.03921897455167 1
0.356379627966099 1
0.127609498703785 1
1.12016189360659 1
1.19115020146146 1
0.518752993580617 1
1.01067488728911 1
0.811902170113855 1
1.58077856310819 1
0.627041042584468 1
1.29714899449922 1
0.844839522716695 1
1.24902538831118 1
2.09718915184832 1
1.05799353150576 1
1.17468630503316 1
1.28826839095049 1
1.18195392115417 1
1.52372648766991 1
1.26605075557522 1
0.52955989978418 1
0.774251020420647 1
0.828198450868459 1
0.835755729354388 1
1.49167756655117 1
0.138803622379487 1
0.592265841032093 1
0.860863047365308 1
1.34081400907194 1
0.92603877884499 1
0.772464588752947 1
0.9539898370664 1
1.61985807529994 1
1.1130070938453 1
1.06610020511297 1
0.732565748152314 1
1.1878543429966 1
0.696138016991713 1
0.566160441187395 1
1.19080957873984 1
1.44648273194577 1
1.41078192656643 1
1.09033421816813 1
0.934151011329207 1
0.501870969862112 1
0.706873155154289 1
0.910882022944755 1
0.762035806290274 1
1.82581944723736 1
1.11567418399092 1
1.20697980539108 1
1.42465666300861 1
0.530443008770815 1
0.67705776395758 1
1.50071651001517 1
1.41550601141945 1
0.877185711865614 1
0.653584112602239 1
0.969902171118389 1
1.31628554408488 1
-0.166407194011633 0
0.664183805281856 1
1.27904573462943 1
0.164774038360641 1
1.33921049133055 1
1.42090376958154 1
0.929955879776857 1
-0.26344940130735 0
0.392118521597738 1
1.19409650178033 1
1.09430505382377 1
0.549032944512283 1
1.45186371746511 1
0.653562466146378 1
0.852636340909802 1
0.65615652078926 1
0.864621708658216 1
0.845411638051773 1
0.552764030396628 1
1.12771491148206 1
1.38797752381702 1
1.83120938770219 1
0.288932509850953 1
0.386174279156504 1
0.919949129528278 1
0.914156651066625 1
1.19971249970425 1
0.547778966343364 1
0.582607647817121 1
1.60794802249951 1
0.874096704353326 1
1.30131047801153 1
0.770966944074834 1
0.912421217337034 1
0.424146188663457 1
1.11368213990846 1
2.0375390649935 1
2.26199312509924 0
1.22690751040138 1
1.14347410110499 1
-0.304351608876817 0
0.663092420517232 1
1.37755373382043 1
0.582599627890152 1
0.631930408367731 1
0.560123854890248 1
0.73807472450602 1
1.2597411749867 1
0.869315399975931 1
1.61102677837082 1
1.67577515287231 1
0.658674827085791 1
1.53992690300544 1
1.77520961211806 0
1.12781801814453 1
1.33320266312011 1
1.0450987833208 1
1.0792113469349 1
0.885328741349628 1
0.939742827883146 1
1.55701817607331 1
1.22276720279482 1
1.93655699591257 0
1.5278736607655 1
1.26548637762429 1
1.42812026731246 1
0.753861205447449 1
0.580076954558262 1
1.63337064539933 1
0.791447715980437 1
0.989117598204896 1
1.08301668350603 1
0.693774027829239 1
1.09612130342902 1
1.70280289043407 0
0.45651053122054 1
0.96277668580229 1
0.708438153648887 1
1.81076819280792 1
1.42663278922593 1
0.532143873167889 1
1.04709074018029 1
0.522553719624369 1
1.89938173116913 0
0.987457185752424 1
1.83129669152121 0
1.33006489467538 1
1.45354958216903 1
1.05299013486061 1
1.43287473586049 1
1.72616251253295 1
1.71321235973396 1
0.842572964081955 1
0.495488135642356 1
0.879383346763287 1
0.901426216722403 1
0.179535915419317 0
1.81056783696797 0
0.442715447985019 1
0.223192491662313 1
0.611335375827412 1
0.847078544601558 1
0.718015023964774 1
1.26974320380622 1
1.27577045171842 1
0.983997606395272 1
0.796519102511595 1
0.323931433421744 0
1.10875524238084 1
0.555027444313374 1
1.43231919983278 1
1.75092138693903 1
0.293876804928765 1
0.632523398383192 1
1.57513583954318 1
0.646772804923169 1
1.11015921085648 1
1.59801608500858 0
1.18062724780838 1
-0.477925606744947 0
0.517698339686471 1
0.711403448102135 1
1.93056301801176 0
1.46797560875959 1
1.54863441806809 1
0.47652414358894 1
0.814267401089251 1
1.18760062296974 1
0.918854694205782 1
1.55134357864661 1
0.22966418904603 0
0.329696404012585 1
1.44316010186516 1
0.75163182384413 1
0.734667481990596 1
1.43806955193451 1
0.689064066941604 1
0.818063913878793 1
1.08911288201707 1
0.785138115284847 1
1.63145617703006 1
1.61024430418963 1
0.821997926704114 1
0.581710650362504 1
0.491919935303355 1
1.28535366331877 1
1.72786662651338 1
0.365641225137262 1
1.16798993034937 1
0.55160405340437 1
0.551284780095101 1
1.58410589840917 1
0.913941581436533 1
1.21461255997883 1
1.95591072344662 0
1.74299659116658 1
1.16757308994287 1
1.15659550694725 1
0.685648693363754 1
1.11319841138984 1
0.810031260257449 1
0.810338112799061 1
0.866475332348496 1
0.711945346697907 1
1.06845122857434 1
1.7675651232127 1
1.22948373561152 1
1.79432748652913 1
0.545747782142033 1
1.0954385297785 1
1.71510872590257 1
1.07958863452331 1
1.16267465130711 1
1.14343771983051 1
-0.255727258406074 0
1.11015785311719 1
1.57039978079303 1
1.32950300100512 1
1.69135216284373 1
1.11342981067946 1
0.746038676969502 1
0.997267257651314 1
0.935961086230206 1
0.879759534687445 1
0.546718440470967 1
0.754602084479857 1
1.380865637786 1
1.5506164372387 1
1.48054684785966 1
0.793156924218837 1
0.304622088075343 1
0.669237608874378 1
0.550445124605016 1
0.377777753581596 1
1.06002679341894 1
1.47951295297815 1
0.877201743020969 1
1.16189974708449 1
0.8284468929614 1
1.5372620180493 1
1.22027813805323 1
0.404030337045681 0
1.43319753597673 1
1.74416138697778 1
0.93022085230306 1
1.06086295622744 1
1.75494352327491 1
0.469329162354888 1
1.47850981262063 1
1.81502697155893 0
0.739910496079225 1
0.869148416547554 1
1.69205216656239 1
0.67422258445926 1
1.89289678387427 0
1.01358671465122 1
0.581922080558724 1
0.58651102332229 1
0.480192044630366 1
1.37835370215665 1
0.25197015490786 0
2.16144972382125 0
1.7350580100305 0
1.13007759882668 1
2.12249012905641 1
1.151428930825 1
0.25031258527105 1
0.360376121428656 1
0.44767503118857 1
1.51186653536699 1
1.15651404212485 1
0.533115651149219 1
0.588502614037968 1
0.771275683082076 1
0.519501581588747 1
1.34781608339065 1
0.627934230631444 1
0.996861025484264 1
0.769691464388523 1
0.643004062245033 1
1.87376252721725 0
1.72045841651203 0
0.938072887514449 1
1.02512296527431 1
0.71111139716703 1
1.6427251780517 1
1.94670635501532 0
1.50868488336649 1
2.21318723485281 0
0.487770636802044 1
0.760740801871922 1
0.301235992391174 1
1.1531371262413 1
1.22926669234144 1
0.717169701468909 1
0.952985454005175 1
0.324198809300456 0
1.39978296869543 1
1.39049721386062 1
0.619684565278228 1
1.91584796478179 0
1.65573299258617 1
1.54810629118402 1
1.99310011637425 1
1.20797999551112 1
0.120543163658785 0
0.813750655373272 1
0.818620660224214 1
1.40707049105369 1
0.494078269773781 1
0.357977672344151 1
1.03666384163288 1
0.679981994316412 1
0.637970375541801 1
1.24595739129213 1
1.54096994912332 1
0.915448685625783 1
1.34481725381448 1
0.527564361804868 1
0.497770423497783 1
0.828716911794912 1
1.02104512630665 1
0.71956493222103 1
0.573342078832232 1
0.650796099431797 1
1.30744967045186 1
1.63297324245924 1
0.966381148308934 1
0.547593339365637 1
1.39062841486193 1
0.847103812409629 1
0.802729542098625 1
1.15835598450655 1
0.809113504670618 1
1.21302269801026 1
1.32654376749856 1
0.93797441687682 1
0.50441074354697 1
0.937606235987717 1
0.681617755331193 1
1.46383288302627 1
1.10268629656955 1
1.23091363934405 1
1.14697531985947 1
1.6313593586968 1
0.475583817289802 1
1.04658119046907 1
1.79112411251237 1
0.943366465959372 1
1.97255212623747 0
0.955842830989643 1
1.62264564353303 1
0.615808847619235 1
0.869194762606737 1
0.878377792458184 1
0.301103439323476 1
0.974922419697889 1
2.41018924368731 0
0.482210034674145 1
2.08065787467323 1
1.05207387517953 1
2.05285136581251 0
1.1321629703218 1
1.17309220039959 1
0.877647182886146 1
1.0674510682273 1
1.7957673736383 1
0.229198762645736 1
1.95478851462386 0
1.35788152614689 1
1.66179949281402 1
0.642957361641825 1
0.875519570430012 1
0.724687315504985 1
1.04917206101502 1
1.78665120937592 1
0.751194956510414 1
2.05703553284708 0
1.13093765012371 1
0.843828377388267 1
-0.159008537092979 1
1.04579018322696 1
1.11965341622312 1
0.678450408467665 1
0.975755280023417 1
1.16337407909858 1
0.0787789241751942 1
2.50878766738355 0
0.787740676747813 1
1.0054450438638 1
0.753863961950055 1
1.22610269872819 1
1.25639303178841 1
1.02599352146255 1
1.41320786557428 1
1.12864629293178 1
0.784624785972322 1
0.706060362806747 1
0.575082989533859 1
0.51902480735386 1
1.04392297368776 1
1.65938141294166 1
1.51346301515571 1
1.04790169953159 1
1.31812547532234 1
0.37094180854649 1
0.919762821399359 1
0.727233076889547 1
1.0226092435402 1
0.109729330234938 0
0.422631307522214 1
1.26409589715453 1
0.482348345339157 1
0.781339733964895 1
1.08396355400734 1
0.399630854034569 1
1.25580234234266 1
1.28285044939735 1
0.829050825792426 1
0.963544638404518 1
1.60238550210522 1
1.45226289850238 1
0.457682779993776 1
-0.252562922814786 0
0.281245317167053 0
1.6556722586704 0
1.04145997458512 1
0.74088589063755 1
1.41510951535382 1
0.0314022496860165 0
1.26487235577785 1
0.778117164321988 1
0.84810101378178 1
1.83108656764397 0
0.282281296298429 1
0.49986061474403 1
0.89200971342526 1
1.25713574583918 1
1.54354697056802 1
1.26137461796764 1
0.677729257481696 1
2.28621927507127 1
0.904424002426428 1
1.17532103447723 1
0.975144964523554 1
0.579372587349586 1
0.177165309826001 0
1.36293551339312 1
0.860151823009804 1
1.49642531851303 1
0.120981621070255 1
1.33098631569183 1
0.902514742142921 1
1.48470682079797 1
0.183169913696702 1
1.58112814467599 1
0.530257071394729 1
0.245923373486701 1
0.484501140244649 1
1.85906539007475 0
0.80426454376552 1
1.90487769345997 0
1.47678613291007 1
1.63683731325838 1
2.45497384903193 0
0.147998579336622 1
1.47762865884632 1
0.422346152694885 1
0.852390507019111 1
1.30207050098473 1
0.691579928899292 1
0.843584208421117 1
0.793124105627923 1
0.15751498459052 1
0.88038060085793 1
1.28351681662569 1
0.852415345003087 1
0.956166152319731 1
1.17117448204217 1
1.57814178900301 1
1.13124006650245 1
0.256443341604262 0
1.60092127093619 1
1.53201744244857 1
0.833979737927367 1
0.827934427054155 1
1.72906342558666 1
1.74995296581814 0
0.0439054567882938 1
1.50500207042943 1
0.905024687119501 1
0.910844797349525 1
0.651250603965669 1
1.80478209535884 1
0.941585821920405 1
1.00445578161585 1
0.871428169774432 1
0.816386707994346 1
0.564613088308516 1
0.968936670038343 1
1.06177676211966 1
1.25510065352491 1
1.84463619184421 1
1.17113300088504 1
0.546142230702515 1
2.37460298247787 0
0.254153583302484 1
1.22552848276311 1
1.29882298392673 1
0.852751393228498 1
0.519716467583358 1
0.525147904631354 1
0.892731943717017 1
1.51890242374017 1
0.866586377633617 1
0.631451430566605 1
1.05143878402588 1
0.136112325035104 0
0.835448171043406 1
0.936080862959506 1
0.527213023884546 1
0.352477913874953 1
1.06534644525969 1
0.331107881933031 0
1.12801151588011 1
0.452922925632805 1
0.680174135207247 1
1.56857923305381 1
0.711308962287787 1
1.31903862885402 1
1.06980156294679 1
1.32478334572457 1
-0.240325307252599 0
1.93857784488227 0
1.78501063683671 1
1.87656240802894 0
1.07952363231347 1
0.533135835225784 1
1.0443998234852 1
1.24447787814049 1
0.612495598387042 1
0.545351404955995 1
2.66452911784461 0
0.161608956209704 1
0.716014112176846 1
1.80027444465223 1
1.09492795950801 1
0.903503287052736 1
0.416544476347431 1
0.831820168738519 1
1.36075144627394 1
-0.253884356031164 1
1.37382349193855 1
1.04354736045494 1
0.481672227081766 1
1.27230063051191 1
1.18088031905949 1
1.35971498854257 1
0.317987241235172 0
0.861639806965043 1
0.912077292550357 1
0.608408128392261 1
2.10859141321649 0
1.76675270620166 0
1.37467144012349 1
1.41389230631117 1
0.785885783560277 1
1.04108817132984 1
1.86369391138028 0
1.57960237957945 1
1.06160436626744 1
2.23977314390285 0
1.13732677447177 1
1.368785762514 1
1.23935056392153 1
0.978041820008449 1
0.56786044993406 1
1.08314136438418 1
1.51010074815229 1
1.46450162870806 1
0.644266354148743 1
0.483113567355081 1
0.807610238131622 1
0.804927964564971 1
0.755787467468562 1
0.721586152735092 1
0.379016134902451 1
1.32104473266101 1
1.27595734324924 1
1.32381200671867 1
1.6880381863439 1
0.556408458346824 1
0.797672800608025 1
0.843799129844137 1
1.01273246096247 1
0.824547644682427 1
0.359879610738469 1
1.07541289485739 1
1.52736041955991 1
0.95612144315681 1
0.0325968079542572 1
0.549700583037562 1
1.02101308130567 1
0.775704797789954 1
0.548595995055854 1
-0.641472405851827 0
0.441085878546443 1
1.76177013850547 1
0.847773829140789 1
1.24411656788151 1
0.445227236996828 1
1.16899603038662 1
-0.205038494381222 0
1.06144891341594 1
0.611909204689934 1
1.54993767226456 1
2.33052175595735 1
0.905648188652112 1
0.611963004266917 1
1.22227259153807 1
1.0417417067847 1
0.615293791800956 1
0.363940312052463 1
0.71461456334118 1
1.29720482708789 1
0.965445174684208 1
0.391973172571373 1
1.41525875958935 1
1.30730163172168 1
0.552690924200103 1
-0.211901732174144 0
1.24799440467203 1
1.16669418227149 1
0.9708025831456 1
0.596156856918911 1
0.721358403031039 1
1.04855662716179 1
1.19730846834852 1
0.736532205109851 1
0.1249519031511 1
0.567321523622757 1
0.224989033281109 1
1.83038482983344 1
1.50036885446835 1
0.904942964974981 1
0.787260579742494 1
1.67516351838789 1
1.326468936531 1
0.996888132685089 1
1.43037291074362 1
2.0125633962472 0
1.31544746059882 1
1.07934347168058 1
1.38401061366919 1
1.13106500048874 1
1.03034568026417 1
1.51010859622834 1
1.21516669289066 1
1.5287991096357 1
0.173722443387129 1
0.748972302823704 1
1.15788532936437 1
0.90288781726957 1
1.50383596045166 1
0.69004774733108 1
1.66106452679615 1
1.51837066673966 1
0.859777492834766 1
-0.158788025667548 1
0.884010091766459 1
0.955944559052432 1
0.848584097850429 1
1.22034385541361 1
1.18764631525549 1
1.51738860412783 1
1.95947086778358 1
0.328798633777407 1
0.838029356437413 1
1.21279463593035 1
1.62320572180778 1
1.04143985949232 1
2.11189724438759 0
1.07684076776563 1
0.78296640698535 1
0.591682915055597 1
1.27322763252465 1
0.85813102637388 1
0.966754538575318 1
0.667753930784027 1
0.809924655088341 1
0.355281636302596 1
1.0069378844158 1
1.38648188861638 1
0.237479846509925 1
0.740046263055585 1
1.38594345909631 1
1.49064230269912 1
0.403078818412825 0
1.1278723281521 1
1.26913271320649 1
1.01131404642244 1
0.900287163765376 1
0.450528566343631 0
1.12912207806182 1
0.769279598350202 1
0.958768434820433 1
1.12695277979916 1
0.0979648916749161 0
0.0845109978156271 1
0.234948473011538 1
0.556001860892704 1
1.25649731887767 1
1.2751686732415 1
0.986047821125758 1
1.1834998899411 1
1.43575832549452 1
0.975804672576441 1
1.41414717132996 1
0.700981717533178 1
1.83250439864287 0
1.08609996483355 1
0.751396162462477 1
1.28769197721474 1
0.956786425845287 1
1.63482710629131 0
0.607006348375398 1
1.54455627768316 1
1.31617681667605 1
0.491151321524543 1
1.56072617407042 1
0.884561239511803 1
0.997660732847103 1
2.20428633342866 0
1.19713729050061 1
0.760937848504829 1
1.37070249283614 1
1.15715480874311 1
1.01898636532437 1
0.361082384913174 1
0.683756276718457 1
0.95149104278525 1
1.72094290027573 1
1.09601225977224 1
1.03695564551541 1
0.427599985975507 1
1.23225397162581 1
1.45981374482297 1
1.85259731127719 1
-0.020632799100194 0
1.98377223453127 0
1.28701446391572 1
1.70642592178713 1
1.38010097372295 1
0.283133610566909 0
1.20733142064142 1
1.8873473687454 1
1.54743355966852 1
1.17965262223419 1
0.774984825950646 1
1.80264856515049 1
0.841239649674125 1
0.343574261897541 1
1.32635316375426 1
0.24024102185294 0
0.740524029575564 1
0.531028300231117 1
1.51432195469123 1
0.869069377223144 1
0.419659001328202 1
1.14657721110923 1
1.32180592689407 1
1.04032762873645 1
1.35084125260613 1
1.70083665813505 1
0.959135223783675 1
0.895006854564488 1
1.25701846760008 1
1.25945629879472 1
1.44710267074672 1
0.967532719100977 1
0.816431839660882 1
1.91880737255535 1
0.760280758010904 1
1.03219317208245 1
0.748563969698566 1
1.0329639330879 1
0.34641490195256 1
0.421757074921036 1
0.307119900656528 1
1.12311352035658 1
0.84042304842783 1
0.532002231219806 1
0.870290470449535 1
1.40588051661124 1
1.92066056389517 0
0.812154780047461 1
1.47737565005722 1
0.945272748597881 1
0.941454960244076 1
0.375763022498391 1
1.14331146292878 1
1.30839925792357 1
1.65156560573167 1
1.50678273026005 1
1.58608977022083 1
1.39471248405456 1
1.25645457201132 1
1.30744566189161 1
1.46653959143067 1
0.765647572927891 1
0.736387845801319 1
0.670736335544223 1
1.59191928150475 1
0.919297825988116 1
0.535581924927588 1
0.66158781024095 1
1.56988539425605 1
1.33690517187845 1
0.693151850361494 1
0.703302969909795 1
0.46020354275899 1
1.68067489600109 1
0.617026046387765 1
1.00271880420448 1
0.540249564823005 1
1.06273979368134 1
0.266898430514486 1
1.17868597997862 1
1.28255241524125 1
1.20960354274364 1
0.933320923470772 1
1.14136303693795 1
1.32315766837916 1
1.27306107581481 1
1.34350621572021 1
1.69091338100888 0
1.00016855892289 1
0.554243122526666 1
1.26527181923438 1
1.42922631512537 1
1.5597182563872 1
0.742791149026731 1
0.393068768499553 1
0.701513714326717 1
1.09660700963987 1
0.311346823394161 1
1.3070602258538 1
1.72018351016523 1
0.978320204744779 1
0.625835412878294 1
1.17764123759292 1
0.437254250562321 1
1.74738516111829 1
0.317845267680308 0
0.0869881510039077 1
0.980023006154577 1
1.56489743346976 1
0.347493834682515 1
1.3151299894884 1
0.923221759393931 1
1.6380181935181 1
0.489172751717037 1
1.18500976938201 1
1.21939180060481 1
1.01650909956642 1
1.4945369895532 1
1.07397625589567 1
1.39176540963101 1
1.63432155136025 1
1.31319204332123 1
0.333577277536747 1
1.01044036252951 1
0.3320052191861 1
0.599987749513474 1
0.504841858534288 1
1.62960928728417 1
2.11039869244719 0
0.832550679863877 1
1.07162413847528 1
1.253769163783 1
1.69860034319499 1
0.293196700493351 0
1.8461243268896 0
0.617712753554319 1
1.00057043177196 1
1.62240510868416 1
1.66406470787253 0
0.902740632641273 1
0.788298016792108 1
0.989672767133522 1
1.30433139227781 1
0.630240104178138 1
1.23902850406354 1
1.34061091843788 1
0.136627270971423 1
1.17189690353073 1
1.13097364319362 1
1.44426022034305 1
0.682575900820716 1
1.28026612201181 1
1.44825103716022 1
1.46369140820318 1
1.26438671885371 1
1.25147841881293 1
1.01491094192667 1
1.21940082867991 1
1.17723328881788 1
1.59138193826761 1
0.351695976295568 1
1.1823091809292 1
1.04186221655975 1
1.52989852536554 1
1.01178149442755 1
0.713098526678679 1
0.643364566522486 1
0.787933285799957 1
0.898279129727616 1
1.08158143501081 1
0.278434669133253 0
1.48028713729035 1
1.25815729556678 1
1.41074876849169 1
1.23496292384276 1
1.91019340934445 0
0.870612139642229 1
0.413064600146135 1
0.764726773857188 1
1.09378335248871 1
1.05505692381931 1
0.324360355920159 1
1.06466305296093 1
0.954958786544409 1
1.66470123937892 0
0.348506645489417 1
1.57671236861368 1
0.991265216089844 1
0.576259742931042 1
0.802447158350228 1
1.12104345665621 1
1.19463514670662 1
1.43031087406987 1
1.36434224198332 1
0.401503280454899 0
0.653763093079166 1
0.363956207070702 0
0.509083895316933 1
1.37690553134941 1
1.34872466420384 1
1.31654860969306 1
0.577397242896917 1
0.935335646173952 1
1.09707082809428 1
0.111002909123971 1
0.329667217183667 1
1.09571336849983 1
0.94575336203816 1
0.771620528504725 1
1.89875643314013 1
0.353838656657464 0
1.0360847790719 1
1.25962097739921 1
1.40523754244886 1
1.65281020614435 1
1.27415554817024 1
0.402572955010028 1
1.30208635591011 1
0.461449122269447 1
0.905883633259566 1
1.18765373033982 1
1.04654223505221 1
0.806774261493039 1
0.804997069859103 1
0.832137568929165 1
0.343805907121574 1
0.4256379617403 1
0.849246255056528 1
0.901094450666706 1
0.453662439970864 1
0.662746600814753 1
1.00206406889252 1
1.3350870567054 1
0.549352645202981 1
1.03402202127643 1
0.796293416557316 1
0.0507846799468467 1
0.318783386315008 0
1.0042363175748 1
1.64694047761291 1
1.87427396929627 0
0.637265277713357 1
0.425594215686089 1
2.59765776324928 0
1.15953701503166 1
0.915802001636193 1
0.438443973303273 1
1.16804112000723 1
1.28691285811106 1
0.515335556159945 1
1.2256462891674 1
1.12385373731778 1
0.676949697046474 1
1.01262986875784 1
0.288786128706172 1
1.3750411530566 1
2.04169188997666 0
1.5241897940176 1
0.983510386731709 1
0.528795320926778 1
0.572850113538151 1
0.813498559458807 1
0.195057550365782 1
1.20107735989961 1
1.06504602715444 1
1.45859761198909 1
1.18434331227517 1
1.09237224948514 1
1.01456786706496 1
1.98420384550388 1
0.695549925831309 1
1.21020217112606 1
0.766997368140437 1
1.08137091008282 1
1.39017092253742 1
0.944305889850386 1
0.934352728886198 1
0.233447678488089 0
1.13441333256596 1
1.16460823778582 1
1.18234466342481 1
1.08760865946018 1
1.25960385199799 1
1.00084649437732 1
1.43029361460575 1
0.683373641164041 1
0.597723512988973 1
0.933230000077944 1
0.973870432303603 1
0.744809851875313 1
0.855936418908518 1
1.20847027798255 1
1.33678275626038 1
0.595642949950248 1
1.57765724251846 1
1.98014739591442 1
1.72707669182846 1
0.753554031534665 1
0.978171544662268 1
0.466923800458094 1
0.180032870242253 1
1.21614473695526 1
1.19773447900265 1
0.738401516295105 1
1.84148219960213 0
1.01898876942688 1
1.08171979375958 1
0.890047085937771 1
1.61794499143009 1
0.278721125147332 1
0.455913111240256 1
0.405174683177476 1
0.747305874139836 1
0.816130831642323 1
1.13298896893157 1
2.11219386774389 1
1.18765424505437 1
1.0965956640231 1
1.13720465113463 1
0.28926586340573 1
0.251090933356833 1
2.00721238171829 0
0.0987821803608442 0
1.16479607071212 1
1.02950450193023 1
0.590346571449245 1
1.46989652714227 1
1.1194096078308 1
1.37613130094164 1
1.40248058618672 1
1.42372708484048 1
0.945420708024119 1
-0.429883409718455 0
0.622140458936099 1
-0.012446364635171 0
1.61360156090683 1
1.47802480911919 1
1.77398148082847 1
1.30472082989295 1
0.802969252405383 1
0.619050977093476 1
1.05825917659641 1
1.74961794726059 1
1.30735651305648 1
1.00281603926906 1
1.17317719306368 1
0.991948499496346 1
1.87098256207477 1
1.49212664382547 1
1.23218260610829 1
1.21779915060909 1
1.16228666712692 1
0.685276196499049 1
0.62854273110701 1
1.2466611869266 1
0.0917627857072897 0
1.47431186619676 1
0.229220647257878 1
1.11095003703261 1
0.651307554809688 1
1.02905516125766 1
0.492461030157798 1
0.83294696939784 1
0.821078561529679 1
1.34059423625018 1
1.22365291613718 1
1.31429693822364 1
0.221451014214179 1
0.546726024369098 1
0.808706663360383 1
0.294998982486863 1
0.736476051373812 1
1.18512580303482 1
1.15530715751839 1
1.56481530549082 1
1.28181152802565 1
1.67377817385903 1
0.598458508734666 1
1.00638814217221 1
0.753012702802048 1
0.964006858762125 1
0.94191388244707 1
0.402176021920071 0
1.02106765328113 1
1.07847811916194 1
0.517172158307454 1
1.22757809170131 1
1.08309676240789 1
1.22428334780851 1
0.723670700848521 1
0.14036837431146 1
1.22022080920393 1
0.0558516368846348 0
1.18092353259553 1
1.05790158152443 1
1.84277602165574 0
1.02067102859011 1
1.00290617384348 1
1.73085967569137 0
-0.276349482380207 0
1.54071839607624 1
1.48633800813193 1
1.66628873214074 1
1.63530159116893 1
1.97109417195062 0
0.318221105720299 0
0.276524702330984 0
0.0922701155439354 1
1.93734188358729 0
1.49217604135944 1
1.17140562063157 1
1.62963936447822 0
0.818487275101472 1
1.15665680369099 1
2.51375787112316 0
0.57031832620972 1
0.491096961182568 1
1.06805658012787 1
1.5147127440212 1
0.902890860464603 1
1.3044925071057 1
0.834692221840499 1
1.71416123040455 1
1.05738834473783 1
0.136062572069934 0
0.403545316198514 1
0.903646746136957 1
1.19345716077474 1
0.730840270390536 1
0.561215027857461 1
0.985296778560036 1
0.573374944740924 1
0.775457707649346 1
-0.20046158649881 0
1.02598681905861 1
0.839896014812668 1
1.49326343580169 1
0.369822120667232 1
0.470814072643594 1
1.03400616550981 1
0.671023304396319 1
0.986090891347128 1
1.14080557602015 1
0.60821311333422 1
1.0994674636743 1
1.3345921118837 1
1.74392194063538 1
0.987864886593664 1
0.851521525813622 1
1.07165400337788 1
0.645089866435396 1
0.548712836072873 1
-0.231244307214488 0
1.18906387502223 1
0.444351488742635 1
0.358727388322268 1
1.20148408122169 1
0.358340355657595 1
1.31771264336377 1
1.09038751112332 1
1.44682059115344 1
1.51597529932887 1
1.0826559397808 1
1.36386459799991 1
1.30194892335982 1
1.59101203861764 1
0.401753614165577 1
1.53302662343213 1
0.478450981185689 1
-0.0426703437279806 0
1.44917546467638 1
1.12926376445961 1
0.667901692852466 1
1.81749738326482 1
0.631876820244778 1
0.787588469563924 1
0.652249735666917 1
0.73407173426344 1
0.630923881770542 1
0.855020895773999 1
1.150988565251 1
0.596577867485872 1
1.03573664342247 1
0.704564776971383 1
1.7660222131237 1
1.30715698547839 1
1.1077326112903 1
1.7097415285859 1
0.505215841446366 1
0.536890363437529 1
1.65475780990679 1
0.995530680130251 1
0.792469723874878 1
1.21640286865395 1
0.624456217905195 1
0.933694687858107 1
0.700865976839703 1
0.936578144515793 1
0.890134360873404 1
0.661620486130926 1
1.09330973841386 1
1.34260832720916 1
0.550184924673457 1
1.68595285070378 1
1.215015650047 1
0.660499767362794 1
1.41428095236001 1
1.40323758740439 1
0.402700520623913 1
0.588845555750013 1
0.336733983335719 1
1.4647188681147 1
0.680988965756842 1
1.13866415816066 1
-0.17128356313106 1
1.95337697162274 1
1.33026247494892 1
0.498015055524472 1
0.816937072017828 1
0.78442159623156 1
0.561163146473867 1
0.856720394634499 1
0.864115370983891 1
0.915140870771518 1
0.778082866844805 1
1.1647974978797 1
0.883757991610843 1
0.11420560643732 0
0.957670381369952 1
1.05802001211418 1
-0.0489788770559869 1
1.44059341391241 1
1.62662379356968 1
0.625585146395714 1
1.21027287468876 1
1.55987839915359 1
1.45803809118661 1
0.995101711138262 1
0.236364944262802 1
0.923262312902418 1
1.18010724379831 1
0.537414824153384 1
0.306431211343276 1
1.73105086532815 1
0.720581331165565 1
0.447484918618742 1
0.999925726800854 1
1.26604514331574 1
1.43469835545325 1
0.946006334294373 1
1.03287522944489 1
1.19208077245548 1
0.148969731064183 0
0.425805651693148 1
1.00098826540761 1
0.762289735844755 1
0.614214161293752 1
1.65377161594089 1
0.8732991546714 1
0.937586607298158 1
0.886544682711855 1
1.50347044038874 0
0.740625128837836 1
1.16544947892775 1
1.11739403437839 1
1.12729120220955 1
0.838936753218444 1
0.487427194292459 1
0.0107661543797573 1
0.784321564989849 1
1.46907466341836 1
0.623292396573094 1
1.08613216761779 1
1.80261361002001 1
1.41009207040209 1
1.13355792835741 1
0.437968051366816 1
1.61145510215613 1
0.689783739290883 1
0.611130698205345 1
0.588541398317198 1
1.42033758192707 1
1.16465372573394 1
1.28728190969462 1
1.58104608114381 1
1.32459061452062 1
0.898096920447711 1
0.890114843814046 1
0.404794678907675 1
0.62470884246448 1
1.10276980549152 1
0.675995576544374 1
1.59918013382269 1
1.07961212846956 1
1.97914063887755 0
1.34375751862155 1
0.991043188062557 1
1.26653501483367 1
0.749072452152307 1
2.06394088490858 0
0.967910914142851 1
0.760612067526833 1
0.573505627664079 1
0.00628289572566177 0
1.43624741248067 1
0.896704128782428 1
-0.00213461408829188 0
1.3656789195781 1
0.562340824715037 1
0.86242077710701 1
0.861086089071334 1
0.816579570096228 1
0.211597390307329 1
1.01425107009041 1
1.18595912495083 1
0.704358646170432 1
0.817732281813321 1
1.80301481937471 1
1.69272199880597 1
1.14629077348515 1
0.212016132741095 0
0.50831004404993 1
1.4332910250202 1
1.2476793909742 1
1.13997071358318 1
1.5331810333544 1
1.15808874183006 1
2.29688295359727 0
1.21446905654173 1
0.517496186477674 1
0.895220429124839 1
1.14489454459351 1
0.965654197803175 1
1.49485799837619 1
1.32424057318204 1
1.11459748569292 1
0.407915463993565 1
1.18190732311342 1
1.08184050020809 1
0.720645409353164 1
1.27580274323159 1
1.1031172925692 1
1.18335882282583 1
0.304903035462888 1
1.15976006747819 1
0.887413336370314 1
0.946385342470717 1
1.44095423753336 1
1.72526147801315 1
0.443212523962983 1
1.82948307319674 0
0.383710069520285 1
1.11936044772012 1
1.17196953777541 1
1.18365688390768 1
1.07432158287556 1
0.619752717777616 1
0.892701398717258 1
1.15088500003812 1
0.983780593563017 1
0.251473252551559 1
1.32950169072802 1
0.592103615936612 1
0.750969518956052 1
0.971168274381425 1
0.750387142830576 1
0.420204303421026 1
0.812269908583498 1
0.229890903009517 1
0.960256207428195 1
1.74445864948783 1
0.858016750230105 1
0.791302185036013 1
1.00875090425066 1
0.845833729949729 1
0.788757947747057 1
1.21341625772607 1
1.59862293824173 1
2.34395053449872 0
0.997352334640787 1
0.829038114758861 1
0.988928884402889 1
0.941920754068456 1
1.16030743883193 1
0.564634390659826 1
1.58909936264707 1
0.376778573731111 1
0.957468847047007 1
0.700202848951126 1
0.964385637809453 1
0.211102351717275 0
0.523095514738141 1
1.04015781931633 1
0.421476563437642 1
0.571653160152775 1
0.88152938831071 1
0.830260035983847 1
1.70271975462052 0
0.804649904924937 1
1.3446159266222 1
1.27631708523796 1
1.50245149090574 1
0.545196880147384 1
-0.13024178961423 0
1.90554712665289 1
1.27387654704764 1
0.6752317705935 1
0.533521001349171 1
1.50919009224467 1
0.0773020437805729 1
0.597578459333199 1
1.04216708627493 1
1.32146069435661 1
1.06275342567238 1
1.80942352712378 1
1.09808105045371 1
1.16738675275805 1
1.01398184202188 1
1.48637365910227 1
1.85451413460289 1
0.758032554302489 1
0.517031202743042 1
1.04086487747253 1
2.08989303530642 0
1.48786144724785 0
1.54822547227315 1
0.982338383056038 1
0.644681975029431 1
1.08050052908864 1
1.02346819637316 1
0.755168824690304 1
0.516154289738644 1
0.776709243026503 1
0.775954253557917 1
1.11631243434638 1
2.0005191155254 0
0.203026591813764 1
0.860733166685561 1
0.755904058481594 1
0.476171327527498 1
0.906530463821625 1
0.0497505305135236 0
0.108626500836732 0
0.946941150946167 1
0.992639179093036 1
0.786848090230839 1
1.34115162454661 1
1.09313411957528 1
0.911165873929807 1
1.31579388381058 1
1.54959690413296 1
0.71002039441682 1
0.215145697530621 1
0.823743478092449 1
2.44086718633971 0
0.693019647855599 1
0.856021186374303 1
1.10644362876479 1
0.916251048810511 1
0.648267739202863 1
0.494817726926485 1
0.752183582359178 1
0.528866569303138 1
1.17732705507005 1
1.15526097521633 1
1.15694324881257 1
0.370296944466537 1
0.727946437480775 1
1.19169277085984 1
1.3018771706928 1
0.729752505091831 1
0.564210808980752 1
1.20892513764371 1
0.529034354590471 1
1.01454496069723 1
0.548574769184522 1
1.73808251637472 0
0.934107937480827 1
0.927819485484628 1
1.72272432947688 1
0.786445131139682 1
0.492398981249532 1
1.50405916311415 1
1.28077131735311 1
1.44975497542088 1
1.42804898192247 1
1.78662543913791 0
0.714983453874492 1
0.217041736032207 0
1.40170746571182 1
1.69069801877019 1
0.784442867823526 1
1.2349461051233 1
1.29194624220557 1
0.914841963246952 1
0.631074864514216 1
1.56416079047001 1
0.293278358654685 1
1.57776468848824 1
1.56819929925612 1
0.218838961119058 1
0.477421943065921 1
0.124459042934909 1
1.25899955185147 1
1.88736524039243 0
1.49901697297204 1
0.737163500037516 1
1.0290628376346 1
1.24189918488983 1
0.667980285949275 1
1.61942971573956 1
0.717118349398254 1
0.406003281040873 1
1.15233528132336 1
1.34873928388054 1
0.974166533732274 1
0.560548884817669 1
1.93533714561809 1
1.09536877177663 1
1.29329350766164 1
1.24494305443467 1
0.999459262230958 1
1.64847759015405 1
1.97676702704889 0
1.21788835545015 1
1.5190938358422 1
0.357901383391591 1
2.03197278265257 0
0.932184999967136 1
1.58406220913301 1
1.1794239890076 1
0.990629395948455 1
0.939190052356218 1
2.13317864037378 0
1.10025978141525 1
1.19740089975948 1
0.814431523643519 1
1.11352790631331 1
0.396127463938473 1
2.11755848112234 1
0.839127422054137 1
0.415543811888457 1
1.46741453184944 1
0.095565220745561 0
0.89608680924372 1
0.951447143286216 1
1.15683633527347 1
1.24166690145392 1
1.00660118577663 1
1.79442869680272 1
1.40778639511342 1
0.913826324866449 1
1.21632418429302 1
0.823752025675468 1
0.948627925497698 1
0.562204215619088 1
1.29298815384011 1
1.24711484228289 1
0.498796361240138 1
0.928714723023414 1
0.939731860121189 1
2.01711301883224 1
0.565457596931641 1
1.62317531275294 1
0.799615159300915 1
0.580784247013377 1
1.21082631013227 1
0.530743745971012 1
0.0738032793744972 1
0.992786484008682 1
0.813110873659784 1
1.14190750273077 1
1.47103530649564 1
1.21849720447432 1
1.24564087202934 1
1.86635918897419 0
2.27778379072599 1
0.864685338689438 1
1.05636668343909 1
0.98711904487675 1
0.879417296394975 1
0.713828722306129 1
1.49145289809127 1
0.779465376867159 1
0.616424590292271 1
0.610324372002382 1
0.699001030821849 1
0.609257385177483 1
0.372533642848335 0
0.652922105408738 1
1.33638700262339 1
0.913559310381406 1
1.48143466536791 1
1.5087596325398 1
0.725269090578431 1
0.292629348305979 1
0.813920177143249 1
0.590413100861165 1
1.48348318497049 1
1.19159934440692 1
0.569089492369861 1
1.50171442054743 1
1.60135005285004 1
0.673169666765635 1
1.6565924526627 1
1.0635108083438 1
0.516702368284705 1
0.768782383700292 1
0.294473352459436 1
1.49906614971706 1
0.39122380878737 1
2.13433886661941 1
1.36057471146833 1
1.84368442086026 1
1.04505190051056 1
0.79543098655078 1
1.4701101449554 1
0.95152142155791 1
0.641233665154341 1
1.6182174015103 1
0.782819571569215 1
0.893669403654728 1
0.471323774683296 1
0.864185820551324 1
0.918227623583645 1
0.638357798927747 1
0.694737891434899 1
1.51733922396411 1
0.91326225311483 1
1.79078797045371 1
0.368975888807167 1
1.15842571297309 1
1.37917880245138 1
1.05979453438128 1
0.206548430985969 0
0.103880280560501 1
0.375879947420451 1
1.64729762695835 1
1.14285742635836 1
-0.180625372828914 1
0.772015892952499 1
1.29950728939441 1
0.450068374866242 1
1.43633955835935 1
0.893962142332712 1
1.26953226932764 1
1.48465489375358 1
1.71917144017548 1
1.61036545775125 1
1.33513272994694 1
0.991324509684113 1
0.673679297244703 1
0.455377640731665 1
0.896784925478257 1
1.13414796139236 1
1.35879585170996 1
1.04513262311339 1
1.05203555331099 1
1.21820034712512 1
0.300479464907567 1
1.4355628850547 1
1.02933140975013 1
1.61928025599141 1
0.476436872625489 1
0.760458143192137 1
1.69502450299847 1
1.28455950135963 1
1.87126445126608 1
1.06328009651597 1
0.976945976681262 1
1.01623913031359 1
1.65763379083484 1
1.05501905159675 1
1.18553193034852 1
1.20650628236548 1
0.685398300935582 1
1.61743821023389 1
0.679817399487608 1
1.67262326983912 1
1.43686658150302 1
1.56544128032521 1
0.975327795447025 1
0.111281949693817 0
0.606472192292324 1
0.999494795522992 1
1.65809961849293 0
1.2743384276777 1
0.960234413836999 1
1.9395910568768 1
0.954684116257504 1
0.624821901581025 1
1.15993267677908 1
1.39801135706784 1
0.882780154137273 1
0.336044455936713 1
1.35812575460618 1
0.782615735680564 1
1.24229018877993 1
1.43243386159219 1
1.56757785527898 1
0.370522769783701 1
0.350023995751079 1
0.945802577768208 1
0.974769522859462 1
0.635282000299835 1
0.911357975672833 1
0.718952482305577 1
1.20204752548252 1
1.3339809980791 1
1.38106588419451 1
0.867241318604634 1
1.00662548355033 1
0.686785836232947 1
0.772893474303177 1
0.891977523723749 1
1.01765101623785 1
0.490742043049441 1
0.328333674373073 1
1.15529139792964 1
0.680634064978655 1
1.27387217549478 1
0.62997688244145 1
1.25697807974409 1
0.99903896248833 1
0.147927279588791 1
1.45733092508314 1
1.0567950771467 1
1.33167859646039 1
1.44389625278092 1
0.78566339570054 1
1.34988437871149 1
0.632752654642013 1
0.902840214216939 1
0.505937332324939 1
1.36907928714241 1
1.29286328577997 1
0.531197438982089 1
0.972411027266942 1
0.80617387033612 1
1.1738250930317 1
0.232364221591095 1
1.07643515240456 1
1.18307231049033 1
1.28563368819479 1
0.650885411718413 1
1.36953461365564 1
0.778220490381441 1
0.801645703086085 1
1.04044638069531 1
1.37374891872454 1
0.896474997694483 1
1.54457620770966 1
2.13300519333778 0
0.628789994350715 1
1.29273656447742 1
0.899213248852062 1
1.75856126626243 1
1.43100137918499 1
0.873086663796815 1
1.11423268659929 1
0.95393938571397 1
0.651304034458068 1
1.25245484415115 1
0.515238281250845 1
0.173063152795438 1
1.13343213498525 1
1.63091717521825 1
0.333202653555499 1
0.173605161759988 0
0.609570717929898 1
0.00909507167856447 0
0.713070400499653 1
0.714895586010235 1
0.836859067292962 1
2.13232722364857 0
0.818860285560391 1
1.69809243571837 1
0.580702812806272 1
0.931983850191184 1
0.889799683877301 1
0.822953132609753 1
1.16309650020449 1
1.59678300728492 1
1.65606068276847 1
1.87090478903886 1
1.01842178956203 1
0.336738657639498 1
1.65075330991292 1
0.880111270545095 1
0.466301378725675 1
1.11250651062667 1
1.2010431840852 1
1.44063127058766 1
0.751951714408922 1
1.20852488756744 1
0.583660392434607 1
0.804425894139739 1
0.814970565093619 1
1.16666981163113 1
1.66086409182797 1
1.20072830714047 1
0.773467452163789 1
1.17412874881407 1
0.855548352158331 1
0.868861551601089 1
1.28425575626536 1
1.49573630334514 1
0.922208003368793 1
0.655994065609462 1
0.108031639846371 1
1.17555139950288 1
0.782049019425824 1
0.709667084415809 1
0.550436985526377 0
0.966129697960269 1
1.21667776608419 1
1.46613758735128 1
0.820791280803353 1
1.00570413277158 1
1.00055480177455 1
1.17955410890011 1
1.02775657374602 1
0.626632535702927 1
2.03856936573908 0
0.698268824723291 1
1.33143197186371 1
1.3724815379094 1
1.25454950495127 1
1.04709855487159 1
0.764424339634378 1
0.740333123143926 1
1.57557787718992 1
1.5869760183722 0
2.17105063241854 0
1.16816694696607 1
1.64318631178657 1
0.979710498452137 1
1.06473249296846 1
1.07859468888545 1
0.857887003175233 1
0.723459332963942 1
1.3809783857416 1
1.74906913767739 0
0.764261486624896 1
1.46367845326135 1
1.08183026059943 1
1.32048422490185 1
0.329487922259628 1
1.27554811804428 1
1.10858265764935 1
0.865620785941691 1
1.26628830282529 1
1.58340057163952 0
0.87623289526472 1
0.551395653404309 1
1.31552835762087 1
0.53110760004934 1
1.65027821343215 1
0.9044371063983 1
1.30551216030295 1
1.15728978079229 1
0.97436933471172 1
1.1889633385276 1
1.12234352975863 1
0.492264026865695 1
0.932040099264568 1
1.27970465468066 1
0.996304953992526 1
0.821193610491375 1
1.16788000501798 1
0.986989571778089 1
0.305198532936685 1
1.11550989603498 1
0.857796666232 1
0.519263136144395 1
1.56463102469662 1
1.14224988973755 1
1.26738480133104 1
1.47273339845131 0
1.89751685309868 1
0.451653587029258 1
0.603378717794601 1
1.03069486273525 1
0.305670017390354 1
1.15200015653421 1
1.35973410010134 1
1.99631832195465 1
1.16385726566849 1
1.28775833771042 1
0.493751369476105 1
0.10998861818505 0
0.958167476838543 1
1.51693870243674 1
1.42664912563987 1
0.437823833752263 1
0.943081343043025 1
0.204327356632894 1
-0.0734311523877961 1
-0.476894600236053 0
0.919209595731464 1
2.00978867510165 0
0.688823979040317 1
1.15585446319827 1
1.15993560919808 1
1.2119185695801 1
0.989626971152098 1
1.94821450556954 0
0.905013873789823 1
1.51866370818345 1
0.746043374950833 1
1.36381529645505 1
1.04968190794156 1
0.40005139190993 1
0.68144193436071 1
0.910069211187088 1
0.251117990691935 1
1.06433367185418 1
1.24888348178597 1
1.9019390980809 0
0.555057464826745 1
1.66099949473961 0
1.04329475160412 1
1.46296987583478 1
1.11157173288522 1
0.422851609359017 1
1.1632486639309 1
0.637643218336628 1
-0.102488044202945 1
0.983618598421267 1
1.35274109375391 1
0.642464349763207 1
0.121044176134407 1
1.32922401207612 1
1.35832870859323 1
0.874496532996078 1
1.59696041654593 1
1.27410564154995 1
0.954134379454318 1
0.761156903295701 1
0.289316973501432 0
1.24072491377641 1
0.166581639264039 1
1.33520960605176 1
2.02192164577756 0
0.90041802856775 1
1.70589104352258 1
0.952342949563129 1
0.942259844689812 1
1.77172332927782 1
1.75789398219404 1
0.365645381989916 1
1.00023017100147 1
1.51285009251738 1
0.985603249069424 1
1.33073185132582 1
0.645914410055599 1
1.49803695743437 1
0.765721738821657 1
1.54926082694365 0
0.171954214759082 1
0.520801287598629 1
1.54167973978976 1
0.763635258771291 1
0.302526479667323 1
1.28684830977216 1
0.993408344638957 1
1.81184507217545 1
0.828990375031001 1
1.05014176163984 1
0.663631113672897 1
1.16425880804024 1
1.48671415816488 1
0.435480696276074 1
0.7875053742376 1
1.02928834706503 1
1.36620997285945 1
1.31203674230207 1
0.837364240393955 1
0.916595434526954 1
0.37486254310879 1
0.993211016780493 1
1.33602566477159 1
0.957726668559697 1
0.487339963634874 1
1.28357980382098 1
0.385055061388059 1
0.716576517855007 1
1.24035857554951 1
0.972852249410805 1
1.83213718554825 1
1.21035695510411 1
0.459226303231691 1
0.846645240820415 1
1.6423771669845 1
0.728669854884131 1
0.969469284421115 1
0.481660234277683 1
0.938721369451501 1
0.962823893066037 1
1.6323624287589 1
1.18806729944435 1
1.76830818014536 1
0.634530798588145 1
0.936885991984323 1
1.56587737806257 0
1.84558638125709 1
1.27973953106515 1
0.795220843822566 1
0.537874406107208 1
1.56736881752714 1
0.881870169082888 1
0.512785485637914 1
0.714286932876619 1
1.36406124860713 1
0.804887313514958 1
1.7328800037198 1
0.272851827856659 0
0.82792670756255 1
0.172363866584351 0
1.16598770606417 1
1.33266739412625 1
0.217968224136437 0
1.52961273719465 1
1.15427686442233 1
-0.0676404384001989 0
2.05918041462054 0
0.673339878699575 1
1.20774121734555 1
1.37475363419082 1
0.608809601915608 1
0.630994679756652 1
1.2012507381692 1
0.681778217457198 1
1.71828985685178 1
0.878038466422167 1
1.43030955434842 1
1.47610397395961 1
1.26024988399727 1
1.09252224883594 1
1.58462136170538 1
1.54304303128193 1
0.822636665701995 1
1.42197687430131 1
0.79283005366389 1
0.474515045454883 1
1.19162009980586 1
1.75372406102595 0
0.582182832855028 1
1.28325347122082 1
1.3229317477338 1
0.943431054565987 1
0.866936591089894 1
0.727843888071085 1
1.27955810606109 1
0.534511758407709 1
1.33375514781159 1
-0.287146503818183 0
0.21956564581182 1
1.50177884155553 1
0.14613632459293 1
1.25849182584928 1
1.17532998607772 1
0.913737648533436 1
0.511651968745105 1
0.999289921175289 1
1.53365761443274 1
1.23713708977714 1
0.719690751246148 1
0.741945633561137 1
0.464344820368328 1
0.908290470966096 1
1.33232370114131 1
0.384793455803705 1
0.861646705757228 1
1.15152475968617 1
1.15464222548253 1
0.824995478884628 1
0.623971803921115 1
0.550590940248273 1
0.371154145846602 1
0.73408904671727 1
0.737978807449971 1
1.65657911124462 0
0.442829312398422 1
1.14554230984683 1
0.898733716688729 1
0.910324364433784 1
1.15759731864688 1
0.699849347183803 1
0.944020461130454 1
1.02756795353214 1
0.761304071116143 1
0.936252483470881 1
1.54838098839829 1
1.43557603317598 1
0.691859360315595 1
2.32035611753428 0
1.61206379692321 1
0.729570658483928 1
1.04842451852643 1
1.03890685184946 1
0.514460111457659 1
1.56679114851165 1
0.965269163087075 1
0.596094343980537 1
0.819114937969697 1
0.908669801510196 1
1.5423243000848 1
1.20238554430741 1
1.17395165319252 1
0.126278956695691 1
1.7500200848481 1
1.01533761707506 1
1.4684181106193 1
1.1801481894745 1
1.03478468886366 1
0.47121213668121 1
0.649352871313866 1
1.15338865117303 1
0.127823998850733 0
1.22791945281489 1
1.75910277051787 1
1.0434774995338 1
0.778752438434905 1
0.455117336396443 1
0.266396891411322 1
0.80900606357305 1
1.77519581992431 1
1.12683675800491 1
1.01830727907038 1
1.02121698209561 1
0.3070868167603 1
0.790760538267889 1
1.0127111268368 1
1.01934995176803 1
1.24466310584063 1
0.712898208079185 1
1.07037215143295 1
1.1065298721021 1
0.751424264193134 1
1.62475760197294 1
0.965281668869018 1
1.29168920210425 1
0.264571582197438 0
1.44418380858082 1
0.524964442038526 1
1.07750494155964 1
1.93279063397334 1
0.989974638324962 1
-0.133539863202114 0
0.783678125551733 1
1.01952481584264 1
0.578996205482611 1
1.20634025243446 1
0.435574822876287 1
1.50846846107966 1
0.541478587450835 1
1.21372521055679 1
0.440039903812853 1
-0.175316346481457 0
1.85833248845432 1
0.99338603591348 1
1.6177034040708 1
1.06325001351855 1
0.719559620560966 1
0.571046224514821 1
0.915949471368242 1
0.281153899402104 0
1.28823777491463 1
0.760976854040034 1
0.937727277990757 1
1.11766684303826 1
0.788416269677537 1
1.54794560951889 1
0.852671280215639 1
0.407867455896671 1
1.21241350051082 1
1.08755902559792 1
0.255104698021097 0
1.46341483444946 1
0.735631658433066 1
1.06821890676303 1
1.29090764060993 1
1.16285089748032 1
0.879957668583747 1
0.131812324277911 0
0.462030403058741 1
0.547699086777684 1
0.523077618925471 1
0.883476542917106 1
1.00136007170817 1
1.00644155557642 1
1.16848132808601 1
0.907140816821164 1
0.787701232572084 1
2.23865795200145 0
1.19139127423689 1
0.982544690740871 1
0.91142563803248 1
2.03437570259101 1
1.03975572643373 1
1.6466280412318 0
1.54804419948718 1
1.05676255549964 1
0.987146071782863 1
0.854125709928286 1
1.51877711911663 1
0.935037548304112 1
0.0558264089157579 1
0.503825030720866 1
1.44044057593119 1
1.09466190875051 1
1.87086256732548 1
0.822218940253271 1
0.966751238551413 1
0.784885032132559 1
1.64801228816495 1
0.141573328536045 0
0.939132905172417 1
0.68851174132201 1
1.77750574877277 1
1.23363212162679 1
2.07495151431099 0
1.64125971093228 1
0.891131740061883 1
0.262329060105327 0
0.771887159869822 1
0.184318727645163 1
0.990853123366914 1
1.31232197678031 1
0.342388346520539 1
1.00939452570173 1
1.25282530227487 1
0.824276662646042 1
1.76808780079678 1
0.592697203011982 1
1.69034934115178 1
0.623770930978776 1
0.757083221122162 1
1.29273983390739 1
1.19227015689803 1
0.66816010879226 1
1.7665534522488 1
1.61023666599261 1
0.764805608049629 1
0.99504280680749 1
1.03882640461981 1
0.912721713776333 1
0.920018986720476 1
1.08751466327257 1
0.699326187346548 1
1.31132394296891 1
1.38169382228221 1
0.505133158111013 1
-0.0231319168035775 0
0.979213548892581 1
1.52585203308318 1
1.05192364967307 1
1.51235160919306 1
1.15844843593145 1
1.43740690250427 1
0.293149667067518 1
1.41428301328931 1
0.606535115935727 1
0.751164191569405 1
0.847294888183427 1
1.36041581219109 1
1.50506017633212 1
1.29631388514799 1
1.65718433886139 1
1.26708183684913 1
0.894495234655896 1
0.726213192465601 1
0.69468878960001 1
1.17948782327102 1
1.51861952013477 1
1.43581819637834 1
0.849366172895173 1
1.51778348566212 1
0.611192237818365 1
1.56173615903903 1
1.50125995723915 1
0.978120528273974 1
0.189879006315511 1
1.10326940496745 1
1.74370002789066 1
0.603794900129391 1
0.974793155609131 1
1.03667474672713 1
1.63894848610394 1
0.400677488024714 1
0.805197233523379 1
1.93384953232932 1
0.866918133365448 1
0.800001564396345 1
1.73683263712712 1
0.885766110799129 1
0.960098395683121 1
0.505431577394201 1
1.9820565335732 1
1.8708569146636 1
1.35719249908224 1
1.49116573036663 1
2.00308188260488 0
1.58392280352073 1
1.45142297079867 1
1.13563008543468 1
0.510906483264847 1
0.480761122602308 1
1.26826866336476 1
0.977140001800722 1
0.946400073366282 1
1.19222788441052 1
0.8680991715473 1
1.36450501433083 1
0.748839936265188 1
0.547580917364174 1
0.606366361982261 1
0.769503895788733 1
1.04991055518693 1
1.64473975759708 0
2.20823327256347 1
1.51303312857858 1
1.20965297307655 1
1.05763354507929 1
1.11013905834179 1
1.19034171494078 1
1.01988666459395 1
0.529248536859665 1
0.868537390891838 1
0.637072628338764 1
1.63568347775544 1
1.12810315078146 1
1.67356824310515 0
1.090314189994 1
0.328556890964487 1
2.00012811088191 0
2.16193603125081 0
0.699452198203132 1
0.801480139704129 1
0.739690073456144 1
1.34672206260045 1
1.15035652933268 1
1.06572925725988 1
0.774388247632756 1
0.536098966338754 1
1.74135055510486 1
0.690026410896885 1
0.847417678309556 1
1.04428240602728 1
1.2757334387512 1
1.64486444492081 1
0.825338336970129 1
0.550808317967308 1
1.13720892520022 1
2.13179211879081 0
0.417216638257469 1
1.04073856194457 1
0.52269327512405 1
0.301613603328967 1
1.63427415073881 1
0.663381653936629 1
1.76524813319084 1
0.213580677203058 1
1.28544853283332 1
0.577465354941175 1
0.480638641764212 0
1.63277206386004 1
0.381895994694464 1
1.05664769130046 1
1.30716170758969 1
1.50470963133332 1
0.861149026043686 1
0.756621669047417 1
0.868237322903946 1
1.46362006269462 1
0.277730598755583 1
0.612172971568803 1
0.837045594138095 1
0.926594640192647 1
0.893267002614818 1
1.13638768103591 1
1.64979584502798 1
1.33728194535802 1
1.54482567636475 1
1.16173003870166 1
0.572978534419962 1
0.864100741713836 1
0.843351826563348 1
1.17925760564686 1
1.06045426009433 1
1.08909053531257 1
1.31286571434651 1
0.174697209946399 1
1.74367438726732 1
0.591845713929727 1
1.03030125734091 1
1.23461751291479 1
0.606180482635008 1
-0.341344916824032 0
1.0645919864181 1
1.31435145045894 1
0.947273577329542 1
0.454569908462038 1
1.72226156460186 1
1.25461177616857 1
1.03890084388755 1
1.09162447229463 1
0.478562453049818 1
0.741647896962108 1
0.508577334471775 1
1.96620889656243 0
1.62586550393835 1
0.909436201929338 1
1.26692794479798 1
0.535956018766053 1
1.06090896732918 1
0.717514135955936 1
1.23188140907996 1
0.810913842825811 1
1.01000596640281 1
1.57012587547535 1
0.454642148702339 1
0.803494972549387 1
0.635130278496383 1
0.784792422830489 1
-0.267022665262939 0
1.48136797053994 1
1.32346326956041 1
0.123349176422517 1
1.67827371858956 0
1.48051466584545 1
1.37048547115799 1
1.25635461292013 1
0.988156784616966 1
1.07249283871829 1
1.58787676951223 1
1.14547383283809 1
-0.21329648222526 1
0.984576347314714 1
0.800028947264624 1
1.02505351902926 1
0.745024586850081 1
0.524651043591135 1
1.63687873963301 1
0.933452931008496 1
1.42864192013799 1
1.54932050676089 0
0.742210347031772 1
1.64306027025218 1
1.13445306851417 1
0.846693492732324 1
0.618366254733048 1
0.183332327999383 1
1.19341463444118 1
1.05495143240459 1
0.247661858464835 1
1.37935469795291 1
0.784042387544629 1
0.535883658191189 1
0.817479992249821 1
0.996949544640908 1
-0.51116899403658 0
2.10325466620371 0
1.42126160800212 1
1.35985917086562 1
1.47593156747513 1
0.93539392395034 1
1.02629608604841 1
0.271152471674064 1
1.52246141413111 1
0.873995958250717 1
0.879517415550087 1
2.10524634941299 1
1.37190678336279 1
0.664672403914641 1
1.05021985779065 1
0.620212113329523 1
1.40568078452762 1
1.72057548571938 1
0.425100412869396 1
1.05316061726697 1
1.66913205187692 0
0.876756931207796 1
1.26926460035443 1
0.551505636754281 1
1.87839654682098 0
1.54335877644279 1
1.50460026907654 1
1.11991500533595 1
1.18943618048167 1
1.74806227754097 1
1.08246369851989 1
1.9790636039631 0
0.832551279145077 1
1.0604353200301 1
0.400800056420512 1
0.671103062247091 1
0.554441885977751 1
0.642064087761461 1
1.04228926687446 1
0.415651679850759 1
1.8460723166116 1
0.364830110757143 0
0.347669475539915 1
0.436401259784566 1
0.616908028136161 1
1.07009076117691 1
1.66896229640922 1
1.56116300225945 1
0.973235512824473 1
0.303158861446444 0
-0.155632466093016 0
0.918249559788607 1
0.648494805657017 1
0.290508685514905 1
0.866715602257554 1
0.818263083624403 1
0.965203762683044 1
0.94330378627599 1
0.62774992568393 1
0.351844455665754 1
0.988059227168029 1
1.15249083530643 1
1.47429140527334 1
1.37543664578957 1
1.61021046171988 1
0.278887461038535 0
1.7015007533441 0
0.910559858805854 1
0.607383303897297 1
1.19878185484435 1
2.61176446794843 0
0.684025858680803 1
0.60979258792743 1
0.460408296940146 1
1.04049398385051 1
1.12030134133469 1
1.28146602532732 1
0.393997597203756 1
0.997662082691647 1
0.688828512325734 1
0.558269190850409 1
0.693393181183552 1
1.34747161570932 1
1.24068170381365 1
0.862153182680112 1
1.29261338685732 1
0.0640247707403341 1
1.31925277742288 1
1.344134919426 1
0.977794445285896 1
1.49332632218893 1
0.923945218751908 1
1.21499323213239 1
0.609937968863192 1
0.347035415991389 1
0.877396540814972 1
1.11737305550767 1
0.487912997082798 1
1.12939931016087 1
1.11481988548467 1
0.655588922198987 1
1.04016394074267 1
0.328163591928161 0
0.994221271347623 1
1.09604973288501 1
0.0109340835503682 0
1.19822599758931 1
0.695190448180034 1
0.792528995327346 1
1.83465478681982 1
0.553972296989152 1
0.790388550504072 1
1.06566493031029 1
1.21422869639576 1
0.61688339011667 1
0.97180251114769 1
1.07468117434876 1
1.06576258584149 1
0.626751780229223 1
0.820461963187452 1
0.287344722254362 0
1.2305356429667 1
0.806047688649717 1
0.6388541972057 1
0.0820911405147691 1
1.5544427799793 1
1.13864070154308 1
1.30205095705027 1
1.24210866745504 1
0.601464055543906 1
0.983295571839911 1
1.81150466370906 1
1.51200614640636 1
1.3479165858692 1
1.47225521962217 1
1.4596141105488 1
0.388482197925137 0
1.3403846332057 1
0.813128868026681 1
0.323184755321824 1
1.27266139496712 1
1.27937166487121 1
0.819347686442321 1
0.556749514728609 1
0.550278462067017 1
0.928309528846013 1
0.0992013045055732 1
1.26305942442495 1
0.800431737072424 1
0.791438870269204 1
1.28785320996074 1
0.91226684546039 1
0.759767750977295 1
1.18355211359582 1
0.842063495411953 1
1.07153438526184 1
1.29616203173533 1
0.661609087674133 1
1.22779982844225 1
0.767231860559373 1
-0.209263127007389 0
0.64219783210038 1
0.689893503822422 1
0.188192068730089 1
0.360047345107401 1
0.807896704649236 1
1.1678921996408 1
1.54393055407452 1
0.971471864925095 1
1.76489966297164 1
0.966413694882809 1
0.651380750093717 1
0.860794139339875 1
2.18426271343327 0
1.08391335595327 1
0.57506490751115 1
1.07992333738527 1
0.1098956476479 1
1.11798501315876 1
1.54631599952488 1
1.98989137464297 1
1.46624788097182 1
1.02040186273237 1
0.246062330230994 1
1.58980836986554 1
0.427423934367157 1
0.821480922453426 1
0.499393013593454 1
1.48871897764452 1
0.676189041208607 1
1.03547451515126 1
1.48236689590739 1
0.814518332645876 1
1.66093871870923 1
1.33843746120728 1
1.02858394270489 1
1.42302734757184 1
1.23755691701799 1
0.878592448825713 1
-0.0141289653851484 0
1.62100810444546 1
1.11785953578258 1
-0.0426542388624928 1
0.476775109712403 1
1.13393538610853 1
0.65446804094326 1
1.43992922323601 1
1.60234317336877 1
1.85368684678676 0
0.639728452945181 1
1.26505043095086 1
0.443226605502478 1
1.98069444751724 0
0.987274399350302 1
1.42071743374274 1
1.35629250809015 1
0.8552515224037 1
1.07488102273498 1
-0.0731833470678634 1
1.39771986981612 1
1.21837564046109 1
1.04172244104127 1
0.139345224012325 1
2.23628131535504 0
1.09408974043199 1
1.22105127975515 1
0.616650582253816 1
1.05814439228946 1
0.806174096677764 1
0.630221517469045 1
1.20868165818686 1
0.757211305305404 1
0.555308880050968 1
0.822680026849324 1
0.707721964041222 1
1.77253315124706 1
1.26000778899484 1
1.38898898053485 1
0.0519268437645563 0
0.386656441292339 0
0.930430055057238 1
1.16716014744593 1
1.75563195562622 1
1.11959544914433 1
0.845009181697738 1
1.42396143755959 1
1.24300695044733 1
0.880444996277801 1
1.26687672523719 1
0.80213353803194 1
-0.103380704828095 0
0.607163965694866 1
1.19614040004552 1
0.832660898446157 1
1.80235786533887 1
0.795819077005106 1
0.95127841469273 1
1.55697931571913 1
0.839832916035924 1
0.878354321230766 1
1.54555986076939 1
1.08551544147625 1
0.89752007519103 1
0.57728736370613 1
0.686361862777658 1
1.82938392050982 1
1.47562636313735 1
0.874403316260464 1
0.240206473774162 1
1.37518317183119 1
1.02387443395756 1
0.884321989705521 1
1.14904620511808 1
0.390792596900999 0
1.49370505183698 1
0.887385196010432 1
0.194487708705674 1
1.38577926435158 1
0.636145764561662 1
0.380576638299482 1
1.27620425641296 1
0.842795339424165 1
0.220074831550042 1
1.69525270199642 1
1.07183381997958 1
0.592868765555497 1
0.311759403718711 1
0.107874494780849 0
1.55049843920889 1
0.732941817121325 1
0.827200950241861 1
-0.029532417397039 0
0.420659361025958 0
0.348055418169987 1
0.758201913014251 1
0.977375771713102 1
1.32515207558916 1
0.54202286626576 1
1.02074115713731 1
0.803236442604234 1
1.61127203261431 1
1.0130081735617 1
0.906871532689185 1
1.84436973930483 0
0.647090179838841 1
0.0705707420361057 0
2.14794629929921 0
0.504002142531549 1
1.7213699562337 0
0.599146739996486 1
1.43817300019706 1
1.85314778927351 0
1.46267129423825 1
0.261453628443835 1
0.672373889249439 1
0.734937854016016 1
1.37272190004967 1
1.14814987280456 1
1.75843059196459 1
0.811454360278647 1
0.864849978287647 1
1.30564976597895 1
0.833935717500858 1
0.876950667738482 1
0.551516271765071 1
1.15578235028498 1
0.803982000626632 1
1.31367499451094 1
1.23824614930075 1
2.11457212594792 1
1.21384464077701 1
1.13895105480363 1
2.27022546536292 1
1.60247184007407 1
1.79744260991799 1
0.427800683049784 1
1.16942863900725 1
1.35785380231934 1
0.0650327793265276 0
1.30281073283779 1
1.162163546765 1
1.55546204654141 1
0.730920538786016 1
0.532611467575599 1
0.737467380103269 1
0.68998399063827 1
1.10476752845147 1
2.47963887212411 0
1.61027303776316 1
0.774387105345203 1
0.525879720280769 1
1.67008470191456 1
0.510994322476299 1
0.926887611313486 1
0.953428660126699 1
0.883631786240597 1
1.40295956403819 1
-0.340590467190838 0
0.755871068787652 1
0.570407575334687 1
0.740128012546984 1
0.5834529940363 1
0.870443543636706 1
1.48830412179589 1
1.40347973178518 1
0.828021827834396 1
1.46643191579855 1
1.01123593805895 1
0.8209153168791 1
0.338225031964199 1
1.07583478700152 1
1.03858359210762 1
0.54534970495425 1
0.500747454504779 1
1.15374687692471 1
0.330080612860898 1
0.0540726107366442 0
-0.0400913298204224 0
0.783639604956515 1
1.40839355549543 1
0.596977039228668 1
1.29380235469357 1
0.131422979747565 0
1.04584202647069 1
1.01030768679269 1
0.917301723570394 1
0.625680955038805 1
1.81394893795235 1
0.519160459123772 1
1.17327945475359 1
1.48429700555325 1
1.66459597371728 1
2.46069243500827 0
0.832575549085381 1
1.7850427298091 0
0.953501812385633 1
-0.0615017319177013 0
1.31857849951726 1
1.13158969066631 1
0.76274829404538 1
1.53967570168985 1
0.391327372823911 1
1.30975583240126 1
1.151147062781 1
-0.640107716882017 0
0.737827018423009 1
0.902562882880485 1
0.935384447187588 1
0.889483855002217 1
0.87578467289268 1
0.624604109013503 1
1.16602761202613 1
0.854100114274872 1
0.950941503775542 1
0.633482872306627 1
0.595862341686912 1
1.13374377230008 1
1.65033856599795 1
1.3700640140543 1
1.08591964785797 1
1.33730912708504 1
1.26953097151311 1
2.02785732494751 1
1.04783895289127 1
0.965856586857149 1
0.558012859430222 1
0.482219009398169 0
0.88990786491718 1
1.11035669496466 1
1.46527986412535 1
1.44132921358823 1
1.28653466688766 1
-0.260489709229685 1
1.54762370204683 0
1.83340569116585 0
0.802202707298467 1
0.780690209605718 1
0.893034304210062 1
0.704853382059015 1
0.967442469698043 1
0.519446578892835 1
1.03815412291586 1
1.08729772079393 1
1.64718740692361 1
0.9231257040615 1
0.956462250520681 1
0.568647739726219 1
0.84142177020275 1
1.00745980347842 1
1.16745224401504 1
1.12164204731858 1
0.419760331274779 1
0.907292777770045 1
1.67990963342364 1
1.89166803870627 0
0.0976145330456528 0
1.78830337088931 1
1.50157645356084 1
1.62453313441831 1
0.908609681305523 1
0.749610050024736 1
0.795724706977932 1
0.247534153428328 1
0.460127076243793 1
1.16001638995806 1
1.11356471617735 1
0.801316144845282 1
0.667962424335503 1
0.725498851545227 1
0.832919717524761 1
1.2100097965373 1
0.826928468768937 1
0.761671338734383 1
0.99641273448169 1
1.18139888502908 1
1.43418917122586 1
0.925550623468392 1
1.79202534864053 0
1.53475735004103 1
0.523290005240745 1
0.466297029722667 1
1.56109036835217 1
1.70534007277672 1
1.30835127498875 1
1.06522867645962 1
0.868368955810271 1
1.10400925254624 1
1.17108937198377 1
0.387345030100653 1
1.64990152003434 0
0.750052875169452 1
1.07704518387849 1
0.606737223433083 1
1.31473106109671 1
0.777752872141456 1
1.2344967815184 1
0.720077333288002 1
1.552399148443 1
0.297449330194464 1
1.53216067482598 1
1.19225660668499 1
1.82751823873265 0
1.92529765092138 1
0.171067730852239 1
0.886972122200087 1
0.582171084940967 1
-0.00184203940707078 0
1.06543303220078 1
1.15721863618467 1
0.662153082582184 1
0.912244902792873 1
1.49014626013254 1
0.955777983773469 1
1.61438455242073 1
1.26776272924688 1
0.583639140705547 1
1.57522563667969 1
0.863710261465969 1
0.985651501104606 1
0.297986211018581 1
0.542664209914376 1
1.89840467629753 1
-0.283009282500589 0
0.842964033197137 1
0.805638231587301 1
0.275760644310167 1
1.161490138394 1
0.587237429744999 1
0.6147400471595 1
1.07503255854394 1
0.848002340274409 1
1.60873164141686 1
0.701927595152583 1
1.37841962553859 1
1.16240384826171 1
1.05991955500946 1
1.12235486390126 1
1.11184124315147 1
0.692466330487076 1
1.08064147605439 1
1.79355815122593 1
0.848710988081055 1
0.951029414982503 1
1.16681156923843 1
1.05500417546896 1
1.44733129006579 1
1.59416378952289 1
1.24478141192719 1
0.944120318332339 1
1.08960985833 1
0.813944422342531 1
0.47591872129679 1
0.912206609617332 1
1.58606734875668 0
0.890927274071816 1
1.02931330389798 1
1.34316425867519 1
1.22088089012811 1
0.213082277865213 1
1.14809979018847 1
1.2124919108265 1
0.773961117413125 1
1.14676943936592 1
1.70245138302709 0
1.44626138135318 1
0.955005180515093 1
2.32596315244801 0
1.49625525266713 1
0.436262830825637 1
1.17426985573818 1
0.563970383280963 1
-0.0778621870480221 0
0.226294925711496 1
0.793406702807787 1
0.404129997613759 1
0.613508253847286 1
1.17305067228052 1
0.826955192533884 1
1.2793378877088 1
0.716040954473337 1
1.30490910771649 1
1.85513820452756 1
0.572614472432793 1
1.83117512578167 1
0.394772886684434 1
0.709157597658774 1
1.84345216025848 1
1.19925555676967 1
1.11431803232906 1
1.45050164114408 1
0.818786793040787 1
0.631399134220826 1
1.02603737302293 1
1.72660354119998 1
0.714781711461579 1
0.617603086180385 1
1.69624954772846 1
1.50838739962974 1
0.774828383772887 1
1.30647873931721 1
0.0771637432937579 0
1.67883711376249 1
1.08566168045243 1
1.52855727715995 1
1.6690382617061 1
0.713504734668211 1
0.284000013137442 1
0.924272862484464 1
-0.400229967440873 0
1.5076353903172 1
0.705603496582373 1
1.53168031443318 1
1.0536258103528 1
1.55403218462017 1
0.80004932845431 1
1.13601787232983 1
1.47592059788422 1
0.667925375556183 1
0.732733073734856 1
0.929818274013666 1
0.22203342511349 1
0.0386005271509071 1
0.89400762720056 1
0.361736410784603 1
1.58986971565463 1
0.525582181599239 1
0.873613713974984 1
0.504002919578129 1
1.33828733886861 1
0.493514959655482 1
1.60884028407178 1
0.54959971996003 1
0.275943270323963 1
-0.0256301445674236 0
1.66684312312187 1
0.47140425029199 1
0.794372959130176 1
0.281460932463626 1
1.76859969444105 1
0.528921251208833 1
1.18242768646533 1
1.24444597085177 1
0.886860427571844 1
-0.312081992256765 0
0.353030750946012 1
0.505934944320232 1
0.753900224094349 1
1.12657313455853 1
1.07973830747663 1
0.975298898744453 1
1.25969061656926 1
0.924480166753106 1
1.40580558794288 1
0.793988489844196 1
0.778495930859633 1
0.977364239819804 1
1.06209286154807 1
0.651623803970502 1
1.6099191713061 1
0.529183238000182 1
0.931071381027362 1
2.11984421407149 0
1.06023502765107 1
1.05055858038607 1
1.09445624190373 1
0.460179928228758 1
1.07549306209032 1
0.459757695959544 1
0.827089398051505 1
2.27879709428901 0
1.1148178972651 1
1.63335170771245 1
1.15766384629723 1
1.48543522868455 1
1.64485405144368 1
1.55719251694446 1
0.482401718232817 1
1.17372411468877 1
0.230463612148584 1
1.66116007075018 1
1.58792246128973 1
0.925846052968037 1
0.645289296509244 1
0.693838784506404 1
0.736860041882075 1
0.787184760333136 1
0.564735989844013 1
1.3661365834892 1
0.915409314099078 1
0.190609158905394 1
0.600943355214033 1
0.656292355357192 1
0.936998414008318 1
0.845266914614873 1
0.279118131662875 1
0.827853318970124 1
1.55351705999609 1
1.28032367495705 1
0.553414652870749 1
0.616041433955307 1
1.5352635790096 1
1.37293217324643 1
2.14724309381467 0
0.627946599916111 1
0.596516607013465 1
-0.123233659871003 0
0.538958769019037 1
1.07815662131585 1
1.38014535821528 1
1.1767222911847 1
1.26433898514318 1
0.353578927874677 1
1.15347482922574 1
0.530039238900678 1
1.34039846961634 1
1.69027887722934 1
1.68390781330299 1
0.897897674423617 1
0.0226886382120507 1
0.808336510556859 1
1.2403338689579 1
1.40789021127366 1
0.523950983160198 1
0.553284180219763 1
0.198283222505086 1
1.13940006563474 1
1.37801971137379 1
1.51251528951828 1
0.760736732930508 1
1.42517978187816 1
1.75009227176612 0
2.10290294284096 1
0.724733062987296 1
1.35014434778612 1
1.54791083210846 1
0.327777612570852 1
0.972100401056698 1
3.17385549147886 0
-0.170590200179419 0
0.640188512863825 1
1.33814437215381 1
1.35385451808832 1
0.748472462737623 1
0.613940896488252 1
-0.0860237975902066 0
1.34671848716976 1
1.18687182838847 1
0.962376068398609 1
0.475574531641175 1
0.744115328901235 1
0.791674060233851 1
1.79083285257732 0
0.588863203276376 1
1.08721287455162 1
0.776748847700277 1
1.69948571854349 0
1.93008482338523 1
-0.106626898655868 0
0.884765054088123 1
2.44497880758133 0
0.702693893088701 1
1.10384087883666 1
1.44046341321437 1
1.04786486564539 1
0.172931117916952 0
1.46330158354564 1
1.03831104983576 1
0.773274047921321 1
1.34267701149187 1
1.43306627898096 1
0.592830046770163 1
1.00367511319884 1
0.895307450101283 1
0.989232044815758 1
1.19420099318484 1
0.409887461340855 0
1.48812335578435 1
1.17909585397863 1
1.56051766030012 1
1.10971082298961 1
1.23891502092511 1
0.658044421186878 1
1.37363145858898 1
1.90534193378099 0
0.36994489768183 1
0.792933567959885 1
0.81577447817017 1
0.807773051083756 1
1.05572219534256 1
0.903225826800001 1
1.42725196845759 1
2.27999930262623 0
1.36942483873053 1
0.0360397663794918 0
0.99817818281998 1
0.898404350462995 1
1.87611141963243 1
0.869103715510905 1
0.245474715970763 1
1.15975385564523 1
0.626435357306228 1
1.7896652058225 0
0.752814393238769 1
-0.00685575950497175 0
0.481289073525183 1
0.988234227978074 1
0.485415501332681 1
1.18606563193636 1
0.702266420076695 1
1.11187472615075 1
0.415824122781551 1
0.245263691822774 1
1.53316543249238 1
0.891394836018982 1
1.29483431551525 1
1.65942864370984 1
-0.10841656032633 0
1.15261226265826 1
1.16651823825936 1
1.2652818248014 1
0.361956819458237 0
1.34177271987953 1
0.902274127798907 1
1.08695193407526 1
0.896764523747493 1
0.486061524468382 1
1.57200992601395 1
1.73679561557638 1
0.82886428660842 1
0.889454069995881 1
0.0955487571792688 1
1.37092504393779 1
0.360467059760507 1
0.797467802901948 1
1.60567761258154 1
1.39340342089696 1
1.36854922311576 1
0.644178590118672 1
0.624170455576904 1
1.71489005954632 1
-0.0724253142908527 0
0.74230306148504 1
1.05628289713624 1
1.42018718640812 1
1.09257273657716 1
1.53320635967061 1
0.955293022545337 1
0.954783720660085 1
0.639437582983096 1
1.62133043584245 1
1.13209781880819 1
0.942243660860955 1
0.878534643249703 1
0.24913830849973 1
0.800365874213505 1
1.08219975305961 1
0.606199501687777 1
1.18026800278954 1
0.434693527907226 1
0.825389349559952 1
0.936995885089929 1
1.02108550803746 1
1.27728922332023 1
1.52235810492265 1
1.57037016662655 1
0.48371398459568 1
0.717717258837821 1
1.17257829391546 1
1.13401572647433 1
1.59788469446688 1
1.29869756326187 1
0.83446477577595 1
0.816097078356186 1
0.571076165044356 1
0.979034367898989 1
1.60259550983737 1
0.840905623503311 1
0.830191103393599 1
1.56249872295639 1
0.621056283484598 1
1.01652106193739 1
0.759888158969387 1
1.75559430719678 0
1.05480193323282 1
1.9238478875142 1
1.33683622545976 1
2.41137172233948 0
0.854562248794577 1
1.26417186389726 1
1.16917146453418 1
1.88847225283204 1
1.70235604437246 1
1.13641090450573 1
1.21975263187814 1
1.25197693703385 1
0.877723645563067 1
0.589229187949152 0
0.778307100425423 1
1.13545555197792 1
1.28543383167017 1
1.15186436846168 1
1.09544234442401 1
0.855910524058151 1
0.424363276847749 1
0.61215693555813 1
1.16615702504781 1
0.473026315855505 1
0.78617045504358 1
0.347660413039197 1
1.37397045996319 1
0.479209785023516 1
1.68514704792715 1
0.215374756397771 1
1.02205337490579 1
0.773965586001359 1
1.52887239180446 1
0.664932623389373 1
0.973734568811766 1
1.29555732827548 1
0.993357370159301 1
1.68893541962097 1
0.700636756464479 1
1.41558510623666 1
0.902030794153148 1
1.1507786693005 1
0.457518284895904 1
1.15938159455058 1
0.661688452933697 1
1.1346333488307 1
0.454758872611293 1
0.999637201685037 1
1.18166518694727 1
0.390119597834191 1
1.10961265392686 1
1.50432182160217 1
0.885741854726437 1
0.548508283799337 1
0.812702327798005 1
2.09462893187447 0
1.26234734600374 1
0.321793365307026 1
-0.0997434694119724 0
0.914999478288417 1
0.754575190668302 1
0.926784818560859 1
1.10626240758413 1
1.34663892505676 1
0.299927393873147 1
1.47178292143129 1
0.756453818315125 1
1.10845692628885 1
0.882547591438148 1
1.65232334329521 1
0.958465785798467 1
1.47434614732747 1
0.108327898524201 0
0.775363008439266 1
1.77191787224892 1
1.73002257029153 1
1.29542565279608 1
0.276701991185034 1
0.40737963164397 1
1.03119935113248 1
0.767429811953298 1
0.369825793061914 1
1.02552108127851 1
1.04497003227941 1
0.336610985866359 1
1.19809453365982 1
1.42243281179653 1
0.759002687274532 1
1.09943395561228 1
1.29042018610239 1
1.01098139832562 1
1.5035643583195 1
0.603680424811638 1
1.30704335358139 1
1.2497036166688 1
0.752009922947497 1
1.19743246606329 1
1.48035672244067 1
0.796729502776045 1
0.967179217780792 1
1.31636134468326 1
0.697704656421152 1
1.39637529740622 1
0.900498193107979 1
1.80430189322889 1
0.312916768302163 1
0.871532911225645 1
1.16092598937621 1
1.28185144745944 1
0.840566961484632 1
0.845943113332715 1
1.43406282729617 1
0.388900896869972 1
0.234615314613899 1
1.21790234494531 1
1.77361934151825 0
0.626588475602024 1
0.48507535837744 1
1.78114651993719 1
1.4640053471683 1
1.6437792694753 0
0.845488243822975 1
0.931898139529294 1
1.1409133766332 1
1.12920367751934 1
2.05293047785376 1
1.3578692518343 1
0.720990109419355 1
0.409511769883354 1
1.46128709495433 1
1.07855046414963 1
1.12448167347819 1
0.399429932946805 1
0.502759760321181 1
1.38709839178506 1
0.707394841199256 1
0.249321067831707 0
1.49944331940158 1
0.927397398855493 1
1.54964094935321 1
0.186610998308516 1
0.634990923686604 1
0.585617697690488 1
1.42757651052548 1
0.741697924886264 1
1.41636915946469 1
0.983124123141266 1
0.669288520760746 1
0.647252489599737 1
1.49308821321464 1
1.5497811939907 1
0.974208532595943 1
0.849171358203696 1
0.657082657739976 1
1.04648358558826 1
1.69433597343158 1
1.20346705373539 1
0.599299175248199 1
0.82058619142678 1
1.1724684995585 1
0.871320867571659 1
0.817541303209164 1
0.255551901882423 0
1.19321146527018 1
0.661495460167699 1
1.23592027072174 1
1.57098379649016 1
1.00505573697604 1
1.25655675160739 1
1.9000451944444 1
0.390540348979406 1
1.12618411327434 1
0.837168117149117 1
1.09958844361964 1
0.476255651538355 1
-0.200341106066306 0
1.80455994481573 1
0.632214959286062 1
0.108527852732138 1
0.750555896657889 1
1.40902544018577 1
0.231342308957169 1
1.67288925528469 1
0.0788061876700317 0
1.27438404351358 1
0.704933356452388 1
1.43760344543583 1
1.01156745681405 1
1.43273966349707 1
1.11767754003271 1
0.948508865057442 1
1.57513752299499 1
0.920456509138294 1
1.01903203998826 1
1.71749895046008 1
0.899185709517011 1
1.52746843982116 0
1.12489833849596 1
1.68087290668866 1
1.70101641808063 1
1.22188744865836 1
0.759832992223307 1
1.35418551563531 1
0.960983734247168 1
-0.19240498871099 0
-0.65176562459881 1
1.68473486113998 1
0.457840910532895 1
0.979595686611895 1
1.25546319417703 1
1.19739001931638 1
1.11540934437651 1
1.07084322553005 1
1.3132182601228 1
0.834194800280959 1
0.0625861161129541 0
0.872493669931409 1
1.20705299407376 1
1.18559656586193 1
1.64826659259565 1
1.08544125758074 1
0.937595306163918 1
1.33414752976938 1
0.750358145620241 1
1.33993660723019 1
1.1964696627277 1
-0.0557509906021783 0
0.413803383075018 1
2.01858204032951 0
0.153450907077675 0
1.69297102031822 1
1.75051163227391 1
0.894346223857689 1
0.713110905544212 1
1.11186752900456 1
1.40223073060176 1
0.846342550066995 1
0.7869713405046 1
0.691381522897062 1
1.44726102023192 1
0.812195987101915 1
0.672808705714441 1
0.904052485498913 1
0.809019577294671 1
1.54639879869142 1
1.17261457314783 1
0.727776823392327 1
1.41298170801265 1
0.672976188871703 1
0.258733483901067 1
0.335159150578131 1
0.857369167918051 1
0.135675216037341 0
0.918759660986072 1
1.10062796306651 1
0.536390695352198 1
0.793536274831192 1
1.42885016231054 1
0.603337858916443 1
1.10582148767779 1
1.49130414548913 1
0.557557290575939 1
1.42037302619963 1
2.04222479737906 0
0.61773564499097 1
0.808924532098139 1
1.00434074424984 1
0.942904871752777 1
0.69719013220193 1
0.572043048837848 1
0.585370364313482 1
0.660362845328774 1
0.713387741477545 1
1.27709504368052 1
0.463389942015997 1
0.899344434707313 1
1.10107362671449 1
0.548627301894634 1
1.01727637755018 1
0.901146672729497 1
0.390719738230553 1
0.362931676618262 1
1.74479587654545 1
1.8170619703199 0
0.893814251191347 1
1.08638042620336 1
0.411431910637239 1
1.01522675813538 1
0.111087588852555 1
1.4742916723994 1
1.47354283174451 1
1.3824967517981 1
0.768215039889108 1
1.06006083662389 1
0.955337805867025 1
0.981921859892126 1
1.71203543077605 0
1.30810699276752 1
0.635716084909021 1
1.29187231902938 1
0.849269790069844 1
1.05419052543339 1
1.58000050043609 1
1.34587562792149 1
0.6322093547465 1
0.971394350852189 1
0.299869104437049 1
1.89255425021816 1
0.558992922127064 1
0.90325147369114 1
0.0377817021565825 0
1.00180837871527 1
1.17721841556434 1
0.857979503046891 1
0.489584582653595 1
0.613906739603184 1
0.831244106823207 1
0.519295800398074 1
0.901124406622835 1
0.59408375918777 1
0.828924571179489 1
0.567181378455666 1
0.414188582827686 1
1.04168902511133 1
1.27561201213617 1
1.09792710207232 1
0.229057074710307 1
1.16021754759653 1
0.200063034573292 1
0.458105195482683 1
1.52943877289532 1
1.69032999539591 1
0.519986730577513 1
1.42617031121885 1
1.23115306675343 1
1.15490850120639 1
1.38398852205991 1
0.778341915672508 1
0.954571830387998 1
0.639015872616754 1
1.87709030914913 1
1.26289534283587 1
0.3918342028854 1
0.946301712951401 1
1.47640934668972 1
1.51328928355899 1
0.743292268362961 1
0.583189738579221 1
0.675602134600172 1
1.96983594726124 1
1.60092257242029 1
1.55229926678858 1
0.698605936804049 1
1.2616425584388 1
0.873648383394701 1
0.85431340361446 1
1.36358010732105 1
0.552933338985318 1
1.57002726061214 1
0.412388233486047 1
0.997245651196598 1
1.34249975289176 1
0.123778972502288 0
1.46959560133006 1
1.39160152432118 1
1.06464369028662 1
0.792484892942968 1
0.843450847183748 1
1.47958581207355 1
0.461066400854703 1
2.54874472900783 0
1.62470515745899 1
0.563476398805272 1
0.0486740236051692 0
1.35576636799966 1
1.10153243066452 1
0.257077023549719 1
1.40006710225196 1
1.05885939262008 1
1.53182584093626 1
0.211213418757734 1
1.87356131236872 1
1.01178832835588 1
0.444011812836077 1
1.26617144200082 1
1.37929942018052 1
0.8582736465746 1
0.716926362280022 1
0.0813841461640556 0
1.17494865672666 1
1.05903327193366 1
1.22157600546853 1
1.6916986803418 1
0.708969221081118 1
1.11927565576093 1
1.57241443083161 1
1.41973542185809 1
1.04859239989864 1
1.79788119578698 1
1.4576308713645 1
1.34200863324783 1
0.839166776494201 1
1.39107030314037 1
1.08150151880964 1
0.49719009757263 1
1.37298347896903 1
1.56418588188738 1
1.37591676241754 1
0.693655801213562 1
1.67968210916602 0
0.887872419052907 1
0.612787857058017 1
1.06908938965631 1
1.24493125830804 1
1.60163010365792 0
1.37463495558741 1
1.17004328370762 1
1.25552932557614 1
1.30498601819741 1
1.42310710411231 1
0.747747257466365 1
0.709766261992496 1
1.24777024823171 1
0.274311838162434 1
0.226913849651428 1
0.549042456754815 1
1.59860920879934 1
0.322508862098828 1
1.11802265671344 1
1.56443692534591 1
1.20996533488664 1
0.705744303216317 1
1.47706784197387 1
1.55817526008414 1
0.6423917196953 1
1.68413880414672 1
0.864550015496809 1
0.868133418396058 1
0.79860885259498 1
0.649201040465316 1
0.610778158016649 1
1.15143000472861 1
0.523701750863955 1
0.562113320105447 1
0.881759685933204 1
0.603634086045642 1
1.04223608746183 1
0.947119087785616 1
0.481671094729067 1
1.38816740069132 1
1.27263571732757 1
1.76546026133458 0
1.25255454623672 1
1.03398225987433 1
1.50848461967674 1
1.31994674435609 1
1.04347725322871 1
1.4519064849698 1
1.37246966651027 1
0.971725579678063 1
0.591937451776057 1
0.390749940608973 1
0.82870174088525 1
0.508102565874809 1
0.711935078048967 1
1.25164785659429 1
0.87689744748409 1
0.572754398502169 1
1.18210353856303 1
0.987682485749245 1
1.1719952009889 1
0.807531842586646 1
1.01875220669087 1
0.785117021237085 1
1.53439842445827 1
0.0390333931563569 0
1.5777764929207 1
1.45178586988706 1
1.3747606459734 1
0.473860770330025 1
0.147459671580684 1
0.738374678471749 1
1.11071959734636 1
1.73061467449392 1
0.673401649586739 1
0.92577975039863 1
1.86777389603911 0
1.31972030339884 1
1.05730714347881 1
0.920691119619311 1
1.14279832122687 1
1.31047835437922 1
1.10910147130251 1
1.21212021606091 1
0.695047884661689 1
0.886546444575612 1
1.25193737048444 1
0.271596132955699 1
1.56800438568792 1
0.899727973099189 1
0.855289067531104 1
0.923970225769038 1
1.26863417468359 1
1.30949885406333 1
1.02027305754384 1
-0.00641212038277122 1
0.44501627912287 1
1.5787407315468 1
0.209341683875832 0
0.734869831236269 1
1.29803494135802 1
-0.191177607740852 0
0.821244945905431 1
1.18363418751404 1
0.691821794509423 1
0.600454565631463 1
1.08705648032733 1
1.14261242244629 1
1.8973925695782 0
0.188810880721212 1
1.07800974867449 1
1.11581400997868 1
0.193674085369906 1
2.10588281314339 1
1.93551991556845 1
0.552909087564177 1
1.12448118590681 1
0.187607314315902 1
0.925820234424094 1
1.67155041931872 1
0.802203766302575 1
0.991451488895221 1
0.81639670250427 1
1.29142602548155 1
2.03386958793907 0
1.38849307870012 1
0.709925616236249 1
2.05727132583443 0
-0.226413692758864 1
1.52125942431032 1
0.981309835510415 1
0.225242330781347 1
1.11781968651279 1
0.445058653732602 1
1.05833787126784 1
1.55557889547286 1
1.55879579798881 1
0.304695193816248 0
2.00562819773241 0
0.58858407903646 1
0.983610817069318 1
1.02555149571124 1
0.736255108786505 1
0.617598500866628 1
1.44990769360532 1
1.57699696688053 1
0.770761957541352 1
0.899198405739574 1
1.36446214870329 1
1.65369827760356 1
-0.407305225856428 0
0.762097057008567 1
1.56629558192165 1
1.63527188210308 1
1.83479463967907 0
1.26074836345285 1
0.632892135903359 1
0.908534902895095 1
0.457836665893421 1
1.06472080884802 1
0.828708924288509 1
0.426558111862893 1
0.529002505032654 1
1.49220990520263 1
0.719122001351699 1
0.951616119921494 1
1.3796944864651 1
1.60807392696265 1
0.426901348872944 1
0.792605611026099 1
0.958086396142827 1
1.33934040352098 1
1.18628543271813 1
0.444603856883578 1
1.70153290492142 1
0.295588071400812 1
0.624834870174211 1
1.09527325620666 1
1.07647739209673 1
0.554832516416046 1
1.27449761526073 1
0.369131142016484 1
0.229664846943572 0
1.31490054692812 1
1.6421174253377 1
0.999404731355961 1
1.33401554076542 1
0.74482309384744 1
1.81764355337323 0
0.667612935224307 1
1.22743015217942 1
0.121514566864861 0
0.665360682094319 1
0.821230841344767 1
1.05300322978008 1
0.955138491822666 1
1.23088183114157 1
1.22173803646901 1
0.158879385167761 1
0.47334537165165 1
0.825632654518004 1
0.206051994008765 1
0.446858606833539 1
0.568504578033787 1
1.11292216256074 1
1.72894052737397 1
0.773513547992002 1
1.1278123295754 1
0.800253609859729 1
0.891432978057399 1
1.21994111099327 1
1.23823290179554 1
0.877644928883535 1
0.827938867672614 1
0.79463964157219 1
0.893404127292883 1
0.486807901063063 1
0.912495014692713 1
1.01098105943864 1
0.482776728717399 1
1.58178917493531 1
0.916620359896089 1
0.920924611758476 1
1.51662498320559 1
0.805899061611647 1
1.09014251656064 1
0.933879863463756 1
1.69881460005843 1
1.20266008651268 1
1.59205575294978 1
1.58805414884228 1
1.58544140255885 1
0.623246878131783 1
-0.104790067378994 1
1.06141037593527 1
0.556608566584395 1
1.91778486961023 0
-0.565176466837181 0
1.07569804928762 1
1.14572269669676 1
0.467035935116087 1
0.344199990620859 1
0.938208902507647 1
0.701504518073599 1
-0.0893812908898088 1
1.48580696229302 0
0.425410817441065 1
1.01596854996552 1
1.274262414092 1
1.19765312878357 1
1.35571093840427 1
0.48934424552195 1
0.800521174213255 1
1.42576190026802 1
1.47593889486959 1
1.72640437446786 1
1.5560233672367 1
0.289350987388235 1
0.797846159860721 1
0.807821306970655 1
0.984702453681356 1
2.03890066067473 1
0.837556522409851 1
1.05063560590448 1
0.996080571902171 1
1.0896378638955 1
0.994570338068004 1
1.70013263021332 0
1.07298116543944 1
1.19769388957493 1
0.612377444172478 1
0.776728140149846 1
1.30284121568058 1
1.17371299850973 1
0.933155003296936 1
0.47834462390911 1
0.484835807578928 1
1.54416057085014 1
-0.202360258973098 1
1.41004390260497 1
0.724592845282895 1
0.785566782202814 1
0.962404319943784 1
1.0614372078051 1
1.81347858322939 1
0.978328010044221 1
0.952382668232513 1
0.906540332657231 1
1.60437042299709 1
1.02875018402448 1
0.82096460446049 1
0.971394678262041 1
0.251456398127093 0
0.491008163993939 1
1.43474854685142 1
1.10619524452954 1
1.38498561338686 1
0.995464245323398 1
0.524973286483792 1
1.20724574846976 1
-0.104530084074351 0
0.640884126624072 1
0.428779580800668 1
0.614124173667387 1
1.67164028984033 1
1.95730439166184 0
1.47232566531158 1
1.12195041635474 1
0.27122915017349 1
0.591005306530819 1
1.79559548189712 1
1.01804415529098 1
1.7895398832635 1
1.42659702361458 1
1.48494702767036 1
1.50181125861284 1
0.833022622490947 1
1.43246454163345 1
1.18023074785067 1
0.704266331441247 1
1.22941947481073 1
1.60181385193273 1
1.06275507018259 1
1.07993859481888 1
0.860394743160203 1
0.254785216113829 1
1.10681458222474 1
1.22840110447567 1
0.934037260469352 1
0.607150515144614 1
0.988942619520614 1
0.229411483122028 1
0.880791988047415 1
0.307699212126389 1
0.890959217828205 1
1.15297603465635 1
1.20819983551046 1
0.784845845349012 1
0.963034601533768 1
1.39194838845825 1
1.56294584998328 1
0.426580788652253 1
0.994253044895681 1
0.787838264970682 1
1.09059636259143 1
0.440755105052531 1
0.934830639205826 1
1.83365042034274 0
1.6588826186663 1
1.74442958282946 0
0.943579851663494 1
1.66764362970717 1
0.672665037927863 1
0.696739701498883 1
2.16485745516039 0
1.58218534184391 1
0.81961267014664 1
1.12563321150673 1
1.07910562766076 1
0.391623723982494 1
0.346126362884358 0
1.11140907578202 1
1.38874317718743 1
0.55196899421273 1
0.974710150168087 1
0.72823451786649 1
1.33432774053157 1
0.48661532531757 1
1.4002755834626 1
1.30409184652591 1
1.37723272351304 1
1.29796300577084 1
0.528838036944286 1
1.40527732297303 1
0.850398811561582 1
1.1601168442575 1
1.06199461896479 1
1.06479471592452 1
1.33539655000373 1
0.161993231432616 0
1.10350272926475 1
0.71054019608481 1
0.86676878735273 1
1.49883566260067 1
0.50852002393094 1
0.783441436006498 1
0.937891593358831 1
0.610527623008506 1
1.50724010535101 1
1.36753664171325 1
0.829151130033521 1
1.11008706116858 1
0.866595720377868 1
1.14997004345862 1
1.17245502106909 1
0.920542265746995 1
1.01417281173391 1
0.865749978937745 1
0.854489614183169 1
0.750932406931071 1
0.445596584961929 1
1.54120286725221 1
0.744339134201981 1
1.41895496586888 1
1.10148459533492 1
1.30728069805364 1
0.87707874655595 1
0.68776318352963 1
1.03801692991533 1
1.03095575768196 1
1.36453120466885 1
1.06806935940699 1
1.26322517262565 1
1.09855469580526 1
1.32964780264402 1
1.39642607025166 1
0.892934409932868 1
1.03529765280844 1
0.860914159586609 1
0.821069966639935 1
1.02205906359374 1
1.39804730965915 1
0.807987253716882 1
1.22411649722808 1
1.85867812218967 1
1.13863197153426 1
0.312751218951529 1
1.95484009646754 0
0.975963278711377 1
0.400144245994224 1
1.55257517642177 1
1.7793706328089 0
0.877099564329304 1
1.10532240196998 1
1.24743171518869 1
1.50268711876933 1
0.75494942083223 1
0.757232667665805 1
0.920537686405202 1
0.211847273866729 1
0.898218969948886 1
1.1231778186672 1
1.25282181129337 1
0.534782582621181 1
0.733236733938998 1
1.52169707938458 1
1.03678001334615 1
1.35840699933165 1
0.912207686098079 1
-0.00598592723080049 1
1.43403347681506 1
1.53265446663297 1
0.888621950986547 1
1.18050560157545 1
-0.0393386358848349 1
1.32979961875336 1
0.613125020947077 1
0.375530063783379 1
0.299475154287844 1
0.755032730344031 1
0.768080112961795 1
0.815283461509646 1
0.716468064165436 1
0.783477457200723 1
1.24663983044029 1
0.504377616887654 1
0.664068585016095 1
0.815094071324133 1
1.82458622459455 1
0.727024278525512 1
0.325689941964337 1
1.7331572137004 1
1.42483666306484 1
1.38671713293683 1
1.1847285429912 1
0.675608714694938 1
1.15004769094404 1
0.639654897337173 1
1.22379007353467 1
1.10535392395668 1
0.435717714734025 1
1.32981788774599 1
2.03679815558802 0
1.15498545702165 1
1.70285819048248 1
1.32775355098953 1
1.10821256307475 1
1.50336558096554 1
0.530563555115562 1
1.07413819899705 1
0.953441401512751 1
0.426991946127458 1
0.29927874950271 1
0.858312995103984 1
0.368314328115483 1
0.757260763629133 1
0.473755854247633 1
1.08773745743647 1
1.54740526560442 1
1.22649528389746 1
-0.0183733018793273 1
0.622112992628623 1
0.928733465868661 1
0.28086933517362 1
0.538036665582044 1
1.44649184087385 1
0.686660554460294 1
0.497390501602164 1
0.800340832809064 1
0.503397692783836 1
1.84941773204007 0
0.900956205102807 1
1.01547364006166 1
1.07944332502163 1
0.8236484074002 1
0.0933613110267407 1
1.13198525054668 1
0.915777831394123 1
0.657936987351124 1
1.96707871867509 0
1.0135596556801 1
1.28375594817396 1
0.951625299749761 1
0.514968201167267 1
1.11255547264638 1
1.61749951546907 1
0.504682746093212 1
1.38149091946399 1
0.847088222155495 1
0.610387551823704 1
1.18921642499712 1
1.11016535266828 1
0.716502617129851 1
2.08076136816286 0
0.415085458472015 1
0.962333446633138 1
1.95024438072168 0
0.973471079537294 1
1.48867044446652 1
1.26750697699428 1
1.74256583714153 0
0.618633730425927 1
-0.0135007689563724 0
0.167059530726502 0
1.06799075573186 1
1.01325074298471 1
1.18200436996218 1
0.186186688262109 1
0.87775102803948 1
1.06769572371553 1
1.21361725978211 1
0.841510527745406 1
1.42162547403432 1
1.28197871923004 1
1.2120859222319 1
0.727288155579271 1
0.858405768442741 1
0.423618459881654 1
1.32586188694626 1
1.8999816448599 0
1.57645522998251 1
1.13056812911433 1
1.68250218674279 0
1.60577257642606 1
0.882240145704829 1
1.86473612496077 1
1.12584282632561 1
1.09707726835068 1
1.12578765057627 1
1.0375672699736 1
1.05943672972839 1
0.562026066454429 1
0.884929194947975 1
0.841141255926483 1
0.379966963919291 1
0.7690029642895 1
1.49136238497119 1
0.922864884511804 1
1.5570694823193 1
1.06591579582012 1
1.13765486740643 1
0.427233165308009 1
2.1546084392242 0
0.9445319610822 1
0.113628296833093 1
0.674716619996156 1
0.804756030054137 1
1.09304813620064 1
0.780298707917874 1
1.19400915652493 1
0.831790341954184 1
1.46766723622215 1
0.530996899375137 1
0.766336768538384 1
1.7262105550189 1
1.5394795813526 1
0.829715795940029 1
2.08033339185045 0
1.34807941760182 1
1.51197787192642 0
1.07560163497223 1
1.02539760947017 1
0.916311893261639 1
2.3424101386898 1
1.15814896454349 1
0.725818374421206 1
1.57652581572266 0
0.742771997536904 1
1.20862386486974 1
0.684229996669873 1
1.43387843618127 1
0.292008904186626 0
1.09695409764109 1
0.402273822758649 1
0.310293191156778 1
1.59763685943944 1
1.16815611117486 1
1.01006150907687 1
1.15082020621663 1
0.638433985735183 1
0.514809422060511 1
2.0467581482436 1
1.07581825575032 1
1.47373412823913 1
0.487419906641755 1
0.544665357669443 1
1.21241561795116 1
0.889772898331844 1
1.03695335263539 1
0.810469627693311 1
1.62854520137858 1
0.74561694741194 1
0.759307078652745 1
0.338317943314369 0
0.772033896851784 1
0.492708697075369 1
0.36940925057466 1
0.566144883531221 1
0.042590276345283 1
1.91266348439904 1
0.99217908177727 1
1.14939602828492 1
1.18992892854539 1
0.865568842321693 1
0.9983510638937 1
1.9725250479912 1
0.732226744505183 1
0.916570525597999 1
1.75650797363254 1
1.01815896829309 1
0.667470461809857 1
1.61326402314937 1
1.02293845998269 1
1.15499416202408 1
1.46076067455801 1
0.948413940461851 1
0.779388594288823 1
1.6593626472307 1
1.50782674604217 1
1.14797891379973 1
1.07919888330433 1
1.19280840309585 1
0.728318188578399 1
1.18007161915674 1
1.01055549831182 1
0.78404197963267 1
-0.153776731662333 0
0.878877339908151 1
1.72684835189928 1
1.1729451183803 1
1.06913661263624 1
0.645923958037582 1
0.654838258745944 1
1.89856337062619 1
0.624314602192235 1
0.721237074504439 1
1.53952947360296 1
0.647708237362809 1
1.49458141216645 1
1.32478016630719 1
1.15450667430618 1
1.00872611977179 1
1.42224973904062 1
0.358317634104483 0
0.527024470319727 1
0.354823388453106 1
0.946213000931157 1
1.7716406745737 0
0.71232086608331 1
0.56267090484301 1
0.758564418387788 1
1.06660409742169 1
1.61120758203119 1
0.751398668624968 1
1.67711121679177 1
1.32224271269741 1
1.24522559744288 1
0.875925613454599 1
0.922889874873913 1
1.19355100494554 1
1.65709744866221 1
0.569308228995752 1
1.59646869163412 0
0.63563728245764 1
0.89438514560024 1
1.11921164757144 1
1.30781759530712 1
1.25948978326977 1
0.384882958743923 1
0.721448776734325 1
0.708303552791493 1
1.0874424893436 1
1.08285693379828 1
0.5022795337818 1
0.800165723090057 1
1.07555961730226 1
0.925140085662472 1
1.23268541336585 1
0.569717784635169 1
0.758702986703359 1
1.6824754169959 0
0.543183275917166 1
0.603877814184247 1
1.23764407384559 1
0.958492455753555 1
-0.117670513609213 1
1.00395070735281 1
0.195287983832027 0
1.81115819400743 0
1.55289402490735 1
0.66553644358684 1
0.972579827257629 1
0.407070711796806 1
1.44923464100299 1
1.75281630603633 1
0.413231741703872 1
0.886881250438507 1
0.947972324327246 1
0.329736679307969 1
1.16428535047921 1
-0.187281728857267 0
0.445468904327306 1
0.526952869798872 1
0.751179000854129 1
1.70769723503359 1
1.11015957959338 1
0.323348261101828 1
0.849722359782331 1
1.47981591468451 1
1.05475475542633 1
0.653492815325949 1
0.994991310411876 1
1.25711079875793 1
0.18866242389694 0
1.36969211088568 1
0.967658232538363 1
1.87412113077329 1
1.24130693036684 1
0.765820598562462 1
0.520914926070687 1
0.0288874245445854 0
1.05171055751853 1
0.390248883047926 1
1.32498342085787 1
1.43874785280514 1
0.80079791649702 1
0.961691886043543 1
0.951743229385362 1
1.47100201913707 1
0.585583168934441 1
1.3919653795556 1
0.779411629721654 1
0.503154463543035 1
0.920018501958728 1
1.79882226453582 1
1.59883700155244 1
-0.0304223357766741 0
1.6525798457915 1
1.02514443865341 1
1.63832323033726 0
1.61579045208442 0
1.52145693723323 1
1.33241753485996 1
0.386338758582636 1
0.759527426883968 1
0.432335284994342 1
1.13228028250085 1
1.06329172743473 1
1.34576022176629 1
0.824706593793241 1
0.222036770191578 0
1.01269635197871 1
1.10007243519203 1
1.26130165083812 1
0.679507564620488 1
0.243736670580275 0
0.79346492975269 1
1.67597208356067 1
1.10753171771378 1
-0.200874372030445 0
0.317677483583032 1
0.956238129319687 1
0.632346835134014 1
1.40756936432996 1
1.11788649013314 1
0.923944050344991 1
1.74980429726892 1
1.45683851576206 1
0.762120798570554 1
1.33666848666492 1
1.03815746751997 1
1.17691568182438 1
0.753484970697464 1
0.43634076543009 1
1.38526255226152 1
0.639435081774758 1
1.01549160959218 1
1.68587989102336 1
1.74293446164425 0
0.964782082634904 1
1.55275009240851 1
0.100858471382362 0
1.21304099231482 1
1.18814591532404 1
0.183790650485276 1
0.644020362749337 1
1.64838079569399 1
1.5013593239124 1
0.804081642091946 1
1.46968935929032 1
0.52844896551024 1
1.15750697603958 1
1.04789117402498 1
0.954285441673763 1
1.17417944465908 1
1.15316732209891 1
1.10035835048456 1
2.43940901058784 0
0.991297440865247 1
1.9942155749962 0
1.1884930699375 1
0.60340081594657 1
0.429383842230534 1
1.09135741929668 1
1.279521991903 1
1.04758821823107 1
-0.0894058251424328 1
1.4267424241699 1
1.12970698881775 1
0.860529643813948 1
0.908627844857399 1
1.06417148463661 1
0.528466369848138 1
1.22412625173448 1
0.942405827430442 1
1.82324634891067 1
1.57250748299542 1
0.33830701903842 0
0.773178647424601 1
0.45820719232762 1
0.643424895568719 1
1.07396173942075 1
1.1216296874995 1
1.53503250345203 1
1.15304402313663 1
1.25890939907968 1
0.490227643996132 1
0.41900134715567 1
0.441461619534092 1
0.252666231932984 1
0.593360988763622 1
1.17485312629742 1
1.48847455962537 1
0.63024681885138 1
0.361682383086215 0
1.7108945434064 1
1.35298007701424 1
0.72688935569785 1
0.583185115795776 1
0.685127092493855 1
0.560657907897427 1
0.603440278867474 1
1.09497543788946 1
0.822958600455958 1
0.0453267230328892 1
-0.134012553269717 0
1.17892821869489 1
1.58465459661779 1
0.638542572705882 1
0.509953544318404 0
0.817523316323042 1
0.863047941525252 1
0.260164628484536 1
0.678167103930337 1
0.775547491453341 1
1.33445138211369 1
1.20631303260081 1
0.817501618121884 1
1.11176121313247 1
0.527619088944878 1
1.32389104828958 1
0.59937881289765 1
1.70096564793971 1
0.885307875639018 1
1.19918145914471 1
0.602162647031458 1
1.13292512313807 1
0.328223266003544 1
0.288333164617766 1
0.670506544875957 1
1.47492204510631 1
1.19259950986614 1
0.836337078260886 1
1.71623273119837 0
0.950931346256745 1
0.911517043702372 1
0.149192991477666 0
0.186671036351346 0
1.28951491829893 1
-0.713615035150176 0
1.05152790268631 1
1.10696989394485 1
1.32996692048121 1
0.955968437965429 1
1.14698233971894 1
1.28249498833024 1
1.0652798859176 1
0.684373981200161 1
1.31562464781154 1
0.755368150975039 1
0.892974210072893 1
0.876511628300142 1
0.518837831688178 1
0.349352595853341 0
0.505300952206645 1
0.171692276768153 1
0.882795953785001 1
1.34739145880657 1
1.09992270734043 1
0.921133047110021 1
1.24042986802522 1
1.28526137190065 1
1.25897134530105 1
1.16997927182298 1
0.975396625824597 1
1.0903123607656 1
1.20702828895902 1
0.926965018315054 1
0.998322449213039 1
0.659389510618467 1
1.91693126070063 0
0.932986940098629 1
0.899334549426522 1
0.502981168912638 1
0.826957009083639 1
0.911468584552565 1
0.966708634678502 1
0.984510179190076 1
0.892044893087413 1
0.565232392708805 1
1.56258237187893 1
0.750801982090128 1
0.988344616263778 1
1.18745902144317 1
1.3445330956075 1
0.98628050534099 1
1.33023137787835 1
1.08272338286191 1
0.651418555844425 1
0.640307835813464 1
1.10522137536059 1
1.34712267158063 1
1.48082956362705 1
1.06373548092875 1
1.07929020734728 1
1.03899781805521 1
0.805002321843097 1
1.20555157070315 1
1.63727948217264 1
0.794326667709478 1
1.15894543847211 1
1.26861297793123 1
0.413824075708718 1
1.02878987948395 1
1.02664198445199 1
1.00959683958146 1
-0.149751339194236 1
0.539133277807771 1
0.111164631261929 0
0.759359894720371 1
1.4018389600022 1
0.353461859551334 1
0.265951241015013 1
0.644025125376561 1
1.11575659169375 1
0.622125685565054 1
1.09178218129532 1
1.06427885033084 1
0.933545281014102 1
0.792325084969546 1
1.06748239634611 1
1.18621603017793 1
0.157446795569267 1
1.58727129684583 1
0.574829975509088 1
0.208654287965946 1
1.40333651056502 1
1.68468476945359 1
0.819737941280115 1
0.871496455440874 1
2.01598987276635 0
2.36288535337235 0
0.562681434704606 1
1.27614724505459 1
1.23691517944721 1
0.148636421429591 0
1.01517499180881 1
1.24858273915323 1
-0.339004627121424 0
0.969295815701608 1
1.31898528200761 1
0.653686997630032 1
1.42040284981806 1
0.703374468517828 1
1.26745359401401 1
1.06409536473551 1
1.37312477250427 1
1.28705931210307 1
1.42493348375332 1
0.80332699875531 1
0.882192905291443 1
0.941629412700603 1
0.739073296260384 1
0.682256233230093 1
1.27730920760272 1
0.904900184252849 1
1.08410500756585 1
0.508570416503106 1
0.695711152903 1
0.134652493926373 0
0.880713912753751 1
1.37896768522758 1
1.54667970920654 1
0.885893922236565 1
0.813227656313929 1
0.901825247913157 1
0.858167141517361 1
0.94176853935955 1
0.677828607783972 1
1.38178722392954 1
0.552265197269779 1
0.298250635654076 1
1.10552700677263 1
1.01310759635111 1
1.13423245939019 1
1.57407945449316 1
0.971126063245621 1
0.970746256293466 1
0.465235648623484 1
1.10674055662766 1
0.553606919532601 1
0.975184067625291 1
0.837154662241147 1
1.64237703464052 1
1.00414408511469 1
1.13891862129117 1
1.39566186423206 1
1.17833035497877 1
1.87206602237177 1
0.316435794467594 1
0.974537279965729 1
1.0200615805388 1
1.14973501647942 1
1.22461398244034 1
1.52145603523954 1
1.57290359407321 1
0.980830505246117 1
0.872948142606091 1
0.527610636339359 1
1.1047698386357 1
1.03637197974849 1
0.304333317995469 0
1.18591613426167 1
1.10167794170284 1
0.683421193614291 1
0.484212330901547 1
1.42611328588897 1
1.8441513062101 1
0.556873754411601 1
0.800764452736991 1
1.49499681756233 1
0.651015083648986 1
1.43197592926655 1
1.41338651634416 1
0.705242982667558 1
0.544150559259643 1
0.668902112201455 1
1.50697092300055 1
1.38323164084375 1
1.04181560357057 1
0.278708460688351 0
1.59065087948744 1
0.114861369419171 1
0.827778079817957 1
0.950911329506337 1
0.931387056035058 1
0.508242870024269 1
1.55769942262547 1
0.638157318136814 1
0.545224825731159 1
1.28045101062874 1
1.0331818939441 1
0.570862149683267 1
1.91220945080352 1
0.568239007612787 1
1.00460219741571 1
0.783371787777741 1
0.592173960560999 1
0.816706999908163 1
1.47136865427899 1
1.15080883435729 1
0.257102039265945 0
0.898838693868263 1
0.702706629980036 1
1.06678931387078 1
0.947680820717525 1
0.0454170009102467 0
1.16269573723981 1
1.6751884405594 1
1.78528277903537 0
0.850537848372434 1
0.724978074821772 1
1.39903798289629 1
1.96447258061222 1
0.851347945933891 1
0.790192031914929 1
0.179672854518669 0
0.401326455323479 1
0.45109229687245 0
1.37956236514857 1
0.548848753796045 1
0.151333344313703 1
0.925579765756459 1
0.518729627141126 1
0.509007769257289 1
1.6910145886441 1
0.719989680221247 1
0.599267292986672 1
1.15166945862845 1
1.087517066296 1
0.504439500211062 1
1.27074834207224 1
0.89388178828081 1
0.582754003422557 1
1.46472256121751 1
0.114535544376275 0
1.56444963070552 1
0.799964694335798 1
0.900573242205588 1
0.97519143576945 1
1.58521922231595 1
1.49413770918165 1
0.334474821553772 1
0.425837833631011 1
1.0626088726396 1
0.196127249069469 1
1.66833676664104 1
1.55695315458642 1
1.19532356025608 1
1.37751248175166 1
0.990506242119738 1
1.39956716072762 1
1.58096623785966 1
2.55828099589065 0
0.969392024019279 1
1.55018040456765 1
1.404796979054 1
1.60204684702278 1
1.01729844266331 1
1.28754034428376 1
1.3999189040177 1
0.350033633579783 1
2.09460159965623 0
1.47666661085675 1
0.670705098436222 1
1.9848200492696 0
1.54539722918446 1
0.859849440198243 1
0.0479073588775474 0
0.872690021089776 1
1.41803070606085 1
0.611989889236657 1
1.13818047568768 1
1.41893034466864 1
1.22606084148864 1
1.04007447165131 1
0.405586915910977 1
0.0837549505455982 1
0.881829350341607 1
1.08414732869366 1
0.709568259798253 1
0.64938632712737 1
0.559674166472169 1
0.985296712956967 1
1.23603219763086 1
1.71435840350238 1
1.19833166835739 1
0.463841226385888 1
0.181951944004894 1
0.545006925154052 1
0.871421442648306 1
0.886431946245907 1
1.00029941070135 1
1.43443083095804 1
0.470348965787092 1
0.874516260899358 1
0.580079792083849 1
0.510316780156838 1
1.59000960330379 1
0.451084846460627 1
0.689344600643644 1
1.18925361587388 1
0.833286705135532 1
1.58669827470069 1
0.859444500324532 1
0.560136116299305 1
0.848531669220302 1
1.7902886050989 1
0.286050714290199 1
0.880242254362088 1
2.20687565746919 1
0.964238569888975 1
0.483781923416766 1
1.98812067875451 0
0.478716738869633 1
1.21617620615915 1
1.44163106205072 1
0.415019711037696 1
1.69259658861063 0
1.26884277811598 1
1.26107282205585 1
2.51180592376677 0
0.194498597976202 1
1.00031581757328 1
1.13309715894509 1
1.0369293963095 1
0.595033498660575 1
0.351741287348436 1
0.804154055972632 1
1.31562166991785 1
1.25642476556563 1
-0.0460180101373005 0
0.46453424873226 1
1.07551089845768 1
0.846879711380014 1
1.27249216444758 1
1.00794934924347 1
1.76508795708925 1
0.904371527281543 1
0.502284275042389 1
1.60151679290377 1
0.991850541482881 1
0.221064490524888 1
0.215480143982978 0
1.25058001247392 1
0.971159316260816 1
0.933647552030181 1
0.231098935474729 1
1.39244620738969 1
0.631271818163675 1
0.502802228330428 1
1.13441217183866 1
1.40187624454577 1
0.98541233675243 1
0.947849014091108 1
1.02100824221886 1
0.869611187738639 1
0.769037109347925 1
1.75217951244195 0
0.781350707646417 1
1.12038160778819 1
0.719090920484989 1
1.21583518426851 1
1.50317358064042 1
1.01851968413662 1
1.5511595434615 1
0.872207304038232 1
0.916446472879401 1
1.20938859558518 1
0.982880523416076 1
0.500483650887197 1
1.21694350229255 1
1.18858580268184 1
0.754144849735773 1
1.95184769858708 1
1.37967251452176 1
0.559995887710018 1
0.495170462409095 1
0.881515323548935 1
1.12906409037221 1
0.730912727245023 1
1.03251250989408 1
0.0704096491077303 0
0.87962096188074 1
1.18645224202436 1
1.59760388643444 1
0.835456500136629 1
1.09173674315518 1
0.374856088728388 1
2.16556339146756 0
0.832327913615459 1
1.89647489226741 1
1.82518724736657 0
0.748863738638607 1
0.654548902119894 1
1.57993432892036 1
0.875441544213772 1
1.52763401329743 1
1.77689844914758 1
-0.11196411770781 1
1.61285643134281 1
1.75207873767496 1
0.583634349064161 1
1.06506926340919 1
1.62591897050906 1
0.592094311471942 1
0.43940790818457 1
0.529677265913761 1
0.810378758984737 1
1.33078107009025 1
1.50811062443774 1
0.212040505696719 1
1.02262152134626 1
1.38582091176614 1
0.612026508767217 1
0.832310470416921 1
0.524415787983857 1
0.924318075920222 1
0.35813400227139 1
1.71541995256105 1
0.482049815626111 1
0.726272197765151 1
0.888116249728748 1
1.40709546987527 1
0.844654474048444 1
-0.209096578864001 0
1.42532221599618 1
1.04418109311768 1
0.646648336791206 1
0.930208813482992 1
1.11693924333785 1
0.924513820976434 1
0.915515018089065 1
1.69449369028137 1
0.444460509035587 1
1.47790305610511 1
0.932475748864346 1
1.742100663554 1
0.787844796540213 1
1.77654398564424 0
0.718565845112397 1
0.947756971474452 1
0.891983445904664 1
1.05813673610431 1
0.717520107098722 1
0.713108835532389 1
0.662666754087182 1
1.39746801560363 1
1.71998855497751 1
0.8931625465255 1
0.399713015573061 1
0.692379967894858 1
1.48812641773061 1
0.975471881124432 1
0.519434892897366 1
0.664791053603044 1
0.525751196790357 1
0.74503267402404 1
1.37345385099406 1
-0.0120090228599765 0
1.07713962271301 1
1.21915754745183 1
0.312545381280097 1
1.49314716483013 1
1.25175869659829 1
1.37066814545701 1
1.27738920313194 1
1.35268638008134 1
1.44739645757733 1
1.23320056627482 1
0.986811140026488 1
0.641636757812006 1
0.87657325451622 1
0.640839622702142 1
1.64761785374428 0
0.69180723618705 1
0.962757840141864 1
1.06143155963049 1
1.30521219897526 1
0.469631919405922 1
0.751734921817428 1
0.161494030550869 0
0.540221691595191 1
1.43205715953983 1
0.94425012050174 1
1.08791575091806 1
0.619821454456475 1
1.23891742780145 1
1.40503783062741 1
0.446164002422964 1
0.545038596285284 1
1.69387769473291 1
1.3167001028308 1
1.11410558533913 1
0.813090632107424 1
0.900420973667832 1
1.08867815243549 1
0.485027603506464 1
0.923733680282899 1
0.490673407843655 1
1.49161891498149 1
1.79339103785644 1
0.960326349760846 1
0.578434851157732 1
1.0085335130323 1
1.01035769905403 1
0.741841314509149 1
1.75077078252323 1
0.818368269250838 1
1.29423749527951 1
1.62940449724684 1
0.872150156949931 1
1.41058399962203 1
1.84096519126611 1
0.383088598198555 1
1.13971782351196 1
0.652878890265204 1
1.49879903538005 1
1.13500558174756 1
0.305042481608589 0
1.24869227490922 1
0.817617644819474 1
0.796371399795247 1
1.57356467566732 1
1.58793829727288 1
1.45794725590119 1
1.41429397128511 1
0.829619398717617 1
1.28424398641732 1
0.668721959134256 1
0.458551179610052 1
0.753318313701654 1
0.334843998814444 0
1.20379566442744 1
0.449097858956376 1
0.989295030748048 1
0.781986326252467 1
1.43112875280671 1
1.49807562504602 1
1.66890841827868 1
0.13470887662201 1
0.764196303588558 1
0.426382612180702 1
0.64811312555267 1
0.634867992585872 1
1.16818839439869 1
0.218781228021813 1
1.82633640438177 0
1.10998384315592 1
1.92812014703442 1
1.2734206272769 1
1.24119013384153 1
1.05357299507182 1
0.989620907195556 1
0.840213666299755 1
1.57851559559187 1
0.810917158537271 1
1.08848439740882 1
1.89907682251758 1
1.66668119432442 0
0.398617879835585 1
0.443642542918815 1
0.846785045412307 1
1.54101694589705 1
-0.0790505797004456 0
0.84059542566079 1
0.394557410531564 1
1.39744153473069 1
1.08164385362111 1
1.4238356418963 1
1.40943588823976 1
1.15706252176761 1
0.969659318497647 1
1.91212234209667 0
1.28492248825375 1
-0.058199141063052 0
1.53832071037004 1
0.933202453496102 1
1.03693747853742 1
1.34491385071086 1
1.43158288255256 1
1.05091464206327 1
1.42304249759386 1
0.643297473904372 1
0.824791081289385 1
1.47827723944517 1
0.719560222244599 1
0.784614794897931 1
0.564942579567625 1
1.22548167378356 1
0.332055779759023 0
0.970402536162537 1
1.41256649181688 1
0.482212145042483 1
1.52422682196852 1
1.48072413985544 1
1.20944397972893 1
0.63946325125151 1
0.27275884071 1
0.695151558407907 1
1.54179668358457 1
1.28607770001688 1
0.92438729921131 1
1.72993281503953 1
1.10854144986863 1
0.606759376596323 1
1.17296773111043 1
0.804261648579139 1
0.873425953737637 1
0.885791851073513 1
1.05448943520161 1
1.32679844342875 1
1.11262772949469 1
1.66035880357266 1
1.21360968712824 1
0.521515038864299 1
0.551087668954064 1
1.20524518547677 1
1.13187604124565 1
1.23214863026735 1
-0.182759651701639 0
0.631381584987259 1
1.1553614373032 1
0.784826159931823 1
0.414223423191912 1
0.804521835792257 1
1.1988508806571 1
0.669676961663416 1
0.869839308061895 1
0.332435279940243 1
1.22056813392348 1
1.60777618420815 1
1.0620301490536 1
1.43338460851987 1
0.61513147183759 1
0.43625789326687 1
1.09598555930349 1
0.455834642367465 1
1.18869141801053 1
1.46343798809302 1
0.309280515810396 1
0.945003213484843 1
1.50601694551398 1
0.647123440068656 1
0.742519460031521 1
0.838922655986003 1
1.10854503745439 1
1.53189499177818 1
-0.454305518794419 0
0.606438482652836 1
0.882431070208662 1
1.31152505234105 1
0.762010600799659 1
1.70089991602057 1
1.17532220761159 1
1.55882885836985 1
1.46635233114588 1
0.868142573699287 1
1.1593749485586 1
0.81455773345606 1
1.00083555179915 1
0.90899177154959 1
1.08773616458844 1
0.793271276097032 1
1.21293519456018 1
0.647074684282792 1
0.647627777201588 1
1.36446072737253 1
1.24490642121937 1
1.0287142894146 1
1.07241299690552 1
-0.000276650426155337 1
1.26242693496402 1
0.948837875076647 1
0.897608251638082 1
1.02590476320694 1
1.95903478274977 0
1.1414842462494 1
0.461025187527623 1
0.7211400515142 1
0.544237165381945 1
0.816961405751094 1
1.12627874368104 1
0.788019078852956 1
0.571848361378622 1
0.1923353796055 1
1.44552868929169 1
1.94952922203456 1
1.03894124539702 1
0.232783309559148 1
1.60204252281709 1
1.85559364992459 1
1.79270312722549 1
0.656256850566071 1
0.786632834742352 1
1.39555668029986 1
0.867834103238596 1
0.963932277155826 1
0.522530128597564 1
1.11891624280805 1
0.37215832135386 0
0.90475908368464 1
1.17416413309783 1
1.57558724496857 1
0.943271036561937 1
1.28897393522502 1
0.651495330441107 1
2.08971031892092 0
1.2006833046699 1
1.93122512910094 0
1.54239550678215 1
0.577344292482011 1
1.16810465876087 1
0.631506227758292 1
0.674839615419693 1
0.451501589895635 1
1.07316303261211 1
0.507399497201358 1
0.650419474660304 1
0.597569757916982 1
1.37455275503036 1
0.544020281623349 1
0.64291520741759 1
1.1075630052774 1
1.14418053937971 1
0.918888823025969 1
1.38079165768398 1
1.29655166229909 1
0.757815773556495 1
1.01314142335251 1
0.892332781739618 1
0.853194286350921 1
1.38635132795621 1
0.295662526958153 1
0.476612964043936 1
1.45207766548118 1
-0.0674208097531553 0
1.35597869509678 1
1.10705042441019 1
1.75413800172806 1
0.980773947851404 1
1.81095929845958 1
0.988326363903748 1
0.453562421444892 1
0.820005263873 1
0.686048591438931 1
1.50455837373504 1
0.664066894012068 1
1.74062634250969 1
0.895150442531555 1
1.02365585049845 1
1.42181079782586 1
0.193817415283143 0
1.5004568969914 1
1.13631343437263 1
1.43625430973564 1
0.997766740244006 1
1.1864314479674 1
1.61562129045214 1
0.874726090331258 1
0.715629286563266 1
0.594365866195547 1
1.24475505730685 1
0.469359827720094 1
1.43236313827353 1
1.36722856923808 1
1.49039594097217 1
0.710855383210634 1
1.04128132223828 1
0.539091820304528 1
1.39371357089813 1
1.28219019556876 1
1.64789053973692 1
0.529926302431033 1
1.33389412819828 1
0.809335851568585 1
1.23888132644688 1
1.05738668556015 1
0.438867129163501 1
0.47538343836394 1
0.654567682667239 1
1.60520727034488 0
0.899607605761863 1
0.479919821652987 1
0.973587356049517 1
0.808499137484841 1
0.466202234235776 1
0.910047034830517 1
0.528220887082623 1
-0.091353862049828 1
0.532331351415015 1
1.15269969809652 1
0.227502066918345 0
0.700624386723326 1
1.06905907309093 1
2.28949610525378 0
0.714910722056559 1
0.851093001806588 1
1.22092457117388 1
0.329119469098116 1
0.884254896825634 1
0.46973525038078 1
1.10861002832047 1
1.43719335974359 1
1.15712127404609 1
1.17611064749244 1
1.55603737364329 1
0.682102722015176 1
0.647902566172417 1
0.916634650110528 1
1.14300008631955 1
1.18316858222085 1
0.389023858375668 1
0.290358267108514 1
1.38736694700276 1
0.399502138412654 1
1.43994609297061 1
1.42190674243781 1
0.0770794134754577 0
1.19282121296264 1
0.680419728232609 1
0.980306946258534 1
1.38894842000338 1
1.58143321069806 1
1.41853175019282 1
1.92534261817204 1
1.52205308746467 1
1.23173461923378 1
1.03712374217717 1
1.42689831586743 1
0.690785069246995 1
1.01991946041135 1
1.11088440674797 1
1.16615651819646 1
0.6353782057825 1
1.20072156585089 1
0.514832281487566 1
0.341794090723382 1
0.705572623668336 1
0.75574715270627 1
0.816328573336758 1
1.08093311186603 1
0.328281494613943 1
1.43466543065476 1
0.810352492022917 1
0.460327935701633 1
1.73036994310238 1
0.652545808627994 1
0.592437499599298 1
1.18629169632349 1
1.29506463610626 1
1.13626440009746 1
1.42653620307327 1
0.0286249921359962 1
0.912169445372094 1
0.343408406718824 1
1.26869769231406 1
0.949924110738817 1
0.986816938342908 1
0.909381588819809 1
1.35096916208463 1
-0.321692659898117 0
0.673878650707794 1
0.625222303453117 1
0.708962817439064 1
0.375235536260745 1
1.30841837907616 1
1.28405695644864 1
0.344237251347859 1
0.501272906781169 1
1.59610052605022 1
1.46073726549013 1
1.09329940523233 1
0.927416890794917 1
0.583349787259012 1
0.253812379682913 1
1.05324662138822 1
1.37112552870438 1
0.0428130294548953 0
0.718116878190602 1
0.790329612172665 1
0.834009279734313 1
0.609932743889172 1
1.35890231406787 1
-0.164911637542351 0
1.18982028485966 1
1.05162493451663 1
1.18184146902308 1
0.0726677900882475 1
0.0266804292572077 1
2.36294789364263 0
0.214363157661947 0
0.905642767870892 1
0.823441566988216 1
0.777350817453088 1
0.692092933167992 1
1.23229653310852 1
0.807795140942415 1
0.0707774152196187 1
1.10283314301421 1
1.31582610380501 1
1.23540513126163 1
0.450987824477324 1
1.5523282358699 1
1.63209503121101 1
1.5323019608721 0
0.396920333213058 1
0.719220716199294 1
1.75522283028593 0
0.953464285059638 1
0.82881389664676 1
1.31172248547778 1
1.52217137351409 1
1.85557626197266 0
0.388191556593542 1
0.348245841996473 1
1.19971194644261 1
0.883967058847292 1
1.91579094309664 0
1.22418567204879 1
1.02495025377771 1
0.434117768847345 1
0.821917838799689 1
1.71772793111873 1
1.2330384461748 1
0.252232593432961 1
1.76078749086234 1
0.163604401062239 1
1.52097466516952 1
0.757608118319228 1
1.0069203513819 1
1.33143863257061 1
1.46626223228178 1
0.986474631531609 1
1.38947256718467 1
0.686660570833631 1
0.790332686941633 1
0.915721093077176 1
2.05338687840631 0
0.707931524283616 1
0.590473952186691 1
1.25832421406112 1
1.25267219425692 1
1.57560261519022 1
0.990480100799474 1
1.50628211795203 1
1.53317167064251 1
0.709962163856579 1
1.14987694131673 1
2.61319915034625 0
1.47585764270922 1
1.37893592329847 1
2.14098511835633 0
0.918298881266312 1
1.11576527561419 1
1.46938496616344 1
1.73126391358267 0
1.49693843132424 1
1.16614896809578 1
0.985086405502141 1
0.681184540104757 1
0.450950158598901 1
1.29747924061493 1
0.56977137980713 1
0.453278257616222 1
1.69046181498305 1
0.767998142614762 1
0.380861555600011 1
1.83493456717451 1
1.25284687001866 1
0.727338784193579 1
1.57707128613184 1
0.676437544314852 1
1.76733999935208 0
2.17330125152333 0
1.4271829781085 1
0.13955475462467 0
1.86456054149533 1
1.1693844011219 1
1.14571333838572 1
0.749267127228542 1
1.30470623266609 1
0.871909767687159 1
2.11108506259082 0
0.690704794149169 1
0.798125316875798 1
0.989615707363318 1
0.102373640810482 0
1.15002527208158 1
1.2009242020466 1
0.512290576067799 1
0.966182254593021 1
0.766154870383651 1
0.679811295457957 1
0.99879644707457 1
1.07364004899168 1
1.15298124528007 1
0.631149307181168 1
0.975207516742096 1
0.996133145802835 1
0.982141046468256 1
1.79114206314622 0
1.4781058127651 1
1.68729722882774 1
0.67624024124545 1
1.490135408904 1
1.59430651704807 1
1.49862821146026 1
1.27590921148933 1
0.38448097037173 0
1.77318030841597 0
0.749136084568193 1
0.714439756744909 1
0.920090561798212 1
1.16695584585733 1
0.677639274326583 1
0.382351002354764 1
1.16977741235873 1
0.592015853132384 1
1.20646677973075 1
1.28423312852031 1
0.455746068839474 0
1.07483606086965 1
0.950091239314241 1
0.891396190634224 1
1.70602179610247 1
0.341963947491082 1
1.14340736234793 1
1.55664170271737 1
1.35994253034596 1
1.12299561734104 1
0.671787561317868 1
0.270407259880089 0
2.14404327280472 0
1.6380145281089 1
1.6891733066068 1
0.840854039657906 1
0.531173316115919 1
-0.226433325769298 0
0.739477762264622 1
0.885642174307862 1
0.608493698122709 1
1.35318414773342 1
0.748268562743257 1
1.75239097246276 1
1.34706502705991 1
1.26872350293244 1
-0.144266317078393 0
1.48425607117277 1
1.15309903716087 1
0.47406903187267 0
1.30666620731857 1
1.20449675936698 1
0.71117592058391 1
1.8687942022593 0
0.883745651090923 1
1.09714780881325 1
1.17128697437743 1
0.227826779918832 0
0.22773832752338 1
1.42419898740838 1
1.51677358799075 1
0.504089918779076 1
1.87793680811256 1
1.27990154387934 1
0.809173731721029 1
0.79363593935312 1
0.481245752904042 1
0.644894547380876 1
0.744255893684295 1
0.399068168142664 1
1.36341207946918 1
1.14252047901967 1
-0.0164410458931544 1
0.621878950255273 1
1.78724593897419 1
0.890012836580597 1
1.64385677681716 1
-0.256199640849997 0
1.70040405032447 1
0.667676944205181 1
0.918939194006909 1
0.890606059218456 1
0.474027727378573 1
1.09731088846034 1
1.26493504587931 1
0.152261645933646 0
0.841964287056709 1
0.350719815509553 1
0.726117747424144 1
0.974291040769516 1
0.68275977595009 1
0.782699801602355 1
0.821774135636029 1
0.893299795738183 1
0.803515614549945 1
0.908344537579936 1
2.15137620270913 0
1.96005513459848 1
2.12162319677246 0
1.50104314603063 1
1.23067156983042 1
1.50715993673422 1
1.02286951162691 1
0.667967000929781 1
1.01373542667469 1
0.656949298711374 1
0.616668509653595 1
1.89218728235807 1
0.402908324665378 1
0.963823721345464 1
1.69809146770055 1
1.14872435097285 1
0.825244053333339 1
1.11448346984962 1
1.72050557110723 1
0.721404504751002 1
0.262854758754844 1
1.42212774721301 1
1.52929895394392 0
-0.109997310847733 0
1.24843778935198 1
1.19977429112975 1
1.69271560922545 1
1.64771294500029 1
0.975075845465701 1
1.11099432959975 1
1.51884709369223 1
0.316621704247709 1
0.950758517691727 1
0.710396064192559 1
0.330910344478738 1
1.08851535074879 1
0.684036110500995 1
1.37770087212416 1
1.79407548024663 1
0.518832035849849 1
1.59289165939688 1
0.845228017018391 1
0.591622551800957 1
2.08549044219157 0
1.60132981066224 0
1.19142048324742 1
0.0448713407139899 0
1.29684460292395 1
1.44132566949904 1
0.262038050923595 1
1.04938652432987 1
1.165797701763 1
1.1609818360761 1
0.0357642618580873 0
1.13715719591774 1
0.948878135596497 1
0.755741566995551 1
0.63376561327664 1
0.408390130207962 1
1.75731204564012 1
1.05498987776016 1
0.18943214153275 0
0.991218064339922 1
0.857071467598136 1
1.4547874961102 1
0.44331420147856 1
1.42953855571634 1
1.23159967773573 1
0.937650779737164 1
1.33605142411111 1
0.495087333985737 1
1.99216940515183 0
1.04709624576666 1
1.89760218585654 1
1.39578063932001 1
0.0377074951133368 1
1.22950099775949 1
1.21654845519461 1
1.35601905984297 1
0.734644655401301 1
1.07391669084365 1
2.32382045772163 1
1.72657104468814 1
1.08241541279457 1
1.28224604304991 1
0.733325477066939 1
1.95413438497899 1
1.46026525318825 1
0.795998666207345 1
1.19232905864438 1
1.17730112423008 1
1.93934946508916 0
1.35844893425336 1
1.69444952654601 0
1.09008566540572 1
1.04926035573501 1
1.2288339928817 1
0.62867168080888 1
1.42852663112074 1
1.31287615053274 1
1.27141404936007 1
0.843739531280364 1
0.710721603976538 1
1.52939510885306 1
0.785092921469964 1
1.32223229027533 1
0.78539269591173 1
0.854864848634971 1
0.918761500229531 1
0.831220041992932 1
1.01750229057507 1
0.485146209838452 1
1.20561707328994 1
0.247732001239592 1
1.61835020751826 1
1.22449838111228 1
0.636757927952975 1
0.977395284112355 1
1.64368612705866 1
0.959592239518543 1
0.825831244830353 1
1.42218985037491 1
1.06039172437361 1
0.552866423990364 1
0.912036972969928 1
0.941017929201504 1
1.91487700969051 1
0.969242823447298 1
1.73214265263897 0
0.575146991561172 1
0.577124399438784 1
1.20396467603948 1
1.00217800603072 1
0.784134805270703 1
1.65002764367556 1
0.808892693942349 1
0.488506906099353 1
1.34701138190421 1
0.766393403085593 1
0.898075842719385 1
0.568136862811322 1
0.811497292593978 1
0.965735137007557 1
1.78772846937264 1
0.423332087117741 1
0.860320342732393 1
0.494293949584901 1
1.50088864689886 1
1.21274413591804 1
1.05602877389499 1
0.696837563997964 1
0.746695538763848 1
1.31781984930786 1
0.740156285764193 1
1.40920170216448 1
0.824808750353033 1
1.64248952435415 0
0.633214215217087 1
0.942807255026665 1
0.611536483117716 1
0.987377021529878 1
0.577416355998605 1
0.460638724375128 1
0.929671083407827 1
0.733504539460973 1
0.535085878094281 1
0.713522821504107 1
0.170850165074354 1
1.75879612863388 1
0.976393252706899 1
0.713951036158591 1
0.781018181236061 1
1.14612194239574 1
0.550213684946059 1
1.43228248449463 1
0.939265580096543 1
1.69003452752432 0
1.09415157167478 1
0.95310258643944 1
1.44609020413407 1
0.53570049924139 1
0.293723038186017 0
0.902917297515484 1
0.606849481292593 1
-0.0709949662683677 0
0.779256719811479 1
0.397064625457404 1
1.27804699039578 1
0.957345485744118 1
0.885761690125459 1
1.0282459544893 1
1.66168525549141 1
1.27271588936943 1
0.96249839372269 1
0.458687937389755 1
0.611755155165237 1
1.09599765317488 1
1.02882808219188 1
0.926853135351236 1
1.28896067178631 1
1.01262024961742 1
1.08791978193222 1
1.13137919912058 1
1.16890670731715 1
2.19609016159628 1
1.83212391312221 0
0.478798804953664 1
0.969272694369362 1
0.590420197516175 1
1.05418690125495 1
1.07077766400404 1
1.28555617875491 1
1.15091015060555 1
0.802315035123807 1
1.47953507686008 1
0.149789577224425 0
0.266685194514063 1
1.71340935641592 1
0.847104264670332 1
2.30889998083191 1
0.822493912102852 1
0.310028831638788 1
1.16237130118514 1
1.07337791983205 1
1.01923184154868 1
0.808344499885826 1
1.55124796179511 1
1.5732410479304 1
1.05865712776444 1
1.52678580317349 1
0.0930396607985408 0
1.17281597526613 1
1.93636942194236 1
1.0817448325033 1
1.3262065278441 1
1.45484580122577 1
1.19701969563459 1
1.67867158461246 1
1.85251387392656 1
1.0604768654508 1
0.609039557448173 1
1.25112654041983 1
1.34808433581905 1
0.947893055759977 1
1.05952945045056 1
1.375947744031 1
1.54113530152092 1
1.71707674223321 1
1.20221849925298 1
1.23752410860274 1
1.0620658447017 1
0.503308410980045 1
0.936900430935714 1
0.0389622379771909 1
0.468586452260998 1
1.35099581007692 1
1.0023650614597 1
1.02697280597627 1
0.4559231495167 1
0.823932382823758 1
1.15378650961934 1
1.27095779833515 1
1.27899790633647 1
0.587810653744225 1
0.524042476254764 1
1.27885561764058 1
1.27496994747916 1
1.60903371200684 0
0.844956113486786 1
0.993000277631049 1
1.20826146925773 1
1.15448091845008 1
1.21122176614102 1
1.19270687091832 1
0.808215928001102 1
0.915198708256536 1
0.625252184842614 1
0.852570403750027 1
1.73597623277451 0
1.52156128576023 1
1.28021619560143 1
1.01430462303473 1
1.5239864263272 0
1.09449279475164 1
2.64467787314926 0
0.67421661518754 1
1.08694093778525 1
1.31808757830935 1
1.96055540311713 0
0.427311785866885 0
1.06654885166279 1
1.03853569331615 1
0.799592144790429 1
0.250965436582918 0
1.20801458270191 1
1.36936076805172 1
1.14670941343878 1
0.362759428918261 1
1.33173534558131 1
0.100367199394204 0
0.83631012297847 1
0.45104732397103 1
0.976363547278884 1
1.09670253914529 1
0.563696760047301 1
1.39277407045956 1
0.559858343856955 1
2.13532908037388 0
1.12152409532272 1
0.927553248362327 1
1.2570391767629 1
0.985996083171468 1
0.517037940019573 1
1.59034388762681 1
0.880915007436922 1
0.984699753886772 1
1.86610403297049 1
0.295235301969313 0
1.25357271284986 1
0.565417569589175 1
1.20152560894709 1
0.321150749726863 1
1.19912315858944 1
1.79316058386127 1
1.17189555060227 1
1.30030378776221 1
1.18861280920553 1
0.586064393164885 1
0.693728697332533 1
2.18106394135788 0
1.08234580739208 1
1.35642200110704 1
1.00358887205882 1
0.127891889144157 0
0.345363203081722 1
0.381247003668002 1
1.27400439127906 1
1.58632827192425 1
0.0104792465085621 1
1.18368337539502 1
0.858846446266117 1
2.08555532677716 0
0.729930452858146 1
0.454176493679354 1
1.61234813400948 1
1.67192372963468 0
1.35553504162995 1
1.30427418650846 1
0.893386162628143 1
0.950271461123548 1
1.59960851030372 1
0.458988476225824 1
0.954122566635535 1
2.4032330427608 0
0.904720402260106 1
0.861725052391888 1
1.35287450860365 1
1.46130222275716 1
0.354694411942119 1
1.71726442053073 1
1.48022005198683 1
0.934286742922008 1
0.435992461237386 1
1.13173287811452 1
0.784255586730832 1
1.11031379412714 1
-0.0851625497754001 0
0.721273661546141 1
0.296864771861738 1
1.31954693176049 1
1.35395752527258 1
0.828932417438284 1
0.495800006336321 1
1.06092991243241 1
1.51006984725806 1
1.27431827948463 1
1.68764742797937 1
0.992750184176548 1
1.73804339185896 1
0.927912158822085 1
1.18001800880606 1
0.981027567039677 1
0.833990599697648 1
0.783614879313237 1
1.41951651962064 1
1.47438589801941 1
1.06537357635454 1
0.85051215845626 1
0.489601273839654 1
1.65146679465536 1
0.26351720236143 1
1.27811095028111 1
1.03581511531838 1
0.376828293163308 1
1.03667587756443 1
1.30176118033051 1
2.21426006301168 0
-0.0479878586802858 1
0.14323903750748 0
1.60773070850646 1
0.992609825369002 1
1.05859219961519 1
1.53807034288024 1
0.864354636390606 1
1.57091291098301 0
0.575394907504572 1
1.00350231050174 1
1.55702958636212 1
1.17341916293162 1
1.4567659590149 1
1.42452325405336 1
0.483317000281215 1
1.52919625989538 1
0.725412128117665 1
0.326818333242432 1
1.27409981870392 1
0.511588089096731 1
0.212366809809783 1
1.23579554675807 1
1.41191397438198 1
0.993928685428909 1
1.26084329033062 1
1.03269790426257 1
1.05661137473024 1
0.590976357242905 1
1.26019608267115 1
0.991913808717028 1
2.0001805418224 0
1.03673604270959 1
0.0583353653824238 0
1.46223775272366 1
1.55324175646731 1
0.414063898382738 1
-0.217883375432362 0
1.54066523161881 1
1.15580245753896 1
-0.295762862927918 0
0.914027017726715 1
1.0943130076195 1
0.658443630417757 1
0.015774934965937 0
1.06834083221521 1
1.46620772197207 1
0.998368986861527 1
0.174724288121666 1
1.5822579851431 1
1.80788618569132 0
0.966998336149183 1
1.23939743270181 1
0.404225547477015 0
0.484286394593685 1
2.08780935489622 0
2.20726324890367 1
1.15481503978049 1
0.732677025815661 1
0.776502369304808 1
0.764721384606836 1
1.63637055440649 1
1.25770599114176 1
1.07023735112959 1
2.08606428691164 0
1.05372631883274 1
0.757438782416241 1
0.773066456500251 1
0.744811745303819 1
0.811191029649117 1
1.33133270755469 1
1.36840459126026 1
1.29402779285418 1
0.451546493426162 1
1.60405243424483 1
0.265660568418414 1
0.897099160563518 1
0.818517202181701 1
2.48543284815342 0
0.805088084136218 1
0.812226807554636 1
1.19441510741295 1
0.814717729494981 1
0.491078413507511 1
1.030048138034 1
1.43685807308904 1
1.50034456622618 1
1.10116858999355 1
0.198238339108473 1
1.77000808764992 0
-0.0499029550209246 0
0.504044145031827 1
0.232022427391823 0
0.995258444386711 1
1.33709490405515 1
0.749318357696078 1
0.838992137911926 1
0.498119008802602 1
0.980063924652244 1
1.23905503430068 1
1.51050325852531 1
0.0134889960622554 1
1.67510517536806 1
1.27111271804402 1
0.722387936172865 1
1.24458984918926 1
1.65845840637424 1
0.811556148876131 1
0.55229232554624 1
0.457095822557995 1
1.5830832378368 1
0.329130241467684 1
0.738935011137003 1
1.121543467258 1
1.69761934535865 1
0.69339821486996 1
0.960716674595111 1
1.10515540429072 1
0.919654678693286 1
1.17307659364033 1
0.154726717658054 1
1.56589920722563 1
1.68108757750825 1
1.41128701953276 1
0.929223846183528 1
0.854187675929132 1
0.602731659424241 1
0.395925957695466 1
0.612041369511746 1
0.72198187004563 1
1.89668467725416 1
0.924343741569236 1
1.90089996792213 1
1.45081399354677 1
1.25553744690122 1
0.643221631550906 1
1.16791878405715 1
0.127655364511909 0
1.64276450949301 1
0.113136196371528 1
0.481616858723482 1
0.808615898510003 1
1.10701222943141 1
0.984119269541648 1
1.09637123844466 1
0.668637718764153 1
0.79722182460534 1
0.639073244684276 1
1.63034844073676 1
1.22889616148325 1
0.66365314571462 1
0.574972443713204 1
0.90424419040578 1
0.50315960235403 1
1.53263214905477 1
0.842015834927701 1
1.28917030370297 1
1.26936046373235 1
0.451396387360509 1
0.69754169176811 1
1.10344663049699 1
0.388485641526208 1
0.451369408504414 1
-0.276390147865518 0
0.828700587393099 1
1.98723440321667 1
0.223534440657953 0
1.30852401219214 1
0.564198264007407 1
0.0703824306109668 0
1.21732711270771 1
1.76793287519295 1
1.0427765035379 1
2.08453724569337 0
1.5692854943062 1
0.879993923269356 1
0.15542204849702 1
0.886800563553209 1
0.952017338007776 1
0.713142376574204 1
0.843071299341483 1
1.23320240955881 1
0.511863449504451 1
0.925256210912084 1
0.382900220836612 1
0.786859864461215 1
1.54758697266441 1
0.168498936142589 1
0.929962081530807 1
1.51846502083539 1
0.917305916581689 1
1.692950546626 1
0.896568635991164 1
2.00296249959452 0
1.81141690120459 0
1.22654520148043 1
0.487973868016038 1
0.828722405105409 1
1.60093831546411 1
0.807876653113058 1
1.70831984785011 1
0.150182711813363 1
0.728219772432701 1
0.983369531170257 1
1.0473314577094 1
0.570995563009952 1
0.820225891350322 1
1.55572937610435 1
0.963220323300671 1
0.783967071803533 1
0.619821399219066 1
1.32609629597684 1
1.265087543967 1
1.28278347901129 1
0.325053034414307 1
0.928716928153081 1
0.513087321360026 1
1.1196070748832 1
1.34478099380434 1
1.79117712032488 1
0.329313912116914 1
-0.0283638290891928 0
-0.101381037395043 0
0.874596442520505 1
0.477679415958079 1
1.35557515515212 1
-0.0349531816745915 1
0.335414956453082 1
0.965697790110505 1
1.49436371073557 1
0.958571038287328 1
1.4174795025191 1
0.568573427308196 1
0.606991304907899 1
1.12444809922921 1
0.642346172631972 1
0.144397832816674 1
0.604581966171765 1
1.20376434339952 1
1.5712254340975 1
1.16405714141466 1
1.5209070105818 1
1.03715325486933 1
0.677747125943545 1
1.47759120013709 1
0.67949820109568 1
1.14184334616647 1
1.21105754928568 1
1.08639268804079 1
1.46522668212353 1
0.888613518523394 1
0.713305812476135 1
1.62426559243514 1
1.69512281301183 1
1.45310169530021 1
1.49762531143763 1
1.07592529386911 1
0.820110776993669 1
1.08641540405634 1
0.326945623037018 0
0.948551612179636 1
0.10376648580911 0
1.33561462819778 1
0.510356535134042 1
1.30278840795354 1
0.537679978221806 1
1.76873349507916 1
1.41561912098198 1
0.733964365522086 1
1.85306908450897 1
1.21751522402269 1
0.315450559368861 1
1.2460768067234 1
1.03867258514075 1
1.0335272364812 1
0.545214394797633 1
0.39342513872319 1
0.981740087776282 1
0.461423012979048 0
0.585467933104331 1
1.05118573657544 1
0.507095832654056 1
1.22819780028923 1
1.48588251337629 1
0.789863869171901 1
0.756518203727349 1
0.990887392477077 1
1.14505974883978 1
0.640872155886255 1
0.875438218009255 1
1.75220294753067 0
1.34958563807681 1
0.860657519484076 1
1.28197372875177 1
0.693660384642667 1
0.971885256182342 1
1.69567352054558 1
1.74041785079105 1
1.41996611189755 1
1.2735966780993 1
1.22650676547532 1
1.91720682866172 1
0.645105100379205 1
0.125699260132595 0
-0.432453500687372 0
1.09309336819682 1
1.93529590609765 1
1.64990632636095 1
1.15655362456531 1
0.764075396448057 1
1.51892659394971 1
1.03618185094947 1
0.240501938244107 0
0.703273694212914 1
1.32346140176266 1
1.22414886074899 1
1.27093652720186 1
0.163160697321248 0
0.763620049179803 1
2.03037978853296 0
0.403493106613634 0
0.457663109574798 1
0.796550313541686 1
0.79411480724296 1
1.68717463548571 1
1.150556719851 1
1.03272350433921 1
0.730558546554009 1
0.915336328553204 1
0.325011640740983 1
0.347676705121227 0
1.04242092763861 1
0.933902217742005 1
1.45853073186711 1
1.07720944550513 1
1.57605753133594 1
1.28785215522036 1
1.07272353462898 1
0.955967101279804 1
1.65070923628883 1
1.16281319150042 1
0.775219592660965 1
0.647999394628412 1
0.29827021338403 1
0.407245053701526 1
0.9590495607504 1
2.11706166387408 1
1.40803360565631 1
1.46938534741108 1
0.967179345103326 1
2.00556923639758 0
1.09006600828124 1
0.0942893724273001 1
0.906724445494644 1
0.959569095534042 1
1.29866659173291 1
0.209808771584649 0
1.06109998081887 1
0.73092599064712 1
1.33798520179186 1
0.899582622042441 1
0.988018464158395 1
1.56031582325885 1
0.760881877688218 1
0.665800639041723 1
0.330272732713808 1
0.862421270593918 1
1.16458640039631 1
1.06262836058867 1
1.61484540570198 1
1.10655247128428 1
0.887200144285807 1
0.238910487385469 0
0.919499934890885 1
0.813395261025102 1
1.48095723035516 1
1.81042551718971 1
0.844259980947541 1
1.54484761767015 1
0.426247677302515 1
0.99439392327896 1
0.989712566135221 1
1.1461504183635 1
1.03371511033803 1
1.33302681883614 1
0.946764566513299 1
0.646917355163835 1
0.955624861245442 1
1.1727938074474 1
1.00285980574553 1
0.600851072197996 1
0.781573155835313 1
1.36605655961475 1
0.925262743284133 1
1.52096486231353 1
2.13970701355898 0
0.412947611972099 1
0.596938059308979 1
1.04819966271652 1
1.02540282211035 1
1.42352187768199 1
0.507321042813098 1
1.1591355474249 1
0.536001578823073 1
1.04435321159246 1
0.501881532804932 1
0.495842166805533 1
1.23363536239899 1
1.6610867148479 1
0.427488440526563 1
0.703693936708642 1
1.22476410021185 1
0.322981775401222 1
0.847258662767924 1
1.17359654964023 1
0.182740218185175 0
1.00870175526505 1
1.48195266334306 1
1.34307897291743 1
1.82392067798687 1
0.916560804094577 1
1.94844696992998 1
1.08837558573337 1
0.928767487656191 1
1.08816700920804 1
0.00816636473529897 0
0.595637553633985 1
0.173506261345937 0
0.660532696499441 1
1.31577055018994 1
0.265467217460499 0
0.936019293414668 1
1.02993028065419 1
1.45978229775948 1
1.37151749837589 1
0.738268007749548 1
1.16034578692872 1
1.19716950595286 1
1.33133784733267 1
0.902259112717383 1
1.34005201723079 1
1.6610496601048 1
1.1665798367715 1
0.450396772664604 1
1.63499463208647 1
1.12399302383254 1
1.34338476174365 1
-0.0628986689334244 1
1.2521593932928 1
1.0668728312185 1
1.52530224075269 1
2.10234048089817 0
-0.158197213297066 1
1.83666745188814 1
1.93997604848317 0
1.2256595851173 1
1.09143190304691 1
1.01575083404317 1
0.915165930893912 1
0.0858927056827137 1
1.17250915276409 1
1.66955135229915 1
0.640079037217134 1
0.496432751675183 1
0.838492241060201 1
0.350839549246923 0
1.46801108554754 1
0.836890943981724 1
1.21139874064025 1
0.913334862824062 1
0.578539210010299 1
0.0170488312709346 0
0.53332305254777 1
1.48951523450285 1
1.11551626502362 1
1.07734886382756 1
0.992969588849554 1
0.588373859143175 1
1.38968573396335 1
1.1036615058185 1
0.157641837583509 0
0.226111881118236 1
0.508193983142482 1
0.457170967790099 1
1.19915211741335 1
1.27497521108375 1
1.2581491701684 1
0.55120684127223 1
0.763861098890845 1
-0.152878557302081 1
1.57111765239303 1
1.66995812661107 1
0.861057368566271 1
1.07294735114157 1
1.09135649326159 1
1.69354511631474 0
0.19261254352796 1
0.959934455769086 1
1.13796728270839 1
0.712414963173956 1
1.27878827767206 1
0.551488882682483 1
1.20886254455125 1
0.800897484480498 1
0.286946732778041 1
1.01074091340936 1
1.52121360931366 1
0.845390996389137 1
0.537672066159375 1
0.147286801224567 1
1.65654444865921 1
0.300816218318517 1
0.355501511311759 1
1.44001751321815 1
0.756836445260558 1
1.69466175601628 1
0.630521372371646 1
0.751094544955597 1
1.03464315825497 1
0.864181725725323 1
1.29745445630654 1
0.177328935851847 0
1.44174518454823 1
0.77991799156454 1
1.33205859072429 0
1.39960477410244 1
0.883432277443994 1
0.930389789236978 1
1.79731421707012 0
1.45135511654431 1
1.43805726268326 1
1.36475188862398 1
0.368496175663742 1
0.20901573022796 1
0.91417341514455 1
1.36329823129238 1
1.45020543400972 1
0.068811102255176 0
0.944734269524652 1
1.85935176463868 1
1.53842275414256 1
1.17082913249234 1
0.798654439090002 1
0.742472166083989 1
1.59275793520752 1
0.965029045534665 1
1.90235367691493 1
1.52517225941966 1
0.875381777804398 1
0.979932537727337 1
1.24801248181687 1
0.553762702259414 1
0.911502717359922 1
1.50128900327791 1
0.767465014117599 1
1.27970407596711 1
1.28876258397355 1
0.727340597804637 1
1.59471530758696 1
1.1244114365274 1
1.64917754584034 1
0.180871549354585 0
1.88692536190418 1
1.13944790729577 1
0.427000314942787 1
1.38386391710985 1
1.53031772126224 1
0.551038436522936 1
0.853469883886291 1
1.25338979433998 1
0.721500793624871 1
1.17238884279536 1
1.09964332005047 1
0.86484879953666 1
0.909004281780096 1
0.613721332039836 1
1.1666198027026 1
0.588178080875437 1
1.11012740281157 1
1.03184354498727 1
0.689800604671299 1
0.282579418486415 1
1.29198788891297 1
0.550197447058178 1
1.81736468857696 0
0.622769664467052 1
0.966019887491832 1
1.2188929304716 1
0.828569449326112 1
0.639617539686851 1
1.32946135138457 1
0.899422256820728 1
1.04211517074911 1
2.51138008202508 0
1.22344858813677 1
1.02611627355891 1
0.747916697617855 1
1.49922340430231 1
0.839670503477727 1
0.864113065131905 1
0.998001178733843 1
1.32658886037452 1
0.965354268811652 1
1.79034385037956 1
1.47682762825276 1
1.23404881872265 1
0.719592149892254 1
1.02726462408696 1
1.14091065314558 1
0.36950137545973 0
1.33746139326148 1
1.12302124725877 1
1.76448214120768 1
1.47020229880912 1
1.08827750211596 1
0.745280828404255 1
1.29893058188284 1
0.137178529045467 0
1.65318791256602 1
0.65572003048417 1
1.25264570155968 1
0.710540041159195 1
0.901695621769605 1
0.979986974120722 1
0.722212673629233 1
1.25459904197814 1
0.752630381945649 1
1.53547768966934 1
1.03519604061383 1
0.295954801556248 1
1.21802426592721 1
1.52405528575546 1
1.35767383620397 1
0.572739717906478 1
0.910736234804218 1
1.12729860304915 1
0.600223655883332 1
1.0606423631528 1
1.6358583863573 1
1.72998773242387 0
1.57833865984173 1
1.05013673094524 1
0.884652977990859 1
1.85888660233753 1
0.65328697064498 1
2.42115181274735 0
1.44891993919923 1
0.709774258426298 1
1.16016827153554 1
0.964890582314729 1
0.867304654271918 1
0.616034354729974 1
-0.0185784546529733 0
0.254082607037879 0
0.939931655284171 1
0.7321069740241 1
1.39638160783597 1
0.976440779197164 1
1.0874183667044 1
1.47153770769264 1
0.832165860763513 1
0.437990619323885 1
1.12705580967415 1
1.2721494885488 1
0.603444389221392 1
1.31039305825522 1
1.33409564975534 1
0.536641426945086 1
0.89285929427902 1
0.103913394064885 1
1.49998148427102 1
0.902003982774596 1
1.35157259193062 1
1.19817494961606 1
0.94183999156363 1
0.514526525774916 1
0.437867379558646 1
0.774305420775704 1
1.35932532130786 1
0.3303204038348 1
0.978139779385183 1
1.47125917001176 1
1.07828245731503 1
0.383789902334 1
2.19221001969725 0
1.05001091356436 1
1.15501037824126 1
0.981810420920388 1
1.54451840807653 1
0.956798293589805 1
0.673924323546439 1
0.686629956572268 1
0.326297769457916 0
0.994932390700627 1
1.26648545238082 1
0.709544958577069 1
1.43559463098772 1
0.418350980968212 1
0.443453866783755 1
1.13752379325216 1
1.16377085960638 1
1.25809188482426 1
1.05439482239883 1
0.966002660822995 1
1.23712698991853 1
0.868077227958011 1
0.0437679526228802 0
1.07895101408351 1
0.739115471344507 1
0.817552931846502 1
1.22511284201604 1
0.0158531589416286 0
0.39754350922831 1
1.61072817126635 1
0.999864595768958 1
0.78398599354548 1
1.14445571654545 1
1.12557493875946 1
1.79196311162558 1
0.767372788480965 1
0.276918497703622 0
1.37603857943925 1
0.62083750133712 1
-0.216083713577613 0
1.08458378804485 1
0.70547949406829 1
1.60121449000911 1
1.33684869648069 1
0.903579061560828 1
1.16150995583022 1
1.19131940197407 1
1.28883646784202 1
0.224560495913797 0
1.11903519113796 1
0.604175497016863 1
0.826144684424727 1
1.05301885503232 1
-0.0396349514685705 0
0.759087810651363 1
0.888275502249405 1
0.964110002464665 1
1.06908758399533 1
1.90580046369901 0
1.60778331290411 1
0.886484714277968 1
0.548549505099732 1
0.926472586476045 1
1.24667691607119 1
1.00982174524583 1
1.10329078245511 1
1.31549255191834 1
1.42020459830398 1
0.0675996567279158 0
0.76256440382092 1
1.5845121709859 0
0.766717251160512 1
0.289473438017774 1
0.776630391990072 1
0.939472228571085 1
1.40913968542904 1
-0.234268097767602 0
1.49733747691538 1
1.00546399244062 1
0.854161731581651 1
0.41666746173584 1
1.35753600070897 1
0.111136300155581 0
1.02559006948626 1
0.644397464857375 1
0.31023180194112 1
0.987026296899224 1
1.48541931083647 1
0.946343911882393 1
2.10800201267838 1
0.41129436107003 1
0.554735024026676 1
1.50688135738713 1
0.764700064901425 1
1.16157068574373 1
0.668258374230833 1
1.15614696643518 1
1.38968254338095 1
0.357383883909262 1
-0.222552981764874 1
2.13047451226998 1
1.30550917926881 1
1.50461648194852 1
1.46133367010531 1
0.907866058566079 1
1.94818390183259 1
1.58036936322486 1
1.59087500278889 1
1.11176279412867 1
1.14430160167155 1
0.829284815731662 1
1.05784499632272 1
2.00385193150716 0
1.80815435703826 1
1.6883705019565 1
2.17364468645359 0
0.852502045039955 1
1.34427296000169 1
0.0381481639717524 1
1.87975356197151 1
1.64211274382468 1
0.936671022910317 1
1.1159604104919 1
0.65046958079305 1
0.933388520075557 1
0.664404735465502 1
0.624588246464557 1
0.989469553040213 1
0.275762913435426 1
0.64891627062977 1
0.641172649446175 1
1.27919878515863 1
-0.0638938077788279 1
0.722662097996876 1
0.709368209443084 1
0.691134053235985 1
1.61766574459568 1
0.261234667271631 0
1.32811143262716 1
2.05126314530147 0
1.69739878248188 1
1.48566006192709 1
2.32223769612869 0
1.2781131809168 1
0.986015495345152 1
1.19737055483967 1
0.844327052361908 1
1.35010215911439 1
1.43806938136745 1
1.17855189451963 1
0.773734280920918 1
0.54794810538864 1
1.37617585354598 1
0.788371495163205 1
0.502840615164842 1
1.72585135642069 1
0.845709714019002 1
0.814408073452286 1
1.0169073274657 1
0.382718956710059 1
0.601534034629561 1
2.25515312444038 0
1.22431787183125 1
0.615451470786195 1
0.671688899334465 1
1.47709345464879 1
1.46564871106751 1
0.961635701809236 1
1.53587449597368 1
0.0632552356736781 1
1.804975839779 1
1.37590233324673 1
0.550885841498327 1
1.79030366440926 0
0.872927188864738 1
0.954274818074611 1
0.638565561740468 1
1.44955112556857 1
1.23927444356651 1
1.02727979535222 1
0.798294368677369 1
0.722808566564297 1
1.11229732116887 1
1.80933418552873 1
1.04206657682771 1
1.04795037432492 1
0.624737857238389 1
0.0818799797788413 1
1.59580483317066 1
0.591851530157928 1
1.21780603050176 1
1.29382347490756 1
0.913304244483472 1
0.675994143430687 1
0.956648042193004 1
1.40942017076993 1
1.31104031087177 1
1.25233737304942 1
0.899692313932184 1
0.49999332910425 0
0.984117402872223 1
0.515557629286548 1
2.37761775534427 0
1.60121574715044 1
0.894580701159309 1
1.68107945028448 1
1.49851955670362 1
1.68214172276803 1
1.30963989597537 1
1.17014391238698 1
0.941599633526191 1
1.34460924160138 1
0.535285479076895 1
0.618017579913313 1
1.01416079111122 1
1.04326378020022 1
0.968574950670191 1
1.68300917262478 1
0.797040732218414 1
1.51712645563057 1
0.925776157019243 1
1.15986206635043 1
1.04315503163469 1
1.40173384534788 1
0.0521535827515181 1
1.11018373666657 1
1.56367154491433 0
1.52709983369114 1
0.871744655724012 1
1.07014722957462 1
-0.196696713945623 0
1.09144194192039 1
0.912901959053951 1
0.689649433937768 1
0.993263944436371 1
1.40477834060499 1
1.14301567516719 1
1.79515921328015 1
1.47108217629124 1
1.18783890316818 1
1.28090133806651 1
1.28658888381124 1
0.806747535996193 1
1.22170180180643 1
1.10067519391104 1
0.658715605115561 1
0.691858556758406 1
1.38868813899254 1
1.0426668166592 1
1.13398830797828 1
1.79534681147233 1
1.39452917966282 1
1.76671454317007 1
0.51024923368131 1
0.651807625202666 1
1.03371594223979 1
1.05069678879104 1
1.27764839571632 1
1.7013127584461 1
1.60281333131578 1
1.14990227022533 1
1.137650756867 1
1.29087272291884 1
1.71179519770934 1
1.86840222633642 0
0.898924495366463 1
0.497005263531204 1
1.14825994264812 1
1.1194631386617 1
0.100886050890678 0
1.02615019901017 1
1.93816798631788 0
0.779949410024464 1
0.506034004946435 1
1.0751537317589 1
0.315603154420393 1
1.04857682875602 1
0.669419405667909 1
0.401315873036845 1
0.93785168405565 1
1.62710269740854 1
1.56194828593429 1
0.327367804855932 1
0.974100306037406 1
0.920541774201179 1
1.36088965426942 1
1.49662759956697 1
0.826706852431025 1
0.85947055375412 1
1.02907785243366 1
0.0516354660449736 1
1.22714792581472 1
1.07471055751551 1
1.38354587940567 1
1.27592346047517 1
1.4355923516238 1
0.81994037815914 1
0.676408393084859 1
0.912555606276913 1
1.42497606224003 1
0.555801454028215 1
0.34360453234124 1
0.914550681961893 1
1.03579259162282 1
1.80202361643807 0
1.40660192208082 1
1.61200408630373 1
0.541498357457552 1
0.927189838249714 1
-0.237661422531242 1
1.40987380991585 1
0.826921567905 1
0.667725980662355 1
1.13445043447696 1
1.4350110943321 1
1.30624714158724 1
1.2645768908696 1
0.811370065939682 1
1.95730615118992 0
1.42039374478596 1
0.2604018532458 1
0.480377443061845 1
0.732374033328439 1
0.957214230354856 1
0.616376263304089 1
0.19432393760365 0
1.33857802570214 1
2.10120127290101 0
0.168183378569948 0
1.48755154554566 1
0.905152233727679 1
0.819094019722555 1
1.1039133849532 1
-0.00670160738704193 0
0.861454279846296 1
1.35934711755624 1
0.198092390305134 1
0.931539350220166 1
2.0959349861112 0
0.786428282958338 1
1.93972305756213 1
1.29062756116251 1
0.785680736609877 1
0.99355018218216 1
0.900008048977377 1
0.920557751862278 1
0.546031700916128 1
0.993253635179446 1
0.850548196807493 1
1.07856566881916 1
1.16227235913273 1
1.28726473319704 1
1.36537525972231 1
0.390964234343071 1
0.353886196355148 1
1.09734840719011 1
1.00236119686603 1
0.0643158694257486 0
2.06605191029559 0
1.25645362565837 1
0.392029442670268 1
1.52753850105813 1
1.94324510501962 0
0.811162138182134 1
1.12226524936652 1
0.97102967996811 1
0.866754631701623 1
0.834926823457056 1
0.80926267361864 1
1.06725192754826 1
1.28585212601414 1
0.58849147007524 1
0.996350841702163 1
1.69801971382959 0
0.201745317793816 1
0.449378640712468 1
0.79067768976502 1
1.96505959744255 0
1.72189981729944 1
1.73192748937838 1
1.31773937455404 1
0.864880355014777 1
0.56296339223991 1
0.529966890179713 1
0.822846261979986 1
1.19435828396933 1
0.867979050869555 1
0.853398010000012 1
1.19577124925483 1
1.32753949699544 1
1.6567455644781 1
1.66710642343803 1
0.975494714183327 1
0.86919210149084 1
0.912152788733455 1
1.19244974346224 1
1.12459665387213 1
0.971903860762727 1
1.9987053207857 0
0.597890895178047 1
1.03813675772023 1
1.24069483106846 1
0.995442609972605 1
1.42008193830474 1
0.812992002594388 1
1.55106880977962 1
1.72097284324064 1
-0.0559749122243433 0
1.18049917349223 1
0.644700889980734 1
1.07215530332858 1
0.868202382782222 1
0.962767369303374 1
1.3968241872291 1
1.36281924701228 1
0.0336479562791977 0
1.3217984363223 1
1.25640508265154 1
1.02978889666466 1
0.663524176366351 1
1.04458687291816 1
1.31331341616425 1
1.13593962221973 1
1.30893521484899 1
1.99938990997336 0
0.413444349918362 0
0.135570622009931 1
1.00018080349012 1
0.873778937636351 1
0.911253012353591 1
0.736594275770985 1
0.121643198292524 1
-0.0404696487712578 1
0.874401741392387 1
0.570336804961719 1
1.1524264910403 1
0.496638166839457 1
1.09828605637896 1
1.043228920319 1
0.756180006034408 1
0.733279345495097 1
1.38550916194421 1
1.51273112672013 0
1.03799077515093 1
1.26537304464398 1
0.993972558646848 1
1.46813460950217 1
1.09420420629862 1
1.1133825592034 1
0.73955224787316 1
0.620804944251562 1
1.3009817258072 1
1.20972085377739 1
0.857680273049667 1
2.13149480537679 0
2.02222406193754 1
1.46115814228983 1
1.05402069474693 1
1.29723003452684 1
1.05846876560035 1
1.2325432632333 1
0.779308567917625 1
0.576011933781884 1
0.980738059807283 1
1.33277634558951 1
1.87447894580509 0
0.648397192473399 1
1.500132903285 1
1.65427714915852 0
1.47322866312259 1
0.543323494981312 1
0.980770226926717 1
0.966135389482736 1
1.52442175766758 1
0.51872490603544 1
0.707804859591713 1
1.42466958932885 1
1.01690792552631 1
1.16108264411056 1
0.0281643093364517 1
1.23216969507708 1
1.21367243521394 1
1.78368504548611 1
0.25520903702344 1
1.19170653913727 1
0.242894088217221 1
1.75680152736656 1
0.698791615530179 1
0.678888702592663 1
0.498278601250423 1
1.09413774147809 1
1.03401156952446 1
0.943914827515402 1
1.04288496660199 1
1.51220119947456 1
1.61951969700405 1
1.56034833488108 1
0.406094024417957 1
0.958176435018623 1
1.34229225037781 1
1.56356210922657 1
0.506153992572235 1
0.910712071432075 1
1.51250170512483 1
0.990086653171604 1
1.32565713645063 1
1.37253196779533 1
1.73309010961817 0
1.15689596494158 1
1.44725918073464 1
1.66494724179212 1
1.81513814971262 1
0.862658565675938 1
0.137272003690619 1
1.20480171041281 1
0.702434794597882 1
0.985605697279926 1
0.86356034133697 1
0.496943287522642 1
0.578198297337764 1
0.93905332315702 1
1.43055429151558 1
1.67682213147364 1
1.80431121861757 0
1.60444842722316 1
1.10122316570578 1
0.891510756575117 1
0.605134153576012 1
0.70041978375704 1
1.16706643364492 1
1.28616971149955 1
0.548835847976145 1
0.917086996435182 1
0.892693704915015 1
0.875023669507776 1
1.54359262422638 1
1.1236033456859 1
1.80311713091206 1
1.70477456591351 1
1.66432746898759 1
1.75404467113553 0
0.815935417688402 1
1.10961298819157 1
1.44849249904105 1
1.81509648806531 1
1.13512014497362 1
1.46883300522488 1
1.13784942089043 1
0.85699458989378 1
0.485194126278254 1
0.388169307540702 1
0.756813476912065 1
0.437344387615424 1
1.17675877039063 1
0.744106105842134 1
0.654924949831925 1
0.507805336030897 1
0.60090561785411 1
0.911307144686895 1
1.16720297121929 1
1.72687394073064 1
0.857946702917569 1
1.0600513880295 1
1.08223499449945 1
0.419942707337273 0
0.522286567839967 1
0.349946447645107 1
0.884088798729182 1
0.597635379484065 1
0.885625008250329 1
1.77713530361438 1
1.32608254774182 1
1.53250918119208 1
1.92072652387225 1
1.04990044344814 1
1.03089571115706 1
0.603237898290415 1
0.865159356151789 1
0.778322382281273 1
0.747459267671727 1
0.591913149161233 1
1.53778555820533 1
1.13960187345584 1
1.45588041652534 1
1.53279392921946 1
1.39117378551509 1
1.96027397409276 0
0.669495745251151 1
1.16091937351298 1
1.77330661891907 0
1.76807275768699 1
1.23072810653746 1
1.6008366438235 1
0.792352553002039 1
0.780868230494631 1
1.43415233258165 1
0.999637288077625 1
0.779817025807368 1
0.995592343479958 1
1.2454173651996 1
0.534674136140133 1
0.702426794222478 1
0.653250983939675 1
0.974896051065048 1
1.22695044328551 1
0.933938835244563 1
2.31382704500733 0
0.867641527199942 1
1.32821510574613 1
1.19841443337474 1
1.25020297731638 1
0.226401158252184 1
0.306394970477212 0
0.639975159261888 1
0.603297062323127 1
1.10679795925966 1
0.902710122764171 1
1.71005574175432 0
0.887465803276135 1
0.740859850594876 1
1.05958866853845 1
0.898551726340349 1
0.884952063270865 1
1.0920207707037 1
1.3535297893435 1
1.17124558773956 1
0.14763597516436 1
1.0509916546167 1
0.946738949155756 1
1.47623770680026 1
0.593942463629335 1
0.86183597317197 1
0.778084009350858 1
1.41899208045178 1
0.916405360466167 1
1.50189495712207 1
0.712857183859359 1
0.599010784297785 1
1.2831237739386 1
0.724351420454579 1
0.867518140512883 1
0.758012171315267 1
1.50227236406451 1
0.730790530314211 1
0.612221379872261 1
0.291056775992849 1
0.757022975099381 1
1.3653792236434 1
1.85233228087208 0
0.655738488032522 1
1.05735798238824 1
0.892815699042983 1
0.630850426349735 1
1.9762023969215 1
0.731713287908341 1
0.907831405587054 1
1.07238072047278 1
0.681369255425761 1
1.17872410267816 1
0.812190798824851 1
1.29888422485922 1
0.788257330736668 1
0.269512139982117 1
1.28900299291194 1
1.13464167371019 1
0.809278450994227 1
1.09924638244305 1
0.683632879023823 1
1.888848236269 1
1.90727961094131 1
1.88047788165421 1
0.355048187629639 1
0.986851312907994 1
0.998258421330868 1
1.06697739818081 1
1.15098152991331 1
1.26411017566891 1
1.56545722881755 1
1.11485341273045 1
1.03000794373851 1
0.861634588684946 1
0.450065816025022 1
0.686543409919759 1
1.14231515283436 1
0.365928684712388 1
1.86768943216963 0
0.852073086399433 1
1.57553952643032 1
1.22256037165387 1
0.831966121430526 1
1.48717448404611 1
1.18657418219564 1
1.11405148451888 1
1.48453967545038 1
1.33032075965317 1
0.890967604971356 1
1.33458252235229 1
0.575569826712484 1
1.37237695622303 1
0.965722434106839 1
0.91481219590576 1
1.43670075542116 1
0.69405456881279 1
1.17868687528386 1
1.64378491979895 0
1.01521133300657 1
0.0636297390496237 1
0.948267910959254 1
1.79853789782712 1
0.292197880635166 1
0.951708362341863 1
0.73471727606396 1
1.06968242755443 1
1.49797331334895 1
0.561358231754723 1
0.341816214090487 1
1.11411670685108 1
0.581056867451758 1
1.58230916315544 1
1.3860204478746 1
1.32755703464731 1
1.42749691232406 1
1.2663585317221 1
1.47272494794601 1
0.800420671154403 1
0.848042900037975 1
-0.284704256288433 0
0.510492083938564 1
1.36762076167968 1
1.39006041758786 1
0.800690994286843 1
1.32240275981689 1
0.655388146178159 1
1.06062070589424 1
0.92237855278951 1
1.43253931419273 1
1.81164711710967 0
1.39850740288882 1
0.752681898697558 1
0.879160072524434 1
1.45743714898586 1
1.62610608157503 1
1.47670280194284 1
0.302642863126701 1
1.46052947696242 1
0.949505456208399 1
1.43169453905245 1
1.16890852891318 1
1.01657365680376 1
0.677040178142019 1
1.7683174732199 0
0.00676503802196698 1
0.99531209713692 1
1.3076032568507 1
1.53130191449296 1
1.34291991984737 1
-0.240531166981172 0
0.923300981690099 1
0.327300917945551 1
1.33003888222932 1
0.71055712302066 1
1.40739691203317 1
-0.0841780410887569 0
0.545580588980821 1
0.636408536117654 1
1.60540786373002 1
0.567898242853353 1
1.32283235118131 1
1.46698746116859 1
1.04134700215196 1
0.853608901270139 1
1.24319827055997 1
0.622350859749098 1
1.06025111314697 1
0.689016313244073 1
1.2238564951175 1
0.550936484273005 0
0.976670660860739 1
0.966718344476349 1
1.11543959415028 1
1.41750944385023 1
0.559805925547697 1
1.3190811716954 1
1.69428433306826 1
1.61277247291914 1
0.372747677120407 0
1.30078684930392 1
0.68108014183312 1
0.764847042574806 1
0.826209000500442 1
1.26334547763241 1
0.230560164171662 1
1.33318771574284 1
0.993615804700193 1
0.971497793115581 1
1.8392743160162 1
1.40237801501273 1
1.37474711035083 1
0.0195981441633727 0
1.45117661384431 1
1.61373620664466 1
0.90757338219855 1
0.380139235250327 1
1.06652679133215 1
1.92604768585994 0
0.611185119485242 1
0.799983578756958 1
1.78681780994984 1
0.617482266636932 1
0.436819759459389 0
0.769827272055382 1
0.166881283578318 1
1.48949504745769 1
0.622892625695495 1
1.3705488619055 1
1.21156165738364 1
0.794546544473639 1
1.02095946852697 1
1.08554154958308 1
-0.0848893654974102 0
0.856713405596876 1
1.18853280158288 1
1.45620624644323 1
0.762212238030673 1
0.814088413835472 1
1.58071643626709 1
0.864324479010546 1
1.78263208854851 1
1.05283524370704 1
0.726862809802256 1
0.977308909988089 1
0.335478470715038 1
0.745431997217843 1
1.03999365524207 1
1.74427200595096 1
1.00303096340327 1
1.09056774029279 1
1.2218358229778 1
0.792198955420479 1
1.06310128004779 1
0.719266421607116 1
0.203760314203643 0
0.779072413583088 1
1.063010036892 1
1.1556303243824 1
0.456698129069651 1
1.45856279726245 1
0.803290769056221 1
0.486134030322688 1
0.810828797378858 1
0.924318712208487 1
0.398433622347184 1
1.17254298040209 1
0.455947089284777 1
0.831615100767764 1
0.573909289933307 1
1.10077516799828 1
1.38974368916387 1
0.0900988379335435 1
0.195860922228431 1
1.0351213742665 1
1.23449806741725 1
-0.0973464304952186 1
0.826642003241074 1
1.42409554250309 1
1.12540922001318 1
0.954608990659885 1
1.37127560202646 1
1.0475335566437 1
1.30991489439958 1
1.55161304439328 1
1.09517291539274 1
0.480117170330226 1
0.784581714636377 1
1.33036537868006 1
1.81193563088381 0
0.841862554427938 1
1.7263478588649 1
0.303755956282661 1
1.92241755018322 1
1.11456868341283 1
0.773694369595846 1
1.11609632371298 1
0.430861851624364 1
-0.412338896263358 0
0.572302011177682 1
0.607646994598755 1
0.843150930571697 1
0.975463743228482 1
0.693815836292627 1
1.20511581352895 1
0.9652599552836 1
0.797023221671158 1
1.3767385338623 1
1.19142705738246 1
0.487823964958749 1
0.834659858940668 1
0.96454750863423 1
1.31444661562516 1
1.97029682186695 0
1.0631517394548 1
0.174194736794181 0
0.720013557246917 1
0.745458731322253 1
0.550571948035895 1
1.37463797066213 1
1.68622401520886 0
0.377994425119453 1
1.34259048347526 1
1.17770542707902 1
0.53549790866104 1
0.774586797325223 1
0.44395428686854 1
1.23457353109077 1
1.39136011768166 1
0.933872215312715 1
1.22969365530494 1
1.04979768306493 1
0.351808598254629 1
0.678093172927245 1
0.962578289863592 1
0.205804944254656 0
0.966353322516388 1
-0.135114247377874 1
0.262071921266402 1
0.630423738386162 1
0.358397593019029 1
0.112724547372592 0
0.87027888186212 1
1.91534735340432 0
1.16990651821395 1
0.437744147553392 1
0.860963517032415 1
0.121448946084654 1
0.477354384011108 1
0.457991011912268 1
0.978473272669985 1
1.40985807691659 1
0.0382988538792494 0
2.77338490978215 0
0.151512497705837 0
0.15231331483778 1
1.10399598554441 1
1.07754816108496 1
0.235522358191382 0
0.786994746716348 1
1.52105391574141 1
1.20359696234994 1
1.24871599538026 1
0.901537918826795 1
0.965282511664337 1
1.39237034122427 1
0.886076390395901 1
0.891010312667953 1
1.01513743063042 1
1.45311851008279 1
1.20025575353637 1
1.42272085180199 1
1.81235283003056 1
0.982080059345808 1
1.25796176000914 1
0.60105374937118 1
1.33712859183242 1
1.18823305830304 1
0.840081937028705 1
1.79499838072074 1
-0.111396804763503 1
0.91649926999235 1
0.372327515718932 1
0.423229243683176 1
1.37063213289681 1
0.975003173305203 1
0.0463595934172199 0
1.71647177250787 1
0.393315475670933 1
1.46885357938758 1
0.626185779600888 1
0.863185285807367 1
1.32644634747992 1
0.878384317265109 1
0.622479858152065 1
1.17729648988658 1
0.88259823686586 1
1.04720720635289 1
1.16256725347129 1
0.47267870351621 1
0.893619420334848 1
0.932396265180925 1
1.32280568130416 1
1.40464135561915 1
0.942013818447689 1
0.891439268929775 1
0.111623189744593 0
0.440402064358782 1
0.437361400021244 1
1.16549047136127 1
1.15515318091569 1
0.52163338604998 1
0.403944957605173 1
1.84361267813526 0
0.393675992893852 1
1.79454023458176 1
0.79281250211215 1
0.744935725879803 1
1.51782126242151 1
0.134556281076467 0
1.28233273904439 1
0.827626213676036 1
1.37383763372486 1
0.927602218533284 1
0.33831505582791 1
0.330960167207287 0
0.856429388107834 1
0.987679634402608 1
1.68289218331138 1
1.10663789853417 1
0.730397266223671 1
0.642016890996608 1
1.12524612800322 1
0.696318273969463 1
1.98657812886272 0
1.95597171899959 1
0.724467960053578 1
0.63556451554658 1
1.38977291163271 1
0.917523917179536 1
1.19511707485211 1
1.86871279875137 0
0.794612407889943 1
0.868554877429709 1
1.28539450275049 1
1.19432422475334 1
0.670318433732561 1
2.03682227014805 0
0.375803355456893 1
1.36801760258172 1
0.846970881189639 1
0.693914387413661 1
1.52900610512892 1
1.59542054118197 1
0.886236309461596 1
2.19879509017908 0
0.668980306303061 1
0.860908566730993 1
0.290099033890877 1
0.559361439856065 1
0.782327510733621 1
0.66492278400218 1
0.413272499909055 1
0.709317328787135 1
0.605313336436691 1
1.02141697688175 1
0.808575521391591 1
1.40540559119416 1
-0.129381248838531 0
1.50205101744502 1
0.763418386780337 1
1.25827128617921 1
1.30025732601551 1
0.834068719434369 1
0.597160646797551 1
0.619390340920289 1
1.3190130254331 1
1.17141107142074 1
1.31124001750896 1
2.26916910552295 0
0.753774706598846 1
1.85029779629221 1
1.61963545362544 1
1.309672845786 1
1.1725663293948 1
1.0389023853121 1
0.946525969415354 1
0.874946644743404 1
0.198947594365896 0
-0.347756882462939 0
0.0816578276979164 0
0.950016447356301 1
0.353720647931013 0
1.55900448391978 1
0.458231373197124 1
1.697164890071 1
1.41996389486696 1
2.03475987278494 0
0.378272093515731 1
0.137087887223708 1
0.740017416205786 1
0.484177529716285 1
1.36940658301414 1
0.880615269251928 1
1.17685535264229 1
1.44574629904445 1
1.30075531072373 1
1.54126619884143 1
0.969482647179284 1
0.997101844975664 1
1.30686678152636 1
1.28217262007557 1
0.898439892108988 1
0.686462486441489 1
0.228531110442383 1
1.01079836383593 1
1.259751797791 1
1.56668492979181 1
0.947351265393891 1
0.174612819144011 0
-0.078563218436297 1
0.680286224607775 1
1.05387645079655 1
0.955893175956249 1
0.746706871792976 1
0.636240984350246 1
1.3690890324125 1
1.06167564454306 1
0.428292590747317 1
0.55821000065282 1
1.37521312659065 1
0.801104550767002 1
1.66112215698099 1
1.41784218910959 1
1.58986976683984 1
0.750304845844276 1
0.745095829751897 1
1.05086129680645 1
2.24293475580169 0
0.897309584581573 1
1.15163910807224 1
1.18719662023664 1
1.41339365246822 1
1.41186468705483 1
0.752547381213529 1
0.931001672265464 1
1.4596408176241 1
1.03632247463453 1
0.791574289481577 1
0.245222865363791 0
1.08655955920141 1
1.40777754083053 1
1.20084181238663 1
0.699304744817975 1
0.900291771205328 1
1.16800067729393 1
0.157441615046574 0
0.976351032267127 1
1.55662005178104 1
0.720716472454814 1
0.960403700302317 1
0.925346556907131 1
1.09266580483266 1
1.39601988378246 1
1.63952939459693 1
1.23459697426214 1
1.17580544027405 1
1.13222249121518 1
1.32414799390113 1
1.00392690118958 1
0.193863088987548 1
1.26755243547686 1
1.60292405030985 1
1.71900806157024 1
0.958629753419077 1
1.78026110878993 0
1.27661887249533 1
1.68821655148888 1
1.5145923546954 1
0.318473925968993 1
0.440294350065494 1
1.14349617112812 1
1.34584133426914 1
-0.125625099496931 0
0.489501422436269 1
0.818651702459425 1
0.580540972142475 1
1.08816768511116 1
0.829214366106126 1
0.761570719888466 1
1.01428907408683 1
1.28530273132551 1
1.69134204723755 0
0.0647533343144126 0
0.187952841996425 1
1.60254696754165 1
0.962297257791447 1
1.62201470192339 1
0.662805242319633 1
0.612985093873799 1
0.595544442459565 1
0.968476411151213 1
1.00033193737899 1
0.874611062803533 1
1.58359421791358 1
0.844757508397422 1
1.27333391446921 1
0.853938621277149 1
1.11602047251551 1
0.71883578518566 1
0.722370148708053 1
1.41270555809092 1
1.25897680450424 1
0.675367842909668 1
1.20372147531081 1
1.7048809817452 1
1.17930686237802 1
1.76598123758721 1
1.91668692153696 1
1.20123429304135 1
1.10130664257417 1
1.43646461115737 1
0.978560906525318 1
0.923173408453404 1
1.42477048138553 1
1.38518432267366 1
0.53837702200537 1
1.20875938697109 1
0.616199775546875 1
0.527452604164241 1
1.274995001364 1
1.3366628789611 1
0.429351374327139 1
1.81345472987099 1
1.25517594584319 1
1.21481129733717 1
1.40599842897398 1
0.641701753052628 1
1.75256803472954 1
1.17329117214374 1
1.86364257621841 1
1.14497026670635 1
0.908098807655593 1
1.95091215842003 1
1.2022303888227 1
1.58961302380993 1
0.451691680150157 1
1.03524611949164 1
0.444513469393052 1
1.03446517769139 1
0.94598284663038 1
0.759806654943045 1
0.395416484444981 1
0.915626202207174 1
0.652767583526965 1
0.609226688937267 1
1.39355694283682 1
0.504107578306779 1
0.965273715801275 1
1.21743225642018 1
0.748372253710959 1
0.558152346539881 1
1.52280494902464 1
1.19760134668884 1
0.677631958169163 1
-0.219850864951757 1
0.786318767884697 1
0.499844764306431 1
1.41047370850351 1
0.498463303449658 1
1.03070212512046 1
0.698093552601548 1
1.00583739758015 1
0.479757257641374 1
0.326123794820985 1
0.907068877969432 1
1.00084079550209 1
0.0880212812520465 1
1.38771450103272 1
0.632263752553592 1
1.66590777385323 1
1.12709578685693 1
1.41738237037308 1
1.3411840594471 1
0.88015519349123 1
1.0400582435887 1
1.48605410060622 1
0.536436659501221 1
0.695584644624749 1
1.49859948763003 1
1.45869027275443 1
1.87054680075291 0
1.58761956106542 0
0.939268953708427 1
0.668735098839914 1
1.37380365762534 1
1.22783302681588 1
1.38713550195728 1
0.963537671780284 1
0.993897177818134 1
0.96599089133584 1
0.93385145803447 1
0.355055832209747 1
0.765085121010345 1
1.21212085932816 1
0.961390712763014 1
0.895548444118878 1
0.156648408015724 1
0.161889933787094 1
1.07128523315298 1
1.53913026914112 1
0.858291794977159 1
0.831531459321692 1
1.38802674839542 1
0.613406401213497 1
0.42385529465578 1
0.559770765568632 1
0.203588997811912 1
0.562063962912187 1
1.20287286653856 1
1.09947072414737 1
1.07552765125043 1
1.04555851974637 1
1.01167969863814 1
1.80451829724605 1
0.496640640018 1
1.03213796857039 1
0.645550393287825 1
0.957767137888171 1
0.691199215132356 1
1.17170368997929 1
1.23100221303164 1
0.887624614328537 1
1.88642931271429 1
1.08636088716412 1
1.28840968885128 1
0.802717393506355 1
1.75525594525244 0
-0.192647458380578 1
1.41745760119829 1
0.694152659947513 1
1.63109134706158 1
1.78826736909652 1
1.55326549961833 1
0.0911102815923274 1
1.4416280613206 1
0.538493308465957 1
1.12324687705429 1
1.49663783663128 1
1.41844249089476 1
1.4113095437174 1
0.956924562076707 1
1.41126743046895 1
0.763371079012898 1
1.07253403057533 1
1.73046027822297 1
1.41835777630824 1
0.638198966520936 1
1.13110048498822 1
0.924863431303295 1
0.471374714734684 1
0.878972983332747 1
1.73385912040319 1
1.69412559772261 1
1.12416910728904 1
1.55899382797508 1
0.673472153129272 1
2.12347687218417 0
0.573349292363411 1
0.450068077080664 0
0.503215522759988 1
1.94712624141804 0
0.582953150631309 1
0.973800573379378 1
0.719139268340758 1
1.54991152312195 1
1.27344727103028 1
1.59989876853857 1
0.272733724488649 1
0.387270165440574 0
1.57000313518705 1
0.896651466860221 1
1.08745053032218 1
0.613360825783218 1
0.94321843614225 1
0.667608389797561 1
0.690552835314194 1
1.05775979569946 1
0.967256372453818 1
0.842578165643339 1
1.28884421448888 1
1.6395866032622 0
0.664545234999978 1
0.920918659403931 1
0.559479914734181 1
0.5979897206751 1
1.52862988209981 1
1.21354754554684 1
0.174487842996197 1
0.779859513428829 1
1.33595129702074 1
1.83513138643942 0
0.766428496234396 1
1.70604957823305 1
0.966412535755492 1
0.782294834181027 1
0.691136128140934 1
1.21676753436929 1
0.839589923730622 1
0.969154474746996 1
-0.244102417659324 0
0.801857997773945 1
0.906596701930112 1
0.37996212623987 1
1.86870799769795 1
2.58416225823669 0
1.28051482679197 1
1.58079318122741 1
0.69231305766322 1
1.63206817610148 0
1.28082526385819 1
0.5000231027495 1
0.944582238336022 1
0.505721713332208 1
1.31602884035467 1
1.69512890115873 1
0.950170515930816 1
1.18353727100572 1
0.533070822435752 1
1.34813853932549 1
0.630042727030895 1
-0.760697195669233 0
0.524087532484412 1
0.489224467897396 1
1.09086765657798 1
1.39285030946834 1
0.466066466155599 1
0.641860395546079 1
0.696046314016124 1
0.23025051827936 1
1.14848004889852 1
0.992275534156187 1
0.974368475809636 1
0.627145390131602 1
0.11946731419673 0
-0.108614818182731 0
1.44363916338568 1
1.18135670372388 1
1.7619958971998 1
1.02164242534152 1
0.612478152343582 1
1.1387402345432 1
0.725650187847954 1
0.507356205686922 1
1.03968502308591 1
1.07446676002099 1
0.160509740094693 0
0.656756091360253 1
1.35146634543413 1
0.262443875354749 1
1.46220265709168 1
0.810618107759458 1
0.351498487727632 1
1.07864140972189 1
1.85184253999951 0
0.897684437940531 1
-0.0726794801639742 1
2.33706163740125 0
0.634366805273812 1
0.334258712169437 1
1.9913547370067 0
0.591311972276539 1
0.741348824685853 1
0.530188889045955 1
1.22473713481899 1
0.941866336682844 1
1.75877483891346 0
1.35877532262797 1
1.00592005026228 1
1.31968426755071 1
1.04771682602148 1
1.24108902019428 1
1.61726104283162 0
1.07427677307497 1
0.771897392584052 1
1.9572788158835 1
0.888041985603397 1
0.012330642043222 0
0.437683623603238 1
-0.326285098865058 0
0.987932854984586 1
1.13466146229918 1
1.25428905146167 1
0.448038866650086 1
0.605410368312699 1
1.43662743706661 1
0.684803546571575 1
0.74329288155936 1
0.274590105135284 1
0.771355017936776 1
0.842699331650148 1
1.19087879848988 1
0.742772837748944 1
1.86111815339302 1
1.09067658982017 1
1.7502306597944 0
1.3391460387902 1
0.701352428728964 1
1.67696500798287 1
1.38310135643082 1
0.744289722637686 1
0.195158458581269 0
1.32232666472648 1
0.684717044299915 1
0.742289664274901 1
0.209749190298952 1
0.824032145585216 1
1.83082530766094 1
1.88139815315126 1
1.31973575138789 1
0.69840668053961 1
0.531904447141722 1
1.13742904743857 1
0.900066275091482 1
1.7703075228712 1
0.835457924455609 1
0.067391763611484 0
1.29811598935463 1
0.661178331798053 1
0.717802965275929 1
0.870364706875163 1
1.04446257343267 1
1.05614173401468 1
1.86277681631674 0
0.611444864960931 1
1.18355356534372 1
1.32136902316258 1
0.536898208839586 1
0.959919346994503 1
1.67876573816729 1
1.32351524065926 1
0.979603319380059 1
0.8216293296223 1
0.752029666930699 1
0.983836153221757 1
1.07545955202116 1
1.06906927404741 1
1.34463994466672 1
1.31472256381917 1
0.737705492859954 1
1.05606112809051 1
0.794874542768728 1
0.954333169508676 1
1.22474345853728 1
1.30136033010792 1
1.33381654021893 1
0.335535365579235 1
1.53939087693456 1
1.1877905900383 1
0.633967805435068 1
1.15810985754668 1
0.714120970938365 1
1.41085767128821 1
0.841703050593826 1
0.511121309018647 1
0.50230974410842 1
0.430005786814798 1
0.676122861057793 1
2.50980124568226 0
1.07593548995575 1
0.248364528875993 1
0.167420759878258 0
0.1764461441527 0
0.585651781821114 1
1.1616572177082 1
1.006050709959 1
0.0181920917300244 1
0.863298794212647 1
0.88577608273729 1
1.23546541900776 1
0.878967462279347 1
1.02900368433528 1
1.02712630425535 1
1.05043936527521 1
1.01515210803703 1
0.957111013119786 1
0.567593837473451 1
0.926090637828332 1
0.482802942434661 1
0.912959594747579 1
0.840128472480059 1
0.633283689719646 1
2.14508453738398 0
0.219165072599546 1
0.578874225908008 1
1.14503497928435 1
1.25853306533554 1
0.846213201154548 1
1.19187131757096 1
0.738234788276919 1
1.55140673558771 1
1.38047056122044 1
0.715129621502377 1
1.42486908636253 1
1.07659774528722 1
0.27919260400922 0
1.58071847855678 1
0.871915327688774 1
0.749919045578574 1
1.93223015470962 1
0.3092203549974 1
1.48483128195082 1
0.642261570844089 1
0.0496294825079829 0
0.668642581649185 1
1.2931063132998 1
1.70469671117588 1
1.15547467784492 1
0.455258631566146 1
1.13805364126194 1
1.03533243546215 1
1.57026476815189 1
-0.130593931156463 0
0.199090412681432 0
0.277467477278505 1
0.476397875519364 1
1.24745868196295 1
0.852921885689413 1
0.679456520664001 1
1.37256188885837 1
1.53781697850085 1
0.931827120568501 1
0.682349269573279 1
0.932192765092846 1
1.32785566189381 1
0.796100821411304 1
0.7922975748585 1
0.245219051453342 1
0.374378261235888 1
1.65723375086227 1
1.34771716015981 1
0.330660210996477 1
0.230817059546401 1
0.893792591889669 1
1.61411202553314 1
1.27071769693543 1
0.997452013359369 1
0.880957216091925 1
0.370102956628133 1
0.475336814905011 1
0.814121445471362 1
-0.202297478273316 0
1.15352012893878 1
2.18979431466444 0
0.475629106061999 1
1.35253740806252 1
0.944055758952803 1
1.14393177392432 1
1.23607554999359 1
2.41417787730777 0
1.43158107253706 1
0.546543525591466 0
1.50683520839414 1
1.7057835296932 1
1.26835610430347 1
0.598836235569118 1
1.37362142294259 1
0.60862792099789 1
0.83745881782445 1
1.42048113767473 1
0.85595976133469 1
0.576959299420189 1
0.616663806843001 1
0.88894625924147 1
1.08386181055862 1
1.31816848375799 1
0.889236326987204 1
1.32424983355525 1
0.345618491620445 1
0.580211666555789 1
1.17800962913059 1
0.485750164803145 1
0.830127060309745 1
0.625809494138046 1
1.22289977712181 1
0.780078054782205 1
1.06697521358813 1
1.13942572282092 1
0.64690862556133 1
0.64400326728558 1
0.913394620410255 1
1.27147364325534 1
0.720629527108768 1
1.29190526459426 1
0.955588586534982 1
1.59913668903168 1
1.42397496616695 1
0.956321977684301 1
1.63348919630284 1
0.944244529114528 1
0.534788226257941 1
1.05833226918393 1
1.34943763523419 1
0.976724658945239 1
1.7592182089528 0
1.01327375567994 1
0.712925922552141 1
0.498899539962155 1
0.652434632992897 1
0.699607384376482 1
0.379672193819516 1
0.759139204277436 1
0.710105280300088 1
0.868710860068204 1
0.903435255610163 1
0.795595066529501 1
0.886800758174838 1
1.1422216893099 1
0.763452800804246 1
0.925457154563449 1
0.631761190988927 1
2.14116573220428 1
1.47794606609968 1
1.00860106092723 1
1.83376162798635 1
1.97076008652895 0
-0.575666827426569 0
-0.271584348613553 0
0.5081780296056 1
1.00012308873636 1
1.24870658767472 1
0.732019141094488 1
1.306098571894 1
1.70394148407245 1
0.640311831984121 1
0.927230029224081 1
1.08533635087859 1
1.37391969093716 1
0.905431149949293 1
0.695896038092921 1
1.10183469383786 1
1.20782909626905 1
1.40589594848565 1
1.99749233868602 1
1.11864004285191 1
1.66772133766724 0
0.306073210355656 0
0.461827619368632 1
0.908542179179502 1
1.49149577418391 1
0.838093876192113 1
0.962020291783833 1
1.48005792798234 1
1.44589742662986 1
0.921485532206708 1
1.04506073693904 1
0.426295252270627 1
0.176741125250818 1
0.777136840063714 1
1.38767715727657 1
0.474833064347232 1
1.54516142933626 1
0.778476453436995 1
0.790475251760781 1
0.64345499767125 1
0.838240944730396 1
1.35952421443519 1
0.151240744316304 0
0.490858854825314 1
0.872992262074297 1
0.908295434839378 1
1.24765860859097 1
1.11298485115172 1
1.04569907688528 1
1.23221596588083 1
1.11558547967073 1
0.262551679836243 1
0.821064045206708 1
0.687077254425502 1
0.0213126252708933 1
1.27650085515004 1
1.3340593670776 1
1.70299289209182 1
0.808609203942491 1
1.05576848569393 1
0.893165641001806 1
1.76491791982353 1
1.91559316702553 0
0.901352799828729 1
0.789252464803888 1
0.769064123060089 1
0.300314141233808 1
1.10881572794071 1
1.48589653392192 1
1.73426706193454 0
1.70204042459123 1
1.24938820567272 1
1.64701425999497 1
0.775943272618406 1
1.50050703657957 1
1.56952451500732 1
1.06358061642953 1
0.627167485984703 1
0.59823916238284 1
0.824870545638199 1
1.22482858751716 1
0.802641242477065 1
0.377457875187447 1
0.226732730054821 1
0.931025301717684 1
1.98755229055572 0
1.43588092632873 1
0.965681937725396 1
0.878142905266161 1
1.37883173042192 1
0.777240666268956 1
0.602036100040112 1
1.59259365319781 1
0.660385456344958 1
1.77055731072608 1
1.03923834873767 1
1.3114443874484 1
1.56671980228641 1
1.2098609234748 1
1.63473331782382 1
0.809669348411676 1
0.526207569092918 1
2.03205824955205 1
1.03439596819051 1
1.54669974668968 1
0.806035319987998 1
2.42849136487259 0
0.994485201344297 1
0.65233351275363 1
1.56416678989601 1
0.930421086602455 1
1.6819765939663 1
1.54858551962159 1
0.455912581883014 1
0.894949280044489 1
1.48814864628126 1
1.39409673571559 1
1.08052064726827 1
0.707093541073409 1
0.70378332124044 1
1.32518066231555 1
1.14985334611271 1
0.444358056315783 1
0.777406302911982 1
1.35296592509197 1
0.748918569767824 1
1.23568109880875 1
1.27466886338684 1
1.10903247750235 1
1.51164975469827 1
0.852209295858286 1
1.16683133704121 1
1.39395629120772 1
0.558140879071642 1
0.231107310540458 1
0.825622342324478 1
0.150086884713095 1
0.713587990750204 1
1.48069030229712 1
1.37844051243193 1
0.467513649069982 1
1.18349352262331 1
1.35696974879955 1
0.365060232071021 1
0.770785912743922 1
1.24116815589558 1
0.955542548587526 1
0.333764263610023 1
1.06847237235737 1
1.46176533324775 1
1.20192999259726 1
0.891448715627731 1
0.959997635920822 1
1.63319953286735 1
1.69152255145711 1
1.0008433356146 1
1.19258440758039 1
0.532201633963012 1
1.03973654353798 1
0.717519013680087 1
1.45133862437212 1
0.841073670338952 1
1.23847002247746 1
1.23053987254792 1
1.46859782846677 1
1.28666610875484 1
1.68078380710368 1
0.581292833004727 1
0.968839104976602 1
1.07427447600874 1
1.20020616583379 1
0.300801884376073 1
0.852619440482061 1
1.59654221341537 1
0.937415623007153 1
0.733508263555281 1
1.15412309172884 1
0.709567630981688 1
0.632153103492051 1
0.947142982388661 1
1.27723308024351 1
0.33823901475223 0
1.4955807788111 1
0.887096294767765 1
1.0925323023323 1
0.943311140368283 1
0.349543224539733 1
0.391656487397827 1
1.43604537760826 1
0.684320220846919 1
1.08929072620399 1
0.861130468610434 1
0.85821142322865 1
0.531010518356161 1
1.21549350237168 1
1.11130165167431 1
1.04348838994465 1
0.722623463390025 1
1.19047472471113 1
1.05420890163559 1
0.496345813079839 1
1.8925332242991 1
1.19254134158851 1
0.980220461628655 1
0.182010654487014 1
0.908800001372266 1
0.366426182919063 1
0.504151050465674 1
0.994992629596691 1
0.334401294123249 1
0.972134640480746 1
0.831843946248351 1
1.17972930466941 1
1.6304703731556 1
0.532770051704412 1
1.175446847689 1
0.788125226803014 1
0.602505916432089 1
1.82798689768244 1
0.55192396415569 1
1.85114791133328 1
0.479426974790258 1
1.17537989739831 1
1.59776603442784 1
1.5064438824654 1
0.792390970607513 1
1.17121072065402 1
0.325757785913789 1
1.35695566350021 1
0.998098229047544 1
1.50058449435822 1
0.738807586079956 1
1.25258071450135 1
0.536895287882775 1
1.80541622857556 1
0.834176921980403 1
0.968524965230141 1
0.338814972375554 1
1.28906006571123 1
1.09643552998297 1
1.65454359359349 1
0.867211191045267 1
1.25290216720463 1
1.24307509460264 1
0.208460845216661 1
0.493450486734727 0
0.722006632985952 1
0.866838358364284 1
1.48479217449795 1
-0.135741840963818 0
1.07404110879071 1
0.793243495959139 1
0.483559233099581 1
0.661162620008324 1
1.50433850246964 1
1.47350232998882 1
1.12794588163355 1
0.657943620023338 1
1.89336458482507 0
0.62513988710795 1
1.02884685646353 1
1.14046835184237 1
1.18953041080091 1
0.995842727385246 1
1.65915425550891 1
1.52559768264516 1
0.827683742663836 1
0.686768294032202 1
1.60061080949496 0
1.30619400447419 1
1.09801755021924 1
0.785086685997465 1
1.53099382234584 1
0.42137813754759 1
1.58958622842002 1
1.31776253730007 1
0.726194048025403 1
1.03004919101964 1
0.621124451381754 1
1.1686963079802 1
0.763420301502321 1
0.814874433319951 1
1.17609063423933 1
0.591412259709794 1
1.29567230351733 1
1.77349567956885 1
0.535415706310827 1
0.981011453473459 1
1.19880928465492 1
0.728508643446888 1
-0.170012498797018 1
1.95448168397719 0
0.778112743316762 1
0.00231123373301784 1
1.07119759055937 1
0.849287707958181 1
1.43732574025844 1
1.18964263564431 1
0.97491344781758 1
0.935219411141578 1
0.828597574429303 1
1.92013043063323 1
1.13898231567694 1
0.151896070766471 0
1.13207626960327 1
1.11692229217136 1
1.07098858147263 1
0.456784583676465 1
0.59856508278222 1
0.995277893636697 1
1.32915965334791 1
0.874006345139182 1
0.863775654734543 1
2.21245535641173 1
0.672825758551846 1
1.3562032597005 1
0.359901550118833 0
0.00252682650185518 1
0.751378019879758 1
0.712393500722981 1
1.13246567273201 1
1.74676170992678 1
1.48797668105106 1
1.14873932636837 1
0.898269444384877 1
0.970110009005165 1
0.791472876602528 1
0.225289609285073 0
1.26993426053698 1
1.09772191466123 1
1.07993940593825 1
1.33748567387827 1
1.07958263164025 1
1.26525896961713 1
1.23974282468008 1
1.63707731359876 1
1.57965194880272 1
1.42464463385797 1
1.14612182458727 1
0.931095600347171 1
1.40420592797091 1
0.668169129839607 1
0.349301526168042 1
1.41600957798642 1
0.982972518726864 1
0.593612675971349 1
0.781505762107648 1
0.458867087905096 1
1.7607036191618 0
1.76099828941469 1
1.8371813502668 0
1.25131505536035 1
0.866254387274006 1
1.01544151447069 1
-0.182813452651544 0
1.62542036059343 1
1.38720587331186 1
-0.102511744335301 0
1.26284778384238 1
1.11058329298861 1
0.73710497452361 1
1.66805900606096 1
1.27820048116879 1
1.51694960678782 1
0.920580827164954 1
1.18419294924002 1
0.141431616684042 1
0.242930643464811 1
