# Supplementary material for: Bias caused by sampling error in meta-analysis with small sample sizes
Source: PLoS One. 2018 Sep 13;13(9):e0204056. doi: 10.1371/journal.pone.0204056 (PMC6136825; doi:10.1371/journal.pone.0204056)
Supplement: S3 File — (ZIP) [file pone.0204056.s003.zip › results N = 20 delta = 1 tau = 0.5 sz = 50-100.txt]

"dl.delta" "dl.cp"
0.696315533825364 0
1.14061546512851 1
0.9287789991827 1
0.978878203034935 1
1.09159412848052 1
1.12084474920465 1
0.993692778474137 1
0.923320542169291 1
1.00500386200926 1
1.21468745067354 1
0.703488927808916 0
0.917060061832878 1
0.872196299644134 1
1.01880594329998 1
1.32754867454193 0
0.99459007165216 1
1.2587868875795 1
1.11275645413025 1
0.830953890201563 1
0.855089743674906 1
1.18784999807628 1
0.931682543780897 1
1.14290234548012 1
1.04168990970678 1
0.856630793220615 1
1.15020439097696 1
1.26465882481306 1
0.989596802444317 1
1.07633403374956 1
0.755694797284577 1
1.07717447928172 1
0.963489599546683 1
0.970081745026776 1
1.31553343905344 1
1.32896884384464 0
0.896376546537899 1
0.992535490499676 1
1.26623106389693 1
0.85719652496391 1
1.25552254907448 1
1.21803025918326 1
0.611329044144745 0
0.951838944664181 1
1.30059073453478 1
0.50806330101904 0
0.963528685651932 1
1.3173044426327 0
1.02225861445366 1
0.754465780988054 1
1.34231459715934 1
1.17806936358786 1
0.938547769784333 1
0.882644843918223 1
1.07807427763568 1
0.740455488570769 1
1.16926042862923 1
0.84801935903759 1
0.912027730718143 1
1.07081398287968 1
0.840997338845627 1
1.16679769393591 1
1.07135185938093 1
0.868060853829958 1
1.04864200493126 1
0.697254667666774 1
1.31629682486167 1
1.18622088477675 1
0.963136613637108 1
0.896130451608505 1
0.991288740556145 1
0.790525555202907 1
1.25830202072766 1
0.886963139273957 1
0.676998611936329 1
0.955810771222609 1
0.901239950829381 1
0.82464454549699 1
1.30282251240504 1
0.916079636337105 1
0.939305168984901 1
1.22424916196132 1
0.885294399905826 1
1.08973353943507 1
0.835603227990051 1
0.966165052969463 1
0.911375738444783 1
1.20285168358353 1
1.29908304850439 1
1.14709379510501 1
0.871814207762303 1
0.983827682541387 1
1.10170802944277 1
0.959243701530718 1
1.17926759112644 1
1.07574103420389 1
0.728356195612285 1
1.088209191858 1
1.08189962855473 1
1.06052272911971 1
1.06758325241579 1
0.993053327123382 1
1.04204458034386 1
0.935978593281639 1
0.902637965391998 1
0.743263286530925 1
1.00204369241958 1
1.01646572355514 1
0.693362932410032 1
0.806870870001812 1
0.781421757684301 1
0.90944708710242 1
0.884797946070864 1
1.13779266252537 1
1.04030549264134 1
0.922453708179013 1
1.20032903555716 1
1.0277378070761 1
0.803205708965614 1
1.06478981284367 1
1.0103436939542 1
0.88196221393734 1
0.891521335845502 1
1.02261170863578 1
1.0888233730289 1
0.740789758285564 1
0.957371783774327 1
1.17042950066223 1
0.884794459458678 1
0.831895068656502 1
0.961521521463839 1
0.834617630247457 1
1.08451239117213 1
0.845850682091471 1
1.05800404018432 1
1.0269874694132 1
0.83475288585639 1
0.93364474360796 1
1.14816255357319 1
1.02560018310821 1
1.31688395410268 1
0.981840846285198 1
1.17820967568887 1
1.08843119302152 1
1.37110333209818 0
1.18742621118561 1
1.05370832386281 1
0.95228333119298 1
0.953944140221845 1
0.909892549997247 1
0.687016999543146 1
1.14361071757857 1
0.834261591623998 1
0.897975127237153 1
1.08066169209719 1
0.98891227702574 1
0.835528109060053 1
0.843745522579571 1
1.14967203412462 1
1.02580057431493 1
0.922885624868895 1
1.18653168596774 1
0.806005244344227 1
0.784159322963735 1
0.817686931024064 1
1.05691681430214 1
0.892206140766273 1
1.25503443998698 1
0.898167938514881 1
1.23032649051115 1
0.844959368678211 1
0.699937049800164 0
0.7379338539215 1
0.665331423850031 0
1.19704073919827 1
1.12132149842697 1
1.18834358047216 1
1.14919267926375 1
0.760490341778422 1
0.937866099403422 1
0.767498608274058 1
0.666236479502109 0
0.888789646336494 1
1.16995826482747 1
1.09227203063498 1
0.944381046596896 1
0.779377854080866 1
0.767854187685195 1
0.824607358860863 1
1.13332033940692 1
1.21771643262912 1
0.991286916134815 1
1.2299211295374 1
0.712666414139479 1
1.30765983301568 0
0.814532353118506 1
0.892864346757125 1
0.859036179996345 1
0.879326492381178 1
1.10015916249671 1
1.03566898783046 1
1.19799711557969 1
0.385275987233011 0
1.26915962885843 1
1.03481390181098 1
0.787711394385116 1
0.984968698241927 1
0.908929407639854 1
0.917977463000153 1
0.938612394361646 1
0.810065611857412 1
1.12286071555093 1
1.13180880661309 1
0.90117294552036 1
1.13601558986865 1
0.955139139146339 1
0.944377809332296 1
1.02417173943665 1
0.935023117629062 1
0.840905934482532 1
1.01474851378169 1
0.869450537306602 1
0.892367888815257 1
1.05297863098959 1
1.05377036939258 1
1.13930425120284 1
1.01822513672663 1
0.956265413006052 1
0.910430321629243 1
1.29374536241544 1
1.15797441196368 1
1.11179812385803 1
1.06959055105614 1
1.1703296650823 1
0.978611690659544 1
0.891744503798752 1
0.8540726570277 1
1.10398009424153 1
0.938435508083291 1
1.15685290637393 1
1.06156500678236 1
1.04177389876781 1
1.35560743264032 1
0.823650657743035 1
0.452377798713827 0
1.01574219353088 1
0.865231380044758 1
1.11361209658544 1
1.31714009311294 1
1.24802721756315 1
0.875432861100823 1
1.15676305878381 1
0.76584469464603 1
0.872549654852394 1
1.01173007871445 1
1.04072022599816 1
0.934637602684355 1
1.18588938019272 1
1.00098765896292 1
1.08414768784083 1
1.05412695543617 1
1.02623342078219 1
0.90921601142078 1
0.7393887931579 1
1.05605762795091 1
1.30708009549099 0
0.969458396715154 1
0.941543675475105 1
1.04009245972154 1
0.611163466400874 0
1.0526617703121 1
0.817806086204269 1
0.849201774068093 1
0.947745525038306 1
1.41916523405267 1
0.935318030421525 1
1.18420760480497 1
1.52732483338967 0
0.950449374065065 1
1.1238607315419 1
0.796980234227465 1
0.668439885203684 1
1.33174228945166 1
1.14032877950895 1
1.17705717751822 1
0.912704810280984 1
1.06146302273963 1
0.944036385919198 1
1.27036062738314 1
0.82373647761083 1
0.92609819251996 1
0.741130405146047 1
1.26513456328447 1
0.884696305748416 1
1.14353589876728 1
0.979747841191929 1
0.679070926297072 1
1.15195640947948 1
1.15620838930138 1
1.0080398781472 1
0.840885944080718 1
1.31774085897035 1
0.826414443174537 1
0.990894478592757 1
0.937410084061432 1
0.847618514478812 1
1.15103392110414 1
1.04450366569071 1
1.06238062916494 1
0.702251429797395 1
1.14540317037241 1
1.2858126166616 1
0.866402433454814 1
1.01543811808187 1
1.19630908628956 1
1.0060506987162 1
1.08983012593412 1
0.79823883192788 1
1.0278327427399 1
0.733537705476237 0
0.905554735265691 1
1.05024455817721 1
0.787148164989992 1
1.16786476631148 1
1.10816769862534 1
1.09984695464363 1
1.28529255580899 1
1.07860296495631 1
1.19486513646694 1
1.22143506153902 1
0.98647657211512 1
0.971518743565127 1
1.14376138504045 1
1.08127877509959 1
1.29315663248611 0
0.727889174566328 1
1.08891645762731 1
1.45087433547699 0
1.10164720726898 1
1.12812026447068 1
0.937056220363079 1
1.14369822141876 1
1.07454056374906 1
0.724243963605861 1
0.883024895534408 1
1.25722437076283 1
1.02554424275397 1
0.929736234191902 1
0.547825208947943 0
1.08881508457349 1
0.964682626939402 1
1.07397728553613 1
0.743412627711439 1
1.02718888052089 1
0.869453831555488 1
0.903426800057214 1
0.82048668342032 1
0.818834895187946 1
0.81990482359061 1
0.867712108601104 1
0.740785291670814 0
0.893261285495392 1
1.22221595421784 1
1.01387877098422 1
0.801219477065487 1
1.04020264358243 1
1.00252969358531 1
1.05042043692916 1
0.904316596660122 1
0.888109062758882 1
0.993086610495687 1
1.16269543364463 1
1.11018811467689 1
1.08697816341699 1
1.1297153151947 1
0.833967716234227 1
1.30785091558128 0
1.08537596333197 1
1.05658198309296 1
1.06415176338484 1
0.980650319151472 1
0.938447898793254 1
0.84518826367789 1
1.06334405481447 1
0.995205383889792 1
1.29003460623682 1
1.19016601541281 1
0.786516484789813 1
0.959762592305433 1
0.766737891009166 1
1.14420390560237 1
0.961496425993349 1
1.02050184208622 1
1.19275389465722 1
0.908344679628276 1
0.840653314889942 1
1.19471335442043 1
0.86696039483778 1
0.949835938094558 1
1.16787107806776 1
0.86704529615715 1
1.07143106813104 1
0.678478940307634 1
1.18839402889206 1
0.688892010867003 0
1.02149705367069 1
0.946831090483588 1
0.71532071301923 1
1.0427013494269 1
0.813623847923687 1
1.48140854639996 0
1.52782811868371 0
1.15379321542069 1
0.905263177579008 1
0.594246878158974 0
0.986438184386918 1
1.14982103349999 1
0.896568570493724 1
1.12849785682419 1
1.14397486490041 1
0.754174655038758 1
0.655413513535186 1
1.09577378401761 1
0.704044890962782 1
0.995015898648351 1
0.91702903883908 1
1.33756591749987 1
1.29723088317152 1
0.99372061587425 1
1.11570221310649 1
1.20513922567025 1
0.848888733859155 1
0.541130631148626 0
0.86133032369903 1
1.10254028968259 1
1.06513779430565 1
1.06689916432406 1
0.765084791387009 1
0.8597120315925 1
0.737521846887083 1
0.598825633754059 0
0.811937319361352 1
1.06736917497859 1
1.14149480340643 1
1.25773359818866 1
0.930208752198937 1
0.944190405120592 1
0.822675652286729 1
0.967008708739959 1
1.25175018212915 1
0.807461685616594 1
0.798529335207756 1
0.881652077075824 1
1.53485700054282 0
0.875554388621148 1
0.82500808984188 1
0.902863207495634 1
0.884349283970675 1
1.0686880670917 1
0.89988281216061 1
1.22528576438015 1
1.00111622882752 1
1.02615369431796 1
1.18522963640508 1
1.13332382687461 1
1.13462274052035 1
1.02220238725146 1
1.15988397012039 1
0.976723481503108 1
0.852311663142071 1
0.934510671747352 1
0.68658141699239 0
1.23981057038155 1
1.09132917961908 1
0.92051258942223 1
0.778455884733255 1
0.828429409782355 1
0.990001555187465 1
0.615766029201649 0
0.988530155327644 1
0.935135958250796 1
0.967179096231043 1
0.918664317595648 1
1.15277473103356 1
0.930917347592964 1
0.521001732650295 0
1.02141273278151 1
0.936169677568052 1
1.16359870966251 1
0.798470942113271 1
0.908294081259918 1
0.960061450965975 1
1.12905382451692 1
0.81261604333836 1
0.893882217791425 1
1.01497539595657 1
1.07897752869 1
1.10953960401103 1
0.905675925166823 1
1.01065565303316 1
1.07143369789887 1
0.576433971758206 0
1.09739417475014 1
0.808750565817457 1
0.951536259241308 1
1.00210713236579 1
0.951177783186266 1
0.76532820311364 1
1.24302212531949 1
0.90560212524138 1
1.05565348414258 1
1.23453575860888 1
0.770440846253449 1
0.782835696074383 1
0.85227292835037 1
1.02996299556279 1
1.13243183400484 1
1.11228503680757 1
0.916671921966645 1
1.00697915089102 1
1.0094801362238 1
1.16118208367607 1
0.942491417667965 1
0.760050604565769 1
0.944215674854168 1
1.00064036979951 1
1.15040269353395 1
0.862276450849867 1
0.864352880417037 1
1.22865457196242 1
1.15986085812624 1
0.864186979169618 1
1.12949491897858 1
0.989362311210268 1
1.24567343574889 1
1.09063563614932 1
0.613440050466439 1
1.21209476478198 1
0.739911172298815 1
0.722706436629777 1
0.801247185520583 1
1.13819462349757 1
0.864323303609361 1
0.813819011720301 1
0.68006469366264 1
0.934941516822278 1
1.05924773164295 1
1.11170052422068 1
0.959164001096665 1
0.83490292274252 1
0.777259962134537 1
0.953289701258043 1
1.23315364172101 1
1.32135441505621 1
1.11562884002039 1
0.84790818079206 1
0.564125934002161 1
1.07780524815845 1
0.813310093414843 1
0.983431140436953 1
1.0640683862727 1
0.951022009304814 1
0.996841375042903 1
1.1633918466204 1
0.652604288756675 1
0.85139550166068 1
1.08965944143163 1
0.695103618981654 1
1.08647487809793 1
1.18134108747925 1
0.968225948218362 1
1.05207528674787 1
0.958985031490259 1
0.927011069779419 1
0.758794305754605 1
1.04950393141669 1
1.08396694017497 1
1.119130277098 1
1.19773470187657 1
0.824641328624347 1
1.04175082938384 1
0.883044645264332 1
0.983843496408756 1
1.0100753747597 1
1.22766798900857 1
1.01308567500693 1
1.18835224043739 1
0.728793361025096 1
0.741156358016305 1
1.2348099498256 1
1.02881697501732 1
1.10302412190767 1
1.0706362660978 1
0.995547482270996 1
1.44844930864631 0
0.978022947838449 1
0.972926894659031 1
0.86589842895439 1
0.900822973081057 1
1.12887637149776 1
0.980927769419317 1
1.08810907783941 1
0.80642800875287 1
1.22838140846992 1
0.931755960719303 1
1.0480674359415 1
1.2684240820177 1
1.10566659221595 1
0.890028415884215 1
1.22941506647534 1
0.886965701262662 1
1.15772922084524 1
0.868286996316026 1
1.07766955576396 1
0.895258591188752 1
0.975298932095114 1
1.10347446386569 1
0.852587584967786 1
1.09582597930168 1
0.778189768185245 1
0.976656004312958 1
0.95068397266614 1
1.24661205976737 1
1.06706457256382 1
0.917391968193723 1
1.15052286827772 1
1.2697150969629 1
0.977085015310016 1
1.13517013386263 1
1.31592074579509 0
0.955563958783661 1
1.12001572343148 1
1.032401895469 1
1.07648787451955 1
1.07998257997354 1
0.997568879114755 1
1.10232073342228 1
1.17527465307674 1
0.939170959869291 1
0.948349619241749 1
1.11626340777088 1
0.848571475321282 1
0.923772513490119 1
1.21386594425167 1
0.843062615845239 1
0.644207369235876 1
0.918498137628884 1
0.631224800454636 0
1.16883367822676 1
0.897318441355299 1
0.85369052809061 1
1.02799084885321 1
1.09302360424365 1
1.2110126621634 1
0.815569504877052 1
1.20465804867537 1
1.04661744994789 1
1.21406021494803 1
0.87005544990705 1
1.0525549316393 1
1.02052580332684 1
1.07849304792688 1
1.04947121580616 1
1.12511787265838 1
1.19401138757555 1
0.911926521542351 1
1.08844082894195 1
0.971723898153487 1
1.21058450514767 1
1.11562225177587 1
0.943885374198164 1
0.94477642295654 1
0.978714383565892 1
0.885498098502483 1
0.988633701600795 1
0.802281794905258 1
1.38541749388601 1
1.03791221130987 1
0.819435622915503 1
1.06462111383467 1
1.01707401486148 1
1.05067900043388 1
0.914369694232095 1
1.1430261245358 1
0.808973235073829 1
0.95802193688108 1
1.04504979598926 1
1.16777667060995 1
0.811098246197458 1
0.945844646376342 1
1.08648361861532 1
0.924504028229618 1
1.07291318059524 1
1.1971313299793 1
0.851238993476924 1
1.0265995704583 1
0.852710575785248 1
0.821047573664926 1
1.18781955306718 1
1.25503593543792 1
0.66236293678181 1
1.09689072059171 1
1.22529555952885 1
1.06087105804458 1
1.07059003414943 1
0.813617065250851 1
1.20780231552302 1
1.17026592720204 1
1.11485093053488 1
0.868100893030333 1
0.848112279134426 1
1.26785815462377 1
0.768320744590086 1
0.980706900159798 1
1.06263972283135 1
1.05412619386907 1
0.838386909260857 1
0.845053893432054 1
0.857091743836921 1
1.01830014495755 1
1.1089160195301 1
0.941529308774662 1
0.875034667663144 1
0.822493645558138 1
0.982095680471249 1
1.09560977960561 1
1.1515938557093 1
1.01176120651777 1
0.855676933199872 1
0.997018654490024 1
1.04380675278305 1
0.806098656310091 1
0.811711895718673 1
0.948460498102216 1
1.26767583160782 1
1.15506458066212 1
0.820319406437218 1
0.963769851714323 1
0.803799978148175 1
1.18647524672123 1
0.954529874594437 1
0.872720029750524 1
1.1624967609165 1
0.652655931774861 1
0.950483204563162 1
0.994483272080638 1
1.01210388056829 1
1.03266903311579 1
1.24733598064022 1
0.980214453675615 1
0.913217721865933 1
0.81556589275113 1
0.976024961482104 1
1.16675679777733 1
1.20890530802326 1
0.936797213872684 1
0.913843622574901 1
1.32179459226258 0
0.797988979788999 1
0.613680129454126 0
0.872118811772923 1
0.896525097814592 1
1.05863562943361 1
1.05466390127229 1
1.04217607046853 1
1.19087374274144 1
0.902833219709336 1
1.05955734499728 1
0.950455264741269 1
0.858857357201512 1
0.776989211572399 1
1.14178449041583 1
1.21777368528426 1
1.23615077497848 1
1.14745692050417 1
0.971062089471085 1
0.888830491145554 1
1.53553387643957 0
0.870518108999852 1
1.04858925487787 1
1.11359951183023 1
0.934163271428177 1
0.862474616819015 1
1.08176434653506 1
1.00399454306255 1
0.52839723685928 0
0.713421311801314 1
1.1422370567185 1
0.753600590474577 1
1.09736098410252 1
0.859825295018195 1
1.01936303297759 1
1.23498484329283 1
0.681953432527804 1
1.29463066232852 0
1.13263063904804 1
1.31023862648554 0
1.0250609452092 1
0.898245532478284 1
0.976346958509055 1
0.633403408401719 0
1.09906330198449 1
0.98617689180089 1
0.597601608351733 0
0.97937295040392 1
0.893190681279748 1
0.954684106646417 1
0.807637980660424 1
0.981099909731029 1
1.36915474201116 1
0.83605246372313 1
0.820230061755667 1
1.15082688870172 1
1.35699603342132 1
1.03959718181508 1
0.82339168137707 1
0.843104215115631 1
1.09328944618042 1
0.784090542711543 1
1.12885361889489 1
1.03618926299131 1
0.885642833065751 1
0.702719085462068 0
1.16616420048026 1
0.91188531051451 1
0.949767703777039 1
0.840915636397884 1
0.785164567625115 1
1.38215570147222 1
1.35423364590003 0
0.883792638980384 1
1.09845345333707 1
0.995592036164389 1
0.880397092341982 1
0.855153781736908 1
0.922667912956253 1
1.31957078311015 1
1.13823117492155 1
0.95071322049286 1
0.868471698358458 1
0.897347876571669 1
1.01784230923791 1
1.12879186955084 1
1.32499953323119 1
1.02022463774228 1
0.881754232112478 1
0.94856277813137 1
0.825824957166403 1
1.05205955072051 1
0.978216981539485 1
0.935042976445979 1
1.17069836781181 1
0.792708531634527 1
1.24434007788982 0
0.939296212349815 1
1.28400801167803 1
1.04443015069842 1
0.410545708476659 0
0.802506512970899 1
1.4695824423162 0
1.37074569315577 0
1.09491668145914 1
0.993012385849446 1
1.01652736723343 1
1.09499677958864 1
0.710428910635173 1
0.609152521857135 0
0.74999476931021 1
0.968214956547376 1
1.49863986391581 0
0.963795825846856 1
1.01200799659196 1
0.882548074977323 1
1.13387792927498 1
0.965556863842014 1
0.820512970839311 1
1.0902410726453 1
1.05942689623075 1
1.3048249458569 0
1.0966923099971 1
0.937842631415323 1
1.11512131278612 1
0.813701075217352 1
0.879162361193534 1
0.928256342392436 1
1.03357277495931 1
0.60350998800014 0
0.97172302469999 1
1.18794036352057 1
0.56428305963321 0
0.965308879957726 1
0.907204415337806 1
1.2956696346362 1
0.983052309091537 1
1.06789229016995 1
1.06996483479108 1
1.26435818705369 1
0.958002369407737 1
0.929217315501676 1
1.17402610295492 1
0.961315100478196 1
1.12337112621519 1
1.04667730499584 1
1.14945079193094 1
0.990784165401979 1
1.23019201751006 1
1.03832436282563 1
0.864977065146983 1
1.28197577877514 1
0.921866361900282 1
1.03053864013478 1
0.702502301787596 0
0.711501888121356 1
1.36135683629487 1
0.585550845268253 0
0.970407016151567 1
1.11881250254292 1
0.959952008308058 1
1.13886009538583 1
0.972917281204866 1
1.16185143329434 1
1.06123705233846 1
0.738902348449681 1
1.13109871606627 1
0.97644727004845 1
0.898408721217789 1
0.627837560166903 1
1.05419235861278 1
0.928816493758695 1
0.742943564228378 1
1.03379574100796 1
0.832657336810278 1
1.15646449752833 1
0.899046635220823 1
1.24398570498481 1
1.0793332657349 1
1.09429928578575 1
0.78610707009801 1
0.932479999954251 1
1.01761427147911 1
0.805812805685415 1
1.21056410770781 1
0.987988857220325 1
1.14396713105553 1
1.20841379766674 1
0.939069886141295 1
1.23749490912486 1
1.0904370419845 1
0.869856567518402 1
0.963079552824477 1
1.32524785437296 0
0.919038694941607 1
1.06787869756397 1
1.11268029735126 1
0.939552880670078 1
1.03283218393092 1
1.36303671876839 0
1.31292496694357 1
0.796768115683257 1
1.0789520426777 1
1.0198245013134 1
1.17117862263295 1
0.923890465899023 1
0.933409207871953 1
1.22665072393157 1
1.07404102571251 1
1.36135906400146 0
0.991795004689323 1
1.00176448212381 1
0.782568317771883 1
1.16995874258203 1
0.739223143511409 1
1.01242266025371 1
0.881579002860397 1
1.08987963612456 1
1.01432313242072 1
0.966806348954498 1
1.09878344038386 1
0.899405703238497 1
1.40197847699416 1
1.12647716501304 1
1.11442053524033 1
1.10253854519748 1
1.03537937761537 1
0.844240315364235 1
0.738679751284947 1
1.27881780875219 1
1.15444082700853 1
0.872932785310664 1
0.962339313904692 1
1.24275031047764 1
1.02938983294565 1
1.16242709403619 1
0.89653340223895 1
1.12324570582968 1
0.807100907002152 1
1.13394597979423 1
0.659932226899733 0
1.13645835800062 1
0.81745114739209 1
1.17226738733127 1
0.816150512624475 1
1.07714188216763 1
1.05835359344493 1
0.850289978404181 1
1.02444452195009 1
1.20794638778037 1
0.793982171816457 1
1.12628943423315 1
0.802260355119268 1
1.17945448686143 1
1.20107153019196 1
1.22259946052128 1
0.960550474338417 1
0.810344813675503 1
1.14211343623574 1
1.24867820307667 1
0.939952902854099 1
1.04609592905457 1
0.752715711737593 1
1.01337978531251 1
1.20007261785062 1
0.726161659368699 1
0.853074984993225 1
0.93829730588168 1
0.854777127443222 1
1.14149798686228 1
1.07574314753728 1
0.775011161355837 1
0.730385365838583 1
0.960302912881286 1
1.16770953422627 1
1.37267140324521 1
0.983207281600928 1
1.35554612823661 1
1.02225404161907 1
1.25476672361898 1
1.0174200523592 1
1.02146249386337 1
0.809630816754883 1
0.786827790944617 1
1.47171752926597 0
1.16482503663763 1
1.06583187900962 1
0.662726062843981 1
0.97710486903549 1
1.20890120384476 1
0.978982168228946 1
0.970397255340512 1
0.997652763382876 1
1.29884940998231 1
1.1016300378482 1
1.48308894569648 0
0.953205408300219 1
1.15933535130525 1
1.16912803738199 1
1.07838321297709 1
1.18853664926007 1
1.02494676994329 1
1.01036178594885 1
1.05469824564317 1
1.16696804456971 1
0.949271933805599 1
0.915264168580697 1
0.855074502177299 1
0.833178849465741 1
0.959421750846455 1
1.12419090311166 1
0.861376540689425 1
0.943282959102872 1
1.11696621806444 1
1.15011283931527 1
1.08283745814742 1
0.773981644875307 1
1.03168172121151 1
0.923020332535033 1
0.815472437566998 1
0.985106838469795 1
0.916077061302155 1
0.695883739236971 1
1.23092605328853 1
1.30710348001562 1
0.749140078187111 1
0.937458482999863 1
1.15939479626677 1
1.22743794344059 1
1.00180771445196 1
1.0812146486584 1
1.0419288975065 1
0.856929192476497 1
1.0204247967488 1
0.862432263438099 1
1.09129066743377 1
0.998604112020086 1
0.731683962432937 1
0.640429871270919 0
1.22978916033656 1
0.851202322727588 1
1.28344110793839 1
1.11670826795995 1
0.847684793808246 1
1.12901224109843 1
0.849576839941627 1
1.18061484978302 1
1.06292104204373 1
0.557287293097791 0
1.04237617288649 1
0.922558438616804 1
0.711021520824037 0
1.13868603335455 1
1.06995693014505 1
0.844441158099112 1
1.07225265050248 1
0.688106335006923 1
0.869530467276938 1
1.14250649842042 1
0.797564221956887 1
0.801212942195297 1
0.736369422767791 1
1.03205127106256 1
1.17567269163613 1
0.763705269486412 1
1.01109564917252 1
1.00991696590284 1
1.0766166981364 1
1.32092583588397 1
1.13698864407838 1
0.740293161128943 1
0.580235023466672 0
1.11649909440481 1
0.908898715670874 1
1.06781182556424 1
1.16498951019842 1
0.766499340314633 1
0.627877163112923 0
1.15357089923469 1
0.895045371771183 1
1.18128895685696 1
1.10696877878576 1
0.793757685593049 1
1.01916816197759 1
0.796329336008415 0
1.19313781810224 1
0.828719538579251 1
0.811367887558912 1
1.110803277935 1
0.935721841950098 1
1.14160751208286 1
1.04474260376252 1
0.967502671008657 1
1.0948496314258 1
0.871764904750927 1
0.753832733635762 1
1.24095782425509 1
1.28735960676336 1
1.22988014750346 1
1.04882633697566 1
1.05097146802675 1
1.02292265342732 1
1.25395323781083 1
0.537182761799034 0
0.817353150366784 1
0.714105743515785 0
1.11975860027478 1
0.963116399035491 1
0.997683211063561 1
1.35312673077652 0
1.03617190707473 1
1.05632217186719 1
0.85587630318005 1
1.00932983657389 1
0.875522249189483 1
0.813005972939401 1
1.19117660208614 1
1.19057266128179 1
0.942173703841872 1
0.678701384772098 1
0.8068297240477 1
0.929095908475315 1
1.02083684034169 1
1.07318984304629 1
1.10066893732481 1
1.06603699349664 1
1.03506603827917 1
1.09770879628934 1
1.24832350755727 1
1.00305380373682 1
0.974614836109315 1
1.23823844298622 1
0.734433230493018 1
0.94776562058624 1
1.20006317444057 1
0.894428060382958 1
1.08261418958201 1
1.31378067403187 1
0.844263522642777 1
0.958904699256341 1
0.883441042554526 1
1.31046134444817 0
0.847933803974147 1
1.17942164832488 1
0.901220113246152 1
0.75162527335074 1
1.11280955966479 1
0.943864887102813 1
0.956351376037656 1
0.908756166850143 1
0.980644808323171 1
1.08480126805631 1
0.607277754149475 0
0.786120224847885 1
1.05437672866175 1
1.28963208016558 1
0.940303990592276 1
0.737975018902056 1
1.40316436371013 0
1.20108196799276 1
0.741790446192695 1
0.881090236287215 1
0.849985928263601 1
0.86280315458761 1
1.09090342035251 1
1.12975882721296 1
0.869863047674283 1
1.1155818431534 1
0.998247585045722 1
1.1159965722646 1
1.14723295925175 1
1.04349259197231 1
0.688965876211463 0
0.941541592166275 1
1.31346491177543 1
1.32374333693176 1
0.867025085791061 1
0.995498701137108 1
0.790731238228079 1
1.18037329616734 1
1.01386970469631 1
0.994155803277854 1
1.08071687120063 1
0.774444989491786 1
1.21098110249977 1
0.890422969886246 1
1.2787208062421 0
1.33054710533876 0
0.981332283399161 1
1.17696253195531 1
1.20208825057501 1
1.1095603601756 1
0.914536989684043 1
0.86634897003564 1
1.01603558684672 1
0.914632167682717 1
1.36207215131695 1
1.04364964708115 1
1.1384522289492 1
0.722999855780742 1
1.0279001156672 1
1.12231604907368 1
0.976498166887245 1
0.702373973011783 1
0.649596787258953 1
0.95086266521937 1
1.12357613933923 1
1.00597738627505 1
1.11920289278279 1
0.632895096339695 0
1.08990820366231 1
1.29329649755321 1
0.729590477664426 1
1.11185181618353 1
1.16686945820664 1
1.11183240668587 1
0.860636503351472 1
1.34146092160261 1
1.1241930674759 1
1.15912851394167 1
0.932875789573688 1
1.12652810650696 1
0.903821747066444 1
0.888447224986258 1
0.964883208040281 1
0.720509714522374 1
1.38930372082864 0
1.11987032277292 1
1.01677061717308 1
1.05447854923574 1
1.11703217423051 1
0.673011768450772 0
0.51699886643907 0
1.17288245163366 1
0.854356893996133 1
1.19956194460977 1
0.968879564669009 1
0.814735252973181 1
0.753022588447626 1
0.817023244644354 1
1.19412432394067 1
0.571737046284542 0
1.17440881160125 1
1.01169742420633 1
0.743444333762243 1
0.978266687632325 1
0.983945791814728 1
0.911039443006269 1
0.747995015900249 1
1.40130997843598 1
0.726934687009028 1
1.24811291931729 1
1.33695062192847 0
1.09549428583497 1
0.665297320644577 0
1.05731636263477 1
1.21737204130004 1
1.09695902600214 1
1.30570424254987 1
0.893951556505597 1
1.0341659546409 1
0.975160656041401 1
1.21315556473775 1
1.28209908838785 1
1.26273889171197 1
1.21480629461853 1
0.939709332186119 1
0.812624465261406 1
0.913704774517505 1
1.07551072417327 1
0.790922361237514 1
1.14267123795985 1
1.08905389674273 1
0.874596237122396 1
0.842663180603829 1
1.06264253785098 1
1.19518155641624 1
0.897123994823782 1
0.779700108078166 1
0.849297729553816 1
0.927511001107443 1
0.831033231588605 1
0.924010524175417 1
0.797566303167396 1
0.787749257273049 1
0.983001572704575 1
1.14362495268657 1
0.755763282602058 1
1.26211673239076 1
0.857665762454269 1
1.08615090302878 1
1.28557280643129 1
1.06578294119826 1
0.932036335803033 1
0.956598415021025 1
1.21927677913959 1
1.1056614348567 1
0.789933862751653 1
1.09587938367042 1
1.12058670044121 1
0.76325243452909 1
0.871740913795011 1
1.25303000041901 1
0.853409582023546 1
1.01562443101846 1
0.897741454554282 1
1.15642193019867 1
1.2000300641015 1
1.06391387926763 1
0.532211009223118 0
1.10807919403344 1
1.05444296787925 1
0.769355791208885 1
0.749651326584699 0
1.19079151114401 1
1.11279798879967 1
1.0319471372533 1
1.21186258875695 1
1.0432800841681 1
1.13324901874396 1
0.681325045303114 1
1.04186933878497 1
1.07891715235702 1
0.747606016117513 1
1.44697455246383 0
1.15828423730205 1
1.43912925028984 0
1.43206824870384 0
0.988023786040624 1
1.27923190600035 1
1.05322392850597 1
1.51433427267534 0
0.839233676041412 1
1.39869710500473 1
1.04886403390064 1
1.20564047235972 1
0.854675956525087 1
0.94864821616065 1
1.18800838030785 1
1.11025525258254 1
1.07526337582815 1
1.00026493339947 1
0.609632693581165 0
1.22881817593684 1
1.11083286858595 1
0.811311649028454 1
1.02559639263284 1
0.888581277429708 1
0.539796884717535 0
0.584032267550773 0
1.16754191957798 1
0.633122680191516 0
1.33207835812128 1
0.843950310799612 1
1.05441144228874 1
0.840285089569353 1
1.08641894099223 1
1.19951710218205 1
0.604212981461166 0
1.21633926802804 1
0.647318271578584 1
0.782169049203866 1
0.93508892875589 1
1.05040339558867 1
1.09938709244837 1
0.906576736130378 1
1.20325880669481 1
0.782153808541392 1
0.839473133300471 1
0.882824988516615 1
0.733865052330963 1
0.853851356140785 1
0.986700385834489 1
0.882265010975434 1
1.02366855984945 1
1.09871671540614 1
0.813033873615666 1
0.903560715169219 1
0.93541801961936 1
0.860787950106823 1
0.683197597429456 1
1.17691153529506 1
1.18756565131402 1
1.05278234032323 1
0.954735854675563 1
1.22380031035452 1
0.693499434961718 1
0.760534320766028 1
0.953726831080584 1
0.866878932672824 1
1.144354063285 1
1.25660996093712 1
0.801852052087646 1
0.97070797872886 1
0.83820430925791 1
1.21208340315623 1
0.620513526277145 0
1.16732827223602 1
0.711094301922151 1
1.0555462638947 1
1.00422716584237 1
1.23978144901485 0
1.2050054338696 1
0.765839726813194 1
1.16527348377595 1
0.761928582504446 1
1.09160372481373 1
0.962631894195884 1
0.552518658975839 0
1.18606976990131 1
1.0593844851252 1
0.651919773024486 1
0.941210214936356 1
0.837701523882176 1
1.09376777424268 1
0.985337618836653 1
0.736782454780682 1
1.00021058323724 1
1.03517961838443 1
0.952940131971313 1
0.910553165730714 1
1.06458831442298 1
0.933303255602048 1
0.991876522977139 1
0.811252065062081 1
0.862166936115483 1
0.837251061266429 1
1.09281541257904 1
1.01367120671199 1
0.98742176688775 1
0.818571327201203 1
0.968634683277164 1
1.02418533968654 1
1.07103199337439 1
0.911641549701485 1
0.96241169121061 1
0.856127018849947 1
1.04293956503479 1
0.973746315009763 1
0.954713270103602 1
1.13734690442203 1
0.880447454685114 1
1.31348146691484 0
1.00943349072081 1
0.998024639044262 1
1.14046442846455 1
0.895822713606669 1
1.06961828520061 1
1.14522984363325 1
0.906047445192491 1
1.16690072915455 1
1.11704450102484 1
0.86692769913531 1
1.034091418535 1
1.11032035712067 1
1.25988061133916 1
0.753629758504911 1
1.19276195797895 1
0.838452771950383 1
1.09773946607624 1
0.987304231030171 1
0.953766596406451 1
0.857778259421161 1
1.04504127635502 1
1.09727404626058 1
0.798384889547028 1
1.26312125883965 0
1.21264323758988 1
0.846824714471157 1
0.794729490792417 1
1.33972489421352 1
1.26614986140554 1
0.719080863072761 1
1.28342740343108 1
0.895420102871787 1
1.03929472706127 1
0.757401868211919 1
1.1076899090735 1
0.921503272692283 1
1.06101313976017 1
0.939495477793964 1
0.967645678740857 1
0.852104344310036 1
0.912440938416733 1
0.887899280463236 1
0.946870690221229 1
0.761657747647926 1
0.983443039808981 1
1.03030579848576 1
0.807518984942566 1
1.12127797260373 1
0.877270696740218 1
1.15578869071229 1
0.965016273393391 1
1.52240214118259 0
1.00541744714854 1
1.14587740944887 1
0.957545331356003 1
1.05170389991747 1
1.17725409486949 1
1.05529877247665 1
0.842207619340098 1
0.857933227477832 1
0.909331571780237 1
0.906529065398382 1
1.13966064600984 1
1.33782795492205 1
0.888342195018238 1
0.738876827788985 1
1.17746623668428 1
0.942661048591581 1
1.06231230812996 1
0.97503911954006 1
0.815838808379741 1
0.850300319313342 1
1.03603853766034 1
0.947339504956825 1
0.939574844443709 1
1.27413301665601 1
1.11701297903559 1
1.01976291072214 1
0.991515613220002 1
0.934314154550401 1
1.17801608950532 1
0.747665916868615 1
0.953863385034679 1
0.899550102221434 1
1.10643626537108 1
0.716743644851266 1
1.13801041790946 1
0.8846043039027 1
0.717330392120086 0
1.06644475734462 1
1.06979420318778 1
1.07922678005032 1
1.22765863893348 0
1.13032375436282 1
0.990669404326703 1
0.712584727274554 1
0.965019960801583 1
1.2136972557528 1
0.814523049940781 1
0.704244574914862 1
1.06506337702618 1
0.912139582667519 1
0.857497707843804 1
1.22437557352206 1
1.35325045885711 0
1.09022308280297 1
0.758586382634406 1
1.03447832143874 1
1.07524106191424 1
1.19276914649234 1
0.878355888480747 1
0.969899191076153 1
1.15720635644262 1
0.717997445337096 1
1.04580802869396 1
1.27491327932437 0
1.07407704037923 1
0.865446090539391 1
0.696124808286354 0
0.916171236629157 1
0.807872663614369 1
0.914285326519859 1
1.07136765777991 1
0.828561549825498 1
1.32376043851837 1
0.89490333786251 1
1.35219906921449 0
0.69198394730891 1
0.958350947953472 1
1.03274140242408 1
1.06578660434317 1
0.912267492831828 1
1.12436141007005 1
0.758660851842634 1
0.892129442866641 1
1.31828945839707 1
1.17280557666697 1
1.17628414563317 1
0.859320145189663 1
1.1573546139089 1
0.740598907649418 1
0.708966667925681 1
0.719143710149931 1
1.17922042090043 1
1.09434671597767 1
0.791234137900141 1
1.00094370353843 1
1.37588062971008 1
0.879802963248513 1
1.113680960858 1
1.18053403941562 1
0.786612368212052 1
0.883211249919338 1
1.11069620533073 1
1.25420442497726 1
1.20324580886332 1
0.949528789960276 1
0.970894181314677 1
1.03211808826544 1
0.899593389435943 1
1.1256941789122 1
0.970706811509002 1
1.09786481022453 1
1.25988582362073 1
1.00530784885954 1
1.24522186293739 1
0.913976192039801 1
0.913896106305737 1
1.03269490076097 1
1.19056604912363 1
0.876324058356297 1
1.15672331837943 1
1.30685230188289 0
0.937080719061001 1
1.25490429752289 0
1.01482263039333 1
1.30601741242816 1
0.812670996316172 1
1.16871145815973 1
1.16658362060614 1
1.29164644663301 1
1.16181601087954 1
1.32047695646178 1
1.11162201465692 1
1.377196154063 0
1.28598264391902 0
0.837559695080312 1
0.660828263767741 1
1.19447558963468 1
0.887161085485173 1
0.801158759900093 1
1.02530409171681 1
1.23447704125217 1
1.18056988238481 1
1.13823376882851 1
1.12766053028849 1
1.11692016662156 1
1.38333849392214 0
1.31318776181937 1
0.817171388284984 1
0.942993733766193 1
0.972997701434177 1
0.78311967978568 1
1.13300935379078 1
0.94205983307413 1
1.09985670205446 1
1.04433750920255 1
0.988093622232048 1
0.83109217072691 1
1.03003305993064 1
1.0225768448647 1
0.856989427907916 1
1.01474387318614 1
1.02204163607054 1
1.07608476726271 1
0.641331655360006 0
1.1584242134643 1
1.11172236061295 1
0.93177505266668 1
1.11157226689808 1
0.871978552284402 1
1.15980622164971 1
0.802461942767353 1
1.21269101928038 1
0.572057888626319 0
0.863486022422101 1
0.853710905778815 1
1.05873012689278 1
0.835262128250793 1
0.937892939954607 1
1.00616514135844 1
1.25281069271212 1
0.90090596964514 1
0.946683547691345 1
1.13148164471278 1
1.19994095208791 1
0.967546070192532 1
1.07211841793309 1
1.16596214360082 1
1.30946545920663 1
1.41870198223384 0
0.875123230213515 1
1.07784926607481 1
0.888969123635776 1
0.603465433400068 1
0.699392546611504 1
1.11801425635416 1
1.05393557226823 1
0.89683398014309 1
0.983855263830843 1
0.840472103980917 1
1.13250521301427 1
1.12748202939317 1
1.03930052703838 1
1.31389410918679 1
0.942934644082548 1
0.966603877249297 1
1.00955694872619 1
1.00976398531794 1
0.944043964969904 1
1.12178888070385 1
1.15157797783496 1
0.881156183758256 1
1.29534913834824 0
0.910264024822346 1
1.08694210131637 1
0.987937236208162 1
0.839869480664312 1
1.11807435313752 1
0.94930082225739 1
0.794233755777602 1
1.1758347241471 1
0.90335113942044 1
1.09297377431341 1
0.899354854105715 1
0.989354042987192 1
1.3086327446674 1
0.990306179441866 1
0.812369115517427 1
1.09424348752306 1
1.07931876102918 1
0.823124930652054 1
0.866525439728461 1
0.827819877557698 1
1.01318369984085 1
1.1329979306304 1
1.37470885591011 1
1.12454933261414 1
1.4282938899692 0
1.1254167516748 1
0.469926926932021 0
0.702940624990518 0
1.21680217378406 1
0.986639178384537 1
1.21127501049516 1
0.718334973814822 0
0.936433920010384 1
0.791874484931225 1
1.08986336732109 1
0.983822141306558 1
1.12302284211398 1
0.930858056525402 1
1.03630863783502 1
1.21384393077443 1
1.15013412097043 1
0.860629868378149 1
1.00942252791827 1
0.832716844463382 1
0.876469448490813 1
1.0044245393755 1
0.714838768744487 1
0.618345139305729 1
0.966245212904478 1
0.844492009502636 1
0.791274843369802 1
1.26071446335991 0
0.908781009886152 1
0.976246178775011 1
0.838651809965301 1
0.470324795499811 0
1.05529021605684 1
0.92140879665495 1
0.920771455767419 1
0.930586716090846 1
0.761333205107909 1
0.864770543198315 1
1.23939218448725 1
0.675734701096696 1
0.817414350283025 1
0.653088922658959 0
0.963118312001097 1
0.802753826285359 1
0.779520543761439 1
0.737328640157958 1
0.894045186921849 1
1.06526415994996 1
1.25090195028014 1
0.728934049277171 1
0.828305671028331 1
1.11216407636361 1
1.14865528643323 1
1.06094238239668 1
0.616070149713453 1
1.11151104803171 1
1.00130845990867 1
1.39584726620189 0
1.16884561092054 1
1.13733488096862 1
1.26596924088026 1
1.23495190876858 1
1.13378254015915 1
1.04660036681733 1
0.693207294198547 1
1.03729568486502 1
1.30187843033222 1
1.0679316500323 1
1.02669191181744 1
0.93967124449834 1
1.16408480400555 1
1.090607182837 1
0.87764683779893 1
0.84976282437534 1
0.898571243965528 1
1.21504870402977 1
0.698952205499363 1
1.00994369375575 1
0.906707106503517 1
1.17446583998418 1
0.959914894879651 1
0.876577241460983 1
1.02487899844897 1
1.08633599603203 1
0.661221734568012 1
0.989195605879691 1
1.07336756480299 1
1.10523054117977 1
0.875421678152449 1
0.871069169198993 1
0.782866373134074 1
1.24034896173938 0
0.776298688549466 1
0.745806018554193 1
0.933375188121047 1
0.908269301863159 1
0.874879419167861 1
0.941836201148089 1
0.95226594865077 1
0.499166239021718 0
0.98694395445258 1
0.678041461820579 1
0.993184922990076 1
0.84719956966577 1
0.617898019622041 1
1.175655549289 1
0.826099811554257 1
1.05009165486829 1
0.984915474951326 1
1.00330658061591 1
0.923156801052177 1
0.805987684940273 1
0.92211340601398 1
0.942832472754219 1
1.07798371820927 1
0.775102603807069 1
0.752683738338758 1
1.01032358872497 1
1.12171374797846 1
0.758015492774238 1
1.24619123179823 1
1.04667783801228 1
1.0317862343174 1
1.27501930045599 0
0.968600185649487 1
1.02688375908568 1
1.16144044795139 1
0.75757467781331 0
1.22254500029316 1
0.878001227324456 1
1.22892839009745 1
0.733396863395487 1
1.02831557965158 1
1.04026484149864 1
1.28621038643022 1
1.18990549338977 1
1.06632776440694 1
1.0300837567733 1
0.952838496160321 1
1.05510109609617 1
1.08878662631477 1
0.641559401785298 0
1.02207114735294 1
1.00208112441705 1
0.493473009589762 0
0.950191984588017 1
1.05768505675186 1
1.17806045231405 1
0.979091559142758 1
1.0399323560065 1
1.08803304797463 1
0.997802489628371 1
0.721140679771851 1
1.26941456673093 1
0.777457974219071 1
1.00936594965103 1
0.850477412212448 1
1.05044773746123 1
0.816435055413888 1
1.07841948238682 1
0.916868883624945 1
1.24040658599717 1
0.693422052174085 1
1.08120749033376 1
0.902045025856183 1
1.00184345269718 1
0.974982785807119 1
0.824215134670302 1
1.40908317735431 0
0.814250794315961 1
0.849776797496502 1
0.9942557869284 1
0.498224832044017 0
0.751934123853823 0
1.43628694704772 0
0.739318897081663 1
0.794149220608511 1
0.80653038118779 1
0.881629767362063 1
0.917254424695327 1
1.02922573376318 1
1.47730925020849 0
1.02529503473259 1
0.652268066763441 1
1.19706073774869 1
0.972069272064515 1
1.23927299373859 1
0.809232660465018 1
0.864058427676402 1
1.18805709192285 1
0.869314575700607 1
1.06249273415769 1
0.791548438695601 1
0.761857188686647 1
0.794281684525079 1
0.608149044479437 0
0.984576297511413 1
1.30052253986261 1
0.493999547719119 0
1.12910342177078 1
0.60882897990014 1
0.983639955017609 1
1.25966492306694 1
0.898383251122645 1
0.589717556287191 1
0.828623997816111 1
1.0603035702403 1
0.970993371183753 1
0.884786475985922 1
0.873086020100601 1
1.01355862390349 1
0.856627222798816 1
0.968086132460774 1
1.00492593501137 1
1.14150594079434 1
0.7255364977119 1
0.872017546933982 1
0.853721736509202 1
0.730790283294837 1
0.91536657710885 1
1.14207015580138 1
1.21570670158989 1
0.85647201341007 1
0.920714660389433 1
1.10524471696932 1
1.40704187314567 0
0.995627580031848 1
0.89659506620513 1
0.936872195853703 1
0.791727342973582 1
1.14071344332279 1
0.721139767200219 1
1.08151544572021 1
0.831357634050212 1
1.04446727975048 1
1.19330045475442 1
0.826839904541087 1
0.750972331836755 1
1.25523008275119 1
1.04628334567744 1
0.897733606284349 1
0.898667844772511 1
0.983681382126485 1
1.20912527750133 1
1.10343991506299 1
1.17769808853727 1
1.40105729018011 0
0.839010358593017 1
0.589517274418498 1
1.09937134062652 1
1.25814727716213 1
1.17967759017286 1
0.768164328208198 1
1.06470752681221 1
1.2354722163434 1
1.05368467216223 1
1.18230005835542 1
1.02051619414835 1
1.20728302685648 1
1.13577091127982 1
1.02361995708042 1
0.914297014721539 1
0.968811233193161 1
0.957351504080022 1
0.585591528824712 0
0.779910960606592 1
0.958812310619302 1
0.9786569260748 1
1.03032260952236 1
0.60626039874851 1
0.650848159475042 1
1.05829520014287 1
0.984754887330466 1
1.04631257607914 1
1.30899728000022 1
0.956058172942389 1
0.944372439566188 1
1.42059798500739 0
1.05280105390805 1
1.0869648661723 1
0.937641493396587 1
0.977189375129747 1
1.12201806600966 1
1.14316583473692 1
1.08775587308138 1
1.01270962963823 1
1.23128661726205 1
1.15128043988957 1
1.50657310324497 0
0.932782045971292 1
0.931950635392016 1
1.16118815870036 1
1.02371652903702 1
0.569289733641726 0
1.1881995587105 1
0.955140224411144 1
0.951676120859982 1
1.22204630301194 1
0.806842106596713 1
1.25944290975602 1
1.16864638281929 1
1.12007031700695 1
0.776935944136977 1
1.35876724740431 0
1.12827730639243 1
1.06610537200058 1
1.28952650659382 1
1.04090688801239 1
1.43063536242609 0
1.09009823185056 1
1.18901083934735 1
0.99858950948091 1
1.11423385951697 1
1.0026554790329 1
1.04328739214933 1
1.01071197571223 1
0.859212813452448 1
1.10097737705501 1
1.29048068210288 0
1.02585064493394 1
1.23080779443817 1
1.26449479338483 1
1.01445744055334 1
0.92281842907648 1
0.811525024467153 1
0.970933067910261 1
0.714709852937712 0
1.07895281721034 1
1.08345871492446 1
0.959086647167207 1
1.0355020823899 1
1.03238901647392 1
1.0539897601932 1
0.958952476523404 1
0.690835020610054 1
1.07196192822671 1
1.03107684793472 1
0.826527697370692 1
0.917856069993421 1
1.21615356823203 1
0.838163037000463 1
0.748475580221601 1
1.07907007085411 1
0.946473083644938 1
0.95499289899982 1
0.825453223290161 1
0.989592557515375 1
1.33104924172554 0
1.04512064904191 1
0.748489609125184 1
1.24619325091302 1
0.875102374603439 1
0.823984703023913 1
0.862850199130861 1
1.09794738682409 1
1.22892712302617 1
1.11732683496313 1
1.04712302429226 1
1.05784866077183 1
1.08956362193811 1
0.796406344107795 1
1.06055645235685 1
0.744053127046922 1
1.0246127306873 1
1.05511053998912 1
0.916797759222533 1
1.15171730631556 1
1.09726660650466 1
0.920969631639002 1
0.90023949900916 1
1.15149016364768 1
0.974857888648824 1
1.21407975601842 1
0.95767100771114 1
1.22770706662276 1
1.36648584775123 1
0.902347552564336 1
1.04513509043655 1
0.978793507806304 1
0.918701796124307 1
1.20779794403755 1
1.14011788663837 1
1.32316112115035 1
1.0404294184455 1
0.981451131794932 1
0.785069113042559 1
1.10735322365888 1
0.821848827807864 1
1.02515507703128 1
1.00740758722672 1
0.91763964509671 1
0.830328094461876 1
1.10223596751647 1
0.635882254999463 0
0.839781289072853 1
0.994716340538153 1
1.06336703541387 1
0.8316133664885 1
1.07565239206304 1
1.06382975160245 1
0.868361124267831 1
1.26816897805122 1
1.11121180479764 1
0.857530850783537 1
0.905529133115064 1
0.880649202136433 1
0.794620923005396 1
1.0678913748615 1
1.05462464440279 1
0.822404535264619 1
0.94590134456227 1
1.06205813314774 1
0.903201374814811 1
0.96895598100692 1
0.87325415390533 1
0.882110878520759 1
0.845971461146501 1
1.01903603521809 1
1.07182031911263 1
0.861167710761734 1
0.998412308021323 1
0.799857506192294 1
0.909538467941803 1
0.920992038005252 1
1.31879863713759 1
0.852982100773456 1
0.99953059728871 1
1.05457196584367 1
0.852859252144976 1
0.98526565483818 1
1.07523017720274 1
0.867648850237531 1
0.991216260092736 1
0.889536086537473 1
1.11191051549245 1
1.06553998329553 1
1.13200089033688 1
0.935911175266223 1
1.23981552492548 1
0.847145630781846 1
1.16698697675047 1
1.02346285262108 1
1.0284872544766 1
1.1054320065109 1
1.15102595919518 1
1.11133957696995 1
1.03671348524903 1
0.81314543490527 1
0.977389318241406 1
0.963198675057974 1
0.843172834727854 1
0.781295605332817 1
1.05797256668558 1
1.23027656698436 1
1.006930276683 1
0.997172112485792 1
1.07374242162716 1
1.08261388889377 1
0.746788381499457 0
0.998152815404913 1
0.886190276199723 1
0.975739269767531 1
1.08163749633041 1
0.812334183697193 1
1.19566327442718 1
1.24701486358954 1
1.07458606471855 1
1.15279032044248 1
1.07934720834735 1
0.786531207017004 1
0.846738698941685 1
0.974016299128365 1
1.320861874692 1
0.756787904132688 1
1.116575593697 1
1.05440565511544 1
0.933516132913232 1
0.536279568528105 0
0.672966797386961 1
0.915986787666788 1
0.900713542972944 1
0.901640970634097 1
1.13515368603246 1
1.21985241835291 1
0.790482964415982 1
1.07601956003252 1
1.16411066310294 1
0.899929703946525 1
1.21438476940843 1
1.04171834703007 1
0.959538888709787 1
0.83821742529187 1
1.17843546532978 1
0.755601538824609 1
0.791346202421105 1
1.06037061324551 1
1.3710546092538 1
1.36743540133812 0
1.17631044681785 1
0.681694355011726 0
0.996154767734426 1
1.08184186219956 1
1.16923461985266 1
0.771284798907669 1
0.824612587687345 1
0.828880288363234 1
0.671971452270889 1
1.07553329182008 1
1.10802644745875 1
0.822336930693694 1
1.48147761224248 0
1.03478664971945 1
1.13021357740209 1
0.92838840999076 1
1.21325898292584 1
0.971107002558589 1
1.30968533558585 1
0.992925893029485 1
0.768720630106722 1
1.12710686958163 1
1.23133459075547 1
1.02057913073422 1
1.08148527245803 1
0.966526782910303 1
0.921293367459678 1
1.21838422739283 1
0.854314325372125 1
1.14792031792211 1
0.949924842343512 1
0.599821234851721 0
1.17078168051339 1
0.930095935577806 1
0.980061967344575 1
1.01423821343162 1
0.944365579098383 1
0.759165770340331 1
1.00910146074803 1
0.70527208389145 1
1.13963365115317 1
1.42386786742679 1
1.14485136919501 1
1.08423388808496 1
0.966987225537509 1
0.995691733844936 1
0.812375786787049 1
0.915845490509911 1
0.893927183529522 1
1.05227341563461 1
1.01936291687882 1
0.795068780099044 1
0.988915554738962 1
0.908889387255139 1
1.60122363868924 0
0.638082485674457 1
1.27343269224109 1
0.800419828587268 1
1.19810842966805 1
1.11702795375482 1
0.299195557772368 0
0.868993151343953 1
1.00045296077382 1
0.907894918221381 1
0.757523351428275 1
1.02058078190526 1
1.0393888629055 1
0.785202344391211 1
1.00017200208277 1
1.17969899622362 1
0.832790215907588 1
0.915182287288776 1
0.714512875947132 1
1.00084628067028 1
1.20880983415354 1
0.61700469572719 0
1.24004597806573 1
1.0409615691401 1
1.06433328696859 1
1.18817239149794 1
0.923176706403261 1
1.02532371874387 1
1.0505124827321 1
0.823752185833023 1
0.786386180068617 1
0.826367554693381 1
1.29042763820903 1
1.21134337955945 1
1.08386859710864 1
0.819644717406365 1
1.10043927662747 1
1.24797565622751 0
0.565118144550108 0
0.731834018684458 1
1.05296191812249 1
0.913248758161966 1
1.18843283915915 1
0.834341412043764 1
0.804067663062297 1
1.1132052420638 1
0.791863924241243 1
0.992484827895276 1
1.01222906129331 1
1.13886625379555 1
0.987201726042947 1
0.743921640717241 1
1.14245133252567 1
0.730061824670158 1
1.28051433137012 1
0.739353340095125 1
0.929864380892715 1
1.20094846585941 1
0.764787626823552 1
1.0888750717962 1
1.1204686809362 1
0.867841850013579 1
0.786950687297488 1
1.60949588823183 0
0.871471172733825 1
0.770613378702697 0
0.963922257037521 1
1.00253070601361 1
0.849710079730277 1
0.936858932394248 1
1.01344254417485 1
1.01854211527953 1
1.00015913527066 1
0.95900576466008 1
1.21238947636983 1
1.08907362802828 1
0.800093879368208 1
1.22199140832246 1
1.30060414381251 1
1.00774799888912 1
1.14519771545202 1
0.710371490295261 1
1.14411439707057 1
1.14997418941737 1
1.15318870853707 1
0.9440834044251 1
0.805998951019928 1
0.854911000096134 1
0.988815773520052 1
0.95209353240173 1
1.09482448113778 1
1.33765411802313 1
0.951302062655381 1
1.18835624345062 1
0.95920237633093 1
0.913318080023632 1
0.786181071331855 1
0.974872821291522 1
0.980752431661707 1
0.703903595061131 1
1.14134582498324 1
1.26521113190277 1
0.967297877726948 1
1.03843030388388 1
0.980047200933579 1
1.12906608788178 1
1.10511995119369 1
1.02966601877082 1
1.04648731444983 1
1.16685883511545 1
1.28048523392888 0
0.827234545219282 1
1.11614896659402 1
1.1007879952822 1
0.881587062297757 1
0.954437732019396 1
0.796700577963237 1
1.10309511588194 1
0.684382737731469 0
1.07773222912908 1
1.24216799644582 1
0.643876621777019 0
1.30146417893658 1
0.996026941296372 1
0.893795202383761 1
1.11548275087822 1
0.80755088430011 1
1.06745608304792 1
1.10970174348443 1
1.29412666239908 1
1.33073417797736 1
1.14432532982121 1
1.51313907663203 0
0.931386460698476 1
1.46872454116336 0
1.12183518820741 1
1.28789496222413 1
0.699044372627195 0
1.23627664494944 0
0.924485076471365 1
0.921890318947382 1
0.735909635006576 1
1.0420004850619 1
0.93279168050967 1
1.10150892618652 1
0.713000149896039 0
1.04561750743265 1
1.04261168976886 1
0.963418322577325 1
0.98719930856924 1
0.992502407183954 1
1.00574422831024 1
1.05372943215636 1
0.805543918161575 1
1.13734530874172 1
0.776084395140687 1
1.18217030701992 1
0.995803883565951 1
1.15234700017683 1
0.954203458375779 1
1.02403195445103 1
1.14947596022208 1
0.898567041631055 1
0.853925642269276 1
1.08174659612808 1
0.765445981651953 1
0.939898244226359 1
0.984023628481276 1
1.1045767789386 1
0.808569919790098 1
1.10454456351317 1
0.946186209613976 1
0.936531590876755 1
1.00908068458078 1
1.00161606573647 1
1.22568919275807 1
0.772614385852426 1
1.02829114802276 1
0.7888626329221 1
1.12366069488617 1
1.13314275348485 1
0.820879745685389 1
1.11551763651971 1
0.879384792071932 1
1.25793425651499 1
1.08605780486111 1
0.691044825065075 1
1.15747708891592 1
1.05393576384322 1
0.652320438778335 0
0.946992717047683 1
1.0772770600367 1
0.839670334246394 1
1.0177072381474 1
1.38496633798278 0
0.807377424951256 1
1.1422201088041 1
1.22754460135765 1
1.15083801317905 1
1.35987031912593 0
0.877412986748722 1
0.819961911712624 1
1.09599594326192 1
0.905258169805117 1
0.955949990099677 1
0.95148882909256 1
0.859344530723764 1
0.831441686928341 1
1.30045648159775 1
0.863738267017367 1
1.10594172012968 1
0.83855591518784 1
1.14804022068007 1
0.870395316384256 1
1.24095674083972 1
1.01872230110257 1
1.39325659876892 1
1.05816201263734 1
1.0426281992145 1
0.949824097940082 1
1.06089576024831 1
1.26834396676167 1
1.28494908597882 1
0.837913117284707 1
0.860634481878711 1
1.07918094406162 1
1.10947001007775 1
0.665409250727031 0
0.936355415530042 1
0.986650094961573 1
0.610801795464067 0
0.879129333145558 1
0.793541000291137 1
1.1334925064351 1
0.715451247375905 0
0.880570165946944 1
1.25991504025433 1
0.656733533789962 1
0.787039297832359 1
1.18973532913052 1
0.793839348773575 1
1.05651636987203 1
0.931579910406153 1
0.907981265911148 1
0.865049141609348 1
1.17019072035495 1
1.0620433318282 1
0.866830887558672 1
1.18878431834406 1
0.950630112695841 1
0.837807010104409 1
1.00845448445025 1
1.18230416250073 1
0.877069217410849 1
0.865912891236197 1
0.971120572395967 1
1.12113851554578 1
0.972393653961104 1
0.962464870473969 1
0.792461034727234 1
1.02320536342721 1
1.01545587933715 1
0.972233040560506 1
0.933346918843712 1
1.43527433837997 1
0.858026845691376 1
1.08455972486748 1
1.16639197253148 1
0.940867852416796 1
0.926697907719481 1
0.897619693340263 1
0.96268025905321 1
0.953489552191603 1
0.318493499550147 0
1.03043529347396 1
1.15275187737058 1
1.25797026066837 1
0.960279108549177 1
1.01605993050027 1
1.07842593579387 1
1.18473993033331 1
1.14545389167842 1
1.03075827492018 1
1.08582904641318 1
1.29538926969466 1
1.44406111788217 0
1.07020856957979 1
0.710086471239555 1
0.647231413368426 0
0.990462740045777 1
0.943060778172817 1
1.01002050651998 1
1.01631586906947 1
0.798825889552215 1
0.716388829302927 1
0.789109080687671 1
1.13480225407893 1
0.917497490607848 1
0.757822544448386 1
0.950846840769723 1
0.714894696885978 1
1.30080829217985 0
1.38978915340015 1
1.40473023685265 1
1.11780417816065 1
1.31680907129396 0
0.901376340173162 1
1.10668343095082 1
0.833334324357191 1
1.02622939128949 1
1.06779427851986 1
0.917432209133397 1
1.16543610790436 1
1.00829598637511 1
0.921646136560546 1
1.25133877674371 1
0.790608502308495 1
0.558300892796918 0
1.24862854561264 1
0.601795965981075 0
1.13137302479487 1
0.889458953199537 1
1.14244239260945 1
0.988902978118048 1
0.955621947707458 1
1.04182809837525 1
0.976239443856292 1
0.97441966701342 1
1.34941907525314 1
1.40582075906514 0
0.883351357182297 1
1.18058079577436 1
1.16622848142941 1
1.04523265479812 1
0.754825990720403 1
0.912948127653456 1
0.765169715333779 1
1.06981352407975 1
0.955501491215768 1
1.00815378445446 1
0.998757048852946 1
1.00569193369512 1
1.03798050819895 1
0.892072620258792 1
1.09265894460045 1
0.748368707880126 1
1.03112384153729 1
0.977413934880293 1
1.19615645581041 1
1.08290755020177 1
1.04957284876557 1
0.981583158041874 1
1.07620719428066 1
1.01838893030537 1
1.12450457031032 1
0.988515259745377 1
1.01356741425236 1
1.02554776097171 1
0.974057732345523 1
0.786403188627481 1
1.18451959496334 1
1.14498820777502 1
0.784669413597906 1
1.00201721786205 1
0.89489753915724 1
0.799827193383128 1
0.970579989236888 1
1.04943609152892 1
1.07062305961379 1
0.978255300711259 1
0.58533294213349 1
1.27964538409991 1
1.27896161264026 1
0.943825376110427 1
1.25483141203056 1
0.977304344878101 1
0.525787538521533 0
1.20145592231922 1
0.847337210789436 1
0.865878353272456 1
1.19253942134501 1
1.13794369497961 1
1.30086383268889 1
0.718661513959047 1
0.780820139292449 1
1.24207864558058 1
0.809921456411092 1
1.07746018361406 1
1.01427765923235 1
1.06734546179805 1
0.962343822747384 1
0.68846389442411 0
0.7180477536459 1
1.10461140591432 1
1.17978770983133 1
1.14870112720865 1
0.603585826738633 0
1.13033274977077 1
0.733705998740121 1
1.26895301399742 1
0.672154018453175 1
0.819918497646498 1
0.89004266107501 1
1.08621927060351 1
1.26866953386915 1
1.23010132677145 1
0.758540642145336 0
1.3325973518061 0
0.883398930475583 1
0.973835291680607 1
1.1395523542482 1
0.981229609649732 1
0.74944690191147 1
0.771263934987177 1
0.898313371604 1
1.25835665306724 1
0.918147047352798 1
1.15889012355127 1
1.16608948602805 1
1.20170919010556 1
1.02279541328693 1
1.24703151818084 1
0.829967375130824 1
1.12734408340062 1
0.863174626303316 1
0.882579510296961 1
1.22173321596135 1
1.00882116512872 1
0.949504758988619 1
1.04222722514641 1
0.973211733400072 1
1.16863543899342 1
1.08891558956226 1
0.953893758531778 1
0.864573826879857 1
0.881737575292449 1
1.34243776866345 1
1.23387488468781 0
0.995291513646747 1
1.07190688414852 1
1.12330040617383 1
1.27785706714338 1
1.17524830635961 1
1.10902572051339 1
0.69118799138969 0
0.835091585182258 1
1.05657225322568 1
1.06755973176243 1
0.901653990232808 1
0.711770363947002 1
1.03144011857421 1
0.835502901675268 1
1.41267418021344 0
1.41192458631676 0
1.24439391164744 1
1.17542651336227 1
1.02344479138032 1
1.07189757334195 1
1.24938591717746 1
0.899708012804659 1
0.716287897836794 0
1.23306254456888 1
0.731295832632019 1
0.889839694181856 1
0.909018348011355 1
1.00431256312689 1
1.13279368207993 1
1.04623141840404 1
1.21371767503536 1
1.28224173306894 0
0.972747284755744 1
1.01477973125742 1
1.01713795538822 1
1.00007856781598 1
0.900955710131093 1
1.05760687160583 1
1.16006333498274 1
0.939619527011442 1
1.03922583403657 1
1.44695866327823 0
1.08440203475849 1
1.06593193678689 1
1.33443952621567 1
1.09857211059723 1
0.860201474398444 1
0.746086126850056 1
1.15404954486337 1
1.3052901137374 0
1.06282641235205 1
1.23432391693238 1
0.981429438908132 1
0.997185282691601 1
0.952578475370297 1
0.842921843429745 1
0.922030644551898 1
1.11284736991498 1
1.18608476351358 1
0.804989789372845 1
1.09933172845358 1
1.14202116903852 1
1.3678943563599 0
0.961676732896501 1
1.16146655575642 1
1.05834669850556 1
1.15293793490886 1
0.886084935196941 1
1.23241699481604 1
1.12386526665866 1
0.978582269975065 1
0.917848636951171 1
0.919991347612835 1
1.43938943956257 0
1.05921834444182 1
0.976512052991022 1
1.2225853977825 1
0.81233244333719 1
1.00243786423014 1
1.25304315045494 1
1.08573050609146 1
1.11461662371107 1
0.861204245919381 1
1.0150035383239 1
1.04416628914528 1
1.14712454853807 1
1.14488885432869 1
0.951760322084047 1
1.1918726054574 1
0.796217484467643 1
1.05396517941848 1
0.916650949592737 1
0.629913018559582 1
1.15529132038864 1
0.975440913534478 1
0.773367551487403 1
0.914007272674731 1
1.09144354776155 1
0.966456879375292 1
0.968700883065017 1
1.217433448202 1
0.871979097803166 1
0.912738532236273 1
0.838074699757384 1
0.937539582263323 1
1.18471358407535 1
0.844977249141983 1
1.23180607585273 1
1.31829271474743 1
1.19473549893415 1
1.09161802938164 1
0.773315018753485 1
0.936271401948326 1
0.984865775525521 1
1.08828989773792 1
1.16171356859766 1
1.18985983118007 1
0.807208087575458 1
0.893709549775411 1
1.0203434169848 1
1.1868134249592 1
0.95276005119153 1
1.09797189899074 1
1.18408807768391 1
0.885445027106339 1
1.05185947103176 1
1.00327926005176 1
0.995653830527185 1
0.795203637459285 1
1.00544511998665 1
1.11098199064108 1
1.05303301559088 1
1.0546509233724 1
0.909219568404041 1
0.972895566879878 1
0.797398141927292 1
1.2106638816977 1
0.880293570957686 1
1.01108972934845 1
1.05497811997103 1
1.1619836621152 1
1.20595752277742 1
0.833820410998101 1
1.23056708683071 1
1.03307034772103 1
0.925452757157776 1
0.81741642735831 1
0.994733509009874 1
1.13304450271766 1
1.15481660355358 1
1.08359191550675 1
1.0502293599824 1
1.08790400496395 1
0.927526802753996 1
0.889686653106661 1
1.27837656179055 0
0.896477075248119 1
1.12619897779863 1
0.583913230805908 0
1.2402044730662 1
0.771821869213157 1
1.44676010245928 0
0.746383866078599 1
0.827618873678359 1
1.24253010659103 1
0.746276613272142 1
0.815856582885599 1
0.841182941587989 1
0.824021152742855 1
1.30926236729431 1
0.930604176369399 1
1.2165944581845 1
1.18151035286313 1
0.867573585631939 1
0.828873080905323 1
1.1506424727311 1
1.02093732035456 1
1.04846009697063 1
1.17545663830229 1
0.864284135658192 1
1.06309253997851 1
1.24038047432628 1
1.05885298359688 1
1.01969128993544 1
1.04980337700282 1
1.08805302234996 1
0.986290440024013 1
1.27942799215678 1
1.07044675803518 1
0.937062938365518 1
0.94024425440333 1
1.08554411564451 1
0.813736046727891 1
1.17246441353194 1
1.2148648109049 1
0.889307746380246 1
0.877480880669291 1
0.759216550485211 1
0.984049654584176 1
0.836844113837664 1
1.02820201165628 1
0.656358519535457 0
1.01797186626877 1
0.860753027598893 1
0.785035820763839 1
0.902859364455997 1
0.960774620085708 1
0.60045014336026 1
0.691575101094881 1
0.823381576350071 1
0.872341926742138 1
1.47248922793175 0
1.17106806398573 1
1.21469247386693 1
0.80834051396787 1
1.5525839968587 0
0.979154267101747 1
0.842806793216091 1
1.22551139650808 1
0.565870807310774 0
0.80386447498274 1
0.73402487914866 1
0.871830581432303 1
0.822865857821092 1
0.754907583932492 1
0.966848162644551 1
1.2663334257253 1
0.904350292612218 1
1.07103058789791 1
1.07574175481448 1
1.29877648196724 1
0.979656445800867 1
0.948386486292138 1
0.752841668819135 1
1.07248478703672 1
1.00776369743106 1
1.22899674524956 1
1.0125623890089 1
1.21862842829561 1
0.963044651004267 1
1.18008962153724 1
1.42669704467407 0
1.36152445928697 1
0.985403079356093 1
0.934745165955893 1
0.752345688755806 1
0.819307257581819 1
1.18300196738469 1
1.04000441891493 1
1.03004962970977 1
1.11737109598252 1
0.815737119011092 1
0.901684020663809 1
0.793650764306779 1
0.99531925278926 1
0.617262632842387 0
1.15438069279729 1
0.760321519672727 1
1.10094965074125 1
1.13247853878841 1
1.09941057016285 1
0.846710456369798 1
0.717627004734099 1
1.14594515103189 1
0.974282364457258 1
1.08858056423746 1
1.0345315947603 1
1.03860365079456 1
1.23621852493295 1
0.92078481573451 1
0.898686957882759 1
0.630419262535282 0
1.10651742057705 1
1.10522667182152 1
1.30583914943115 0
0.607602528647647 1
1.12090838525678 1
0.972559778566942 1
1.21635621831415 1
1.14497179952939 1
1.07602824211137 1
1.10188388751508 1
0.865106329571762 1
1.07914701790427 1
1.2075587988062 1
1.19568077732673 1
0.848394055696101 1
0.972898330403312 1
0.876739994472775 1
1.09066094765623 1
1.1630654995961 1
0.953697058886377 1
1.305461246755 1
1.03863936374987 1
0.909736624653379 1
0.665550007918534 0
1.0180251358216 1
1.06214410297419 1
0.880836078373043 1
0.690150281949442 1
0.511391780148435 0
1.2303618862974 1
0.891758394218486 1
1.0017236891683 1
0.681460971659484 1
0.869191857433405 1
1.32892073163928 0
1.00630187864398 1
0.789211767245645 1
1.17787312062608 1
0.803751110387994 1
0.843308907164793 1
1.00970074797495 1
1.20973084739864 1
1.09392893765674 1
1.02172113518482 1
1.07640324732758 1
1.0444415931672 1
0.628170540258527 0
0.961695296022867 1
0.942208853529744 1
0.87306173200701 1
0.453313254997685 0
0.907431723706218 1
0.615155349278691 0
1.2175258285221 1
0.945782566945794 1
1.22813604386531 1
1.13706763761853 1
0.862981337223289 1
1.00892421228859 1
0.994543960819842 1
1.35798484502862 0
1.02168924732891 1
1.12828255558269 1
1.0207562397969 1
0.838602275083103 1
1.02255084852165 1
1.172901024141 1
1.14080317787643 1
0.572480639117546 0
1.12589833954412 1
1.24066093413527 0
1.06993604077954 1
0.733376083052111 0
1.19664120238973 1
1.12204186122909 1
0.963997712861786 1
0.62298149721592 0
1.0760170415235 1
1.22545397651036 1
0.909862191463638 1
1.26425999569273 0
1.01336363874938 1
1.1008266002418 1
0.747508122427819 1
0.934356600742434 1
1.04159330026068 1
1.05162767425371 1
0.910534057630311 1
0.937986863990582 1
0.984115461478893 1
0.981199811389261 1
1.3679931399635 0
0.877602181022995 1
1.03405584698819 1
1.11159889147639 1
0.752738339146126 1
0.928193648490767 1
0.927150322939107 1
1.13760427871797 1
1.05538989492534 1
0.93473040439129 1
1.13876857844847 1
0.992022508714902 1
0.982337155523978 1
0.864225207779878 1
0.609368996886984 0
0.907699260246695 1
1.13264231793993 1
1.06313157045228 1
0.75514784038507 1
0.961347714508959 1
0.78398348068941 1
0.832655286358475 1
0.866762418110172 1
0.653451706550021 0
1.15439627808097 1
1.12728509787131 1
0.882939226209756 1
1.23670233808705 1
0.953205037480588 1
1.0503032183291 1
0.997816348546802 1
1.54405907604061 0
1.15941234669651 1
1.07474399960968 1
0.767486422836646 1
1.06696526772975 1
1.29792510006584 1
0.943749522133595 1
1.08478132256789 1
0.983973349950797 1
1.17261864817229 1
0.874599919233894 1
1.36542184627117 0
0.761332363917445 1
1.3662385761991 0
0.656388909842613 1
0.999339672866849 1
0.916641490484301 1
0.75842307961176 1
1.1589267511363 1
1.04536102413846 1
0.863102580209581 1
0.825724830137475 1
1.14747041796316 1
0.869183546322721 1
0.888538174409015 1
1.02472703046925 1
0.92475516237789 1
1.08656032543654 1
0.768373587602105 1
1.16935380233508 1
0.950116259185441 1
0.925248088868891 1
1.07955181215658 1
1.28537589861432 0
0.823426042775354 1
0.755397893700826 1
1.27920883234317 1
0.901450197764528 1
1.15284773657103 1
1.16785934726553 1
0.817470869863676 1
0.796969946943873 1
0.868015054931099 1
0.954567104067999 1
1.22260603366427 1
1.39112544902639 1
0.909090155137524 1
0.918074577717843 1
0.549758520429779 1
0.672136537088504 0
1.00744723631335 1
1.32124901142333 1
0.960025052726665 1
0.923431708896888 1
0.778888733170142 1
1.08325657434986 1
1.02343337087984 1
1.14292430748794 1
0.708738374027936 1
0.848242589224994 1
0.79059152930546 1
1.11621855873098 1
1.35380130410969 0
1.26284193784728 0
1.00776453733624 1
0.949892868084933 1
0.8897359450815 1
0.733704322009196 1
0.991136864698043 1
1.15347514452021 1
0.960980666265584 1
0.92619910967262 1
1.12012040545935 1
0.788033733255343 1
0.976131235561856 1
0.848192843456795 1
0.777992117859296 1
0.988682480295866 1
0.802653820697642 1
1.06124336243445 1
0.710017345547967 0
1.17747444072138 1
1.0634879758099 1
0.984052731418475 1
0.932018908765984 1
1.35582553355794 1
1.31868402747129 0
1.00876952244584 1
0.964201513748596 1
1.19198494303316 1
0.717650361297515 1
0.963518029719762 1
1.10918742227389 1
1.05913314309125 1
0.999062045337083 1
0.810765552057686 1
1.21545671007931 1
1.02396360525778 1
0.966917898302744 1
1.24690131123943 1
0.811640929110155 1
0.873069722946882 1
1.26764317920121 1
0.802363316159851 1
1.04212403585661 1
0.920902275368338 1
0.944536066513728 1
1.155595019013 1
0.99533787639993 1
1.1168425931818 1
0.814774366049892 1
1.06107133862607 1
1.07209099972304 1
0.947427680306389 1
1.18777400361818 1
1.02875444620451 1
0.927772154621464 1
0.841897756730986 1
1.24346286688324 1
1.40538234913592 0
1.20341200286242 1
1.19294044498885 1
0.800038912591265 0
0.909914638054654 1
1.10711800619553 1
1.06253009884877 1
0.627211011102072 1
1.13988669160701 1
0.89290054049423 1
1.03540242121932 1
0.872784230400183 1
0.801043126588629 1
0.927606626933087 1
0.886089853667747 1
1.11901277874788 1
0.888170809711967 1
1.0474649470464 1
1.39784077082979 0
1.38545592703195 1
0.958701546418875 1
0.643159725034534 0
1.07449483495851 1
0.828785285030275 1
0.999015130562466 1
1.07617284122378 1
0.863934133913383 1
0.978319086008296 1
1.0250962827549 1
0.850073022332916 1
1.2038931864345 1
0.921263994491833 1
1.20079749927683 1
0.664138301874659 0
1.12181703190261 1
1.1210642412144 1
0.946823387402474 1
1.00171003714373 1
1.00096065265551 1
1.11824479938859 1
1.15627043210518 1
0.885323803374966 1
0.819379098651902 1
0.783392404779331 1
0.901264003632166 1
1.18111969012594 1
1.00634619393406 1
1.16118201745694 1
0.924655102052237 1
1.21139203681719 1
1.07364307321904 1
0.916398481341349 1
1.09709671882658 1
1.35291042969995 1
0.945190410108321 1
1.03966478271976 1
0.713431650916536 1
1.23999186569965 1
1.00098599004025 1
1.02871011519802 1
1.29629076172126 1
0.727065051834946 1
1.04163855928001 1
1.15252274299325 1
0.671476173028859 0
0.731012784435604 1
0.856598999399574 1
1.02242019878555 1
1.34275631004962 0
0.925406707928537 1
1.20014041558621 1
0.923811710248057 1
0.906914892212877 1
1.26601875341164 1
0.952620074038256 1
1.09128064429807 1
1.07019677284487 1
0.826057010739416 1
1.08635864248178 1
0.939147507961296 1
1.48181020005279 0
1.03463742177881 1
0.976108378419746 1
1.05524903291994 1
1.43122857132116 0
1.00786164090853 1
0.997965741838772 1
0.62949865033994 0
1.30783820533587 1
1.09489137392675 1
0.957921929254111 1
1.2525589957905 1
1.43699829343724 0
0.914506762553359 1
1.12125324964294 1
1.02296898644076 1
1.19875191266593 1
0.685699422806341 1
1.09606231997311 1
0.995490830788795 1
1.03523965610648 1
0.824385755796309 1
0.820545058759048 1
0.750948371815009 1
1.13202258431699 1
0.809278783674148 1
1.01250092498653 1
1.0363412319352 1
0.814286729050396 1
0.840661923308883 1
1.31063770332347 1
0.890002330538531 1
1.00235330941195 1
0.707976775913636 1
1.01361549580593 1
0.89807143602307 1
1.28469062815515 0
1.21969112380111 1
0.799627486131151 1
0.901949963257487 1
1.03802873986778 1
1.00136905976307 1
1.29249993662437 1
0.952783829828607 1
0.952684038271282 1
1.06795823672721 1
0.994215767043007 1
0.85082214662587 1
1.26732721389279 1
1.26430193482875 1
0.950249076713989 1
1.14413965204087 1
0.771357760603861 1
0.927589158138497 1
0.869319590780191 1
0.925082350022347 1
1.10021252228621 1
1.15501072609353 1
1.42423960988603 0
1.25050662370108 1
0.590314659210008 0
0.795218763371271 1
0.628099359192036 0
1.22561859168578 1
0.888603474293787 1
1.07437160045689 1
1.04219381759539 1
0.701777916503955 1
1.2347466168806 1
1.26048843943401 1
0.903335200926608 1
0.815223361957588 1
1.07568662093865 1
0.792841315646087 1
0.602120800042228 0
0.899209935060283 1
1.04395746629107 1
1.16973920057816 1
0.992340454374636 1
1.2276961103026 1
1.10917966871107 1
0.972105671515772 1
0.946186752209794 1
0.686472689337801 1
1.16668426964871 1
0.778295745449907 1
0.731342275914798 1
1.28358226717355 1
1.18294959946378 1
0.919066791192606 1
0.95194623131499 1
1.02685707912504 1
1.05145008445375 1
0.917585575447425 1
0.874405435698882 1
1.18238254954255 1
1.1542954241537 1
1.07257600400729 1
0.749433925244464 1
0.838679599203268 1
1.04888069147546 1
1.06478719814345 1
0.984123989941596 1
1.00184066083616 1
1.09132411898932 1
0.783629125739237 1
0.58492895505622 0
1.32147903568342 0
1.1065186306164 1
0.929929959593242 1
1.08409066742896 1
1.0080789862449 1
0.975911144043206 1
0.930094327737128 1
1.01746602408689 1
1.03494271070282 1
0.681357689257994 1
0.82925400422921 1
0.912637514243466 1
1.18995932929743 1
1.10927469993586 1
1.01970310609907 1
0.836706481854939 1
0.681855159967996 1
0.642213258302761 0
0.769532952277884 1
1.00228919386181 1
1.28188857663511 1
0.966085438415944 1
1.08881508945222 1
1.09742596717428 1
0.902288380203456 1
0.833101035282985 1
0.962494258580822 1
0.800284274553725 1
0.924719413343246 1
1.01091314643187 1
1.00339811749247 1
0.79333690252587 1
0.50624871880968 0
0.953185324610625 1
0.62221696407815 1
1.02579060777952 1
0.918687628774119 1
0.687515540201055 1
1.11343317987806 1
0.84851255965003 1
1.24927531072264 1
1.25274797356348 1
1.13598474739052 1
0.797160078926757 1
1.25574348421733 1
0.76319373768245 1
1.33658725297325 1
0.960911967831722 1
0.915786203124981 1
1.18331064698459 1
0.726019098514065 0
1.16133840740618 1
0.855992154015879 1
1.25493090758275 1
1.00116490151014 1
1.28447859117303 1
1.07756605544954 1
0.769194640847072 1
0.924476761141908 1
0.988941957305792 1
1.0863732029951 1
0.832666544288499 1
1.1968454921658 1
1.02864652513126 1
1.031971701726 1
0.970237636646014 1
0.599236662236242 0
1.00801746006925 1
0.783193790152521 1
1.02853906643315 1
1.23938588658775 1
1.13947271536155 1
1.08357620121457 1
0.920522527873851 1
0.77044234800754 1
0.597642690724728 0
0.923243850357369 1
0.7621844825405 1
1.18144630798474 1
0.916421198555043 1
1.12198898855544 1
0.886662971186519 1
0.691398713308626 1
1.15902447522957 1
1.25085196139102 1
0.966098342262405 1
0.967560724594838 1
1.02354999496131 1
0.838476205805963 1
1.19590727864427 1
1.06686008956741 1
0.780624783653488 1
0.7243169108067 1
1.0492706162895 1
1.01542263363451 1
1.31597168450012 1
0.996779102572898 1
0.720327481937386 1
0.959313031573908 1
1.05602103622658 1
0.798147412289761 1
1.06735624499023 1
1.08592183884405 1
0.629401697487216 0
0.669488962875746 1
1.11685918631106 1
1.24783332729998 0
1.11045471190052 1
0.879757281436203 1
0.874474114030542 1
1.11475058468472 1
1.04387341640398 1
1.24493174584747 1
1.38518587202059 0
0.914386314208064 1
0.946126361080901 1
1.15543263578995 1
1.15352381143621 1
0.986383163855363 1
0.890891698752171 1
1.23034192993979 1
0.796674705308205 1
1.07360078091892 1
1.14009036515679 1
1.12360729130513 1
0.646201428254493 0
0.919903813007204 1
1.11227626267432 1
0.974588640501463 1
1.41261047491312 1
1.08473173540875 1
0.734090559712237 1
1.05983247751986 1
1.12097276531175 1
0.915705463811564 1
0.764146137757687 1
1.19870978994071 1
1.2395584193679 1
1.27121528695647 1
1.22482009192011 1
0.809067645525234 1
1.16877342260404 1
1.2936445004346 1
1.27996856600407 0
1.061791341826 1
1.06851982273194 1
1.24502798551866 1
0.946513882728132 1
0.849489135651976 1
0.875152230273608 1
0.557401726887089 0
1.18881051558296 1
1.06237809693815 1
1.00629720576041 1
0.931493538767556 1
0.830183644626196 1
1.00130692529491 1
1.0468880442722 1
1.19069669218012 1
1.26510927477611 1
1.01655799993779 1
1.36805615711209 1
0.870642642117846 1
1.08283717755219 1
1.08149075793311 1
1.33901278691517 0
0.892014321069954 1
1.02585370180647 1
0.919312216392818 1
1.22427244539756 0
0.312630686685319 0
0.968773841105742 1
0.791304493558805 1
0.894624361988541 1
1.10661496582426 1
1.18142084775183 1
1.0369454328766 1
0.782061035854138 1
1.19179625588146 1
0.85368083463099 1
1.00472603672655 1
0.915799024182433 1
1.08253382792588 1
1.26276378909856 1
1.06303023231425 1
0.710388113692631 1
0.717216297743156 0
1.22774909208881 1
1.14950889024761 1
1.0785802547204 1
0.867874951658054 1
0.938601578768549 1
0.960078715557823 1
0.879501164369393 1
1.05836438619701 1
0.819055200090585 1
1.27863872548623 1
0.913998422128005 1
0.783676191796874 1
0.864947807786235 1
0.891471892443186 1
1.50857556647656 0
0.873242579362222 1
0.819927053385512 1
1.13631099051409 1
1.05409282506977 1
0.947834023760767 1
1.27076191682254 1
1.06927066987666 1
0.998382242742795 1
0.88666103538 1
0.948949698089984 1
0.961500901361112 1
0.862712033797708 1
0.833965419941393 1
1.03669904687268 1
0.940430663246605 1
0.591516949309801 0
1.06506490335794 1
1.09698793909175 1
0.982357780200042 1
1.16574424647024 1
1.60157365427638 0
0.868963307879706 1
0.665952847098235 1
0.897389579094305 1
0.942298884016621 1
1.04033278478162 1
1.19717795553329 1
1.22960133383639 1
1.04904754388446 1
0.986263039262126 1
0.821137972706567 1
1.23250321435641 1
0.878266425470477 1
1.24833416047363 1
0.926394689453682 1
0.826761173127835 1
0.809692335572799 1
1.02681808740818 1
0.919178708050254 1
0.731999680005849 1
1.14507346942711 1
1.0772661748892 1
1.14419620369994 1
1.22281058920156 1
1.00053597231273 1
1.16285434018079 1
0.983530507781438 1
1.06362702700892 1
1.19860360789777 1
1.09166724723629 1
0.986098420782077 1
1.03787309660406 1
0.997618964307747 1
1.25106059168535 1
0.839505322533394 1
1.1203844878148 1
1.22296810277881 1
0.898750903849057 1
1.27037266322782 1
0.793661370933367 1
1.09513360409934 1
0.854807025203566 1
1.07918479913754 1
1.02825730253311 1
1.1012840564486 1
1.16544653031217 1
1.47747295938843 0
1.06038970280972 1
0.846806054851655 1
0.814526519240219 1
0.930166947494357 1
1.03947080801028 1
1.1094433071835 1
1.06594706375639 1
1.14611177941399 1
0.944986970203998 1
0.805770688593046 1
1.01612743031841 1
1.28232099598278 1
1.2765104575983 0
0.808882877606009 1
1.04835841176536 1
1.07556328620371 1
1.01398959761602 1
1.20971836906013 1
1.20471960880127 1
0.953408024945553 1
0.858204024222741 1
0.922565787308843 1
0.871747972248733 1
0.887165677084968 1
0.71300395191307 1
0.862601216451962 1
0.907004741301526 1
1.25183881951854 1
0.88339673640078 1
0.981655321271881 1
0.979098563576992 1
1.22281168011452 1
1.29490400907066 0
1.37157825259178 0
1.12327044252517 1
0.860298327640142 1
1.22095325124822 1
0.990490507305902 1
1.15444440046144 1
1.0027474999515 1
0.704009174471013 0
0.914552667760044 1
1.50410014475869 0
1.19322292314589 1
0.889925309814609 1
0.899593481763076 1
1.02044350329256 1
1.05577352573313 1
1.08910475436924 1
1.13146072101501 1
1.29756151363152 1
0.988600603447306 1
0.69201434711598 0
1.06656976742102 1
1.01487471370255 1
0.991152478881773 1
1.16224487021878 1
0.978266484913716 1
0.89148251303443 1
0.99130989341828 1
1.27927112844403 0
1.27814098686858 1
0.938683502196531 1
1.03664849464996 1
1.08962636161311 1
1.06424844861487 1
1.28095202924745 1
0.965048889951266 1
1.31273570953679 1
1.14790130109008 1
0.769372755886767 1
0.825349718273044 1
1.03241257444173 1
1.21068253469774 1
1.09597854808463 1
1.07775662499666 1
0.762378070630453 1
0.977294985116136 1
0.795348967784605 1
0.967573197906482 1
1.05908397488212 1
1.37568008536705 1
0.96485794658448 1
0.902368245598017 1
0.917739148711245 1
1.12451057881334 1
1.04856176218381 1
0.998467630271545 1
0.921514005628016 1
1.11452543163318 1
0.50184936303993 0
1.32179933585011 1
0.975169349729944 1
1.07049420781926 1
1.09991685419005 1
1.31275842935683 0
1.13649597602759 1
1.11426420255549 1
0.983493696371277 1
1.01439423661616 1
0.731515513585825 0
1.17633990159775 1
1.19988763256736 1
1.2422676373243 1
1.07164370613357 1
1.47063857600499 0
0.950373565259034 1
0.9003767297683 1
0.863138318740124 1
0.992921000557736 1
0.949624548458099 1
1.07152447895483 1
0.824512800549123 1
0.555184292161387 0
0.901010450764055 1
0.986012345512623 1
0.887564825667306 1
0.98293793389903 1
1.24351423492441 1
1.39142810192816 1
1.16139750885609 1
0.915719257084338 1
0.803943125956382 1
0.879668530179954 1
1.18002211106696 1
1.06085921762215 1
0.982161255158711 1
1.05147136107329 1
1.02513876781549 1
1.19271132229588 1
1.13256889031741 1
1.18073988723907 1
1.43973050576199 1
1.09654993697093 1
1.35750245579882 0
1.26619696050007 1
1.13084748537793 1
1.17334266296175 1
1.02844320362747 1
1.53819626340539 0
1.09196092907094 1
0.949785305156385 1
0.837850466927569 1
1.11887589325918 1
1.09830585417853 1
1.00670133217351 1
0.781297498008427 1
1.14846633723065 1
1.38774375757025 1
0.890764992143893 1
1.32077549813732 0
0.903529735020646 1
0.955942617095571 1
1.14153478989044 1
1.36166238192765 0
1.06244789017079 1
1.143996619476 1
0.842056917245575 1
1.0776941026479 1
1.12731369413351 1
0.965153432870425 1
0.988186440489718 1
0.671703221697953 1
1.07348087302488 1
1.12951319479261 1
0.782845576491702 1
0.915827539582147 1
0.879915156844022 1
0.886850154080387 1
1.1238384705981 1
1.02654426856098 1
0.951164398956794 1
0.852707448095199 1
1.07667669851546 1
0.860719430664906 1
0.93171524579984 1
0.855523338169634 1
0.842567785172687 1
1.02725914643025 1
1.05745579769067 1
1.03277203287127 1
0.957277054025838 1
1.11585310426405 1
0.990524106161489 1
0.759430274439313 1
0.948762891224665 1
0.919780299077044 1
1.15058267992243 1
0.860127932588707 1
1.26430355050816 1
0.971507945851103 1
0.897282299237245 1
0.746440312051773 0
0.924657133781487 1
1.00411273073617 1
1.18692585159892 1
1.13572032004584 1
0.712160220467659 1
0.874346297090057 1
0.976378363495089 1
0.881813097632755 1
1.15039816878426 1
1.13937470381974 1
1.02969388363784 1
1.15778544222311 1
1.40130727941265 0
0.902943851563684 1
1.24651506278926 1
1.04765882773406 1
1.08395527520565 1
0.785302723235308 1
0.866561720740583 1
0.932713698603949 1
1.25324296854233 1
1.32717558007244 0
1.16034749863325 1
0.862583002682095 1
1.14822117570794 1
1.07470647751774 1
0.699310180701736 1
1.17992589986078 1
0.873869070413461 1
0.880683525186091 1
1.07361514695843 1
1.07349355339205 1
1.21622622422549 1
0.64536769352829 1
0.948943158423536 1
0.760339890156059 1
0.610640527850178 0
1.07048520572022 1
1.41867021988843 1
1.09787891030104 1
0.98441250272659 1
1.21610952896121 1
1.18307030945286 1
0.993383620600186 1
1.00927042326611 1
1.0091376426864 1
0.85523005341898 1
1.02704425021459 1
1.40052484410838 0
0.827654807700987 1
1.25177320145705 1
0.963801290213908 1
1.21311825336121 1
0.868619398746911 1
0.90628366548863 1
0.817449608637894 1
1.08392231395428 1
0.975178213237568 1
0.855967306773231 1
0.666295364341879 0
0.895839688475194 1
1.14056893567857 1
1.07094138895677 1
1.18151046051277 1
0.855256696004856 1
0.993950967459998 1
0.908057676929638 1
1.06189369522501 1
0.84390113457729 1
1.28187490996138 1
0.956272618714776 1
0.588051283556861 0
0.984603418213046 1
1.20879652824367 1
1.08229763276554 1
0.874943383872648 1
1.00889092403391 1
0.947387558280824 1
0.930287087699984 1
0.824993358142956 1
1.24825061968775 1
1.07439643164184 1
0.993774232196458 1
0.92445255242628 1
0.907879815751026 1
0.919218458323531 1
1.01666483167044 1
1.20264059564404 1
1.05731860711714 1
1.11332256225237 1
1.25759044769898 1
1.0210751658963 1
1.02195797474446 1
0.986645499153422 1
1.18868352748709 1
1.19104909930107 1
1.37524269995052 0
0.986952687480215 1
1.44887579777972 0
0.71794520047054 1
0.824440670541608 1
0.984433295260713 1
1.18265945752567 1
1.32763617997148 0
0.814732785411671 1
1.22054087560001 1
1.01894541953956 1
0.892300152396895 1
1.33375918908472 0
1.05209955465215 1
1.02091729304388 1
0.868683810240379 1
1.00002103392897 1
1.22075463917521 1
0.887450407256032 1
1.41233439534958 0
1.18834083343308 1
0.771167425450938 1
0.692890959339425 0
1.02903746163208 1
1.03026439688033 1
0.870520752426698 1
1.03866727463626 1
1.20179098427913 1
1.26685465185142 1
0.885033832140464 1
1.13168233423891 1
1.19028937280152 1
1.19441950712182 1
1.09365243852639 1
0.994298031815318 1
0.681393493758969 1
0.660789368670574 1
0.89821226868311 1
1.13669195713671 1
0.982823560654632 1
0.868324696733418 1
1.08522879131779 1
1.4076133979201 0
1.31834534058419 1
1.03832129247816 1
0.852775747373993 1
1.16756105595992 1
0.946247664109427 1
1.12694894620908 1
1.14566024797471 1
1.06967704747628 1
1.02380957723854 1
1.06022754824852 1
0.722546321027112 1
0.980518383509109 1
1.24597632647137 1
1.0971492977128 1
0.963243380051695 1
0.964694885042256 1
1.14574978880793 1
1.07742901422836 1
0.567554018852403 0
1.00056355353593 1
0.911586006129623 1
1.3309228288449 0
0.715980191860995 1
1.30261025634637 1
0.679850497589905 1
0.621501005684324 0
1.14394977746512 1
1.17102586528357 1
1.10514812956305 1
0.987230189575596 1
1.06056623089832 1
1.10976720081599 1
1.17734435528889 1
0.990543467205893 1
1.24299281787828 1
1.21256654363251 1
1.39116216186686 0
0.878597553996598 1
1.16594444540326 1
0.885393551200777 1
0.990196588346176 1
1.04267903253804 1
0.91851061985023 1
0.533285027934792 0
0.94478753534462 1
1.37540369459447 0
1.16267697508189 1
1.12581670515296 1
1.18294504722626 1
1.26090366504434 1
1.07959257117321 1
1.01007947662155 1
1.09926048265064 1
0.760718958467838 1
0.798207355227974 1
0.902553338672381 1
0.931685885881519 1
1.12409214500522 1
1.33902703430198 0
1.3895952808493 1
1.05497288869008 1
0.807727638461138 1
1.25674655083777 1
0.982764366070354 1
0.724920356158692 1
0.953868467492486 1
1.01509744189285 1
1.13328792689728 1
1.04689341343579 1
1.1092602859549 1
0.997708840464617 1
1.0507621263023 1
1.17044679310416 1
0.468890515479503 0
1.20748083608431 1
0.902165175377548 1
0.551237595525165 0
0.9901545567806 1
1.12164358409718 1
0.855743641514106 1
0.886477332506638 1
1.17366192025552 1
1.12611966466661 1
0.828418744357109 1
0.923079021858888 1
1.22645676119932 1
0.582312106442236 0
1.35361824579551 1
0.939255727987924 1
1.0211604653082 1
1.04766451670031 1
0.960947040187697 1
0.940292239130791 1
1.44748540803779 0
0.88685363093577 1
0.646285467511237 1
0.699604289560795 1
1.0010514599513 1
0.445099717277467 0
0.7551408386438 1
0.904306146267208 1
1.2943681144675 1
1.03948568846644 1
0.969587443721269 1
0.841284669299413 1
1.12501814428237 1
1.21769542244319 1
0.936616452794167 1
1.20540874215906 1
0.877645284743489 1
0.992851237716239 1
1.17941159350278 1
0.996735794148183 1
1.08924992141377 1
1.01489357500231 1
1.03232886847726 1
1.08226186130935 1
1.05929401914106 1
0.793868799457744 1
0.610067990119626 1
1.09231681370216 1
1.09097786148281 1
0.697113761718393 1
1.07262714504982 1
1.24433761424555 0
1.13075485498259 1
0.976758656511631 1
0.770307235376823 1
1.22201552915573 1
1.04912394274116 1
0.795412356322952 1
0.947556386104428 1
1.16629614469654 1
1.05961730166278 1
1.19639040513858 1
0.84421736633537 1
1.0706475412918 1
0.982358055352606 1
1.39063579436003 0
1.16732478064826 1
1.26665471609936 0
1.06808669438599 1
1.17225697135207 1
1.00652251042804 1
1.17581415265239 1
1.06941886880601 1
1.07626153682038 1
1.30046998584956 1
0.806933853466431 1
0.826290688920945 1
0.703106279155976 1
0.871979239683497 1
1.2008670173219 1
0.756296667153168 1
0.800379266314451 1
1.21888070545467 1
1.20629725909661 1
0.698241090639543 0
0.94559687581251 1
0.816219623990725 1
0.917274692310448 1
0.869787488740509 1
0.926744935582045 1
0.87401651265976 1
0.883055605933905 1
0.875595957839422 1
0.74714229730433 1
1.22941185583719 1
0.502407697846553 0
1.1058668983221 1
1.0295579455277 1
0.897800766602824 1
0.992722073594644 1
1.24486306916227 1
0.925642900900306 1
0.879421118657536 1
0.974634564167877 1
0.881809966074516 1
0.812531491106877 1
1.0951121208526 1
1.21697453627489 1
0.750556647293614 1
1.21919012631434 1
0.810855724118171 1
0.926463599255793 1
1.07306886348344 1
1.0109887773885 1
1.15660997839078 1
1.04052826276715 1
1.36707890548643 0
1.56809072190035 0
0.862164786121995 1
0.973962284143436 1
1.24080788430137 1
1.00326907467951 1
1.21386171442962 1
1.0791322679827 1
0.767737027645628 1
1.01375286714187 1
0.767552393332211 1
0.750532838528363 1
0.797888246841924 1
0.955962900969364 1
0.984828943980521 1
1.25051385049522 1
1.21255571368181 1
0.872966459165664 1
1.28983275722878 0
1.61841012082582 0
1.07562749585922 1
0.871781931603582 1
1.30420403711349 1
0.984181636734733 1
1.0282259995025 1
1.01589218308788 1
1.20590382792598 1
1.11892601660517 1
0.911995823796828 1
0.958602930431519 1
1.38254800786366 0
1.05316487228674 1
0.881778345454154 1
0.859879165210858 1
1.01041933786491 1
1.17354959991927 1
1.17473837069233 1
1.13861001980542 1
0.877567513476981 1
0.747776015874428 1
0.924929098776301 1
0.880217962110445 1
1.12211417440325 1
1.08533854007279 1
0.881119568649161 1
0.705670686199529 0
1.06844328335875 1
1.15630559815995 1
1.16334807197719 1
0.644448518474536 0
1.07779547702536 1
1.06021837517676 1
1.3507758914029 1
1.01326553938887 1
0.873075965929061 1
1.20324934412619 1
0.979480744602149 1
0.751509422100151 1
1.16348378129508 1
0.850024593121697 1
0.974640637695666 1
0.845195416260472 1
0.691648338996205 1
0.978355521902916 1
1.12731354791373 1
1.03084570161478 1
0.731905277636182 0
0.608997102527592 0
0.955074190980952 1
1.01402287727166 1
0.895365617980064 1
1.02028194190391 1
0.731247209108543 1
1.04798152515312 1
1.217278750424 1
1.05821140591132 1
1.29457517604355 1
1.09021868825973 1
1.34914444626616 1
0.904366632245018 1
0.698161550171653 1
1.1164342477221 1
0.854804188224837 1
1.02021252365908 1
1.03130807032353 1
1.03004960090999 1
0.940345679579526 1
1.23808047811882 1
0.698754553601565 1
1.19394222333044 1
1.02671060251964 1
1.000282053652 1
0.888307613778551 1
0.797762925941026 1
0.966585199729489 1
1.29058338528282 0
0.911522595512056 1
0.728503883438644 0
0.91541234256427 1
0.93421552393586 1
0.913170669018648 1
0.633506278426023 0
0.540866629898449 0
1.06900624430503 1
1.33172632932467 0
0.879601610519551 1
0.995898833979301 1
1.14747196565564 1
1.3432969651939 1
1.2291454290477 1
1.02755383883516 1
0.657192503732867 0
0.648181023484157 1
1.20046308946528 1
0.894310613782478 1
1.21151511124359 1
1.1096337577719 1
1.07680188408894 1
0.889880016491595 1
0.858742032703683 1
0.754914889324455 1
0.831737227397691 1
0.948947308200227 1
0.907617280086233 1
0.957439398164952 1
0.920805792280619 1
0.965897909774807 1
0.940460973905448 1
1.07282460078978 1
0.853687179526576 1
0.887771083938078 1
1.06765505256994 1
0.931237686216366 1
0.973836129618828 1
0.702171411260628 1
1.02178496130244 1
1.17241851404221 1
1.3968180657125 1
0.930454315983911 1
0.981827749019073 1
0.86698748715227 1
0.706123256407957 1
0.982174066096409 1
0.868526886423241 1
1.21822618752036 1
1.05374123072135 1
1.05149559676452 1
1.22128781102066 1
0.994950167022477 1
1.15758952027067 1
1.23918855306612 1
0.910366966840935 1
1.11145818547135 1
1.2533521924177 1
1.29283741336563 1
0.91555011546521 1
0.690035607415843 1
1.0621835367091 1
1.10095296603018 1
1.06757235938127 1
1.14006728929108 1
0.893881321729028 1
1.1857902616648 1
0.695128108237191 0
1.22243450641802 1
0.998434278585738 1
0.789161697157685 1
0.648121616741733 0
0.791122547393673 1
1.00807556260299 1
0.781246196826907 1
0.617068479063548 0
1.44829416890261 0
1.0871424648486 1
0.685589635362612 1
1.23626076607986 1
0.71236182963723 1
0.994948590388435 1
0.826830130466927 1
1.02880569482192 1
1.11340130292284 1
0.700788206124039 1
1.07077748694684 1
1.06339684190406 1
1.28123179891925 1
0.874827544041869 1
1.12234696878076 1
0.906595399382763 1
0.735586265073139 1
0.993541249753749 1
0.90485998328652 1
1.01752513151758 1
0.848637140202917 1
0.821966508053785 1
0.619306945691134 0
1.3226096089712 0
0.942380127038629 1
1.0875726687805 1
1.02612644367507 1
0.830072755968756 1
0.873135623026225 1
0.814574833728113 1
1.31565966975958 0
0.484042951684786 0
0.906110371254583 1
0.905886895129512 1
1.0221781208451 1
1.18030026663018 1
1.33627356940301 1
1.10948340908385 1
1.0047879738005 1
0.734291775649293 1
0.787558243475414 1
0.745867643511849 1
0.889373806763592 1
1.14548759996923 1
1.09176941430262 1
0.819848913454066 1
1.02736713479044 1
1.29824510324291 1
0.945465542153106 1
0.962265463727935 1
1.14319567026784 1
0.804738062828291 1
1.02188340104024 1
0.932375175453363 1
0.647361912480361 1
0.877698597894365 1
0.806392609602884 1
0.886919912843377 1
1.15895224421853 1
0.996540908285704 1
1.01104813590135 1
1.29298319003759 0
0.973702203680084 1
1.26097855144342 1
0.953730786514167 1
0.915542461147914 1
0.746209441010652 1
0.802671176982575 1
1.26261986637564 1
0.792529911522327 1
0.689707477244514 1
1.02014745346198 1
1.25091565689378 1
1.25539267478228 1
1.14121702122188 1
1.03963641441371 1
0.911190381288112 1
1.35586686269621 0
1.08756552797659 1
1.17849713932522 1
0.783394982373527 1
1.10946184055403 1
1.13402958020447 1
1.00530989653928 1
1.00614052503649 1
0.936375364401826 1
1.01265586395717 1
0.976182644582751 1
1.02268740407681 1
0.759940372563493 1
1.07470526243048 1
1.15868873846624 1
0.696871927780798 1
1.31363664031979 1
0.882680531322108 1
1.06949939337656 1
0.691917119306154 0
0.992876209316097 1
0.731634456992119 1
0.993169844551575 1
1.0964102426677 1
1.00469366215989 1
1.41278064618949 1
0.98137180388674 1
1.45867441375312 0
0.995411352944643 1
1.18260056398391 1
0.878888851440807 1
1.03077148155892 1
0.810839080740527 1
1.02715262263512 1
1.02219048635329 1
0.727197349708369 1
0.91493817611496 1
0.817454254087964 1
0.724866324190409 1
1.07523424296941 1
0.911181858386195 1
0.961022320492599 1
1.15968134105484 1
1.17211582936618 1
0.881398948817244 1
0.906602988143209 1
0.761855854818946 1
0.898411976328761 1
0.86847908142683 1
1.06673127780801 1
0.557613302345928 0
0.890358364734237 1
1.34360355097926 0
1.05944502602698 1
1.0809758047354 1
0.797387655552237 1
1.10114564043346 1
1.13307660309967 1
0.891448540232368 1
0.860405172769089 1
1.0514277767006 1
1.19996186989532 1
0.868250109113417 1
1.4983030508888 0
0.918365194397082 1
1.26686360967442 0
0.973439109374978 1
1.08394763097781 1
1.00203224911415 1
1.10295094625288 1
1.22297787308407 0
1.11609292987072 1
0.860076915371995 1
0.64646903075103 1
1.13049444635111 1
0.822396708082728 1
1.09855787549958 1
0.727439990117586 1
1.12272643782739 1
1.11336362448111 1
0.909628339144594 1
0.841489017806854 1
0.887133374673535 1
0.909244058687923 1
0.993098926242921 1
0.912923414061708 1
1.13059362038341 1
0.743401219739912 1
1.12712305835253 1
1.02903389749624 1
1.10550485844714 1
1.05018998034499 1
0.886358628771418 1
0.756664042907978 1
1.17373179823911 1
1.27761712454285 1
0.912402540124538 1
1.22845099532218 1
0.985301929917311 1
0.93574140420309 1
0.883984919378691 1
0.785230987227346 1
1.00338893004045 1
1.16540927925781 1
1.0476506807147 1
0.884511743560859 1
1.02195425957266 1
0.653845009366801 0
0.923683429401576 1
0.844872546995104 1
1.0684478107154 1
0.864416656144327 1
1.24911321079465 1
1.38408542480926 0
1.1423001733196 1
0.875739226371547 1
1.21818283785926 1
1.23295744946515 1
0.887200057169737 1
0.882347870094975 1
0.979151440072622 1
0.688517212599907 1
1.0497039345703 1
1.03893677821942 1
1.03247264308006 1
0.873338865480164 1
1.17024672833139 1
1.11173515554786 1
1.02667856098599 1
1.12703860726088 1
1.04204966491015 1
1.10877354942054 1
1.10116568034481 1
1.03133486908962 1
1.02693330104483 1
1.13918526446922 1
1.00908434520341 1
1.38704620428046 1
1.08798305531957 1
1.13931436845871 1
0.937847472434639 1
0.716158434509865 1
0.790537845597455 1
1.19136213960186 1
0.81055941487717 1
0.977439186457763 1
1.08360638638336 1
0.906457632014374 1
0.85419906191412 1
1.18763007117228 1
0.765727221095304 1
0.492776518255578 0
1.37080200137195 1
0.998571845456103 1
1.05816194711156 1
1.22644499785492 1
0.735547939208531 1
0.916431417808933 1
0.487766570886034 0
1.25461509610672 1
0.983577514815672 1
0.992875262462767 1
1.09599557737014 1
0.822513818262332 1
0.779339685306745 1
1.15596629248721 1
1.12163560805134 1
0.892315478446853 1
0.756973335757166 1
1.02387797111816 1
1.03440765903283 1
1.19918828197988 1
0.766403979247292 1
1.1873647110595 1
0.972715806033655 1
0.996594776336577 1
1.10071261275871 1
0.711693990687359 1
1.13566489294023 1
1.10232494825041 1
1.15273436871733 1
0.847584044714518 1
1.21014375264698 1
1.20124858964332 1
1.25748743133761 1
0.844704767754205 1
0.778623833864767 1
1.21964373913376 1
0.640203338981669 0
1.236707307105 1
1.04886232299172 1
1.14004532807702 1
1.18197070587717 1
1.18212188422469 1
0.893005314272581 1
0.962177184417988 1
0.719118539877639 1
0.943774120848235 1
0.881093533991593 1
1.17856572216806 1
1.24318122401631 1
1.34147011010563 1
0.889048374549399 1
1.01890843189523 1
0.807285451487188 1
0.892422144829307 1
0.616957386492982 1
0.897890977992725 1
1.14158228010929 1
0.93381822688359 1
1.18178052513665 1
1.09589461044937 1
1.26651005843418 1
0.618630531599594 0
1.2002426475648 1
0.832709349933072 1
0.680671447720633 1
0.94060456733606 1
1.03500687322848 1
0.840042190080565 1
0.593994580756906 0
1.03371642220026 1
1.09528255159047 1
1.13680206944403 1
1.05409335301539 1
0.787444093808325 1
1.07815063066408 1
1.00248876546891 1
1.09641694372576 1
1.37466283995391 0
1.10181979159605 1
1.11260677484896 1
1.12556623587763 1
1.21172837984814 1
0.685096819529431 1
0.950029144512704 1
1.14084530419461 1
1.0685946918331 1
1.50525684672761 0
0.986897722316898 1
0.915267421366844 1
0.736131798001805 1
1.02927084355016 1
1.00028476903127 1
0.837455119820669 1
1.13367731717138 1
0.963130551296354 1
1.27760105030829 1
0.676809471543093 1
0.936217114070283 1
0.968605510771565 1
0.889817054573907 1
1.09897263969551 1
0.942134615830595 1
0.846104592630258 1
0.974223868977853 1
1.04900200119543 1
1.195413117196 1
1.20825641939172 1
1.1767289298544 1
0.624690092550427 0
1.15786044555693 1
0.801588758079342 1
0.562635369089017 0
0.953400472407832 1
1.08586866508809 1
1.08557238893022 1
0.730089063337001 1
0.917858533813031 1
1.11170642483458 1
0.464670077092834 0
0.800785234890092 1
1.06237374436817 1
0.867931188391756 1
0.567965231544879 0
0.806441429183787 1
1.18947775583509 1
1.06447609574652 1
0.924707757625694 1
0.969927219903236 1
1.12844646036456 1
1.2208500712615 1
1.02783435582063 1
0.761528085184595 1
1.07514299620371 1
1.05750274579953 1
0.862043892581313 1
0.797286521531928 1
1.02055727486974 1
0.692910617686588 1
1.21217948921335 1
0.595113286410878 0
0.940354647948094 1
0.746034595140456 1
1.34989112989322 0
1.24862614891674 0
1.2117266101229 1
1.12706271199399 1
0.87660680109019 1
0.682848984369329 0
1.35127117798551 0
0.959001441062072 1
0.974556921892952 1
1.05130844010993 1
1.05130625242468 1
0.968023601284966 1
1.19263594874411 1
1.13709850843785 1
0.7590047266381 1
0.790175557153011 1
0.703332951348462 0
0.879834863346873 1
0.699832996270799 1
1.03857632081307 1
0.725761759069598 1
1.50733762019699 0
0.883188584944042 1
1.38002206454447 0
0.794769765287507 1
0.864056169404796 1
0.956361695186851 1
0.817859587115347 1
1.08171689191116 1
0.881311427099987 1
0.788569782698865 1
0.798593111144605 1
0.856413575005157 1
1.33126171171252 0
0.766184162246887 1
1.16870326701175 1
1.0932019881747 1
1.25693942264349 0
0.902089484282175 1
0.712834883823594 0
1.00581053811139 1
0.989915758341009 1
0.608917168151225 0
0.972231559896283 1
0.822601901803433 1
1.05319899542117 1
0.707260027812534 1
0.870459291760456 1
0.874164564840835 1
0.758498419441176 1
1.07607602595998 1
0.62110461988084 1
0.689821606244398 1
1.11328047703492 1
0.956951170195802 1
0.956461612994266 1
1.0843773157614 1
1.02994839455489 1
0.877996142577028 1
1.14535264143501 1
1.090099961594 1
0.875123808081622 1
1.57135522877339 0
0.961844662927119 1
0.987465540344644 1
0.933695235399837 1
0.784882547954471 1
1.04139905833772 1
1.02252609466729 1
1.01826705069245 1
0.811004719568042 1
1.19864280759517 1
1.11782056695326 1
1.02806851835527 1
0.589442421986378 0
0.931395284642958 1
1.02413841513125 1
0.822494414061649 1
0.804506435959574 1
0.912076130674159 1
1.09348942018687 1
0.812856112816097 1
0.708191150904065 1
0.928698315555396 1
1.05228913453507 1
0.976978668746521 1
0.924804176162791 1
1.27613439733562 1
1.11500593442678 1
0.640319754786474 1
1.23025654237635 1
1.07574880012792 1
1.20894598688847 1
0.944954171717342 1
1.35349766655543 0
1.13425523561619 1
1.26254806446898 0
0.9971529848632 1
0.9548338207647 1
0.941990127872336 1
0.750165444201117 1
0.983752827374493 1
1.28277142030397 1
0.895613653546043 1
1.20398841814845 1
1.08801512818333 1
1.39456241848518 0
1.12777576971701 1
1.21331116718381 1
1.29023934374396 1
0.869032336406621 1
1.0830089463765 1
0.853593991265003 1
0.736290771888971 1
0.939625879806739 1
1.11944315878329 1
1.10989828823296 1
0.944202231438122 1
1.35931528949674 0
0.912266734137625 1
0.688540049655481 1
1.27943418900261 1
0.712933625621684 1
0.617339945504517 0
1.17914772671544 1
0.92711764367907 1
0.770798614397399 1
0.911404813854037 1
1.08797070940532 1
0.82834058040235 1
0.871390079192897 1
0.758702402601591 1
1.09557478638405 1
0.932588453797756 1
0.661945645339833 1
1.05057821083192 1
1.19329197771506 1
0.955086735420552 1
1.32143041210294 1
0.845592631619613 1
1.27450587811169 1
1.22597921304047 1
1.18930262712541 1
1.31914522432607 0
0.980940809123112 1
0.945687713981112 1
1.07984643827507 1
0.890531244611468 1
0.918237038400096 1
0.834948237684101 1
1.03464733368118 1
1.04454155605553 1
1.04809645872475 1
1.11816983960371 1
1.29361377284255 1
1.38905144027202 0
1.26971510927709 1
0.89895167293232 1
1.22547851418571 1
1.26043208865379 0
1.15962986768929 1
0.843889143858967 1
0.871898740894127 1
1.02452753200561 1
1.00696619742865 1
0.986613756061711 1
1.1094884651861 1
0.750209957389911 1
1.08877156334376 1
1.10070774237259 1
0.915697214974808 1
1.09282901224168 1
1.05849110085411 1
1.05185859147235 1
1.14350309451384 1
0.768538357270443 1
0.887044106348096 1
1.26874500236752 1
1.18624502717954 1
0.758683916179348 1
0.854485301121313 1
1.16148049608172 1
1.20456992254591 1
0.976021479489815 1
0.973245563239764 1
0.899619533406142 1
0.745208186587759 1
1.15803294660662 1
1.06870759451272 1
0.912049893396338 1
1.04557349283372 1
0.863332047240797 1
0.983831889522009 1
0.968186640274005 1
0.917256838484644 1
0.730729851160034 1
0.633109229854648 1
1.17849378470647 1
1.02477960203255 1
0.691046914294096 1
1.20357319092948 1
1.0013837484899 1
0.973406839832488 1
0.964852016909853 1
1.02964713894702 1
1.14039935188157 1
0.740912331733961 1
0.969478468395892 1
0.919823697763552 1
0.783248283428323 1
0.728024769507547 1
1.09180079184722 1
0.728993095385077 1
1.02584040466585 1
1.12067188597856 1
1.14999080774396 1
0.992170614339453 1
0.738337052164778 1
1.20474115764176 1
0.938211908943737 1
0.819098065974274 1
1.31977999960199 0
0.99305191843772 1
1.07765696513458 1
1.21446274978586 1
0.930840531642932 1
0.75510091733246 1
0.684419956016842 0
0.804423512162349 1
0.736012766134947 0
1.22634451706023 1
0.87221715035165 1
1.10966996632125 1
1.12929521414822 1
1.16855746688858 1
0.797688503857871 1
0.966423476995417 1
1.25746096683413 1
1.20581865539359 1
0.964209648179839 1
1.07103660809205 1
1.0583353749315 1
0.705358659176483 1
1.02959500423451 1
1.06012243046463 1
0.809966789964362 1
1.01713915143834 1
1.34180435574662 0
1.24888911486547 1
0.865205856862617 1
1.00582812859624 1
0.91966518096755 1
1.36620987605584 0
1.00892876784704 1
1.14463564807508 1
0.828713386011915 1
0.966450149121905 1
1.08050649009553 1
0.841030787786974 1
0.842472662653002 1
0.887104688009482 1
0.837528737785117 1
1.14893318158015 1
0.814408541926983 1
0.959825138087177 1
0.709452378991648 1
0.894943998751645 1
1.11159042506868 1
0.957877684744343 1
1.13740619417787 1
1.21717141161555 1
1.15807694007155 1
0.852306534765427 1
1.11009904168078 1
0.889378722373269 1
0.705127695271761 1
1.31059737182311 0
0.692189299775943 1
1.07325859297487 1
1.12211385206038 1
0.743689404334897 1
0.977453900007672 1
1.00413742343248 1
0.822210983643152 1
1.15807643344338 1
0.992989930932766 1
0.690003638332515 1
1.05657690757976 1
0.807601809618679 1
0.749604458855627 1
1.31106167744026 1
0.946349471124574 1
1.03705294966002 1
1.04511029674521 1
1.24927870837111 1
0.898185863463243 1
0.898702256898917 1
0.629295164967162 1
0.786455705370533 1
1.03902269166406 1
1.12828962369148 1
0.932594643737004 1
0.65758141957864 1
1.02981569782604 1
1.00041833192467 1
0.88133991557087 1
1.10442110052188 1
0.731694762863017 0
1.30074614354292 0
1.00056458465669 1
0.882926845343953 1
0.987208431008849 1
0.625803049980898 0
1.23493928556593 1
0.879697589401915 1
1.21665057308642 1
0.826485239791164 1
0.647379735247232 1
1.20739926742452 1
1.04902061733453 1
1.1821265646976 1
0.88724739107655 1
1.13297994686539 1
0.86443505847113 1
1.33933401871116 1
0.951800443851831 1
1.1324429556576 1
0.652383532336311 1
0.93684940861686 1
0.97199050502235 1
0.582886172828462 0
0.911313031581418 1
0.837342767021591 1
0.908565978192066 1
0.968062101815737 1
0.757363813829235 1
0.69048741439567 1
1.04603162061023 1
1.02962241933028 1
1.01594372811657 1
1.04357301702892 1
0.886785516959379 1
1.23918262608447 1
0.695353031133726 1
0.722509079538119 1
1.0896606898526 1
1.11013862025168 1
0.968200276123175 1
1.225502955711 1
1.05451204817287 1
0.821435150538051 1
0.783864204309458 1
0.811924402250605 1
1.12188640180402 1
1.1706656320907 1
0.915082543171723 1
0.663107889902945 1
0.758995613328146 1
1.10194415414202 1
0.995588029080801 1
0.891485811547659 1
1.13333280974971 1
1.31783036498567 0
0.941871282525752 1
0.932305799518174 1
0.917739586189812 1
0.854278157213637 1
1.11978495910578 1
1.31988421312136 1
0.869811590771602 1
0.957775268286717 1
0.829299762678775 1
1.01379693083381 1
0.858317102095277 1
0.972438231326127 1
0.852923471382523 1
0.892045615695508 1
0.784823465102916 1
0.998709276986692 1
1.04891338995419 1
1.10099996846635 1
0.994231106413657 1
1.09812682725203 1
0.898421743286215 1
0.890252986334866 1
1.23586445833878 1
0.89308009584047 1
1.17042148764993 1
1.05733392364053 1
1.1083152617395 1
1.2490897362266 1
0.782998396710368 1
1.00302685681682 1
0.946963173343381 1
0.920797094822408 1
0.661811786648023 0
0.924027829430687 1
1.04643531744114 1
0.868265230683394 1
0.679711097926555 1
0.890611759375392 1
1.2167759716995 1
1.1727116178233 1
1.06117698607573 1
0.986273478112411 1
0.957208740552871 1
0.813535173458479 1
1.00951740239435 1
1.00454920334814 1
0.955448903527419 1
1.1931927574974 1
1.11362848176812 1
1.11426936403539 1
1.13172526519291 1
0.891059692512671 1
0.985804820525562 1
1.09022070944898 1
0.876399339878948 1
1.38534187638646 0
0.773298697595232 1
0.995476406714673 1
1.07250510282679 1
0.818678957927481 1
0.962589100474229 1
0.855885354932845 1
1.05487043213192 1
1.00219806918475 1
1.05586743276345 1
1.24201101148463 1
1.06564024416902 1
1.06967949327549 1
1.20724367599875 1
0.823368121929507 1
0.829221948924571 1
0.981567522759007 1
1.11916249405793 1
0.826039205565924 1
0.852365284942538 1
1.24793495780523 1
1.12908018457708 1
1.12781366779299 1
0.921199705450722 1
0.900080398131623 1
0.862836859481532 1
1.31123526287838 1
1.01480987127706 1
1.02274221082387 1
0.894008094578091 1
1.15014765342516 1
1.06753634839431 1
1.12973063045672 1
1.15800392882821 1
0.946043208621411 1
0.796337601960268 1
0.904532605356863 1
0.949724367531068 1
0.969433072680447 1
1.05178906948734 1
0.877522672224306 1
1.03386173270164 1
0.97319037691767 1
0.971703679357081 1
1.1557297076821 1
0.673970647199346 1
0.883054818648358 1
1.21196505570574 1
0.825378254806059 1
0.943744253007332 1
0.81408420718892 1
1.10781987209277 1
1.17250357458416 1
0.844991623233479 1
0.892230029258604 1
0.898176650640577 1
0.969836022727244 1
1.14635991909616 1
1.13796102863337 1
1.12222257630761 1
0.759416297004347 1
0.951711367442727 1
1.25993617553677 1
0.938664476702403 1
1.07039951555561 1
0.52936976449078 0
0.888355136888319 1
1.40935912981487 0
0.881391776987128 1
1.04624932096993 1
1.05364448936292 1
0.794632137228319 1
0.827771593604141 1
0.816295096133393 1
0.971814589754569 1
1.18079579495378 1
0.777088218901036 1
0.943032068205671 1
0.888977307691305 1
1.35231985817462 1
0.872038932767832 1
1.26953815965394 0
1.13078897321018 1
1.11613570943144 1
0.926752709617981 1
0.994214742891254 1
0.825083932726363 1
0.842829684256984 1
1.22622738844722 1
0.879257213226878 1
1.15360851637512 1
1.0429088242539 1
1.07198531964267 1
0.801835219539018 1
0.760058327129678 1
1.42666691711747 0
0.849962533973367 1
1.02831129291286 1
0.793746586169234 1
0.724075821665902 0
0.936637297002297 1
1.01541694444912 1
0.774525315170441 1
0.933910112774807 1
0.625125967880607 0
1.0917091428052 1
1.02104489234676 1
0.996256022561497 1
0.934007624664935 1
0.73580268125331 1
0.855141014066147 1
0.948475638736878 1
1.2618793884783 1
0.826079454346057 1
1.22523940242102 1
1.06498464136673 1
0.763597927338271 1
0.756064680409826 1
1.09745339404743 1
0.92189507374064 1
0.99271190258958 1
1.17264481681306 1
0.897368579622803 1
0.982227101028573 1
0.841898792211822 1
0.872964063868948 1
1.11202028401956 1
1.12730868895439 1
0.906525133126988 1
1.08880625161928 1
1.23379059759285 1
0.936318366169436 1
1.05773472331722 1
0.792135386458115 1
0.759413301505053 1
1.24203121281858 1
1.01166249179793 1
0.612678345174702 0
0.509735974454399 1
0.901474953839141 1
0.867034880609383 1
1.03985136558868 1
0.985122004558124 1
1.0982952606542 1
1.05427424400599 1
0.857343718682756 1
1.17146543498049 1
0.740457479693868 1
0.9106627011246 1
1.1187487092813 1
0.842731829478542 1
1.0355128683327 1
0.850229140505391 1
1.04470027175619 1
0.917924640100121 1
0.737635604606356 1
1.01049290626849 1
1.11600683355092 1
1.03553349074273 1
0.957332426238423 1
0.963647833586916 1
1.2219659438684 1
0.957890271022183 1
1.05095674449017 1
0.979233406359813 1
1.08665248554985 1
1.22658653944116 1
0.845922138280853 1
0.902928563100311 1
1.0180510165939 1
1.23700235472816 1
0.939499431249814 1
1.35835361774295 0
1.24714028373624 1
1.37707586233185 0
0.940574317321969 1
1.31713542511775 0
0.751973170921461 1
0.941362333567073 1
1.1956937684387 1
1.02616699084363 1
0.994748923242878 1
0.904619791621796 1
0.872980617494265 1
1.01126019654642 1
1.20354519348249 1
1.00801894979529 1
1.09118124291866 1
1.01108479361267 1
1.16801709043491 1
1.1780243822363 1
1.09811322581944 1
0.743350443297455 1
0.777688591101898 1
0.980505197716739 1
0.887011426385048 1
1.01799900669904 1
1.09075738692787 1
0.98255877807864 1
1.0375440693729 1
1.04597889638596 1
1.03597207062312 1
0.963391875471615 1
1.15304442507984 1
0.842532699631443 1
0.966797460498415 1
1.11793691291886 1
0.813764247469521 1
1.11835977072671 1
0.891648947486087 1
0.658130955486111 1
1.04226290198899 1
0.935615422221631 1
1.02495727705892 1
1.11214763647568 1
1.07725842526493 1
0.872821591630399 1
1.03579474208521 1
0.907761835689916 1
1.17645971809551 1
0.851002254810119 1
0.951613847123053 1
1.18144781688785 1
0.873820022090062 1
1.08462654559372 1
0.883989754115842 1
1.12032118336593 1
1.1326778160326 1
1.08818544863971 1
1.03311254356212 1
0.677565628925698 1
0.944181137570996 1
0.874405528869633 1
1.08317338579706 1
0.970316886891214 1
1.29862124660464 1
0.963843837215603 1
1.04683524079503 1
1.27877495523093 0
0.931592119319948 1
1.15956774046658 1
1.27601911486428 1
0.769086304214984 1
0.671048357678662 0
1.03862937687649 1
0.951297063372411 1
0.99689831358592 1
1.39842471603634 0
0.953284340333652 1
0.950873992500107 1
1.0476405412432 1
1.11929604750222 1
1.13514135349294 1
1.374579317128 0
1.20817126824262 1
1.0893106225146 1
0.86727714444784 1
0.955452848724966 1
1.06905490523054 1
0.945242131230651 1
1.14970888090551 1
1.14103862601382 1
1.05674620871344 1
0.811985861869195 1
1.06606564282645 1
1.05935610520844 1
1.00366149578944 1
0.520786523792547 0
1.17935292647659 1
0.842929475290327 1
0.788584538062745 1
1.07845964517797 1
1.00811714762135 1
1.00494452190963 1
1.1509038213854 1
1.02492199116443 1
0.976395711244119 1
1.2225138463547 1
0.982950445544101 1
0.928337180541798 1
0.692317323139355 1
1.17873900832221 1
0.585441971660756 1
1.10620221348146 1
0.878983113108915 1
0.832826695476439 1
0.995584045887229 1
1.12682302777812 1
1.09481339094797 1
1.00987589070819 1
0.742165965902321 1
1.02883148379304 1
1.19396689041141 1
0.832950765149761 1
1.13744865699315 1
1.08540057880461 1
1.36064120222187 0
0.725097952462812 1
0.92251116748909 1
0.971182486704489 1
0.734856982870292 1
1.09977570809123 1
1.05147942518925 1
1.07420323931679 1
1.06395137371003 1
1.16861718149466 1
0.948061953394241 1
1.14581738554801 1
0.93748511198003 1
0.939468216561988 1
0.994299573507157 1
1.2375633476975 1
1.022495524657 1
1.34677119701986 1
1.07081704053904 1
0.817252558751559 1
1.21825067793427 1
0.652014852206429 0
1.14309823162556 1
0.910701012694083 1
0.698447213111105 1
1.03698995175251 1
1.0315247798111 1
0.856625086370233 1
1.26157018161041 1
1.27165475898556 0
0.862114823083486 1
1.13306239934575 1
0.949526339206097 1
1.04041624669697 1
1.16761087344722 1
0.836593718789059 1
1.00396071754188 1
1.06123162236142 1
1.47851783562961 1
1.01981345170433 1
0.982090880794024 1
1.41725475199923 0
0.795991992807099 1
0.893745645421567 1
1.06767027325482 1
1.1043589142874 1
0.744215922273239 1
0.731803036017322 1
0.830322207884884 1
1.06050546709096 1
0.823860446293947 1
1.2770628807888 1
1.00760187407778 1
0.836859922484875 1
0.721923754166319 1
0.652157228056658 1
0.908843737393635 1
0.990624047486567 1
1.18966381320639 1
0.690074763992532 1
1.11434870035188 1
0.950347701999202 1
0.920858097390769 1
1.39562933270316 0
1.07530438710402 1
0.918583438508578 1
0.904631293821295 1
0.756841189372737 1
0.851204802279556 1
1.01434659916094 1
0.819167262348667 1
1.25295069676279 0
1.06862165802766 1
1.00885973534493 1
0.931631761471902 1
1.13798108577813 1
0.799822958675823 1
1.11997999579501 1
0.983502396858713 1
0.925771476396371 1
0.881391960624304 1
1.27097219979956 1
0.948038562163647 1
1.33265348839059 1
1.07429541754516 1
1.3175965040009 0
0.849471028988111 1
0.977159942452597 1
0.788107462411836 1
1.11561987172867 1
0.977926828877191 1
0.975209229335041 1
0.945847048829223 1
1.06129912698935 1
1.08414408201098 1
0.904540393141369 1
0.911837831769724 1
0.999526036631813 1
1.17023399014056 1
1.08580064483269 1
0.923049364151652 1
0.870048985836437 1
1.05776759993852 1
0.844444515445023 1
1.09894176360612 1
0.951339442451219 1
0.870285031457315 1
1.0311565809143 1
0.676043093758078 0
0.907806919342962 1
1.32043263870141 1
1.09284015324 1
1.24518423015424 1
0.883115758885924 1
0.776511715351665 0
0.969447742625464 1
1.02546894243981 1
0.872895586364009 1
1.09338379769425 1
1.10036026108133 1
1.02578958575291 1
1.10134472767788 1
0.674418662453947 1
1.29024450559015 1
0.848196198647199 1
1.19426395180845 1
1.22483692056882 1
1.21998649565399 1
1.07539803668894 1
1.10683149242297 1
0.791168669448983 1
0.971695327492118 1
0.846907168390311 1
1.00834774807681 1
1.00290264417252 1
0.827265663897453 1
1.00684363486044 1
0.973715263308031 1
0.9346331481206 1
1.12565376890979 1
0.786721084922661 1
0.970011189428325 1
1.0339434515488 1
1.03669133963779 1
1.14811408316253 1
1.13809945276001 1
0.924956943077613 1
0.843933864079819 1
0.937606633740507 1
0.720311971329104 1
0.798991345655243 1
1.00400026722616 1
0.852172149769082 1
1.0713776087609 1
0.995866218610485 1
0.827097944292679 1
0.923401782595878 1
0.824791783820432 1
1.09070991225287 1
1.03718808775317 1
1.02733517112743 1
1.32557044581335 0
0.967516722658424 1
1.2438345402385 0
1.03131412667356 1
0.763149743175854 1
0.893347888444308 1
1.20663998627327 1
1.122977228145 1
0.843971465414541 1
0.953744240967502 1
0.847337712694454 1
0.773354655657871 1
0.569112928657414 1
0.787663872996378 1
1.03332546969569 1
0.791899560346003 1
0.744906717852356 1
0.864789564886995 1
0.881860151422622 1
1.00461619773702 1
0.92392561837772 1
0.863405782097123 1
1.04692737788875 1
1.24643635515252 0
0.620077216415631 1
1.04140997207248 1
0.951525343871512 1
0.828022820893856 1
1.0874384086292 1
1.01658845534909 1
1.03099122862327 1
0.814881263839773 1
0.689891631380738 0
0.929921996739091 1
1.1602492966567 1
0.891165838295433 1
1.30768540279883 0
1.1058449378127 1
1.20839856498595 1
0.791916476902258 1
0.89387712143499 1
1.15950898241399 1
0.962719280478283 1
1.13517265654917 1
0.94527148224364 1
1.04605801672686 1
1.01953790863318 1
1.30526879091808 1
1.36123143098695 0
1.19493445504543 1
0.940109802232119 1
0.923093810019455 1
1.02962885621219 1
0.771269940958895 1
0.99712499609157 1
0.982881061803205 1
1.33062933374776 1
0.854915723118247 1
0.934676401911065 1
0.852649874308163 1
1.08295369166595 1
1.0170812845072 1
1.03533016922339 1
1.21033645244795 1
0.796116677255302 1
0.870369473838873 1
0.848587070408096 1
0.770460463687538 1
0.814803674640867 1
0.760012223255196 1
0.912489751557363 1
0.908245574434849 1
1.19723071610505 1
0.793917380672678 1
0.976517234999501 1
0.806738328901811 1
1.13615749017177 1
0.943383195728081 1
0.960313305311385 1
1.00927583715564 1
0.973613274236151 1
0.775473274209383 1
1.04399841476598 1
1.23884502367854 1
0.98329924920208 1
0.96166659121082 1
1.30437152719076 1
0.734857510755778 1
0.680327099939692 0
1.07976551998563 1
0.949767480260646 1
0.988283975265403 1
1.22259622881688 1
0.801812397874899 1
1.13834167407358 1
0.838222051022744 1
1.15922642957763 1
1.0875696924329 1
1.1129221075965 1
1.1307620419151 1
1.16003073838499 1
0.989917668365158 1
1.35533542150893 1
1.02919995546312 1
0.81030458574911 1
0.951172844290155 1
0.934066327905865 1
0.603825482093253 0
1.22447584348824 1
0.883485178878333 1
0.961242399712342 1
0.952344702135886 1
0.928596575911953 1
1.17289125470835 1
0.970972664320656 1
0.759926664450845 1
1.12531953273793 1
0.902060440403666 1
0.799498071911906 1
0.964769177688685 1
0.946954025189945 1
0.958637567438692 1
0.785871358422472 1
1.02597168610022 1
0.6408679542827 1
0.828068034283067 1
1.05729952628327 1
0.790763011922133 1
0.993955033836317 1
1.04498820159888 1
0.897257140661263 1
1.2159332930011 1
1.22700891849072 1
1.08771396822141 1
0.947928632893511 1
0.860778515873172 1
1.17208900306275 1
1.35420010638341 0
0.789388169976412 1
0.671719720470704 1
0.850061758939507 1
1.01503487637421 1
0.997516991039614 1
0.923095012414824 1
1.19801331174114 1
1.1021321736802 1
1.13506910197955 1
1.00518542094655 1
0.811410138747471 1
1.18939196900897 1
0.919964227401089 1
0.983623475601886 1
1.26164500208434 1
0.90678907693016 1
0.70710876238812 1
1.27315702925013 1
0.733756761886177 1
1.21850144217114 1
0.793165418850106 1
1.10633920793911 1
1.03977146125972 1
1.09367658975282 1
0.954608098509802 1
1.20885734609146 1
1.06866362001782 1
0.957747137816097 1
0.930253235400922 1
1.17172778112637 1
0.729882540631026 1
0.839536923744796 1
0.967949568304404 1
1.20906111907932 1
0.861127405091854 1
1.1370179626429 1
1.14665119620286 1
0.956012163344368 1
0.946230905594099 1
0.895071611400831 1
0.907424861187065 1
1.15570181235425 1
0.878784866167947 1
1.06720666464296 1
0.751081517530204 1
0.719437831819988 1
0.682345680712753 1
0.89884840065118 1
1.29641418493245 1
0.851093547594783 1
0.805154096554161 1
0.814012301778469 1
0.984468331141569 1
1.06614216956093 1
0.947020322996368 1
0.82054788032782 1
0.905820387754526 1
0.807353157739289 1
1.22803240931014 1
1.17504362989827 1
1.10405098492547 1
1.13272347184443 1
0.797905953458128 1
1.14000988445486 1
0.811230182865959 1
0.914609675232126 1
1.00265546504451 1
0.969770113189794 1
0.720926259541047 1
1.42830256706541 1
0.425855848624228 0
1.13483400509256 1
1.12094484432975 1
1.25691481393288 1
1.02128073105254 1
1.08714611431079 1
1.3235717755762 0
1.06595056324272 1
0.938250404121968 1
1.1397173555917 1
0.774499347149579 1
0.868646235955286 1
1.24805813662786 1
0.820937379271211 1
0.840645875761764 1
1.30421970553997 0
0.956780315820459 1
1.10354085161434 1
1.17688553723762 1
1.1743172546949 1
1.0851995957155 1
1.19413642755668 1
1.00225429196519 1
1.10724606273837 1
1.22461623047155 1
0.988677149775343 1
0.987525595358522 1
1.02025870579298 1
1.09311508011809 1
1.10376123338328 1
0.831084674583732 1
0.828354561956097 1
0.991526341438072 1
0.900890107062619 1
0.754565499760775 1
0.868577436497587 1
0.687213111891322 1
0.895200682242889 1
1.15693760048752 1
1.08377946904678 1
0.889107533676735 1
1.0919639008684 1
0.92271037194828 1
1.06549027618881 1
1.04385746356531 1
1.0786845902621 1
1.11649620166976 1
0.501449963997612 0
0.935465528210775 1
1.00295818880601 1
1.06078749087333 1
1.05942032502165 1
0.842504302709867 1
1.08976017526014 1
0.869068773435451 1
1.04763362952774 1
1.07878167375541 1
0.933726115715275 1
1.12866636378111 1
0.937498097560186 1
1.11883955560316 1
0.575556254650663 0
0.799418965444651 1
1.15557044986847 1
1.22267258557656 1
0.989553715489937 1
0.796014724423802 1
0.9598368265743 1
1.25609218956995 1
1.19655502429765 1
1.01305897583095 1
0.911917330826537 1
1.03598865248048 1
0.794942134657267 1
0.82593085135139 1
1.15724640415414 1
1.52680872042089 0
1.00053362150127 1
0.862346792548348 1
1.05293746176207 1
0.825675886856765 1
0.788684167054587 1
0.950973310654235 1
0.90955211598817 1
1.23678437292661 0
1.27073784118119 0
0.73797975818501 1
0.94138164608964 1
0.792179471522811 1
0.997759933604943 1
1.08318748032052 1
1.16424314497817 1
1.31230405972383 0
1.13649481425146 1
0.849235304752447 1
1.20521867731233 1
0.838610695078631 1
1.09978164617451 1
1.30529343878026 1
1.05252230578323 1
0.861183330390726 1
1.16507738880666 1
1.08934504095468 1
1.04011073439139 1
1.40094949320623 0
0.804193333581402 1
1.22005198092593 1
1.16620443404893 1
1.23350700012758 1
0.903956682592159 1
0.807276814004871 1
1.28249493016987 1
1.41609624930443 0
1.37179857462791 0
1.03340569210851 1
0.946626954115746 1
1.02660391290809 1
1.17924145696038 1
1.09497562653893 1
1.22166766212859 1
1.26752307170654 1
1.14311600913226 1
1.16911650894679 1
0.9543769994692 1
1.17472274879516 1
0.968241054560896 1
1.12906296648452 1
1.10094112979453 1
0.568069636148197 0
1.03283929222318 1
1.17188135946658 1
0.981279092750183 1
0.806777398283383 1
1.01839632021846 1
1.05942967096125 1
0.547406463068653 0
0.610322544740574 0
1.00813740892734 1
1.14769867607343 1
0.365782081247349 0
0.921585924874228 1
1.16652126276726 1
1.11605171479088 1
1.06098767567173 1
0.915387878286326 1
0.886646232482016 1
1.15551921824157 1
0.992150599245046 1
0.89871379201694 1
1.16916855950229 1
1.02731976472335 1
0.822947066046272 1
0.916101556736643 1
0.92885988235343 1
1.09387690165677 1
0.872699616991646 1
1.0101054650773 1
0.908367811276012 1
1.28692471552158 1
1.12151453860717 1
1.04437180586632 1
0.932883279929478 1
0.937948424501631 1
0.803004432534471 1
0.939778216788893 1
1.22422028883168 1
0.966003016158967 1
0.933560529052078 1
1.0129675145661 1
1.24634014180017 1
0.923351328081857 1
1.00552757178395 1
1.12938083132962 1
1.11909297885189 1
1.20358337088789 1
0.94366607539113 1
0.885481506868695 1
0.823905346419235 1
0.69061976158497 1
1.16936079219071 1
1.13032012710585 1
1.31297172485097 0
0.681545319449636 1
1.1965663372357 1
1.01024985051004 1
1.12480285784278 1
1.15202346482594 1
1.23371358667139 1
1.0125021044036 1
1.18973274009746 1
1.40452936130888 0
0.888803437545597 1
1.11098985462735 1
0.858092955935841 1
0.918033087462635 1
1.26621011405233 0
0.798522835404191 1
0.956151208498152 1
0.857807325963629 1
0.818001671948646 1
0.835654197752764 1
1.00689152193435 1
0.768485687108133 1
1.13937158534773 1
1.15536931627442 1
1.23260103417248 1
0.599768176303714 1
1.11280239578576 1
1.08140176632408 1
1.01928511545071 1
0.866895301364658 1
1.10124412681728 1
0.594351681387901 0
1.12346331889866 1
0.91320934748067 1
1.11627606997757 1
1.33352071193269 1
1.13337939054808 1
0.649041254284165 0
0.764297780925489 1
0.970297965326838 1
0.937290341667293 1
0.950024414288042 1
1.04061411935621 1
0.699516319544233 1
0.395896267879286 0
0.877252228991058 1
0.935637313700934 1
0.680100859759019 1
1.10758163933244 1
0.868223915580281 1
1.06684676341804 1
1.17701077180461 1
0.791300917097351 1
0.873343732099291 1
1.14623050571777 1
0.838586296956511 1
1.36815020050395 0
0.621246736118472 0
1.0115966627551 1
0.757574438276563 1
0.690619727637305 0
1.01610279873873 1
1.15163085428968 1
0.708741294426627 1
0.963129778542047 1
1.12848361502326 1
1.37307902888066 0
1.15909806031675 1
0.912734707457644 1
0.588172214930356 0
0.856652259793051 1
1.0277517041547 1
0.907436553046875 1
0.690840750708689 1
1.09487616852717 1
1.1993810235507 1
1.35918687646543 1
1.02785337541498 1
0.924169512422173 1
0.870263615945245 1
0.74207365575924 1
0.952526300162131 1
1.05754398490849 1
1.17983721980914 1
1.32044990859444 1
0.966522180110539 1
1.28041051755511 1
0.87674951113776 1
0.916511589978669 1
0.583966800630356 0
0.870093202222534 1
1.06016774266606 1
1.07795752308023 1
1.22262744557988 1
0.78064884265854 1
1.07330335495982 1
1.27003203950449 1
1.22311945135144 1
0.749560057598194 1
1.14419237357233 1
0.872801964802441 1
0.765008990355764 1
0.908894116681735 1
1.28135120727843 1
0.824531449758659 1
0.99675299672974 1
0.9328828235392 1
1.37108466983936 0
1.15964766450407 1
1.0675001003336 1
1.02970908692488 1
0.926300866879163 1
0.794702746499829 1
1.03872155709791 1
0.881054072763027 1
0.899575556087658 1
0.667196551130789 0
1.22526946677886 1
1.15273814215194 1
1.02024255281946 1
1.10373768332021 1
0.933337047832531 1
1.38108745463084 0
0.888022625636222 1
1.28087123510872 1
1.08834274997877 1
1.08634514732082 1
0.659089424378896 0
1.06929704843715 1
0.773476383138847 0
1.00223390055041 1
1.18515828303915 1
0.688155088561015 1
1.63986980185202 0
1.02717271640456 1
1.16177693152053 1
0.928873676408167 1
1.31065646869698 1
1.16882377263988 1
1.06877581597935 1
0.993846767972893 1
1.10227027824196 1
0.951276850779837 1
0.67383519659726 1
1.64547289269572 0
1.21261075572237 1
1.14381194993142 1
1.22667634077408 1
1.22245508755812 1
0.909008196272408 1
0.973269405421357 1
0.739033273497047 1
0.700371968758027 0
1.15281053909276 1
0.67195496100136 1
0.828342309746323 1
0.503426095467222 0
0.992375866958191 1
1.16376574521015 1
1.09277054134991 1
0.850536700585728 1
0.979443116632667 1
0.816535504750169 1
0.69995667971472 0
1.03048716396391 1
1.3663504996205 0
0.842805770680909 1
1.15465255581342 1
0.827053114962745 1
1.30725522568958 1
1.23546921200222 1
1.32737592069124 0
1.142227053499 1
1.002046909419 1
1.11439889384947 1
0.809639749536811 1
0.992342643763956 1
0.785617422598779 1
0.995354139877169 1
1.22400324096252 1
0.856135667102123 1
0.721091083085475 0
1.04887398120472 1
1.1549017426011 1
0.967476918814278 1
1.18734488564845 1
0.900493108696034 1
1.07128762870152 1
1.00650421800864 1
1.00595905634769 1
0.875350486174232 1
0.949643335113617 1
1.16281323530112 1
0.722642081702924 1
1.08634243464357 1
1.10832414137988 1
0.725464811427837 1
0.879480013952922 1
0.850719053665499 1
0.86120307764345 1
0.777535382803694 1
1.07801643254446 1
0.777881837398119 1
0.916619158833435 1
0.828130678936469 1
0.96116248787628 1
0.752160040071738 1
1.01747962265991 1
1.0693787673846 1
1.05137676884066 1
1.0978338208897 1
1.1060950426191 1
0.96479264064253 1
0.833457908194911 1
0.811886825411547 1
1.091143332581 1
0.546099983972738 0
0.769717747318605 1
0.995698718214994 1
0.730495895116895 1
1.18025375860449 1
0.879616817704409 1
1.12885113991862 1
0.941120221557698 1
0.711083836924867 1
1.3607218519061 1
1.02317121865607 1
1.13161220176054 1
0.826864467283833 1
1.08390416098012 1
1.2550045883486 1
0.771651412687219 1
0.974420842503544 1
1.01637382011259 1
0.736203142495166 1
1.05739614450593 1
0.72670810523987 1
1.17787820579153 1
1.11874184257201 1
1.25063675457336 1
1.20293116813106 1
1.07771193786537 1
0.81203775991833 1
0.93232589029811 1
1.10072313204227 1
1.06428136938149 1
1.17149590729566 1
0.884155840239255 1
1.15735703146388 1
0.84649297853217 1
0.977219757398347 1
0.946195129620203 1
1.06336383205154 1
1.01151798727253 1
1.03712627643186 1
1.28183491871165 1
0.837664194082779 1
1.23905409614935 1
1.20193040797028 1
1.17097628743858 1
1.04751877062385 1
1.1771293215556 1
0.769762887738747 1
0.786198508715131 1
1.02159129428177 1
0.865561493540909 1
0.824759578064746 1
0.822081049736406 1
1.04333653986242 1
1.26926810535319 1
1.05987914506575 1
0.813059614862655 1
0.983362410234118 1
1.07077803946671 1
0.888627617546052 1
1.02080770251487 1
1.09814329868675 1
0.721725317324685 1
1.00353065661082 1
1.09080804867731 1
0.94005210535266 1
0.944272683388926 1
0.896869848708782 1
0.933316419568128 1
1.15320595426381 1
1.07721791773868 1
1.05338883243502 1
1.18701675932706 1
1.0389492787036 1
1.16002987859357 1
0.876542951593547 1
0.872840572528214 1
1.21248863262794 1
1.22669192710182 1
0.866226093915654 1
1.03149681309131 1
0.742615696911209 1
0.88365029329401 1
1.13156583467365 1
1.18734464999413 1
1.20440636128829 1
0.870020616352136 1
1.10641691779609 1
0.790553560433452 1
0.768304184323061 1
0.800515466336877 1
0.597996955730152 0
0.677449526968457 1
0.991236982170957 1
0.801242876440092 1
0.98707003390145 1
1.10881287190675 1
1.16598486916362 1
0.560425878257646 1
1.17120150181716 1
0.913177049107608 1
0.909808594756989 1
0.952955382775555 1
0.606496891540688 1
1.19004006426081 1
0.886551147067328 1
1.11474570921888 1
1.10867867358498 1
0.619301975671209 1
1.030523683811 1
0.778838411174081 1
1.27674739275821 1
1.02197735704608 1
1.22090633349833 1
0.927323688287879 1
1.07094148876207 1
0.809279671045808 1
1.06766480281176 1
1.19192430307142 1
0.91538855644341 1
0.857736572924585 1
1.06747325846304 1
1.10634523862998 1
0.666315301764462 1
0.865624545140978 1
0.849936057151987 1
0.715719616455261 1
1.01910110455987 1
1.13942248177886 1
0.698231286055294 0
0.884757680366636 1
0.998584353881336 1
0.911476249391346 1
1.35850079170243 0
1.0422986357082 1
0.766449714535656 1
0.952047125638772 1
1.03538038848487 1
0.653422827766757 1
1.03832220827751 1
0.664887245191641 1
1.2624767448432 1
0.986584637804944 1
1.11894231355042 1
0.672102172716036 1
0.748491291571618 1
1.12414702530626 1
1.06866346803927 1
1.05491405198038 1
0.871324167746267 1
0.951929677380888 1
1.04571541669681 1
1.09663663503449 1
1.00860402869039 1
0.87503284092033 1
0.900710427117733 1
1.18294484693653 1
0.686069282011887 1
1.24586541322032 0
1.05103658374229 1
0.792863209132678 1
1.08668841317813 1
0.873647243918127 1
1.34172788341273 1
1.16758147533565 1
1.29050660251907 1
0.842411669409485 1
0.991173712529307 1
1.00630570880485 1
1.3771452695744 1
0.981975381379196 1
0.96049788213616 1
1.0059130345416 1
1.17641312984694 1
0.921997438876737 1
1.15697500292677 1
0.736176821982101 1
1.02833383305931 1
1.01031969075296 1
0.806187513457134 1
0.965481272887241 1
0.960268055729689 1
0.705549205212386 1
0.898511404440379 1
0.670438193864991 1
1.22808356823248 1
1.05505120627923 1
1.36775445319695 0
1.13681979415417 1
0.982475748132098 1
1.04651457561117 1
1.019145735237 1
1.11378524904623 1
0.965175134277657 1
1.04849385876387 1
0.962241014549158 1
1.00460972824658 1
1.05582180262719 1
1.02757935248721 1
1.0896320696743 1
1.02494916045614 1
1.19983592414885 1
0.845532359877449 1
1.08542117039686 1
0.972224148731562 1
0.799312309334425 1
1.01752684308972 1
1.23528308564622 1
0.856735533430816 1
1.18292426447844 1
0.722442414180175 0
0.782407875476419 1
1.05197171946919 1
1.30958782182555 1
1.10553973913763 1
1.04684429246083 1
0.994074273344267 1
0.808818162455757 1
1.08013877901959 1
0.984042259833721 1
1.19696048173392 1
0.933989391831607 1
0.941687331084285 1
1.04787060576569 1
0.974679496976178 1
0.962277047278637 1
0.970716977333131 1
0.680004220339884 1
0.851468535011807 1
0.961252649193251 1
1.32486653707774 0
1.05561872305884 1
1.32411204398709 1
0.759406703952193 1
1.14767271234939 1
1.1146234507125 1
1.24796749079468 1
1.2299488182424 1
0.939699337534102 1
1.49354836110703 0
0.66023720012883 0
0.914322153459032 1
1.03008667812233 1
0.766302822816229 1
0.980145804839834 1
1.09973787341402 1
1.33472566029769 1
1.00485293930016 1
1.06248113962294 1
1.07392428365772 1
1.2222759703648 0
1.10491853264207 1
0.643866691375775 1
1.16102583586879 1
1.07151467330359 1
1.0943490488702 1
0.954450001562161 1
1.51998131574263 0
1.13157407142434 1
0.782724250485212 1
0.957581472076415 1
1.18179837140411 1
0.808337566704361 1
1.03737514518729 1
0.875042093227849 1
0.913616870662106 1
1.064700660263 1
0.687924912603644 0
0.947273758838794 1
0.80031043850382 1
0.913052139755632 1
0.873284928428509 1
1.22929731141433 1
0.667705627176889 1
0.995979052912983 1
0.964735965621446 1
1.15848920326979 1
1.14263930026499 1
1.07862835908879 1
0.783840955894969 1
1.38163710006077 0
1.08484916956073 1
0.742802348537793 1
1.06760459304412 1
1.15612305080508 1
0.963440242939004 1
1.27000315947946 1
0.852952561236119 1
0.923860751255522 1
0.97086313793961 1
0.761763402340274 1
0.8935657972055 1
1.101024266886 1
0.938612662894268 1
1.04550304932016 1
1.16140207813091 1
0.779352364993629 1
1.11239896249823 1
0.880829226300954 1
1.07405215082651 1
0.928911998429658 1
0.975959773515924 1
1.34928331994465 0
1.08254159577102 1
1.13614039116101 1
0.932618365070368 1
1.09368302117234 1
1.21117978895846 1
1.05775251971964 1
0.899396392421899 1
0.857315658356792 1
1.02878653766756 1
1.17268674381185 1
1.19174444086038 1
0.920223053924821 1
0.917725600901915 1
1.17357948187938 1
1.2007497047084 1
0.83337049762855 1
0.857007691636242 1
1.08406314449116 1
1.06927253528142 1
1.2370371381667 1
1.38450383616735 0
0.888077712290642 1
0.997759299806355 1
1.06323019406262 1
1.06293491129044 1
0.947605330544493 1
1.07680501601409 1
1.2009229979169 1
0.621094623777977 0
0.779766512922615 1
0.715302872484386 1
0.808467812120285 1
1.00195851378759 1
0.837619427619537 1
0.753054728028 1
1.12009934355974 1
1.16257670795367 1
0.984191840196528 1
1.02304251114944 1
1.04181779115218 1
1.13511426874228 1
1.00138471141089 1
1.0423700135172 1
1.25509650864519 1
1.01872622701642 1
1.01089561237446 1
0.89492270606961 1
1.03640261604885 1
1.27484685514196 1
1.087254267688 1
0.591603996755035 0
0.832717073332201 1
0.908213463646463 1
0.970083985583688 1
0.90009156416061 1
1.1675484998468 1
1.11494017671214 1
0.965154272848674 1
0.910885740376676 1
0.831213749372632 1
0.779598290213528 1
1.09385631098376 1
1.02228158123559 1
1.0063034498166 1
0.902472534915555 1
0.8521756168068 1
0.949824736815681 1
0.8411763398377 1
0.877535423284544 1
1.08552404904074 1
1.27174189850122 1
0.865113048644221 1
0.851055944800306 1
1.35551149537321 1
1.19726169217225 1
0.731199303920809 1
0.842222750169222 1
0.915177890224965 1
1.01339459200704 1
0.973598155179852 1
1.02038398108395 1
1.39165006199367 1
0.778836002656769 1
1.31928236020599 0
1.01643950957485 1
0.962227250356608 1
0.982425978230884 1
0.920386054547574 1
1.00793819524083 1
0.837656381566119 1
1.21081138075468 1
1.00013713515678 1
1.02699790761136 1
1.30046179062798 1
0.968093783914902 1
1.34257667233001 0
0.661599516916499 0
1.09911957108786 1
1.23400543377144 1
0.577323471704357 0
1.34897359745662 1
1.25463115887315 1
0.998865515474763 1
1.3807169220227 0
1.34808616324182 1
1.06163833006501 1
1.18027957071776 1
1.30639824472264 1
1.4114733463049 1
0.97359456468846 1
1.10908319146073 1
1.14159724846065 1
0.906049080180229 1
1.04396401801526 1
1.21590387695362 1
1.07837876991151 1
0.951755204613097 1
1.0070217898071 1
0.954296411061644 1
0.674034582544155 0
0.624467564889344 1
1.17010561030323 1
1.1289831200682 1
0.975240321750683 1
0.982062607613961 1
1.00822993464707 1
1.26034243131168 1
1.10496974307667 1
0.476183219603445 0
1.13717340704503 1
0.768274849120761 1
0.752344840043693 1
0.854011403618896 1
0.874925907703176 1
0.916108835079996 1
0.768317051326337 1
1.18922385747904 1
0.805930762760801 1
1.02116487904644 1
1.03336585694784 1
0.860701757706636 1
1.09155901363687 1
0.935871505056189 1
0.974468218221108 1
0.98735276177303 1
1.23901348413937 1
1.13407757489239 1
0.96885708506849 1
1.20580890534888 1
0.958176077787466 1
1.12702337758561 1
1.03357833024911 1
1.02620350796938 1
1.1104560120468 1
1.09399544072695 1
0.98853436995763 1
1.26050408072484 1
1.09662621635093 1
1.22453099396868 1
1.20762470137552 1
1.17004542940635 1
0.694830368548861 1
1.41215957086797 0
0.649644847442105 0
0.792340629613884 1
0.855792012592629 1
0.948132316264079 1
1.15580701752606 1
0.840623094153728 1
1.01571656947651 1
1.44014409724919 0
1.04926238839404 1
0.936473812303059 1
1.00616551640939 1
0.883452415628082 1
1.10417851636771 1
0.966488946262094 1
1.08454079512381 1
0.975358954921899 1
1.21223840062522 1
0.811142095934858 1
1.05496130959007 1
1.01403816917786 1
1.1174319246898 1
1.18096835220213 1
0.798730600230873 1
1.18809595833602 1
0.859276263858387 1
0.921964338217331 1
1.03290186353488 1
0.989848997065536 1
1.05992020014686 1
0.967103807006331 1
0.837982672942106 1
1.13198714663083 1
0.796869622661182 1
0.643682030590924 0
0.91193574187273 1
1.07434967645522 1
0.873928203029658 1
1.02956165687752 1
0.878165524192456 1
0.95779356465136 1
1.22031924176099 1
0.708164055557432 1
1.38026444542857 0
0.931023686601575 1
1.00636215632801 1
0.866000069850609 1
1.02514466307226 1
0.294928251445664 0
0.94462282042953 1
1.16834215376125 1
1.24716344525891 1
0.837870447130171 1
0.691456909508822 0
1.20193059439606 1
0.939752413635975 1
1.40689061355527 1
0.877706655811503 1
1.15798707964136 1
0.672989981077733 1
0.717136427903689 1
1.20384949645217 1
0.73536497345568 1
0.780119537244711 1
0.675461831139013 0
0.723879922170078 1
0.959465301927976 1
1.05921570245758 1
0.603686730127237 0
1.13813352541525 1
0.857641930340627 1
1.0027919222898 1
1.27594918090424 1
1.30711564912511 1
0.845999442468719 1
0.818752321787661 1
1.17565054742934 1
1.02526859540156 1
0.96402592091478 1
0.842598818102499 1
1.03277168803135 1
1.12421899223169 1
1.09979419482062 1
0.463089142025358 0
0.715104629055 1
0.867171611707959 1
0.863504524145418 1
0.891680196647142 1
1.05484606665104 1
1.18320441385609 1
1.23982167479864 1
1.12448911099478 1
0.826529695396991 1
1.08439941574661 1
0.936486241871525 1
1.13580354309606 1
0.87077443888065 1
1.05349594963763 1
1.03804712993758 1
0.645197981766086 1
1.2450615380268 1
0.93406198905047 1
1.36278085015095 1
1.13753287512501 1
1.30546867894187 1
0.876429036548398 1
1.20416402256029 1
0.660253091344411 0
1.10098977490209 1
1.3981959212293 0
1.30713935763977 0
0.646092277104823 1
0.724873713212587 1
1.0412304110553 1
1.40094997605319 0
0.792894747711528 1
1.06517060302513 1
1.28941290398846 1
1.02066262593707 1
0.737310798865586 1
0.792536919917712 1
0.979753693396785 1
0.9995088953756 1
1.2534574951633 0
1.03210199372623 1
0.993840194631631 1
1.07124863381281 1
1.36596139217293 0
0.907988680089435 1
0.699280476276568 1
0.966016574220051 1
1.0471286918072 1
1.05068410756844 1
0.82364057573759 1
1.0474981355855 1
0.930781647431277 1
1.01385788787486 1
0.857026036646062 1
1.03736272149652 1
1.22694916135559 1
0.802867875058812 1
1.15593993634612 1
0.892093723335508 1
0.902468461108649 1
0.917364940365752 1
1.07740933798132 1
1.10889556970007 1
0.761490521006129 1
1.07654687481122 1
1.08814102005953 1
1.05205832272364 1
1.25292863960896 1
0.609866194779793 0
0.774099010623155 1
0.945687053960196 1
0.881986661540069 1
0.678387115657531 1
0.855199511079159 1
0.873214565941198 1
0.948144377272997 1
0.966887375819494 1
1.28672904264291 1
0.891631025907301 1
1.06809366741467 1
1.11363688353792 1
1.2096489095367 1
0.759852632841368 1
0.695660650478883 1
1.09151264060173 1
1.03576586382192 1
0.929507467847448 1
1.14943829664221 1
1.02036982172868 1
0.902760243313785 1
1.12771087612303 1
0.571686138542275 0
0.859124157609007 1
0.915244262437264 1
0.894642346540395 1
0.967373085989036 1
1.32270142729694 1
1.20996583547318 1
1.06777250579546 1
1.14974371388493 1
0.842873695373257 1
0.991536097414829 1
1.11974435247918 1
1.30551313434742 1
1.05686306937832 1
1.08178804572109 1
0.886045765446962 1
0.979314004309052 1
0.900987666095352 1
0.778379070851135 1
0.953930037448154 1
1.28100746153258 1
1.02950033294944 1
0.974593756034024 1
0.994895436530763 1
1.11653959669874 1
1.06649136182401 1
0.819808203823693 1
0.796680282032279 1
0.706534799984922 0
0.768486843200155 1
1.1717706739259 1
0.910925441056039 1
0.83792826403805 1
1.01685499806824 1
1.04266863884466 1
1.35487409428712 0
1.41617819116039 0
1.12875247347095 1
1.08680589240283 1
1.21823917765495 1
0.909908401534561 1
0.757845604991286 1
1.02895532985819 1
1.08161256548166 1
0.765271090422542 1
0.930798343423084 1
1.11389572544579 1
1.07250654262797 1
1.13097554089096 1
1.03776162839909 1
0.762055207170562 1
0.995110041022491 1
1.07075403203508 1
0.844828223289299 1
1.10384044138431 1
1.5587089320598 0
1.09958164021386 1
0.817601528856023 1
0.994878164801354 1
0.759294802008911 0
0.825740877926387 1
1.02441483273368 1
1.02842188614469 1
0.724891471673055 1
0.867516726777665 1
0.97402619718311 1
0.871884750589218 1
0.93576818545511 1
1.13843037585667 1
1.14532170249591 1
1.04133995842695 1
0.828031076704111 1
0.778065674638262 1
0.887514374459644 1
0.630784680068779 1
0.872119752224145 1
1.07480043512588 1
1.2613850442032 1
1.19083954316532 1
1.25639987524674 1
0.931492215829056 1
0.634162411394205 1
0.900391410617739 1
0.693491769740743 0
1.26138740806625 0
0.707314611497369 1
1.18724374839757 1
0.937389173494328 1
0.98473217953003 1
0.822024978510454 1
1.33316990904808 0
1.13174725949264 1
1.08811223508055 1
0.917106364361963 1
1.16969323961989 1
1.07315650585445 1
0.992554035502971 1
0.977897293956241 1
0.749354748333797 1
1.05664748731245 1
1.05795305514439 1
1.01704322214505 1
1.19730610753464 1
1.25959786462171 1
1.18200063371148 1
0.632971368083165 0
0.931749040374425 1
0.971462021676207 1
0.897268051622756 1
1.04231737852609 1
1.13582589269354 1
0.920343084125803 1
0.943075013696994 1
1.00604360576044 1
1.10004138647266 1
0.963321505225114 1
1.16092059178766 1
1.0178126122202 1
1.04866090105804 1
1.14659760564224 1
0.856637100489861 1
0.74220468054581 1
0.960601985031394 1
0.802417664779164 1
0.862005203359363 1
0.826508253470434 1
0.772605891370385 1
1.04471998408103 1
0.809478997780211 1
1.15991323050218 1
0.871502073137049 1
0.919869564315701 1
0.924728613079295 1
1.22035453394657 1
0.951777803573556 1
1.28963688667242 1
0.879015813508748 1
0.935295678140513 1
1.22622303125124 1
1.46667463349592 0
1.02239066702788 1
1.00577578660315 1
0.779944768727711 1
0.830564802177933 1
1.28138407487267 1
0.881210705860353 1
1.06423259715636 1
0.795639649685968 1
1.02625826621756 1
0.728365800528173 1
0.709724006262842 1
1.10746741075276 1
1.0235811192002 1
0.815579676994282 1
0.777859098791116 1
1.07183868264953 1
1.16619770012285 1
0.870355227412936 1
0.988592712751409 1
0.686911583728763 0
1.12669537480689 1
0.957413688087392 1
1.22485908736695 1
0.892311535512756 1
1.30490750153934 0
1.19301133948381 1
1.11034532291411 1
1.17384247541349 1
1.0869338450679 1
0.872451304534306 1
0.868863415131284 1
0.893197449996797 1
1.08221230872771 1
0.994157057106383 1
0.940081093161501 1
0.893801901969035 1
0.835999610162788 1
0.84010424127719 1
1.0567437050345 1
0.764637344951987 1
1.31516271990417 0
1.04159294073807 1
0.730598227273852 1
0.788301547403793 1
1.0459219050782 1
0.989455918346361 1
0.94619067555974 1
1.13034652900081 1
1.01308811697333 1
0.971116648082044 1
0.964656651419457 1
1.28538106434846 1
1.15196738373563 1
1.00651287203867 1
0.856083600644892 1
1.12257495997557 1
1.19827397119817 1
0.978005445494226 1
1.24122597639133 1
1.19834356271862 1
1.00809281379507 1
1.04539915899763 1
0.839075429920122 1
1.08024117805865 1
0.966944055265662 1
0.935735382239518 1
1.1742145455398 1
1.30911689099372 1
1.06052572329894 1
1.01812500973439 1
1.26371914538593 1
1.05315151583645 1
1.1104454386832 1
1.05655524833856 1
0.820585296908425 1
0.707937538486619 1
0.84201499240261 1
1.22217520682756 1
0.694527866918056 1
0.982926697594374 1
1.05827564233822 1
0.765652813487197 1
1.08877520224794 1
1.06645096141235 1
0.813231704359781 1
1.1454906114713 1
1.20816558492116 1
0.739315812404861 1
1.04289784080385 1
0.817728750792484 1
0.987580448385812 1
0.922604541406114 1
0.789549015911917 1
1.20378870224247 1
1.06739806161488 1
1.34074765388524 0
0.624424287448864 0
1.3932165304822 0
1.07557013417264 1
1.10877799059407 1
0.358008512906463 0
1.20516806222283 1
0.801654703645651 1
0.99330309021094 1
1.21966559117293 1
0.643998142101429 0
0.902880297841218 1
1.0996076899398 1
1.14803845341678 1
1.14293100344107 1
1.05146059647183 1
1.08978084237879 1
1.16684035648858 1
0.917155357517616 1
0.949148668916833 1
0.978757587906851 1
0.978087054292542 1
0.975176001320738 1
1.1502078488157 1
1.1510162306676 1
1.57594987921119 0
0.623558085119754 0
1.03191351461713 1
0.837029494069218 1
0.950887797575664 1
1.0558779434926 1
1.17465004079282 1
1.11135190858791 1
1.04052396031298 1
1.15186497103026 1
0.90502918043118 1
1.02671026595558 1
1.02495224371202 1
1.16587376382289 1
0.750201431970745 1
1.01601612597336 1
0.933981587019941 1
0.933440239633061 1
0.837356942215413 1
0.7820445990689 1
0.862080625796811 1
1.11286360125955 1
0.89090611654842 1
0.998192366207449 1
0.884451360890271 1
1.06083246881083 1
0.956079162704343 1
1.11919181535889 1
0.873054116548665 1
0.74337385679722 1
0.766611861238867 1
1.02252577376291 1
1.14737239518892 1
0.821742141392792 1
0.733410963597996 0
1.16218136661789 1
1.18059311169985 1
0.787153890598975 1
1.03898509932183 1
0.776448927080091 1
0.960224582528684 1
1.07960625422188 1
1.0645747327166 1
1.03410589118538 1
1.18421676899467 1
1.054756271211 1
0.882793737830393 1
0.972236183424033 1
0.788425996318245 1
0.502107631991215 0
0.575190273173457 0
1.07870509446655 1
1.05705637868502 1
1.03589953753825 1
0.848344448281449 1
0.987110525069513 1
1.56801430209464 0
1.28870732433664 1
0.993618437342428 1
1.05462339066338 1
0.870339310022647 1
0.897721517311277 1
0.954924160658975 1
0.779583896102129 1
0.942563417757398 1
1.00069050222471 1
0.979813803354137 1
1.10400629537629 1
0.935319315466754 1
0.927090924312949 1
0.908537902812287 1
1.04488833704759 1
1.17743145764509 1
0.874787218041478 1
0.868632228381069 1
1.01444998198497 1
0.985934817262317 1
1.01799815172024 1
0.698122002568264 1
0.881540267545446 1
0.931939769892523 1
0.766054186136121 1
0.482704870268852 0
0.948777971858699 1
0.813292453023737 1
1.19066656913757 1
1.09152239789032 1
0.767794812625593 1
0.814645756818301 1
1.04717835337987 1
0.973459161431264 1
1.11548771299012 1
0.812074536999946 1
1.12097270836652 1
1.35446526194805 1
0.970902481721758 1
0.920129617477332 1
1.19095416309147 1
1.00305666201129 1
0.994868205559837 1
0.830939193882484 1
0.834504410262768 1
1.03331308943771 1
1.18143583724564 1
1.40194439099405 1
1.27365194642379 1
0.72485372246697 1
0.758549834718026 1
1.16963174559899 1
0.983795248588715 1
1.15034030710268 1
0.887335977303964 1
1.08547766940807 1
0.828937890889544 1
1.3723033195052 0
0.695065811178397 1
1.01274473082258 1
0.831965197501406 1
1.2626238982548 1
1.07935967826641 1
0.613770013667105 1
1.41553390175326 0
0.983059753881712 1
1.0016147203562 1
1.01189701303328 1
0.962523278164426 1
1.16413040909314 1
1.35895581304209 0
0.958893642791374 1
1.30369027666295 0
1.05179436750837 1
0.746607621458558 0
1.046177995822 1
0.979458927449216 1
0.952523361105463 1
0.849096918436646 1
0.908765433052528 1
1.06393246229799 1
0.754702423535271 1
0.485680955737545 0
1.06668678032119 1
0.877908920383916 1
0.915144757532461 1
1.00809196726728 1
1.03609652713863 1
1.24494921535826 1
1.07089814849462 1
1.21898847604687 1
1.0503694402577 1
0.958366204870273 1
1.00225364030192 1
1.07717272164894 1
0.918089847050118 1
1.24148941019804 1
1.07624256450779 1
0.990525402593414 1
1.0786685976579 1
1.00395565680802 1
1.17668878665702 1
0.909505297696328 1
1.20761128283837 1
1.01977229754943 1
1.20229738150545 1
0.860191740486873 1
0.983678775696508 1
0.855790791245377 1
1.32523136810462 0
1.01755929781417 1
1.02290996462926 1
1.15498044996113 1
0.819665927388653 1
1.0799023386064 1
1.07514378725806 1
0.871562424024585 1
0.9847487597054 1
1.16297774316012 1
0.992101230760453 1
1.06187271140666 1
1.10414825585751 1
1.1374229021822 1
1.25820415663312 1
1.28500199475058 1
1.05215357976613 1
1.04745639875357 1
1.08851691858025 1
0.741624804146592 0
1.00477378804928 1
0.856543406655339 1
0.942447167484161 1
1.03087922901251 1
1.09030677269768 1
1.12627724549313 1
1.00008347546268 1
1.0319320272656 1
0.735179751174809 1
1.04725418771037 1
1.37457779332235 0
1.02231171056413 1
0.611347845829444 1
1.07450282113475 1
0.882328788230592 1
0.940359871200942 1
0.887851268711857 1
1.28127296569457 0
1.34586491096113 1
1.27493885894137 1
0.715516907074931 1
0.98278213562242 1
0.962138868515025 1
0.859454845979796 1
1.20130518027427 1
0.553168003018461 0
1.19401557794305 1
1.18572075398906 1
0.700143712037295 1
0.920700481275197 1
1.35552255122099 0
0.93619087119358 1
0.665585077221813 1
1.21290133960866 1
0.976769149921405 1
1.12932364271804 1
0.920696862427344 1
0.900013226716777 1
0.849827830998501 1
1.28651738113003 1
0.610538625579666 0
0.661856130209162 1
0.982782696773533 1
1.20969651891065 1
0.812784673417392 1
1.00655565839666 1
1.00186115088448 1
0.950846462061673 1
0.970071043034252 1
0.559634423081761 0
0.866257140789092 1
0.905323386634998 1
0.997544034042555 1
0.913825235439123 1
0.876404677257003 1
1.16506002952937 1
1.27481725389943 1
1.15764462149212 1
1.03029619685041 1
0.785641902657938 1
1.24428182125436 1
1.35610009080497 0
1.02139819013931 1
0.994041684570196 1
1.2572755603697 1
0.820730003553384 1
0.862571264296147 1
0.836994410583917 1
1.17056344508487 1
1.15740576769287 1
1.17488766429558 1
0.651340726006923 0
0.989346602163798 1
0.835112114040052 1
1.17017984986944 1
0.701726249737852 1
0.870573500490725 1
0.837588230737509 1
1.10769189076559 1
1.13828160066948 1
1.05690757438225 1
1.04504455740955 1
0.990053509270885 1
0.801306223213841 1
0.683066915350872 1
1.00935035887414 1
1.34758597014203 0
0.834949550331409 1
0.912949605069057 1
1.09431286505611 1
1.03898923467352 1
0.906481948934005 1
1.06664097070279 1
1.03142309572941 1
0.680785836085451 1
0.753350778265718 1
1.12902297784241 1
1.10765326104065 1
0.716482677097137 0
0.880119382575971 1
0.927051537752498 1
0.904288115259293 1
0.965532970016427 1
1.04562878254704 1
0.982708041142833 1
1.33936705140455 0
0.930282557201301 1
0.912971255238652 1
0.694113329389176 1
0.851678976466488 1
0.972498186953194 1
1.0918922440325 1
1.10643655966566 1
0.89854890039607 1
0.673304005675032 1
1.15742895833429 1
1.21261869533405 1
1.28826225894389 1
0.985371426311663 1
1.15330857043532 1
1.20171635657544 1
0.787661283568501 1
0.940850828864494 1
0.766329406713525 1
0.721324397279682 1
0.861319320810797 1
0.872169489188489 1
1.35215306344026 1
0.858013018712403 1
1.20058814262625 1
0.894662186376626 1
0.830541932333855 1
1.06937566000222 1
0.919144274752766 1
0.7634305169359 1
1.303209335082 0
0.906268285915169 1
1.08358348809107 1
1.05396181028667 1
0.960054791553344 1
0.918911691394671 1
1.07562508278094 1
1.00306906025162 1
0.975627697947184 1
0.927953560109784 1
1.13627854476513 1
0.992250504840247 1
0.927162697417604 1
1.17963895470432 1
0.92336905714947 1
1.4463549171442 0
1.08460006287218 1
1.30184257364687 0
1.13856392095832 1
0.925102177702997 1
1.33588904113633 0
0.970840658091688 1
0.936131997803516 1
1.05749909151652 1
1.05190387165738 1
1.08951270870034 1
0.982910853644862 1
1.04757312432222 1
1.06978016582012 1
0.792057610001402 1
0.970403786200396 1
0.927958554141704 1
1.39822862956863 0
1.17938082090309 1
1.32510778661404 1
0.895640256034934 1
1.1538617629488 1
1.05235487863466 1
0.877655377367478 1
1.03827147127898 1
0.718051601829711 1
1.09684469777132 1
1.43378850625684 0
0.908114858360977 1
0.925163878213815 1
0.982782423015913 1
1.02480539221264 1
0.929892681844701 1
1.2078196499994 1
1.17228203027538 1
1.12287908900181 1
0.926376825096764 1
1.04287949373758 1
1.01543703879303 1
1.09343040729146 1
0.820847631192574 1
0.971914884932681 1
1.05723515416157 1
0.850937859528447 1
0.836587239295311 1
1.03608420360542 1
0.964897294502333 1
0.96476122082727 1
0.871722797212472 1
1.08046409098438 1
0.964059420639675 1
0.90955515793975 1
0.765136351139245 1
0.771984805971396 1
1.16351501663594 1
0.961403076365328 1
1.24860883627055 1
0.839223972692211 1
1.28607105679906 1
1.30755847762781 0
1.10386896934808 1
1.06633631690874 1
1.2364807535254 1
0.805670975789419 1
0.91835299047309 1
0.749969547587995 0
1.1660083075763 1
1.56066645782857 0
0.91981658372809 1
1.07097631643761 1
1.12045328310119 1
0.778709463547992 1
1.01981840724005 1
0.825627523260662 1
1.60067576102642 0
1.00809463698448 1
1.32500514498912 1
0.842100481369646 1
1.03351071462768 1
1.0349591083028 1
1.25092153880334 1
0.809830023647936 1
1.2427883872578 1
0.920947151493407 1
1.15252737384842 1
0.926885522116061 1
0.977567836007047 1
1.06182897192318 1
1.02371682659179 1
0.967685695751195 1
1.17340448661697 1
0.82247711178673 1
0.798378227079279 1
1.13005549720262 1
1.20092346015129 1
1.2347499472745 1
1.08918661081533 1
1.08499953513157 1
1.23811880282549 1
0.864769254627432 1
1.14653823445014 1
1.29219013636228 1
1.27526629156502 1
1.11707926713419 1
1.04553409925714 1
0.956946978222408 1
0.927403508998076 1
1.06930180576745 1
0.819118425148466 1
1.18651597253579 1
1.18243464769046 1
0.858881126060061 1
1.09878798503639 1
0.696331160231825 1
0.907677730936665 1
1.0444884983423 1
0.986698158429307 1
0.676925894119717 1
1.15562734946938 1
0.970097504458915 1
1.09722349916129 1
0.660002387251227 1
0.644993793449608 1
1.17854455811931 1
0.899843460195766 1
0.68806372576125 1
0.825504395419876 1
1.06763258934359 1
1.07268245642841 1
0.878132687413832 1
0.925679044958492 1
1.01624587660243 1
0.97519027087373 1
1.33499867463625 1
0.881863762701352 1
0.703298499648695 1
1.13293132298975 1
0.820748320940356 1
0.892723898374419 1
0.793500755183123 1
0.741270044635889 0
1.38421252081836 0
0.817747667785288 1
0.753505365368446 1
0.754842154600815 1
1.23574405637436 1
0.949477731519656 1
0.927133798129631 1
1.17645740250439 1
1.16369412607573 1
1.27351331423124 1
0.877978221365924 1
0.843000257832009 1
1.25802748165729 1
0.984235073107363 1
0.956512467327108 1
1.12735461869226 1
1.00569915279707 1
1.19586204199789 1
1.185070973527 1
1.11063588656606 1
1.06999168643765 1
0.96455216939914 1
1.51058045450897 0
0.965272049392205 1
0.927330142068044 1
0.902700930868527 1
1.07966531931933 1
0.911239068712868 1
1.10387030653341 1
1.00369522797734 1
0.697542901081474 1
1.14665582876706 1
1.6157685637179 0
1.31480975083826 0
0.858490776214206 1
1.18065439360516 1
1.05704014151897 1
0.809737519537262 1
0.995788125709097 1
0.997326916852413 1
1.21160716922226 0
0.722794354848424 1
1.1122246102235 1
1.06566309245366 1
1.15070716902499 1
0.838667537449827 1
0.923750696307975 1
1.2468864149955 1
0.805536170719392 1
0.936265658906782 1
0.977728862585265 1
0.946059401285593 1
0.973935190565835 1
0.914597055096687 1
0.868877659041667 1
0.717889178772071 1
1.2842339190942 1
0.877178889516278 1
0.737465905497079 1
0.935989735248584 1
0.844851611303402 1
1.02608592805878 1
1.11338731952324 1
1.01256961825396 1
0.918039125946048 1
0.819872274168892 1
1.45060239452186 0
0.780349758582304 1
0.996360608103048 1
1.07029050109151 1
0.73402979499747 1
0.78308749059577 1
0.967096820050732 1
0.846049637270153 1
0.883620591319127 1
1.31042185306414 0
0.835360872514035 1
0.824785249009475 1
1.02056464275775 1
0.85563898722562 1
0.996065464621701 1
1.3079987813436 0
0.804228919370381 1
0.758250275170338 1
1.03497056258824 1
0.982676175921186 1
1.11057326124173 1
0.980324328365258 1
0.871812828252059 1
1.17543547403476 1
1.31188265652561 0
1.10398213538672 1
0.977455770738351 1
1.20642144839849 1
1.13124703425735 1
0.828339757526694 1
1.15105785947674 1
0.851076817442443 1
0.910202538824781 1
1.2147897235618 1
0.824655407946342 1
1.03933545262935 1
0.971120604170838 1
1.17762951473991 1
0.890864711293624 1
1.22008818148081 1
1.09617992069794 1
1.23313564459327 1
1.1660306495611 1
1.08641047110796 1
1.05975816464796 1
1.06642093892325 1
1.08561243985139 1
0.913158751318386 1
0.890262027854237 1
0.94387241797505 1
1.16673066282289 1
1.06082607024934 1
1.15162797700557 1
1.01965318772185 1
1.02477827765087 1
1.01028827154776 1
1.04986785597695 1
0.901191633976008 1
0.835490446626336 1
0.924837378691331 1
1.35764241078173 0
0.916226324783443 1
0.810003120346283 1
0.919075297131418 1
1.12589489127511 1
0.884645232650684 1
0.957098440913574 1
0.948368955792277 1
1.17900306892802 1
1.04623548480069 1
0.978695211880227 1
0.955223289606235 1
0.781502809175872 1
0.804925413327416 1
1.10347334703349 1
1.33525881697001 0
1.09715645322435 1
1.00310385337526 1
1.2399218118647 1
0.807808649224549 1
0.690719740218517 1
0.93652761712968 1
0.733594870961079 1
0.936602596826691 1
0.728934581502912 1
1.23616620537613 1
0.931559779256855 1
1.5872761242239 0
0.814636692233375 1
1.32980280927732 0
1.23002825925492 1
1.03399045390191 1
1.15410221101169 1
1.32069236745651 0
0.793638832702072 1
1.41396617100774 0
0.710247135568467 1
1.1191056504105 1
1.04558884675753 1
0.859296354617976 1
0.991504888179562 1
0.730614558240032 1
0.748338856206914 1
1.19074838736233 1
0.727582039133026 1
1.21062466256175 1
1.20889763288768 1
1.23295054517268 1
1.34673490840459 1
1.06896412789482 1
0.943266401641243 1
0.786844332444421 1
1.31770249049065 0
0.860747893298579 1
1.1360500912991 1
0.898358111831865 1
1.17152626328502 1
0.889555851685051 1
1.09720603933928 1
1.08322193198334 1
1.05813094358018 1
0.658117841938718 0
0.984008320460926 1
0.99627860526474 1
1.12642518028033 1
1.30696913258722 1
0.703921834957379 1
1.05898128097041 1
0.925729543535347 1
0.838875350572185 1
1.07248112285149 1
1.09475540182535 1
0.68413296243897 1
1.00976475902278 1
0.921475854359001 1
1.28124943294397 0
1.06034700773505 1
0.983861353542336 1
1.17383645051352 1
1.08658895556041 1
0.979503694676392 1
0.880227454974364 1
1.11386380057665 1
0.957283753128754 1
0.846579156247651 1
1.16985661215361 1
0.944110291401684 1
0.991896053636862 1
0.736858600347716 1
1.03967012271976 1
1.29011044722039 1
1.05073734159253 1
1.02674205038434 1
1.33361260010532 1
0.899281153834664 1
1.20299146362769 1
0.786036652972391 1
0.89469464098199 1
0.456219125716819 0
0.98470001902917 1
0.866130089608168 1
0.927324366566072 1
0.65497327499659 0
0.900381735408604 1
0.973797837640254 1
0.673432997458486 0
1.0175173152686 1
0.929277996972321 1
1.2032502218649 1
1.03680426062658 1
1.05810397671951 1
1.02999746270956 1
0.884699478789447 1
0.974979431387864 1
0.789713774457373 1
1.13216262320598 1
0.830590669041006 1
0.997617373456756 1
1.20863005602188 1
0.957674042213693 1
1.10314418156743 1
1.03609045594361 1
0.816946867778284 1
1.17901166583215 1
1.27055031599387 1
1.16113212632075 1
1.12116559314021 1
0.733620918005926 1
0.964865406185357 1
1.2242761210727 1
1.15257619108672 1
1.09863570383711 1
1.0500207641135 1
0.847570215867151 1
0.716060432366958 1
0.947251334087603 1
0.692066675233703 1
0.963735988023745 1
1.09176078313984 1
1.03041684908403 1
1.10363950606643 1
0.931666561082512 1
0.924766541497709 1
0.911805660572092 1
0.817592036695511 1
0.705602773822831 0
0.806481408392384 1
0.80966789455342 1
1.13242588877257 1
1.04928576258548 1
0.976070231347142 1
0.818672580481685 1
1.11645393893791 1
1.16809861689135 1
0.803958281046316 1
1.11184186229434 1
0.982191246684477 1
0.510735343389576 0
0.916496388434929 1
1.01942728847032 1
1.16455623373865 1
1.02719960777984 1
1.0108481848149 1
0.913851517772289 1
0.879832006268435 1
0.813993155513117 1
1.1815024970572 1
1.14345853510236 1
0.817952440632421 1
1.07999634163003 1
0.640787060774659 0
1.24388973640248 1
0.94325634092643 1
0.814213897399511 1
1.37433451887407 0
0.846799139126133 1
1.03847372321144 1
1.14619963533742 1
1.25291244693252 1
0.958754896068584 1
0.979730699747465 1
1.19558030546797 1
1.17624962566054 1
1.2150176241363 1
1.05810105692727 1
1.17225592060089 1
1.16209862998696 1
1.07641396201845 1
0.900171899503912 1
1.14651446074727 1
0.674859682685143 1
1.1900561948927 1
0.710151583467363 1
1.10178384011803 1
1.30282491787246 1
0.950584826601058 1
0.885532109180675 1
0.848791299480759 1
0.823948194586089 1
1.24106404203204 1
1.08754456438705 1
0.728932831006938 1
0.779433771384091 1
1.25730494581507 1
0.947485316184918 1
0.793347619070043 1
0.939579417310201 1
1.20033187338988 1
1.09372799428392 1
1.20253046577629 1
1.48131808485847 0
1.07826236598662 1
1.13557386242509 1
0.874483218329954 1
1.11088759143125 1
1.02690455357063 1
0.949237748710996 1
0.99970781991171 1
0.890750416365297 1
0.967397047362487 1
1.19078402962403 1
0.761089190756245 0
1.46305269722275 0
0.686322991444328 0
1.27114477253906 0
0.733094661038945 0
0.749420106305899 1
1.09699184866036 1
0.853019027585175 1
1.42101611257937 0
1.06212047278017 1
0.882621573280648 1
1.17326888487191 1
1.04834466403401 1
1.02182593385968 1
0.742399563920614 1
0.907494803102632 1
1.15551690367945 1
1.01207007580871 1
0.804570703964094 1
1.09199761962641 1
0.630713364159625 0
0.915215744901335 1
1.18886811250397 1
1.26733880379016 0
0.877445756931355 1
0.913045972101999 1
0.947031073046103 1
1.193841439674 1
0.934235275029582 1
1.26828660025277 0
1.14158806417733 1
0.975818999250781 1
0.772569371145775 1
1.10626509375494 1
1.11962841221669 1
0.818930359922243 1
0.96564086534718 1
0.878467493907163 1
1.07623094430552 1
0.794345861304036 1
1.16473371781156 1
0.960554417836474 1
1.11268765721631 1
1.15522870664339 1
1.212229568836 1
0.77121350435049 1
1.24281185883497 1
0.907025870457304 1
1.2207054673124 1
1.45035148711997 0
1.00902913008994 1
0.73926006081341 1
0.797480996906291 1
0.983215274105297 1
0.705959415187463 1
0.961401769247166 1
0.950240404085674 1
1.01333149926018 1
0.799786198082023 1
1.00104716490028 1
1.13256457736941 1
1.13673646499131 1
1.16705913660195 1
1.14909010744011 1
1.24960474839167 1
0.881004607744561 1
1.13768454605714 1
0.781465701452592 1
0.579041673729508 0
1.18352686602097 1
1.1084796238788 1
1.15136846162445 1
0.760805350779709 1
1.08615015074966 1
1.12982137799861 1
1.22575591047869 1
0.961192817379121 1
1.00297489398714 1
0.90610576115112 1
1.13632049817118 1
0.918775440898598 1
0.749205627700534 0
0.998807769947761 1
1.30665769477877 1
0.798648971838256 1
0.927969424195376 1
1.18109606484403 1
0.663819773450184 0
0.906592972177637 1
0.960248092522246 1
1.09344043469669 1
1.21706935538153 1
1.06281126992401 1
1.10599944149652 1
0.770729315686668 1
0.718716415638004 1
0.897304916082201 1
0.910459806059914 1
1.07262824628727 1
1.05240678346403 1
1.13147215033975 1
0.882932903542534 1
1.20216975500019 1
1.33928419139436 1
0.717197138473039 0
1.09309224455036 1
0.975467080002979 1
0.714423866251795 1
0.760715711003995 1
1.08497910050653 1
0.787729724036312 1
1.31809089783637 0
1.10997521798782 1
1.17020432722052 1
1.19671883086534 1
1.01561427306688 1
0.985132960576307 1
1.03000130651127 1
0.954743062710815 1
1.01656427382245 1
0.897363550162196 1
1.08826725021476 1
1.22977149371945 1
1.27019868226767 0
0.762149382448043 1
1.27009977973726 1
0.883605342181151 1
1.1173861856353 1
0.985197692018068 1
0.883472205901657 1
0.650873947277385 1
0.753739953773246 1
1.01679300150307 1
0.962592655900806 1
1.04649837287352 1
1.05403708577295 1
0.935468150893375 1
0.852521236429777 1
0.988567493345657 1
0.859684862886158 1
1.02102951293132 1
0.760252740502166 1
0.967241157323535 1
0.669676788715955 1
1.27685086395004 1
1.07383730398318 1
0.629539832134363 0
0.997805963212411 1
1.05250942608908 1
0.871601710565973 1
0.766572441812603 1
0.73599748064466 0
0.927959420683405 1
0.914715079955847 1
0.730126803945614 1
1.34047839649984 1
0.883991217163709 1
1.0412317481092 1
1.03919896599837 1
0.937279763419513 1
0.731463128598677 1
0.723586287034961 1
1.02071068202263 1
0.815937665962067 1
1.06561826204004 1
1.08808405737925 1
0.933229723794304 1
0.960664356639351 1
0.824500589973185 1
0.930066974022197 1
1.23628539309052 1
1.27387930642054 1
1.1960180289551 1
1.04548414345886 1
1.17819788128628 1
0.79659277099783 1
0.802525964777345 1
0.68097255639422 0
1.03673608767156 1
1.23464625616263 1
1.21602011076221 1
1.37534822894662 0
1.08731768517029 1
0.778723549646067 1
1.01336298289455 1
1.16345140808991 1
0.971262687249513 1
0.957676050648073 1
0.646351629563285 1
1.12609311592528 1
1.0341653754151 1
0.869081142910398 1
1.21140041870175 1
1.1391972760178 1
0.675521517197816 1
0.922705678725426 1
1.25469086973923 1
1.06682394194266 1
1.25220534759781 1
1.02547286801255 1
1.09189446822542 1
1.01018703128017 1
1.05059524625554 1
1.43237753993717 0
0.986049727507192 1
1.18671852783052 1
1.15841762916621 1
0.926332196728672 1
1.04857621011411 1
0.96378727796837 1
1.31197318851965 0
0.999286692905362 1
0.88004066314119 1
0.961331238712256 1
1.06311516084058 1
1.30288943904573 1
0.977402760791303 1
0.81111775279576 1
0.807837702193928 1
1.09558529579502 1
0.975536195975104 1
1.36437210473444 0
1.00452814555015 1
1.14030451923003 1
0.740026132050272 1
1.05463876004673 1
1.28490052153048 1
1.1328964179081 1
0.897383564241452 1
0.454410800360608 0
0.996218851909229 1
0.933932677163917 1
1.02771951723562 1
0.687993594433035 1
1.04544496565314 1
1.21361268732207 1
0.937849247179682 1
0.900537921692952 1
0.910778686313029 1
0.709364258129895 1
1.18452084437605 1
0.931880072414185 1
1.04589197338381 1
0.987806727830264 1
0.884339589237211 1
1.25435374553954 1
1.05259866033077 1
0.945122007440426 1
1.15970543887611 1
1.30539248365472 1
1.31521926141315 1
0.647967243720379 0
0.60138443459035 0
1.05486735012074 1
1.11913906882278 1
0.683728922327444 0
0.876129271696229 1
1.10760010067284 1
1.13509035263104 1
1.11089300450701 1
0.903646450710343 1
1.01677202582178 1
0.841579512410142 1
1.42903686833724 0
1.04130451668743 1
0.665973800022291 0
1.06229953777689 1
1.19921637836218 1
1.01427224510411 1
1.20234964148617 1
1.05925778322955 1
0.805099442813675 1
1.09817768791147 1
1.2458558178404 0
0.864692106412763 1
0.919358362322968 1
1.28569705947647 1
0.795446373601397 1
0.992684692934352 1
1.06406461348881 1
1.13910849066745 1
1.39720291284985 0
0.622044328863268 0
0.839592499125626 1
0.83375620876324 1
0.884926018355905 1
0.934799891246483 1
1.33300380262503 0
0.995455379419898 1
1.27477425743835 1
1.08126986878748 1
0.799769651490979 1
1.0361923195719 1
1.02915794951712 1
0.960308434786851 1
1.28914276076493 1
1.09756716474579 1
1.32450494200426 1
1.26709307876937 1
0.977967340623031 1
0.974661239283798 1
1.00224316596641 1
1.18592795552025 1
1.25737234532115 1
0.704965770174743 1
1.01275223666669 1
1.06034558296107 1
1.07551132330192 1
0.99685097010206 1
1.05778674908737 1
0.781814863696499 1
1.2734631598371 1
1.23164881501049 1
0.848718599515583 1
1.17115158111873 1
0.791566031795501 1
1.08229445334078 1
1.11482779747036 1
0.95868046727703 1
1.06573144700403 1
0.859765859986059 1
1.10674764430383 1
1.24329071505512 1
0.963759715886025 1
1.22349003518424 1
0.806318817072557 1
1.12202249120433 1
1.00821963174709 1
1.08868703797358 1
1.32841454725734 1
1.0904699062477 1
1.07755177099853 1
0.904340806496767 1
1.14951173805312 1
0.837595390613918 1
1.11040445217588 1
1.01925859784418 1
0.904189817944212 1
0.748537844323418 1
0.873103558340895 1
0.915370306273147 1
1.07671447222394 1
1.00578392813203 1
0.805216628454215 1
0.996209001062709 1
0.858529736086022 1
1.23367595252658 1
0.880324930588833 1
1.17094934482808 1
0.915241768183665 1
1.3746120599268 0
0.883549655613144 1
1.34325643373487 0
1.05681204154074 1
1.33991996628542 0
1.07420457573958 1
1.17185564230657 1
1.04132953025046 1
0.902510075518473 1
0.928724187197672 1
0.815139921062152 1
0.928686781597198 1
1.16239601650802 1
1.0993329029212 1
1.22458440510583 1
0.760865391150466 1
1.22535229298574 1
0.637922043312296 1
1.20941949593458 1
0.818072367176434 1
0.592108075080145 0
1.08321350861364 1
1.03473097538964 1
1.20111931159959 1
1.06675160895819 1
0.981962646821068 1
0.691300910253791 1
1.4833848608825 0
0.810202531265062 1
1.17540891122377 1
0.971108263100035 1
1.18195506780725 1
0.833806420750447 1
0.722365221815296 1
1.10529800497013 1
1.02912429345806 1
1.16794784225468 1
0.553821420628984 0
0.938725899313227 1
1.03975487374731 1
1.23336952775456 1
1.19596819641129 1
0.708711547982237 1
1.01223851485734 1
0.739190871402745 1
1.05968832932979 1
0.758744761366822 1
0.810536822068747 1
0.836673352731792 1
1.17330601910015 1
0.80653619775459 1
0.801663296653087 1
1.01582504214297 1
1.01756345895835 1
1.07172994651852 1
0.543468702528297 0
0.825893883972076 1
0.868498107381732 1
1.04095391870691 1
0.86703844683763 1
1.25168501554221 1
1.02108798756452 1
1.15347325067651 1
0.744745804930853 1
0.901448077501052 1
1.14287588081693 1
0.786925099386548 1
1.118674768618 1
1.09488423882147 1
1.10069953836635 1
0.801305693550706 1
0.770524076859967 1
0.782339024255645 1
1.06257670244313 1
1.10408981466988 1
0.843037910094697 1
1.05220107681721 1
0.996871232361123 1
1.15553222100293 1
0.929204773366718 1
1.105331386842 1
1.05929444649777 1
0.907879007379123 1
0.83023832137036 1
0.715555709958821 0
1.20201810591702 1
1.10384532583081 1
1.01108085804379 1
0.969507011687471 1
0.955102821296185 1
0.681434544092901 1
0.820387647031664 1
0.748498643442743 1
1.05220251345072 1
0.805640639312926 1
1.28471303241718 1
0.968228398980058 1
1.0321611890255 1
0.779314691008576 1
0.978377252046405 1
1.01212481319525 1
1.18629841266666 1
1.1768658342722 1
1.01002239912878 1
1.01994541588264 1
0.831996675695015 1
1.25831197803419 1
1.08331310452621 1
0.89996044045961 1
0.859712549435851 1
0.862718806807573 1
1.31114737496568 1
1.08001086339535 1
1.08771676954159 1
0.793612191546761 1
0.950792845450303 1
0.924436124420946 1
0.925725295432321 1
0.75874874832859 1
0.743613124215574 1
1.01514382968398 1
1.12765135063475 1
0.936673759313916 1
0.8609138634417 1
1.04905873522096 1
0.951263929864721 1
0.903255775103044 1
1.09440428159598 1
1.05483843596371 1
1.14815405376659 1
0.924643774392435 1
1.08580658747577 1
1.04663922053861 1
1.30263083776561 1
0.997433449200653 1
0.668851639962818 1
1.15436608493852 1
0.433904917573755 0
0.805853067546756 1
1.12133004282353 1
1.09081386522398 1
1.27766610535183 1
1.13597729486615 1
0.99643622793652 1
0.759927054749497 1
0.74192439686494 1
1.03342526262035 1
1.16173295024175 1
0.684755178870025 1
0.959324034504387 1
0.967039075503989 1
1.07747370628178 1
0.54653302617634 0
0.900237811374398 1
1.00881900324183 1
1.24071634752061 1
1.08294837616149 1
0.909794241084399 1
1.03492311043267 1
0.990944540012012 1
0.919076387834379 1
0.647126820807551 0
0.929181981625343 1
1.04419907959173 1
1.0462088447263 1
0.876033789891681 1
1.15201524982426 1
1.21594247665492 1
0.702649957254344 0
0.439118651848305 0
0.944975816454757 1
0.938865778785996 1
0.926131592215827 1
0.90683297710061 1
0.977793895244159 1
0.872268373990629 1
1.27445845623613 0
0.807835163114142 1
1.10648304451909 1
0.735924674527599 1
1.07158453672649 1
0.88965562270819 1
0.946021086598391 1
0.83819786191199 1
0.837224342921773 1
1.32998638337753 1
1.17909253451337 1
0.729037352627951 0
0.857265138709295 1
1.07690814722865 1
1.01530485475715 1
1.09145742894466 1
0.838635599236365 1
0.83167451576843 1
1.47083897005405 0
1.16282573531773 1
0.999205622610414 1
1.23525763260048 1
0.907369689981479 1
1.07314127083533 1
1.12930718114303 1
0.995532153310964 1
0.996003399285586 1
1.14536885397396 1
1.01361281376926 1
1.04862505361059 1
1.22941910123288 1
1.07783345437366 1
1.02645607692386 1
1.06650261840269 1
0.764756652772064 1
1.14713086562023 1
1.1410924189877 1
0.899498530625567 1
0.965564695501098 1
0.646946716087298 1
0.866098217052631 1
1.20827527676162 1
0.955666109964961 1
0.615147221684051 0
0.625635590102439 0
0.870254921068908 1
0.803802664752359 1
1.3496258701458 1
1.06558878194586 1
1.06802491468923 1
1.24984858702469 1
1.3388484819165 0
1.02856191112727 1
1.04003948662468 1
1.14207772229089 1
0.795088749671865 1
0.698769548330134 0
1.23470826899209 1
1.23061158690738 1
1.12983784052394 1
1.05660238609111 1
0.899323620708167 1
0.814009196599735 1
1.01336363503269 1
1.28964950753978 0
0.988603234919755 1
1.1187139381817 1
1.29112396786909 1
0.870860320184545 1
1.06526841152946 1
0.900430099310509 1
1.15518512522823 1
0.949660359411042 1
1.00714432006451 1
1.01892173181419 1
1.30863097613181 0
1.13479893680519 1
0.766636952840038 1
1.18346905798627 1
0.944446638223909 1
0.925114316189332 1
0.847109038000121 1
0.608240984222768 0
0.906220713500723 1
1.11284344530353 1
1.09962856378499 1
1.08269887909114 1
1.06693094205637 1
0.776987081308764 1
1.09865059662622 1
1.02865608410988 1
1.32300323249055 1
1.04747058558369 1
1.20108338434316 1
0.983824388450201 1
0.76412712882305 1
0.85899866709084 1
0.67300851466014 0
1.19386252219086 1
1.27277220976815 1
1.05736371381512 1
1.06484263093534 1
0.826326940578995 1
1.25278008560639 0
0.962760188513955 1
1.10580117100739 1
0.802011170758087 1
1.36563168472876 1
0.862107963321576 1
1.04475890804743 1
0.832942968455899 1
1.0755232160009 1
1.18087079005817 1
1.04323205554713 1
0.861114037397957 1
0.867100107135566 1
0.92733875350142 1
1.10191936938717 1
1.14819976215946 1
0.997665975384998 1
0.906569225910049 1
1.16600642301153 1
0.934118109103941 1
1.4237177834814 0
0.7045076185751 1
1.16996012981167 1
1.256757231039 1
1.19442744679312 1
1.22991530704997 1
1.1885268177179 1
0.917777479108126 1
0.526947854649364 0
1.11859133320887 1
1.06004730043754 1
0.592034492996841 0
1.17950691744843 1
1.06776645417025 1
0.962438602066973 1
0.850040638371252 1
0.828985711322594 1
0.652381115596254 1
1.34957998970529 0
1.38818667749349 1
1.06031881391351 1
0.853236106106636 1
0.849774967645333 1
1.09310078891585 1
1.28959573233539 1
1.04478973668258 1
0.932088161830883 1
0.687768371862021 1
1.14320157649175 1
1.05847792899445 1
1.11121942494775 1
0.961803824236708 1
1.09798290798177 1
1.1238056413711 1
1.04949303814034 1
1.15923723991597 1
0.938519059303963 1
0.983317142403368 1
1.24784351275929 1
1.28962463458162 1
0.989472365933607 1
0.955858007436094 1
0.904960361483004 1
1.04670941930164 1
0.786654514551689 0
0.879250895844919 1
1.02566298403745 1
0.776102958620297 1
0.842374589969862 1
0.975591627926947 1
1.13919790953253 1
0.763563749277461 0
1.22937222077427 1
0.70737017815008 0
0.948521610679598 1
0.778113806950862 1
1.23528745520209 1
0.732120886840085 1
0.957481998584271 1
1.12940175694492 1
1.26331745672026 1
0.893798623054353 1
1.28522896224485 1
1.10557340672092 1
1.08971758482914 1
0.805193302970612 1
0.940875992736675 1
1.02477177835006 1
1.06931657524703 1
0.689768408820544 0
0.690228490334674 1
1.06848851282211 1
0.789832879940083 1
0.894365742483709 1
0.92882760208825 1
0.703240741938373 1
0.832620234657407 1
1.03794697921648 1
0.92840262721493 1
0.91938029317402 1
1.07319351025447 1
0.896031834125797 1
1.01669809338312 1
1.14374267145722 1
0.972636052782103 1
0.549958615731292 0
0.999556222514238 1
0.882712036990181 1
1.38527872458025 0
0.548481891688001 1
0.858142780876258 1
1.20274553781208 1
0.666689255787948 1
1.12614116634173 1
0.698743362167939 1
0.883060667683248 1
0.994155429051837 1
0.886972603924 1
1.12019803377306 1
1.00263620457818 1
0.729318874555351 1
0.948945124510584 1
0.83467809109931 1
0.94491411471434 1
0.895471168935127 1
0.856968286149017 1
0.987548911590215 1
0.961226907568958 1
0.977647281350381 1
0.941861212108833 1
1.00739800619129 1
0.916288548778573 1
0.760076613104586 1
0.908920089373774 1
0.717059327725649 1
0.768772638886205 1
1.10076118731849 1
0.849905494810812 1
0.945580089543326 1
1.13518135738789 1
1.07572685380497 1
1.18976496449492 1
0.544343350646079 0
1.16809054798877 1
1.41527277986879 0
1.04607481859185 1
0.714235745316778 1
0.967066619788262 1
0.923546750644524 1
1.08246159134323 1
0.938387316520679 1
0.904441856568852 1
0.97424517254618 1
0.991761625841214 1
0.758061820541674 1
0.824579103653803 1
1.04609090801179 1
0.764850946417093 1
0.887662808996074 1
1.25535382120195 1
0.959536618864939 1
1.33800737247314 0
0.960639783543939 1
0.773104234251521 1
0.923907444379286 1
0.717198520857077 1
1.07348140397357 1
0.953969171127154 1
0.986030796843572 1
1.10514779589597 1
0.960970130021389 1
1.1488689809271 1
0.873098555060799 1
1.26054440003583 1
0.783557480033836 1
0.639480803205286 0
1.29206764584786 1
1.13615972897737 1
1.20221621287369 1
0.929484943751556 1
1.02275832975567 1
1.27452881366434 1
1.04448079918508 1
1.0595318729382 1
1.04488705807005 1
0.515613034754881 0
0.878119017613462 1
0.851115598456215 1
0.981360923739202 1
0.976352808513617 1
0.765138079368194 1
0.847610386594148 1
0.861934072635534 1
1.22247894564779 1
0.78836901622423 1
1.16237282881754 1
1.06993004508907 1
1.01421382484008 1
0.993110778042604 1
1.39915901463955 0
0.852055209890647 1
1.0066788796059 1
1.23672291395102 1
1.1986942659436 1
0.831834879850866 1
0.953345622897385 1
0.793324857608302 1
1.22032695136793 1
1.2894771575863 0
0.556236543343096 0
0.769474345712513 1
0.540583121669571 0
0.600575288656196 0
0.959779054834194 1
0.920308779870301 1
0.903462113782859 1
1.01665526551108 1
1.0980061801423 1
1.37657304285421 1
0.865366213163702 1
1.17894570187909 1
1.01576402385492 1
0.826616261915313 1
1.24249248151519 1
1.01825241666396 1
0.880987015390768 1
1.21964169494041 1
0.739111722360509 1
0.668027377175206 1
1.00637497905934 1
1.04015048773607 1
1.38575436046986 0
0.862185107178814 1
0.922987545644362 1
0.928818260217189 1
1.08151292364335 1
0.863474190258753 1
1.05927788796811 1
0.862798052499516 1
0.928901660435153 1
1.1862810447226 1
1.0825699838938 1
1.27717891192552 1
1.05807176704848 1
0.990970159749684 1
1.06120400202883 1
1.27751847577504 0
1.06623459477514 1
1.18904557901649 1
1.05044579140136 1
1.12456445122328 1
0.979502030459413 1
1.05688243549807 1
0.755254138393901 1
1.09272520159511 1
0.848111356908642 1
0.777270393540009 1
1.07581604582516 1
1.01826829297945 1
0.583751075067614 0
1.44445835331986 0
0.846602447874535 1
1.08949773839153 1
1.0049290041337 1
0.832200693784843 1
1.31715244635131 1
1.09392492425988 1
0.874351491931423 1
0.951774578387145 1
0.805813401241469 1
1.10727165319084 1
0.616124746499184 0
0.812433785948197 1
1.07994592835678 1
1.01793828913344 1
1.07931273490715 1
1.11760039276986 1
1.00986262448812 1
1.15706818843515 1
1.02308490628445 1
0.909985965790502 1
0.877955694310459 1
0.9898800100861 1
1.06123126420656 1
1.06660120025425 1
1.04240337610889 1
0.849252557662172 1
1.01858801167519 1
1.10821327161712 1
1.27324071104536 1
0.74302266355843 0
0.971129149729168 1
1.21609940273111 1
1.15765796111147 1
0.797444223231674 1
0.996808476798105 1
1.03965163623241 1
1.11809346238284 1
0.865783388419404 1
1.21998130803212 1
1.1023422020918 1
1.19622436026694 1
0.864043082526114 1
1.28305770104519 1
0.896264272011433 1
1.13902347690509 1
0.946761697083501 1
1.05323140202182 1
1.21616646108334 1
0.803928508485177 1
0.737187139437843 1
0.757282078124995 1
0.975573732171415 1
0.966209167343153 1
0.890712648314327 1
1.31260997020005 0
0.805132499265301 1
1.0739169628803 1
0.916797389219361 1
1.11490906230297 1
1.21800133268191 1
1.04305889928006 1
0.962182909240709 1
1.14778457088582 1
1.0282631463388 1
1.08177533234984 1
1.05486739583194 1
0.833192350658708 1
0.854408667040864 1
0.820075401135629 1
0.897572717209609 1
0.91813785836849 1
0.997703059017996 1
1.25731255773022 1
1.07567292313065 1
0.84836942139088 1
0.994238226524112 1
1.00823366827643 1
0.823640750423265 1
0.999182898578435 1
1.23499802352742 1
1.12409552230951 1
1.13404702975189 1
1.06531920702142 1
1.49710723759297 0
0.812343215641068 1
1.38760746590555 0
1.0197723976607 1
0.978760289260561 1
0.964185630093787 1
1.01696868983979 1
1.03100405791209 1
0.92759174211135 1
1.02710940895729 1
0.878899999073563 1
0.881032665922089 1
0.82423206844665 1
0.72201153710704 1
1.03804982408942 1
0.60075350299163 0
1.17076536713021 1
0.905442651844346 1
1.14249345816442 1
1.10344748267884 1
1.08990663263148 1
1.00536327042125 1
1.12685286975103 1
1.22248751647178 1
1.41315708291746 0
1.14005601752954 1
1.20248122079664 1
0.974782863527235 1
0.767431802853026 1
1.01934575642902 1
1.08321875934795 1
0.886857740041221 1
1.12009970268322 1
1.18279619101379 1
0.846104448938803 1
0.802310466512391 1
1.4742434399045 0
0.915506114821932 1
1.30214800562037 0
0.760093589644104 1
0.98576832736185 1
0.958434118068884 1
0.929404070314397 1
1.16725156140812 1
1.10166010233506 1
1.27349128947423 1
0.974279563970147 1
1.03351025725527 1
0.71014479216643 0
1.08441783950293 1
0.96640396443708 1
1.09692036047798 1
1.17743414873266 1
0.789828064958121 1
0.800062943054411 1
1.16849242380238 1
0.960791811910573 1
1.1364558739825 1
0.870386035498895 1
0.888788850226023 1
1.18801916951273 1
0.971219206103844 1
1.27814660546826 0
0.832646321375691 1
1.10430137738558 1
1.04042057849795 1
0.73462864818542 0
1.14733525370528 1
0.891688832263347 1
0.731115361819692 1
1.20774850607439 1
0.870534923289118 1
1.18791727515631 1
1.11614951902993 1
0.629054376005584 1
0.897786255371319 1
1.27012518225242 1
0.886922548366557 1
0.848102615397345 1
1.18527263939834 1
0.701654841414631 1
0.923540872260421 1
0.9414321497407 1
1.06615166083526 1
1.08509674104201 1
0.910941729790607 1
0.914136505663106 1
1.34665622031731 0
1.01593826542405 1
1.17202870489485 1
0.610180862672927 0
1.3421030262454 0
0.91729485122975 1
1.30494100506136 1
1.47104757490433 0
0.870543884322729 1
1.07080419502777 1
1.07983424210189 1
1.13529648923256 1
1.01665541697889 1
1.10188654610688 1
0.619876504371217 1
0.819268451609773 1
1.01709952540584 1
0.836590338531395 1
1.04621323929443 1
1.2383971763607 1
1.16782148882341 1
1.05143312091847 1
0.949239494184183 1
1.30397133827274 1
0.911853334966334 1
0.955302389827727 1
1.26382775819221 1
1.10061277733019 1
0.791580397834575 1
0.844791270988913 1
0.686304356690199 1
1.19282331855673 1
0.947572948185404 1
1.01065887292942 1
0.96644339654248 1
1.05649741466332 1
0.913801659956911 1
1.34271466517236 0
1.0510535285132 1
0.939830402572856 1
0.723423639631357 1
0.886948719250463 1
1.16313318168494 1
1.10443928793163 1
1.26267369469543 1
1.1822130140257 1
0.75499644140283 1
1.11774800981822 1
1.21896187672633 1
1.18946916075153 1
0.934665825909679 1
0.983057407466452 1
0.718904306334136 1
0.825299518802439 1
0.507384523454948 0
1.08027168992425 1
1.26200952105194 1
0.933435742683689 1
0.918813575126182 1
0.93080612527414 1
1.1394698559974 1
1.19959222380488 1
0.964755493390724 1
0.776141812768573 1
1.07496814646744 1
0.88659008759731 1
0.81362192693333 1
1.00750717761967 1
1.21451603570338 1
1.31664944628579 0
0.731608190910065 1
1.10010651315917 1
1.24703951109157 1
0.841870520954991 1
0.980994930932261 1
0.909705579115643 1
0.769000019009655 1
0.681365705082242 1
1.16888234970443 1
0.892681458531818 1
0.752940269582413 1
0.75779899852659 1
1.19941402371114 1
0.656637636157006 1
1.17267110190055 1
0.961833025871761 1
1.12819141211432 1
0.54884906067687 0
1.3578650360089 0
0.874442585235341 1
0.469674308840549 0
0.834272273840357 1
1.09909710529694 1
1.03690969306019 1
1.1985204263809 1
0.850965989799982 1
0.903793047694065 1
1.06695134454643 1
1.1360149470346 1
1.14629606001864 1
1.04404934806756 1
1.0104866999292 1
0.686415954063027 1
1.04381839891712 1
0.838883435669758 1
1.11827357394449 1
1.23432187409143 1
0.882771924515455 1
0.918863982254481 1
1.14136149181373 1
0.794250273638055 1
0.644988757124208 0
1.20189510615331 1
0.827811384802301 1
0.929548256884706 1
1.01193449888635 1
1.00845431246499 1
1.0225546464433 1
1.02738251798377 1
0.800286770456579 1
1.11773733484488 1
0.882065737301886 1
1.16730932692145 1
0.990855427391501 1
1.15102719858842 1
0.978612479253302 1
1.17061447004443 1
0.95881683772078 1
0.851208447268019 1
0.900236529585481 1
0.925370923542327 1
0.906643462024823 1
0.955581780470388 1
0.984952832707426 1
0.962916706771225 1
0.599737400227533 0
1.04657025243619 1
0.869723181060751 1
1.1986879168162 1
0.746516055403497 1
1.09176669579426 1
0.802795402439438 1
1.06925933620446 1
0.946771169516425 1
0.996369949173408 1
0.994868396589387 1
1.13318355575117 1
0.851914104138205 1
1.04932122212333 1
0.934928856055708 1
0.630986696965173 1
1.00397767756957 1
0.907594588799692 1
1.00870892661625 1
0.624353989871009 1
0.702045837284661 1
1.23694784448965 1
1.00189516546348 1
1.11793180445381 1
1.11064425354508 1
0.960955633885691 1
0.839424261273234 1
1.07548200147776 1
1.13097370002141 1
0.98826685004816 1
0.875713169736584 1
1.1236514022575 1
1.1719785771673 1
1.2314791507774 1
1.06565132676287 1
1.0617034208415 1
1.20685306823194 1
1.01581629504893 1
1.22189571029997 1
1.04869242043582 1
0.80264557338229 1
1.09585632108337 1
1.14388759276646 1
1.02864815592607 1
0.984110016617787 1
1.06504097690871 1
1.12548932359092 1
1.32575369261027 1
1.01647543587031 1
1.23099387560453 1
1.22991302783327 1
1.02388711472924 1
0.872323045645887 1
0.837509015301876 1
0.934499636288597 1
0.98638749558483 1
1.2790544186239 0
0.998840876135958 1
0.826408708715163 1
0.866782203314106 1
1.35136017118103 1
0.824586202929544 1
0.921770753711278 1
0.816064187812822 1
1.28735127384396 1
1.27610808049032 0
1.20034519863554 1
1.06561026372549 1
0.974762839612124 1
0.722273076213179 1
1.02082072946078 1
1.07529760750283 1
0.975915561705166 1
0.701101199079174 1
1.15854432920303 1
0.969347722621562 1
1.14030537448978 1
1.10940093960449 1
0.977705146301717 1
1.18232007312626 1
0.898770949887399 1
0.837405753407416 1
1.03825148871544 1
0.81062433027214 1
0.903360841328156 1
1.16289513729651 1
1.01740129405742 1
0.990783054168762 1
0.98591686276436 1
0.644625025410732 1
0.996146368642343 1
1.12855552197456 1
1.11454908865666 1
0.919541391133984 1
0.877166754956513 1
1.01225860563766 1
1.0201342507169 1
0.765106972130381 1
1.08597279225298 1
1.02846036920297 1
1.48704065804534 0
0.731877382152809 1
1.337155183138 1
0.916108066357412 1
1.1230938495166 1
1.16863223045652 1
1.03356731217504 1
0.685996676808959 0
1.23098618070184 1
1.01222964386173 1
1.06635633058779 1
0.988605497623213 1
0.488743114195258 0
1.07336391905103 1
1.35274457650708 1
1.2381182775673 1
1.25037020222703 1
0.999412439858772 1
0.851225771011663 1
1.05107875744738 1
0.612610368793477 0
1.0682432873191 1
0.660089090652727 1
1.31602477991018 1
1.17666759227285 1
0.884970504021033 1
0.784026136998389 1
0.43283147425374 0
0.896223356911271 1
0.973409531303258 1
0.883423612644151 1
1.12341853942224 1
0.944843018872569 1
0.923554399937386 1
1.29141015839612 1
1.12868162745805 1
1.1037387594951 1
0.933720413073516 1
1.00358625840826 1
0.980501774211698 1
0.959967746921537 1
0.833490962050608 1
0.937037270315384 1
0.977666552908818 1
1.11474989843499 1
1.17396971911295 1
1.19179085554468 1
1.09272533065142 1
1.0249421704075 1
0.832364850430179 1
0.898632326377555 1
1.208348192181 1
1.04415915486366 1
1.0069230999598 1
1.29729501506348 0
1.08367865698072 1
1.1515372617497 1
1.19053752869784 1
1.03885992286433 1
0.988017194060761 1
0.7956172144885 1
0.841588219917598 1
0.93318896118254 1
1.15408719156144 1
1.29258974309882 1
1.09070109573777 1
0.84944058156441 1
0.952232272880124 1
0.794798308168187 1
1.14658785938125 1
0.931546167527175 1
0.927296672672688 1
0.920458344218132 1
1.18816040828094 1
0.808164740695442 1
0.976328759042279 1
0.68656051875926 1
0.858169709661789 1
0.87433605405192 1
1.19730482698234 1
0.685314483832887 0
1.11030391500868 1
1.05539678319225 1
1.05940487954717 1
1.37468062752006 0
0.757559329623354 1
1.08255543630374 1
0.81421994188158 1
1.06775559353606 1
0.826586415121315 1
1.13525418062403 1
0.809945230930645 1
1.14327940387041 1
1.01641504607163 1
1.41963959033113 0
1.02673677328592 1
1.15214661387028 1
0.902523873112975 1
0.785743936250209 1
1.11526624417387 1
0.869075884405126 1
1.07416655681353 1
1.3351071516644 0
1.0572717295166 1
1.14461336801507 1
0.789632074304306 1
0.873226591947863 1
1.26203386758809 1
0.705634485226072 0
1.02749429686907 1
0.763908756196708 1
0.824549620504784 1
1.18026179222132 1
1.0461159592776 1
0.999927647561537 1
0.952395030253718 1
0.958867543388299 1
1.19088175930776 1
0.797888686723363 1
0.823981376831894 1
0.843280990446395 1
0.982482772173044 1
1.12244895424191 1
1.37993999551319 0
0.715520936242489 0
1.05350517255113 1
1.13160704227839 1
1.19253308587456 1
0.853412261819495 1
1.16993744468783 1
0.853288899010672 1
1.34162142622916 1
0.766657569290547 1
0.855114261796452 1
1.13673822644343 1
0.850207684093244 1
1.13919272437448 1
0.812478999863808 1
1.30852565395607 1
1.33621765964588 1
1.36055065951941 1
1.16874821355006 1
0.656889797598431 0
0.963329190150271 1
1.17658612327807 1
0.91805958931076 1
0.748581090934115 0
1.05164960213014 1
1.19883710263303 1
0.850529512845183 1
0.90261589108955 1
0.729580308669459 1
0.657587780601886 0
1.21662983596536 1
1.13874995501115 1
1.27287739675184 1
1.10999930739299 1
1.24237565124831 1
0.747548065898274 1
1.14202452360153 1
0.945012230089614 1
1.11444749922399 1
0.913190910530523 1
1.07368425533265 1
1.00400381559297 1
1.19233131165778 1
0.938779978457779 1
0.745872061099104 1
1.4176776892176 0
0.913818003485559 1
0.917958128455744 1
0.949024194896222 1
0.89938528659033 1
0.963665646467769 1
1.17792820321231 1
0.896912666424144 1
1.22126065635509 1
0.85243442087967 1
1.10898575260632 1
0.919007976764035 1
1.14875632160383 1
1.10116272891673 1
0.989411046834187 1
1.34089404761136 1
0.908819535551503 1
1.06073532667006 1
0.929366537098516 1
0.949860778203166 1
0.756521724787281 1
0.994267709064481 1
0.654943737758606 1
1.03429039117438 1
0.880303310111725 1
0.808830771194928 1
1.1003387375942 1
1.21490868100823 1
1.24067062352619 1
1.00086601887402 1
1.05300531405076 1
1.0597403903714 1
1.0214006034076 1
0.952752311304034 1
1.15715773212821 1
0.982737833448848 1
0.634094110547997 0
1.20589810658639 1
0.747366340056687 0
0.907767867977438 1
1.13473749647174 1
1.03946845820394 1
0.818738437305598 1
1.06626470648224 1
1.12795334851161 1
0.90628793892657 1
1.09251189193361 1
0.887190518631586 1
1.27819951324352 1
1.13028034165228 1
1.28189986188201 1
0.832927880093437 1
1.18469415890583 1
0.848467775594082 1
1.09779993671435 1
0.426048319940806 0
0.950705888654226 1
0.931214484379775 1
1.09953940166482 1
0.900970615896769 1
1.12263011288245 1
1.08417002766354 1
1.1283048192234 1
1.39266332465104 0
1.19669342142659 1
1.3728919867452 0
1.37542558083353 1
1.15985834649866 1
1.26493685843047 1
1.02479909903485 1
0.823406537787834 1
0.88230374139756 1
1.26549618900233 0
0.81203283964231 1
0.934892880627953 1
0.871191313051711 1
0.986473789355565 1
0.873509171266131 1
1.31151268148619 1
0.509318985798333 0
0.98639547948549 1
1.03886508654782 1
0.975184586446982 1
1.19022415985112 1
0.798286852406398 1
0.809853631146753 1
1.21544396429166 1
1.14214867580279 1
0.919281483794523 1
0.789541582972778 1
1.19764093584172 1
1.04593089373457 1
1.01631850346802 1
1.18837743974635 1
1.11575875449346 1
1.15294624020851 1
0.928663596946173 1
0.78683535236371 1
0.865287917966573 1
1.1455615292523 1
0.943291762868502 1
0.930064487850448 1
0.771553755475495 1
1.17522675552043 1
0.741056695512163 1
0.96325173926083 1
1.08490766993601 1
1.06479261528346 1
1.08780042221589 1
1.02726899183748 1
1.20788406820428 1
1.14203272477961 1
0.762044225618864 1
0.779012806224382 1
0.755404107915123 1
0.880476709263173 1
1.12078445903014 1
1.26183981549076 1
1.08837691247388 1
1.16594577110356 1
0.432426722133447 0
0.90628901904607 1
1.1781866667878 1
1.03803450982708 1
1.22443044618509 1
1.02740283326603 1
1.23526316315649 1
1.142302412523 1
1.16409408832766 1
0.919731182151472 1
0.935526364093743 1
1.11988170154933 1
1.08994777227213 1
1.07713412604962 1
0.930168817594533 1
0.897923177507645 1
0.992507477740022 1
0.968454628691529 1
0.859764151867925 1
1.07243419760947 1
0.948795098544747 1
1.07836626375212 1
0.867549469455734 1
0.953097735261477 1
0.749699220956527 1
1.14913532025055 1
1.30588159643415 1
0.918761598979613 1
0.922434050886174 1
1.00758311277014 1
0.927199803455133 1
0.942860965539636 1
1.33253634567869 1
0.71761766177399 0
0.921351667024029 1
1.39245000445584 1
1.08055186293673 1
0.87311183540208 1
0.954887880622544 1
0.67826415770188 0
1.16783642931427 1
1.06153008738795 1
0.967468467368348 1
0.985047973098322 1
1.22963131617259 1
1.02710856192328 1
0.832642482625417 1
0.943376359349749 1
1.21562344695138 1
1.03935091782668 1
0.912775860937926 1
1.06388606257749 1
0.981868522653036 1
1.15384639535461 1
0.95359052360054 1
1.10990620802617 1
1.13702782461318 1
0.542811621417718 0
1.16838515054787 1
1.154488522857 1
1.02203775864835 1
0.788956801858464 1
0.932246418617525 1
1.00608243932734 1
0.908576776172334 1
1.04812665201173 1
1.14518757701456 1
0.93488447689615 1
0.819166090020435 1
0.8825742364304 1
1.03906603903517 1
0.978323451174729 1
1.18503488020885 1
0.882758002428746 1
1.02907205024747 1
0.979785129146634 1
0.842772347578882 1
1.23914511535931 1
0.988521444680681 1
0.899116199981826 1
1.14270611853427 1
1.11534886666046 1
0.721833095828835 0
0.922170869687402 1
0.811298885426017 1
1.08486322693052 1
0.939758521317835 1
0.867329151252539 1
1.0103563819004 1
0.62970842127763 1
1.20496347043221 1
1.127477666245 1
0.920484666129377 1
0.896072510381975 1
0.916395383713798 1
0.874783353384389 1
1.15725048014003 1
1.06166723613293 1
1.24597650776732 1
1.08005847302926 1
0.836210760728366 1
0.928633327786933 1
0.665041872248068 1
1.0626290316894 1
1.34644221061839 0
0.913264038433506 1
0.925548397058141 1
0.754662563890662 1
0.919102025981391 1
1.00327243295167 1
0.608740324137452 0
0.965004828817865 1
1.01838310251741 1
1.1368531676704 1
0.988670158806372 1
0.837926328408672 1
0.863081337575926 1
1.18315870551691 1
0.936451533671225 1
1.0229912467156 1
1.17851710552451 1
1.0572910124738 1
1.03692646540749 1
1.02015119441147 1
0.784628628723915 1
0.98730043133348 1
1.00568919556072 1
0.7841458306099 1
1.02966532715376 1
0.670435957523821 1
1.18177824695339 1
1.14615676167739 1
1.32356152315587 1
0.964966448056208 1
0.786713984914005 1
0.883668197157302 1
0.844908971412255 1
1.00425075319218 1
1.11182942198542 1
1.07139681184661 1
1.02347767785884 1
0.800567410067621 1
1.30954149860027 1
1.36505916230449 0
0.989584965561143 1
1.12735577920639 1
0.960434928741798 1
1.32410183229462 1
1.30902616619352 1
0.762426240712072 1
0.840645893004495 1
0.91058109417398 1
1.35662251017412 0
0.971221459496134 1
1.09023523470222 1
0.735148411558341 0
1.0124471752543 1
1.36683013453024 0
0.759511265440758 1
1.086059552983 1
1.31066224357364 1
1.20287755834148 1
1.12516938125382 1
1.36226077330124 0
1.19842971642432 1
1.02534938877668 1
0.941963859553041 1
0.759683382040388 1
1.34800518063755 0
1.07732127461042 1
0.70585196168648 1
0.878583922678865 1
0.965302588857961 1
1.08112351997703 1
0.845503247340533 1
0.976191568164825 1
0.976639239577076 1
0.805540656905337 1
1.03242991833429 1
0.978543529440548 1
1.19598645278783 1
0.996293651822578 1
0.84647107924091 1
0.778834310983912 1
1.09766943298797 1
0.82051766258068 1
0.752409886725953 1
1.24631305175386 1
0.926125654013314 1
1.17770213435802 1
1.1372516879859 1
0.833939153711583 1
1.19827084508543 1
1.08305196200753 1
0.99566091020775 1
1.09127660432769 1
1.41599123877472 1
0.810685515835955 1
0.915325496025054 1
1.08790541660821 1
1.13466962392163 1
1.24523636797606 0
1.03156101010654 1
1.30515019367476 1
0.661061786576235 1
1.0849681431476 1
1.03401720422309 1
0.958108875540407 1
0.867051816558022 1
0.900844319107692 1
1.39204732197133 0
1.04341008899573 1
1.17016118160268 1
1.0073288249548 1
1.09534118475532 1
1.11598687684404 1
1.01575302205732 1
0.913035512108688 1
1.08947095780517 1
1.0617214387947 1
1.18393364910126 1
1.13672582152586 1
0.784725300431593 1
1.22031565614278 1
0.880683186130523 1
0.648243614846248 0
0.897946961211549 1
0.948899636479575 1
1.10601824195253 1
0.870293013815893 1
1.11073832262411 1
1.12528916323389 1
1.06019093120154 1
0.986687361614441 1
1.26312469946805 1
1.1742606406062 1
0.918703655784066 1
1.32286779733378 0
0.815919039992675 1
1.09688629614651 1
1.30026445316086 1
1.17256864048615 1
0.75060095250112 1
0.817745932903185 1
1.16696262049644 1
1.2335385662881 1
1.29428088696105 1
1.13106680121454 1
1.12466903510348 1
0.949330761554668 1
1.12330699797593 1
0.870925654675119 1
1.1183074894176 1
1.23155557954755 1
1.09380930939292 1
0.563298084323147 0
1.13539987436612 1
0.56777430338395 1
1.17360462018659 1
1.00422231398013 1
1.23307613231503 1
1.22758497030216 1
0.775052263894517 1
0.855722996778095 1
0.913079514483209 1
1.26889257056682 1
0.942312379977958 1
1.16278590560981 1
1.07962336765761 1
0.948730059780062 1
1.5113086981508 0
1.00291531031849 1
0.807304598185291 1
0.773823579155582 1
1.28189535111114 1
1.09312191539722 1
1.3611975231652 1
0.973560370363916 1
1.12187481326345 1
0.967729221243213 1
0.642505438846481 0
0.561220680584909 0
0.964212198751912 1
0.946398651108765 1
1.12373013467889 1
0.595701855155826 0
0.626422622251966 0
1.32012574098796 0
1.04773190011085 1
1.14840051717139 1
1.45178573987599 0
0.963985539275174 1
1.01413463292025 1
1.03336914623537 1
0.824101082498473 1
0.638044325871028 0
1.09126860478011 1
1.31653701646611 1
1.140031535896 1
1.10949779293025 1
1.19213993673366 1
0.828580398008894 1
1.19311465289699 1
1.11825840247012 1
1.35742523624463 0
0.950176465783257 1
0.979585813957944 1
0.989716280701674 1
0.948449816708013 1
0.865403418414325 1
0.973814022552216 1
0.911975238021937 1
0.93733253052083 1
1.00032398103766 1
1.04963835364391 1
0.891935595061963 1
1.03626321017104 1
1.2466993520677 1
1.27799941981986 1
1.22785881010984 1
1.15040343595949 1
1.02061159092137 1
1.24227936644022 1
1.03523263995641 1
0.697922672877749 0
0.811161107829184 1
1.15551140491745 1
0.990266135702054 1
0.809722555500944 1
0.923269241289904 1
0.858670665112014 1
1.13786678231257 1
0.903655374316121 1
0.807278163622169 1
0.54712526871883 0
0.635871697650927 1
1.04253629533321 1
0.990773408178685 1
0.814717328895743 1
0.951044242103455 1
0.833362092684159 1
1.00809417156977 1
0.913589098341684 1
1.23702274032991 1
1.06023943212174 1
0.848211105057755 1
0.916037017770797 1
0.972182302253803 1
1.09557905825293 1
0.731741994762431 1
0.854424228902203 1
0.841121017392704 1
0.799499622921974 1
1.03094608688408 1
1.2720551337949 1
0.883777624109757 1
0.787723096607019 1
0.935251075719826 1
0.987602339536232 1
1.10430721742562 1
0.807232717697828 1
1.00838772008976 1
0.719353507491337 1
0.595571713005893 1
1.06100893151928 1
0.991342601785434 1
0.749774720490245 1
1.16876896296214 1
0.741895557047793 1
0.94459189466953 1
0.925646167167544 1
1.27733242240643 1
1.12654720109083 1
0.858073777834721 1
0.851041043101673 1
1.3213816200889 0
0.744798084215155 1
1.07344377670596 1
1.35619287785136 0
1.29107146424758 1
1.10652136305064 1
0.826467471052189 1
1.22668325644367 1
1.06726923526987 1
1.23189786485214 1
1.4335865532433 1
1.12775001708048 1
1.19641238322153 1
1.06000417335835 1
1.48252208511256 0
0.607868225568782 0
0.727145611508989 1
1.15321633883316 1
1.01378476839965 1
1.31012271976299 1
1.20058187205163 1
0.722675772181068 0
0.979100777708315 1
1.02193546698806 1
1.14810280012446 1
1.08298542080076 1
1.09951979087613 1
1.03932509135573 1
0.95722252214908 1
