# Supplementary material for: Bias caused by sampling error in meta-analysis with small sample sizes
Source: PLoS One. 2018 Sep 13;13(9):e0204056. doi: 10.1371/journal.pone.0204056 (PMC6136825; doi:10.1371/journal.pone.0204056)
Supplement: S3 File — (ZIP) [file pone.0204056.s003.zip › results N = 20 delta = 1 tau = 0.5 sz = 500-1000.txt]

"dl.delta" "dl.cp"
0.88698893353571 1
0.933442261067533 1
0.923979308081812 1
1.08117128816114 1
1.04935849004103 1
1.05124656097047 1
0.962569214311574 1
0.933149236381946 1
0.783790152877781 0
1.05504651707124 1
0.872484016006372 1
1.07243161734435 1
0.877430857633875 1
1.08404679787765 1
1.21296989219404 1
0.84652967301094 1
1.0496283194946 1
0.931841204813179 1
0.908994457593418 1
1.01919402864361 1
1.12549882383259 1
0.924099496801865 1
1.07485003529387 1
1.00475138695849 1
0.911047642967931 1
0.941699785743778 1
1.10066056690775 1
0.87419135051407 1
1.09225437010481 1
1.02864316366377 1
1.06139696645792 1
0.900433463900251 1
0.950033518192841 1
1.29051075796411 0
1.22354496944742 0
0.763327386789252 1
0.983914543357036 1
1.2183620041102 0
1.08070988514136 1
1.13277165020582 1
1.04632692716359 1
0.771226563961634 0
0.977099777189893 1
1.06975250469782 1
0.904707015772103 1
0.903724030747748 1
1.14729324002521 1
1.07356701485721 1
0.956947130230837 1
1.10483959913764 1
0.973532597661512 1
0.876606832373138 1
1.10993156102478 1
1.31335120115253 1
1.03737890711194 1
1.21745292496834 1
0.911954487319945 1
0.967815872393154 1
0.995222313940336 1
0.934268286794829 1
1.00668805726827 1
0.913738892142377 1
0.887765991231811 1
1.03593883986855 1
0.828112805642737 1
1.13161437098727 1
1.14112221665391 1
1.00301388574403 1
0.941926591388272 1
0.873675514426759 1
0.819681479096784 1
1.10361051013071 1
1.02624365566632 1
0.877597587449665 1
0.97070880657168 1
0.977120445979181 1
0.940089133671294 1
1.16119018757122 1
1.09493948697517 1
0.888192478778181 1
1.10691110578695 1
0.96879200328526 1
1.04733166199336 1
1.1138373564721 1
0.87285530500515 1
1.0541605753907 1
1.10597069969398 1
1.2155278947156 1
1.08247203872209 1
1.01128007916312 1
1.01684663144816 1
1.02329727454254 1
0.969464577861061 1
1.18282407645487 1
0.901734109306482 1
0.879195526210616 1
0.818906234587896 0
0.962137398464856 1
1.01277813394645 1
0.782173148312783 1
1.0737530408463 1
1.1357752329771 1
1.05519884200001 1
1.00242185905198 1
0.995686450240497 1
0.991035485696416 1
0.91301395349431 1
1.11187862856706 1
0.876773219052757 1
0.917307658784342 1
1.10438604482472 1
1.01176971563223 1
1.02686801528455 1
1.16787184348391 1
1.10132674574435 1
1.20124131557649 0
1.26898718968774 0
1.05831032394846 1
1.04471568770085 1
0.805157204568313 1
0.962800093821117 1
0.970889664697832 1
0.98599096264727 1
0.982472637344894 1
0.808342426646053 1
1.00191789238398 1
1.15723070265805 1
0.853601711641559 1
1.12050255630461 1
1.06954372618989 1
1.0692401952539 1
1.22388548346134 0
1.00749264198825 1
1.04903810310136 1
0.968558108714747 1
0.867438960177018 1
1.16459071265281 1
1.00274551671576 1
1.05788780456127 1
1.05955429164665 1
1.10371823061951 1
1.3541219666613 0
1.09709307710505 1
1.2135714165602 0
1.29848136888602 0
0.894165511306468 1
0.981603230779119 1
1.13862273258061 1
1.02996124763996 1
0.812455024550704 1
0.979917527449928 1
0.976286677632308 1
1.03381074778307 1
0.95407239603044 1
0.997126312549151 1
0.849580684922422 1
1.05050383115548 1
1.03920849526209 1
0.980870665679542 1
0.957396142856181 1
1.11273264020675 1
1.12389658843324 1
0.968234033342054 1
1.09899891059098 1
0.870372151654418 1
0.941112078135115 1
1.41761347648324 0
1.04582787421952 1
1.14186823937091 1
0.966836448755218 1
1.00614783400022 1
0.971426213701182 1
0.878790120300403 1
1.30292457914257 0
1.06084342599949 1
1.11207188098574 1
0.939112080007471 1
0.861323942288921 1
1.01249420738255 1
0.821918144470372 0
0.817254000091454 1
0.837429949872015 1
1.13295944956594 1
1.00476318698817 1
0.898197299312683 1
1.06006990676235 1
1.06978794759044 1
0.976474876072338 1
1.13554923742656 1
1.03512619985657 1
1.03440427885059 1
1.18695370714784 1
1.01914093337495 1
1.17340774047036 1
1.04129705885264 1
0.883719385926079 1
0.972287802566709 1
0.976959170087997 1
1.07207150801914 1
1.24808203875576 0
0.833391001466297 1
0.77756487024655 1
1.05149648811985 1
0.931251857676668 1
0.749526041131008 0
1.00486586230869 1
0.896230497067663 1
1.05686834758771 1
1.03382337076056 1
0.787378911705763 1
1.14504093195913 1
1.19218227671553 1
0.984585634888514 1
1.01369141454612 1
1.0575709994183 1
0.918015644824349 1
1.01322522448243 1
1.07014721563904 1
0.88642051799448 1
1.23359516329241 0
1.12141185060558 1
1.12448338213216 1
0.869908519128668 1
1.04768157592234 1
0.934819042384077 1
0.925229393472185 1
1.11817760283538 1
0.874682867790748 1
1.19484503251316 1
1.01216887618141 1
1.10715261244666 1
1.00949100177622 1
0.969126666873201 1
0.965774743697511 1
1.0130728878045 1
1.04045473524655 1
1.13770258306369 1
0.980415831173651 1
1.2886954624878 0
1.11730904650713 1
0.955399083143913 1
1.07542447569704 1
0.96120004774968 1
0.879503177929299 1
1.03776066601482 1
0.897244494688695 1
0.96987825430218 1
1.06272664836218 1
1.0374887340947 1
1.05558391352445 1
1.14153014513043 1
0.881833874827273 1
0.816650953724817 1
1.20432512815448 1
1.19387850957597 1
1.15647092135004 1
1.07001901083194 1
0.951113958261622 1
1.08679561097542 1
1.02121983374456 1
1.08344168333017 1
1.03320907047137 1
0.964553573049924 1
1.08964198434463 1
0.963384374145257 1
0.909085131570108 1
0.969050580514397 1
0.897289139214489 1
0.806985371588746 1
1.02326169477615 1
0.919736794950786 1
1.12063849098149 1
1.00438931719732 1
1.11834098395031 1
0.905264671812054 1
1.11297489916064 1
1.06959276023254 1
1.022973075762 1
1.31340279730624 0
0.901642911370951 1
0.862954747384767 1
1.13448796677462 1
1.17470604978948 1
1.076111033922 1
0.869781576862355 1
1.09152121871123 1
1.03316630642142 1
1.078905895958 1
0.888718490200034 1
1.04450351188813 1
0.828523583781166 1
1.13042605741243 1
0.96089333408553 1
1.02145282612243 1
1.03063350504699 1
0.741745271848481 0
1.08060065593954 1
0.966946626263371 1
0.984657225344879 1
0.96138072626779 1
1.204605745015 1
0.776107285825777 1
1.12016079926943 1
0.8960461267385 1
0.855051365467219 1
1.17861915209659 1
0.856985738764288 1
1.19520413876152 1
0.8938491879336 1
1.05588721231784 1
0.950616468213665 1
1.00938545817766 1
1.0462123854435 1
1.01831921674393 1
0.919030777529805 1
1.06012727848282 1
1.0016021468188 1
1.0130772302954 1
0.821184568236887 0
1.01171235105586 1
1.02737750135221 1
0.913446001068015 1
1.12547407820102 1
1.2665089917452 0
0.95857797793156 1
1.07940183758741 1
0.989716018410715 1
1.17357486396865 1
1.12339452439456 1
1.05428721927392 1
1.04582630489646 1
1.03632474550542 1
0.990503200028914 1
1.13652485254477 1
0.880172440113979 1
1.12651838091285 1
1.02870722702489 1
1.01967804430641 1
1.14267678622549 1
1.07803207769718 1
0.897719501418053 1
1.13364556928877 1
0.766139940834714 0
1.12894088726456 1
1.05421595909996 1
1.11049391210183 1
0.875704012854816 1
0.767364804741375 1
0.931773518173198 1
1.01912150228358 1
1.19035280211559 1
0.723043387007654 0
0.974065499084122 1
0.929938304180414 1
0.738014672859106 0
1.05736758507657 1
1.05963999345894 1
0.95403235409157 1
0.921032299904299 1
0.964727816124873 1
0.908419456164451 1
1.11784555438377 1
1.00219110959329 1
1.01455378906214 1
1.0990817120002 1
1.04401710215429 1
1.03941132934114 1
0.933120917729362 1
1.05325029704264 1
1.01211646406915 1
0.914538240814086 1
0.836207506204639 1
1.05540900577853 1
1.17798092698238 1
0.99395511076142 1
1.09429788682052 1
1.00889571043059 1
0.995669607739635 1
0.903481695390067 1
0.904806566249433 1
1.02825247784199 1
1.06675407266505 1
1.21776643734343 1
0.927772323253721 1
1.11991377696603 1
0.999566220862587 1
0.955815712893362 1
1.06437961116886 1
0.741773211485493 0
1.05563982163052 1
1.09860335400889 1
1.09518208307615 1
1.09233036478708 1
1.15974452688521 1
0.969285609233239 1
0.948866817629934 1
0.936911640955906 1
0.912519251656113 1
1.15162180335451 1
0.975420530248415 1
1.02868609719791 1
0.874484884884749 1
1.11697745451779 1
0.844120495715839 1
0.984408546175827 1
1.04098255056371 1
0.660705588754076 0
1.06399015316079 1
0.993670344262773 1
1.29099019297518 0
1.19279450384664 1
1.1278675480265 1
0.940682262152523 1
0.664030191773224 0
1.06491205197511 1
0.953001353025339 1
1.00925517803637 1
0.899056904494138 1
0.838142887739788 0
0.872380363636734 1
0.977128797570477 1
1.01305677811623 1
1.00501771655834 1
0.979875319642717 1
0.800705162629274 1
0.960624042194395 1
1.24150115819189 1
0.931357706266735 1
1.10915758064472 1
1.10544296108237 1
0.955734139577745 1
0.772531383745598 0
0.857007347473527 1
1.08572157847452 1
1.06969991027001 1
1.04777450219046 1
0.86601496962348 1
0.957659627078917 1
0.909253730293009 1
0.753650740275273 1
0.95428196922992 1
0.957586199820455 1
1.0499510532338 1
1.1974559343874 1
1.03870904691875 1
1.05252947723025 1
1.00665728987949 1
1.06546537432035 1
1.09018064403003 1
0.867339202423899 1
0.995059976705564 1
0.916340770467762 1
1.23769059331705 0
0.889707815941542 1
0.849267682200432 1
0.860915199248814 1
0.642508997324863 0
1.01144893641685 1
0.94158491396558 1
1.10035802983969 1
1.15096903453986 1
1.1002849510243 1
1.10851846835394 1
1.11446071140716 1
1.16719704077422 1
1.06397432945151 1
1.04478649066585 1
0.834855207953081 1
0.871992113290173 1
0.816160421021586 1
0.656411240011848 0
1.1731899308216 1
1.11077086940293 1
1.15771474428316 1
0.897818149720271 1
1.08883571484505 1
1.03624669080053 1
0.863992017675121 1
0.8691525341431 1
1.16544609879936 1
1.0084351025936 1
0.951774795614774 1
0.933891197773718 1
0.887003256996796 1
0.895477384211366 1
0.885798220192524 1
0.837004682905327 1
0.975598618065181 1
0.968519597894363 1
0.87830551217446 1
1.02559457307072 1
1.15081562892867 1
0.862581647737276 1
1.07441149698376 1
1.08273930542173 1
1.05495495982452 1
1.00971231062147 1
0.985327692447533 1
0.933484121296201 1
1.03442404942739 1
0.68697238139794 0
0.819351748251143 1
0.844667976776992 1
0.95895539593612 1
0.943260846597281 1
1.02728961865501 1
0.989907092940591 1
1.01280294481759 1
0.991589817202397 1
1.03277331678338 1
1.08996363090951 1
0.869697125337014 1
0.977088019887405 1
1.12615090924976 1
1.10243687706008 1
1.09281523709961 1
1.18308210182378 1
0.983038059788678 1
1.07235327745018 1
1.2963353943893 0
1.03216195275331 1
1.08085608138135 1
0.968151582108562 1
0.923281453656298 1
0.879365560166455 1
1.01372778897787 1
0.90767311472995 1
0.99739858325821 1
1.00723753369187 1
0.986338148130625 1
0.924410581273543 1
1.13624920443277 1
1.0863400001266 1
1.13278005704145 1
0.960760786001713 1
0.859369098256348 1
1.2843909847416 0
0.803689071177797 1
0.823745178080373 1
1.01377608405597 1
1.10707891910849 1
1.00374559254065 1
1.00433642467963 1
0.999248926358108 1
1.04463286312461 1
1.07676653803087 1
0.989368538028144 1
0.938864119459708 1
0.950422017900456 1
0.844554696158408 1
0.978229353387796 1
1.16147318700118 1
1.05708914971852 1
1.31121175703045 0
0.896914503436593 1
0.954246717490556 1
1.00714099557899 1
0.760929390114145 0
1.17858710202165 1
1.09439274282864 1
1.09958443415398 1
1.05438321867579 1
0.92187859140151 1
0.945611707172964 1
1.02955992713691 1
0.95622156714117 1
0.977699472835343 1
1.19905799476996 1
1.21772109166198 1
0.804118641549583 1
1.01043771309017 1
0.87291938294499 1
1.06160904136231 1
0.891907308263302 1
1.08765750266362 1
0.989011953268455 1
0.954941794123614 1
0.82607636889887 1
0.847318617374438 1
1.10659303978203 1
0.991563293580343 1
0.841901528323054 1
1.0086802247406 1
1.15807210141318 1
0.899682241273939 1
1.00851701165707 1
0.816709778531408 1
0.7865897431133 0
1.15022413738207 1
0.972549106001574 1
0.882097323616361 1
1.02153694691657 1
0.97599998933085 1
1.16923758354574 1
0.934165251730768 1
0.993109516759646 1
0.931690194967924 1
0.974798272089577 1
1.072684780739 1
1.03823081436045 1
1.04777833374589 1
0.845426867241386 1
1.10152166337657 1
0.866552070354149 1
1.08132066322274 1
1.08942239918493 1
0.958810920418862 1
1.06110613758361 1
1.15044372837008 1
0.789617438727031 1
1.20782451601726 0
0.876578309777899 1
0.942970978368283 1
0.915009202671852 1
1.07688043239395 1
1.12763982878315 1
0.739869308501497 0
0.969960516832115 1
1.06592712511218 1
0.942526840102169 1
1.05532282374655 1
1.08861236219117 1
1.0171480129779 1
1.06122413510127 1
1.1298540274005 1
1.25330117987983 1
1.15384318161677 1
1.0561014864888 1
1.15974571264916 1
0.816352303389849 1
1.04859206972071 1
1.17306393933119 1
1.1211347875673 1
0.994856707055675 1
1.20513519736005 1
1.00277838908802 1
1.09019013640083 1
0.918683652169375 1
1.13292236373684 1
1.06337707699143 1
0.822121042006957 1
0.914312139594039 1
1.28825894588039 0
0.899025635992724 1
0.927768184197872 1
0.906916335383495 1
0.781999130288192 0
1.07146678737898 1
1.02139686937934 1
0.874337100302735 1
1.07745822901325 1
0.972570711997371 1
0.964052109791189 1
1.00774783540756 1
1.0903554565428 1
0.93583403701886 1
0.982068939572263 1
0.846260318387381 1
1.05415234830441 1
1.03072936500259 1
0.954481066902557 1
0.935393665158821 1
1.00491273178466 1
1.10142563001373 1
1.01238859347895 1
1.03013470965485 1
0.993679814233419 1
1.14564272888062 1
1.12995648493128 1
0.917259022963809 1
1.13651697635839 1
1.02822099255907 1
0.818513564936489 1
1.08162438139936 1
0.862010488997357 1
1.33186780305557 0
1.005060323576 1
1.10966935090786 1
0.934829040402989 1
0.966685664270372 1
0.865197223034846 1
0.971463852483078 1
1.06234966985604 1
0.834254478546906 1
0.992656832681062 1
1.09363451139987 1
1.10314385664444 1
0.858796068470347 1
0.878497270854111 1
0.899922362367062 1
0.898215882670962 1
1.08957756142534 1
1.18598682567244 1
0.733890383738191 1
1.16227110369644 1
0.823207557170188 1
0.976166164926392 1
0.998613358701336 1
1.04682751238004 1
0.722972729730766 0
1.09861624828177 1
1.06881667052723 1
1.08976366110558 1
1.01196396865645 1
1.08291505861983 1
1.21050171221654 0
0.9609805706789 1
1.00586734805809 1
0.990261799593784 1
0.946500651615575 1
1.08437895302521 1
0.939393704787786 1
0.867613040618996 1
0.911520814375785 1
0.890800113639734 1
0.788327687699243 1
0.815591316937119 1
1.01839686599898 1
1.02416835093836 1
1.05175660735175 1
0.99472186154558 1
0.990657551689082 1
0.888229590972937 1
1.02215900072121 1
0.993354561532916 1
1.03713787292843 1
0.969591374117006 1
0.943068752617976 1
1.09424513814347 1
0.936737546492549 1
1.03258396380742 1
0.954949380677039 1
0.87604626408572 1
1.1173755120746 1
1.13496555890065 1
0.944997635648498 1
1.09355049371798 1
0.970906013083728 1
1.08589192835882 1
0.988341107182582 1
1.00847880408307 1
0.958703741706167 1
0.801424942666236 1
1.01687540993197 1
1.19531372402738 1
1.15743166240368 1
1.01991591558195 1
1.16579307433672 1
0.96713127320166 1
0.908692744824412 1
0.961072519151092 1
1.09907872350444 1
0.966975511064898 1
1.14170031952839 1
1.1385431558367 1
0.972673325376071 1
1.19351314409197 1
0.684695202712173 0
0.687136750511379 0
0.896901358391706 1
1.04096597205514 1
0.928663158025852 1
1.00236568566583 1
1.10537096285522 1
1.33535854321711 0
0.915932603646738 1
0.884688177915238 1
0.996336046860344 1
0.748941765692188 1
0.834990176656775 1
0.945818754439453 1
1.08426795671635 1
1.10892899118337 1
1.13159151866585 1
0.778490975454481 0
0.770646908509283 0
1.17200902930351 1
0.916599143578923 1
0.917586567862896 1
1.06850769892994 1
0.866810906099437 1
0.959933676006058 1
1.24157970361486 0
1.04061787322787 1
0.85966548477759 1
0.749568409165953 0
1.03059446978942 1
0.948582772788231 1
1.05713772945082 1
1.04546778496993 1
1.11817096059326 1
1.03321258160587 1
0.987463180689573 1
1.37457075098515 0
1.23758601106239 0
1.08846918358835 1
1.06689839510383 1
0.857553638423842 1
0.935907252684136 1
0.943883690078851 1
1.15673381202904 1
1.06864342741495 1
0.924355888783877 1
1.13619246806821 1
0.964282546305449 1
1.10959552220836 1
0.849258370323218 1
1.113076904601 1
1.2063290249702 1
0.99949956067583 1
0.860320739953033 1
1.26913067565956 0
1.16734695671114 1
1.02865950797844 1
1.00259944907773 1
0.978892787250802 1
1.05646290431891 1
0.955053555442151 1
1.08715987266687 1
1.00029328038284 1
0.974646168618201 1
0.873096306713561 1
1.04727452947407 1
0.953184415786021 1
0.988776006404274 1
1.03365082148667 1
0.900671438515437 1
1.12117546052694 1
1.11355227492017 1
0.993493004793893 1
1.07551786235154 1
1.12742057634536 1
0.778696945516277 1
0.703985587681892 1
0.905896689403978 1
1.30429701468996 0
1.28446923594172 0
1.00482756729424 1
0.921325583742351 1
0.776354999040858 1
0.921866653979677 1
0.760437544990559 0
1.20357842648101 1
0.906967894334265 1
0.848688527741783 1
0.967962454433993 1
1.02710649734679 1
1.04812686275403 1
0.987276617047226 1
0.914172189095591 1
1.16266207547209 1
0.743212613117632 0
1.01758938861565 1
1.09590760428519 1
1.14450376657111 1
1.02407131021751 1
0.809334447111827 1
0.822469924477163 1
0.99261341495444 1
1.21453168729357 1
0.993750610878431 1
1.13456830489172 1
1.06337698264711 1
0.984460223479144 1
0.802887356801404 1
0.88462035043301 1
1.0007071319552 1
0.944965758425697 1
1.12465343013416 1
1.05203869056439 1
1.00112465624207 1
0.920485601988217 1
1.1736370878084 1
0.824765670855593 1
1.09514077509571 1
1.11349995673951 1
1.13735006290461 1
0.97676069188933 1
1.08629627685269 1
1.03706246118236 1
0.885621913678248 1
0.801251011951499 1
1.00000575227841 1
1.03269783528631 1
0.738188380280882 0
0.753623554062321 0
0.810346938825898 1
1.02358825386611 1
0.852055934189552 1
0.883015935867293 1
0.986534099857704 1
1.29105409292287 0
1.0081118977563 1
0.941906069631386 1
1.28060101648726 0
1.05837373042618 1
0.945456719039683 1
1.08828053501299 1
1.11234525008635 1
0.91747021100164 1
0.957989578466047 1
0.903010422508271 1
1.07037628534764 1
0.734459753037771 0
1.11702299499986 1
1.0873913693691 1
1.04447208192465 1
0.926161697387467 1
1.08139226750036 1
1.03258619267837 1
0.867127399991043 1
0.968606975934881 1
1.32821537312832 0
0.820184956148389 1
0.927877133642052 1
1.2723379680003 0
0.89974734142316 1
1.06008716487769 1
0.997507320606216 1
1.12563619851774 1
0.90743079108932 1
1.01002672447873 1
1.02122226303009 1
1.04011434471958 1
0.971201586268896 1
0.934429686603809 1
1.13993589388588 1
0.947581346963419 1
0.989512887327286 1
0.928189360854011 1
0.8802783953225 1
1.06506637938469 1
1.21787747546489 1
0.877216672064841 1
1.01552296898401 1
1.05610901666998 1
1.01998609317086 1
0.867159311542862 1
1.04407452763494 1
0.757875317284938 1
1.04205955577659 1
0.929225313508385 1
1.09645855620791 1
1.16063089075988 1
1.09155259531176 1
1.09391873657813 1
0.907742979235446 1
0.935253685183744 1
1.11051370114643 1
1.07158220094982 1
0.977527266129179 1
0.944807043471555 1
1.1811031653836 1
1.14066577929226 1
0.918324845132036 1
1.09710494055873 1
1.27496387983919 1
1.01601511268699 1
1.14596060701965 1
0.94423727351194 1
0.932302036354433 1
0.940981973097847 1
0.953051940583822 1
1.00775863500354 1
1.099153851118 1
1.30921249875708 0
1.0658769087723 1
0.866126109431498 1
0.946677742113282 1
0.957852316666706 1
0.953873425226511 1
0.994327254207562 1
0.852228520153447 1
1.21992728598524 0
1.00142414110858 1
0.863185565252975 1
1.04575070087225 1
0.926817872838586 1
1.35571356784347 0
1.06613130806138 1
1.10839344265003 1
1.11971884069286 1
1.03533123035401 1
1.04349457036624 1
0.940076791551217 1
1.06795606829827 1
0.98343447536118 1
0.830112458886438 1
0.891592354646324 1
1.14133042103317 1
1.00615084653968 1
0.972680433815475 1
0.940304860611828 1
0.882210206767513 1
0.892115051826568 1
1.17740630257132 0
0.915744241104336 1
1.02566042419134 1
0.942526350670081 1
1.0814929481733 1
0.950114490422063 1
1.15754326312128 1
0.988846715571358 1
0.937593964254412 1
1.10393489695301 1
0.91514553757989 1
0.942414193395301 1
1.10900199244772 1
0.780352493265152 1
1.1665210569362 1
1.09805086124156 1
1.0717760031338 1
0.866094613961286 1
0.903040986082807 1
1.03727855328259 1
1.22521863711674 0
0.987440169557931 1
1.11893880686239 1
0.804072618378627 1
0.880311115364046 1
1.09756728053285 1
0.656107915258861 0
0.782253576732361 1
0.923571123816449 1
0.943931076239399 1
1.30111728745678 0
1.06163689685046 1
0.896898730289716 1
0.84320837452117 1
0.913514879953148 1
1.00451152282181 1
1.32114333452029 0
0.972440656396203 1
1.17442502803091 1
1.07739437832667 1
1.20912360357345 1
1.01197728683758 1
0.944808090486157 1
0.853710005153559 1
0.893107386980222 1
1.3313950200999 0
0.962056528537201 1
0.849627801015937 1
0.898481277923425 1
0.949338689007122 1
1.07572591318934 1
0.970557693242119 1
0.929382182337221 1
1.10407233742197 1
1.14865180488031 1
0.99315972934002 1
1.49777640151131 0
0.89760786837717 1
1.06313789839767 1
0.999825568839264 1
1.07560024487716 1
1.12674766914282 1
0.98094533508718 1
0.886716708340816 1
0.96997235810889 1
1.0514914751215 1
0.966855707834774 1
0.991588766221409 1
0.888573271398657 1
0.911750757515404 1
1.11718892534903 1
1.05096351042742 1
0.976580427674872 1
0.832222734497285 1
0.960822274035219 1
1.1832632849046 1
1.14866308769489 1
1.0324149919264 1
0.979817623389675 1
1.0767136527424 1
0.755775332106045 0
1.08274479937028 1
0.983124731463697 1
0.821180285671261 1
1.26055632453445 0
1.16827323884798 1
0.982504238158089 1
1.00751360356755 1
0.964490782692013 1
0.981040026534343 1
1.02361945404075 1
1.08720367082549 1
0.980867568530734 1
1.07891231959403 1
1.06245563070475 1
1.11839158083883 1
0.933926855328369 1
0.994920902034365 1
0.919768113952489 1
0.806753155133922 1
1.14122284750775 1
0.962887265651414 1
1.04533263319342 1
1.04083210376053 1
0.979374473610785 1
1.11213438933394 1
0.831786006874166 1
1.05326464455495 1
0.928550292683372 1
0.95598577768705 1
0.999013178369232 1
0.952680281098738 1
0.920154621730013 1
1.17456981011119 1
0.954366959949131 1
1.16805570014676 1
1.06555942479998 1
0.923920393461444 1
0.925003417396176 1
1.04834130374486 1
0.960294887801019 1
0.987768012958311 1
0.977014044112317 1
1.02467203308086 1
1.0273219537939 1
0.851010875610333 1
0.873746208931141 1
1.04316781537508 1
1.05935189036921 1
1.06114199639319 1
1.06203233204449 1
0.888971086080912 1
0.893307810887808 1
0.963059258468287 1
0.955341854358407 1
0.949490711780343 1
0.749081842093256 0
0.989468130739945 1
0.827199769211695 1
0.89628567177247 1
1.01977088941317 1
0.939254380161779 1
1.07811626037593 1
0.991762055741578 1
0.860712826995567 1
0.908920426307179 1
1.23256820615854 0
1.04247199616035 1
1.20588868267212 1
1.06430622263351 1
1.12960706922259 1
1.07009991368074 1
1.18151930667376 1
0.977240593831552 1
0.963037915679469 1
1.02896187150384 1
0.906520595441892 1
1.04365065930742 1
1.2594243213859 0
1.10802508185074 1
0.826026877295429 1
0.988993813224813 1
0.897679300743678 1
1.0972642725304 1
0.675032414073677 0
0.924409390227379 1
0.927927725831958 1
0.969661927231455 1
0.861889710152558 1
1.08812917667527 1
1.11258971289153 1
1.02069616237334 1
1.10720538297465 1
0.886687399416168 1
1.22693935790924 1
1.03068082604361 1
0.940801030989867 1
1.01363740963045 1
0.99886968047104 1
0.930512676031418 1
0.735571051449027 0
0.969394878564109 1
0.971469997604464 1
0.988359263362371 1
0.992420376164839 1
1.00873194082263 1
1.03768375611219 1
0.904182507474761 1
0.980815876363234 1
0.946696141813545 1
1.01725659891276 1
0.783481353928932 1
1.21803108247189 1
1.23952651615482 0
0.896412732794495 1
0.923298577095302 1
0.85357405591326 1
1.1089281680082 1
1.21131721710778 1
1.08273982417078 1
1.07630685577557 1
1.07194579730985 1
1.02403240851703 1
0.977069504969092 1
0.938746522660482 1
1.01198647255067 1
0.622093572276763 0
1.11629458995434 1
1.00388684258624 1
1.0013064722528 1
0.787278178858969 1
0.993473655412694 1
1.03984617443632 1
0.892477556363952 1
0.867397880299915 1
0.817382459951691 1
1.06334848362824 1
1.13112716315496 1
0.913417610136109 1
1.12125244378945 1
1.11291931265516 1
0.951170822918605 1
1.02129782764149 1
0.934595559391089 1
0.920642995958217 1
1.07989460002309 1
1.22020672120454 1
0.996424227596891 1
1.11430597016366 1
1.15561555860466 1
1.04099816314364 1
0.917191374899333 1
1.07070823773132 1
0.820820561923717 0
1.09869619627302 1
1.17133488678508 1
1.17598248492026 1
0.940900492443115 1
0.754429072600792 1
0.774697221923003 0
1.15881965681834 1
0.939136199995995 1
1.09593229341825 1
1.10144831290683 1
0.881871891157991 1
1.00214112481653 1
1.06382485171948 1
1.13255449633375 1
1.16060233636012 1
0.979203228302413 1
0.976718349386976 1
1.01459131039875 1
0.910025119597505 1
0.82860967804124 0
0.80644104172567 0
0.973229472040534 1
0.920862924878084 1
1.15233340615715 1
0.995742084029156 1
1.01360035605543 1
0.791819431776882 1
0.975940979346678 1
1.1265099819989 1
1.00127579108196 1
0.73856416062545 1
0.861838162315526 1
1.06365676696142 1
1.00687843257509 1
0.858607865544975 1
1.15190658351146 1
1.05340279860594 1
0.991359793845853 1
1.12817032621465 1
0.964434617250838 1
0.973366322775519 1
1.12464338911128 1
1.09699010678784 1
0.808675870563078 1
1.12256257759323 1
1.02840308457397 1
1.03351683702482 1
1.07862465683411 1
1.05362217021767 1
0.881687508370875 1
0.936047266317926 1
1.03046734501841 1
0.854759716417764 1
1.23699535539152 0
1.15041620234563 1
1.12377506033896 1
1.13297529027923 1
1.27255512257959 0
1.06050960935165 1
0.878052801639883 1
0.915343763520696 1
0.911409773998173 1
1.06183971094517 1
1.06185873469026 1
0.782910208124661 1
0.780537482974792 0
0.812252982994931 1
1.2126006363324 0
0.784874942042786 0
1.29401084727231 0
1.20872944283392 0
0.898647017383084 1
1.03251806370351 1
0.944321594469038 1
0.990851383627389 1
0.833303887223332 1
1.23444334524524 1
1.03881838736001 1
1.08118628987653 1
1.10210704306013 1
1.11316693907869 1
0.695077686096346 0
1.26482374217794 0
1.15741057142048 0
0.972684883664676 1
1.22956805400999 1
0.814455117924539 1
1.15642470916221 1
0.917483059883641 1
1.04627601971997 1
1.12709330319291 1
1.10666064676362 1
1.20950907028284 1
0.860029838767904 1
0.957157616037796 1
1.02155970522921 1
1.01830703448046 1
0.968681825509385 1
1.1432536392817 1
1.14014672533996 1
0.938913713824413 1
0.846803223661519 1
1.1204056869758 1
1.03910425636369 1
0.981061902578327 1
0.765794610129174 0
1.00988064247532 1
0.923571853453377 1
0.819077999179573 1
0.972065489686158 1
1.06914358335646 1
0.993195545455097 1
0.996935563586559 1
1.03482872847306 1
0.961099228347395 1
0.882634111203265 1
0.995907346636549 1
1.21747776782175 1
1.0029167544569 1
1.00939307705812 1
0.89456852512984 1
0.955119827738169 1
1.15616801321948 1
1.00141503866767 1
0.783749746698761 1
1.14410628389405 1
0.84560033840699 1
0.9201229848166 1
0.857019124604061 1
0.92912824749489 1
0.875729881132092 1
0.905734542191577 1
0.830831562301596 1
1.02919940616402 1
1.03139803469679 1
0.905159628281983 1
0.853802433486526 1
0.97134546437336 1
0.875425177340078 1
1.03052186694391 1
0.868309257280679 1
1.13865408668299 1
1.36962046361445 0
0.822992490805059 1
1.02297330488553 1
1.11022903046463 1
0.910371411509617 1
1.02282210219035 1
1.19184734897236 1
0.832235452478105 1
0.9273635847824 1
1.22651738897856 0
1.04202742973507 1
1.30463245387021 0
1.18758623770614 1
0.868871033724204 1
1.12833788716033 1
1.08866133764761 1
0.816545243072113 1
1.00096474832992 1
1.11996415392601 1
1.07698229797873 1
1.32020970340134 0
0.886470068078497 1
1.08248411532388 1
0.986282519769841 1
0.960577489346553 1
1.03395080114941 1
0.834484726993668 0
0.852732761790736 1
1.08575400830823 1
1.19973675912914 1
0.945188416837311 1
0.889362403778019 1
1.09874592281626 1
0.870708186811087 1
1.0063972586322 1
1.11907075656156 1
0.873232907811302 1
1.08028782982445 1
1.10554879512998 1
1.02605439461261 1
0.84710920569951 1
1.09353670698912 1
1.1908770785342 1
0.848040387684305 1
1.21187361922108 1
0.796921546105042 1
0.861190413428931 1
0.943447921521807 1
0.984929815276469 1
1.1615073075074 1
0.926810848184656 1
1.04922745499577 1
1.04972116941736 1
0.824790517205454 1
0.976572001300008 1
0.690346831413869 0
0.764095650346698 1
0.747073897224545 1
1.14419933451594 1
0.96150150586035 1
1.09521319536328 1
0.788095761295621 1
0.94259873183878 1
1.04810714083463 1
0.939723367417737 1
0.892305363883267 1
1.08136269331481 1
1.16126203487983 1
1.12702387181099 1
0.855515931651579 1
1.05035900336948 1
0.994193171571468 1
0.953977744774595 1
0.877873441483682 1
0.841944655655898 1
0.923587873384204 1
1.14892229604088 1
0.891063853614852 1
1.01586373063655 1
0.911509497192327 1
1.27905060615019 0
0.68113101505702 0
1.1709566532779 1
0.884026597822141 1
1.02222366498325 1
1.04308695297728 1
1.10351195217454 1
0.988641216473931 1
0.933205612737139 1
1.07056489356817 1
0.80768880527143 1
1.13905908201397 1
0.990207235254684 1
0.718608976952458 0
1.0688592558715 1
1.10890824837708 1
0.891857766196533 1
0.907180644878312 1
1.06720312657619 1
1.03104425735331 1
0.93213877493473 1
0.984316238486212 1
0.90764816670779 1
0.971788001160306 1
0.761766876038395 0
0.956408694571514 1
1.0534666430574 1
0.912207030590293 1
1.14525887734915 1
0.97640694804345 1
1.05197765149273 1
0.933923144461393 1
0.961836098578098 1
1.00482177813182 1
0.883073456233891 1
1.01192515245843 1
1.04012952203137 1
1.09457460435025 1
1.1089117056026 1
1.01504418808914 1
0.949957406543594 1
0.736736072026544 0
0.89780689119495 1
1.21091437466177 1
0.900400502236533 1
0.95129839118368 1
0.757156361596817 0
1.07726027253828 1
0.891459542505604 1
0.934361732735361 1
1.04059537430205 1
1.05130449495775 1
1.14199063975236 1
1.09193280164018 1
1.05528453895236 1
0.916202554520765 1
0.968232022449918 1
1.07111699354988 1
1.11935583923791 1
0.901645051587153 1
0.880154079187883 1
0.835964709162528 1
1.0444034222867 1
0.991850497915031 1
1.11979384235967 1
1.04004291348732 1
0.960571579384989 1
0.850471292380661 1
0.816504899567401 1
0.980957353991254 1
1.11726557348515 1
1.08165848805892 1
1.21114596702347 1
0.959631014529146 1
0.88891962239916 1
1.1899162422428 1
1.15752538659545 1
0.934982688854928 1
1.00082163064844 1
1.0496641189875 1
1.00618514681819 1
1.00272057331226 1
0.897094537546049 1
1.10254096540982 1
0.918566972963036 1
0.77759377693884 1
1.12741981392117 0
1.06672178301803 1
0.840411569779689 1
0.744225213560255 1
0.73729183459011 1
0.894766545301772 1
1.11507493115493 1
1.06274884203819 1
1.02502386166522 1
0.996173235997768 1
0.978149078142848 1
1.00949552309148 1
1.10063033742229 1
1.29183091190689 0
1.11985883170858 1
0.925042454250049 1
0.850690910221176 1
1.05612022735596 1
1.05091618901027 1
1.07345310784782 1
1.00134989296055 1
0.971171653848305 1
0.915195262584026 1
1.05496030371077 1
1.0699944512013 1
1.07936523409276 1
0.82253187153801 1
0.972739202443593 1
0.998750695547898 1
0.989185428780601 1
1.0593671796451 1
0.989039638813177 1
1.03848572381968 1
1.08698147107648 1
1.03077986465383 1
0.865422740580851 1
1.10923719847868 1
0.985915476342592 1
1.0937711422704 1
0.995142912631591 1
0.96969444593021 1
0.912010982014949 1
1.00504545699972 1
0.975295361836402 1
1.07380464610823 1
0.908202059925002 1
0.933917311847465 1
0.981782661658916 1
1.06133358231502 1
0.922869842658715 1
0.897864886837359 1
1.12549834548705 1
1.09615358242954 1
0.937104513549171 1
0.920759144102061 1
1.16612094383107 1
1.00823073839117 1
0.79162520814755 1
0.91658810643819 1
1.25311172468939 1
0.973147213976795 1
0.609810281874411 0
0.993786974722335 1
0.949323234754566 1
0.970941799676567 1
1.11311922090598 1
1.32604946543734 0
1.07011800807121 1
1.01556801747536 1
0.824648879996573 0
1.11008366002322 1
1.02939664876948 1
0.860152896855723 1
1.03602454531708 1
1.18357496964564 1
0.875045044638626 1
1.16881287458984 1
1.03327842410236 1
0.939781036411807 1
1.08246833973151 1
0.788539027034804 1
1.02808846697469 1
0.888990485782847 1
0.919047168581729 1
0.973056636354978 1
0.808167207283339 1
1.04304165086325 1
1.03509893804795 1
1.07863060459524 1
0.846555719012883 1
0.8917634177835 1
0.834040892144371 1
1.04422106038388 1
0.923038390718742 1
0.935329942019954 1
0.928761366066146 1
0.880558654222955 1
1.23571973238725 1
0.933405611601539 1
1.19693355257113 0
1.10276494757111 1
1.098402503874 1
0.752453201570699 0
0.945620966737862 1
0.993675688014662 1
0.999355070201212 1
1.03087482112039 1
1.15715947356323 1
1.1073031109548 1
1.13221784896029 1
1.03983051858768 1
1.03231095378922 1
1.20396346876786 1
0.956648972632139 1
1.03942536667792 1
1.00715876567996 1
1.12685754755176 1
0.966998096517432 1
0.968192643711387 1
0.978937784593117 1
1.14217973628461 1
0.820123378409468 1
0.958376131398902 1
0.828284128978484 1
0.995380971812345 1
1.00403012577234 1
1.05360195746554 1
1.09371898997621 1
0.978249030721046 1
0.945304381229088 1
1.14383074001133 1
1.16436998587292 1
0.949564726825843 1
1.00329180378526 1
1.15221506420221 1
1.02397408818156 1
1.10861928380561 1
1.1557114182692 1
1.13829501671174 1
0.929782940624285 1
1.24699738931923 0
1.18402860682051 1
1.23049549137665 1
0.990947471164852 1
0.947206731609543 1
1.15103742441115 1
1.17816497669291 1
1.07169416479245 1
0.978851010127711 1
1.07333047116983 1
1.06094533934077 1
0.847385849568417 1
0.728649116693155 0
0.994362280904216 1
1.20057315168947 0
0.945122577698859 1
1.19695548414194 1
1.14016873454199 1
1.0792619221535 1
1.17915750090465 1
1.05265139268231 1
0.787685094692107 1
0.756725899451172 1
1.00679141840736 1
1.04299422198314 1
1.00917830704369 1
0.933327221157893 1
1.03740440971865 1
0.819320546241318 1
1.08354629937504 1
0.920510850200713 1
0.969046792055895 1
0.902032898777641 1
0.886911307513832 1
0.966470768897916 1
0.923591403061756 1
0.988956878099762 1
0.884520879014689 1
1.11494334616118 1
1.16025138947654 1
0.856299540838057 1
0.992586579838199 1
0.939594575589461 1
0.921512479772131 1
0.967593284697235 1
1.23359214883848 0
0.653015406068519 0
1.00491424110144 1
1.0382065185997 1
0.891502763432377 1
0.822296502841281 1
1.19731064761586 1
0.97409657486245 1
1.17354422869708 1
1.02226498279106 1
0.986001314190552 1
1.09131572919528 1
0.911636782562852 1
0.999523389797887 1
1.00930564366062 1
1.12451144410058 1
1.09637958583406 1
1.30903144428007 0
1.20934792157853 0
0.951935036468147 1
0.821789471616336 1
0.898003810003839 1
0.726707485412137 0
0.990203315778535 1
0.953041909698542 1
0.905698483103708 1
0.859548814786064 1
0.911616949510848 1
1.02390618302663 1
0.972479810078345 1
1.01140563501708 1
1.26485352611151 1
0.850724456928634 1
1.15075334003469 1
1.04090640426019 1
1.01313743063207 1
1.03920934242662 1
1.13098056565797 1
1.22791925484782 1
0.876285487481923 1
1.22295131677415 1
0.781399044548051 1
1.03737654262866 1
0.936477290913744 1
0.995973224315174 1
0.96440160043855 1
0.909423744848534 1
0.992958639754501 1
1.07463668478433 1
1.04632248681234 1
1.13911758407319 1
0.983098229583469 1
0.978894014622987 1
1.11470539447774 1
1.08827003278112 1
1.03600127436996 1
1.01085117742828 1
0.977299986309495 1
0.971034100878613 1
0.927228383495591 1
0.998793346416328 1
1.16703890412024 1
1.03399303200525 1
1.1692904460078 1
1.02605299376982 1
1.10299993916895 1
0.977844654523217 1
0.720792379062759 0
0.871804525315039 1
1.11477568802002 1
1.17648151191581 1
0.959320979077568 1
0.951938720646991 1
1.00149861361156 1
1.1106564975848 1
1.11956615681059 1
1.13323403626764 1
1.06249756449144 1
1.16208105241137 1
1.1324483184959 1
1.00516671345336 1
0.996410694788358 1
1.0345251262915 1
0.964299111137699 1
0.982199273147211 1
0.852057648993617 1
0.916352574344072 1
0.79802206468249 1
0.863056847407721 1
1.04024117777729 1
0.782511040202822 1
1.03047399287246 1
1.00035113215777 1
0.89795698032866 1
0.799030650152366 1
0.902613028669974 1
0.864410522742496 0
0.843722605455811 1
1.03547276090961 1
0.689062416629652 0
1.10563805461574 1
1.20444571283924 1
0.866300175946612 1
1.01794718175254 1
0.826606851308529 1
0.997973435629069 1
0.971490932372242 1
0.814171380771504 1
0.791166821614743 0
0.828661199013882 1
0.812405389242715 1
0.967919911169339 1
0.935242738634533 1
0.942373452456919 1
0.835730931433955 1
0.936426912778887 1
1.0505579562839 1
1.08539506341021 1
0.902611357630387 1
0.73143571579197 1
1.02604279233918 1
1.01668247591607 1
1.06548738568777 1
1.07855086787875 1
1.35171988245358 0
1.07479845758735 1
1.14180086692051 1
1.09370884320878 1
1.09264185679411 1
0.969074438312826 1
0.973168301975503 1
1.1024140910319 1
1.11639995368298 1
0.936014607093595 1
1.08036727395113 1
0.911120538909717 1
1.06256898492419 1
0.959543097828692 1
1.06378328901154 1
0.914678983259093 1
0.988298242670542 1
0.813928318235466 1
1.05201543787084 1
0.962481421808878 1
1.01932260015232 1
0.913609302899513 1
1.03645492076408 1
1.07825292884428 1
1.05151479625204 1
1.04433554348872 1
1.02713108084074 1
1.10669472139491 1
0.985535426761088 1
0.867941150890695 1
0.960692590793902 1
0.918098739715618 1
1.03352407152338 1
0.824044501903624 1
0.83683185893894 1
1.07808100628882 1
1.00408556299659 1
0.879609985513576 1
0.818343180178052 1
0.849862824099153 1
0.646002828076214 0
1.08202323349019 1
0.690445628457505 0
1.13362698574856 1
0.84622608061093 1
0.75108719061487 1
0.988265274791513 1
0.977684761868157 1
1.10405929539087 1
1.02237672580096 1
0.996513464657905 1
0.864907187340576 1
0.92090099022002 1
0.854414401572146 1
1.0004595369796 1
1.02466530038325 1
0.73235878634819 0
0.766506347901211 0
0.952846589562854 1
1.10205448055318 1
0.801089723677813 1
1.14355609418257 1
1.03265272089407 1
0.889029787951107 1
1.22204472754415 0
1.06370230689593 1
1.10069045895354 1
1.11420708587593 1
0.978037716222564 1
1.21028145333163 1
0.841406317666671 1
1.04523798097838 1
0.642588552404675 0
0.933712910038713 1
1.06934367854633 1
1.19708796918319 0
1.02476556863253 1
1.00129088112254 1
1.00022128570277 1
1.02520179015198 1
1.09997438808425 1
1.0429182267113 1
0.889745220315601 1
1.11492099687434 1
0.93780893619857 1
0.81923492239488 1
1.03630704911194 1
0.818880829905738 0
1.18610584991643 1
0.81513903287587 1
0.830687413807637 1
0.935369114052086 1
0.930620643420814 1
0.899964833010727 1
1.04933964482492 1
0.840251527486884 1
1.03762259662574 1
0.931553418133173 1
1.18862496850646 1
1.04252813459923 1
1.04806142749927 1
0.862698102536393 1
0.985430251549958 1
0.795459483180801 1
0.886955216184266 1
1.14582467315239 1
1.03470563919321 1
1.09814535290926 1
0.821989906552633 1
1.25613731815002 0
0.996185164427094 1
0.962938172443038 1
0.888032733234312 1
0.857458108393684 1
0.983931299004189 1
1.36250029830553 0
0.828779715228329 1
0.899052399856841 1
0.716396104423712 0
0.97456039752173 1
1.02321242602412 1
1.05763872564141 1
1.12657493721389 1
0.852092559685432 1
0.759873137720705 1
1.19583070635849 0
0.962922389791172 1
1.25813097849334 1
0.974123942253176 1
0.83571201824303 1
1.1231972850961 1
0.988912586730134 1
1.05907858206965 1
0.930069499914498 1
0.862066993089912 1
0.973345062948501 1
0.863243393859814 1
0.954512257411107 1
1.27461869420379 0
0.911498511744923 1
1.2281511052262 0
0.794311839931663 1
0.858715301649687 1
1.12961319310345 1
0.910188664118434 1
0.853172166238304 1
1.00731128115513 1
1.12974474681522 1
1.01376227079558 1
0.953958484555465 1
0.965130059322756 1
1.08392874653075 1
0.959292548136455 1
0.969669650330007 1
1.04641473659981 1
1.0260860607915 1
0.809775457258458 1
0.823270120111219 1
1.07388871217112 1
0.872017085118267 1
1.00984132765903 1
1.31507242620231 0
1.01264942013834 1
1.00138727403859 1
0.985967569793388 1
0.973367803366867 1
1.23197030352504 1
0.867578155674429 1
0.998859065360825 1
0.8607262342294 1
1.17688987012796 1
1.06761162196473 1
0.747290503653886 0
0.967716907453481 1
0.899625615645968 1
1.0280078008744 1
1.17096850902325 1
0.906144594147288 1
0.881671489548098 1
1.02835018842897 1
0.994730225876312 1
0.888035330770382 1
1.03960882488172 1
0.912294939540392 1
1.04704539052861 1
1.00238561355663 1
1.1511144189917 1
1.14910162493062 1
0.920051074488415 1
0.944124349922848 1
1.17527798614859 1
0.948563118381693 1
1.09855081575888 1
0.970396919183895 1
1.09481827449499 1
1.05293573638789 1
0.964038343936249 1
1.02692964482838 1
0.912593981201663 1
1.05462903248027 1
1.0722821852916 1
1.04737536956765 1
1.05171571630552 1
0.888475342133859 1
0.790356029665216 1
0.907129658513895 1
0.894031283227698 1
0.946595196332831 1
0.871094201292431 1
0.818155836845682 1
0.964635085920733 1
0.786345599335975 0
1.08377078085122 1
1.12940856826783 1
0.951030250439262 1
1.13848992772709 1
0.733828822219874 0
1.07914494144019 1
1.31754554700259 1
1.02290057161761 1
1.05643179459065 1
0.973103974465705 1
0.842100977071527 1
1.23645220910402 0
1.13327273853737 1
0.781157505493839 1
0.925527127733574 1
0.965034308059779 1
1.0169809666974 1
1.04595755721669 1
0.982144643811318 1
1.0885298145771 1
1.04770005786175 1
0.971614760483036 1
0.785657351299675 1
0.842083317972885 1
0.854497166800407 1
0.974514520115267 1
1.09306609549464 1
0.898515210585643 1
0.940845088215589 1
0.98375199855027 1
1.05566484764108 1
1.00477126309606 1
0.939611527505825 1
0.959408635033718 1
0.91617297710049 1
0.937180371460079 1
1.02327805505782 1
1.02177664304567 1
0.976666874540883 1
1.18775439297201 1
0.980174070307791 1
1.12946905530499 1
0.894383471695815 1
0.926767217453727 1
0.996588128911004 1
0.91151468551377 1
1.18690223956903 1
1.1367097282469 1
1.14717834791479 1
0.889275185613767 1
1.24550447959477 1
1.13894317114071 1
0.881536775896225 1
0.938725740113806 1
1.03111949368601 1
0.769427064597183 0
1.31285329717376 0
0.99783529762735 1
1.07010298358538 1
0.84263660332576 1
0.974934261256511 1
1.00730810399221 1
1.01952951816217 1
0.819919481269465 1
1.2317624385281 0
1.01865963702301 1
0.853269521785042 1
0.928522163536546 1
1.12832850295959 1
0.941650399400046 1
0.789935447509511 0
0.941110097776787 1
0.952586987464201 1
1.05517249577903 1
0.757182889930344 0
0.993009269108133 1
1.01997253269619 1
1.16650790639966 1
0.801551560834526 0
1.14888716158497 1
1.09618522516548 1
0.959540759451579 1
0.980777758628115 1
1.06960723870948 1
1.01379793686931 1
1.13419663776169 1
0.987423651467384 1
1.12696259428472 1
1.11659352733889 1
0.882062522433296 1
1.2223359101356 1
0.968545777625674 1
0.983723015425767 1
1.09066507671126 1
1.0396871307191 1
1.11837350163968 1
1.04173041892357 1
0.99165325097397 1
0.977845819788346 1
1.03564731754701 1
0.932907633349806 1
1.30496010467657 0
1.01492565670972 1
1.16302654839352 1
1.00745028619956 1
1.18090075387824 1
1.29079149290351 0
1.01568158673595 1
1.00949851449075 1
1.20053464303016 1
1.13095250814986 1
1.16751043198147 1
0.987921605705507 1
1.02821618214686 1
0.86582198576088 1
1.01283517164356 1
0.845672025258507 1
0.951102128458281 1
1.04498537721118 1
0.811763434999143 1
0.996878014291331 1
1.09441447732432 1
0.926845124914105 1
0.920518062681548 1
1.14543328196981 1
0.943990595701459 1
0.980596943524687 1
1.08936216586168 1
0.941210896706753 1
1.02483972998495 1
1.13710277756866 1
0.951422787036946 1
0.904802582813866 1
1.10901250229561 1
0.971999047391055 1
0.819790862733679 1
0.926023063775314 1
0.985625394819867 1
0.842468749440001 1
0.956843889535298 1
1.00471157263 1
0.994844664690188 1
0.867430873193396 1
1.02683263713769 1
0.882074884727613 1
1.06232433425793 1
0.946697874375692 1
0.99537997717043 1
0.61426390875677 0
1.01007419940046 1
1.14132815517452 1
1.00907411570265 1
0.993462575706387 1
1.18816268287281 1
0.878936124491253 1
0.913076058828534 1
0.960187785050493 1
0.994773575288175 1
1.06942531312379 1
0.961668142539568 1
0.957653844380848 1
1.08000111409125 1
0.984556334891327 1
1.08315654563509 1
0.920075479904944 1
0.912115424103298 1
0.994237776851369 1
1.22181485463809 1
0.931005991672277 1
1.07700831060477 1
0.977925680343201 1
0.963721198283942 1
0.792800702001183 1
1.0423220144876 1
1.01436127058774 1
0.999125654988307 1
0.945490538054168 1
0.954075503076695 1
1.10031398526897 1
0.873986064759453 1
0.88946862195453 1
0.983661851508431 1
1.09877158352275 1
0.887154827427478 1
0.979128681536562 1
0.953850690470671 1
0.920102842714819 1
0.840006147008821 1
0.91201518949519 1
0.920582518122834 1
0.896947615374704 1
0.953269012475098 1
1.07535621770829 1
0.849970647832823 1
1.07688155835039 1
1.17027369687568 1
0.905620726919275 1
0.985470246309692 1
0.880811552520056 1
0.991780558030417 1
0.984638149003992 1
1.10022985280291 1
1.013721038426 1
0.883948132129633 1
0.991998434028237 1
0.993078359570301 1
0.61456595775673 0
0.815035822484355 1
1.00177239384707 1
0.925640271578673 1
0.93717077153386 1
0.975972329642963 1
1.04150214999834 1
1.07365676868795 1
1.07629480965407 1
1.0749289179734 1
0.963032916377974 1
1.03815700329247 1
1.11152765282525 1
1.0514071992552 1
0.98300614586774 1
1.02908371007256 1
0.863724286224962 1
0.843801914155619 1
1.01384088923827 1
1.06409692292243 1
1.1520126989774 1
1.14154940877422 1
0.879489922091743 1
0.990178969179373 1
1.02516636817502 1
1.02450481928035 1
0.946964526297508 1
0.968517910591818 1
1.04271617226702 1
0.834836409133794 1
1.03837645968897 1
1.11327981732244 1
0.833451237300108 1
1.06676622315596 1
0.958444163172963 1
0.895475746101188 1
0.979578781403172 1
1.06690760538753 1
0.876019152081549 1
1.04610389409588 1
1.15003804996378 1
0.851857367940637 1
1.05875731776786 1
1.02240461274677 1
1.08093121964282 1
0.898903381852847 1
0.931133786189525 1
0.884485662366363 1
1.13908924066118 1
0.845877612213186 1
1.18340986442781 0
0.743261782469516 0
0.801590320216266 1
0.889209879127494 1
1.09828346970108 1
0.973295359482835 1
1.10715192540697 1
0.989660145195876 1
0.93338339918395 1
0.867714062522873 1
0.965949383818268 1
1.1252866890574 1
0.889083698401506 1
1.26256054778387 0
0.897337059068167 1
0.977382723349552 1
1.15064246105238 1
0.811625093542246 1
0.916036299892599 1
0.957056317453804 1
1.00111620612409 1
1.03460359054571 1
0.976256180068537 1
1.10277323417272 1
0.948205697716279 1
1.10784130901817 1
0.77780421606236 1
1.1242438559001 1
0.943245955839931 1
1.09553888963555 1
0.937725374366201 1
0.717972174949202 0
0.905429794377034 1
0.828165087212469 0
0.912294021860586 1
0.762933343869752 0
0.97955521215639 1
1.00819154341711 1
0.779905264931472 1
1.03078985394631 1
1.10297592521744 1
0.853468170914768 1
1.13139279716965 1
0.830036324219653 1
0.975082984483261 1
1.12100140290491 1
0.856577324948858 1
1.09894247899973 1
0.969293892318966 1
1.15704390053204 1
1.06074939916122 1
0.949478166188696 1
1.0319294966636 1
1.11991247710569 1
1.0096994002688 1
1.01679689639988 1
0.979578448551627 1
0.985896606120453 1
1.11414379259719 1
0.965071365504312 1
0.735939530666086 0
1.13157335012997 1
1.16396328015402 1
0.905779483735434 1
0.947151652157331 1
0.972758149884131 1
1.22892483481479 0
0.953128779676002 1
1.02247639913634 1
0.82802376810733 1
0.992709914289724 1
0.85876722499342 1
1.00636241821277 1
0.999407793252652 1
0.963654083187033 1
1.07655735867937 1
1.11057122587311 1
0.930279054152244 1
0.995435379145012 1
1.12005805211512 1
1.06721439444706 1
0.909187344969264 1
1.12521423859532 1
1.02429681276999 1
1.01151411689499 1
1.10288876979028 1
0.799627418523578 1
1.02834262950812 1
1.0871355492959 1
1.03630893403055 1
0.94703455807734 1
1.07978773077273 1
1.02293025959132 1
0.989535649048615 1
0.880580911743044 1
0.978209158567827 1
0.970616542997929 1
0.957791388977105 1
1.15274813545381 1
1.00087326797891 1
0.915429785738089 1
0.846174330691831 1
0.873637636558599 1
0.999029738454565 1
0.962338984853395 1
1.15233795013255 1
0.749583939150836 0
1.19647713508544 1
0.995769393695553 1
0.973618246015581 1
0.908726703520882 1
0.931093991239829 1
0.872685088140259 1
0.87574823677704 1
0.964160042984237 1
1.07467174511036 1
1.02246450997361 1
1.07141690908333 1
0.987476848293165 1
0.953419991302668 1
0.880293790200511 1
0.793568955640755 1
0.989609129840082 1
1.05461388568035 1
0.867964670722352 1
1.0623925184057 1
1.20492179447084 1
1.0996948236756 1
1.06784510942331 1
0.955838416289412 1
1.10587118198656 1
0.952636435261932 1
0.92014632850695 1
1.25991890152055 0
1.16543045345368 1
0.979748125429191 1
0.995799173165294 1
1.02552814318568 1
1.02819603517492 1
0.966186255158286 1
1.00257355543968 1
0.907844734360304 1
0.932013484586012 1
0.597859475960594 0
1.07504000649349 1
1.20054654079513 1
0.766978009131305 0
0.976221680168826 1
1.01635908491502 1
0.774481512570869 1
1.0486213716122 1
1.00952743254814 1
0.98309994928116 1
1.05112359869837 1
1.02163903427863 1
1.26740178602312 1
1.06361589291775 1
1.17156515375925 1
1.06955702525519 1
1.24791634559724 1
0.990787062343953 1
1.24836666524503 0
0.813410754057707 1
1.25980269642188 0
0.995488548817104 1
0.983853914180214 1
0.855970287662986 1
1.08622355185351 1
0.936495134615191 1
1.16221035171329 1
0.924886540580649 1
1.04102390251628 1
1.01947985566114 1
0.987921323530778 1
1.10328420179689 1
0.997639192900678 1
0.980745149391486 1
1.09208503594402 1
0.851446639840729 1
0.98509229330376 1
0.932215976494779 1
1.20741513297626 0
1.08414515150998 1
1.02271455219402 1
0.934034931460624 1
0.849092788009035 1
1.16297226266238 1
1.05459884345904 1
1.07014722520587 1
0.888518040661004 1
0.884285616735859 1
1.07343662651572 1
0.989074462040351 1
1.00925758059916 1
0.865161260306545 1
0.9225911972581 1
1.00981235101449 1
1.08277422748895 1
1.10843778779392 1
1.02790880934767 1
1.10004038741135 1
0.778371364971012 0
1.2009979839637 1
1.09336353638797 1
1.08930548194588 1
0.929172489727633 1
0.925969694784262 1
1.0397318624069 1
0.902024340568385 1
0.915873386772731 1
1.09693844274045 1
0.859701068779577 1
1.14153577995353 1
1.05024780889638 1
0.947198035384149 1
0.948457567801159 1
0.986615987686797 1
0.930887864027375 1
0.969290239992393 1
1.20752229521214 1
1.15547151422426 1
0.837548439600746 1
0.998269737636005 1
0.992514004791314 1
1.04010255848427 1
1.02193603148549 1
0.778719402762771 0
1.09227332482346 1
0.974591982464489 1
1.03451838394539 1
0.89794584268492 1
1.0602371854471 1
0.969238729902106 1
1.09182208290957 1
1.00681995845324 1
1.33759918933496 0
0.898185163290593 1
1.12743910263183 1
1.0333011363186 1
0.978776922676175 1
1.01163580264543 1
1.19147908329421 1
0.95160259616461 1
0.988138108742244 1
1.11411221355233 1
0.987111774056314 1
1.09232718642781 1
1.08097694599753 1
0.892168822933173 1
0.946925017458403 1
0.978778752718644 1
1.11397870918585 1
0.713245598985419 0
1.01456704250329 1
1.11251903652415 1
0.836128342517479 1
0.765217296417644 1
0.807097327929737 1
0.979064927760637 1
0.91346043780526 1
0.930396654440517 1
1.17246538855574 1
1.1357220897037 1
0.90956090376618 1
1.10461629580073 1
0.984600124034641 1
1.02947987137358 1
0.85385500175546 1
1.04860439491891 1
1.00422355744867 1
1.07551796074299 1
0.936789574965706 1
0.883371736063369 1
1.14346338704057 1
1.00640505699769 1
0.996240771224969 1
1.06990692318908 1
1.09598887236885 1
0.985565640996138 1
1.18754851013781 0
0.879184807217335 1
1.11249222386931 1
1.05323163633861 1
0.930254517576408 1
0.833639773319767 1
1.04613290918974 1
1.06480308344306 1
0.962235643451553 1
0.917484026222284 1
1.07279760621365 1
0.935013126619018 1
1.01541918953425 1
0.934099053560957 1
1.0631463358734 1
1.00890406570602 1
0.953313789815617 1
1.02683274390468 1
0.872953626196245 1
0.766075644504738 0
0.965129556733496 1
1.17580404459509 1
1.1896040813163 1
0.9223254960396 1
1.01530951535537 1
1.10471512958097 1
1.04438926548473 1
0.957751310132587 1
1.17008802302534 1
1.20712669170547 1
1.07353573095663 1
1.20228210984071 1
0.944473792224108 1
0.780917433225114 1
0.791772693910472 1
1.0721685373715 1
0.945082509645044 1
0.91355256246432 1
1.03271678007008 1
0.801693290313746 1
0.971804180727683 1
0.905529421918932 1
0.966247027308449 1
0.912524248927992 1
0.804643278023642 1
0.851443168192835 1
0.958129208384492 1
1.10099682110183 1
1.07357786050319 1
1.23278965095052 1
1.02267906017649 1
1.22400708222655 1
0.941234817665231 1
1.1442596350512 1
0.853623461250182 1
0.899114526375016 1
1.01866337296233 1
0.996772509461232 1
0.934823848943734 1
0.926280902026184 1
0.772864669012859 1
1.01809313782322 1
0.67050156240004 0
0.883501490303928 1
0.97693137258323 1
0.936826773614578 1
1.00258936962126 1
1.17155785207485 1
1.26027524884589 1
1.14460244525098 1
0.873682345631391 1
1.14137444571093 1
0.934235675354667 1
0.922799920683826 1
0.932598551123189 1
1.24795204380608 0
1.00804033302052 1
1.11267578408755 1
1.02259742430664 1
1.02412783296783 1
0.86179007279659 1
0.889606145911569 1
0.939849991057114 1
1.07310618049022 1
0.928113916625038 1
1.01338794579346 1
0.897661118270506 1
1.01696842890653 1
1.0218000536493 1
1.23404811180474 1
0.980459794118065 1
0.975733522766018 1
0.832878334387724 1
0.900964266491143 1
1.13806927019498 1
0.966918748365744 1
1.04646314760664 1
1.21306748675153 1
0.976932866980494 1
0.856660712856941 1
1.17210417248323 1
0.995704517640546 1
0.996454951532219 1
1.04458310605447 1
1.10552743990451 1
0.966246672339133 1
0.856028400046319 1
0.965230387387315 1
0.923075414750532 1
1.00511487729057 1
1.01633995487097 1
0.866187882347351 1
1.02577027319938 1
1.14767624824228 1
0.99286470866063 1
1.10053796770321 1
0.802835440011066 1
1.10600020198364 1
1.16380354929864 1
0.828750313427777 1
1.13272362328213 1
0.968196253092557 1
0.828991496744363 1
1.09929903027277 1
1.13169348247017 1
1.16799549307416 1
0.98749879504079 1
0.932705004991435 1
0.994482898748484 1
0.798391373572387 1
1.10057653130407 1
1.11616579003405 1
0.891135156231845 1
1.02899560233049 1
0.981799053380478 1
1.05381466122761 1
1.03485697826015 1
0.8146996306302 1
0.820061149577835 1
1.01789631222192 1
1.15628613263325 1
1.07438966345568 1
0.712675227777213 0
1.102290440773 1
0.961310295492181 1
1.01030263122515 1
0.844722260512092 1
1.01849763230728 1
1.07860032927372 1
0.911086492423912 1
0.823733627634261 1
1.12276647976427 1
0.905606007118515 1
1.17248942898751 1
0.98750752496177 1
0.985852398887637 1
0.911022542779242 1
0.898637907375981 1
0.800370613195719 1
0.880470180848374 1
0.883355173791508 1
1.01221255275034 1
1.16974633711594 1
1.06482318900666 1
1.00062939077749 1
0.926328892975045 1
1.08848629629118 1
1.02258654748871 1
1.10433730053936 1
0.850962807843983 1
0.785731873774667 0
0.937338830103046 1
0.97658512031438 1
1.1109449495623 1
0.986630614375554 1
0.782507892980037 1
0.962993970102026 1
1.03863444925366 1
1.0893328046258 1
1.1312096892506 1
0.889974913725787 1
1.1373599782435 1
1.07605387361672 1
1.20914443828795 1
1.03629617166134 1
1.2183013362714 1
1.01594887563712 1
1.20368517618647 0
1.05305907128032 1
1.08946043184428 1
0.886211587037716 1
1.23351747526229 0
1.1614192306928 1
0.876610267805052 1
0.675774947283085 0
1.00993372759608 1
1.06228038949081 1
0.865149622427354 1
1.13913889098762 1
1.14930513677265 1
1.17704273832982 1
1.1362654807729 1
0.928403543784455 1
0.843408440749418 1
1.0209146949221 1
0.905390677634785 1
0.774495856937818 1
1.10258670796584 1
0.696562232899962 0
1.10507247376807 1
0.92788977718337 1
1.00090686749894 1
1.1463647232698 1
1.17503133888845 1
1.14179586311259 1
1.10703360872921 1
1.03561194822837 1
0.874117886586574 1
1.09528876448154 1
1.01861892238059 1
1.01493228220184 1
1.17628653956534 1
1.02973469681877 1
0.993404172372987 1
0.881434904351685 1
1.21933260928999 1
1.02103975639344 1
0.880571381508006 1
1.15694971846276 1
1.09428182598236 1
1.01468774047117 1
0.860625717425672 1
0.895544763645784 1
1.15157558422507 1
0.96445893779308 1
1.07087575117854 1
1.14301053990912 1
1.0638911607466 1
0.984304141397897 1
0.806003786761176 1
0.952778482854301 1
1.15096925775188 1
1.13869691809367 1
0.917789639525714 1
0.978472856210817 1
1.03307003017662 1
1.25082291802903 1
1.13443252637977 1
1.15581809265427 1
0.773768689573767 1
1.00283616726118 1
0.903234270900028 1
1.22193496292254 0
0.939558414839843 1
1.10050832951474 1
0.90919428623849 1
1.06854919272865 1
1.20307769447221 1
1.06860809124678 1
1.06538523341262 1
1.01068413082441 1
0.982922359467076 1
0.796662378461557 1
1.06813987073951 1
0.926796457287242 1
1.07440138700587 1
0.8662354033219 1
1.09048312984949 1
0.88142223605169 1
1.10147366385256 1
1.13920656089482 1
0.894226316115258 1
1.28725332770592 0
0.854086502021392 1
1.14105822204267 1
0.933346277027461 1
0.968633879194227 1
1.13363635084126 1
1.1166405920415 1
0.968024401358438 1
1.08994110159749 1
1.15300336480115 1
1.0106927234572 1
0.90472525890524 1
1.09782798204637 1
0.92455669813424 1
0.923025265496976 1
0.938997995428294 1
0.846964112334958 1
1.04199739134233 1
1.0055940272525 1
1.0060252448094 1
1.12995273381032 1
0.954343225286587 1
0.922528545568169 1
0.978831270762994 1
1.0248084462355 1
0.97993966917585 1
1.00748673096678 1
1.03428665379607 1
1.23976648812767 0
0.959037684555786 1
0.935145975264481 1
0.998461597583855 1
1.01278420157491 1
0.800706468272079 1
1.02731796152119 1
1.18773465438091 1
1.07758915581308 1
1.07586798813335 1
1.04042694690509 1
1.04856262143608 1
0.95204113058097 1
0.85381241693943 1
0.876915309267428 1
1.00740489106496 1
1.07890424668064 1
0.941593689213613 1
1.12568925354692 1
0.810132881492191 1
1.04482423183067 1
0.948189136617879 1
1.18107159771107 1
1.01367787131742 1
1.12667294289651 1
0.994853161598345 1
0.960712367744329 1
1.06731934754896 1
1.01830843222247 1
1.0035489727682 1
0.949705283826467 1
0.874109399456894 1
1.14385089553905 1
0.967837763521542 1
1.0602466193215 1
1.12570496308788 1
1.07984026851528 1
0.942375870647948 1
0.953981174598477 1
1.18394371621981 1
0.924573300258045 1
1.23492096712525 1
0.976464372538475 1
1.08985341706468 1
0.95889284833087 1
1.18075870445729 1
0.907746997706995 1
0.869336573636577 1
1.01291014301925 1
0.744159655984893 0
0.798590738218819 1
0.930176375193721 1
0.984250276621911 1
1.19955876482608 1
1.02440062077691 1
1.03745736340009 1
1.02567377378626 1
0.916746061611872 1
0.817452812735987 0
1.02778390295473 1
0.968161226943285 1
0.942777173165603 1
1.11851742068511 1
0.832550857148996 1
1.22454399902382 0
1.01856397261798 1
1.09685903380323 1
0.973485633281794 1
1.07745484751291 1
1.01869507166164 1
0.952419254811379 1
1.12631948198113 1
0.977391531280843 1
0.937573425335032 1
1.00916931207556 1
0.954420519943521 1
0.930824219838158 1
0.93423583763766 1
1.14559873950686 1
0.88796228531889 1
0.911195566650047 1
1.0518582541533 1
1.1218709358427 1
0.853692854453233 1
1.16718431538766 1
0.944873830615789 1
1.02774733300207 1
0.903287242138691 1
1.0050158582103 1
0.885221421481967 1
0.770199594068016 1
0.774206873504084 1
0.941647601104428 1
1.0036754787482 1
0.870028982005436 1
1.2537533343241 0
1.17424933859132 0
1.01754830911906 1
1.13061874557417 1
1.08582714117797 1
1.01389483619769 1
0.954879052975892 1
0.955100402943317 1
0.879001529658157 1
1.03554112031644 1
0.952482105500228 1
1.12684297504044 1
0.976173823519973 1
0.719616546204544 0
1.04697201262724 1
1.06419316447335 1
0.940883861417056 1
0.943472969131953 1
1.04716979697018 1
1.18896606387934 1
1.21647137440605 1
1.01114019699984 1
0.660210606241261 0
1.13691002921886 1
1.11136046493033 1
1.0839962798302 1
0.842194854205903 1
0.97184028297444 1
0.986377875069655 1
1.04116254734723 1
1.415644852823 0
1.02100109620475 1
1.01000396130705 1
1.02479770477913 1
0.816572720344089 1
0.815392831445994 1
1.21215891387536 1
1.14373727108938 1
0.891537088858785 1
1.10476334462068 1
0.811607802785797 0
1.09959916758824 1
1.03365153881378 1
1.07968082289804 1
0.903622505317087 1
1.07518018575794 1
0.927875326615635 1
1.09251620504465 1
1.0682604544426 1
1.19265558854001 1
0.879007086774952 1
0.703021853958692 1
1.07235469263598 1
0.87576096587399 1
1.20473459359645 0
0.900138992853014 1
1.04464900979407 1
1.06918218167929 1
0.85929742696861 1
0.907004305488852 1
1.06510655856741 1
1.0353029463107 1
1.09981979515255 1
1.06136860590845 1
0.679270234860702 0
1.02839548321492 1
0.919879257854916 1
1.11458470999589 1
1.04736456414535 1
0.998187745874678 1
1.0762481727656 1
1.14348568756682 1
0.876477921839672 1
0.867189311404079 1
1.16772500848547 1
0.800613710909969 0
0.95158650543718 1
0.930581970221052 1
1.11458182651894 1
1.01629786628517 1
0.976932404210066 1
1.41850560546145 0
1.19307597489432 1
0.84339711047849 1
0.889650356428968 1
1.00583110490009 1
0.987522980055353 1
0.926851931671125 1
0.813504305131365 1
0.701778056778011 0
1.07458185151497 1
0.858165409095305 1
0.833150478235516 1
0.922721451732214 1
1.0609725655794 1
0.946855891363743 1
1.15075733527245 1
0.759822370728825 0
1.08305086097151 1
1.013100960973 1
1.07947830645908 1
1.16010873063435 0
1.06490347686401 1
1.10196434756529 1
0.933997733102777 1
1.00670092825115 1
1.20979994536149 1
0.923483360342745 1
0.845324941097325 1
1.01078926019202 1
0.805079864070833 1
0.872783005168349 1
1.05818492320794 1
0.756464767227705 0
1.14681029042356 1
0.885719730098902 1
1.07606682482868 1
1.08712584560995 1
0.937263330881972 1
1.11459840225622 1
1.08841809741194 1
1.31761314834927 0
1.13321518963946 1
1.14195063888041 1
0.974150903735387 1
0.821266055857722 1
1.05153543103692 1
1.00591383324469 1
1.15772115486523 1
0.847047853301005 1
0.903851767446308 1
1.05982146250681 1
0.962985087338992 1
0.889932436223782 1
1.12098067063865 1
0.93569493411808 1
0.967770389186781 1
0.664384799324293 0
0.953633144380422 1
1.15654926838459 1
0.915340885547812 1
1.0739935111632 1
0.919349020493494 1
0.971952806681503 1
0.920407003517537 1
1.0018910116346 1
1.05491583235052 1
1.00229552426688 1
0.958420316995316 1
0.874204032528713 1
1.12376665530305 1
1.16179758884526 1
1.20374135611259 0
0.888941460354556 1
0.99522796023838 1
0.922031211774036 1
1.04802312205023 1
0.92586793593012 1
0.888624370506484 1
0.973342465219501 1
0.862654297728057 1
1.16489733923315 1
1.03759756542203 1
1.02653564314641 1
0.843468326089173 1
0.974364611790404 1
0.862806142974192 1
0.837004079119819 1
0.936997205517673 1
0.899564040441925 1
1.02280243920323 1
0.983976466148976 1
0.936263138696111 1
0.964853470038344 1
1.02580937260648 1
0.907314607710491 1
0.936787098324972 1
1.18093814372929 1
1.09048298754272 1
1.02745763870738 1
1.04702657706167 1
0.901645047204109 1
0.932459354377962 1
1.06260083196253 1
1.02863715945059 1
1.2060293942889 1
0.989501740967265 1
0.845522497303284 1
1.13316157095003 1
1.15182906945181 1
1.0370675265135 1
0.979459787322997 1
1.10815646672413 1
0.935090125903502 1
1.11311653219135 1
0.980529217159096 1
1.02887985705402 1
0.917832584607449 1
1.02404238056696 1
0.9816224715192 1
1.05157495624603 1
1.04513839825666 1
1.09825925447223 1
0.931892593527476 1
1.04344889363447 1
1.01894721999246 1
0.794213353565355 1
1.05389971725537 1
1.08829819015248 1
0.947657275585962 1
0.926802350773055 1
0.872597715900879 1
1.0681284118577 1
1.00829327369391 1
1.02196075048248 1
1.01348036309534 1
1.07840817678338 1
0.845610093203021 1
0.920988348713125 1
1.20405205321545 1
1.04840385627342 1
1.06330754421244 1
1.21502058441205 1
1.10723681384189 1
0.869881827653205 1
0.945834688217431 1
1.03897631478988 1
1.11299834602861 1
1.02774204104686 1
0.893922496114019 1
0.871546423852468 1
0.942091970404216 1
0.724478669667532 0
0.845178431132339 1
1.21606344904043 1
0.949657767150133 1
0.916758831464604 1
0.883778691696265 1
1.02914738080476 1
0.939952214083201 1
1.07619667635617 1
0.889856370478351 1
0.865784548371195 1
0.904286030944963 1
1.03933830844814 1
1.13008939807957 1
1.00343103555047 1
1.16381394728317 0
0.917892112292849 1
1.06051304254901 1
0.860389860763724 1
0.998990627472503 1
0.903973614569737 1
0.93619746496909 1
1.07590709958691 1
0.985984149305364 1
0.971632851885444 1
1.08852517298261 1
0.937778319212986 1
0.987955647422046 1
1.01411221607459 1
1.00981988664573 1
1.17407265120363 1
0.868705988689149 1
0.976269847725679 1
0.858013946740351 1
0.997647134668416 1
0.881943396542973 1
1.27891486298092 0
1.04901296137322 1
1.0984823048121 1
1.01342474142348 1
1.01088757281198 1
0.867408106261187 1
0.81740150494331 1
0.939726344361726 1
1.18611153568097 0
1.01886653349525 1
0.892342971007378 1
1.16319417148216 1
0.953422531292402 1
0.946321266226543 1
1.01610478349313 1
0.863654430918565 1
0.918214019977001 1
1.04050188980331 1
0.870677059941498 1
0.990223347288337 1
1.03691466929208 1
0.891351574298213 1
1.1510117975493 1
1.03246170042102 1
1.20931104609166 1
0.886140660889066 1
1.06102312222698 1
1.0926839277759 1
0.870026956214837 1
1.15750192462488 1
0.896625594853026 1
1.06821379598149 1
0.824980793856421 1
1.09527234841944 1
1.19163807443556 0
1.12868559456882 1
1.0840891023467 1
0.810782842652284 0
0.952525614797151 1
1.14429420378396 1
1.11216539544434 1
1.05688134796305 1
1.1393628804505 1
1.11578663719985 1
1.14660183637509 1
0.88566346177881 1
1.06751700606418 1
1.17712766102377 1
0.960685640181849 1
1.11457554216984 1
1.20357626141801 1
1.04711202909433 1
0.993097183642275 1
0.995992142471069 1
0.912230567898328 1
0.763275241771142 1
1.19667484057563 1
0.966285764987932 1
0.867774103436004 1
1.07237288150253 1
0.864317527589219 1
0.911260393794641 1
0.896629366094962 1
0.974003942273826 1
1.2446326729237 0
1.06896006143763 1
0.807771874150394 1
0.936312725593481 1
1.08754332629598 1
1.18481646124147 1
0.940747456584095 1
1.12081584298993 1
1.0381047528745 1
1.1211785719032 1
1.03485995484128 1
0.83763083489778 1
0.830753881577515 1
1.0006525978771 1
0.876127391625832 1
1.06819265335617 1
1.11360176239349 1
1.0348641394394 1
0.954485348796098 1
1.05319597014116 1
0.941126007788442 1
0.938309946203085 1
0.944122449712529 1
1.07983594280619 1
0.950364921500698 1
0.915464512776835 1
0.838337998248382 1
1.25753753477425 0
0.953159860270575 1
0.863664596521785 1
1.18550292551639 1
0.826963395679849 0
1.06052580418696 1
1.12054981179134 1
0.788508197658492 1
0.850365831933029 1
0.955084353819779 1
0.941922377845651 1
1.16879310708822 1
0.826274736185229 1
0.928665979767928 1
0.845481773349435 1
1.10872565103872 1
1.16996370344488 1
0.924448246234393 1
1.1964747376945 0
1.02522196880213 1
0.906149658743155 1
0.825348936226313 1
1.06627039189059 1
1.26015090496996 0
0.983729134026107 1
0.946459844817535 1
1.1965434486826 1
1.00582600814825 1
1.02392537015112 1
0.76543980863927 0
0.895927692378189 1
0.947612429644275 1
1.07706625925296 1
0.918000784224387 1
1.06129956778784 1
1.02691268996699 1
0.910553763133359 1
1.08942288290821 1
1.01425361666793 1
1.16856254825839 1
0.938263724568768 1
0.957124508616684 1
1.03233343563897 1
1.19316873889999 1
0.886737918502029 1
1.01925319805218 1
0.971302494217743 1
1.10004346408889 1
0.883326649814358 1
0.961039203261005 1
1.1011274517175 1
1.06025799696801 1
0.929750073597178 1
1.2440210960532 1
1.18583589039494 1
0.924249777304176 1
1.05308991229681 1
1.10318933213346 1
1.00945582231018 1
1.22111934896961 0
1.05816866811699 1
0.794650830496205 1
0.975620122121845 1
1.15690212905718 1
0.878392206641017 1
1.25844794652458 0
1.05069001786541 1
0.90551142240485 1
1.2634109896013 0
0.964516058519828 1
0.983663391260138 1
1.02429622803963 1
1.01596136018027 1
0.858171695427659 1
0.930623673725517 1
0.957377095190637 1
0.979627345560284 1
0.850769248855853 1
0.848809583401266 1
1.06134083827877 1
1.02810168520291 1
1.00093387542703 1
1.13597531667505 1
0.932204514655732 1
0.812219173037459 1
0.850327445423645 1
0.936431332667032 1
0.960681815163811 1
0.959071831513522 1
0.965306257394744 1
0.925538745601738 1
1.20238099076344 1
1.10616987693629 1
1.06721381930998 1
0.964379134405881 1
1.0899733705813 1
0.852339611190843 1
0.935960624284721 1
0.988427383387383 1
0.983844863819229 1
1.05466271822733 1
0.908132728371047 1
1.11662308951979 1
1.0571316421365 1
0.89866764760308 1
0.933217257666264 1
1.04102722197681 1
1.12357902669954 1
0.701442794650985 0
0.853739275500172 1
1.11225389189518 1
0.85083476372965 1
1.00628250436021 1
1.03925146498071 1
1.03713797572583 1
1.03771011117039 1
0.974577927951425 1
0.999800343709986 1
1.03722238116996 1
0.993089705090775 1
1.09899286451992 1
0.960324170848182 1
0.944066170749138 1
1.04979379767602 1
0.916618764639865 1
0.75449097631972 0
1.03451196736189 1
0.980339925282531 1
0.967156872302564 1
0.743455117192619 0
1.07010046208588 1
1.04716489938301 1
1.09963719711495 1
1.0516813843334 1
1.03837692079193 1
1.02386998376918 1
1.02559363118381 1
0.997496234063327 1
0.891397823147503 1
0.841039598172051 1
1.00586305804903 1
0.910798953810548 1
1.06182174254329 1
1.01909124997358 1
0.906733881043557 1
0.898551669068687 1
1.06909957126745 1
0.77560804968277 1
0.852932412702485 1
0.97356896051418 1
1.01168784454493 1
0.794505242648173 1
1.05276871217013 1
1.00679272016783 1
0.948934533208891 1
0.90916255289497 1
0.811688127396854 1
1.0211294329996 1
0.919961987341888 1
1.04172209249612 1
0.96487646376443 1
0.86707605337026 1
0.778457943851737 1
1.08948363964508 1
0.667104015017765 0
1.07178453768193 1
0.807239623349799 1
0.90558480288764 1
1.05605806576329 1
1.02048553712644 1
0.892472578689691 1
1.09587592925532 1
1.04796811095984 1
0.743983222709524 0
0.961420644496736 1
0.923336088343437 1
1.14842883805774 1
1.12226780665541 1
1.10543085439086 1
1.00317026720652 1
0.789564805834983 0
1.06312559746044 1
0.902928302144478 1
1.16652446434071 1
1.04362441851508 1
1.04743868873912 1
1.00427117993247 1
1.06757023639005 1
1.07627525906047 1
1.13615182814355 1
1.02059389795982 1
0.830240914162476 1
1.18891193079041 1
1.0582685093367 1
1.06433218198237 1
1.08071454834851 1
0.856830954318717 1
1.01157921981458 1
0.893260562430814 1
0.796038811121129 1
1.14806103881361 1
1.16912675475988 1
1.13828803246699 1
0.918983998357135 1
0.848754640038358 1
0.707104098138473 0
1.05190991381894 1
0.923802784891158 1
1.13599824819445 1
0.862447264693239 1
1.07175582387158 1
1.0012409480526 1
0.858707241831107 1
1.09661085316312 1
1.14039326360739 1
0.815315404350503 1
1.01567648732395 1
1.08042318945506 1
0.767985549043952 1
1.16375361159355 1
0.95712000625392 1
0.844696900179358 1
0.899985822832313 1
0.934507876871335 1
1.08406502906462 1
1.22132083093426 1
0.960366173011294 1
0.893055736834056 1
0.993029270851935 1
0.994678941528163 1
0.977334013200206 1
1.0273946751571 1
0.954781772419728 1
0.908565700471834 1
1.09932645690769 1
1.04202718628932 1
1.11249209905595 1
1.01566149242376 1
0.927715398994215 1
0.857104780551758 1
1.18463958940653 1
1.1984785134824 0
1.25280114304854 1
1.13387055770469 1
1.02119918007912 1
0.908692328265594 1
0.980084618249703 1
1.21335683950501 1
1.01956758637639 1
1.05687170732232 1
1.14327529707363 1
0.725705847109402 0
0.983148406159686 1
1.14076625121133 1
0.965006132602096 1
0.93201134875438 1
0.990719034261899 1
0.965447560755345 1
0.936277401021794 1
1.27925418743923 1
1.00722085090888 1
0.876143268481381 1
1.01936293480531 1
0.863096624082227 1
0.972156116854774 1
1.12648155286032 1
1.15648949779031 1
1.20343162233246 1
1.32550616200567 0
1.22897683905782 0
0.869720688334868 1
1.11430648030243 1
1.21523304262383 1
1.12270678403723 1
0.9754215132233 1
1.04319411057989 1
1.12808301928333 1
0.960985044346076 1
0.980841960835507 1
0.938868481090023 1
0.954376591784101 1
1.02360043756581 1
1.00484095569115 1
0.9100177582452 1
0.886674429393235 1
0.949613837054117 1
0.910479703003732 1
1.04975772870332 1
1.02165983094817 1
1.10433551006037 1
1.0690883962299 1
1.18025349966864 0
0.88438590126068 1
0.894122081708334 1
1.02228151368432 1
1.10519488325576 1
0.921036585595122 1
1.12463860829141 1
1.03402591322842 1
1.10878385205173 1
0.653638413374587 0
0.982347718039399 1
0.949653957168985 1
0.887238940988559 1
1.09110531408302 1
0.964544310313327 1
1.08293028688751 1
0.759995659785395 1
0.923334301102993 1
1.05400952986395 1
1.11453593167737 1
0.922459541430325 1
1.07068764656589 1
1.09040034998689 1
1.03631909554468 1
0.928163407109357 1
0.928201818303662 1
0.971338224142488 1
1.14325513919811 1
1.10413413613317 1
0.854144825756808 1
1.03027250029461 1
1.01645031409777 1
0.935061461617705 1
0.95410130475204 1
0.863420175132527 1
1.22513963048631 0
0.857233430675357 1
1.07123901336415 1
0.935169956069934 1
0.907102567351674 1
1.27034369626506 0
0.961147696624605 1
0.96043956401261 1
1.03579113901092 1
1.16565589461502 1
0.886674602426687 1
1.06628494764595 1
1.17769615484835 1
0.79675637320057 0
0.81753722253394 1
0.788063184174598 1
1.14138756936255 1
0.908184259478623 1
1.02936264233488 1
0.897888466100335 1
0.85316167552315 1
1.05312870587765 1
1.055713130352 1
0.795448107786583 1
1.07400544914247 1
1.18507333991494 1
1.23630210451029 1
0.887584560735134 1
0.996717120831538 1
0.910410694813463 1
0.81447551869018 1
1.07027925822629 1
0.998012045756461 1
1.22074367297209 1
1.12828040673907 1
1.04889205984309 1
0.84027288859228 1
1.05168215801732 1
0.926420637299644 1
1.13004910962345 1
0.973531641707212 1
0.784502955985291 1
1.0181968163506 1
1.08285359636774 1
0.962809491377273 1
0.805456576886531 1
1.12643722641533 1
1.08961673759503 1
1.1242820856481 1
1.17590870385101 1
1.19854217864475 0
0.939971460391909 1
0.906921632806569 1
0.980838370155048 1
1.17941637434334 0
1.01359286139654 1
1.06361397506685 1
0.958625881616633 1
1.1676177066893 1
0.97457863385707 1
0.91303867632232 1
1.03212876470015 1
1.21344456467991 1
0.821556167429265 1
1.07126057768034 1
0.924105100977706 1
1.06102359947961 1
0.954982870372069 1
1.12674887931659 1
1.03431932841818 1
0.897785210524123 1
1.03229918308714 1
1.07611952670301 1
1.06614842594672 1
0.738969042768855 0
0.98642114141473 1
0.86444293711205 1
1.13354514485921 1
0.863157425581528 1
1.01649313245929 1
1.08460301123676 1
1.10190260788207 1
0.952236344371149 1
0.738597078149119 1
1.06356310099952 1
1.14211838908896 1
0.796623077127724 1
0.898743694364853 1
0.906535351763782 1
1.14390961151101 1
1.16502116516663 1
1.04265366677779 1
1.05619028389863 1
0.965287708821454 1
1.03464590713113 1
1.04476333840952 1
0.730199655175822 0
0.852614672877017 1
1.09235868228415 1
1.02130019434096 1
1.1049086454941 1
0.973523405717904 1
0.731276922662034 0
1.03371198897528 1
1.02556897898952 1
1.07236409398873 1
1.22268649719119 1
0.907174021083304 1
0.92589015086546 1
1.14307139048542 1
0.856097390526432 1
0.876248681864699 1
0.901529565096953 1
0.866278942903894 1
0.90128490919629 1
1.34865946347382 0
0.965354309840418 1
0.902039606361724 1
1.07873622496127 1
0.975330380758931 1
0.84004813886782 1
0.933372524529314 1
1.09000808924106 1
1.28544753908442 1
1.02960216231264 1
0.804635171800479 1
1.13384688709883 1
1.05881641760193 1
0.967802937480738 1
1.02435004891779 1
1.00209313532878 1
0.944411835433848 1
1.16805468540217 1
0.939844570614204 1
0.976730947516277 1
1.13401904529486 1
1.14290149734605 1
1.0089680148744 1
0.984936861203832 1
0.925472210637238 1
1.06365725496962 1
1.20387078019156 1
1.10951267130893 1
0.871776164701129 1
0.965799070524879 1
1.00909137458994 1
1.14369427887994 1
0.940392001431186 1
1.18225592477714 1
1.03205784380709 1
0.954441199833022 1
0.903146604058468 1
0.99065426794337 1
1.04343743964411 1
1.1536702284901 1
0.911994964282127 1
1.23080025104718 1
0.941766090494965 1
1.23860088663288 0
1.12548747300056 1
1.02760819388815 1
0.875039563094591 1
0.970091264611049 1
0.826015186834097 1
1.21758361611414 0
0.943707691229373 1
1.10870367045719 1
1.04225102034178 1
1.22868001689329 1
0.957944880567936 1
1.12722966139996 1
0.937911517627895 1
1.02517371171105 1
0.878572168427327 1
1.0587184490315 1
0.824279464280834 1
1.03221693042295 1
1.06060891444444 1
1.07818488176612 1
1.02609734416361 1
1.09553167745435 1
0.877396261912454 1
1.07408602361256 1
1.07400643701591 1
1.13016176276801 1
0.882795691774585 1
0.84364603247557 1
0.853516840775134 1
1.00443694858073 1
0.936121806243073 1
0.984837158230179 1
1.03232132042069 1
1.26136346646485 0
0.953129156633585 1
0.950781235680751 1
0.919611122169698 1
1.00510311538293 1
0.99152373380124 1
1.01826001711016 1
1.07533329785592 1
0.982789349642989 1
0.876545858438054 1
1.11186902631734 1
0.974994067756521 1
1.19963606164826 1
1.18543713391348 1
1.03993336786554 1
1.07860385240631 1
1.00384168590317 1
1.00149714381063 1
1.12743339443112 1
0.94166909222833 1
1.20764473311792 1
0.961399338950642 1
1.00509310863575 1
0.971906854144471 1
1.02321311079491 1
0.877884030395091 1
0.985815264647169 1
0.727533040192967 0
1.1345121542029 1
1.13018466085995 1
0.954459222271927 1
1.10512423388761 1
1.13059401340093 1
1.11727131550785 1
1.14525835373969 1
1.30377455914194 0
1.13289890725414 1
1.01268762137021 1
0.986699820924139 1
1.05660676209278 1
1.17770804504405 1
1.01908847906825 1
0.872319724238666 1
1.05941273290715 1
1.25663929390464 0
1.16352326544433 1
0.928021449344975 1
0.961789187531516 1
0.992085821632436 1
0.863052257174444 1
1.05669143324318 1
0.877896358742962 1
1.04507929504443 1
0.93760829488327 1
0.996902503401072 1
1.0919014039129 1
1.13203935598267 1
0.899363405290274 1
1.10585227476314 1
0.847470988559832 1
1.1506834091135 1
1.07278465267927 1
0.879140929189707 1
1.16005634188365 1
1.02548055468087 1
0.667840188152232 0
1.14027504623924 1
1.08998588293801 1
0.974873966417886 1
0.74205066323834 0
0.977540658116902 1
0.945601833460862 1
0.841247699008428 1
0.746844389407742 0
1.00104624712729 1
1.00571026736801 1
1.10996636565492 1
1.09850504374542 1
0.963161151426032 1
0.92623758838376 1
1.18325558839563 1
0.948397487769084 1
1.30006434185129 0
1.1460189403163 1
1.05320209665014 1
1.10619870634051 1
1.26516386242799 0
1.00062308080637 1
1.31033322906591 0
0.972429690658421 1
1.13044479394119 1
0.910364677795288 1
0.835671578779318 1
0.940272539527477 1
1.15873850333137 1
1.06905051083068 1
1.19395871690918 1
0.954486107321575 1
1.01361691858933 1
0.939598553790136 1
1.00756834770572 1
1.03516878181672 1
0.963588685333901 1
0.967666799794399 1
0.958806700755015 1
1.08097397190454 1
0.936520125190825 1
0.592365084406491 0
0.910488876350572 1
0.845679293917292 1
0.764779481330327 1
1.21375702475293 1
1.10031530461562 1
0.93763437441663 1
0.886333958668333 1
1.02160591309659 1
1.06281361408393 1
0.882940278920622 1
1.04917680793332 1
0.975522509182945 1
1.02188478980375 1
1.07951536042051 1
1.20470211807488 1
0.956689100998734 1
0.991427101663923 1
0.969614950852192 1
0.900146931778094 1
0.952700876569872 1
0.730088672146015 0
0.981471594881264 1
0.920037636453598 1
0.882699928909991 1
0.965084230637785 1
0.908639922768688 1
0.96494343806184 1
1.28234182047593 1
0.982713414577214 1
0.985477277113423 1
0.842681446592379 1
0.856870273260087 1
0.992293189438434 1
0.972558627164612 1
0.970700697508607 1
1.20107355745684 0
1.10186597058087 1
0.814111844119973 1
1.00647617592669 1
1.11178413324696 1
1.04842214966153 1
0.993096241704796 1
1.04558875641109 1
0.91925264593866 1
0.90008422295805 1
0.827907461569961 1
0.960222406317837 1
1.25478666936056 0
1.0612160500679 1
1.09351151762685 1
0.8713060084719 1
1.01254906259667 1
0.882577272921577 1
1.02912733890474 1
1.05418678135247 1
1.14519728975351 1
1.10843947733392 1
0.919554710841273 1
1.1725977915599 1
0.996303452337893 1
1.01919400264408 1
0.950705146086129 1
1.16418454567461 1
1.03639003940126 1
1.29993021554016 0
1.0459317775245 1
0.897682661820012 1
1.04397595811302 1
0.974768233034339 1
1.19427127116137 1
0.959663590213987 1
1.17717793030752 1
0.854710522260728 1
1.13903510512373 1
1.21538900575383 1
0.96374791091915 1
1.0573009192345 1
0.96987546754105 1
1.11709262143862 1
0.904490057012424 1
0.908820862124978 1
1.17982463758408 1
1.02072232146596 1
1.00872303226478 1
1.09891271299617 1
0.985774399693177 1
0.901540198990198 1
0.979335039598194 1
1.06343072596008 1
1.09483641038126 1
0.999430294278044 1
0.950026537762162 1
1.08099564569049 1
1.1256319811021 1
0.94618687678415 1
0.86011513035605 1
0.892777248978331 1
0.790912150656998 1
0.867058575417852 1
0.908981047971246 1
0.972409491083116 1
0.964299059366542 1
0.969842846098876 1
1.06543729810731 1
1.1593855744588 1
1.15021512291583 1
1.00034649632441 1
0.898895890208219 1
1.17642901495813 1
0.992321279278277 1
0.860132768170454 1
1.08077311128249 1
0.963374169837505 1
0.956744961164245 1
0.968334196569862 1
0.889451735408612 1
0.977894122682759 1
1.16385396936415 1
1.06550296363649 1
0.916157166575787 1
1.0588880775311 1
1.13658800763312 1
0.884937982661624 1
0.799637085885545 1
0.900239190064692 1
1.12978600584088 1
1.07448960057673 1
0.953660984649224 1
0.944611909874339 1
0.764434128223164 1
1.0593034656881 1
1.18377012802613 1
1.09601598787753 1
0.991954585558774 1
1.09311570071521 1
0.910403969468764 1
1.01223460935505 1
1.04788448779401 1
1.06102455893953 1
1.08839681175978 1
1.27254307940619 0
1.15072355646835 1
0.958956492757318 1
1.02639429482992 1
0.870937508482874 1
1.03751600652633 1
0.869740376997708 1
0.991759379221604 1
0.878412821763423 1
0.907361301202648 1
0.958796850786557 1
1.01199727428971 1
0.824845230161395 1
1.0865073746169 1
1.19458441188279 1
1.14952859223327 1
0.831900683563883 1
1.01893003061784 1
0.874684757857964 1
0.744913316946487 0
0.871009631421617 1
0.885112059097517 1
0.918578259328421 1
1.05847993654508 1
1.20798767662925 1
1.13089332090536 1
0.78603688678102 0
0.960724992966385 1
0.871304651530453 1
0.880062197865227 1
1.00884454720996 1
1.10148203123792 1
1.02611467886705 1
0.940613562604717 1
1.19798967560479 1
0.98502299571351 1
0.805430674143624 0
1.02776836436773 1
0.925679383646652 1
1.0340721352492 1
1.07817526055223 1
0.687530768856963 0
1.10071638255365 1
0.90971510406575 1
1.01814115837623 1
1.0466343634885 1
1.00008027825703 1
0.970081918448947 1
1.09308902419168 1
0.996641586245748 1
1.10024560889162 1
0.736586174315157 0
1.29202021568296 0
0.950833501106529 1
0.931307538762347 1
0.978145953671848 1
0.925132621969102 1
0.929014344389663 1
1.10349715338876 1
1.06025366147791 1
0.99403718488542 1
0.90803648061251 1
1.03567939163095 1
0.733883347511374 0
1.07926686865361 1
0.922181008933897 1
1.30848994059342 0
0.930537607115607 1
0.951208405494132 1
0.890845204188673 1
1.12279184215067 1
1.07308958498097 1
0.917088554894412 1
0.899791797196074 1
0.887654889209687 1
0.862174100684258 1
1.04457623862372 1
0.89528926083648 1
1.10019031197608 1
1.04942059894764 1
1.03783965493346 1
1.11164066966462 1
0.972284420979961 1
0.807414016872234 1
0.870715870903734 1
0.972806278601049 1
1.07478462567223 1
1.03349524665142 1
0.997443572842584 1
1.21232198539476 0
1.07137155911817 1
1.08309332651463 1
1.05545786877204 1
1.08068144747879 1
1.14730859800182 1
1.09828133876033 1
0.910786913595691 1
1.16847127881892 1
0.959658113675702 1
0.897821395157305 1
1.01167282072954 1
1.01250456306503 1
1.01597714539497 1
1.12555512858681 1
1.20719499742787 1
1.17286416916452 1
0.975965499752907 1
1.30721908170574 0
1.21555393946277 1
0.998742978584847 1
1.10070814037435 1
0.96546523029435 1
1.17565271719526 1
0.964715500469654 1
0.810737355518923 1
0.741275549385762 0
0.990463571423445 1
1.12349954821802 1
0.853805251596778 1
0.897199270264064 1
1.14785741432912 1
1.02938484680895 1
0.773142391668848 1
0.899167143241989 1
1.07035580531966 1
0.917066912967695 1
0.912525132676251 1
1.09262045153759 1
0.841975401738706 1
0.748766014615776 1
0.985736160370893 1
0.953793341555445 1
1.14115313502085 1
0.719153385850305 1
1.11657657626619 1
0.844382674240262 1
1.03391201301298 1
1.0042773063213 1
1.0435106041537 1
0.749386945632443 0
0.92065538858657 1
0.962165508233303 1
0.882712233274487 1
0.93422051443731 1
0.949897030212015 1
1.15867749327812 1
0.920884815368037 1
1.18110337756497 1
0.964026830881425 1
0.938315901605261 1
1.04090842988024 1
1.04300631643655 1
0.965289133936674 1
1.19364972500466 1
1.05792766465332 1
1.1597477533497 1
0.973328821587331 1
0.852353877053953 1
1.09944401241951 1
1.10024684404725 1
0.993037452358304 1
0.88789552908855 1
0.803151707433188 1
1.03070997986635 1
0.83749643229881 1
0.852885187307639 1
0.880961988638984 1
0.899332791659249 1
1.10299847049901 1
0.974150851965918 1
1.05911560715965 1
0.918081409502733 1
1.11490875642391 1
1.22363723463178 1
1.03203324170725 1
1.05540728639619 1
1.17142575981951 1
1.05677237012406 1
1.08341752530206 1
0.75256998473947 0
1.16935949598261 1
1.10947856899429 1
1.00906435440134 1
1.18544189863262 0
1.12498322352231 1
1.05253159335636 1
0.961566527525521 1
1.0356323206216 1
0.98426859678875 1
1.08856406918096 1
1.04142851418801 1
1.00350849734705 1
1.17303079860736 1
0.735940963326081 0
0.695493246698571 0
0.74251638772401 0
1.02165908359176 1
1.00069636967276 1
0.943258075479231 1
0.821527057788994 1
1.10727708811863 1
1.18749820643106 1
0.949539528131628 1
0.800099162222649 0
1.11679326699883 1
1.08760947542204 1
1.2777403047285 1
0.992348666960402 1
0.911250213906121 1
1.20171637875077 1
1.01160488917998 1
0.802394541293866 1
0.938515257153671 1
0.793544618108093 0
0.914469189420592 1
0.898804318924312 1
0.899108393870121 1
1.157599452291 1
1.14724668506383 1
1.06619582836496 1
0.927253263123495 1
0.975049318567273 1
0.759953783932616 1
0.99769354617717 1
1.10105115739737 1
0.960910213228564 1
0.936314169224864 1
0.956210108774686 1
1.09026818142736 1
0.95778917725889 1
1.06135093478773 1
1.08629846188571 1
1.3287352625326 0
1.01287714207011 1
0.852668884362017 1
0.911222582863719 1
0.98078594181231 1
1.0544207142908 1
0.907525460930345 1
1.10635454837602 1
1.15407707539142 1
1.09718777837044 1
1.07786404098387 1
0.944350304936004 1
1.10999365309398 1
1.08676501751998 1
1.09121990684806 1
0.824931806313376 1
0.86848656125129 1
1.27064283443077 0
1.18292588672527 1
0.956338631963842 1
0.888433827716798 1
0.872454971628466 1
1.05824706990861 1
0.947933470568387 1
0.789982927294442 1
1.04458065325487 1
1.12229142022639 1
0.89495295443108 1
1.04524485583585 1
0.910469556154034 1
0.95916257048611 1
1.040442526348 1
0.990195859841039 1
0.808481359430967 1
0.913986018955555 1
1.20618293627479 0
1.0921078210848 1
1.16300337985339 1
1.15760330576822 1
0.838349791314948 1
0.870135288566491 1
0.860859333059435 1
0.762274271085623 1
0.989033600445796 1
0.830343652690548 1
0.993882356383037 1
0.979515759844622 1
1.02607370247537 1
1.13956710685673 1
0.908498024624845 1
1.14079953871162 1
0.955230459220884 1
1.04595669341175 1
1.12063415726134 1
1.02253078694721 1
0.854275801867404 1
0.954284184431334 1
0.762776585166189 0
1.12760080786099 1
1.03553503015142 1
1.00250670539975 1
1.08414960887544 1
0.93873429721459 1
0.819695010381496 1
0.994941796992825 1
1.01522643636886 1
1.25032727397929 1
0.922913129906138 1
0.97193396376745 1
1.25011862124002 1
1.13714825184467 1
1.06453839673948 1
1.1153428622105 1
0.924511832504092 1
0.95235964633119 1
1.12936656999334 1
1.17652942042371 1
0.892652493454738 1
0.97389295736494 1
1.16538589676841 1
1.09781959102052 1
0.809240613425015 1
1.12170452454213 1
1.12512695046219 1
1.11302645527883 1
0.850716027993206 1
0.97891748431538 1
1.0848674948128 1
0.904383316511652 1
0.888952084163603 1
0.987797865965532 1
0.994729913336647 1
0.817927700034345 1
0.774302289134834 1
0.997644815136574 1
1.17978146780978 1
0.635229276981491 0
0.943615198953204 1
0.870009538888705 1
1.03071014122925 1
0.958214525324042 1
0.987260570346784 1
0.988509634579224 1
0.956815990401098 1
1.09364662947401 1
0.978399783713191 1
1.11859250613731 1
0.815884148234803 1
0.946527666188411 1
1.08267738730819 1
0.941516145190191 1
0.91146309126222 1
0.807128924297999 1
0.894687855514538 1
0.899943496229892 1
0.921169035855526 1
0.850074576649032 1
1.35648956297375 0
0.925181120859311 1
0.941912375851651 1
1.03340286221542 1
0.95522027597974 1
1.13233479412299 1
0.808261168680457 1
1.09247870206607 1
0.783405028583523 0
1.05082355607821 1
0.923939873417236 1
0.7830574132897 0
0.901565238841988 1
1.0500214483456 1
1.1475724538024 1
0.968623112554462 1
0.779884911066583 1
0.694133138955787 1
0.972253025533091 1
1.02714743479844 1
1.04088639371909 1
1.15280959620997 1
0.9360098558003 1
0.973667065270007 1
1.20804606262595 1
1.01902497985098 1
1.05553998639755 1
1.05088981067352 1
0.940140485357387 1
0.861622294589971 1
1.00491272300961 1
0.826442874330097 1
0.891888205546499 1
0.961230904188184 1
0.979323006615991 1
1.03095236502785 1
1.05137255830078 1
1.09876609489145 1
0.967171569911616 1
0.966011865526004 1
1.0138868884918 1
1.02773663818321 1
0.958780008968283 1
1.09852941053559 1
0.918694001216855 1
1.08474419256283 1
0.886696078930309 1
0.820547023573215 1
0.997144531537421 1
1.26963684763554 0
1.07152953355576 1
1.07715503029073 1
0.972661769229722 1
1.03006847370903 1
1.21596888025363 0
1.16968381993646 1
1.15451507492368 1
0.870332491484674 1
0.893660790878748 1
1.18949910484503 1
0.902812050414496 1
0.898581661994689 1
0.995155816937019 1
1.18447680052419 1
0.89149097914693 1
1.02310142923351 1
0.917702322873479 1
0.99064382550635 1
1.09429153815939 1
0.869856272084661 1
1.05837412366111 1
1.07532072110903 1
1.03150169684989 1
0.794391424212868 0
1.05586488863032 1
0.904690446668743 1
1.09462586302309 1
0.963820210520507 1
1.13621989838576 1
1.15552144058245 1
0.991257572064 1
1.15436855982961 1
1.05853038771695 1
1.18047238193361 1
1.02562504681433 1
1.00015375207692 1
0.80196460632256 1
0.890489989003872 1
1.07063774232156 1
0.880176411959988 1
0.782918960815252 1
0.943545855063791 1
0.833227925346236 1
1.11051061385227 1
0.901997883694946 1
0.977228518497989 1
1.1213502450168 1
1.13134934708167 1
0.94833123879931 1
0.953923407696114 1
0.91340187629865 1
0.952718783047607 1
1.13646327508835 1
1.0290601233798 1
0.728899527313764 1
1.09801726060718 1
1.21390116353421 0
0.908406286409218 1
0.786442780161614 1
0.907578524863738 1
0.96623837120924 1
1.16747602609155 1
0.892151137518232 1
0.790412216375556 1
0.950330700708267 1
1.11662919458728 1
0.95180617556805 1
1.21460039167109 0
0.90974485499313 1
1.09405591961905 1
1.10131951773812 1
1.01440969116251 1
1.15511017097741 1
1.21792570758322 0
1.00406454572653 1
1.31093756463668 0
0.790000518474947 1
0.885601435088413 1
0.875782705694455 1
1.00712167181605 1
1.09502341460646 1
0.919887742913038 1
0.936034041622792 1
1.07746708483261 1
1.00931204718691 1
0.934385817607318 1
0.917175947750885 1
1.05289031276633 1
1.12490993595388 1
1.16043224722941 1
1.17985042905488 1
0.842274055155786 1
1.12771000467228 1
1.0835142774873 1
1.06700762168788 1
1.21971147666029 0
1.00191719055499 1
0.918326729577309 1
1.20510263147595 1
1.00633053935435 1
1.10201487943687 1
1.11018042404071 1
1.04499169134582 1
0.944689777985918 1
0.964801942073436 1
0.790862160743315 0
0.912857805515288 1
1.02621328367079 1
0.949360755780043 1
0.930386628688081 1
1.03057072567345 1
0.809892885921555 1
0.912759180788119 1
1.10428274357319 1
1.01398133737294 1
0.944403037933186 1
1.19129435894596 1
1.02883113729724 1
0.970002701400696 1
0.855304159419277 1
1.07532334671789 1
1.07610507686931 1
0.819748444233762 1
0.92651292400191 1
0.948415435955229 1
0.685779404310732 0
1.04987831718344 1
0.925389067536963 1
0.876027406993869 1
1.16983818626469 1
1.05274938118291 1
1.02017849218637 1
1.00397313937243 1
1.15294884216673 1
0.912616648166132 1
1.02366784959986 1
0.92830732213142 1
1.14829544427636 1
1.11233007054568 1
0.942487737717406 1
1.04310695918095 1
1.08289474771245 1
0.971406347503916 1
1.07997359599411 1
0.984032828394939 1
0.778720067804379 0
0.873104326263524 1
1.10844325205937 1
0.790273142444894 0
0.957270868815911 1
0.90896406544294 1
1.15318258036236 1
0.858884226301813 1
1.07721343397082 1
0.93214092572238 1
0.781647618767233 0
1.05976995607783 1
1.0183443856439 1
1.09196073128421 1
1.01760258474423 1
1.07233418049489 1
0.854982464264033 1
0.76977310411759 0
1.17923956337479 1
0.910414564448294 1
1.10681671676162 1
1.14899767686661 1
0.897897248310473 1
0.843339847008812 1
1.0649796773135 1
1.06144472901217 1
0.987322817827531 1
0.986242349362238 1
1.05328610749177 1
0.867341258144638 1
0.923507077802162 1
0.872854926852449 1
1.07301467927541 1
1.00235258774528 1
0.815685648007358 1
1.06470217425836 1
0.813739284543099 1
0.993165366196617 1
0.896967605412028 1
1.08598583825865 1
0.897267869938999 1
1.03380677009287 1
1.06920840074375 1
1.10743643624641 1
1.01495308120816 1
1.04221293654462 1
1.17315524122774 1
0.759414832714647 1
1.09747705801133 1
1.03953320052027 1
1.00366930872393 1
0.91214244878 1
0.82892352613051 1
1.10068216573611 1
1.12806949645406 1
0.944567463911549 1
1.02823321577106 1
0.962689128203136 1
1.14432144404468 1
1.02210122573448 1
1.13772133493257 1
0.81784366095885 0
1.06505464202801 1
0.825269964695804 0
0.983318544366775 1
0.85263061979425 1
0.858442041885418 1
1.04015765283904 1
1.16767954530037 1
0.783100942870479 0
1.01997858854345 1
1.06649411534594 1
0.814935281278975 1
0.882592838580761 1
0.906029043783238 1
0.89821484610525 1
0.863180547627273 1
0.989586764665423 1
0.875953371038188 1
0.840049897486426 1
0.981628756035095 1
0.962265517509248 1
0.861737633725535 1
1.01360891115336 1
1.1438680127669 1
0.931718499142228 1
0.707910603839765 0
0.991218890917418 1
1.32147457480815 0
1.16591472980635 1
1.08110643530565 1
1.21168215704904 1
0.962850133282354 1
0.975201218973804 1
0.964559833198575 1
0.848198550326995 1
0.966359278270561 1
1.21337514640756 0
1.05579955663102 1
0.889894717618326 1
1.04847783675353 1
1.04325279896677 1
1.03390585364378 1
1.0392881616234 1
1.0731180583311 1
0.918522538079801 1
1.12800087674504 1
0.935840052682423 1
0.972598014486136 1
1.13768304071741 1
0.923537812772865 1
1.28910602576253 0
0.91806312602025 1
0.960148363704115 1
1.01055136888759 1
0.851620144457162 1
1.17277526381765 0
1.17832979268516 1
1.11361871621856 1
1.0674889233221 1
1.08128859834223 1
1.00522094073069 1
0.962729888078329 1
0.942703117336027 1
1.07255348358291 1
0.983914719564451 1
1.03078722034293 1
1.05981244787882 1
1.14015609113115 1
0.757567456772223 1
0.845117841789246 1
0.954077240124434 1
0.853419587370346 1
0.777294086150164 1
0.884542322850952 1
1.0978687337072 1
0.953184846610249 1
0.99119722058837 1
0.733305910871981 0
0.972042163456432 1
0.95934867547588 1
1.19387195687305 1
0.982137872662849 1
0.943021485977143 1
0.992568064321126 1
0.945180850124743 1
1.02564241416266 1
0.919980698754866 1
1.04174121437606 1
1.17531268670102 0
0.911633444114713 1
0.96413796730857 1
1.01122044972772 1
0.871237857473556 1
1.06525387027689 1
0.950384891944676 1
1.07426609675925 1
0.841738248468391 1
0.853200488070545 1
1.27445510548532 0
1.13524295515727 1
1.01753940225529 1
0.993221257334088 1
1.08338371290471 1
0.932772793511849 1
0.987535759012901 1
1.14072968036325 1
0.957506632758273 1
0.91772948069489 1
1.10485337310178 1
0.81013606077366 1
0.684077276898407 0
1.10654513133544 1
0.951987408354046 1
1.26385127756635 1
0.946063937043529 1
1.13839424126722 1
0.786309001118045 0
0.883200980373178 1
1.04103368204488 1
1.00379048339716 1
0.9758542958219 1
0.935549494084957 1
0.986860739218509 1
0.954164907535747 1
0.830155270481302 1
1.10401660059366 1
0.761602688600133 1
1.02529608308827 1
1.02357985514199 1
1.01173798195588 1
0.892166492369227 1
0.949015792400508 1
1.07779868657052 1
1.0508371288745 1
0.984126995265549 1
1.01399182247782 1
0.848867017961558 1
0.99142146641556 1
0.736803691781581 1
0.931477601309253 1
1.08887841620552 1
0.847408377129461 1
0.945628068346425 1
0.957865783787558 1
0.844347244402623 1
1.02258919863767 1
1.0832639931241 1
1.16309466131227 1
0.996579226501866 1
1.08750165157936 1
0.934504549857847 1
1.00772959284817 1
1.01212430862806 1
0.983469242823758 1
1.24035488872623 1
0.957715929905579 1
0.722154079154514 0
0.955092678849026 1
0.994384364604875 1
1.03080229819798 1
1.13561971687737 1
1.06757694411943 1
0.871143812714513 1
1.10972402675866 1
1.07288520374656 1
1.0142849017728 1
0.884210538639602 1
1.01059323198577 1
0.992369199715286 1
0.913425959963608 1
1.09763892878197 1
1.03660974552069 1
1.13779388944114 1
0.953784656458581 1
0.877678181434365 1
0.997019504255064 1
1.1417235183472 1
1.03596214657886 1
0.832334563948658 1
1.03865108559006 1
0.830352718533698 1
0.880255643875847 1
1.11648576627138 1
1.05467191585931 1
0.937480575973292 1
1.062822056252 1
1.17497497262721 1
1.02589498248553 1
0.998803603626455 1
0.935485293714665 1
0.953027633057849 1
1.10871093555578 1
0.748015346274583 1
1.05656739000929 1
1.09612312589266 1
1.11708584479326 1
1.10078280635626 1
1.07420793244902 1
1.17108732145887 1
1.05217786211659 1
1.07138107285746 1
1.23572677137865 1
0.954191863436575 1
0.900442795661865 1
0.821479962071431 1
1.06574702322907 1
0.930037126451336 1
0.972822142774187 1
1.09114287720415 1
1.0346248556799 1
1.33203492116544 0
0.9729115944247 1
0.805199190359429 1
1.17729132236696 1
0.931911697392428 1
0.74802578328599 0
1.1546409123648 1
1.13822874162544 1
1.0365728945942 1
0.966811743206686 1
1.01847237130097 1
1.0703685514401 1
0.883079123950176 1
0.98826129380618 1
1.05254285619142 1
0.886269934330293 1
1.07752852435648 1
0.954311155755375 1
0.962920979514742 1
1.05937201963643 1
1.13415815550769 1
1.00910285550962 1
1.12601775389008 1
1.28542736671043 0
0.912317801729996 1
1.10637142630189 1
0.961987762310921 1
0.88589266665477 1
1.02156856269119 1
0.793351875659255 1
1.12176107141397 1
0.816256293522766 1
1.01830255195295 1
0.918199100853325 1
1.08489993070951 1
1.13401733391216 1
1.09482063206167 1
1.31661601062319 0
1.07288201663438 1
0.84386928848864 1
0.924305125177426 1
1.14029735899148 1
1.0906648392526 1
0.904990581548616 1
1.1482308898544 1
1.06928457863152 1
1.0305073195257 1
1.00100669439057 1
0.89096527631296 1
0.803945762235312 1
1.07444260643186 1
1.11667522087283 1
0.920365935216967 1
1.09770119785445 1
0.97161754216795 1
0.92584589278319 1
1.02996874164505 1
0.986642697357809 1
1.08669665838521 1
1.06053563656178 1
1.02840205892954 1
0.93721889622993 1
0.899879007642033 1
1.11429244170593 1
1.05539297041175 1
0.924662603972042 1
0.940461050525164 1
1.15900168201084 1
0.949542850587243 1
1.01604712500535 1
0.871634944865284 1
0.807573015107965 1
0.968642594704064 1
1.04457048535576 1
1.06056006531971 1
1.09304637821816 1
1.019152178162 1
0.88091538342221 1
0.929475507082763 1
1.122447922101 1
0.86827391557285 1
0.886618669840864 1
1.20605221486015 1
0.793897682291616 1
1.20253091074542 0
1.08609680317501 1
1.17413095487102 1
0.909990899527187 1
0.89836894524171 1
1.05909784058691 1
0.873845269611903 1
0.926151094048007 1
0.900370088886773 1
1.09884482232155 1
0.905479239907515 1
1.03895653655988 1
0.934879580534677 1
1.03340524206652 1
0.818396896764616 1
0.837630132435861 1
1.13145909040132 1
1.14063519983377 1
0.97607834412796 1
1.20379809506194 1
0.854915244110907 1
1.10572955877063 1
0.941580931636407 1
1.01696338881198 1
1.09473141671488 1
0.810782273232755 1
0.881527559582967 1
1.05311623273679 1
1.04753169104859 1
0.956214030369726 1
1.02600072809413 1
1.1107997090795 1
1.02566768556833 1
0.84467596349328 1
1.00008885391684 1
1.36910920503595 0
0.993838910532398 1
0.981435486008544 1
1.09033117607602 1
1.15818197169176 1
1.02244568214766 1
1.14953827638778 1
1.06516336315165 1
0.777820961715981 0
0.935262695619927 1
1.10473831226635 1
1.03943625435228 1
0.934228607211833 1
1.17088206945906 1
0.870489234262248 1
1.23327596736041 0
0.892561408908221 1
0.981695215441245 1
0.937328963924558 1
0.777387274453466 0
0.975923430028368 1
0.946384854040286 1
0.958587972932384 1
0.76601380935579 1
0.871480242321012 1
0.834701120963962 1
1.1549004136595 1
0.799108166617264 1
1.00605972357792 1
1.02535217393996 1
0.904837003110656 1
1.03735220554983 1
1.14045501023302 1
1.06073516119675 1
1.10308909098642 1
0.984090715312904 1
1.0640509842221 1
0.789974836588943 0
0.91504777575345 1
0.974735551008611 1
0.863064284151784 1
1.00434584617222 1
1.09911804342768 1
0.79728401284279 1
0.984583281416589 1
0.956047866644297 1
1.18480332289399 1
1.04582999244753 1
1.04751601620265 1
1.01288002318683 1
1.06605492485055 1
1.00804266294269 1
0.747235742398969 0
0.906679319291321 1
0.924951233299003 1
1.22339401734667 0
1.01157891341369 1
1.14808398560241 1
0.891790081331993 1
0.811976602910808 1
0.935648998218155 1
1.03677523180889 1
1.08817439700683 1
1.10734623349226 1
0.934157482523263 1
0.905255151935961 1
1.09102377753868 1
1.05311719913147 1
1.23730550920034 1
0.963863280994958 1
0.880771558582711 1
0.936606516177556 1
1.03046108509029 1
0.805189801324166 0
0.947794409165225 1
0.794361699969946 0
1.11359569853521 1
1.02601616288901 1
1.17636600337686 1
0.88105080385014 1
0.939173810467829 1
1.1376881825973 1
1.03640183901811 1
0.902464847907832 1
0.940040676315561 1
1.20720199834049 1
0.73410032485407 0
0.967354111403989 1
0.797735356899856 1
1.03551186780104 1
0.906050671204696 1
1.02823916529139 1
0.950413684636729 1
0.786760672842751 0
0.985187570458095 1
0.962399128350401 1
0.946242640516807 1
0.973791232350306 1
0.905376183652505 1
0.976812540941292 1
1.09011357387826 1
0.987406944054736 1
0.940181426091806 1
1.11711781787169 1
0.940487658827061 1
1.13081828963898 1
1.1289854803312 1
0.880678772738806 1
1.06277108720689 1
1.09246424795685 1
1.21873676409395 0
1.11405294302077 1
0.994660586508116 1
0.913030239385465 1
0.923437258011159 1
0.998220847310533 1
0.959633529194346 1
1.11592445733634 1
0.939919819523002 1
0.929936588852324 1
0.919598340173156 1
1.03627431730751 1
1.08797978862847 1
0.890758917245937 1
1.10176591386283 1
1.02521178857411 1
1.04104863691059 1
0.994824250971239 1
0.945892601565325 1
0.830994086756663 1
1.05521725155707 1
1.21915913777552 1
0.841330451572804 1
1.00555250135138 1
1.03218080770698 1
1.07438795767729 1
0.883603002988422 1
1.05773037960701 1
1.12414310187363 1
1.03776443829607 1
0.808442352664513 1
0.959899077166242 1
1.00081543384018 1
0.972470878491567 1
0.97407942193112 1
1.17207540417379 1
1.02883787707625 1
1.10556389199219 1
1.09603710499641 1
0.978192416479513 1
1.05570438532208 1
0.89917461661139 1
1.15179998634289 1
1.17137907512419 1
0.911302792812444 1
0.988838000952898 1
0.876414800514287 1
0.87825905791787 1
0.646687541867681 0
0.978731020555905 1
1.18639776221797 1
0.968266955258828 1
0.956963847051362 1
0.949452406849188 1
0.927688215650604 1
1.08052037705725 1
1.06100874220491 1
1.00288897599963 1
0.910221704378945 1
0.985178560340313 1
0.925705099645093 1
1.24009900193848 0
0.99122137052309 1
1.1702044710029 1
1.07529091818325 1
1.18262673971551 1
1.0657662541486 1
0.785717437263228 1
1.0684723029695 1
1.09058096147212 1
0.877460641492124 1
1.13274670444391 1
0.914976489329806 1
0.840085378270912 1
1.07275357873392 1
1.06260189216097 1
1.05072400665723 1
0.99582598719357 1
1.09986701755703 1
0.985249359187495 1
1.01645012772174 1
1.14907616261006 1
0.901052540819181 1
0.922232015874406 1
1.09349269857909 1
1.07554683903656 1
0.914823460881046 1
1.0650260554101 1
1.20113986683541 1
0.92807490874565 1
0.933009330630806 1
1.02360286212427 1
1.10793563946574 1
0.826057498519036 1
1.13933898914758 1
0.946946021285759 1
0.915710089388893 1
1.11741951679675 1
1.03787063962186 1
0.805914721606881 1
1.00684774778995 1
1.08398109286956 1
0.831945865250502 1
0.999288200045568 1
0.93638140029883 1
0.874966559426478 1
0.900648477835366 1
0.964786846627899 1
1.07711405650578 1
0.942561098387789 1
0.990993569669475 1
1.14074786897249 1
1.04484486060397 1
0.871896231314094 1
1.06249424397519 1
1.06378134198791 1
0.893219547525968 1
0.847948866460725 1
1.13931749486825 1
0.695257258103508 0
1.01619019169894 1
1.06891713063252 1
1.29160674316572 0
0.967596463129317 1
0.850563369902366 1
0.921287658704431 1
0.906896277370448 1
0.97668956111447 1
1.0945193421429 1
0.891357067028993 1
1.02075534088106 1
0.909529567001845 1
1.11266211087561 1
1.13476102288105 1
1.04284289260199 1
1.20461888487995 1
0.664943548989163 0
0.91081643705349 1
1.01306679187478 1
1.07875193118496 1
1.19838324101668 1
1.02300241120934 1
0.956478492914276 1
0.816408011851379 1
0.885849186932523 1
0.909905783150996 1
1.16399763497343 1
0.836556711748309 1
0.971379384945178 1
1.06772581519357 1
1.18390076788909 1
1.15040906182294 1
1.09791497851415 1
1.17248518648945 1
1.10357897389406 1
0.928673872137619 1
1.03623862816981 1
0.933329702196657 1
1.10819447388701 1
0.934038200538657 1
0.991961744060956 1
1.15847894909438 1
0.927109289389963 1
1.05314660664278 1
0.772349345368139 0
0.876710184172433 1
1.26199383947681 0
0.863224743827592 1
0.871667936403037 1
0.874875969768954 1
0.780466476005613 0
0.958237503727501 1
1.17230778827428 1
0.964723780324682 1
0.812390714839357 1
0.818256065572976 1
1.06643813205357 1
1.09575014816272 1
1.05860395299267 1
1.02400315164814 1
0.959105982670866 1
1.14297383014231 1
0.909448004145628 1
1.04939961470342 1
1.00299102321985 1
1.06757486151091 1
0.827057228551682 1
1.00203049595339 1
0.825503458795312 1
1.08197916003146 1
0.896865330872464 1
0.977558244600897 1
1.0914602611253 1
0.789613615726176 1
1.2701921624049 0
0.819657192917183 1
0.928741904654801 1
0.94525251805271 1
1.12155145639164 1
0.983362203100301 1
1.01839107265438 1
1.00844429986247 1
0.921570759610446 1
1.30373145117762 0
0.972619560895208 1
0.829806182659149 1
1.01788118838152 1
1.10723497584608 1
0.979225074555394 1
0.795517637521164 1
0.919782247283652 1
0.985792235663402 1
1.13139645712617 1
0.896469324678407 1
0.951304561123629 1
0.888737857330332 1
0.945138038141828 1
1.11895381995985 1
0.842675009903014 1
0.953371595921903 1
0.943056042820314 1
0.796372939960496 1
0.896463955636696 1
0.77191963743077 0
0.934825653795432 1
0.875293392210598 1
0.919405383547797 1
1.0197688776699 1
1.07341863767146 1
1.08840849791556 1
0.899083463247184 1
0.973468489275958 1
1.11232804048564 1
1.06549535183809 1
1.06037755263626 1
1.0806878258401 1
1.14118834469937 1
1.05264858900906 1
0.964943432670932 1
1.03400963343811 1
1.04465213003495 1
1.03934203918949 1
0.885031766338659 1
1.16319522401513 1
1.20298310360515 1
1.06975238323936 1
1.17124993766698 1
1.03927629501022 1
0.758806003953075 0
1.19020922983885 1
1.09849009065222 1
1.01288847017518 1
0.747808401739303 0
0.973264115309435 1
0.946467456114773 1
1.04868488760711 1
1.10837856692171 1
1.10009624057709 1
1.11112712584295 1
0.969772398552197 1
1.01298050383938 1
1.06419413627349 1
1.04787227816738 1
0.822826797522135 1
1.02730664952942 1
1.0924776963599 1
1.05390781416583 1
1.04681990767882 1
1.0160235434414 1
0.756711561111911 0
1.20072312820459 0
1.09202027530531 1
0.839255058267231 1
0.97976067740323 1
0.888936136034783 1
1.11060302168308 1
0.969198018781625 1
0.947076413922732 1
0.924038340919425 1
1.04918154866609 1
0.932848108175039 1
0.854859392978255 1
1.00997754718434 1
1.12436213840246 1
0.926854068512075 1
1.06706030711465 1
1.09757372013916 1
0.796291417680449 1
1.12711081728461 1
0.867650115008692 1
1.12720164104039 1
0.972145820522863 1
0.91758130269672 1
1.2598145248805 0
1.09684590009754 1
0.982511912288615 1
0.864403484667082 1
0.970945307630153 1
0.947821201591739 1
0.924407762961977 1
0.938665302019528 1
0.732635055689493 0
1.00222962426806 1
0.819036839015367 1
0.996642792514401 1
0.869265380835729 1
1.03997808934535 1
0.772517233632863 1
1.18387211612428 1
1.25258089233897 0
0.863786363728909 1
1.18577183007127 0
0.973300367098484 1
0.975943846826461 1
0.992694592224066 1
1.03368662575421 1
1.04386986057869 1
0.753429576671481 0
1.32494735232386 0
1.0939571645443 1
0.992045168378185 1
0.969884423297217 1
1.00312359017263 1
1.18669147638206 1
1.28498401054935 0
1.08841115230644 1
1.20296078140502 1
1.01381134588823 1
1.01458183016923 1
1.08245841284737 1
1.15577542708387 1
1.13883622231087 1
1.05364363119524 1
1.00408860823042 1
0.863169261850151 1
0.991684430465349 1
1.04371228700033 1
1.1610861565571 1
0.64209911491652 0
1.13224883511329 1
1.04536638565002 1
0.96952377855179 1
0.982698884064465 1
1.07249857234472 1
0.960849410453384 1
0.943517517358969 1
1.15527498069323 1
1.09853601228123 1
1.13360773955638 1
1.11908237463595 1
0.898159983589071 1
0.840188713295076 1
1.10180033049984 1
0.847300003515251 1
1.18187122952522 1
0.83897074658054 1
0.988677778279617 1
0.989895598775264 1
1.01240650459018 1
1.10412939666302 1
1.16466899140181 1
0.862441163261425 1
1.15133649973634 1
1.25638638191312 0
0.932879816426875 1
1.0831467856275 1
1.22020410677315 1
1.36100794249369 0
0.859902581464742 1
1.00685476325365 1
1.01213382063843 1
0.880380642930498 1
1.12025715454061 1
0.8897257930425 1
1.09034969409964 1
1.08338852727097 1
1.04922804719008 1
1.05124924024586 1
0.828550078017392 1
1.04971135248607 1
1.04382173777616 1
1.00143550576841 1
1.22493301067015 1
1.21321629745565 1
1.14496286027592 1
1.13110390719872 1
0.862158468926314 1
1.22680307677583 0
0.976018583369971 1
1.07638540118915 1
1.05406295055985 1
0.742645817164038 0
0.834475193727998 0
1.14618706493024 0
1.04670652285248 1
1.29349619401388 0
1.12770926676107 1
0.843501310823008 1
0.951753282314375 1
0.999237833069844 1
1.07971211638892 1
1.04519471611154 1
0.940518037948707 1
0.96077404047767 1
0.949398202505166 1
1.16448764954094 1
0.966306966147879 1
0.90200035332598 1
0.997640953226884 1
0.87405940986959 1
0.902273766598673 1
1.00145319995981 1
0.95754103402315 1
0.866592923853221 1
0.728404092625386 1
0.955617359148215 1
1.00620390639899 1
0.929340054718611 1
1.28004938769896 0
0.906730327983182 1
0.917827151752296 1
0.966095946940259 1
0.768893845447376 0
1.04991841375457 1
1.01088778030245 1
1.16543442439533 1
0.853411454295035 1
1.03669143554414 1
0.908138714265769 1
1.10955637251199 1
1.04870417205939 1
0.940281682682107 1
0.967491632949931 1
0.9767450061715 1
0.812579498566269 1
0.99608012951301 1
1.0627465665515 1
1.00100794922588 1
1.23439637596867 0
1.13972892355827 1
1.04972081462676 1
1.17411755728775 1
1.00960694285677 1
0.845015522312121 1
1.03596867109547 1
0.991890045335262 1
0.847381678162384 1
0.822258717617525 1
1.00265608522901 1
1.09890244891296 1
1.14861622167405 1
1.234099170566 1
1.14265565998894 1
0.961172452827637 1
1.08150438476387 1
1.14236439948513 1
1.01036089120752 1
1.05608705199842 1
0.947257846924347 1
1.00939394721932 1
1.18057948939557 1
0.935171774536043 1
0.989672540802517 1
0.801963849367438 1
0.995791662530159 1
1.02375785576886 1
1.01166180765399 1
1.04195992528728 1
0.851910002567513 1
0.803490121430232 1
0.888462242297811 1
1.05717598831816 1
0.93813473504355 1
0.926475859021007 1
1.0446081389131 1
0.954877267109116 1
1.07313539985069 1
1.1152522601539 1
1.03504957944137 1
1.03943110800914 1
0.92769562146819 1
1.10421804344512 1
0.912565827440614 1
0.92329431676876 1
0.999760799454836 1
1.08358533680982 1
0.943734019697902 1
1.04088739984758 1
0.93738568747829 1
0.816178499248982 1
1.15700709418897 1
0.851856555736612 1
1.09902126735309 1
0.958493064879979 1
1.1420594806839 1
1.16541012652091 1
0.935102777013492 1
0.930686658543017 1
0.966522072695941 1
0.948943595181669 1
0.997312052191739 1
0.991260713012463 1
0.928704021672808 1
0.996521374008691 1
0.993484187246873 1
1.03322101600893 1
1.16348269114239 1
0.943314188482168 1
0.846116120493522 1
0.958613336989497 1
0.96065109737362 1
0.958292095064148 1
1.0553239028906 1
0.761187970901688 1
1.00462640314434 1
1.02461079798911 1
0.969529292747214 1
0.767346605335668 0
0.919445482239098 1
0.969573068105585 1
1.05299880653557 1
1.02882615564727 1
1.0795570552306 1
0.951394622783293 1
0.840436142166157 1
1.09352566039547 1
1.0451800193897 1
1.21103112260722 0
1.21889225495029 1
0.934640094554514 1
1.1152493582761 1
1.01849058660603 1
0.929290891309619 1
0.906415329223498 1
0.986995769568452 1
1.04077129965155 1
0.891268962024859 1
1.12195304402643 1
0.939785661664154 1
0.859922655088961 1
0.802570535063884 1
1.00497923780952 1
1.05180396135907 1
0.745532621326604 1
0.871046763498908 1
0.910923863761663 1
1.05505123281265 1
1.0820160337279 1
0.950299824730479 1
1.06639022939968 1
1.02393620580054 1
1.01918293758568 1
1.12395181014341 1
1.07606737394101 1
1.06950478246289 1
0.863848717345905 1
1.03740198047898 1
1.06455450370232 1
0.97305079351717 1
0.955246126512921 1
0.614468420327446 0
1.02305161701033 1
1.17346629863136 1
1.16965310736459 1
1.19586438128356 1
1.10430518362173 1
1.02176300950883 1
0.957731249511652 1
0.970071240579514 1
1.18403149773582 0
0.894086198323778 1
0.921368587129507 1
0.787730088870338 0
1.03471606430567 1
1.01515800359196 1
1.08451871303064 1
1.35439582860072 0
1.09065305868469 1
0.873854309013979 1
1.01941282491112 1
1.12189844388648 1
0.994277600779308 1
1.07841662579457 1
0.82232378035086 1
1.10494447349493 1
1.04340264519395 1
0.884125153008125 1
1.02545237433373 1
0.989249498854351 1
0.913771430576998 1
1.05619714919123 1
0.988378860667023 1
0.866168286808937 1
0.992033162041842 1
0.879887553718749 1
0.987162652476838 1
0.961817303743039 1
1.02906055693155 1
0.814530754601257 1
1.26452933901545 0
1.07022621845824 1
1.11077276235601 1
0.853444121286861 1
0.947944958304992 1
1.02140787214323 1
0.918616699348663 1
0.962730993606685 1
1.08542004070139 1
0.886366022080391 1
0.993735830410541 1
1.10561736624059 1
1.09324838833681 1
1.07290028828955 1
1.09785748533193 1
1.03277507097861 1
0.942941529127226 1
0.65216933696886 0
0.915069012618923 1
1.13458585775794 1
0.934126922413522 1
1.11536745566983 1
1.00508489668621 1
0.911171266813524 1
0.99691368937745 1
0.793528835496586 1
0.979506598845133 1
1.13742838512236 1
0.997054940934417 1
1.24552236129386 1
0.940767729250121 1
1.22214425322915 1
0.83690502104924 1
0.82692463791677 1
1.08215745662573 1
1.05355089217927 1
0.824785769254922 1
1.10078972490717 1
0.949050667437238 1
0.905792244107512 1
0.945183128969188 1
0.924863709813805 1
0.916540921704651 1
0.943777382039392 1
0.830676507552894 1
1.01546867265122 1
0.92494614666112 1
1.00112910687424 1
0.852619661490159 1
0.945243124994802 1
0.782796594761787 1
0.90348268418975 1
0.866606260169947 1
0.727353277422668 0
1.05403176814471 1
0.989893754916318 1
0.937248108489662 1
1.03130429639227 1
1.02897660326879 1
0.941971443613285 1
0.802881501480385 1
1.18253212396254 1
1.11786791749619 1
0.919584424488651 1
0.842960851304646 1
1.02915573820505 1
1.04031903482999 1
0.944856887018163 1
0.692639728105046 0
1.12922722448014 1
1.01849468810864 1
1.13671451095887 1
0.917650584912627 1
1.02467975826831 1
0.938786336140254 1
1.27668519986001 0
1.08047894985326 1
1.04439824854926 1
1.09202199040541 1
0.96751228184363 1
1.08589356428933 1
1.23739964483049 1
0.982331273029897 1
0.967197520131327 1
1.16797505928344 1
0.847479353589689 1
1.26366933821062 1
1.05787502751685 1
1.04226864586223 1
0.760612056664817 1
1.05822242133847 1
0.937216454679804 1
1.21048602123514 1
1.06334716320426 1
1.13386771194857 1
1.09369710169046 1
1.13299426973537 1
0.793258746214083 1
1.0013570515182 1
0.923583851155047 1
1.17269491583272 0
0.987627792520004 1
1.20589340152026 1
1.06964986336172 1
1.03347250986773 1
0.93212757914164 1
0.840047490399767 1
0.848890635414831 1
1.09606612972299 1
0.924147090917322 1
1.09925045086461 1
0.811292059671788 1
0.808246414096685 1
0.714187047065551 0
0.908063037389059 1
1.09738150271721 1
0.839373835611756 1
0.902920594078335 1
0.806938802611195 1
0.905311853364057 1
1.15818491143529 1
1.0386845721075 1
0.875117773329873 1
1.00608380437429 1
1.02880042948676 1
1.06075234648677 1
1.07113521215835 1
1.12144505336004 1
1.2421097536749 1
0.721287459651443 0
1.08248843476285 1
1.13474490923373 1
1.04671715326073 1
1.04136706068344 1
1.03531104541605 1
0.808842630935587 1
1.0188194932175 1
0.752599786485182 0
1.03851689751708 1
0.997157953485903 1
1.20567485351547 1
0.994326689556747 1
0.93966669969713 1
1.07742765994366 1
0.878403996456695 1
1.0068366689535 1
0.845124888333978 1
0.971777023861452 1
1.0025580581276 1
1.11987927913653 1
0.89527444999933 1
0.972307156078904 1
1.24833735714733 0
0.779473041168691 1
1.11105082973795 1
1.1546974316543 1
1.03490454499575 1
0.951569409372921 1
1.30099463203136 0
1.09409803647648 1
1.10582797604783 1
1.05242666934497 1
1.01376269855295 1
1.16767145572105 1
0.989260834617313 1
1.24598292157722 0
1.18311568006603 1
1.09558579977946 1
0.790764202269694 1
1.09384191534132 1
0.944715752352633 1
0.832194653010731 1
1.01597530706083 1
0.921522582685321 1
1.00675249853761 1
1.12641729793799 1
1.06359890667989 1
0.935270677821086 1
1.00698882146916 1
0.888201144356659 1
1.09098822376851 1
0.97611057535629 1
1.17022117973539 1
0.937279353943778 1
0.746725648619905 0
0.91670940492417 1
1.07734125393477 1
0.965828010146929 1
0.991133541506465 1
0.927255534411697 1
0.976767574318681 1
0.789067821777243 1
0.961540776258345 1
0.936434875431689 1
1.03164986554345 1
1.14918864621888 1
1.12587896872628 1
1.11435239748238 1
0.851723089964511 1
0.973154586070923 1
1.12750396478762 1
1.05589900336228 1
1.02459852814135 1
0.887031657376149 1
1.03094308119663 1
1.0292134277525 1
0.980446451402344 1
1.04738625855456 1
0.934772774359196 1
0.998771549154901 1
0.973884845209037 1
1.13354000640255 1
1.02338359558563 1
1.22765241171465 0
0.908920664079653 1
0.83870320722764 0
0.737604499203696 1
0.900453117466557 1
0.759055765685549 1
0.962706826139075 1
0.941481130640267 1
1.14871884409778 1
1.13940524731348 1
0.950604133659876 1
0.990674725559582 1
0.872847311117249 1
0.916932479138018 1
0.90530725835138 1
1.02035264551153 1
1.02809893962205 1
1.12141315572969 1
0.841270978917317 1
1.0090519524625 1
0.955143964510728 1
0.882036136558914 1
1.08767875448169 1
1.02072677922133 1
0.909010527789069 1
0.999597414417891 1
0.993903349873706 1
0.978976368009467 1
1.2941863781012 0
0.919755349871621 1
0.997144998128746 1
1.16400227202858 1
0.838740117681314 1
0.874537647131621 1
0.905781875927956 1
0.948172539841959 1
0.952822347562355 1
1.08845090165937 1
0.958517287382334 1
0.978616510380155 1
1.25298937095253 0
1.12850566598926 1
0.913489909117782 1
0.992785952905479 1
0.896807842885537 1
0.997613380749993 1
1.01525347628555 1
0.967586110451436 1
1.09810565512819 1
0.851830453327311 1
1.17737873299215 1
1.16840072931712 1
0.878175397764528 1
1.04667904180443 1
0.930179333097343 1
0.983494674033302 1
0.83558069765017 1
1.1140089749474 1
1.013930777335 1
0.846531387838386 1
1.00832965077246 1
1.01566499916107 1
0.952729493693486 1
0.688942217270892 0
1.06009541610833 1
1.03703956685844 1
1.20596744009745 0
1.02069392396533 1
1.05402879319538 1
0.892160462710536 1
1.10229828872225 1
0.926829010404013 1
0.896885941062705 1
1.15112178656056 1
1.09278484855411 1
0.823130530942593 1
0.941233115739654 1
0.972439982983473 1
1.21681746403413 0
1.06510457529127 1
1.00416062600128 1
1.00878163944217 1
1.09707705806285 1
1.13763292221352 1
1.0177808898157 1
1.01597337457694 1
0.953943995426054 1
0.860410825049702 1
0.921457261092838 1
1.14439520768051 1
1.03583543307595 1
1.03309847205819 1
0.939918938076068 1
1.21606371309187 0
1.05336983587016 1
0.981290680153594 1
0.835886371326132 1
1.0505028815385 1
1.13902448502899 1
1.12661069784966 1
0.989105104954051 1
1.12721522747768 1
0.783164819641171 1
1.17788918985903 1
1.14395978554683 1
1.07806721394218 1
0.726273487283459 0
1.20844667426253 0
1.15113998444936 0
1.2212701705116 1
1.10723168200497 1
0.887527530354254 1
1.14147502491682 1
1.03123093484411 1
1.17262496283684 1
1.07911774127137 1
1.0649749806274 1
0.728407545827983 1
0.928100309408922 1
1.02263735637182 1
0.907201804979131 1
0.933380007225512 1
0.811299627440851 1
1.11131353611388 1
0.903714173968523 1
1.05259105772504 1
0.850159248944447 1
0.96668792872464 1
1.0302381948606 1
1.03147513493802 1
0.799281451146158 1
0.960731900228026 1
1.07945995160657 1
1.12337770497008 1
0.916175827237855 1
1.05640262931712 1
0.805495003987259 1
1.11617450816008 1
1.04211313320765 1
1.03469771585235 1
1.11466334277953 1
1.15804257291574 1
1.0758107926239 1
0.976755095810019 1
0.873100220509188 1
0.878229375830865 1
0.814159216500354 1
1.14860354472069 1
0.997503179088591 1
0.940444652989255 1
1.14091474537713 1
0.950810211208823 1
0.773557527177034 1
0.890369273680907 1
0.94497039358992 1
0.927395355302562 1
1.03330780810872 1
0.884541178971245 1
1.07959657191385 1
1.07311596397195 1
0.985633432190317 1
1.01565326133957 1
0.806946108487846 1
0.955206004915625 1
1.14449600728925 1
0.853398298269026 1
1.10712811274321 1
1.22088982154496 0
0.821422392504986 1
0.897528086339308 1
0.909600225360452 1
1.06556742648975 1
1.16556734982967 1
1.06840251437395 1
0.688268967392094 0
0.913113098845204 1
1.03492068124636 1
0.931956702895982 1
0.918316534713078 1
1.10838765505721 1
1.23145719597886 1
1.15494788752682 1
0.971089763318883 1
0.955543170303648 1
0.956351019368454 1
0.870139409923246 1
0.992816525509872 1
0.842644259785944 1
1.09973064893462 1
1.12756120514965 1
0.86965484011522 1
1.00422304899041 1
0.950239559291328 1
0.933523533581136 1
0.813264443209108 1
0.955223155435726 1
1.12201652107049 1
1.03332862341602 1
1.0018425303419 1
0.816796256919638 0
1.00093803821859 1
1.1744112207148 1
1.19552067902319 1
0.851894928894749 1
0.975887624198479 1
0.9301608314055 1
0.967280655547687 1
0.925064614677853 1
1.06567926132395 1
0.899919503402126 1
1.06571985100152 1
0.920263425352711 1
1.15998267907601 1
1.10193589395063 1
0.91305324883331 1
0.898100912583691 1
0.996370497132526 1
0.933210485600973 1
0.933893476390022 1
0.951231344718539 1
0.862665400586917 1
0.808363519241611 1
1.28955555538823 1
1.29481633762207 0
0.912159075495095 1
1.07675428763798 1
1.0510383989634 1
1.17186941509188 1
0.966144661458247 1
1.21640633890376 1
1.0424393358889 1
1.05754788806591 1
0.740748693453609 0
1.18001805160349 1
0.886517522551195 1
0.91103843608585 1
1.07030685315303 1
0.946093608721682 1
1.15383441207722 1
1.00506814566401 1
1.1086131351019 1
0.831504031117319 1
0.937845208310134 1
1.12199702623295 1
1.1304616425133 1
1.16837826059523 1
1.09527048257254 1
1.10613060188406 1
0.89347822864988 1
1.25911155297457 0
1.04718351562021 1
1.09534093676363 1
1.26044679591886 0
0.995701598268217 1
0.912711428773075 1
0.96156058368856 1
0.809320815698134 1
0.785367820767267 1
1.12983948405662 1
1.03610974995712 1
0.931979186484583 1
0.888364779236745 1
1.13479813502206 1
1.06785100888565 1
0.9499687217397 1
0.996239922776733 1
1.09080445675492 1
0.829296932012995 1
0.951154809142694 1
1.12495380752882 1
1.25208381315093 0
0.867599508612741 1
1.02197448925368 1
0.919122083274515 1
1.13604806723898 1
1.1594958427815 1
1.17375751463708 1
0.836504638762011 1
1.03173935321113 1
1.14174457179679 1
0.909304203598411 1
0.745936869167881 0
0.945414606382322 1
1.14452450432392 1
1.09169540452762 1
0.800042649193084 1
0.947230249011621 1
1.12655055637708 1
1.16327103218236 1
0.882760344238835 1
1.14306143246689 1
0.944288432767338 1
0.958024646512799 1
0.839805740060713 1
0.827468482846955 1
0.883128039478769 1
0.956865311649145 1
0.997646534253947 1
1.02295252283451 1
1.07302077939354 1
0.930055796211198 1
1.03300732029506 1
1.02644665674512 1
0.975712574755766 1
0.998378861340088 1
0.779484898347324 1
0.959109188232572 1
0.92926962209982 1
0.811058872302913 1
0.977925331401357 1
1.03233879715808 1
1.12468073660065 1
0.94825341203036 1
0.968426923212154 1
1.01271238826121 1
1.11378575826661 1
0.999981830489688 1
0.814168877053459 0
0.774701143451373 1
0.739764248246389 1
1.07794159443396 1
0.732225705086124 0
0.894380658553141 1
1.18354008090415 1
1.04630690438596 1
1.26835753759395 0
0.908189240780776 1
0.99408455413786 1
1.02844377457341 1
0.78937703305186 1
1.21653063373079 0
1.02435342024706 1
1.10051622498902 1
0.90016011371267 1
1.01056928155719 1
1.01180153342076 1
0.984460556395011 1
1.24662573416735 1
0.880146310893718 1
0.889192013982691 1
0.93464486087692 1
0.797775138585834 0
1.12554450279777 1
1.07413996875667 1
0.982852935388068 1
1.28055270560082 0
1.04185061371027 1
1.01345410563131 1
0.881541421664624 1
1.02060026952376 1
1.06723609612773 1
1.09471982615965 1
0.974205735348426 1
1.02407496721142 1
0.829496117269866 1
0.998400787689973 1
1.01467675330696 1
1.11121278668954 1
0.978706718543004 1
1.00231891473069 1
1.17176236147241 1
0.885977076996533 1
1.13719750879221 1
1.02377552991537 1
1.20292590862104 1
1.1128783401476 1
0.949527008345874 1
0.765119320844056 1
0.824933273439745 1
1.20971857476005 1
1.052112088527 1
0.978123417106523 1
0.904776622466279 1
0.835828361142381 1
1.09205771972781 1
0.970514893008024 1
0.908077527295665 1
1.22091046664848 1
0.929815569616909 1
1.03632571524934 1
1.16631074551049 1
1.06721361612997 1
0.896155722095152 1
1.10206234872589 1
1.09228328580201 1
0.98199716902053 1
0.994416323919663 1
0.970488049805308 1
0.965375722135353 1
1.11714063074513 1
0.971566999917441 1
0.979442036111133 1
1.04106341484014 1
0.95157503165226 1
1.15265332688873 1
0.954249498172554 1
1.061571764961 1
1.18315063029227 1
1.0728375578405 1
0.707104956445906 0
1.08423044997617 1
1.04010343662291 1
0.949865626493054 1
1.16715010515693 1
1.01302954003229 1
1.02638371021688 1
0.960257269328554 1
0.983298717831389 1
0.959155047235564 1
1.03984529966485 1
0.895460642357707 1
1.00796420120832 1
0.888423127213899 1
1.03561783583622 1
0.965306658178397 1
0.80697866663079 1
0.938108921911463 1
1.00870823838162 1
0.848336337019462 1
0.914939804572636 1
0.951809877325866 1
0.955571449527174 1
0.649688948899649 0
0.738282585502098 1
1.04753882126396 1
1.01358688540022 1
1.04503195085411 1
1.02707806598553 1
0.971567757653837 1
0.997401193172963 1
0.854844468322914 1
1.03101296164779 1
0.977792261942062 1
1.02432912103096 1
1.17045867215897 1
1.02714209066263 1
1.01960574595219 1
0.925884694986179 1
0.920243747503415 1
0.889520798159583 1
0.714697034083322 0
0.94978507850151 1
0.866117711646332 1
0.920797793841892 1
0.777776230828798 0
0.736771991977242 0
0.986195801588102 1
1.05682737108532 1
1.10451424085633 1
0.880303250954134 1
1.01339513268395 1
1.07173554604756 1
1.07200611202308 1
1.13434695240966 1
0.957834362084601 1
0.768001988310576 1
0.891040014276354 1
1.03945182441601 1
0.695708526051241 0
0.879081891304169 1
0.845140787468462 1
1.20676631606525 1
1.11696243486769 1
1.13662823308084 1
0.906481807195739 1
0.813316312157365 1
0.99931916866842 1
1.06251349140357 1
1.04192216831081 1
0.956042253034388 1
1.14721210156316 1
0.916861653091358 1
0.99155616282013 1
0.989055760418346 1
0.961187336006993 1
0.931719188788685 1
0.982616146082118 1
0.771838982206746 1
1.12019672377096 1
1.20801232598401 1
0.972917703140238 1
1.13522707843952 1
0.912437739549042 1
1.1549371263573 1
1.18600529353029 0
1.053712829375 1
0.998349118163603 1
0.892685464185734 1
0.95125884190407 1
1.13082179564549 1
1.01217991351121 1
1.01966624102071 1
0.942612745245336 1
1.16342728580825 1
0.944150119637011 1
1.10871466199467 1
0.791797028459687 1
1.12223682695464 1
1.10557466408531 1
1.00185084798476 1
1.00221766618329 1
0.928165892816127 1
0.894036827804187 1
0.738833813812866 0
0.979978335109611 1
1.06300860227252 1
1.05393250600483 1
1.07429337895781 1
1.04977552236412 1
0.965022503806244 1
1.00274766669792 1
1.0234093077525 1
1.05911670163589 1
1.10208736909564 1
0.99444670823687 1
1.19414899666356 1
0.983025072050345 1
0.849926817862036 1
0.790091076519712 0
0.992161322268362 1
0.770654870866592 1
0.959898967173929 1
1.11259987811295 1
0.929621318616798 1
0.931772283567086 1
0.944037895451352 1
0.979504501082988 1
0.988065695965461 1
0.998858809734936 1
1.09699414571205 1
0.986187291848678 1
1.02562773588099 1
1.19930363034038 1
1.10798050490019 1
0.935217226411073 1
0.882696061515692 1
0.938149746704187 1
0.968190948690785 1
1.20554383510625 1
1.29620569256796 0
1.17369280620592 1
0.899493698645969 1
0.812309242312314 0
0.932159666143183 1
0.872479629194694 1
0.806961496394499 0
0.99489640918744 1
1.05211329047355 1
0.993405569496529 1
1.09467062892602 1
1.05995135787371 1
0.76112491130525 0
1.29790114473569 0
0.832004739436193 1
0.915526843109635 1
1.06039574629425 1
0.95846275620694 1
1.08096474150777 1
0.949531199249938 1
1.25914593525063 0
0.900962605238935 1
1.04355868787024 1
1.03945846384755 1
0.910741093599803 1
1.17344454500048 1
1.07851986800599 1
1.18301221721827 1
1.09208695885099 1
0.995079698081298 1
1.17933506222627 0
1.14008496436705 1
1.06774932304729 1
0.59097455157694 0
1.14060442369227 1
0.854745247475748 1
0.977014142628336 1
1.04606764177846 1
1.06211404094226 1
1.04056083594079 1
0.959645890347108 1
1.13060301552838 1
1.17714449424808 1
0.910358870206885 1
0.944016365317539 1
0.968295361653437 1
0.978406892672207 1
1.03873384704076 1
0.85755565653372 1
1.11609112652941 1
0.976520616758816 1
1.00485945768757 1
1.03238170935203 1
1.02968226819631 1
0.716984607163274 0
1.07711667451007 1
0.963668473670959 1
1.1563473974408 1
0.888009006052271 1
1.00379011408575 1
0.940277131508686 1
1.17804290338886 1
0.995250584512887 1
1.02171444493855 1
0.969700843997683 1
1.00886171132289 1
1.03022779757976 1
1.0010788170099 1
0.851354459908102 1
1.03413570843051 1
0.987660245955652 1
0.794406753761933 1
0.984077916561161 1
0.893069287534477 1
1.00438518456057 1
0.916416874233751 1
1.1172558355185 1
0.978527052561623 1
0.989852442581027 1
0.94548860933333 1
1.11280101862876 1
1.00553851337318 1
1.06255228099258 1
1.02651860588207 1
0.864603679651686 1
1.05204331117753 1
0.95462137860588 1
0.850734885956009 1
1.21190580953003 1
0.99947436882876 1
1.01631285876941 1
1.1246607404073 1
0.979239649830137 1
1.09794083997938 1
1.26496483226479 0
0.867195252124081 1
1.0372184757054 1
1.20869785495325 1
1.13576586917819 1
0.984704952604291 1
1.07575227041228 1
1.0152525823176 1
1.04316123516787 1
1.09025019666414 1
1.11854158371629 1
0.969914955517044 1
0.887596380203783 1
1.11985454076637 1
0.974671436143106 1
0.910006160750907 1
0.963488619786267 1
1.00820053150324 1
0.685789422061745 0
1.07168947213994 1
0.858872351991687 1
0.935475961607569 1
1.05675986669496 1
0.992231139790918 1
0.96325839843753 1
1.11219833979406 1
0.751369297435226 0
0.920994475192986 1
1.24256020704224 0
1.02521885892635 1
1.17439214082394 1
1.07379080408696 1
1.01043915577488 1
1.11790340703977 1
0.922030698013325 1
0.927394416914906 1
0.973421336626583 1
1.00128083686668 1
0.975962508050346 1
1.11211247693447 1
1.04406457563582 1
0.9460638078151 1
1.02817075818136 1
0.97089330906226 1
1.03560217179269 1
1.06866681163717 1
0.86373433190567 1
1.10769252092639 1
0.830428607505632 1
0.878607057173857 1
0.902816110180501 1
1.0939246176999 1
0.847407072353611 1
1.10796471997219 1
0.703707748958461 0
0.790933712558665 1
1.04349627573392 1
0.934329701557421 1
0.979388442253779 1
0.916554346788303 1
1.15170059081755 1
1.07321789827561 1
0.808412633326299 1
1.07492738812824 1
1.29138844905031 0
1.06852262216705 1
0.915582588872585 1
0.951003111050986 1
1.13485286159442 1
1.04083751483568 1
1.28196869065266 0
1.02183446720802 1
0.931631762447138 1
1.25110501433608 1
1.04798230621776 1
0.86865538104332 1
0.998161972144221 1
1.22765994711289 1
0.957431687700636 1
0.772808200872596 0
0.88129778525399 1
0.911483722242527 1
0.853179589245527 1
1.27689171856285 0
1.15131465283368 1
1.32236395607525 0
0.810568557031891 1
0.968360941079688 1
0.93061642335942 1
0.803213315853773 1
1.10583468634832 1
1.25686173015308 0
0.868762371951933 1
1.16251580307378 1
1.14063739114497 1
1.01229379146836 1
1.05336957563788 1
1.1339003974707 1
1.00743384191506 1
0.961637450048451 1
1.05059310361444 1
0.870738376730985 1
0.946625166511091 1
0.973180213692632 1
1.17650149570311 1
1.02800949553105 1
1.02887389319657 1
1.1019166641947 1
1.00686817098184 1
0.667166686274969 0
0.945909017004889 1
1.28493601612981 0
0.911994909851377 1
1.02396184214251 1
0.877291088800815 1
1.07465653130464 1
1.13927454652082 1
1.05186923268238 1
0.737914914502859 0
0.995497709578655 1
1.01401033774622 1
1.02942024996952 1
0.885218007633063 1
0.870065776578027 1
1.13781237260635 1
0.87452968281402 1
1.06813952293351 1
1.01962904074385 1
1.0926255235607 1
0.907486416009393 1
0.888454714555439 1
0.929821265546714 1
0.998555097943817 1
0.911712263197891 1
1.09342154647615 1
1.05819938999173 1
0.935854051311132 1
0.983446224145802 1
0.933029238360765 1
1.00130220465321 1
0.99331606040375 1
1.02017012098992 1
0.953698926680648 1
1.22227227068674 0
1.0782850813755 1
1.01974723230667 1
1.11125418114173 1
1.04341533197083 1
1.05732730636176 1
1.0004123159793 1
0.882590882452764 1
0.785588081582367 1
1.26487744928235 0
1.04316759549489 1
0.915806215383313 1
0.99822048245762 1
0.853932756158404 1
1.11591871145749 1
0.876577634264508 1
1.11338347185555 1
1.29826670314546 0
1.01415943118341 1
1.18088528689877 1
0.986775000550257 1
1.05135744718593 1
1.10110167617243 1
1.0185113434643 1
1.02871836886865 1
1.22493192509838 1
1.04942375949 1
0.899257561790783 1
0.911016434769298 1
0.948255097058221 1
1.10312704083282 1
1.08774350616644 1
1.06342305406119 1
1.04054078011065 1
1.05875224637336 1
0.90451108335831 1
0.994982926159514 1
0.979809675108724 1
1.13199299331075 1
0.934948158745917 1
0.959113675076197 1
0.947542257459875 1
0.847202535038849 1
0.87980125776487 1
0.808380579118351 1
1.03551270020089 1
1.0927044065973 1
0.964107442587762 1
0.938547618903574 1
1.06203245302519 1
1.14857377047648 1
0.979993189760737 1
0.989465894874093 1
1.01752323515892 1
0.880767731956167 1
0.881780475314896 1
0.987256125364555 1
0.72397932148064 0
0.938005038507643 1
0.984109055806523 1
1.21295975603801 1
0.74568033719064 0
0.86588924712746 1
1.2110574310567 0
0.924028662127317 1
1.23743996608849 0
0.819649262271986 1
1.03150823773773 1
0.796484042724154 1
0.71681638324019 0
1.20625478651757 1
0.84262479543115 1
0.837110533898022 1
0.869655773571942 1
1.08977943999077 1
1.06574915393223 1
1.02907753288634 1
0.798403164135248 1
0.987171413386596 1
1.00718436854504 1
1.04518942480597 1
1.0128267918982 1
1.03571529539134 1
0.851947225901858 1
0.873328884924789 1
0.984792903691195 1
0.918393638591832 1
1.02025687383369 1
0.991807975372383 1
1.02424629796983 1
1.0666374411594 1
1.05918124827335 1
0.711616886597977 0
0.816098271066314 1
0.987223933519799 1
0.745716720344547 0
0.88084361714799 1
1.18046676438676 1
1.04518137603987 1
1.11595068112909 1
0.987008092160523 1
1.01043539950438 1
0.940665984280844 1
0.804106365107605 1
0.879487247340184 1
1.00686608948755 1
0.949065995728963 1
1.07557368740897 1
1.02450168404781 1
0.972320218513185 1
0.974130973069435 1
1.15369150528229 1
1.16156656835392 1
1.1038568562976 1
0.950748583051026 1
1.1233611273202 1
0.672119573201235 0
0.978490113388493 1
1.18308898937715 1
1.16855008609782 1
1.069912237154 1
0.745971014626625 1
0.952415814684627 1
1.13493901762256 1
1.04213275266778 1
1.03377890262716 1
1.24627592344301 1
0.847724193250744 1
0.911036859682077 1
1.0269553097935 1
0.872361311911468 1
1.09161958404386 1
1.1584700295847 1
1.09473618265687 1
0.949857311987495 1
1.00178432509058 1
1.0979599144897 1
0.872446895935102 1
0.841919573167599 1
1.17098595879794 1
1.08339419462328 1
1.13742186173274 1
0.962860707886482 1
0.921697545482925 1
1.07744661272354 1
0.983155446813088 1
0.934278195042294 1
0.989528782503745 1
1.02680891668836 1
0.947789246429167 1
1.06527584803273 1
0.843163995362396 1
1.01369715677266 1
0.996372650372888 1
0.984094611362727 1
1.02989956113639 1
1.03278121677685 1
1.2413771623919 0
0.988334695374226 1
1.05447495146971 1
0.93433830355193 1
0.858718535515201 1
0.925303660202048 1
0.92222916388858 1
1.08692841572739 1
0.805455625776959 1
0.925138003044555 1
0.964214068039843 1
0.995948254317561 1
1.1586800263294 1
1.09662110715959 1
0.971318403541604 1
1.10868801072421 1
1.01955513339153 1
1.1038971530812 1
0.900156109468048 1
0.859197685842179 1
1.04823230904318 1
0.881482638820833 1
0.931368001291917 1
1.09288937127729 1
0.948171233121519 1
0.979203685814522 1
0.993714903285144 1
0.892558582931115 1
1.02505120527306 1
0.958629436339283 1
0.985454568915596 1
0.83120814103216 1
1.12357297079746 1
1.24083595953934 0
1.05442453176246 1
1.0056395118036 1
0.782252890428019 1
1.02203251622321 1
0.855857131051045 1
1.19925425689516 1
1.08122155283909 1
1.00439680221371 1
1.08508426055806 1
1.05518630482806 1
0.998112930830694 1
0.923638527749565 1
0.934169885153153 1
1.21466050995744 0
1.01226196152822 1
0.958946911923418 1
0.962459795618164 1
1.03643354126886 1
0.895964417512664 1
1.04585782364433 1
0.880032323648808 1
0.830065466925873 1
0.918930637389552 1
1.0505729094622 1
0.849068248884417 1
0.961350510850191 1
1.03915329071917 1
0.909482538611362 1
1.20642639140768 0
0.999238235966217 1
1.15225645104807 0
1.10284181846647 1
1.02913181793189 1
1.03768833498684 1
1.00287567470663 1
0.853517326451262 1
0.927269365825419 1
0.818521446849661 0
0.882080455448438 1
0.993654946744692 1
0.931828164225947 1
1.0575803603755 1
0.988934570990043 1
1.03277494280811 1
1.09541652274116 1
0.938261952994478 1
0.761600713211232 0
1.04262480049515 1
1.14869382532866 1
1.02669265118453 1
0.907092527629415 1
1.06990961924634 1
0.722745809608821 0
0.913639253163269 1
1.16243191542823 1
1.02217649156246 1
0.752217604290856 1
0.952865191459545 1
1.07611894726128 1
0.950642080398877 1
1.08901286443792 1
0.963413945130665 1
1.07688110416144 1
0.944050923902734 1
0.975537950862466 1
0.918056883967752 1
0.872294094563233 1
0.929779529903173 1
0.966555935085777 1
1.15231994620932 1
0.944660193226178 1
1.05479312970891 1
0.960317318853702 1
1.02234681038528 1
0.895467658478592 1
1.04580220069865 1
0.87792470531497 1
1.2487451919699 1
0.868767468387018 1
0.968822835447293 1
0.83688561252137 1
0.983106871149624 1
1.05555390787391 1
1.15313534192852 1
0.952874558889156 1
0.977594156599863 1
0.749739051045902 1
1.05899809240743 1
0.99651732492162 1
0.771011476110768 0
0.847715036121905 1
0.839593582576534 1
0.880340225724318 1
1.01954942154372 1
0.930837092368606 1
0.888086537343749 1
1.13356361423907 1
1.05267151143074 1
0.904816706494063 1
1.09975104424441 1
1.05410754205361 1
1.02838958146213 1
1.14511834573863 1
0.951585427688839 1
1.00170588219478 1
0.87495966992564 1
1.02213779392561 1
1.14002616970356 1
1.10448863694201 1
0.973548062167362 1
1.06056927467659 1
0.855951426428089 1
1.03173126384455 1
1.12693311146083 1
0.913678617748782 1
0.939491033923363 1
0.864860352130541 1
1.08028322181931 1
1.01560706395946 1
1.00710449012145 1
1.05430953180116 1
0.790524748227754 1
0.995327399840268 1
0.986227548284086 1
1.0321166829311 1
1.02710545999916 1
1.14406515037565 1
1.03369516177803 1
1.00625621923716 1
0.865244865989229 1
0.965158792387054 1
1.05749158587815 1
1.29897486050135 0
1.03185363625667 1
0.855149000998383 1
0.758156460392417 0
0.891344868068084 1
0.915233471344671 1
0.921542429449684 1
1.18280371618587 1
0.934839736396135 1
1.1172549149977 1
0.829247323376695 1
0.948100034476188 1
0.946205936988288 1
1.02585206005622 1
1.06722900446834 1
1.00957891016957 1
1.11504893753815 1
1.02888114395499 1
0.95371769403097 1
1.06303759218211 1
0.749276405934408 0
1.11601361255649 1
0.96991320559305 1
1.09080314020478 1
0.752381737941057 1
1.12694027457012 1
1.14656834000279 1
1.07496226366487 1
1.10507336539688 1
0.935119525228562 1
0.893495062502415 1
0.846130509013956 0
0.905316138883463 1
1.03831056276471 1
1.10148366145425 1
1.07249612206681 1
0.952229515693438 1
0.993143535787638 1
0.832365999921395 0
0.864518418765383 1
0.956400204775316 1
1.0976499844148 1
0.939931517461666 1
0.816513776279193 1
0.951821681457708 1
1.01261266741254 1
0.937809171757051 1
0.819299543133637 1
1.00433361779725 1
0.865431838762503 1
0.890714620139223 1
0.926690982135235 1
1.13823414416577 1
1.15463747096411 0
0.938988435348568 1
0.831364112254554 1
0.979829193630201 1
1.08533634067826 1
0.996178011821407 1
1.20598099404412 1
1.23757598151609 1
1.08378839403798 1
0.919899834775513 1
1.03083304969232 1
1.10729936933936 1
1.22530830233889 1
0.919610462056732 1
1.01120410156257 1
1.14197310400113 1
1.1094364185317 1
0.838110590277925 1
1.20723268692864 0
0.998614181271948 1
0.96675192173049 1
0.899758654533038 1
0.816951053998733 1
0.900500703696539 1
0.959308212873203 1
0.966999184901533 1
0.890179428201129 1
1.11276463265418 1
1.03599292135345 1
0.912108610928634 1
1.08271947552342 1
1.05049684034858 1
1.08627931329042 1
1.04841715204579 1
1.17672549508097 1
0.814187429488537 1
1.04118992981145 1
0.813516053543826 1
1.12214633938251 1
1.04679194687315 1
0.73714293462395 0
0.924265089053821 1
1.18036170841726 1
1.11872874823774 1
0.902941722296324 1
1.22796601779132 0
0.973717899843257 1
1.0983511265083 1
0.741032351643222 0
1.25930608039939 0
1.09284220401637 1
1.07158754480386 1
1.19665613113308 1
0.705213833015681 0
1.17959668776464 1
0.923195005152612 1
1.09417895522128 1
0.958529840153564 1
0.933638923961735 1
0.996814916121768 1
1.20032702713492 1
1.05543981594471 1
0.882123238675403 1
0.993265914820211 1
0.991630779479308 1
0.755881697871885 0
1.00736427981639 1
1.18884341208932 0
1.0842051440711 1
0.914035508463925 1
1.0937272668948 1
0.983935225254724 1
1.08410089618575 1
1.12930524537667 1
1.18656919164595 1
0.879526264626424 1
1.00599903166561 1
1.09526065416475 1
0.921363833847679 1
1.0224240948844 1
1.04350042512677 1
1.05275110226783 1
0.782928743361818 1
0.985464359113874 1
0.941612433354894 1
0.979661749771631 1
0.947475946048414 1
1.11364868689758 1
0.95539298940212 1
0.948610983754514 1
0.787494032043963 1
0.884323075275976 1
0.953557834268875 1
1.20622286966838 1
1.04337714134995 1
1.0964525722657 1
0.960184624876157 1
1.09010411016217 1
1.01246548207273 1
0.893587752036944 1
0.959953622202049 1
0.984734214269005 1
0.912693611872456 1
1.02008680960565 1
1.10508599538907 1
0.910259042210849 1
0.943915029540579 1
0.972127723000975 1
0.923116235642983 1
1.05392852502273 1
1.06506418880975 1
1.0263377769829 1
1.04891266708315 1
0.946007141873209 1
0.965234675949335 1
0.967984010956368 1
1.04895364855953 1
0.710810645280333 0
0.899887735225738 1
1.02910725020519 1
1.0416677931109 1
1.02215638118898 1
0.919844312731318 1
1.02120631969266 1
1.13591297225547 1
1.06719180325796 1
0.841938999743359 1
1.19944255772404 1
0.926145312890748 1
0.827098584567324 1
1.00465005806658 1
0.942717175932683 1
1.08982943507136 1
1.04733198168064 1
0.940656189807592 1
0.939005748746494 1
1.01752152302201 1
0.941160962650799 1
0.840322992507173 1
1.0266052832273 1
0.953893578225941 1
1.02776209153463 1
1.09887839707625 1
1.07830384658324 1
1.07246451979261 1
0.841484933388794 1
0.918311877848985 1
0.998186520871663 1
0.981166456756414 1
0.858585300696444 1
0.843066142657962 1
0.880097159659951 1
0.93908360306831 1
1.31055410850903 1
0.976895323514194 1
1.03674533433051 1
0.883083188943159 1
1.06939690551186 1
0.926344419490108 1
1.01025118131873 1
0.967757464631853 1
0.81829983541218 1
1.08377852140936 1
1.04311281757071 1
1.07038127026078 1
1.2014795565823 1
0.93006068760067 1
1.06104135354737 1
0.855007040805494 1
0.979588940398262 1
0.907601762055367 1
1.15433223662172 1
1.04835712160961 1
1.06910230298038 1
0.872916966872697 1
0.788034761952301 1
0.981036053495787 1
1.09453579171125 1
1.14458276743457 1
0.990315146405307 1
1.15286270235969 1
1.05649975735874 1
1.18998392340534 1
0.785322723525286 0
1.06505938892018 1
0.893453906673273 1
1.16064341511836 1
1.01618610859423 1
0.807791408370589 1
1.18993761279075 1
0.952672978722066 1
0.917746551304766 1
1.0598354226272 1
1.04358781314967 1
1.17074121493859 1
1.1459054766965 1
1.1654231487662 1
1.15746185657728 1
0.985873247113834 1
0.850751266455943 1
0.952696581577469 1
0.87359002212886 1
1.03907375579843 1
0.847019539790259 1
0.960610559694335 1
0.867175965263501 1
0.989769300286718 1
0.843171938621617 1
0.924208638634737 1
0.948260382304041 1
0.878968660958044 1
0.976493804277435 1
0.98072190623242 1
1.11566561093112 1
1.05051054393507 1
1.07080535188021 1
1.0449468811569 1
0.837346049122847 1
0.917087088086004 1
1.06092649291279 1
0.962294012027875 1
1.21377698742133 1
1.04593572020325 1
1.23150101935526 1
1.1343954956894 1
0.921801596864427 1
1.14534666401683 1
0.865596446758823 1
0.966358889002898 1
0.836298748273357 0
1.1310528835797 1
0.983755010970477 1
1.00982994224339 1
0.759213291466233 0
1.23418592318012 0
1.18788190799056 1
1.07566511659841 1
1.19000579108606 0
1.03822739570615 1
0.908573016672732 1
1.20275148897409 1
0.929253995608981 1
0.93782089171496 1
1.11531838008228 1
0.90528886002247 1
1.10483399398629 1
1.07874584273435 1
1.00005316581535 1
1.03943004860705 1
1.05973927113583 1
1.0247138104666 1
0.872493504343449 1
0.976541037815823 1
0.674984921449759 0
1.06851666248425 1
0.827638114729857 1
0.921618889320682 1
0.989844139288018 1
1.04916784888008 1
1.11399718560741 1
0.89027991755506 1
0.965634316345941 1
0.981114814850412 1
1.0788028310032 1
1.09440531347854 1
0.912884694373053 1
0.886687318438423 1
1.10428956934677 1
0.889800308873058 1
0.991113902258237 1
0.993215418222259 1
1.15030721057203 1
1.1185115663153 1
1.05822940124138 1
0.797281507403802 1
1.06898513935445 1
0.962186029725204 1
1.05691376091021 1
0.842836627399668 1
0.694319540214287 0
1.05844867809166 1
1.08552750900556 1
0.660403280331754 0
1.00956739942771 1
1.16928202905572 1
0.891185884551064 1
0.82408437701425 1
1.07139086414382 1
0.99284005430249 1
0.897036296673476 1
0.85390452244985 1
0.945169214456033 1
0.862872237144249 1
0.915108347202865 1
0.888812121047018 1
0.79300032690505 1
0.972469086406166 1
0.954063363901998 1
0.892441955746951 1
0.949631081326184 1
0.910067990164499 1
1.07464005524552 1
0.938801379257869 1
0.718043670109172 1
0.942543435142036 1
1.02969338783369 1
0.916340789834869 1
1.07951270841221 1
1.10347598731873 1
1.02881010578889 1
1.14290874249756 1
1.10276200606132 1
1.12762445705072 1
0.876236153382405 1
1.12997740504348 1
1.29933656295653 0
1.04699862957163 1
0.989300242284452 1
1.01463840746302 1
0.982470377559974 1
0.899489290058727 1
0.883067555330765 1
0.990289202696741 1
1.19940215183805 1
0.967648605729337 1
0.965687157601208 1
0.998431724744193 1
0.834149559301595 1
0.993329329687957 1
0.724432677212666 1
0.83004705945631 0
0.859578706785167 1
1.1110596574111 1
0.884685797698481 1
0.788745532445551 0
0.999693426600817 1
0.920300773273546 1
0.879910414759705 1
1.06420088422912 1
0.990479419389755 1
1.10098192812645 1
0.984939554326232 1
0.852660834146094 1
0.984394338899671 1
0.932507132849143 1
0.857758433866384 1
1.06267562470451 1
0.98471611471919 1
0.948566755433246 1
0.761611345571596 0
0.959001123480261 1
1.06586671582378 1
0.935614916134994 1
0.914759162292663 1
0.979133134210352 1
0.811818378782591 1
0.922817036524764 1
1.03676153835988 1
1.07601430309699 1
1.02928572694498 1
1.07059490142651 1
1.05892971479982 1
1.0203148058445 1
0.843441507135009 1
0.849972631758341 1
1.04402841838011 1
1.08732769404518 1
1.04202146869679 1
0.885991412134922 1
0.958779227738853 1
1.28872615124629 0
1.10558900146066 1
0.931411895789146 1
1.09609561600075 1
1.076167394223 1
0.984143218610484 1
0.990382109979216 1
0.927776148549487 1
0.882002419351353 1
0.997974215670001 1
0.949725897469236 1
1.12691738486807 1
1.09989999031303 1
1.19166695172431 1
1.05952769286855 1
0.961512070239942 1
1.06094619467066 1
1.00808051482648 1
0.873605542573951 1
1.06438287536244 1
0.974375914763974 1
0.969658347537861 1
0.919561296202667 1
1.04332340165708 1
0.86086298285172 1
1.02268431202738 1
0.869889168326207 1
1.02922924081285 1
0.888851138370376 1
1.10769584723132 1
1.05676155980648 1
0.92640401979968 1
1.12420684941476 1
0.923636034312689 1
1.01859114189767 1
1.07265940430455 1
1.17157212275834 1
1.03066093968875 1
1.01394998757092 1
1.08429591822374 1
1.02677252193875 1
0.8883982155843 1
0.926227250605514 1
1.12103773661009 1
1.1707949259495 1
1.01736189450881 1
1.13562279601574 1
1.05203613256068 1
0.932523366344073 1
1.02180691145094 1
0.910096602138395 1
1.34049056383753 0
1.09246784608249 1
1.22783670153132 1
0.996243942742989 1
1.04582196010209 1
0.95736438602446 1
0.92801964094261 1
1.14408588773239 1
0.740529928673915 1
1.08621665452119 1
1.33795042610535 0
0.844073424560122 1
1.04065342561782 1
0.888937033151144 1
1.03524388249214 1
0.87176997126873 1
1.16120512916871 1
1.11128614267919 1
1.12036026258811 1
0.860125008000351 1
1.08164042390012 1
1.09922705222759 1
1.06599441283725 1
0.910816896351883 1
1.00948694612656 1
0.978883402572832 1
1.1016805859736 1
0.851015512713607 1
1.16356320194198 0
1.02328960554242 1
0.865695627331456 1
0.936902963293595 1
1.08894929231859 1
0.844552626702301 1
1.03576495351521 1
1.14212077920636 1
0.815616700837682 0
1.02154639930625 1
0.997924577030796 1
1.23105885224146 0
0.98818083437968 1
1.15181297338968 1
1.09538354304584 1
0.961743599895056 1
0.987831206652098 1
1.24575321027798 0
0.753645851696592 1
0.940433502931436 1
0.818037099775953 0
1.05697166143859 1
1.20350384380143 1
0.884000234474557 1
1.16370808159136 1
1.04915646148511 1
0.863922575364106 1
1.03938398437484 1
1.02573584045505 1
1.36361921657167 0
0.900772868234118 1
1.03446455390067 1
0.678083176337449 0
0.970293976308993 1
1.19838839985668 1
1.14852764791563 1
0.808035008291916 1
1.24651270314775 0
0.882154835762995 1
1.08351193776326 1
0.973204510045282 1
1.13195860829326 1
1.03264358908003 1
1.1472324807732 1
1.02736314187948 1
1.1680092760648 1
1.01300761779241 1
1.02912880533811 1
0.987851127811374 1
0.911262049690944 1
1.10074052290456 1
1.05611350167217 1
0.942075601834787 1
0.942320976999045 1
0.85799172874642 1
1.20873260176464 1
0.968488949095967 1
0.989351879168723 1
1.04790011105535 1
1.06779535778044 1
0.961370674436313 1
1.03610204022898 1
1.00950381333311 1
0.938831943405852 1
1.11086938660413 1
1.03516082928317 1
1.04334917495706 1
1.13157159866839 1
0.773499736905197 1
0.889816442497862 1
0.976349071057178 1
0.921533088569101 1
0.828611337262729 1
1.25467868684439 0
0.952898420267335 1
1.10666446513354 1
0.828358505381464 1
0.809975170925204 1
1.18155265801163 1
0.877742012628812 1
0.884411023444448 1
0.881292936754462 1
1.08547059515596 1
1.15213151090034 1
1.10022066994027 1
1.03246083916991 1
0.953776587415998 1
0.92715332103439 1
1.11708542899509 1
0.98416096686497 1
0.900168554899465 1
1.12383225379861 1
0.887878670988132 1
0.936527509534802 1
0.855340884053888 1
0.838374092842046 1
1.25478188666478 0
0.917947537434478 1
0.82604659680686 1
1.07773186130484 1
1.06433479300802 1
0.960762343897782 1
1.03958378959869 1
1.21684486914382 0
1.15260337844289 1
0.915406871267975 1
0.898924309541674 1
1.12404729190422 1
1.04823558874489 1
0.848867839076369 1
0.821661018933426 1
0.927857551158995 1
0.97677543888344 1
1.16918138873321 1
1.06187493932617 1
1.13087463688819 1
0.992946698557387 1
0.868840031030245 1
1.20112314585195 1
0.720018965473791 0
0.907021012696966 1
0.99609147164782 1
0.78956251711941 1
0.873589443477012 1
1.08480823641251 1
0.924749141598658 1
0.92864072724444 1
1.15928067846178 1
1.37274768176423 0
1.12093687766749 1
1.10352639765763 1
1.184576733812 0
1.04253976249367 1
1.02895366793077 1
0.974689158186476 1
1.1310436678262 1
1.0497061887526 1
0.934817035841262 1
1.15442297145516 1
0.91032077742338 1
0.860885623362263 1
0.941810026089209 1
1.11475431505197 1
1.10579851054194 1
0.911538101926098 1
0.855666557092303 1
0.927798246213196 1
0.875076187550697 1
1.00027308805784 1
0.918136715658567 1
1.012701875068 1
0.948316353528218 1
1.02378790158042 1
1.03016376693774 1
0.808691223274816 1
1.01453023727255 1
1.12405960365235 1
1.0693537202313 1
0.837035664349381 1
0.912376037696843 1
1.03375171482612 1
0.959692579911683 1
1.16529576052565 1
1.02051170317865 1
1.09629990438357 1
1.11177365887928 1
0.88217059168197 1
1.03913281547287 1
0.903670427730648 1
1.0605468667304 1
1.08304886549975 1
1.02862796373797 1
0.807717328478897 0
0.929349127733034 1
1.05917851026018 1
1.11501307516487 1
0.715050800175721 0
0.923280678443043 1
0.834517310678815 1
1.10151594832029 1
1.10928286233343 1
1.18264342236134 1
1.07373880658771 1
0.819813264635183 1
0.760683113626289 1
0.904443364178776 1
1.15090713166235 1
1.12207263242833 1
1.14935970875743 1
1.13389702685211 1
1.11401709699515 1
0.818797547724671 1
1.19775573920248 1
0.938512186579311 1
0.893987593834853 1
1.05497630331224 1
1.09898054506722 1
0.990783280073777 1
1.03286835172589 1
1.16884424113295 1
0.849887407576184 1
1.13016372324256 1
0.981370252438412 1
1.02863052105812 1
1.00788108428041 1
1.02684963355914 1
1.16091813514165 1
0.897237193559749 1
1.12930465723758 1
0.856366355155213 1
0.991695049089573 1
1.12291471868485 1
1.06159560461146 1
1.1019098614733 1
1.13281240980714 1
1.04111015450805 1
1.09500299586943 1
1.03025545873882 1
1.05663743239474 1
0.866827624389284 1
1.01438190560728 1
1.09236380894055 1
1.0498394293832 1
1.12845072234446 1
0.964152538009838 1
0.925921805453698 1
1.11922063503354 1
0.877246563549947 1
0.996993654438981 1
1.1171714811012 1
1.13226702908188 1
1.02006172340021 1
0.992700271348753 1
1.28262255859134 1
0.84558933564937 1
0.882872720429362 1
1.11482342979987 1
1.05406827852408 1
1.03012930543119 1
0.981256194961381 1
1.07671316286286 1
1.05258158752486 1
1.01078433495052 1
0.893409910224033 1
0.739257953262719 0
1.15674546921954 1
0.819323511028388 1
1.02009213106111 1
0.932164525932392 1
1.09492601805272 1
0.810919725074258 1
1.04011613916083 1
1.15093870192262 1
1.05894975069825 1
0.93002462117435 1
1.15323660467977 1
0.9637033081901 1
1.29351453929463 0
0.955186399471137 1
1.1641386905916 1
1.07568568036377 1
1.01388077492363 1
0.855664599086442 1
1.03486690325561 1
1.01430186804495 1
1.00007924165209 1
0.953608781482361 1
1.10507449891228 1
1.09821695339827 1
1.21373736770182 1
1.04134746384644 1
1.06371364149671 1
1.10082422128839 1
0.967315827968899 1
1.03119152858824 1
1.16457615740507 1
1.04478639159238 1
1.05524968944452 1
1.13073058310136 1
1.09435962857105 1
1.00824816136376 1
1.15349265315777 1
1.11735149482626 1
0.803963654484826 0
0.991854557730816 1
0.963296985910241 1
1.08161346942443 1
1.11894984474981 1
0.851318523197756 1
1.1499000149457 1
1.0085721742448 1
0.765980003081974 0
0.966329112012273 1
0.876957711943106 1
0.918184385042296 1
0.992465959369996 1
1.08467077240525 1
1.17579594573664 1
1.05518493116444 1
0.772334636885166 0
0.964030518746551 1
1.11213791485503 1
1.02443888024078 1
1.04039479341758 1
0.86583243078141 1
0.828633843614052 1
1.053499564744 1
0.926995429710135 1
0.805414744411352 0
0.98555184298216 1
0.772333523378183 0
1.18448144527866 1
1.03822482806426 1
0.88875459990277 1
0.884072354613451 1
1.04591646165409 1
0.783113193239783 0
1.16815272070388 1
0.95900434779619 1
0.856047550338629 1
0.722131134549024 0
1.1153544439093 1
1.04656169675856 1
0.88602796858077 1
0.858373991848706 1
0.856006598807783 1
1.10796661212023 1
0.715958863307927 0
1.13883199720961 1
1.05670776233654 1
1.12906445030311 1
1.09220413495699 1
1.09541805333856 1
1.08141126714466 1
0.973623889759247 1
0.998457248699621 1
0.825849362099811 1
0.89654424608937 1
1.01944834275281 1
0.930745875459088 1
0.955051574217149 1
0.983045949379433 1
0.953115690547076 1
1.01737181778777 1
0.715599040784439 0
1.12481835366261 1
1.19450857542361 1
0.958649676374165 1
1.2305807633606 1
0.825540553000157 1
0.98943091523676 1
1.13513780869699 1
1.20123512289392 1
1.06786070785132 1
0.778771170464355 1
0.952379912890075 1
0.858632427297504 1
0.833121425880096 1
0.842844930569455 1
0.923579577824704 1
1.18856446999151 1
0.895154718574469 1
0.967978651361969 1
0.93111101339402 1
0.988096232228833 1
0.885035019823306 1
0.894661751142729 1
0.981724476974858 1
0.893687621374618 1
0.932310828900969 1
1.16791602348561 1
1.12180772477577 1
1.05067850200962 1
0.824968460067567 1
1.04991268821041 1
1.14924797366997 1
0.834129509923032 1
1.05892388788598 1
0.911032500398299 1
0.702010459211353 0
0.846086532447873 1
1.03199814378998 1
1.15626257828497 1
0.961304464218184 1
0.952141596424576 1
0.951626999209123 1
0.970770038991221 1
0.857642793131684 1
1.12882806985393 1
1.06193933567545 1
1.05217735874557 1
1.2551844430673 0
0.678393883033857 0
1.21106751963522 1
0.819315809640734 1
1.09051620765619 1
1.07791974365426 1
0.987980541199559 1
0.843680905868653 1
1.02156249504973 1
1.06244441854423 1
0.981159242556308 1
1.16472195570304 1
1.20628147329317 1
1.12433743525001 1
1.30853032650144 0
0.797804371744052 1
1.00130625691078 1
1.11389184834299 1
0.986346415656394 1
1.11148685840063 1
0.943270803654631 1
0.876913459000797 1
1.01788127687353 1
0.945120496955817 1
1.00310528277961 1
1.04043614707338 1
0.975589667456636 1
0.941320377126573 1
0.829502336742872 1
1.00542950862572 1
1.04551247252175 1
0.887651757214176 1
0.769355277924249 1
0.877873881610786 1
1.09309872825451 1
0.930631213507133 1
0.832576842410715 1
1.07387818632172 1
1.14021814315672 1
1.15111755010992 1
0.910505360122571 1
1.37881789577184 0
1.09450885199506 1
1.03834237466628 1
0.883334127260165 1
1.1641407440624 1
1.0987328793034 1
0.868315586316896 1
0.993462101420866 1
0.950207168258187 1
0.77531485289147 1
0.999891973441394 1
0.938231856296946 1
1.2300708313808 0
0.896046942219151 1
0.98398636660229 1
0.78134632637601 1
0.827499874517958 1
1.21337345720971 1
0.810980970513618 1
1.15493807909304 1
0.89288676888947 1
0.983167752009488 1
1.09388824973014 1
1.0412206134732 1
1.04965169209551 1
1.00351820676661 1
1.01554044041544 1
1.20024259011809 1
0.802645747627082 1
0.962920339636058 1
1.04060568563105 1
0.880852082650183 1
1.02885036454898 1
1.14483454119255 1
1.00736215976493 1
0.930507281339069 1
0.912937610043236 1
0.864401106069572 1
1.26646650462181 0
0.873619392304387 1
0.935597337552052 1
1.18121110371014 0
1.05769421158465 1
0.836188881355618 1
0.967296412759812 1
1.17832820908819 1
0.902215679117317 1
0.839268599947164 1
0.952304343039515 1
1.08495099945513 1
1.09658937633935 1
1.11893921981787 1
1.13569102762979 1
1.17696589441201 1
1.03234607791681 1
1.02790094384132 1
0.995307954430051 1
1.03436663005856 1
0.829825163416368 1
1.12086372561564 1
1.14183863564356 1
1.18384603612866 1
0.883378458562869 1
1.15934902993268 1
0.75097682254299 0
0.744983452907017 0
0.741777706269217 0
1.07042802877192 1
1.06058963559015 1
1.06207602642221 1
0.954511791826343 1
1.20361162102531 1
1.10609773604526 1
1.11885283050165 1
0.887621148226253 1
1.11481654187809 1
1.14361759651026 1
1.15761085964854 1
0.797520127207316 1
0.773601212391802 1
1.11982680472234 1
0.824900256813282 1
0.948409117540421 1
0.882433093614548 1
1.00052360709687 1
1.11611812524454 1
1.00870460441678 1
0.957847491319142 1
0.946607220129973 1
1.01240358049481 1
1.14618459676923 1
0.807881002301605 1
0.974660008632708 1
0.938547546281909 1
1.09697954077844 1
0.746992213831468 0
0.85029430371716 1
1.07846263209448 1
0.710515809760633 0
1.00681348990061 1
1.20018845174656 1
1.09044686688051 1
1.09124716228401 1
1.02962881604045 1
1.14921940887585 1
0.886406055389627 1
0.848753592317104 1
0.846755687608078 1
1.02355120979258 1
0.970796143792819 1
1.10905740773048 1
1.17434866579715 1
0.960736332631813 1
1.08731355486759 1
1.097515999123 1
1.00624594378234 1
0.993625243272413 1
1.10579161746967 1
0.741518360818861 0
0.93492137329155 1
0.965779622279393 1
0.921197590485508 1
1.10012754388923 1
0.90158315634087 1
1.12092576174573 1
1.08922195643412 1
0.982039602522003 1
1.0000223078936 1
0.825170150203248 1
1.06252113769169 1
1.0323857347281 1
0.794993983547696 0
0.886711860338592 1
1.12007292174192 1
1.17498990124016 1
0.921640376365314 1
1.21953803028181 0
0.946178895680858 1
0.983915077181495 1
0.880011038639201 1
0.99218546075929 1
0.779401367514039 1
0.858028317862456 1
0.93730686607323 1
1.06210819085329 1
1.00174444219595 1
1.00385541128303 1
0.902715687271512 1
1.11268838722447 1
1.02851462139443 1
1.02983048727132 1
0.984293694303222 1
0.827900641593938 1
1.0843748837246 1
1.06245979156675 1
0.968923180050805 1
1.26513172667119 0
0.904967117936445 1
0.928385700769919 1
1.14922522308756 1
1.09107499707632 1
0.984383335664363 1
0.994995165257874 1
0.907032313101536 1
0.829016778269305 1
0.768703376269959 1
1.19154245916741 1
0.962424943179697 1
1.06901513865221 1
0.922204822385404 1
1.0431490799368 1
0.806396520491998 1
1.05984627382224 1
1.13734025320122 1
0.950699052234911 1
1.02067585832615 1
0.980995814144849 1
1.16120808305265 1
0.971598912244882 1
1.00497138083301 1
0.856621276140003 1
1.07229407093973 1
1.00489624873573 1
1.14385378227157 1
0.885944830459025 1
1.14526683806559 1
0.836651717417769 1
0.963327289093156 1
0.777457375540029 1
1.01841287109441 1
1.11936330980998 1
0.934323601171614 1
1.21797706190876 1
0.962021533150013 1
0.921544935720753 1
1.15015077640925 1
0.87826443025292 1
0.854797077540867 1
1.09629485553681 1
0.875436850929309 1
1.16795894312822 1
0.972181454179345 1
0.776467644055211 0
1.26628681397253 0
1.11183812841468 1
0.845480678455737 1
0.872087871141047 1
1.16422198711761 1
1.12469283342835 1
1.01065994751171 1
1.23018361635318 1
0.966954277295526 1
0.828680736113659 1
1.09306077119288 1
1.32026700195238 0
0.991609976267551 1
0.934702237671125 1
0.942674430389345 1
0.846722596188746 1
0.94943032957502 1
0.930794091651105 1
0.96205229653143 1
1.12172586190997 1
0.999997152696747 1
0.828486482808547 1
1.18257956761018 1
1.04711602781645 1
1.05908770677091 1
0.882091556030007 1
0.803397164367936 1
1.10315616855142 1
0.968938514074133 1
1.19430141326161 1
1.03313825880555 1
1.04121409773812 1
1.02467886481062 1
0.935293240571283 1
1.06272671346432 1
1.08887291802422 1
1.00604517956268 1
0.693121779901806 0
0.910886837398009 1
0.866628463079877 1
1.01688485449887 1
0.899966011196385 1
0.998924132457706 1
1.01292494441438 1
0.881898498952233 1
1.17677311168288 1
1.05330857700475 1
1.02243989618154 1
1.22370008140255 1
1.00866090950269 1
1.01958819923413 1
0.983880673975626 1
0.9123268872776 1
1.13584596228597 1
1.01743950004769 1
1.08922437035895 1
1.1192422317064 1
1.08427189329177 1
1.01855596669195 1
0.788410503237511 0
0.806194485554143 1
1.03299240200598 1
0.961593308502109 1
0.658206147198846 0
0.836084500573535 1
0.99291304587909 1
1.06673891726471 1
1.04279349073124 1
1.04426743322636 1
0.946826879487479 1
0.708653479854663 0
1.26533529029273 0
1.05393628040822 1
0.643338267170251 0
1.07643242743744 1
1.11431973934863 1
0.9458282432666 1
1.01623907512774 1
1.11568915476673 1
1.05877991320923 1
1.17519840256266 1
1.01077010615539 1
0.922282560183728 1
1.013508076757 1
1.14657504180658 1
0.927234619088764 1
1.31549104949222 0
1.10037126878166 1
1.0643130659233 1
1.0602474257573 1
0.869624037507638 1
1.03307437902388 1
0.930030673453115 1
0.982500660725441 1
1.03127450810805 1
1.16304043638381 1
1.13290266978354 1
1.12305881141828 1
1.14805808208103 1
1.01842806303542 1
0.932157517559296 1
1.221030109979 1
0.928784179920422 1
1.10351679182923 1
0.986591790515935 1
1.23782022416357 1
1.12072486908184 1
0.8831692114566 1
1.15391991998113 1
1.15718464006164 1
1.07967201761435 1
1.01834297001458 1
0.847453021887431 1
0.944768102306527 1
0.962161370631387 1
0.977578400694295 1
1.13953982154358 1
1.03585757870522 1
0.885546732320684 1
1.06580491589553 1
1.09767083965773 1
1.00323211800787 1
1.24509846176354 1
0.760671334314212 1
1.21914816577178 1
1.04133647738207 1
1.09038795973066 1
1.23482287891579 1
0.846221550106461 1
1.13715204932475 1
1.26884343269139 0
1.0135954205504 1
0.990487898546075 1
0.759566338970361 0
1.06444992156152 1
1.10210091446573 1
0.921100440471927 1
1.18550335663344 0
0.9640185421978 1
0.984053633632853 1
0.77027720701355 1
1.0736796954021 1
0.972611922420262 1
1.09707287390236 1
0.977346955505892 1
1.20089615223909 0
0.932570911450858 1
0.953511993692841 1
0.902964718300935 1
1.03647521607594 1
1.16592603859235 1
0.971428048245421 1
1.0382176178882 1
1.05924481549395 1
0.996996390519536 1
1.01717386877166 1
1.06546758968046 1
0.809137281697402 1
1.30560298138667 0
0.998780304318904 1
0.897921968855161 1
1.01766478958185 1
1.17908480134243 1
1.01498455034739 1
1.13550144701708 1
1.03237574407902 1
0.916594267820728 1
0.960032592723633 1
0.906919083670846 1
0.965685502356491 1
1.15147163125996 1
1.18087520615041 1
0.988201174530981 1
0.86052438543671 1
1.13048467594747 1
0.876767296170414 1
1.10314402686685 1
0.765020280255002 0
0.828841133361704 1
1.00837372562935 1
0.874189687340082 1
0.93862811374538 1
0.949550816042206 1
0.962885726641248 1
1.01060489993175 1
1.22633881031226 0
0.852805469590125 1
1.08509842026146 1
0.986664555641554 1
1.15081393346448 1
1.10592601329481 1
0.748787822731735 1
0.974771856010995 1
0.918463150151344 1
1.15789406372353 1
0.820372527548188 1
1.26251271167762 1
1.12336677951088 1
1.03914523907565 1
0.954476119096567 1
0.899908640386782 1
0.991987723577745 1
0.919861533231838 1
0.968614439844192 1
0.988260538170968 1
0.939719328968409 1
0.860605985236341 1
1.03630259902274 1
0.883993986013407 1
1.0065939528964 1
1.12468237615817 1
1.13518267142513 1
1.0181167204704 1
0.89746248833715 1
0.916456415007659 1
0.882026810393644 1
0.903401979823371 1
1.04198250942079 1
1.22960672852214 1
1.02382705585934 1
1.03724369004863 1
1.07561662267185 1
0.926400615433861 1
1.22306799069963 1
1.04269047917296 1
1.02063619645853 1
1.05324843465222 1
1.10131283138124 1
0.816323004690458 1
1.09696930298351 1
1.14040443238474 1
0.789265938332525 1
0.959057584667034 1
0.878394724215454 1
1.11371827236306 1
1.06101691848765 1
1.00161983474846 1
0.953840423087539 1
1.14980780963799 1
0.975493750069561 1
0.998887129827143 1
1.00500454677946 1
0.780869630975651 0
1.0041016921203 1
1.00345659181903 1
1.08109566065902 1
1.03384774768552 1
1.08042193464531 1
0.799263498926792 1
0.93819954234498 1
1.02173406327379 1
0.913326208514071 1
1.05688651532967 1
1.11848529075474 1
0.896048638695526 1
1.25902251390444 0
0.921698990090181 1
0.855822659895709 1
1.03814502464557 1
1.13128412487065 1
1.18924859375737 1
0.941912691633862 1
0.988662454866787 1
0.916076202185516 1
1.14780503118935 1
1.02875710771554 1
0.869562934476789 1
0.933748493587625 1
1.01496785638008 1
0.994089188995607 1
0.978662297538288 1
1.21612910079136 1
0.924380485861055 1
1.16238735426105 1
1.07353158611449 1
0.960060810471882 1
0.91839642038165 1
0.89603570337259 1
1.08714089842944 1
1.05494041887161 1
0.98254966030214 1
0.718650650867464 1
0.874988075842367 1
1.03762871578445 1
0.882616072615442 1
1.08211389337961 1
1.09229967628474 1
1.25826841801731 1
0.917061951027499 1
0.999645769462116 1
1.04638547653638 1
1.10996125820231 1
1.22074226248382 1
1.00066181173255 1
0.992138162544499 1
0.893317632884987 1
0.930225252499333 1
1.23718385339772 1
1.13717006792903 1
1.16361728807773 1
0.964644196341094 1
1.01714051934026 1
0.845397522851469 1
0.893367068445531 1
0.887645549392848 1
1.16968010015977 1
0.906381597062007 1
0.973171614109187 1
1.05913015989725 1
0.955456230922213 1
0.771918611813757 0
0.981145064714261 1
0.898979132682205 1
1.02553197769462 1
0.99594263251305 1
1.01657709955893 1
0.92702961169515 1
0.964089386007606 1
0.790499115609115 1
0.834602968472279 1
1.12652800764277 1
1.10292859245524 1
1.1797008782448 1
0.755699195164837 0
1.01633652843641 1
1.2612785742053 0
0.995811629848421 1
0.721318551260128 0
0.886594923977843 1
0.969884584389695 1
1.03340219210785 1
0.974998755526148 1
1.32795340036498 0
1.12096394195531 1
1.15797523976616 1
1.05220103822276 1
1.11427190978474 1
0.871917959774141 1
0.923740124990043 1
0.890550895571036 1
1.12187566091178 1
0.882740727466732 1
0.861709059968231 1
1.19371200259159 1
1.12561930677022 1
0.804240191716594 0
0.764547685463828 1
0.975010645195208 1
1.09001919490392 1
1.05868391682253 1
0.986042100171809 1
0.84439365059234 1
1.09537930978679 1
0.932021182896302 1
0.899270722596449 1
0.978559560072069 1
0.91243261118251 1
0.939927454044571 1
1.04823442004345 1
1.02872978115703 1
1.11531626622912 1
0.958323829410253 1
0.974431697497626 1
1.23228765137493 1
1.00777584957587 1
1.07152513313382 1
0.900909594317663 1
0.973723952337732 1
0.64441444231363 0
0.866091710075902 1
1.05916431957531 1
1.04585278230489 1
0.984332096344518 1
0.82439567338911 1
0.996646900677082 1
1.10022931552958 1
0.952363066785651 1
0.82463599477758 1
0.931514758704935 1
0.917976830610011 1
0.813941257235946 1
1.1553309942832 1
1.16047708812122 1
1.13559064644426 1
1.08998870038486 1
1.09956229928832 1
1.15998857032462 1
1.10235452278663 1
1.08940077804874 1
0.841882558471588 1
0.847243444919418 0
1.20544730538954 1
1.06864294192415 1
1.18859201660958 0
1.09941233778871 1
0.878053210880142 1
0.774449169093741 0
1.0442996761775 1
1.06757630403092 1
1.14890362165003 1
1.03139726574255 1
1.1729472534842 1
1.00407311614351 1
1.15182035249554 1
0.859598432235466 1
0.969861532017092 1
0.942240366963617 1
1.02013048511488 1
0.99651436155702 1
1.19973619369318 1
1.19823039890327 1
0.941075547307973 1
0.757914886028342 0
0.811982038639703 1
0.971748814602462 1
0.848583579223293 1
0.845222945676749 1
1.09767129604858 1
0.984132962937256 1
1.01331286420374 1
1.0162120676981 1
1.23613103147571 0
0.83537737452131 1
1.11334817127872 1
0.920147507618448 1
0.912901731705103 1
1.14819930782869 1
1.16577260654479 1
1.15456629847238 1
0.960826678014394 1
0.9991764688857 1
0.970365152482371 1
1.01065756982411 1
1.2620630380174 1
1.15118990820455 1
0.872397730292042 1
0.99744080952815 1
1.09599134572053 1
1.07508735359448 1
1.01811896749395 1
1.02920852804343 1
0.924137026966348 1
0.802767627227567 1
0.92183861139461 1
0.928116899574296 1
1.14221152238345 1
1.09609146748018 1
0.951898552723085 1
1.09314225860558 1
0.948146218673807 1
1.03425440328608 1
0.869710404029193 1
1.04395942376489 1
1.13458312952319 1
0.85328081576304 1
1.14416055743888 1
0.811626953713079 1
1.1987105918962 0
0.976841476215866 1
1.09232307468353 1
1.04707460878468 1
0.904420465836839 1
1.3827384391501 0
0.958712840870548 1
0.886187603142313 1
0.951815623513762 1
1.17494737719638 1
0.895825128977691 1
0.646391468282451 0
1.19131415749011 1
1.00534972915962 1
0.989687584634537 1
0.842715612208241 1
0.90868857051912 1
0.835014107156666 1
1.17642039205328 1
1.12332293775812 1
0.893251460185854 1
0.891851610649374 1
0.970624022507078 1
1.06694956645234 1
1.32075178960087 0
1.30901276468326 0
1.09005567867429 1
0.856378587606942 1
1.04973612345504 1
1.13404812679194 1
0.920406693736418 1
0.897296071995807 1
0.963326856337708 1
0.989907196921822 1
0.911330681195021 1
1.16211390227868 1
0.943327618950436 1
0.892894060051453 1
0.911544822968158 1
1.36281396248386 0
0.877717302355618 1
0.990847671951412 1
0.997964844348971 1
1.03795644740921 1
0.794672750901681 1
0.904209289881309 1
0.972780788894438 1
0.999429678818552 1
1.04065452998439 1
0.951964103867912 1
0.983057346615878 1
0.944462792514782 1
1.07643847794556 1
1.00051727898531 1
0.844975064949108 1
0.909343788834098 1
1.00473186638757 1
0.862541246703196 1
1.0149070577139 1
0.928717384550047 1
1.0988880127669 1
0.933268185872288 1
1.04315522768198 1
0.98272426215843 1
0.988472389179704 1
0.600823648097851 0
0.953017298934229 1
1.01940057129486 1
1.02586623840584 1
0.696756124790897 0
0.758112104720847 0
1.04067803503397 1
0.727328009832223 0
0.822925826756373 1
1.01319385174003 1
0.969005483129728 1
0.817457072532865 1
1.10701954518688 1
1.06918217287446 1
1.10758590357122 1
1.08070171141813 1
1.1106824136305 1
1.12728872075931 1
1.10545041835383 1
1.14080412107573 1
0.687843028077986 0
1.07048213484392 1
0.966851508142949 1
1.26235693011849 1
0.66816603259854 1
0.989933879771532 1
1.00279373858294 1
0.943504741341899 1
1.21012387502802 1
0.823709693218158 1
0.90114047132999 1
0.996968663605099 1
1.17385005794573 0
1.0023338608227 1
0.96672073788148 1
1.00210693302245 1
1.04013219710559 1
0.978964749890117 1
1.07150051203718 1
0.906549337311296 1
1.1088856577388 1
1.01088452918407 1
1.07467424856277 1
0.96642750842425 1
0.913484543935996 1
0.994174737396068 1
0.875862532267708 1
1.00324188215681 1
0.796168272890343 1
0.974445244352765 1
0.941707774660856 1
1.16171713888253 1
0.956221850554206 1
0.841499352853357 1
1.11946527529527 1
1.15725180325163 1
1.16030286406259 1
0.695443488561963 0
1.10040648882943 1
1.21873904022546 1
0.88990807830483 1
0.721357995176909 0
0.95613442532154 1
0.916876493045727 1
1.04945132488932 1
1.05815231289416 1
0.951154686442295 1
1.12485300736842 1
0.902904311013039 1
0.825792134941269 0
0.921428275921689 1
0.971806641383904 1
0.832229068767446 1
0.958117560726923 1
1.03373960452213 1
1.08713332653977 1
1.04735894615284 1
1.07017099075994 1
0.744838620097453 0
0.894691449023609 1
0.9269834753759 1
1.04012655709704 1
1.04634932932647 1
0.856314829396392 1
1.12142677573154 1
0.992837457743374 1
1.20285734779064 0
1.04898166299045 1
0.920367745814288 1
0.933005479109849 1
0.730021954593147 0
1.15218112753802 1
1.0666584003712 1
1.17685643970698 1
1.19243017358918 1
1.05635919045396 1
1.11297602436106 1
1.01132432986779 1
1.02258009377608 1
1.01591622059719 1
0.778133449844289 1
0.921819131269125 1
0.965696203027842 1
0.935385728938567 1
0.944505863807476 1
0.882129326528182 1
1.01256635814428 1
0.883685936748296 1
1.16049659110153 1
1.07128347593241 1
0.919431935794042 1
1.06562543078773 1
1.13770917965843 1
0.872254300281777 1
1.2358645859038 0
1.02016284628787 1
0.940058614790543 1
0.952643896137587 1
1.18701803354374 1
0.801398214579247 1
0.845625935646371 1
0.904709223442484 1
0.926861389855221 1
1.29038788346938 0
0.751738248847175 1
0.779795873641175 1
0.677080020950415 0
0.686291942015414 0
0.812839717795781 1
1.16992988148737 1
0.951644084572155 1
0.940043445789683 1
0.961077922696611 1
1.21650395600505 1
1.07292098464417 1
1.14944455095579 1
0.990842010759394 1
0.983033815835059 1
1.13688947568051 1
1.12048169838927 1
0.93095674378208 1
1.21031291329128 1
0.967136537702063 1
0.949882634678629 1
0.877126783223281 1
1.0240762358958 1
1.3014990398771 0
1.0831850127881 1
1.04837147703387 1
0.918442018346395 1
1.02377294678649 1
0.942050022668961 1
1.08211572376384 1
0.982860402534366 1
0.876927623239687 1
1.01031538444788 1
1.12724483146548 1
1.02219420864864 1
1.09950938005234 1
0.816830709717912 1
0.937156495252203 1
1.25139026669378 0
0.962657664125897 1
1.16759892650359 1
1.05271077202711 1
1.0219903685359 1
0.935298956608494 1
1.12046814736846 1
0.743567619432313 0
1.06697779116915 1
0.89577909927194 1
0.815800966950115 1
0.921914671953044 1
1.05745550886649 1
0.744257061097045 0
1.16721134637068 1
0.914476692061161 1
1.25904357233705 0
1.12261709121205 1
0.941557054461071 1
0.998140261665786 1
1.09242741765361 1
1.17264722991846 1
1.02002995878772 1
0.886288179020046 1
1.1522635236841 1
0.808033301369357 1
0.808703680297187 1
0.959524506818133 1
1.09681875862368 1
1.0229173468426 1
1.03896655361477 1
0.980764798936096 1
0.978867539678967 1
1.0076407470317 1
0.852280739870993 1
1.15514371414719 1
0.971141034397183 1
1.04607915936447 1
1.0294355866477 1
0.923201561608822 1
0.816631510339547 1
0.972535150011523 1
0.858489689838346 1
1.08382638874904 1
0.897192313091992 1
1.04459437991981 1
1.20500084388044 1
1.14957459613337 1
0.782180273564337 1
0.965903437766741 1
0.957383121702998 1
0.902828591124621 1
0.976772836373675 1
1.11250835776299 1
1.31112544454363 0
1.18839165502306 1
0.834923638103268 1
0.863474395396307 1
0.869542830094772 1
0.889576603595658 1
1.08433872333999 1
1.07921741680432 1
0.969741938762327 1
0.973716777634559 1
0.863895159722306 1
0.847840207076601 1
1.04926867596665 1
0.914659571818542 1
0.888177045788419 1
1.15839441726568 1
0.916201064478172 1
1.03451614666561 1
0.952051201740729 1
0.968763630121279 1
1.17235834643141 1
1.14349662912401 1
1.0517803524896 1
0.884761549110819 1
1.03012445416655 1
0.901731137471459 1
1.17231085599852 1
1.02261856517049 1
0.814819038735928 0
0.903852186481323 1
0.901410026650051 1
0.936816029733203 1
0.979649432308322 1
0.936226699555595 1
1.17359246095326 1
1.00276764979646 1
0.976671566998104 1
1.09013771898233 1
0.954950218134876 1
0.89166239414968 1
1.06759371833235 1
1.11218861621069 1
1.23818810312434 0
0.948778362518263 1
1.17288126788436 1
0.880559996993834 1
1.25635425428589 0
1.12582385114068 1
0.969849133363049 1
1.0606252029885 1
1.06231750823376 1
1.02641841018328 1
1.00763795514416 1
1.03857547188202 1
0.997357710764378 1
0.998513782365619 1
0.987522264485925 1
1.04394720514986 1
1.12463882461026 1
0.773606650164165 1
0.992852631177835 1
1.06674950767894 1
1.06583649845498 1
1.14625740834059 1
1.15857727546764 1
0.900873328552961 1
0.878681605480219 1
1.11023831710917 1
1.08953856713107 1
1.17847811291547 1
1.09540602954971 1
0.842686141960582 1
0.897826615927864 1
1.14253611105338 1
0.903542833854517 1
1.01868264664656 1
0.983564760034844 1
0.788321546328758 0
0.894998216057552 1
0.871099615852583 1
1.34510810472785 0
1.06756276230214 1
1.02893504455976 1
0.911062223317695 1
0.768495652347096 0
0.972260376770235 1
1.11509312365797 1
1.02822401924489 1
0.836740821677398 1
1.03509966991262 1
0.873119396034311 1
0.986286788022502 1
0.856067474245081 1
1.04889605723387 1
1.00450863712189 1
0.950532892034731 1
1.03930516428915 1
0.930766831327744 1
1.17151983620853 1
1.00896542906862 1
1.01085083073295 1
1.09926906640581 1
0.892089604097123 1
0.944730290602156 1
1.22416859272386 1
0.849212221048606 1
1.22080539493829 0
1.01581512985033 1
1.05928017116055 1
1.01926495384784 1
0.955382419017666 1
0.956622284158564 1
0.960927982401679 1
1.07171431668647 1
1.07372183717878 1
1.06490350078549 1
1.12144741357594 1
1.10584628401129 1
0.900528651772658 1
0.909936046698807 1
1.10984503305956 1
1.08404985775561 1
0.885520543992194 1
1.0585008438633 1
0.996151778900465 1
0.980191486399822 1
1.10068340349976 1
1.06966644093079 1
1.04347225303225 1
1.02828905496251 1
1.0624120121565 1
1.18127172662238 1
1.05429719166232 1
1.06779287581535 1
0.7521891736265 0
0.952302181544514 1
0.972537324977564 1
1.17199496675442 1
1.29974077107871 0
0.931475458046711 1
1.04424851637146 1
0.99558845824236 1
0.869968176750155 1
0.896100737026042 1
1.07078844925882 1
0.797751341548159 1
0.852676238556421 1
1.04044957915298 1
0.958016728917767 1
0.898619065007184 1
1.04009177953157 1
1.12626965649015 1
1.02810759793319 1
0.847940265823097 1
1.10971498898416 1
1.09932541627594 1
1.03892175122723 1
1.3660936337114 0
0.9765445393884 1
0.944919504957904 1
1.0495174682384 1
0.978629049321611 1
1.10851814452434 1
0.905681681339302 1
0.900008377605815 1
1.15731549556638 1
0.883365417171337 1
0.920694891540638 1
1.10192837565536 1
1.07107766093188 1
0.91114286707839 1
0.918495149316237 1
0.78856632128623 1
0.940598688133107 1
0.996651073748289 1
1.14259242722514 1
1.29914264917088 0
0.924740239329402 1
0.987893642570465 1
1.19028044454597 0
1.13825185014599 1
1.15901678504334 1
1.03654433089363 1
0.867012428857694 1
1.0576220441283 1
0.800285597437897 1
1.17135161525832 1
1.27393770765734 1
1.00630696584814 1
1.02927753171565 1
1.01573999945227 1
1.15216677144652 1
1.04393583153034 1
1.00894424608043 1
0.888564752897352 1
1.03768866832513 1
1.01341975267733 1
0.959475310254211 1
0.982466355039009 1
0.927050915138872 1
1.1513612625197 1
0.991553047628278 1
0.951900190400311 1
1.1132860192215 1
0.992374882286867 1
0.973341127503046 1
0.943711259711934 1
1.03244696059076 1
1.09034969120417 1
1.07346089171333 1
0.958224379158474 1
0.917651242673129 1
0.904031826749646 1
1.03669432842444 1
0.865110157847058 1
1.09714475665296 1
0.860311297644512 1
1.08395657706498 1
0.884854636558955 1
1.20603918249238 0
0.982155975114165 1
0.991757282919274 1
0.791595795438927 0
1.00203691954114 1
1.16197211436551 0
1.14493170804289 1
1.04945549799867 1
0.993467266829053 1
0.930160736200366 1
0.985366997741785 1
1.03073912112524 1
0.986814672709794 1
1.0768766108046 1
0.881843886031273 1
1.08255551788323 1
0.779008718690744 1
1.07259608964434 1
0.911420314761561 1
1.00098416167 1
0.998881198472471 1
1.1016998601898 1
0.748230719133848 0
0.896590557011636 1
1.19812426426329 1
0.869281076737411 1
0.979019340793757 1
1.02003774419025 1
1.05936946334317 1
1.02153215791441 1
1.13825148633055 1
0.890707364527958 1
1.03738498176969 1
0.796154032245775 1
1.15067165509305 1
1.17799787545686 1
1.09687674849268 1
0.910461624772522 1
1.13731172597847 1
0.908529376835071 1
0.845170339940617 1
1.06756368353993 1
0.969902907835663 1
1.01961651752954 1
0.97889514627964 1
0.953354787151715 1
1.00448489567888 1
0.799418935430937 0
0.939477929987591 1
0.81427098520014 1
1.16235525866683 1
1.01287670224314 1
0.901606050201163 1
0.838075573099118 0
0.89544980232713 1
1.09554703051906 1
1.03739487151197 1
0.736352091104406 0
1.17335724409824 1
1.05486340417647 1
1.21554563243566 1
0.912376444487518 1
0.919123431494737 1
0.975185343938263 1
0.88993862347554 1
1.15992836150772 1
0.884055734274934 1
0.908954936743025 1
0.855981085416686 1
0.895903398313406 1
1.12826641888484 1
1.10442691296259 1
0.867128318331014 1
0.823731493225205 1
1.10338450147012 1
1.0453758153791 1
1.09184705302798 1
1.03451254953629 1
1.0552281601578 1
1.00287737612159 1
0.993000933150743 1
1.13050429779968 1
0.995680836961187 1
0.925879465615569 1
0.919556844653867 1
1.02116161628093 1
0.987609818907809 1
1.1234320092277 1
0.864740686479006 1
1.21454630799535 1
0.966861502178632 1
1.10171679847813 1
0.977978522355063 1
1.0071809887261 1
1.01663702044739 1
0.972742147895561 1
1.03262097379113 1
1.04395004430857 1
1.14118459392394 1
0.908839845943531 1
0.973974290656462 1
0.881028457039335 1
0.949450883891088 1
1.18050935769679 1
1.09159448842186 1
0.954392259993925 1
0.976424926282216 1
0.966840431629478 1
1.07271740638967 1
0.954240739047243 1
0.868418414222781 1
1.13344050432254 1
1.01005514066817 1
1.31188113131001 0
0.862583765515102 1
1.05241186639252 1
1.04081629922926 1
0.912458373895183 1
0.899686957447635 1
1.07631253577427 1
0.963772728612271 1
1.08029274269004 1
0.978370410328356 1
1.00593470207095 1
0.85164365136026 1
0.931379626001079 1
1.2378008108187 0
0.816765038586785 1
0.863943688201384 1
0.877774579982352 1
0.972924425383271 1
0.845987392575152 1
0.908043363151127 1
1.04370515066582 1
0.994616099396055 1
1.18342414167527 1
1.01965381575669 1
0.853542097550186 1
1.15652442375896 1
1.17195831494202 1
1.03264538919503 1
0.95689435549404 1
1.06158016763612 1
1.03126438594171 1
0.797950648147603 0
1.00698414685588 1
1.11741397536009 1
1.10391285394242 1
0.901709702250093 1
1.08267030436262 1
0.904880399460563 1
1.05681881319361 1
0.940370406091949 1
1.02606897390764 1
0.888447678281185 1
1.00644996833489 1
0.943502833714506 1
1.18696277574061 1
1.25144023080158 0
0.941784929845827 1
0.922056061747438 1
1.25570493076985 0
1.11409459553575 1
1.23681295428014 0
0.852207928785528 1
1.03698161980519 1
0.965407824291433 1
0.850998657535589 1
1.14991543965047 1
0.905535817173934 1
1.10603592949821 1
0.968595194012876 1
1.00355588201724 1
0.956597632091375 1
0.888132362471707 1
0.921510857306518 1
0.939725386137874 1
0.981060141884339 1
1.008039502383 1
0.881089345582006 1
1.06825450130987 1
1.10521257110228 1
1.08392932956622 1
0.913389992508438 1
0.975950605932977 1
0.810659964909882 1
1.0067528148708 1
1.23951506711064 1
0.836944521703998 1
1.00014876123554 1
0.932076462282962 1
1.06455013879608 1
0.905757121735234 1
0.927084798102741 1
0.939260806055997 1
0.938846309967186 1
0.895234675813692 1
1.05458373483712 1
1.0699840391177 1
1.10073576031825 1
0.959333177820774 1
1.1959213540604 0
1.16962310252677 1
1.01826844278297 1
0.934477133803392 1
0.906964053634641 1
0.98397550453749 1
0.880289053661072 1
0.880305084204295 1
1.08520685867858 1
1.0839659489095 1
1.13224183957802 1
1.02290955743629 1
0.983162733173134 1
0.990220924572251 1
1.00473629226443 1
1.14496349000514 1
0.948671667920557 1
1.09413671003649 1
0.838192820422465 1
1.32081524342271 0
0.899687290988093 1
1.02724359047578 1
0.990607509964928 1
0.986149581457564 1
1.00328032396294 1
1.10997331433161 1
1.07730534191435 1
1.21495173239437 1
1.09153487798908 1
1.12338965502265 1
1.18658374006047 1
0.829438134085252 1
0.900662169003617 1
0.847246928541203 1
1.04087533015641 1
0.938367657465665 1
1.01790624723026 1
0.851937307286413 1
1.12794712621573 1
0.79715519240726 0
1.2168141540107 1
1.01060793358821 1
1.09604909366128 1
0.876036996210214 1
0.947086424608957 1
1.15955609223754 1
1.09293306965806 1
1.19805392343104 0
1.05206671473897 1
1.01647539334407 1
1.13384943489718 1
0.965078451589558 1
0.981557077574719 1
1.0172081369636 1
0.812069565428372 0
0.976353166253063 1
0.80426233775023 0
0.849867435498957 1
0.991930184327195 1
0.972324194302395 1
0.935273151484719 1
1.07973097101224 1
0.789764089152667 0
1.17841765801892 1
1.0636471189128 1
1.07298458849517 1
0.965871358493377 1
1.0538615999701 1
0.932371515304319 1
1.09578288023501 1
0.953902945185342 1
0.797711022253012 1
1.32444657670072 0
1.15221479077091 1
1.06415297164765 1
1.15964782447436 1
0.769633819552273 1
1.19102407295593 1
1.00024154184011 1
1.04262004212111 1
0.973329828144846 1
1.03239246853016 1
1.1890621192154 1
0.880337621111936 1
1.14945736905952 1
1.04839824455118 1
1.21119708540277 0
1.10650800592267 1
0.755456294529115 1
0.99340357341704 1
1.06481428522141 1
0.880219695303873 1
0.909384387304273 1
1.01562979020414 1
1.09576825007514 1
0.954016183872643 1
0.803366208195904 1
0.84826376497934 1
0.975707461372463 1
1.01598560894902 1
1.0193189993178 1
1.19556519055569 1
0.925147082822725 1
1.22023896031294 1
1.07345538815535 1
1.05013162723865 1
1.13110031453859 1
0.893895555378563 1
0.873113463245157 1
0.941427070355142 1
1.00316149056908 1
1.03070036736249 1
1.04647095005035 1
0.78443147927497 1
0.984618123626379 1
1.04972208991339 1
1.00927098197838 1
0.942171248229015 1
1.06076206703342 1
0.992995947438566 1
1.05978401501904 1
0.892494175181915 1
1.04536097276932 1
0.909751617280762 1
1.1360259411171 1
0.883224591384209 1
0.978253896195187 1
1.0849911034432 1
1.07661921155497 1
1.32847835031112 0
0.809125181146006 1
0.918662599790381 1
1.02931955000242 1
0.861803206195107 1
0.939976713492614 1
1.02749935755068 1
0.982186004816924 1
1.05707948266342 1
0.83197155615898 0
0.944486598300936 1
1.11025387095567 1
1.04162994515067 1
0.977765796821316 1
0.837646495132577 1
0.895227927981034 1
0.938523389470315 1
1.02286583532823 1
0.913268426324808 1
1.06013058665414 1
0.952074609267112 1
0.876700616205346 1
1.22857305603229 0
0.90515987802238 1
0.866804312044111 1
0.952765435639971 1
0.876814736448034 1
1.06689389642179 1
0.944763950434352 1
0.853470354420133 1
0.951922577425154 1
0.835239853977798 1
1.03441828861025 1
1.26354187018031 0
0.934744598700586 1
1.02051808791414 1
1.02638178230197 1
1.2785849742104 0
0.796058537385219 1
0.962679369344315 1
0.725802772700459 0
0.969399473931554 1
0.899986800593683 1
0.970132743076594 1
0.895604016087862 1
1.00832090350915 1
1.07108712873737 1
1.02738935199399 1
1.24941730985487 0
1.03421414973471 1
1.20338547795356 1
1.31326760829877 0
0.966746618929847 1
0.82576142670272 1
1.04971527803282 1
0.905993686290805 1
1.01379141746112 1
0.975927094599826 1
0.898166810714063 1
1.06659413813819 1
0.713510024027674 0
0.951343947334282 1
0.917270047930511 1
1.0814147827052 1
0.895114081340737 1
0.987164684986985 1
0.996678721905256 1
1.10734371617006 1
0.953817156495911 1
1.17955076551125 1
0.979928893890549 1
1.08656399932815 1
1.00744127680847 1
1.08162680939488 1
0.848933126022461 1
1.12635377326601 1
1.01407162043194 1
0.898250529639443 1
1.03127158568774 1
1.10199871847328 1
1.06853920857194 1
1.05170096459582 1
0.771385694240959 0
0.92400895976063 1
1.06010101417174 1
0.989956853669797 1
1.13080399574198 1
0.794486680475868 0
1.05833419925884 1
0.962271917272053 1
0.957061543084935 1
0.938250495523013 1
1.25347670039428 0
1.01306324994452 1
1.00213183956178 1
1.20585983848227 1
1.27493751591954 0
0.840438677543281 1
0.995497895669308 1
1.00461454666724 1
0.93452231966108 1
1.21696860976498 1
1.1193843704151 1
1.02049275360849 1
0.994494818039313 1
0.711800336353842 0
1.00109761304075 1
1.06656276868223 1
0.96583359754449 1
1.21987319681799 1
1.0483617551813 1
0.94595133748129 1
1.00483258503163 1
1.03541003811251 1
0.930515700263859 1
0.757247187163717 0
0.955245985293664 1
0.886859526671148 1
1.14264373476495 1
0.733840027140562 0
1.00448202702077 1
0.961390505871367 1
0.921791363993211 1
1.05725074582247 1
0.919383337582731 1
1.06402076323788 1
0.971727504743002 1
1.00655490588245 1
1.23003514472659 0
0.869936252369724 1
1.0495808314971 1
1.21546655154698 0
0.888522736324148 1
0.893589748996839 1
1.03878983794649 1
1.04585797815423 1
0.919471631366516 1
1.10638905765579 1
0.916946354738716 1
0.895215912840717 1
1.23176699499062 1
1.15574977251168 1
1.10577552421411 1
1.05839630880168 1
0.799716239692749 0
1.03635506794445 1
1.01916291044901 1
0.892387212046787 1
1.21756722573567 1
1.20908658252829 1
1.16360956644569 1
1.08222424500641 1
1.08656894868756 1
1.04835066939302 1
0.944397863892454 1
0.985765687713784 1
1.08921729998672 1
1.05719140453464 1
1.04481573657515 1
0.847544349898526 1
1.01157751049008 1
1.09815013316579 1
0.707223810300706 0
1.05942577374399 1
0.747390652909923 0
0.978266906996751 1
1.08327717450161 1
1.00171704886243 1
0.877454612347625 1
1.02268792085025 1
1.02944896862031 1
0.983775197091928 1
0.935619664750552 1
0.932652159360465 1
1.01099685416525 1
0.929062923981692 1
0.905765793100862 1
1.11019370648763 1
0.741403970576864 0
1.09297037685499 1
0.98612915252576 1
0.922333494568568 1
1.23708443913226 0
0.938351850010614 1
0.853448405073698 1
0.974003700957855 1
1.09511145663128 1
0.903816812599585 1
1.0174438027572 1
0.759542751191071 0
0.99284995856139 1
0.997072402016945 1
0.901618586893717 1
1.11004875917182 1
0.971875388194898 1
1.0691571294663 1
1.02891867107867 1
1.05835938623817 1
0.963117605855024 1
0.874103097901482 1
1.02478959879164 1
1.05548470360846 1
0.934447424494399 1
1.12538651524992 1
1.11978059337327 1
0.985992281822048 1
1.02752884946707 1
0.984911860273169 1
0.959968574242061 1
0.906305977276546 1
0.951748366803824 1
0.958607708764183 1
0.81844257746768 1
1.07028050195264 1
0.998540771370901 1
1.00674125329378 1
1.1360629132337 1
0.923250731901457 1
1.04325282612612 1
0.999744770914567 1
1.12353063317831 1
1.05093372579768 1
0.987100300121162 1
1.10291611928134 1
0.89376284382208 1
0.993278163004558 1
1.27366399811799 0
0.85104454716634 1
1.26335074411927 1
0.964273326635558 1
1.14333427187098 1
0.99435371964168 1
0.815696598324034 1
1.160117023913 1
0.888978559616021 1
1.2106888832686 1
1.10296042703177 1
1.06033174210389 1
0.84263959942438 1
0.813931848295455 1
0.934564546878341 1
1.04389917847662 1
0.924529641663998 1
1.26096669099041 0
1.1440576261259 1
1.01325992596165 1
0.866511241648549 1
1.18687904226729 1
1.2350261461516 1
0.988391831906339 1
1.08737100688592 1
0.867279001819044 1
1.14079570966953 1
1.21520915085908 1
0.941074693836182 1
0.836164800523982 1
0.98218378286654 1
1.22078472785124 0
0.695743039060572 0
1.07970138296613 1
0.839048623619123 1
1.12680393330089 1
1.0890508655561 1
1.12326871839506 1
0.940366694038532 1
1.07467650419848 1
1.09329425489309 1
1.06299575971051 1
1.17463160831883 1
0.969860139897425 1
0.886583989951389 1
1.13264990693227 1
0.829942912454733 1
1.12301798664598 1
1.11374818311299 1
0.876873176135563 1
0.90191878816985 1
0.700605342444269 0
1.01694440485523 1
0.836791478599618 1
1.06684061184163 1
1.01496749945623 1
0.91074980088131 1
1.15149025862294 1
0.90295309958624 1
1.04965516903307 1
0.972438191983227 1
0.864569514272249 1
0.937259107241794 1
1.04131932033637 1
1.10048665329397 1
0.931086372584923 1
1.18963416736175 0
1.08711677727794 1
1.2316575174362 1
1.11154072860977 1
0.894403762521127 1
0.992573685309754 1
0.882415567697244 1
1.003559096337 1
1.15811177261872 1
1.11822821318206 1
1.00070196380076 1
0.883361917978783 1
0.82367333276988 1
1.08096996761725 1
1.18932841523347 1
0.917983407206208 1
1.07096198953036 1
0.861966094110612 1
0.905594548347356 1
1.01636695204955 1
0.926672142295928 1
0.998870913960889 1
1.02339112341413 1
1.18854194201387 1
1.02435131387656 1
1.05082368555449 1
1.02256717565016 1
0.888371794514538 1
1.0053937683447 1
0.939888059203777 1
0.967012207365132 1
1.11262509145222 1
1.13067779134491 1
0.985266296401107 1
1.19553874713135 0
0.953035603330139 1
1.00762160915351 1
1.06352223413976 1
0.875797078506208 1
0.999632760513065 1
0.970351215099527 1
1.13136682503735 1
1.02114525342585 1
1.23787823058861 1
0.993208367808115 1
0.975140624791989 1
0.97003409978992 1
1.09546775450271 1
1.04906872399893 1
0.878389019553243 1
1.0918513416455 1
1.05960305121395 1
1.0339338923201 1
1.22342788611197 0
1.07181124584774 1
0.866928675055416 1
0.912462398361732 1
1.07484036401738 1
1.07817441058129 1
1.1295584261902 1
1.00750323103997 1
0.909120016089206 1
1.06978093074316 1
0.952224194081276 1
0.996682951293513 1
1.04579494389163 1
1.16755666864448 1
1.18301126136303 1
0.642436630083765 0
0.927418093919447 1
0.99720176214848 1
1.1474558544205 1
0.927911266813023 1
1.04863103250598 1
1.06834308782107 1
0.749035859965473 0
0.898137517105541 1
1.11593437595024 1
1.0499471925532 1
0.758198193164259 1
0.987525676654458 1
1.12750814361397 1
0.978092110080861 1
1.55526564598348 0
1.14203045221807 1
0.888152093650388 1
0.709337458857718 0
1.09443661078006 1
1.12491132426194 1
0.965926715736432 1
1.01266351762576 1
0.959285153877297 1
0.966487600253438 1
0.938617948965816 1
0.74834244886217 0
0.785717960873724 1
0.967140408124543 1
1.10012525515363 1
0.930694924895404 1
0.870748553999734 1
1.1798080814058 1
1.06754233618538 1
0.965200753197358 1
1.0879216900724 1
1.05997325103775 1
1.09880271516847 1
1.10082969649592 1
0.929352688322235 1
0.837325614682003 1
1.12336274095888 1
0.995215230877437 1
1.21577467953689 1
1.08355486315632 1
1.0395120053923 1
0.997206888006679 1
1.0911434408303 1
1.02315889827743 1
1.11596262209107 1
0.949181150497244 1
0.994314726444389 1
0.99208359589461 1
0.977268929685047 1
0.978629260326617 1
0.982351758083761 1
1.12161672394063 1
1.09239224989578 1
0.995106564257954 1
1.02803879004638 1
0.947085419957511 1
0.972992961974994 1
1.01669744901998 1
1.19287918294612 1
1.07066697532073 1
1.1041201413961 1
0.935821945230445 1
1.06285824977145 1
1.12459669766971 1
0.81680012558415 1
0.785905640832481 1
1.16808852184473 1
0.930838546451518 1
0.910484006319716 1
0.879228554079717 1
0.927305087633764 1
1.09500132715504 1
0.977344824154369 1
0.944680556745989 1
0.74937628040785 0
0.902872733022954 1
0.918603200466403 1
0.983678927188274 1
0.881430073288516 1
0.968692464918604 1
1.04419386151887 1
0.976798753707997 1
0.903216593002491 1
0.966206961991642 1
0.891727259630814 1
1.01398185835932 1
0.847639764393652 1
0.813357743155161 0
0.855198684169053 1
0.828889964986133 1
0.945545931042776 1
1.0045186167279 1
0.773711226822764 1
1.03561186342598 1
1.17676225394818 1
1.0512541881648 1
0.899831976830653 1
0.861832333534383 1
1.07289201950836 1
1.02011865540203 1
1.16650943962396 1
1.0236117045847 1
0.900609044593964 1
0.927853818834319 1
1.11803951090895 1
1.16341053438089 1
0.86526859044601 1
0.899480141042458 1
0.874889204042869 1
0.922166122674524 1
1.00248809668195 1
1.17523680051853 1
1.04627523797367 1
0.96885052553367 1
0.895065800045688 1
1.18813426314075 1
0.804745266107707 1
0.951845844085866 1
1.02174101903233 1
1.08613990843932 1
1.05144124219469 1
0.840209987709683 1
1.15014944832517 1
0.980220377114662 1
1.07400097170483 1
1.39324967162524 0
1.21549241589792 0
1.05482479683846 1
1.08942253290004 1
1.30452610946479 0
0.9333148717382 1
0.86854772697575 1
1.0059679973073 1
0.986392675745213 1
1.05598183385938 1
1.03378699192243 1
0.81193529373836 1
0.98030223536744 1
1.03129919385066 1
1.08519141683195 1
1.06126542579824 1
1.0832792137052 1
0.923552514290658 1
1.150278836902 1
