# Supplementary material for: Bias caused by sampling error in meta-analysis with small sample sizes
Source: PLoS One. 2018 Sep 13;13(9):e0204056. doi: 10.1371/journal.pone.0204056 (PMC6136825; doi:10.1371/journal.pone.0204056)
Supplement: S3 File — (ZIP) [file pone.0204056.s003.zip › results N = 20 delta = 1 tau = 1 sz = 10-20.txt]

"dl.delta" "dl.cp"
0.749635496209315 1
0.23267722052756 0
1.01499567259563 1
0.903582718950143 1
1.30126168365843 1
1.88955905207408 0
1.14679608690267 1
0.582813653893218 1
0.287031298178264 1
1.6030242017513 0
0.728573764455886 1
0.546361115361897 1
0.24323357640511 1
1.17147238856594 1
2.19511561001938 0
0.912682311929644 1
0.988859276743819 1
0.553758277896061 1
1.04818419628548 1
1.2700474390385 1
1.29296241754776 1
0.979129536669405 1
1.39593395918098 1
0.570202691203922 1
0.755047592599435 1
0.893971976965469 1
1.03726716331105 1
0.714610081816352 1
0.781787632768711 1
0.755552109365881 1
1.20084993845325 1
2.00040524915763 0
0.968474177780714 1
0.942345709135404 1
1.47718873799209 1
0.921281920490278 1
1.52300924458112 1
1.7208368020878 0
1.56505859593011 1
1.64401515877256 1
1.25122714459751 1
0.2287501739899 0
0.940226967745855 1
1.21054628046061 1
1.0447684512986 1
0.892273010706412 1
1.63394390558528 1
0.982550854614598 1
0.92176906719065 1
1.03427186564428 1
1.27662976269293 1
0.616902968880486 1
1.3054167930835 1
1.37601254380145 1
0.689966838928679 1
1.92995849740181 0
1.29994888125183 1
1.17321701970668 1
0.499906467196166 1
0.144655994335911 0
1.56266354487781 1
1.59162901411431 1
1.09407572155689 1
0.937783630481809 1
0.605743081769279 1
1.20023871620399 1
1.68049725448713 1
1.50441629898994 1
0.566586605659441 1
0.664630650220523 1
0.32897591133472 1
0.804923552833304 1
0.88646451240367 1
0.847819464903351 1
0.736097868477128 1
-0.0196837398973954 0
0.795626970360282 1
1.43208566009815 1
1.2758678637186 1
0.416406160301302 1
1.12121117490241 1
1.01498280477474 1
1.81181684388431 0
1.2727498684827 1
0.999079971609272 1
1.56164504968894 1
1.29166684334629 1
0.955928449732419 1
1.11486617632715 1
0.752076505415099 1
1.32618142846944 1
0.863491918688687 1
1.31355155719603 1
1.56723005004347 1
1.10266354289082 1
1.06302621719727 1
0.634628980957435 1
1.17548544962842 1
1.25269599056479 1
0.114890026487043 0
1.70508701754231 0
1.011588654276 1
0.352725572233157 1
1.28216142085717 1
1.13054688038732 1
0.942287166612307 1
0.88296035916832 1
0.89559091622117 1
0.843893935607082 1
0.7003501579 1
0.852019092942014 1
0.436913789184897 1
0.95483382027363 1
0.479089469261442 1
0.997279870381443 1
1.67452941432878 1
1.06653098666642 1
1.01935785785062 1
0.536082088095666 1
0.535294502798082 1
1.09491877952792 1
0.81105479678273 1
0.997928645501041 1
0.655917167228463 1
0.85348678326369 1
0.594900070526136 1
1.06874979742825 1
0.839938813341888 1
0.966442566083844 1
1.33343841203435 1
1.44329663235849 1
1.11604024741301 1
1.24226331643038 1
1.24481343209275 1
1.06136196150709 1
0.671883151426488 1
1.26634048655719 1
1.46582020859977 0
1.2755577342748 1
0.950742023015809 1
0.775391933471435 1
1.17945815250877 1
1.69217985512476 1
1.30862873457377 1
1.1373627073303 1
0.588525974942582 1
1.13119763189009 1
0.675364446517143 1
0.5273794797798 1
0.742908071931318 1
1.03094212231476 1
0.565214108092832 1
1.02593333846117 1
0.994775810171069 1
0.881115559672059 1
1.17535547347372 1
1.28969411802155 1
0.839178609632392 1
0.780227084478301 1
0.480127545468469 1
1.34733120635638 1
1.12438656145479 1
0.600524122452422 1
1.0152750307846 1
0.947173836110285 1
0.675747968869435 1
1.83524668620411 0
1.30193804258536 1
1.32980871692695 1
1.86668930219614 1
1.01987276701004 1
0.509122080387972 1
1.45833333144434 1
2.10054127418222 0
1.06339704252948 1
1.01907574970139 1
0.813346726943145 1
0.736531753485759 1
0.851594918177633 1
0.494459670283253 1
0.343148833647975 0
0.699567083630612 1
1.71644355482822 0
0.669985741149864 1
0.485858874644726 1
1.09504678338787 1
0.881121490192352 1
1.35654493190447 1
1.30424228507979 1
1.21486470361117 1
1.59131333552183 1
0.928905348756297 1
0.780478873112559 1
1.3817821941686 1
1.4000316503965 1
1.12123438119393 1
0.869292829866924 1
0.491795394351352 1
1.08485072509792 1
1.75392525675601 0
1.72889997920102 0
0.29291329849369 1
1.02711613705179 1
0.888689991625932 1
0.487816269594248 1
0.498453915841101 1
0.455433501530276 1
1.19135228610313 1
0.65412581660047 1
0.642371886133194 1
1.46794254997892 1
1.67594822326902 1
0.927279461550863 1
1.32582722529944 1
0.942921067681477 1
0.878209958616208 1
0.866515206023904 1
0.662417959110175 1
0.339362834636641 0
1.24013760436176 1
1.18551424956229 1
1.34588139514154 1
0.826821723014976 1
1.44809146843741 1
1.67930620397205 1
0.485051588727962 1
1.0639845487374 1
1.517079069824 0
1.56444228285901 0
1.38026692291398 1
1.13375746808145 1
0.96957959277607 1
1.25719676755722 1
1.05129069720303 1
1.29398886817809 1
0.6926555022502 1
1.76999386400803 0
1.559964428297 1
1.29057057684833 1
1.07056288332883 1
1.34756124895468 1
1.13038193213686 1
0.650673768949736 1
0.395441532351933 0
0.804605031593482 1
0.651850374803869 1
0.975593516275155 1
1.14932557352271 1
1.52074522107947 1
0.633599374324908 1
1.05908520110365 1
0.20066068011044 1
0.478154925464284 1
1.71865261236392 1
1.96887841932769 0
1.75169484915058 0
1.04259112190361 1
1.137083157622 1
1.55092963992436 1
0.566291631571942 1
0.931205578205121 1
1.46069184071044 1
1.26192374817945 1
0.70296437100682 1
1.18651483389047 1
0.842701236031969 1
0.755573422105272 1
0.610971909645979 1
0.358244734337538 1
1.38608290221207 1
0.940976786207666 1
1.14646532316712 1
1.58012576197373 0
1.34795462800241 1
1.13283819812574 1
1.36090832990228 1
0.920256352286147 1
0.984268413472955 1
1.09507437073356 1
1.38053063660076 1
0.556151545713781 1
1.06647258845946 1
1.63214258113682 0
1.19233840687769 1
1.36234454016927 1
0.852101903393294 1
1.38492776910962 1
1.87803116217591 0
0.771724486049376 1
1.1065938948036 1
0.474978999059534 1
1.30662234101375 1
1.58806617171285 1
1.26611727839797 1
1.32010841605223 1
0.934605461381835 1
0.748672867435938 1
0.214401168468429 1
1.27665383403816 1
0.937381196460034 1
1.25071405734628 1
0.526739257751451 1
0.97087608394278 1
0.719150409870236 1
1.24425452913509 1
1.90269689524844 0
0.952590573657088 1
1.48792979880722 1
0.608822083893009 1
1.18786887649064 1
0.848496827212465 1
1.17317450993858 1
1.0423130659516 1
0.963040666939548 1
0.819340233271624 1
1.96359636355472 1
1.13662431587692 1
1.79659429970164 0
1.04136943430223 1
0.795404963753032 1
1.42412363432219 1
1.27941875148333 1
1.62097827277276 1
1.65979478267424 1
0.590618584251334 1
1.66735761209595 1
0.556771637326048 1
1.55811200531063 1
1.14361469135892 1
0.950340348147412 1
1.00962856008501 1
0.674904861314755 1
1.21430341751831 1
1.20303993768551 1
1.11000171377948 1
1.39892277595926 1
0.674178867164858 1
0.699588037674228 1
0.798905008941345 1
1.54221622311296 1
0.999442215842743 1
1.05053461862512 1
0.930648424446662 1
1.41712721355647 1
0.771961706069781 1
1.07622736132932 1
1.5778184505 1
0.498363056758865 1
0.805330762615985 1
1.10728643424711 1
1.35815351834798 1
0.183601075418032 1
0.368582726854105 0
0.934861136419936 1
1.03385743672052 1
0.486278031344291 1
0.755928851809837 1
1.017893000964 1
0.461665738140174 1
0.993091663396907 1
0.779699408351811 1
0.832992211389171 1
1.22084485012596 1
1.18239975714717 1
1.56071094753587 1
0.968891738404282 1
1.41992059656898 1
0.905880326450517 1
0.882926054426849 1
0.840402524524097 1
1.17244053923143 1
0.621362898038808 1
1.27923902547958 1
1.63089801370495 1
1.14387934292909 1
1.89950510535792 0
0.55784232021576 1
0.917878442059685 1
1.38073680850289 1
0.363782284141476 0
0.49059899106913 1
1.18127157027843 1
1.51562739788347 1
0.65655496942162 1
1.06272906839493 1
0.995329572669519 1
1.23027114123373 1
1.07608857918929 1
0.17758322704853 0
0.434493488278361 1
1.26926772000295 1
1.08015848925812 1
1.41830517013307 1
1.41130972609942 1
0.959995447659056 1
1.1993929483801 1
1.28825004739788 1
0.939910325347669 1
0.973678235189765 1
1.13969682196754 1
0.97783900946313 1
1.28658449351248 1
0.976456571213268 1
0.0777577342534673 0
0.456411536839137 1
0.817211278605786 1
0.250921787685957 1
1.5241873968902 1
1.90614207928737 0
2.15434223693403 0
1.40172947500649 1
0.934250412123333 1
0.730743070927232 1
0.908067601194519 1
1.32515361642382 1
0.97403914851953 1
1.21255078991067 1
0.979533513824916 1
0.72986826425168 1
0.635935343176432 1
0.692115860480989 1
0.956078960275695 1
1.08017629087867 1
1.39165914416634 1
0.369516352842299 1
0.837540084984503 1
1.1883365176513 1
0.852729227953433 1
0.70093520322274 1
2.05012513882739 0
0.822407068276856 1
0.544595725797897 1
0.731089599549669 1
1.48942815169092 1
1.26227830592299 1
1.51457098260066 1
1.19548939546346 1
0.81438047268434 1
0.339273820146978 1
0.103349788250235 0
0.790633474459157 1
0.535832862928795 1
1.60813046862868 1
1.20636505840397 1
0.9205231195861 1
0.980079940192396 1
1.51715616346355 1
1.13372121228636 1
1.11634628086646 1
0.411643998309722 1
0.841336613589213 1
0.787065632972913 1
1.09042155707033 1
0.941775515313847 1
1.03152767445029 1
0.670794685378526 1
0.598759783582775 1
1.23937217983475 1
0.885987761626548 1
1.79033071132273 0
1.56001031723697 1
1.55225453615289 1
1.36611654423746 1
1.22931123123891 1
1.22243039130811 1
1.48966073848558 1
1.30155700352685 1
1.10109211300329 1
0.636089787367644 1
0.424906921662759 0
0.0172607360352072 0
1.63194124548875 1
1.23421571933051 1
1.41234888837214 1
0.93074804165086 1
1.49131802823076 1
0.798824671161725 1
0.40947933598409 1
0.561747254166626 1
1.9233379353961 1
1.27228661598524 1
0.712469552081361 1
1.28279984949054 1
1.29030030873757 1
0.71162591986395 1
1.19699398963936 1
1.20737291530047 1
0.806616516374452 1
0.741308920695652 1
0.333899026238125 0
1.0055849528895 1
1.2299327857577 1
0.465221662093665 1
0.866024172108309 1
1.53261735443373 1
1.25507414064512 1
1.17592372619861 1
0.666733988588621 1
0.845345424964066 1
0.890954926441732 1
0.492679210969098 1
1.41682980166554 1
0.411280885199783 1
1.07710404365684 1
0.993561757858146 1
0.727603284322561 1
0.666519385102158 1
1.53320114687026 1
1.09670021123863 1
1.0735316090181 1
1.10019345032397 1
0.869541737004095 1
0.475344024002412 1
0.763460180567243 1
1.07283735455921 1
1.49460396903449 1
1.40378060115676 1
1.90936678940488 0
1.454501163916 1
1.91339280396683 0
1.30528131483297 1
1.6109463795782 1
0.200496614269499 0
1.29819267150453 1
1.21446586915647 1
1.56162697067939 1
0.956874593451771 1
1.47523712328814 0
1.35668405301497 1
0.842393657333274 1
0.700184498392903 1
1.19600692578939 1
1.22251816590967 1
0.838867560069088 1
1.09333722136576 1
0.861922826555416 1
2.05924261502251 0
0.285367671720142 1
0.550722623331962 1
0.910409349330757 1
1.39927800091552 1
0.810464833499126 1
1.01356992950807 1
1.13918506692961 1
0.841015247564578 1
1.06335268940928 1
0.957925171488035 1
1.17540494625888 1
0.767187506325817 1
0.57525657047986 0
0.731463901652704 1
1.668950357515 1
1.67196141027554 1
1.97729406824232 0
0.941175539949724 1
0.502841459077545 1
0.589276819119069 1
0.331777342928429 1
1.15611933445289 1
1.56106043380096 1
0.688750637357357 1
0.915666615760362 1
0.701996608592662 1
0.48039586808825 1
1.49238415661158 1
0.953721993672229 1
0.369278191133941 1
1.29034378403594 1
1.14169925246528 1
0.273537226829326 1
1.04572491154775 1
0.356583301815523 1
1.21776387643125 1
0.55143145431177 1
1.16931039119428 1
1.06965203698025 1
1.57124059874999 0
1.25862423728626 1
0.552826694489817 1
1.59654236017194 1
1.28432104561953 1
0.558973871561402 1
1.55409987192835 1
1.41502391537026 1
0.742151907275883 1
1.69905932690729 1
0.660456066187345 1
0.656692379267695 1
1.74799412403999 0
0.63954014806482 1
1.37854958638995 1
0.575923654260475 1
0.526451642928719 1
1.3239841867894 1
0.797156299728295 1
0.900425463472096 1
0.5442331743639 1
1.09511973824818 1
0.606997012389272 1
1.22544597309929 1
1.17587105026002 1
0.909273987915612 1
1.37636898645428 1
1.17609646327744 1
0.737778477359702 1
1.31702768965581 1
1.23452817015085 1
0.594558530409066 1
0.750854201571894 1
-0.103368791359036 0
1.3206758800204 1
0.814047191582192 1
1.2267931173245 1
1.19456270854055 1
1.49433593974006 1
1.06873777994624 1
0.534653590909035 1
1.47736694518122 1
0.795983815966673 1
1.45088991062291 1
1.31612000195234 1
1.43240336454931 1
0.716643338001799 1
1.27297426545474 1
1.3360204986623 1
1.09094464654739 1
0.700923200490925 1
2.0200589137305 1
0.607539739322691 1
0.717007506489795 1
0.885205596205271 1
0.83205632101561 1
1.57043972989034 0
0.549413288559086 1
1.48001173664347 1
0.684994539475252 1
1.46007013212155 1
0.462508777628292 1
1.07477702100619 1
1.05153364015026 1
9.69857491259218e-06 0
0.134422135880476 0
1.08691515792467 1
1.13304257400491 1
1.04728445313561 1
0.42485322485551 1
0.725679529121533 1
1.56629886335435 1
1.01422877818254 1
1.1484426502717 1
0.698082799954015 1
0.793847550023902 1
1.10400172447676 1
0.985349073842549 1
1.4658551704075 1
1.22200649058706 1
0.63730672756499 1
0.725531554173869 1
1.23542167542497 1
1.06778989672553 1
1.28073911982545 1
1.46205052251423 1
1.38444858703928 1
0.848144277504096 1
0.994220873321292 1
0.928521827144319 1
0.783476771526384 1
0.76547911250586 1
1.15674190902721 1
1.0238522582175 1
0.0352112041604336 0
0.804852315108903 1
-0.169775076888645 0
1.57410412165053 0
1.18387672295449 1
1.28438990440745 1
0.645643768896107 1
0.899838925179104 1
0.550769542110001 1
0.802491273409149 1
1.01743541276425 1
0.873442953318639 1
1.22989917111019 1
0.908306593184812 1
0.657629732380833 1
0.91830852474922 1
0.622834814165474 1
0.967237894019314 1
0.979388565534058 1
0.840793235651345 1
0.807419176692029 1
1.66922138287676 0
1.24284376303316 1
0.708997649373991 1
1.24297356512963 1
0.0945050664651119 0
1.23045042381637 1
1.39748676078078 1
1.59155834757177 0
0.155182550709695 0
1.40731610183591 1
1.96267988896986 0
1.31260969833322 1
1.22746746019326 1
1.63815871125018 0
1.44831531899589 1
0.869882186319962 1
0.782708853475694 1
1.0008900325265 1
-0.191436499658485 0
0.774003153346418 1
0.562926508542031 1
0.953088791850848 1
1.09995997738405 1
0.665868562976087 1
0.842123035849373 1
0.728937407243213 1
1.56094448159462 1
0.700083748498419 1
1.20979342128163 1
1.27522215070294 1
0.63818390933145 1
0.751917452854621 1
1.53643037634455 1
1.2793019191872 1
1.05818776420291 1
1.1567803974657 1
1.27396303137454 1
1.10271070268727 1
0.257310600327388 0
0.670144183842826 1
0.449363665187848 1
-0.180886627604182 0
1.87187512323762 0
1.07437082243964 1
-0.00243704550403145 0
1.53994140145193 1
0.776304001310462 1
1.38274769926022 1
0.996131530931533 1
1.2240671657871 1
0.864865105248265 1
-0.164322855784103 0
0.354502221357713 1
0.852622166865362 1
0.772347025530346 1
1.08706002954286 1
1.40119256999175 1
0.892615456679917 1
0.415330418733068 1
0.988919801163132 1
1.26241933906452 1
0.827684922135538 1
1.24422713227629 1
0.987874719187626 1
0.731961852638921 1
1.057901762121 1
0.22988005433986 0
0.315561654075537 1
0.855927899740107 1
0.609962326362011 1
1.01842266844375 1
1.33961050105614 1
0.786904167948334 1
1.38254701831357 1
0.580941288056646 1
0.335285630290311 1
1.05560836216389 1
0.876813721585332 1
0.801804962771612 1
0.387446419782215 1
0.726956110716098 1
0.694087921080755 1
1.35700227217393 1
0.590969929218543 1
0.335112000586741 0
0.442363618942409 0
0.771648760357172 1
0.499543360488803 1
0.843577273609976 1
1.38177997559613 1
0.697181948728757 1
1.28584354430058 1
0.605124989878752 1
0.72262196288529 1
0.650810799828598 1
1.41804150923163 1
0.544765444802819 1
1.5075093803776 1
1.17539473362761 1
0.868404078817705 1
0.831493979581604 1
1.00712753943081 1
1.60593595129488 1
1.39323255768751 1
1.41404758152201 1
1.73968262313569 1
0.704750888167218 1
0.561144720847924 1
0.457964966153115 1
1.48567231056682 1
1.47144686791331 1
0.269806408829623 1
1.79201225797943 1
0.850963257635076 1
0.698540812301779 1
0.580599535877406 1
1.03852610717146 1
0.885131825364274 1
1.5968959633299 1
0.60775122423453 1
1.51115439573995 1
0.848125095105696 1
0.963711725805861 1
0.308026563260784 1
1.2305168335354 1
1.19967596096885 1
1.15832358811876 1
1.37394934215241 1
1.09688173093058 1
1.19813360809207 1
1.08696170427401 1
1.1734177929585 1
1.11013945721512 1
0.500006380446347 1
1.07003960261664 1
0.241336974822211 0
1.43944261982483 1
1.73164718468359 0
0.922652472367514 1
1.0928293163316 1
1.56724731205174 1
0.261848249011588 0
0.81044180830082 1
0.69419123096144 1
1.63346758849532 0
2.05132761544765 0
0.652119892052941 1
0.970531577619137 1
0.530768425362904 1
0.580992753097559 1
0.407621971532703 1
1.19284437708721 1
0.419418512050352 1
0.535998402948147 1
0.51325353469665 1
0.534720414807699 1
0.543063002484789 1
0.531704806641476 1
0.754447115506232 1
1.88273292283245 1
0.584799465532624 1
1.58880486756767 0
1.04246862583718 1
1.88760257771998 0
0.679651195653735 1
0.67421671652319 1
0.594472907090767 1
1.62291589571063 1
1.54832472385847 1
1.30704531166591 1
1.43963943822978 0
0.913203833960018 1
0.754725865963257 1
0.531637412677203 1
1.01969046676783 1
0.660632568365231 1
1.06253996302464 1
1.98753913024667 0
1.47125116498618 1
1.06754516554599 1
0.84089554445061 1
1.29716076625118 1
0.978064127933004 1
0.979962352777647 1
1.09754693507922 1
1.03162073986819 1
1.72141961958177 1
1.18718318217058 1
1.46478953592546 1
0.745447668276842 1
0.63713752031757 1
0.454150472857339 0
0.944419161782849 1
0.83144939154465 1
0.766937054825995 1
0.933509758447341 1
0.536388370670305 1
0.368983551203042 0
1.18694276216104 1
1.50030162386155 1
1.10582099753218 1
1.31000318595078 1
0.838859119322813 1
1.15900573997924 1
1.22541274677224 1
0.684621039976392 1
1.19108637860704 1
0.803236524684411 1
0.0496977297029082 1
1.22143344937442 1
0.883615367011163 1
1.13413017868055 1
1.01734110971853 1
1.35350207271351 1
1.65444709808027 1
0.909676513203486 1
1.31663854878368 1
1.04117060227594 1
1.15424101232072 1
1.4851143565813 1
0.41870539062168 1
1.28640667770863 1
0.496537456573807 1
0.59692524095519 1
1.25801091219775 1
1.38632907418101 1
0.969501234820972 1
1.70495534347136 1
1.15799180535785 1
0.854685991001335 1
0.981161608807064 1
0.683868114418186 1
1.26483856123246 1
0.809741004961482 1
0.29996820782189 1
1.0596862946304 1
0.664610108134746 1
1.16746445975036 1
0.578990360550722 1
0.617543375187304 1
0.885012918195379 1
1.17243143717521 1
0.753508865988532 1
1.3559189871956 1
0.45093751201582 1
0.484301731772261 1
1.54609288952235 1
0.897227096049751 1
0.708467240024089 1
0.951881785423927 1
0.74243951738173 1
1.19844330458079 1
1.57956953464565 1
1.19519153392833 1
1.70873144020199 1
0.0364656382873058 0
1.14049542459131 1
0.525442230038965 1
1.1276792704256 1
0.568574349110418 1
1.04330251572164 1
0.615786602832113 1
1.46585030980566 1
0.756745888154655 1
1.37455756022208 1
1.08445955210452 1
0.508433793679778 1
1.45436281543928 1
0.416237616271806 0
1.46055975326868 1
0.616220751493513 1
1.28103656938446 1
0.494774714811586 1
0.88569395397249 1
1.90738770819336 1
1.23611535997478 1
0.594572105392167 1
0.891509513125364 1
1.24740651318275 1
1.14211950795566 1
1.05585866889281 1
0.953255326625801 1
1.27616289303259 1
0.772856158452992 1
0.213847602411437 0
1.28808515430386 1
0.770625463559649 1
2.08462844635387 1
0.819935479138006 1
1.16839383235943 1
1.34937486183107 1
1.03339700247026 1
0.728736641053196 1
0.823433741249784 1
1.18977613863888 1
1.35491249151578 1
0.509409025075753 1
0.313621030261716 1
0.838977002925967 1
0.706483966452118 1
1.5076175198618 1
0.873665279846414 1
1.08019212924789 1
1.06440487235009 1
1.82688810418346 0
0.852784114807851 1
1.6419133692068 0
1.50359466840233 1
1.1720455046542 1
1.12249940269335 1
0.615145988263164 1
0.722653597584386 1
0.665836759467228 1
1.31291311618735 1
1.08708307525774 1
1.22756345256377 1
0.788805383415412 1
1.2000156434424 1
0.806242093180908 1
0.587740090473795 1
0.814890935702541 1
1.48008134731245 1
1.13838684002507 1
0.579653034935482 1
1.3245161000996 1
0.459580907076535 1
1.03614156166584 1
1.01123211728255 1
1.07742516881445 1
1.12399912211457 1
1.09083373947857 1
0.493394318012808 1
0.97800956789804 1
0.608492491679907 1
1.54616935300176 1
1.0059081265058 1
0.646745331900191 1
0.775265251174853 1
0.484653547302948 1
1.02550214936722 1
2.28423377863034 0
1.18005964021091 1
0.777146197009994 1
1.34785131703332 1
0.892892204040915 1
1.40786330930101 1
0.671954489189014 1
1.13351448885457 1
0.810947688693035 1
1.56858440933325 1
1.02768227140055 1
0.312152638863276 1
0.591836076559605 1
0.98589138968724 1
1.23215917534247 1
1.20726244328262 1
0.957400885796553 1
0.934102599925565 1
0.927120408949979 1
1.17404152914045 1
2.58992238126013 0
0.937935848731854 1
0.691892882870456 1
1.16955584307857 1
0.852550925936545 1
1.30910125091055 1
1.47149796898974 1
0.56397109802916 1
1.01851207651035 1
1.22476179857266 1
0.805005834107623 1
0.940247650504638 1
0.71030584412684 1
0.965537972774871 1
0.976920840170748 1
1.65232685457985 1
1.1160275887943 1
0.211256428306215 0
0.728787519114522 1
1.53420680592584 1
1.18403303404627 1
1.54165315904257 1
0.833313690127207 1
0.989729319863287 1
0.31257469342699 1
0.862363676227488 1
1.56004107127046 0
0.30257214981145 1
1.87119728655164 1
0.743433054725454 1
0.96753683244265 1
1.11205258082992 1
0.999212941163696 1
0.270342497046947 1
1.17096466171762 1
0.376753405481384 1
0.754900976574778 1
1.4197328965221 1
1.22990389013552 1
1.22819094168391 1
0.978862831669344 1
0.956167215231832 1
0.435649548214234 1
1.13700116773516 1
1.57809343621126 1
0.875759653240113 1
1.53447596301309 1
0.9689452576994 1
0.252287634090043 0
0.960168335984762 1
0.476519829873075 1
1.273282080101 1
0.817593404785263 1
0.652518427086502 1
1.60507311081737 1
0.848142842461958 1
0.893456965756075 1
1.54421498762016 1
1.37329021535498 1
1.08990560750342 1
1.06820160607152 1
1.19314065955574 1
0.14340007146445 0
1.13895136367054 1
0.301319613757321 1
1.17573813281359 1
1.02076453089649 1
0.418077839168158 1
0.849755940841154 1
0.451518978395632 1
1.17635568303008 1
0.775032385887391 1
1.31646047808641 1
1.62494918478726 1
1.43496461038236 1
0.50070739066484 1
0.948388969802281 1
0.891447155963428 1
0.923788096828844 1
1.02009322654782 1
0.920739462322736 1
0.709880885281176 1
0.694968291495602 1
1.02060619563865 1
1.16048210037067 1
0.303818967170921 0
1.26876487259115 1
0.862657697399088 1
0.443031825192727 1
0.916460700683309 1
1.31609836921835 1
0.812245132894081 1
0.90399127664089 1
1.10579824372638 1
1.5906095656601 1
1.11941803036477 1
1.49754351883039 1
0.400720898106681 0
1.3159169324717 1
0.626150523588999 1
0.969608204630605 1
1.55692297096097 1
1.75363261783865 0
1.26635050851511 1
1.05706739471062 1
1.28874446345009 1
0.535069812273663 1
1.2253774652786 1
0.45332135929888 1
0.412361023326773 1
0.593112949615949 1
0.63554739486422 1
0.711490272540882 1
0.614086287397537 1
0.905030124914337 1
1.19685057261527 1
0.684914838050364 1
0.669221129383607 1
0.940260575568063 1
0.852827043873213 1
1.07635755945348 1
1.56880815154255 1
1.44808237912014 1
0.687347082439052 1
0.904835200645458 1
1.37026136331059 1
1.09237037704834 1
0.404827513128349 1
0.945183749650647 1
0.918970054440438 1
1.01966024960393 1
0.469199462499663 1
1.38293940357727 1
0.949300392826972 1
0.995519953966645 1
0.79275408405236 1
1.96755692971139 0
1.29193693964616 1
0.92203746364404 1
1.05657825405199 1
1.14820815365501 1
0.957325859705355 1
1.34494524466234 1
0.747223392493492 1
1.13071178794989 1
0.293699914654195 0
1.03238246008221 1
0.869246181708063 1
0.807938963418818 1
0.99956395887657 1
0.433460100245349 1
1.35724501830654 1
1.77261347339991 0
0.948131620099172 1
0.450815693205145 1
1.4415698874029 1
1.16930343237871 1
0.515537698216892 0
0.715305741895644 1
1.20119173529283 1
1.34561201195364 1
1.10352299081835 1
1.25500547032011 1
1.26079592999185 1
0.813597180912575 1
0.939994214786619 1
1.26120798332206 1
1.46108998434883 1
0.615206053704193 1
0.877820453568868 1
1.31843210533051 1
0.894963622101098 1
0.841729743577615 1
1.78954467265846 1
1.46176469886857 1
0.499666378259936 1
0.788871271005167 1
0.776853871903733 1
0.556438545095317 1
1.25303240663076 1
1.18459183916205 1
1.09970544513072 1
0.31574949546821 1
0.939150073476263 1
1.42934961607556 1
1.1425946044962 1
1.13153357618295 1
1.37829050385111 1
0.75548950487931 1
1.00066013092648 1
1.36680166161035 1
1.56508700805823 1
1.27235371030323 1
1.43784631353619 1
0.817499796464148 1
1.57252078549828 1
1.71199446715388 0
0.542602316553226 1
0.965412810452244 1
0.84823181391489 1
0.316226840202792 0
1.38477944705935 1
0.885970949623267 1
0.668411383037988 1
0.43790343056056 1
0.755163211009647 1
1.68204994233515 1
1.28821641742897 1
0.140799901762407 1
0.542272591202952 1
0.978055121126219 1
1.01845467083328 1
0.88187697992356 1
1.11678432301977 1
1.13609510213916 1
0.544710724175671 1
1.44192512280674 1
0.629882398550042 1
1.05190786415419 1
0.852012168166662 1
1.39115470116285 1
-0.46607455736025 0
0.916505283258618 1
0.85516574709616 1
0.825946756311239 1
0.467420151051858 1
0.979715087152708 1
0.430368935640807 1
0.868795334129641 1
1.62762461113571 1
0.313787544383099 1
1.92371192338214 0
0.753191856945086 1
1.18280645894091 1
1.22181778605125 1
1.28884453764821 1
0.951337149681793 1
-0.322818960825077 0
0.248850928433555 1
0.56989594139588 1
0.678027110436369 1
0.626703514135607 1
1.26255136261741 1
0.33048621286188 0
1.02740295941911 1
1.53567242463196 1
0.15936686762988 0
1.00803532453044 1
0.760531860130216 1
0.949881154574695 1
0.980508764825814 1
0.884622637500931 1
0.438825072670925 1
0.576519111249451 1
1.50166343333179 1
1.0882327684279 1
0.758300423454298 1
2.02427883721092 0
0.996051997991737 1
-0.26992227736607 0
1.49494753268395 1
0.736837272284762 1
1.14411371304766 1
0.774227516831165 1
0.842967112712032 1
1.84873348849508 0
0.726690495525934 1
0.540970561814977 1
0.932983163878107 1
0.658095375935311 1
1.23067817732642 1
-0.0329804671417681 0
1.50579293696691 0
0.940167695749047 1
0.452758769890587 1
0.460404774427587 0
1.12840606728438 1
1.25913201388592 1
0.796468749858322 1
1.08747600915821 1
1.45091126096138 1
1.26084273397683 1
1.06998621636088 1
0.419940796792692 0
1.16283680406321 1
0.930000014326342 1
0.763810231586701 1
0.778005405169163 1
1.66653032966459 1
0.868460502648384 1
1.24910488683823 1
0.98025380606421 1
1.49368061969553 1
0.372614550813987 1
1.20904977077751 1
1.94158395356131 0
1.47795262731938 1
1.12399125504725 1
0.934962545938191 1
0.605955235020743 1
1.46200357628979 1
1.24988629394158 1
0.949487178814525 1
1.24627520571747 1
0.36627316670851 1
1.40748375942836 1
-0.310769956775094 0
0.319849517944169 1
0.60534332475722 1
0.741412692520794 1
0.72697314749651 1
0.614444773823409 1
0.68870666551978 1
1.26195132384593 1
1.31705865483613 1
0.954625738631254 1
0.977295476819589 1
1.20683236036661 1
0.37334084169276 1
1.78986447270899 1
1.69702831022058 0
0.4167078977858 1
1.30372437917196 1
1.22932180779783 1
1.00438823773207 1
1.15491408347308 1
1.56078345110976 1
0.595653587709461 1
0.992691355609897 1
1.21202308977305 1
1.32878703691619 1
1.58276654943052 1
1.27725941203005 1
0.599098446433149 1
1.2267837270895 1
1.32833276220285 1
1.01887217029728 1
0.835388729541475 1
1.18540695202955 1
1.15192031618461 1
1.29971680094754 1
1.28053630097205 1
1.09822774042971 1
1.35601635286488 1
0.8711724178731 1
0.614873290789344 1
0.879444554983219 1
0.580691571725698 1
1.59419690236937 1
1.12249757227249 1
0.966754729160798 1
0.909215653471449 1
0.60075518278295 1
0.142904330783318 1
0.707372480015451 1
1.17772188880951 1
1.0501601642788 1
0.672013089754402 1
1.10677062711736 1
0.832694056049615 1
1.07150225449375 1
1.47661952536516 1
1.3065217219188 1
0.942083043113452 1
1.48327060846189 1
0.364673867818912 1
0.991316203026576 1
0.495041306932038 0
0.715588295789692 1
1.00719009677242 1
1.12683202256588 1
1.0666401367554 1
0.890282143624257 1
1.17271585301277 1
1.14415278932993 1
-0.00285465919630046 0
0.862533326376176 1
0.294095286808685 1
1.26082366091825 1
0.58138280370317 1
1.30736209226729 1
-0.0533105443601102 0
0.851951279309967 1
1.14259826761118 1
0.329332283088479 1
0.397055107794486 1
1.40073910004156 1
1.09331687213309 1
0.895473495772095 1
0.641203923885772 1
1.35156748961603 1
1.56965667619451 1
0.685062263647265 1
1.59660022882062 1
0.909615273400258 1
0.763225444952531 1
0.951896548649731 1
0.945655659292898 1
0.974249613084689 1
0.684260747838618 1
1.35099828829318 1
0.0497355476717427 0
1.22806735272194 1
0.861989463448339 1
0.787025230720064 1
1.04498420273239 1
1.57215258763889 1
1.24651135954286 1
1.45830400615264 1
1.64751076476439 1
0.966084701796215 1
1.40992161902092 1
0.829941834948018 1
-0.130808072771396 0
1.5915677924501 1
1.20798627986294 1
0.607719556329834 1
1.34224962031398 1
0.862357022919394 1
1.28546406076779 1
1.07868927202066 1
1.20338296648581 1
0.767006060986705 1
0.956685069623312 1
0.726730436165866 1
0.626903650570525 1
0.838462014449682 1
0.424154005483805 1
0.555031809742058 1
0.106714243796272 0
1.19458043629013 1
0.8954821104267 1
0.664328545681563 1
1.29751057834843 1
0.173150214093261 1
0.703787242762202 1
0.761032168055247 1
0.794504392766738 1
1.14502205727719 1
0.861167665545058 1
0.663504773431255 1
0.717090986514909 1
0.828271633945658 1
0.77861669805245 1
0.641600570336517 1
0.280011107750472 1
0.371411393071599 1
0.497355882352521 1
0.548163227813858 1
0.462079451644236 1
1.23003896203129 1
1.63185769647248 1
0.808499228277868 1
0.796028996932211 1
0.815111112289733 1
0.975191525868305 1
0.807560460364056 1
1.14166300744711 1
1.51615784513504 1
0.87877206431832 1
0.511422894279118 1
0.991409052345506 1
1.58210070562635 1
1.33610131423535 1
1.15454438021695 1
0.913946835001785 1
1.15190646073291 1
0.572587658281796 1
0.515193376624181 1
1.29593234833072 1
1.30421102819958 1
1.47361157020504 1
1.47074540951281 1
0.99617242072523 1
0.388367721644122 1
1.55295247727525 1
1.12285217644373 1
0.224273499694724 1
0.822477121998046 1
0.887956090408254 1
1.41742515185036 1
0.778105821882092 1
0.797232630425946 1
1.40742891395884 1
0.933884928171536 1
1.08733557785747 1
1.34714942391716 1
0.872460766353825 1
0.332565048329936 0
-0.106877102960931 1
0.393817158294156 1
1.15643072471291 1
1.25587805541602 1
1.04853667321542 1
1.3948818069462 1
0.899383174184698 1
1.238771158346 1
0.756485519067613 1
0.997674624335105 1
1.07531062320507 1
1.25076168670975 1
1.30778967176508 1
0.337630278530921 0
0.991084965709331 1
0.434830884322823 1
1.40463375814429 1
1.19690042411005 1
0.833136777071565 1
1.1389849813744 1
0.255292079155634 0
0.871533845072844 1
1.39952437691482 1
1.09351421545319 1
0.130184551243667 1
0.618265813976359 1
0.968122128329373 1
1.46167905081193 1
0.940212675349582 1
0.974024490261494 1
0.865144774266409 1
1.09235729906787 1
0.308323592683928 1
1.44286609376881 1
1.01067815537138 1
1.75816796965415 0
0.877485078148455 1
0.250663297102558 1
0.808570575037404 1
1.16474538733234 1
1.60113055293696 1
1.41480929126184 1
0.952916621419289 1
1.15553633465925 1
0.939082794643036 1
0.756926735428493 1
0.721252493407761 1
0.383932859414715 1
1.52010220704093 0
1.1488462954214 1
1.13100872951246 1
1.6417661136771 1
1.38242220826855 1
0.857125928804522 1
0.853263646561917 1
0.897355571957151 1
2.00134660162358 0
1.092934340158 1
0.911449355024351 1
0.629987918107112 1
0.807324500981048 1
1.12199072791452 1
0.951670649108114 1
1.25960841433426 1
1.31118509131455 1
0.850627403063849 1
0.767759356610156 1
1.12795632129984 1
1.17196528734583 1
0.51102702367157 1
0.977137014902618 1
0.831348142844805 1
0.500395572097294 1
1.2230741723765 1
1.56968250113581 1
0.866631379793525 1
1.50822585487002 1
0.612845980866272 1
1.05231576210639 1
1.64077945377557 1
0.649238085925686 1
1.29793817668117 1
0.555053117298687 1
1.53882867512284 1
1.02946498946155 1
1.56247527290616 1
0.582948981680627 1
1.16464356382014 1
1.06509286831025 1
1.06777480059069 1
1.81116141655775 1
1.41258506091017 1
1.11723225467003 1
0.506511753559056 1
1.32016248068573 1
1.33156171782148 1
1.39540648928793 1
0.861647071543737 1
1.7364608420783 1
0.151249739723035 0
1.37571945690708 1
0.760653968073571 1
0.985742237322554 1
1.25162789085681 1
1.34052827696401 1
1.11140234482088 1
1.56519191378465 1
0.539186836872929 1
1.08102759177371 1
2.0326136370959 0
0.710438063318901 1
0.762005357689675 1
0.728083453787052 1
1.30061442648216 1
1.42145031237315 1
0.600206810998911 1
0.995888524054166 1
1.36116830474146 1
0.206467539766298 0
1.35360591520581 1
0.717129746611097 1
1.35581750336859 1
1.19226848229232 1
0.878145257232974 1
1.06996019199177 1
0.761636575657855 1
0.231102798687653 1
1.09938539343706 1
0.776258508039605 1
0.619829930574122 1
1.19760126448696 1
1.13049193641741 1
1.16712766543196 1
1.04748229977383 1
1.75589565038912 1
1.76500219012619 1
0.900618380271067 1
1.53774445803459 1
1.55326216321488 1
1.68967691004015 0
1.09360442547806 1
0.917977629556923 1
1.21839184126293 1
1.35911539393101 1
0.575009214071614 1
0.842353406727176 1
0.82468393463009 1
1.08256339535594 1
0.656086054909045 1
0.954592875172415 1
0.71945752733021 1
1.15009842218356 1
1.03799454105204 1
1.35254011181007 1
1.83544671354778 0
1.10754053510803 1
1.23142038460952 1
1.20059856477829 1
0.993220718244788 1
0.310835899965515 0
0.758235419801202 1
0.728726832894909 1
0.707152614966535 1
1.02724253727565 1
0.565798449521642 1
0.624199580973504 1
1.14528099038587 1
0.682281048046643 1
1.35808572503352 1
0.382343009763534 1
0.417990619049144 0
0.796651522422423 1
1.21194411498095 1
1.18224850057776 1
0.450732309047943 1
1.07730178979757 1
0.836598648950319 1
0.592644743602058 1
0.562359583062998 1
1.0479291207419 1
1.1046496874352 1
0.722175184168963 1
2.26363810851419 0
0.110446400365254 0
0.989838232165978 1
0.86682779138868 1
1.29169597151766 1
0.534518966114586 1
1.32852783038848 1
0.985661891236429 1
1.50318870674996 1
1.14254268829236 1
1.01520642659686 1
0.701500215332361 1
1.07754292619056 1
1.87122895552565 0
1.4394191491745 1
1.65261795725016 1
0.761306637529374 1
1.57964740047031 0
1.40023985631526 1
0.942347522685735 1
0.507767470040402 1
0.524769889776764 1
0.299949300741832 1
1.01747608863048 1
0.936125332944816 1
0.856942446891982 1
0.645742410133979 1
0.882504627990846 1
1.57526761638713 1
0.930905010139325 1
0.928976470789659 1
1.59395737599026 1
0.652144564388163 1
0.976354070212837 1
0.517736098334906 1
0.842878541215445 1
1.19664024019923 1
2.39406087227375 0
1.07675117457785 1
0.798876143014773 1
1.55328566111576 1
0.822870785310385 1
1.7535279067084 1
1.09317763853495 1
1.18443752137073 1
0.714753806616773 1
0.840684824510958 1
1.12286464175051 1
0.997287067981194 1
1.5657229752156 1
1.81183995284269 1
0.947777186900502 1
0.776364928362014 1
1.67282030197822 1
0.925191375572432 1
1.55992129811115 1
1.40974611809775 1
0.462139286441451 0
1.73119141761287 1
1.03465868950898 1
1.4815902824772 1
1.74891627252441 1
0.741298558323365 1
1.63538323607379 1
0.602821297808366 1
1.43836984401842 1
1.22226756370133 1
0.571780987655167 1
0.524721599326514 1
1.45629739252725 1
1.76945934779729 0
0.779134122016069 1
0.477098499706974 1
1.04606454172737 1
0.511443754502705 1
1.3580595634347 1
1.27995242813029 1
0.979224700843404 1
1.39544778253996 1
0.388224392578838 1
1.15827066954546 1
1.12685317560947 1
1.33891390210619 1
0.904580630716024 1
1.31306347175844 1
0.865230555822587 1
0.705516536664706 1
0.71384737672274 1
0.82899519795068 1
0.731706429858003 1
0.383336766963175 1
1.1732512187545 1
0.213113948415822 0
1.13254545476771 1
1.01626443700584 1
0.634017114651625 1
0.96607403916233 1
0.802669681234468 1
1.09721967933915 1
0.489414090325449 1
1.41847943384302 1
1.31876908347678 1
0.310114179283816 1
1.40192392066022 1
1.13613980036045 1
1.02096428341398 1
1.12871518331605 1
0.198123964449025 1
0.49247514678457 1
0.386479571975511 0
0.588997323740512 1
1.26853224250315 1
1.11785080470126 1
1.32147299354453 1
-0.225772008080618 0
0.793182263667894 1
1.5605081629152 1
1.53281036869663 1
0.685215477085244 1
0.0587595310599041 0
1.30912267041361 1
1.125964312442 1
0.885742224519623 1
1.04460008299939 1
2.05491784625963 0
1.18631984639956 1
1.41768211165806 1
1.16008444237855 1
1.34028726626578 1
0.599681816727462 1
1.04534704484809 1
1.6505413660887 1
1.09934719688733 1
1.50741581686955 1
0.599032751886306 1
0.728997031785301 1
1.27817670874926 1
0.809201604545222 1
1.19245458929607 1
0.359570792658464 1
-0.0225534144748725 0
0.211971963610703 0
0.620477139538435 1
0.72370857092036 1
0.778308114582647 1
1.29109915381082 1
1.49129659353634 1
0.746379350167332 1
1.101092023486 1
0.922999290122468 1
1.59402473006646 1
0.744600537800722 1
0.0857779878123192 0
1.389772057906 1
0.851977455524947 1
1.16736845439333 1
1.11273876646676 1
0.207138425856989 1
1.16924808701849 1
1.15641656496979 1
1.1322810395407 1
0.728934774968523 1
0.719415511865457 1
0.493252087403809 1
0.393302812157764 1
1.93677853408126 0
0.500675933074312 1
1.94152243325624 1
0.187684545731855 0
0.842972037140652 1
1.10139981546669 1
0.752627219041279 1
1.26567030493205 1
1.25860006664852 1
0.583453478715914 1
0.813537175773616 1
1.09340944604974 1
1.44635332166712 1
0.549088716413717 0
1.15751342388167 1
0.788440236640992 1
1.13100425748996 1
0.58428747347914 1
1.61430742860838 1
0.842891110083341 1
1.09315931243482 1
1.1750455287029 1
0.96797299253231 1
1.1107010630562 1
1.41617365957563 1
0.633043511996492 1
0.867338125207627 1
0.849911028600272 1
1.42441080626134 1
0.7755399208125 1
0.473816210688213 1
0.359436639709248 1
1.50416266638415 1
1.20102055177591 1
1.26272820967111 1
1.70906554521405 1
1.72111841648224 1
0.868438189920576 1
0.339432506100946 1
1.17397295945446 1
0.746674148737529 1
1.438914897221 1
0.782923280377841 1
0.78571559783366 1
-0.0683763194832522 0
1.37501553235249 1
0.620737769044481 1
0.915086774101915 1
0.879394475050236 1
0.753240000479745 1
1.19269340353248 1
1.8059848133981 0
0.772608372279248 1
1.50951549815811 1
0.424135249476327 1
1.77838217092499 1
0.95624074788846 1
1.17706833815299 1
0.782726217245514 1
0.811004243927421 1
1.00006661397246 1
0.986756437332317 1
0.856168764213719 1
0.169820494356096 1
0.980691920580279 1
0.57580669216218 1
1.06146630981618 1
0.0755072480444769 0
1.55911762367608 1
0.848089412077303 1
1.44136484738976 1
0.497131441693544 1
0.228439508811257 1
0.669153960890352 1
1.73380332490934 0
0.719972053243423 1
0.75399925472566 1
0.729406071766036 1
0.8004848052083 1
1.10112102065605 1
0.866185447704402 1
1.6917555051622 1
0.506116811861222 1
1.56299723737535 1
0.972966004101277 1
1.046393657209 1
1.36392430181646 1
0.786995719925669 1
0.79816576650822 1
1.36299724228829 1
1.17630289125519 1
2.00463036530906 0
0.512543246916396 1
0.626575495434675 1
1.07531523145989 1
0.37504736526172 1
0.794944702511276 1
1.73844227149577 0
0.828029463384677 1
1.61795376449592 0
0.623027004376286 1
0.385755997082817 1
1.55870029260083 1
1.10423719549909 1
0.855301361692115 1
1.26801153285461 1
0.89401774498983 1
0.762381066951871 1
0.933444460612474 1
0.75256259500231 1
1.22238571814449 1
0.892907905761692 1
1.57306021741705 1
0.882878021775813 1
0.912762217463425 1
0.684444227564089 1
0.37039231946997 1
0.863351838374313 1
0.725570992000186 1
0.48758997742729 0
1.63464760049816 1
1.36384491794087 1
1.00099965897443 1
0.687423879842503 1
1.01791377868031 1
2.4228588619606 0
0.557193358747064 1
0.187077828621169 1
0.132401350448502 0
1.89510612418523 1
1.6797277274097 1
0.534682752547009 1
1.03693796022697 1
0.40588804110787 1
0.909384426545258 1
1.52889078485111 1
1.05177843265719 1
-0.0576143147461706 0
0.635577896948266 1
1.02167864624268 1
1.22018324171647 1
1.33614514089644 1
1.10698339104348 1
1.45663174808361 1
0.932168383502507 1
0.578669844821028 1
1.56798546602301 1
0.587866159521843 1
0.45943080607875 1
1.36024074517412 1
1.05413391228732 1
1.04936542259412 1
0.461382339092392 1
0.716276385300572 1
1.24341472033302 1
0.938723857885973 1
0.96623453992908 1
1.05604641937594 1
1.56255449508884 0
1.43287378259086 1
1.68833708994227 0
1.143867946521 1
0.373750185030843 1
0.890771203962071 1
0.935684808636027 1
0.842236898843507 1
0.82600828849305 1
1.06023034056059 1
0.474120649524873 1
0.893949086773429 1
0.629201050248112 1
1.51901492327194 1
1.14745573514141 1
1.13618242344328 1
1.2122719151339 1
0.132408598136391 1
1.13887299792611 1
1.77876980775397 1
1.07933884249762 1
0.905072416678963 1
1.21399948015873 1
-0.00471398111862509 0
1.4328980275435 1
1.13068005416993 1
0.557098642641448 1
0.898939281030634 1
1.12249444407726 1
0.87863507024499 1
1.53709276901994 1
1.36321420965733 1
0.886756595540954 1
0.920691738634229 1
1.2751588815304 1
1.36229316183456 1
0.520309557570314 1
0.94334496131339 1
1.1694148214698 1
1.22051314745745 1
0.475445638046736 1
0.515113537303031 1
0.741165353944897 1
0.262071451318459 1
0.416254718946139 1
0.961529264126955 1
1.21824731664524 1
0.197651366002225 0
1.225537900848 1
0.985202591422167 1
0.796286131299762 1
0.833747633720324 1
2.30434663158021 0
0.974835339166179 1
1.01089370654916 1
1.15452994488719 1
0.911273651856698 1
0.819136093527541 1
0.943565228728898 1
0.873938243840187 1
1.37467129795489 1
1.12226048912568 1
1.20269359346147 1
1.49685658826084 1
1.0567748419735 1
0.966134057429893 1
0.841480024356696 1
1.08360860775013 1
0.909993014718732 1
0.972768924627398 1
1.1994921250421 1
0.684807672280624 1
0.668198145050923 1
0.830192515609213 1
0.676437439392391 1
0.747307979178367 1
0.41539099073828 1
1.33424505472984 1
0.62588643921769 1
0.677588975602194 1
0.618061642583811 1
1.02463626608094 1
1.2206735328782 1
0.524863776834415 1
1.46867366063576 1
1.11793765095112 1
0.823559425730294 1
0.910604855257047 1
1.08254019547963 1
1.30077480610013 1
1.24970496001534 1
1.20439237823413 1
1.18026913167244 1
1.06865474972183 1
0.932978451200427 1
0.387612003964872 1
1.25713104587239 1
0.893185671577597 1
0.938208930113276 1
0.917071998961738 1
1.19358640111031 1
0.803185264709386 1
0.598939808919326 1
1.48316145575697 1
0.259532552409063 0
1.04578911346591 1
1.29508533756283 1
1.22497854618055 1
1.23824681621629 1
1.13654316960442 1
1.24333788147852 1
0.922956880409506 1
1.54133348139591 1
1.26561993067279 1
1.33509826839093 1
1.45854938382983 0
1.22932960393426 1
1.77566964183329 1
0.886979741839356 1
1.33190421996546 1
1.21837298336701 1
1.28981321091166 1
1.78473594651695 0
0.937994111116146 1
1.22705083251288 1
1.01530718779832 1
1.22483698371649 1
1.19874362698576 1
0.309127407434866 1
0.526061284310999 1
0.914686318415372 1
1.7375803386485 0
0.91424144581774 1
1.40092417188475 1
1.49014751891221 1
0.702756202186488 1
0.288177918488281 1
1.79084699984429 0
1.06526452371383 1
0.817183768127458 1
1.30773323799736 1
1.28858994067371 1
1.69919620216238 0
1.27217044921023 1
0.976583274823718 1
1.29503589751927 1
1.26972660001093 1
0.941849083582199 1
0.772334606888694 1
1.41595047066831 1
1.18412400883069 1
0.765637427495441 1
0.755244877004547 1
1.34298040313667 1
1.44398646418172 1
0.715522516706004 1
1.02684303258483 1
0.773644854281062 1
1.17638558230529 1
0.573101414028719 1
0.693490266926587 1
0.886961431631997 1
0.247264226972536 0
0.765997935713065 1
0.684935096731418 1
0.872030365830726 1
2.04683073470936 0
1.00361436386041 1
1.19268829248992 1
0.682169382124737 1
0.350968968171962 1
1.83242940891537 0
0.585388042855027 1
0.716402068148359 1
1.25324023567455 1
1.07770182039788 1
1.34023161374591 1
0.778660523352236 1
1.16988812516158 1
1.02328200176973 1
1.76457542588732 1
0.783811762650902 1
1.11185412349417 1
1.3152686950591 1
0.894641465245106 1
0.114982377292764 1
1.47610455639619 1
1.12182470831072 1
1.14937019172697 1
0.719082778923184 1
1.35467910454727 1
0.576188692420936 1
0.551475916459246 1
0.948249970679252 1
1.26181608843848 1
1.47213629576523 1
0.173872563553865 1
0.938220310229952 1
0.968145133264385 1
0.815096145484418 1
0.450940999401546 0
0.827738841873767 1
0.390786852605469 0
0.593535868987111 1
0.636287158379112 1
1.14254283847972 1
0.50746833188464 1
0.384404529073142 1
1.78122147256486 1
0.893115486693737 1
0.939863064643014 1
0.610664600501786 1
1.26215244488562 1
0.46679930473107 1
1.14398661545426 1
0.458865946922006 1
0.851817692888935 1
1.18159164488082 1
0.946025070446981 1
0.922173770184551 1
0.173157387022667 1
0.858886474826652 1
0.495936856757671 1
0.805690452691386 1
1.00618169540815 1
0.685717918782938 1
0.973667988005512 1
0.641723199435228 1
1.22743770234901 1
0.725141343083052 1
0.896525013622523 1
1.22615014585362 1
1.49409875345193 1
0.425277699538989 1
1.12247482949718 1
0.883258172684848 1
1.15889561839926 1
1.20578137947951 1
0.622153466208795 1
1.42792862616137 1
1.6849696890024 1
0.259075258667133 0
1.00365583859892 1
0.624104227528476 1
1.43420801911742 1
1.31200025393955 1
0.86175363969237 1
1.75114721117012 1
0.827021035881645 1
1.02146343770007 1
1.05288300841477 1
0.426998196473181 1
1.18144498967055 1
0.339942675920552 1
0.123271504444048 0
1.04508756847289 1
0.369924055262511 1
0.69394884370495 1
1.59839054360233 1
1.26661084889255 1
0.449448615692685 1
0.437224380416748 1
1.75641513847712 0
1.16369110780738 1
1.04718261723972 1
0.929581140238987 1
0.806146404561625 1
1.40322473177223 1
0.015250945216585 0
1.3500307185383 1
0.633977278868907 1
1.02404594636939 1
0.752885132670256 1
1.10367464053067 1
0.752943891715871 1
0.702746378423012 1
0.962420951526625 1
1.11185902880138 1
0.616733014791585 1
0.798940128968903 1
0.75024671673715 1
1.03302920125868 1
1.60375434709149 1
0.335435172631265 1
0.68897928467444 1
1.68255238945089 1
0.656611964519396 1
0.647705044187255 1
1.20631552507826 1
1.34719956213455 1
1.23286716063078 1
0.629947321396192 1
1.04500354127958 1
0.748708299988291 1
1.98835792690749 1
0.74377987765789 1
1.12047185974824 1
0.442483101588937 1
1.24691148683841 1
1.28316904760882 1
0.564290987953835 1
0.898293399916769 1
0.693591800014989 1
0.944820957146805 1
0.371055464394954 0
0.87526867158719 1
1.1200525559391 1
0.717351206845631 1
0.924056783187222 1
1.63141562438509 1
0.856264316171173 1
1.22896229617259 1
0.245085725285731 1
0.91046920910717 1
1.21396435732902 1
0.390569128905681 1
1.6481370439936 0
1.38453565135775 1
1.60277814630924 1
0.981715524858932 1
1.18400477650209 1
0.846834208432183 1
0.636719936251835 1
1.14705540482333 1
0.987443802096915 1
1.52007497140148 1
1.41350190832828 1
1.55814135801955 1
1.0755439208275 1
0.273002764737289 0
1.49922354968224 0
1.06286467460074 1
0.961692153766943 1
0.879753794688745 1
1.24329396391484 1
0.899263101741135 1
1.13843903272976 1
0.597984723304282 1
0.886222823003235 1
1.45207831338139 1
0.077655162155488 0
1.42090384756787 1
1.68003916187161 0
0.520674735175469 1
0.322561811231078 1
1.44891435033714 1
1.3076971362336 1
0.506510519100007 1
0.787453377903322 1
1.66761069990581 1
0.685676892944945 1
1.21789110215366 1
0.674370393844962 1
1.03004066705478 1
1.45934596616616 1
0.284301707435541 1
0.714500303113706 1
1.12891388421157 1
0.563728903678689 1
1.22286085233423 1
1.33189024582732 1
0.67999245059998 1
0.967899733426055 1
0.274598970961523 1
1.11980378432362 1
0.760100216854441 1
0.984077697956091 1
1.59013731903915 1
1.85199601036955 0
0.838278369463047 1
0.793809269741398 1
0.510240294712598 1
1.17814980407286 1
1.49072991755191 0
1.2711080518537 1
0.659966920960211 1
1.46234729439491 1
1.52126628120737 1
0.743239186471498 1
0.688666388839135 1
0.88165259674919 1
0.809916127922533 1
0.848773272221158 1
1.14000095677267 1
1.10472608870038 1
1.28596267304028 1
1.63647655555028 1
0.643302522186684 1
1.42912464527042 1
0.836220226725668 1
0.852645729710141 1
1.09397154779718 1
0.704606884358512 1
0.663865927612943 1
0.992879829010225 1
0.978583429751295 1
0.877370867679587 1
1.25407692138685 1
0.662186241460218 1
0.661820688688182 1
0.890161166199713 1
0.682810695483889 1
1.0220968551582 1
1.43390856470161 1
0.774542984721356 1
1.34962087790845 1
1.39536316958728 1
1.29114403960632 1
1.24512435695833 1
0.722908017059763 1
0.89968031468292 1
1.21589828757023 1
0.508575188029558 1
1.40986424212685 1
1.04866041355277 1
-0.0720993968718629 0
0.301072187475045 1
1.21703241577597 1
0.644860669406291 1
1.2584961767752 1
0.765927398951219 1
0.472396740359702 1
0.964534711096138 1
1.42579801603111 1
1.22603402979268 1
1.11523795902527 1
1.02112330683513 1
0.857121655434352 1
1.90917004999417 0
0.695785635560229 1
1.4294356488113 1
0.843348795175607 1
0.848134980318106 1
0.992371581179181 1
1.53898996455832 0
0.937756420905272 1
1.41779858664193 1
0.923441623519007 1
1.09144514246507 1
0.616598912872343 1
0.763721666110285 1
0.393179521425006 1
1.33830892366356 1
1.22591302945773 1
1.33125199834307 1
0.595961825281775 1
1.42704842193186 1
1.33826345323897 1
1.3043589269456 1
1.17858488091135 1
1.38109637687215 1
0.810543783129575 1
1.08983024810409 1
0.151401049232183 1
1.20372050465479 1
1.70546705634773 0
1.32178684369278 1
1.73162477015781 0
1.5208235380968 1
1.08313100891441 1
1.43420559569308 1
0.956264609855995 1
1.15956271649747 1
0.00539275949018496 0
0.640934539459027 1
0.558696396066366 1
1.15043771341477 1
1.35008645120761 1
1.19844136884719 1
1.00519689050106 1
0.919593139414916 1
1.58697042736748 1
0.916675165899072 1
1.25404964515353 1
1.26959131945339 1
0.750739929226975 1
1.34576372310886 1
1.6780358233314 1
0.931694496330606 1
2.00259603244807 0
0.424503955615472 1
1.52124583981897 1
0.992207958686016 1
1.13167628225141 1
0.944841407396629 1
0.827409894607511 1
0.376009607822504 1
1.26801820109192 1
1.37947147187801 1
1.20836855695734 1
-0.0464468968927835 0
1.16412803515599 1
1.39758912797663 1
0.990662019576582 1
1.24150592873197 1
0.79625683073339 1
0.974680633753105 1
0.283964948048318 1
1.05177907284179 1
0.358742735581192 1
1.10099061780424 1
0.93939655047861 1
1.45506342614264 1
0.649558389744828 1
1.42314395627128 1
0.71223004156137 1
0.661281973694601 1
0.765436684021554 1
1.18000316194547 1
0.939897587413692 1
1.20887133026719 1
0.876871067806975 1
0.813813250545717 1
1.33176516986345 1
1.28813834260743 1
1.18650343111778 1
1.01513094700509 1
0.746050114152004 1
1.07796495681805 1
0.85771184488568 1
1.13509464777796 1
-0.0711520099799967 0
0.707269494812306 1
1.09793335909706 1
0.8893334859576 1
0.881678703827877 1
0.491954471504607 1
1.11672303885756 1
0.494052082570173 1
1.5171618011802 0
1.43700873614842 1
0.496128884617494 1
0.425460537469075 1
1.174701205254 1
0.753924585602166 1
1.67048224709931 1
0.637204117666592 1
0.0668379604137599 0
0.925684093529045 1
0.958005423843047 1
1.14531513043877 1
1.64784705989801 1
1.71029628740898 0
0.988682600301415 1
0.705980896988653 1
0.767192477240128 1
1.31793273878039 1
0.437652605000773 1
1.59504870109998 1
0.800627635449097 1
1.03215592929446 1
0.493688805108958 1
1.31248237282568 1
1.48403760862836 1
1.48753296407052 1
0.64272527869107 1
0.917614149888738 1
0.426785010127135 1
1.31416956475812 1
0.651914077617184 1
0.83158104798522 1
1.06691710652037 1
1.76737749933229 1
0.624278485527963 1
1.00812225121715 1
0.854158218743182 1
1.00932654044683 1
0.378506432040348 1
0.295556862653853 1
1.38339026281756 1
1.168546189143 1
0.825216251945557 1
1.56486799436158 1
1.86316867651856 0
1.4596408165743 1
0.728107934545085 1
1.20156433151044 1
1.86877765959747 0
0.946090945926462 1
1.51088152801606 1
0.864386476063843 1
-0.20849809154662 0
0.532767528396825 1
1.22742920814202 1
1.22936880279691 1
0.725155910597709 1
1.06843396434294 1
0.0346202834347643 0
0.404309741746547 0
0.757823685638473 1
0.47624189486352 1
1.02328980789016 1
0.911859439609771 1
1.14278709475819 1
0.831133857549267 1
1.46305881888531 1
1.36436366735046 1
1.66302626709341 1
0.794112339163443 1
1.07051318365926 1
0.432928444969144 1
0.870412577159351 1
0.00453872757855448 0
0.773794222394386 1
0.767190725074075 1
1.10444083523 1
1.29836647890421 1
1.05091353089413 1
0.434848061233934 1
1.12142699910682 1
0.943717508206241 1
0.473953394333958 1
1.13881141988583 1
0.653894465687973 1
1.29115469576794 1
1.16410790032518 1
1.47392422886551 1
0.618775719788017 1
1.02425709860703 1
1.41174623989505 1
0.818547642877862 1
1.28038350077169 1
1.13994414217854 1
1.40102202450565 1
0.833958774816066 1
0.880391163986638 1
1.1696899674169 1
1.19575015661116 1
0.988037256875833 1
0.709849872043821 1
1.44348439958325 1
1.03654819550888 1
0.77176476189681 1
0.900009958557978 1
0.135561622198461 0
0.974450234965272 1
1.13164779244898 1
1.06959084708358 1
1.29984389571356 1
0.587724405962376 1
0.964033720892378 1
0.340696647468112 1
1.33917529213308 1
0.886650709022727 1
0.897891483939003 1
1.54023336301044 1
0.567118496362015 1
0.840662503490388 1
1.4211563986681 1
1.15298255629625 1
0.798292636113396 1
0.98685041488823 1
0.680348340799274 1
1.21642096444858 1
0.824378756827229 1
1.14819893117296 1
0.808030167577248 1
0.558868310145044 1
0.670923464851525 1
0.616997516873667 1
1.0821286739877 1
1.4974733383948 1
1.49445394614385 1
1.48707300209851 1
1.31865165460537 1
1.37724673173117 1
1.22472977778122 1
0.674742500849541 1
1.0100766788637 1
1.25536971714303 1
0.835620016068186 1
1.30048220180574 1
1.32417142683228 1
0.952252561592656 1
0.938589990964221 1
1.38314862082824 1
1.21192414829934 1
0.428452024371184 1
1.18251268345552 1
1.19453649865835 1
0.566665847659854 1
1.56696779258829 1
1.34258574510532 1
1.07537693188726 1
0.905012131829227 1
0.849082333087006 1
0.454763471406803 1
0.657086682885152 1
1.33181492542937 1
1.19778737573085 1
0.0707987503496592 0
1.05031353109464 1
0.607134107779202 1
0.960461668818634 1
0.676715220910762 1
0.630030903543976 1
1.35757794586156 1
0.816171590709034 1
0.809405574002569 1
1.59085347315036 1
0.688554045176483 1
1.48366188989114 1
0.888287213655504 1
1.45382512958426 1
0.750062273282764 1
0.871161013973862 1
0.425881253299044 1
0.422696494759166 1
1.150217407951 1
1.21958726735012 1
1.25720122976747 1
0.977675105312864 1
1.63060241386137 1
0.65908314656931 1
0.820308141000405 1
1.36919307683519 1
0.919554389009915 1
0.494707617697754 1
0.678622346495611 1
0.682800377073001 1
1.33506842450251 1
1.49608784502466 1
1.84756823144962 0
0.0563499744361347 1
0.99339630797918 1
1.25716102278718 1
1.09960844020723 1
1.14934635991267 1
1.02779896364486 1
0.939808858056629 1
1.69528904618441 1
1.85747118176811 0
0.727143190130312 1
1.10848053355891 1
1.34202569502618 1
1.37312773134994 1
1.1640919419571 1
1.29704201169786 1
0.544201000794389 1
1.56774512453221 1
1.67871209072212 1
0.389395250708124 1
0.047342982249482 0
1.30494210172446 1
1.4014419582423 1
0.72933781127725 1
1.86829502302082 0
1.09684864993393 1
1.29998221517913 1
1.19903105434099 1
0.60605893189586 1
1.50756090559541 1
1.46748846415663 1
1.11918108434937 1
0.91948376168421 1
1.47412160660683 1
0.427253153108316 1
0.581102543110386 1
0.530053428565883 1
0.876315903671997 1
1.4282963989514 1
0.991023090972633 1
1.25675651379122 1
1.07979925958099 1
0.790516434863387 1
0.667090158369629 1
0.934791925401015 1
1.03106063165523 1
1.16803656483882 1
1.14438887189967 1
1.51407641046613 1
0.444373014557999 1
0.70848306453382 1
1.99946616538892 0
0.741596435547756 1
0.683982051187205 1
1.43866586175237 1
1.60839572953141 0
0.911395308247545 1
0.608845851775542 1
0.768423713790324 1
2.24142532118704 0
0.765018973436733 1
1.35894114952221 1
1.32324200307625 1
0.924792762584964 1
0.336953895037436 1
0.630979371825351 1
0.514101254044706 1
0.950167599007778 1
1.46716269658119 1
0.208833768351102 1
0.343633767770181 1
0.77759665865981 1
1.14523267056963 1
1.14563226129053 1
1.66138985349724 1
0.922131345394342 1
1.21487244720935 1
1.02422931922223 1
0.70081881314286 1
1.1503272394556 1
1.35550695149662 1
1.17020070506653 1
1.17430935873835 1
1.29339686766961 1
1.37403687606224 1
0.267568424598269 1
0.614712735695244 1
0.398543158552754 1
0.797521311266067 1
1.89338651889942 0
0.685576584739192 1
1.64116653028598 1
0.712093687492438 1
1.16516744818423 1
1.15748938015869 1
1.2927301684196 1
1.30317636054922 1
0.751651836010343 1
1.2544709857014 1
0.66668497886937 1
1.41789231464538 1
0.951149122459659 1
1.2155305181269 1
1.60031386953394 1
1.4271060750075 1
0.365272301412603 0
1.47729000217641 1
1.40730836904374 1
0.863986698317937 1
0.166844386347154 0
1.28752003479738 1
0.986895347650289 1
1.52435903551209 1
0.674751494096422 1
0.5418712970686 1
1.35245654286042 1
0.701593090638203 1
1.27287203249725 1
1.18357273005874 1
1.51948533085662 1
0.748473063123388 1
0.642267592105398 1
0.587203703746704 1
0.430289399424865 1
0.913134978478644 1
0.373955209388238 0
1.10149658831016 1
1.09682665329818 1
1.54044724740959 1
0.860988677668008 1
0.933460105104577 1
0.965212033021341 1
0.73830935771485 1
1.43296575732803 1
1.06930222628715 1
1.08049329153073 1
1.53728007554756 1
0.609539150499973 1
0.873769812747425 1
0.865515849353507 1
0.753841910985292 1
0.542830748421869 1
0.805627274639547 1
1.3271724736703 1
1.15242311388484 1
0.630975846255929 1
1.34925752080217 1
0.767734958372059 1
0.99244480159684 1
1.4022912287982 1
1.35429974239678 1
0.372606111596553 1
0.983274659490243 1
0.829896905385986 1
1.28747084013845 1
0.8529645140751 1
0.520929041225195 1
1.16118682160136 1
1.15752044534913 1
0.767604647471841 1
1.01327051724178 1
1.0767457550284 1
1.77232552476912 0
0.861926568851384 1
0.874577124700886 1
1.34183434182329 1
0.558450970270354 1
1.20946354208792 1
0.866049214986638 1
1.06627489133264 1
0.704800501635813 1
1.71870525381449 0
0.74877833648865 1
0.976421243553629 1
1.24404704185065 1
0.962595917068273 1
0.710153162154734 1
0.453362443782808 1
0.441283901880426 1
0.936020670078446 1
0.597271974894694 1
1.89153276106531 0
1.12088014745756 1
1.13169978939755 1
1.08201939627756 1
1.6279741286662 1
0.38806074779148 1
0.673332214239666 1
1.45667428052615 1
0.656835575275355 1
1.418783202536 1
0.918966509160849 1
1.1981255903468 1
0.598742260492274 1
1.23629948068337 1
1.30428625270799 1
0.866457159647119 1
1.01135786202492 1
0.855612162992005 1
1.19166210223622 1
0.758443884400095 1
0.910485962016461 1
0.457595662965358 1
0.363403153245575 1
1.5433521613497 1
1.3648571374678 1
0.889271641834429 1
0.850240535379545 1
1.55966938324165 1
0.977715604112387 1
1.06403192844471 1
0.779379141704588 1
0.971671887317492 1
1.12296621934591 1
1.24463572290041 1
0.430519861400872 1
0.775840256114317 1
0.804359856844909 1
0.446756462895573 1
0.491118266308265 1
0.71822428671962 1
1.69455997602451 1
1.51173198658743 1
1.32862651627377 1
0.988301018109811 1
0.779251968691045 1
0.839432994619039 1
1.17724693199365 1
1.30615480097571 1
1.02585065191442 1
0.619688268056494 1
0.336725724695893 1
1.08292653527978 1
1.01438540340024 1
-0.252747452937009 0
1.29395230390339 1
0.82245091295107 1
1.06873027669158 1
0.980939141926901 1
1.43468574742083 1
1.57299443187295 1
1.35039612810253 1
1.04463172655082 1
0.418769097089351 0
1.17765941232098 1
1.52295505354681 1
1.3573302378655 1
0.573764828848738 1
0.869339685087697 1
0.65450256966534 1
1.10998675307275 1
1.69683246051619 1
1.42525444599437 1
1.3352487799332 1
0.974164168383612 1
0.6712024534622 1
0.480633036086441 1
2.14654137484885 1
-0.250695874816863 0
0.927269331507558 1
0.937135834505629 1
0.411059506714213 1
0.941118303552439 1
0.873673170767755 1
0.564257567864058 1
0.837562716194222 1
1.32795214413298 1
0.523585618295231 0
1.22871941206627 1
1.25703284659335 1
2.19488652767233 0
1.21667143992743 1
0.129229446175548 0
0.465099213074764 1
1.01331948537817 1
0.820351767501701 1
1.20806823206493 1
0.810720150393745 1
1.149620112208 1
1.18804232251039 1
0.785144547273981 1
0.728932703918913 1
1.49873589625154 1
0.829754135628552 1
1.19500202540659 1
0.342028214493862 0
0.979620219111721 1
0.569865775007491 1
1.24204723062747 1
0.4921695025934 1
1.24368562333124 1
1.48632730152561 1
0.64632650043074 1
0.860701793671481 1
0.295210452689399 1
1.48716930334762 1
1.19078049091883 1
0.47295728312304 1
0.933796579113474 1
1.14847168841496 1
1.35735234234275 1
1.37798261613685 1
2.2180508551122 0
1.36560951407687 1
0.849526458521324 1
0.57473792392403 1
1.02906145317426 1
1.60510842663742 0
0.792924626930009 1
0.399096102318246 1
0.576377770314592 1
1.25859509542444 1
0.431589863492303 1
0.724329873711349 1
0.778601139094867 1
1.31532583460501 1
1.15036866867801 1
1.30730099697251 1
0.466129366130092 1
1.43342857698418 1
1.31542100366735 1
0.935050139735527 1
1.16018854863227 1
0.959596252711201 1
0.892333884359712 1
0.657125134784918 1
1.23040364790572 1
1.95135250363563 0
0.780721662386333 1
1.12357369432961 1
1.21793682849653 1
0.327335445661574 1
-0.0520856956413215 0
1.44210947397117 1
0.490774855691562 1
1.06963672796693 1
0.489503093755138 1
1.31995574259932 1
1.00151844624591 1
1.37981879552319 1
0.865205013505547 1
1.21145165010221 1
1.24073566930724 1
1.15653136634074 1
1.76091155726802 0
0.982029151439909 1
0.252746093409299 0
1.18047810730249 1
1.13393726952055 1
1.72757359421597 0
0.13282760330658 0
1.10649149375003 1
1.93113312083083 0
2.09253807450574 0
0.696735933576459 1
0.608924432720695 1
0.580930962864281 1
0.737375612487801 1
0.472706960753708 1
1.35479857824777 1
1.52421633443726 1
1.21521470662066 1
1.28725351055535 1
0.807261843146584 1
1.0601138813048 1
0.418271456089136 0
0.447467487159226 1
0.704684420065185 1
1.11537759476312 1
0.997240272501161 1
0.970693152806563 1
1.29346613107336 1
1.45207809905114 1
1.82211022877795 0
0.796215677992376 1
1.12387849656288 1
1.49776068136812 1
0.928060378231894 1
0.910693023515375 1
1.38954410924671 1
0.683085820900425 1
1.19094897569714 1
1.25324314840969 1
1.0382509774816 1
1.19772824428879 1
0.225906057180118 1
1.2360965726277 1
0.816978811973133 1
0.865310812857296 1
0.875941258409083 1
1.08893211473786 1
0.706473915406817 1
1.14982190351748 1
1.14640915590276 1
1.16239428495805 1
1.20384015502243 1
0.920264543050309 1
1.41930588504776 1
0.924680292638195 1
1.37323010424399 1
1.33579929083582 1
1.09918464196064 1
0.889932115330164 1
0.807810478729742 1
1.00381693253408 1
1.20192611507822 1
0.866347307449124 1
1.5938775637316 1
1.09918051186901 1
0.950430193982995 1
1.46006881893685 1
1.1454621580559 1
0.655570880151204 1
1.04632986445348 1
1.15561494141458 1
1.33454189007403 1
0.824976556895153 1
0.899114760339912 1
0.766741226853357 1
1.07109279897885 1
0.743025895678388 1
0.91970355784183 1
1.25506886926926 1
1.29497631346087 1
0.553493078658793 1
0.698970130993669 1
0.901130256328535 1
0.388499848607365 1
1.04955583043882 1
1.36166056774223 1
0.578702716091 1
1.03958940769401 1
0.658569833322462 1
0.68150917234029 1
0.677221648274461 1
0.38994202452885 1
1.33912632401403 1
1.02393466021472 1
0.575578287740105 1
0.936970657121915 1
1.40112317500571 1
2.07597180623249 0
1.53161324567429 1
1.22566227949625 1
0.373395182731532 1
0.305711050739293 1
0.936739391983071 1
0.761570608461442 1
1.27630036488027 1
0.676627086224525 1
0.951954622356522 1
0.656908533199064 1
0.874917174226406 1
1.03892536113715 1
1.1030721221937 1
1.40680977358181 1
0.602528121857253 1
1.02526085355722 1
-0.189542078631111 0
0.914345722377333 1
0.892319203527067 1
0.723646448560778 1
0.320913641154822 0
0.486238541325043 1
0.908231544658791 1
0.987780773258376 1
1.1711214211277 1
0.770951210544421 1
1.67586060743849 1
1.10214081226937 1
0.949464784899359 1
0.26624895807086 0
0.626466980250981 1
0.764839916654706 1
0.88810036564349 1
1.20413897753576 1
1.50264277541219 1
1.37454721994718 1
1.16995184973129 1
0.426683941337117 1
1.11822286327686 1
1.09750394258279 1
1.02607233175899 1
1.24196464161519 1
0.454230712489531 1
0.904553938568519 1
1.17703810957788 1
1.25661632384895 1
0.933707959611374 1
1.4245264569317 1
1.29097717491404 1
0.525241368648642 1
2.07507178202406 0
1.56822633026703 1
1.04544134835646 1
0.546613860216765 1
1.16074827452937 1
1.50786651147812 1
1.21000301054092 1
0.553429874277139 1
1.51839082677071 1
1.16347089719358 1
1.20460734822255 1
1.3900716198174 1
0.682857987090894 1
1.20937113489784 1
0.209253783169441 0
0.937207380291314 1
0.526779010400949 1
0.725643857443571 1
0.975677251213115 1
1.39177869358082 1
0.804946257916015 1
1.16759396516814 1
1.05566115066539 1
1.40203791691924 1
1.13248403414034 1
0.760279793591305 1
1.1494837308592 1
1.02587582195068 1
0.893219137914294 1
0.696539169393001 1
1.44699974592803 1
1.35631173621823 1
0.812533214362321 1
1.17427134641532 1
0.370149212578891 0
0.487365677554229 1
0.984993779448727 1
1.56442820473054 1
0.648122598560089 1
1.7787702022255 1
1.14400519448451 1
1.09701863687464 1
1.28346100707272 1
1.05643656734651 1
1.60625230981734 1
1.24266074246822 1
1.20849872119935 1
1.48088307107759 1
0.81142954015491 1
1.26724434900223 1
0.990287619809637 1
0.300314749298944 0
0.733207023752844 1
0.695485973031446 1
0.69932254538243 1
0.842452955748532 1
0.846047550803118 1
0.889764512923631 1
0.573738463617415 1
0.644290151726203 1
1.05345167929765 1
1.59696944709338 1
1.34778370226428 1
0.853396448372923 1
0.84261249191827 1
1.18304641631235 1
1.21095912788866 1
1.23160937555878 1
1.14881422957509 1
1.04344492103381 1
1.65949007268358 1
1.02549153875201 1
0.906742364819818 1
0.0872236591163707 0
1.16066469903431 1
0.712702185686534 1
1.48110525867889 1
1.35869424616001 1
0.802283353515387 1
0.990574450142385 1
1.22738213322461 1
0.814210820491545 1
1.21188670358315 1
0.963943817991624 1
1.24555511096526 1
0.578079452029191 1
0.849943013941568 1
0.349112221352848 0
1.76135677782748 0
0.950974689879636 1
0.74715778570909 1
1.34397061485045 1
0.94336006764665 1
1.29929738469745 1
0.908745959741691 1
0.764400855665784 1
0.64961456894988 1
1.18226037439767 1
1.21898284134459 1
0.82973944006176 1
0.585734342279239 1
0.73740615289067 1
0.397071698455785 1
1.09473135954519 1
1.42325677197228 1
0.966737346782297 1
1.79900324955912 0
1.06885268653319 1
0.706140828999561 1
0.284065019325085 1
0.575670241041794 1
1.99543559354788 0
1.08247699374597 1
0.986217643167051 1
1.47075988216864 1
0.908520479821474 1
0.588424763416783 1
0.658010521259335 1
0.73955117868761 1
1.52671609632598 1
0.49396485816761 1
0.987942496714481 1
0.943792689753087 1
1.24017929894721 1
1.15321335831882 1
1.42850457301808 1
1.1765143215219 1
1.3363735790821 1
0.830898494612833 1
0.189755251284393 0
1.52992229397475 0
1.55077333594562 1
0.0609364276606733 0
0.690727027164718 1
1.48211671291736 1
1.49816269449544 1
0.899685820645725 1
1.08519626577627 1
1.48038781243456 1
0.283743272621515 0
0.392704545003915 1
1.52295440431877 1
1.43297650602725 1
1.61748929285018 1
0.7144326533132 1
1.21853439865962 1
0.644090598505615 1
1.61859512040398 0
0.690353548203293 1
0.548166200568964 1
0.654161565805217 1
1.65562489629923 1
0.546190761546141 1
1.34182391219293 1
1.01779524572151 1
1.06322197316842 1
1.55406797494328 1
0.661445642586919 1
0.899766958967458 1
1.11176320510308 1
1.38937779244121 1
1.15197607925098 1
1.03620228314731 1
0.650808939828283 1
0.982575162683457 1
0.76044925351822 1
0.73321262224822 1
1.57139217251768 1
1.23017540103453 1
0.636584463011323 1
1.02177812531829 1
0.86239637600192 1
0.455667715728302 0
0.883646377122262 1
0.610185505634611 1
1.24529816931599 1
0.0949607897677332 0
1.55222878788601 1
0.706963824029322 1
0.878081030263219 1
1.18409687286569 1
1.46268865200495 1
0.649117133880209 1
0.941137731100011 1
0.397364356774163 1
0.744067760470615 1
0.452600024227977 1
1.52482971162252 0
1.39705522154756 1
1.15202359582806 1
1.47036136545534 1
0.864570662163946 1
0.659667446817715 1
0.544082331608519 1
0.361585401148301 1
1.05298772568353 1
0.72777129347652 1
0.735368745030228 1
1.55954522318505 1
0.378364438891493 1
1.26356528761633 1
0.926829423307887 1
1.38647936686037 1
0.45421136519221 1
0.480340554863227 1
0.8351042046334 1
0.589541377197025 1
0.872298522253853 1
0.447759475162008 1
0.417135255141441 1
0.330232693816093 1
1.31461395013258 1
0.872314020486875 1
0.645736250087565 1
1.03721295845333 1
1.22553176847243 1
0.957254843978241 1
0.342723964443926 1
1.07717404632191 1
1.21954672273137 1
1.24760599773086 1
0.645031090041828 1
0.659618585732464 1
1.11860339412328 1
1.02330029913608 1
0.727511666386236 1
0.83252124689738 1
0.572791499589224 1
0.904678596039613 1
0.827595168720247 1
1.33320368994395 1
1.21270739026534 1
0.569831454131028 1
0.460162987122485 1
0.508623102012304 1
0.801614126548658 1
0.989874463366298 1
0.756771612665225 1
1.35602284501374 1
-0.242829391375569 0
1.7264343193947 0
1.07749842049693 1
0.710789526286307 1
0.760338348735831 1
0.233486680134176 1
1.72631212803664 1
0.657502700341196 1
0.621054552957743 1
0.221090706326912 1
0.357730760324121 0
0.814671150099229 1
0.937198772020047 1
0.350783944384339 1
1.90033632759966 0
0.299828284838701 1
0.915655277652274 1
1.22939871277151 1
1.12246907394843 1
0.975045086299853 1
1.08895368715113 1
0.57182528746418 1
1.02491074611865 1
1.2186075472025 1
0.963488231110697 1
1.49840249787943 1
1.25420229184552 1
1.24487141847381 1
1.07413736507956 1
0.656996429401865 1
1.23050403754208 1
0.872729569691404 1
1.34751908134371 1
1.15530316779863 1
2.07241508160981 0
0.920180254069325 1
0.81511978544152 1
1.70175474971473 1
1.97986399623904 0
0.923496437554069 1
0.80455378743401 1
1.25259565854854 1
0.953548950782578 1
1.36464657790645 1
1.45165827503747 1
0.749422169783808 1
1.07700326354923 1
0.321469113252758 1
0.685242154532667 1
1.45890870505714 1
1.46141645918056 1
1.87224095393086 0
0.570975536282146 1
0.105995514466729 0
0.400910021737689 1
1.33215185472625 1
1.08087896924191 1
1.03705987227472 1
0.860756847195822 1
0.441668136267734 1
0.926546234748422 1
1.0942272607104 1
1.3490703386095 1
1.26334805103049 1
0.621167836685344 1
1.02538769978502 1
1.20860562753869 1
0.453362108606831 1
1.13673993784956 1
0.562697058286256 1
0.907180267136905 1
0.965999418182967 1
1.1464691598175 1
0.919066260153502 1
1.81474685876938 0
1.32286213010031 1
0.248482552175146 1
1.07441063674951 1
1.11137471349714 1
1.00559025395858 1
0.343611832101744 1
1.22389349839102 1
0.927640966962512 1
0.167197486090663 1
0.852694954815182 1
0.572532112226028 1
1.37383500449621 1
1.16496170078845 1
0.799290186858167 1
1.42557199629647 1
1.13841832509273 1
1.51477467953937 0
1.28671667983714 1
0.618653811491685 1
-0.0312567266455625 0
1.27208095136548 1
1.32432392594044 1
0.897078923679116 1
0.936171255953195 1
1.46213332388318 1
0.0989675299310178 0
1.28114263382918 1
1.34526236358401 1
0.890193461244953 1
0.318959463743525 1
1.5131390009429 1
1.17704565201874 1
0.60779603526539 1
1.6846397367398 1
0.993733960112231 1
1.10592729140045 1
1.03657798741922 1
0.962590713975103 1
1.14557395052596 1
1.08609442848232 1
1.65940219867023 1
1.89131048399731 1
1.43383850657687 1
1.81225815591361 1
0.514274575867459 1
1.01053041034367 1
0.873357267382654 1
1.35715593019898 1
0.75873757628187 1
0.673440131593297 1
1.17442281760727 1
0.376572035948613 1
0.514027131082049 1
0.219035564842215 1
1.16584266329324 1
0.876540349047143 1
0.99659630160899 1
0.902676158822394 1
0.286832643847467 0
0.985931769179197 1
1.26286367374701 1
1.09330145997037 1
1.06441941561682 1
1.07339302030395 1
1.35400485100499 1
1.19374237231813 1
0.913656612868073 1
0.326162841956644 1
0.948961790179126 1
1.63635727086499 1
0.939542730212482 1
1.27502282173529 1
1.04784424125585 1
1.48633322136211 1
0.071967150335383 0
1.20532071063833 1
0.402905889492441 1
0.963054043404393 1
0.937116170531934 1
0.380351376228916 1
0.803188983823538 1
0.294734143866354 0
0.72465321872335 1
0.964517766532195 1
1.34848156404728 1
0.831767967083263 1
0.821394778557899 1
1.53341244274441 1
1.49318122175704 1
0.330946458293021 1
0.317938711138499 0
1.11188856230045 1
1.29234282814184 1
1.30832372007033 1
0.479009849972334 0
1.3427225506909 1
1.07161983029773 1
1.01425375692365 1
1.43971085335529 0
0.504665837078529 1
1.77506310998013 0
0.714966683295301 1
1.00224856964775 1
0.757866888786342 1
0.945420106338858 1
1.51612931450347 1
0.839772374633891 1
0.836659710198981 1
0.788051963620297 1
1.60657428542495 1
1.01932269567318 1
1.08060226721792 1
1.57400960246911 1
0.634279006392367 1
0.303969303461733 0
0.899297871473012 1
1.35374233645824 1
0.723710028196696 1
0.585244542506317 1
0.189403641609303 0
0.213747318689973 1
0.831460145096987 1
1.25993908837018 1
1.42857259285721 1
0.912559928614384 1
1.23697693855306 1
1.6154159128559 1
0.724487602927984 1
0.906741165721291 1
1.0300513830372 1
0.523691881705693 1
1.20638677848561 1
1.15970954990614 1
1.40907712488729 1
1.17720534014521 1
0.82617986769816 1
0.865789516708311 1
1.51120250971062 1
0.566756291331968 1
1.22717099442837 1
1.46097592426784 1
0.807983470680018 1
1.41958582458622 1
0.530427671133223 1
1.57637726049684 1
0.333098321170779 1
1.45233641956824 1
0.945665530401916 1
1.30079366018162 1
1.48542886459613 1
1.58500423167881 0
0.961651503097393 1
1.18667132791198 1
1.14910795308932 1
1.57597588522573 0
0.864361868977267 1
0.66759627888747 1
0.942990727853448 1
2.00441545679318 0
0.470073105657123 1
0.57367409509097 1
1.2875963157874 1
1.57443922309797 1
0.192797616112995 0
1.22889296059654 1
0.844879060466893 1
1.33195113070309 1
0.830980239157124 1
1.19067825258693 1
0.33061893439263 1
0.827420343482018 1
0.802189680929144 1
1.75333562875953 1
0.890581961765018 1
0.373120720800252 0
0.780592957549866 1
0.876755210078257 1
1.54583509497769 0
0.766881211495084 1
0.768185854135605 1
1.19921066022533 1
1.32152745304497 1
0.447124229886259 1
0.987729847359589 1
1.21344354835786 1
1.45463659177152 1
0.277682848050671 0
0.929147014487093 1
0.938865487982088 1
1.42221724028442 1
1.27663129696027 1
1.28459696061478 1
0.517608742695975 1
0.995128401258186 1
0.557887246125997 1
1.21368896433675 1
0.139922137111606 0
0.388903240168096 0
1.23958499535048 1
1.16645041334582 1
1.21458361978721 1
0.974717793607953 1
-0.0243593186034002 0
1.46112025890393 1
1.38650491891127 1
1.41060083726684 1
1.36932054597638 1
0.941402148049544 1
1.00188963765568 1
1.02344811435049 1
0.761589935372714 1
1.0290848093893 1
1.07961645447966 1
0.935399546558436 1
0.927777544471698 1
1.25108700307522 1
1.23521082077881 1
1.09186260010853 1
1.02963854705293 1
1.15885422369195 1
0.212351897917718 1
1.27300800097218 1
1.32603611505725 1
1.13250531019433 1
1.63119773796606 0
0.519970084704881 1
0.859437181547607 1
0.882316387378353 1
0.570435411414474 1
1.06294190929162 1
0.923895625345618 1
0.535372580137565 1
1.71872050629632 0
0.9824252398633 1
0.566367391120834 1
0.855084238297753 1
1.39106915186928 1
0.930180798366023 1
1.21134267615789 1
0.349177529855156 1
1.38059673224743 1
1.48603816862936 1
1.69319114332056 1
1.07255064033567 1
0.918314260103086 1
0.975973540337375 1
1.12019577169168 1
0.997230613367179 1
1.38848743241233 1
0.205217396430404 0
0.636043491978084 1
0.586578451624305 1
1.49544710075845 1
0.719982920055208 1
1.40811538702471 1
0.515648842506166 1
0.713909677380643 1
0.153699532290396 0
1.26278207780329 1
0.938682825077099 1
0.865870744947927 1
0.703583352356785 1
1.33675124589486 1
0.280515122464985 0
1.54926335203892 0
1.08066557329614 1
1.37395424646425 1
0.620355518676439 1
0.969557272117688 1
1.54638915103536 1
1.0713760116013 1
0.915892329648995 1
0.412413567883591 0
1.00401590806057 1
1.18856325888674 1
0.400810949854515 1
0.719400602660605 1
0.817135231082435 1
0.933309036976708 1
0.954441355699201 1
1.08635424213183 1
0.643346728226293 1
1.12372894972917 1
1.28040600272822 1
1.44466262203272 1
0.62922526380843 1
1.26302734922169 1
0.777070818555727 1
0.859272014509898 1
0.891493866026472 1
0.957201411108851 1
1.27917529666217 1
1.69916853527386 1
0.756363184321622 1
1.58416691011765 1
0.763475254351694 1
1.0933227117332 1
0.996389507209039 1
0.834355649161369 1
1.23876741934092 1
1.29996417425521 1
1.44491765010037 1
1.48235293750572 1
0.758140974232064 1
0.89545423812918 1
1.65552644081755 1
1.18241050987345 1
0.828016650366418 1
1.1378090659238 1
1.48510210495911 1
0.786215189767238 1
0.14273044771985 1
1.7187474903064 1
1.00881611722388 1
1.06589918661395 1
1.19949009800506 1
0.819850750005342 1
0.897101636708722 1
1.06483245068942 1
0.189832062977944 1
1.25610819193382 1
1.74602849503355 1
1.32332252317199 1
0.98678241922823 1
1.04634986198603 1
1.29921503952453 1
1.18998935179917 1
1.90167686068287 0
1.3572281239701 1
1.10179655352676 1
0.960518790954348 1
0.9994336536977 1
1.10280507643371 1
0.576417438270707 0
0.791874650030759 1
0.683892382858287 1
1.7546457839496 0
1.18672421048297 1
0.901981344274403 1
1.19580372086065 1
1.03924641231963 1
0.545486392095968 1
0.475765405089151 1
0.783852231158466 1
1.05982192543587 1
1.65725354266403 1
1.27961177375873 1
1.46612090807193 1
0.927987965105537 1
0.427307525432603 1
0.727746720089558 1
1.12410634627994 1
1.81935543074317 0
1.57356190089739 1
0.681378810716084 1
1.04131514366662 1
0.984141250794873 1
0.421140353953631 0
0.762354753754181 1
0.959214355629861 1
1.47157846054203 1
0.30315840557696 0
1.171124609352 1
0.907804079299508 1
0.875266742109269 1
1.10234474928868 1
0.930109009504299 1
0.638083563915096 1
1.32962507202686 1
1.42856017247675 1
0.460357240808697 0
1.16996562842778 1
0.755892408261531 1
0.554998499821986 1
1.23228542114367 1
1.67956396561156 1
1.38798130578801 1
1.13041829727916 1
1.45667551464697 1
0.434041366199401 1
1.00299374400558 1
1.16563283713828 1
0.826853813195583 1
0.599200606916266 1
0.850000648080975 1
1.26908952084118 1
1.18247568597636 1
1.33697199944776 1
1.04094870273817 1
0.553127872508897 1
1.4426172004188 1
0.691437032068213 1
1.0998580602343 1
1.616755847498 1
0.827338166317155 1
0.863836379859691 1
1.22766545314684 1
1.21833463741675 1
0.784912872867992 1
0.48794756306445 1
0.976892349070898 1
0.691959153775145 1
0.30716304520317 1
1.5785862729982 0
0.98128030732053 1
1.30184862056807 1
1.37421238686658 1
1.07307141945547 1
0.948813637353141 1
1.43190723110669 1
1.2742890512779 1
0.774919393606471 1
1.01961143868315 1
0.316939980236079 1
1.0284132309256 1
0.732817416721685 1
1.11884432584032 1
0.946612371827995 1
0.706081675797089 1
0.703920751762895 1
0.674807749784283 1
0.719460296093368 1
0.674313517458656 1
0.615102444723532 1
0.679581546378201 1
0.82716600144371 1
1.16971383055779 1
1.68973406682471 1
1.16617894785926 1
1.73575479804431 1
0.627097496047592 1
0.729884787086693 1
1.18732460193598 1
1.23007097153365 1
1.0264744578374 1
1.5605756094553 1
1.04964405199388 1
0.73101593932611 1
0.584074229898143 1
1.13013958155676 1
0.88774128174269 1
0.774105661442775 1
0.959753550359187 1
1.00750868499883 1
1.10770098792461 1
1.52325595091502 1
1.01838814711785 1
1.23571256755299 1
0.6278433319163 1
1.37363342110757 1
1.41431568924977 1
1.3974765696794 1
0.848801692476713 1
0.59870391085242 1
0.65493823912528 1
1.14989008033557 1
1.12601337217704 1
0.757877894761189 1
1.58316699499715 1
0.991422208472084 1
0.244042358579558 1
1.16232029876 1
1.40872306504993 1
0.932093829372616 1
0.553520465505504 1
0.813537540621518 1
1.1344607727681 1
1.02288512736421 1
1.56487540731167 0
1.17028325317437 1
0.594477707323171 1
1.55574163662733 1
0.529442686332556 1
1.4120046343785 1
1.26288768811178 1
1.04558881650509 1
1.01879230571413 1
0.46525327678705 1
1.7960978323593 1
1.70673916192771 0
1.07429589699579 1
1.03845997244256 1
1.27825587785757 1
1.07067872473605 1
0.598215446437901 1
1.07188178133979 1
0.76192347296961 1
1.56161564339524 1
0.978086471449611 1
0.969581410120356 1
1.56176835426287 1
1.09088492520466 1
1.43006152526458 1
1.20933503223263 1
1.03011758918631 1
0.938941410425986 1
1.20742468709227 1
0.339251101662994 1
0.959321250889451 1
-0.14951461573291 0
1.4612865749262 1
1.038484988771 1
0.467108043025521 1
1.15134433182649 1
1.73247340046709 1
1.69540795426494 1
1.43894164505337 1
0.282941661039431 0
1.36373456900853 1
1.41251719023442 1
0.899030342595519 1
1.48229649352168 1
1.1817256585749 1
0.65149654126444 1
0.914003429693133 1
0.804136787870722 1
0.585775099161348 1
1.4440405926313 1
1.22441796739973 1
1.06208464871378 1
0.814296093725928 1
1.2943479213939 1
0.749659413094487 1
1.03592487084634 1
0.766201793990802 1
1.46592414902221 1
1.29391693411677 1
1.16440671050349 1
0.464219351083106 1
0.46397091763781 1
1.40045333301992 1
0.811741335563841 1
1.38713356599015 1
1.14990330782558 1
1.21897663610479 1
0.894064002425596 1
1.22982247312284 1
1.23911178836371 1
1.23416025563051 1
0.950094420684958 1
1.70529373434254 0
1.2465790478233 1
1.26177259161891 1
1.37899957917581 1
1.05505770415163 1
0.881647802464591 1
0.713636317542227 1
1.37826765163518 1
0.770263141759039 1
1.25408774765827 1
1.72554997207436 1
1.24390894714889 1
1.03030021157556 1
1.2220417519406 1
1.02728702199193 1
1.6319632085545 1
1.04909159783675 1
1.13153925209244 1
0.720613629698702 1
0.563878068384358 1
0.961775818091979 1
0.827318771859734 1
1.08904369665715 1
1.55581045630825 1
1.29167269736831 1
1.23611649055571 1
1.07406112623283 1
1.08676850311184 1
1.07542883335631 1
0.938421026680678 1
0.783755063516362 1
0.664017260257306 1
1.4807782966561 1
0.570604564103057 1
1.7333161369167 0
1.02216397277254 1
1.11654900576854 1
1.47011629376995 1
0.317601524891658 1
1.05230434786884 1
1.23981679888599 1
-0.124797543040906 0
1.36640645906197 1
0.952716236263661 1
0.775071436220408 1
1.09948996722056 1
1.18541327707863 1
0.49144355690587 1
0.819337492554606 1
0.765821711136197 1
0.583846837382626 1
0.692927641389039 1
2.05270400617223 0
0.92979234183366 1
0.986386023059575 1
1.30962092573866 1
0.659343424432634 1
0.937317703396125 1
1.36687497135658 1
1.17786241770998 1
0.28126171674815 1
0.49060542000476 1
1.33464156218326 1
0.596338867146975 1
1.16369971333462 1
1.07606033856063 1
1.69792154365985 0
0.706649327437788 1
0.44869664159781 1
0.796568437091772 1
1.91546695027083 0
1.00118021639083 1
0.73363792905465 1
0.912129979019288 1
0.772822624390458 1
1.06325592611772 1
1.65605743999501 0
0.495943249508495 1
1.22219642747716 1
0.899396226714364 1
0.796261805647192 1
1.70194165919825 1
0.835744366524985 1
0.252730224311633 1
1.03842668392795 1
1.38558138953086 1
1.09788567343809 1
0.683644979593551 1
1.43917919786342 1
1.70186382712901 0
1.34928833952358 1
0.830616865098029 1
0.509032491353631 1
1.1807282815518 1
1.30204128658542 1
1.31470036446404 1
0.734852359711944 1
1.45594976716706 1
0.679510662074677 1
0.940845096619056 1
0.965231930358129 1
1.39198613577656 1
0.89708675440632 1
1.11421697996909 1
1.72423691743627 1
1.20341859950578 1
0.498791140579159 1
1.81639027002343 1
0.943451143046527 1
1.20109346272391 1
1.25598774917144 1
1.0684363238342 1
1.6528990618431 1
0.690957657469339 1
0.686521533532248 1
0.668893311046268 1
1.35055918172072 1
1.06059861517414 1
0.737887538088805 1
0.80091143908578 1
1.41327013970565 1
1.56978430251623 1
0.980439776313761 1
1.22793508207292 1
0.650939683231542 1
0.417686013654983 1
0.790088681412726 1
1.41336523895923 1
0.832285285105247 1
0.752048475391675 1
1.89006259130954 0
0.854285222150141 1
1.0621323992375 1
0.754742661791987 1
1.57396502449927 1
0.896051882525848 1
0.863914689965737 1
1.03870280944101 1
1.13547398429273 1
0.738570177344345 1
0.450906985502066 1
0.868989715563228 1
0.930228111697138 1
1.30530370598408 1
1.04650325914156 1
1.1985163570239 1
1.34187713451264 1
0.941833817184242 1
0.937197349478189 1
0.945343573543817 1
1.78190904374977 0
1.09655557609458 1
1.03878117829054 1
1.29716602129611 1
0.85389516283876 1
1.37168648836023 1
1.09636951451136 1
0.450753858973459 1
1.53103263788644 1
0.728225060125324 1
1.07541834730591 1
0.793842899472405 1
0.858905383761964 1
1.51717053161338 1
0.19241092962058 0
0.00568478635055834 0
0.547728792023384 1
0.95453903169499 1
1.50536818151872 1
1.0752636890578 1
0.754458501833751 1
0.956347443339719 1
1.51977996973659 1
0.577839705720273 1
0.888207273123316 1
0.697313743154496 1
1.29329589128314 1
0.989708479725056 1
0.988581509047197 1
0.686182542195736 1
1.82048922284856 0
1.08117550279338 1
1.42044249829913 0
1.62428061287105 0
1.35572386843422 1
0.799802578980528 1
0.763331897011546 1
0.85225432907252 1
1.54842373843529 1
0.88900674716935 1
1.70797976214814 1
0.821189700114735 1
0.774858518710358 1
0.371063246548515 1
0.329632929227933 0
0.674426871592424 1
1.33106853616772 1
1.08355808108281 1
1.29457358217166 1
0.347415849153058 1
1.12076975699387 1
1.46202302536185 1
0.729337095748113 1
0.626878403811778 1
1.28279031451352 1
1.20180136308043 1
2.23675824875931 0
0.461064737235774 1
0.79255343854308 1
1.54746415395939 0
1.27971687289319 1
0.694079206132523 1
0.673384101400839 1
0.901662760483719 1
1.15066920789167 1
0.951793792904519 1
0.884963118773835 1
0.56589443866215 1
1.22079134613468 1
1.59138327410997 1
1.19354667458536 1
0.977906929507549 1
0.717733858313488 1
1.92555163505217 0
1.35964887488459 1
1.06158325607681 1
1.06069343925747 1
1.23793204481786 1
1.15848372288323 1
0.948943316683279 1
1.31540282917044 1
1.49874834794857 1
1.55571906878247 1
0.914664687735714 1
1.41421673419847 1
0.917454559678876 1
0.807861645655883 1
0.88969798913318 1
0.492662768116621 1
1.08709411153773 1
0.547513530067183 1
1.0383567693872 1
0.714683037413562 1
0.610081434032686 1
1.17049666595242 1
1.19928376030899 1
0.626580017425246 1
0.409660839564181 1
0.830920889387217 1
1.786152011482 0
1.47358342920087 1
0.802318606906702 1
1.85436708525926 0
-0.0620169613730672 1
1.23728587481084 1
0.596532028850746 1
0.538805366900395 1
0.916136357439512 1
1.28433709928894 1
0.377966817020898 1
1.49804963100743 1
1.34472069091876 1
1.10465120412937 1
0.665132419989035 1
0.878410882423467 1
-0.0130280112273986 0
1.20304016311646 1
1.23780243395854 1
1.3751442222313 1
1.36734188294237 1
1.32611505901895 1
0.304909467423831 1
0.714540132976173 1
0.952174893387811 1
1.42824460211213 1
0.658792483259014 1
1.05206507072329 1
1.14372858840513 1
1.53369143630708 1
0.963751096825223 1
1.0466027909427 1
0.176094624024365 0
1.29189810442127 1
1.26311829489432 1
0.975233573974389 1
1.11829178112143 1
0.490626434520338 1
0.634666912783616 1
1.02735716329875 1
0.727633504738473 1
0.976422385316161 1
1.20208785268237 1
1.07219454818249 1
1.17075497267087 1
0.994398488915671 1
0.6647485834061 1
0.467392240408152 1
0.74918839315696 1
1.32650727092185 1
1.17515438739249 1
0.919892790646369 1
1.7520993254392 1
1.45579284176105 1
1.09067655328345 1
1.0044757473438 1
0.69547882236149 1
1.25147048611031 1
1.13859566688296 1
2.18188395995251 0
0.659266050804166 1
1.25731974127468 1
1.31475278352491 1
1.70881267184734 1
1.11530295153974 1
1.39039846131422 1
1.46454877706361 1
1.44444194999343 1
0.413893189881281 0
0.886992492875843 1
1.18324356476335 1
0.512312492153904 1
0.661224934036382 1
1.13986775678383 1
1.22692605082545 1
0.706179743987694 1
0.0874890074244514 0
1.130159696899 1
1.16536168321508 1
0.463437277933012 1
0.206262460400245 0
1.1850441398836 1
0.902238771234936 1
0.935525990091319 1
0.971901177526195 1
0.688667952621404 1
0.676255299471567 1
1.67908172752168 0
0.796723229466086 1
0.362302991097509 1
1.137921516838 1
1.3629038111128 1
1.42061880170952 1
0.403297834675258 1
0.830685587915981 1
0.470378031726887 1
0.922690406135276 1
1.09151674753012 1
0.631882056394039 1
0.622973812391355 1
1.56793763492192 1
0.887846592363555 1
1.08405262333874 1
0.594486059243124 1
1.22685958245923 1
1.28644972078468 1
0.437727038587563 1
1.37833477329573 1
0.34923439949703 0
0.817851569021313 1
0.999756188304329 1
0.907009441432577 1
1.10115481569596 1
0.680880735192793 1
0.738289310132353 1
1.04725673459742 1
0.0689441618962652 0
0.917898796800896 1
0.98254039025798 1
0.822979927669776 1
1.05571235682424 1
0.775558575059895 1
0.942214934395173 1
0.500504966505533 1
1.19340870873064 1
0.929825795101199 1
1.27002377939338 1
1.50194331361905 1
0.57164090591384 1
0.829255739249416 1
0.963723005140894 1
1.23234157517071 1
0.590562262873383 1
0.750238440418424 1
0.425213383411382 1
0.778471061663427 1
1.29496423012853 1
1.06574701340225 1
1.45698453004643 1
0.838548947512511 1
1.71041499530542 1
1.17768596708368 1
1.05302205264434 1
0.525515129670573 1
0.699907996218971 1
1.14981335563095 1
0.914784954559449 1
0.532580774529839 1
1.15395655933098 1
1.15650631299872 1
0.934926696927782 1
0.945906813170115 1
0.881542143678848 1
0.694297875522939 1
1.71799733395153 0
1.74897711542688 0
1.51895107187257 1
0.66517219434837 1
0.686635777186695 1
1.69274174890145 1
0.651845979125503 1
0.253250905876562 0
1.24049205345829 1
1.01458274064488 1
1.36712142247683 1
1.20335160699763 1
0.590970137023015 1
0.904438575345228 1
1.4818123860305 1
0.352610663117945 1
0.839433060385993 1
0.928567770365269 1
0.824587401709712 1
0.556440938804388 1
0.842527075366948 1
1.45652007848063 1
1.28450589827947 1
1.19823260830006 1
0.876003225174492 1
1.46411726579049 1
0.973041831580958 1
0.806885761883322 1
1.36098418441836 1
1.96804155517523 0
1.08539185868836 1
1.29089278562157 1
0.565169385605267 1
0.97679362651883 1
1.05965460622323 1
1.13231169894865 1
1.02316893713472 1
1.0203056228265 1
1.14416826926536 1
1.13226324887676 1
1.22472656729337 1
1.13358973573603 1
0.926222428826731 1
1.50885582172227 1
1.10501026970822 1
0.70143331965387 1
0.658291531886399 1
0.939296038641652 1
0.842667365426493 1
1.37545545005847 1
0.0671768507025256 0
1.43534980274905 1
1.57504930007308 0
0.951037336252167 1
0.521636410065153 1
0.936636382428076 1
1.04482054885553 1
1.31103461014962 1
1.0330075413474 1
0.987116343455988 1
1.06081717315992 1
1.19733040647379 1
0.949884014257909 1
1.54033731274412 1
0.898523205214296 1
1.59359243396217 1
1.64078333687 1
1.45032100570806 1
1.0764338169332 1
1.26103931447483 1
1.15568871009672 1
0.914554860833567 1
1.39813041605523 1
0.537304312319159 1
0.607630093267311 1
1.28617212693153 1
0.872166691896516 1
1.04715069697794 1
1.02800017790661 1
1.87395958104794 0
0.991339827264986 1
1.06890392269745 1
0.683842378796516 1
0.954309073877992 1
1.48473149525217 1
1.02867147526336 1
1.49982237350971 1
0.644672055909821 1
1.13159753847115 1
1.22942429504547 1
0.990140980654005 1
1.31145328794611 1
0.932728074940016 1
0.842261908712204 1
1.41643271153539 1
0.602955376993615 1
0.916964505062643 1
1.57532610253249 0
0.845552834471266 1
0.820161164540756 1
0.429553056744883 0
0.413872955362762 0
0.954287920148276 1
1.64745049090553 1
0.631705963070805 1
1.32815234334382 1
1.16208744432655 1
-0.0100361037265477 1
0.806036092822019 1
0.56433881168289 1
0.857755302578901 1
0.932704940494821 1
1.14952417274573 1
1.10310232670072 1
0.964542272677585 1
0.739691487997745 1
1.4612881132077 1
1.30375407661084 1
0.700612318064725 1
0.228317593442304 0
0.750195145591719 1
1.04710124589456 1
1.46505859436907 1
1.61182750734312 1
1.19110947108652 1
0.947134987033598 1
1.27536487462677 1
1.02578122139269 1
0.979220307879303 1
1.26946904757582 1
0.376736898578136 1
0.914776360285849 1
1.08663617845793 1
1.31478442050605 1
0.908499596243925 1
0.996865385092904 1
0.778917464121268 1
1.33974753365362 1
0.0885457469152763 1
1.50522026137202 1
1.2688458626661 1
0.34128215019695 0
1.09147866366652 1
1.06449609297911 1
0.543464092294219 1
1.04323678719467 1
1.12420718935998 1
1.1402792026264 1
0.799828686296788 1
0.97663803283413 1
-0.202742862416368 0
0.295589721744008 0
0.884195911772353 1
0.643558959747323 1
1.36219283852889 1
1.01355867530606 1
1.20354470403166 1
0.893442622745344 1
0.942199920983327 1
0.93134322811765 1
0.992153839336295 1
1.86363322448726 0
1.3925583062478 1
1.14013204272871 1
0.6492185383548 1
1.15897794572576 1
1.00304837334425 1
0.6385856276695 1
0.799486330525591 1
1.14631394494385 1
0.691026657469329 1
1.1974144598809 1
1.03287317068219 1
0.723812200169829 1
0.494025843738885 1
0.618181901429006 1
1.01096971005076 1
0.879680050840464 1
0.486694416592765 1
1.17496974360386 1
1.28646779785663 1
0.738550092620337 1
0.80048091694793 1
1.1664026380847 1
1.24517694871517 1
0.911520623397115 1
0.916223264612842 1
1.46957271846345 1
0.768285935218256 1
0.691986867423165 1
0.952560162420378 1
1.00336333457426 1
1.21898171014236 1
0.723369068334177 1
0.947557500613067 1
1.03408689817463 1
0.563109156778389 1
1.44256096686807 1
0.949438268274934 1
1.30422615970712 1
0.901608529925632 1
1.75071316752073 1
0.521362198424503 1
0.637098631506089 1
0.718524855047152 1
0.148347300218828 0
0.825296089951641 1
0.586859050605107 1
1.04125441480506 1
1.0848608830128 1
0.203797391497771 0
1.3218521923662 1
1.13897319444686 1
1.01489487027877 1
1.76390638952062 1
1.39936718133868 1
0.587072016051599 1
0.397568801475828 1
1.16668447405866 1
1.09244123266914 1
0.662739372011112 1
1.25142805984983 1
0.904682992693528 1
1.34434200606744 1
1.26058483844045 1
0.502441864263921 1
1.25476099842804 1
0.494992693736276 1
1.53673576208191 1
0.973899481877974 1
1.3727115093804 1
1.50525366803307 1
1.44012917119625 1
0.304460740338228 1
0.660293655293607 1
0.484651860638293 1
1.04263866732588 1
1.07314278220485 1
1.767903303596 0
0.949175836166749 1
0.831283721138669 1
1.0814606492011 1
0.80966028322886 1
1.24866154304074 1
0.853825613869323 1
1.078004774086 1
0.971769190403604 1
1.90845073103239 0
0.78393310047461 1
0.931035759613965 1
0.746015367487764 1
1.44993416123248 1
1.1669113609218 1
0.607498054193793 1
1.17766467793159 1
0.979196103412616 1
0.338188333730295 1
0.814285998966361 1
1.69202560053515 1
1.41657221719672 1
0.645256068421084 1
1.00667433149576 1
1.69688485517222 1
0.490072266697276 1
1.29623109588718 1
1.29599734709145 1
1.05348143371958 1
0.646190743878464 1
1.0412972259561 1
1.18300789543158 1
0.784784743546105 1
1.37130442584806 1
1.2467155413807 1
0.480850331528877 1
0.693232591283345 1
1.13436317374599 1
1.51842217556288 1
0.944443300988998 1
1.04135994943298 1
1.59748099801433 1
0.951287789312672 1
1.46470036643107 1
1.18699100016541 1
0.755645092844244 1
0.802216171997462 1
1.14125481560675 1
1.52126610106665 1
1.135941197579 1
1.38547618267613 1
0.0324200219849937 0
1.19008892350055 1
0.363332872348122 1
1.05235260930402 1
0.86581566924357 1
1.30985536228267 1
1.06074940278733 1
1.13764810464649 1
1.74595875692781 0
0.796938460353008 1
0.588861457537629 0
1.46065937587918 1
1.26012993864514 1
0.484958912672494 1
1.1541680600401 1
1.32468091805333 1
1.13545337139607 1
1.17322291752623 1
1.51382243694507 1
1.25446737103305 1
1.23882911251651 1
1.19070341238535 1
0.82553408592422 1
0.0422012841895169 0
1.4971065184319 1
1.17006219064601 1
1.06382041033502 1
1.10314042875465 1
1.52011023186977 1
0.561860388760695 1
1.49404713000604 1
1.50578590056265 1
1.24255387930661 1
0.909524504532365 1
0.469300407274543 1
0.656458751259453 1
1.0421423696349 1
0.706501090712226 1
1.5975334030324 1
0.872876796792672 1
1.26751128436309 1
1.22585824446096 1
1.82091526600533 1
0.400921507330399 1
0.791694876502919 1
1.17381955686581 1
1.29875289475527 1
0.549891924646322 1
0.659649884207618 1
0.915596995072886 1
1.04658144913831 1
1.15404624382649 1
0.829062286494082 1
1.3990772105555 1
0.628203431572369 1
0.939080608519088 1
0.305304391775342 0
0.328475190383362 0
1.25680863943344 1
0.650238434015346 1
0.921687581394707 1
0.621915760413593 1
0.830479010645447 1
0.646367294566228 1
0.861144744496453 1
1.18424214939484 1
0.943326656536132 1
1.30574573950412 1
0.679478106155387 1
1.27465286119529 1
0.846887167309599 1
1.66740860841627 1
1.36757269489987 1
1.13992698041487 1
1.55958820258333 1
0.574025038713293 1
1.1816579185006 1
1.09798294485975 1
0.629867847062057 1
1.14337346432569 1
0.754486471194864 1
0.939085958500075 1
1.38028190502957 1
0.602374735831941 1
1.41169449816494 1
1.11611151413266 1
1.21363080954803 1
0.790793022443037 1
0.982382057625575 1
1.23720324544159 1
0.685907062467771 1
0.619277434872742 1
1.99726648606181 0
0.18235722192587 1
0.812802503280559 1
1.49160841306272 1
1.44374456932966 1
1.20396190642325 1
0.513889860407631 1
1.06950083350548 1
1.37171377510922 1
1.06802307170237 1
0.5202187661835 1
1.32284063361946 1
1.10306740261612 1
1.50205588094095 1
1.25623920372922 1
0.927371303432289 1
0.923877465980131 1
1.46844926206764 1
1.40178155559005 1
1.77628639726709 1
1.18406910917777 1
1.27502548049359 1
1.97228427996278 0
1.02495903268618 1
1.46224417447216 1
0.561485320104633 1
0.516526660985897 1
1.50485379501157 1
0.394219977292784 0
1.1094650852585 1
0.799190539244279 1
2.14907972041485 0
1.16430083429796 1
0.488762320311503 1
1.30984873568792 1
0.618929119073342 1
0.700647522847809 1
1.21912926775984 1
1.1457072985487 1
1.01751905607276 1
0.993937856810721 1
0.887761122075887 1
1.01052900431291 1
0.644270273264318 1
0.652791554456118 1
0.737783817288361 1
0.480306592578012 1
0.785318899138183 1
1.16799838194985 1
0.756789684417254 1
0.733652937771511 1
1.38426544566822 1
0.970790512167923 1
0.918692938281185 1
1.83254304147836 0
1.18751068931818 1
1.59472683199396 1
0.409712753250579 1
0.715581624040097 1
0.891894478447991 1
1.01378443834057 1
1.11554903240978 1
1.24414766091256 1
1.2339586684966 1
1.03283903488464 1
1.16533690748149 1
1.04417708422346 1
1.36737677053805 1
1.32339324635375 1
1.04157709685987 1
0.5399560628038 1
1.75584251856138 0
1.16534549632396 1
1.51439879425404 1
0.602718945864767 1
0.913395710216329 1
1.39481016810164 1
1.6168594249762 1
0.723903485389813 1
1.29498235899445 1
0.512481981959651 1
1.32652650897254 1
1.24791017747908 1
1.20386194898813 1
0.525544454846744 1
0.443491188784076 0
0.786813000691256 1
1.49993967139625 1
1.10234381310398 1
0.699724441222212 1
0.950585809691646 1
0.795710086553614 1
0.769957325476068 1
0.613943254196593 1
1.3780895808206 1
1.08098668645524 1
1.31256755459066 1
1.24740858842998 1
1.06729900863042 1
0.66525776122772 1
0.638267281520149 1
1.00323651401323 1
0.464786592356402 1
0.474592236592223 1
0.699960365541807 1
0.976262637626993 1
0.557310307498123 1
0.923769088197186 1
0.184155993006511 1
0.567836180880469 1
0.947308135862231 1
0.735428640433612 1
0.695486649894205 1
1.53645441523197 1
1.18914122107281 1
1.32152670883301 1
0.279011654856612 1
0.999921376840781 1
0.580063887832934 1
0.621893593970046 1
1.37238702259466 1
0.495869922932799 1
0.567985307497804 1
0.643534483550836 1
0.710859239387672 1
0.807696030847331 1
1.39057941494015 1
1.58539419396296 1
1.63884333119077 0
0.446782624630075 1
0.869462166609901 1
1.35495169264539 1
1.08450373880021 1
0.871223716834095 1
1.2206301286016 1
0.99350741854777 1
0.689577778502787 1
0.8076891512247 1
1.14999954452981 1
0.854052072036799 1
0.830488711378487 1
0.855218463194239 1
0.966756239859941 1
1.19476658273238 1
1.0148267522227 1
1.1473604538384 1
1.33181039255065 1
0.58885949163682 1
0.766845705210793 1
1.01470518294726 1
1.79075351502971 1
0.957788261307433 1
0.615585506823496 1
1.15212982746303 1
1.57111473684275 1
0.784642297688927 1
1.54013596499376 1
1.02722979931351 1
0.829923549531046 1
1.78685601942518 1
1.67634271710129 0
0.857827444697488 1
0.650213917104134 1
2.20282527558478 0
0.786188809476711 1
1.4593581762688 1
0.930954079444936 1
0.744366884866283 1
0.247796927289281 0
1.15217930123355 1
1.21975749920871 1
1.17566847610699 1
1.14130220946161 1
0.943250943697037 1
0.508254199053579 1
0.754589984880128 1
0.720443644664514 1
0.73350277129886 1
1.03515545621184 1
0.685238680063905 1
0.576036100188375 1
0.822836672876207 1
1.23685583045926 1
0.799305254547052 1
1.45979909098384 1
0.880266002199704 1
1.66693846774068 1
0.757918566128868 1
1.18909076572175 1
1.12472748592071 1
0.667516560500645 1
1.20684425260849 1
1.73038628512367 1
0.928123894426417 1
1.06717021975318 1
1.5032317483677 1
0.618908524766507 1
1.23038264057364 1
0.575255361526824 1
1.29872064700969 1
0.816510183590655 1
0.693525903102988 1
0.514975700661013 1
0.734129056138113 1
0.49044002281897 1
1.51576969036163 1
0.47839479673406 1
1.69527428160727 0
1.18898919611643 1
-0.23202898563126 0
0.830076352901016 1
0.441235749395761 1
1.10488881816418 1
1.20303311607815 1
0.848275222664643 1
0.492080512137082 1
1.01116988677384 1
0.780278659275155 1
1.52551961800293 1
0.725827365417492 1
0.363557951122342 0
1.21870662243064 1
1.61529379025739 1
1.251306652821 1
1.18861232011451 1
0.762261604055286 1
1.11007499817649 1
0.212553139864352 1
1.48607149334126 1
0.93464856082053 1
0.79319415930828 1
1.11038447325485 1
0.48090447483666 1
0.756366385804752 1
1.18136207089052 1
1.20878841144705 1
0.799576060859985 1
0.945847833947276 1
0.651242346302036 1
0.649764971170443 1
1.09300991822116 1
0.905649503183298 1
0.830983500038514 1
0.343544763536596 0
0.703818139312186 1
1.22817791473919 1
0.744174802983908 1
0.769157578711548 1
0.316407573098679 0
1.07275127497953 1
0.999490581175818 1
1.18294155142693 1
1.37832159532613 1
0.746606034234634 1
0.598202057216522 1
1.22186055997411 1
1.356894934556 1
1.17081920104622 1
0.877618609181939 1
1.20577016248567 1
1.34427487851878 1
1.1896235694816 1
1.03425742397571 1
1.25023888028461 1
0.730232744052565 1
1.43421473303814 1
0.954122205068598 1
0.821142312595337 1
1.0699179813426 1
1.05507308102266 1
0.573334691162727 1
0.90668272344133 1
1.17505259135209 1
0.641557036277187 1
1.20709754888311 1
1.21072885096046 1
1.02139394661746 1
0.293936596694143 1
1.03803678651499 1
0.613154541972622 1
0.925170981859162 1
1.37100285528332 1
0.596018454597182 1
1.09763364077751 1
0.90232005763612 1
1.38918547266376 1
0.346649963614326 1
1.49335724669689 1
2.04203290756629 0
0.674845347410181 1
0.655833441809761 1
0.488291226751248 0
0.697430152746168 1
0.543739897581221 1
1.03508652341105 1
1.36089188905235 1
1.07326494338861 1
1.67643221592704 1
1.58065838655783 0
0.99949598513461 1
0.828465168845618 1
0.802437632241413 1
1.57442668840291 1
1.02936083434498 1
0.80285798199455 1
1.12457038717504 1
0.640584505147088 1
1.37770518527775 1
0.42238151966798 1
1.13473433987903 1
1.38875959042693 1
0.460550388062981 1
0.664476333491747 1
1.12367785050999 1
1.54349586865223 1
1.08126521506948 1
1.09531962533056 1
0.886161013795892 1
0.735136755663211 1
0.943588999797026 1
0.80674083804937 1
1.56546039102446 0
0.56513575538149 1
1.31215561461897 1
0.839531344318502 1
1.34076729359239 1
1.19804654439424 1
1.3213725423402 1
1.04076231654604 1
1.28606379014932 1
1.19060092942432 1
0.855654118547894 1
0.970966707755308 1
0.575395688190159 1
1.15844167554394 1
1.286816759217 1
0.911469013689265 1
1.1590952297484 1
1.19539687681487 1
0.617526651342069 1
0.465983399334779 1
1.22487273047555 1
1.02440211945835 1
0.452826936636846 1
1.34585415482431 1
0.661978965933353 1
0.886816357949133 1
1.4550768090282 1
1.29763942833307 1
1.21227746549798 1
1.2640118423655 1
1.06550957600787 1
1.29051469001264 1
0.245212307052777 1
0.998400247354001 1
0.819395454401407 1
0.723666868005939 1
1.16358788979154 1
0.926988900022036 1
0.451398535896088 1
0.83285205188487 1
1.06794154972572 1
1.22760601029886 1
1.52139468005846 1
0.724595759111153 1
1.17977575019462 1
1.07611362197116 1
0.865023309078814 1
0.904073347928877 1
1.10963042565789 1
1.34046287816929 1
1.1634692536043 1
1.14510605312303 1
1.17037650953518 1
1.35442620230417 1
1.34522276946043 1
0.613861900865985 1
0.442285603487038 1
1.17415680803984 1
0.72762687481291 1
1.60273476302639 1
0.823764942193092 1
1.33248436739716 1
1.28528709530198 1
0.578486662404605 1
0.698271775008182 1
1.36368697770681 1
1.62065513292818 1
1.66917548449001 1
1.28338276672196 1
1.43285252623156 1
0.948025571902773 1
0.788110095839574 1
1.68863331585835 1
1.43360214158827 1
1.5982807647746 1
0.161410325567897 0
1.15692859909952 1
1.25178581299847 1
0.684829352387744 1
1.55597356556799 0
1.11349443830892 1
0.591819372157529 1
0.584045780293951 1
0.827425977835484 1
0.95505044131164 1
2.20184696447565 0
1.10566543231502 1
0.676725715909651 1
1.49164171849748 1
1.51998213051383 1
1.21396236858564 1
1.21085477510618 1
1.50891621274313 1
1.1092215758361 1
0.752067306684896 1
1.32989850108282 1
0.861133486763978 1
1.33723888180257 1
1.47886796957835 1
0.934550559242001 1
1.34005848481954 1
0.858226875862576 1
1.1056353709078 1
0.737839865061438 1
0.757561448360504 1
0.850929507670041 1
1.02162700210338 1
0.938147925559977 1
1.2780825985207 1
0.466763645522002 1
1.49253988263231 1
1.29444500942774 1
0.730964911531008 1
0.607823585911953 1
0.201994534945698 0
1.42583953233983 1
0.710410446484424 1
0.869204808040369 1
0.719660432974199 1
1.45808846333013 1
1.26947404510946 1
1.01346051965687 1
1.61230450559105 1
1.05866803369854 1
1.41891831982435 1
0.273011608958579 1
0.742614581584519 1
0.616935796874627 1
1.49915885883597 1
1.36471043598618 1
1.55831413086128 1
1.73117614452452 0
0.220193462712653 1
1.01354385436419 1
-0.199736560317217 0
0.942661261431443 1
0.977824734753723 1
0.992077878271687 1
0.0364223323963081 0
0.879647762468112 1
1.45050459642259 1
1.14937784743374 1
1.64383761585601 1
0.278550711964321 1
0.52282731669997 1
0.94020249753291 1
1.39558901025428 1
0.779155633646563 1
0.520414527549633 1
0.569205091719049 1
0.563288063201223 1
1.46049078083788 1
0.731257241093904 1
0.65974704602037 1
1.27085495985481 1
1.04690781734988 1
0.3702747189257 1
0.548253067338164 1
0.66306687728957 1
1.46544757202528 1
1.02385480005457 1
1.12245849445122 1
0.765845210726579 1
0.878822571567317 1
0.794594494328328 1
0.707680466779621 1
0.958152148991751 1
1.47221846336049 1
1.51175444262042 0
1.28110239934438 1
0.892836125774391 1
1.1026684857158 1
1.4321334116511 0
1.5276014579428 1
1.34652653325724 1
0.988688711789224 1
0.812604948705535 1
1.20310534367938 1
0.924470474795542 1
1.29488274751316 1
1.21620148459066 1
1.0304715481005 1
1.60102378295729 1
1.03447368916903 1
1.41882229223218 1
1.3407523479808 1
1.07749433683701 1
0.770290559126859 1
1.15672175035891 1
1.60887218092195 1
0.766607515605687 1
1.10069475606084 1
1.08815645519278 1
1.1633666222547 1
0.547043350426871 1
1.05134664989706 1
1.34539401101465 1
1.20222867579865 1
1.53614642072191 0
1.24568824537153 1
1.10833805693745 1
1.13827831287284 1
0.367729542049279 1
1.29295970117549 1
1.49765374760355 1
1.1193833301547 1
1.24735851385995 1
0.432982134570364 1
0.24651259352642 0
1.37224690991193 1
0.926644913802828 1
0.758975243282041 1
1.70257116582521 1
1.06252347489302 1
1.46896579828702 1
1.13928513139888 1
0.972283647349151 1
0.841021080540658 1
0.977868083832226 1
1.39265898436371 1
0.898112474736474 1
1.08823842738687 1
1.53468708791423 1
1.53288472181653 1
1.15617000479409 1
1.53389108099737 1
0.879374813101614 1
0.90020653248782 1
0.708725699573358 1
1.4737902854896 1
0.767416268056392 1
1.39025653684024 1
1.4936038397802 1
1.03862543396758 1
1.15824774131144 1
0.436649250951091 1
1.46249053094348 1
0.623735574081862 1
0.676086242030751 1
0.934954820182831 1
0.267092080116424 1
0.888391568283013 1
1.20281498895042 1
1.15115341319962 1
1.27685655924043 1
1.38530689188814 1
0.265931675396315 1
1.44416799898515 1
1.6778058040985 1
1.03712770673914 1
1.36567853020579 1
0.91425713848265 1
0.812135382939428 1
0.601282410866974 1
1.27954369719865 1
1.36778777659248 1
0.759229770412504 1
1.19096667591162 1
1.47750504972449 1
1.41523248946034 1
1.05102463704969 1
1.50899966126333 1
1.49727257027686 1
1.16640407166704 1
0.995166922201708 1
1.105490768072 1
1.05100666196477 1
0.901297941686802 1
0.55301610154151 1
1.51411895812835 1
1.20665273964624 1
1.68603333128388 1
0.578526185100325 1
0.081452664199193 0
0.97248145562531 1
0.627890014613599 1
1.31194596233025 1
0.651216054018457 1
1.18316692746002 1
0.421534055761573 1
0.579524054929439 1
0.948619668208329 1
0.80675270756179 1
0.905702478921035 1
1.47145386908002 1
0.880579136813179 1
1.41113906021084 1
1.76417067928606 1
1.61183819728888 1
0.676177215379956 1
0.826785739486518 1
0.935521005114117 1
0.459193557923193 1
0.913983099952637 1
0.608900752204311 1
0.622023513446599 1
1.02676339386415 1
0.559709733293889 1
0.944505419345091 1
1.40394992257193 1
0.367521687952431 1
1.38077393496892 1
1.37575244488368 1
0.993420780255116 1
0.750172132429743 1
1.40477303012627 1
1.69570316220964 1
0.286472003387748 1
1.08481370999506 1
1.17252458545283 1
1.1123642144919 1
0.639249637295893 1
0.801181302086013 1
1.34470892176667 1
1.46270550557621 1
0.964816219400664 1
0.3490621701429 1
1.30790111896155 1
0.989363499269878 1
1.2103082942217 1
0.504073937681066 1
1.71143573992498 0
0.806344156717804 1
1.38499301867158 1
1.11295409517508 1
0.660633525693292 1
1.10008116620808 1
0.464068828807408 1
1.30615540725001 1
1.20961057381222 1
0.474639590843094 1
0.604026726162922 1
0.775798137824483 1
1.49605409681763 1
1.73518170773811 0
1.07518379856153 1
0.602071053994451 1
0.980463766560129 1
1.16777339749058 1
1.10127711809749 1
1.06078398775354 1
1.11272531529927 1
0.90144053728458 1
0.666763653958036 1
1.13840182097566 1
0.724504624180993 1
1.17844545060971 1
0.688877349090114 1
0.928421799022321 1
0.894333254807027 1
0.793690917272798 1
1.47262805340321 1
0.961774390561537 1
0.823601025805063 1
0.768158622416467 1
1.50237059609769 1
1.06520578974389 1
1.51801584825858 1
0.588339311793746 1
0.640721824574702 1
0.898987354163991 1
0.982263643217411 1
1.23893953981877 1
0.431440824452911 1
1.21015758766652 1
0.445254171271217 1
1.47374660208596 1
0.564639943536674 1
1.0882205379869 1
0.73912903121282 1
0.865615367085893 1
0.4203146156207 0
0.126513393324648 1
0.76722821471405 1
1.05530261721949 1
1.4087949949389 1
1.59337386012232 1
1.31210955015169 1
1.49939683068826 1
1.55596763818431 1
0.873812927161589 1
0.828222379103245 1
1.24329653653022 1
1.15332632802625 1
0.886238969472934 1
0.408567990394879 1
1.10866980019587 1
0.564523173493597 1
1.19176160794584 1
0.749941048899194 1
1.48536223730132 1
1.40678584316901 1
0.837105507905024 1
0.488122880539812 1
1.62124609385547 1
1.46619410630303 1
0.964309389237136 1
1.07269225216361 1
1.32741161701254 1
0.980617948552302 1
1.10639145302372 1
1.42281553319477 1
1.00267356060151 1
1.4953416523462 1
0.722216511506569 1
0.864723644678824 1
1.25164633184294 1
0.375759265146272 0
1.14200012537274 1
1.17159984131969 1
1.16882276031147 1
1.06787017030718 1
0.270741509615996 0
0.931540237223421 1
0.304912022926768 0
0.875982018149726 1
1.57339320891494 1
1.30655086369497 1
0.927041595939571 1
1.01052706084916 1
0.773950217950771 1
0.865101761225137 1
0.538795590967612 1
0.901047272485773 1
0.781837732817243 1
0.552917778849121 1
0.631142235556725 1
0.856051165948216 1
0.541198598258917 1
1.47175596199094 1
0.668840271673421 1
1.69048534789084 1
0.785753161789491 1
1.12279709509767 1
0.517154190003959 1
1.00173565203341 1
1.01183172593705 1
0.591876171378407 1
0.570441290356836 1
1.27441039083812 1
1.40975406874463 1
1.0817987662218 1
1.06808280116565 1
1.35001498854289 1
1.18872768529196 1
1.49880467245315 1
0.358365564449565 1
1.3553040139406 1
1.31979523263236 1
0.853476947266662 1
0.943096392840491 1
1.03829112513146 1
0.959164762021586 1
0.596742655659029 1
1.30777914381686 1
1.08427746632464 1
1.01702307934648 1
-0.0948076399015227 0
1.14838812936217 1
0.881659405939984 1
0.364767362965337 1
1.42263132481019 1
0.606768026422 1
0.794946305963465 1
0.695209151449011 1
1.36964452162783 1
1.79405243412192 0
0.869783104286154 1
0.910745346217772 1
1.83402465480034 0
1.47208729407581 1
1.0354325454883 1
0.924018610223281 1
0.948683918252954 1
1.2721753109216 1
0.556082870068741 1
1.22576240138124 1
0.648819186737736 1
1.14425439889368 1
0.735076084001829 1
0.808747541772547 1
1.13292543712902 1
0.877437316909374 1
0.0818493363433356 0
0.744801425037198 1
0.846888949942837 1
0.736309171489905 1
1.07947219843744 1
0.945563245227677 1
1.52734430656348 1
0.761702112332019 1
1.31981793050797 1
0.363851896539025 0
0.969007397360362 1
0.241009905240767 1
1.02205203726316 1
0.884623958173383 1
0.782978354237014 1
0.654028333670444 1
0.285242453119415 1
0.892871774341978 1
1.4887491117678 1
0.802696141914014 1
1.64882248874446 1
1.16946977196896 1
1.026288648471 1
1.30111365025934 1
1.19360875093755 1
1.33196858622825 1
1.10060155242593 1
1.44115755223194 1
0.251729566660314 0
1.53410614489675 1
1.51316422856286 1
1.41910225383654 1
1.86655559730997 0
1.58241264022697 1
1.36188761175136 1
1.2454062222595 1
1.45686538984821 1
0.830724123319851 1
1.11937229426287 1
0.319406641146148 1
1.08834128679584 1
1.13580361771502 1
1.2461567880648 1
0.786403237442241 1
1.24409022637871 1
0.997162057399072 1
1.32421094949604 1
0.791821105179948 1
1.26082822860946 1
1.28226852273918 1
0.629380051122537 1
0.532061464245525 1
1.7562369258447 0
0.751588059938971 1
0.0275380992247952 0
1.14551852730581 1
1.05836792889074 1
1.3212276667839 1
1.18538961217541 1
0.929073881513372 1
1.04711255097013 1
0.592946782415119 1
0.75481687530362 1
1.21007243226537 1
1.18968310655371 1
0.530337005063544 1
1.45627071369997 1
1.58770004395684 1
0.604115190659929 1
1.11328740207436 1
0.622369318080797 1
0.955276558720857 1
0.78644682876786 1
0.64906186088751 1
1.4195171481812 1
0.0548294305115235 0
1.71561952670808 0
1.00527528780544 1
0.69781114736711 1
0.906541398902489 1
0.870124496178326 1
0.969099173003061 1
1.26151357170494 1
1.37230301161955 1
1.03768540356829 1
0.800544382601315 1
1.74651678444433 1
1.14853895048893 1
0.989424957164428 1
1.31593723660503 1
1.08574604161879 1
0.320902750151589 1
1.58181326742329 1
1.05327636523441 1
0.682654347332745 1
0.940121570160949 1
0.856659158184116 1
1.05820636476183 1
0.45109590659276 0
0.756069827184178 1
0.857799856433126 1
0.713778035129494 1
0.989439367947801 1
0.979600008713118 1
1.235754554048 1
0.0690113411454918 0
1.48990162954818 1
1.44043884445771 1
0.784809672269176 1
1.33011509507545 1
2.04866366178228 0
0.619858273519759 1
1.15883319775543 1
0.949129049348118 1
1.02557313638435 1
0.387113733089222 1
1.3326781962191 1
1.38211302817863 1
1.06365602436005 1
1.42966714476732 1
1.42044832222719 1
1.33068314471729 1
0.385410603337106 1
1.47665913465248 1
1.60769560181864 1
1.21164443777568 1
0.915746878797722 1
0.36782728694857 1
0.649144018455428 1
1.01262895874712 1
1.90739572755806 0
1.29253161752863 1
0.402157204727019 0
1.03700903745536 1
0.966643193573612 1
0.943426702034242 1
1.72993789753937 0
1.21316783058533 1
0.537416179167532 1
1.2825768827235 1
1.05237717059291 1
1.65584306711199 1
0.646522391842632 1
1.5701249818043 1
0.82605286028214 1
0.98505309271387 1
0.486438142614146 1
1.16712946508078 1
1.81236751501218 0
1.1797378744418 1
1.13078137082565 1
0.545008904854046 1
1.03967586900215 1
0.407194242750964 1
0.674980615789445 1
0.581827529343612 1
0.624946080433016 1
1.11804733872623 1
1.40193770453415 1
0.895688337171093 1
1.65959881713289 0
1.45920466837675 1
0.656236601780278 1
1.02960455952045 1
0.593370701054842 1
1.72230043399524 1
0.645884491430742 1
0.645844340390787 1
-0.0157060679554793 0
0.749681534942406 1
1.16282627746873 1
0.495976334725357 1
1.0021574007695 1
0.358446860832178 1
1.34172718482487 1
1.38169252346364 1
1.20552188212019 1
0.919138217339701 1
0.452684988876302 1
1.05876540532765 1
1.10265749951074 1
1.12209835718213 1
1.16366453765576 1
1.75623691557403 0
0.535899449959133 1
1.22820772960953 1
1.05546965293426 1
1.57667335979321 1
0.577609065654588 1
1.08303050763158 1
1.00850906236169 1
0.491559114326373 1
0.562358038416735 1
0.687255926942233 1
1.131428394312 1
1.57380547579823 1
0.727605270761049 1
2.11751353738836 0
1.13962411416443 1
0.62766747606783 1
1.1883485107195 1
0.871272925125731 1
1.01412656799302 1
1.21819717048195 1
1.31978248350136 1
0.490608982122191 1
0.971614438410266 1
1.55596838106306 1
1.43864686763195 1
1.10624243497256 1
1.03079990494414 1
0.770244972398785 1
0.91073200515724 1
1.79678378762473 0
0.893935999298857 1
1.28326144010457 1
1.52799603025158 1
1.10742977077414 1
1.15107350555681 1
0.816024014637005 1
1.83500780840096 0
1.67853337099475 1
0.894471502469575 1
0.523639201024809 1
0.993934506437804 1
0.954111090030326 1
0.86636314100374 1
1.05446349234251 1
0.863506278915879 1
1.57824500751262 1
0.564965775312896 1
0.593695574410774 1
0.856316680830964 1
1.39559096489171 1
1.61820590835937 1
1.11778184272915 1
1.03290906442625 1
1.10280509755334 1
1.08710197381849 1
0.0404521653830664 0
0.896513388379503 1
0.422636629235167 1
1.12962781727368 1
0.815787524456681 1
0.732516938700236 1
1.28148120953819 1
0.195622533283087 0
0.851176052600247 1
0.732740627120631 1
1.17244337999169 1
0.99795345705108 1
1.18131805917865 1
1.85958533721414 0
0.233959173550785 0
0.765005015571448 1
1.51306258899606 1
1.28789356372204 1
1.32027300123516 1
1.02089348463528 1
0.8954386654303 1
1.34902610973103 1
1.17596628688655 1
1.68746734344529 0
0.371393308228759 1
1.06164804999404 1
0.67378406316013 1
0.534152278627211 1
1.18096198219481 1
1.63480208404991 1
1.01896164212584 1
0.683198386984662 1
1.09256993883041 1
1.00256607113907 1
1.03412991279205 1
1.14913849069357 1
0.180286191640203 0
1.43976594861757 1
0.540673748367159 1
0.938700714048649 1
0.587186321070859 1
0.923903297298633 1
0.751226665691185 1
0.363498942365778 1
0.388934366569578 1
1.22700426216868 1
0.730343461467264 1
0.817223978272431 1
1.0690843596393 1
1.04852546079806 1
0.981881204539783 1
0.908353015255438 1
0.951475775988096 1
1.15720097526714 1
1.50419668875363 1
0.681667474167849 1
1.01094613322785 1
0.917469265530324 1
0.928014163422611 1
1.41755800789569 1
1.90091364966178 1
1.07802779377373 1
1.18048128996073 1
0.77584488629855 1
1.38135619784117 1
1.8682913821225 1
1.66906932112689 1
1.15738792045128 1
1.27720677449989 1
1.76662667389139 0
1.82773938746679 1
0.940577946469398 1
1.49302789407817 1
1.20619996084295 1
0.945045342699229 1
1.4112754428785 1
0.67267325382006 1
1.0898208742356 1
1.26065626060422 1
1.03942309837546 1
1.35938030775418 1
0.433485921724567 1
1.06539601177566 1
0.261614393045315 0
1.0064687690954 1
0.478668180390663 1
0.772688085012387 1
1.34604130032655 1
0.400506545007053 1
1.06161562873156 1
0.821287189290346 1
1.25740372525783 1
1.08159202060649 1
0.967594906544572 1
0.894619422438788 1
1.25685297135927 1
1.48791039483574 1
1.28461150315501 1
1.3135599089294 1
1.51214631808792 0
1.20441741148247 1
1.08133801576161 1
0.982657343521693 1
1.70000435892026 1
0.668115239756647 1
1.28471173020313 1
0.553304401436563 1
0.828542866478709 1
1.29253796677516 1
1.00170509553907 1
1.28009732143228 1
0.91607333552659 1
1.74593059905615 1
0.927189687391745 1
1.29471639966317 1
1.04079069580612 1
1.34913660577957 1
0.952394383908026 1
1.09758396094306 1
0.995684556387474 1
0.918047985684343 1
0.861953654941608 1
1.57756528040583 1
0.807087578288426 1
1.32646770865514 1
0.792863935831705 1
0.359686894107963 1
1.20775466364396 1
1.14650317504482 1
1.2877183148737 1
1.00817376752561 1
0.466015228787065 1
1.94999983348247 0
1.6642528319279 1
1.23030718299961 1
0.873700915770893 1
1.16142027924671 1
1.2153786386711 1
1.06508720682302 1
0.855504428549678 1
0.467289078914318 1
1.03966188363383 1
0.708816854581002 1
1.59568776452686 1
1.17342353602476 1
1.30806730558448 1
0.6284909315464 1
0.89809763447881 1
1.32464484703437 1
0.804748671644379 1
0.780108770339417 1
0.645532139360505 1
1.04712271395374 1
1.17521561119784 1
0.854238608070286 1
0.803137750412155 1
1.18847014945328 1
1.59261249517269 1
1.30430845106188 1
0.687579340596108 1
0.603055056079119 1
1.16318416881545 1
1.12322362737366 1
0.348772173449644 1
1.14083494957138 1
0.664970159865014 1
1.84205481682651 0
1.49008112967005 1
1.22091116004544 1
1.57335437692959 1
1.07338142891527 1
0.378612397458322 1
0.84641379683259 1
-0.137608774952976 0
1.09509446413484 1
0.595812859227241 1
1.18820691409035 1
1.00155442759378 1
1.16867517081005 1
0.805561212224787 1
1.03201544058417 1
0.943681301015552 1
0.752604964834234 1
1.01421176976927 1
0.67574375116334 1
1.01274760404273 1
0.80889729076495 1
1.15491530958221 1
0.766054988061121 1
0.79213692316566 1
1.76402671419709 1
0.612657328014544 1
1.17340464726878 1
0.684193874413627 1
0.702433786910275 1
1.19073473037261 1
1.3691033037127 1
1.0797439591759 1
0.98211217096416 1
0.713239142852762 1
1.32844941049895 1
0.209720739244281 1
0.705432926991283 1
1.53445035080767 1
1.01018289753951 1
1.09012282664849 1
0.882165395712394 1
1.01305848513877 1
0.938210602743748 1
1.46376697081142 1
1.61936973877883 1
0.747442764776122 1
0.581543220731086 1
0.464436130330554 1
0.445969696678529 0
0.75889751071375 1
0.76395904656318 1
1.36065123569667 1
1.54670634643886 1
0.52270404390293 1
1.14738231108258 1
1.32047039713026 1
1.10256223668365 1
0.689870514532565 1
1.04518648825507 1
0.932960997585407 1
0.995723694036542 1
1.09945585176278 1
0.528751729865219 1
1.35918684918322 1
0.750394920476802 1
1.63493726580073 1
0.573638338935268 1
0.594632970959166 1
0.328782163265803 1
0.336947015378699 1
1.05289712152518 1
1.11903936079323 1
0.823718628718048 1
0.729268893913608 1
0.811778924991577 1
0.923506206788993 1
1.57403546226756 1
0.945385998866181 1
0.374877631605563 1
0.711308400372851 1
0.653183980853058 1
1.02990686286441 1
1.04336180752707 1
1.24649805940136 1
1.06024789514691 1
1.48338047454081 1
1.48532312283047 1
0.821408782525333 1
1.07891086438685 1
1.06781556958089 1
1.6060014258337 0
1.40575010882485 1
1.55056287469418 1
1.36094431082774 1
1.12894280285541 1
0.374479764593453 1
1.70727077672059 1
1.12698711072951 1
0.45585706851032 1
1.68919203906591 1
0.720118297825784 1
1.69227031478971 0
0.632489696988747 1
1.40945834894569 1
0.290058441525247 0
0.922517245434235 1
1.18340677533701 1
1.45388505017449 0
1.06884734351251 1
1.38837712614503 1
1.34726780615696 1
1.19545105222503 1
1.68884346334969 0
1.46196619355018 1
1.36530239410298 1
1.13621403814098 1
1.05904564188846 1
0.766427174076985 1
1.17712826591582 1
-0.000557934355136291 0
0.775160716212012 1
1.61753016714095 1
0.840319318152142 1
1.1754794433403 1
0.563014387997076 1
1.06042261693893 1
1.09517835034101 1
0.541182992399275 1
0.927734050544818 1
1.12181628688203 1
1.27879331855262 1
1.30714460651919 1
1.56865737984066 1
1.84485739673303 0
1.11446734716386 1
0.899725004467594 1
0.465146969709747 1
2.44775445833465 0
1.63143530711182 1
1.20129927487669 1
0.661088750301063 1
1.38527158405645 1
0.891232274076384 1
1.1722065510332 1
0.273373511569866 0
0.56964202026209 1
1.5936325406806 1
1.10866180268453 1
0.949382022614438 1
0.747232860738513 1
1.04037974667281 1
1.03945569276402 1
0.61943918391976 1
1.32610856429873 1
1.00248708115297 1
1.19400126965737 1
1.19729101868307 1
0.946567662295022 1
1.68372041327991 1
0.829730969230558 1
0.649192575768962 1
0.733923277837874 1
1.37358098146299 1
0.665627797547392 1
1.19341241441447 1
0.623699757216375 1
0.714080026578287 1
1.2898964781305 1
0.768680127986535 1
0.668166675413258 1
0.658600356493424 1
1.23253319768368 1
1.01889040476957 1
0.85039534980344 1
1.10050973873593 1
1.65431369367729 1
0.874726873016065 1
0.95849434238217 1
1.162009840359 1
1.35805197597992 1
0.57950159002437 1
0.685428272451272 1
-0.0464525875753557 0
0.832112314616584 1
0.482775104766359 1
0.770902799094996 1
1.82942256625622 0
0.882206876155014 1
1.42800501508861 0
1.60722048029071 1
1.52978841090062 0
0.894115702308203 1
1.02582166279179 1
1.16414666675291 1
1.46026391332348 1
0.887827251429513 1
1.14856870903731 1
0.620125588593668 1
1.08855971018176 1
1.16440566536269 1
1.04738408808592 1
0.710448546875848 1
1.05041631763193 1
1.22115237751181 1
0.518398678014176 1
1.10704165397831 1
1.07951939805925 1
1.25271059670405 1
1.4519483944725 1
0.682482942635661 1
0.845405746399555 1
0.785660535967905 1
1.40772064517249 1
1.20037676598165 1
1.45591146523717 1
1.22003882816891 1
1.41258223158114 1
0.368908513647999 1
1.29962207819484 1
0.325353590561185 0
1.31829618015428 1
0.973050694092517 1
1.24351416378881 1
1.95210077667971 0
0.660340514984993 1
1.28600115885624 1
1.09891646578036 1
1.0041817650587 1
1.14732083024141 1
0.854453547894707 1
0.721058650291135 1
0.704864821150562 1
1.37041201259736 1
1.51032245310101 1
1.52152299698982 1
0.871926153360442 1
0.648900124925919 1
0.913776901855896 1
1.02654363885776 1
0.886753050542566 1
0.990180920712804 1
0.672546261724469 1
0.721266761375169 1
1.0924283420119 1
1.64468165727856 1
0.45385363229999 1
1.28967065182129 1
0.774910235999072 1
1.92598152614217 0
1.15100483012777 1
0.150957934752396 0
1.1442180537776 1
1.54447411717769 1
1.23154355844677 1
0.799077734870689 1
0.815962425326042 1
1.31900071032419 1
1.07035545390075 1
1.44813442430089 1
0.662455054123109 1
1.07180000667925 1
0.709983192453301 1
0.808555547286036 1
1.3214305421193 1
1.59899266553081 1
0.0677396846809684 1
2.12365743602772 0
0.992462928912069 1
1.0957137472978 1
0.93739715571875 1
0.802606564527142 1
0.673085466540519 1
0.129981436573664 0
0.840902803887198 1
1.0741979394889 1
0.332119740517872 1
0.927627078860165 1
0.585102354068918 1
1.1853811604421 1
0.940568202803018 1
1.20022021784726 1
0.381963070544939 1
1.48038445977054 1
0.725291304568116 1
0.802305140543849 1
1.01674705057497 1
-0.165675130786113 0
1.65343382934997 0
0.910763901537504 1
0.870540145761898 1
1.32769881712216 1
0.592354900544122 1
1.20669714054654 1
0.779395081241302 1
0.981452325194623 1
0.990809946117584 1
0.940465269721191 1
1.15442228632205 1
1.24720741619415 1
0.460939773993863 1
0.719365737808124 1
0.862971983083624 1
0.521447330784162 1
0.165978327808527 0
1.40617379801164 1
0.412011273911349 1
0.325318952105613 1
0.877945862840286 1
0.918223158269721 1
0.888095266971097 1
0.47182422766505 0
0.94406554843403 1
1.16289649561339 1
1.02476788391703 1
1.0359460945275 1
1.11066208854701 1
1.25526435327066 1
0.864202488300003 1
0.0712721416260767 0
1.12042774592587 1
1.33049892343514 1
0.578358086590715 1
0.842367089949785 1
0.36840771066439 1
1.10243581469139 1
1.14331271145442 1
1.3583192511647 1
1.1043761257748 1
0.710761620890427 1
0.859549417983244 1
0.765424923873359 1
0.96907273423451 1
1.04101029441819 1
1.09445648583831 1
1.0903601428413 1
0.991669471574375 1
0.981354963033556 1
1.52045905100961 1
0.403044965753036 1
1.05377772660227 1
0.661948518521424 1
0.82054550718692 1
1.43995367939561 1
0.979201879853147 1
1.13420522984659 1
1.46340654195749 1
1.5501148711226 1
1.6039343472027 1
0.744426350624598 1
1.01238493199077 1
1.08040472571425 1
0.905977291732166 1
1.14662994680265 1
1.47295121748126 1
1.12426390980007 1
0.967930402627496 1
2.09528181405713 0
1.71394731156895 1
1.11279386055379 1
1.05040226562875 1
0.972632211488364 1
0.697776794249707 1
1.06617264918421 1
0.643597044682375 1
0.831808892972236 1
0.838664056219993 1
0.531051265262468 1
0.975733604687253 1
1.38720091390876 1
0.647433526345194 1
1.05778844936377 1
0.913728709003487 1
0.494696776540678 1
1.02567119216485 1
1.0946852156803 1
0.906073486387403 1
1.44776057130603 1
0.499110874107505 1
1.81324879828795 0
0.435997548856399 1
0.983019700041576 1
1.25698328734112 1
1.04856779237193 1
0.774023957727932 1
0.997947263642282 1
1.50021920673458 1
0.873037600314185 1
0.337279338786639 1
0.806541807599838 1
1.78854781584546 0
0.830744469692805 1
0.611170433956876 1
0.827710065370379 1
0.825214896615356 1
1.12506618800153 1
0.745449637262291 1
1.69370737547827 0
0.830179204484173 1
0.664122414618405 1
0.863466623094756 1
0.844414615083464 1
1.12248735455881 1
1.43550095187325 1
1.4191919453097 1
0.528984281212589 1
0.469454163881383 0
0.504467071712355 1
0.571460092522167 1
0.814443842494161 1
0.930132551519791 1
0.931934727518847 1
1.30581475048482 1
1.23452200022267 1
1.69242879482028 0
0.394334039968037 0
1.7310330820697 1
0.896006568514933 1
1.23193500008519 1
1.33643239265142 1
1.03205141029377 1
1.27864765446925 1
1.21553783018082 1
2.07525584626383 0
0.50175439561988 0
0.438452977400156 0
0.8482704744906 1
0.264425868335457 1
0.891570408370488 1
1.64785825939844 0
0.84744098399513 1
1.18045707168334 1
0.598233126835406 1
1.26217004879815 1
1.2149115710772 1
1.27075682533058 1
0.15848079870867 0
1.58081747025493 1
1.09820034282612 1
0.985885115405847 1
0.970349302707922 1
1.32857438046591 1
1.264607874799 1
0.786651265859559 1
1.65497918016272 0
1.9578960829028 0
1.14484826522563 1
0.169595725384265 0
1.0586539524009 1
0.975513922337712 1
0.698325070674466 1
0.680850398507268 1
0.959004427179653 1
1.4063218126919 1
1.41745370663652 1
1.28613119417536 1
1.04354639972962 1
0.960957292286269 1
1.66682706900739 1
1.42320043670952 1
1.46936900393046 1
0.488856613567008 1
0.73755262466256 1
0.956595941551763 1
1.81537027910152 0
1.16403907221008 1
0.466396121160731 1
1.05668309242258 1
1.09175226684306 1
0.710472954715519 1
1.38073914450374 1
1.16850967807072 1
0.998846664762526 1
1.47741939658535 1
0.930551845315816 1
0.317812287973248 1
0.924853683542764 1
0.748940975061678 1
0.853542830912665 1
1.73522995210644 1
0.997338960923563 1
0.737269411619288 1
1.10551834164025 1
0.973362856246667 1
0.86904185062792 1
1.10770091362069 1
1.2087824271188 1
0.83213368505572 1
1.60793916147225 0
1.35321723541375 1
1.26244610183112 1
0.905138560820762 1
1.25243458779559 1
0.632100927616084 1
1.35893109263086 1
1.01663443711244 1
1.65156517271459 1
1.47320610857441 1
0.056190224037162 0
1.20477315106161 1
1.27150901177947 1
1.07884317086239 1
0.916925854941144 1
1.87502351487495 1
0.999950109522003 1
0.938416892562121 1
1.06482447243782 1
1.19638871851312 1
1.74985585942345 1
0.79142632631194 1
1.12542280670584 1
1.02219619285295 1
0.893294411234218 1
0.812860132156663 1
0.991989314108216 1
0.729460134638771 1
1.10113736495585 1
0.882231173712333 1
1.10867609396854 1
1.33876585278369 1
0.555356322101332 1
1.48291942220165 1
1.11927805756657 1
0.10177152758055 0
0.729512610095021 1
1.82259862703315 0
1.04262369128804 1
1.33055674448382 1
1.32969259287068 1
0.784309399752534 1
1.64543233181455 1
1.00034906035234 1
0.861501771480481 1
1.06715074622454 1
1.06871530157465 1
0.321629884738109 0
1.34062462891718 1
0.737279886988095 1
0.783981233609452 1
1.1474342244322 1
0.949497646808859 1
0.666643352257846 1
0.997852669082389 1
0.803464330000774 1
1.24122939446346 1
0.835263159765054 1
0.245566298757342 1
0.901722912480411 1
1.13237002541377 1
1.35551881676244 1
0.926714474589322 1
0.362617162762831 0
0.420643929915895 1
1.60120266060547 1
0.778485990690731 1
0.545792824853368 1
1.05954440379711 1
1.37334598262666 1
1.26359882825999 1
1.54631713567184 1
1.40171937944496 1
1.31879709737853 1
1.37360802395145 1
0.896558612718765 1
0.67006332939172 1
1.67544216973696 1
0.768461076558293 1
1.25830474564897 1
0.68995759358265 1
0.562308919919694 1
1.34400661489942 1
0.896769936401224 1
0.703643280238963 1
0.921125847696853 1
0.726577533160262 1
0.421756380805744 1
0.933459092181592 1
1.27086005831696 1
1.29772509601139 1
0.581444288913809 1
0.883092272762358 1
1.31951635076332 1
1.992270487137 0
0.787910497919485 1
1.37606474969327 1
0.490278607806733 1
0.783972806749421 1
1.10609639552525 1
1.00370449784323 1
1.09128927816343 1
1.34722820848087 1
1.12959634448269 1
1.31271123653381 1
1.23077374686907 1
1.66003216880659 0
0.428286811922613 1
0.597667226475037 1
1.31614800156965 1
0.751869284911689 1
0.790766431912274 1
0.951996237370539 1
0.917726433487062 1
0.726394920668932 1
1.02305738356604 1
1.00522716990065 1
1.1834712690351 1
0.600331612639337 1
0.552496627125998 1
0.969251363045784 1
1.29785574806297 1
1.10407027707817 1
0.405319306032354 1
1.01472102059557 1
1.4196328458056 1
0.92403005492984 1
0.744833440502379 1
0.717661030799298 1
0.971258048390097 1
0.707593814006516 1
0.36929997979872 1
0.845332744696891 1
1.16265051560703 1
0.895493148027926 1
1.33713296160149 1
1.18256256490861 1
1.2358589926401 1
0.978713960046095 1
0.695302542747527 1
1.48302106081783 1
0.797717927807843 1
0.575366598763183 1
1.46913422891195 1
0.556617217202299 1
0.761217371796624 1
1.19986515560848 1
1.11300051102018 1
0.831616250275341 1
0.700243615478822 1
1.16734223318682 1
0.941586363132585 1
1.54339733870563 0
1.06965400545331 1
0.840791341384012 1
1.13801486853217 1
0.857149867730002 1
1.01116075774759 1
1.1893656071677 1
1.04805377798403 1
0.65444786708403 1
1.25703572891037 1
0.871714667623235 1
0.941971513437943 1
0.618731383098149 1
0.841294331930185 1
0.71896304457635 1
0.651310612902759 1
0.927128098369066 1
0.590119521850939 1
0.941520499918731 1
1.27757165310493 1
1.12734104214456 1
0.867927518652436 1
1.17188644604985 1
0.968600887205451 1
1.53779626819637 1
1.20163737992212 1
1.25693304929413 1
0.924896711300107 1
0.440084513454678 1
0.882040525132367 1
0.662731192192773 1
1.07894853973899 1
0.689723452262124 1
0.422825015309776 1
0.37256388840346 1
0.324160306729768 1
0.657770866641991 1
1.00582614194065 1
1.08591462822893 1
0.810288161546562 1
0.872257282833876 1
0.393530147816846 1
1.25746085002229 1
0.397306157826573 1
0.95603956133512 1
0.80037748120935 1
0.888238403981914 1
0.843307926246882 1
0.191642420593658 0
1.65429563816146 0
1.4596619975391 1
1.45935334046048 1
1.17119831236694 1
1.21805106434464 1
0.412132517467911 1
0.736139446479508 1
1.27805993319138 1
0.718209984674015 1
0.666352974155736 1
1.13564327150835 1
2.38868465300353 0
0.675425884028903 1
0.630354126928923 1
1.47005888209787 1
0.627136635025908 1
2.37401207359555 0
0.235705143658565 0
1.01438076312298 1
0.32943225849415 1
0.0788601284075614 0
1.11567851804156 1
0.682773520733262 1
1.25095728731575 1
0.923666664344991 1
1.10749339192971 1
1.39405832524213 1
1.10856284543261 1
0.258517942098274 1
1.44829276708894 1
1.08430152593922 1
0.965491204196683 1
1.27539995728001 1
0.550554349920674 1
0.826271918606711 1
0.156068053528796 1
1.38693155164849 1
0.740159134222561 1
1.05731178639191 1
1.31720359833759 1
0.989794924592972 1
0.873509192152239 1
0.570875922704572 1
0.437183161788872 1
0.561647993177882 1
0.915815079675857 1
0.501517800841913 1
0.766005734297869 1
1.15594755605367 1
1.40149998768659 1
1.34081166153396 1
0.68944391783418 1
1.11345965947163 1
1.22966171135576 1
-0.0451194547159894 0
0.64088948093352 1
0.991194420308027 1
1.25637743917556 1
0.638576667760764 1
1.53573002612318 1
0.713152190569298 1
0.585543710890805 1
1.10590833667835 1
0.990123626667651 1
2.0804217398441 0
0.272551583186427 0
1.195436381848 1
0.98593509973978 1
0.855959049204197 1
0.966727187528202 1
1.3811480077051 1
0.818779096970028 1
0.107175523278339 1
1.83055920091043 0
1.35356043733378 1
0.683473005981917 1
0.809055128346236 1
1.20054963563852 1
0.611869108861606 1
0.881924896318052 1
1.06603769979829 1
0.58285498418361 1
1.82957968525111 1
1.20452025461373 1
1.07719342128069 1
1.34381879806557 1
1.16109514376098 1
1.11355001125979 1
0.785339813482718 1
0.377289422207587 1
1.0872903283009 1
1.49788894164844 1
1.53225668548617 1
0.796877412265952 1
0.637221072983952 1
1.27410127450062 1
1.06558363304064 1
0.636913158484274 1
1.14749619712964 1
1.09877639570041 1
1.14625969430412 1
1.37046782062619 1
0.908588014288558 1
0.381482600145347 0
1.28760360811193 1
1.20438106038976 1
0.457238144431518 0
1.26834737105799 1
0.987354649988044 1
0.719202489561797 1
0.64023533308626 1
1.25849538547304 1
0.79064324294651 1
0.330766091072323 0
0.859568717031262 1
0.776370810255616 1
0.285537576035063 1
1.01541005499811 1
0.994059196903935 1
0.634233324201586 1
1.66243719394759 1
0.9030528683984 1
1.17123290344928 1
0.841058380113741 1
1.12834816067128 1
1.61829415828423 0
0.793372914601902 1
0.919525934542508 1
1.01113709538654 1
0.966926585551189 1
0.556411177931637 1
1.26598964934737 1
0.903110762317824 1
1.62120823338392 1
0.840815689853646 1
0.845312334571919 1
0.839864924900925 1
0.872597773079857 1
1.41739745132425 1
0.806678251311042 1
1.11801442304627 1
1.58899101094718 1
1.12784001095851 1
1.00111921065334 1
0.460014775815976 1
1.07558251136122 1
0.515911463701836 1
1.60632195105963 1
1.07606486190242 1
0.813815019057665 1
1.33168947316041 1
0.737265666724328 1
1.27346646522677 1
0.580663403606866 1
0.721144669581253 1
2.18664494596698 0
0.683014038330517 1
1.43612275212053 1
1.33363456847397 1
0.984005024781723 1
0.808644541609526 1
0.991839051070581 1
0.996881692532958 1
0.662655965198552 1
0.799666336035678 1
1.26605733929451 1
-0.484610952282979 0
0.980409725240063 1
1.0868759128909 1
0.789475486616425 1
1.41599797202854 1
0.566366053285078 1
1.21231578045617 1
0.543380474353822 1
1.12032137702339 1
0.961449238961599 1
0.801784018806016 1
0.963197638886956 1
1.22793941314361 1
0.380876927504529 1
1.11312023603692 1
0.68884169974743 1
0.873966717168766 1
0.961072885035536 1
1.17553390288369 1
1.19638065185757 1
0.688350770895886 1
0.934605115713248 1
0.450223334192067 1
0.99415484936553 1
1.06068891617379 1
0.52368252723463 1
1.09450877549183 1
1.03282659542528 1
0.471070099181472 0
0.663315003699032 1
1.05806279844542 1
1.14996971761066 1
1.07764771776901 1
0.485286192423327 1
1.13616340481696 1
1.22724215496554 1
1.48798388701882 1
1.24548166605488 1
1.25293457837759 1
0.942103130762178 1
1.19862069132392 1
0.516518423648705 1
1.05183449376354 1
0.568431917623121 1
1.2682204602412 1
1.31284503900819 1
1.28942893026213 1
1.35085434374192 1
1.29295451532771 1
1.12267247081106 1
0.229144640640763 0
1.46985416758613 1
0.813211750163392 1
1.33509186451535 1
0.638356801626314 1
0.980251051556858 1
0.846616452162555 1
0.799884426024429 1
0.698152286305873 1
0.685907075109703 1
1.14552828502891 1
0.918721132701486 1
0.999234018301655 1
0.965536669211087 1
1.38656301017294 1
0.543666527471782 1
1.09314227068733 1
1.06790817475807 1
0.702902983365789 1
1.66649879257321 1
0.840336480738066 1
1.19221325950461 1
1.22760141896109 1
0.580078958200506 1
0.760645338401524 1
1.41201066255278 1
0.799962628134808 1
1.09154611881169 1
1.07408486434838 1
1.42548177090525 1
1.17983755655245 1
0.379747877315152 1
1.04236776706664 1
1.92902325630377 0
0.828518473690562 1
1.29030984249846 1
1.22574289669501 1
1.09585744638978 1
0.166363071388909 1
0.867141131524356 1
1.1134516258504 1
1.0028462140523 1
0.277553349679499 1
1.52986674976383 0
0.283679156656842 1
1.02955726447469 1
1.10280073093002 1
0.796101256790621 1
1.2503050770756 1
0.981642619869393 1
1.22556355545842 1
1.21339425815971 1
1.01475211218496 1
0.887751808419555 1
1.70277796209495 1
0.859792860045555 1
1.15238160775793 1
1.35650105768856 1
1.88045974498111 0
1.12240921954778 1
1.02791813701865 1
0.368666334698276 0
0.66643410227996 1
1.00167896667733 1
1.14319090418097 1
0.83965320340986 1
1.2211469238077 1
2.01030583064292 0
0.971022755373835 1
1.17937258083384 1
0.712965348652524 1
1.05570148795704 1
1.1389924745607 1
1.10663299161541 1
1.08059348679703 1
0.383088082811419 1
1.25832646326483 1
0.873441286647862 1
1.15617580198433 1
1.16908671668149 1
1.21020274056195 1
1.08768680264745 1
0.595487770898611 1
1.13325359030711 1
1.4587964255283 1
1.3300783372981 1
0.75729131181878 1
1.29880631826297 1
1.36243219618131 1
1.05215159127587 1
0.817674848638278 1
1.49220093628866 1
1.01347299855044 1
1.01861917212614 1
1.24808443541202 1
0.595965930536037 1
0.862487620397536 1
0.986452515459107 1
1.00601568389315 1
0.541799910796537 1
1.8625486735615 0
0.702890072248595 1
0.816138135906917 1
0.764061653207521 1
1.42301662858569 1
1.06397457057563 1
1.1428264378799 1
0.342234683655353 1
0.662282086176249 1
0.685834138486512 1
2.00378438111509 0
1.6554359528021 0
1.45594455108458 1
1.03316213817759 1
0.909456261395133 1
1.2273780541673 1
1.51418922778358 1
0.899568025954247 1
1.6943266141558 1
0.976698895485107 1
0.919365523141943 1
1.46247667995982 1
0.743798229344241 1
0.884151296795959 1
0.90599687451627 1
1.00905080908803 1
0.861267423409276 1
1.41704437380216 1
0.639627831314757 1
1.21296986805763 1
0.346261314459854 1
0.785661190517015 1
0.803252538049045 1
0.801647463984299 1
0.699347827074617 1
1.29970549516976 1
1.14630312509666 1
1.05177363079998 1
0.601459102452966 1
1.10611599437231 1
1.33998321297175 1
1.67418239948049 0
1.25191110702153 1
1.059100111618 1
1.16537497943306 1
1.6555943801816 1
0.30244563613139 1
0.852846067918785 1
0.513272066774772 1
1.58800642013825 0
1.41514059027875 1
0.241796227447212 0
0.409743691101868 1
1.99827727438126 0
1.48867254306327 1
0.840060213136616 1
1.23722135698408 1
0.89901213487612 1
1.38962910392421 1
0.162541603195371 0
1.62540826947274 1
1.04467036116687 1
0.990317204997449 1
1.73267542194887 0
0.402260694920718 0
1.43502440899369 1
1.18419030117199 1
1.6309030989386 1
1.34302939759118 1
1.21541299808663 1
1.23822581188356 1
1.00830122058536 1
1.13794159677798 1
0.768605291319325 1
0.665604095971322 1
0.932935323309616 1
0.453435558801738 1
2.35086325932037 0
1.45667344732645 1
1.39523516614136 1
0.365139710554121 1
1.60492687631252 1
0.77402862965142 1
1.16396940736411 1
1.70302296207692 1
0.489322388522438 1
0.876466204812559 1
1.12515772670438 1
1.40825417119962 1
1.204246993845 1
1.6418156117559 1
0.971816535221579 1
1.27919581683834 1
0.90577019965109 1
1.69804048992038 1
0.705651912695164 1
1.1436158523932 1
0.705394838832024 1
1.08017047353819 1
0.580282292833996 1
0.989969857369725 1
0.831544426248539 1
0.539482378272155 1
0.976350438816424 1
1.47883276394092 1
0.863183770238615 1
1.0888713247439 1
1.14469935731503 1
0.564087945806856 1
0.610282479396607 1
0.527103961249701 1
1.1345846513186 1
1.83286440892897 1
0.548792675679337 1
0.643406114923231 1
1.43073048660717 1
0.466157192190831 1
0.639158074475033 1
1.08052744743576 1
0.512671556698568 1
1.30848224458184 1
1.12459103372596 1
0.824547206336278 1
0.750560404643586 1
0.470918631708438 1
1.34357480374625 1
0.8924894724555 1
0.761850133554322 1
0.0367061670365242 0
1.18671184692622 1
0.807820222689757 1
0.949629170822673 1
1.10975740244304 1
0.685112934882814 1
0.772145728928646 1
1.54009781587623 1
1.10260509976583 1
0.236061466386724 0
1.06839818463049 1
0.935481165954545 1
0.50401556591755 1
1.11295998129703 1
0.690169937003871 1
1.06311813802412 1
1.16549820218498 1
1.14813486134155 1
1.18189350264368 1
1.3099064202411 1
0.840522327112074 1
0.653375530435592 1
0.991795515084022 1
1.14333229326512 1
0.634498517822424 1
1.06343978897058 1
1.19031642566021 1
0.514652203345415 1
0.835336881688478 1
0.807918852150132 1
0.921116274629994 1
1.08719364723815 1
0.709463292653636 1
1.10448911006556 1
0.883954341792657 1
0.635003867902927 1
1.95518700687837 1
0.856596599457188 1
1.00312016260452 1
0.544062285615795 1
1.47879245472516 1
2.18849086789319 0
1.38986744815053 1
0.41451250877287 1
0.543453680120451 1
0.95469025603534 1
0.964771525939373 1
1.33345915910644 1
1.12750731991776 1
0.804121425563764 1
0.877972524409816 1
0.467914127565626 1
1.12959250040537 1
0.7769289953732 1
1.63366125817894 0
1.49477688691395 1
1.56372891293509 1
0.430527000163448 1
0.957926118238379 1
0.79310990745688 1
0.809650268485864 1
1.86796723847972 0
1.46666750768938 1
1.51620191994107 1
2.06144582831965 0
2.04170783662543 0
0.686226600556141 1
0.837263808352938 1
0.323434273737999 1
1.6229383094634 0
0.767960567175313 1
0.348398711571484 1
1.54432997965801 1
1.19047167112294 1
1.10087301230546 1
0.982461230299594 1
0.78723710310174 1
1.12359323961081 1
1.14382056021424 1
0.945844898986793 1
0.758546558562568 1
1.12606666011908 1
0.598200430357557 1
0.952006528875698 1
1.29004847148608 1
0.589635418092958 1
0.895897881796622 1
1.77380531822137 0
0.877390205634347 1
0.799593056686714 1
0.531485517684834 1
0.387604500343461 1
1.14363262964543 1
0.505139431040669 1
0.752269397615758 1
1.43983480848884 1
0.864117640393111 1
0.901823468857519 1
1.22506075605667 1
0.969574884733084 1
0.750748515826342 1
0.674406825915281 1
1.56934756528219 1
1.16670454570324 1
1.14837012989918 1
1.16739537717951 1
1.39982351686909 0
1.48933312963589 1
0.455598371460233 0
1.33954414970312 1
0.501158285699431 1
0.460557733518092 1
0.665929424547084 1
1.13656356694821 1
1.21974730406126 1
1.65646471313974 1
0.453327341617893 1
1.22178027946875 1
1.1234081980451 1
1.19081731350373 1
1.0149721221946 1
1.25711479925785 1
1.32088888646405 1
1.23912286731173 1
0.904616787610235 1
0.660856030422723 1
1.15889575137012 1
0.731353248962128 1
1.07656863733467 1
1.22828873540308 1
1.15572779676684 1
1.10282606400784 1
0.814309107359599 1
0.180251282001416 0
0.983438285853459 1
1.39839296559851 1
0.31536739926165 1
0.929410652269851 1
0.780069544588703 1
0.88162214814262 1
1.33113305621487 1
1.00656398011472 1
0.763732240015215 1
0.606117759868711 1
0.95218287211094 1
0.716381091477309 1
0.749748429308107 1
1.10418223134225 1
0.601199572650167 1
0.520138369067317 1
1.44541102627807 1
1.50012354090653 1
0.168024722502575 0
1.1772104249197 1
1.61199234748404 1
1.26940745600332 1
0.77163794208114 1
0.724164488393445 1
0.896511893509974 1
0.986105298899833 1
1.3592538514904 1
0.909284644075714 1
0.0484447876340526 0
0.782759154202557 1
1.99257628342858 0
0.509260725792228 1
0.942269311384561 1
1.17145888988812 1
1.31689815637429 1
0.587078495235582 1
1.41138768695878 1
1.40923107815323 1
0.41395265030619 1
0.48352071412009 1
0.569824200701503 1
0.322019157528864 1
1.3147590816845 1
0.417889690229573 1
1.1160799082915 1
0.535616902405616 1
0.671107287509659 1
1.05969636527868 1
1.23396893735611 1
0.57327933597482 1
1.51073568922467 0
0.536783645826621 1
0.665090734918316 1
1.23150517129435 1
1.03114458589163 1
0.559459691018444 1
1.05225285799415 1
1.51343983989786 1
1.84973434870273 0
1.51821911937408 1
1.35863409258082 1
1.08642696732693 1
0.225104076396667 0
1.46626044593874 1
1.68346094581618 1
0.862448607489805 1
0.739887855527473 1
0.866649490635172 1
0.588966312009077 1
1.11520955202892 1
0.731647089020675 1
1.25472315042788 1
1.40538692749955 1
1.08587971901117 1
1.30095288482174 1
0.605831788522471 1
0.897255140278238 1
0.369056025580256 1
0.458842533873675 1
0.916836357633778 1
0.366722701673929 1
1.26958852555055 1
1.01906320857072 1
1.07283376855518 1
0.725224384374512 1
0.124930436917491 0
0.808171291211258 1
0.0415076941955911 0
1.18407932293122 1
2.1826411803252 0
1.11548878878738 1
0.00579775203228811 0
0.754425199874505 1
0.608030085149303 1
0.884770931889244 1
1.28553248062725 1
1.05759032854108 1
0.364369350664377 1
0.970021474813248 1
1.16167357839863 1
0.753307193226175 1
0.706477105275534 1
1.16300116052852 1
1.25791739781661 1
0.254996690158496 1
0.966353523956262 1
1.4035752173235 1
0.909611604552367 1
1.30808137607384 1
1.4676672108988 1
1.15942857768144 1
1.4205982296347 1
0.741032512133892 1
1.01739583656249 1
1.12066340717484 1
0.961815187405562 1
1.15415846727336 1
0.914815962167029 1
1.31369080646573 1
1.38301682979176 1
1.08674979569808 1
0.914363537745329 1
1.02990757144886 1
1.66890401675893 1
1.16181734419445 1
0.994159075198512 1
0.345303383539748 1
1.22747936748209 1
0.69535509349488 1
1.12139908675946 1
1.20760592501842 1
1.17510844224558 1
1.77076670344805 0
0.901604369508778 1
0.618224768812879 1
0.86023249296078 1
1.66319039986022 1
1.10377873571711 1
1.06204539390426 1
0.970064447751585 1
1.00105031213871 1
0.592300170951075 1
0.69629841552949 1
0.987841580230251 1
1.64555633499081 1
0.442129368434926 0
0.863662502391512 1
0.938763943006651 1
1.57086636638873 1
0.70599865330578 1
0.524725768648286 1
1.16054506649539 1
0.622884800141392 1
1.01383580654041 1
0.977800557903062 1
1.70405554069723 0
1.03546201721169 1
0.826227221080351 1
1.20614447333919 1
0.74045689705613 1
0.216819942983242 0
0.5722402628337 1
0.945003811925399 1
1.0777607094978 1
0.72528394535279 1
1.85158582746019 0
1.07634478454694 1
1.55024378384753 1
0.762445236530823 1
0.933312025977139 1
1.92610362461837 1
1.55854206701732 1
1.50462406533063 1
1.296251575747 1
1.2375621389359 1
1.09967443585948 1
0.811397978011936 1
0.55487610431261 1
0.248937281533961 1
1.2907379247652 1
1.54478274968852 1
1.04809906176729 1
0.638957346474659 1
0.353038298677338 1
1.13443627679639 1
0.693224499895727 1
1.35788078455545 1
1.63500724426656 1
0.948469229313862 1
0.460548569209725 1
0.535060328080723 1
1.34908862325955 1
0.706864158007423 1
0.922882197797398 1
0.768861744198064 1
0.809344542539366 1
1.49355565832174 1
0.912219864065071 1
1.19464059719808 1
0.400620692483512 1
0.869412437910636 1
0.929677903480209 1
0.0336652722825721 0
0.815098095012657 1
0.501459927239425 1
0.983921485157185 1
0.431525349658038 0
0.948504631282125 1
0.824655474253506 1
1.67565853011999 0
0.725810518690029 1
1.64457795695975 1
1.54818527284304 1
0.378273583669561 0
0.993782245033784 1
1.53684605731985 1
1.14467680153004 1
1.23767346972672 1
0.613863342508459 1
1.375145764974 1
1.20167229736362 1
0.373922543763015 1
1.38749961738135 1
1.01743454917404 1
1.50050830991716 1
0.420708156418807 1
0.947085778576115 1
1.5994462167282 1
1.33911127060221 1
0.709662324221119 1
0.175283680761694 0
1.10377692525159 1
1.14961895062148 1
1.10674129810419 1
0.322909133544151 0
1.95129230170831 0
1.04296357120171 1
1.02089661380412 1
1.44062801575317 1
0.811284567045238 1
1.29213639318618 1
0.497418249253085 1
0.87486600376262 1
1.04478061492039 1
0.674840164434341 1
1.04819504398427 1
1.10601777131236 1
0.410539403599433 1
1.08714612988561 1
0.724729106079445 1
1.26129160817344 1
0.573553052758133 1
0.41585108459005 1
1.56850972230434 1
0.938648284936197 1
1.51051535012977 1
0.708316225073644 1
0.725276804188651 1
1.19199051295516 1
1.52366238969483 1
0.566378680521019 1
1.52802360897528 1
1.25514019580687 1
1.44061244364091 1
1.25463946852754 1
0.922725026475512 1
0.953049512958682 1
0.649253828973323 1
0.212934995802693 1
1.57032886845239 1
0.928737206396852 1
1.55829606715218 1
1.15777180233105 1
1.28412260715467 1
0.45801214563968 1
0.31622094150222 1
1.52236078647106 1
0.405965422984228 0
1.00708309590614 1
0.868828692061364 1
1.19815712824107 1
-0.0255798015875927 0
0.865910698210863 1
1.04064207311086 1
0.63022138906816 1
1.04764904207409 1
1.62303178079886 1
1.32748446388229 1
0.811721831926719 1
0.858633374752514 1
0.49855112930251 1
1.27626246764038 1
0.829715483400243 1
0.231924620280606 0
1.30472523607263 1
0.779545860935545 1
0.783430427089399 1
1.01881843080055 1
0.51184587085791 1
0.670957906280108 1
0.753236765857168 1
1.85088482725643 0
1.42525206699493 1
1.50118518603202 0
0.931476865779816 1
1.57032932882377 1
1.05534095615757 1
0.369596787046407 1
0.823987763470221 1
0.922987059353109 1
0.597904192636233 1
1.66555111714085 1
1.4384124109041 1
0.753131578734812 1
0.483185342367682 1
0.815287333816152 1
1.59918760535596 0
0.702397738265547 1
0.832601814786766 1
0.892568562335122 1
0.697248481169929 1
1.21924680093602 1
1.23564889947487 1
1.121742227468 1
0.442247742794069 1
0.935734257649708 1
1.57486024913565 0
1.25066533254406 1
0.914225393278279 1
1.64686787572398 1
1.52501043078964 0
0.829672733700846 1
1.04235686493855 1
1.15337518887067 1
1.31037390852832 1
0.553824370237328 1
1.26256691024877 1
1.1350893688631 1
0.612249868517049 1
1.28678615001541 1
0.917399300142557 1
1.59221347527758 1
0.577012447311539 1
-0.24580285939067 0
0.92061274757472 1
0.904454281558959 1
1.56347733148956 1
0.299667067982045 0
0.790879631308299 1
0.862173564351879 1
1.36997301847539 1
0.892288810150366 1
0.402686470805803 1
1.31925410650041 1
0.804812001069947 1
1.45969634270594 1
0.820156769298037 1
0.587705620863023 1
1.28211675591839 1
1.05842328939121 1
1.32321024212365 1
0.943218130918854 1
1.64043731687962 0
0.949162644248045 1
0.576364347331336 1
0.678454840239265 1
1.19735064681221 1
0.842417789927755 1
0.65741931622585 1
0.56984459377397 1
0.0702965131730778 0
1.44040365611241 1
1.00735500027644 1
1.43769349089772 1
0.844666476603445 1
1.33865525716458 1
0.0298176553667839 0
1.43840980315449 1
1.27629190435859 1
1.154342940919 1
1.42991261288843 1
1.07425321367676 1
1.02437616843359 1
1.49423756967106 1
0.936794720127715 1
1.38713404045233 1
1.23597404911256 1
0.943240450573173 1
2.02300801468302 0
0.749800717714635 1
0.850320833106013 1
0.691528659401333 1
1.051996376378 1
0.733342506942554 1
1.20733208371253 1
1.00200363042965 1
0.955556551478835 1
1.30386723506166 1
1.06122612043602 1
1.53900774532735 1
1.20896134487336 1
1.21263110675154 1
0.85854158862871 1
0.771468511348866 1
1.79200609182783 1
0.62728398703026 1
1.29948244243161 1
0.701639334221129 1
0.923704325102574 1
1.0854599476592 1
1.04339481274457 1
1.03998661607083 1
1.4486645378697 1
0.781351308511483 1
1.51141471829968 1
1.27965089259781 1
1.22078244864525 1
0.956540792968576 1
1.06204319229143 1
1.08928516798859 1
1.66674344549511 0
0.946419261395042 1
0.963613492991911 1
1.16711811304936 1
1.30883771714496 1
1.14348846976337 1
1.18678893600407 1
1.1893600824708 1
1.05107306881147 1
0.85268682218233 1
1.01517837746754 1
1.39567723979345 1
0.452772083322755 1
0.734803869735963 1
1.55572599900083 1
1.54918799719976 1
1.69539665611084 1
0.689298833430127 1
1.305813772811 1
0.799173256865287 1
1.55214739796727 1
1.35130945890322 1
0.326858668113449 1
1.43445930588453 1
0.193678652734471 1
1.3305952865312 1
0.789711076593836 1
1.61729296055625 1
1.11010984798766 1
0.708951372965683 1
1.09454639696503 1
0.741502996918798 1
0.588659709694585 1
1.20583013587937 1
0.747868572564511 1
1.63385092254605 0
1.24065181365382 1
1.76924913243329 0
1.05519460366644 1
0.636066555081817 1
1.06904892858218 1
1.00051729390976 1
0.903812085356401 1
1.18973230948227 1
0.260144209275883 1
1.22947309939977 1
0.708995502621486 1
1.50113328875102 1
0.853282866841359 1
1.36332216161831 1
1.05985237976093 1
0.961306016299856 1
0.750975487973127 1
1.13005262744009 1
1.2418741335835 1
1.35488230216574 1
1.54750496843334 1
1.07906713180888 1
1.03388335948589 1
2.17734475758899 0
1.35062121817851 1
0.622058571479686 1
1.57405230361511 1
1.01243306332551 1
1.44884696405603 1
1.38825297003977 1
0.802536941594357 1
1.22350308089835 1
0.793510720208326 1
0.749456693359207 1
0.527367592035474 1
0.892440742743274 1
0.920666536582215 1
0.682690293136732 1
1.05866772636208 1
1.62758281251527 1
1.37109642450147 1
0.107360809264361 0
0.931282997260404 1
0.839821336401273 1
0.410774386281052 1
1.06043139602551 1
0.814007413996069 1
0.606551223656639 1
0.833595056333153 1
0.617052157819141 1
0.396957081927645 1
1.19362932345642 1
0.626794612622531 1
1.2690879465201 1
1.46373710961696 1
0.2604689590661 1
0.438709425829914 1
1.83068988999077 0
0.426785302748053 1
1.15420203521583 1
1.07760280554505 1
0.517561466470054 1
0.0711026338602922 0
0.918855907299112 1
1.3197253992196 1
0.465908537807556 0
0.282971344570826 0
0.790012504034035 1
1.12706531937382 1
1.0407905444953 1
0.994243565760054 1
1.74191733389054 1
1.29983582180894 1
1.23123145068127 1
0.864386752469782 1
1.08267933838963 1
1.22948639358655 1
1.36735164800302 1
0.674559093238485 1
0.918419176501362 1
0.927381739378388 1
1.2087851533753 1
1.2363000133477 1
1.12122416652052 1
0.521768550078254 1
1.19877337425148 1
0.856676072313999 1
1.33985414056163 1
0.868510012008659 1
1.52087204754513 1
1.48565208134739 1
0.973945335402558 1
0.928579062648784 1
0.728934821860098 1
1.95041851692498 0
0.586445405644183 1
0.787728164201212 1
0.195968042980602 1
0.675094464759678 1
0.629590719320924 1
1.12962271396391 1
1.12131212587634 1
1.09851009202863 1
0.367259325074769 1
1.44015374739761 1
0.773191381433247 1
1.74300114737543 1
0.932868413979599 1
0.774236925969102 1
0.930034679466136 1
1.08752741868513 1
0.598054485410017 1
0.828028300926191 1
1.90042847348973 0
1.09991971034335 1
0.475711050691647 1
1.60097191219392 0
1.05278337047546 1
0.667848278899685 1
0.725894804067803 1
0.96949922936521 1
-0.325436169011375 0
0.9840588721228 1
0.669485570695053 1
0.930596643804924 1
0.664611805657384 1
0.904580935635959 1
0.44146756447729 1
1.39349958655057 1
0.644393544134235 1
1.8288091222018 0
1.38466260823717 1
0.467156381963018 1
1.54354479132524 1
0.278440870389448 0
1.50298838801357 1
0.918870425402752 1
1.00710106957817 1
1.61794109300001 0
0.956095773612437 1
-0.0522801844216211 0
0.92403338448672 1
1.20291889080552 1
1.12753720379902 1
0.615086785630507 1
1.10632724067492 1
0.948238455937422 1
1.3308925893953 1
0.79274532425894 1
1.17058265201308 1
1.03013021802817 1
1.12076884328998 1
1.25587054465029 1
0.785473077058506 1
0.906651563535297 1
0.503609367686498 1
0.743621119239485 1
0.875762407288873 1
1.20732184329795 1
0.751787400135917 1
0.534123589002521 1
0.679149800215477 1
0.442092016885633 1
1.03334569434885 1
0.812400087463916 1
0.391238580662997 1
0.704549983583639 1
1.17668407978409 1
0.651517258836232 1
0.391157701348423 1
0.929160926459936 1
1.40324734168171 1
1.08252247618404 1
0.680900295077757 1
1.42332411261363 1
1.13032920185246 1
1.32216599355509 1
0.908946369579423 1
1.14032796019618 1
1.08780428866326 1
0.87932348543716 1
0.755321507479282 1
0.880960957704673 1
0.735071806273358 1
1.31523379073606 1
1.02889099347585 1
1.72678348551246 1
0.435873439099116 1
1.0502607367311 1
-0.0505076190522191 0
1.02220416672872 1
0.940277276673576 1
1.14765978162675 1
1.84114175178175 0
1.7698831252169 1
1.37203535820209 1
0.948653640304635 1
1.70184390605962 1
0.861594715397076 1
0.823486851779388 1
0.899962088900447 1
1.33897411641019 1
0.794957661813359 1
0.910516403306905 1
1.21927441852361 1
0.648058360996049 1
1.03711294770518 1
1.45689528179232 0
1.62459719099322 0
0.788723084989664 1
0.581610385060648 1
1.3047080160012 1
1.03301452383881 1
0.496397699864192 1
0.942134548423079 1
1.14868657036142 1
0.499165475539737 1
1.24435410382122 1
0.668477729678845 1
1.50058839486739 1
0.515650893614424 1
0.603329915357042 1
1.13416784668306 1
1.44584474674488 1
1.34879907579913 1
1.85875274996994 0
1.30725994605125 1
0.913670316856944 1
0.780322789844093 1
0.578228226026883 1
1.0515342168401 1
1.06496891957388 1
0.220685215556083 1
0.760646586710853 1
0.875456395479486 1
1.01036862170255 1
0.819604270545812 1
0.731073505892843 1
0.948901130516688 1
0.668752221020179 1
0.21316805367942 1
1.29515295239949 1
0.77826289659979 1
0.444232066878626 1
0.632596163411248 1
1.47267644928504 1
1.24089068408737 1
1.474298476626 1
0.509654732960064 1
0.627271479788593 1
0.977524183954439 1
2.01336568858114 0
0.710786214557123 1
0.496595475668436 1
1.70033001943153 0
0.796964332346222 1
1.02735909703706 1
1.07741293283843 1
0.751929163343822 1
1.50765187370041 1
1.13716046316911 1
0.93931823383659 1
0.7554980122039 1
0.63026553696735 1
0.978049384732899 1
0.963743139048419 1
0.609829453807049 1
0.775068558120356 1
1.69827376624078 0
0.897595550537759 1
0.975546704292174 1
1.17119177689684 1
0.216177265449205 1
0.557112088227703 1
1.46264436883459 1
0.943274306808292 1
1.14844849671594 1
1.67372229938907 1
0.937211445193897 1
1.14599038071214 1
0.903721872096056 1
0.927929763891178 1
1.23769630299567 1
1.44834790250767 1
1.10634191720626 1
0.996204594688301 1
0.798745024043375 1
1.74703598019023 1
2.03332762710945 0
2.07387151062576 1
1.01965453558729 1
0.855314878516883 1
0.591475005354429 1
1.36844599707816 1
1.43242372764956 1
0.712156624817559 1
1.90624673683845 0
0.608655927685444 1
0.853961657831681 1
1.36434474743868 1
0.68374027000773 1
0.158063702567688 0
1.00364136462314 1
1.24438792176771 1
1.54363898090239 1
0.352734098061816 0
1.32494029171648 1
1.60383028979509 1
1.35897722907992 1
0.0949613562384257 0
1.34652001045366 1
0.847782111252216 1
1.60249304684548 1
0.413226455886761 0
0.329429464410312 0
0.550153877385077 1
0.928980574127485 1
0.831593512750461 1
0.541766954414042 1
0.662872224763873 1
0.712435726157021 1
1.07462709299427 1
0.495848968660584 1
1.09348876754158 1
1.03164363654127 1
0.809929789507577 1
1.416768777192 1
1.14101515451598 1
1.10049310435587 1
1.38273990103021 1
1.76520297269411 0
1.39541758370504 1
0.828953120116962 1
1.20319958040913 1
1.29083351160567 1
0.770882365318152 1
0.533761645161703 0
1.07768315453152 1
0.553404201029633 1
0.703639726795834 1
1.59204684494708 1
0.705652031799258 1
0.741898302002651 1
0.507880335436708 1
1.77372111443764 0
0.816797659499655 1
0.996957347219203 1
0.506059758780725 1
0.811528410098264 1
1.19699710816663 1
1.2957429600252 1
1.17299970018482 1
0.337080335506841 1
1.20518245571331 1
0.334074455128067 1
1.24925165081632 1
1.51331644132236 1
1.47907557216132 1
1.26676584064569 1
0.890152503066787 1
0.600119786263358 1
0.657929272671753 1
0.436316623581647 1
1.58459705213103 1
1.30570880458177 1
0.821133079667922 1
1.6465123556448 1
0.603154324058786 1
0.206339025081626 1
1.38239679000598 1
1.29317984455512 1
1.37151899861319 1
1.43459863930171 1
1.10691934350236 1
1.21415564082267 1
0.862869245937737 1
0.491914666125843 1
1.36832571330671 1
0.668852202161647 1
0.39633695786319 1
0.919122205266276 1
1.09899166470687 1
1.14667693223445 1
1.11707388250424 1
1.27472490636446 1
0.942819138230098 1
1.29286477456306 1
1.41878039669307 1
1.61206509696334 1
1.22789951595312 1
1.07811237355785 1
1.13033058558962 1
0.604287634563395 1
0.906574418404648 1
0.768103848346569 1
0.876214864350358 1
1.80380469104647 1
0.748391239638075 1
1.03783291143472 1
1.37712789951266 1
0.376572349105678 1
1.54875665664661 1
1.13751085938947 1
0.402755273957374 1
0.937259165995957 1
0.977458379419232 1
1.46944657207228 1
1.20100695064526 1
1.796578050581 1
0.34652704538142 1
0.785715891125043 1
0.91943154428632 1
1.17037492383449 1
0.80148184380131 1
-0.350641153110835 0
0.51900499953179 1
0.905685818358951 1
1.04993871128783 1
0.50665534548773 1
0.916922757668345 1
1.0596524658533 1
0.676612211643484 1
1.14983248661436 1
0.660232899085182 1
0.298024635990278 0
1.18455357073041 1
1.12404843554004 1
1.04862047125322 1
0.997666550784458 1
1.02594616116011 1
1.69739708461355 1
0.826846981494678 1
0.797616657792023 1
0.816142396992614 1
0.961845560710849 1
1.67805061078635 1
0.219742794083604 0
0.539792042651018 1
0.963915256783614 1
1.02888844367541 1
0.307243342483202 1
0.759993310292779 1
0.814805639606555 1
1.32767346937536 1
1.17812928574539 1
0.769086364909954 1
0.90944313760892 1
0.339058006249727 1
0.500650243040348 1
1.12259324684867 1
0.182581272555401 0
0.825952987191744 1
0.99589556859151 1
1.09395851624349 1
1.1757233558656 1
1.00871775504099 1
1.04857753516025 1
1.58083442375213 1
1.06001368107666 1
0.505437252596017 1
0.642106096085912 1
1.02827307768943 1
0.883656408550151 1
1.37376469404148 1
1.25956258289681 1
0.968596189565896 1
1.17348463469479 1
0.889736317152953 1
0.870392108374446 1
1.35431856281879 1
1.34583329791311 1
0.788652116110513 1
1.43298880460135 1
1.46581854628604 1
1.83618601824161 0
0.92405022381097 1
0.370162325747015 1
0.988831236162458 1
1.24210605907813 1
0.957765806004809 1
1.17564957109806 1
0.825632102309318 1
1.57240466019664 1
0.931308490118973 1
0.961782530651822 1
1.29814196286189 1
1.47313723819893 0
0.904749009226105 1
1.585157270664 1
0.563446209219258 1
1.0010938569848 1
1.5173408669596 1
1.25786606481672 1
1.26717938365633 1
0.831036007133381 1
0.336394706282453 0
1.21095481651559 1
1.39595432497468 1
0.360590249265532 1
0.274427247779149 0
0.787223756482308 1
2.07672660290406 1
0.963520197059733 1
1.27956713488166 1
1.58407647354286 1
1.11360810887916 1
1.05361497444554 1
1.77983498059566 0
0.862317920317324 1
0.962566730666792 1
1.01499392937803 1
0.457001169867115 1
1.42554259294047 1
1.08620912499659 1
1.03841815625802 1
0.974343207413605 1
1.21035326675923 1
0.86634780820585 1
1.52959399674015 1
1.1765261813981 1
1.49268889911222 1
1.42502968089921 1
1.22787877998451 1
0.622152991733733 1
0.924960374820715 1
1.2460052900748 1
1.15294807268144 1
1.24374068324085 1
0.513412563416938 1
0.1473546402957 0
1.11763343247326 1
1.6574301212811 1
0.585179354652583 1
1.50548553865534 1
1.19164934073349 1
1.10145322161336 1
0.512773473581078 1
1.54189373115335 1
0.878348511165621 1
1.50316629990784 1
1.18260633192595 1
1.00489682117536 1
1.30774668918442 1
1.12583275640101 1
0.941180077812545 1
0.798853861908192 1
0.978787578398423 1
1.27300005700973 1
1.55927272497758 1
1.21401077723246 1
1.54988969478439 1
1.11059523251051 1
0.0481989001460112 0
1.54416028387216 1
0.989067528280937 1
0.0364446638094581 0
1.15614928221089 1
0.96182996564395 1
1.39791248563943 1
0.892212764897288 1
1.08418366354142 1
0.665972465694797 1
1.47099105374587 1
-0.0240499591133347 0
1.32476270419889 1
0.503531717836724 1
0.989788195831849 1
1.26209482865438 1
0.905721419918255 1
1.02087462495841 1
1.30990627180398 1
1.34392931548031 1
0.216199468508395 0
1.37639315935717 1
1.4707993398545 1
1.1137980252429 1
1.13817552598919 1
1.61628593621133 1
0.904133821792743 1
0.664492520630211 1
0.640431743062268 1
1.06877438085093 1
0.876577287023265 1
0.882098626905613 1
0.937909211372487 1
0.931829230303753 1
0.870592976846236 1
1.61395890820488 1
1.32982244078611 1
0.240874387870504 0
0.121306319355548 0
0.862567371015567 1
1.18831634823759 1
0.827573971889271 1
1.13551811563526 1
0.984286093833907 1
0.518783370430617 1
0.898267513022827 1
0.558143018683943 1
0.645434118842928 1
1.243456529336 1
1.20237785657483 1
1.33133718959639 1
0.956094169927661 1
1.18564345946938 1
0.136932983830751 0
0.854982543301532 1
1.08554615604049 1
0.322911512141437 1
1.70229617617124 0
0.763832654169126 1
0.897360153714157 1
0.966387989302943 1
1.1470836953058 1
1.06971572220236 1
1.4483287035814 1
1.47517484412501 1
0.886031575900962 1
1.23961655955261 1
0.692213897398096 1
1.5050708879572 1
1.08126405363756 1
0.627170011707824 1
0.688521849638926 1
1.16673234253179 1
0.925815891459108 1
0.545069292802245 1
1.10288830189532 1
1.57992561820275 1
1.01036718666237 1
1.34810341493027 1
0.30898862848755 0
1.77444688184028 1
0.584447977983149 1
0.91868731536261 1
0.987035380227429 1
0.9015519284515 1
1.12656442141049 1
0.809647196654464 1
1.03898916852339 1
0.529302647334239 0
1.71259693332308 1
0.388223772174631 1
0.959528977073476 1
0.953002333186675 1
0.220024356857587 1
1.21292847675247 1
0.688034922524145 1
1.38627991602248 1
0.979077818469437 1
1.03013762066364 1
1.39214176795926 1
1.17247824716252 1
1.26605677781275 1
0.920134081469858 1
1.30608120065851 1
1.28776163812124 1
1.12316955134477 1
0.715858225497918 1
0.901474243556798 1
1.12485328393711 1
1.14265156288391 1
1.31787257364487 1
1.1222284857173 1
1.63544762224805 1
0.816058263696193 1
1.34181775873616 1
1.16660251264086 1
1.3339186807968 1
1.12039064087429 1
1.1799488255 1
0.215566723052392 1
1.01661674154992 1
0.833612597993541 1
1.44772044163829 1
1.19032487153812 1
0.979190637502782 1
0.525258412745415 1
1.11931953638433 1
0.759053838687542 1
1.73588292083707 1
0.959580701400218 1
1.43421554850571 1
1.00640144763241 1
1.11939669860164 1
1.53985820830529 1
0.940479974908258 1
0.992734714753349 1
1.16793585913604 1
0.624138959495545 1
0.976773024937311 1
1.21824614585995 1
1.25873126253303 1
1.56440244872177 1
0.216483790204398 0
0.4172102595019 1
0.900203901910611 1
1.03538663181317 1
1.31834237375117 1
1.64200472859908 1
0.466397449772753 1
0.563008110176941 1
1.10137647991022 1
1.04559961501402 1
0.490338237796805 1
0.517005327128696 1
0.421682846999807 1
1.18530842794421 1
0.864872992857466 1
2.07614424902689 0
1.70691514663046 0
1.02414262419797 1
1.45269526856455 1
0.695290501103937 1
0.364589537965166 1
0.978031221398665 1
0.658843185557018 1
1.46631458220384 1
0.832935158113777 1
1.0908270749342 1
1.37628014157913 1
1.44911339698229 1
0.332829888455424 0
0.374876984019313 1
0.565758223190436 1
1.38622563719399 1
1.52327857887148 1
0.127021123297169 1
0.346213824725702 1
1.48212318982818 1
1.22480298853362 1
1.35950170177371 1
1.04371004834571 1
0.916174654656482 1
0.928802956983225 1
0.820944440510539 1
1.15847411930355 1
1.17663943455458 1
1.92927445278982 0
0.988339569630249 1
1.67907303970365 1
1.42619030071176 1
1.13050213043573 1
0.390532442703748 1
0.883482470922502 1
0.134937885992187 1
0.941886141656036 1
0.945465348343426 1
1.42374347528196 1
0.650193563251738 1
0.381380416063327 1
1.25069811911929 1
0.818312691209786 1
0.560734087409116 1
0.711696010948928 1
0.944090038261108 1
1.04427224512527 1
0.265325947512231 0
1.08820755744385 1
1.58324214938399 1
0.859913072896277 1
1.44205594432257 1
0.893142562295425 1
1.53874622507362 1
1.40909765476228 1
1.01024906583055 1
1.03943458390483 1
0.563428727286715 1
1.32868831954433 1
1.43478214075353 1
1.30790108127852 1
1.71531673106061 0
0.754449973902247 1
0.604627982594907 1
1.05031694265098 1
0.90207362606362 1
1.3279648196458 1
1.52290522563914 1
1.73551511628487 1
1.7519333687271 1
0.981770992662329 1
1.0737789821685 1
1.56284030032136 1
0.958853150187845 1
1.42582895157772 1
1.61414614984766 1
1.51794772421101 1
1.59196213130913 1
1.15204199260493 1
0.462925384531148 1
0.276349221204801 0
1.42692557612969 1
0.832269817021709 1
0.617810038457709 1
1.33779729738096 1
1.58111810911822 1
1.35225089807737 1
0.696627467120514 1
1.54195992918951 1
0.447479831895795 0
1.48898419114414 1
1.60280953649427 1
0.946259341767292 1
1.5509674661489 1
1.19772800584418 1
1.08669360897316 1
0.716184426275945 1
1.18862331601126 1
1.16681034227962 1
1.61281354901051 0
1.72621615168174 0
0.867961780413094 1
0.299857426322064 1
0.811134806223061 1
1.44813726290442 1
1.16264536713685 1
1.46746537450853 1
1.11367203021044 1
0.837661842945941 1
0.804349212178248 1
0.426965779740733 1
0.582115213190387 1
1.06325717527206 1
1.5702340773466 1
1.1093462682924 1
1.04532451599165 1
1.40703210156651 1
0.485775160558895 1
0.978710217083062 1
0.891937714980398 1
1.09855444130021 1
1.00939439649024 1
0.463870897201441 1
1.37694121395157 1
1.08621391159912 1
0.568983289966544 1
1.58714318918896 1
1.08584920648542 1
1.11153280616121 1
1.76620172633883 1
1.89559694507801 1
1.28847390228042 1
-0.0431171483999754 0
1.02092713901003 1
0.818721504040025 1
0.0250119090550773 0
1.38255479440006 1
1.45354155245681 1
1.07213784537205 1
0.812116018270397 1
0.895283987029805 1
0.330866255944377 0
1.08319563534872 1
0.668573461929631 1
1.25256315177281 1
0.703908894544795 1
1.38426263825241 1
0.980555975925836 1
1.79950284454025 1
1.79105767759955 1
2.04062330135576 0
0.823548478543357 1
0.643591196480892 1
2.25246242116888 0
1.11844224232278 1
1.32524514995389 1
1.21432100956267 1
1.02800201471142 1
0.335376616017734 0
0.74626139769074 1
0.940124796019591 1
0.0750203894500957 0
1.12167788189385 1
1.65479396304135 1
0.817237538787604 1
0.897641958250117 1
1.12358916537134 1
0.886255424054362 1
0.386592224237806 1
0.869953571946098 1
0.58585534531049 1
0.677373281149158 1
1.29926837629783 1
1.24729192513974 1
1.02246497172424 1
0.786686866151961 1
0.939304455040707 1
0.72718591289616 1
0.793202040784106 1
0.802890640221024 1
0.730320385355159 1
0.609016473868607 1
0.496548355843687 1
1.091058965924 1
1.30597975065145 1
1.01424811823701 1
0.840113293647946 1
1.06344068547086 1
0.508228638902498 1
-0.066453802738041 0
0.744802372959404 1
0.949199557310977 1
1.17217420500871 1
0.462140935012497 0
-0.00233539306453592 0
1.55741473788237 1
0.567896456705855 1
1.12334992799052 1
1.47190657819548 1
1.029642884814 1
1.08326279374724 1
1.07449718805572 1
0.797563290056892 1
1.63035631481869 1
1.58708820778825 1
0.474072903082504 1
1.40900402327691 1
1.25187513975316 1
1.57267889110145 1
0.685274375000654 1
1.56335388213996 1
0.301206890884939 1
1.53042303016079 1
0.229294393891867 1
0.633700953729554 1
1.00378128822114 1
0.610065259457389 1
1.70078698053448 1
1.12342916309949 1
1.11954054499514 1
0.647723590418736 1
0.963341089237317 1
0.930758868547434 1
1.12282134741531 1
0.441768268549233 0
0.899712933326735 1
1.05031248057169 1
0.601265999283302 1
0.37937701476775 1
0.838405891780257 1
1.13192649045985 1
1.32184195444031 1
0.815725576596395 1
0.833438950199118 1
1.18360873025042 1
1.02860142425584 1
0.792931822815515 1
0.952579851124985 1
0.568376158442747 1
0.799010832901949 1
0.991257891574506 1
0.0177410908506644 0
0.507731269764001 1
1.11843950192461 1
1.75400518900946 1
1.82411677903834 0
0.551189115498651 1
0.993307326418226 1
1.19250991034281 1
0.54969631644353 1
0.690199236366058 1
1.36945677704638 1
1.33922822590902 1
0.862564505246774 1
1.70651595208302 1
0.912067030384786 1
1.23059831426635 1
0.471067778750448 1
0.349779619455796 0
0.919799378899651 1
1.28198110990397 1
0.911175577346634 1
1.10192728327019 1
1.3240303031464 1
1.03219811661785 1
0.692794156179089 1
1.30832131144669 1
0.513533103698263 1
1.10883452615378 1
0.730258841844975 1
1.28234866143707 1
1.28602905811663 1
1.13010889976675 1
1.37764042316347 1
1.05283307281521 1
1.15967036355472 1
1.12555895307447 1
1.32806657208512 1
1.01641710582241 1
0.390076553653074 1
0.931670263254831 1
0.999425585812328 1
1.45152627175163 1
1.19328557935698 1
1.04200901365908 1
2.0443861758342 0
1.32401508673675 1
1.17124820095151 1
1.19692014999115 1
0.57684470366671 1
0.744112193605496 1
1.44101196484482 1
0.746743727065529 1
0.811957148482192 1
0.611450345670481 1
0.977630396064294 1
0.741103679589809 1
1.51469766181159 1
0.946757534014466 1
1.12201783889336 1
1.43466273837012 0
1.30740335541338 1
0.840155372831144 1
1.45363008670076 1
0.688279691930059 1
1.03248220323031 1
1.11227509206647 1
1.06755178547483 1
0.303176255508464 0
0.69987829103597 1
0.608109790175669 1
1.22584455671604 1
1.65094215728497 0
0.184129822958713 1
0.675403959064764 1
0.414337697715933 1
-0.113819365533871 0
0.602206853466603 1
1.19519156064029 1
0.809037770936661 1
0.71485752593572 1
1.58739019489231 1
0.72943163996742 1
0.950919871939896 1
0.696177972956707 1
1.24502783274111 1
1.04197733353749 1
0.737105534305991 1
1.07790936815334 1
0.810763693565821 1
2.43471598395811 0
1.81693920111704 1
0.410444186812718 1
1.02595980368823 1
0.738728939640112 1
1.69908611641701 0
1.79596147395235 0
1.29084540567358 1
0.377693600578701 1
1.26715598943791 1
0.942429222999723 1
0.658936293524639 1
0.998329456068415 1
1.21367199933335 1
0.217170591254922 1
1.09190760858168 1
1.89008163942822 1
0.890429436754371 1
1.40198475463831 1
1.85775648883065 0
0.966454045096187 1
0.643093634796544 1
1.87245907666688 0
1.27634507058274 1
0.63445678277112 1
0.830915116301069 1
1.55792023574381 1
0.249404865648805 0
1.09386903844994 1
0.614045978082335 1
0.815000986211301 1
0.645155123180556 1
0.886341712841773 1
0.676962982281878 1
2.02833842450343 0
0.854108266875314 1
1.37978723207122 1
1.56762903107494 1
0.705876396334687 1
0.787792765812415 1
1.90885338438032 0
1.03435507125584 1
0.809201433080371 1
1.25201109410571 1
1.33165345507611 1
0.33942166032327 1
0.503170654183531 1
1.20354297417848 1
1.24333700241161 1
1.07874252636969 1
1.02486121474225 1
0.640411601572626 1
1.1707023592255 1
1.30908830863938 1
0.89610771001532 1
0.850702142930066 1
0.814641482511768 1
2.07524767853813 0
1.36580486688156 1
1.08239925181876 1
1.14151961489496 1
1.22187776054831 1
0.936431751434166 1
0.997762389212145 1
0.945797737034845 1
1.38987692305172 1
1.49492176919944 1
1.1673643039861 1
0.652275692381024 1
1.2987919745333 1
1.1869601114935 1
0.953293679012592 1
0.901393037454552 1
1.05597902345485 1
2.13957271330171 0
1.56603590755171 1
0.591303683172052 1
1.33029040837983 1
0.874703047324345 1
1.48957442786705 1
1.18042037902357 1
0.507416714884884 1
0.85231057406488 1
0.570721878596423 1
0.63061637353624 1
0.379587587851372 1
0.710550327098441 1
0.506909299786816 1
0.714548576479004 1
1.06442258892428 1
0.873978614330233 1
1.22061764058927 1
1.21095760071326 1
1.09992735414667 1
1.60627533569485 1
0.870942635034929 1
1.47563736246955 1
0.993133935382821 1
0.667522265199579 1
1.0647088897395 1
1.04730303963231 1
0.210548347285927 1
0.839696356368521 1
0.919757209905966 1
0.419959338434215 1
1.69998731556604 0
1.42163930510304 1
1.0977187165077 1
0.930426167955032 1
0.744941608692276 1
1.09546273107333 1
1.73669338282549 0
0.964111571965837 1
0.685249142118011 1
1.24492679093385 1
1.6439288360995 0
0.974143311859585 1
1.2400858794395 1
2.0591009570744 1
0.297793066719937 0
1.73384047969344 0
0.955764557206881 1
1.10385584617966 1
1.04077733388709 1
0.782848511912807 1
0.819957127144681 1
0.712481443646554 1
0.814173053588977 1
0.765985692630665 1
1.01557191704426 1
1.44784962788931 1
0.745014691336203 1
1.57512474484446 1
0.540178685134759 1
1.62833974813922 1
1.25205435915612 1
1.49433786629591 1
1.51403119057255 1
1.55377063935338 1
0.582491890304141 1
0.485244099164491 1
1.12827776311051 1
1.22082640905167 1
1.04228450209614 1
1.3576221763774 1
-0.200828377674283 0
0.9821913110882 1
1.45195456482427 1
0.719909679950574 1
0.747273461459044 1
1.01379730470294 1
1.08135701664685 1
0.302034223099679 1
1.24051345602144 1
1.33324885756835 1
1.09968178749612 1
1.14542785369543 1
0.303347646173749 0
0.842249021171174 1
0.903926410366684 1
1.33743856532926 1
0.949225019607705 1
0.647679685697457 1
0.87568463894268 1
0.819319756668994 1
1.03777504661962 1
0.285520658441016 1
0.455406237882772 1
0.386039626256807 1
1.30089328861975 1
0.855685209644366 1
1.1453016557658 1
1.4401227984735 1
1.01571836570939 1
1.57430416819927 1
0.997069911940663 1
0.801195044801646 1
0.780823639096452 1
1.6359435477946 1
0.56722763053586 1
1.19613907065542 1
0.562081848068043 1
1.36716025760386 1
1.30379143616802 1
1.10839900033667 1
1.38270600485287 1
1.18185699546233 1
0.956982180891922 1
1.69986810076499 0
0.407185980160865 1
0.925299110667276 1
1.46243224743877 1
1.22700152259163 1
0.497113876501699 0
1.45870807542077 1
1.24899844206602 1
0.641717822730182 1
1.47859838847448 1
0.635991384298059 1
0.271273888062392 0
1.13509991576754 1
1.73576529287368 1
1.32915139309384 1
0.920321615255868 1
0.882017699716407 1
0.90652812012371 1
1.03992199044759 1
1.39951349871191 1
0.952012086787138 1
1.32834840154455 1
1.22113736693361 1
1.27727353971368 1
2.07029599031147 0
1.06214997661583 1
1.40420321284195 1
0.891192374847483 1
1.04968764438643 1
0.118691957679003 0
2.02392823707875 0
0.968983018849366 1
0.661090408457749 1
0.612589243649775 1
1.31222691670588 1
0.450108252044266 0
1.44271642292776 1
1.10293388341489 1
0.670698511258435 1
1.03072109412711 1
1.13201346156429 1
1.26547738130643 1
1.0403954505703 1
1.61925095730855 1
0.911194549644352 1
0.648656063431571 1
0.560149624980301 1
0.48742231823036 1
1.69770245721522 1
1.19666087145513 1
1.59583363450784 0
1.03226953938633 1
0.887155932760784 1
0.882786551778605 1
1.25377190464359 1
1.14820529294484 1
1.26074474838599 1
0.474325028417441 1
1.30769953300372 1
0.574121530434082 1
0.945945413730762 1
1.00401907028722 1
1.55977568943503 0
1.21282872328086 1
0.836828670416811 1
1.65997714581171 0
1.29007659436628 1
1.18002842522329 1
0.99456893880127 1
0.337513726411838 1
1.18340217126541 1
-0.00324759457780168 0
0.897398716588236 1
1.47679392014375 1
1.16024647610916 1
0.71215245823328 1
0.496825752694825 1
0.829046397469616 1
0.88691104850583 1
1.21874070230555 1
0.81997415166704 1
0.70101149473173 1
1.38262766763522 1
1.45117340156543 1
1.20654289896254 1
0.85531865958581 1
1.66239170003443 1
1.01508787618688 1
0.960330438217879 1
1.36802371951869 1
0.64545170002161 1
0.970736842108504 1
0.877931389082442 1
0.462234984767251 1
1.65993456693627 1
1.12136693570748 1
1.17334916135398 1
0.0956226287879128 0
0.38032454484642 1
1.14944833621468 1
0.721243106973364 1
1.10941269637211 1
1.10015133680662 1
1.03959070099075 1
0.433152507041413 1
1.72636780425409 0
1.35870244412937 1
0.770402093636461 1
0.443085745543128 0
1.39161900902297 1
1.02078754556235 1
1.15855605731921 1
1.05713188520893 1
0.748399256770038 1
0.49852802861406 1
0.341701473497768 1
0.202777352076424 1
0.34476850329111 1
1.29063626490841 1
0.543747150927002 1
0.860415172204897 1
0.498947995872322 1
1.90061343778607 0
0.990831732335612 1
0.639584919635052 1
0.992748699467126 1
1.22784098296404 1
0.806696449135544 1
0.367046786423378 0
1.35538450574623 1
0.743409745492173 1
0.960053122225898 1
1.44794602348367 1
0.814281443008482 1
1.09572811391471 1
1.27585872788004 1
1.3037080942357 1
1.05638252024829 1
0.486441762942703 1
1.69414868080328 1
1.24571116580759 1
0.65928766529621 1
0.738832805597304 1
1.23116188543195 1
1.19638844375345 1
0.3512643535665 0
1.35747023995145 1
0.864542045293316 1
1.05510174353376 1
1.09371771558202 1
0.668372000128896 1
1.48556203002559 1
0.160936047638891 0
1.33734988449335 1
0.599339517737034 1
1.58778053741364 1
0.442665982819645 1
0.891207458398744 1
0.653883432728366 1
0.904672101252586 1
1.18789366118308 1
0.992471137688728 1
1.34994516930401 1
1.53140941724399 1
0.594622294537487 1
1.22887966616936 1
0.311878996679082 1
1.05327589466735 1
0.536723503122846 1
0.706628100222131 1
1.38675412257231 1
0.922920259312325 1
1.10302931128874 1
0.799046663944949 1
0.246914270857772 0
1.58415530388269 1
1.4144336618381 1
0.329918325149022 1
0.90343860005701 1
1.28544879897705 1
1.00221048362002 1
1.35079112614077 1
0.467563278695205 0
0.821317236399551 1
1.0410060953842 1
1.19501322409677 1
1.91115906242786 0
1.3517263372759 1
1.23182320920782 1
1.03680354679769 1
1.27349052876437 1
1.15100337170804 1
1.01186095511188 1
0.614086172737796 1
1.11154732414106 1
1.58720672118822 1
0.856179073696905 1
0.797096391798127 1
0.486591242881254 1
1.0910006310431 1
0.55504914661385 1
0.970578483247377 1
1.47568038481626 1
1.23602395306494 1
1.05042291230846 1
0.499847665431998 1
0.498975585506574 1
0.598463162055359 1
1.17788438741202 1
1.28748520617862 1
0.800122385196222 1
0.906443533956141 1
1.6011811341628 0
0.410861484620042 1
0.646897346105527 1
0.946359363794029 1
1.46685757597261 1
1.14636053900455 1
1.71022892845609 1
1.2614172581147 1
0.785832444209479 1
1.32257546412124 1
1.27537149751647 1
1.39470631865054 1
0.725481559023634 1
0.688614873964256 1
0.997364243078856 1
1.06716490231497 1
0.935951756993948 1
1.04392822191541 1
1.06776099309121 1
1.92604034224657 0
0.403641067000342 1
1.4775541031723 1
0.936225257987839 1
1.36105771837668 1
0.552931963681196 1
0.945796060660788 1
0.879654137763245 1
1.00916743843389 1
0.946961316790729 1
0.535623130307382 1
0.637194542714087 1
0.825706980198182 1
1.62966825801827 1
1.06606829647981 1
0.737669549470412 1
1.19163699178231 1
0.627815816336575 1
0.637572411236772 1
1.1264778720932 1
1.40330172355073 1
1.31418306867418 1
0.798157689161512 1
1.65040844707543 1
1.16045494493024 1
1.31415010484128 1
1.40801082806513 1
1.26701793873621 1
0.440527823496475 1
1.123312454177 1
0.897469747973151 1
1.54281694464711 1
1.25497530012577 1
1.28672949907792 1
0.521458223090482 1
1.67131296731143 1
0.836055906390473 1
1.17335630125304 1
0.963148824267422 1
0.898316178030583 1
1.2611924143533 1
0.479889307802249 1
1.95471433385732 0
0.695024491496482 1
1.1138551506431 1
1.74615304000494 1
0.975553098437915 1
0.411770500040345 1
0.567624797153752 1
-0.0588554644252994 1
1.01270323698054 1
1.46901461009974 1
1.29916921842121 1
0.894537616237368 1
1.12438196061566 1
1.22352717440494 1
0.906867267921998 1
0.824370202607739 1
0.894028822669471 1
0.92831898890772 1
0.888429554952151 1
1.54910963942736 1
0.441605294117599 1
1.32862538791588 1
1.02982940675026 1
1.14791845727294 1
0.817485511692061 1
0.567431213312571 1
1.20176109377103 1
0.777248901643294 1
0.53501980854163 1
1.07629087449342 1
1.70060523677522 0
1.3812442692366 1
1.28901652763748 1
1.71108389705677 0
0.721701653229598 1
1.23292913358802 1
0.821289634724892 1
1.41846288827771 1
0.483029397367751 1
0.813500831489185 1
0.665979105211822 1
0.985178266168042 1
0.723706059116537 1
1.13023086403222 1
1.36529529685142 1
0.684877889753591 1
0.621581068788496 1
0.529018883460547 1
1.72570025894052 1
0.643965287501679 1
0.680764030260897 1
0.935337818351927 1
1.84168595286293 0
0.443189237047438 1
1.0611972408793 1
1.25109183770116 1
0.805698436415657 1
1.12831026536907 1
1.14476466337532 1
1.33769357601912 1
1.82575386422087 0
1.26216089226832 1
1.54265350746853 1
1.18612066657752 1
0.32959990592365 1
0.485377127494732 1
0.415738317330905 1
1.02047153286826 1
0.758622345190523 1
1.65992304476684 0
1.47861025908045 1
1.25244046254792 1
0.263745550073448 1
1.10329284683327 1
1.11217223390198 1
1.21270750050334 1
0.238421998030053 1
-0.0449830688894404 0
1.47290802936353 1
1.57700211339869 1
1.3031135031215 1
0.536305740639576 1
1.06380704741792 1
1.73274459349831 0
0.505754703440321 1
0.738051950393738 1
0.803688297666147 1
0.694033515143848 1
0.869895588898356 1
0.571844334622374 1
0.773565452934296 1
0.978414953647795 1
1.05761677610583 1
0.951556466542825 1
1.32808746985229 1
0.645497282416265 1
0.897384887482323 1
0.269715219405488 1
0.532878824226678 1
1.08310355943401 1
1.22971366655326 1
1.27468160293057 1
1.31186060473957 1
0.963143893239594 1
0.445205083173696 1
2.05743785991142 0
0.417225857834811 1
1.14623586518527 1
1.76002380862454 0
0.910433554193997 1
1.86050622433147 0
0.551083780160642 1
1.42094350070109 1
1.29929344080745 1
0.979508500691615 1
1.5448521829942 1
1.05244273697667 1
1.74231526722874 1
1.43993619778433 1
1.38252943240898 1
1.11645705767567 1
0.494614108192723 1
1.15701695441494 1
1.30021498502376 1
1.26868543163494 1
0.692773650799582 1
0.615335326569462 1
1.4914449294039 1
0.699271897197016 1
0.212807762824368 0
1.00052358571173 1
1.15682263563486 1
0.778496928280625 1
0.833839459207232 1
1.44554730268466 1
0.46995956125235 1
1.20907307213636 1
1.35316707112829 1
0.687139497302442 1
1.39421400823359 1
1.31675070576786 1
0.759420386270768 1
1.19725544125283 1
1.13403925409101 1
0.822331362727011 1
1.17401858378002 1
-0.0143751455935147 0
0.904417231084831 1
0.868237356536208 1
1.22759944105675 1
1.18477204279375 1
1.78012455091841 0
0.800662325549475 1
1.00100962079665 1
0.481654849211431 1
0.899309251207117 1
0.758453545628847 1
1.50729656760449 1
1.08398103121123 1
1.44541498090342 1
1.12254923943959 1
0.890464506664432 1
1.62566507890984 1
0.209594191990414 1
0.952759921904523 1
1.03592945914735 1
0.3703674203074 1
0.887764853099454 1
1.56639706262401 1
1.66554582329414 1
1.16197115751194 1
1.01752835014808 1
0.477475938061963 1
1.23060837449684 1
0.725037003729285 1
1.48980090197193 1
1.37332114968212 1
0.525757284356796 1
1.19043170875796 1
0.797973270774371 1
-0.0126440422134844 0
0.591147586181772 1
0.807158540016916 1
0.528965893935944 1
1.37549917246298 1
1.01298410403487 1
0.907719461333028 1
0.884931563521882 1
0.86495050810986 1
0.690198427445085 1
0.721578715598323 1
0.489749827234716 1
0.32993217627131 1
0.32265923712925 1
0.533836483067846 1
1.01374731113106 1
1.10359489525512 1
0.913941782473993 1
-0.488780309208921 0
1.543004182547 1
1.47968688463707 1
0.597497378826512 1
-0.0303575777078632 0
0.7055934059311 1
0.415655754395937 0
0.629106204892452 1
1.21036794989712 1
1.06497650164603 1
1.16161691169304 1
1.43816330068472 1
1.34830264332215 1
1.54995987451967 1
1.233515134243 1
2.07241521379422 0
0.907575716980603 1
1.5551117610347 1
0.854944006566075 1
0.63345478772744 1
1.01929644322875 1
0.73715904953155 1
1.23808910482012 1
1.38164616952166 1
0.443055794578589 1
1.04715055479939 1
1.50968788224437 1
1.71504510075797 0
0.8277503537727 1
0.864220532879185 1
0.99041689447449 1
1.10145608029791 1
1.04262915570085 1
1.37182294298967 1
0.43365565059523 1
1.40023221287168 1
1.08644363304161 1
0.582162204810793 1
0.493477526143233 1
0.902579073037951 1
1.15851339846347 1
1.10339672177324 1
1.18642168250196 1
1.31696658767076 1
1.53111190975946 1
1.59495637343368 1
1.10043145284701 1
0.782935875627308 1
1.47512011068161 1
1.22879442547661 1
1.33974490494743 1
1.04255333510707 1
0.973664905769037 1
0.514995866658728 1
0.526102118518349 1
0.453764412511473 1
1.05322296419199 1
0.755685159004367 1
0.75821114019546 1
1.59386261740127 1
1.59006427816447 1
1.13274978190926 1
1.12215231906 1
1.01289369470377 1
0.544716815467341 1
1.23822351042823 1
1.30010172615652 1
0.555806666273687 1
0.28013210020884 1
0.477739422236485 1
0.770106695068401 1
0.934982323634469 1
0.942319943628562 1
1.62632108842463 1
0.588772811470487 1
0.891015378798176 1
1.24575169591893 1
1.3413732874293 1
1.72514723714834 1
0.793226714470176 1
0.987361844055549 1
1.43465857321744 1
1.47876969488056 1
0.445651667803296 1
1.39939749093816 1
1.24537667948056 1
0.361751843088961 1
0.750993295763298 1
0.868726504135592 1
1.18502702495953 1
0.728343271865941 1
0.970727384495076 1
1.29896552269402 1
0.541503559499202 1
0.525901885847715 1
1.54607213256865 1
1.29782793591897 1
0.660945227889819 1
0.694423905283958 1
0.880675322462827 1
0.498045505247549 1
1.53078708873472 1
1.43477562375034 1
0.681011327216016 1
1.5154816300116 1
1.14961371693836 1
1.32722683187474 1
0.816022625615369 1
0.740926072904818 1
1.11009428178365 1
1.61975866320173 1
1.10120949012218 1
1.26441672749078 1
1.67989774283236 1
1.55586110813347 1
0.828516063494668 1
1.13678049990057 1
1.21762952986561 1
0.968439869939566 1
1.00195699091637 1
0.853550437536393 1
1.03793953494213 1
1.14939876952318 1
0.87530843147638 1
0.838765113761304 1
1.5430302480831 1
0.198728557190876 0
1.24557025247536 1
0.186459964292981 1
0.779823839768486 1
0.625600930694049 1
1.00452934263333 1
0.445978991011431 1
1.03994337592913 1
1.19488645418351 1
1.50584575077296 1
1.02066036214223 1
0.938780629299688 1
0.581035510427073 1
1.15335682044626 1
1.00676671021678 1
1.36855963521117 1
0.545724238632216 1
0.972758161263682 1
0.982786551259929 1
0.391471866323718 0
1.70378529060716 0
1.23391653266818 1
0.581403016742065 1
0.232382159920838 1
1.66252112277711 1
0.82891431294734 1
1.14395408114924 1
1.0148525122685 1
1.0627533242017 1
0.734366242635638 1
0.956457183119169 1
1.53870369719994 1
0.451761065598698 0
1.27747026135371 1
1.09762383066791 1
1.13117258062166 1
1.42862425462184 1
1.25326616824491 1
1.06632322430356 1
0.658482196591477 1
0.418208750303227 0
1.03835903428684 1
1.05752947378332 1
1.15061220995221 1
0.789815993708681 1
0.482073772811745 1
0.982183651386985 1
1.55551616679342 1
1.31216816267822 1
1.17297879122941 1
0.675504443576683 1
1.07585654552269 1
0.250647039405313 0
1.18519197972345 1
1.54866869760398 1
1.39781320939581 1
1.25449637823423 1
1.26226349294725 1
1.3185976928538 1
1.19230564316719 1
0.949894632724475 1
1.05348843869611 1
0.978076072287437 1
0.88283027417141 1
0.833316148077089 1
1.08866877800848 1
1.32135465447444 1
0.308300906975563 1
1.25707333399692 1
1.04625287090945 1
1.16982055493512 1
1.37428335268208 1
0.155112235272685 0
1.45839664804794 1
1.35121427458856 1
1.66771824690778 1
0.0244965787978872 0
1.36488957165258 1
1.64680305076395 1
0.713201120872729 1
0.836469112729655 1
1.47091603058541 1
1.0400988973408 1
1.4675780726033 0
0.291802885816649 1
0.868175641417422 1
2.01616102084754 0
0.513818614560521 1
1.29853104796224 1
0.850098468975562 1
1.11784693152271 1
0.994977096163622 1
0.554272410943066 1
0.229625041729347 0
0.71535820202577 1
1.47699202844969 1
0.722413538220459 1
0.405919351245556 1
0.49800954006174 1
1.03147206698486 1
1.6266733594726 0
1.09117660614578 1
1.7832047340144 1
0.927477127444623 1
1.26672951215475 1
0.990762064956738 1
1.4973998274095 1
0.671997335702612 1
0.998054306637974 1
0.293084836491484 1
0.946361682572109 1
1.63436497509709 1
0.997228092395161 1
0.892112166580801 1
0.587497877322358 1
0.635729879735952 1
1.61644886219778 1
1.24023401930774 1
0.595498289380918 1
1.37914991151084 1
0.96014342054628 1
1.20450438344012 1
0.223770943045181 1
1.48786933718085 1
0.942593278053785 1
0.680163694987591 1
1.0379823162862 1
0.835259107937482 1
1.33102742887764 1
1.39827214571032 1
1.39830767149573 1
1.4436001967657 1
1.35000142382494 1
0.894265645302581 1
0.544127772336735 1
1.03716547844154 1
0.957252511566246 1
1.158228302588 1
1.60296001835795 1
1.01655695787867 1
0.826138017810003 1
0.927295623032598 1
0.42660329019888 1
0.823838159345814 1
1.37667894738443 1
0.932225486412336 1
1.36990932961174 1
1.07124442443208 1
0.502739916862453 1
1.28418269163938 1
0.725426434801192 1
1.05596362920558 1
1.0903913836455 1
1.48746586869618 1
1.2930121556234 1
1.15339811323704 1
1.11529701188932 1
0.58027212584767 1
1.40418438567017 1
0.81866452854135 1
0.663562441446515 1
0.909877753326099 1
1.32743704930515 1
0.732468694248674 1
2.12569993343296 0
1.77252254870584 0
1.53176101781908 0
1.10652804087592 1
1.21451533174079 1
1.02493601138923 1
1.06922087422954 1
1.05108638152504 1
0.876543390543393 1
1.47376406600403 1
0.924483183393867 1
1.26549882222662 1
0.497172879643551 1
1.04720632596305 1
0.723190275617427 1
1.12826796136943 1
1.35893215447264 1
0.891273769267712 1
0.679961752901306 1
1.51712402199042 1
0.672054678344929 1
0.137539883996125 0
0.663152280056453 1
1.35370997875119 1
1.23101789669408 1
0.749835744102787 1
0.786166144053822 1
0.49446000756462 1
1.2064073918536 1
0.673529964487244 1
0.950146022684678 1
1.43028995862144 1
0.940703059746004 1
1.32755524761219 1
0.746248801408305 1
0.983013581940339 1
1.61998789038677 1
1.1518560575415 1
0.700243994455792 1
1.46251786430665 1
1.19276964406282 1
0.882420444369618 1
0.264558729987588 1
1.28306960121816 1
1.01245465792409 1
0.319241024162503 1
0.570624531812634 1
1.38652556450198 1
1.35655170201763 1
2.21732357760883 0
0.664170710374897 1
0.848441940499732 1
0.459139857434542 1
0.549738210021069 1
2.01848628926013 0
0.829020656543928 1
1.05027093898054 1
1.49336557236763 1
1.32234432294476 1
0.42055238678794 1
0.449302116246471 1
1.69728507563208 1
0.820157927988293 1
1.08103668942799 1
0.45775069501368 1
1.70497424806515 0
1.46342701127493 1
1.29015372932916 1
0.815012702538688 1
1.34967294862254 1
1.245384053572 1
1.16367573544214 1
0.689662451070701 1
0.650661135574127 1
0.776185857313156 1
1.41647570105436 1
1.05703835569659 1
1.65234287435204 0
1.10857844588238 1
1.66441167254904 1
1.11532439597961 1
0.724028261409777 1
0.641657714608343 1
1.51077284056362 1
0.813372787605388 1
1.38203191550503 1
0.5571008896619 1
0.838305707744178 1
0.568708423923701 1
1.06356658630066 1
1.18984332812737 1
1.18693194450744 1
0.212211570127494 1
0.81225713072356 1
1.08557979911652 1
0.576541656879651 1
1.6360892456551 1
2.05507291724395 0
1.35442421634209 1
0.793267980722499 1
0.858787723926507 1
0.631477625653987 1
1.1780710437918 1
0.796932326176624 1
0.718185587946161 1
0.863930708159715 1
1.02646977866004 1
0.766997526853497 1
1.29747173419996 1
0.0753843443020423 0
1.93851826763868 0
0.963365740869238 1
0.417109444184975 1
0.273813838695988 1
0.351532024114414 1
0.269156223900867 0
1.50759802516883 1
1.03851472142747 1
1.04733444125635 1
1.1021886220663 1
1.25195767862036 1
0.798962442367613 1
1.21360011831295 1
0.757169118622264 1
1.25984082342889 1
0.974943363122303 1
0.369684651323943 1
0.929252496898794 1
0.445822171050575 1
0.731679570299141 1
0.580807879425562 1
0.696134155218585 1
1.38393358683904 1
1.2833707343862 1
1.54421573496114 1
0.630146845900266 1
0.353333413315805 1
1.63005751618781 1
0.767067856996075 1
1.01434837766137 1
1.14552610200664 1
1.00230543775151 1
1.13796605346129 1
1.17503386565031 1
1.4210938622673 1
0.365355133006814 0
0.602309530390837 1
0.772009658572619 1
1.27633051494404 1
0.968502069967625 1
1.20108025107277 1
0.483526483915816 0
1.14432347042926 1
0.603768765039294 1
1.36846034181037 1
1.24078134112799 1
0.294102092540686 1
1.53254348075516 1
1.71216717486041 0
1.15605385541471 1
0.463846114725561 1
1.52684048735723 1
1.52972644811506 1
1.28628308274195 1
2.37791116404175 0
1.55851611323179 1
1.08126828346457 1
1.68106163137731 0
2.07711200869264 0
1.05077282953377 1
0.656711515568425 1
1.02950955108972 1
0.734533127366437 1
1.33699174413244 1
1.17832156127933 1
1.01396227106146 1
0.507676580354672 1
1.10749015633344 1
1.14128894369454 1
1.04214439728477 1
0.815625609646617 1
0.931067135215278 1
1.09162726295067 1
