# Supplementary material for: Bias caused by sampling error in meta-analysis with small sample sizes
Source: PLoS One. 2018 Sep 13;13(9):e0204056. doi: 10.1371/journal.pone.0204056 (PMC6136825; doi:10.1371/journal.pone.0204056)
Supplement: S3 File — (ZIP) [file pone.0204056.s003.zip › results N = 20 delta = 1 tau = 1 sz = 100-500.txt]

"dl.delta" "dl.cp"
0.999773390280741 1
0.703647696267481 1
1.05000867654041 1
1.2055803321391 1
1.08602460946783 1
1.30319236692477 1
1.05929112368489 1
0.713401770869779 1
0.499876333863292 0
1.03964146973415 1
0.807873076729566 1
1.10346931691658 1
0.793559103168085 1
1.14604594825182 1
1.52563923378484 0
0.799893999740394 1
1.02761048417678 1
0.869577540641868 1
0.719284315800978 1
1.03219867778194 1
1.09650195875373 1
0.695080415673038 1
1.1216409516799 1
0.98260835565977 1
0.721591527149471 1
0.669462491858419 1
1.38396323267442 0
0.730020544441387 1
1.12259237560152 1
0.817847712645327 1
1.14876908527947 1
0.889554524076461 1
1.08113667233792 1
1.26578326193539 1
1.13910064131438 1
0.800968232762849 1
0.895832775128226 1
1.36833635927602 1
1.19573554510509 1
1.31645720991026 1
1.19715521749375 1
0.625192602064576 0
1.09947964946534 1
1.04498591881417 1
0.550113200873115 0
0.842593249456167 1
1.28083827898067 1
1.14591408720056 1
0.793006753816194 1
1.31004489615656 1
0.962826461943099 1
0.811775372571952 1
1.12079387389027 1
1.63105846202661 0
0.953382721290426 1
1.61177915820238 0
0.936908657963894 1
1.10678309593481 1
0.941733712211577 1
1.01394415937741 1
0.973807802822617 1
0.850877250859265 1
0.781762514829783 1
1.10937895484929 1
0.612826713322161 1
1.19873359534189 1
1.27549727040194 1
1.02603393791022 1
0.955701684759526 1
0.851052938824633 1
0.894527404910646 1
1.22130158193722 1
0.967350053000651 1
0.616472722034779 0
0.931421626831037 1
0.75363508387498 1
1.07427085580073 1
1.51075273298657 0
0.980441568048371 1
0.712138224664811 1
1.2027738098341 1
0.861694432736056 1
1.10352745769184 1
1.39497346532495 0
1.02088297665416 1
0.973709954977858 1
1.13361210113397 1
1.36406890488188 1
1.14116033127987 1
0.915641324491261 1
0.974047789856071 1
1.12398525296356 1
0.900399044934378 1
1.30935617951196 1
0.847905890768193 1
0.84164789755016 1
0.622311345424775 0
1.09793084027924 1
1.11135581626921 1
0.730893849596175 1
1.16968060382091 1
1.22259191589904 1
1.08846419435706 1
0.899735638897191 1
0.963190883879122 1
1.05630944913764 1
0.795850557378141 1
1.04977597003956 1
0.681066230842852 1
0.757346843691352 1
1.26559025456081 1
0.907734567586611 1
1.00244859263996 1
1.37147866778587 1
1.12089551880921 1
1.54137551909668 0
1.35985784528657 1
0.980595799495868 1
1.10395060666133 1
0.918802217718233 1
0.911126374671673 1
0.933497598959639 1
0.942348546405115 1
0.922406610096426 1
0.682020928404813 1
0.905811212341041 1
1.18835613032554 1
0.480297500061 1
1.15389005938645 1
1.10141868829761 1
1.09607445990617 1
1.1486612614458 1
1.13887612024996 1
0.928224938595145 1
0.886999687675433 1
0.535426743938451 0
1.23963953601437 1
1.03737026764886 1
1.25794947322167 1
1.00240553573034 1
1.20941613618232 1
1.61394205842451 0
1.00973453751911 1
1.39320395024015 0
1.23500551291297 1
0.807862167266739 1
0.930915578299947 1
1.24635585421973 1
0.858750407762782 1
0.491640769523454 0
0.985516558949593 1
1.09901130046105 1
1.11748806889486 1
0.904826651053853 1
0.817022230824461 1
0.972044102524934 1
1.10845601556398 1
1.1298830542761 1
0.959776235986539 1
0.911906874814406 1
1.15051355773619 1
1.14539472921584 1
0.90808330438203 1
1.1735328754081 1
0.810253003574616 1
0.879987591436317 1
1.85019217938964 0
1.15878764869428 1
1.20676823058045 1
0.975939042722483 1
1.03524833721467 1
0.748556057561505 1
0.735997042883632 1
1.43693767194593 0
1.1651004791921 1
1.05351777605197 1
1.00926800857828 1
0.677370861246814 1
0.757925269993122 1
0.56278002489203 0
0.576635105013355 0
0.83760824694878 1
1.29268090126546 1
0.985603658499708 1
0.77080862969594 1
0.985486468415714 1
1.15867539967908 1
0.726845799798047 1
1.27733428134375 1
1.14036994644555 1
1.00407323829102 1
1.25163112299354 1
0.847323245297832 1
1.51453538958351 0
1.22708082711438 1
0.815646028800619 1
0.800038302310996 1
0.860397755902673 1
1.1513774718697 1
1.46619356578657 0
0.673765270126187 1
0.490678589214622 0
1.08569926688485 1
0.725963671170795 1
0.659336331208638 1
1.1896313455631 1
0.769798334643875 1
1.20671215004441 1
0.855309626691701 1
0.584836728835488 1
1.2251037336188 1
1.59772487146653 0
0.732736882995166 1
1.00554382995487 1
1.02978822275746 1
0.906636575440541 1
0.977736509584132 1
1.07405935867135 1
0.836770625112508 1
1.52541852919517 0
0.940690054093044 1
1.18380603449645 1
0.751015903885637 1
1.21874953243976 1
1.27987331955347 1
0.881621792405193 1
1.01632784459592 1
0.709143975839438 1
1.41468345517553 1
0.959744217206235 1
1.4907416537953 0
1.14902241284081 1
1.01425006761498 1
0.848454577647018 1
0.87989552026254 1
0.995514526501854 1
0.985980797112799 1
1.02147405862836 1
1.51531356974403 0
1.14413263964455 1
0.883271002409945 1
1.26593849666902 1
1.05231016644694 1
0.640801062912735 0
1.11585120769185 1
0.659003159778034 1
1.26211836591015 1
1.28328966672796 1
1.14733830367416 1
1.01700143350663 1
1.20820650575133 1
0.658800665107393 1
0.659884744182237 1
1.48717381592511 0
1.3022903803765 1
1.12687636538638 1
1.10234173032191 1
0.925712987222142 1
1.09377424854608 1
0.988981446846223 1
1.08594373213456 1
1.40046427976478 1
0.875380508914483 1
1.20887486939573 1
0.947511655121123 1
0.873326590076337 1
0.897030646392203 1
0.998522227727924 1
0.596609375193218 1
1.0265364144659 1
0.866014423424497 1
1.35558278235552 1
0.998391308413271 1
1.0849221892035 1
0.732270206654771 1
1.27041134788848 1
1.30843099589051 1
0.915122631163931 1
1.56034282264617 0
1.0825894568285 1
0.692505572469335 1
1.02425026504191 1
1.23778861574918 1
1.19455401969557 1
0.809459471739768 1
0.996419475691542 1
1.24289101216359 1
1.11188196640953 1
0.900804147156147 1
0.940697024722984 1
0.547498453126106 0
1.31286737169745 1
0.800034752689205 1
1.06751429483724 1
1.03452077529527 1
0.539717450086666 1
1.09041820931929 1
0.970401124892888 1
1.2857253894187 1
0.963397059980704 1
1.43224357682217 1
0.741907962497031 1
1.35613697262303 1
0.873505269889186 1
0.710471723400786 1
1.35411479029302 1
0.635925278496386 1
1.20061841458675 1
0.714499163264923 1
1.11960582724012 1
1.10446738537275 1
1.01252878479996 1
1.22389969357935 1
0.972365247986386 1
0.801219499860542 1
0.93676516022877 1
0.958047526445878 1
0.976363120451866 1
0.541544283418769 0
1.06430390641164 1
0.983374810928984 1
0.998868782308534 1
1.28085196089575 1
1.65609595944132 0
0.992934640456265 1
1.15735443755498 1
0.977054177889335 1
1.14201585764572 1
1.27848384447714 1
1.02547234590991 1
1.10985650569002 1
1.04251944033229 1
0.986000306407667 1
1.31249678083554 1
0.796373079612048 1
1.23628445003671 1
1.04680375578929 1
0.883069632713574 1
1.29599413808511 1
1.13827553397754 1
0.774037823706627 1
1.23496498636791 1
0.844522588916376 1
1.27196847689112 1
1.01760476553722 1
1.12426058987916 1
0.560941793694882 1
0.312909152163975 0
0.739236922515391 1
1.17573104988215 1
1.31248117446531 1
0.707589639467319 1
0.810265557615318 1
0.646013133575397 0
0.43485463857015 0
0.84499816195161 1
1.17453018033799 1
0.895184190150854 1
0.665558036265713 0
0.862945202073301 1
0.778448440155047 1
1.25838694520254 1
0.960928393812428 1
0.959925255961259 1
1.22981127043158 1
1.09091136055653 1
1.09768710065121 1
1.06009966155252 1
0.908315277923119 1
0.723007242103922 1
0.952723392488856 1
0.943307609549099 1
1.2839010132576 1
1.14128904346946 1
0.83353890363385 1
1.10869594433069 1
1.1090282378223 1
1.10299860627996 1
1.05975817800584 1
0.870952607707437 1
1.097585267758 1
1.0917101953482 1
1.17783132721235 1
0.813741824962823 1
1.11017420329778 1
1.00272807179945 1
0.835315529683889 1
1.24306288884252 1
0.5895657183515 0
1.00675908651112 1
1.01131386454996 1
1.10162130621355 1
1.30278867381983 1
1.16396452255449 1
1.19139761422315 1
0.85239831726996 1
0.70367758356863 1
0.938254553050599 1
1.16867215403927 1
1.19717737985453 1
1.22148651186469 1
0.770586285787201 1
1.32512122437002 1
0.844280382645005 1
1.06483694507094 1
1.09873249592301 1
0.411518866025369 0
1.21257677960889 1
0.935716526149703 1
1.51299249706608 0
1.23714871037229 1
1.24832622862767 1
0.881502591242014 1
0.498123832936483 0
1.10597973461224 1
1.00754035488257 1
1.02674782516527 1
0.863188529796947 1
0.750659592655723 1
0.7763769128094 1
0.935502329697331 1
1.13947618159152 1
1.01253075475773 1
0.868571595322934 1
0.862280816007575 1
1.29580010113617 1
1.15062375824856 1
0.937185828905042 1
1.23145519938488 1
1.32942643687669 1
0.894242409077507 1
0.340946213716599 0
0.90764214608565 1
1.15512729512099 1
0.995264592507587 1
1.01935758610735 1
0.737620885393244 1
0.679751777254289 1
0.927115734683547 1
0.561806441742915 1
0.975615294837211 1
0.817938607830507 1
1.172680784597 1
1.1996758051682 1
1.16938783577147 1
0.960930876510212 1
1.15370189295732 1
1.19306855298256 1
1.07312880779863 1
0.939235095255195 1
0.953471475969943 1
0.876478014777326 1
1.3977870166067 1
0.795105659451326 1
0.912742345619452 1
0.825222756585906 1
0.507431269926539 1
0.954982757885436 1
0.958017026637093 1
1.02436869201467 1
1.0727631842574 1
1.19129840500989 1
1.13915889947222 1
1.27482713015469 1
1.41062868984651 1
0.984952638056634 1
0.999993757370796 1
0.679166888186148 1
0.697858973778024 1
0.760335738552593 1
0.316336001427597 0
1.35858117463569 1
1.31668813738463 1
1.17191632435032 1
0.758733194806774 1
1.24404497678129 1
1.09835805755472 1
0.804271642292763 1
0.83396489629267 1
1.28353119753746 1
0.939317459161825 1
0.82188977301785 1
0.99795211938649 1
0.761154673665787 1
0.701210725809697 1
0.851488986719606 1
0.792533386500264 1
0.997304843959043 1
0.754686981788859 1
0.555522338728272 1
1.10484714025269 1
1.30655112089802 1
0.769938716987803 1
1.0093829846983 1
1.2150826349193 1
1.31660845257787 1
1.12338847962374 1
0.796333650609228 1
0.891057116077934 1
0.980252988760899 1
0.582572154087236 1
0.857993067239769 1
0.853799457148784 1
0.917923553679304 1
0.936333899315853 1
0.885972823932882 1
1.18530441938101 1
1.15326783220605 1
0.954705116886118 1
1.12526909155621 1
1.19397988602974 1
0.920435801928892 1
0.994432649286851 1
1.19273797637363 1
0.822203836840878 1
1.43288096356763 1
1.29049278453525 1
1.14369037330723 1
1.11430023263624 1
1.14511256672864 1
1.11542808823489 1
1.10585000731312 1
0.861323535987325 1
0.911066416880048 1
0.823976132125314 1
1.06970694747514 1
0.909385210411316 1
1.0679433939925 1
1.03995882522158 1
1.03944573850712 1
0.922391200979933 1
1.21618442158362 1
1.10822603519291 1
1.30579119454554 1
0.921292196752267 1
0.787299793633115 1
1.62278585006461 0
0.589116088013971 1
0.544123074083499 0
0.682763735096371 1
1.19481208713248 1
1.13591414978094 1
1.06500553987126 1
0.914595064391959 1
1.19985145624106 1
1.24644955446406 1
1.02966388320124 1
1.03108967116482 1
0.903822822442859 1
0.647039497075658 0
0.958856858656746 1
1.47316296910218 0
1.28394805095961 1
1.50716927036842 0
0.784319904831047 1
0.620773820810352 1
1.10045486105754 1
0.506464012828264 0
1.29611988846156 1
1.11257939633735 1
1.13571999007121 1
0.898729701822081 1
1.02847893820007 1
0.738032701725898 1
1.17886134628968 1
1.04974357956559 1
0.776396995841887 1
1.4872664607868 0
1.22956881296908 1
0.729522307966002 1
0.931987745037927 1
0.435058387967487 0
1.08228177970506 1
0.749124568171293 1
1.08341634234176 1
1.07971878279698 1
1.12314485861422 1
0.92632242995315 1
0.850394131331361 1
1.26093967808672 1
0.913862838738704 1
0.72443798722308 1
1.2122845540846 1
1.3885504857675 1
0.911145292147307 1
0.719811047004398 1
0.676652104581752 1
0.600886367961371 1
1.07446784488936 1
0.861107637126924 1
1.08150815530222 1
1.10057020907925 1
0.941543075428539 1
1.27999477464774 1
0.971375407603696 1
0.760279341627742 1
0.985732621087383 1
0.979263736031869 1
1.13027677967327 1
0.889999957093787 1
1.13548907061389 1
0.825707437761374 1
0.955453581091591 1
0.931535030103346 1
1.04714858185487 1
1.24850570129567 1
0.949291802790308 1
0.870473878337213 1
1.07691227134703 1
0.783608261910047 1
1.35891510714245 0
0.940008132031331 1
1.25387828049855 1
0.902743946517919 1
1.18184798257206 1
1.26308490924628 1
0.598905269564806 0
1.04341833495036 1
0.787297875598332 1
0.628127372162344 1
1.05247035533042 1
1.19205727200547 1
1.17070741542679 1
1.0023792169492 1
1.27946866836084 1
1.30439309773965 1
1.05719907311247 1
1.10849302142983 1
1.41000791578304 1
0.601597380037541 1
1.16143485042197 1
1.3902120683616 1
1.37598933606054 1
1.05858204190321 1
1.37712357618028 1
0.913889227264151 1
1.14272228827932 1
0.811314220267908 1
1.14330078907075 1
0.926443860721028 1
0.63900853908079 1
1.05298274015667 1
1.44837864807128 1
0.823057611539807 1
0.93113247311529 1
0.631010994860959 1
0.584375924620907 0
1.16284615525055 1
0.991826363700828 1
0.57844481820576 1
1.03023455225471 1
0.933074584423673 1
0.876978885676337 1
1.04862549084554 1
1.04313496116151 1
0.981062918455064 1
1.06409076537193 1
0.785823857135172 1
1.0868985818329 1
1.16252337446503 1
0.808240839160403 1
0.862576329285076 1
0.970366482990397 1
1.00615048984832 1
1.04569578345895 1
1.03808879730008 1
0.840681241641525 1
0.978868541594517 1
1.33206630667505 1
0.913628796978424 1
1.05282452840665 1
0.810316952971262 1
0.684525587241092 1
1.33169150649663 1
0.64383749286915 1
1.68936651150732 0
0.805893809390242 1
1.17761337131467 1
0.996671274982541 1
1.03844353193791 1
0.70916020133599 1
1.16418208134374 1
1.18940881250886 1
0.760232139816196 1
1.02712645203233 1
1.3011204651419 1
1.17230515070063 1
0.630606323525659 1
0.637944623394713 1
0.845201129819366 1
0.809568134724325 1
0.971487615863525 1
1.36246370025406 1
0.727490885936555 1
1.19626071031417 1
0.845922422632129 1
0.96661999944427 1
1.21142970722213 1
1.23372989825617 1
0.314683394260536 0
1.15537701469548 1
1.20571309983032 1
1.2041097288996 1
0.994502458626232 1
1.11767519890765 1
1.29890052610133 1
1.0207785250095 1
1.02872631808718 1
1.26217563468021 1
1.03615784696854 1
0.991485816472138 1
0.781457532411995 1
0.751317040840132 1
1.02327301352579 1
1.14824166157563 1
0.705119345409759 1
0.625345313097152 0
0.914335108780948 1
0.996302852739492 1
1.085501568967 1
1.10454707440544 1
0.979791244401524 1
0.724871431164554 1
1.06913022250321 1
1.09463811254524 1
1.02961930616945 1
1.10387886097976 1
1.00567087838177 1
1.08753815438479 1
0.785415122641019 1
0.921915064728909 1
1.04480098873695 1
0.863591472253509 1
0.870381416521516 1
1.2526797040744 1
0.702533450684909 1
1.0090918189188 1
1.04077551744497 1
0.964349192638072 1
0.974313681784251 1
1.0645758407224 1
1.0723260713103 1
0.442136526298885 0
0.635118165152251 1
1.29731108696546 1
1.09581046847126 1
1.02461396699116 1
1.31774744710052 1
1.07754251277818 1
0.83845006727564 1
1.06123595187034 1
1.02729641568501 1
0.916939697441829 1
1.08307105027498 1
1.13167974656013 1
0.790492890974316 1
1.50014839330652 0
0.534405295254342 0
0.653483391836909 1
0.966835295295296 1
1.06774578174336 1
0.930572993112148 1
0.873301926233909 1
1.0651571040997 1
1.37025915027895 1
0.700871733542709 1
0.840685649424849 1
1.12060982338801 1
0.692515927730091 1
0.831579447786321 1
0.791506934426302 1
1.1738013262969 1
1.33131274938877 1
1.12896426745298 1
0.579092427391071 0
0.694251955387067 1
1.21585026448445 1
0.96704666624526 1
0.970465147417783 1
1.18145691190465 1
0.868870646417589 1
0.967690365155466 1
1.20113999133433 1
1.32364305250984 1
0.722326914126901 1
0.448779111261125 0
1.08600329410852 1
0.708363548097614 1
1.10234201508901 1
1.06651352487412 1
0.884440453173037 1
1.15020846117063 1
0.748105628771448 1
1.43663700062096 0
1.44281508334077 0
1.11445552331034 1
1.12288823354603 1
0.910252405614349 1
0.647788559818779 1
0.817394013808444 1
1.19128836127223 1
1.10733445869338 1
0.939255827535836 1
1.03644488883901 1
1.04142137528982 1
1.1801466568921 1
0.716425250499699 1
1.18926148781716 1
1.26887658546232 1
1.17342095163499 1
0.94241412157591 1
1.46012607678904 0
1.31144199699057 1
0.845251713527466 1
0.959096134470531 1
0.663635862794484 1
1.18081232358555 1
0.909818086053037 1
1.24075444577677 1
0.994166943634716 1
1.24704163491759 1
0.706634669792046 1
1.22361097534112 1
0.805784357367184 1
1.06739132646338 1
1.01513059778854 1
0.667899228375936 1
1.27141598134001 1
1.28494713383178 1
0.963794900081067 1
1.08134630800186 1
1.42860139333313 1
0.619330238998954 0
0.505872559964079 1
1.09453741656567 1
1.42205694391382 0
1.4989317010349 0
1.14783198691552 1
0.94523138914447 1
0.516285621885141 1
0.630948513451346 1
0.408589948446213 0
1.42815864687049 1
0.673840349528374 1
0.736949547684809 1
0.62838324403809 1
1.04925554164642 1
1.23004828973849 1
0.921517861186222 1
0.806605982245213 1
1.17609999595881 1
0.580092197854133 0
1.09166160778097 1
1.23965440156826 1
1.43948184452157 1
1.21361481431365 1
0.737591953014048 1
0.763162643827442 1
0.981989426638421 1
1.30721141083831 1
0.939161835109372 1
1.36172074950531 0
0.992662046496722 1
1.00297511619972 1
0.48915806034108 1
0.669723421797842 1
0.73352704048554 1
0.970022429984587 1
1.31199977107993 1
1.24025853206389 1
1.12191884063249 1
0.900099782504856 1
1.11464731540502 1
0.621556767454593 1
1.23432196949107 1
1.21882737295069 1
1.05278442148256 1
1.04922285226262 1
1.0975453834114 1
1.11031073801644 1
0.917362456734819 1
0.660222042654471 1
1.06591102693043 1
1.00074503208515 1
0.554244182139217 1
0.58637394624171 1
0.566630694410223 1
1.02610482798591 1
0.761652719817168 1
0.922699049275408 1
0.926003360480918 1
1.27916104179806 1
1.10519729171339 1
0.919565885320403 1
1.27094982737352 1
1.11308184716594 1
0.668740988956381 1
1.10558674409326 1
1.31506465987626 1
0.807495572293211 1
1.05902293830062 1
0.711255315847735 0
1.29301026462194 1
0.941238417501562 1
1.33424864555138 0
0.911880246855703 1
0.854535900999445 1
1.12845113750298 1
1.09540490990662 1
0.872883661109503 1
0.621379572573652 0
1.00026351467849 1
1.40643494544849 0
0.566075197353092 1
0.912619283066534 1
1.46115417359749 0
0.766624243940093 1
1.09116995805344 1
0.786201407343681 1
1.3934335254768 0
0.715068500882861 1
0.856594751777163 1
1.00279476896433 1
0.825488352722577 1
0.83323890288711 1
0.958180516880866 1
1.39809372992338 1
0.982970829047159 1
1.02320190668333 1
1.01796175572733 1
0.954156555149544 1
1.0373444431737 1
1.3290821222871 1
0.58571793108933 1
0.97739214408475 1
1.01197079844623 1
1.04376884161457 1
0.80488780564687 1
1.09240836732848 1
0.621363387754507 1
1.09340002576506 1
0.731502561727905 1
1.04162249397481 1
1.2737013282113 1
1.13464003891753 1
1.25529849260054 1
0.889538562560085 1
0.980166259133381 1
1.19072901948473 1
1.20575866149275 1
1.12587289902347 1
1.0192847000157 1
1.33189441810555 1
1.18449966864412 1
0.817917128456761 1
1.23944534531619 1
1.40381834484154 1
1.02413374634601 1
1.18302348550734 1
0.737539965204808 1
0.92959389576944 1
0.821546623716398 1
0.852068144121835 1
1.02192678592426 1
0.874764596777448 1
1.37112577249553 1
1.17527844975158 1
0.835333291853171 1
0.951427963240153 1
1.06163101571436 1
0.961064487117257 1
1.00889846884133 1
0.671703563057274 0
1.31863957635579 1
0.9259499458207 1
0.73383937310358 1
0.888376327777618 1
0.689334020062325 1
1.77054026880529 0
1.06620289047492 1
1.3323335947016 1
1.27138796412058 1
1.03591710439191 1
0.886826879309782 1
0.959014223165794 1
1.2304857646231 1
1.23030791527941 1
0.850722431328914 1
0.968506220556444 1
1.12923575829115 1
1.00258648704765 1
0.946111382688629 1
0.829110230951198 1
0.99553783579542 1
0.764516742068685 1
1.21985021433073 1
0.841890126307265 1
0.939464179304164 1
0.992796113401323 1
0.960977186662669 1
1.04181885629965 1
1.35537452226765 1
1.0952579206776 1
0.943791011617211 1
1.17744652353326 1
0.946551396602469 1
0.820911005370377 1
1.1586382145366 1
0.501974613425901 1
1.20071083162105 1
1.09058756656922 1
1.3615580412609 1
0.774784994854974 1
0.800371292207386 1
1.17466038273641 1
1.41023231500693 0
0.971350806638685 1
1.19283112469935 1
0.637267667451083 1
0.947170157709505 1
1.07636331043028 1
0.460925350413266 0
0.408253725858904 0
1.0646575872996 1
0.71149994126306 1
1.24115183674866 1
1.28981772294117 1
0.790959708405083 1
0.845677976361474 1
0.93330613550558 1
0.908306779023933 1
1.74181070667879 0
0.986744928889302 1
1.24479229936575 1
1.03562715283342 1
1.44331631771144 1
1.04405816052776 1
0.737924177673076 1
0.93434450697474 1
0.9512035312335 1
1.42698360038173 1
0.951343999543851 1
0.71394297160432 1
0.674235155989357 1
0.991741862760525 1
1.20749416816844 1
0.952458364697574 1
1.07588033555904 1
1.16037877026476 1
1.32552457143196 1
1.11928785157686 1
1.80076823660214 0
0.789814347278791 1
1.12230984152655 1
0.881090742968681 1
1.22055222811628 1
1.30227308481812 1
1.0863620963719 1
0.917902933245499 1
0.988531566604356 1
0.93579305044794 1
1.0265401107731 1
0.831287422018308 1
0.953456388278502 1
0.912547339141693 1
1.20692091013619 1
1.24046102008723 1
0.873461344312034 1
0.796346638719058 1
0.997142345456158 1
0.978710957440375 1
1.09756815222825 1
1.10683127504868 1
0.829141175696143 1
1.14772502339865 1
0.55112046378285 0
1.39070942208529 1
0.746834099223968 1
0.574789424304784 1
1.28167011024006 1
1.45142778101674 0
0.935299297122501 1
0.946299738068751 1
0.940423804583822 1
1.18922809550322 1
0.946656136805479 1
1.32859474034533 1
0.974515921155631 1
0.987806051904896 1
0.831785578465982 1
1.13503917155174 1
1.02069151954894 1
1.08386600576338 1
0.786822287545051 1
0.845038941810653 1
1.23642418515486 1
0.761420760908827 1
1.0558568493086 1
1.07699708848907 1
0.893035864734646 1
1.21864975917426 1
0.561711056172969 1
1.3003048980348 1
0.890479698395481 1
1.04186502042402 1
0.966522740808055 1
0.837375386453064 1
0.835139907997242 1
1.43627760196493 0
1.00435620101857 1
1.2926339348576 1
1.06710762164334 1
0.869392665780176 1
0.717054461359678 1
1.04744404140866 1
0.992940796707945 1
0.932307078495129 1
0.955352678128465 1
0.982719682369966 1
0.836984600936639 1
0.943308647330653 1
0.912694956406204 1
1.16908431457996 1
0.995360953450679 1
1.05078692734781 1
1.30985058539071 1
0.841655429885274 1
0.745982689281981 1
1.01282664772573 1
1.16902689020976 1
1.09488867644452 1
0.534076269066352 1
0.787959007774421 1
0.561775829702759 0
0.846719000474665 1
1.17306851268589 1
0.756737899536965 1
1.04480180872271 1
1.16024595499774 1
0.871598990012943 1
1.03252241622308 1
1.41148030356334 0
0.897843406051257 1
1.14112055523806 1
1.01487430016451 1
1.14513698354597 1
1.06660985245492 1
1.3021995029784 1
0.773383480440287 1
0.881365905261751 1
1.19810972247119 1
0.756099816119669 1
1.06041288942874 1
1.5612699617663 0
1.23437767287363 1
0.603811006481418 0
1.02574590123025 1
0.771544535553122 1
1.18779033326426 1
0.391471316048749 0
1.12519363841951 1
1.02155979748026 1
1.07131677611927 1
0.831070842034627 1
1.04466173409773 1
1.20622929864659 1
0.960964368683418 1
0.921010928055858 1
0.755201882881476 1
1.42635198387653 1
0.966198057829926 1
0.751638356816939 1
0.904794719150304 1
1.05839990777576 1
0.66242140150079 1
0.431951180528347 0
0.724658343171393 1
0.89208218467309 1
0.997754690204197 1
0.940344151933956 1
1.07002802549268 1
1.20498326583875 1
1.05619521881662 1
1.1641388123878 1
0.942503919520213 1
0.852514672188373 1
0.870535359195312 1
1.38717645582957 1
1.24519007877167 1
0.749994148907334 1
0.839626488882626 1
0.641971935473653 1
1.25880780213352 1
1.28620808850517 1
1.27213557844645 0
1.08248387155065 1
0.984632148770815 1
1.12429386575542 1
0.977460983505793 1
0.821503723417039 1
1.15069871327394 1
0.224282705446505 0
1.50952376039051 1
1.27427631705734 1
0.98571989620472 1
0.643713704300176 1
1.0155712504798 1
0.900775100207582 1
0.662633031485006 0
0.878358449452589 1
0.71357109634402 1
1.20340140189239 1
1.11734717399885 1
0.693305792341355 1
1.14750946471148 1
1.03490732219838 1
0.941030864841996 1
0.871227040201703 1
1.04739630805898 1
0.839961903310495 1
1.08870157490955 1
1.33657782869636 1
0.913295130821249 1
1.19518503400637 1
1.24637599045234 1
0.975438518304978 1
1.04967769950652 1
1.078317039843 1
0.730576697323587 1
0.96135588804328 1
1.40791928767061 1
1.33356463715197 1
0.957549096894261 1
0.49660538933942 1
0.784841188897489 1
1.267350370479 1
0.911541258324125 1
1.31344031261939 1
1.108302237575 1
0.783247525854943 1
1.3293854061258 1
1.21574972579668 1
1.42381458655002 0
1.10020765888058 1
1.09483639083243 1
0.978842842904092 1
1.11018678528305 1
1.1123102078945 1
0.75921443276483 1
0.790294562815131 1
0.990949101757759 1
0.798121478712453 1
1.13866395679751 1
1.1570249493588 1
1.08602638771854 1
0.64510693400002 1
1.07956873856595 1
1.1031377711469 1
1.02075284567207 1
0.507301970263787 1
0.812149529075323 1
1.17534250959428 1
1.02660601573754 1
0.82077686532252 1
1.29929803961981 1
1.00156993602781 1
1.01506269550541 1
1.20915021030388 1
0.901033852693858 1
0.964518485896094 1
1.30855036592439 1
0.932368176149885 1
0.669565244755077 1
1.42189561345093 1
0.872172749160121 1
0.920341602895119 1
1.05209072774754 1
1.21768399372812 1
0.704772566054445 1
0.720621804805047 1
0.966448911722922 1
0.648355112159606 1
1.52765687675022 0
1.17347375051439 1
1.18857304047899 1
1.47319716167185 0
1.29244913073691 1
1.0947904059458 1
0.622271477886818 1
1.02287255044685 1
0.667010016575355 1
0.918723133723143 1
1.06209898183303 1
0.699813854934014 1
0.611195733894858 1
0.665233086871621 1
1.18659519571656 1
0.669198438583918 1
1.23151089549206 1
1.4577104762003 0
0.683941497226791 1
0.954073054971637 1
0.944252137933882 1
0.920355586143562 1
0.574225043642676 0
1.49080605878044 1
1.00522653763971 1
0.983355039756686 1
1.20456875445397 1
1.18995746329446 1
0.517797515110396 0
1.42910365549487 1
1.39532997684966 0
0.922809434671496 1
1.44942009929064 1
0.675128156548885 1
1.32566252770895 1
0.73307126092094 1
0.889934869341604 1
1.10711373704573 1
1.03125826418204 1
1.35160529975764 1
0.780529299526193 1
0.985813191299312 1
1.25855691327126 1
0.941536390326655 1
0.667598357710153 0
1.2314637879181 1
0.929301473211463 1
0.58221641853266 0
0.729235800945015 1
1.07806719047284 1
1.26345818743795 1
0.935628043865031 1
0.468025170118985 0
0.877886205661526 1
0.771352569457828 1
0.760102733878527 1
1.01565249737016 1
1.21155815754907 1
1.14412755498281 1
0.958739140508509 1
1.24701014964914 1
0.979323325857387 1
0.868864962658178 1
0.929568559597699 1
1.38845569884954 1
1.19637296068389 1
1.17410662031964 1
0.859585918588713 1
0.900360110211139 1
1.15253372225584 1
1.00404320007772 1
0.735637882760275 1
1.18448036896826 1
0.757683887379528 1
1.13113484405464 1
0.678963574909921 1
0.935085010515848 1
0.830595149278596 1
0.823415475615567 1
0.738292112582054 1
1.03107365496187 1
1.05000994414489 1
0.869695335967754 1
0.954520653733489 1
0.854363500149619 1
0.823059534860086 1
1.05449242754724 1
0.774486152583696 1
1.3153539817153 1
1.73642253193374 0
0.729925565091475 1
0.817190486488173 1
1.18722111921814 1
0.786391965398557 1
1.27385453021962 1
1.26114882692069 1
0.828082519424722 1
0.920890330736596 1
1.18325835981764 1
1.13240404519744 1
1.56636916753479 0
1.53333510257206 0
0.588932113210436 1
1.15148684936758 1
1.22494410845699 1
1.0189528898647 1
0.85522583825436 1
1.22265424044328 1
1.2006964836879 1
1.33055627780011 1
0.709422358805505 1
1.28484567488012 1
0.988458689015551 1
1.00092477173786 1
1.12315069637494 1
0.775559789584799 1
0.743776277787465 1
1.21074873102559 1
1.35304882041921 1
0.93226846042555 1
0.65290586216876 1
0.956540627158857 1
0.582602786403679 0
0.811262094432014 1
1.14262606627657 1
0.852845299453429 1
1.29593966593327 1
1.28934976408749 1
0.89761490252701 1
0.775501174940835 1
1.18819885479158 1
1.44059472101678 1
0.852185316846711 1
1.67595227086507 0
0.729550218616358 1
0.925921597877336 1
0.793478264895018 1
1.11936519393352 1
1.31527089050231 1
0.859812239833192 1
1.19877273649091 1
1.08531777198921 1
0.591861006761331 1
0.89822298917813 1
0.478800633699755 0
0.80132327498616 1
0.57520508508435 1
1.06248958640933 1
0.899926348114633 1
1.17475772003557 1
0.530713816046533 0
0.999257586740955 1
1.14211524522397 1
0.820965106898586 1
0.878325713434566 1
1.08956588582051 1
1.13171625699767 1
1.21865662002855 1
0.679767296019787 1
1.03334437444432 1
1.13244464024907 1
0.962355666412263 1
0.77107404976767 1
0.738440693419148 1
0.857932599182851 1
1.14615923461443 1
0.784411646815554 1
0.994901479920015 1
0.572018396724214 0
1.37892183127029 1
0.455088063325816 0
1.41490530270739 0
0.859722261177315 1
0.956435891368417 1
1.33461124487264 1
1.21599956792525 1
1.06690959658348 1
1.07639177773366 1
1.10271854068722 1
0.693234986724576 1
1.34874751159159 1
1.29028271707732 1
0.573064582236175 1
0.993271231323479 1
1.16877895607398 1
0.628212598618969 1
0.872680086173049 1
1.06023026909471 1
1.06493523801161 1
0.902685512422605 1
0.924303649985439 1
0.803937247935653 1
1.24021995978499 1
0.67443480276508 1
0.835586954832542 1
1.08792330684501 1
0.810938275063811 1
0.971722318643994 1
0.950393788076029 1
1.21185592903642 1
0.818574537939207 1
1.05763226604843 1
0.96755730325005 1
0.952348084291745 1
0.823514869537147 1
1.18515540182365 1
1.00171846765087 1
1.25022805811159 1
0.845542241683699 1
1.04178829008192 1
0.605074019713681 1
0.824819379940354 1
1.11446949961047 1
0.795149316643241 1
0.517364572718495 1
0.618498609020848 1
1.08951032673698 1
0.793155291543607 1
0.944447809763495 1
1.13759037611542 1
0.984192624203401 1
1.12484922809229 1
1.23072905836215 1
1.11593704965158 1
0.774167149657998 1
0.906699266743984 1
1.03476454496546 1
0.911640068056763 1
0.759515815787948 1
0.840555664018979 1
0.8466859927611 1
1.08208934804903 1
1.04015846123357 1
1.0492149420435 1
1.2050137438059 1
0.9875228714058 1
0.873895614908404 1
0.626802898793403 1
1.19021506561042 1
1.20619663979894 1
0.99551449510233 1
1.60004886148848 0
0.982882629510261 1
0.644459892790459 1
1.49434085399374 0
1.23490609526386 1
0.803044080642302 1
1.02626636491817 1
0.884426834073851 1
0.939934286843618 1
0.777361122965954 1
0.895310919761285 1
1.51181825879373 0
0.88960719580665 1
0.669367578764855 1
1.21378996165126 1
0.866616817033213 1
0.694536719497845 1
0.566304351511739 1
0.387119796286427 0
0.910542250356671 1
1.46565525543259 1
0.980057474665685 1
0.952242381933435 1
0.926706863382341 1
0.884654504655743 1
1.0228300554593 1
1.2107131898455 1
1.64320943995174 0
1.1718889492441 1
0.924004536759745 1
0.719915741084648 1
1.11440268413881 1
1.02040895373639 1
1.03182806073166 1
1.04261451317778 1
0.871521884715612 1
0.7294294940938 1
1.14337392313554 1
1.12913498815111 1
1.10453052324009 1
0.738823312166928 1
0.572373595149199 1
1.13759012281824 1
0.902165105680187 1
1.22459695050785 1
0.863883804152102 1
0.990227088772868 1
1.04868203723488 1
0.981366143202307 1
0.57873869075333 0
1.06993533581285 1
0.899707657166243 1
1.43690711455393 0
0.995598455703569 1
1.11925217380102 1
0.799422724660965 1
1.09900906632411 1
0.948832497978514 1
1.26186423433016 1
0.858505576904229 1
1.00326101343475 1
0.940754762308228 1
1.13960360411898 1
0.830233498653134 1
0.873387392048674 1
1.20163501697101 1
1.34253507238682 1
0.985394758481635 1
1.04800022241299 1
1.39395272057754 1
0.835159925953422 1
0.826488196549831 1
0.873462371924544 1
1.0502217466464 1
0.823173884902069 1
0.317967759185241 0
0.992717434369017 1
1.04120031024068 1
0.953186877867739 1
1.14107870844519 1
1.51229452627913 0
1.19824639151158 1
0.671834050038583 1
0.689707513855604 1
1.16414780265857 1
1.1585620935004 1
0.708788595730534 1
1.03759086650012 1
1.37916254317074 1
0.672373102627222 1
1.26914761638671 1
1.17848090501927 1
1.08252717080089 1
1.28713309520961 1
0.679715158127289 1
1.00162154616032 1
0.680383450858353 1
0.840744752490492 1
0.737133657386745 1
0.630275771981918 1
1.13239605576662 1
0.958966816864256 1
1.20869640887418 1
0.539780699086892 1
0.673520168024765 1
0.927838120086515 1
0.955842926613465 1
1.0229999709191 1
0.941219699767351 1
0.976733439807773 1
1.04013420573389 1
1.46556167436149 1
1.03253395571589 1
1.48539813483729 0
1.1814748626865 1
1.24090706363902 1
0.51051570588734 1
0.993403478672959 1
0.90086832219431 1
0.988053882675474 1
1.16704849169166 1
1.30357745194281 1
1.17562094735898 1
1.25407625001347 1
1.16064683029123 1
1.12845407244075 1
1.53008145406823 0
0.860994712066775 1
0.866345528526101 1
1.07362535486068 1
1.17764186404909 1
0.999587056270811 1
1.06216983344399 1
0.832673839863745 1
1.2088437717444 1
0.706863233113849 1
0.543511144753599 0
0.68141671043749 1
0.922349956266047 1
0.926568803993111 1
1.07748665037083 1
1.25030948457151 1
0.938254622961526 1
1.00683522509838 1
1.32802057020555 1
1.27531431569631 1
0.983168175145694 1
1.06967120721029 1
1.35044996769346 1
1.06227559179112 1
1.21775065555245 1
1.31647797600058 1
1.20849067883687 1
0.923789912638182 1
1.58660295338081 0
1.38670774600183 1
1.57981860868811 0
0.960165049947254 1
1.00119105751488 1
1.35159038896811 1
1.37848075317551 0
1.24166793066463 1
0.901610261105705 1
1.03620441243359 1
1.13734092066538 1
0.684467127898063 1
0.672480356806966 1
1.14598940747296 1
1.45775969845131 0
1.01887991434699 1
1.42909404020956 1
1.24494377455036 1
1.05342544955327 1
1.20248808549601 1
1.30147526756704 1
0.814360930471859 1
0.40192595796698 0
0.983355398942914 1
1.23883542640212 1
1.01022437461208 1
0.780461717390633 1
1.07410173072533 1
0.776823051535637 1
1.25215895225386 1
0.901871837049177 1
0.85264280339252 1
1.04886545526712 1
0.86368251105893 1
0.919143958616173 1
1.02960706914919 1
0.994919088475863 1
0.674512150336165 1
1.18987260531546 1
1.15471002199135 1
0.970397565559188 1
1.11606252188581 1
0.996486115019852 1
0.924114169544039 1
1.06660650635956 1
1.46610523227985 0
0.415287141163169 0
1.07303909743684 1
0.849990099254838 1
0.771526094166363 1
0.596216396529091 1
1.26965094123352 1
1.02261643992279 1
1.3056144659781 1
0.980064575913766 1
0.988446881441292 1
1.1514469069709 1
0.919515090463027 1
1.1472477779357 1
1.02733489566674 1
1.38206529169899 1
1.06378785241499 1
1.41309158673677 1
1.26322035632897 1
0.694257673792699 1
0.889143015737637 1
0.811183464563634 1
0.366027046980556 0
1.29650402234346 1
1.01982473027128 1
1.00760867524982 1
0.67317878428382 1
1.06234205335356 1
0.943745965924323 1
1.1240297804146 1
1.05767679561052 1
1.51356724891179 1
0.830835580138087 1
1.27591132237341 1
1.03954086637297 1
0.866827201959751 1
1.02626816297887 1
1.3305129776054 1
1.36230189112781 1
0.778583389556076 1
1.50838863605006 0
0.601152347328781 1
1.09077054165991 1
0.850003148334495 1
1.01861679390348 1
0.864656575371983 1
0.968067996421687 1
0.844576199054209 1
1.11155345714568 1
1.13949191841828 1
1.21546488787511 1
0.815549479625772 1
0.761176322012899 1
1.31294800075084 1
1.2055406753105 1
1.10407431579568 1
0.885532226556548 1
0.820845701048843 1
1.11899275086045 1
0.98997254309516 1
0.931582510408504 1
1.20119615814329 1
0.967596717555083 1
1.42085379458163 1
1.14191880056543 1
1.56859548746761 0
1.1219812322044 1
0.37780958537864 0
0.910532871513934 1
1.14377171443862 1
1.19745829414961 1
1.07795114304308 1
0.65085700632241 1
1.06270095806636 1
1.00518363321636 1
1.16307046532662 1
1.07806672808243 1
1.20640680213527 1
1.42669176875726 1
1.17641038719196 1
0.819791653383985 1
1.17200230598154 1
1.11530650892657 1
0.957070388340352 1
0.922917622548841 1
0.61243631804627 0
0.975849782265294 1
0.561917163982267 1
0.562230799578164 0
1.28987390221816 1
0.744308803073143 1
1.08760226135242 1
1.15835544306265 1
0.653880139312422 1
0.761906700746213 1
0.822236456726107 1
0.799661477402249 1
0.75145699639623 1
1.12321469539512 1
0.604135971877114 1
1.24820371482023 1
1.12845192189274 1
0.795917915816919 1
1.08387606823953 1
0.541612980850887 0
1.12800421971426 1
0.804851013681741 1
0.468672703308961 1
0.52248991192449 0
0.674685178868813 1
0.816925250944344 1
0.892889075508892 1
1.05942684458269 1
0.899991833985948 1
0.541264789093423 0
1.04953982875001 1
0.846327845435243 1
1.31077593558583 1
0.781406314075295 1
0.510611156544822 1
1.1461023395375 1
1.20615074230658 1
1.12186492778853 1
1.14748832689751 1
1.65922409659578 0
1.17522160131637 1
1.16000321620191 1
1.22050644902895 1
1.42351839235785 1
0.804065023346946 1
0.871392247506037 1
0.980595728903168 1
1.05756734698271 1
0.979737755245368 1
0.981868824789555 1
0.869594025735632 1
1.08456298882932 1
0.844747403741402 1
0.980648265438513 1
0.836289770527241 1
1.00624572007382 1
0.784535386021913 1
1.08721972558948 1
0.88200523506868 1
1.12204957923267 1
0.967169227145623 1
1.17282171170736 1
1.18921421591105 1
0.904090770751367 1
0.785899389967396 1
1.15843399767966 1
1.0706725708234 1
1.10118815530753 1
0.771538044064035 1
0.8273127357497 1
0.849692411213712 1
1.0301667186225 1
0.658819263026686 1
0.958419597864147 1
0.981805426746797 1
1.02215677196854 1
0.762306450361471 1
0.594527228326801 1
0.716531994466548 1
0.317321548645808 0
1.15717493191401 1
0.570733778715679 0
1.17734330661088 1
0.633555863850609 1
0.607908801666716 1
0.854227144708525 1
0.959053019719061 1
1.18755752954874 1
0.941572517822165 1
0.794948384920629 1
0.817901036950275 1
0.739805852967854 1
0.777202532716752 1
0.962704952485569 1
1.08465671463154 1
0.280087329597948 0
0.794235340302865 1
0.918433778690576 1
1.34183060707531 1
0.463724441673896 0
1.30907618549543 1
0.976361777312893 1
0.961858106599084 1
1.25563390036919 1
1.23229595237656 1
1.23767595010842 1
1.18874366908711 1
0.871266217424282 1
1.31134081934022 1
0.755354391163559 1
0.991897040933585 1
0.460855987322934 0
0.890495058955084 1
1.34795797640359 1
1.52439769967369 0
1.0287122773114 1
1.17582399674131 1
0.911186932667285 1
0.895335960375346 1
1.19637735951336 1
1.02006914283247 1
0.854864730052631 1
0.999967904942936 1
0.916339143311504 1
0.714584144193516 1
1.1429280371836 1
0.614938705031411 0
1.25649848626338 1
0.724365951696336 1
0.857299076830443 1
1.10374986204932 1
0.796150675638785 1
0.832076106082085 1
0.993031820469059 1
0.636331758057338 1
1.07444984631751 1
0.672625848970114 1
1.18803713919947 1
1.14208952545908 1
0.917773125850033 1
1.02789843867578 1
1.08804355176287 1
0.70785234611168 1
0.656225329327285 1
1.26896822301881 1
1.13668360263488 1
1.11216945690756 1
0.659247255580625 1
1.33811843610264 0
0.992911536080823 1
1.00731159474206 1
0.979918243665784 1
0.540034570187511 0
0.870128725161485 1
1.59671124001767 0
0.574998903841821 1
1.03946225075011 1
0.568778528344662 0
0.998236102403076 1
1.1623758094482 1
1.17993025746964 1
1.16604579763646 1
0.601805184351243 1
0.49114687467561 1
1.35481062488751 0
0.817341211251022 1
1.2769664730554 1
0.850068679539396 1
0.563783460705793 1
1.31050571796495 1
0.948324001779868 1
1.30309019217765 1
0.744689326402264 1
0.74285360693722 1
0.914579071574735 1
0.876874027479319 1
0.885591001048898 1
1.34352713244363 1
0.756758019755009 1
1.28195942722404 1
0.528007772820009 1
0.870524330091054 1
1.32209343002656 1
1.00462579881319 1
0.62364699290163 1
0.757060155193216 1
1.03024837695822 1
1.12543232830727 1
1.0688006632172 1
0.96288258994258 1
1.14991827845424 1
0.795770787697093 1
1.06253578853484 1
0.883659758013464 1
1.09371791548847 1
0.699426789574112 1
0.653665906785821 1
1.00481401564399 1
0.952831286652521 1
1.08956922222084 1
1.78218183486789 0
1.12470941325995 1
0.873679244799751 1
1.08223542641302 1
0.879191233438076 1
1.52349110398902 0
0.722178372169083 1
0.863300974382673 1
0.452345918361752 0
1.11010988947095 1
1.41409327542486 0
0.623907760164928 1
0.992181822943295 1
0.755292681715376 1
0.70149573009582 1
1.3043400535632 1
0.722695936834624 1
0.877515274707086 1
1.16425064012731 1
0.965048582841948 1
0.999420443091888 1
1.12687083174386 1
1.05685480734621 1
1.31809832781526 1
0.986330478718736 1
1.29368186125376 1
1.39719883097481 1
0.832599612138572 1
0.900487043097004 1
1.39909658273655 0
0.912067389861385 1
1.43396525846635 1
0.818209069472541 1
1.15680604186573 1
1.05233482106572 1
0.908191788205221 1
1.06316686734379 1
1.02421170957854 1
1.00798331242231 1
1.066243075335 1
0.962598671493002 1
1.15060341952761 1
0.654428008367555 1
0.932341878947407 1
0.896493557117997 1
1.04847433583721 1
0.81629778356468 1
0.903577507421156 1
0.776264254973745 1
0.97942440585849 1
0.619778582831359 1
1.52493697821903 0
1.19483386752419 1
1.0444511502411 1
1.55574769859684 0
0.400375544270181 0
0.986823820974372 1
1.54827381741113 1
1.2657973515817 1
1.19336078367705 1
1.02089896767116 1
0.929924116653512 1
1.38753152638614 1
1.25812754880084 1
0.493877843012858 1
0.844151209062996 1
1.22967993049117 1
0.936992123775144 1
1.19843365287222 1
0.910284530140869 1
1.24410415543031 1
1.12900816600631 1
0.844746144325849 1
0.361323759316775 0
0.891708769899983 1
0.692959611607322 1
1.21971355321499 1
1.1386893149793 1
0.964637575722685 1
1.0773397326145 1
0.847264487533114 1
1.14704654160612 1
0.972571237746421 1
1.09752841172818 1
0.991194453877294 1
0.900591374822195 1
1.13936250945445 1
1.07017873403793 1
1.10108511723438 1
0.712057882834827 1
1.48379956692234 1
0.975730683335415 1
1.27334230112276 1
0.862059240973813 1
0.794236690775796 1
0.954974412182416 1
0.894473964100671 1
1.26912008888053 1
1.21765465117389 1
1.31164874720732 0
0.731621756090714 1
1.40506459232116 1
1.36936310452944 1
0.686585558431172 1
0.800754936748763 1
0.90186403153476 1
0.503147810102467 0
1.55798483349352 0
1.05284935818347 1
1.20099407276092 1
0.785445187608592 1
1.20844452301734 1
1.07234279182817 1
0.986637240112966 1
0.605124898193598 1
1.55971669318195 0
0.971430670541399 1
0.737818290610028 1
0.860247895156372 1
1.28666844560555 1
0.962615562780202 1
0.797540931350959 1
0.946293688504157 1
0.841454088145472 1
1.39946313882738 1
0.645168149032821 1
1.13181032409139 1
1.17880703485402 1
0.971798537965266 1
0.814698176506729 1
1.38122634031228 1
1.24597321265303 1
0.87830239983838 1
0.941776321974871 1
1.00993327823332 1
1.14737088209598 1
1.24787050806471 1
1.00678018564883 1
1.28867633844803 1
1.09829957680656 1
0.762068869763093 1
1.27857838505044 1
0.838914066510923 1
1.12825202370421 1
1.24513486549402 1
1.04165291373251 1
1.1896888814717 1
1.01001368256336 1
1.01949339829784 1
0.90836244664892 1
0.959121442155379 1
1.1629744952055 1
1.72377414857983 0
0.827840267138627 1
1.30998322730509 1
0.91017436963346 1
1.44813177021679 1
1.36577408175825 1
1.22461358973368 1
1.00434135689394 1
1.29501915093921 1
0.990548115229777 1
1.53309087876304 1
0.977672522826307 1
0.811109452016388 1
0.771901620396195 1
0.835989859626799 1
0.697199075244463 1
0.994178889919535 1
1.02707410829657 1
0.794610030800936 1
1.02189148663158 1
1.15978967296799 1
0.880500625015347 1
0.986978536934051 1
1.40275050501058 0
1.18205323461003 1
0.771194036228989 1
0.991131553707388 1
1.23466684260494 1
0.895497079146418 1
1.1174285098756 1
1.00839210803656 1
0.724684468607638 1
1.05506406722432 1
0.986602863893457 1
0.660411656625936 1
0.909042926559019 1
0.794317834895099 1
0.721590446013178 1
0.805356253802991 1
1.08404458905021 1
1.07219261053046 1
0.466211439060321 0
1.03684697923273 1
0.794365149626735 1
0.878377626837397 1
0.872993033787872 1
1.00242700832449 1
0.383960827590975 0
0.782046153454216 1
1.22194215708555 1
0.964169664195686 1
1.02646231300583 1
1.42732934694778 1
0.778312557708068 1
0.948061459421663 1
0.966668316841864 1
0.854333963513929 1
1.08375630922564 1
0.917548415485837 1
0.929646464688996 1
1.18855205425336 1
0.842103758818577 1
0.954138517085258 1
0.861328598234345 1
0.780550266069975 1
1.09851901840916 1
1.58226750011594 0
0.888154738910885 1
1.18254054116891 1
0.903068177887337 1
1.0768938763645 1
0.726103575334388 1
1.08640940030543 1
0.751073170436995 1
1.10535279938625 1
0.849748827792447 1
1.15137279189908 1
1.15139942420199 1
0.588596684693748 0
0.690942564755438 1
1.19569970508584 1
1.14931937694754 1
0.795633915152491 1
0.904537046142636 1
0.912180313796869 1
0.787765967268729 1
0.591312959974549 0
0.960026105944902 1
0.779802213997383 1
0.693723556705884 1
0.97247859537836 1
1.06805687778524 1
0.8454610029532 1
1.07193922133996 1
1.48643199863029 1
0.937536476514743 1
0.72402040395372 1
0.976863262283181 1
0.92877639611709 1
1.04510641656043 1
1.28994034246544 1
0.971539080750106 1
1.09207015674249 1
0.893772070656735 1
1.0800790857412 1
0.259807562936006 0
0.663341273010072 1
0.992247607398665 1
0.814555190979083 1
0.578577130207808 0
0.964985130775435 1
0.98464875586272 1
1.01093948631961 1
1.18238991476021 1
1.04992623615496 1
0.79413556332647 1
1.10600175119518 1
1.25907992991232 1
0.933708264698037 1
0.938720089030763 1
1.19734240777161 1
0.618790025422111 1
0.771951854693975 1
0.936930105339267 1
1.15839032784442 1
1.2871215717686 1
1.40981962451284 1
0.89829282297001 1
0.924796570354894 1
0.920895452286874 1
0.865651537840923 1
0.941348467054929 1
0.906791315881471 1
0.909355700037963 1
0.775708777448805 1
0.914782322709811 1
1.14702318309909 1
0.742262304172688 1
0.925468013764081 1
0.730807641679791 1
0.87056425316096 1
1.05985203975099 1
0.943682561899663 1
0.615555936170208 0
1.15101056527543 1
1.21450896532705 1
0.625157473527035 1
1.09374579641061 1
1.27212867943823 1
1.25519819136017 1
0.864791704236241 1
0.852703398967921 1
0.969273394957364 1
1.25373445801126 1
0.699658288950415 1
1.29359792538271 0
0.597417788271949 1
0.640005901327825 1
0.65813366812202 1
1.25603046578462 1
0.914833845737477 1
1.18888652529789 1
0.853462714469324 1
0.865512580219362 1
0.973129950306517 1
0.74772705015742 1
1.20195045532452 1
1.11485843789321 1
1.5889488131408 0
0.73540482805048 1
1.18499553193757 1
1.12945915214885 1
0.735471685177804 1
0.676301253096481 1
0.985940438302163 1
1.11519265202791 1
1.18224486526393 1
0.8584525399546 1
1.22321772024555 1
1.17705290021587 1
1.35994380592858 1
0.768409264854425 1
1.41021355934152 0
0.664995471913457 1
1.12586188489543 1
1.29152684738666 1
0.727706767020023 1
0.86397199254433 1
0.902820834258991 1
0.806118212592921 1
0.588477139455201 1
0.812510339549942 1
0.958982270523041 1
0.735480674138691 1
1.06458843584511 1
1.3908359963178 1
1.00739413178675 1
1.08126767288485 1
0.608912511448268 1
0.914358375988458 1
1.12811020430288 1
0.669868810934591 0
1.37553268202857 1
1.01556779952773 1
1.41521995487645 0
1.31256655041309 1
0.974741413088699 1
1.05413475862478 1
1.1233724206315 1
0.933121848279988 1
0.940497147477192 1
1.09921840787173 1
0.979983396880247 1
1.19151604497511 1
0.778286629553629 1
0.490714215734783 0
1.27185736144369 1
1.06003073892078 1
0.951389959202344 1
0.985087614377712 1
0.967359672971902 1
1.24366830419419 1
0.821906157838477 1
0.946952039296621 1
0.708231121078201 1
0.893237494712989 1
0.775289840406009 1
1.05308051988383 1
0.974657775333862 1
1.07785751556189 1
1.02075320598586 1
1.08386455067273 1
0.923664460654838 1
0.732940319323105 1
1.11221034411915 1
1.19979501896866 1
0.859029672994806 1
1.26927612241483 1
1.06318151586753 1
1.07930509472927 1
1.15058348052887 1
0.537362586261308 1
1.04794807455031 1
1.10473650756223 1
1.11830317938031 1
0.859406231223424 1
1.11097073997052 1
0.869097770863983 1
1.1294771955772 1
0.878697653121407 1
0.894270669304594 1
1.00040960860712 1
0.950724043875167 1
1.4713369424478 0
1.13051427834796 1
1.05531261406416 1
0.613827766659213 0
0.783827484679777 1
1.16803019023323 1
1.08094830784225 1
1.35389498938762 0
0.778228604480856 1
1.3089242089912 1
0.986806999239275 1
0.978961469792569 1
1.09163339666651 1
0.810209169948601 1
0.524085457953468 1
0.758823089044531 1
0.82004606562313 1
0.9705093947507 1
1.20808767693792 1
1.29317425780585 1
0.922701990867104 1
1.06409313578988 1
0.927248581647951 1
0.680596429259877 1
1.10774040105668 1
0.973689753240661 1
0.667670573677978 1
1.05646642858299 1
1.5063842303953 0
1.09054967202278 1
1.11518666002906 1
0.809447424043 1
1.40713782016094 1
0.922293867463285 1
0.859674075551142 1
1.240178439184 1
1.23519241417148 1
1.17395880958712 1
0.73963640899882 1
0.862507732595473 1
1.11556798072982 1
1.17866030704589 1
0.889461293176223 1
0.930634325144762 1
1.08871607531867 1
0.360848196825306 0
1.29475115834706 1
1.42975881857818 0
0.406083087212204 0
0.823662342065216 1
0.945459839124942 1
0.845378040385442 1
1.20055219971526 1
1.1101365463408 1
0.812900638684009 1
1.01885000564861 1
1.00753350249661 1
1.38855629051499 1
1.10952729067705 1
1.16032015104952 1
1.28907204606053 1
1.50186429531091 1
1.06242174439754 1
1.42990582405374 0
0.750844607789004 1
1.64459432668336 0
0.888366824579914 1
1.18332649685997 1
0.832348886326908 1
1.15977864602929 1
0.95816711543797 1
1.11770055545422 1
0.917588903987293 1
0.910334406700991 1
1.04372221881191 1
1.03170735734871 1
1.16846731447152 1
1.14470559408136 1
1.04410425032289 1
1.22060756773221 1
0.713135218116292 1
1.04786945489953 1
0.698958288406827 1
1.38308509062468 0
1.1258878401033 1
1.16237555648324 1
0.947710016828157 1
0.842682759574053 1
1.11958183644038 1
0.795558401373419 1
1.46297141445264 0
0.864419532865793 1
0.776946487959499 1
1.09885854154617 1
1.1244350204934 1
1.17497406218456 1
0.75250439955973 1
0.837459488623858 1
0.963839100303082 1
1.1164554314896 1
1.06688992813179 1
1.11649103738013 1
1.26280799613517 1
0.547758243001786 0
1.23480909362484 1
1.17416216429432 1
1.40028266792786 1
0.677416894506104 1
0.761927989872714 1
0.592761413393319 1
0.929883645542917 1
1.01793539390706 1
1.05180393585566 1
0.775524111013023 1
1.16533625601207 1
1.28111354271926 1
0.541171129001419 0
1.17092794654199 1
1.06857351899754 1
0.868902632225707 1
0.930257231380163 1
1.5496969023403 0
1.20604031241283 1
0.848128295543035 1
1.14230508490897 1
1.14330733094568 1
0.904316939069968 1
1.00299193013397 1
0.565743781962692 1
0.921393639542954 1
0.812917994496251 1
1.02101357592233 1
0.701043956962645 1
1.20243594280347 1
0.791947770275289 1
1.14817349509129 1
1.00917918014664 1
1.50335715511073 0
0.740272815681199 1
1.14966690874817 1
1.02324880608118 1
1.09464223415661 1
1.01376682132368 1
1.45813640768878 0
1.19395901158287 1
1.06257339494092 1
1.42095093411068 0
0.824558086876344 1
1.27428324644631 1
1.06726872574429 1
1.00689982332923 1
0.85905213669739 1
1.08985693920448 1
1.303836079944 1
0.46859581409572 0
1.01092361097398 1
1.0310312534472 1
0.663450165000019 0
0.548883015841149 1
0.741858085360526 1
1.07625076763665 1
0.998252322765147 1
0.976759929291933 1
1.20291579799586 1
1.22077818589737 1
0.947207986838351 1
1.2093325631375 1
0.81708693866726 1
0.964731210890097 1
0.711203833481051 1
0.850485939515503 1
0.973506880131154 1
0.896181587653576 1
1.21229667243396 1
1.09330930562784 1
1.27145552317241 1
0.979269368133023 1
0.866052407195503 1
1.1584852984257 1
1.23083931282953 1
0.720235281870218 1
1.22716150608252 1
0.815401575907437 1
1.03141184056712 1
1.07351454896789 1
0.910808551034458 1
0.819497882704641 1
1.09905545396411 1
0.98798844487609 1
0.942307042573573 1
0.828266467352507 1
1.09860467831906 1
0.756358869619653 1
0.890915302974547 1
1.00229020828317 1
1.13751848132445 1
1.12682827386327 1
0.951492067345686 1
1.05916620476111 1
0.940935872854903 1
0.516343748957599 0
0.88455930889577 1
1.30576297938192 1
1.39072414045258 1
0.999220391825135 1
1.10278150001814 1
1.33876347654604 1
1.22368636821927 1
1.0561906870071 1
1.33773480015483 1
1.33712514675515 1
1.15936454481249 1
1.54343180760736 0
1.15965851004899 1
0.471158895167167 0
0.452884543978193 1
0.945512034645116 1
0.950453288028853 1
0.850283641245274 1
1.30362952784752 1
0.450815571683805 0
0.800487165002562 1
0.641794396916093 1
1.00236910812493 1
0.890026047553436 1
0.721420468884267 1
0.81646360705235 1
0.77559717564887 1
1.1097513454656 1
1.12624840677343 1
1.49817363003836 1
1.15123295065581 1
1.48170232066152 1
0.933934551533824 1
1.21426779183608 1
0.795790755364048 1
0.790018382507838 1
0.843124759413808 1
0.875090682594299 1
1.02071080514819 1
0.940540130620731 1
0.805652101596133 1
1.02721356712162 1
0.622996233140085 1
0.812651482156111 1
1.06278666403948 1
0.93029280941202 1
0.763625540830475 1
1.20841251110578 1
1.36986176538852 1
1.29289344858039 1
0.893280112830045 1
1.09268079003148 1
0.91906505018084 1
0.834152161906784 1
1.06355817087878 1
1.51457115437788 0
0.952971368586977 1
1.11970687053954 1
1.07155523078218 1
0.954115057750333 1
0.953093851107785 1
0.974350155851425 1
1.05983580044336 1
0.93327720388024 1
0.816208577230131 1
0.912681683672117 1
0.92321984378516 1
1.15398924888854 1
1.04634450453806 1
1.14098659786502 1
1.03881897578331 1
0.873292412136331 1
0.826609404997722 1
0.865000571030891 1
1.606110006343 0
0.956123061078814 1
0.952364583959388 1
1.28124575649556 1
0.988447139185216 1
0.752970469591045 1
1.31379081302938 1
1.01429994850626 1
1.06519019688756 1
1.05254704416108 1
1.3652157440082 1
1.00180516689904 1
0.701559864036973 1
0.750200843152681 1
0.894913130610341 1
1.00704790079625 1
0.903090095900685 1
0.859294961644784 1
1.18605237632635 1
1.28326416147092 1
1.08698071494103 1
1.14496625368994 1
0.688784043024837 1
1.29677907591008 1
1.05822602068775 1
0.828696640011977 1
1.00313316018852 1
0.938626928154406 1
0.671139415386131 1
1.24874154953241 1
1.3010596412895 1
1.24620404245068 1
1.08847877874027 1
0.732886419512478 1
0.768854442643387 1
0.557779218640093 1
1.37730214099799 1
1.38066720104098 1
0.741069041208104 1
0.839108864681122 1
1.22744190514256 1
1.04650812239715 1
1.1381402748965 1
0.697072396376715 1
0.671065321891604 1
1.00011593413139 1
1.11868866914567 1
1.00711074290429 1
0.698815170013697 1
0.870154219273059 1
0.947869365358616 1
1.19731503280369 1
0.669210217941981 1
0.925166898796319 1
0.907149507620995 1
0.885959107031748 1
0.861974364451766 1
1.51354710559908 0
0.577772730976123 0
1.569172345208 0
1.13872239122663 1
1.17617100254236 1
0.882314904351002 1
0.915876493972362 1
0.623226389089806 1
0.57989430296654 1
0.932951736982396 1
1.17371795451271 1
1.20521182381782 1
1.18110979611401 1
1.06112606758992 1
0.722260988469281 1
1.08057587869081 1
1.03568295047706 1
1.10434870206658 1
0.794868849954391 1
0.748545258151963 1
0.950139637358811 1
1.32413724405419 1
1.17763836161515 1
1.28784230250769 1
0.643878339368915 1
0.704789746556589 1
0.960873070161023 1
1.13498313179411 1
1.27204981681334 1
0.65442197758828 1
1.29107967832362 1
1.14516124043928 1
1.3886002034681 1
1.27985442217851 1
1.41453983739795 1
0.872576935736176 1
1.19313302276058 1
1.15323677417202 1
1.21839375258177 1
0.65488681371405 1
1.32830558868248 1
1.18529539085233 1
0.779975185314968 1
0.44668881550544 0
0.889490808017767 1
1.14339634462561 1
0.944113312314491 1
1.3145181268675 1
1.27971805558686 1
1.41013870328692 1
1.25748261818474 1
0.923020429730175 1
0.651782893259725 1
1.06551713155203 1
0.850025734708705 1
0.736133431364079 1
1.39050240310467 1
0.385398537226919 0
0.943447057203086 1
0.825318379650292 1
1.03940082003892 1
1.42898428321302 1
1.26114364967213 1
1.35233231270894 1
1.13855625650586 1
0.816911433515653 1
0.802422320543001 1
1.01470957985485 1
1.0516784880085 1
1.1767845805412 1
1.29924257738844 1
0.877612974887364 1
0.987745968199325 1
0.891445540418391 1
1.40268662126131 1
1.02853485384075 1
0.924670209463408 1
1.20377120546151 1
1.2018261873429 1
1.03737978604348 1
0.855348240057636 1
0.892253923382536 1
1.30561378993867 1
1.03486796902945 1
1.11877840748149 1
1.20168858272646 1
1.12199279210359 1
0.986781070499716 1
0.716314766923494 1
0.986112592786382 1
1.19148567529766 1
1.61451827508323 0
0.663182636811305 1
1.10559863407528 1
1.21848837051117 1
1.36746037831275 1
1.1570777096737 1
1.44733238566266 1
0.605540925139491 1
1.02576991926163 1
0.749581460481286 1
1.34975790931833 0
0.858771633473241 1
1.39942443497724 1
0.955277242999435 1
0.920151410531717 1
1.29656885691998 1
1.19048736223223 1
0.906140807921205 1
0.942967810334642 1
0.889081752212985 1
0.812917162665395 1
1.20850934709701 1
0.724068736264557 1
1.00209414326565 1
0.713347685366347 1
0.904244812374784 1
0.855324068289433 1
0.844693938580105 1
1.14064147061906 1
0.697658024146217 1
1.5116048082788 0
0.655016900461759 1
1.26989745806933 1
0.981125783017895 1
0.939676330262528 1
1.16579460759807 1
1.13513525401079 1
0.678702527050681 1
1.06983365964368 1
1.34343605410211 1
1.24795293420013 1
0.619947432557363 0
1.1837766279706 1
0.769848108347483 1
0.918663293207089 1
0.838154675911343 1
0.550386910352924 1
0.985861234735956 1
0.811300567970072 1
0.902137925018978 1
1.47247800476683 1
1.03391398709087 1
0.922530859864604 1
0.927524337663066 1
0.862967949213563 1
0.900646198838174 1
1.19173079041237 1
0.955521781167871 1
1.31567069094975 1
0.862791763413329 1
0.877090143070877 1
1.17725562017488 1
1.07756292997392 1
1.04633593217533 1
0.907911906381489 1
1.44856314136302 1
1.13463079939664 1
1.10056807873456 1
1.42673798452396 1
1.08863533203686 1
0.878625688273445 1
0.756694221142868 1
0.718334305543323 1
0.861698988401423 1
1.11187193114051 1
1.03043338118596 1
1.10629513857147 1
0.794947367622319 1
1.13275219552127 1
0.906406314644249 1
1.3322861646728 1
1.12827943864619 1
1.30370122775814 1
0.837219236186858 1
0.8711916301296 1
1.10448814150829 1
0.911916679382063 1
1.16249953817567 1
0.969765167281874 1
0.764924591765455 1
1.21061679863739 1
0.967050828474237 1
0.87930230308281 1
0.998193633934272 1
1.14444575476192 1
0.639124392983369 1
0.878562894467979 1
1.14663993110766 1
0.92434291765754 1
1.36759056336503 1
1.05898202503771 1
1.29654939489091 1
0.822256537899219 1
1.04985924971592 1
0.610568879136165 1
0.696228129457949 1
0.981618168103207 1
0.81959032052395 1
0.838701585294216 1
1.03208096747815 1
0.983383992675668 1
1.38342769661315 1
1.08341588170292 1
1.4818177126006 1
1.13070274522416 1
0.880652784577674 1
0.69107921332676 0
1.42285115187613 0
0.881639492235653 1
0.844385008219258 1
1.20590324922167 1
0.749711832375028 1
1.41459767535607 1
1.09181019403455 1
1.11189032952301 1
0.991555558847783 1
1.0903081238985 1
1.08789309083144 1
0.928412919553608 1
1.34982786170675 1
1.02404360233627 1
0.850487802304299 1
0.908041047393276 1
0.937606535637491 1
0.784830599095958 1
0.826571877794053 1
1.29687021790404 1
0.90380834458312 1
0.708761726137838 1
0.983748550979042 1
1.0432432211968 1
0.587811513546935 0
1.25103556765437 1
0.858590378517086 1
1.09291113610105 1
0.955528552861316 1
1.07417270666898 1
0.88303008206027 1
0.539304024770068 1
0.661068699371032 1
1.01416330840013 1
0.890114378479488 1
0.703916790153263 1
1.62968673354085 0
1.06973074175677 1
1.2220235051609 1
0.982651588066162 1
1.09791214401142 1
0.973475163901003 1
0.974676215506462 1
0.985296454345171 1
0.71892336953888 1
0.969910530960172 1
0.940850553743489 1
1.12811239501198 1
0.938556227831823 1
0.349091325624433 0
0.985640450646744 1
1.27025694595293 1
0.873708186029116 1
0.847987117383014 1
1.02051296614213 1
1.48834924070614 0
1.36822368971734 1
1.0851309918496 1
0.43524285248038 0
1.24360093150472 1
1.27321306579651 1
1.01825887158534 1
0.790578030165588 1
1.04852186401653 1
0.880528278234169 1
1.17993701003423 1
1.67416901435108 0
1.19885972626939 1
1.08605137304306 1
0.949999778188435 1
0.723528325473654 1
0.712939318312133 1
1.41064788044467 1
1.20935509567859 1
0.680887692037963 1
1.03681581080706 1
0.642566174459847 0
1.05030659813586 1
0.980392706067318 1
1.03360862331774 1
0.856195091133408 1
1.15138635713028 1
0.713099799127893 1
1.18127927881329 1
1.0653471456202 1
1.23964998329733 1
0.718333416465778 1
0.430731586925203 1
1.09919500419466 1
0.700962400706225 1
1.5158889216446 0
0.831108180989988 1
0.994722057777123 1
1.16355706717866 1
0.961711434680281 1
1.01229632682107 1
0.860378242858771 1
1.12635404714851 1
1.20703904048549 1
1.23355295866641 1
0.42407501918377 0
1.10627292592136 1
0.892019743653602 1
1.16285226279848 1
0.925192853106478 1
1.12535158280638 1
1.12633210388022 1
1.02819665830996 1
0.738925501868994 1
0.610926406580243 1
1.19787628024297 1
0.583261288462699 0
0.737884176841793 1
0.879076713115334 1
1.12972584602909 1
0.993606955999522 1
1.02015318441418 1
1.97785940288548 0
1.29066091394904 1
0.692970146136738 1
0.598577579826569 0
0.896777742834052 1
1.1661205027987 1
0.796569722018002 1
0.592923298927531 1
0.609707683551188 1
0.958559761212329 1
1.11097638261537 1
0.766717781513988 1
0.88504476607223 1
1.08102386987909 1
1.03550757191052 1
1.17486645618981 1
0.498427839566153 0
1.25215171561807 1
0.835993517610493 1
1.11833050075877 1
1.13417897247562 1
0.877371351021847 1
1.35492003600157 1
0.807508778114396 1
1.12521542430826 1
1.40089652245942 1
0.768790103747146 1
0.892834236832063 1
1.06329997479564 1
0.595264041738873 1
0.684849196696413 1
1.07474944642965 1
0.46126412196019 0
1.23503506355132 1
0.771931064123346 1
1.01559863599361 1
1.12050906339764 1
0.735161787430054 1
1.16531351060681 1
1.17201028953228 1
1.27832669679052 1
1.37380966129254 1
1.26043032598235 1
0.955731074407284 1
0.479869297082212 0
1.02486389844357 1
1.08430123484186 1
1.26585402984496 1
0.609254566877339 1
1.04559771240786 1
1.22533994121093 1
1.09284765703411 1
1.03538276830317 1
1.26792868092601 1
0.704235474828904 1
1.02910334838566 1
0.433932667684898 0
0.961032948989371 1
1.38753404541643 1
0.846802518765154 1
1.15346117943348 1
0.874953334801714 1
1.25587948117914 1
0.89576426579708 1
1.2021454247469 1
1.16680727981229 1
1.01211462354414 1
0.824978542034463 1
0.70692304492461 1
0.998018927648528 1
1.24827981546251 1
1.47935564058113 0
0.742519884636 1
0.899416565908674 1
1.01201424517046 1
1.20215957726548 1
0.839484329167539 1
0.970499070483428 1
1.10553595553752 1
0.650757782675591 1
1.10934678098783 1
1.10580336015798 1
1.16370765945736 1
0.771030393421717 1
0.956314893815149 1
0.765861637943159 1
0.600851999931754 1
0.998260028638141 1
1.09220818009973 1
1.05039992210166 1
1.0685880433654 1
0.975484302083523 1
0.903124435283557 1
1.08503477149601 1
0.989149267459449 1
1.1517524012868 1
1.27719513382047 1
1.14119381754091 1
1.14494401280938 1
1.07504094667956 1
0.528145780131602 0
1.06230775432012 1
1.08595302453223 1
0.986455445704749 1
1.23920440738871 1
0.87650207837092 1
0.702166216290839 1
1.24279680817977 1
1.35552510513054 1
1.13056011747389 1
0.963725186053502 1
1.12498713465028 1
1.07918508928863 1
1.06627890735848 1
1.13093597716919 1
0.944996783632093 1
0.887681814976612 1
1.05010452567699 1
1.19230428169781 1
1.1404542701869 1
1.16905475133336 1
1.20686699612634 1
0.865836216217712 1
1.06278325536454 1
1.02901741578096 1
0.685121608112077 1
1.2698437340317 1
1.15736873839534 1
1.09079003808629 1
0.992358071620793 1
0.843667162516807 1
0.874491205024585 1
0.916437562327129 1
1.16177219223971 1
1.26957645353873 1
1.18612813916669 1
0.807833573873867 1
0.763373982426925 1
1.48559541792077 0
1.17575432728133 1
0.934018942928542 1
1.3834354031525 1
0.988669585586706 1
0.868390710145033 1
0.915812841635869 1
1.03834267938341 1
1.36541905073761 1
1.14887683062851 1
0.724829298051436 1
0.704613695094192 1
0.87011140062315 1
0.533781653706574 0
0.602764312075354 1
1.44748350029608 1
0.80858604757506 1
0.814910407974741 1
0.718661958958824 1
0.932455465790876 1
0.930027833653352 1
1.11997661476472 1
0.809903854626605 1
0.749485783761865 1
0.778659338530576 1
1.06627161156083 1
1.31804403388103 1
0.882978714021256 1
1.45978719592378 0
0.80943150124269 1
0.971969636696627 1
0.697923841499204 1
0.907938207000322 1
0.890324875002011 1
0.902519436454646 1
1.06781027891233 1
1.08359235039522 1
1.12184630096601 1
1.11883991946703 1
1.00471702636055 1
1.29196742471894 1
0.906071774841338 1
1.15789331250167 1
1.30290309027387 1
0.643239479317905 1
1.13617602544738 1
0.504611703140196 0
1.04604612890481 1
0.864822670572757 1
1.45233477425151 0
0.971070059217444 1
1.30455886189213 1
1.21391416514489 1
1.01355977821068 1
0.891991548179666 1
0.534285767900422 0
0.991644438582526 1
1.4485075439863 0
0.995741309837964 1
0.749910417281597 1
1.31606219119531 1
0.711552168458903 1
0.854820222328967 1
1.05792412471144 1
0.729488338761641 1
1.01909973774952 1
0.939260642297539 1
0.892824868053566 1
1.14801953619774 1
1.09216259272334 1
0.597740219929626 1
1.11344165711735 1
0.953492117000511 1
1.5374433776123 0
0.801665460926268 1
1.13870772565773 1
1.05629698486664 1
0.757255158843017 1
1.51661077658052 1
0.780356079933854 1
1.09795650316769 1
0.776341966236975 1
1.16173198591047 1
1.39176867939302 0
1.38497281600176 1
0.951297929328439 1
0.598179079989409 0
1.081561335758 1
0.725797471151161 1
1.12708658055537 1
0.965637351300771 1
1.36407806984047 1
1.40877637188984 1
1.48901511438198 0
0.764229900097676 1
1.13346138460054 1
1.09187787666497 1
0.862357621711146 1
1.10206157716718 1
1.39270737677539 1
0.995467825873444 1
0.97860283995027 1
0.982417026829957 1
0.880091435085545 1
0.475823173479818 1
1.29280523308586 1
1.13597830991491 1
0.717842353790656 1
0.965971677285915 1
0.67923224895452 1
0.706518670731812 1
1.03505190717029 1
1.11006177787834 1
1.66596252098628 0
1.13877400987486 1
0.760671639270507 1
1.02908949462142 1
1.05372139205491 1
1.21926214834499 1
0.984157376202465 1
0.904008898274707 1
0.896109395342431 1
1.2589563116088 0
1.15296153041038 1
0.7284988861109 1
0.725669919631281 1
0.714403228850775 1
0.762061278670987 1
1.2118816031575 1
1.18992127462832 1
1.07802246995973 1
0.769251145598906 1
1.26344775661445 1
0.980539114902193 1
0.964677925161268 1
0.82988568574358 1
1.06621387625978 1
0.873942098631806 1
0.940004104114098 1
0.674726245746717 1
1.35124125971398 1
1.06221653156463 1
0.764960131791307 1
1.27017946258152 1
0.843334895803232 1
1.00926048724664 1
1.25941969035233 1
0.761792655425563 1
0.708806940031001 1
0.77717044865203 1
0.793620133157709 1
1.51390331158666 0
0.777199171600339 1
1.00044118272291 1
0.780053981055719 1
1.04462603628451 1
1.28182800534944 1
0.744440660402016 0
1.44821289963924 0
1.2025935778298 1
0.715232732606263 1
0.904622471888381 1
1.11787022042614 1
1.63634571193394 0
0.923596227869106 1
0.805624286635475 1
1.45556675519086 1
1.00707251244824 1
1.11373022013165 1
0.87948942359388 1
0.615678228711768 1
1.09507199395871 1
1.01088185948513 1
0.998493462886819 1
1.00484310817478 1
1.15131942044662 1
1.10130390218411 1
1.20850449534191 1
1.05848110810985 1
1.26977082668035 1
0.832687108914909 1
1.09292053882154 1
1.24570763086148 1
1.18183926035494 1
0.949234488436175 1
0.976493814618352 1
0.940007628150057 1
1.04296386571122 1
0.789701962835732 1
1.13076566497367 1
1.08041979648186 1
0.990604582205617 1
0.821064941243615 1
1.38887820624969 1
1.31480238573412 1
0.9916183973603 1
0.961099482446577 1
1.15381368432694 1
0.850707359585838 1
1.44844171193665 0
1.08219444071099 1
0.563760862138954 1
0.861364020333454 1
1.09245908083421 1
0.644688365105331 0
1.37397974386507 1
0.97941492070997 1
0.995341710330658 1
1.49183700247123 0
1.00951020854987 1
0.918403936645507 1
1.14717871883909 1
0.975423327028059 1
0.915697995423798 1
0.916496565464713 1
1.06689757176514 1
1.06772107097368 1
0.805989557771119 1
0.756762548501272 1
1.04835925625654 1
1.06272131371487 1
0.886574693541751 1
1.29877645939148 1
0.759080957462507 1
0.78012133650075 1
0.775679636325267 1
0.792889404086424 1
1.00501982172129 1
0.798460484926835 1
0.946902256778453 1
1.05482582286692 1
1.43553950625292 1
1.12576260539925 1
1.17709609199336 1
1.06282005439487 1
1.16234580644221 1
0.882791840598151 1
1.03347358701449 1
0.9753283640673 1
0.82288650935606 1
1.33095526239964 1
0.810657188582778 1
1.05770210829074 1
1.26681102821623 1
0.908799579056554 1
0.954613088580717 1
0.812672866658397 1
1.40566739149407 1
0.404698874177204 0
0.795298155697464 1
1.18050887597532 1
0.909489387125054 1
1.04454112032244 1
1.01112401935111 1
1.1340366349888 1
0.951105529370062 1
1.07163310344232 1
0.895335965322438 1
1.27598424711248 1
1.08970857969545 1
1.13959978508246 1
0.756586786852956 1
0.907400244524207 1
1.20611857198535 1
0.890057656929498 1
0.423777418703944 0
1.10677656346511 1
0.970696571936 1
1.01570148313456 1
0.645861139996796 1
1.12507272674469 1
1.22734348702161 1
1.1254577343872 1
1.19301096233717 1
1.21328855891688 1
1.00253424165832 1
0.746823038569773 1
0.897418902717724 1
0.795726104053738 1
0.649738759948416 1
1.03335265166268 1
0.800435502450893 1
1.24390546685006 1
0.904642179075052 1
0.80966975078803 1
1.0068195762485 1
0.980323800840609 1
0.502789239030702 0
0.866879315243944 1
0.902081674523364 1
1.17450327281838 1
0.517113502557459 1
1.26319709573703 1
1.06935121264639 1
0.751906748302576 1
0.758963130885426 1
0.753935099216247 1
0.754069137085706 1
0.738779204224512 1
1.25793469310986 1
0.841750729656902 1
0.789158268035185 1
0.871897254444988 1
1.01930997038403 1
0.246763622168124 0
1.37244498773918 1
0.582397971963456 1
0.770022610714643 1
1.17460465131541 1
0.999512457538543 1
0.892288239194451 1
1.1278931280842 1
1.07825505398281 1
0.670466484541412 1
1.02188235749633 1
0.890544131522003 1
1.33837882537994 1
1.40101394544767 1
1.08188833074593 1
1.05049098577773 1
0.560572816074927 0
1.01108508446869 1
0.863603250127629 1
1.25090150873385 1
1.02860726498906 1
1.18587936387187 1
1.0863279033255 1
0.819336908792874 1
1.16802774631222 1
1.44815854445556 1
0.976308673105657 1
0.760122159627401 1
1.27932910226733 1
1.09432130250009 1
1.10703917647565 1
1.08832831600019 1
0.78210932955919 1
1.01003402600908 1
0.773933163255919 1
0.627325905261426 1
1.33853634561424 1
1.28727437136489 0
1.15277890365257 1
0.825040175877325 1
0.713473896689275 1
0.464643439991961 0
1.15223703523893 1
0.897799922602164 1
1.44698983392569 1
0.685442109696561 1
0.859884668476366 1
0.777338046470521 1
0.968804038201195 1
1.20214870543676 1
1.24647733475736 1
0.65383037376367 1
1.05361987132741 1
1.16850159198003 1
0.492120920986883 0
1.38347076800267 1
0.879667410948646 1
0.764576807624668 1
0.848025187833714 1
0.979084262668644 1
1.1867362311013 1
1.16523230816211 1
1.063216760769 1
0.645600766690139 0
1.063457293819 1
0.967825559576357 1
1.00597134578728 1
0.922395342266636 1
1.0082372552793 1
0.841507004384262 1
1.07472839904991 1
1.0256913128917 1
1.27319409358312 1
0.891245083951864 1
0.909965975411979 1
0.813648304596346 1
1.26470047649853 1
1.05516486699127 1
1.48116324106338 0
1.19679303548708 1
1.00618618409927 1
0.726229075156581 1
0.953132991197975 1
1.38937440991649 1
0.929401668253703 1
1.00046866146895 1
1.18503635413289 1
0.505810050359515 0
1.02392023298876 1
1.3956322535622 1
0.828357889216747 1
0.801679446728453 1
1.03022915887504 1
1.02091828338418 1
0.966949608868804 1
1.45821955064676 1
0.899034361117869 1
0.919783362363991 1
0.844610850103215 1
0.717074553197462 1
0.919818847772538 1
1.1967670378393 1
1.4064213839805 1
1.70017496599585 0
1.43874359593586 0
1.39579408088053 1
0.679725288372615 1
1.13187910705962 1
1.22372403185979 1
1.11191167570799 1
0.712412865556207 1
0.880062907702333 1
1.29708416067245 1
0.63148727170057 1
1.02349399690862 1
0.809112480009819 1
0.663131557776919 1
1.20188186750182 1
1.3010105292528 1
0.947869306652762 1
0.732489386959249 1
0.827904594082517 1
0.932582031170678 1
0.880868657846549 1
0.967629212528296 1
0.883755508862271 1
1.31339188224918 1
1.2201679992233 1
0.692919543954357 1
0.866320719675754 1
1.03726365808364 1
1.17413640191307 1
0.833224544397295 1
1.28197141437021 1
1.10735324559398 1
1.48535646566446 0
0.456002814331665 0
0.935730926641645 1
1.0057387562059 1
0.839792635795247 1
1.14077693067428 1
0.766626175393411 1
1.10308493374065 1
0.451359320241804 0
0.679613847977217 1
0.969478788475364 1
1.21967818429461 1
0.869327356988113 1
0.970964299048293 1
1.14632726469376 1
1.22727232201325 1
0.790521577030388 1
0.940327460183661 1
1.01480414641533 1
1.19646070051936 1
1.14897925015139 1
0.662542765845058 0
1.0539177422225 1
1.02406837778163 1
0.857136851815817 1
0.961399700215351 1
0.801525379031453 1
1.5497105980499 0
0.724975156684343 1
1.16083500010483 1
0.838304849768987 1
0.760093902534654 1
1.39114679537467 0
0.813248261859028 1
0.888385266006461 1
1.00155505402835 1
1.25430317153195 1
0.754520651503894 1
1.2758372018348 1
1.06305257130474 1
0.43572422397434 0
0.736875574750179 1
0.598814894132142 1
1.20004346054849 1
0.868343657640115 1
0.812732535008181 1
1.11476198108708 1
0.736419561702234 1
0.76239609358047 1
0.893431898693543 1
0.891229022600514 1
1.10091662107805 1
1.372275746252 1
1.3546167171966 1
0.829895431894921 1
1.11031280665715 1
0.999729234700009 1
0.769913518965633 1
1.28688565667507 1
1.09943696275354 1
1.23098180080323 1
1.16496296909411 1
0.990771858877896 1
0.626189164704101 1
1.24871502126458 1
0.857320254685099 1
1.24865527438206 1
1.04856266081858 1
0.467412678000102 0
0.946482279683097 1
1.21695356766764 1
0.776837089351046 1
0.67178147766364 1
1.36564735844671 1
1.34255365562664 1
1.33376428879529 1
1.17646214822175 1
1.52314218758972 0
0.902557117048344 1
0.744398319548749 1
1.05835536391306 1
1.31943265255471 0
1.07672652509924 1
0.982487667940305 1
0.81469001061897 1
1.28509008728841 1
1.0208875828984 1
0.786955304361226 1
1.23619922843486 1
0.984358117878952 1
0.658172491663216 1
1.13063697953448 1
0.721440413033659 1
1.11705735191787 1
0.97709875909039 1
1.26201138479588 1
0.953403576307962 1
0.977790256987312 1
1.01452212888477 1
1.06984363146165 1
1.03463067740665 1
0.402794849362892 0
0.984746872589075 1
0.698699455070598 1
1.3220113036843 1
0.909653044248713 1
0.947780031754169 1
1.17144593170124 1
1.2078196901863 1
0.901033827780256 1
0.619178589696496 1
1.21434004616829 1
1.37431359614538 1
0.590071224638779 1
1.05712110524967 1
0.786775665633035 1
1.29005008901768 1
1.37071362493593 1
1.08879199038974 1
1.01174255606373 1
0.977578731091318 1
1.09854731755684 1
1.22477542230461 1
0.747711517568256 1
0.780983765764763 1
1.11747677881172 1
0.932557795830279 1
1.23261661473305 1
1.01956644871537 1
0.51214465660989 0
1.18180798782306 1
1.033422284457 1
0.94904484475175 1
1.3404250184354 1
0.94287728482595 1
0.756923101639213 1
1.0632925817027 1
0.777031450061203 1
0.923954400635027 1
0.877366288296326 1
0.699670688043913 1
0.822014243655887 1
1.87561608254162 0
1.07217883541501 1
0.81073063178227 1
1.06650679223191 1
0.991833218972558 1
0.721075885329715 1
1.09560616471087 1
1.12342977787253 1
1.45099604689651 1
1.13917859715648 1
0.557420687477663 1
1.21582730374889 1
1.14057751095073 1
0.87611387997868 1
0.812693563379948 1
1.02658009457539 1
1.01788923873822 1
1.41264049104408 0
1.30786080647273 1
1.01281452758384 1
1.31208487545477 1
1.13545498235836 1
0.996590881898663 1
1.16365896346551 1
0.966725942586947 1
0.968367611365744 1
1.28159847968216 1
1.10048027893928 1
0.619040262031438 1
0.796028164976108 1
0.844463130530261 1
1.10843330440979 1
0.985799056809364 1
1.21108333406891 1
0.775415563072999 1
1.01399612548892 1
0.856714373207846 1
1.09870391377576 1
0.991364901852952 1
1.49519813570639 1
0.94293617086933 1
1.45533051805082 1
0.924178223027519 1
1.51205576443671 0
1.0971528775755 1
1.00358874998333 1
0.914795868560397 1
1.08349880704372 1
0.683346469160755 1
1.48564484109048 0
0.99009444797776 1
0.967589750369381 1
1.16537528870758 1
1.63333056107149 0
0.990372903834061 1
1.20771561893007 1
0.931077824297151 1
1.09295323375275 1
0.826254648497864 1
0.977481347857539 1
0.504316361358805 0
1.09612338835752 1
1.06730785802052 1
1.31302169261042 1
1.08882524967833 1
1.09192579527169 1
0.840835488038145 1
1.06625557302501 1
1.11716718340617 1
1.35780468814403 1
0.527022196831592 0
0.611570647547172 0
0.781227502425677 1
1.02513584769814 1
0.663154141762207 0
0.947229811604506 1
1.15474305250389 1
1.43233795511631 0
0.75618472169 1
0.983412629321063 1
0.736096878270195 1
1.10213859795892 1
1.00392793451893 1
1.21829116622941 1
1.16195078545716 1
0.914891248742961 1
0.723091063668855 1
1.23108263001256 1
0.93409727377737 1
1.45009852323284 1
1.44929143955904 1
1.18139919102759 1
1.16164142593336 1
1.1943426936596 1
0.947719283456678 1
1.35321358033865 1
0.964013930938441 1
1.70566747814751 0
1.13176003028441 1
1.08994161703205 1
0.790641600144529 1
0.843678837473603 1
0.671542009971874 1
1.197823301301 1
0.430394697787917 0
1.16359339199824 1
1.3592507654983 1
1.06137819732533 1
1.06396628741911 1
1.24500293607225 1
1.12880956281986 1
1.15594095539149 1
1.35163945421102 1
1.27181024448724 1
0.989678681680467 1
0.674074844780215 1
1.16762775014504 1
1.15286671095505 1
1.08133931261583 1
0.893724370972679 1
1.2538283532392 1
1.52410720230598 0
1.25116894805477 1
0.867328776194849 1
0.864049465808693 1
1.25548092866174 1
0.702159674437106 1
1.03682201571556 1
1.00902573515682 1
1.12665040463566 1
1.0042128937557 1
1.21874925885582 1
0.891076513459974 1
1.26617489671839 1
0.873265789827111 1
1.06824089949867 1
0.840995910039887 1
1.08550120015073 1
1.23435819808264 1
0.778491273890106 1
1.07677128253902 1
1.19555048300985 1
0.675320411248046 1
1.36963367258263 1
0.96546658271183 1
1.01665386121214 1
0.535161283466064 0
0.941599941065662 1
1.08286718668569 1
0.852255030280056 1
0.694233890221413 1
1.06008004659535 1
1.03878188553578 1
1.37338189655603 1
1.18444645135653 1
1.02942778642956 1
0.855598318209168 1
1.33845587622725 1
0.836584599104961 1
1.32966794456976 1
1.25254325045615 1
1.03775660124546 1
1.24356519370241 1
1.58180029238393 0
1.14557259896862 1
1.4723656879038 1
1.34162435040447 1
1.21234770749234 1
0.744479071174 1
0.501586264531126 0
0.90023963394662 1
1.17432583423539 1
1.25030169691636 1
1.34937944699671 1
0.934076496746731 1
0.894380743919622 1
0.813903764855773 1
1.20331417803155 1
1.2402074343207 1
0.692439049013376 1
0.816079253602796 1
0.933803372180789 1
1.37614614984843 0
0.993611744767964 1
0.404730539532279 1
0.775275232108822 1
0.942592699488893 1
0.492955659603188 1
1.24042996791293 1
1.13101162669544 1
1.09335560808982 1
1.05620418464736 1
1.09203713411126 1
1.00868677551517 1
0.634813175981849 1
1.20217872976966 1
0.79380885283718 1
1.10248746642139 1
0.934772841079171 1
1.34289508742461 1
1.02134436188914 1
1.10325809356766 1
0.974638139574377 1
0.86107942048521 1
0.763895849574268 1
0.72506533246297 1
0.668987342733014 1
0.831377921062106 1
0.71944170126634 1
0.808516694189473 1
0.644839594795155 1
0.82623009555518 1
1.53042575817394 1
0.95272432071842 1
1.0101772981278 1
0.761540211810372 1
0.736802434648348 1
1.10770917086192 1
0.971671858797818 1
0.660316214670691 1
1.24602825143222 1
1.07481376288551 1
0.574529138524229 1
0.979382864617532 1
1.1219227266957 1
0.883247269902984 1
0.954524944794959 1
1.04025664720773 1
0.89439154688875 1
0.985016090701572 1
0.828036065746257 1
0.89318134926328 1
1.43902772336331 0
1.03134412270284 1
1.06655075173692 1
0.740791726985239 1
1.02663724042391 1
0.90022392085891 1
0.990524616858633 1
0.953207849739056 1
1.14788121769321 1
1.23181027659442 1
0.773251659358904 1
1.18938931986579 1
1.03485805819445 1
0.981915189560383 1
0.945523248049645 1
1.29101932441449 1
0.757018731970866 1
1.41313579972516 1
0.699828722599654 1
0.721742317715918 1
0.958763201935409 1
1.13537245548311 1
1.26419711268643 1
0.808960291624167 1
1.39896104935374 0
0.730331990336054 1
1.20453206527648 1
1.48047088773579 0
0.99662269644209 1
1.12393680386511 1
0.819910260122675 1
1.16054841768267 1
0.906228718234393 1
0.769133285421978 1
1.38329198754233 1
1.20204343658293 1
1.15447285783328 1
1.05210079910692 1
0.946363077985495 1
0.909044393211795 1
1.03001524594468 1
1.11775892877585 1
1.42298608492758 1
0.80232947532513 1
0.80485421617282 1
1.18222807329013 1
1.14092785561203 1
0.942112502874658 1
0.711427489470703 1
0.66449837443518 1
0.693464107102474 1
0.677095069866898 1
0.762322289815823 1
1.08053777091207 1
0.970052754663058 1
0.901994567731201 1
1.0553836875571 1
1.44394616905237 1
1.32961280115776 1
1.38549980054817 1
0.627920231420819 1
1.29592766344782 1
0.993197189134278 1
0.687766605292721 1
1.35607349081451 0
1.09166099704546 1
0.947112932399456 1
0.678799867236818 1
0.676575440262188 1
0.749938408746355 1
1.15684822457669 1
0.967078592933571 1
0.974328495089549 1
1.10314882533261 1
1.27150322353525 1
0.831482880209515 1
0.837665127242062 1
0.636386694517645 1
1.02007544976221 1
1.38980035986852 1
1.02265055310279 1
0.889248480652523 1
0.669077907549365 1
1.2061273962462 1
1.33549111340894 1
1.18893356494224 1
0.984157909861869 1
1.2591561993237 1
0.962898543534052 1
1.18379138049439 1
1.09401462472703 1
1.30502205163658 1
1.09675079780634 1
1.56163598463936 0
0.984083516445845 1
0.655788411430704 1
1.35426470378001 1
0.976954223079046 1
1.16374382607587 1
0.844245446781804 1
0.687420411729426 1
0.826487844811808 1
0.860011662727519 1
1.04299317719467 1
1.22716665033628 1
0.803645469118411 1
1.11470123178109 1
1.15993492696454 1
1.30907082764743 1
0.534341940867843 0
1.09295303912862 1
0.701093728538399 1
0.568465888285763 0
0.803050406258336 1
0.894518179835433 1
0.871411742139122 1
1.27337031858751 1
1.44333601701938 1
1.21191047032424 1
0.715954220460426 1
0.976853031272388 1
0.93151229054963 1
0.728754218640365 1
0.780611124661597 1
1.1640545487448 1
1.17251401237579 1
0.877364517322278 1
1.24849180445007 1
0.918036447704995 1
0.681062582162452 1
1.00426693100664 1
0.832014015203469 1
0.871990776946457 1
1.2585586732111 1
0.42835715396184 0
1.07568251358319 1
0.858055785886821 1
0.991482038382565 1
1.10885100154314 1
1.08680563456578 1
1.01420246040011 1
1.28414603938011 1
1.09386665307305 1
0.912511213176169 1
0.393499342569386 0
1.49168468774682 1
0.799691051793742 1
0.725893057173961 1
1.01595240570528 1
0.954839861033085 1
0.951183332483188 1
1.26937720272862 1
1.10304438093497 1
0.996029261317095 1
0.85128171363518 1
1.24548181059526 1
0.424819792601479 0
1.09859767199115 1
0.822646548921666 1
1.62108628109352 0
0.829575591623962 1
1.02882810714283 1
0.821496694901745 1
1.22365336527751 1
1.0194708585146 1
0.634352077611305 1
0.996986484497223 1
0.828333422291434 1
1.04744976885397 1
1.15562770377777 1
0.961015224662586 1
1.12425934136649 1
1.01889479108644 1
1.1291469628346 1
1.2200118991769 1
1.07686972934895 1
0.653880133268028 1
0.734166590803098 1
0.962266384611103 1
1.19824382424238 1
0.994890333913285 1
0.866494198752428 1
1.25876584923646 1
1.04961196837574 1
1.05853588296082 1
1.00326704517678 1
1.09373270909006 1
1.27723171814347 1
1.19397386785751 1
0.998328809169025 1
1.20067439532396 1
1.12078878591528 1
1.01980520874656 1
1.03375894106549 1
0.965214369406479 1
1.0434195476062 1
1.19242922128641 1
1.41693163091886 1
1.2702000940981 1
1.00404906797331 1
1.5824219414097 0
1.31560827788974 1
1.0537729302005 1
1.12846502595207 1
1.01252588901074 1
1.19350925848393 1
0.761929251337679 1
0.896628077442788 1
0.619879445758134 1
1.09119453061865 1
1.1793820971091 1
0.716266721473235 1
0.873903916763446 1
1.17472082749517 1
1.27319079894054 1
0.420962483484938 0
0.848849816649815 1
0.998913568690317 1
0.795994594390553 1
0.897406158288087 1
0.937313511285788 1
0.798442917245555 1
0.54321422210415 1
1.11570657947644 1
0.979372538639768 1
1.23232118312092 1
0.485137213789521 1
1.27942357914961 1
0.748771541893297 1
1.22536967226462 1
0.974364687917183 1
0.935240993931576 1
0.602521639977828 1
0.650079655562719 1
0.887464044040006 1
0.83555645103155 1
0.893443462680721 1
0.914504073409641 1
1.42414571244849 1
0.921520695066943 1
1.28176305046495 1
1.14348801172351 1
0.950179956973783 1
1.26734070538701 1
1.13996286313083 1
0.843145134256775 1
1.12983444496203 1
1.27163707790864 1
1.59030578018871 0
0.795594805307262 1
0.700969180607584 1
1.18961507252334 1
1.12364838087458 1
0.960179266836686 1
0.699596461113864 1
0.870223060868658 1
0.911678979579837 1
0.587852645316399 1
0.57701945637733 0
0.829333037613936 1
1.05055019298804 1
1.25022290531944 1
0.975644263602453 1
0.885286629919042 1
0.986888173122998 1
1.16434890800792 1
1.31487021560273 1
1.04591704560185 1
1.09580602305646 1
1.49460880611565 1
1.22914741239793 1
0.829400472355264 1
0.896076366034102 1
1.36611245296788 1
1.2998882671904 0
0.904506908489368 1
1.39928670082968 0
1.12822092667169 1
1.06352778212596 1
1.03757373386449 1
1.04956899397939 1
0.967468821576823 1
1.4247728826819 0
1.04488010365064 1
0.909220524852224 1
1.2258107518904 1
0.4246002588643 0
0.298402092587567 0
0.7597874411304 1
1.16424947300077 1
1.17682030218981 1
0.840352649338101 1
0.50301126752799 0
1.13425676390925 1
1.2281058415849 1
0.635356103639457 1
0.685833299312805 0
1.03164739637649 1
0.893641430960736 1
1.4649181154156 1
0.896437457923256 1
0.929437593249935 1
1.18898674960403 1
1.020619546893 1
0.548190600764861 0
0.927165315893399 1
0.505950825233297 0
0.98537087245113 1
0.937646264621561 1
0.686782008475784 1
1.21189102950513 1
1.33855609376669 1
1.07360883541766 1
0.907835621171309 1
0.727989504993441 1
0.655847594598147 1
1.13947042501018 1
1.12154976167632 1
0.985540381678874 1
0.708555514686849 1
1.12350325930624 1
1.14365760187483 1
0.943351243583343 1
1.03978094227363 1
1.13925315384162 1
1.78412890524475 0
0.854984027669645 1
0.860875968352097 1
0.789372131770482 1
0.929858667371922 1
1.14015445828927 1
0.882027412697956 1
1.28448780196553 1
1.1681082768836 1
1.24979458742788 1
0.922452270038146 1
1.06670278386135 1
1.06743892391627 1
1.34975392699056 0
1.29682118938742 1
0.827707974995331 1
0.858587476453875 1
1.70515279921104 0
1.31930439003941 1
0.898075002244094 1
0.998441075183257 1
0.896681893317811 1
1.18411499869693 1
0.796143598991087 1
0.716470010771513 1
1.20167793107218 1
0.951663893876191 1
0.820690590616825 1
1.23010343758748 1
0.819683987181248 1
0.895506926062383 1
0.875134283826797 1
0.957431016179221 1
0.68879152394153 1
0.825748521605209 1
1.38064459172526 0
1.0943126093723 1
1.37884149419543 0
1.1848270158787 1
0.662886538789081 1
0.824971226630606 1
0.68115658227836 1
0.702226849115518 1
1.01722281246576 1
0.855916708344855 1
1.02924488052901 1
0.962486379499544 1
1.02577673776268 1
1.06404901657106 1
0.544437454630463 0
1.37098488080848 1
0.696791996419461 1
0.838967988197216 1
1.1895068480038 1
0.943375739976331 1
1.04757157316748 1
1.00878676190485 1
0.58936254771553 0
1.14446622599438 1
1.1873600522477 1
1.03527481692516 1
1.19409529806218 1
0.932350575688028 1
0.585733792750634 1
0.983901893744121 1
0.999064595357475 1
1.73133254055955 0
1.09168940954578 1
1.02369053748118 1
1.63995599551219 1
1.21483832827386 1
1.01048978430218 1
1.19215088486512 1
0.811424244997959 1
1.04783543055458 1
1.30412587513514 1
1.34160534574251 1
1.0007492802927 1
0.908355251443419 1
1.09098883546897 1
1.2794392348351 1
0.598320306625027 1
1.00838586552352 1
1.05436305119816 1
1.29688548245918 1
0.835694596247221 1
1.11653215157116 1
1.10049419471392 1
0.76538697867563 1
0.821752345267415 1
0.699148619344448 1
0.948117413163313 1
0.636937941348829 0
0.574738844121016 0
1.32202499630404 1
1.27322775873341 1
0.540307087480569 0
0.97718250202396 1
0.858120954487563 1
1.2035335393612 1
0.632686137074648 1
1.07221549260003 1
1.08535349560251 1
0.749294311960786 1
0.992747573966777 1
0.849014412574148 1
1.3147420173752 1
0.715082145950916 1
0.97837281302244 1
1.04082430933928 1
0.817250725032794 1
0.90981888172739 1
0.780198407429773 1
0.825840539870389 1
1.07754417074621 1
0.94049484441436 1
0.584577319948317 1
1.53709264392034 0
0.804816248734608 1
0.950114735969806 1
0.893338934129439 1
0.893570020952472 1
1.02782361217084 1
0.852786166736622 1
1.49587685794472 0
0.541148115820221 0
0.959826791929738 1
0.903085793175466 1
0.732356631462846 1
0.787784888193999 1
1.00982883414298 1
1.1967772094875 1
0.97286260586878 1
0.508063733867298 1
0.729192639667531 1
0.803586626463227 1
0.860542970667631 1
1.10354019489951 1
1.22429245804001 1
0.742643590948504 1
0.891853075526242 1
1.61082459353958 0
0.941572970388867 1
1.17291182143608 1
1.16866142986833 1
1.00423427275881 1
0.787395590933144 1
1.05359152940313 1
0.76189772447662 1
0.827188447132461 1
0.730193162451605 1
0.702271979780427 1
1.08608261883857 1
1.26224874887252 1
1.21636848885406 1
1.10054066773905 1
0.857129479134192 1
1.04108247915258 1
0.867648348597138 1
0.800532156933349 1
0.759821170934691 1
1.07894285550341 1
1.01410059122888 1
0.889284004939793 1
0.688943004188368 1
0.987906216815384 1
1.28657343395133 1
1.22525356872669 1
1.07782433397528 1
0.921586194532749 1
0.987187416895336 1
1.38468572378294 1
1.27664082439517 1
1.22942010769887 1
0.573004400776706 0
0.795831234764851 1
1.49822957556003 0
0.7678720521982 1
0.828466427806083 1
0.871363652857792 1
1.13887435410589 1
0.963479678387242 1
0.890359071956307 1
0.889723128136802 1
0.947706744361639 1
1.23855178968724 1
0.701076332907129 1
1.12856828301526 1
1.23783207545711 1
1.04137703897096 1
0.679249911224115 1
1.4386824996856 0
0.88036076075035 1
1.10722870942063 1
0.937106111412866 1
1.0978308150255 1
1.26341452387919 1
0.969251867913097 1
1.51565510745863 0
1.23988397166248 1
1.35017670288058 1
0.745037510109405 1
1.05792013555661 1
0.820052049148088 1
0.719510073325739 1
1.09429563576084 1
0.635906359423564 1
0.737222340812572 1
1.0560098319593 1
0.802811276562295 1
1.16245852713519 1
0.831743090300228 1
0.941169555510003 1
1.28678595890532 1
1.09734744927132 1
0.555534812699689 1
0.98992481902184 1
0.818397237452164 1
0.821928450635475 1
1.07104653646248 1
1.0498804255078 1
0.352863409968974 0
1.15078172473919 1
1.50288548614148 0
1.03521795312507 1
0.717301178319201 1
0.874928572609422 1
0.8545002053611 1
1.31948825534338 1
0.93991297405941 1
0.517832810277696 0
1.00631439006501 1
1.28241735723988 1
0.904161958000673 1
1.56697712641984 0
0.999476333225677 1
1.16641992267235 1
1.18679317310161 1
0.922734289394716 1
1.25322836737415 1
1.23402976057419 1
1.1123594776222 1
1.48381139845964 0
0.543257138651776 0
0.632766104545504 1
0.750895137910579 1
1.01328609855987 1
1.39483225290998 1
0.919335132211239 1
0.954968551672994 1
1.02706062971809 1
1.05733591177491 1
1.02723131907999 1
0.875576856814774 1
1.0193239419518 1
1.14657876931029 1
1.16693167147253 1
1.26268202968374 1
0.769816530448988 1
1.20675236961365 1
1.39507214378171 0
1.09855817822699 1
1.11131460320491 1
0.97830487453887 1
0.992829157888537 1
1.30063842152453 1
0.972790713540997 1
1.17621469750427 1
1.42744540922753 0
1.07174466694105 1
1.01871205652531 1
0.692616852178615 1
0.660744631294623 1
1.07032436579757 1
1.10659889213565 1
1.01048948876987 1
0.975221002596624 1
1.04534099065499 1
0.67806877162895 1
0.810427359364199 1
1.17717436698973 1
1.18188004936637 1
0.934468267940693 1
1.17377677076838 1
1.00813576464194 1
0.630055806691637 1
0.62103240595021 1
1.12166074895927 1
1.16924591574922 1
0.75821852059598 1
0.933606785074983 1
0.962574386332025 1
0.556604458830523 0
1.08853046859153 1
0.914400468654401 1
0.803931865461099 1
1.16779481119322 1
1.00123644753645 1
1.0478210616558 1
0.949485923981778 1
1.18084771599575 1
0.873481948586822 1
1.14793447931026 1
0.910454693274575 1
1.27775465492866 1
1.08370979443005 1
1.05036470393776 1
1.00444348095204 1
1.20230970666099 1
0.961804693687054 1
1.14206002566145 1
0.939341055798599 1
0.424291432079927 0
0.664510758442251 1
1.16797191504187 1
0.663864685497806 1
0.952075201866551 1
0.913568854214213 1
1.26383032145519 1
0.603911458387694 0
1.39971019069209 1
0.892941123622595 1
0.625799736797925 0
1.16709575826553 1
0.885173639017927 1
1.07746172745005 1
1.28125135396796 1
0.958073265205125 1
0.682456780372303 1
0.609351348092934 1
1.47250816032616 1
1.01991395180222 1
1.20753837468387 1
1.31997569778029 1
0.825856683486581 1
0.840689341078155 1
1.04701926853477 1
0.921709087747236 1
1.05609978715092 1
0.822769106359983 1
1.29499951898927 1
0.801250589560474 1
0.799426416950377 1
0.668946385349047 1
1.1848853371535 1
1.14302305015508 1
0.720902732223004 1
1.19362380875845 1
0.511909030538124 1
1.21018922815789 1
0.966293799334946 1
1.07087491222923 1
0.648561374718143 1
1.07081168327467 1
1.06079072776063 1
1.30728889385094 1
0.738402293480083 1
1.11460897518045 1
1.47988271333706 0
0.58198484888074 1
1.12293386705535 1
1.08980766847529 1
0.908673917529367 1
0.930797608596284 1
0.61560369957643 1
1.1975890839062 1
1.15108419093385 1
0.752081649437225 1
1.15809790096906 1
0.996856497988167 1
1.39681423028626 1
1.23837507166213 1
1.42743060774668 1
0.763315324699674 1
0.85508215168622 1
0.721027380932622 1
0.952941922731783 1
0.689279496987372 1
0.799001941130151 1
1.08902296292769 1
1.15823736956185 1
0.651788915576914 0
1.0743077661655 1
0.844077717820993 1
0.768982862329195 1
0.926499694608971 1
0.831594095029906 1
0.865815214528169 1
0.840046413819934 1
1.10781241693507 1
0.767601230088151 1
0.753145018799288 1
0.895356757057261 1
1.05167114459438 1
0.665098985480292 1
1.13475342148707 1
1.11177053568948 1
0.941337670100767 1
0.583777642575292 0
0.981266221215701 1
1.48199293497258 1
1.20374836073619 1
1.07847400907955 1
1.20088230454436 1
1.12582990238857 1
0.942330860638791 1
0.881334367310334 1
0.764909875483351 1
1.07588540150133 1
1.40006549298033 0
1.07425044340275 1
0.837064798628313 1
1.00132704005917 1
1.24855301441715 1
1.13841631762786 1
1.00925320657608 1
1.16923470838416 1
0.86978193312273 1
1.25649331690548 1
0.863685342171775 1
0.931849900749043 1
1.31634350290729 1
0.78041906030963 1
1.49788284151085 0
0.929105937196661 1
1.06817543855869 1
0.930389474294189 1
0.836158681617746 1
1.5044207507135 0
1.24160380738861 1
1.32341854477544 1
0.902111632466159 1
1.05406111172195 1
1.10874485930554 1
0.484679154859275 0
1.01604993091577 1
1.06217932673738 1
1.19589834540124 1
1.00494575005429 1
1.12613534772337 1
1.29625666094509 1
0.339864309465694 0
0.772789594174381 1
1.0171118609538 1
0.790621531045496 1
0.540013806456857 1
0.858672962612741 1
1.38943695382907 0
0.853302234983164 1
0.913424280039251 1
0.906016471056746 1
1.03692304338722 1
1.07030826778647 1
1.34705800214762 1
0.818793093021835 1
1.04429466242026 1
1.04379923792179 1
0.693046334001943 1
1.08391998421814 1
0.928118945067463 1
0.769967538911591 1
0.817448955871898 1
0.671291991861669 1
0.959531396437694 1
0.735889706407869 1
1.00438355432169 1
1.01515148711633 1
1.05840109686795 1
1.17082292554761 1
0.90981751057616 1
0.656699068348931 1
1.53629625827911 0
1.28947068036779 1
0.835130254301879 1
1.03106639180603 1
1.165986375118 1
0.90104425911506 1
0.838878143378642 1
1.19277088459705 1
0.983312518780235 1
0.855637647609907 1
1.25519961924421 1
0.727289173599703 1
0.53650202296118 0
1.05875540813619 1
0.96233179823524 1
1.3135667717463 1
0.836264705158818 1
1.10401704091586 1
0.681777908645952 0
0.92545257477426 1
1.15851553568915 1
0.95397505740154 1
0.993534725718357 1
1.05535882415986 1
0.906857042180138 1
0.989574147973173 1
0.667707471659875 1
1.18230999950622 1
0.528574073836997 0
1.1177301571369 1
1.02678077382753 1
1.27204089900059 1
0.701020532573175 1
0.871479890362849 1
1.04900361490304 1
1.02195298165252 1
0.847329099407659 1
0.884095024911006 1
0.761010716575461 1
0.869295852332887 1
0.752626061642953 1
0.963117280001458 1
1.15206235814753 1
0.701685733953787 1
0.867855294528065 1
0.960603536212632 1
0.934369398445602 1
1.12171334736472 1
1.30089772305198 1
1.1339177833931 1
1.1957342808436 1
1.21960869251058 1
0.942577337123331 1
1.0919862745282 1
1.22293793010558 1
0.933284275273982 1
1.42153854833978 1
0.884653990280501 1
0.58747115069512 0
0.956826297407995 1
0.933141077923111 1
0.923054305385787 1
1.02749340379449 1
0.985762099224998 1
0.913132981579243 1
1.14413389449003 1
1.237670862723 1
0.858103438135251 1
0.76420364374493 1
1.02574820564537 1
1.3094153349986 1
1.08411890034876 1
1.02739617550204 1
0.968152464296315 1
1.28691114756672 1
0.817380925278401 1
0.69494422265868 1
1.08882856634132 1
1.13769783673754 1
0.94062887525513 1
0.775266022776703 1
1.26804825596062 1
0.760295230885309 1
0.750897924208305 1
1.24131363604882 1
0.996666357441565 1
1.06645047807519 1
1.15328367533568 1
1.27815193253719 1
1.12837794343432 1
1.05596247323935 1
0.901740306282284 1
0.911864593128068 1
1.19419019133003 1
0.661870909319874 1
1.12913478110306 1
1.08569446923064 1
1.03720436253272 1
1.07262208383176 1
1.06584404413602 1
1.37557268298891 1
1.17669383833522 1
1.02410543465414 1
1.28421235726029 1
0.805396198292618 1
0.787948761877557 1
0.600799146821344 1
1.14955216821226 1
0.908395009358141 1
0.943104389468434 1
1.25734026542719 1
1.01905065085231 1
1.6216868309025 0
0.959750069600825 1
0.53051279260051 1
1.32278687412529 1
1.08033099794068 1
0.55689585861344 1
1.3023597801132 1
1.22689143865485 1
1.00976131346074 1
0.845950109987839 1
1.03948446954311 1
0.894059455267615 1
0.837591179950802 1
1.01750249452236 1
1.15245676498308 1
0.984730520991211 1
1.28118715151642 1
1.00433857604713 1
1.05916119815928 1
0.966838893317047 1
1.25800377296456 1
0.831598258372151 1
1.1594601476216 1
1.39436005555304 1
0.729736388260544 1
1.16964168975351 1
1.06493953014547 1
0.9235184521177 1
1.15221448733835 1
0.613517315681808 1
1.12433000883874 1
0.79377498775138 1
1.10101898773427 1
0.801423308558659 1
1.15526981415484 1
1.19203947338001 1
1.21649951270035 1
1.48116869012362 1
1.30954761530104 1
0.695613691171559 1
1.00820579004407 1
1.28571381940803 1
1.19295830906722 1
0.864397967614253 1
1.26256304861083 1
0.872256247043539 1
1.09337296976567 1
0.832251143695583 1
0.783778279745372 1
0.740727539426977 1
1.03059459837571 1
1.39800176309447 0
0.834004896893014 1
1.09879192810728 1
1.03322294663064 1
0.933500626634508 1
1.22464617241298 1
1.02583165000772 1
1.10511859762926 1
1.34680919597621 1
1.0094937378247 1
0.803006036236816 1
0.947506515683114 1
1.07381349292931 1
1.04268801530858 1
1.07348297082584 1
0.945986070694761 1
1.18186646092424 1
1.00791531476492 1
0.776944173177964 1
0.915023538652523 1
0.549959039195957 0
0.68052783389429 1
1.09148104601164 1
1.18036755414976 1
0.901615605875326 1
1.00910182511399 1
0.62159401172673 1
0.816536545157007 1
1.19370597823822 1
0.584384946379959 1
0.603380776786444 1
1.39866247184249 1
0.590514588463553 0
1.41847322249138 0
1.14602528790499 1
1.3061532746449 1
0.905571888175595 1
0.697018671872708 1
1.19584210793878 1
0.620816126610121 1
0.799166186539417 1
0.793905145672453 1
1.09691370334319 1
0.833758201193995 1
1.05192241537662 1
1.07761439063989 1
1.19577602301558 1
0.708833803458972 1
0.817247441033646 1
1.49062223746025 1
1.11606607551267 1
0.824255908173473 1
1.4541262943962 0
0.723574666167937 1
1.24035403826254 1
1.08633223390156 1
1.01226354909786 1
0.942323656051306 1
0.687220991027559 1
0.808281611387174 1
0.846445684149019 1
1.17398410453158 1
0.987406428215569 1
1.05877923514306 1
1.08874495737565 1
0.965411795584682 1
0.854056283762072 1
1.01433247069485 1
1.61747706397012 0
1.07474833188166 1
1.07611943261112 1
0.964267820216855 1
1.07009568202373 1
0.959209369818939 1
1.38958379973759 1
0.899465507034998 1
0.758871431417141 1
0.947905721558457 1
1.10429254919652 1
1.06465086198417 1
0.954361205828136 1
1.19695736886678 1
0.761406243359014 1
1.47458253450114 0
0.854929856052709 1
1.14461995246809 1
0.66422126801627 1
0.772951593215631 1
1.04627060453352 1
0.940018892753636 1
0.932279976206913 1
0.468988169127864 0
0.703317301881302 1
0.734314225928783 1
1.18430153034792 1
0.800980442854515 1
0.926422151122279 1
1.01583811953112 1
0.874835775432325 1
0.884651624910153 1
1.18288553383153 1
1.21869968575777 1
1.17058150416572 1
0.97966048150853 1
1.15397964749307 1
0.67408737037932 1
0.913136711486519 1
0.851860349327847 1
0.742672859739292 1
1.00561527567131 1
1.19777932974385 1
0.634566442277618 1
1.23933256039667 1
0.801250920859923 1
1.08569429854938 1
1.03379167980255 1
1.03343589602758 1
1.0489524708459 1
1.05498901614504 1
1.03829604301997 1
0.669621828061592 1
0.951404341517086 1
0.832407664443595 1
1.51079055693917 0
1.00582788692874 1
1.22611480608091 1
0.894330537696869 1
0.603119225987121 1
0.924564129520082 1
0.984504158415098 1
1.04822862779034 1
1.0928170275796 1
0.847975246335696 1
0.697954695720427 1
1.38107665789767 1
1.04171757243602 1
1.68273969516327 0
0.941646380723913 1
0.533328437662026 0
1.09306505680061 1
1.19267190966904 1
0.928245583418155 1
1.1254194050263 1
0.795009296108571 1
1.12701953410957 1
1.06259505924042 1
1.1671628534338 1
0.682718779764957 1
0.679394758691231 1
1.54982494106967 0
1.11633741655242 1
1.06191776847934 1
0.97783905275299 1
1.34522205342267 1
0.381257799971112 0
1.08808224698469 1
0.575610215238333 1
1.14604058342956 1
0.829730250647468 1
1.16506508408909 1
0.927132012000898 1
0.815988893465164 1
0.872930844717131 1
0.839504647006657 1
0.819478717107962 1
0.941379138675769 1
0.866139316985579 1
1.15878425265433 1
1.32718182308165 1
1.08768694315017 1
0.920146309941365 1
1.22820392249618 1
0.874215417220053 1
1.22137742210451 1
1.19869633211644 1
0.764101350962026 1
0.765825332984967 1
1.08524004247519 1
1.15046267826434 1
1.22434991788334 1
1.13453178017593 1
1.01939670738492 1
0.854368235782375 1
1.16219666180035 1
0.850627039496333 1
1.27807190341847 1
1.03833533497738 1
0.824010064838906 1
0.852843297428757 1
1.08652196956467 1
1.23863626640883 1
0.816443735335515 1
1.22404553649603 1
0.864453836502555 1
1.22799374566051 1
0.788603675908219 1
1.00878427343819 1
0.554451911485466 0
1.08121646954745 1
1.29523715781342 1
0.690590062497978 1
0.892940017302232 1
0.720002655800716 1
1.11918647939738 1
0.724433430555539 1
0.953592538301294 1
1.3246671949426 1
0.998246631637874 1
0.691901440927478 1
0.845079654577319 1
0.96405658281944 1
0.763270866738133 1
0.938016928225962 1
1.16079940362017 1
1.06516710045534 1
1.0063002206483 1
0.990069203418482 1
0.833277253741836 1
1.07189611941477 1
0.81125591801876 1
1.27074072519908 1
1.07497780431406 1
1.15668436820209 1
1.06769989093782 1
0.941238322378203 1
0.944707825507345 1
0.228753166226567 0
1.02738211738124 1
1.47695853036931 0
0.840218875388707 1
0.955813782176875 1
0.98332209302212 1
0.782763970532189 1
1.07916531950891 1
0.987941006774754 1
1.10894023175209 1
1.07039612452449 1
1.11623655712815 1
1.12079326338547 1
1.46155652377377 0
1.14741564099249 1
1.31164662085957 1
1.09504223706067 1
1.39154582257651 1
1.29612421505297 1
0.671691295223264 1
0.997998179893929 1
1.24460625939501 1
0.945204347054188 1
1.12939329677762 1
0.856014581254002 1
0.795246157379851 1
1.3382532968176 1
1.12218763044289 1
1.21725474333837 1
0.947153892620681 1
0.823440726788926 1
0.919328472301014 1
1.13568979423732 1
1.47266993111037 0
0.907368283124474 1
1.03916859350589 1
1.0332111677365 1
1.09107843989315 1
0.877232574798057 1
1.08589275470177 1
1.36371321998838 1
0.815014097252697 1
0.913923490797753 1
1.19671103205023 1
0.980351206969466 1
0.992412963948105 1
1.2809035358445 1
1.10524317457371 1
1.01091920394904 1
1.28304776029047 1
0.90517570728376 1
0.754170105555584 1
0.873585599574117 1
1.22980997426167 1
0.894731558799966 1
0.860583763274907 1
0.914937786234529 1
0.88053709857288 1
0.830403444609568 1
0.913727678771726 1
1.40529427031118 1
1.07139992925721 1
0.983893676502554 1
1.25795852157448 1
1.14630602458293 1
0.942207073941317 1
1.05489570794206 1
1.18939603170232 1
0.788010887054977 1
0.928214533451723 1
1.48135418574538 0
0.419805154621889 0
0.992434991874706 1
0.961959475493859 1
1.62523294386883 0
0.884582546694154 1
0.921307945117627 1
0.851803762220889 1
0.907317147658299 1
0.870673706685466 1
1.07649716462425 1
0.889285550274932 1
0.873302175409148 1
0.696502890580635 1
0.994888157770668 1
1.3046472376568 1
1.19469062130882 1
1.22355689578937 1
0.27595518450343 0
0.987562268933965 1
1.16963498737404 1
0.948356824811181 1
1.24230331113709 1
1.23478206717245 1
0.867948521081519 1
0.611395149503578 0
0.995932652318191 1
0.989450833210005 1
1.44904035159583 1
0.714067112665467 1
0.962829723430691 1
1.05984720830103 1
1.46908388093758 1
1.29920047571395 1
1.1475705733866 1
1.38118567234884 1
1.21275617383558 1
0.764283970683576 1
1.23724334318261 1
0.822550926006397 1
1.28453165679411 1
0.817375569481829 1
0.910813687037012 1
1.28004687959637 1
0.824146812681455 1
1.07707857630476 1
0.709137911121301 1
0.749726308144642 1
1.4455261539837 0
0.704603595183175 1
0.656813813526165 1
0.897198340644604 1
0.51044203913079 0
0.83375101405175 1
1.1789250234347 1
0.926725398794997 1
0.736610601423695 1
0.592850101606396 1
1.18177937261898 1
1.05620815033211 1
1.09887081986697 1
1.19132546510412 1
0.863808195242595 1
1.0331653489125 1
0.833031603863052 1
1.27511647930657 1
1.08624970302362 1
1.23310492593479 1
0.787360312643615 1
0.926479599136104 1
0.665047775927292 1
1.23852594195282 1
0.90144819678927 1
0.834143729929607 1
1.31706925069974 1
0.628678522692005 1
1.22976960513871 1
0.539212482844359 1
1.06286673006579 1
1.18067000529969 1
0.97986283870218 1
1.00074926280921 1
1.20381225643721 1
1.26824850581366 1
0.896095240691837 1
1.48887319296852 1
0.907861147220773 1
0.428619877364117 0
1.01542975435926 1
1.19159967420767 1
1.0251008643802 1
0.762972000986854 1
0.768993411171428 1
0.92075192990768 1
1.25294990542431 1
0.657544035898884 1
0.711363453083775 1
0.808011087536647 1
1.05002785625031 1
1.05800217599522 1
0.810837326108793 1
0.693231905515428 1
1.12645101963616 1
0.629835727711337 1
0.927473209117895 1
0.649758506890529 1
1.01530230175229 1
0.800614556916771 1
0.830607443320237 1
1.134221821199 1
1.22105518256145 1
1.20591606842958 1
0.872238989481392 1
0.999764638129465 1
1.30032618564857 1
1.02095421495366 1
1.07587618630159 1
1.02451405247959 1
1.12576100731372 1
0.941287541442058 1
0.936149486977026 1
0.995040710521896 1
1.12221330630548 1
1.17589781237634 1
0.861087461003243 1
1.26908877662376 1
1.41326131855767 1
1.18675170613214 1
1.24698697061288 1
1.1773290643018 1
0.419074156470635 0
1.38362567151195 1
1.09870009037354 1
1.14535040234489 1
0.653391416488127 1
0.937171412610862 1
0.964948501171938 1
0.942307561972148 1
1.30040777065514 1
1.19105004430317 1
1.42148616115714 0
1.00643889260477 1
1.01768432940373 1
1.01752856028113 1
1.08503688296708 1
0.669208842889566 1
1.19310028002814 1
1.22560932936312 1
1.06001965410631 1
1.05383661062182 1
0.934173177680374 1
0.708144231168035 1
1.31691851393404 1
1.11420782727809 1
0.69284831335255 1
0.978600274150676 1
0.776876321952275 1
1.30082660844022 1
1.0478424914847 1
1.14808694729333 1
0.828340055842034 1
1.31005154416771 1
0.97821400594323 1
0.712507485648149 1
1.06659653830131 1
1.18875092841018 1
0.849053629657049 1
1.25076636817068 1
1.16638331627157 1
0.589364269064232 1
1.00044343725404 1
0.673573217980715 1
1.14112082258895 1
0.8814442900235 1
1.02961932671905 1
1.66616523048047 0
0.920336147572812 1
1.00574741142102 1
0.723313251478389 1
0.997636387148853 1
0.55973771024153 0
1.14943832832026 1
1.02630458731894 1
0.629917438964988 1
0.919449589061904 1
0.739524453647472 1
1.08547710069751 1
0.900700104656113 1
1.09832049302862 1
0.594531887310185 1
1.21145078913984 1
1.53555682061379 0
0.642571501216665 1
1.23878389791532 1
1.23097828032858 1
0.915024102445227 1
0.88252773876006 1
1.08993717031582 1
0.980873756380299 1
0.6597867075076 1
1.77083190383019 0
1.11722436897369 1
0.962435002058903 1
0.954090548607994 1
0.970766644418882 1
1.26528770104362 1
1.17871926176957 1
1.25670546885594 1
1.30831794746569 1
0.935653305866765 1
1.05699754249496 1
1.1497889055401 1
1.26163914279295 1
1.31865495595832 1
0.902982720208951 1
0.908508894183835 1
0.643596044677051 1
1.06366093737329 1
1.09736493131672 1
1.34136990255171 1
0.463797519563753 0
1.32841431337811 1
1.10381619898553 1
0.994423420519781 1
0.929985132813544 1
0.990212407246258 1
0.898953889029221 1
1.03838127286003 1
1.09489688902478 1
1.33523605266477 1
1.2059394941729 1
1.01451755572072 1
0.75304813570803 1
0.657994378638678 1
1.26808497809523 1
0.709281473093708 1
1.24403015823563 1
0.809107613855764 1
0.971470250384505 1
1.02392735246706 1
1.07485035551695 1
1.11971284323964 1
1.13526200831428 1
0.666286562802029 1
1.10813325505709 1
1.34670303931223 1
0.804263356463999 1
1.32118589402293 1
1.27309417586786 1
1.69047323946319 0
0.705074036667644 1
1.04998378924896 1
0.994547885884229 1
0.830138625597899 1
1.39633128781716 0
0.806816164240755 1
1.15966140653936 1
1.34239043979942 1
0.934584747673768 1
1.0273669826249 1
0.802336021671855 1
1.0550999273854 1
0.882392673209033 1
1.11410329169757 1
1.66296199217029 0
1.01379964530316 1
1.1653367134204 1
1.21557335834138 1
0.949182090541194 1
1.37496810328731 1
0.963640436158476 1
1.2311486297066 1
1.16956562828903 1
0.410233915312773 0
0.557794903308395 0
1.19319925352177 1
0.859687248941466 1
1.8006082318087 0
1.10042140470194 1
0.698745598871138 1
0.875511743209128 1
1.04610068161546 1
1.05414706477744 1
1.28064883065848 1
1.09621070970078 1
1.00874846839435 1
1.08856353190782 1
1.23909825929285 1
1.02098373321173 1
0.557245160357489 0
1.13843629440436 1
0.735017251862747 1
0.952547478482914 1
1.02087465933421 1
1.15267298199537 1
0.603569838872323 1
0.536731609131209 1
0.756246850674663 1
0.966501801148804 1
0.990286909181502 1
1.58871320534806 0
0.742463402426491 1
0.772444638020658 1
0.949786625826725 1
0.577983063375329 1
1.0238334116771 1
0.98503404189927 1
1.29141617068352 1
0.883951509643242 1
0.9403853084882 1
0.755979732518138 1
1.31721735697039 1
1.04697402742719 1
1.10073616090969 1
0.915651071900745 1
0.852805352313221 1
0.766345765156887 1
0.921897992089947 1
1.19225981078657 1
0.850739763152936 1
1.35604501435217 1
1.32264684137515 1
0.982230648175308 1
1.37293983697308 1
1.13428621898237 1
0.556036605594052 1
1.03952047442173 1
0.950078056897419 1
0.695160930654519 1
0.714120178542593 1
0.836592322469725 1
1.15544463816624 1
1.12430826846584 1
1.49953873767148 1
1.29274545372511 1
0.903223196803817 1
1.14440983704701 1
1.20110474405595 1
0.897087118881697 1
1.00769590584294 1
0.809350811721001 1
0.946966999183912 1
1.01648405727706 1
1.00102958469694 1
1.01210698927401 1
0.752610845568152 1
1.12202519490498 1
1.15655510909458 1
1.00044299528309 1
1.10990872003025 1
0.823676001142376 1
0.877590237532843 1
1.01381713792152 1
1.16832055812459 1
0.901632954759145 1
0.809002741755309 1
0.930413269774944 1
0.847437650089361 1
1.18587381353381 1
1.27568612754725 1
1.01987320280489 1
1.16815976936116 1
0.969864414000814 1
1.10043118631848 1
0.938769120307284 1
0.883506590109155 1
1.06812965284952 1
1.19959473705186 1
0.737134841021813 1
0.968220401226504 1
1.06458122249847 1
0.512301596921189 1
1.29137271414107 1
0.726356644404911 1
1.20921210107834 1
0.977595890861277 1
1.37464362584457 1
1.06686118955403 1
0.677655556889461 1
0.608448026438517 1
0.97032267803635 1
0.828492331933377 1
1.04832239097517 1
1.19212806986339 1
0.963750825838238 1
1.00280138620871 1
0.88194395764748 1
1.10646326939756 1
1.18084656670497 1
0.663342198040405 1
0.544474672533853 0
1.02334637162861 1
0.944198841710985 1
1.02065809731881 1
1.14051835346962 1
0.781347704673295 1
0.88942035359262 1
1.14556572086886 1
0.803431923889852 1
0.859299084068972 1
0.91641718677289 1
0.741368418999985 1
1.04771406186664 1
0.841664038371844 1
0.811726864860113 1
0.829146926808062 1
0.641320752947702 1
1.2235619451 1
0.797525259141127 1
1.15204562644706 1
1.31325382729753 1
0.936547932330751 1
1.20181310690583 1
1.3510537840585 1
0.675716055789269 1
0.698923185422669 1
0.84433945932552 1
1.00663911256239 1
0.767390781906292 1
1.15987537710278 1
0.951139383899819 1
0.799482412395621 1
0.796998556707099 1
0.939852701957242 1
1.17998168155093 1
0.499388821225078 1
0.66193648618115 1
0.735015735133088 1
1.10430414252095 1
0.885261539279553 1
1.00727690612021 1
0.972991620215465 1
1.22481614226723 1
0.745044763322629 1
1.0786647618917 1
0.949340268747918 1
1.1686904887053 1
0.737292740637657 1
1.15612112512777 1
1.06227629697859 1
1.02100474754064 1
0.746791617557897 1
0.342782976690676 0
1.03558579852374 1
1.36983027633935 1
1.2926918244788 1
1.22378553031492 1
1.03713775473797 1
1.23242399101115 1
0.988406401298449 1
0.861498991070561 1
1.23501966807295 1
0.869356453064271 1
0.82567479517199 1
0.83491570324382 1
1.19429607862831 1
1.02068596586086 1
1.25563531629745 1
1.41718038843362 0
1.20057700966692 1
0.879669046791675 1
0.789658866466342 1
1.2293526402151 1
1.11868894606856 1
0.867790257294427 1
0.564848224396325 1
1.33978597085222 1
1.1476961203407 1
0.923334676779263 1
0.901470049639453 1
1.03672290655944 1
0.989323748870343 1
1.22273552531929 1
1.08726259928488 1
0.788562798203875 1
0.888037968596904 1
0.630145559921258 1
1.00984539133931 1
1.17158250511377 1
0.853411424678794 1
0.675305923959521 1
1.26964703566817 1
1.04289178500004 1
1.29709639162783 1
0.719588337464777 1
0.827414201043868 1
1.05273530738876 1
0.639791232356759 0
0.955583142653471 1
1.35360171883708 1
1.11765233897506 1
1.03886701340773 1
1.19561818296643 1
0.995586206362635 1
1.13500692540306 1
0.970037179564442 1
1.1557309556726 1
0.941234549326095 1
0.373266959645616 0
0.643012447967139 1
1.08557591484347 1
0.811007281537257 1
1.15978112562143 1
0.685624385772929 1
1.0422974595661 1
0.748578583123513 1
0.732884439410755 1
0.972491148393916 1
1.22357511031613 1
1.21560614368717 1
1.36109463288657 1
0.959959538349923 1
1.37395499627107 1
0.74293470665072 1
0.617155556723984 1
1.07880645784203 1
0.987133925873686 1
0.513095177335175 0
1.35222998739844 1
0.964112039785127 1
0.759456177610825 1
0.880560743170152 1
0.887042909245835 1
0.744542850802997 1
0.947775732855444 1
0.821190477040775 1
1.1074024145592 1
0.775352926415939 1
0.940266830157653 1
0.788382298778037 1
0.894777448183871 1
0.689030135157497 1
0.750231404228292 1
0.66866093777733 1
0.827692663761674 1
0.907435320248544 1
0.995886549896284 1
0.737082256966758 1
1.066530118699 1
1.00216911169035 1
0.985872524760727 1
0.87385742241934 1
1.19987369600202 1
1.19679905404818 1
0.917045811219876 1
0.69633467293466 1
1.29486751583813 1
1.02172877181258 1
0.885484571132173 1
0.532159496465573 1
1.0610569861243 1
1.07323153692574 1
1.22085603795397 1
0.837513769949829 1
1.1283940406325 1
0.910483216297815 1
1.36532372771327 1
1.27010478566523 1
1.03671969622694 1
1.26653296533053 1
0.945642359330885 1
1.16580949876474 1
1.570736684069 0
1.03014937990941 1
0.884821016166252 1
1.20516268321047 1
0.701974291921981 1
1.13133579694531 1
0.853551352627491 1
1.19865429490709 1
0.735833841866833 1
1.06717283223814 1
0.533494036949893 0
1.33134738880291 1
1.06172060506885 1
1.22950687936112 1
1.10247638967215 1
1.04053321739343 1
0.982169458378801 1
0.938537505216022 1
0.94827533692167 1
1.15490236031718 1
0.967945009361747 1
1.37629665880552 1
1.10487832006816 1
1.27160427727539 1
0.82414679108994 1
0.660779250137324 1
0.762256694770093 1
0.780343623529182 1
1.05866572091352 1
1.06394640683959 1
0.642162161347997 1
0.761810328767556 1
0.322326583948868 0
0.897116880900204 1
1.09523311041107 1
0.542335382203221 0
0.886730736389665 1
0.483597324135175 0
1.0894755682489 1
1.30490883284268 1
1.12268186468952 1
0.752846596813087 1
0.723085290888004 1
0.995429159800508 1
1.14159219164055 1
1.2103954028982 1
1.0120570974096 1
1.41943148116542 1
0.676791897032994 1
1.2713368498953 1
1.27153399744706 1
1.03852764004916 1
1.02014914957267 1
1.33515940000535 1
0.395794383794089 0
1.10517288574966 1
0.713954194658917 1
0.894650826097787 1
1.10308853814155 1
1.2684788760369 1
0.888711839674074 1
1.07016127953022 1
1.06134319697385 1
0.819060317582408 1
0.962813278900117 1
0.82803800577864 1
0.881257695056269 1
0.977207591180827 1
1.37845677580416 1
0.763237938155179 1
0.863502046446124 1
1.47035779127779 0
0.846445816632406 1
1.14958602617307 1
1.19206089114844 1
1.0479225754404 1
0.868303851384131 1
1.41739554397814 1
1.1870235193745 1
1.25718985210907 1
1.25438817239874 1
0.966280733091512 1
1.26795580061584 1
1.0542937249516 1
1.43508471233809 1
1.41350042567079 1
1.11567272015463 1
0.640642855433523 1
1.05748888541367 1
0.875083012556799 1
0.581988795711141 1
1.15380100445172 1
0.781489225841712 1
1.07883609739435 1
1.16136874442268 1
0.788755427945607 1
0.824061828927529 1
1.04281301895363 1
1.00145332525603 1
1.21513448762459 1
0.995591844692413 1
1.41304446114095 1
1.010102416667 1
0.43590090169058 0
0.818039179358648 1
1.15568424711165 1
0.885354300489928 1
0.866767620363513 1
0.723318071165761 1
0.894865909893216 1
0.601389074854636 1
0.907467678721211 1
0.925083225617614 1
0.894143900064961 1
1.23186609440434 1
1.07607531157227 1
1.30151628018401 1
0.650449103325142 0
1.01670574055631 1
1.29048014151146 1
1.19345933798712 1
0.989831851295588 1
0.696221241508139 1
0.823493449955021 1
0.946672575346479 1
1.01012162147307 1
1.0988911869962 1
0.915371237907184 1
1.10188447832809 1
1.16548693672657 1
1.07113573410459 1
0.908730467728217 1
1.46538709199183 0
0.777613242605047 1
0.970103124674987 1
0.533116543355733 1
0.744394877865492 1
0.707896721713063 1
0.836625237719155 1
0.997312015787008 1
1.42407135514934 0
1.20065354230067 1
0.945106413519097 1
1.02672276867523 1
0.67001588522607 1
0.579721928688846 1
0.771940143899144 1
0.908103441873716 1
0.997152173168579 1
1.26031257174968 1
0.539257970821227 1
1.15854154685572 1
0.904358447243761 1
1.0995491723455 1
1.21126573233124 1
1.00968911872085 1
0.89733695864918 1
1.20263441518588 1
1.23740858931048 1
0.936658573300868 1
1.4913984423855 0
0.8073009233958 1
1.08733853197012 1
1.08051020649253 1
0.639800754600514 1
0.879053992306386 1
0.832594709684201 1
1.15231433112711 1
1.22693016402905 1
1.54723758887517 0
0.846779355492232 1
1.06837515831754 1
1.5194417145944 0
1.13625487849216 1
0.861369489425211 1
0.955599195004962 1
0.988354169057474 1
1.02767462686701 1
1.23943576539889 1
0.70101306763904 1
1.18154244645443 1
0.587460225987088 1
1.22312142297987 1
1.33714369529997 1
0.740766418781843 1
1.10215742642457 1
1.05955008700212 1
1.0686970274764 1
0.753853429181052 1
1.01559912681832 1
1.03315646734312 1
0.370843017746187 0
0.883803719249547 1
1.01979966762908 1
0.855654335657774 1
0.482559765628994 1
0.877395773182448 1
1.12370430064255 1
1.41899980443298 0
0.921741121623353 1
1.06386616205684 1
1.0363625612856 1
1.1233875713546 1
0.990867120087455 1
0.704237873678303 1
1.09425531500328 1
1.11557292553268 1
0.849760672924823 1
0.744133318473985 1
0.850304059334144 1
1.40194730877417 1
0.997804194385803 1
0.825444601833287 1
1.10770456932551 1
1.20162528925645 1
1.13148916056439 1
0.948232165966894 1
1.02352833426366 1
0.945428754351804 1
0.913302812233499 1
0.789191644114165 1
1.40286239502627 0
0.998082480954071 1
0.91320646418171 1
1.05874143573389 1
1.39299088748162 1
1.13154213409335 1
0.983786770105539 1
0.828617907649114 1
1.10772049634582 1
1.25307248618416 1
1.27682367344358 1
1.12764051236317 1
1.00977557311924 1
0.601142686965363 1
1.32660247068805 1
1.12255509164136 1
1.34072141738076 0
0.579492109803952 1
1.36366652563089 1
1.32169606843549 0
1.45955238196695 1
1.19691018976323 1
0.84357177622817 1
1.27794395152365 1
1.02131097171243 1
1.3694790432639 1
1.10153179988596 1
1.28729400526306 1
0.48423739163469 1
0.880899850439174 1
0.944903698550093 1
0.828773729460973 1
0.908005455125853 1
0.755810763904575 1
1.23049525177346 1
0.822324673975239 1
0.967076992321761 1
0.698299806305596 1
1.07007315374505 1
1.06978378177704 1
1.18427592468897 1
0.607281197130577 1
0.832281775849324 1
1.08036328239666 1
1.13249480238642 1
0.886764532101848 1
1.11606006977291 1
0.493925608378937 0
1.42115893561691 0
1.22086712272094 1
1.17499579725533 1
1.24583900016718 1
1.13934391109667 1
0.811855580964827 1
1.02628561986225 1
0.770567972920817 1
0.867517444648644 1
0.551256214472652 1
1.14666120676542 1
0.928878192779185 1
0.799956863103765 1
1.31914561397882 1
1.06876084728688 1
0.597948233215144 1
0.816185710649425 1
0.942578166524419 1
0.934796276899856 1
1.05559745429152 1
0.940174485253119 1
1.02995941688611 1
0.975260491312134 1
1.00237068546492 1
1.15976823981247 1
0.533356072487902 1
0.930116351082777 1
1.23945988235608 1
0.785085078506981 1
1.13168821279625 1
1.39932299422991 0
0.872034849110204 1
0.899222200856041 1
0.900645222153525 1
1.20331237167072 1
1.23950558541154 1
0.956960966492915 1
0.471126852741642 1
0.756324842064832 1
1.10731687030811 1
0.770098358257982 1
0.838769754480005 1
1.26980950777247 1
1.42928238344906 1
1.25709587358718 1
0.994678606919646 1
0.753930053214609 1
0.903673898113443 1
0.825800320046652 1
0.945301013900974 1
0.920785289731451 1
1.35358851203153 1
1.49544900647969 0
0.69984523376342 1
0.917481070451847 1
1.21063038951066 1
0.718009336412171 1
0.772809062102013 1
0.900939581719275 1
1.08549020226135 1
0.912499029863338 1
0.999751691286401 1
0.863707096437841 1
1.01112199648212 1
1.29010494300663 1
1.26594332489677 1
0.601912087352506 1
1.08335289378028 1
0.951021098414022 1
0.848776142050882 1
0.852612980117944 1
1.15808528002867 1
0.873261630849906 1
1.08590394127947 1
0.86540852687 1
1.33431689901439 1
1.30998060843305 1
0.832687482108253 1
0.891900084190122 1
1.26790774202625 1
0.950680654109012 1
1.12335281924289 1
0.971139988656732 1
0.780246610970867 1
0.589753665433173 1
1.1201973329755 1
1.42626995833256 0
0.719068553228535 1
0.921930045723653 1
1.34215236100814 1
1.37651608470946 1
0.866908352886884 1
1.56661488575601 1
0.964305133582989 1
1.05862569927849 1
0.458042943802401 0
1.13259144770053 1
0.843606525966586 1
0.867833222752443 1
1.16510668494767 1
0.983922899714766 1
1.11122438898558 1
0.876800927384993 1
1.28135689371889 1
0.782057019710632 1
1.01568236002072 1
1.13827448144982 1
1.23994786690065 1
1.19429731772722 1
1.21867429967974 1
1.19412018876956 1
0.780259067971903 1
1.49809756522056 0
1.12665495724638 1
1.08973328025398 1
1.33830386751598 1
0.694153430429704 1
0.690431156577354 1
0.826893217787257 1
0.529092820263913 1
0.674883483348025 1
1.28466493548117 1
1.17088438107383 1
0.998210089591802 1
1.00357672716844 1
1.1290427621286 1
1.01748363229101 1
0.969496950377775 1
0.890097522184824 1
1.41607781945047 1
0.935099190717206 1
1.12560050370487 1
1.03808809752206 1
1.33332178936002 1
0.808089471163936 1
1.01847590009199 1
0.691084906914632 1
1.38443213999429 1
1.12308475392612 1
1.28351130517601 1
0.58676652892711 1
0.982418038824045 1
1.2059299734016 1
0.69301159279126 1
0.671558208959173 1
0.848365406109825 1
1.37688863320766 1
1.15474263782087 1
0.789645927219774 1
0.804230973379897 1
1.21662230756213 1
1.28129108666072 1
0.697216824268444 1
1.17018597427968 1
0.811886143441056 1
1.05941809959981 1
0.733049922762034 1
0.747928118624714 1
0.983574860356687 1
0.975249704408896 1
0.983191569164138 1
0.986708317005239 1
1.17544516809439 1
0.935365655089575 1
1.05281348764824 1
0.87554167803107 1
0.835504819793406 1
1.01091644891539 1
0.537560068452339 1
1.00395438767618 1
0.830744390875118 1
0.824100134471886 1
1.10712378132705 1
0.981765552600835 1
1.20185075833592 1
0.949281821848355 1
0.905862888687066 1
0.946427935220014 1
1.34225354668839 1
0.981396810444871 1
0.740356839634182 1
0.538211080740762 0
0.645382848081242 1
1.10922883760829 1
0.644817071823373 1
0.66918212539613 1
1.23987293837165 1
1.21877614555144 1
1.55834750677113 0
0.991474305359756 1
1.14996150550924 1
1.11503729750281 1
0.647009994923289 1
1.30516476791434 1
0.900425209066215 1
1.04944539341904 1
0.798582843725748 1
1.02880445304892 1
1.11760371729954 1
0.886450565036844 1
1.32621684759329 1
0.702604377759949 1
0.608684406060264 1
0.882508408786529 1
0.506227294859636 0
1.16477304351256 1
1.05108844537819 1
1.12230789109301 1
1.45083049542064 1
1.07920762855315 1
1.01864356364676 1
0.827942017773121 1
1.11999680937999 1
1.12572673235145 1
0.928137814103002 1
1.01845070306527 1
0.977238739049159 1
0.708949620666503 1
0.905208888591594 1
0.995505797735851 1
1.18112217371369 1
1.01320926373494 1
1.18131033054581 1
1.57584762200255 0
0.902501729020291 1
1.19953149453174 1
1.11406260561163 1
1.25840553707822 1
1.10788812240784 1
1.00919957965463 1
0.448594359115697 0
0.605286390093554 0
1.32710437453617 1
1.32499872416278 1
0.930525869107902 1
0.702282564782772 1
0.643242973631316 1
1.18570582865992 1
0.973610129064369 1
0.768470946133232 1
1.1187624512942 1
0.809007208707282 1
0.68548411977025 1
1.25756966039819 1
1.31704630231843 1
0.69166735772873 1
1.06594111391548 1
1.13300163373381 1
1.11717630929608 1
0.890844669622095 1
0.990375496383093 1
1.02003458683335 1
1.20570502179198 1
1.05493713367214 1
0.943984937367155 1
1.08808148013419 1
1.07703864147645 1
1.23162902789399 1
0.806743916760119 1
0.717987722884874 1
1.34469300294949 1
1.1135127327874 1
0.375498386308936 0
0.914523322119447 1
1.02632251107491 1
0.895817268496567 1
1.1059169296862 1
1.05956844969592 1
0.843519040547036 1
1.00006711356371 1
0.944192263146814 1
1.06041257215424 1
0.994980952207834 1
0.947234339048276 1
1.11605999367469 1
0.793943908557259 1
0.973622419578347 1
0.998987725245735 1
0.530853131627012 1
0.753086123096825 1
1.08211073227969 1
0.804606528210723 1
0.823955009885292 1
0.911997272118912 1
0.824765183248514 1
0.557619263502524 1
0.571499186128237 1
1.1797462458567 1
0.784298533826283 1
1.00676247474114 1
1.07521164214868 1
1.04802188824977 1
1.25318799670112 1
0.913911106833471 1
1.18184165673048 1
0.799884115917819 1
1.01931408703745 1
1.216843500621 1
1.03667575931035 1
0.825673167974418 1
0.780582480183278 1
0.918620617477392 1
0.725260755471666 1
0.60482250952436 1
0.672066391051308 1
0.746901193429172 1
0.791652863150825 1
0.662336284021348 0
0.52432566157565 0
0.950003603183686 1
1.03600452114921 1
1.08090199664512 1
0.690809491735617 1
0.905370273915014 1
1.41069774164207 1
1.08244336860357 1
1.46410955239357 0
0.76355228295434 1
0.472176995797239 1
0.792817976727763 1
1.10645456126448 1
0.523227025748855 0
0.82058084147163 1
0.385588872236804 0
1.25750299474765 1
1.34641599452776 1
1.20816611415239 1
0.995656866435837 1
0.77272681696209 1
1.02815887432002 1
0.97520863619446 1
1.21763753762916 1
1.08217990543067 1
1.26335545966187 1
0.887781642074757 1
1.17353118267797 1
0.965612230198115 1
0.964885005556237 1
1.04115861649331 1
0.861723285815072 1
0.518338565081126 1
1.12350509266894 1
1.19986034117208 1
1.02451025087052 1
1.30382819247205 1
0.963291237618027 1
1.4608257306692 1
1.31179758715697 1
1.16060326411879 1
1.08616416921812 1
0.755517603542673 1
0.994082597974066 1
1.36574173719581 1
0.857553002593806 1
1.04878816924129 1
0.877638930329227 1
1.51637043827736 0
0.899384477316532 1
1.19944927501266 1
0.584360343987627 1
1.23885879142704 1
1.16643457792193 1
1.06824059036497 1
0.956701562427109 1
0.915324100512171 1
0.877990660099985 1
0.962619881883288 1
1.0134515015708 1
1.23354680593774 1
1.04093105902863 1
1.06632037155932 1
0.793612215099537 1
0.884455172302126 1
1.16549280682109 1
1.17804233900188 1
0.94975521535098 1
1.27645315919977 1
1.01693839132062 1
1.18502206908753 1
0.833178875402957 1
0.952358830225661 1
0.634469065479293 1
1.12435919088165 1
0.69156828610202 1
0.943096956520033 1
1.02545833702222 1
0.810001700058867 1
0.691590157540005 1
0.92434853051203 1
1.06733048968507 1
0.850490928782369 1
0.928238458707158 1
1.07508423036424 1
0.887116971005276 1
0.903332299573021 1
1.14020163357004 1
1.44411871865988 0
0.960987985616152 1
0.843095514451078 1
0.624111622605128 1
1.11274325406051 1
1.29632556847896 1
1.38554519547416 1
1.27113800897936 1
0.878676349014936 1
0.697179028782812 1
0.797973595338257 1
0.588527851338415 1
0.624622194662458 0
1.29135831824396 1
0.736389755137336 1
1.26001278619815 1
1.3188931791544 1
1.3111507028344 1
0.548241909883732 0
1.59190350331308 0
0.64733390988154 1
0.908675041765177 1
1.18278959611991 1
0.991799739149228 1
1.28995194584516 1
0.878413369155935 1
1.52721059050041 0
0.748231518826863 1
1.02324952628949 1
1.15222042718864 1
0.830300175127248 1
1.15952655400556 1
1.28442567296164 1
1.27866843333684 1
1.12498745099567 1
0.930023673400214 1
1.28946776849592 1
1.24817806920772 1
1.07216038365889 1
0.321154772127312 0
1.24428383373749 1
0.715877731198007 1
0.829833604741733 1
0.823798751161511 1
1.20125120553984 1
1.05766657988667 1
1.01474221176793 1
1.27869565624295 1
1.41227750876227 1
0.90480645714241 1
0.850205913225139 1
0.919860271799197 1
1.02888455171481 1
0.86323997429822 1
0.961993984890413 1
1.32239391644376 1
0.917998020339699 1
0.922822989371653 1
1.21396334716118 1
1.10364465495871 1
0.579936819469429 1
1.20120508945056 1
0.995613135605109 1
1.25394715963586 1
0.851545671896425 1
0.902311722829729 1
0.934275216509742 1
1.26713045732555 1
0.979730699208508 1
0.878806543613519 1
0.974492313419876 1
1.02538931341249 1
1.28462323028383 1
1.01841821756376 1
0.870065328029586 1
1.00936643638444 1
0.979044774303694 1
0.482336605595222 0
1.0616609627672 1
0.567911282209444 0
0.995767748109249 1
0.995630732095775 1
1.17664858555282 1
0.768505755257436 1
1.10281700845935 1
0.730329779389703 1
1.18425834044706 1
1.00322605994736 1
1.44372139443116 1
1.07984986129887 1
0.924795066654655 1
1.07784820766776 1
1.02563349589574 1
0.816043168733507 1
1.31903502483106 1
1.00096173882684 1
1.03503088977087 1
1.26083646504098 1
1.0815783574963 1
1.12793281825243 1
1.41735228607803 1
0.765268257281253 1
1.26780286691142 1
1.19000989748154 1
1.39220633860859 1
0.853110709569834 1
1.03286731055785 1
0.824601441537559 1
1.2209109877817 1
1.16050805305943 1
1.04145317208204 1
0.931640168304009 1
0.873117552343496 1
0.995187413795121 1
0.880135999717487 1
0.901288696726716 1
0.841203351040092 1
1.05107966595981 1
0.471859021466639 0
1.04136049569653 1
0.662398039735119 0
1.02816258872684 1
1.13492135652617 1
0.990816264178575 1
0.839351533489459 1
1.0372312997936 1
0.802486507330529 1
1.06343855843004 1
1.22292045613688 1
0.852705933388436 1
1.17121903143114 1
1.15415064730215 1
1.00832380514338 1
1.07387739534033 1
0.80347123983999 1
0.795202661633512 1
0.98426131461268 1
0.802399406348716 1
0.79301821558867 1
0.969670504603033 1
0.985452641834512 1
0.658163080602992 1
1.05338540274396 1
1.05602595446847 1
0.895833384339446 1
1.27832132492149 1
0.674589833752372 1
1.29953424518439 1
0.907118332949116 1
1.05754492904414 1
1.04409219174836 1
0.999126643702445 1
0.917652992761454 1
1.38770390645736 0
0.633880315314078 1
0.736871844949952 1
1.37241244395248 1
0.910416885571287 1
0.853717401789112 1
0.709822911012434 1
1.22361655553218 1
0.996165869256955 1
0.902942459118055 1
1.19158481508254 1
1.53190968279681 0
0.981910422387735 1
0.941410192107717 1
0.865674500248517 1
1.46347339745955 1
0.934678040198718 1
1.57546354118114 0
0.974113644539127 1
0.798017332795082 1
1.42344000007168 1
1.01667547321101 1
0.842177383569899 1
0.986477294412822 1
1.33351442562631 1
0.977152631749778 1
0.641620665595976 1
0.99618675488869 1
0.798905690173762 1
0.709043569499812 1
1.42250321751181 0
1.25566469630851 1
1.60568596824951 0
0.519909328371915 1
1.14340319578157 1
0.883575644148829 1
0.784187649712853 1
1.3605506088043 1
1.39971474347445 1
0.682118412175187 1
1.45951853160791 0
1.31802474037635 1
1.03881553052745 1
1.26712514855474 1
1.22194047154895 1
0.883130088987682 1
0.949190178000146 1
0.873073632567305 1
0.72085547862988 1
0.814845311874638 1
1.00037680265686 1
1.2292348301463 1
0.994125656616297 1
1.05040058793538 1
1.2466103475318 1
1.03160114424381 1
0.489060178184777 0
0.855005036519828 1
1.60145932782427 0
0.961179461830063 1
1.01316619486186 1
0.74907908718404 1
1.2422225386751 1
1.13247357917344 1
1.1348021940655 1
0.628237694786109 1
0.955042754289736 1
1.11765235522545 1
0.982294847441622 1
0.87390984383878 1
0.836614305103064 1
1.10310792732676 1
1.00253902073201 1
1.16657411995508 1
1.04648763273291 1
1.09678890206629 1
0.536283862979553 1
0.745227683746032 1
1.01608828359018 1
0.96077486032219 1
0.929666767502664 1
1.30460219153485 1
1.14987554297999 1
1.40358141460899 0
1.01845770696945 1
0.998289292195571 1
0.98375535321656 1
1.12189645167543 1
0.993001097444751 1
1.13005919514025 1
1.44041249354974 1
1.39980269919718 0
1.19697351620976 1
1.20773815048353 1
1.11498464048059 1
1.20764152379938 1
1.02426122212016 1
1.01727508561939 1
0.598545772373067 1
1.23464561515506 1
0.901906761832204 1
0.957633746385256 1
0.90297785150125 1
0.817738276561024 1
1.15400092063533 1
0.896033687244091 1
1.25866596060911 1
1.50935041527101 0
1.13008849822424 1
1.1908698723562 1
1.07568725815364 1
0.924533048117407 1
1.0559989745993 1
0.993189493685241 1
1.07978034041896 1
1.1901951461159 1
1.0795763358442 1
0.830451382755419 1
0.927100275427492 1
0.966143830230827 1
1.08666405469883 1
1.15935810819169 1
1.086199986483 1
1.02307193722738 1
0.961918620633023 1
1.02595993258763 1
0.843932930162634 1
1.2699978551307 1
1.11383201268385 1
0.812219730056962 1
0.849899056438027 1
1.06865585980856 1
0.729723733955982 1
0.603043320180765 1
0.837153610807328 1
1.05566327742382 1
1.05843214070236 1
0.831165681337132 1
0.838782464295335 1
1.16412052825291 1
1.47009872891866 1
0.891953680547613 1
1.15789495647108 1
1.16179859025886 1
0.851835658825353 1
0.763044677666169 1
0.843748847986198 1
0.249872053368233 0
0.748016380523111 1
0.958254143571558 1
1.33384630027484 1
0.576774301720052 0
0.730945499018349 1
1.27138137273756 1
0.928161508887916 1
1.32671099042138 1
0.591443731863837 1
1.17401819301024 1
0.522336640693511 0
0.39459401337182 0
1.36198724858932 1
0.626189878724143 1
0.398221813716014 0
0.930596665626865 1
1.00590219070027 1
1.29064756929777 1
1.10852275467534 1
0.467862148224115 1
0.995433899917292 1
1.1763919203935 1
1.07100876791409 1
0.932758579717547 1
1.18481765173856 1
0.679376690078815 1
0.752951677587436 1
1.08890711366885 1
0.968394631962666 1
1.09292596741672 1
1.15828747891105 1
0.8572245490146 1
1.14884509224005 1
1.21958972513885 1
0.519238552513784 1
0.599295418115497 1
0.940036217750599 1
0.530869791227313 1
0.787729968201034 1
1.33616149835629 1
1.23332282537665 1
1.17091490594697 1
0.986023509007884 1
1.16284880124696 1
0.862577315963766 1
0.670017675988639 1
0.861927312610779 1
0.967007435551937 1
1.0116163430176 1
1.27019757857936 1
1.20254216413544 1
1.05585536293787 1
0.971673636895463 1
1.45571546642811 1
1.40794911532083 0
1.19886976817992 1
0.92193525749284 1
1.20658510145886 1
0.311780528815002 0
0.994947059492389 1
1.23037613033649 1
1.32619234195279 1
1.01433210558065 1
0.488677840326722 1
1.07266839797451 1
1.1614930386219 1
0.870372214406709 1
1.02418567639119 1
1.34679966207636 1
0.856420815678541 1
0.659619326476306 1
0.942936535466886 1
0.887647612415173 1
1.09454179755515 1
1.28146754530558 1
1.22853532164786 1
0.863136150277908 1
1.21651937060574 1
1.29867628488212 1
0.794567954020119 1
0.602208501722562 1
1.37780026084748 1
1.0761925787728 1
1.34995126003205 1
0.653193672695455 1
0.861642164390083 1
1.1672184810535 1
0.998938509681142 1
0.938200823685573 1
0.872330254420598 1
1.30920763763024 1
0.848900788155685 1
1.02500626171092 1
0.781987970127672 1
1.31595951616855 1
0.960882699245449 1
0.996417675041672 1
1.09687756990815 1
1.20626506887844 1
1.29536356107198 1
1.04534400707825 1
0.897701821162677 1
0.984628879244368 1
0.657428287775952 1
0.600841750391589 0
0.797339342494788 1
1.117829369448 1
0.62616823445728 1
0.933169628540662 1
1.04124588915215 1
0.958288745759441 1
1.43332749399663 1
1.2709619488337 1
0.675357220922968 1
1.20124507896489 1
0.899567037836657 1
1.22007176798138 1
0.890270495057524 1
0.925183869858096 1
1.20859121014907 1
1.13852184389901 1
0.99014421794571 1
1.0192881824604 1
0.90226353502611 1
0.93776321422545 1
1.17416128914798 1
0.879829043247389 1
1.02842556548631 1
0.72370402888516 1
1.07358671614268 1
0.822090423138605 1
1.37109325994418 1
1.531502534867 0
1.07123762027822 1
0.913869390046815 1
0.629110009702078 1
1.00607677817812 1
0.923097613889852 1
1.3079368448398 1
1.14378899846076 1
0.991373819742186 1
1.33125049684068 1
1.1521428393346 1
1.02795338727305 1
0.659017586673671 1
0.93726087308055 1
1.22784320409298 1
0.894759507042318 1
0.920506134047867 1
0.810966580162087 1
1.25985697113985 1
0.971186712506002 1
0.969297242097385 1
0.776072838923576 1
0.851265801496428 1
0.899867826708401 1
1.19888418959713 1
0.459504339449635 0
0.786135487316041 1
1.1028457362331 1
0.855103282758961 1
1.06642182748802 1
0.791775464213668 1
1.24327547715917 1
1.09798513609061 1
1.20036086989976 1
0.895017326967209 1
1.03031550885912 1
0.664626122673468 1
0.993118059942041 1
0.661642415656598 1
0.810695656416207 1
0.948623126530424 1
0.852390549962261 1
1.0549580623846 1
1.00990500568289 1
0.991786836074866 1
0.985838071756808 1
0.887002774147188 1
0.483612187153458 0
1.06991851423397 1
1.41209418433119 1
1.02434337000785 1
0.846901690688996 1
1.09592191878864 1
0.63467979395557 0
0.989153503387535 1
1.09257092729634 1
1.06040757168372 1
0.579246479753209 1
0.853313270484016 1
1.32377421421591 1
1.08323876481093 1
1.1274298223978 1
1.05104424480825 1
1.1106442151585 1
0.895276288072042 1
0.866341597057057 1
0.885898843713238 1
0.672964279142506 1
0.717004521677391 1
0.73476912353365 1
1.11676949023966 1
0.891729663634127 1
1.05018795166561 1
0.994090186771339 1
0.805949988132358 1
0.767090981103124 1
1.07156520295851 1
0.829228626098008 1
1.337423647715 1
0.545935484384547 1
1.06186366175039 1
0.891911001413301 1
0.755602414689104 1
1.19597794584127 1
1.2365231202599 1
0.809651110603483 1
1.02500453937641 1
0.380792456558262 0
1.12450357685428 1
0.864268071019994 1
0.585141641458684 0
0.682832360493002 1
0.72001361795299 1
0.952823045037754 1
1.01729885014413 1
0.947879674887919 1
0.833770864274595 1
1.44604483569192 0
0.988626675626812 1
0.908497760218876 1
1.04707480776748 1
1.24988559448878 1
1.19151976048198 1
1.03386250999827 1
0.768685880209881 1
0.812254535620518 1
0.74818944040652 1
0.919095740054199 1
1.1028630374177 1
1.21053321035624 1
0.855750593426831 1
1.23265031775871 1
0.694828638737297 1
1.13095242633508 1
1.12441085883904 1
0.594548579671029 1
0.950681643103944 1
0.553128062789149 0
1.1874885798003 1
1.04565610554292 1
0.746570844939578 1
0.995630533676335 1
0.551452960377838 1
0.987932380570003 1
0.976827740273204 1
1.00280009773428 1
1.05616483448311 1
1.34426403715371 0
1.16248014458963 1
0.866956289590208 1
0.935157432155408 1
0.833878869311706 1
1.02032893770469 1
1.41985146756414 1
0.97857684746632 1
0.689739113635919 1
0.408839669104112 0
0.772946220336508 1
1.04968957842545 1
0.887854214327597 1
1.28592879651086 1
0.970403451384864 1
1.13399853210469 1
0.701070883482453 1
0.983784176180609 1
0.963581055685953 1
1.05250824984087 1
1.16363941910922 1
0.751877332474696 1
1.31203942111111 1
0.992742582575048 1
1.04068928549421 1
0.921752689903365 1
0.6188792521139 0
1.10048179120114 1
0.890674698274046 1
1.15151572993216 1
0.428425943804386 1
1.06683317581943 1
1.23009900095588 1
0.986830234278387 1
1.105309635478 1
1.11178086117777 1
0.986725896945783 1
0.870948841783612 1
0.85331540692977 1
1.33465250962774 1
1.0872261365756 1
0.958359854720206 1
0.865237670664663 1
0.800440434257538 1
0.821297885479805 1
0.720938485988185 1
0.830996822362712 1
1.06863591781584 1
0.979169823104047 1
0.811573607176092 1
0.867030503304024 1
0.887151521622725 1
1.05899352766227 1
0.701055371974907 1
1.23605204336767 1
0.820291679855147 1
0.937016065823313 1
1.00745354759829 1
1.2780416464536 1
1.39988531093006 0
1.01870647526221 1
0.766972209938045 1
0.754326380528818 1
1.01936899906973 1
1.04102716470063 1
1.4089011167433 1
1.36225352511525 1
0.987147619411914 1
0.864490576744239 1
0.907672638363896 1
1.31232242543869 1
1.2918200281616 1
0.815562748302783 1
0.904680465613768 1
1.29671603511583 1
1.28858366940123 1
0.759259369506794 1
1.11989514816764 1
0.944968215134861 1
0.947792766711275 1
0.875046864979692 1
0.697886528827459 1
0.566919159424579 1
1.13182326155131 1
1.06648345604217 1
0.678152027975473 1
1.22941741125623 1
0.931906552723283 1
0.821936952981111 1
1.08346024729547 1
1.37625792788852 1
1.0656087343425 1
1.24853520484114 1
1.24860513313559 1
0.741583408277111 1
1.08049583025828 1
0.609639472875994 1
1.24510404405723 1
1.16276760378992 1
0.603347933187992 0
0.73016583919674 1
1.4586799454273 0
1.31025223917083 0
0.799741556019272 1
1.47239648359771 0
1.03294329144354 1
1.23126242526434 1
0.492692561754626 0
1.42522145562329 0
1.0058789632237 1
0.850102239648061 1
1.32990162882302 1
0.595573343789019 0
1.23184408455079 1
0.872381983189929 1
1.33752288809727 1
0.774236138816085 1
0.906503209752064 1
0.929857055501692 1
1.39456829944738 1
0.968912675952569 1
0.824161404417954 1
0.918027198051422 1
1.08045301428506 1
0.649366755813254 0
0.978444376650672 1
1.30989130222834 1
1.43906276776469 1
0.637370887887737 1
1.32413483646909 1
1.00580993115373 1
1.03020455842894 1
1.27032711730969 1
1.11186193616772 1
1.03780110888735 1
0.879337943385437 1
1.27693677799366 1
0.89309032136811 1
0.869051740174746 1
1.18684548983108 1
1.25734701344422 1
0.900669205489783 1
0.904831309929803 1
0.791271099254439 1
0.950054664870505 1
0.90071836559463 1
1.08202714445338 1
0.947635324370099 1
1.19466166974912 1
0.536162908781059 0
0.739378207264245 1
0.918107351230616 1
1.43264432021475 1
1.0456363139829 1
1.13711156547633 1
0.930538424096397 1
1.28676373089317 1
0.925824854007015 1
0.819771091577204 1
0.997027940055244 1
1.01545104023138 1
0.931266386190564 1
0.958540419341445 1
1.24921060358988 1
0.926126112111427 1
0.898331661069665 1
0.876931970483866 1
1.06429226925991 1
1.09740882630202 1
1.10593522932615 1
1.07351976781074 1
1.20413760805678 1
0.90282925356872 1
0.862226305220094 1
1.1714730422044 1
1.01257917990241 1
0.480994973323691 1
0.758155255185638 1
1.04873893223608 1
1.03251860777384 1
0.989962502966602 1
0.815613647177322 1
0.920663207769577 1
1.55842988553376 0
1.13449931473786 1
0.733644001144665 1
1.27466774317278 1
0.795385842668035 1
0.744458973115831 1
1.2240522274464 1
0.782812402179545 1
1.23180305101576 1
1.00864803480948 1
0.847433373193487 1
0.751589796110296 1
0.894300532212843 1
0.870459882658988 1
0.748172634792919 1
1.10474392175323 1
0.960654162898694 1
1.1037445740625 1
1.13761088197764 1
1.14616971940877 1
1.00779536463303 1
0.9692455968899 1
0.677991054327046 1
1.08992078131672 1
1.03934244730969 1
0.612444506131302 1
0.817263081051897 1
0.846627510338 1
1.02446435404823 1
1.44548120890926 1
1.04285912642204 1
1.05014063363224 1
0.783452326337718 1
0.926497738710775 1
0.886011762643373 1
1.09613842982019 1
0.844608192043456 1
0.66251815685114 1
1.05327611934819 1
1.07147808644077 1
1.13259453240492 1
1.52438836521943 0
0.805292290177696 1
1.0178101442526 1
0.961578901410825 1
0.865540760275957 1
0.817858300175631 1
1.06868132182756 1
1.02396323988717 1
1.18407896564601 1
0.831031038979632 1
0.447230029689836 0
0.859500115673879 1
1.23756181080263 1
1.15227995353307 1
0.705090511580373 1
1.28008682575802 1
1.05094959538409 1
1.27644747419993 1
0.386056525937485 0
1.09646815433592 1
0.864492961110792 1
1.35073598495039 1
0.977063535168582 1
0.575651038753263 1
1.40977684777081 0
0.992277573646017 1
0.737228490938528 1
1.0388979480293 1
1.02633185755398 1
1.24677215498833 1
1.2229371621324 1
1.26173178789826 1
1.12467956840741 1
0.789439722774573 1
0.76243406921669 1
0.870769212999168 1
0.737334387461703 1
1.00193169697686 1
0.651008977268649 1
0.976345574127198 1
0.699035418735711 1
0.735548161446253 1
0.566282527705987 0
0.880203305125111 1
0.956303013297009 1
0.847211514963794 1
0.960017104411912 1
0.921367409493238 1
1.25379735975329 1
0.850268687555402 1
1.08661880505648 1
1.0364268439326 1
0.782128234755549 1
1.19760251415263 1
1.14899122595926 1
0.939410900202615 1
1.44146993587991 1
1.09551057678993 1
1.37395241284758 1
1.23577000712897 1
0.966548849625409 1
1.31234471091503 1
0.92307357234309 1
0.947470322415762 1
0.796062366358801 1
1.10466063643128 1
0.869431751615559 1
1.02712376182852 1
0.454010737319341 0
1.34028064137524 1
1.37613982167978 1
1.15370354394048 1
1.25780404608349 1
1.24461361637057 1
0.989980170983425 1
1.17804541500719 1
0.786113068201911 1
0.838180733474404 1
1.11926615895622 1
0.939142406151046 1
1.02843587793155 1
0.998879918603938 1
1.00361852496254 1
1.12138118302198 1
1.10935476309927 1
1.1100782879297 1
0.788979705803647 1
0.971221133127852 1
0.475794820746081 0
1.01338972737237 1
0.704948534819507 1
0.840318941229711 1
0.992569133037077 1
1.10001255127554 1
1.23583578458586 1
0.942567046859901 1
0.943006955631519 1
0.960628195901078 1
1.15488960952874 1
1.13854766121827 1
0.882608844016031 1
0.726400071511962 1
1.03368602002155 1
0.80744488885106 1
1.13748128602128 1
1.07722849953989 1
1.32779601654147 1
1.21622376593356 1
1.12664999722812 1
0.612446332146347 1
1.08615350458343 1
0.774332893938041 1
1.02434549609986 1
0.659694377273041 1
0.492514672014616 0
1.06833219109767 1
1.16285372111476 1
0.367904808675864 0
1.06873881843299 1
1.14639428166372 1
0.790940571247076 1
0.657423236814857 1
1.12696823771452 1
1.08339641988859 1
0.879249471150879 1
0.689501321337315 1
0.904881626003204 1
0.548167660869287 0
0.968220308922777 1
0.926627029132876 1
0.632926269020618 1
0.724035364834277 1
1.11073767959663 1
1.00815815445049 1
0.981963974878178 1
0.881959337016807 1
1.1765149887663 1
0.962249747736538 1
0.714562561984195 1
0.907004143779259 1
1.11528595897473 1
0.979641404168537 1
1.34373557285081 1
1.48317394990523 1
1.33283670012493 1
1.32128588586775 1
1.35788178294966 1
1.15647112545349 1
0.790109933685235 1
1.0357848652176 1
1.40563909368788 1
1.09613114421521 1
1.17417692876816 1
0.88475406449931 1
1.00557236361181 1
0.929055058921127 1
0.814369224642815 1
1.17067196224442 1
1.30845077513865 1
1.20250583766162 1
0.876790477886385 1
0.975558690395872 1
0.53552899625491 0
1.17646256459056 1
0.476252496678896 1
0.787132940149296 1
0.771320750182392 1
0.944223883747308 1
0.735079462406028 1
1.04195933112632 1
0.751983523690114 1
1.02687236557913 1
0.75961383588057 1
1.00931483953831 1
1.13193881859478 1
1.27488479792936 1
0.931007968351001 1
0.549950820871801 0
0.858064189442625 1
0.916628997196989 1
0.707657638181584 1
1.13804282514467 1
0.980942482310827 1
0.808121665603492 1
0.805224576992291 1
0.742665522833757 1
1.15301149366107 1
0.887229893504217 1
1.00317712434785 1
0.999998494794364 1
0.736171792466623 1
0.70931505346221 1
1.1596234929047 1
1.12992159901293 1
1.18394877037907 1
1.19872395166733 1
1.05952079336223 1
0.964606209922889 1
1.03373071936854 1
0.851456009553258 1
1.34215069453418 0
1.0637857660041 1
1.0702845152168 1
0.839490476660057 1
1.00802562150414 1
1.44978879021454 1
1.09751982307459 1
0.815112661173078 1
1.35357146305101 1
0.944404244360961 1
0.906347910361988 1
1.02877577823479 1
0.870953826104983 1
0.75131364840138 1
0.752495468315136 1
0.79136273097143 1
0.977677003824494 1
1.0521611969437 1
1.45216434796891 0
1.16153640940868 1
0.86805388957952 1
0.830578415358921 1
1.15305266152492 1
0.709496114941584 1
1.07174730321202 1
1.02608861932114 1
0.951058501996307 1
0.856938912446377 1
1.18455689999798 1
0.769230404306098 1
1.14296629964133 1
0.823994483915139 1
1.04030241244468 1
0.851432627758558 1
0.920440498627832 1
0.943404927512695 1
0.731025679723101 1
1.31065735020901 1
0.623609009219917 1
0.975658222817396 1
1.0273430674178 1
1.41034833254273 0
1.14983022245912 1
0.84897558262791 1
1.26550917982567 1
1.08072777784237 1
0.779438528934778 1
1.0223360191995 1
1.24178954432844 1
1.26490812859102 1
0.800809807844147 1
1.30666445593543 1
1.06435735296715 1
0.988772595977955 1
0.865094626422003 1
0.872245712319556 1
1.70477310064623 0
1.18524457286952 1
1.56508324135367 0
0.853656049151141 1
0.903480740654688 1
0.869426692755738 1
0.865664765842184 1
1.12137541737 1
0.555430094346515 1
1.31124007046491 1
1.56131526854375 0
0.763915650181408 1
0.983950813818819 1
1.00932869673591 1
1.03435850730662 1
0.798632361926397 1
1.27353010716303 1
1.35595004243027 1
1.21414945511775 1
0.898788814619605 1
1.08425563983044 1
1.19428303153653 1
1.15065099991045 1
0.813619113848349 1
1.06347395104567 1
0.998224044488073 1
1.11910126200782 1
0.651296632472874 1
1.27732425959588 1
1.04881992193153 1
0.903479413117042 1
0.883618795151996 1
1.09674452568735 1
0.624181421008992 1
0.96084287061499 1
1.21211299863651 1
0.876712367628613 1
0.937157418736226 1
0.845802323413319 1
1.47880608334999 0
1.1111319594157 1
1.57237388545577 0
1.16087205259011 1
0.779232325324776 1
1.03418326206548 1
1.45722541498803 1
0.729530838279717 1
0.88461776690713 1
0.71918622380638 1
1.14031619055333 1
1.3806214291233 1
0.965628473501151 1
1.2899882438785 1
1.02921656486983 1
0.80009990648159 1
0.954890474573282 1
1.03853636556808 1
1.78293751042373 0
1.03434448631152 1
0.990377444001825 1
0.735734154211933 1
0.974138596002411 1
1.24915030539173 1
1.45860305413477 1
0.652251511559585 1
1.21400410382879 1
0.783495809251675 1
1.04042396034685 1
1.06393737377135 1
1.34078352336943 1
1.03141640487313 1
1.40547741812427 1
0.985793051112114 1
0.997769374596935 1
0.883833561339559 1
0.772719208303187 1
0.977676014248994 1
0.875802495095016 1
1.26521895450012 1
1.24461585258811 1
0.827924129507049 1
0.923257845676187 1
0.549442833827015 0
1.32451217700483 1
0.979775267971366 1
1.03652666307508 1
1.09861153699762 1
1.08799009006653 1
0.912415390125045 1
1.00520038202775 1
1.10707581031269 1
0.949700130861443 1
1.06724510617148 1
1.25249214326853 1
1.19504507581827 1
1.1368198460821 1
0.693910020432211 1
0.802026581956541 1
0.92689669238246 1
1.00015673133221 1
0.626740835901632 1
1.33449864836585 1
0.791077664430467 1
1.18675573201059 1
0.628242125539338 1
0.671407178426284 1
1.33464341067251 1
0.572138357803212 0
0.631217665907132 1
0.851932206130757 1
1.18101876262786 1
1.21840450464473 1
1.19972011758768 1
1.09960328228175 1
0.99535975569 1
0.835364823933121 1
1.23882169694876 1
1.02664158861579 1
0.860169039563313 1
1.24807900544522 1
0.674826488747063 1
1.01421291184359 1
0.471217827032942 1
0.666788347476967 1
1.42259493499081 0
0.529031392978464 0
0.638187224400452 1
1.11196802859901 1
1.15272435371578 1
0.998977350863384 1
1.09067053808396 1
1.26155547132204 1
1.11904037948181 1
1.00127025508903 1
0.873236524817835 1
1.33627715557362 1
1.20386292684704 1
0.733601153365716 1
0.761437740645359 1
0.87969855201748 1
0.805245572577805 1
1.1959412112586 1
0.971015758405903 1
1.03409895173226 1
1.07387932552552 1
0.732977783808078 1
1.48340918764496 1
0.471709352653066 0
0.853676929757569 1
0.789505739583014 1
0.593642784708999 1
0.922485718867409 1
1.15314458835289 1
0.954628365044701 1
0.922126771171936 1
1.23919060841397 1
1.70000056069008 0
1.39080641674707 1
1.25350079228607 1
1.42934816670968 0
1.14406579030613 1
0.98342715256913 1
0.975162460540493 1
1.29552703536181 1
1.00417736698857 1
0.941496847414838 1
1.12288536995004 1
0.838075154602983 1
0.793183402993865 1
0.764614331414285 1
1.09407761158745 1
1.18400370799696 1
0.640629495944181 1
0.809695733987268 1
1.14650544914383 1
0.897769883069778 1
0.937603743546608 1
0.819577467985202 1
0.862420907352702 1
0.821454791238683 1
1.13118200253895 1
0.734905588152498 1
0.527068537752243 1
0.828566819929404 1
1.30433253725943 1
1.05476710035626 1
0.791845267474862 1
0.786374166111929 1
0.980392840944179 1
0.920987836176663 1
1.37613286933404 1
1.09073691871909 1
1.30903308489362 1
1.13026401358624 1
0.797968817314725 1
1.03336693183001 1
1.03381707832812 1
0.696543617898043 1
0.928487526896191 1
1.36445501457786 0
0.814242686232841 1
0.968786972109881 1
1.04793070406546 1
1.1012314903023 1
0.606260575749169 0
0.799245649100351 1
0.793834195141236 1
1.09987144017128 1
1.17899091643611 1
1.27364713854596 1
1.20447035158098 1
0.601563099688611 1
0.734342925060894 1
1.00894068951127 1
0.992651184082191 1
1.26085172091148 1
1.2554142390626 1
1.18228624355206 1
1.33463954988843 1
0.622488816035285 1
1.20693534428883 1
0.787848923479584 1
0.983608597904665 1
1.08543509060919 1
1.18516044840299 1
1.1991658000725 1
0.991726965668989 1
1.28021340229392 1
0.50514261513675 0
1.27245420294206 1
1.22199976251377 1
1.24527307510642 1
0.972057417997159 1
1.00817582579259 1
1.30800712600171 1
0.808745025616422 1
1.36658071059111 1
0.584504171076242 1
0.779441697650835 1
1.36050678406776 0
1.22693341351849 1
1.09007395674743 1
1.06333366992318 1
1.12438343866873 1
0.973341883128165 1
1.11520299620479 1
1.05486045962302 1
0.64770952093675 1
1.0605143937197 1
0.947234042279053 1
1.07813491926401 1
1.27428017385187 1
0.579028518086363 0
0.846098778452172 1
1.11278914452002 1
0.667416684844012 1
1.14875293364957 1
1.24655546632171 1
1.14869919333189 1
1.0075774637199 1
0.95611793815021 1
1.53288695440642 0
0.460333280167916 0
0.861816187218202 1
1.25805143515853 1
1.35298378717379 1
1.20651630184898 1
0.899462166920318 1
1.32872697640657 1
0.658289840550602 1
1.04612330429249 1
0.751203524096471 1
0.433271129760043 0
1.47062997074839 0
0.743938800244345 1
1.16582089479128 1
0.860794656988214 1
1.18184987953151 1
0.896307371876447 1
1.04676932659152 1
1.53075482722582 1
1.17370616980371 1
1.07970686174424 1
1.2648433042426 1
0.768766882206447 1
1.59844728115637 0
1.09181806663255 1
1.30775628637612 1
1.34853221025113 1
1.05145922839772 1
0.87287703396595 1
0.943577013639507 1
0.90298784473668 1
1.12409021635064 1
0.615590967035336 0
1.25737649993245 1
1.10830887767034 1
1.32719794651314 1
1.32441763202778 1
1.07423386575059 1
1.23490273394554 1
0.95234386489047 1
0.993060036279461 1
1.14998072586242 1
1.17570626517993 1
1.14854538460033 1
1.14559400045678 1
1.09156787276002 1
1.16924456244074 1
1.30821170096732 1
1.14151577254806 1
0.619199740382316 1
1.13907093897757 1
1.22959186216691 1
1.15363955038094 1
1.15368805067027 1
0.82651355612283 1
1.28407740430373 1
0.897820185462566 1
0.583067596987836 1
0.941475009595329 1
0.716194751474234 1
0.864914909171006 1
0.949097975159489 1
1.09995499038553 1
1.41355097819241 0
0.978283355722704 1
0.609116179799061 1
0.954636874981923 1
1.17343618864182 1
1.07791682964212 1
1.19616801187907 1
0.793391775087087 1
0.805220390090984 1
0.993120819747696 1
0.833615369197021 1
0.721375121117903 1
0.958304783527827 1
0.594800666834491 0
1.32628214804819 1
1.15721578792199 1
0.942601834303103 1
0.74886526519571 1
1.07555298222291 1
0.625559942163509 0
1.43214662796699 0
0.951839722361046 1
0.811525166291843 1
0.347028100504587 0
1.23527794587874 1
1.0947541549303 1
0.736509352214475 1
0.638272090493648 1
0.973979632702517 1
1.11491612685724 1
0.760536434415427 1
1.18051865279333 1
1.03360841278268 1
1.27050325375455 1
1.1448980026834 1
0.851226520609367 1
0.959729226429132 1
0.873186303992443 1
0.93616286703944 1
0.797230412354618 1
0.799751199138705 1
0.955662094621814 1
0.687548711901054 1
0.933474886684562 1
1.05097267058848 1
0.995690857902511 1
1.13133614082852 1
0.633029019780596 0
1.27838699438261 1
1.40461583690473 1
0.925428967260914 1
1.32965289172879 1
0.786377426117285 1
0.963396484929158 1
1.26095876787215 1
1.48396406786142 1
1.27315200545867 1
0.565297810330247 1
0.947444192472267 1
0.837489221087289 1
0.850415234821765 1
0.916870553287524 1
0.736591880659669 1
1.17133388693266 1
0.895505585191662 1
0.866136714555901 1
0.77640939082654 1
0.833423539178932 1
0.915705994737507 1
0.769549795923609 1
0.952086366836142 1
0.953974472200321 1
0.92826549429688 1
1.23600145189709 1
1.21334783218233 1
1.29795431643941 1
0.636834458388359 1
1.10961691454453 1
1.37950755254516 1
0.730841952069969 1
1.19591165418558 1
0.810840655306051 1
0.332944396824284 0
1.05391446131353 1
1.04233632416279 1
1.43092754990609 1
0.892707119739192 1
1.044201556061 1
0.971683545558492 1
0.870969947628338 1
0.877275666140801 1
1.30062695577587 1
1.09700299005156 1
1.12416489418252 1
1.63778180217206 0
0.440174660060498 0
1.55212071657107 0
0.836992891113634 1
0.867424991594343 1
1.29708175197162 1
0.850839394528956 1
0.750580319610912 1
1.06972590990234 1
0.995400495284623 1
1.00070161262089 1
1.41556560771234 1
1.343866275565 1
1.16974862361504 1
1.68526019057623 0
0.562943865615114 1
0.952450192421487 1
1.19430770366088 1
1.07771969057318 1
1.19230964385966 1
0.8707618421255 1
0.742322591692124 1
1.14502911806606 1
0.871202193555079 1
0.919951351803563 1
1.17029789426118 1
0.809952178888492 1
0.988622729025717 1
0.720724257945425 1
0.955698070943385 1
1.05775519168586 1
0.909816890807803 1
0.460448762461657 0
0.917739518488795 1
1.14839015440438 1
0.834092419008146 1
0.925975548487284 1
1.12350553083947 1
1.30468775753017 1
1.51068673068529 1
1.0493136380877 1
1.79282794297757 0
1.13259015870919 1
1.24115629178701 1
0.906595126628988 1
1.40233356490044 0
1.21718078359945 1
0.920861890460634 1
1.05723320811291 1
0.871044249311754 1
0.740295672267963 1
0.932021388587227 1
0.887440599431127 1
1.56958875800181 0
0.961637995186726 1
0.880621167914611 1
0.611325292357023 1
0.739274724001721 1
1.30920613189318 1
0.604700247182718 1
1.0773179253351 1
1.0385946931394 1
0.937154885681211 1
1.15230443091567 1
0.760720493017514 1
1.19935354790568 1
0.991158179967449 1
1.07066113985726 1
1.38515113225336 1
0.764719991441169 1
0.647326473083821 1
1.30801623867456 1
0.821326424353543 1
1.10442859746397 1
1.29451961258459 1
0.978370447746095 1
0.959839947986977 1
0.850419783610939 1
0.765943824008597 1
1.54760615542081 0
0.683892780564501 1
0.869561905668444 1
1.29521949203537 1
1.24229180501433 1
0.865135253997904 1
0.88976787180516 1
1.26373947286229 1
0.714382814647698 1
0.718762647619542 1
0.83017449873066 1
1.15675062941782 1
1.27659762461034 1
1.01810144431655 1
1.25231691487633 1
1.33187501935452 1
1.07849504659667 1
0.979709355352715 1
1.20792630548118 1
1.1288151436918 1
0.773845600641603 1
1.02009588570241 1
1.34795904365787 1
1.19494125698744 1
0.596623637670172 1
1.1179268760142 1
0.47931622386351 0
0.49892912222242 0
0.533182418192911 1
0.955955670859389 1
0.937587953889858 1
1.02340495234607 1
0.915095912702721 1
1.33677331341451 1
1.14625522206501 1
1.20158559303214 1
0.865308694189317 1
1.19960659540166 1
1.13240923705993 1
1.21757230772738 1
0.487739337417491 0
0.497020298231745 0
1.33515025374299 1
0.997017215814842 1
0.957366015197814 1
0.650182917021397 1
0.64568180452983 1
1.19330203241671 1
1.08001147628764 1
1.17950317764593 1
0.961664754858074 1
0.898341955281789 1
1.39561121351057 1
0.723428529566764 1
0.950924143562373 1
0.762969730898043 1
1.20711593219442 1
0.736541358554959 1
0.718644901203325 1
1.19860184644018 1
0.603646606923577 1
0.931519311937477 1
1.28390939797046 1
0.865690748330446 1
0.980153609449404 1
1.4436079426155 1
1.32003100790264 1
1.13240173575952 1
0.661808554304448 1
0.75007311504234 1
0.968097770682389 1
0.995337199150129 1
1.07874666948594 1
1.30060827837226 0
0.987433522331905 1
1.36238305723741 1
1.24741898654438 1
1.13200892710286 1
0.745540679069361 1
0.917737427626951 1
0.526352342853878 0
0.829304786537393 1
1.15306769341199 1
0.707962491617667 1
1.34417788371844 1
0.788849060910327 1
1.16152262851829 1
1.21809664752476 1
0.870552834831836 1
0.817560468826141 1
0.9242481020807 1
1.01835237129445 1
1.02001450696613 1
0.718677241060468 1
0.940851548528078 1
1.09839614068855 1
1.26461961587474 1
0.952623582292202 1
1.30942874305044 1
1.05219687569547 1
1.2082256841709 1
0.787526321132507 1
0.921267858478643 1
0.443808405974152 0
0.772204359953551 1
0.569762940331054 1
0.957886664383576 1
1.10357951418643 1
1.10402895934897 1
0.951398727326998 1
1.0442792817525 1
1.10607896938913 1
1.14725222685093 1
0.843303417776099 1
0.924640860382821 1
0.993068716140625 1
0.932077164614936 1
1.22337990333233 1
1.41922965040325 0
0.714412688482848 1
0.917739054486672 1
1.27976088260873 1
1.16107460877179 1
1.08864885018507 1
0.933307946599538 1
0.850786763462587 1
0.662681151801527 1
0.67165001125755 1
1.35787316133805 1
0.967406707907024 1
1.17838048999065 1
0.818468731385124 1
1.06310400366507 1
0.65860770653628 1
0.879197666881757 1
1.35369862198498 1
0.665576152997216 1
1.03116159024239 1
1.09087405974454 1
1.28443599679581 1
0.848061849806406 1
1.12369348273384 1
0.532288591068341 0
1.27064541486498 1
1.07810913628147 1
1.29612173742356 1
0.924467979341334 1
1.23888665014122 1
0.792719012942255 1
0.79628963009943 1
0.488116501903452 0
0.940171667158158 1
1.24292701887131 1
0.993334603962087 1
1.3261773477109 1
1.04180340501431 1
0.641185749510533 0
1.05512135408226 1
0.94663360989768 1
0.856681705350764 1
1.08025380880865 1
0.980706213205752 1
1.08918064227568 1
0.729549748611148 1
0.714286199326385 1
1.46655557594615 0
0.993805568926036 1
0.878222086027673 1
1.02890622071689 1
1.29831489379353 1
1.29950182209303 1
0.996471077987838 1
1.4080950012582 1
0.726993672186356 1
0.756114977708193 1
1.32423372952949 1
1.63364711646184 0
1.01898912273185 1
0.956819591301728 1
0.912364846241227 1
0.668807578617587 1
0.925937983298774 1
0.980403712966653 1
0.898590824005678 1
1.01570789257261 1
0.979463347193609 1
0.615542161491751 0
1.32369289686471 1
1.10639836510458 1
1.20847033928857 1
1.0092317237418 1
0.545754890689499 1
1.08224028503023 1
1.05443351717033 1
1.48778303659611 1
0.979950998150427 1
1.51235683411324 1
1.16647139368 1
0.992588227620337 1
0.884485716604622 1
1.04351304453654 1
0.767142239822988 1
0.291160939468909 0
0.789288223897891 1
0.716335760532983 1
0.946602557845613 1
0.919661892708832 1
1.24818709427355 1
1.30763002718204 1
0.68289364441429 1
1.40311692177321 1
1.06749768528747 1
0.940847045088901 1
1.33227245634179 1
1.10798520984655 1
1.12196961743647 1
1.02485618573356 1
0.903978555479255 1
1.33274545004877 1
1.00770552640486 1
1.04378095535565 1
1.15250810878106 1
1.32436107115359 1
1.08721973048612 1
0.532117094083129 0
0.730446259249304 1
1.09076424646773 1
0.922294291921884 1
0.423383392519965 0
0.701694807061553 1
1.13663244298353 1
1.27978703910698 1
1.0526731490264 1
1.07231356898471 1
1.00971512033408 1
0.497272046825946 0
1.37855312645878 1
1.0177430369502 1
0.514703421285638 0
1.25555582119522 1
1.19682945826078 1
0.828399331556304 1
1.0844860999633 1
1.01812256542083 1
0.96415856635926 1
1.26876166833443 1
1.07970065211144 1
0.966663911672406 1
0.889706044648175 1
1.08411793529901 1
0.979959117110212 1
1.40516441279739 0
1.28691969899173 1
1.12115978187913 1
1.04268949154965 1
0.890563399275287 1
0.827695383099949 1
0.882342182310554 1
0.855458227431894 1
1.12107868220443 1
1.36041222000782 1
1.29720256343513 1
1.15333182011831 1
1.12230946139553 1
1.01879712938264 1
1.01512639851625 1
1.26372139213404 1
0.811431957600835 1
1.25941581972798 1
1.031298735061 1
1.38179851843119 1
1.31217740884827 1
0.972811155487133 1
1.02666905186433 1
1.28010912274962 1
0.975496693442968 1
0.964738290839726 1
0.638646050711673 0
0.874390517816569 1
1.06181052717761 1
1.09122179303236 1
1.26088994004262 1
0.905814066918726 1
0.884406171163728 1
1.02377767578398 1
1.13968550306621 1
1.05296634066401 1
1.26927918080276 1
0.77422703037707 1
1.31757466465868 1
1.17802384941955 1
1.19290381042252 1
1.43316953646589 1
0.835399116785807 1
1.25248349439795 1
1.42542087758835 0
1.108353339617 1
0.985825873005487 1
0.696955574049158 1
1.20018234039216 1
1.32514769903735 1
0.881872583452043 1
1.33467448615017 1
0.876145193791975 1
1.10546726309579 1
0.483281320617307 0
1.28013077222979 1
1.09682293440108 1
1.2892791360327 1
0.964527259947291 1
1.23352997909198 1
0.780902056115487 1
0.980684052905042 1
0.693979961440887 1
1.3128961924787 1
1.15746953519271 1
0.967217109692922 1
0.892168486527041 1
0.921031397366094 1
1.12209312473841 1
1.05574117175731 1
1.26565891948569 1
1.00518558199684 1
1.42700620241352 1
0.915825616775691 1
0.753093727623553 1
1.02738218478638 1
1.36882682649029 1
0.923915071776024 1
1.21074962288774 1
0.976063648794662 1
0.846713617293888 1
0.71969489195077 1
0.719725003677073 1
0.839965563996629 1
1.20534239789952 1
1.28139775940348 1
1.00496536088178 1
0.93584737623433 1
1.23222810745061 1
0.719499255503292 1
0.961939381489499 1
0.742230919735229 1
0.585408419539546 1
1.18330646666278 1
0.673041217663279 1
1.034983674284 1
0.994079067265369 1
1.15829255339088 1
0.988907979974867 1
1.42346803432879 1
0.573313275215984 1
1.23431797480228 1
0.927095147731025 1
1.40832554633207 1
1.20971871587738 1
0.590934219844651 1
1.10402275725941 1
0.956436350271611 1
1.26277837207647 1
0.488970959797085 0
1.21199999733678 1
1.15439612963275 1
1.05550386418078 1
1.05033934326885 1
0.912634471965898 1
1.03347052370761 1
0.905566678502105 1
0.898002538069712 1
0.702130762055546 1
1.08646717521872 1
0.890744354572665 1
1.24123426472455 1
0.706511010422653 1
0.971768864291048 1
1.21240230588482 1
1.11867391065679 1
1.05314488155109 1
0.834077000568356 1
1.05564628927723 1
0.961399093014669 1
0.806288025262115 1
1.05778386649576 1
1.13726190770271 1
1.08760336041442 1
1.04915789111049 1
0.992089541102135 1
0.747383891888873 1
1.10895375523009 1
0.944018955082345 1
1.17298928565738 1
1.22374079718315 1
1.21816860714072 1
0.473530533215116 0
1.13094507589934 1
1.16382466229348 1
0.591078328243719 1
1.06112798319519 1
1.01746511137459 1
1.07539280371566 1
1.14363715469557 1
1.17521503835495 1
0.923855349647558 1
1.24380134038941 1
1.07897199192199 1
1.13049664083827 1
0.834068347180843 1
0.525915595938814 0
1.2344209017498 1
1.2171780023563 1
1.07533214539314 1
0.903081203138521 1
1.09016731860798 1
0.598727212578813 1
0.943715231302618 1
0.970258244999881 1
1.06553619797706 1
1.2126361121931 1
1.32807305451779 1
0.737763306149264 1
1.47169484880082 0
0.956655775676285 1
0.695285035311568 1
1.19782222969295 1
1.26292948895653 1
1.44719994066624 0
0.847537605105555 1
0.987869440979274 1
0.817932779236431 1
1.23386140049739 1
1.09493540635592 1
0.866348325613398 1
1.07220322604919 1
0.872761654456645 1
1.15553602789123 1
1.07218117666091 1
1.39138283619467 1
0.889096497318073 1
1.24796788063314 1
1.15848252035805 1
0.967679413167605 1
0.755914558500754 1
0.716233748784724 1
1.08067834493939 1
1.3198725748058 1
0.824372045560538 1
0.426261851801043 1
0.779784167729324 1
1.2074473175923 1
0.814160994945622 1
1.21141990583081 1
1.06351323067878 1
1.39266399727177 1
0.650560805255799 0
1.07006091540778 1
1.02808034701395 1
1.37687841791629 1
1.22342337883641 1
1.10407749663756 1
0.986015752242344 1
0.841955729955251 1
0.990342941658334 1
1.2724393522287 1
1.35788562472784 1
1.38101016299566 1
1.01346914066503 1
1.15886050240677 1
0.561174628991438 1
0.693024168206774 1
0.702560066683048 1
1.23119895061546 1
0.548537300818166 1
0.812343212539627 1
1.14705121463905 1
0.842841098548962 1
0.516975178180682 0
1.0419789139008 1
0.88010272286088 1
1.21881268950825 1
1.12567536652207 1
0.956633335837082 1
0.873771566994096 1
0.981076128960354 1
0.688229822162083 1
0.961099774123857 1
1.22519056224296 1
1.24950199488184 1
1.15219251710259 1
0.542904911879803 0
1.13538123871467 1
1.49084155067528 0
1.17092397166734 1
0.533940554516714 1
0.783000846310163 1
0.857376783039645 1
0.917682283024123 1
1.08942985912327 1
1.38517194270793 1
1.2152526386674 1
1.14395822201085 1
1.15208492683359 1
1.19254131896254 1
0.747319275870313 1
0.798839993513183 1
0.753799904389502 1
1.21520920548414 1
0.80645659330116 1
0.703155632450893 1
1.43738141489301 1
1.29684247250835 1
0.672195709205479 0
0.56800358709011 1
0.954228904562824 1
1.09414933570106 1
1.1308950339202 1
0.866410377483955 1
0.649713937294512 1
1.31203657527539 1
0.803243892262205 1
0.919044615003437 1
1.02161924792489 1
1.03563097515937 1
0.970206987892122 1
1.07273734708385 1
1.05917411913296 1
1.1949162907418 1
1.11527467134401 1
1.00732495441507 1
1.41406314788398 1
0.782340422615199 1
1.21092277453105 1
0.913998485102877 1
0.956706941754528 1
0.37779894277013 0
0.854375281561827 1
1.05163794088334 1
1.02326328711466 1
1.0387471077412 1
0.830960561115515 1
1.14996106511092 1
1.02886905330537 1
0.904980257140185 1
0.661435971263448 1
0.834770309081555 1
1.01451264428581 1
0.76254993676556 1
1.16343394485386 1
1.18027063558162 1
1.13740063067441 1
1.00596252579603 1
0.947632248370196 1
1.22940598190699 1
1.18553422552774 1
1.05298873510004 1
0.83510757025479 1
0.459818373846772 0
1.2034927378588 1
1.04903535441041 1
1.40719741519046 0
1.12382921209184 1
0.647712354516885 1
0.659217609283826 1
1.08151785359268 1
0.970677572963464 1
1.21493853260767 1
1.17987033783501 1
1.4919480831835 0
1.02340279773085 1
1.17500285791181 1
0.856439447056657 1
1.29887426099829 1
0.666638929785273 1
0.989176535265955 1
1.07309777978196 1
1.49321080769491 0
1.37299256399269 1
1.07967256764205 1
0.751383711550052 1
0.730129488374644 1
1.06397239078075 1
0.811301052062485 1
0.663906678505096 1
1.12017668032011 1
0.893360680314658 1
1.22302687543673 1
0.975298659463104 1
1.39390720840575 0
0.577917775942866 1
1.39224612744818 1
1.0672809282867 1
0.999618482168861 1
1.25973545729778 1
1.22842692592042 1
1.31196141018853 1
0.85113533073263 1
1.12014367631237 1
1.00132873746792 1
1.09842985095464 1
1.79056901600332 0
1.24327837540692 1
0.771933094671283 1
0.873813904926967 1
1.24421553994395 1
1.18595909882951 1
1.12564981059539 1
0.986666021919155 1
0.90034549070721 1
0.826503383780773 1
0.92336459987377 1
0.872946361045425 1
1.35565430313889 1
1.16835414508051 1
1.13573444023316 1
1.09583236778166 1
0.977149516749459 1
1.03934665069795 1
0.796336456057148 1
1.17384307633428 1
1.39430094310798 1
1.00848491692742 1
1.2334861133136 1
0.629087785756452 1
1.05683628230007 1
0.998052960177769 1
1.18710169069594 1
1.19165988225023 1
0.890453169985981 1
1.74173586594991 0
0.996858104768647 1
0.792583079106408 1
0.796901669316823 1
1.26187024903239 1
0.854055743927962 1
0.384308770695499 0
1.50761756450303 0
1.18358827656873 1
1.02993568608453 1
0.684777608626351 1
0.923168729760369 1
0.752389102461848 1
1.23519591052846 1
1.15790443877404 1
0.623239675565676 1
0.819838740108667 1
0.996507984100631 1
1.1375759887462 1
1.55543450196247 1
1.71571389510808 0
1.16102547320037 1
0.777517889673564 1
1.06032588710855 1
1.39541914805238 1
1.01056476051937 1
0.744707548724084 1
1.10535574483804 1
0.706294680548106 1
0.797063376364754 1
1.24224030129364 1
0.817771204303625 1
0.72204470457167 1
0.88742205209411 1
1.75375726782729 0
0.875187428459539 1
0.834206319036447 1
1.08489586856602 1
1.06188622077961 1
0.564899294935626 0
0.713556386815663 1
0.778015191599654 1
0.986720017506972 1
0.791188918688782 1
0.784631110310481 1
0.913471340113039 1
0.942926300572601 1
1.01765745182026 1
1.01484209745917 1
0.590927017399701 0
0.724297655728644 1
1.24454362422842 1
0.667099224744072 1
1.13863152405293 1
0.957641596529901 1
1.16514271026081 1
0.655570450807448 1
1.14826882764648 1
0.953723998202345 1
0.964647352770279 1
0.411234452764765 0
0.894911611457712 1
1.00826249707879 1
1.22815165328853 1
0.397170330289122 0
0.683914222155512 1
1.11540215862646 1
0.588389210669985 0
0.748720827698813 1
1.04713490035057 1
1.00084303243822 1
0.781458743573041 1
1.30779267381676 1
1.06102889295379 1
1.08833278921697 1
1.23083388590348 1
1.05821864233484 1
1.14641652162384 1
1.13554057045489 1
0.964239023741246 1
0.500860196003849 1
1.21130754395049 1
0.78721968695481 1
1.43948852314517 1
0.565321598884642 1
1.14946252271921 1
0.915807625123278 1
0.768041281912156 1
1.46460732210489 1
0.75069065393105 1
0.97780066004932 1
1.03185139300137 1
1.24419639272764 1
0.97130430797625 1
1.22929650003133 1
0.845431619011292 1
1.0381339621513 1
0.918218981487486 1
1.11631958056774 1
0.812106336948053 1
1.16867270528796 1
0.915152302472184 1
1.06689364864093 1
0.949455160962596 1
0.849266162491289 1
0.881132976763561 1
0.958263876744908 1
0.91920732523102 1
0.630512337538446 1
0.907438449342064 1
0.922897850208937 1
1.2011555744538 1
0.925817002636333 1
0.815669601203578 1
1.10276176402363 1
1.50084580137251 1
1.13298997638746 1
0.319571508295992 0
1.1345724765208 1
1.35865057103632 1
1.11569773914071 1
0.450339555778242 0
1.03609205878263 1
0.918798882255767 1
1.38616030756053 1
1.02258233650624 1
0.974370872423377 1
1.17676526062108 1
0.891845755557796 1
0.663381725371647 1
1.11644724841717 1
1.05447983349614 1
0.650126557501474 1
0.88869589802371 1
1.08615904759773 1
0.938449100837131 1
1.20718017295698 1
1.05416382294492 1
0.531252462373162 0
0.753862429207004 1
0.967838074599839 1
0.974045337818406 1
0.938534596555357 1
0.881527620043087 1
1.06596753809224 1
1.0228312242746 1
1.36009283712669 1
1.09755431512971 1
0.690660775753915 1
0.835933580006692 1
0.646195775144292 1
1.13717979871035 1
1.25886628731041 1
1.22906371691294 1
1.22714442214977 1
1.07964552693648 1
1.15304671859098 1
1.0424965551745 1
1.20445929003553 1
1.02605988307012 1
0.585879421601417 1
0.815565856942449 1
0.894211632999098 1
0.861774492544209 1
0.874062599164703 1
0.68969665521279 1
0.915676139491205 1
0.941552100276952 1
1.35592264410887 1
1.02901119839515 1
0.934860678144147 1
1.12421140565133 1
1.25920203829302 1
0.696111750837402 0
1.35848459469572 0
0.876032218262692 1
0.762406831167265 1
0.900006450522399 1
1.27389327326229 1
0.558555794069483 0
0.776547603251336 1
0.737592151619646 1
1.05491044479439 1
1.45494239940188 0
0.567683198000128 1
0.795038510195462 1
0.406109227820072 0
0.385102613436544 0
0.679918527545094 1
1.2485743891891 1
0.949449957346504 1
0.867794747173895 1
1.10749698449656 1
1.26731357661363 1
1.10264410613795 1
1.24003641295553 1
1.0244858399818 1
0.924865316266054 1
1.30229800780982 1
1.33376745646058 1
0.783059701501106 1
1.75931826137611 0
0.83307904624816 1
0.816008721499549 1
0.797852288207807 1
1.0092024305215 1
1.33003994100598 1
1.09837539961169 1
1.09094600801148 1
0.971592363004454 1
1.06368409436128 1
1.0217348836263 1
1.01408427348977 1
1.03172573522502 1
0.888241621702744 1
0.859366123294995 1
1.20399769571625 1
0.978324317319874 1
1.26922225351254 1
0.876886010460457 1
1.05760380417011 1
1.49553359941891 0
1.0847408057086 1
1.39124013145949 0
0.976861156040662 1
0.766137172956925 1
0.796938317432464 1
1.20459059378432 1
0.725856713986242 1
1.31361883451183 1
0.789362417097161 1
0.768605330012029 1
0.942832601212676 1
1.13055323062227 1
0.684396677033401 1
1.44545482604832 1
1.10834292103101 1
1.551386981204 0
1.06564338314572 1
0.93090124743391 1
1.03818022129668 1
1.21695501574956 1
1.19756408686965 1
1.04523498050522 1
0.714494987031177 1
1.17066581496593 1
0.774384868446206 1
0.869787811539501 1
1.05528799241512 1
1.02782130517609 1
1.09942020301731 1
1.1231631873244 1
1.05429428808941 1
0.941951104318715 1
0.867464649259996 1
0.875593529934122 1
1.0962254848219 1
1.01849973710163 1
1.18879285882594 1
0.97868102829469 1
1.04753719715859 1
0.799684001930533 1
1.10258229282254 1
0.921173782589749 1
0.955592035900309 1
0.639698676106885 1
1.16740095498034 1
1.34673174931635 1
1.14057699499615 1
0.563184644001389 1
0.911354400818315 1
1.05247553920793 1
0.720346929684781 1
0.828575496754105 1
1.21958242220417 1
1.28286523099674 1
1.05934951273539 1
0.44823161209937 0
0.868129170651472 1
0.804296572598239 1
0.745798196961504 1
0.989057796951761 1
1.08687917226947 1
0.962181062461999 1
0.913820902582724 1
0.770368199930897 1
0.647442725934921 1
1.00733765747875 1
0.936923943396773 1
0.958824885086238 1
1.39102189192294 0
0.782647992203192 1
1.26848682175273 1
0.827650664540196 1
0.75732406562616 1
1.48147126488581 1
0.990445107324135 1
0.893435030470687 1
0.831831826162354 1
1.01714798529979 1
0.830050242577862 1
1.08241337142395 1
1.03255152097277 1
0.836678075683846 1
0.868481136549636 1
0.614585939225125 1
0.899326748503349 1
1.10040571659425 1
0.83346202326416 1
1.3988500633192 1
0.968212105508725 1
1.03186417986885 1
1.157227304645 1
1.12784103038603 1
0.617675894367455 1
1.2959621160842 1
1.46105079865786 1
1.54724490430115 0
0.984025899151268 1
1.2074518975847 1
0.66524992419649 0
1.59649319183221 0
1.214694725778 1
1.1373656284226 1
1.27347209041849 1
1.30314441549394 1
1.09770262070518 1
0.821078332458815 1
1.04747845708736 1
0.893468339092281 1
0.787484750701977 1
0.955108775612948 1
0.969989466692322 1
1.42391745527847 0
0.551426018294048 1
1.45833612806371 1
1.40806124980903 1
1.16897788114834 1
1.49646733033339 1
0.889615625782656 1
0.881347443896594 1
0.93811774746649 1
1.10028919369946 1
1.00398830653565 1
1.35021318687493 1
1.27727865268311 1
0.4921155647522 1
0.907059802602037 1
1.46338188433718 0
0.705259384885387 1
1.17576458474453 1
1.0538494642078 1
0.544620716478044 0
0.835969612702185 1
0.723017100563233 1
1.54737767381855 0
1.12976354577246 1
1.13316172317876 1
0.568204117472808 0
0.611783224955204 1
0.870383316795853 1
1.21274689279422 1
1.04902659599038 1
0.740231014345323 1
1.09244225344109 1
0.868135190556794 1
1.06906277078409 1
0.479383870609284 0
1.05150242612345 1
0.729111239235213 1
0.997235902380444 1
0.873059672434455 1
0.996970297505656 1
1.21030389256659 1
1.01927661345773 1
1.0710433445202 1
1.27910490675182 1
0.713898725697691 1
0.750738799153752 1
1.31383176893612 1
0.762928791892249 1
1.47377322577947 0
0.987758762801885 1
1.1367026299237 1
1.06925056102493 1
0.920098398791384 1
0.941606010919792 1
1.06873426686775 1
1.30110570635582 1
1.26055739897509 1
0.856866106405528 1
1.09132764812326 1
1.33450058030394 1
1.02984685175243 1
0.740164362606459 1
1.17603081785598 1
1.21992303049435 1
0.8221534610793 1
0.983706822281011 1
1.03833410598701 1
0.909717256364192 1
0.876730683413584 1
1.18678829439202 1
1.00559890179831 1
0.927613411231934 1
1.08281125485138 1
1.18034704466252 1
0.937173564552472 1
1.14157621746871 1
0.409210678112102 0
0.983535916601198 1
1.09298621045088 1
1.42718837335451 0
1.45772438672199 1
1.02093019760911 1
1.10911387351011 1
0.890410266734447 1
0.966427617674759 1
0.7738875216649 1
1.14111476260932 1
0.467313090833187 0
0.70168927877271 1
1.26143277963912 1
1.1525609618644 1
0.787342996649125 1
1.18488315134995 1
1.33376417008231 1
0.894833348780883 1
0.764347307756823 1
1.08627728500418 1
1.06118206856531 1
1.03922622845066 1
1.56710425416117 1
0.941742146162578 1
0.880519580304561 1
0.977311135082077 1
1.07245944782757 1
1.20967475024496 1
0.783907448114166 1
0.871767822649717 1
1.2799581032306 1
1.13364248184779 1
0.942922464380396 1
0.874498091636538 1
1.24381467763969 1
0.916128696255692 1
0.867953412252656 1
0.977293925255436 1
0.75433744485228 1
0.853046363307876 1
1.31074727337121 1
1.49269950949907 0
0.703038011435628 1
1.11571712173498 1
1.44457345146808 0
1.05059313445448 1
1.16509142439742 1
1.11061478341156 1
0.826116648940554 1
1.32206567874926 1
0.611753864656869 1
1.35363256926056 1
1.38724273988743 1
0.901745681186052 1
0.97619271375283 1
1.16553349852657 1
1.35956683944926 1
0.956550070660775 1
1.07262974313068 1
0.906823776827515 1
0.954189405477581 1
1.00139231657621 1
0.952158723273862 1
0.953092764501839 1
1.06665628148029 1
1.26546414966282 1
1.14062650984734 1
0.99233119815007 1
1.18449928920398 1
1.02102440365705 1
0.974187322629702 1
0.888866371515104 1
1.00222229746053 1
1.18052433132917 1
1.2208712025837 1
1.02590210131483 1
0.853936652003416 1
0.874114973417742 1
1.20930835409821 1
0.35617595557288 0
1.25926608604034 1
0.687141765282445 1
1.10820036910668 1
0.798801503029334 1
1.2351579196761 1
0.87346248176123 1
0.834544933505245 1
0.656937829746198 1
0.887915270500163 1
1.36398681731212 0
1.27694734131709 1
0.943061279505863 1
0.956194825269566 1
0.907108734845797 1
0.877811184975172 1
1.01062214120265 1
1.12915318861466 1
1.18126234957638 1
0.831019779650783 1
1.01300298756955 1
0.583428156570576 1
0.984522601824281 1
0.749318513316335 1
0.933033514891821 1
0.887910621178919 1
1.00376802472619 1
0.507258214886903 0
0.585524365272583 1
1.51343368552868 1
0.808844021400718 1
0.955385896839318 1
0.935058020453622 1
1.05684573834611 1
1.16487840214484 1
1.22396719674407 1
0.793891972542967 1
0.823603251642914 1
0.617828289790087 1
1.1118069267337 1
1.36384546443049 1
1.13310526277254 1
1.19208845769851 1
1.43763435602903 1
0.723671808308747 1
0.739237480568107 1
0.916920019674095 1
0.876658712524743 1
1.03442234683458 1
1.0388381367173 1
0.951176243982209 1
1.06901327972168 1
0.582606626418215 0
0.899206690594659 1
0.631011198536428 1
1.12281257861148 1
0.873741507938898 1
0.840036635374071 1
0.654687639527751 0
0.723385764898356 1
1.11981629637981 1
1.06802040842851 1
0.740409841743783 1
1.22108985584054 1
1.22563607225441 1
1.26311642447064 1
0.859227539404904 1
0.89693726145774 1
0.798636052814837 1
0.636886576922595 0
1.34017564707571 1
0.750488903292581 1
1.02004313648858 1
0.952952602926552 1
0.768167371336931 1
1.54185562135246 0
1.41778711718753 1
0.749376679836325 1
0.606930228102851 1
1.29267684918746 1
0.86142946102435 1
0.910904028162017 1
0.969818317803061 1
1.13257709762807 1
0.932832262045148 1
0.970060998757901 1
1.28380126402086 1
0.978349377891574 1
0.922223147568704 1
0.829952754714544 1
1.0888008590531 1
0.960394180890862 1
1.01204317122515 1
0.720237277702766 1
1.30272567422871 1
0.980644844805395 1
1.28042090841513 1
1.08351749591575 1
0.971452173165345 1
0.992670155884769 1
0.930423629424605 1
1.0625184910547 1
1.42566700764022 1
1.16813751969963 1
1.0129113569765 1
0.868980903822905 1
0.791557664212537 1
0.8432509936308 1
1.24575585412262 1
1.08276255244253 1
0.922304276889365 1
0.879107234458285 1
1.20763570616166 1
0.9591960193257 1
1.02382403807879 1
0.754596940051106 1
1.16181155090826 1
1.00111270754106 1
1.57547101217137 0
0.884204167386471 1
1.06960309055093 1
0.87487977428273 1
1.12302012103487 1
0.931656428696417 1
1.14342945412368 1
0.765249270276718 1
1.19192217816 1
0.9135127326185 1
1.03289490504086 1
0.714131278897668 1
0.846723638257917 1
1.27760320225611 1
0.740786142215067 1
0.887532573629904 1
0.74290935449882 1
0.78645052300988 1
0.64934800341141 1
0.789289954638 1
1.13622796414973 1
1.09265180545661 1
1.14137638109081 1
1.05430894571706 1
0.944697513605197 1
1.31472663761273 1
1.45532314347317 1
0.941358149184348 1
0.956760662669765 1
1.02328437292748 1
1.04578254584879 1
0.58600262776126 0
0.952221772796696 1
1.3441057038212 1
1.3813087823461 1
0.805529526721159 1
1.06368772343274 1
0.776226148518051 1
1.17177028620275 1
0.954018896111071 1
1.02966883764622 1
0.890682563431292 1
0.994615875244272 1
0.980652214071611 1
1.21154661194404 1
1.57802935258484 0
0.720120876637172 1
0.8811300334871 1
1.43432082465426 0
1.25355781615616 1
1.4302710517675 1
0.887313181133537 1
1.22914597185174 1
0.928049121069777 1
0.810388911037671 1
1.43709880735867 0
0.864571038608986 1
1.10984357395759 1
1.12059555940522 1
0.995328878864534 1
1.00993579465618 1
0.619368211540906 1
0.867079309799607 1
1.01162749481746 1
0.99999628756921 1
1.1063592695849 1
0.783762126370746 1
1.2508516300471 1
1.40834875197574 1
1.06275394909264 1
0.938480826176715 1
0.802558760775173 1
0.842998344728614 1
0.945397795321454 1
1.39895969046569 1
0.58256770926614 1
0.866460295651452 1
1.05751628483699 1
1.22546872726981 1
0.949478211071481 1
0.952242003015861 1
1.00842733496962 1
0.900803670070988 1
0.719830337108676 1
0.92942631960624 1
1.03408354145582 1
1.034399894953 1
0.843509336389712 1
1.49054454942811 0
1.37437120109621 0
0.952022171927242 1
0.86726066826234 1
0.803488637956834 1
0.919886798402047 1
0.762158900434525 1
0.809062959399051 1
1.11382238216558 1
1.10361289127275 1
1.25513436459767 1
0.961385849811024 1
1.10953240639381 1
0.923975247792597 1
0.87956113396026 1
1.27622177428688 1
0.897018794291978 1
1.2027952653536 1
0.697686148633294 1
1.65298688358391 0
0.887081884771089 1
1.15882116665544 1
0.790986568397468 1
0.783157134484699 1
0.850549886651204 1
1.07360383749333 1
1.14076663815152 1
1.22513198273361 1
1.17530896143609 1
1.07488170289506 1
1.51365167982607 1
0.493451373096669 1
0.740225135039869 1
0.571421930562482 1
1.07652088722134 1
0.9340556835372 1
1.226494670829 1
0.773158685188438 1
1.17435738452439 1
0.674170110300598 1
1.3387821534443 1
1.11210104757143 1
1.26129962634569 1
0.770837315276062 1
0.882676276146613 1
1.36556385054769 1
1.2132230250243 1
1.21140465687837 1
1.1693031588497 1
1.01641944745514 1
1.04825118771924 1
0.811403485864474 1
0.922220653003729 1
1.00793679264792 1
0.727346570463657 1
1.07490660348064 1
0.460511330193276 0
0.565163996238164 0
0.935940757870226 1
1.0125557259276 1
0.988903141354387 1
1.18998514096638 1
0.577587101688055 0
1.52812116741932 0
1.02672769336122 1
0.965810304726477 1
1.03154337809324 1
1.11653717198261 1
1.23348749775922 1
1.25470497171461 1
0.997736811555392 1
0.805797271387734 1
1.67601449045599 0
1.16100412511723 1
1.10380217036435 1
1.16886126389342 1
0.744161141561806 1
1.40079387013602 1
0.801550513005151 1
1.00708790373806 1
0.977896456706736 1
1.10774930425996 1
1.38397484316981 1
0.662234107471997 1
1.12769345578573 1
0.947365216113483 1
1.26111917789622 1
1.08369417151294 1
0.524705784868683 1
1.08156674649927 1
1.19202206837523 1
0.699134479001644 1
1.00557168450278 1
1.03037109482827 1
1.29961077458323 1
0.807158869997626 1
0.511040832144476 1
0.81304311806654 1
0.809629228632612 1
1.15065610116 1
1.17260683218224 1
1.57751003621179 0
1.07542361874476 1
1.34356903729525 1
1.29467113785377 1
1.0528882006709 1
0.982691444731349 1
1.04035999891485 1
0.947516323847534 1
1.13957138618632 1
0.905818826807762 1
1.06845136644378 1
1.05758451424123 1
0.494963802639279 0
1.04157828539756 1
1.07434219145421 1
0.977015120943043 1
0.981553759467582 1
1.15983877485527 1
0.944864817621261 1
1.18102255696353 1
0.903826977555132 1
1.25118520061668 1
0.791048060556314 1
1.39754503560016 1
0.773171059608885 1
1.09106876591206 1
1.2945388134629 1
1.21730413782387 1
1.50263424682299 1
0.602290679315332 1
0.904434777005827 1
1.25956133651234 1
0.554656200993441 1
0.651286562489518 1
1.08553651046888 1
0.775066509705782 1
1.23406415794661 1
0.685077614069855 0
0.8619926956152 1
1.23705571826899 1
1.16082843201694 1
1.12783203271468 1
0.657976294172157 1
0.787143010676453 1
0.80406760030963 1
1.16847521082336 1
0.767196995163851 1
1.26526818715997 1
0.817355932005152 1
0.832921527671166 1
1.49725959050339 0
0.906870144952046 1
0.803526793321311 1
0.864176717247223 1
0.754937078639587 1
1.1436261917414 1
0.972922053706024 1
0.780969505796213 1
0.708281689662603 1
0.631104742568967 1
0.778321023315771 1
1.34915314138564 1
0.878436289650202 1
1.05720344787914 1
0.922242382859115 1
1.4717447023292 0
0.463467981604123 0
0.841847742612936 1
0.555507182225363 0
0.908468572747749 1
0.789823892374999 1
0.943366937325182 1
0.986256360021934 1
1.0994535379573 1
1.09875379645811 1
1.13413080182368 1
1.63078102012178 0
1.32864172447128 0
1.30789032375315 1
1.83029373455454 0
0.984179816881601 1
0.939028858111212 1
0.915910120158093 1
0.855598443573392 1
0.968819013469324 1
0.962236860145377 1
0.769676590907735 1
0.972738159332256 1
0.561790932777273 0
0.899228085980463 1
0.978572884949388 1
0.979408582400009 1
0.805633734197422 1
0.941192188909477 1
0.848318795190443 1
1.12361050927832 1
0.947045167733419 1
1.05976959591753 1
0.612412984742451 1
1.3208167270854 1
1.11599249575956 1
0.92928807325922 1
0.64862695171473 1
1.34534898260799 1
1.22305363030105 1
0.896363536113599 1
1.21709516871276 1
1.20624334248613 1
1.07773643966369 1
1.14324505121919 1
0.594453730092028 0
1.11341231977222 1
1.05727680527833 1
0.860337955180047 1
1.34774101484165 1
0.594714056611388 0
1.16993160000832 1
0.960574274653329 1
0.993987240057626 1
0.767201880770977 1
1.52903734962299 0
1.09336920219229 1
0.998427486316949 1
1.46357373837665 1
1.44001655244562 1
0.658611423622559 1
0.958642348110138 1
1.13505915974664 1
0.905592141059255 1
1.38559323370992 1
1.44533661266464 0
0.992211306253194 1
1.16921382340097 1
0.593171820008273 1
1.01586844946163 1
1.19988965243379 1
1.05071579510934 1
1.29419512815416 1
1.47528773087785 1
1.01748842783955 1
1.02651966089601 1
1.24533691921165 1
0.817409196984662 1
0.592070276248141 0
1.06354884770059 1
0.778715857084085 1
1.37137431071025 0
0.515408086920205 0
0.884739206114831 1
0.813064114434578 1
0.778014401270696 1
1.19772085447247 1
0.75687954286045 1
0.979808663522462 1
0.93615195830138 1
0.789477682098999 1
1.40433998582442 0
0.592690522344891 0
0.907154328143784 1
1.45701317970075 0
0.786488908802348 1
0.676436452714006 1
1.04957441551329 1
1.09756083048453 1
0.630384712579638 1
1.29343594475042 1
0.88750425918411 1
0.881353233465068 1
1.53008379254828 1
1.31009196460059 1
1.32969084368452 1
0.879673841670392 1
0.791455165952451 1
1.07554267581388 1
0.979974164953024 1
0.687882886021663 1
1.31908515311668 1
1.42966809225835 1
1.26961527956307 1
1.15698725161535 1
1.3121296139156 1
1.02336377640894 1
1.00695097425493 1
0.988785891527929 1
1.15788401360795 1
1.25359014268011 1
1.07813567969337 1
0.647357389057927 1
1.15576704529945 1
1.25894277788602 1
0.527164622856998 0
1.02892513392273 1
0.645819814861569 0
0.951093930986966 1
0.799010026654526 1
1.11549615559239 1
0.716319551602945 1
1.09273017383948 1
0.9971185655386 1
0.97271364501529 1
0.808689098103417 1
0.862205728599769 1
1.01614594682852 1
0.823777970694695 1
0.703690068136035 1
1.01648500730474 1
0.612525907417652 0
1.2739728805797 1
0.931623363672243 1
0.876475472745045 1
1.48365810446665 0
0.952071697087997 1
0.756146984184497 1
0.944430245293842 1
1.21020790888639 1
0.836070459078822 1
1.16344941742276 1
0.62869859025728 0
1.08985835757652 1
0.885223548975317 1
0.875392042112825 1
1.07146565439794 1
0.860204047462851 1
1.14256505002309 1
1.15893156466496 1
0.984489290452522 1
0.950814904677954 1
0.740958503419151 1
1.04977258887321 1
1.05079965393145 1
0.611862895470618 0
1.4116430533021 0
1.2024218521037 1
1.27068050866611 1
0.968478547209651 1
1.14110035426209 1
0.96400174372168 1
0.883182280087504 1
0.808674026990206 1
0.929375035040627 1
0.580972737035911 1
1.35054875919828 1
0.993059474760236 1
1.11708400310643 1
1.27577924818472 1
0.999902798171933 1
1.14345600204401 1
0.876330132265602 1
1.16934773454854 1
0.920307939531244 1
1.10905541782804 1
1.03243544358925 1
0.728228054422497 1
1.05822082997754 1
1.44583754099885 0
0.859741241342743 1
1.46127248313325 1
0.934883828684817 1
1.09302181215565 1
0.957724644965258 1
0.691305316531999 1
1.27174180871352 1
0.652356611009784 1
1.47071077801376 0
0.928919919041773 1
1.49708932265263 0
0.724374083922858 1
0.730202557882073 1
1.02787818304505 1
1.17186774742271 1
0.891300673677378 1
1.42367927616184 0
1.35289397421968 1
1.01299965275666 1
0.621544154927205 1
1.18824551702239 1
1.32416258158708 1
1.1757146338121 1
1.34812025291522 1
0.844314690473739 1
1.05451868266557 1
1.45818690583626 1
1.04659469830956 1
0.929375757809851 1
0.762777978516038 1
1.27054087332112 1
0.521633974396408 0
1.23621007045917 1
0.685660229497753 0
1.00547064655243 1
1.10349447158315 1
0.936535771999581 1
0.914888404756553 1
0.947181372164419 1
1.06445943813708 1
1.11493676875673 1
1.13067191001184 1
1.10092073117716 1
0.767188106904351 1
0.987737648287084 1
0.52773301557082 0
1.28104444043746 1
1.25935909151712 1
0.934119330535065 1
0.875892605129373 1
0.544756859184228 0
0.895073910292412 1
0.803693259587862 1
1.04675704407364 1
1.03054958426634 1
0.683016310140917 1
0.988446063067377 1
0.732819668248149 1
1.19886616665309 1
0.864874868592357 1
0.5867384739907 1
0.924160084687005 1
1.03563941674928 1
1.0060897965026 1
0.931088330711641 1
1.53434997008652 0
1.11229053854792 1
1.53537798434006 0
1.2208647992934 1
0.840033853228972 1
1.21460356462686 1
0.96214817618735 1
1.22466638151856 1
1.30266197618764 1
1.11235199361831 1
0.823213827976822 1
0.791951895230258 1
0.72577632825517 1
0.99912994082656 1
1.31990114334163 1
0.861569441907422 1
0.95580770470875 1
0.908564976405642 1
0.916757584823999 1
1.07288234116707 1
0.972095000064454 1
0.845052815442491 1
1.05332851715137 1
1.44373935421677 1
0.898726776463422 1
1.15003572105144 1
1.16318002709544 1
0.670678681724738 1
1.09913971204428 1
1.09336623103317 1
0.838005498805765 1
1.11556267787555 1
1.17554015115684 1
0.879441007098538 1
1.36616801500838 1
0.889255326699566 1
1.05360023897689 1
1.00491705100586 1
0.615232302203684 1
1.1131163976225 1
0.638552918297695 0
1.2196973890717 1
0.924917793386109 1
1.23943095283052 1
0.88639563946509 1
0.896286882600223 1
0.920635525304538 1
1.24643432718521 1
1.07965796303584 1
0.568625912014164 1
1.12276104594833 1
0.736036203372377 1
1.09353602654684 1
1.00006665832863 1
1.03549228841296 1
0.629192272024119 1
0.911724059214993 1
1.07653354173546 1
1.23364143931331 1
1.19141977190401 1
1.02654207467187 1
0.852662413998359 1
1.28218997799599 1
0.944827111967461 1
0.922412202615162 1
1.0701007041544 1
1.21213286617469 1
1.13417060789771 1
0.345607422430319 0
0.854809078247393 1
0.994590127702965 1
1.16483416887592 1
0.816848403155019 1
1.1675030489411 1
1.38119643867326 1
0.633067740464027 1
0.79612872323061 1
1.23664616400813 1
1.0545076025576 1
0.553588024769721 1
0.941404718117625 1
1.35478942427127 1
1.04110442174844 1
2.1572904537403 0
1.19063338576726 1
0.879176250256802 1
0.485537914923933 0
1.23420632234171 1
1.09353248229282 1
0.994700480741688 1
1.00785634789039 1
1.15647644334629 1
0.848346980475825 1
0.694808390661399 1
0.447902390905993 0
0.838846906680494 1
0.935161615260905 1
1.30745480445291 1
0.772673248559106 1
0.862055681938635 1
1.52098715104599 0
1.16423379142396 1
0.94756521636069 1
1.27260096147245 1
1.11999166614026 1
1.25497832840526 1
1.03171317496819 1
0.816111637250868 1
0.791271371039449 1
1.0899166868061 1
1.07306320399306 1
1.40909685452065 1
1.24715764175019 1
1.02206287301216 1
1.04981620659224 1
1.03260473489608 1
0.880618181055682 1
1.13058786762537 1
1.0607182058083 1
1.13499299207135 1
0.934974074539673 1
1.03353569119463 1
0.799637487563349 1
0.90306109594473 1
1.29881845832471 1
0.970786497051738 1
0.978910754515084 1
1.08008751132843 1
0.929032180430377 1
1.05956186773908 1
1.06375614116294 1
1.31934971886223 1
1.37672845182761 1
1.45661748907473 1
0.946992483385174 1
1.18648954171758 1
1.36166843070202 1
0.769888106815187 1
0.474098411598332 0
1.14642432967312 1
0.875486228310069 1
0.746436046516638 0
0.793648852029975 1
0.924357717450667 1
1.29929937832595 1
0.941622842859126 1
0.746259443857081 1
0.350368624330734 0
0.967407649024052 1
0.774600457074457 1
1.02831181703234 1
0.983488206983042 1
0.811232810594497 1
1.16230910074065 1
0.878906140237386 1
0.848849465614146 1
0.963794252334224 1
0.829574027713846 1
1.05746142448042 1
0.718430879277967 1
0.817074271612674 1
0.627141271630724 1
0.629313737582229 0
0.857852281559105 1
0.786731807580784 1
0.757716811685856 1
0.935979930903871 1
1.17761844508731 1
1.02847447385584 1
0.78891036032976 1
0.825237401627778 1
1.15351248436226 1
1.04535288840808 1
1.09068606786809 1
0.873535195638288 1
0.837772442566247 1
0.9308186193257 1
1.22177445851286 1
0.986424495302727 1
0.668762179459524 1
0.901522251713411 1
0.740021274204278 1
1.12676320507962 1
1.04682010279859 1
1.42187388917307 1
1.11401301472266 1
0.755952044398839 1
0.824590218069723 1
1.37737598581175 0
0.800063291649882 1
0.921998045143381 1
1.18207140151289 1
1.0857340938116 1
0.784162410509027 1
0.481200114243463 1
1.33305074456409 1
1.05288513493217 1
0.901012504279728 1
1.86721880908155 0
1.46743501367765 0
1.27694569079516 1
1.14526602443419 1
1.48300290687575 0
0.578514609768092 0
0.998650722872721 1
0.991776528185418 1
0.91898727996159 1
1.15025599395534 1
1.12630025815946 1
0.762226150194991 1
0.885750076796985 1
1.09346535663835 1
1.40738862570377 1
1.21392587254981 1
0.980549433117703 1
0.892888609262279 1
1.20865817348743 1
