# Supplementary material for: Bias caused by sampling error in meta-analysis with small sample sizes
Source: PLoS One. 2018 Sep 13;13(9):e0204056. doi: 10.1371/journal.pone.0204056 (PMC6136825; doi:10.1371/journal.pone.0204056)
Supplement: S3 File — (ZIP) [file pone.0204056.s003.zip › results N = 20 delta = 1 tau = 1 sz = 20-30.txt]

"dl.delta" "dl.cp"
0.815801352030262 1
0.22107716019477 0
0.713482813688928 1
1.16671151019201 1
0.793714003603599 1
1.24545602078883 1
0.64634149157591 1
0.752513861315037 1
0.715868947462695 1
0.961080789214821 1
0.439346898122623 0
0.958509372134427 1
1.11116785639874 1
0.934608751352795 1
1.85925232689372 0
0.879819314050591 1
1.2456217939869 1
0.63865777897028 1
1.24064821213559 1
1.63709774490324 1
1.43965787595834 1
0.661227136051543 1
1.42032316925817 1
1.53148958545409 1
0.898082700191108 1
0.928686376486242 1
0.799023088812059 1
1.40155871176305 1
1.10752121456792 1
1.14136347546219 1
1.40143517232504 1
0.924285902977748 1
0.678959681784304 1
1.64184020357573 1
1.48271515270306 0
1.07231441318767 1
0.853583550617162 1
1.66964446107785 1
0.97765316161514 1
1.22219351523945 1
0.943910412752638 1
0.459401447586447 1
1.04695431389365 1
1.31166389554427 1
0.703769128696126 1
1.01667399740957 1
1.47460194039211 1
1.28301730738 1
0.628468616865536 1
1.21408168750104 1
1.24752079904897 1
0.812629515144626 1
1.55354013250432 1
1.86128728967444 0
0.845909555236408 1
1.60135635559761 1
0.958515897974022 1
1.11961971923785 1
1.00620621814076 1
1.12656086427067 1
1.19727547041549 1
1.57439114653554 1
1.10162244439737 1
0.707754534304462 1
0.603580592909789 1
1.1747934883367 1
1.22339275885361 1
1.18213980259247 1
1.13893225057542 1
1.24531798458344 1
0.68016587552947 1
1.53377296641415 1
0.615714370910407 1
0.464693829362383 1
1.37568913118914 1
1.03564436232696 1
0.845150175348433 1
1.66598075448122 1
0.543014675755256 1
0.771171235697545 1
1.68595471048375 1
0.313799314563847 1
1.52037678520772 1
1.08292293749419 1
0.990533810468951 1
1.00949080533114 1
1.46692559796982 1
1.18931755032663 1
0.843815867293663 1
0.815324690204523 1
1.01338433853325 1
1.13551986664926 1
1.1019132665454 1
1.26933698536919 1
1.1006400399706 1
0.604222789194947 1
0.56657133233464 1
1.16845433867884 1
1.04668108140974 1
0.820561173534403 1
0.801497853213049 1
1.56985588035432 1
1.35874141252937 1
1.00287104556502 1
0.883612364034522 1
1.24141056312224 1
1.05324898328665 1
1.27416875983376 1
0.794041997735769 1
1.06238062598673 1
1.27696081835611 1
1.41646209776262 1
0.818455865741352 1
1.08793133779276 1
1.05030131339804 1
1.05179222229698 1
1.68276923655081 0
1.35088190273469 1
1.32461213106821 1
0.78508444067084 1
0.507792655462604 1
0.864355396013234 1
1.05372297034208 1
1.00821898995908 1
0.86984643082886 1
0.982366140163144 1
0.985195592153778 1
0.614775409464281 1
1.17840849560035 1
1.12310729547737 1
1.16684794078052 1
0.779207483001904 1
1.19914034732867 1
0.92882899831694 1
1.25863740241128 1
0.637744290550811 1
1.07148384006708 1
1.29566864526098 1
1.40802357744124 1
0.969829004164636 1
1.27802303905766 1
1.53927399262049 1
1.02382472884877 1
1.39321504224857 1
1.65936985129795 0
1.00207065332276 1
1.17641487150415 1
0.906653609694216 1
0.638811510487179 1
0.504864980220225 1
1.14689048570546 1
0.699375938489909 1
1.03375246471668 1
1.06529410565675 1
1.17443532727893 1
0.606291385290997 1
0.752606031542238 1
0.914425743101315 1
0.763832509321317 1
0.823264809342768 1
1.08330435989781 1
1.1963526589141 1
0.925841055184534 1
1.23454561579975 1
1.17051527734388 1
0.866571627131148 1
1.74584053010856 1
1.05418490638467 1
1.60223121802891 1
0.660743337695175 1
0.815268227269749 1
0.741590107864517 1
0.508343795985183 1
1.59450546993508 1
1.31859761032085 1
1.05105011429188 1
0.767369248349536 1
0.608455267007221 1
0.968828141843921 1
0.293686471008928 0
0.290118433163043 0
0.74356197283995 1
0.981128939650149 1
1.12829047861935 1
0.709492521756655 1
1.22397374777132 1
1.0968863003826 1
1.46599669546412 1
1.20986434664163 1
0.923183465920979 1
1.09958281540478 1
1.38502104874409 1
0.802170752655131 1
1.19241098542463 1
1.44093501958111 1
0.915006877814562 1
1.05744286173874 1
0.519748532647782 1
0.917551366150528 1
1.6899813287185 0
0.741427242847943 1
0.597584330136958 1
0.786481237172368 1
0.633879758743514 1
0.686209053690187 1
0.968506656736879 1
0.636654829830423 1
1.14816673501372 1
1.03553643622874 1
0.692927939933156 1
1.13261913964446 1
1.55496080658778 1
1.04868925923291 1
0.718261567214659 1
1.44605534884392 1
0.397441567392984 1
0.957907079743276 1
0.995655277054919 1
1.10030582048076 1
1.3468513873621 1
0.933565181530851 1
0.910117540134473 1
0.689079459702664 1
1.06139264770907 1
0.696559641218598 1
1.05988399694707 1
1.46230310130053 1
0.640763036643733 1
1.40086368481609 1
0.85799373996361 1
1.49081300604519 1
1.06250837194758 1
1.45254847512738 1
1.34345229595893 1
1.08338024826308 1
0.722565991088378 1
1.14081027893813 1
0.908780888200948 1
1.42014382583918 1
0.985777003745065 1
0.923694967954243 1
1.32022437363569 1
0.883117316777903 1
-0.189815816384888 0
0.635815066953031 1
0.5964752348233 1
1.16726705185897 1
1.29899457124939 1
0.77247301348248 1
0.649693588361336 1
1.33488925238233 1
0.384704306021537 1
0.941895503818134 1
1.47961607164774 1
1.41461030121483 1
1.44122739362655 1
1.50376498768501 1
0.76180522265264 1
1.43301237081884 1
1.11535163088748 1
1.08609042291366 1
0.983465736246493 1
0.906456348306744 1
1.10864727490315 1
0.641417980232535 1
1.10603022128024 1
0.974547372742236 1
0.957814457030429 1
0.740971063335946 1
0.733296717635498 1
1.17226011746811 1
0.85941907478788 1
1.24714815715113 1
0.556119694478184 1
0.593011355124702 1
1.19028013530096 1
1.23551981691689 1
1.25137746739262 1
1.23498140370625 1
1.17351037981181 1
0.701350719010721 1
0.958666957221547 1
1.17128004703486 1
0.942818055237198 1
0.603953166512374 1
1.52676230282511 1
1.19087972187141 1
1.28771346002212 1
1.15441656724988 1
1.58821817759142 1
0.430439633811779 0
1.04464689957473 1
0.796198313866106 1
0.965516324019522 1
1.20737142917882 1
0.472895904904817 1
0.97458891272258 1
0.5049749657811 1
0.812380786337244 1
0.727439467350377 1
1.56857392597304 1
0.912208697149582 1
1.77775303693739 0
1.02322873854518 1
0.585558897236788 1
1.40694101946621 1
0.768216215249297 1
1.03150898599179 1
0.742970254004428 1
1.19129397242028 1
1.15707270215141 1
0.98846579602061 1
1.10833233043079 1
0.747886172253659 1
1.4610480295579 1
0.837343566172265 1
0.77805265030994 1
1.01253576794235 1
0.659455442556774 1
0.952904483930793 1
1.09531759640811 1
1.17493403481337 1
1.1848049748738 1
1.23873923709268 1
0.835484394488498 1
1.3580870982979 1
1.11472557869099 1
1.1199257358735 1
1.44260630412661 1
0.868531607527302 1
0.948378471129614 1
0.878669658408871 1
1.19293778377892 1
1.20743723597407 1
0.588179267572886 1
1.00740029684225 1
0.958453841006138 1
1.13858505708998 1
1.30046771048847 1
0.985789580422672 1
0.487331308632459 1
1.13236417457285 1
0.689899620924048 1
1.16254728749833 1
1.08018835569113 1
0.919544778837631 1
0.850034408452124 1
0.274948853045725 0
0.818392922337146 1
1.04856496393294 1
1.60820155249982 1
0.569105330103507 1
0.410551543552973 1
0.525492461850512 1
0.897940330405553 1
0.392664635925458 0
0.893205775707766 1
1.03505599052971 1
0.80833773404049 1
0.762476511657149 1
0.715001244103301 1
1.1295808105866 1
1.01193779216058 1
0.692203661667939 1
0.77758119032644 1
0.819908596099004 1
1.23198618449728 1
0.928684225244398 1
1.33958150917153 1
0.81457693473037 1
0.807007435616572 1
1.39268501926243 1
1.24117860674056 1
0.616139362069737 1
1.04817003104688 1
1.04111482338535 1
1.17505350763198 1
1.02509218362799 1
0.683494057532923 1
0.302038709189518 0
1.12347978916308 1
1.28952597390554 1
1.47360149083575 1
0.802983233019034 1
1.48977483320455 1
0.941696841396299 1
1.01977803917871 1
1.04327895553064 1
0.289147739117034 0
0.576080008922387 1
0.984455384948179 1
0.892229710647139 1
1.35873475047241 1
1.33869409269701 1
1.34614313367764 1
1.11618098209511 1
0.662425257253817 1
0.938738867039775 1
1.96586708757568 0
0.683924143614424 1
0.697168656868701 1
0.999584896188143 1
0.799658283221288 1
0.361005198064115 0
0.985682015818707 1
1.44715432763221 1
1.18477670954798 1
1.57370167331731 1
0.877250600658616 1
2.03663383589649 0
1.56056901476924 1
1.34582524833731 1
1.70466570878918 0
0.427405677606161 0
0.962248163959929 1
1.16490176361548 1
0.754049649727047 1
0.860688602461497 1
0.388864080022205 0
0.539289167733323 1
0.471806835605591 1
1.47537974767097 1
1.14041887794944 1
0.949184490172526 1
0.963917276861025 1
1.1136841189344 1
1.36191525011042 1
0.944016615371942 1
1.2909776527036 1
1.52872281518646 1
0.925606569953221 1
0.140222500933368 0
0.591508988226367 1
0.905345149782465 1
0.647574500279946 1
1.5843425047133 1
0.718150124646117 1
0.625394456978221 1
1.09426741834516 1
0.587243911117268 1
0.826273789109238 1
1.20447081867651 1
1.50148687268723 1
1.69076159893194 1
0.552628726173645 1
0.98731935524509 1
1.20701039503282 1
1.21860229503096 1
1.29037017107932 1
0.854910814932774 1
0.776925172916086 1
1.16776192497206 1
1.24883863224874 1
0.491016744378867 1
0.745822315646553 1
0.458295903224213 0
0.682778052296543 1
1.2192202235366 1
0.736367405208938 1
0.967716636685601 1
0.887109397330462 1
1.21559367158451 1
0.857851848957224 1
1.31905520445932 1
1.62094732300931 1
1.12646575955066 1
1.352516893036 1
0.701266778262021 1
0.8748013635621 1
0.525805562397132 1
0.21215991381898 0
1.39824576562303 1
1.42996599141211 1
1.13485849885418 1
0.557270686141034 0
1.08864342869794 1
1.23551974791213 1
0.45217246111257 1
0.832223074116933 1
1.77790850723952 0
1.1411484999525 1
0.62442907859951 1
0.786864611417922 1
1.08617596118786 1
0.791240795040344 1
1.11578008372784 1
0.814741111471756 1
0.918611929585196 1
1.09680606401867 1
0.435373398063448 1
1.30298642989482 1
1.3223219012346 1
1.17523211358146 1
1.3485010987976 1
1.50744243422504 1
1.30568414758175 1
0.847850187161259 1
0.986175834997753 1
1.4879655525642 1
0.546460059754636 1
0.118198190177296 0
0.237343084743401 1
0.370901305058387 1
0.811974276503559 1
0.490581993902168 1
0.579814496230222 1
0.934508701890629 1
1.49810356450645 1
1.14919526604963 1
0.588384814006224 1
1.27862126237935 1
1.19057526441923 1
0.931507865365712 1
1.0823548976007 1
0.87492528339784 1
1.12363616169698 1
1.1598017199067 1
0.735685258919288 1
1.27348462491019 1
1.4971076172206 0
1.12226902913693 1
1.15572608280899 1
0.991072104181648 1
0.548246830198016 1
1.04375256443346 1
1.52627850311742 1
0.613320980955087 1
1.27603285464864 1
0.707790950113677 1
0.994635105159015 1
0.716104146115304 1
1.2943613545094 1
1.05898469940376 1
1.18118135938814 1
0.866060187861343 1
1.11332384286268 1
1.43652463824128 1
0.707909368312075 1
0.427990012647763 1
0.960761356392507 1
1.16153750078533 1
1.00425278976431 1
0.60576674121483 1
0.757884874650892 1
0.629053221405191 1
1.07991857408515 1
0.946025901448647 1
1.15435483906984 1
0.835053636352732 1
0.897412642114836 1
0.794237496933018 1
1.56610323488376 1
0.870823465130967 1
1.86145678595039 0
0.825445950434699 1
0.547388838906134 1
1.01780695703937 1
0.615742532871008 1
1.25264807779169 1
1.03033554817401 1
0.905116540082213 1
0.827297582609643 1
1.24615845658832 1
0.738970860749245 1
1.42531932502487 1
1.08992845291508 1
1.18588700314465 1
1.51842622513606 0
1.43148004204617 1
0.805788370561365 1
1.34090463853922 1
0.56849391381992 1
0.971022295394315 1
0.987689402902718 1
1.35354751648193 1
1.13408744422062 1
0.545480239936822 1
0.71633220028598 1
1.02726127292921 1
1.24049020306616 1
0.771269589465051 1
0.741699068829892 1
0.808130349901113 1
1.38316895552957 1
1.26033490731904 1
1.60855190835912 1
0.365214613979261 1
0.558720995794009 1
1.03041181798736 1
0.891545470895694 1
0.999333424508335 1
0.859021870710623 1
1.15250415318151 1
1.3218780199083 1
1.05702196171654 1
0.561005268001573 1
0.812695550070373 1
0.979159185301958 1
1.0157222090085 1
1.2957326427565 1
1.31826002698392 1
0.632425790148434 1
1.06051790631801 1
0.765414129388565 1
1.08325821571804 1
0.60347896556845 1
0.611748513448136 1
1.16726434880885 1
1.25255772801886 1
0.353998303408771 1
1.49087798340072 1
1.0259026552094 1
0.939359589040756 1
1.03115591609702 1
0.747137006163085 1
0.953228182802378 1
0.619887430210412 1
1.36040606887331 1
1.29940412417018 1
0.257294375092892 1
0.786922877097228 1
1.32440497504471 1
0.92571985440146 1
1.09869187008389 1
1.44787406500685 1
1.4535464830542 1
1.61543152562195 1
0.916582492322269 1
1.25502263776541 1
0.766334073402483 1
0.833923348481506 1
1.17871895173352 1
1.13380448685496 1
1.16160921372846 1
1.32514485376866 1
0.857673169561688 1
1.29979856871534 1
0.876879733888245 1
1.2656152030436 1
0.855579194778343 1
1.16118955168279 1
0.892973943997736 1
1.87369273216967 0
1.13371866250559 1
1.23823160131554 1
0.640925927514334 1
0.327067513217611 1
1.75355002641348 0
1.02229581524259 1
0.774596553024679 1
0.676382513778001 1
1.12582973058737 1
1.20956222287699 1
1.48816486199781 1
1.17207993995055 1
0.907585852335192 1
0.932819741776279 1
0.647455480478905 1
0.829055412537652 1
1.06121713794656 1
1.08720922809267 1
0.143831876674207 1
1.18769728158265 1
1.14551919489262 1
1.39627743433002 1
1.07103057758492 1
0.849567701665681 1
0.95531642742426 1
1.91277988263958 0
0.877815233296747 1
0.887690039007217 1
1.02478641554019 1
0.991164565544915 1
0.923573678650155 1
0.625355370798676 1
1.64490722368836 1
1.16098135740891 1
1.45840218025467 1
1.02596574966208 1
1.40356681980941 0
1.19362842658332 1
1.15595062044135 1
1.3554553083578 1
0.733056266135616 1
1.39640919130812 1
0.880159103303232 1
0.886972145976737 1
1.01900612029731 1
0.778285833331611 1
0.47253057690013 1
0.848239549585199 1
0.952178794257997 1
0.996971093919674 1
0.628738230892939 1
1.06444149496159 1
1.18108999485697 1
0.785026721869432 1
1.10184106801568 1
1.38446858668083 1
0.831308975652518 1
1.39245238708404 1
0.800615056889951 1
1.75159652760379 0
1.07814383325439 1
1.24502962946168 1
1.39052785044062 1
1.25828588624989 1
0.540101452949776 1
1.47965296910678 1
1.32899944247425 1
0.961536799504001 1
0.513541540528707 1
0.695274789717923 1
0.674804182781291 1
0.633491629256008 1
1.38179570769659 1
0.290378169367192 0
0.617694697112871 1
1.0095188739538 1
1.05017130066361 1
1.2107873813398 1
0.786094838107495 1
0.540128095896383 1
1.11536401836249 1
1.00072134948857 1
1.08104615755843 1
0.862287023843055 1
0.911885654458272 1
0.671599718799644 1
1.06651793613767 1
1.17844920704104 1
1.11799632513342 1
0.432578422319804 1
1.2487290341567 1
1.56317148621549 0
0.418523365336503 0
1.01984356044785 1
0.84576380681343 1
1.48657465230982 1
0.884063725193722 1
1.36334248472184 1
1.28525627732819 1
0.579171438156963 1
1.09340471628342 1
1.1041383706552 1
1.05743320242894 1
0.868093667878312 1
1.2890466380261 1
1.1221882112808 1
0.853439300067914 1
0.832932752237541 1
1.05992427488879 1
0.844521655813242 1
1.0396864320262 1
1.58300208384742 1
0.920499517300818 1
1.53264723619269 0
0.565466259363055 1
0.429314245209831 1
0.930957917890508 1
1.3975918743082 1
0.987612822014766 1
1.11981111813336 1
1.27786517761796 1
1.76982061820146 0
0.956787876311088 1
0.779870976860734 1
0.973715937546998 1
0.723413469169552 1
0.412735180753212 1
1.25301661634151 1
0.655731085108858 1
1.11095389842063 1
1.37021029740567 1
0.437350102472802 1
0.787271244824842 1
1.55157654254788 1
0.659386530060758 1
0.727715498111 1
0.782783043196078 1
1.14565298949381 1
0.945626980902153 1
1.32861502032121 1
1.07553953022865 1
-0.0471761814918987 0
0.507319685332056 1
1.38790010718658 1
0.790594565852894 1
0.975681975276228 1
1.09339498281835 1
1.15283016267549 1
0.754793944915928 1
0.440620059400909 1
1.31284002270711 1
1.63440764766937 1
1.21588601491755 1
1.39990668227839 1
0.749635070996979 1
0.506597924235751 1
0.702881000286045 1
1.48974951742996 1
1.16211911913902 1
1.21233262928061 1
1.54843222720762 1
0.694441563192619 1
1.23405932428158 1
0.788962829978331 1
1.04547899759493 1
1.536737429368 1
1.01129595752047 1
0.705124471130421 1
1.18936148882656 1
0.992035421420584 1
1.01486864845914 1
0.90995349768008 1
1.16101950104602 1
1.0545079506942 1
1.0402574514316 1
1.36081255209791 1
1.14840299027311 1
1.13191482859501 1
0.461802008508206 1
1.05541693579686 1
0.789824088952069 1
0.965558052136179 1
0.897965858397163 1
0.606218359965797 1
0.765490210200262 1
1.47514960798402 1
0.684886316807869 1
1.08656433069745 1
1.12306949729067 1
1.20709592225905 1
0.657294388368082 1
0.581776221497126 1
1.89824466472099 0
1.73153144124777 0
0.863544340381995 1
0.701825522692903 1
0.507745825466255 1
0.654292983421312 1
0.456068769730696 1
1.26342396107653 1
1.05836058372623 1
0.163517278882222 0
0.927001535450952 1
1.01490921586043 1
0.606067480956367 1
0.295512592359903 0
0.585116671461462 1
1.77605892707172 0
0.830954960612602 1
0.812406630546734 1
1.38263122400893 1
1.74206988772739 0
1.47409974664359 1
1.05209740395935 1
0.52477191824307 1
1.54102961340965 1
1.25370339713314 1
1.24128704381871 1
1.78623001987277 0
0.901727604666037 1
1.15637097978792 1
0.661511358521426 1
0.701227517556698 1
0.856514735874494 1
0.40339308903486 0
1.27796563881569 1
1.09980761642745 1
0.640276869976813 1
0.618559139627667 1
1.57720356499266 0
0.365097600678948 1
1.2558342257331 1
1.53960264175682 1
0.785695795159917 1
1.16190620870528 1
0.97700188651821 1
1.26078905635161 1
0.934638944277745 1
0.562464432408544 0
1.8059061994855 0
1.02848786585029 1
0.627661705011131 1
0.665815923999153 1
0.522195489439503 1
0.856116983823573 1
0.237609122991952 0
1.01036205229937 1
1.39531495886217 1
1.03155484900247 1
1.08135436911215 1
0.975836557706944 1
1.50264222285632 0
1.24617890160943 1
0.481947776109058 1
0.48408372163822 1
1.01665104413924 1
1.08362461572724 1
1.20216468176221 1
1.08891867763026 1
1.14541415142764 1
0.699740272432342 1
1.35954440240594 1
0.997443190417017 1
0.297474969234315 1
1.29160638229439 1
1.24869485299997 1
0.693243719740762 1
0.656454795405168 1
1.31645267399147 1
0.944215932449761 1
0.0139074698657592 0
0.963547016566367 1
1.48316530032292 1
1.24520994187063 1
1.13613429905602 1
0.823666660555908 1
2.21450456752529 0
0.874896047020115 1
1.06955216435303 1
0.888542281005665 1
1.03909313759076 1
0.57560606712939 1
1.51292999009419 1
1.56581021371133 1
1.01014055532855 1
1.28147844072579 1
0.632549255924356 1
0.792617402987725 1
1.3381261228019 1
1.17660532224263 1
0.460579086629366 1
1.05520084324125 1
1.13241218386487 1
0.820762803585269 1
0.669373593054474 1
1.32525779882484 1
0.604164077393478 1
1.33238307167352 1
0.84667382015748 1
0.952566418338154 1
1.38053152926893 1
1.14527528766911 1
1.28753531948559 1
1.0696930366868 1
0.843112327784801 1
1.36661511022847 1
1.1553576712197 1
0.932264043011725 1
0.86663018957416 1
1.24753381184682 1
1.21660490567559 1
0.946249581752006 1
1.25927838521785 1
1.54169532390616 1
0.572439715714482 1
1.43547641555384 1
0.490424463866869 0
1.31891092297033 1
0.875664062095883 1
0.970265590593476 1
1.2287651167636 1
1.2982287932267 1
1.69076084853178 1
1.47897872670388 1
0.828512598154209 1
0.927073821479664 1
1.35726258490479 1
1.25868019592029 1
1.291809418146 1
0.763706597002604 1
1.19690558124131 1
0.955594617570448 1
0.964247706160346 1
1.2278688954551 1
1.35271316351876 1
1.47832963431697 1
1.15977968816218 1
1.25376556514421 1
1.22531333140465 1
0.939627168087902 1
0.896024367801535 1
1.0739749880281 1
1.69821306110772 0
0.768417503606164 1
1.03130871004826 1
0.53388400843228 1
1.30171479852654 1
0.941314064115368 1
0.832871355052753 1
0.906312228450286 1
0.750462715660694 1
0.670397512107318 1
1.27397423375618 1
0.508084977331034 1
0.992080615810011 1
1.32854852300755 1
0.719156636247002 1
1.08390785947709 1
1.32813278080077 1
0.843269406569312 1
0.823971497500632 1
0.938631664654228 1
0.920383482550189 1
0.967748475784494 1
1.37698617215778 1
0.510239520481847 1
1.17890258084611 1
1.058461824329 1
2.01053832854855 0
0.781269692169653 1
1.07964766719228 1
1.66672318509354 0
1.63069549047824 0
0.5022687858691 1
1.61362611186655 1
1.07671209509594 1
0.506320231491543 1
1.28181716911712 1
0.398417374282832 0
0.886917754664085 1
0.379944176842276 0
0.49430384086316 0
2.08494338914109 0
1.09761441767856 1
0.872656594371669 1
0.576317097133945 1
0.757424892290284 1
1.13003936505765 1
1.31977488903687 1
0.917629411638475 1
1.32748235215803 1
1.15200858767129 1
1.49743882568975 1
1.4381986511694 1
0.685432458064581 1
0.537444549460852 1
0.596830297157846 1
1.51337095147724 1
1.16326715969769 1
0.521681492772983 1
0.800495354600477 1
1.1273868810899 1
1.30167814044458 1
0.718059403847554 1
1.06273588943264 1
1.10028305568391 1
1.62171582726758 1
1.16020010709826 1
1.68205640987978 0
0.797739030237008 1
1.05010586972339 1
0.934148818656727 1
1.14936984402104 1
1.03182613814528 1
0.961704794263912 1
0.390689234084908 1
0.75361345751705 1
0.741929625191527 1
0.761755532144304 1
0.957861451185924 1
0.375261909358828 0
1.28603256312541 1
1.27092921732758 1
1.41015907332216 1
1.0255330735436 1
0.844918213304683 1
1.02301360035868 1
1.42564122660121 1
0.854754602575672 1
0.979372255412903 1
0.764540743495424 1
1.21337739253148 1
-0.0253078597197857 0
1.24664480504293 1
0.349726075164265 0
0.942223421991749 1
1.79201482512744 0
1.70405020657868 0
0.776642408577457 1
0.839794260290125 1
0.859739469863674 1
0.726984544786961 1
0.379932878647573 1
1.36492277030372 1
1.02682413881285 1
0.976753341416734 1
0.605925267733425 1
1.34617561382488 1
0.454963057395725 1
1.4008878834008 1
0.830675552417285 1
0.596613647259126 1
1.15809011732103 1
0.792919409169338 1
1.38744078429323 1
1.08625032187801 1
1.33366008081398 1
1.00153705439941 1
0.522633733741204 1
1.38620247546189 1
0.844737768863654 1
0.541040273836473 1
1.01057114140974 1
0.724841507091165 1
0.665725754693388 1
1.13046182010611 1
1.45117782989347 1
1.14574215059317 1
1.39036867924824 1
0.91392021740427 1
0.899728737641088 1
1.5990044884668 1
1.00187730378217 1
1.09012805394429 1
1.04747964378422 1
1.24875412039195 1
1.1049045159814 1
0.629206374825659 1
0.816831973889863 1
1.29093634537751 1
1.04184521466095 1
1.56933654547875 1
1.09880589120232 1
0.923739082536621 1
0.548715054927783 1
1.22432935454343 1
1.54933072239846 1
1.1253983934268 1
0.332328644809422 0
0.84624286987591 1
0.4081367332621 1
0.47585707799681 1
1.19880431887624 1
0.954625413434601 1
1.16986216132198 1
1.10675289129502 1
0.608255658323321 1
0.662518181623987 0
0.823087173368966 1
1.00045469683165 1
0.991195014310242 1
1.19669076017554 1
1.51533474936002 1
1.45147519524011 1
0.914566734685382 1
0.238901839779231 0
0.92405357070888 1
1.08848992304619 1
0.999010028719329 1
1.31605518942848 1
1.38044056939878 1
1.35012069164964 1
0.438459342482912 1
1.00580515490921 1
0.6859741679827 1
1.44001245134979 1
0.650451512608626 1
1.18162980483254 1
0.8623995349263 1
1.42541009493037 1
1.1077175876473 1
0.92425779401561 1
1.35900382070659 1
1.0614967908214 1
1.49766268291197 1
0.612506434480202 1
1.42360749109801 1
0.427981269832921 1
0.894936475641966 1
1.29184668931249 1
1.7315526941941 1
0.899718052665353 1
0.656982361994258 1
0.623358770801145 1
1.04602778029169 1
0.912743090480589 1
0.868702805341621 1
1.14960598177406 1
1.31559207244255 1
1.02069713224448 1
0.897778766449011 1
1.11843648644481 1
1.04469541672412 1
0.835672458836184 1
1.66878170021483 0
1.39763420559627 1
1.03558718569291 1
1.24286027656993 1
0.725504131676756 1
1.09476215153284 1
1.47050904786818 1
1.4351064540112 1
1.16698073812623 1
0.97519147550547 1
1.25472153716894 1
1.56449064838931 1
1.05153083652947 1
0.564480425096152 1
0.306246011457564 1
1.16352403821507 1
1.41355849379365 0
1.21540092277481 1
1.0855925261026 1
1.05758934447602 1
1.17101872650785 1
0.618184370584169 1
0.950492137503741 1
0.823736257907039 1
1.85016722025013 0
0.917787011435174 1
0.71289654181402 1
1.24245268682315 1
1.10692380668677 1
0.979693477792841 1
0.895895962340142 1
0.971758492516342 1
0.277843774430203 0
0.728353824960295 1
1.43267452996576 1
1.03581720666284 1
1.21264364041877 1
1.19376893767731 1
1.22852667371621 1
1.34274799477609 1
0.803531004530336 1
0.758720044969498 1
0.879106250032702 1
1.15884475895096 1
1.3526366305456 1
0.879445827793295 1
0.728737537817776 1
0.588685194042421 1
1.22375721384321 1
0.508536656166011 1
1.02102285383454 1
1.22326051007528 1
1.17433454897314 1
1.60658756264529 1
1.11908757691461 1
1.39486209899449 1
1.64719911070557 0
1.2161612027066 1
0.8481366603327 1
1.20577415434683 1
1.52525587225296 1
0.266398593290867 0
0.761967738755577 1
0.653988572564205 1
1.15496771926761 1
1.25512311256919 1
1.22019495697771 1
0.885536152369856 1
0.408540698485964 1
0.911499464960833 1
1.40771127950208 1
1.02504101023208 1
0.486173585149734 1
0.627493942813766 1
0.95085296673948 1
1.35328580112523 1
0.819649678847485 1
1.12369762083727 1
0.946655322053436 1
0.859238371712306 1
1.62619718399888 1
0.734065299993346 1
1.02527606796993 1
1.54469855110324 1
0.841924355025707 1
0.255573417495756 0
1.27239193617178 1
1.01529196405432 1
0.680897530974276 1
0.740960938963932 1
0.830171247635284 1
0.531169344048721 1
0.9035744161444 1
1.36437048436322 1
0.399089970988919 1
1.89798939842305 0
1.34557529125587 1
1.42122689462488 1
1.16789713363638 1
1.22512272112207 1
0.919512248729715 1
0.470657653094131 1
1.21355011791176 1
0.87413353412882 1
1.28397782950556 1
0.989627415962284 1
0.88074049043657 1
0.535940625406879 1
0.475466930996703 1
1.02069950043077 1
0.535520396491327 1
1.54941864019492 1
1.08437288706324 1
0.698097642262419 1
0.9181357539606 1
0.710324085174293 1
0.917581881629731 1
0.66844290526675 1
1.90179702342933 0
1.24906578808845 1
1.2672061862226 1
1.21309040524092 1
1.44748619710019 1
0.638513409484721 1
1.46814984363183 1
1.33081592129028 1
0.998812567811014 1
1.47123964152701 1
0.728856268623271 1
1.07040152542455 1
0.807540225985087 1
0.762285339281525 1
1.47800841863161 1
0.915243025955748 1
1.28019156872375 1
0.972135428985563 1
0.991285734942217 1
0.876025175170329 1
0.973304782640629 1
0.649963429982733 1
1.18387263853049 1
1.14572757709098 1
0.916920326481024 1
0.727232588117241 1
0.45464226383396 1
1.27034871198892 1
0.92371047316555 1
0.272828260121107 0
0.893889408414239 1
0.927104326896587 1
0.82245846899814 1
1.11596590360075 1
1.38353700515722 1
0.872139245628029 1
0.57512251228895 1
2.05977417842704 0
1.46757434961815 1
0.468083328032493 1
0.830008262262414 1
1.19259918380522 1
1.11818582086797 1
0.75797222910068 1
1.12958965407218 1
0.708954408803156 1
0.866386770142587 1
1.03110434505044 1
0.900816481726203 1
1.4613624268673 1
1.42140189865303 1
1.37029036299385 1
0.0685133450366415 0
0.957696161672346 1
0.878761583115941 1
0.729627017801263 1
1.38934910343317 1
1.24489866894759 1
0.919141053281394 1
1.11210931524405 1
0.485500670267063 1
1.14746558141147 1
1.21800455806846 1
0.905892157021432 1
0.541704495839051 1
0.748282599602467 1
1.26146259253269 1
0.616625938454214 1
1.2607904153788 1
1.19088613421267 1
0.636400928497134 1
0.609447399671509 1
1.07673772586879 1
0.684758593227758 1
0.692533743946304 1
1.08853957202231 1
1.15791824633556 1
1.39616684130481 1
1.53531901509296 1
0.512278816614073 1
1.39998285277137 1
0.991184633967803 1
1.69348534992956 0
0.994641860180776 1
1.50555420141117 1
1.22496393672137 1
1.02065024259132 1
0.842054117363337 1
1.1435753537073 1
1.28321876954943 1
0.866008157776792 1
1.10534707506575 1
0.736546102327384 1
0.316061730945547 0
1.44440983986183 1
1.24384217550242 1
0.916892993086144 1
0.799335283873854 1
1.12867831159491 1
0.20541792249853 0
0.978708287784028 1
1.42284633730885 1
0.722383515160606 1
1.65531517694564 1
1.3565920909125 1
0.887566223872045 1
0.93319997238244 1
0.920081538947156 1
1.05255032187257 1
0.946817023590595 1
1.55718409377689 1
0.133257096248507 0
1.40165129001846 1
0.711087390202066 1
1.02726266871633 1
0.990521350496946 1
0.544033444193318 1
0.825584547667217 1
1.05158753674601 1
0.444285587384692 0
0.943960525353159 1
0.371260309391697 1
0.554883183295997 1
0.557115936393788 1
1.38689141125299 1
0.75122421817761 1
1.02943814961912 1
0.570398728482194 1
1.41331315319287 1
1.39038314171824 1
0.68022705886647 1
1.13283742008489 1
1.02282264439909 1
0.67035410566827 1
0.909235096868724 1
0.582013344002981 1
1.45854289984501 1
0.801060149699866 1
0.927724433123179 1
0.940143113332225 1
0.691153557710964 1
1.32848026903681 1
0.957159995358463 1
0.480850725619264 1
0.847552422012944 1
0.472570135057006 1
1.32683299342558 1
0.677277439123246 1
1.21423942454609 1
0.395436850579286 1
1.11083136721498 1
0.905765703831091 1
1.07036144143546 1
0.859944461156014 1
0.874255100420593 1
1.48502456788509 1
0.706546075754208 1
1.95241198650178 0
0.992420358462061 1
0.421668047887617 1
1.39302569167704 1
1.36210746646114 1
0.926048328735449 1
1.03131111865058 1
1.0583542420285 1
0.722894916870547 1
0.947469320201378 1
0.705311993756022 1
1.27224452884385 1
0.879961645562433 1
0.732232045902387 1
1.14300396594214 1
1.22250265878772 1
0.768611031496064 1
1.12979452434433 1
0.468935474223602 1
1.27119360698216 1
0.853617992147685 1
0.809885963154672 1
1.31886871465083 1
1.25046242420413 1
0.525355147446996 0
1.3272579326294 1
0.784853853081077 1
1.41999473736924 1
0.971155436571907 1
0.501782055344059 1
0.569746787703281 1
0.921422829280343 1
1.61502862169349 1
1.41329006748187 1
0.576904277946762 1
0.683742265374605 1
1.34978601499034 1
0.709684107621196 1
0.715560546381911 1
1.24305847768644 1
1.07917099657369 1
1.20177630354377 1
1.43023648933536 1
1.04512964138388 1
0.707197472525546 1
1.09416045564999 1
0.844346712267609 1
0.821613235150523 1
0.516575086068049 1
1.35385828065614 1
0.934756415684755 1
1.35443286144731 1
0.978572964191334 1
1.37664058232998 1
1.3369094641758 1
0.838993705804621 1
0.88060436037232 1
0.320715723132344 1
0.961472586780188 1
1.03267108699429 1
1.08630387444989 1
1.23029364073391 1
1.1101942434485 1
0.854448476568008 1
1.40367842240534 1
1.27449656177334 1
0.294081251579497 0
0.922528783446543 1
0.607112791707993 1
1.41836978373744 1
0.516120818463006 1
0.267320026772455 1
1.0276438112502 1
0.510059471196884 1
0.886435001603183 1
0.918311352325156 1
1.36872969266396 1
0.698582004891931 1
0.709186775768427 1
0.911820352272318 1
0.852280930680822 1
1.90810470707434 0
0.993616199348356 1
1.04871071424181 1
1.09037536219779 1
1.16924248357426 1
1.16945409917682 1
1.2618419006927 1
1.68959621655067 0
1.3258645876527 1
1.02938652381109 1
0.513927038788273 1
1.04483545853887 1
1.27904533580545 1
0.970916305101918 1
1.07796563383049 1
0.198639899514336 0
0.651108109574402 1
0.98461862615179 1
1.40529674705559 1
0.780877828697673 1
0.336830694301535 1
0.912875566295858 1
1.41987899629086 1
1.12491080031353 1
0.931028469731704 1
1.12660543624376 1
0.749179388736305 1
0.702087569709816 1
1.04191592272084 1
0.410610949164987 1
1.68013730918158 0
1.15791567290205 1
0.825627250995441 1
0.896709018782788 1
1.00510322831765 1
0.85722869653051 1
1.26311667316727 1
0.856979125578047 1
0.88895407840638 1
0.803423846951149 1
0.975213485186914 1
1.27524570082804 1
1.22489497096785 1
0.582025181557099 1
0.782017788567136 1
1.37688074882485 1
1.17885278856572 1
1.00275424908482 1
0.607455041686215 0
1.29276105718105 1
0.601566374472565 1
0.32936566612356 0
1.08935549966058 1
1.27567975673583 1
1.01484563760175 1
0.446845550057201 0
1.10974715016644 1
1.1770586103879 1
0.985320797703134 1
1.16683108474036 1
1.99000237237918 0
1.25455231194412 1
0.404686356382858 1
1.10392390520794 1
1.05004525851715 1
0.983291252099733 1
0.892785588730476 1
0.896143480708152 1
1.22258776384634 1
0.447908168152574 1
1.80989424714941 1
1.48286962643172 1
0.584818516707679 1
1.02604133053027 1
0.793053787954994 1
1.14428267804799 1
0.763223932999255 1
0.75759305491825 1
0.378477269830999 1
0.949303868674386 1
1.25079233998283 1
1.06024183815339 1
1.73210970336361 0
0.304453290566486 1
1.00060441330314 1
0.606987495187628 1
1.15803884901034 1
1.2655280849364 1
1.46113469777683 1
0.906246396196463 1
1.30859450964458 1
1.50692115299013 1
1.14099025861994 1
1.22793535263797 1
1.08881296614639 1
1.91895662911677 0
0.429252562737036 0
0.45163719473574 1
0.626284004893273 1
0.884830310615103 1
1.03839438253539 1
0.94968113435741 1
1.08521111748343 1
1.50107645502132 1
1.1796058319586 1
1.0515095554728 1
0.95598226441866 1
0.657062509837253 1
0.8242681857017 1
0.824972932997449 1
1.36650215947725 1
1.28603398082081 1
1.00204367998663 1
0.600792388213931 1
1.66902443157122 1
0.60063786998664 1
0.694948839458871 1
0.452481846190427 1
1.11607738283397 1
1.52656945605894 1
1.32368945171791 1
1.30647803725583 1
1.381120661397 1
0.980756262559251 1
1.32975932510391 1
1.24015091343869 1
0.679080513020583 1
1.18234950633719 1
1.51252282592549 0
1.023629431685 1
1.07245580917904 1
1.34310299079785 1
1.25207226706451 1
0.724015423596121 1
1.73232402035398 1
1.46191495644151 1
1.68536185434327 1
1.07529276056827 1
1.22753822444306 1
0.804566426072441 1
1.17442392945471 1
1.22948156132922 1
0.554019304578732 1
1.08023503133778 1
1.24200464917202 1
0.38020122400892 1
0.655386956981258 1
1.20113773229904 1
1.33301398662728 1
0.947259319722514 1
1.36226070640168 1
1.56751488293288 0
1.01477444859299 1
1.14925011011808 1
1.43513871729643 1
0.839185257670987 1
0.774031877059888 1
1.03285906262412 1
1.134292598574 1
1.46127053967271 1
1.20820360538002 1
1.29193140974089 1
1.34756385424466 1
1.35860236308108 1
1.05667659971714 1
0.668116196752333 1
0.627484538207746 1
0.826433388380448 1
0.332498665655947 0
1.35499348239928 1
0.778817293084182 1
0.357908375327863 0
1.3800977575521 1
1.06572398561449 1
0.835368109878495 1
1.12867102257153 1
1.31614588330599 1
0.984345422464464 1
1.2450437493914 1
1.27328099905844 1
0.489120536393499 1
0.933598654399269 1
1.05318244804516 1
0.569815783553726 1
0.16464886784442 0
1.04788422688701 1
0.42203947825791 0
1.16703716954556 1
0.945032063330897 1
1.38575252935624 0
1.09803497515301 1
0.83900626887344 1
1.34816738588788 1
1.30620738595629 1
1.49798311857016 1
0.883663177346432 1
1.65136465099941 0
1.24639530980367 1
1.55034707440721 0
0.757072531396107 1
0.239079946148348 0
0.255957263295018 0
0.830068361737194 1
0.600647730335559 1
0.709604036264601 1
0.973665066908048 1
0.650541205113007 1
1.4389996391178 1
0.979036679288785 1
1.4671206964805 1
2.01237162931197 0
0.889205941292025 1
1.24263979472938 1
0.794656563386116 1
0.731636391601083 1
0.891796760421074 1
1.50902290889399 1
1.26624599683903 1
1.11727085794592 1
1.08468577930034 1
0.247970159174033 0
1.45692301956852 1
0.958693666772342 1
1.19776860105192 1
0.725394470925595 1
0.997243378452445 1
0.52076856800463 0
1.15847668213177 1
1.06250305839325 1
1.18918415120449 1
0.958547333993845 1
1.01627244743662 1
1.42396757247202 1
0.889483928206077 1
0.758710032880614 1
0.865826544232677 1
0.830834355585098 1
1.2100651845489 1
0.962478722207817 1
0.989636946273215 1
1.2830627965778 1
1.12467359510029 1
0.95863562664901 1
1.33065893957176 1
0.653965197421738 1
1.38441560720006 1
0.968321387128084 1
0.586659063729886 1
1.47352383504248 1
1.14278346338516 1
1.55236733188477 0
0.563086636207076 1
1.29144295604295 1
0.812013619840696 1
1.43229163709901 1
1.33282994597985 1
1.4155160043468 1
0.698865816934696 1
0.835407928638699 1
0.596045202772176 1
1.12215778152463 1
1.33201908421145 1
1.10627631779385 1
0.638299134773603 1
0.914699696557283 1
0.962800395332882 1
0.188512928079105 0
0.406872204477169 1
1.09718531034868 1
0.889475539079653 1
1.3975009896885 1
1.01350292286855 1
0.734052962619519 1
1.13018954360643 1
0.63588080355964 1
0.919971895246583 1
0.620080672394306 1
0.9985081450847 1
0.516613433403081 1
0.946320305484458 1
1.4048370652938 1
0.423208707435756 1
1.11323422566427 1
1.11408819748318 1
1.05782728311319 1
1.08512789682759 1
0.543854088840738 1
0.919124575539916 1
0.664196871506909 1
0.907237077715523 1
1.23259116747987 1
1.06691596156143 1
0.995555119215615 1
0.932997468203417 1
1.15728293413366 1
1.45490294542058 1
1.21561268250798 1
0.874668375288364 1
0.258430370068171 0
1.1532432620028 1
0.563097513125347 1
0.705561196423011 1
0.850468273532916 1
1.37339465007598 1
1.33106476133217 1
1.35049376316459 1
1.06594588140724 1
1.40319683454481 1
0.753481322895414 1
0.864955361346257 1
0.744220690007376 1
0.645938539453201 1
1.37479943029525 1
1.22841356316882 1
1.22113558251687 1
1.26678591900139 1
0.449845753831518 1
1.44493203146842 1
0.77512930628024 1
1.23086300130251 1
0.955192606464644 1
1.18346678473229 1
1.00215985176292 1
1.14966231828336 1
0.990130152959475 1
0.665935887724319 1
0.829595151705894 1
1.07445887028168 1
0.36270777546969 1
0.568712362207103 1
1.19271057306183 1
1.44612024844765 1
0.783123371615462 1
1.19812601823784 1
0.949782298929097 1
1.34110990029605 1
0.556433727211259 1
0.144133055682366 0
1.34387144054733 1
1.01924887624612 1
0.847297878675848 1
0.613068834589691 1
0.732549749694206 1
0.601088421536232 1
0.622687700915379 1
0.482158775806871 1
0.868818697151331 1
0.423417127684687 1
0.309168057996618 1
1.07973392697329 1
1.11492650680394 1
1.18595203338098 1
0.780207017808665 1
1.21183207485483 1
0.989919042842321 1
0.67021959316308 1
1.39748507307797 1
0.996604862068169 1
1.20578442195513 1
0.494428010232168 1
0.711337597376144 1
0.619238570737019 1
1.46648709973843 1
0.668765214448389 1
0.876124883536705 1
1.2051411971019 1
0.984823845316479 1
1.23986481243273 1
1.31363398405713 1
1.05194094978771 1
1.50680810146935 1
0.868227410214852 1
1.34294465532613 1
0.527779388385124 1
1.24626132349364 1
0.5631243735001 1
0.647065955197357 1
1.35668278732371 1
1.6215874592517 0
1.26776305107961 1
1.26536862460482 1
0.788961486391606 1
0.838869397455926 1
1.17421624305687 1
1.18276170578805 1
0.981133703213317 1
0.873593040118519 1
0.680497550117121 1
0.686586903384447 1
1.53169424150279 1
0.482334897536004 1
1.17595289187589 1
0.601228888098813 1
0.813471331288749 1
1.22590754450062 1
1.17814087641821 1
0.536890275754278 1
1.09729201445411 1
0.725946877417426 1
1.31030044980853 1
0.540825837389477 1
1.22147631586056 1
0.795190288139839 1
1.06154809278078 1
0.880220512451626 1
1.4586621529425 1
1.01194563799809 1
0.618762037286196 1
1.17809552879722 1
0.836015086755315 1
1.17275550930301 1
0.185834495778811 0
1.08882065644698 1
0.810632392529037 1
0.699808126153116 1
1.02961946181171 1
0.683860015103634 1
0.488077513754449 1
1.66711958616346 0
1.05884284686731 1
0.63419660388614 1
0.801615507951772 1
0.991578215179153 1
0.940142634831892 1
1.06643419936392 1
1.27072125544374 1
0.441307450978016 1
0.689780708316144 1
1.74402675940888 0
0.738625449521092 1
1.45560405646564 1
1.25411666358968 1
0.749833028485716 1
1.15191822277548 1
0.891466506351239 1
0.885379002389201 1
0.791993466516062 1
0.711909870122976 1
0.815350936218316 1
1.19836802966759 1
1.21258245127634 1
1.92585400755328 0
0.413724871680973 1
1.50389019469748 0
0.518766195415418 1
0.272781206080632 0
1.4010857033784 1
1.12752891662157 1
0.591518840052513 1
0.633556705049909 1
1.0687291486624 1
1.3846279073003 1
0.782592420608921 1
0.87052876423085 1
1.81859569142212 0
1.06475946062452 1
1.28797783008365 1
1.05948045991718 1
1.18284009248921 1
0.478629250286312 1
0.848887082292691 1
1.41182834156404 1
0.839460960044751 1
0.829993908866193 1
2.05341849939505 0
0.990106668243913 1
0.893824050423238 1
0.73591739961318 1
1.23218061097816 1
1.57832990246459 1
0.244479811055983 0
1.14471724085956 1
0.751280259560778 1
1.22297989874869 1
1.47571648147115 1
0.607519042011333 1
1.13943253249215 1
0.957961468271613 1
1.29539703212164 1
1.07500862807302 1
0.61572106484716 1
0.574817258371146 0
1.15379324771335 1
0.979385202315477 1
1.12972946823754 1
1.38485431987982 1
0.67209636966883 1
0.721918240303068 1
1.04029588270931 1
1.09302625555316 1
1.31522867507696 1
0.757565031836328 1
1.23979748746013 1
1.1560348841212 1
0.822193028893527 1
1.7237479819515 1
0.420204670269598 1
0.836148075556656 1
0.88843454239828 1
1.02324785168465 1
1.35578679000058 1
0.797447023795954 1
0.880215656909106 1
0.746396811504193 1
1.21284745581569 1
1.07982139500683 1
1.09691026420926 1
0.894160662403271 1
1.16138325464961 1
1.08985083297342 1
0.719470414758499 1
0.74220846969567 1
0.790242554273086 1
1.08670900282693 1
1.07607854698179 1
1.60168886210066 0
1.11224610867976 1
0.958029561082591 1
1.36742247988353 1
0.661256958179164 1
1.13581105233751 1
1.72185716179421 0
1.16301971939427 1
0.653035830362127 1
0.854239859532093 1
0.792107266516786 1
1.2061153282954 1
1.29294759140924 1
-0.0339208157359275 0
1.07977184493895 1
1.52561366235033 0
0.828415380623859 1
1.22156188434903 1
1.34069372597421 1
1.26624885433266 1
1.16809217600456 1
1.01984442972911 1
0.544404337683438 1
0.988672963574262 1
1.04250031433602 1
1.35654210030373 1
1.29559989516372 1
0.916816463072578 1
1.03284064238506 1
1.04914822204698 1
0.952040926718706 1
0.559821772666836 1
0.962066126972213 1
1.18313477689078 1
0.867959217765726 1
1.56862521839759 1
1.3809970437691 1
1.08191259291293 1
0.554965296373176 1
1.48010937526635 1
1.54809516952053 0
1.29897523192965 1
0.870717892600759 1
1.25364118539076 1
0.888310846103922 1
0.685807135740569 1
1.12438059227175 1
1.18707811094757 1
1.09033622630062 1
0.378613250775219 0
1.53164618214205 1
1.24605003789192 1
0.947449720078234 1
0.529183770343352 1
1.04596034442571 1
0.687455188883575 1
1.43477795460793 1
1.15630611243062 1
1.12256396488391 1
0.397780805666616 1
1.31335867982676 1
1.1590438751814 1
1.19182907823288 1
0.0789877062937935 0
1.73295739022512 1
1.61626053570489 1
0.850829161013811 1
0.781529275259563 1
1.9058047694871 0
1.29724780401909 1
0.246937690251583 0
1.00023449083202 1
1.05260130716261 1
1.36657977874607 1
-0.0135985141882093 0
1.40547839847021 1
1.29852784730135 1
1.37841519802598 1
0.471563674417022 1
1.46795324988382 1
1.32975065751724 1
1.16233959516645 1
0.926583073376611 1
0.940721788000036 1
1.09814602855029 1
1.15383723962491 1
1.06394091654942 1
1.20361220115002 1
1.31007631411574 1
0.812869315122392 1
1.29110367632216 1
1.19237574987236 1
0.900029446383958 1
0.955030025589856 1
0.941118775256861 1
1.2075532578896 1
0.722479051343376 1
0.957481978591408 1
0.429016624399583 1
0.537564872362818 1
1.00317392097522 1
2.15066664022395 0
0.982712075943757 1
1.25481145949937 1
1.03215686949571 1
1.40846284962901 1
1.25398111333571 1
0.740236222722079 1
1.44731779324889 1
1.23501093265598 1
1.27946130300352 1
1.86173423416574 0
0.797897817555665 1
1.01308176249037 1
0.711414813904265 1
1.16763071982515 1
0.451563314252832 0
1.13517873244567 1
0.896681100660477 1
0.731200279137379 1
1.05086955374438 1
1.30164398892943 1
0.991048517551258 1
0.861223263655656 1
1.17077821077001 1
2.11297759221517 0
1.07348274182638 1
1.27314938470307 1
0.606786903607254 1
1.0704225406762 1
1.15773101491735 1
0.933310989656872 1
0.58775623721651 1
1.06747394880097 1
0.885227646612135 1
1.02390791414489 1
0.648071500548125 1
1.04955406615115 1
0.895827986783106 1
1.52341069605989 1
0.470906383717198 1
0.902468591974696 1
0.815877310215446 1
1.05001577780409 1
0.655736052830233 1
0.864645673805938 1
0.71230002074885 1
0.375604433486639 1
0.723489399595937 1
0.821362989048345 1
1.01423328305333 1
1.1057099508228 1
1.04458272825821 1
1.64369219052523 1
0.832466263477373 1
0.98463550299982 1
0.985224697544546 1
1.20688922617139 1
0.661815704699787 1
1.04525984566213 1
0.424147414484439 0
1.17031257764551 1
0.455769042357267 1
1.32425163727471 1
1.27651754240335 1
0.669739143580307 1
1.53135586096146 1
1.72894456699738 1
0.496950625083009 1
1.0482350785862 1
0.279664579185505 1
1.34101905854303 1
0.939926391379256 1
1.11527414151586 1
0.874446398066353 1
1.5110554855595 1
0.884068452901009 1
1.61315672480597 0
0.97674499276417 1
0.557635492257125 1
0.616771353446381 1
1.23090721234844 1
0.71215088018221 1
0.918299769952072 1
1.04406132549621 1
1.28171489967925 1
0.952213468122122 1
1.2260185613493 1
0.925666637380784 1
0.593155956903061 1
0.721453171823602 1
1.20615527087524 1
1.39778964688805 1
1.03410929556552 1
0.766134173439308 1
1.30114307735533 1
1.01639208805948 1
1.15041117670061 1
1.55403921240398 1
1.01392668815349 1
0.942579208038633 1
1.17862588720618 1
1.14884034551533 1
0.578816325657034 1
1.04047719870886 1
1.07651942093091 1
0.390267651331676 1
0.565341227442383 1
0.678810099518525 1
0.846322420866522 1
0.756738795466922 1
1.09905280427569 1
0.786776798440699 1
0.842568939024462 1
1.21898836346821 1
1.20350330418548 1
0.903620169538079 1
1.24519960157757 1
1.08763555744929 1
0.858434385025085 1
0.940151497456325 1
1.61533376423719 1
0.630106436207349 1
0.599939919677914 1
0.540735120005829 1
1.32774046005345 1
1.1640715965458 1
1.55002150949336 1
0.601666309280828 1
0.829964760492806 1
1.13587284244924 1
1.10896843732436 1
0.955180636981106 1
0.705427398846839 1
0.653108123554365 1
0.853601337076929 1
1.01321664898792 1
1.17671182026178 1
0.890898747811667 1
0.680602259050157 1
1.27515645496406 1
0.709124497993272 1
0.929704237832688 1
0.698400838396762 1
0.436584518028731 0
1.46627688450548 1
1.34389696141181 1
1.16356080709141 1
1.07536308110886 1
1.0022527414213 1
1.46874100572587 1
1.14530084479303 1
0.856656523289944 1
0.850673995442576 1
1.20252503487247 1
0.901364893414722 1
1.37289330129556 1
0.949611905807358 1
0.645768187417503 1
0.934671861660852 1
1.14267402974826 1
1.1270812571014 1
1.31271260504192 1
1.24737220321797 1
1.08978240542969 1
0.962969965301508 1
0.715336481605943 1
1.42762819779532 1
1.11677184588871 1
2.09923523493736 0
0.691228776892912 1
1.03991767083364 1
1.22930186941557 1
0.940126720740649 1
0.903412289555893 1
1.16397737337403 1
0.723480033523768 1
1.245918366019 1
0.550264695460666 1
1.41013547311416 1
0.850253606028996 1
1.14078074521508 1
0.723102119108277 1
1.093667075019 1
0.484058752485271 1
0.938713359365402 1
0.954408343338795 1
0.166102209469501 0
0.952913587981181 1
0.818578168566599 1
1.19613158955801 1
0.365768826683556 0
0.663485188580391 1
0.83337695730692 1
0.674157806624508 1
0.976261146542472 1
1.25650937605714 1
0.937539076366739 1
0.989433927944344 1
0.515373031734432 1
0.951006422470188 1
0.800694857194728 1
1.36437733582314 1
1.26029970458293 1
0.97097921480983 1
1.26178114742464 1
1.11381816955334 1
0.709936196225858 1
1.53412947138021 1
1.29724996279929 1
0.63085769904169 1
1.01767765331835 1
1.28058985500304 1
0.487081512064659 1
1.21894195657006 1
0.787240777170496 1
0.495405912517842 1
1.63787396308556 0
1.05079292856728 1
0.618069151377643 1
0.818974204442922 1
1.22125512463037 1
1.37737397313483 1
1.44590139463953 1
0.96987350253303 1
0.805704903811495 1
0.755036110587147 1
0.734772136789061 1
1.24529241598802 1
1.16799588262551 1
1.10741674099809 1
0.777460910543667 1
0.888301845775429 1
0.952976508406361 1
0.805679577674358 1
1.49381177609121 1
0.885602044186508 1
1.30435620506964 1
1.35795343002899 1
1.03891554813884 1
1.02306876652528 1
0.750911281978901 1
0.668405245077025 1
0.882217200266626 1
1.07108672541254 1
1.08862953957302 1
0.559046260922772 1
1.26479665242968 1
1.27266662308138 1
1.01744721919833 1
0.663808078748892 1
0.662959138297299 1
0.625301602081145 1
0.914820477536013 1
1.52890003294873 0
1.00648637170848 1
1.20815754047969 1
0.69718339825823 1
0.330545729022881 1
1.16399799195534 1
1.08457831804543 1
1.12779428750736 1
0.875695671617491 1
1.76529314711327 0
1.03806860787328 1
0.770960607612746 1
0.835225703598935 1
0.741768602535978 1
1.10750440070123 1
0.96038372098632 1
0.752074625787751 1
1.05401576585958 1
1.22479330155126 1
0.843422142661259 1
1.06491828881761 1
0.981392694203185 1
0.633244572264724 1
0.40651576433493 0
1.27314116228421 1
0.9129722837326 1
0.189283574849698 0
0.932250850978544 1
0.89320456258555 1
1.11832047798595 1
1.35482275002479 1
0.993075000133034 1
1.29695545661059 1
0.852412353238146 1
1.25782476029326 1
1.02449903549077 1
1.00662291620045 1
0.951086082383449 1
1.10117669344452 1
0.928829772960319 1
1.03015631369159 1
0.842364571059399 1
1.24470618368434 1
1.20476591262132 1
1.0722180138877 1
0.204386964260926 0
1.08379595976997 1
1.39697058492382 1
0.361894947036047 0
0.997698109461078 1
1.04178581101555 1
0.801648658782244 1
1.21560152489474 1
0.969359584734008 1
1.18719507536014 1
1.22742966002887 1
1.20193430488426 1
1.44912366349585 1
1.36013170955634 1
1.17539978419288 1
0.908442854362677 1
1.49841468215324 1
1.15003820994373 1
1.59541559119185 0
0.60507374473913 1
1.86682716907996 0
1.21269042408609 1
0.688560722492432 1
0.969272313396845 1
1.27343075149305 1
1.07439916189129 1
1.09379525499192 1
0.742906436054289 1
0.950588518566876 1
0.729050331717063 1
1.04860662028548 1
0.695947553652582 1
0.764682862291693 1
0.854339471152926 1
1.04973751308233 1
0.961451180678811 1
1.61444587010258 1
0.851203502826292 1
1.79677610931621 0
1.14986732478344 1
1.03100233768117 1
0.349671151368554 0
0.775367219136217 1
1.15368827394334 1
0.909586080909704 1
1.49525202972087 1
1.2405658873289 1
0.867407999013317 1
1.17778093825053 1
0.700358865565682 1
0.968296087787052 1
0.705741767996299 1
0.970617201585685 1
0.907279886358568 1
0.981846919739023 1
0.923608928846838 1
0.635972650325436 1
0.983391796092842 1
0.541133434184252 1
1.02475961057208 1
1.21259773288476 1
1.17590168092535 1
0.715808792491676 1
1.45291142835298 1
1.02197652654927 1
1.04195283864282 1
0.658603678649045 1
1.08616107151923 1
0.620181951444867 1
1.23905563351996 1
1.03383677312962 1
0.807516892879318 1
0.962568720169659 1
0.595507842158581 1
0.374698778281784 1
1.04602391522539 1
1.92048169615933 0
1.31974569764659 1
0.0659022253811401 0
0.955282140959267 1
1.51476445445697 1
1.22398507036224 1
1.1684642172166 1
0.688162616342814 1
0.968602109622182 1
0.562386980666753 1
0.832519808921745 1
0.545570269376316 1
1.11197809559245 1
0.8242067132221 1
1.09731290997032 1
0.695299100631104 1
1.43278167234785 1
0.868118430167903 1
0.913915864969377 1
1.0901858417674 1
1.13402859516167 1
0.873890564499129 1
1.21521782424422 1
0.691098046550932 1
0.954338678597331 1
1.11092057523688 1
0.712073245200595 1
1.03725546063256 1
1.44027273024568 1
0.638385307072152 1
0.352495768950473 1
0.674961701213736 1
1.10854267413713 1
0.526577874108667 1
1.02295001907669 1
1.51800096358448 1
1.20826586480576 1
0.776453906624516 1
0.272969047735854 0
0.756257076624431 1
0.89527185889764 1
1.01600970198744 1
1.37104361249553 1
0.703550653891841 1
0.871154660663033 1
1.22450859937854 1
0.414996023778867 1
1.1229056473601 1
0.424227752574215 1
1.19056774240313 1
0.672541364851007 1
0.810236358684541 1
1.1025380340505 1
1.41423559941794 1
1.18634913984966 1
0.884299209456262 1
0.745556694638459 1
1.21221353117264 1
1.39322427568125 1
1.05233041039695 1
1.26426399779019 1
0.71181274241672 1
1.237327159658 1
1.02360279212324 1
0.720771648733032 1
0.572130187119469 1
1.2967687235865 1
1.18121732391433 1
0.805499026309052 1
0.702668184327982 1
1.87930036243894 0
0.527568496907439 1
0.562343411978189 1
1.12017104148976 1
1.38030422143215 1
1.62184919528386 1
0.809179333092788 1
1.0876423648721 1
0.899123524921444 1
0.671393338573549 1
1.14965740717188 1
1.44419258851634 1
1.11468932097544 1
0.776983771988609 1
1.20050157506332 1
1.33183162621701 1
1.35021800739862 1
1.13586098991655 1
1.62394021213011 1
1.61752368753674 1
1.20589250157216 1
1.3938191499705 1
0.995810874426717 1
0.78960563331669 1
-0.351983763834085 0
0.896572292756853 1
0.92880974686448 1
1.01642093301107 1
1.6922009714926 0
0.596342931556356 1
0.824058478170429 1
0.628028913771754 1
0.643545210444866 1
1.13949498562995 1
0.571294934264489 1
1.07885582833355 1
0.699692451964035 1
1.71489288990938 0
1.36704872783791 1
1.78482080934835 1
0.918727595184765 1
1.2761178506652 1
0.733285196106392 1
1.27022921382096 1
0.627762454443195 1
1.27812239397335 1
0.880818204665594 1
0.471947228467166 1
0.889319389342298 1
0.727237303992302 1
1.06743717084876 1
1.12284045558242 1
0.435800386491794 1
0.967015009207746 1
0.905863396401585 1
0.0686836827419317 0
1.00813087696009 1
0.981602235107544 1
1.77170904965508 0
1.06138745941078 1
0.516863347732215 1
0.703217449404683 1
0.64955305192491 1
1.08009946321673 1
1.20788671547088 1
1.97428090042442 0
0.756637565779081 1
0.91450239854219 1
0.917188927421293 1
1.35598027836848 1
1.13724722915994 1
1.24922813997937 1
0.971403944752725 1
1.29823770880999 1
0.642352359537377 1
1.46752409772838 1
0.771850072571256 1
1.21637555867911 1
1.18719203895286 1
1.75010978507085 1
1.32355471497094 1
0.996170314635524 1
1.11745636055403 1
0.696489075490676 1
1.7912057305035 1
0.904171338417716 1
0.897551185272397 1
1.4374532211407 1
0.958949665405325 1
1.11390102705631 1
1.66904078055787 1
1.20414053431801 1
1.08904269793553 1
0.780742845087385 1
0.947272443543095 1
0.680267262739087 1
1.05229242262437 1
0.971713642993134 1
0.560504392814658 1
0.912815949465051 1
1.13263127542613 1
0.649104519528445 1
0.814554495996844 1
1.16077481740771 1
0.61745293020404 1
1.11130622538327 1
0.846052054387631 1
1.50903991865476 1
1.18380431463355 1
0.692185248592327 1
1.20183961619435 1
0.850299632776947 1
0.675874913787496 1
1.74682980740253 0
1.57056588909144 1
1.55039218195126 1
1.13942142229223 1
1.21762576778769 1
0.880170009469527 1
0.493131586593812 1
1.4174956367377 1
1.67631173394412 1
0.389696639207423 1
1.12061735358343 1
0.610153381639712 1
1.1419890981432 1
1.30164981832018 1
0.271729073405624 0
0.723445145489532 1
0.485078405137073 0
1.44318703165204 1
0.843593953442635 1
0.478121948423899 1
1.24076554050268 1
1.213376959854 1
0.909241915093733 1
0.774654885109706 1
1.15360390522812 1
1.25206716977303 1
0.997277869630152 1
0.781477633875261 1
1.05482534857326 1
1.11414888461865 1
1.04169293358346 1
1.05070186090439 1
1.29769802225745 1
1.10115204544051 1
1.19247277518088 1
0.871463505105693 1
0.132651727372315 0
1.16519502134015 1
1.33654749470966 1
1.43291734927546 1
1.1620952509769 1
1.33406511137449 1
1.26133701756084 1
1.10598706751379 1
0.890449443381135 1
1.22141664927571 1
0.790475146823024 1
0.599388451173534 1
0.496831387472395 0
1.81917980592869 0
1.25116448932065 1
0.851415662374556 1
0.872065212517152 1
0.996256319603383 1
0.608968236049727 1
0.922570534953873 1
1.08558178659952 1
0.541693109028967 1
0.977310538012229 1
1.462628270674 1
1.31755655728037 1
0.829215899179878 1
1.439376542557 1
1.27705808642871 1
1.37171214144943 1
1.22087652613033 1
1.02941324240778 1
0.71622008549374 1
1.1872368869045 1
0.852022016690642 1
0.911944675515745 1
0.528955124074486 1
1.35573046479528 1
1.23066974647465 1
0.637220705664813 1
1.44848201528805 1
1.139046331075 1
0.863112351379999 1
1.5540046139477 1
0.705646678853151 1
0.518266488786054 1
1.14111846455453 1
0.370481901782828 1
0.960508384996345 1
1.38230320032002 1
0.250089272510308 0
1.34742197614723 1
1.07930829808652 1
1.0347107015804 1
1.4365995609366 1
1.37221898582199 1
1.06197494582254 1
1.06232522235284 1
1.34683289504755 1
0.68446850945345 1
0.960445513156527 1
0.809849213032899 1
1.07123904529396 1
0.995302962175476 1
0.783146466913313 1
0.780489883635807 1
0.691827214210756 1
1.14601711762554 1
1.06182106373453 1
1.14295558214018 1
1.43009570587432 1
1.05670394072825 1
0.995834411571242 1
0.731725309995534 1
0.897772713870809 1
1.10660190897342 1
1.32668148268977 1
0.901792310354536 1
1.07050349083242 1
1.06312324246862 1
1.09795998597774 1
0.573016796008002 1
0.495747778524203 1
1.24971812835551 1
1.7222007565644 1
0.541708175245014 1
0.969971466993871 1
0.412274685134247 0
1.28605926488445 1
1.21019873306286 1
1.31252754752133 1
0.950942289959671 1
1.24769712864359 1
0.906139124989947 1
1.9106461860975 0
0.816693400767896 1
1.15454758516924 1
0.848084627408127 1
1.14419786749395 1
1.46117048662236 1
1.30852567176005 1
1.29752418779431 1
1.06895689006527 1
1.10074206639641 1
0.625168527020371 1
1.33182359602523 1
0.720039794089159 1
1.4341858611056 1
0.214784061778846 0
0.415797412927048 1
1.00771415947593 1
1.1658290913848 1
1.46646948308783 1
0.570094222113392 1
1.34424179586905 0
0.628997739348697 1
1.70507652213678 0
1.29283822006221 1
1.13763046857939 1
1.34122387305534 1
0.95610117399365 1
0.999576616421834 1
1.21400121394135 1
1.13048084870159 1
1.09044489878747 1
0.413176021351485 0
1.35694865178984 1
0.760498545254816 1
1.32108168938339 1
0.74113456860939 1
0.703078120555808 1
0.829117429856718 1
1.12301253836216 1
1.21137832749982 1
1.018774606435 1
1.58799518970699 1
0.909558721859672 1
1.26470644206599 1
0.617077720606407 1
1.23640672285421 1
0.993512097174456 1
0.929507788257805 1
1.28683312887707 1
0.802081458535024 1
0.774789428651228 1
1.10313471155332 1
1.01534553427037 1
1.04071850452772 1
0.669019928544349 1
1.18452473433141 1
0.992979063878117 1
1.22425097372049 1
1.32735500436416 1
0.761072360243903 1
0.974148811756536 1
0.772602585298924 1
0.921979892842661 1
1.005185434899 1
1.02614400823926 1
0.968476164596778 1
1.09298372320535 1
0.772276581912529 1
1.3322420135751 1
1.02733920039906 1
1.42707634517221 1
0.773089497790774 1
0.956636047252197 1
0.299938276551988 0
0.839571372702856 1
1.37759798754347 1
1.45246673414795 0
1.37085083565426 1
1.57038393515946 1
0.918979696114681 1
0.842467450297217 1
0.863757063903625 1
1.14156312882933 1
1.19645846931728 1
1.3746358194931 1
0.651470675015009 1
0.61949620797537 1
1.25456503411235 1
0.552722220113258 1
1.3871427441695 1
0.719785056989614 1
1.38309407186212 1
1.14104849052461 1
1.17490648261889 1
0.250385040003144 0
0.916346954307153 1
1.44610974958255 0
0.949563174922727 1
0.634687317744786 1
1.11277243924811 1
1.31209902581461 1
1.33789899206977 1
1.11899280875432 1
1.63795061685269 1
0.849297846575518 1
0.930494923097701 1
0.723709482953665 1
1.2379737366612 1
0.652238959689441 1
1.0855949330883 1
1.50208735395989 1
0.497139150794424 1
1.86041421554467 0
0.650920994807164 1
0.707561091593307 1
0.982590343981585 1
1.02184973643991 1
1.15143305188803 1
0.935712510313582 1
1.22247327731432 1
1.36985478277489 1
0.62842774374506 1
0.727693977356735 1
1.11708351072506 1
1.10737200508495 1
1.03102352729846 1
1.34164196929942 1
0.569453948723177 1
0.597218146524985 1
0.563667637338614 1
1.31191358293909 1
0.899087677110282 1
1.36254407098495 1
1.17115809000869 1
1.08378795900618 1
0.708094022756881 1
1.15887382780072 1
0.810303705711398 1
1.02098282014498 1
0.557760831841261 1
0.888481166536833 1
1.0025114146531 1
0.988445798945173 1
1.36957178878843 1
1.32421571435812 1
0.976725135281055 1
0.781053827819287 1
1.15650756790077 1
1.24580194768452 1
1.04105953880332 1
0.91034577288801 1
0.503978954985251 1
0.989124094325829 1
0.840520331285566 1
1.48024535113933 1
1.25387809241838 1
0.185121335707393 0
0.60947130062195 1
1.9426661223039 0
1.06444359093593 1
1.01984463333237 1
1.23682310656318 1
0.946227263601518 1
1.41817478423254 1
0.902675601247273 1
0.152573442249446 0
1.27349546425932 1
1.1601055164219 1
1.26482936260129 1
0.486330214734915 0
0.773031871648966 1
1.09105615572626 1
0.914274888068681 1
1.71971050488236 0
0.783491736826631 1
0.666904695365288 1
1.16323028457585 1
0.723547820312649 1
0.972621221706874 1
1.12856312277995 1
1.10267917511877 1
0.998006071012346 1
0.986824416051699 1
0.840176227116558 1
1.08096646717857 1
0.823363757140812 1
1.19808980792317 1
0.986499796727924 1
0.854914585955524 1
0.189791934632608 0
1.17952629957229 1
0.846124629733264 1
1.24033549161001 1
1.03663660030871 1
0.607323749055805 1
0.460424279530662 0
0.697515909813587 1
1.40220319482098 1
0.734325818694908 1
1.40516722926368 1
1.23082858598367 1
0.804687089963824 1
0.776921360757212 1
0.758175443648356 1
0.729318114261542 1
1.05268583817711 1
1.24786727707451 1
0.411610329444546 1
1.47096819905064 1
0.88827924107073 1
0.958733823642519 1
0.764844539644571 1
1.15236333046038 1
0.993214905114607 1
1.24305284174263 1
0.82452868869646 1
1.00351931377748 1
1.28487286285896 1
0.693041138816266 1
1.00167250991543 1
0.733209765917318 1
1.1866540170523 1
0.739449897458596 1
1.20808868934955 1
1.70026920251722 0
0.806231990203584 1
0.696589853340054 1
0.595256826722624 1
1.41472391197274 1
0.920177580023617 1
0.574368416455822 1
0.376969407829319 0
0.26266918816197 0
0.982096105247871 1
1.12009868199152 1
0.900276304318842 1
0.803836993807435 1
0.744045061374914 1
1.31501291800725 1
1.12898282587821 1
0.516367299774464 1
1.11565994097049 1
0.630868095772064 1
1.47219729182265 1
1.39515910967852 1
0.954090949370182 1
1.78095631506723 0
0.679500586716821 1
1.31896322515737 1
1.41590693496453 1
0.917316737250886 1
1.05428586987441 1
0.754868147382664 1
0.715242270873222 1
1.39380426124574 1
1.36054726187725 1
0.511134048331759 1
0.833912778532341 1
1.24750568938294 1
1.35355074664785 1
1.12896315914124 1
1.17959348239274 1
1.26114590102672 1
1.32196232741775 1
1.37359336685101 1
1.05603158966901 1
1.38265522356021 1
0.582373914697574 1
0.645129026748857 1
0.697196092780699 1
0.983400085685519 1
0.944552516371188 1
0.286040737757732 1
0.882602152547178 1
1.29310939860996 1
1.37141074270946 1
0.924302527140383 1
1.06461453980435 1
0.951895890213821 1
0.862108259577576 1
0.35086990923526 1
1.10293744579192 1
0.929240903468283 1
0.67583740528676 1
1.29553111615397 1
0.697826205964133 1
1.22167401196441 1
1.01902652433257 1
0.934992969533478 1
0.978968941108312 1
1.17587230700796 1
0.470616145036456 1
0.834015643407346 1
1.34545527987183 1
1.33255941370972 1
1.58799595736353 0
0.892375355320204 1
1.54044858973895 1
1.5674095458885 0
0.913049297531904 1
0.248601004927981 0
0.799035280489032 1
0.934045296139034 1
0.833467446893886 1
1.33581697271589 1
1.28972710251064 1
1.7013447796948 0
0.475267201240099 1
1.45984848018786 1
0.688496300037799 1
0.666982012955589 1
0.791903941582528 1
0.693656714372031 1
1.08977002528249 1
0.96515805611312 1
1.67867429849404 1
1.28207004989361 1
0.631929956385419 1
1.08365784279762 1
0.866513114154594 1
1.16171496888493 1
1.38266138034778 1
1.23102127968866 1
1.12481915817466 1
0.709861417761782 1
1.41441415280588 1
1.83948410406917 0
0.988778373204303 1
1.62484819116073 0
1.30710188231044 1
0.761332667008354 1
1.22383268365215 1
0.943879147320946 1
1.31961685326613 1
0.898822391902573 1
1.28304040831439 1
0.942427134459872 1
1.42438280677163 1
0.893937324700041 1
0.693180533748998 1
0.420463734022786 1
1.38331219234665 1
1.37365337244504 1
1.5130046106954 1
1.03543398470232 1
1.22798979848064 1
0.493976627269984 0
1.16761736899025 1
0.963687990767294 1
0.667590325498088 1
0.884281894046534 1
0.833081265365654 1
1.36199858665575 1
0.830357730209311 1
0.474210789091536 0
1.30333806017326 1
0.736663064782446 1
1.53329863757628 0
0.985058521142203 1
1.51698662883974 0
0.676181250759658 1
0.654011540498428 1
1.58315794294615 1
0.67671827945263 1
1.44184294826785 1
1.3974124997218 1
1.02522872177199 1
0.469126973099347 0
0.612718833284064 1
1.47777295536166 1
1.51093652695706 1
1.18365472818312 1
0.813830088726304 1
0.648309296769508 1
0.860430863802943 1
0.969785506699489 1
0.895126362828941 1
1.46931104371749 1
0.456168318182381 1
1.01329102834285 1
0.65232768803255 1
1.11436456505698 1
1.24544493118261 1
1.41172374461468 1
0.520151972384049 1
0.43516296141201 0
0.893101171238083 1
1.03109920246104 1
0.929477908351656 1
1.40939595580362 1
1.3458264737905 1
0.656568561342306 1
1.14455431795419 1
0.38854838738651 0
1.087148257673 1
0.876561943488224 1
1.12864597833773 1
1.17747672644203 1
1.15352392643551 1
0.681546181707307 1
1.29309343914518 1
1.03017664015265 1
0.993508750401578 1
1.26603896483492 1
0.994519980035067 1
1.27843380225149 1
0.314879530001346 0
1.00238617171557 1
1.22993776465403 1
1.11163469220639 1
0.848956515308665 1
1.53038284974832 1
1.43392805072548 1
0.993048114483207 1
1.39079410264236 1
1.31129441866435 1
0.821149543513117 1
0.376180655306149 1
0.714593268495118 1
1.26438738953981 1
1.50978592028764 1
0.80259129319631 1
1.56836716108407 1
1.19514933125903 1
0.668409574984087 1
0.928505192976407 1
0.814966209059935 1
0.97941011267195 1
0.840741953397055 1
0.62981258328922 1
0.953688841090032 1
1.44221163015255 1
0.340065262261986 1
1.31834623574795 1
1.16418030886127 1
1.59918198430905 0
0.55309726381173 1
1.32457757715142 1
1.04680846252633 1
1.17209440352551 1
1.51342511777655 1
0.968652664219458 1
1.01183402114191 1
1.18847883330053 1
1.26161001274365 1
1.2165014743561 1
1.59862454755052 0
0.98866044062638 1
0.769066366415956 1
0.695942780484351 1
1.03697463194527 1
1.4422457444484 1
1.18218610846353 1
1.27165540682755 1
1.20820004178839 1
1.78166453092906 1
0.584772384626025 1
1.16596558482499 1
1.30385855142632 1
0.984484435185945 1
0.972169143057333 1
1.16365357665963 1
1.05746554772918 1
1.24921441689765 1
1.21204185534381 1
0.852825560594976 1
0.63608976365217 1
0.970213281439793 1
1.46184826087082 1
0.612154737461705 1
1.00460628951239 1
0.660006067802902 1
0.624371211035798 1
0.891988033621405 1
1.38688517005244 1
1.40467211437638 1
1.52955372063794 1
1.03660644910106 1
1.28200032982084 1
1.02262758216332 1
1.36611852212623 1
0.918599226973939 1
1.16374384896927 1
0.62201846208476 1
1.05981944010419 1
1.42121712414671 1
1.22081454745138 1
0.58627169867963 1
0.709242412803699 1
0.779940018513224 1
1.14366307615684 1
1.78231070344058 0
1.15991276321783 1
1.30546447051036 1
1.2627842576964 1
1.33464385346554 1
1.25848722342888 1
0.354555990302148 0
0.871147276512146 1
1.4965871958462 1
0.781168256797817 1
0.159651603712798 0
1.50073937430426 1
0.885949027318927 1
0.739447171499031 1
1.22559501114946 1
0.53090623855099 1
1.3208522543024 1
1.22008923688071 1
0.680527010277782 1
0.96292997757185 1
0.919056500934649 1
0.818902138180422 1
1.3043420072 1
0.56565824388829 1
1.25085139830095 1
0.22426363227199 0
1.401674212537 1
1.56724412154625 1
0.861487010683083 1
1.86740957788833 0
0.970697015406479 1
1.1159133323941 1
1.19514124476824 1
1.42584400375538 1
1.75946961158301 0
0.993574051682975 1
0.757394480190097 1
1.43996118660199 1
0.951231830847473 1
0.864559571666194 1
0.694031419915037 1
0.416388197153595 1
0.508209293825565 1
1.23266820279842 1
1.08829421643893 1
1.34774858096954 1
1.16591500152421 1
1.2095223953576 1
1.3390274750756 1
0.966541738073913 1
1.64365066211345 0
0.957883913224704 1
0.64895585004316 1
0.982706800616339 1
0.892616071795862 1
1.23694537498029 1
1.18815473120469 1
1.02684392546042 1
1.15429485247083 1
0.820625823750984 1
0.796660790255835 1
1.20126906077924 1
1.02845625409014 1
0.566559755553765 1
1.91730378167808 0
1.27512710425501 1
0.706279780657567 1
1.55179699657003 1
1.64453173630019 1
0.796997706543611 1
1.72129520938309 0
1.37341027208115 1
0.417202334284091 1
1.22679264086502 1
1.35653389695202 1
0.563539121622352 1
1.05590486388588 1
0.807724518942595 1
0.782612694942128 1
1.36866265114519 1
0.670720246535126 1
0.662383419733838 1
0.962310458865819 1
1.13323098372701 1
0.668217770405883 1
1.25439489604397 1
0.734682253704815 1
0.928765812819257 1
1.44007862296124 1
0.732049027294319 1
1.60603684521251 0
0.777933347209575 1
0.963091358092119 1
1.28895392664887 1
1.00022996187821 1
0.783663612206609 1
0.795184154227782 1
0.719846424511896 1
0.660161155346623 1
0.540764345344886 1
1.00575050144922 1
1.23656556499106 1
1.65020471896503 0
1.12894563710555 1
0.955326223614129 1
1.28833280889477 1
0.97632034789987 1
0.213108856772172 0
0.891210479424488 1
0.792671992818948 1
1.15039151239638 1
0.989549342221717 1
0.937811156872694 1
1.37142237608473 1
1.11540256061418 1
0.775244063996594 1
0.698510288222051 1
1.06196839408561 1
1.27768409650009 1
0.40338527487498 1
0.636879674593095 1
1.55686231234847 1
0.893054269318851 1
0.855402652428375 1
0.974562742242929 1
0.864033569831301 1
0.868217259309255 1
1.06135353489023 1
0.97112755243247 1
0.993829683713085 1
1.32775761332265 1
1.09950914112596 1
0.792039683482671 1
0.286277969654357 0
1.42993533731067 1
0.972288132892493 1
0.137543915083421 0
1.20125494496928 1
0.938994500241578 1
0.66733206569195 1
0.202800722425283 0
1.08575945345185 1
1.17275750999865 1
1.47743091657734 1
1.16589285714856 1
1.10369383648693 1
0.575719430431272 1
1.22776185167573 1
0.884105634923292 1
1.2710592726327 1
0.680130653461056 1
1.22788411903347 1
0.890332532959293 1
1.107803112204 1
1.0139245306132 1
0.851463239895798 1
1.15943922473322 1
0.889011128975145 1
0.724924303103881 1
0.813786557197772 1
1.17699944756843 1
0.981766355220447 1
0.83910890320995 1
1.07083811042275 1
1.05689493459494 1
0.783195023937305 1
0.936359913372055 1
0.734316600341308 1
0.553991977297271 1
0.838044674491422 1
0.894591218471526 1
1.12359406190179 1
1.04306386204891 1
0.639012558588644 1
1.0752695610838 1
0.324996252598631 0
1.4709084310762 1
0.87878088126984 1
0.768826260441501 1
1.36042239121183 1
1.36804554220637 1
0.561251523124397 1
1.25860905073532 1
0.963874348031382 1
0.46628564374798 1
1.07273403177717 1
0.602991473259983 1
1.5821857718214 0
1.54324060598373 1
0.979302110427701 1
0.602367962033796 1
0.265782145270085 0
0.959348734692371 1
0.566610327222447 1
1.3920817836862 1
0.994814315454225 1
1.46559491431087 1
1.21701649109596 1
0.652385843982132 1
1.12762421174009 1
1.15650093544908 1
1.15088246465449 1
0.824017659410732 1
1.45429218235323 1
0.887090621797271 1
1.19941048961347 1
1.09800721328822 1
0.835982706384554 1
0.798381442469619 1
0.611471879662363 1
0.619728217502197 1
0.539754102656365 1
1.31992146218203 1
1.22785103013289 1
0.894571292290555 1
0.847730877655277 1
0.17514737107517 0
1.25187649864573 1
0.811136517227362 1
1.47706721589321 1
1.02284019370006 1
1.18305969214617 1
1.14075064948703 1
0.599473639360853 1
1.01642685020781 1
1.13052967988206 1
-0.0697839926512904 0
1.69071738500293 1
1.8427666837926 0
0.923144801255973 1
1.54849218438612 0
0.95491773284292 1
0.567581372971866 1
1.14302729005203 1
0.882780304434844 1
0.851780679198988 1
1.60429840087817 1
1.3388747479302 1
0.579613267886891 1
0.972740404625795 1
0.977161098386451 1
0.602799463777015 1
0.622443735312605 1
0.622530450607693 1
0.550166881560348 1
0.91728680259754 1
1.55726177544026 1
1.47951406408307 0
1.13222604922234 1
0.791025872485793 1
0.78373278555319 1
1.04100062339415 1
1.03729361016634 1
1.44325755263647 1
1.47008675593133 1
1.10603890425744 1
0.724625982158935 1
1.07030257543924 1
1.16358948916337 1
1.12436109731314 1
1.26373290833697 1
1.62314358538985 0
0.635101290529199 1
1.15836925309099 1
1.21642888144257 1
1.01142981496468 1
0.252214661903063 0
1.30059249398223 1
1.17774512274414 1
0.718482235557675 1
2.00688065634343 1
1.00566249688608 1
1.00904709543027 1
0.81934226673944 1
0.760660554770682 1
0.502515605935893 1
1.36095996615256 1
1.58248669438693 1
2.14900100257626 0
1.56721917637544 1
1.21462003046889 1
0.908366042541831 1
1.34047669928206 1
1.40051223439281 1
1.17283493191501 1
0.948387203537043 1
0.92454325261534 1
1.2562230184012 1
0.703222676323891 1
0.648934824478895 1
0.905159491300917 1
0.494105056930154 1
1.19492990174588 1
1.30794829868413 1
1.21906519324039 1
0.512974589144157 1
1.29402622075244 1
0.456582420256677 0
0.975181743192515 1
1.24344914159172 1
0.830309242130804 1
1.43746111276158 1
1.3718543611866 1
1.18566565728573 1
1.05441246793342 1
0.864374692288838 1
1.13370847531276 1
0.896585185398766 1
1.26589246350227 1
0.742380033580006 1
1.60837798979615 1
-0.0399870959959157 0
1.17079610054659 1
1.06491889325202 1
0.366686528384866 0
1.19068035406197 1
0.823939173308918 1
1.20704841399907 1
0.448864143681684 1
0.679144444518741 1
0.995424041218795 1
1.16736925368419 1
1.35283373219693 1
0.779113997427906 1
1.20298892803621 1
1.0250433340423 1
0.637215945842343 1
1.18058957733232 1
1.3734272381929 1
0.969206182331013 1
1.49113509778105 1
1.18069978816191 1
0.823970372418563 1
0.899533523215901 1
0.748206860283903 1
0.83223482250361 1
0.990065205034698 1
1.84704189995487 0
1.28677956869641 1
0.571290013545477 1
0.722453021615828 1
0.716264577082849 1
1.37677083956388 1
0.598384368989682 1
1.2511089286037 1
1.09273622750005 1
1.64832790746249 0
1.35933289611052 1
1.36073156096903 1
1.30022630816523 1
0.664212903919248 1
0.877628738619456 1
1.04614708790242 1
0.958341890983499 1
0.744756069441747 1
0.873137100018954 1
0.668031817356454 1
0.163343761894541 0
0.499587382475185 1
1.12126168760067 1
0.762630696147315 1
0.687871248263469 1
0.824928438490935 1
1.6091264700941 1
0.540581244987387 1
0.967205791613342 1
0.989449353274015 1
0.389846832064943 0
1.38781810771411 1
1.30438299658181 1
1.63383005828236 1
1.27286552706003 1
1.01058159118499 1
0.617379678093301 1
1.18040999740403 1
0.782723212498333 1
1.43306084991032 1
1.04999915494705 1
0.131605901899592 0
0.951652189249618 1
0.933273216567975 1
0.906252162942427 1
0.747818976947643 1
1.3625696845941 1
1.51828099794104 1
1.19062746254219 1
1.17980417582675 1
1.52719482699998 0
0.982659468273528 1
0.810786370624358 1
1.45480943828231 1
1.61779149552037 1
0.7628704166614 1
1.31652513085423 1
0.102942999002416 0
1.40080744278462 1
1.45235971193377 1
0.294039533664231 0
1.19307407417101 1
1.56692449279453 1
0.419157491427928 1
1.42452600819088 1
0.949741944700604 1
0.789336870181008 1
0.935601583096654 1
0.969996693569997 1
1.58412303814554 1
0.928030820199435 1
1.0286249507011 1
0.855450204749389 1
1.1455635380462 1
0.451788284308688 0
0.87102512212655 1
0.569638316680112 1
1.11874432875241 1
0.76112421665356 1
0.855786141544517 1
1.51308242522238 1
2.16713644878348 0
0.598852335641975 1
0.677828845975663 1
1.21348203680677 1
1.49111788927579 1
0.502063405531267 1
1.42207838820245 1
0.904358043990234 1
0.906151546576283 1
1.58784350057381 1
0.941037161684105 1
0.869342267237454 1
0.717894448299891 1
1.35391240845936 1
0.945630762752215 1
0.215508168812136 0
1.11283700112831 1
1.06729655983818 1
0.530928981711672 1
0.919946483318605 1
0.885764163011365 1
0.900672734641835 1
1.30439337588434 1
0.956876960355322 1
1.29521498406032 1
1.29637778103592 1
1.0128053393613 1
1.21947716592839 1
1.84171785786604 0
0.55600157952956 1
0.641818267082791 1
0.815976427562042 1
0.781948152634013 1
0.700219840204297 1
1.4195407856252 1
0.774751681179391 1
0.793835103451283 1
1.20464009308221 1
1.11782736875908 1
0.731457179779795 1
1.00348871263626 1
0.986469563185025 1
1.35602472439777 1
1.24196154945832 1
0.534727437505398 1
1.36459153291672 1
1.27683347716183 1
0.829372052098643 1
1.2534976807621 1
0.984968867134797 1
1.0526874390077 1
1.14052429955724 1
1.13755963769752 1
0.726159393926632 1
1.35320328594113 1
1.19364761643167 1
1.75797985204407 1
0.99047124041732 1
0.852702997965086 1
0.910015757804762 1
1.31778695923758 1
1.05944274146207 1
0.624892483399312 1
1.15961145801922 1
0.793643435280093 1
1.14166664149288 1
0.895539093277494 1
1.21842010354678 1
0.896630026097442 1
0.385240102959693 0
0.568906987780583 1
1.53915527901983 1
1.34428275916343 1
1.45153574286363 1
0.474666643765773 1
1.96136059700692 0
0.934672704437925 1
1.15272775515353 1
1.2869124530779 1
0.812155910279576 1
0.722503933898438 1
1.09382570062912 1
0.113298401450906 0
0.979247849964625 1
0.873253200882602 1
1.07827268929676 1
0.774890709558519 1
1.68411782104493 0
1.03329454134881 1
1.14206589611361 1
0.889882766816439 1
0.681472119217083 1
0.412951066900764 1
1.2897874356492 1
0.529060811645284 1
0.926667780729969 1
1.08348404491457 1
1.6150800075232 1
0.683907250495481 1
1.40997327735705 1
1.03156036300101 1
1.22799227858668 1
1.43052343640438 1
1.23960596275935 1
0.653062905487977 1
0.495825356051741 1
1.144386807021 1
1.19887362607392 1
0.89186334276798 1
1.42845744584585 1
0.817829015409305 1
1.54670446065522 1
1.16128589448193 1
1.17911576244202 1
1.35785896430902 1
1.30577499970763 1
0.826226254208867 1
0.728513351625578 1
1.18496369292125 1
1.19999863207815 1
0.776770479645495 1
1.3000807343891 1
1.04295771131731 1
1.17111113711202 1
1.33212444645046 1
1.43866493153962 1
1.43648598874079 1
1.05645320222514 1
1.18029564567158 1
0.949218991060103 1
0.661422224881201 1
1.62760905003171 1
0.66879913623177 1
0.895089582431662 1
0.549430204689149 1
0.781386423289564 1
1.30140281366936 1
1.62952875819551 1
0.485862261972698 1
1.18976482651465 1
1.12856283748703 1
1.1662989320299 1
1.17677028115846 1
1.15183334366481 1
0.798369899963277 1
1.0163288419847 1
1.57619205738592 1
0.992302369270591 1
1.14264769530746 1
0.720285406952715 1
0.540662828159261 1
1.11583392118081 1
0.497600528581771 0
0.547162231520622 1
1.10165150576948 1
2.08080095281106 0
1.70498302789109 0
0.708767996986402 1
1.28098619483819 1
1.47673491572545 1
0.475208246016468 1
1.74145835199411 0
0.95816042491011 1
0.934010538100081 1
0.981907056233976 1
1.12996154962082 1
1.39230823424695 1
1.31903046408225 1
0.866643941114494 1
0.844045843845765 1
1.14162319962641 1
1.10806796709941 1
1.17751348018705 1
0.943711280778235 1
1.34569894102035 1
1.30550586422004 1
0.56918308738607 1
1.43262462136652 1
0.768471117383955 1
0.265861673795577 0
0.695736376725023 1
1.17385912684803 1
1.03496513171254 1
0.776266045769024 1
0.817706401382658 1
1.19280060580101 1
1.00580893328072 1
1.6291467612335 0
1.01335952085581 1
0.744563423848227 1
0.992329190927616 1
1.04035620215902 1
1.40130214341261 1
1.30240061558504 1
1.38720879059996 1
1.00776604385552 1
0.969655422139203 1
1.43400309287926 1
0.92141298534071 1
1.93194580852452 0
0.990084300869469 1
0.843419212764349 1
0.885315586575955 1
0.663154137467207 1
0.979326348942359 1
1.20035252328695 1
1.48807219259415 0
1.12732651268127 1
1.24758950828888 1
0.81260330190193 1
0.77592496934357 1
0.54892541247167 1
1.45573283136787 1
0.64948064381874 1
0.788452490678553 1
0.93956897090747 1
1.05825078476449 1
1.20875959304706 1
-0.20049444814907 0
0.913063825560339 1
1.00351338224158 1
0.60904061780472 1
1.32540818768883 1
1.27989972323248 1
1.50830049427517 1
1.38412820019131 1
1.010604138722 1
1.32279415492219 1
0.900891196825847 1
0.915153806991055 1
1.20313311816662 1
1.08174789821236 1
0.868344430810911 1
1.77465905809084 0
0.930291085032697 1
0.852221752470615 1
0.961944570534111 1
0.729739920905842 1
1.06336595765269 1
0.834217169549926 1
0.720497767034448 1
0.862635389817695 1
0.692790259850149 1
0.685187910903304 1
1.17069991398985 1
1.03114120353044 1
1.01423326100729 1
0.642049430226508 1
1.00433642545056 1
1.03730589314269 1
0.648758572348937 1
1.1266103555918 1
1.02625938744642 1
1.18253479620352 1
1.29694905041431 1
1.17812179782282 1
0.444491482553259 1
1.45924582838915 1
1.36485302702548 1
1.11400982940258 1
0.829465524536665 1
0.809871025874749 1
1.19944201187892 1
0.538324713815324 1
0.519767673602086 1
0.727953318843098 1
1.26187662498526 1
1.01329074513158 1
1.18813954069648 1
1.00437475871879 1
0.97357933861545 1
0.674208789167544 1
1.15876335659613 1
1.31781441794606 1
1.20465808654872 1
1.38184314373692 1
0.555450039403787 1
1.0417274093246 1
0.650661966424037 1
0.957590128969895 1
0.596978444699641 1
0.978111684569696 1
0.0678135659687023 0
1.40037920099293 1
0.79340843229291 1
1.2796453629278 1
1.09033089822218 1
1.05757085217326 1
1.1740411687311 1
0.990218878818261 1
1.21168198188703 1
0.946777022821906 1
1.01678663750841 1
1.66407679134469 1
0.914945439246392 1
1.16343841876663 1
1.22434584856566 1
1.00112792061449 1
0.325760776593384 0
0.68227237029852 1
1.50367464280355 1
0.969502105213285 1
1.23609752867271 1
0.401354819050716 0
0.311193107648366 1
0.248917035341647 1
0.649922792801774 1
0.687898466118514 1
1.11494652310785 1
1.08181686667469 1
0.566936581730977 1
1.18433194537858 1
0.967116347646006 1
1.25484347041324 1
1.09896143838755 1
0.825652867195046 1
0.420962628082272 1
0.524720587767438 1
0.580462130279579 1
1.0151827500622 1
0.880118888864238 1
0.639996666753032 1
1.01886371284919 1
1.53933640318466 1
1.40333584420687 1
1.19092729098806 1
0.991963401055984 1
1.4247272649293 1
1.22708462983532 1
1.23287599677657 1
1.07213991912995 1
0.765849149452984 1
1.54874214840985 1
0.57021261185185 1
0.424551778450222 1
0.856100833480415 1
1.14783215660545 1
1.46495872735858 1
0.633930559164848 1
1.19402388413319 1
1.61041266639532 1
0.737761861043152 1
1.23298500119765 1
0.707400949523558 1
0.562598755605695 1
1.28122787521038 1
0.776828962283195 1
1.0975886883584 1
0.563064779271558 1
1.12791877851977 1
1.29030479305109 1
1.31879139312362 1
0.68866665979971 1
1.08092499238149 1
1.12263615305798 1
1.45987273260063 1
1.61472922959319 0
1.15612805275304 1
1.37498081480453 1
1.48239530041716 1
1.27432549761796 1
1.00393074233552 1
1.31763867928284 1
1.27726835691187 1
1.28491225924684 1
0.61118034184378 1
1.11175152231704 1
0.768906744405441 1
0.692925088812791 1
0.726891596898 1
1.1452728510813 1
0.959222742786594 1
1.15035532985659 1
1.30073908698096 1
1.07083194450782 1
1.00394297028897 1
1.27091748990899 1
0.177464179388162 0
0.602009636895481 1
0.555820851329374 1
0.958365185962129 1
0.949963843415235 1
1.49428094583139 1
1.71621662512479 0
1.16928422735162 1
0.842079446277041 1
0.668265811454009 1
0.661396123314953 1
1.10498292195497 1
1.12254247769852 1
0.811537853965615 1
0.799273773240279 1
0.703249226589274 1
1.99307729378754 0
0.637996997577423 1
0.824738690287398 1
1.06987687312311 1
0.290889323562259 0
1.27343338978585 1
1.06156608305921 1
0.503259552048743 1
1.19734576178454 1
0.592273719020973 1
0.684892077524309 1
1.08128894929415 1
0.877371959745123 1
1.13019683588854 1
1.25172572669566 1
1.18517413838386 1
0.718296126074444 1
0.292080955373028 0
1.70939792270125 1
0.697349368062848 1
0.850497413459016 1
0.973414870915237 1
1.0559080001255 1
0.884895076343592 1
1.29212286510741 1
1.50876681865444 1
1.25172481121764 1
0.383305711343984 1
0.627092188610112 1
0.3071297906347 0
1.15503394403242 1
0.604482054044864 1
1.50827154473588 1
0.834587569676085 1
1.11079009862626 1
0.234683070931468 0
1.33933474860922 1
1.23877214913752 1
0.581468860280703 1
1.32238874677957 1
0.310778657758372 0
0.909093723139535 1
1.16448944865062 1
0.599405549506008 1
1.14081580517346 1
0.905746255536878 1
1.08211481810791 1
1.31187854805359 1
1.31016488086994 1
0.730905567705399 1
0.564150839632597 1
1.0672549286157 1
1.11349046090725 1
1.07483921762824 1
1.20079128988752 1
1.61855297247111 1
1.10558658985721 1
0.947583863763751 1
0.869654552218828 1
1.07790734236049 1
1.40886927099955 1
1.4735865736638 1
1.27724716151518 1
1.04907073820976 1
1.21751593566773 1
1.05417369736126 1
0.939943418058946 1
1.65054005284724 0
1.16299484742513 1
1.29691687867497 1
1.35352215242299 1
1.12983380652104 1
0.663853338724316 1
1.76405801835657 1
1.31724413817271 1
1.24149878151548 1
1.2838526749531 1
0.842262063481071 1
1.64352175894148 1
0.649644513935344 1
0.911197835631322 1
0.277200029924215 1
1.06579441817132 1
1.39448114909164 1
0.456162243273042 1
0.786766321974094 1
1.53438006491557 1
0.935880593404342 1
0.216167505065707 0
1.03842179458521 1
0.853268828510821 1
0.895687770313331 1
0.921634072637032 1
0.922974351234329 1
0.935964219636654 1
-0.133817227599841 0
1.36671411173453 1
1.28552403065861 1
1.39213503826222 1
0.0502386114758489 0
0.982876340566676 1
0.627389216714006 1
0.277830586720738 0
1.07707764426085 1
1.00662928384691 1
-0.00707864579426981 0
1.06440457050779 1
0.607488808716749 1
0.316668028112546 1
1.0930702737604 1
0.73688714846035 1
1.09207656815917 1
1.07514320616788 1
1.38970728470561 1
1.23706906444473 1
1.15702555639433 1
1.31860227232578 1
0.919967842879914 1
1.17472477634216 1
1.57882320525065 0
1.41179400670467 1
1.38650148107322 1
0.700328636871891 1
0.420392521778942 1
1.08088310505836 1
1.2210384219493 1
1.40181160706637 1
0.858660797148074 1
0.514213018289099 1
1.00432396228208 1
-0.0782379188754626 0
1.17197260348187 1
0.491034195737865 1
0.851758814390684 1
1.49079460440913 1
0.729126056834449 1
0.893174525416672 1
0.948134301743667 1
0.794470872701558 1
1.07328191609287 1
1.11819958716939 1
1.05402362175646 1
1.42209509102621 1
1.24848527312447 1
1.169885441717 1
0.430991906993855 1
1.40295570467159 1
1.12775929253259 1
1.40286154890763 0
1.31439479095782 1
1.03988020850508 1
1.28616354407826 1
0.889523758635838 1
1.25639846498619 1
1.21905834852565 1
0.917890091204453 1
0.636444891910742 1
1.15264613877745 1
1.32992132125438 1
0.53863658858866 1
0.42588242865041 0
0.727161356643296 1
0.924436188643473 1
0.842536471382794 1
1.31924013622629 1
0.589800448187153 1
0.96788132858028 1
1.10896147446445 1
0.835938752003632 1
1.41219421314711 1
1.24310581664998 1
0.710559696962099 1
1.44501554998371 1
0.934717889615704 1
0.959144719496883 1
1.08420146427039 1
0.808117435713557 1
0.240575304924413 0
1.30732000754247 1
0.520883003087492 1
0.552340640685373 1
0.901942116621979 1
0.648071263120236 1
0.933030818113776 1
1.61469045707654 1
1.28020920996623 1
0.77877082633235 1
0.730504262418839 1
0.287514993246491 1
1.34823771581576 1
1.27642942171679 1
0.79036714756916 1
0.665737210681326 1
0.702998826191596 1
1.17898292868537 1
1.29449710852442 1
0.873348141979497 1
0.703331732501542 1
2.07212517459865 0
1.18106043898719 1
0.686625540947482 1
0.6692940665578 1
1.15525032923441 1
0.485296409046106 1
1.10847149658271 1
0.879925007124914 1
1.28665928684822 1
1.28644180861368 1
0.774073546986006 1
0.519348202738196 1
1.24638601269215 1
1.64242643942543 1
0.625681964092546 1
0.10178183369925 0
1.38530587132574 1
1.71612908482358 0
1.10509704397859 1
1.03826470075684 1
1.21099539504808 1
1.64182456469699 1
0.858933920052342 1
0.982429882486429 1
0.566619763301107 1
0.911912488020365 1
1.21391270020354 1
1.03939622835345 1
1.23847602818609 1
1.27414634991162 1
0.785116103599932 1
0.808375935632448 1
0.75172067987757 1
-0.032157461437686 0
0.980230095442632 1
1.64195111960697 0
1.75125512106871 0
1.15169795274464 1
1.29677803006455 1
0.496556197508149 1
1.30517070935173 1
0.758286025140584 1
0.435237377564544 1
0.718533649180853 1
1.03821368407498 1
1.13059918630817 1
0.927099676350156 1
0.782774156807208 1
0.918797574231915 1
0.511664379952283 1
1.72817049517665 1
0.913130196100349 1
0.962890514393621 1
1.50111359877869 1
1.17064326198892 1
0.390435329000786 0
1.22868788793673 1
0.470958502638458 1
1.36158424709288 1
0.938799760857389 1
1.33209180518304 1
1.28147336105441 1
1.16270105138815 1
0.382557638617885 0
0.606619788967989 1
0.941123578405281 1
1.24292622628221 1
1.43385874630384 1
1.19445313666479 1
1.66846554098302 1
1.40378609843499 1
0.765532743876371 1
1.15513739277212 1
1.00269376511735 1
0.858271584748666 1
1.23604773577129 1
1.39887746901233 1
1.00304017389629 1
0.461247929452992 1
0.610962757022742 1
1.18830030989245 1
0.67172649979376 1
1.18383795617393 1
1.24885441816671 1
1.17530004210543 1
0.934287727064451 1
1.53468844044585 1
0.897874121934928 1
0.650580118052312 1
0.816272525943931 1
0.710075527090114 1
0.952989054316346 1
0.984202351171283 1
0.467483265177845 1
0.861991917739646 1
1.53707740013389 1
0.710590700085299 1
0.719887002025112 1
0.236304205563282 0
0.824055976127864 1
0.685335142746953 1
1.35836074486002 1
1.04381293075529 1
0.943720469982384 1
1.24702783651548 1
1.08860560445713 1
1.26647835541245 1
0.67945711775687 1
0.807401255288005 1
0.896428244730078 1
1.06840824398971 1
0.695842633604418 1
0.389216168155 0
0.554676985714529 1
0.487557651033565 1
0.72753150046655 1
0.86301503032855 1
1.67387044332489 1
0.611533658972147 1
0.92339387950528 1
0.814881203336017 1
1.03001216722807 1
1.3936455291662 1
1.1457115195586 1
1.10991918117175 1
0.351259502400177 0
1.08129603956808 1
0.643441290147758 1
0.251104565893117 0
1.00437832058967 1
1.24503539720753 1
1.37876218208765 1
0.774863150143836 1
0.680545335969076 1
0.307273049910838 1
0.480937165334301 1
0.969764955288397 1
0.91016929526357 1
0.917515379874786 1
0.898515933716289 1
0.933768924478445 1
1.50390588647082 1
0.969576862561055 1
1.14825549485146 1
0.95092604296007 1
0.685101030574095 1
1.13326791704227 1
1.05314141149285 1
0.634020009302733 1
1.19940358170509 1
0.65923939550208 1
1.1702429126499 1
1.01081935785836 1
1.24697253370931 1
1.19959122142414 1
1.2151879456954 1
0.800409272758909 1
0.866529452208912 1
0.995651213084811 1
0.923430946870569 1
0.98803382624588 1
0.777433353259656 1
1.45508971130146 1
1.08605933209459 1
0.40382634881761 1
0.864793869724206 1
1.42973294599139 1
1.29465052514112 1
1.02234515144738 1
1.07654293730012 1
0.87695362542901 1
1.05296096179464 1
1.27040911309723 1
1.29296580426152 1
1.14382813716196 1
0.999173607135748 1
1.54415563991296 1
0.688241793436115 1
1.01314593481467 1
0.680249057280127 1
1.60987866230388 0
0.612555149406589 1
0.61758476591662 1
0.679449411062568 1
1.17881541667371 1
1.47668641627008 1
0.854150831096725 1
0.893558031103106 1
1.04370443888291 1
1.35104908184938 1
0.655113237339267 1
1.3551927405512 1
0.875477036810331 1
1.4221658388133 1
1.35268233084203 1
1.1509364255806 1
1.47256533614371 0
1.08791261807377 1
1.68193440476558 0
1.04500314289466 1
1.5152641199229 1
0.438700764344101 1
0.751438953433015 1
0.947937622401641 1
0.712991349387075 1
0.765908003163795 1
0.970189330594544 1
0.755386764833679 1
1.49735469085136 0
0.74381715825702 1
1.91557556370837 0
0.751321580752781 1
0.979845786498955 1
1.93309310317076 0
1.34033663266423 1
1.02288037563762 1
1.10374011958097 1
0.662873447418914 1
0.943792701405256 1
1.09180880862966 1
1.29518476344823 1
0.468601864438672 1
1.2244331952394 1
1.30067322864211 1
0.912971608990748 1
0.1616149281444 0
0.454516847941518 1
0.321734076131361 0
1.21136369160443 1
1.00820500732605 1
0.97589401295326 1
0.958690678943019 1
1.21252947523474 1
0.981030690050034 1
1.57791101825728 1
0.906884090632952 1
1.01189089669914 1
1.19455585652274 1
0.866912184683793 1
1.53792824099283 1
1.25412278640268 1
1.26904578316946 1
1.90389647164438 0
0.385073519541091 0
0.622914374420245 1
0.620146004704821 1
0.859292614142691 1
1.01460321353139 1
1.02457500187939 1
1.29007436093536 1
1.49008105343867 1
1.19587505993082 1
0.701730275571309 1
0.831478905023002 1
0.650826542390298 1
0.966330448623621 1
1.02313909749024 1
1.19322158222892 1
1.00754054589706 1
1.38010157981924 1
1.4779864922419 1
0.961982713315742 1
1.15333874846261 1
1.11850987536887 1
1.45431231016366 1
1.29927224179567 1
1.20798299038385 1
0.983347804841829 1
1.82276997206625 0
0.866083823776439 1
1.11683542215955 1
0.87468618250417 1
0.763299840882829 1
0.833174983712138 1
0.785782555488684 1
0.957754943638769 1
0.861058301401073 1
1.18494597224712 1
0.403636597796148 1
1.05824351874839 1
1.41002191723071 1
1.0528082251521 1
1.08837480199543 1
1.53016309145431 1
0.908845446549838 1
0.784967662460989 1
0.705087962637076 1
1.18786973539905 1
1.4455884242036 1
0.329265965918825 1
0.572284491435961 1
0.671020013672607 1
0.644404765428689 1
1.09289552476771 1
1.23721013016686 1
0.932165994094719 1
0.856486741874692 1
0.56445641595569 1
0.703504082674302 1
1.29152048814856 1
1.27756066804898 1
1.04590095988379 1
1.0292943843587 1
1.1757610234964 1
1.34607515635129 1
0.723370420191087 1
1.43567465006667 1
1.10330066660942 1
1.03279082043743 1
1.48129101870157 1
1.08027005600684 1
0.844869842316328 1
0.287694443867822 0
0.684872399194418 1
1.15322577037462 1
0.502330823269299 1
1.22930139475896 1
0.66068291022494 1
1.22226772936531 1
0.22443916940348 0
1.38473773206957 1
0.630883343614009 1
0.852435502120768 1
1.37034432251921 1
0.708324308030996 1
1.29501378268121 1
0.839705452628701 1
1.08265815075219 1
1.01623716336615 1
0.680239944956954 1
1.10848660387782 1
0.79763296049503 1
1.385370438856 1
0.704785863693126 1
0.643341488897645 1
0.422046302446358 1
1.19059244735792 1
0.988792806917567 1
0.500790829276411 1
0.768386214881961 1
1.14313742318676 1
0.721527060540463 1
0.711090232260884 1
0.774305720361391 1
0.943452734209756 1
0.961088437594548 1
0.657095637666863 1
0.706010166236818 1
0.840866051361992 1
1.09387388418024 1
1.15535231183906 1
1.19467438316139 1
0.649072205083096 1
0.892675488719633 1
1.09115389288224 1
1.72048607292202 0
0.58117024540454 1
1.18763127413205 1
1.59453788477163 0
0.591408378393778 1
1.19496838209108 1
0.847884601293104 1
1.22351794756312 1
1.12099019093149 1
1.15345273914762 1
1.25678308526693 1
1.09505632309961 1
0.669608826467065 1
1.27134378132778 1
1.09578843239141 1
1.51076065665524 1
0.901174994947512 1
1.73181917557915 1
0.639118546542336 1
1.52747566925031 1
0.501763414177099 0
0.824733280135819 1
0.484983622107424 1
0.945785962449187 1
1.45867539666047 1
1.14668337387512 1
0.553231249917178 1
1.33382368115831 1
0.908098138953968 1
0.626314857425239 1
0.977083975085046 1
0.676273013626584 1
0.716267260696052 1
0.951629922286787 1
0.824480718078456 1
0.927774272316095 1
0.614857666744365 1
0.953477064180275 1
1.05829656805609 1
1.39678185105673 1
0.993137616316157 1
1.02923205073893 1
0.832479648502645 1
0.315690390318999 1
1.1644495762514 1
1.762256957228 0
1.02669785089368 1
1.24095239341366 1
1.21747243904809 1
0.797092549470644 1
1.34995919671617 1
0.770142881609354 1
0.578201247217526 1
0.817757555567846 1
1.87917091072409 0
1.54542256001706 1
0.882028625110147 1
0.590730724818848 1
0.705266001402178 1
1.11852236134847 1
1.14104166293208 1
0.91404150211885 1
1.06293821743947 1
1.53166929100169 1
1.0990927872587 1
1.00380216490243 1
1.23091247468012 1
1.02722309497851 1
1.75367120050513 0
0.898065249131658 1
0.793423546464953 1
1.07792047391519 1
0.936191580058208 1
1.24538262105942 1
1.55000922022812 0
1.09088382990396 1
1.03256675973913 1
1.21186041562776 1
0.830833597352314 1
0.545931634531494 1
0.87721046643289 1
0.910650142922685 1
0.860338529572042 1
1.08363716852468 1
0.886987149720242 1
1.25240097604083 1
0.246572701292353 0
0.788565149187178 1
0.569740690418763 1
0.547401986469763 1
0.476487778065452 1
0.802504460757403 1
1.12727994711848 1
0.963943888028112 1
1.00185492998526 1
0.497546151805108 1
1.03504027579094 1
1.18426711515146 1
1.40512117841566 1
0.900646389930715 1
1.84077940582624 1
0.990037719068773 1
0.154617071305721 0
1.55624335667842 1
0.788464883413355 1
1.12219570938441 1
1.38557080871975 1
1.23617270416373 1
0.67914239279238 1
0.491850676006917 1
1.03857801146968 1
1.0987288904082 1
1.63403331193295 0
1.57493924757603 0
1.04756224820023 1
0.704192136905906 1
1.49139974840246 1
1.37431043900387 1
0.455648451130573 1
1.27574944000253 1
1.12777781243648 1
1.04203158960755 1
1.42036110224642 1
1.14259497321321 1
1.2077247496069 1
1.04231884376166 1
1.34264538410851 1
1.22926700973222 1
0.0932979549177304 0
1.35456890065568 1
1.11690835244296 1
1.2254780506209 1
1.23025570913554 1
1.36683534869699 1
0.851207343638155 1
0.710504317073694 1
1.38126478232468 1
1.37886565945061 1
0.864174055255633 1
0.829538783396671 1
1.51362958697646 1
1.4671811632958 1
0.47829555409733 1
1.17371725665563 1
0.436379959756988 1
1.29094868896928 1
1.23729740182351 1
1.59944469379024 0
0.447015796303694 1
0.83326866786428 1
0.267984729234641 0
0.974921396761506 1
0.645971667171591 1
0.351623334668828 0
0.675559185504255 1
0.914625180318 1
0.79909936630391 1
1.1075291522671 1
1.18736860250135 1
0.88359956521692 1
1.13373897551743 1
0.840273356902177 1
0.244428644830269 0
0.676276661432734 1
1.13297592629817 1
1.05985395190155 1
0.952619393912271 1
1.33046356083773 1
0.550141198610033 1
0.634994247904375 1
1.13066638304168 1
0.932477135390945 1
1.64475873609613 1
1.0192106209203 1
0.515340091197133 1
0.746790265252424 1
1.22552114881669 1
1.03401810888662 1
1.06143439998647 1
1.15616695257526 1
0.200239612124443 0
1.13130709691677 1
1.05804202064097 1
0.751853395887159 1
0.546659833232038 1
0.581766096778715 1
0.925091000184351 1
0.763576720088603 1
0.728603247870744 1
1.02048910041761 1
1.2403549560517 1
1.4286669255171 0
0.737931669859623 1
1.04543954782577 1
0.602828478175937 1
0.576419951758306 1
0.614451855725815 1
1.28421942451043 1
1.22503260524652 1
0.771891867975504 1
1.38507426904434 1
1.14452307086756 1
1.18687802216107 1
1.19076681935656 1
1.3776459833369 1
0.975055071753295 1
0.930150614464562 1
1.40657918020599 1
0.821996454438679 1
0.92404700983433 1
0.889379942185427 1
1.21732664809652 1
1.08291372516705 1
1.35012903740687 1
1.25126590800727 1
1.04113493045015 1
1.2424134930315 1
0.775760542991871 1
1.12811073330082 1
1.01960411903185 1
0.721231425999352 1
1.0130035885477 1
0.518218354552737 1
0.863195294746126 1
1.06445052478997 1
0.440367458274939 1
1.36672084305484 1
1.42128333850296 1
1.29941330249307 1
0.754046501500902 1
1.02141494938106 1
0.980847763163031 1
1.05932138835703 1
0.479042992183068 1
1.31102716294172 1
1.24616890611458 1
1.10258799954336 1
0.814087414486289 1
1.31895596442351 1
1.15628815070246 1
0.576405279789344 1
0.607410309621898 1
0.885092229119159 1
1.55090356870338 1
1.32003843825075 1
1.49205633904125 1
0.652149887354486 1
1.1229393068284 1
1.53532238553405 1
1.28896344848526 1
0.875748744762346 1
1.72628980034198 0
0.483263021762239 1
1.12694252023208 1
1.41404099189843 1
0.818504293932143 1
1.05680934015995 1
0.857789088908447 1
1.26818684803412 1
0.833808094946596 1
1.03851607398346 1
0.432286078775583 0
1.66973646501669 1
1.18808433357796 1
1.75247622586286 0
1.11301192855895 1
1.24453011821904 1
0.712084300833696 1
1.02276638188108 1
1.00721173931478 1
1.08210999844757 1
0.638375682684559 1
0.830352147720944 1
0.919436287110451 1
0.931489647377396 1
1.11606570588686 1
1.22994650072206 1
0.588230827969384 1
1.01622741590764 1
1.18162916838614 1
0.583365201550376 1
0.912235493997534 1
0.930464015954507 1
0.805450253481606 1
1.09275219755326 1
1.01764735024045 1
1.25382907390399 1
1.03795557671809 1
1.23588171174678 1
0.936277671744934 1
0.840960556794183 1
1.14618103523904 1
0.789644610650622 1
1.14606555507785 1
0.84627515055155 1
0.719742739221732 1
0.820083184008029 1
0.921631226170219 1
0.660139103681639 1
0.709355876668067 1
0.552810630133754 1
0.905572003472133 1
1.00149524471018 1
0.778966636935129 1
0.881945024351639 1
0.940168801669488 1
0.992122667869505 1
1.31975384851818 1
0.922306944194939 1
0.431360289622495 1
1.37061938795579 1
0.882201058922241 1
1.13846609652682 1
1.20006503638545 1
1.34236742568964 1
0.575678358231734 1
0.552432370370656 1
1.32914224558361 1
0.515933417481687 1
0.8836933776598 1
0.953798184495746 1
0.821344472655368 1
0.935960965411575 1
1.13577960018824 1
0.896729595967511 1
1.02626332233344 1
0.420863154781899 1
0.715229054989041 1
1.4239987368209 1
1.02068334849757 1
0.500821322343653 1
1.24066110529155 1
0.776482586949874 1
0.732941898419655 1
1.0927546425683 1
1.00584735811317 1
0.871212213456201 1
0.556829488187325 1
0.451303296010752 1
0.865903703067227 1
1.0337141977942 1
0.717178993510713 1
1.20041079576338 1
1.18132780665344 1
1.25411291786427 1
0.927550124003102 1
0.76518283727578 1
1.98614758450732 0
1.09016632254925 1
0.392195590061143 1
1.30270182306498 1
0.804903676490605 1
0.352685221515025 1
1.18214277450177 1
1.01653507470252 1
0.768052325552977 1
1.15197167782211 1
1.52302404517357 0
0.851614122512123 1
0.914896903853857 1
1.0050506668327 1
0.740268974642132 1
1.40107710998136 1
0.731067148188399 1
0.577809524580916 1
0.632480262148896 1
0.508200809679517 1
1.00037099055277 1
0.846124931542248 1
1.2097763038111 1
0.573803530784586 1
0.844695424285852 1
1.07446630209547 1
1.2311824103199 1
0.338940561834261 0
0.50990690812276 1
1.37770061768591 1
0.633469691082537 1
0.887600821338009 1
1.0744573125377 1
0.997692235107377 1
1.00902412298866 1
1.41349392621844 1
1.23600089565929 1
0.478813486616042 1
0.770595462338532 1
0.823857149669783 1
0.925477918353177 1
0.685535534923647 1
1.34534888916884 1
0.497555538148241 1
1.00661890226596 1
1.23754510345389 1
1.06146496824634 1
1.55064548422186 1
0.849866371741587 1
0.985629150379637 1
1.25388778272433 1
0.788087890267024 1
0.342934311536436 0
0.878382476060787 1
0.662509187947265 1
1.34919250137365 1
1.20477765348782 1
1.45996881572796 1
0.895467177213897 1
0.155700243315699 0
0.512617326688848 1
0.872539370753211 1
0.625647995490318 1
1.13830631866903 1
1.0793370765918 1
0.852734919930703 1
1.25224421509723 1
0.958940701649168 1
0.999280623740798 1
0.729929777748828 1
0.744629630248002 1
1.01982003608987 1
1.20872513476016 1
0.856109855808647 1
1.02516751641318 1
0.448606353316111 0
1.49318515001845 1
1.22834365650619 1
0.948269248897918 1
0.661480276701461 1
1.0319630326832 1
0.92165386691911 1
0.733355492058175 1
0.995931007746025 1
0.532067874349601 1
1.36665170915832 1
0.777621488591709 1
0.762708750278156 1
0.887437905723527 1
1.04095413945525 1
0.825920954617968 1
1.0106325894469 1
1.05730512185625 1
0.389050622581466 0
0.85677787300735 1
0.954812944045451 1
0.921643834686023 1
1.2039212064944 1
0.786428240689509 1
0.903994625697308 1
1.44649786414025 1
1.33656068386629 1
0.830767844542669 1
1.56714061095556 1
1.12085380532037 1
1.4199648252684 1
1.62115590791864 1
0.971292886615216 1
0.700937817620072 1
1.28948324387234 1
1.64001970517759 1
0.986652039009205 1
1.13490035555736 1
1.01311436026336 1
0.546164813537507 1
0.960524102810034 1
0.914491310516016 1
0.821850720567799 1
1.63955690709266 1
1.05983572133406 1
0.808290103555334 1
1.30425892102721 1
1.29546726500768 1
0.606438980070113 1
1.40056272430312 1
1.29350667425012 1
1.43543208567586 1
0.745247501349773 1
0.541621429639143 1
0.594798226059321 1
0.736964292407027 1
1.62182012454064 1
0.952755739742349 1
0.589727043855236 0
0.574356220538819 1
0.789337832021147 1
0.828792437507258 1
1.14952292906158 1
1.08862511248159 1
1.27291532937147 1
0.637290620140146 1
1.17709292590617 1
0.498301491588523 1
0.968940610199095 1
0.955194543765724 1
1.17788276216594 1
0.874372925161936 1
0.939592498446794 1
1.36180836782538 1
0.62769865431114 1
1.69224817749254 0
1.07938558863973 1
0.887466121088041 1
1.1812566238418 1
1.41794362211286 1
1.29833005117851 1
0.688529526455466 1
1.01945690941734 1
0.37181722061569 0
0.620236007698016 1
1.3886531926776 1
0.77174141008321 1
0.814721451616623 1
0.64455588545103 1
1.138549408065 1
1.04409750988103 1
1.10845783084906 1
1.17520634834029 1
1.23464661737518 1
0.802229662514167 1
1.27283028012849 1
1.79427277345729 0
1.17870641979631 1
1.38895168027849 1
1.32602546252438 1
1.75351874073852 0
1.0905551549184 1
0.595363121718214 1
1.10290423152431 1
1.25563472029271 1
0.592118745849356 1
1.10774375517714 1
0.895599673239045 1
0.887167421172338 1
1.24907491583177 1
0.946064202129344 1
1.16343809396578 1
0.736252170136791 1
1.22430145904802 1
0.698155094496588 1
1.06631767907366 1
1.38139012635818 1
1.23518417956492 1
0.555592594181986 1
0.797647894526773 1
0.841659804123272 1
0.823887762237838 1
0.828951647285092 1
1.36863954459237 1
1.08295185599596 1
0.815596716177566 1
1.23963083767412 1
1.48892656234039 1
1.2544061557902 1
1.53225879138872 1
0.621087852859034 1
1.09497665902026 1
1.28885436636733 1
0.878108964491204 1
0.744842652217479 1
0.629181063042932 1
0.950753332656446 1
1.0083033955806 1
1.14525390698294 1
1.00613680908574 1
1.03534289504164 1
0.950755822187371 1
1.02086158009722 1
1.16487915519797 1
1.09500704731804 1
1.21971390942771 1
1.45449560543069 1
0.896679748053471 1
0.947041373426935 1
1.37401372429105 1
1.10363918919215 1
0.886079348778651 1
0.688539361125212 1
1.3638647558821 1
0.59934835350319 1
0.685802269009697 1
0.552928257604812 1
1.59928439385156 1
0.647232396659792 1
0.549203077512623 1
1.21043401478928 1
0.996766759748839 1
0.919903200563713 1
1.21500364346443 1
1.13505998032372 1
1.10006518212408 1
0.693899529068012 1
0.703722009622398 1
0.998519582532778 1
1.37013811003039 1
1.49693322338621 1
0.25250705114887 0
0.812082440316074 1
1.30647051274876 1
1.2579626606843 1
1.28224459924414 1
1.1153135145863 1
0.479914942035393 1
0.712151755790637 1
0.673879614520017 1
1.33303606437476 1
1.51012821701796 1
0.41979131571274 0
0.5800550858498 1
1.03462732797227 1
1.30940498015593 1
1.63901093679485 0
1.37271340985986 1
1.155209374379 1
1.20710124085615 1
0.795126397997983 1
0.857044272621827 1
0.884322244110283 1
1.54598572505491 1
1.33501573677972 1
1.05818549351809 1
1.08418347377756 1
0.807006242280299 1
1.11108086882143 1
0.651239550718588 1
0.651827043112437 1
1.75294275554943 0
0.571067419545797 1
0.766750805088521 1
0.706940757349853 1
0.257149682341959 0
1.1189796730195 1
1.26823442991135 1
1.09701276151621 1
0.67287921323352 1
0.569560629823132 1
1.14282882395811 1
1.18442632272406 1
1.3178557112958 1
1.19437676671946 1
0.262714688019307 0
1.22530173917863 1
0.766902536679581 1
0.86846012218535 1
1.24903145927097 1
1.23006936741 1
0.644113127090207 1
1.21776292794768 1
0.878194441307825 1
0.841423679465398 1
0.926083708456453 1
0.963412115936185 1
1.18473904421995 1
0.844242672860897 1
1.27906844049884 1
0.34365109063092 1
1.06077323548865 1
1.53027157609849 1
0.792878416416612 1
1.27635634149449 1
1.28011239987371 1
1.10851824262186 1
0.755557009985428 1
1.50969027657249 1
0.885992094907863 1
0.864595815935348 1
1.12769967571833 1
1.16837039030935 1
1.11873641081978 1
0.492691297806824 1
0.889876951106007 1
0.540265763041285 1
1.03221855910516 1
0.546548861085513 1
0.854907346185983 1
0.580376415561439 1
0.739204856292536 1
0.595921334114961 1
0.581233383064999 1
0.332158241001366 1
0.696280694774009 1
0.934383847529834 1
0.606732822981558 1
0.37341106821239 1
1.48098205317897 0
0.690270868049365 1
0.805352516018852 1
1.03575920243914 1
1.16902961190947 1
1.15903669050095 1
0.787878711988114 1
1.26706846977685 1
1.06772999277871 1
1.40049417690074 1
1.21811455478334 1
0.820088555362082 1
1.02409532056141 1
0.844106324246009 1
1.17340298200766 1
0.948612209306501 1
0.703527405691883 1
1.39035783881528 1
0.785900801223379 1
1.44855991415753 1
1.80522484097164 0
1.45661301920897 1
0.804898431885002 1
0.634755549674413 1
0.644035965778257 1
0.851145334840997 1
1.29593612845204 1
1.02675027813921 1
0.702440574614243 1
0.9570514880618 1
1.08302124715236 1
0.951496214135485 1
1.30360740340743 1
1.44161783303019 0
1.05878005007304 1
0.891944562159269 1
0.859018358428692 1
0.955519521242164 1
0.746062971726881 1
0.793851442323246 1
1.0644091638809 1
0.976520992896674 1
1.1559369293314 1
1.05849381624564 1
0.895302416480165 1
0.166024063901595 0
1.5245096979971 1
0.992777971385299 1
1.26978525581962 1
1.01143652938782 1
1.40615552802907 1
0.953922760389098 1
0.673702227025958 1
1.16349003853776 1
0.576740848726427 1
1.59384953769675 1
0.618606429474869 1
0.561401640263932 1
1.36857816169666 1
1.15662445442106 1
0.85835424897765 1
1.14686038422105 1
1.11833301242606 1
0.879342480448276 1
1.03916602862724 1
0.582189894325508 1
1.71629537887473 0
0.59966144571001 1
1.05751056238741 1
1.57757744596476 1
0.748039754001696 1
0.999796951219303 1
0.893540410745687 1
1.26038947932074 1
0.943614436288924 1
1.09083882098935 1
0.795161908134978 1
0.406354194509475 1
0.762802969229276 1
0.268466865994821 1
1.0456129353541 1
0.321184470187153 1
0.796423970193709 1
0.205394849822844 0
1.10968480903434 1
1.51982644316043 1
0.812293085823655 1
1.69497986241363 0
1.20895721810459 1
0.962915091687812 1
0.894371375256807 1
0.77793619421025 1
1.49010568783444 1
0.457501315594697 0
1.77939603963684 0
1.52537427734176 1
1.40235356453105 1
0.434708694948471 1
0.991992524411421 1
1.4850466250689 0
1.36838167273181 1
0.83132717624988 1
1.4472877740019 1
0.869815695690463 1
1.02867985030899 1
0.904794141644765 1
1.10447702309834 1
1.41761321695012 0
1.14361936714185 1
0.75721918153763 1
0.10647717302289 0
0.83888042121314 1
0.925169643580406 1
1.08991194652206 1
0.506163716290281 1
1.18665978493996 1
1.18693000532859 1
1.05290158761498 1
0.880597170326253 1
1.01316679571284 1
0.841875263198998 1
1.26694236369411 1
1.38996703824375 1
1.48816199724253 1
1.63121287398256 0
1.18085016782174 1
0.593674539386685 1
0.657297185931562 1
1.14772878262423 1
0.36712920309146 1
1.19419606385681 1
0.870977160905343 1
1.12915349460354 1
0.896266971398883 1
1.07483836006461 1
1.13163607732098 1
1.35808142247151 1
0.653926252627749 1
1.22842199897482 1
1.38763938132506 1
1.1924268024365 1
1.40213092417684 1
0.984948871166768 1
1.92569712527827 0
0.577819516291413 1
0.890234867962844 1
1.21706093650861 1
0.8161681438601 1
1.29823561772079 1
0.78711807745524 1
1.17923007915498 1
1.15371263489016 1
0.89229869588313 1
1.20935338117593 1
1.20386621799493 1
1.25809401081578 1
1.39131577869002 1
0.99365935142907 1
1.45927184028865 1
1.44368328486243 1
1.36264565782387 1
1.39456917703094 1
0.880347694764714 1
1.19732350964057 1
1.51610273252979 1
1.14359593486914 1
1.14193557956763 1
0.745631432644684 1
0.96626617358706 1
1.18909653424826 1
1.00069883491677 1
1.88256670950936 0
1.34634752194812 1
0.937233827978835 1
1.15364521348723 1
1.22381138351029 1
1.19579159959229 1
1.33944629660078 1
1.24151741945124 1
1.14168224219321 1
1.33227629402344 1
1.36185655210878 1
1.0283525736964 1
0.770355618546502 1
1.17375455802728 1
0.655339992985586 1
0.839983794472182 1
0.660125523576962 1
1.3020187165448 1
0.126827580443272 0
0.686719177806762 1
0.940621614483442 1
1.17033049869894 1
0.976072293537368 1
1.53102547469098 1
0.71213513397332 1
0.134727777636252 0
0.942767783890036 1
0.691299747751215 1
1.24665517857955 1
1.34038468020749 1
1.19128681481195 1
0.552555526157355 0
0.931901415012868 1
1.011557750232 1
1.32385760565629 1
1.44454157603679 1
1.29264555996576 1
0.942334574494004 1
0.67736420532047 1
0.598571831415086 1
0.709782134789341 1
0.812619063591451 1
1.06025063896357 1
1.65637512614274 1
1.11519137299413 1
0.987995565628175 1
1.14933147103671 1
1.19144231849893 1
0.62121857570413 1
0.762892280138888 1
1.04809036077269 1
0.75421367663834 1
0.966679006381439 1
0.993305104437053 1
0.76677327903038 1
0.904163119889435 1
1.53802163775997 1
1.27683505291075 1
1.04813345599087 1
0.820680911372102 1
0.997299672002729 1
0.950479456035686 1
0.608740866852664 1
0.297717568558003 1
0.960979866413522 1
0.809282808065797 1
1.13980168731679 1
0.986501225592496 1
0.431924174155091 0
1.24256249630716 1
1.32251093342611 1
1.07586132180354 1
0.551296268983292 0
0.529207628073456 1
0.697574849324358 1
1.60259040647698 0
1.99939576917153 0
0.882974713941319 1
0.719777302028371 1
1.31790575929085 1
0.982594583657138 1
1.23544862565051 1
1.12993636237049 1
0.992242086777635 1
1.39802966353865 1
1.33726351045285 1
1.10900342805851 1
1.02570957624404 1
1.06198047960985 1
0.685912312363371 1
1.40069995302633 1
0.830852447195028 1
0.826196251370753 1
1.01144852608747 1
0.639654544183106 1
1.34500924040096 1
0.547821562905288 1
1.22867344641342 1
1.07627907359948 1
1.19007953402182 1
1.01516134330512 1
1.23457952027627 1
0.330189448129748 0
1.17690269595533 1
0.869707998247432 1
1.11082809647178 1
0.804303274189348 1
1.25923846831654 1
1.36618049884296 1
0.739553954986896 1
0.900253890611186 1
1.33145021549791 1
0.701179360157259 1
0.355121591967535 1
1.26231582960599 1
0.726457273641453 1
1.07293731978443 1
0.902397706308157 1
0.314212286088807 0
1.03223431889289 1
0.925673611111972 1
1.01692370661138 1
0.596087994963469 1
0.759842503530272 1
0.812675642858174 1
0.756516031291929 1
0.499544992035741 1
0.65638118967561 1
0.974211131451803 1
0.974523554196166 1
1.08248041274054 1
1.25042796402347 1
1.15462129399621 1
1.26054247860831 1
0.730022474901838 1
1.30442075755612 1
1.22508965360683 1
0.916095879816898 1
0.717001392742871 1
1.09421655395351 1
1.26989394894463 1
0.973656681056465 1
1.0583592260021 1
0.859758724499887 1
0.78136888511522 1
0.660996666011777 1
1.04830819001029 1
1.31498041699008 1
0.852840267223987 1
0.707629648666542 1
1.27634738962752 1
1.23073851972179 1
0.691601439581442 1
0.6700243465245 1
1.30216003308202 1
1.01701993036256 1
1.23051919013162 1
0.962788365823899 1
0.835859333036819 1
1.27175038283958 1
1.36772197173083 1
1.09736708796799 1
1.22980425750455 1
1.27573687384891 1
0.671310060529161 1
0.179398174721587 0
1.2730839322373 1
1.153983433056 1
1.31120886919815 1
0.886250837053449 1
1.18760452094066 1
1.60503055708318 1
0.958969545675223 1
0.820153929188462 1
1.45194354592354 1
0.851422475803164 1
0.302822578125913 1
0.863344157927595 1
1.35344674708623 1
0.654468276588604 1
0.985891729284149 1
1.86059504286394 0
1.048780572465 1
0.767423758090211 1
0.769086948113549 1
1.12041093136134 1
0.612355571461394 1
1.03215641542172 1
0.422234553215481 0
1.23397974342998 1
1.39427142004127 1
1.07815047411795 1
0.877258901481281 1
1.3625458165439 1
1.1415949259547 1
0.857739019240814 1
1.00276822309459 1
0.688466137218782 1
0.927433680038773 1
0.682596084391033 1
1.18222490732851 1
1.29036277133069 1
0.334923734593911 1
0.0854790228762121 0
1.26976786545724 1
1.16817328269536 1
1.35123747684137 1
0.756315753743114 1
0.952995564722436 1
1.08308853859729 1
1.01550596290549 1
0.889269735891715 1
0.976798271358437 1
0.953049156710701 1
1.0577810101987 1
1.16687330932961 1
1.25655939183171 1
0.941706663053453 1
0.763413719894023 1
1.38651212253977 1
0.618555812155872 1
0.206897710849626 0
0.573703640549861 1
1.09797659102366 1
0.697968091565832 1
1.32332891307472 1
0.836481642125165 1
1.32860581362956 1
0.883506462563568 1
0.240215907394518 1
1.11914699706296 1
1.29388233615208 1
1.30529268104197 1
1.56687913448634 0
0.799917308012108 1
1.53171709892385 1
0.824569478669763 1
0.583630218163345 1
1.43750538037252 1
0.878349572520106 1
0.756473051840016 1
0.807690555425291 1
0.684317073346566 1
1.17807225492354 1
1.26606556223039 1
0.910484102768362 1
1.14074032229407 1
0.830572153991448 1
1.09930218277413 1
0.927508527130678 1
0.74120494024211 1
0.915369136987817 1
0.871856903724589 1
0.677033746998813 1
0.40528029598573 1
0.826173186868787 1
0.685770244539159 1
0.715651620100628 1
0.725650122222808 1
0.711921186191925 1
0.681168724419331 1
1.30511398927383 1
1.04760460799628 1
1.61733205677111 1
0.83262802688202 1
1.30691026238949 1
1.15700794026648 1
0.769452331668862 1
0.558959353595191 1
0.883095565211435 1
1.62341427524196 1
0.927572996286976 1
0.766699940248618 1
1.38968403844711 1
0.522886059513796 1
1.90830742009946 0
0.543606363500789 1
0.675162811676543 1
0.897434019248658 1
1.65242300340143 1
1.41771866764185 1
1.0115010198236 1
1.13883576358922 1
0.91764015060976 1
1.38004841596203 1
1.79799963489951 0
0.580115391016771 1
0.973986975150772 1
1.30987341803381 1
0.977079861823995 1
1.53885020996584 1
0.647355783959318 1
1.00418800286716 1
0.205144627809432 0
0.9184655683448 1
0.422643114804321 1
1.25506311730186 1
1.10712021018677 1
1.29632292587896 1
1.24265779128376 1
0.96621322725996 1
0.551882080936779 1
1.10816705067883 1
0.281404561493879 0
1.343140502878 1
1.44223349604211 1
1.10468131452047 1
1.2247729402353 1
1.13882169050306 1
0.769729917008616 1
0.570527851793092 1
0.644331375333502 1
1.04156619176608 1
0.781506811918802 1
1.14165685448155 1
-0.129084285686454 0
0.770001673239827 1
0.649634049821795 1
0.622044712070823 1
1.04899893589915 1
0.787249240497058 1
0.849712965116246 1
0.272084721574097 0
0.909963523452814 1
1.45637566835494 1
0.949986778684113 1
0.793162372812392 1
0.84794309774004 1
1.00917077648537 1
1.22454661077857 1
0.814435570027557 1
1.58431228993499 1
1.46527254252101 1
0.557734730542751 1
1.08522722191217 1
1.28373097610852 1
1.53673634574564 1
1.20925542160726 1
1.21528296960963 1
0.131301356245732 0
1.23265705734607 1
0.911474173166035 1
1.1475373162886 1
1.16485862095286 1
0.955143144361732 1
1.26754507968311 1
1.31001468697062 1
0.901386949832588 1
0.910555202908154 1
0.306004971818472 1
0.25110671579696 0
0.686196038975573 1
1.18076964442171 1
1.41321733951838 0
0.734491069908693 1
0.856733839723183 1
1.40832684500842 1
0.626592093985336 1
0.709095880321989 1
1.51432570867635 0
1.10331834431639 1
1.02477871704543 1
1.58419162524616 1
1.16310353201778 1
1.0422016042357 1
0.843741704818437 1
1.06900063760055 1
1.67181972891754 0
1.00631221237082 1
0.986196530258961 1
1.05903041509913 1
0.788460997879144 1
0.762417906276461 1
1.33961814426279 1
0.446046360941793 1
0.747552182351342 1
0.883774790984487 1
0.521932105389021 1
0.718552204206355 1
1.3242931795357 1
1.0541219236192 1
0.549328064888206 1
0.966764553799898 1
0.670525139033207 1
1.73007384088084 0
1.07982900105267 1
1.28460661149273 1
0.955647484112109 1
0.313607739066605 1
1.14946163597235 1
1.11270405535639 1
0.496243850538254 1
0.941180854608707 1
0.856138453763676 1
1.48666112038384 1
0.134166806611505 0
0.910859052652492 1
0.86544120858187 1
0.483820746831964 1
0.868244298060221 1
1.03916968792248 1
1.37278937197774 1
0.719701172888142 1
0.408829995634455 1
1.0414155543583 1
1.31346033704404 1
0.961909524651158 1
0.488478724882409 1
0.959452540660632 1
0.995793498234846 1
1.03424488565718 1
1.5336701275327 0
0.94516244107605 1
1.31368174055012 1
0.882474395432479 1
1.12345088551468 1
0.800410615880833 1
1.1945484378226 1
0.939309511592629 1
0.876934336048207 1
0.522276572462645 1
0.786516271369695 1
0.628462133065582 1
1.10510089788684 1
0.793217812163855 1
1.289500264272 1
0.986137105257467 1
0.95217498141494 1
0.758079215922262 1
0.639562411140216 1
0.188570993353064 0
0.886691201476232 1
1.00214120000302 1
1.47608354673994 1
1.23232564068702 1
0.811999312477875 1
0.543279787468847 1
1.12995839424032 1
1.12031255474307 1
0.908349199991262 1
1.22319963351135 1
0.876526610413699 1
0.79579203390148 1
1.07537829869825 1
0.958768440116484 1
1.42487544694004 1
0.297897740708337 0
1.03024635627901 1
1.10785526390738 1
0.0925893292596245 0
1.18868550195864 1
0.364193341079306 0
0.956549391759759 1
1.05282604569678 1
1.95648913250918 0
1.18706515052006 1
1.63824337900843 1
1.88143614539448 0
1.25641507915312 1
0.749535668079548 1
1.29779495508871 1
1.11302731407745 1
1.05309822231206 1
1.15969914994023 1
0.955799388270103 1
1.20811479355306 1
0.910937186839537 1
0.868533355089816 1
1.27465909433121 1
0.26312217583713 0
1.47030865735058 1
1.29033138448561 1
1.31100712080846 1
0.786758256414343 1
1.13944316204418 1
1.17885235847044 1
0.408467414283244 0
0.897669955381645 1
1.16567679633988 1
0.881328160598885 1
0.161279827108976 0
0.95432480813068 1
1.24421290126308 1
1.45730138593492 1
1.05240265418083 1
1.18247871754753 1
1.02480334560155 1
1.35025654565415 1
0.412623310713029 0
0.65903177177856 1
1.14797621398419 1
0.407727019609243 1
0.664713360389548 1
0.963370290590126 1
1.1061214208871 1
1.24490548850846 1
1.06730218948331 1
0.32052353429897 0
0.658533589340733 1
0.779680368897789 1
1.36658747283549 1
0.831855059337972 1
0.722317062875278 1
1.00144383499742 1
0.474910298292529 1
1.04666463220919 1
0.988638732436557 1
1.6924261446165 0
1.28825353497327 1
0.577216029143772 1
1.36660370047716 1
1.14472744287369 1
0.519975162766429 1
0.970531797954544 1
1.41616621715214 1
1.07555600667681 1
1.14753830608805 1
0.860641956869833 1
1.07112055292338 1
0.847422887000272 1
1.26896292254827 1
1.22177406010371 1
1.32672649549232 1
0.557602193288409 1
0.88059366921655 1
1.12033252040164 1
1.57483338891801 1
0.9115195216435 1
0.826003714314909 1
0.960779555830544 1
1.12001328855353 1
1.35873912923201 1
1.21908148739515 1
0.759125745113081 1
0.980851870563022 1
0.865960970229116 1
0.850853583398353 1
0.923910244235614 1
1.08701363697248 1
1.20511307315789 1
1.39516069335524 1
0.746347449257754 1
0.846064744457244 1
0.367429844908033 0
1.16469085463563 1
1.08953520899384 1
1.08763887610677 1
0.324851093662984 0
1.1085944889074 1
1.16375869555875 1
1.51877922043216 1
0.907665644439001 1
1.16779060066034 1
0.58499419700076 0
1.34404995821891 1
1.02060772227588 1
1.00913371350557 1
0.927397965665377 1
0.645209143022242 1
0.698517779267719 1
0.771828223993489 1
0.786595611751116 1
0.748651990387768 1
0.762556607807825 1
1.18747869744407 1
1.09881589479692 1
0.60742478260001 1
1.15835006076985 1
0.752848199869208 1
0.502837582241612 1
0.838879567845203 1
0.97952951756986 1
0.83096274535733 1
1.1082823612614 1
0.730765865570341 1
1.39050068907059 1
1.07889112837811 1
0.613056937708977 1
1.41702500307871 1
0.498362788994844 1
0.896487110139787 1
1.05600357283226 1
0.574804357049526 1
0.409097147943308 1
1.55864575875732 1
0.730500611198871 1
1.01494813038454 1
0.996888928978179 1
0.935815422662946 1
0.867767510963986 1
1.38413165837734 1
0.730382614430982 1
0.879089408659719 1
1.08501289916969 1
0.703286256438225 1
0.65202274102661 1
1.04582203846614 1
1.34923475531546 1
1.47736986745162 1
1.26464004209778 1
0.898648120042954 1
0.760220200266502 1
0.963438918021722 1
1.28370078587258 1
0.762889234976179 1
1.01599746516167 1
0.78827823266161 1
0.830670914823284 1
0.890650827288035 1
1.24114451718204 1
0.607593035844204 1
0.784730323289188 1
1.34124172207491 1
1.19175386005855 1
1.16227564749083 1
1.46533962595617 1
0.354554508729088 0
1.39290344286662 1
1.59239718516095 1
1.60138570678288 1
1.1553668111581 1
1.03150949181428 1
1.16150751219064 1
0.827233487377053 1
1.04263821815243 1
1.05226890737096 1
0.646053048928828 1
1.27126364160716 1
0.729217640685807 1
0.958600444797199 1
1.71569024511634 0
0.973352100644088 1
0.73015961142077 1
1.05289981051311 1
0.969184250584785 1
1.05928736439432 1
0.540980273601211 1
0.685519662058846 1
0.404019426234105 0
0.984169856258312 1
1.42183427389609 1
0.595841789075351 1
1.27108958402333 1
1.19456719081577 1
1.48307485960047 1
0.739419596753085 1
1.42505373636433 1
1.33999658710679 1
1.02078251716786 1
0.267157542048056 0
1.13655837489205 1
0.844342902229695 1
0.660550391970402 1
1.22227599987014 1
0.940259716316998 1
1.27653246994941 1
0.84155189631571 1
1.11602529618827 1
0.74811585193808 1
0.810931851561175 1
1.33047505877113 1
1.15070110963791 1
1.43869653706205 1
1.0632239514816 1
1.24998651701934 1
0.990007363612535 1
1.2043314842432 1
1.02111679356358 1
1.29002335995011 1
1.60490559537341 1
0.558265531964732 1
0.911191102870222 1
0.768148064479889 1
0.294121162929573 1
0.271811651945829 0
0.812255786102744 1
1.32443310904852 1
1.03580804700016 1
0.995686215373494 1
1.41566807359592 1
1.2796197210773 1
1.26021270138518 1
0.495315965106323 1
1.38933625539014 1
0.742676429851451 1
0.723753338259825 1
1.21469095801359 1
1.65169380491504 0
1.189699159622 1
0.96154370577113 1
0.89463675357146 1
1.23277144609647 1
1.23427578140501 1
0.93700638149269 1
0.662613085966398 1
0.931205551138008 1
1.29441999449086 1
1.32860176956353 1
0.592366906119858 1
0.637303901614869 1
1.18287650365923 1
0.976968262728048 1
0.891968027013515 1
1.25328252354094 1
1.36210902125712 1
1.45585765833622 0
0.728086824023837 1
1.00811742509319 1
0.775253070603557 1
1.15675211769098 1
0.597054869374632 1
0.878412758689972 1
1.21171606709715 1
1.0639389360582 1
1.60389386120296 1
0.929153059035263 1
1.0057359073451 1
0.826598103730622 1
1.63241382466803 1
1.28122883154547 1
0.693621903705357 1
0.851593739505322 1
0.453996570926212 1
1.49681767525919 1
0.705326722328041 1
1.13198158607441 1
1.11005681580017 1
0.747800562650027 1
1.15825471155492 1
0.943175760502768 1
1.21603202187529 1
0.962387188297641 1
1.19747386304366 1
0.890055619793013 1
1.10761615310317 1
0.547705489466845 1
0.29891654237389 1
1.40613983196093 1
0.341512793874453 0
0.952233956935309 1
1.26980354635794 1
1.17816011068001 1
1.5941192220334 0
1.27547978216057 1
1.38385675019335 1
1.09445699263836 1
0.494424336680163 1
1.2265344285105 1
0.824637416840735 1
1.03808042454888 1
1.58447945952506 1
0.663373155393956 1
1.09287868988039 1
0.985484421973902 1
1.18638059958144 1
0.851208914643865 1
0.340697837328267 1
1.21301399974033 1
0.592685466193612 1
1.22320533630641 1
1.10200097094498 1
1.13704648275203 1
1.26309625863196 1
1.12920142815161 1
0.451953759902986 1
0.999265732099207 1
1.05773201024921 1
0.757221481183283 1
0.802392419334017 1
1.10470721708403 1
1.42502470505127 1
0.590950178115386 1
0.675829733992791 1
1.09461507665215 1
1.5481307118682 1
0.682041060100718 1
1.39832245648398 1
1.30056954584408 1
0.750796195109845 1
0.879670924889295 1
1.47950421059189 1
1.6801932298031 0
1.14039632022326 1
0.960455723082029 1
0.58026929068424 1
0.882667556186634 1
1.51204941881608 1
1.24685870658555 1
0.753947517444837 1
0.509837359883392 1
0.158695425518407 0
1.35713231275559 1
1.05759796460156 1
1.3676018838657 1
1.08097483198626 1
0.983866736377684 1
1.04506311418221 1
1.20478958683313 1
1.50855525960755 1
0.650528670741104 1
0.964843451090273 1
1.02311351127333 1
1.18837428027037 1
1.25915723820773 1
0.90448383948956 1
1.0176514503659 1
1.59432207274231 1
1.01812046569661 1
0.711047287964111 1
0.745198709483489 1
0.980918201977995 1
1.00340011673235 1
1.37636751254632 1
0.868945842314106 1
1.60775470899396 1
0.716537389991321 1
-0.495582414333367 0
0.410653531450678 1
0.973741246277652 1
0.885539176221449 1
1.13161864303066 1
1.03466386955098 1
0.554915383941237 1
0.939364271828157 1
1.3329155798839 1
1.04802821910815 1
0.501015766705766 1
0.928149351645249 1
1.07209862442364 1
0.807438977203932 1
0.660043225951898 1
0.415735332335358 1
1.04725504825541 1
0.583973866538836 1
0.81977318212331 1
0.542975601310621 1
1.03442474261907 1
0.942056280859605 1
1.19910358399139 1
0.133867463959044 1
0.121394432138735 1
1.03924527781621 1
1.08246441669148 1
1.3933554484939 1
1.43453012467139 1
1.36478377447077 1
1.51285454466716 1
0.781756589834599 1
1.55560557099797 0
0.573741146152565 1
0.956215114045601 1
1.23448659152304 1
0.807469553032719 1
0.958482884607248 1
0.849819964266189 1
0.957503054248116 1
0.72812291444555 1
0.668153002306866 1
0.939346195262895 1
0.219460525230278 0
0.812958901879973 1
0.293271479561744 0
0.92422724931861 1
0.908787367217271 1
0.568659193364792 1
0.896046771980915 1
1.09421567131902 1
0.988778003958425 1
1.16528780247517 1
1.05041024809518 1
1.51612724185291 1
0.610356185651649 1
0.572424001861379 1
1.18114077928185 1
1.10841008662983 1
0.687599418138653 1
1.14851429300342 1
0.411494502589451 0
1.95997183501749 0
1.01020004616367 1
1.06846637416553 1
0.961594942879134 1
0.639898087294362 1
1.14169644491963 1
1.56730244451836 1
1.17985399317398 1
1.49792050471909 1
1.80282282287544 0
0.683122234614038 1
1.21144382272233 1
0.13476859377867 0
0.846994672420842 1
0.728224435604796 1
1.52647561856809 1
0.707448263163553 1
1.26114894584836 1
1.58394160189849 1
0.853039840790228 1
1.51682002411063 1
0.877746589532014 1
1.04990486577079 1
1.32139561707981 1
0.975236656490125 1
1.056763717457 1
0.736511302428953 1
0.940629547183161 1
1.60768456670329 1
0.911482298398579 1
1.20937426686445 1
1.12074549541173 1
1.96157265155802 0
0.748630773927665 1
1.18984879063024 1
0.282385220838272 1
0.82785782334235 1
1.05164237746264 1
0.967730860305562 1
0.623764412757881 1
1.25327597086105 1
1.0858104826312 1
0.675716153240367 1
0.738839558240049 1
1.40602494110269 1
0.552414797774473 1
0.579806672835075 1
1.06152523888176 1
0.315144083900321 0
1.35111446803489 1
0.248388337134808 0
1.24338116006711 1
1.10938929736724 1
1.43204781659602 1
1.35251204444679 1
1.32692876074053 1
0.482634064349493 1
1.04862033681404 1
1.41504177446599 1
0.577525507514153 1
1.20917676951916 1
0.898541898643471 1
1.0143091253086 1
0.803719794298454 1
0.749476085300874 1
1.26989027034668 1
0.938277466639065 1
1.14614962252844 1
0.822403942991495 1
0.597423936505158 1
1.19647381588647 1
1.40252789179077 1
0.87931898465483 1
1.01670689847792 1
0.46733824632097 1
0.918341127788536 1
1.05804659758522 1
1.05279796427532 1
1.33307405250285 1
1.38273892864449 1
0.935057860623105 1
0.611339864462966 0
1.02883859075498 1
0.790131875687285 1
0.664864117358663 1
1.76562703113026 0
0.869972491665173 1
1.33442151229376 1
1.32701414353618 1
1.34988969604454 1
0.839232773215879 1
1.21043985391271 1
0.267845845890105 0
1.04874634468111 1
1.23667797256676 1
1.05100377596074 1
1.22611913414628 1
1.03781678435598 1
1.60550729727905 1
0.861080089077171 1
0.850681595060954 1
1.5152181779567 1
0.999786951218694 1
2.12137462364178 0
1.31198726193193 1
0.85569196858633 1
0.962520902681885 1
1.07807721021048 1
1.4186481263233 1
1.30875814148377 1
1.29235977858519 1
0.65512415117599 1
1.24571878430148 1
1.38065515509214 1
0.915026973180772 1
0.740830488084099 1
1.00594230189396 1
0.831875618227329 1
0.872701541971253 1
0.927119512856781 1
1.21964541258065 1
0.719360135550444 1
0.746332458383008 1
0.929051070077672 1
0.926090931761397 1
0.949367483265977 1
0.859580925778276 1
1.23752904133915 1
0.861813011714844 1
1.08739001114873 1
0.798390723625683 1
0.807403995679375 1
1.05111622241643 1
1.34790582614243 1
1.20516866612672 1
1.38427214139732 1
0.473111109283524 1
0.675525342340962 1
1.1269012911929 1
1.02974467310266 1
1.04871539221512 1
0.689155267291129 1
1.06243930788089 1
1.06658137762322 1
1.61897502008092 1
1.08842202511495 1
0.607371802171294 1
1.3856165116686 1
1.05997108067058 1
-0.133926645288239 0
1.01663038950953 1
0.627404340817827 1
1.12760268616394 1
0.830933659894141 1
1.66555746130048 0
0.640469446637295 1
1.28508546678736 1
0.826980527308326 1
1.03324543321611 1
0.691776482158441 1
1.29014771896726 1
1.28367317281222 1
0.68924254805669 1
0.599198681068226 1
1.03148333151874 1
0.586081668805719 1
1.36021964674833 1
0.767905668609293 1
1.01160193861904 1
1.32576137432937 1
1.24674887967894 1
1.02019881436839 1
1.26610870671536 1
0.309933850123044 1
0.992617342058075 1
1.56229367718145 1
1.29947484943615 1
0.561451717510021 1
0.902515950937309 1
0.681359153925503 1
1.11139232885045 1
1.08824861303889 1
1.30867052078816 1
0.838305722266299 1
0.848781127666398 1
1.35190680182085 1
1.49661501248 1
1.22573433155451 1
1.05078896981695 1
1.02079252329318 1
0.75014497942714 1
0.842337022177712 1
0.585722479913064 1
0.779789697960896 1
0.983393318726381 1
0.677166268867208 1
1.51269834121766 1
0.981775477862047 1
0.693854003817305 1
1.03266934835736 1
1.01244161562657 1
0.613218709112595 1
1.29071904726432 1
0.839330858723395 1
0.846412200970195 1
1.03989907891539 1
0.643254975987076 1
0.978385725286617 1
1.26507268932876 1
1.01735361660102 1
0.691436139623514 1
1.24825789752584 1
0.303076315503404 1
0.887018523447712 1
0.840557798571683 1
0.832778031018387 1
0.485367148227046 1
1.29401549888687 1
0.664513875511326 1
0.867058522328358 1
0.566077489244975 1
0.656863261243771 1
1.11147409914781 1
1.12010649486324 1
1.09661428784797 1
1.14661629754857 1
0.554276880372748 1
1.14616769860889 1
0.979310544991136 1
0.773785100080334 1
0.86800933617401 1
1.03407871904379 1
1.64914050527075 0
1.58177334760569 1
0.902411767365659 1
1.62647582139946 1
1.7477309759865 0
0.929366165988857 1
1.01462359613289 1
0.84020890593281 1
2.01030590823371 0
0.950925815680125 1
1.23556389349546 1
1.30624777221089 1
1.2220578839029 1
1.08135766475786 1
1.0434375067815 1
1.11166328230517 1
0.804171951465154 1
1.39722663192271 1
1.28029744462937 1
0.643878162514019 1
0.675893973836991 1
0.712587614663226 1
1.39723939861726 1
1.47147290571273 1
1.47953551509854 1
1.58256086797563 1
-0.147867277803798 0
1.14710659481797 1
0.829514257912132 1
0.898005410689356 1
1.26794600359216 1
1.80067008283427 0
0.853391850566422 1
1.6611849127892 0
1.43247461180048 0
1.28931640836159 1
1.21916231287747 1
1.31340353657602 1
0.426882358531814 1
1.37389891693115 1
1.13436894130616 1
0.327764610916765 1
0.959546819100811 1
1.14171129607533 1
1.00817136200029 1
0.974237063146871 1
0.881490820485667 1
1.455337998663 1
0.924892298302094 1
0.327879369661451 1
0.795422879057437 1
1.23321517035297 1
0.725635388637943 1
1.0021843371168 1
0.533759186162344 1
0.959173245536426 1
0.92516826908941 1
1.19106303943476 1
0.783206278169817 1
1.31856485408821 1
0.923177575299067 1
1.11642035024093 1
0.849185004903431 1
1.29863619892052 1
0.623062589595666 1
0.722338255145248 1
1.03558530652057 1
1.30077463543063 1
0.876846626519373 1
0.952808581167466 1
0.438611254024788 1
0.353653852713626 0
1.06091209254732 1
0.766461027807533 1
1.17043842625309 1
1.47699685800083 1
0.787766744564812 1
1.30625858931311 1
1.28087072279521 1
1.03112209016044 1
0.823531336327861 1
0.803653650501528 1
0.788155375497908 1
1.66149534934921 0
1.56640185192262 1
0.946066717362726 1
0.789835356359014 1
1.26588011936645 1
1.61607496568374 1
1.08527459588362 1
0.929528502633777 1
0.944955592512994 1
1.35091807539691 1
0.478997376787767 1
0.991854057967339 1
1.11767938959725 1
0.542700300622828 1
0.82841461495445 1
0.950540217935909 1
1.03176121183784 1
2.11284456487741 0
1.11553635441055 1
1.10361108721062 1
0.544258597768312 1
0.787048923008312 1
1.12696692446444 1
1.21792002769187 1
1.27729312513571 1
1.32847261836178 1
1.50294987739022 1
1.05373968643656 1
0.746011317456784 1
0.811867057139926 1
1.49422299022879 1
0.948980493761306 1
1.00260661317533 1
1.08147738467109 1
1.17963587903685 1
0.985221856935744 1
1.18409892745816 1
1.51958264487502 1
1.17432051451751 1
0.592306391218953 1
0.652594241056814 1
1.10241137498949 1
0.501432362359547 1
0.138818682045892 0
1.12283463106554 1
1.38291239198286 1
1.01400890170181 1
0.761001238019902 1
1.01330459428811 1
1.3457610554714 1
1.09296468962277 1
1.01571523310129 1
1.01932786385039 1
0.975869746795096 1
0.434999855776294 1
0.591113630551454 1
1.05866309051591 1
0.569080293668081 1
1.20833833363333 1
1.04297211143163 1
1.32998903612323 1
0.229313579839057 0
0.698479729280591 1
1.10755566466675 1
0.933666515156936 1
1.69372733576863 1
0.278130970212067 1
0.851758368910036 1
0.357527830895503 0
-0.0671974818292291 0
1.28104129477825 1
1.08798288167615 1
0.345966367057889 1
0.394407408619716 0
1.2183203658317 1
0.956974585368271 1
1.1494495591629 1
-0.0932742099329116 0
1.36789543633821 1
0.611098173846273 1
1.35272443087401 1
1.353282943261 1
1.01618631590155 1
0.615745378482669 1
0.511846483445356 1
0.912315826696197 1
0.982654004023007 1
0.693429892544276 1
1.13144032244045 1
0.71220236334562 1
0.72556688402435 1
0.985047080911109 1
0.443574498118206 1
0.648558698053462 1
1.07841713154812 1
0.725992870402239 1
0.884510852345264 1
1.24099898317044 1
1.05099121138191 1
1.54381805399137 1
1.39654296238738 1
1.67979367335741 1
1.03938241340638 1
0.820327619247191 1
0.93009925738231 1
0.931185861608258 1
0.791595915803525 1
0.859786498967678 1
1.41072185390377 1
1.14338919887945 1
0.965952854110562 1
1.34289742584677 1
1.33913637159011 1
1.41146832070767 1
1.42938838034137 1
1.43074925806647 1
0.582973792179469 1
1.01311399206067 1
1.29648441426487 1
1.17094729725221 1
1.30756221199144 1
0.483562728097764 1
1.24072021912457 1
1.12763978967633 1
1.02311070285908 1
0.908874086626757 1
1.61709858248868 1
0.812826416223838 1
0.59306358884339 1
1.13092197475081 1
0.89863129680796 1
0.709724711319131 1
1.14752255414442 1
1.40747530779614 1
1.29654936038102 1
1.35644975873977 1
1.71778985460939 0
0.603098039383652 1
0.513118626437315 1
1.27454700331015 1
0.819182603397228 1
1.39868004802093 1
0.830808747712862 1
0.727675957764606 1
1.10919466675523 1
0.947139168271351 1
1.16919998856497 1
1.03910236613514 1
1.3419935406575 1
0.66878644923146 1
1.26418379367483 1
0.503429129642773 1
0.976099263009599 1
0.994197905114061 1
1.18837451602188 1
0.767547686064507 1
1.48172351404193 1
1.30058668563713 1
0.981484447685194 1
0.850807629746573 1
1.22170588046361 1
0.452148865685669 1
0.824968270704877 1
0.530123169209609 1
1.0537358769864 1
0.644953089272914 1
1.07053315831215 1
0.937294102797584 1
1.01502411825674 1
0.950326991140223 1
1.57595221035152 1
0.762633705807068 1
1.26270504329306 1
0.735656067239127 1
1.38460431194859 1
0.976434207915938 1
0.71538118890453 1
1.2340103292276 1
1.11769889687034 1
1.01148516471016 1
1.14540098251281 1
1.13062757579247 1
1.17528528780908 1
1.67808846435364 0
0.87616411282232 1
0.955369319363786 1
0.834069898511531 1
0.793957664763707 1
0.842076921145752 1
1.18836016459238 1
1.1630276895862 1
1.31955704580267 1
0.767612134736535 1
0.295450647474279 0
1.75789198777917 0
0.890780953764094 1
1.60299597144615 1
1.51434090317921 1
1.60136590756373 0
1.16769275552272 1
1.53973344918701 1
1.26600746991393 1
0.835319354426849 1
0.986142187472011 1
1.34597593036395 1
1.1202171012544 1
0.796035319567265 1
1.01915582837107 1
1.07996100122557 1
0.658585635490829 1
0.99731566311049 1
0.811337506363541 1
0.98991870649748 1
0.826218776749436 1
1.65812023088896 1
0.488024651148343 1
1.31776476003695 1
1.28026087763026 1
0.773542959408981 1
1.53161996405642 1
0.28170233911529 1
1.16507990026857 1
1.15468311409658 1
1.196170985575 1
1.11759978238807 1
0.736212893191298 1
0.695835706142318 1
0.983635270484025 1
0.710380564581168 1
0.75568312282427 1
1.19231595664144 1
1.31816930877177 1
0.696220221076035 1
1.26377426668355 1
0.94274584111682 1
0.72183698968354 1
1.1693588626419 1
0.894542718570945 1
0.989486968612564 1
1.94481949104355 0
1.30938192363406 1
0.599687492933032 1
1.13419836787688 1
0.219298708646953 0
0.629781636996216 1
1.25460895571282 1
1.09824414518784 1
0.892546091908165 1
0.806194357719045 1
1.04099985849975 1
1.05751946256361 1
1.08127752746733 1
0.959814313178907 1
1.1353877019053 1
1.00727987764407 1
1.14738256447259 1
0.577910239963475 1
0.823176301915544 1
0.289683214725339 1
0.370767487673759 1
1.53052784456744 1
0.949418680231623 1
1.10698204984222 1
1.46798708307899 1
0.739048556872448 1
1.04483030188562 1
0.804170217904455 1
0.61611758535897 1
1.59884059252587 1
0.405250428970897 1
1.19165692710491 1
0.829433884961147 1
1.09356035415611 1
1.1383413896245 1
1.21639156223056 1
1.09484850722596 1
1.24796509975805 1
0.452211917220587 1
0.855967991768319 1
1.25529915059242 1
0.7359407089757 1
0.676845256680812 1
0.738787403327822 1
1.08639214745383 1
1.08988835721515 1
0.905581737238739 1
0.826776429962413 1
1.47202428131376 1
1.27859823769058 1
0.573278021137364 1
1.57727106649288 1
1.06449947010503 1
0.926922735520136 1
1.27566447980642 1
1.62953584214975 0
1.04199085611385 1
0.827966688903361 1
0.717181648702168 1
1.1308255573631 1
1.18605279273481 1
1.23943163765625 1
0.722545101796999 1
0.889809728602159 1
1.260905305248 1
1.12692906847925 1
0.643170746251036 1
0.853568139934409 1
0.408288337565105 1
1.36922939664631 1
0.49969187871868 1
1.01891760359018 1
0.634951702694181 1
0.308844875911746 0
1.29764634000944 1
1.48741244662852 1
1.28553581446282 1
1.25315520947226 1
1.63045075341504 0
0.936263344671501 1
1.26985643896407 1
0.892871533049808 1
0.91499060682293 1
1.40402063560887 1
1.57841444806913 1
1.18558429817532 1
0.557939959334057 1
0.36206459951078 0
0.723760254399631 1
0.873133235615729 1
0.984154906819791 1
1.72394927474875 0
0.987668547985457 1
0.913995699576159 1
0.383239785380547 0
0.652034269653325 1
1.08862681323422 1
0.989455494652946 1
1.06204659472936 1
0.468105350877125 1
0.967150731504543 1
1.32827901352736 1
0.989805929954994 1
1.00697880300958 1
0.758815758795329 1
1.21766228185739 1
1.12381542695178 1
1.26540940030616 1
0.919889030723169 1
1.1344099568524 1
1.0254743999976 1
1.18828916941996 1
1.2775904031165 1
1.00945408389353 1
0.73487118032386 1
0.804513855413998 1
0.759926412473285 1
1.06892184030101 1
1.00533791600617 1
1.07684474512627 1
0.671793896294189 1
1.17384276308319 1
0.484072998187472 1
1.01076633584786 1
1.01952284229279 1
1.24671746015493 1
0.864736614750973 1
0.874189450224489 1
0.956724907807942 1
0.447740080669668 1
1.29225007637237 1
0.666398558871197 1
1.29643569344337 1
1.1445051083236 1
0.869729102404485 1
1.03525628679073 1
1.46966398519783 1
1.44547966938737 0
1.48405879402321 1
0.715640931819167 1
0.809148718768806 1
1.52204704399792 0
1.25609720140161 1
1.08396113432224 1
1.79285335847226 0
1.31829332442841 1
0.834360849215756 1
0.970422415579729 1
0.832990193802821 1
1.29003285966409 1
1.06101637332347 1
0.785871919483348 1
1.45315209904987 1
1.46921930812245 0
0.648983309138498 1
1.53321601226865 1
0.603348385798607 1
1.0533452427604 1
1.22180502712977 1
0.549706192533245 1
0.751474592741333 1
1.17985662264473 1
1.40273424303907 1
0.842710606971065 1
1.33899181958152 1
0.802555040468723 1
0.712150837139414 1
0.981231724371524 1
1.6542081773542 1
0.864028388883364 1
0.867930969514745 1
1.33317050359857 1
0.806984905140392 1
0.636616470345281 1
0.782703616712768 1
1.3986660440399 1
1.2725895757263 1
0.686313848133065 1
1.52862019475831 1
1.08988416612989 1
1.24104847218959 1
0.691688852094804 1
1.23342047368488 1
1.19969124210634 1
1.62727621612094 0
0.384225385770341 1
1.43477266962448 1
1.09552117536114 1
1.02789637105947 1
1.50519112170273 1
0.0497762464303486 0
1.38307432681048 1
0.657245497826651 1
1.84326117552716 0
0.533219143337509 1
0.956110104191753 1
1.15113760775621 1
1.25171061189516 1
1.02940165178226 1
0.638181652370669 1
0.783019448661599 1
0.983922212234065 1
0.488123758987748 1
1.24340969620983 1
1.35741248906994 1
1.05720717064499 1
0.919293023207285 1
1.30568862419636 1
0.882572195368289 1
0.989538961872232 1
1.15796920242744 1
1.37259251626658 1
0.68579781714877 1
0.814851798335091 1
1.48125234679372 1
0.94566872622977 1
1.24819567144138 1
1.25856032411666 1
0.911006759462009 1
0.870556298079652 1
0.869801813919539 1
0.796038863403335 1
0.992144396107675 1
0.615346271769643 1
1.03117892561396 1
0.865988280004253 1
0.954067342346673 1
0.518936612508137 1
0.867360666218062 1
1.31949941840014 1
1.34092753431425 1
1.19712223981335 1
1.40879601345212 1
0.941014264383668 1
1.1803781329664 1
0.754145523659933 1
0.581225673869046 1
1.1183382024888 1
0.859576908820861 1
0.674098172390529 1
1.36555702528297 1
1.58491702427693 1
1.02687434671424 1
0.67352865278089 1
0.680488056124313 1
0.442797529570836 0
1.10173475866429 1
0.987693298022162 1
1.00724644801396 1
1.45647149239891 1
0.477068532644845 1
0.925116520377642 1
0.880820640526418 1
1.78788629212157 0
-0.0401991760597058 0
0.36436348109091 0
1.27738375615015 1
1.1005044695606 1
0.876323556022335 1
0.834919926235922 1
1.06298295079072 1
1.84587586466457 0
1.1366653964571 1
0.878098181759159 1
1.65267877921901 0
1.07901253946337 1
0.737756447519079 1
0.767311602933878 1
1.09992512219079 1
1.12714896293679 1
0.840711853027876 1
0.488351750451237 1
0.572387632652498 0
0.466164235616899 1
0.781462203307056 1
0.709734292573746 1
1.22097897675185 1
0.914646465111131 1
0.366776191616992 1
1.46403647547813 1
1.66191673859488 0
1.05358308355678 1
0.813688158087374 1
0.85722341704799 1
1.05294771362394 1
0.843878390848393 1
0.936444521820632 1
1.07089299845733 1
0.358909635737362 0
1.24102675421378 1
1.69278949537793 1
1.1596856850954 1
0.87053277533174 1
0.625404925090602 1
0.798609183372898 1
1.68209283688512 0
1.37520089309469 1
0.317625497120945 0
0.790822920112775 1
1.12521956896453 1
0.986290233546178 1
0.53615760077177 0
1.52271800726017 1
1.05645599723171 1
1.09283097307455 1
0.757223575005659 1
0.824079187592088 1
1.26527993567297 1
0.986094241358593 1
1.29814272664554 1
1.02551299107052 1
0.778518277800697 1
0.441089791874169 1
0.980553754839184 1
1.15760716244498 1
1.54496501985425 0
0.845877166895683 1
1.10179596377445 1
1.27726198854677 1
2.05429471277386 0
0.90904341489263 1
1.04256795327714 1
0.890559381346133 1
2.10670330415787 0
1.15164775820803 1
0.0143870646353898 0
1.44040844883569 1
0.69608330800303 1
1.14082664127603 1
0.962735806537053 1
1.03370932160662 1
1.09330366047763 1
1.22057489654317 1
1.04584593472621 1
1.59092090391609 0
0.733801025241689 1
0.424282998494562 0
1.06892893230841 1
0.832617595329957 1
0.92189685360635 1
0.851521400010652 1
0.966852787840844 1
0.791854052016359 1
0.789990199315454 1
0.0551600486400197 0
0.793881313430647 1
0.764374836479533 1
0.808387118606075 1
0.816665573134357 1
1.26820368715367 1
1.0961590153584 1
1.20018155624258 1
1.03411800201821 1
1.26018814543497 1
0.85438321806462 1
1.32587675385238 1
0.88136565648948 1
0.975848333600849 1
1.13606995897664 1
1.37425829396067 1
1.47653481956405 1
1.44538795154059 1
1.03568698715903 1
1.50806516499436 1
0.624381242828259 1
0.833198272175415 1
1.12039088010737 1
1.00647416586567 1
0.918638394516259 1
1.38979512617108 1
0.724514745142251 1
1.11679607991064 1
1.52689862467662 1
1.11349639930212 1
1.68454720674628 0
0.841793585733054 1
1.32284383304851 1
1.62730627107476 0
0.867745171679121 1
0.650477945686818 1
0.988148127795417 1
0.694478456957758 1
1.08885884175034 1
1.76367232437569 0
0.937843981512449 1
1.69176742056862 1
1.26831268046958 1
1.18038457072742 1
0.710321833430909 1
1.15893615983135 1
0.253590312433082 0
1.00857883010636 1
0.549458615788125 1
0.698467082473065 1
0.896181823888002 1
1.1163431662394 1
0.942937410051827 1
0.88683326781467 1
1.04665575434711 1
1.16586661429053 1
1.53994175386274 1
1.05260046798069 1
1.33013124128921 1
0.687722191011354 1
1.07922062300098 1
1.11849573111057 1
0.807851937384858 1
1.09764347327622 1
1.08175207516363 1
1.51352605802648 0
1.24590162580762 1
0.924513941622332 1
1.18980117403232 1
0.934350151799204 1
0.866099894809841 1
0.985305216464431 1
0.314797826151604 0
0.920233438498753 1
1.11148902047728 1
0.473770404255875 1
1.03466904441734 1
1.20221035995611 1
0.555489072929148 1
0.921525317647928 1
1.23767461648621 1
1.24188071363616 1
1.00289065011176 1
0.567712597691254 1
0.76389093481802 1
0.700195149535585 1
1.39898726067745 1
0.375642510959769 0
0.381542625525349 1
0.872681073547697 1
0.821601421902779 1
0.893228971257186 1
0.948480120874033 1
1.05224618805549 1
1.07202839196549 1
0.976614219990419 1
0.794395452583603 1
0.564062071061112 1
0.97727852673663 1
1.2132511916909 1
1.35715397467299 1
1.88239990705617 0
0.912042689075022 1
1.47001591432555 1
1.60925422503026 0
1.07785186038869 1
0.474761396368594 0
0.85754825715322 1
1.19145706855128 1
0.900993696026359 1
0.512206550477565 1
0.362634086112745 1
0.936288526836014 1
0.965251439355105 1
0.68398537483963 1
1.16428503130981 1
0.90954671710114 1
1.03788169116793 1
0.510704288190289 0
1.34211245912111 1
0.561585313086889 1
1.28819567133698 1
0.514656422549945 1
0.8188144449006 1
0.639908795575348 1
1.32436342387036 1
1.23111452661448 1
0.798844872167674 1
1.16908554616336 1
0.273037650119978 0
0.819832623012156 1
0.902195892624985 1
1.25561282141351 1
1.17803423440346 1
0.556619873438512 1
0.478690727374615 1
1.18151218267949 1
1.33763046621793 1
0.589526883825789 1
1.19715648432777 1
1.14272754314541 1
0.867102641373077 1
0.435343752350951 1
1.16990879087042 1
0.738928295913009 1
0.796337098031115 1
0.886795718124555 1
1.19153088349296 1
0.66880355525507 1
1.06541188393257 1
1.43118911195819 1
1.47126876179495 1
1.07752669092813 1
0.964913575198074 1
0.653459121688585 1
0.68450975720384 1
0.642739464751006 1
1.09018679579421 1
1.23255299414858 1
1.45495978505865 1
0.896072384326474 1
0.748580884529727 1
1.47966406137397 1
1.78862105733881 0
1.28506857846832 1
0.534220122700852 0
2.07410250228221 0
0.916059602597463 1
1.20257449215903 1
1.17749848955001 1
0.746440923389488 1
0.515503257708828 0
0.777309153350638 1
1.29116935347793 1
0.931390726033429 1
1.19089354592151 1
1.31769169383653 1
1.04895633414809 1
0.976047294694919 1
1.30783759239895 1
1.09316697986456 1
1.0153436028428 1
0.871937745228462 1
0.920664665663298 1
0.441282936839631 1
1.21899149970119 1
1.54874459667025 1
0.461849097181094 1
1.3446250642707 1
0.805107668612442 1
1.11643567211696 1
0.842314464282269 1
0.967607361213597 1
0.980665294528425 1
0.603628642472641 1
1.62217280548972 1
0.526256585240197 1
1.34494717915637 1
0.895975056455683 1
1.31896798316796 1
1.13095483639151 1
1.23788718316095 1
1.22671743899077 1
0.276728939495989 0
0.605021937921958 1
0.614232391477941 1
1.27742527584726 1
1.6733992933135 0
0.997914038666258 1
0.974304810196598 1
0.903360254323755 1
0.713343500916521 1
0.722430309605839 1
0.709743143324015 1
1.43716834241551 1
1.71936221178169 0
1.38588700421338 1
0.985531793234283 1
0.542718574575425 1
1.26593853514341 1
0.879468501791201 1
0.852286019250999 1
0.66049035408986 1
1.12369767260279 1
1.80865992258027 0
0.420939300614108 1
0.491048644434272 0
0.893597028189004 1
0.698811920691212 1
0.624418946425406 1
0.860434795042946 1
1.14205127276727 1
1.1038615638088 1
0.952219647383371 1
1.30817785783613 1
1.42189875917122 1
1.2675606738924 1
0.788349785202989 1
0.733471199641895 1
0.788110775963327 1
1.27174331828263 1
0.692124051556899 1
1.27363473125692 1
1.15861397835795 1
1.01651473195612 1
1.01925259410951 1
0.759985750641714 1
0.529254045668201 1
1.16755139724434 1
0.987146083708942 1
0.631973735653983 1
1.38524219335617 1
1.16127796381832 1
1.29163832332073 1
1.06272789481874 1
0.824135595334606 1
1.03406832788312 1
0.757376953608353 1
1.1000620776878 1
1.15172054771926 1
0.708770171098856 1
0.973478668896514 1
0.771218374703427 1
1.25324014919722 1
1.1801933625409 1
1.39405819427561 1
1.09381923807984 1
0.886312083600307 1
0.287441128913412 1
0.822826861602264 1
1.33976779059027 1
2.20595173571891 0
0.942939779482153 1
1.51216201137123 1
0.497494256303669 0
1.08354691265512 1
1.38308211172128 1
1.32312508147825 1
0.682226828740278 1
1.3839871976291 1
1.19131135521279 1
1.0430595462059 1
1.0745750329867 1
1.71582531615264 1
0.9503634106557 1
1.47238530321209 1
0.453945753330164 1
1.16279703392246 1
0.492296110823786 1
0.698043581687068 1
1.45061025378825 1
0.662425340720602 1
1.441582307503 1
0.838278280462835 1
0.355379561900187 1
0.755942277098612 1
0.539559074313739 1
1.57762373134853 1
0.985051065424021 1
1.49533329234803 1
1.14045728884808 1
0.959540053179313 1
0.914003163442196 1
1.24144320385673 1
0.639899020307796 1
0.973892545141852 1
0.721281937688816 1
1.10850183704247 1
0.784696865040551 1
1.32522133184224 1
0.557574586969217 1
1.22572138301284 1
1.02050919514605 1
1.14979442264796 1
0.871467017888922 1
1.60835689486323 0
0.87154305763589 1
0.993873019410661 1
0.530388890339265 1
0.445358276844051 1
1.37591033631809 1
0.279247872082178 0
0.861489358248836 1
0.617640809884195 1
0.963463477996808 1
1.38120603628276 1
0.654064309381604 1
0.930139546201762 1
1.14396119404135 1
0.903162167370289 1
1.69768870840709 1
0.822761155660408 1
0.807800718977626 1
1.11781476755495 1
1.02507715459682 1
1.25818434630639 1
0.407911678473472 1
0.275476211406095 0
1.64201510700363 0
0.487037994658461 1
0.277837061338582 0
0.898467614125984 1
0.927453280697053 1
0.434056541903712 0
1.01048413966636 1
1.2937246639857 1
1.25022314397162 1
1.07347935243982 1
1.11642834670486 1
1.70529540715251 1
0.913038197063058 1
0.778529302482903 1
0.512705269262261 1
1.02856247901023 1
1.15583434000327 1
1.07210012366151 1
1.05169499330836 1
1.33531831518556 1
1.44311400335275 1
0.733336330325499 1
1.65967049216086 1
0.597617100721892 1
0.601653495597905 1
1.01348933190385 1
0.519698365567835 1
0.637268478167645 1
1.27682641471639 1
0.947800577668406 1
0.793148343741021 1
1.28476556059942 1
1.52427700865665 1
1.36921165777305 1
1.24186426334276 1
1.72254261054136 0
1.15030601728007 1
1.54635696841466 1
0.875842657013562 1
1.39835411216688 1
1.52311013990545 1
0.895019928174752 1
0.971627710143225 1
0.484923645619615 1
1.11181078848724 1
0.650555244304788 1
0.830704687538171 1
1.14568783638242 1
1.08931880961601 1
0.489751247161559 1
1.03115600672151 1
0.929247902302335 1
1.51750457816108 1
1.12163096160895 1
1.40831835975362 1
1.05135143692997 1
0.896105034554105 1
0.741593784632957 1
0.408439978086547 1
0.993324906067245 1
0.843856793075545 1
1.03062093064244 1
1.07979172570097 1
0.594638848956472 1
0.626433036082401 1
0.865599475990935 1
1.83777423147357 0
1.03757132292626 1
1.11786637565264 1
1.46516708658246 1
0.55190622826903 1
1.03153286133121 1
0.963328611449227 1
0.452490158826048 1
1.0710517083072 1
1.32907942060598 1
0.688384169951271 1
0.662670884709042 1
0.527444033543311 0
0.9857746535387 1
0.75900189748232 1
0.820726730129918 1
0.414496210931137 1
1.04694065006216 1
1.00067223800318 1
1.08364318945564 1
1.26854578293673 1
1.07543811911005 1
0.701467851531333 1
1.10350688048533 1
0.990513951777761 1
0.741507308963701 1
1.34286497082689 1
1.35234429424534 1
1.44409930278127 1
0.521257389040771 1
1.10174417557935 1
0.715613200304956 1
0.848446101854345 1
1.31634289421546 1
1.23011370144696 1
1.0572460833088 1
1.03692163229812 1
1.75974374041249 0
0.58763612064477 1
1.02331168622899 1
1.06712233407156 1
1.11004340241336 1
1.23555105243181 1
0.907345513517976 1
1.32925674840415 1
0.666719981186903 1
1.57128290606799 1
0.646249424832719 1
0.693082569010811 1
0.806303413650705 1
0.448437852663964 1
1.05293889751093 1
0.971654101900686 1
1.38010054035077 1
0.749993857921471 1
0.964531407784123 1
1.08505954070421 1
0.748007472591402 1
0.7684897742993 1
1.06794579825281 1
1.0922284670206 1
1.16230215596893 1
1.11208092545505 1
1.42378889341764 1
1.47429518743157 1
1.3976508358975 1
0.912604512684914 1
0.776441550061891 1
1.24170540228733 1
0.784716480161254 1
1.06994148225441 1
1.10062164710421 1
0.584640352461567 1
1.0539073094143 1
1.57178352639125 0
1.35282909040177 1
1.39428410652963 1
0.742396941192587 1
1.13271382790803 1
0.656337810753196 1
1.24599823854296 1
1.01784974686246 1
0.351447792097448 0
0.660138650754844 1
0.878440154866529 1
1.6428885355688 1
0.955857932116577 1
1.55313534483187 1
0.350402322809131 1
1.19710399417918 1
1.30230892533361 1
0.864523030859351 1
0.829502236386655 1
1.50111173640353 1
0.604137589658795 1
1.62811745579213 0
1.02427244334533 1
1.47456777495512 1
1.46563037303487 1
1.12132994955166 1
0.755534815307032 1
0.818502231690744 1
1.34052974600371 1
0.878275976414774 1
-0.0883487800814727 0
1.4502773661297 1
0.873302398992187 1
1.48845118565177 0
2.11172516881159 0
1.26604346316768 1
1.6021082552121 1
0.810294644859104 1
1.14124018965831 1
1.46308985468383 1
0.911913273244476 1
1.09571817102314 1
1.29546239659951 1
1.7310860781792 0
1.22840643000554 1
1.19616948940806 1
1.69868600126792 1
0.965222390678754 1
1.06383032799363 1
1.1034238461461 1
1.11976629719972 1
1.282396550385 1
0.968924710829111 1
1.43961210619007 1
1.2564671994058 1
0.885284494734292 1
0.860336657403229 1
1.09868652226287 1
0.558203450799284 1
0.731695336490247 1
0.888998442673765 1
1.65669399891549 0
0.636479374527087 1
0.746469566508852 1
1.36032087998347 1
1.5398205353308 1
1.21872229725508 1
1.40728393739565 1
1.24211774573196 1
0.91929514423032 1
1.08295764778602 1
1.13001850277045 1
0.663645448821436 1
1.09628206418321 1
0.505125578264148 1
1.2115431404942 1
1.62601657520517 0
0.862232522441738 1
1.06106145244755 1
1.76952487355259 0
1.00177898716156 1
1.6683637932203 0
1.1063386763832 1
0.735938884702101 1
0.740920864312028 1
1.29563909967959 1
1.13259764756817 1
0.877262084460357 1
0.471483793149529 1
0.733001504355375 1
1.34760914313409 1
0.683983877910076 1
1.18929667748328 1
0.916863876677721 1
1.19280517836585 1
1.03805846176889 1
0.965408487256336 1
1.28154295026733 1
1.06514971218297 1
0.843409628063423 1
1.00058623096429 1
1.31672076592868 1
1.32058868458243 1
0.917466003280326 1
0.924545119162252 1
0.854040445078418 1
1.06302960860894 1
0.467027007846274 1
0.49571708702775 1
1.12303664807199 1
1.4038094107662 1
1.26406554982238 1
1.37135564181869 1
1.27326480515274 1
0.764144664368196 1
1.70396193589174 1
1.27735096954807 1
0.803863587852166 1
0.804770747418383 1
0.792133550031827 1
0.583023557257014 1
0.31495226966723 0
0.949792259309213 1
0.973022087026389 1
1.36248295059406 1
0.961270653945494 1
1.32623689805051 1
0.771503209302036 1
0.75197106854684 1
0.640552855534525 1
1.09192071897489 1
0.458919921945427 1
0.951048195121229 1
0.907199265002125 1
1.25701825122672 1
0.790178122057579 1
1.08836121700981 1
0.405162779512164 1
1.11342452187833 1
1.51011403588788 1
0.685795069284667 1
1.33346048194137 1
1.10038316993425 1
0.0253958129632914 0
0.314221698655672 0
1.2584664631213 1
1.40186028698822 1
0.808948451987987 1
0.829621531257457 1
0.91219714336643 1
1.30664103139248 1
0.752726136612157 1
1.11760262574838 1
1.1552146245102 1
0.888808473288391 1
1.2888300149184 1
0.57180764265894 1
1.75235762713893 1
0.78809215618529 1
0.803824451508039 1
1.28186472475458 1
0.812859188488666 1
0.580166768422838 1
0.721230690278303 1
0.91120267208931 1
0.752852847260954 1
0.952530268559276 1
1.72594343547288 0
1.37690981559911 1
1.26441170009497 1
0.728037096449766 1
1.40147694159747 1
1.35485332118586 1
0.543162013756422 1
1.24620257757286 1
1.03331730165526 1
0.713935630657172 1
1.51002702925612 1
1.15873836173785 1
0.972134271335111 1
0.855471151496819 1
0.394558874030783 1
0.793441405812714 1
0.79176781252404 1
1.17427776602325 1
0.928839785229795 1
0.523840902412985 1
0.61124513627886 1
0.644582519536052 1
1.10940080506097 1
0.547569299291486 1
0.711534748487105 1
1.08185713951143 1
1.21447228993301 1
1.18389449275539 1
0.666808533488355 1
1.79339940613236 0
0.832995857121614 1
1.00123198811393 1
0.754573393482541 1
1.34118932464866 1
1.08665659952717 1
0.552523200788197 1
1.27798835618418 1
0.896731429501711 1
0.916104221307708 1
1.22559666239589 1
0.825343645839349 1
1.17406352374119 1
1.00825557528023 1
0.978410207960842 1
0.42883842831119 0
0.796830948744768 1
1.44112777551027 1
1.44738033856197 1
1.36327150639206 1
0.908662019457286 1
0.799628196898473 1
1.05435824580373 1
0.905534181188769 1
1.14597542659702 1
0.593887292408753 1
1.03427189490083 1
1.45019243267045 1
1.07461135061587 1
0.538474229565904 1
1.18355666954818 1
1.2804557339702 1
0.859345494086262 1
1.54320686837825 0
0.899077681149324 1
0.737417137790518 1
0.769447380290367 1
0.85631354418572 1
1.4678611442129 1
0.685974319296972 1
0.957612672679788 1
1.28530169340461 1
1.45633633135061 1
0.656610700070031 1
0.69650631993945 1
1.10977358165251 1
0.493635848987216 0
0.655386394490462 1
0.780201551026453 1
0.884625816174084 1
0.798654195700107 1
0.826614163302449 1
0.676548668612139 1
0.695778795452585 1
0.77110936921064 1
1.57169330439078 0
0.899542011550903 1
1.58611466155145 1
1.23147156948567 1
1.24556428836414 1
1.30249803706151 1
1.16936797886197 1
0.214042084002364 0
0.993560528658489 1
0.635320386777482 1
0.442944254867825 1
0.658872418703275 1
1.23724105172254 1
0.953007047482554 1
0.719394460598756 1
1.41589348393667 1
1.25886458165732 1
1.7748439277845 0
0.989438036813657 1
1.15880347406083 1
0.903051687785985 1
0.923246626502225 1
0.770872862320055 1
0.572714577241743 1
0.493848862822116 1
1.14495272134911 1
0.561527804947633 1
0.476088958394827 0
0.470003726574072 1
0.383731515002611 1
1.47832653688483 0
1.04097081132389 1
0.74921869974816 1
0.566998891891382 1
1.32536260783908 1
1.01834627738075 1
0.645066409817484 1
1.16761666628823 1
1.20317372002994 1
1.25365986361876 1
1.02973563397546 1
0.698174490987369 1
1.96333603189785 0
0.365849202195847 1
0.866367499600694 1
1.09371120955595 1
1.29312997248999 1
0.650253414497256 1
1.27302020714654 1
0.938625431252483 1
0.845716393976941 1
0.824998339954816 1
0.532040180488291 1
1.23280312849965 1
1.18623728065613 1
1.52703628176303 1
1.23497621858825 1
0.397797299678043 0
1.46097367512648 1
1.46296751280564 1
1.01599155186505 1
1.10976668907876 1
0.89916149383531 1
0.538850943022042 1
0.445997050442908 1
1.17200752633601 1
0.656438465606275 1
1.66357352779485 0
0.814437312905298 1
1.26832123663669 1
0.959277641180798 1
0.735513615983861 1
1.01866683620947 1
1.14667191137114 1
0.853920869238332 1
1.23935676099142 1
0.662264082483668 1
0.993348655256847 1
1.68844802997766 0
1.4180073195446 1
0.874642695032054 1
1.91232358447431 0
0.905118622260074 1
0.954861468777756 1
0.256933587963774 0
1.0260350716332 1
0.741853669730216 1
0.337833135602397 0
0.907614184323544 1
0.79685689853673 1
0.959994826212063 1
1.09418782395465 1
1.03403951735332 1
1.18744635000394 1
1.43621114249293 1
1.19049299646887 1
0.41398962198652 1
0.906550979476689 1
0.899147852028489 1
0.965288550591537 1
1.17821304266523 1
1.50634828310962 1
0.628583040354565 1
0.947015408877406 1
0.979709878890806 1
1.38843284785804 1
1.22959881399498 1
0.774323597420567 1
0.959474394222855 1
0.547358710469216 1
0.473482082567264 1
1.28544214583376 1
0.682572843048947 1
0.721189105632279 1
0.895327543656157 1
0.839533054337757 1
0.34659670763296 1
0.526414753922759 1
1.09572280146027 1
1.06102369477731 1
1.07133543277899 1
1.55880709021735 1
1.54942816108461 0
0.952605735688823 1
1.15935199676483 1
0.523832069348327 1
1.04105421688688 1
1.28728114311698 1
1.10883477574415 1
1.05126136838851 1
1.00947143257702 1
0.610870896805758 1
0.694982514906318 1
0.612428449263695 1
0.815050422089902 1
1.27527394690366 1
1.31674681043616 1
1.6032895430578 1
0.853044139676421 1
0.846700517482417 1
1.10131609980656 1
0.789685113868286 1
1.08407612409197 1
1.32312662727798 1
0.644319287684844 1
1.30285607310858 1
0.996748754707916 1
1.11780043892714 1
1.51442177538189 1
1.42134004783575 0
1.06737223530468 1
0.928807641467009 1
1.35747784094405 1
1.77803739138809 0
1.36796121743068 1
1.34669593815916 1
0.840444184071343 1
0.659437743312161 1
0.627174952975238 1
1.80570778676131 0
0.754314627378378 1
0.65680523848984 1
0.984998139738174 1
0.650765433862055 1
0.647724639815291 1
0.672133726937866 1
1.07523121667187 1
1.3968545989847 1
1.24518626096918 1
0.889521076166473 1
1.11798502351408 1
1.35936264082563 1
0.885932252247152 1
0.380008101364793 1
0.688866876269714 1
1.08737712055129 1
0.618316415901551 1
1.68089180952676 0
1.21389813717128 1
1.44918581530687 1
0.777645248854131 1
0.738808018869852 1
1.15066590552777 1
0.665727548953397 1
1.08011877757316 1
0.125949599542759 0
0.387289633474512 0
0.586589268615098 1
1.00469351101457 1
0.785629466781974 1
0.898651722589236 1
1.35586833452099 1
0.743415803629708 1
1.10654162880662 1
1.36805047228257 1
0.743649307682982 1
1.21229567957971 1
0.978067656779299 1
0.965134284659642 1
0.450211162778448 1
0.737514307611075 1
1.2884819480925 1
1.18867991265054 1
0.686255320341717 1
1.17638718435892 1
1.38781952280854 1
1.38132191445958 1
0.787205984476591 1
0.336757779143797 1
0.914679946953737 1
1.00923114555795 1
0.412298267730196 0
0.849807492430277 1
1.11559760948236 1
1.23590621719568 1
1.21956364058125 1
0.488679198906408 1
1.08183666918006 1
0.594658978690182 1
1.19559135520043 1
0.760900398643938 1
0.070579021938191 0
1.11818040290684 1
1.62752739836728 0
1.00779185233878 1
1.0384634349913 1
1.3236300986345 1
1.07020786744247 1
1.20946570306056 1
1.70204818583955 0
0.810893989471841 1
0.926721872695782 1
0.94720263140038 1
0.632578576896889 1
1.34523663672686 1
1.57095348475576 1
0.898637297640957 1
1.47315431919343 1
0.747337687273179 1
1.07300194118855 1
1.03128310941367 1
0.906653476553102 1
1.08048503604874 1
1.28440767059037 1
1.73006615649903 0
1.47654303940417 1
1.13861672375665 1
0.864601705749972 1
0.97134271842675 1
1.16423717072173 1
0.96784013343542 1
1.32105003906322 1
0.78088564661342 1
0.883859067821659 1
1.11425456092958 1
0.751511172823627 1
1.47368463489164 1
0.721126278082717 1
1.31772761251293 1
1.18409583000524 1
0.974699170409634 1
1.28308085646391 1
1.09225870221208 1
1.40508041842342 1
1.57761450462747 0
1.18207017811434 1
0.878698676055252 1
1.5360156719119 0
0.839515790432729 1
1.07582140955192 1
1.40838964106772 1
0.870270282496822 1
1.18304949631995 1
1.02429669666259 1
1.509852827922 1
1.16311518220017 1
0.677240765176103 1
0.891258727500438 1
1.26627764141174 1
1.14984737573983 1
0.975500928355614 1
1.32148937366047 1
1.13314202372806 1
1.21610042016704 1
1.42192278982079 1
1.36251989335209 1
1.13174116738218 1
0.70661440619202 1
0.737272322704377 1
1.24489183579146 1
1.42954837350337 1
1.02450850665405 1
0.754933063260324 1
1.32997576472246 1
0.625162707448215 1
1.42552675876558 1
0.943616429968525 1
0.884871144515898 1
0.861524183052516 1
1.23068521199542 1
0.980474212032088 1
1.26227705372313 1
1.36700308310528 1
0.718417237910682 1
1.50889247219483 1
1.09027869549686 1
1.91246501776036 0
0.717551873205354 1
0.705893503340747 1
1.38949019074787 1
1.5812005528319 1
1.12190420794652 1
1.16380225283015 1
0.859427460441693 1
0.297471025680483 0
0.782730428646647 1
0.821649238194791 1
0.945346235888944 1
0.989723542354956 1
0.832004891974102 1
1.17464485970771 1
0.635589085986054 1
1.23374211097265 1
0.278770342846741 0
0.914861204629722 1
1.13676605082998 1
0.580592008772744 1
1.40056697491445 1
0.875356797860236 1
1.03730099696643 1
1.49685922434568 1
1.2480828986544 1
1.01956858268534 1
1.37379656504242 1
0.128162468717249 0
1.44665906473097 1
0.986343641708921 1
1.10326357121537 1
1.30679869613191 1
0.582267146185162 1
1.41196546214425 1
0.787787307792731 1
1.6804842157544 0
0.627124840339312 1
1.03587607804074 1
1.42539287032082 1
1.127283858729 1
1.31066638655578 1
1.17867175417773 1
0.870480731893148 1
0.811879736505527 1
1.05624344171394 1
1.01191931546801 1
1.02327292820293 1
0.712597700112903 1
1.24352540650628 1
0.489123829360009 1
1.03632935658961 1
1.24781219323957 1
1.31683764553529 1
0.866246399292056 1
1.1321007718323 1
0.613008432528469 1
1.03699355393959 1
0.940008172401145 1
1.23553181645782 1
1.18150003614272 1
1.54168053195138 1
0.868374310595781 1
0.738322998440254 1
0.957050815328593 1
1.18537931254529 1
0.549924727292591 0
1.01624906153111 1
1.23148843694337 1
0.832607278856588 1
0.447189404708166 0
0.877170050951015 1
1.27752356895744 1
1.02321173010953 1
1.37381656619357 1
1.08330159958249 1
1.04493459255791 1
1.33362113596329 1
0.926142368931283 1
1.32841210537383 1
1.23533111731868 1
1.42462741700238 1
0.60928109901788 1
1.06541669431027 1
0.147765099735047 0
1.19026884663288 1
1.29003950083671 1
1.12196102759028 1
1.15045045246923 1
1.53659966396827 0
0.716328508390802 1
0.813363847264291 1
0.907707882630033 1
1.16885870350105 1
1.18048092861223 1
1.75937577354604 0
0.817081075150026 1
1.20507256826492 1
0.335221832859796 0
0.731675067710478 1
1.25978009331071 1
1.05766822067291 1
1.47309443586146 1
1.01799724885248 1
1.10160550600749 1
0.661354514613248 1
1.14393464725058 1
1.13265839551135 1
0.965769540338279 1
1.36268798891846 1
0.762698061536679 1
0.882183762846347 1
0.547104931457667 1
1.2292117240571 1
0.89491345023063 1
1.19194005578802 1
0.858637031779361 1
1.27344007151344 1
0.585974371230664 1
0.397089723569647 1
1.21028457029245 1
1.7352916472918 0
0.308841864235575 1
0.675460595391797 1
0.577254407118605 1
0.984638388747226 1
1.3550863055591 1
1.12697049593619 1
1.16662820751262 1
0.960129998724467 1
0.823352661609024 1
1.05264591722985 1
1.15868345298178 1
1.48487501290756 1
1.42416324139424 1
1.01784492785291 1
0.755982545822915 1
0.238254963234153 0
0.814018958519582 1
1.66638276780227 1
1.56017759629612 0
1.31239340251192 1
0.961713527220572 1
1.3034250410142 1
0.660201363277142 1
0.682847518296863 1
0.83347543969828 1
1.19316434139203 1
0.443253679633674 1
0.801580625885935 1
1.25195772834587 1
0.612817253666008 1
0.880270230085164 1
1.06376657922127 1
0.516351580247793 1
1.11831129135945 1
0.758215555505467 1
0.992622464441869 1
0.403112685421672 1
0.774410947158468 1
0.79433593120565 1
0.608428377775693 1
0.944611624760104 1
1.02053283445459 1
0.809290806223499 1
-0.300036731911814 0
1.38099808563885 1
1.30616522911176 1
0.936332413112268 1
0.78764278757865 1
0.857985581772304 1
0.737481993197305 1
1.06149199031085 1
1.22380221412356 1
1.11058810799367 1
1.09134463172304 1
1.45929854474673 1
1.24477421704707 1
1.5437630848551 1
0.904457231566066 1
0.764117120300705 1
0.74810743683077 1
1.06326860589047 1
1.30908286768901 1
0.719305655297371 1
1.36350881819274 1
1.17431406886808 1
0.214891488360227 0
0.123575210909977 0
0.816215031441085 1
1.55328465586394 0
1.39469439679633 1
1.17921733411358 1
0.293629833088011 1
0.966530729541673 1
1.02247844848612 1
1.24619188875541 1
1.11378655027079 1
0.659587357592568 1
1.04865883795053 1
1.23602078353217 1
0.844668040945291 1
1.13073926158674 1
1.00509824228214 1
1.10625019820001 1
1.28504707845027 1
0.912924530791444 1
1.34838003543152 1
0.658034291255066 1
1.01869537962248 1
-0.493047710664104 0
1.26259409877035 1
0.909215066906047 1
0.865302661557925 1
0.830232748778033 1
0.701153345349213 1
0.772920273779423 1
0.818090042024181 1
0.821337954928996 1
0.603961332617883 1
0.782777273281697 1
0.736552369687862 1
0.592410150843774 1
1.33509953758087 1
1.22346531394446 1
1.44782090482266 1
1.21346021121357 1
1.34887343617744 1
0.958089210138591 1
1.22797378108209 1
1.13206416952913 1
0.755533852445591 1
0.732822131299341 1
1.37214228581845 1
1.08949570955469 1
1.47163563693275 1
1.29051792377017 1
0.952405662797553 1
0.562014683304709 1
1.38533355030405 1
1.00381812573779 1
1.365362869139 1
1.25218990357797 1
1.31613195877371 1
1.28158659755293 1
1.66363811534335 1
0.58563635436954 1
1.31044069591797 1
1.11199144312765 1
0.978987314690513 1
0.935375363569219 1
1.21814213095444 1
1.46741593744905 1
1.18958896117332 1
0.234922931114125 0
0.494777048841932 1
0.657872545203975 1
0.595776543835977 1
0.700365629580698 1
1.14999627211567 1
1.01191088739154 1
1.15763305028314 1
1.00541285121384 1
1.71285499328608 0
0.852095873833004 1
1.6385306614853 0
1.25499978697997 1
0.601993693409959 1
1.00814718072975 1
1.42272261051412 1
1.17025390728258 1
0.980456969307284 1
1.21544038933478 1
0.763877300472775 1
1.00102473555282 1
1.8936334687403 0
1.21806514369808 1
1.3147628304145 1
1.02365892929501 1
1.44305604315068 1
1.42484208405692 1
1.28627071380729 1
1.38717494898603 1
0.968493215264273 1
1.16226685034751 1
0.647279411169265 1
0.561309051205091 1
1.128067964458 1
1.30959080005644 1
0.77651566058832 1
1.23214798504916 1
1.06916988317687 1
0.977102763360186 1
0.604642530039622 1
1.40466661580265 1
1.20983482031848 1
0.967462694154378 1
1.39181271603563 1
0.875784284546577 1
1.33186042787959 1
1.03322206689629 1
1.56477988780665 1
0.966942706949605 1
0.876952778524721 1
1.78688868956983 0
1.18305196250145 1
0.656953956620312 1
0.988356834517774 1
1.39532701421005 1
0.765738076811118 1
0.54674923948344 1
1.43939697829459 1
1.19368812713069 1
0.705298233478954 1
0.840660993845696 1
1.12969388592557 1
0.383859348818642 1
0.981462661224175 1
0.927591807183025 1
0.686006478229189 1
0.813682556053501 1
0.88269378831855 1
1.59574782935943 0
1.79481751878603 0
1.25600582978291 1
1.08282605457583 1
0.947403545548683 1
1.05191457163078 1
0.931002420116112 1
1.28405828964416 1
1.17679284156794 1
1.45980889610569 1
0.91081956813372 1
0.689681232876258 1
1.11603231012082 1
1.21077306522062 1
0.51073097264155 1
1.02760719496844 1
1.73681481817617 0
0.846420769479297 1
1.01611101620801 1
0.9530947511945 1
0.877699370562931 1
0.498043221225342 1
1.27306244514181 1
0.472218002729519 1
0.56131308356766 1
1.36094859810987 1
1.06444192215401 1
1.09292928913611 1
0.852465138805601 1
0.962058867457589 1
0.911926220246567 1
0.549922858891437 1
0.844837299806252 1
0.908811289257027 1
0.620003864808278 1
1.47172925710973 1
0.793442882240468 1
1.43780304839684 1
0.696375215321161 1
0.788644991259404 1
0.451723764275712 0
1.16079673945893 1
1.18049765364616 1
0.640070736599127 1
0.45676176147828 0
0.884393871547575 1
0.182875961742286 0
0.362155645988553 1
0.691383671946532 1
0.267411511242228 0
0.967505212592747 1
1.12284580215266 1
0.7709215696548 1
0.660248426217589 1
0.936316146582302 1
1.23247131338291 1
1.03157166984785 1
1.13728973437704 1
0.687732669706487 1
1.13345819494698 1
1.35864122140089 1
1.02613350236577 1
0.516728745465044 1
1.30600887273162 1
0.691319560289021 1
1.54691556466288 1
0.295927602149588 1
0.863942953239281 1
1.02092898292746 1
0.683014257198668 1
2.11250556055393 0
0.778079851894203 1
0.552294742023286 1
0.944421894459224 1
1.34338589542265 1
1.12103061645933 1
1.12188130133919 1
0.894118679071106 1
1.30913281212013 1
0.89208908113417 1
1.4504067010523 1
0.70185552486701 1
1.0801324001168 1
1.04679293704501 1
1.46866655039692 1
1.01346315268021 1
0.496840051705459 1
1.26575606413457 1
0.907784738863221 1
0.5453188391328 1
0.61618898554739 1
0.797424875401901 1
0.649532723197922 1
1.21971960038503 1
0.845849833525017 1
1.15657506845062 1
1.02170502126388 1
1.32801852542186 1
1.29688932474118 1
0.0280812443315389 0
1.45311145946414 1
1.52240439754558 1
0.822416004635311 1
0.447814366432872 1
1.03157360382012 1
1.07292662303911 1
1.1160088586177 1
1.16662924709171 1
0.707532885233994 1
1.11709624457859 1
1.16835549015677 1
0.485030978099189 1
0.615294910887007 1
1.36609873084247 1
0.471825539746711 1
1.15297673227492 1
1.23328867685214 1
0.891469608425592 1
0.968515872717984 1
1.41789101219975 1
0.826804007376919 1
0.846008615117499 1
0.966580069072499 1
1.30993943302342 1
0.971816679642341 1
1.06607770826838 1
1.27752732397322 1
1.0172137453387 1
1.49498357728405 0
1.12475480811149 1
1.01768019471772 1
0.954100628151397 1
0.59961838202726 1
1.49291937115626 1
1.0819378751489 1
1.22277269459675 1
1.27317625647633 1
0.875267736412117 1
1.18217798983116 1
0.959690796467955 1
1.03960847701481 1
1.07606574397443 1
0.620190724196794 1
0.589208225362472 1
1.0154166612487 1
0.942312140617896 1
0.861781173194591 1
0.93107874646287 1
1.16560762277401 1
1.01510385283748 1
1.65908597405992 1
1.19697261533374 1
0.498399216985079 1
1.23733386352841 1
1.11285753024516 1
0.886022469068641 1
1.78956277197986 0
1.13896365370806 1
1.01396591364441 1
1.11198967425013 1
1.26484980537147 1
0.923711118682494 1
0.626784594968241 1
0.732180064866225 1
0.781974286973162 1
1.59291074376478 0
0.81313361982496 1
0.725808648929881 1
0.235576444038556 0
0.554132619198413 1
0.539939411034962 1
1.1999412589205 1
1.13215376469857 1
0.67624058152862 1
1.06155463172202 1
1.16308216728464 1
0.972533519237384 1
1.93256711836548 0
1.3189155029704 1
1.22146949582977 1
1.11804558297238 1
1.09574308589449 1
0.95081172710375 1
1.61006355506717 0
0.646162021547035 1
0.665477574568384 1
1.04825333847003 1
0.655860971083411 1
1.77464109572452 0
1.51264158888504 1
0.72558220849831 1
0.910869034675159 1
1.10336234623802 1
0.878618463808997 1
1.29749673816766 1
1.14733456491376 1
0.662681516555395 1
1.387593697335 1
1.58207930965324 0
1.22268012316781 1
1.22178221192002 1
0.593495318407681 1
1.75993205620563 0
1.64361777689548 0
0.383037870975512 1
1.22102707339928 1
1.37423769643819 1
0.724126086844545 1
0.611711129350239 1
1.47554456075057 1
0.62359649803787 1
0.745140926246442 1
1.3918771520962 1
0.641933801272183 1
0.638871713033163 1
1.44482973533812 1
0.696304292218947 1
1.82671375872483 0
0.794564360428376 1
0.890086145065268 1
1.11549880980969 1
0.855256785281996 1
1.03942129287071 1
0.617803670308665 1
1.14413572753498 1
0.976913681071291 1
1.22465849783534 1
1.07626771782095 1
0.193165196703514 0
0.719408170753352 1
1.03789980748312 1
1.31687713502848 1
0.867881394592257 1
0.725892977015537 1
0.511816398184745 1
1.00389193233776 1
0.720601747986228 1
1.02455796716474 1
0.922584019929445 1
1.01692491557231 1
0.934040997296829 1
1.00879365920403 1
1.12468154068899 1
0.881568230327497 1
1.1370393160037 1
0.621053116662898 1
1.1421466518308 1
0.27362783171959 0
0.899952511950381 1
1.57790141826426 1
1.11133275932044 1
0.566745878805524 1
1.06307043282305 1
1.00244485909115 1
1.00451644249234 1
0.387387362063277 1
1.36547327106693 1
1.36719359936552 1
0.77321616272983 1
0.26706762773907 0
1.467164809949 1
0.491652554636979 1
0.779815346516204 1
1.03831813342324 1
0.959978224393475 1
0.999707326111952 1
0.845850261625753 1
0.616350393952896 1
0.345105686383202 1
1.01402485646518 1
0.585080175677556 1
0.371195299125567 1
0.934601181829356 1
1.02481949397912 1
1.31512172306213 1
0.855539670845305 1
1.02180391342683 1
1.43642484493185 1
0.822827245729046 1
1.22363634222569 1
1.10570558392209 1
0.533113664124493 1
0.850817663317002 1
1.17955254019828 1
0.818111947740466 1
1.06437661504426 1
0.81945361520312 1
0.597760850359605 1
0.884241665902113 1
0.911918220316978 1
0.642222754172139 1
1.31920462470153 1
0.854570057705949 1
1.29814561387862 1
1.10224785886448 1
0.997498396481504 1
0.745740014043717 1
0.986987420634779 1
1.40248637733169 1
1.53203665293422 1
1.39529920141272 1
1.10560555016606 1
0.446645554376983 1
1.73542766375562 0
1.40807592693495 1
1.51276753996419 1
1.39948560211024 1
0.911096591532066 1
1.20031582993872 1
1.01589008861389 1
1.27679211120341 1
0.74531452007171 1
0.662838032027715 1
1.11296106492076 1
0.848599575346414 1
1.52737040607165 0
0.7256771125723 1
0.815956021383113 1
0.579774461647862 1
0.987629178729323 1
1.57583633010976 1
1.47689619830963 1
0.964930044428951 1
0.817628167838962 1
1.090835900689 1
1.70698111854866 1
1.42717502733346 1
1.54524196885833 0
0.239715167724735 0
0.762116359659462 1
1.11650610796525 1
0.820345929373547 1
0.998664067234619 1
0.896425052101752 1
0.534346310182751 1
0.950145125812348 1
0.510791582077279 1
1.31798013980734 1
1.21007941941656 1
1.38635720274736 1
0.671984235713582 1
0.515528340769868 1
0.902672581052712 1
1.03284309574853 1
1.47903591968054 1
0.844892988834934 1
1.67266398935239 0
0.982932945966513 1
0.850691348958984 1
0.966528267150315 1
1.10259483122691 1
1.26707392321317 1
0.786847397749827 1
1.022479134935 1
1.36685226314853 1
1.56529227275224 0
0.888464972529779 1
1.09019656534735 1
1.25771030615761 1
0.993298920077757 1
1.09289635923234 1
1.02070958076125 1
0.477338025531663 1
1.59104536060908 0
0.703139473403851 1
1.2349496365999 1
1.48633379874213 1
0.967909316116067 1
0.93349034548515 1
1.80697721735012 0
1.08416754055911 1
1.39769016895692 1
0.793250780264063 1
0.804438267029446 1
1.31532130651151 1
0.773037290775807 1
0.812485083842651 1
1.17541324335741 1
0.636346093075229 1
0.763048661868565 1
0.506956443656133 1
0.873891002688589 1
1.23662439459705 1
1.12941546336009 1
1.54690759303266 1
1.2783734157555 1
1.02657451308063 1
0.756507014178477 1
1.2362734173243 1
0.781708568791628 1
1.00928443003787 1
0.0363604627428297 0
1.08086285218748 1
1.23246980141439 1
1.26852076873261 1
1.78158767157275 0
0.308855942774491 0
0.883851308474107 1
0.804249962679361 1
1.13290844080055 1
0.923772001910476 1
1.51391305183192 1
0.649424466412305 1
0.87749238235605 1
0.960446316624316 1
1.07791973357114 1
0.46452466782689 1
1.24113771971969 1
1.05634687175399 1
0.774540199669563 1
0.668193634388403 1
1.13232771959704 1
0.71492007658583 1
0.945610505190486 1
1.47173951546917 1
0.977922063700751 1
0.494682012994251 1
0.977201467249501 1
0.345713782181237 0
0.990640047175856 1
0.200464850933497 0
0.93776648946225 1
1.73608558095854 0
1.26803779862426 1
0.915057469982517 1
0.883343873394421 1
1.15212514592868 1
0.978747645549367 1
1.02629299099862 1
1.2620587182566 1
1.11165317282283 1
0.883070665532079 1
1.10640504688524 1
1.60582003790096 0
1.11498533275413 1
1.17492691758958 1
1.13964145675064 1
1.09159943625211 1
0.833175891342587 1
1.04156651649286 1
0.635095510187416 1
1.05113388052409 1
0.859065466053313 1
1.43751613066851 1
0.809988126345725 1
0.915138860006521 1
1.28657642722084 1
1.33406138619113 1
1.64411125788894 0
1.10019747170112 1
0.561231517628749 1
0.89303996004645 1
0.880926047896387 1
1.28564440349919 1
1.65681934729157 1
0.465838321502106 1
0.826320503914647 1
1.35192264943407 1
1.43017967628303 1
1.03425488709722 1
1.53046168401451 1
1.06133463619013 1
1.54853558174378 0
0.630141021821517 1
0.598692709108339 1
0.720396982955277 1
1.23225497563657 1
1.20012319267908 1
0.707977442145387 1
0.509437322568503 1
1.03938355010747 1
0.847075177344336 1
1.28084636672943 1
1.09721344156036 1
1.11401355046743 1
0.6780186292293 1
1.83397575339359 0
1.19271737196291 1
0.372195647562651 0
0.717555732272666 1
1.17721512578153 1
1.38854614009381 1
0.870133951426145 1
1.07849394576236 1
0.895038390337491 1
1.2515294840379 1
1.19252881686076 1
1.0023169173298 1
0.940531741208612 1
1.31017732568734 1
0.477801975548739 1
0.872777716577736 1
0.820163621410814 1
1.53801341630165 0
0.918777038311767 1
1.06517062737452 1
1.18622250359246 1
0.703206419866213 1
0.877393629522424 1
0.579808444890233 1
1.91981239130558 0
0.596857580293252 1
0.925616667638857 1
0.988553086838654 1
0.833277083958116 1
1.31348746613542 1
1.38036853637747 1
0.92241014881356 1
1.4772947524549 1
0.641787417350692 1
1.47611077496708 1
1.23065214728021 1
0.730119772971932 1
0.814020774573852 1
1.37915689180126 1
0.735008885131286 1
0.820584080715293 1
0.7867131552869 1
1.28202987119271 1
1.10032121183628 1
1.3132190824979 1
1.12656394696538 1
0.634333828646175 1
0.35066333857316 0
1.36718180530795 1
0.611583773050262 1
1.46891059395776 0
0.770205640191647 1
0.611158519829586 1
0.715894937868432 1
0.698154491569345 1
1.2596510051659 1
0.926176250793065 1
0.784152166155116 1
1.18727881890183 1
1.2637151918783 1
1.31175442799492 1
0.93491998313963 1
1.08597489431118 1
1.21435427265206 1
0.630801352226454 1
1.05597351506729 1
0.887214416598723 1
0.918062503965653 1
0.954231624390427 1
0.686919955583353 1
0.946392892983688 1
1.14644621064299 1
0.915578542428764 1
1.011403673357 1
1.30888839121724 1
0.785116519245894 1
0.586260753620962 1
0.859379240441962 1
0.718303437512311 1
0.642998312975271 1
0.876147132152275 1
1.42682797259232 1
1.04210940137287 1
0.565944386566147 1
0.818019667604545 1
1.47350709931152 1
1.06672012397107 1
0.994754267994177 1
0.770295755239166 1
0.997119669727104 1
0.922855495642982 1
1.01445213631597 1
1.24232304611384 1
0.978332302436937 1
1.3047388320377 1
1.08288216339618 1
1.56932237262177 0
1.57493521516324 1
1.19730793234243 1
0.935287201836343 1
0.555887190968388 1
0.404006884409786 1
1.07307489016029 1
1.34265118021396 1
1.48866812072861 1
0.511811257107245 1
0.627784499172808 1
1.09425830678903 1
0.906600368284664 1
0.952491677397144 1
0.417179070022837 1
1.1740949802777 1
1.21143012824727 1
1.33360268750949 1
1.09099512156746 1
1.69022495981859 1
0.97826364353552 1
0.837529676357257 1
1.05843806615726 1
1.33446939729186 1
0.952314990937998 1
0.975897340008943 1
0.934571987343157 1
1.37664875541553 1
0.656501766218246 1
1.11697124199911 1
1.30858815905913 1
0.691323410259442 1
0.585017600729646 1
0.658609829327653 1
1.12238304590935 1
0.473852880707849 1
0.717508268156504 1
0.943402853525735 1
0.709592336059638 1
1.16942599789283 1
0.997596490141179 1
0.774827274587538 1
1.27446243053051 1
1.13244930788818 1
0.897828153605326 1
1.13741345135654 1
0.968983892955067 1
1.45697577214994 1
0.333525367190337 0
1.18766556908913 1
1.23912951722264 1
1.36759910270043 1
1.00668897177534 1
1.10404880278557 1
0.621758272473608 1
1.14714452513971 1
1.22950050026586 1
1.29009109474059 1
0.549320158001892 0
1.0843678083969 1
1.00074072248223 1
1.33717294377416 1
1.72489465102901 0
1.30122408068214 1
0.8761069770206 1
1.19371861939745 1
1.11761165951568 1
1.58659284618805 1
0.772597004795048 1
0.995753220224527 1
0.955638819369535 1
0.699301336487504 1
2.00826043672722 0
1.03775304882336 1
1.13833281994236 1
1.5709556957051 1
0.780039328728277 1
1.19477259282207 1
0.697894712973775 1
0.835696172362258 1
1.07815801792974 1
0.784718179829258 1
1.35479584261711 1
0.642327474856008 1
1.01230351487188 1
1.40952489659751 1
1.3007566411146 1
1.38633882555982 1
0.741159332765648 1
0.306730586916077 0
0.844835690323607 1
1.46555507359164 1
0.822596635214159 1
0.979080600346884 1
0.931761147226428 1
1.32837004884496 1
0.884466931661032 1
1.20105419983491 1
0.533253103599652 1
0.942151003494111 1
0.54082972447627 1
0.835474073324626 1
0.835643381076542 1
1.19433865197273 1
0.553179706867145 1
1.34968756292937 0
1.36859468425672 1
0.893557264458112 1
1.21735486344467 1
0.764067233681743 1
0.966675057848145 1
0.62384348814902 1
0.979172380235009 1
0.779968008009877 1
1.72601424394209 0
1.07426504345377 1
0.909621280542095 1
0.781521065618797 1
1.09684668148726 1
1.06865995120198 1
1.03709050841059 1
0.907013802945698 1
1.13705153047971 1
1.04571338565548 1
1.48888562328774 1
0.400221818781617 0
1.46396017650375 1
0.975584556230167 1
1.24962749515872 1
1.28420805009986 1
0.967439454395749 1
0.9075614581388 1
1.2359572132324 1
1.28768900297258 1
1.11403822540067 1
1.52831724193934 1
0.498956606306229 1
1.10477019552274 1
0.27286090837238 0
1.16694827319835 1
0.707648380078706 1
1.38576382052677 1
1.10862152758682 1
1.61023147356324 0
0.601430524245131 1
1.4475848815442 1
0.897946781958564 1
0.775250038401643 1
0.304007190776152 0
0.857606783391637 1
1.10395483106497 1
1.05584765526355 1
1.49645429531345 1
0.874517776590996 1
0.864091927077315 1
0.919022500461377 1
1.05150910351619 1
0.905432192378913 1
1.19342637357452 1
0.970814669250216 1
0.720734312572804 1
1.01053480220368 1
0.819343752811791 1
1.14301134097814 1
0.887561577753713 1
0.820522853677877 1
1.14174802554749 1
1.16458071254507 1
1.81622028603021 0
1.00613539433208 1
0.576372024967738 1
1.15540214702363 1
0.948035837772653 1
0.833225480869252 1
0.976650901101251 1
0.603586314765043 1
0.563315858522226 1
1.49849118267366 1
1.32970304066397 1
1.27006068358608 1
1.67828596431591 0
0.951122717101447 1
1.46963620623386 1
0.937782190981171 1
0.677836983920171 1
1.12861092291275 1
0.927140453414766 1
1.33320258061058 1
0.421465769100165 1
1.01674124861586 1
1.11708025014027 1
1.2811537450555 1
1.51643262420554 1
0.385168977472797 1
0.953693849880239 1
1.23348956058921 1
1.15015753569947 1
1.31471018264385 1
0.831363664654897 1
1.00019095482018 1
0.790952946734069 1
0.546976989985599 1
0.807437379972106 1
1.1552700984133 1
0.863808862235265 1
0.908933646633378 1
1.33009685930192 1
0.960263955054113 1
1.65549200070292 1
0.950734374063847 1
0.929579818294386 1
1.16836724589282 1
0.982591118528061 1
1.04633743909431 1
0.659056239689923 1
0.97392352737699 1
1.12731242727718 1
0.943745352389195 1
0.295621564652935 1
1.37654990994839 1
1.00156223362653 1
0.830921083552782 1
0.825413528431153 1
1.61671716608999 1
0.866900404282428 1
1.48216719312007 0
1.00103876864349 1
0.841584123116501 1
0.622951668277438 1
1.62249667648745 1
0.824466841652692 1
1.27128999455 1
1.79183563602909 0
0.840449930053351 1
1.46158713748498 1
0.797715967000859 1
0.7329150374307 1
1.07480397964044 1
0.65547404703157 1
0.819333264760941 1
1.46205941059937 1
1.06938653553683 1
1.18000366159444 1
0.567437152034033 1
0.621433036941233 1
1.39083814694407 1
0.831114869222458 1
0.655967625009619 1
0.261344883735317 0
1.17113802925143 1
0.925015849890627 1
0.896437659013897 1
0.722732462140468 1
1.34654957326175 1
0.631033267136584 1
0.918970016751284 1
1.17370984130335 1
1.01771474927706 1
0.917918192322552 1
1.04212357790596 1
1.09707935883685 1
0.982169354973143 1
0.827532048245265 1
1.00094372371907 1
0.642294707510256 1
0.832195671933063 1
0.563523634611892 1
1.23785065583227 1
0.666843291624229 1
0.779144842258926 1
1.20704580153427 1
1.43602278640278 0
0.693614774680319 1
1.00262342736257 1
0.408934746378258 0
0.605163505089036 1
0.537514554832975 1
0.534590003083032 1
0.419154487406972 1
1.32612682763143 1
0.970261261231276 1
1.31476652983248 1
1.75876203157325 0
1.06797139434367 1
1.57552369862481 1
1.84359006019604 0
0.536490857450039 1
1.00151129633189 1
0.607043647526844 1
0.600922561467041 1
1.40721660763073 0
0.893126985195971 1
1.10305568995557 1
0.850373689444183 1
0.718409865588348 1
0.833700353792018 1
0.793450943370509 1
0.98370226442825 1
0.78249249598691 1
1.2728606701732 1
0.978837501734189 1
1.44006866067156 1
1.41665549290925 0
1.10375917142885 1
0.377186800470874 1
1.48566697256931 1
0.932258854152551 1
1.09501604154383 1
1.06484382627975 1
1.02236706186355 1
1.61121545819233 1
0.825864852330071 1
0.787383736181632 1
0.726595709875381 1
1.27744148932605 1
1.15270639960274 1
0.258263316709375 0
1.11377258688856 1
1.13496277837045 1
0.67108228645374 1
1.09735507270835 1
0.0872533615199008 0
0.897703392077028 1
0.503859795488668 1
1.07550703135604 1
1.18107583217248 1
1.27253387822474 1
0.877928146965889 1
0.377110322619003 0
1.84492572953579 0
1.32896566288017 1
0.860834447844314 1
1.17883775345562 1
0.781008420771872 1
1.04598225510292 1
1.8204049067258 1
1.15079322046691 1
0.354962701031915 0
1.07575139003045 1
0.431912495445339 1
1.19340356536213 1
1.31154490814138 1
1.06191872798993 1
1.38824048752522 1
1.51178296220436 1
1.22644786046087 1
1.02721970353374 1
1.54616279064374 1
1.47332026303512 1
0.754839463572317 1
1.02938325747206 1
0.72218821977113 1
1.28694815542914 1
0.739989608099878 1
1.21446472706278 1
1.02132824805072 1
0.742394771083752 1
1.23109974443246 1
0.546781951091188 1
0.578654944864188 1
0.819132256771475 1
1.07333821572915 1
1.19694361018154 1
0.42321722900316 1
0.914483087194573 1
1.37888261931189 1
0.951629512031649 1
0.441426181777663 1
0.791583736938536 1
1.08484598004226 1
1.03570424882462 1
0.692083291453959 1
0.605264045782344 1
0.854799147103212 1
1.38775455928908 1
1.10077873425902 1
1.56678107504103 1
1.04256571262224 1
0.607008772759262 1
0.770783475190227 1
1.11024006275739 1
0.654173920851418 1
0.999904814179411 1
1.63032095451094 0
1.16922347754614 1
0.956700443316308 1
1.5137730388929 1
0.837734211403731 1
0.501331556835825 1
0.645815333827346 1
1.01651206592989 1
1.20260736520708 1
1.08669012841426 1
0.788216050293079 1
1.04106399325788 1
1.39962893106201 1
0.592223134165625 1
0.92454638665439 1
0.85264437586124 1
0.816841507012126 1
0.667780725156218 1
0.874242972672269 1
1.22811163744701 1
1.04307586902246 1
0.695431811764801 1
1.07015434651464 1
0.49471361071022 1
1.03819661885714 1
0.561761333719294 1
0.879968672084658 1
1.19395973924143 1
1.0582630440543 1
0.702846795917844 1
1.32178693167332 1
0.873911906056347 1
0.852581324211138 1
1.52073959442275 0
0.692296910593097 1
0.830118946172584 1
0.817642270901997 1
1.61369849141203 1
1.31828890085047 1
0.805914679498143 1
0.363268224017029 1
1.10658936081958 1
1.09469406028489 1
1.04784067101651 1
0.868571538206036 1
0.542105610536871 1
1.08664138919849 1
1.43060366330546 1
1.44256521951153 1
1.38817077537218 1
0.419386134460372 1
1.01893642023163 1
1.41758903746559 1
0.695451660557262 1
1.36249232697215 1
1.26698208156372 1
0.927845521581302 1
1.19882900838955 1
0.789456845338734 1
1.04216488798039 1
1.34754450967273 1
0.775256392388277 1
0.900539051694137 1
0.837249822225638 1
1.0637677200864 1
0.950478635878547 1
0.989200411729088 1
0.832580405182741 1
0.895726113308057 1
1.28417913861662 1
1.0268729383841 1
1.32145844806646 1
1.0227656371195 1
1.35240211236022 1
0.873296729203378 1
1.33391441545675 1
0.821791604375399 1
1.59335812856554 1
0.884607393312784 1
1.6926335577486 0
0.787352461415861 1
1.91788650429328 0
1.41837533024372 1
1.09833009260901 1
1.16424017448894 1
0.739947242456623 1
1.62667251713211 0
1.32909156131766 1
1.41307935793418 1
0.871219186813797 1
0.733418412577315 1
0.822519631095539 1
1.16636101626273 1
1.35776314871969 1
1.82900323860352 0
1.48991282988644 1
1.25219177955344 1
0.715240908794771 1
0.970277737152007 1
1.58888282034058 0
0.808071411001181 1
1.20677326077238 1
1.28477227099154 1
1.07062717065265 1
1.43190740076512 1
0.680178848619182 1
0.687288600478547 1
1.03523394981128 1
1.4848364547887 1
0.0233488487181419 0
0.866336885466819 1
0.653935648195335 1
0.987467413315951 1
1.08018743602473 1
0.908055554157895 1
0.95631429699137 1
1.13404948181075 1
0.752536531617965 1
1.02668243588827 1
1.13872986534719 1
1.05425687718352 1
0.538276498648992 1
1.19776982073713 1
0.607505345189456 1
1.2968996681988 1
1.45464379480417 1
1.55329533304131 1
0.865634592564258 1
0.484640171721469 1
0.757851728071058 1
0.692354240100803 1
1.01213842435551 1
1.07176223054225 1
1.04870799148743 1
1.08046518486729 1
0.294418480578405 0
0.846449911939602 1
0.771543067721625 1
0.395244058562583 1
0.492266256848846 1
0.815425183231315 1
1.11768584853729 1
1.00172439025442 1
1.36196056481897 1
1.24506439881859 1
1.21309901111135 1
1.35756514801936 1
0.937162302533797 1
1.34883584391793 1
0.749257170904775 1
0.742858185375694 1
1.11617220841318 1
0.92577565567916 1
1.28501598073774 1
0.76697422193237 1
0.650686439719847 1
0.695110652998746 1
1.33666195513994 1
1.15523749831773 1
0.854025828396227 1
1.10308479105016 1
1.01019422021228 1
1.52086077153958 1
0.97732571479092 1
0.880347619438126 1
1.22468835180853 1
1.04614622162683 1
0.872175495521267 1
1.32688343873145 1
1.1961384845645 1
0.526621505053631 1
1.09670700874145 1
0.579458771829612 1
0.899932595896169 1
1.25505291636038 1
1.44935349942876 1
1.3766143600926 1
1.16898299114098 1
0.987825093610287 1
0.590445716167169 1
0.773086870379532 1
0.412047786595603 0
1.14188655331846 1
1.09275767421683 1
0.938526056994834 1
0.832790376790926 1
1.43988192744568 1
0.946428194022795 1
0.38488484912795 1
0.597491704198422 1
0.89243894499223 1
1.7222934933297 0
0.537914768604551 1
0.837735938628321 1
0.98839130208426 1
1.15644955783022 1
1.30673145553695 1
1.18523702062697 1
0.452376021055516 1
1.28243396378055 1
0.850249140256052 1
0.840137776215129 1
1.20913032311712 1
0.609502531276563 1
1.05875507201096 1
1.02607799058544 1
0.856872910338806 1
1.10607650178827 1
1.23865357699123 1
1.43983114359611 1
1.0983768068756 1
0.400119556210193 0
0.917388349533107 1
1.25702511975084 1
1.69232974634106 1
0.596690940828442 1
0.778364142132442 1
1.33135880360601 1
0.537414700878738 1
0.893184165161143 1
1.01370556211127 1
1.05336430720739 1
1.23603308691809 1
1.19255046418338 1
0.94857776854234 1
0.904977118731852 1
2.09537075388814 0
1.1284684719101 1
0.437996744443342 0
0.579105296819165 1
1.15962640088045 1
1.5040412059114 1
1.06533061230678 1
1.03883892881332 1
0.91521299059529 1
1.04194558529581 1
0.504566651101591 1
0.580069870080793 0
0.80905580485727 1
0.690044108516958 1
1.53418608599181 1
0.603125935227098 1
1.38066254968095 1
1.23835357750525 1
0.947248228638379 1
1.08004740657313 1
1.10063738428252 1
1.04416222990096 1
1.09114708295962 1
1.10427844486813 1
0.937970756859707 1
0.76388160598775 1
1.31999839691943 1
1.47387940232391 1
1.60511890333923 0
1.21465508378466 1
1.40357849058481 1
0.989277542298773 1
0.839061485107956 1
0.759893188185679 1
1.52900745031748 1
1.47105970392108 1
1.19156726307936 1
0.817483618218456 1
0.808301542204984 1
0.560850279449242 1
0.733621047764721 1
1.16463695343278 1
0.745029649966411 1
0.741200889840396 1
1.3186465025726 1
1.37194768802079 1
1.03607823947575 1
1.1512658874411 1
1.52533366209977 1
1.20204326977083 1
1.49873529703539 1
1.59095337699285 1
1.5465931312262 1
1.28539321617733 1
0.904909539070882 1
0.438731813058174 1
1.42138513159415 1
0.891779932567157 1
0.81661427482745 1
0.502511184930755 1
0.497693243306436 1
1.01481845260147 1
1.19748009292933 1
0.812565584210922 1
0.481791110526211 1
0.9617468522279 1
0.788509569993615 1
0.987366022028544 1
0.713748592791376 1
1.04176382818533 1
1.16593985094106 1
1.07253588929607 1
0.864141879345542 1
0.739177322144891 1
0.641105342885607 1
1.29449090129569 1
1.12876114173783 1
0.671499674417302 1
1.40969934594919 1
0.544693890647456 1
0.978793394027007 1
0.691505859137087 1
0.873217557435038 1
0.6624744382927 1
1.12583496515721 1
1.05565454328661 1
0.632220965393829 1
0.692824536049646 1
1.01053713231647 1
1.26521722346175 1
0.782793332513416 1
1.2303083928814 1
1.06036269938509 1
0.396172999593379 1
1.44950725777066 1
1.49894696646755 1
0.675038267456134 1
0.606220778821022 1
0.790636243485876 1
0.82951499032809 1
1.04826526501834 1
1.35950438225775 1
1.09947051603928 1
0.73257953748668 1
0.720758660401307 1
1.82849544043207 0
0.693233784717579 1
1.07350723311218 1
1.6378195048878 0
0.797448222639689 1
0.683574222563596 1
0.564134620235921 1
1.30102862546295 1
1.42582160287387 1
0.975034747886952 1
1.51048981578878 1
1.3273404818387 1
1.09657063873897 1
1.15733587577585 1
1.31033619464547 1
0.286588309942665 0
0.685773691238312 1
1.04288603635313 1
1.07435417393524 1
0.854699525158624 1
1.20328785743621 1
0.76075091470469 1
0.937353085934092 1
0.989667362852403 1
1.32774516420182 1
0.912575295047245 1
1.20273224380363 1
0.378157791560978 1
0.659426962969473 1
