# Supplementary material for: Bias caused by sampling error in meta-analysis with small sample sizes
Source: PLoS One. 2018 Sep 13;13(9):e0204056. doi: 10.1371/journal.pone.0204056 (PMC6136825; doi:10.1371/journal.pone.0204056)
Supplement: S3 File — (ZIP) [file pone.0204056.s003.zip › results N = 20 delta = 1 tau = 1 sz = 30-50.txt]

"dl.delta" "dl.cp"
0.777637945529262 1
0.414494596096802 1
0.956286858815549 1
1.21013544558673 1
0.606350308644864 1
1.53676217166991 1
1.06280873065913 1
0.490752079977784 1
0.334709713166442 0
1.47798902899527 0
0.775783670276245 1
1.21783168902592 1
1.18654561625101 1
1.27988495219036 1
1.65528270459689 0
1.09217935106585 1
0.865048541297362 1
0.718475674648455 1
0.629740629173535 1
0.917571144390681 1
0.950405472732719 1
1.03316250520675 1
1.38226855105493 1
0.820185365586228 1
0.983225223076281 1
1.38086636762539 1
1.01369919544093 1
0.848821294491052 1
1.13408469092642 1
0.642832817125234 1
1.19660063155326 1
0.846290083844588 1
1.06879886883145 1
1.4243799389965 1
1.14949615328671 1
0.562468981488758 1
0.736687045915529 1
1.30876518694174 1
1.50536361670664 1
1.23031022343548 1
1.19779184024142 1
0.230716533077982 0
1.24329840325103 1
1.21165255541185 1
0.836129890145715 1
0.861057102822724 1
1.30851417789708 1
1.37103337869981 1
0.959550316669706 1
1.21405773315005 1
0.896834983861707 1
1.10432666710874 1
0.463944762614148 1
1.35794349239474 1
0.864152817195332 1
1.55015954166111 1
0.642204520167122 1
1.10219524647002 1
0.999054277699297 1
0.805589582508341 1
1.12999271802171 1
0.892019529090654 1
1.2298909452859 1
0.725939432493944 1
0.842334875783315 1
1.44432906919413 1
1.5704501669763 0
1.28337725972445 1
0.526725720410908 1
1.0599033708396 1
0.509045660422311 1
1.33597061549574 1
0.995082412350174 1
0.73582242703829 1
1.2392293004633 1
0.667164691808628 1
0.617290530290681 1
1.35610329896208 1
0.890991719512562 1
0.455350548933011 0
1.42362811779404 1
0.931374014762262 1
1.13000195474345 1
1.56589973179247 0
0.785962065175755 1
0.882353521979771 1
0.854754383560509 1
1.16647059151244 1
0.887736579707076 1
1.21418047562847 1
1.09262887610918 1
1.30679200941165 1
0.725129952308401 1
1.27668509195817 1
1.02930519821189 1
1.17201732086947 1
1.01794399660369 1
1.03336066975333 1
1.27399636657093 1
0.667479735980059 1
1.38369927796729 1
1.15450749297705 1
0.970704808874391 1
1.18334680715397 1
1.07415926351145 1
0.961961999444181 1
0.870782603822739 1
0.961245129527512 1
0.505740528522177 1
0.804326672528624 1
1.04120717530617 1
1.07435743450554 1
1.26435281397497 1
1.14743200648292 1
1.01314699821388 1
1.52118870840713 0
0.874159892314398 1
0.919537824506323 1
0.835168698609438 1
0.833725270561041 1
0.778980196126344 1
1.18820083920696 1
0.955848361844815 1
0.981512786415561 1
0.616560426610065 1
1.1911160174897 1
1.03628389325463 1
0.425680496204565 1
1.00004136890579 1
0.825402430965901 1
0.738129010919836 1
1.59543907960672 0
0.756517875698957 1
0.900942682325929 1
0.942981197293331 1
0.375176562295327 0
1.22167768763806 1
0.950137124417728 1
1.26553976824248 1
1.40748357951216 1
0.987460447161107 1
1.72370443548644 0
0.87671739343986 1
1.61951703059374 0
1.65351528331508 0
1.02338342064639 1
0.887469694479155 1
1.0925997013989 1
0.92422984373206 1
0.692913153479976 1
1.07700741605534 1
1.34017404949676 1
1.08971497293348 1
1.0929655303194 1
1.07301572813198 1
0.863488234226393 1
1.01489626726227 1
1.00826804169217 1
0.780090448258803 1
0.942534479454592 1
0.972017799181094 1
0.911110696370644 1
0.808610776874214 1
1.40653152810011 1
0.846504058676367 1
0.728561132928732 1
2.12292957167269 0
1.39151393563923 1
1.44762932676561 1
0.823586460781905 1
0.762992592615867 1
0.411764538501318 1
1.08168296417582 1
1.41154201868262 1
1.43701269085753 0
1.11804705937762 1
0.418389119416313 1
0.390723999110647 0
1.10951748908242 1
0.396989244342195 0
0.631909221084406 1
0.655228876734142 1
1.275903281839 1
1.07631552341433 1
0.831198790248236 1
1.14516125880455 1
1.24614201426711 1
0.748648482253288 1
1.2580411629418 1
1.2081507234981 1
1.14505810880585 1
1.15851780341272 1
0.735793061750938 1
1.59065285206527 0
1.48374251556767 1
0.490101303025054 1
0.583101200576719 1
0.632609412808184 1
1.45103884602488 1
1.38955260044722 1
0.988872111448212 1
0.0965269795835132 0
1.50905194533783 1
0.702615470041916 1
0.774821558175833 1
0.664116417428628 1
0.353375897856044 0
1.46337733988903 0
1.10278188816075 1
0.706745460673729 1
1.33642944388165 1
1.93193628904019 0
0.924159270568585 1
1.01181529580716 1
1.09960291450264 1
0.719123097475047 1
1.21142093134245 1
1.46512920707966 0
0.744934353361281 1
1.61394689065365 0
0.816246252421897 1
1.22864674062689 1
0.89935575421933 1
1.3535933701863 1
1.13849794550176 1
0.804127449785693 1
1.28265516637396 1
0.737785403144231 1
1.11474299726258 1
1.21326874879524 1
1.33145855002869 1
0.68455622836714 1
1.20629825336247 1
1.28653884349518 1
1.21216375308321 1
0.953741621537689 1
0.748851572967914 1
1.24493464639955 1
1.64644381715338 1
0.812633150699573 1
0.665124960395147 1
0.963178854881846 1
1.28982742624223 1
0.401580561085214 0
0.570103338152589 1
0.767411525650618 1
0.998111677300228 1
1.4059639548258 1
1.10680582496443 1
0.933597494196239 1
1.09578337459138 1
1.01893019017608 1
0.713033238427385 1
1.2764367484473 1
1.14012738088104 1
1.11814261242817 1
0.977299210439657 1
1.12050106423588 1
1.45898989167041 1
0.911024691654424 1
0.752267886931629 1
1.09575100782232 1
1.16534898930518 1
1.06182861100131 1
1.03636531383172 1
0.743932229053073 1
0.996136627827022 1
1.0104926697128 1
0.492588888425804 1
0.927947383367375 1
1.01810632123444 1
0.987304186679659 1
0.977147199202152 1
1.19797649496827 1
0.80029568486713 1
1.46607473394009 1
1.27438984674013 1
0.547566556582405 1
1.1705944760823 1
1.35903845705465 1
0.726791957244457 1
1.13306683501501 1
1.36608883041974 1
1.09574142657617 1
0.74006336357064 1
1.29871825289254 1
0.971141222825185 1
1.378402141531 1
0.590028055981943 1
1.00483684436319 1
1.19024600254425 1
1.18060309028956 1
0.938477758897746 1
1.18957066832707 1
1.11582304205947 1
0.672874074893078 1
1.23288592852095 1
0.822022936391058 1
1.25641050970637 1
0.970120966465092 1
1.41255824360636 1
1.06446658616247 1
1.20198122294219 1
0.810404015517305 1
0.561585620609313 1
1.54118369697457 1
0.801415248350683 1
1.1752979941398 1
0.428368034878053 0
1.05298240681751 1
0.809436222863918 1
1.14017164410246 1
1.33712076095928 1
0.86046940795228 1
0.956691702526676 1
0.873003967100924 1
0.99724508653816 1
1.33056593081201 1
0.283531172169886 0
1.02032697050384 1
0.971102480259976 1
0.611409212458061 1
1.3486063124699 1
1.61673342666819 0
1.08878571835609 1
1.37308128517774 1
1.12774868405335 1
1.12244203321725 1
0.860724097721783 1
1.01095040851907 1
0.968330093745578 1
0.958517398453457 1
0.997190950272623 1
1.60725067335362 1
0.807905981321571 1
1.26717161512085 1
1.06815571056082 1
1.04560045836143 1
1.49328996047929 1
1.20694655439332 1
1.15882304524194 1
1.39882265340009 1
0.616237868880223 1
1.08173303906 1
1.00892461050731 1
1.34249457033641 1
0.92213723987467 1
0.103388663362172 0
0.833407550226613 1
1.46640233750705 1
1.63887214305701 0
0.650428456229815 1
0.828722647136364 1
0.67902249321832 1
0.438326910186138 1
0.561839458963383 1
0.829729383568936 1
1.08331183542825 1
0.973768007782295 1
0.652670770347826 1
0.841427015670836 1
1.70694841035352 1
0.973866112601435 1
0.708088311747072 1
0.950547921907092 1
0.873092577371496 1
0.920094034320741 1
1.20966126421667 1
1.11941637594941 1
0.645013508019568 1
0.48460749321449 1
0.970107373424652 1
1.64278977023407 0
1.36340577092137 1
1.35121957711791 1
1.23502395475808 1
0.865512488418047 1
0.849269900080124 1
1.11966313437677 1
1.16095400864571 1
1.20740169407827 1
1.24438940675684 1
1.30148513068878 1
0.838225797551748 1
1.04898637704754 1
0.583565061866923 1
0.672681050774955 1
0.97212412881212 1
0.537344529411189 1
0.883773623433202 1
0.681003714320543 1
1.34634077070659 1
1.33370935796198 1
0.712449914487944 1
1.42101590687126 1
0.854366759421869 1
0.911228378086497 1
1.02453707198967 1
1.38509822432963 1
0.696299684656185 1
1.11139226650822 1
0.503104119483762 0
1.31397514375161 1
0.721133323022879 1
0.867152497888824 1
1.16397606761725 1
0.509149272656359 1
1.38076789108602 1
0.835677334736848 1
1.69783226476351 0
1.67870516787283 1
0.920099159746086 1
0.503407327084753 1
0.618380125853544 1
1.2345178791085 1
1.14672951707861 1
1.26088725633657 1
1.29099603059395 1
0.784411864415259 1
0.902595563228987 1
0.610370331629076 1
0.883061679705644 1
1.14139055431042 1
1.14605189778268 1
0.934984105041251 1
1.27470218782858 1
1.69817947395145 0
1.11982533950419 1
1.03868124793066 1
1.29375534454107 1
0.723142109751164 1
0.373868547022551 0
0.731911782820352 1
1.33984341383869 1
0.75451963815529 1
0.688869906720638 1
0.714068729664596 1
0.69941597644681 1
0.676031495034799 1
0.608530253204511 1
0.512983687814008 1
0.899214666455113 1
0.816476101928991 1
1.22389099312196 1
1.2448918381478 1
0.920851906883866 1
0.631984700843211 1
1.41879419027221 1
1.30426605611306 1
0.72774077087209 1
0.934195230746738 1
0.809475123637832 1
1.30216783970563 1
0.672904081733401 1
0.736534910337761 1
0.738699637517001 1
0.514467918618036 1
1.19429457908611 1
0.808726077028298 1
1.26489577201026 1
0.838499271444355 1
0.997260072664614 1
1.14007729304879 1
1.072883089948 1
1.3554028929841 1
1.36285345098611 1
1.07259892919073 1
0.602528293533186 1
0.413958614096066 0
0.650152892197017 1
0.100067509244409 0
1.45662167343589 1
1.20309966961674 1
0.925350393133621 1
0.99699543530001 1
0.842150967359444 1
0.989425250867703 1
0.418158859461739 1
1.28988726015724 1
1.1122479786775 1
1.0810642011128 1
0.863133384750529 1
0.817546927946271 1
0.891647339351543 1
0.640263183727601 1
0.669179068338805 1
0.88086218927461 1
1.04530761203684 1
0.612308167197246 1
0.779832517197004 1
1.2049363900198 1
1.44504127210902 1
0.720109347442296 1
0.957708607586007 1
1.06506333092422 1
1.20087919168882 1
1.12753224214794 1
0.824320769870823 1
0.551553018054771 1
1.02702348292105 1
0.24059880134391 0
0.707535683145196 1
0.678371825669098 1
0.943775556744154 1
0.818810171951032 1
0.918186430922419 1
1.2350949927022 1
1.22056054652996 1
1.05712913512462 1
1.11531183085311 1
0.913875311936086 1
0.857177058831587 1
0.881322477603058 1
1.19096016773547 1
1.05694036725427 1
1.10032545913332 1
1.16142934866372 1
1.29581318873282 1
1.14883247345369 1
1.21375217402706 1
1.09106358133787 1
1.10921981893365 1
1.08041139988382 1
0.968427152924568 1
1.24424058392979 1
1.28513117668548 1
0.732417161071445 1
0.884474703120998 1
0.698623192070048 1
1.23615580952571 1
0.828873245058339 1
1.11485084049194 1
1.10178593314503 1
0.800103389772971 1
0.937466102888909 1
0.720418020941577 1
1.86320936728112 0
0.32126796784305 1
0.712373619501497 1
0.690791451985643 1
1.45307668731179 1
0.989345021745085 1
1.17783722200673 1
0.90756374367604 1
1.03718891840626 1
0.702163285839739 1
0.683437902972934 1
0.927637460632281 1
0.102920689469642 0
0.734374317073967 1
0.759970830137459 1
1.0852003743075 1
1.48550587251866 1
1.71277909505765 0
0.562040153753943 1
0.790370786590538 1
1.52579240003135 1
0.448240083613623 1
1.4744401006372 1
0.976865998628131 1
1.19772906845107 1
0.969458908544123 1
0.906363649255171 1
0.637532778304086 1
1.3609258496157 1
1.01633662835109 1
0.807918154404627 1
1.19394324152519 1
1.26798610289548 1
0.896132920803897 1
0.799960598818885 1
0.785669656922428 1
0.775567160686657 1
0.75510469172591 1
1.3271488180708 1
0.814021578573975 1
1.05501966897419 1
0.644430749205901 1
0.64461252348837 1
1.36452653499151 1
0.773019297892085 1
1.1809150793227 1
1.0945058277015 1
1.57516255624644 0
0.826830948947322 1
1.31174834327493 1
1.07020610658783 1
0.418060317816931 0
0.945496648084217 1
1.0566840135973 1
1.11910983817596 1
1.25941503082808 1
0.752691083246315 1
1.3230020627052 1
1.24797339470774 1
1.0216222387266 1
0.880968505223606 1
0.872886256166713 1
1.48320934490961 1
1.02123196469029 1
1.02432330107608 1
0.774001668881383 1
0.997004813345343 1
0.798103393329775 1
0.738535944587579 1
1.15527257577233 1
0.986773823604343 1
0.766943118408268 1
0.847781722068108 1
0.764805198766827 1
1.58722496087267 0
0.778094237346384 1
1.35974485875353 1
0.917003433101331 1
1.11501569382588 1
1.03531890609363 1
0.71712776720073 1
1.28139798222644 1
1.00207368933245 1
0.926944563536251 1
1.23367854968578 1
1.43670695319464 0
1.11332527866152 1
1.02200485430105 1
1.20731117073285 1
1.12232851364736 1
0.803712346154778 1
1.5187682437202 1
1.23444742700074 1
0.910526381558391 1
1.16355138261995 1
1.24894319421196 1
1.30462633537886 1
0.880341004849325 1
1.63110150125653 0
0.756499866445689 1
1.28931370354218 1
0.823750688310378 1
0.894604158685463 1
0.891095237309408 1
0.886887621193335 1
1.02231689150204 1
1.41708839833437 1
1.18451490743426 1
0.957759947111865 1
0.848113376218517 1
0.880621351779473 1
1.49518577247405 1
0.747539147515493 1
0.801125691839926 1
1.2432367809272 1
0.904722483884969 1
0.970988788222071 1
0.96852948277913 1
1.51185685414764 1
0.79808623610645 1
0.900079273551033 1
0.806168908032313 1
1.09278834976063 1
0.727784560361433 1
1.15253254989829 1
0.5813294143307 1
1.41443901419917 1
0.955525290384932 1
1.44180040154062 1
0.972445676887152 1
0.922996590455258 1
0.989826893335876 1
1.04089278249899 1
1.21940424759206 1
1.33052866951456 1
0.614943972538216 1
0.551544460234893 1
1.26092259118589 1
0.575120063159925 1
1.42500789410815 1
0.668033714846465 1
1.18306576605841 1
0.699252368503652 1
1.4391268787084 1
0.456319846798858 1
0.750595151529043 1
0.844302906646965 1
0.671032604190878 1
0.88603955028474 1
0.983656303554054 1
0.940778384364892 1
0.787950153406801 1
0.764863243004702 1
1.0035690503759 1
0.837817019645707 1
1.36203834044356 1
1.16408741654279 1
0.786985726370569 1
1.34402502075381 1
0.489630663577396 1
0.672865280388378 1
1.17902245549302 1
1.28150412829321 1
0.599807610113245 1
1.22236028842083 1
1.13268999956344 1
1.57999529045936 1
1.21670372513303 1
1.41730761967794 1
1.26799213816051 1
0.572180514302758 1
1.13193849929606 1
1.77499831595105 0
0.704267665057293 1
1.00929955200065 1
0.642385170057885 1
1.03805172827566 1
0.724416249007407 1
1.06108542444732 1
0.519873020491985 1
0.585981469853319 1
1.08107108351185 1
1.2565524948643 1
1.29833523398857 1
1.17934020609121 1
0.922013181638135 1
0.694168622032855 1
1.12639333135194 1
0.819257000332033 1
1.32965223863378 1
0.84882182024007 1
1.32239541130738 1
1.12680049495929 1
0.872940074692632 1
0.52654003702628 1
0.375283928433908 0
0.498364784613661 1
0.826209727000007 1
1.64007872642997 0
0.463572614219742 0
1.49836809670498 1
0.779895081078971 1
1.02185656646504 1
0.822368219188691 1
1.00806455528687 1
1.27800940421073 1
0.338564272647822 0
0.914581582122592 1
1.12246818930215 1
0.866652263525754 1
0.807629064021399 1
1.58680173067896 1
1.06063294925438 1
0.740667603815133 1
0.957855603743707 1
1.04182025876171 1
1.01218648317948 1
1.09568391485845 1
0.988738669097256 1
0.770651782686093 1
1.71371888760892 0
0.701402004597702 1
0.421330442027144 0
0.706981188381162 1
0.747264474466023 1
1.03377849093064 1
0.727097458105804 1
0.973750527680376 1
1.28990416877489 1
0.942465387206418 1
1.16295815770865 1
1.05112924135439 1
0.874455855151847 1
0.365625722097193 1
0.864749430001631 1
1.45776649526727 1
1.24551902328302 1
1.29866874042875 1
0.265920087162422 0
0.682286106230696 1
1.06331128848332 1
0.843987660661447 1
0.658916545671195 1
1.00661553553732 1
0.791360908668814 1
0.834509990372938 1
1.14649119657986 1
1.3787049701104 1
0.508235440940039 1
0.797103548187339 1
1.4263399023909 1
0.671031129638167 1
1.19736461761904 1
1.1013247294616 1
1.25967052241199 1
0.89174510528482 1
0.718108614216479 1
2.03685498708544 0
1.31231950991717 1
0.770630320374907 1
1.13652124993837 1
0.70527279241655 1
0.761547983653608 1
0.72112032154453 1
1.32251255716288 1
1.00326398914222 1
0.8501600295907 1
1.00299439027194 1
1.20986315911627 1
1.09558878925029 1
0.410691039615001 1
1.12649322904441 1
1.48535425659096 1
0.873494259751681 1
0.820799304230203 1
1.30376186177 1
1.13055411459542 1
0.891264418723858 1
0.875212409536968 1
0.96939045150035 1
1.41606524882258 1
1.08755916770838 1
0.978337986735974 1
0.875903604984745 1
1.13105395667403 1
0.89017068149679 1
1.22135902696463 1
1.17729935436557 1
1.12203517129382 1
1.18027996227503 1
0.692870446193596 1
1.18370841506262 1
1.50821483691831 1
1.45447569230388 1
1.07822869389398 1
1.4315669190164 1
0.721481948251089 1
0.448223187570545 1
1.24243201188436 1
1.7450248849408 0
1.50547208875086 1
0.925879523323954 1
0.980592618548517 1
0.523901789376699 1
0.907503273809133 1
0.542827355282493 1
1.34029545330618 1
1.09793865919152 1
0.602021295088818 1
1.30779182546244 1
1.22274694721359 1
1.34828520361105 1
0.771478107277623 1
0.952962336518077 1
1.11507350232332 1
0.645035873084483 1
1.07641662714902 1
0.991851401136417 1
1.62979730776668 0
1.11939970796009 1
0.710731152183421 1
0.384474002785323 0
1.59960887840798 0
1.32227060666103 1
1.0149303683534 1
1.49820297109471 0
0.843778613587634 1
1.00244514167087 1
0.0154293724354738 0
0.610469869767405 1
0.789578691733886 1
0.697492947244464 1
1.07387509877217 1
1.42432390546092 1
1.43951824632862 1
0.604549753924988 1
1.34654687907818 1
0.501309545371591 1
0.97082358467258 1
1.42924850225244 1
1.12712677558369 1
1.41509549404251 1
1.28849415098931 1
0.741460805877109 1
0.966202749504944 1
0.526810626878579 0
0.924354952224659 1
0.831920307359306 1
0.408293003428377 1
0.63357606775894 1
0.941679087300661 1
0.796570507010322 1
0.593858855196729 1
0.856613674467278 1
0.990704064832483 1
1.5506640292666 1
1.12986767683718 1
0.820456497140151 1
1.39858983778315 1
1.13783008949129 1
0.940427643320591 1
1.19324868513289 1
0.897902641076506 1
0.991149278466338 1
1.34532023592943 1
0.571635497784632 1
1.29573912834501 1
0.588952334972332 1
0.990838095078899 1
1.06153945568875 1
0.833443449706012 1
1.23600021802978 1
1.06316167104665 1
1.12624902191528 1
0.784670784587496 1
1.0332858318992 1
1.76105758880372 0
0.637420617593653 1
0.901573954102001 1
1.30587666448053 1
1.32825741974922 1
1.222024790383 1
0.964429237618285 1
1.49063081992255 1
0.628124281129536 1
0.725545346633474 1
1.06572554790454 1
0.829911930269864 1
0.735750933994149 1
1.29293705194636 1
1.39820669532961 1
0.997399371201705 1
1.1010985455389 1
1.08568582443586 1
0.578838564484818 1
1.20755285119406 1
0.980143044443937 1
0.840698760725348 1
0.822850150364955 1
1.22554886118034 1
1.02422398137979 1
1.07679527256508 1
1.65232931444223 0
0.771420053891063 1
1.50285128576623 0
0.771709293733223 1
1.19668630048216 1
1.56325143069884 1
1.02441114965549 1
1.24843857958502 1
0.868673484402243 1
0.934920880230598 1
1.08830635995068 1
1.08638316960135 1
0.898535413157226 1
1.17831066573881 1
1.15199875879591 1
1.08563189993119 1
0.920777877021816 1
0.955675845487559 1
1.40937841383393 1
1.03307285345411 1
1.40564967106492 1
0.829162381962806 1
0.879074642797081 1
0.917963299607206 1
1.00848657277114 1
1.12147018748095 1
1.00965194019625 1
1.49931851692571 0
1.31454955919767 1
0.968425977409845 1
0.964759415934385 1
1.34001287650423 1
0.906635688025905 1
0.87285209989262 1
0.872421213685091 1
1.46148285142789 1
0.826826164590279 1
0.711578410609094 1
1.09168722767364 1
0.765963116009174 1
1.69879517979234 1
0.810959872702941 1
1.05872143991962 1
1.19693648079792 1
1.20895834336794 1
1.06964306821392 1
0.99878930222069 1
1.26277349365743 1
1.32016576276391 1
1.05451504703782 1
0.908098037336765 1
1.1283251946482 1
0.975483385777409 1
0.876281009835918 1
0.652332920630418 1
0.68280113145225 1
0.433179261469385 0
1.14777015871856 1
1.02534834124937 1
1.18628468147764 1
1.14815176673646 1
1.03510160531723 1
1.08245790334871 1
1.38162848346258 1
0.982375327072784 1
1.00446987481891 1
1.49819055298217 1
1.1728872644166 1
0.801167980812117 1
1.57633909355587 1
0.896694841413153 1
1.3331235187465 1
1.00305195002152 1
1.63544137419776 1
0.897877429257378 1
0.801878728919893 1
0.999902870966846 1
1.39764804776217 1
0.838032357371705 1
1.15983324417803 1
0.491234421040834 1
1.03947002589556 1
1.32427911784711 1
0.591978435126386 0
0.510179582174685 1
0.871937579729575 1
0.26593804621114 0
1.32256625048647 1
1.22864130732196 1
1.13843374927417 1
0.552233330603465 1
0.932387028419053 1
1.01574845508287 1
1.52380409344691 1
0.991611218499394 1
1.32044804179277 1
0.825698296295495 1
1.36198694731391 1
1.12377955594845 1
0.475992271705133 1
0.942356410657951 1
1.06042947970784 1
1.30771373087409 1
0.982155872544205 1
0.7040419380546 1
0.84712038700336 1
0.964162685612947 1
1.20226021746263 1
1.52851300411897 1
0.802009773218333 1
0.741325717891735 1
0.782149276364762 1
0.946604956748483 1
1.63508614244036 1
0.310648999981286 0
1.07088747806256 1
0.829515426293302 1
1.091574441786 1
1.56368010074732 0
1.20897780936188 1
0.88421261928797 1
0.938777539120184 1
1.11654801386593 1
0.903879913286186 1
0.61844038572171 1
0.748017288827939 1
0.636556780455326 1
1.53043466973974 0
1.08421498063321 1
0.704327765784035 1
0.699677138354702 1
1.05700087896549 1
1.15968873950697 1
1.42713681997682 1
1.06766148245114 1
0.82527648733888 1
1.206326291735 1
0.293676479889393 0
0.761190477488885 1
1.0400798909237 1
0.553182556547339 1
1.11307856930924 1
1.28356486432824 1
0.894597355099999 1
0.847661148588575 1
0.842489673722726 1
0.964882525818874 1
0.503596444660508 0
1.13815569090581 1
1.14973207183215 1
1.40649077543991 1
0.99493704034091 1
1.0874129818639 1
0.792238848985272 1
1.21826635116799 1
0.905993180817877 1
0.900219261184666 1
1.14191019586473 1
1.13680878909642 1
0.923588164743895 1
1.01063421253069 1
1.51457172040756 0
1.31812352343696 1
0.395559529529164 0
1.31019793000791 1
0.777762403346789 1
0.711789737458968 1
1.23359937781645 1
0.991676500030285 1
0.511566012680875 1
1.24930119504236 1
0.756276376009703 1
1.05872200423211 1
1.29382279428367 1
1.31415656102151 1
0.940289756955259 1
1.05266827897028 1
1.02997859975023 1
0.758937468584988 1
1.10944412125756 1
0.94588116739393 1
0.796739206991701 1
0.614586153976977 1
1.03426350079238 1
0.978028648838945 1
1.03018958890996 1
0.865278919691862 1
1.0671695391165 1
0.828932048732893 1
0.845430488045455 1
0.686097714485765 1
0.909663506417514 1
1.04600126077947 1
0.716974876764053 1
0.800365213091326 1
0.532767258594461 1
0.918534953521225 1
1.21115810058033 1
0.897453261635955 1
0.940676035736988 1
1.07424174835829 1
0.755565604682137 1
1.01892481069095 1
1.12194114297624 1
1.19739823173612 1
0.993058680314084 1
1.19285632961167 1
0.956460515548919 1
1.23697877580281 1
0.920317300491051 1
0.618134421820638 1
1.23589751359221 1
1.53296661641968 1
1.21124723442947 1
0.750579841774225 1
1.71547083604112 0
1.35256032846943 1
0.457870545007037 0
1.08681814564528 1
0.839319599442398 1
1.22926484912913 1
0.352770348796791 0
0.917950024628473 1
0.671238925644664 1
1.23546733741699 1
0.719408075867516 1
1.05054823370856 1
1.35252937887686 1
0.848677074064902 1
1.10567963339134 1
0.837970027462333 1
1.2832370089563 1
0.736228113228613 1
0.916295908730401 1
0.921829936663205 1
1.05982365912597 1
0.440306713142769 1
0.77015216530081 1
0.845705631483657 1
1.2701258988618 1
1.16913934782028 1
1.10009122198026 1
1.0717012855665 1
0.906613246370541 1
1.23000704700612 1
1.00624130298375 1
1.39687509502502 1
0.94257197327664 1
0.920756108089396 1
1.90847430801773 0
1.30467966771486 1
1.04969668355257 1
0.937276858235277 1
0.751451650825017 1
1.26718057364647 1
1.29436005155629 1
1.37836026000595 1
0.827695539163618 1
1.08694776668877 1
1.29083109118236 1
1.34194846928922 1
1.00645876719241 1
1.20628789506573 1
0.41531572307556 1
1.31067661368483 1
1.26242601493153 1
0.944897677448004 1
0.62295481584966 1
1.17529633279163 1
1.33639486629859 1
0.428467160560348 0
0.606586684934265 1
0.610549218350823 1
1.01374399328478 1
0.94552183540431 1
0.798565745499116 1
0.85481875243951 1
0.972325820265079 1
1.13966455184217 1
1.07431042027327 1
1.05867059748274 1
1.10104882173007 1
1.4087994869268 1
1.25410220577913 1
0.923127597784297 1
1.12103464308053 1
1.5039710975567 1
0.9892190356889 1
1.46950675722002 1
0.758369300215573 1
0.517147744227174 1
0.957462585050092 1
1.24381027878435 1
1.37128928630071 1
0.850664823719169 1
0.426041326057663 1
0.549521753983852 0
1.16693514727731 1
0.451883231833908 1
0.948847701628195 1
1.48263645434406 1
0.97032691363097 1
0.81724565638383 1
1.09959098890489 1
1.03142857354144 1
1.51343199413365 0
0.650876204239198 1
0.804185842742579 1
1.15239370687689 1
0.941479889759093 1
0.841055970016423 1
0.827011640028001 1
1.23210425173087 1
0.903042769933509 1
1.38066294347253 1
0.954905315526846 1
1.31090948239696 1
0.656504473373845 1
0.83199347927309 1
1.38801777498604 1
1.05373680869239 1
0.3952641408122 1
0.521975349125243 1
1.43405927707806 1
0.94474998342287 1
0.821868190287547 1
1.18594366663959 1
0.802758096965352 1
0.914332285804203 1
1.47973394988309 1
0.669935790540848 1
1.01791749475409 1
1.31285451194384 1
0.759009637655959 1
0.645668715035296 1
1.17066512048338 1
0.974373864000798 1
0.625555383834317 1
1.19480045776471 1
0.934513159337855 1
0.741275120765792 1
1.08341778367074 1
1.19088773516014 1
0.760361301355632 1
1.64426411071998 0
1.21485797820226 1
1.04940500780264 1
1.27692093840622 1
1.60648388501116 0
0.771522147961726 1
0.442003593693527 1
0.851009747847431 1
0.549582573920976 1
0.938299853086696 1
1.362714294789 1
0.785826672921417 1
0.441257921290912 0
0.858717341795671 1
1.24958320684416 1
0.552484952628312 0
1.07664888512312 1
1.21489633502747 1
0.662436767878918 1
1.17452678560515 1
0.191887703402051 0
0.515264469279267 1
0.444389323407486 1
1.12566381157469 1
1.04243627320498 1
1.17137602515322 1
1.24678088441084 1
1.55688555536106 1
0.530006418041386 1
1.34933266462635 1
1.73390556226136 0
1.1115660677059 1
1.51876220913156 1
0.642909807950124 1
1.36141918394319 1
0.852819764139842 1
1.16083162294923 1
1.40422864244482 1
0.773884725507712 1
1.57418465798516 1
0.769379422475284 1
0.85365119426526 1
1.03413813687043 1
1.34580778013319 1
1.1312916414923 1
1.08789437302146 1
0.933138989958893 1
0.66761685064323 1
0.647348852957026 1
0.894700278351759 1
1.25132447883025 1
0.871711754028703 1
0.44945854344836 0
0.821079083393851 1
0.910440190392583 1
0.727448132600711 1
0.570838604796998 1
0.787437695917147 1
1.02333495942207 1
0.872488730445449 1
1.64627900514158 1
1.18878781544107 1
0.654705311154645 1
0.552783291836373 1
1.68565729082608 0
1.0988805998235 1
1.22352280870409 1
0.847671677430491 1
1.15528058851741 1
1.35130496679033 1
1.12924020904091 1
0.86746080398351 1
1.31153230774961 1
0.30921551159997 0
0.848740060764542 1
0.652708706650123 1
0.953005034470833 1
0.830237650128873 1
0.887183230944769 1
0.82937743871442 1
1.28835384350822 1
1.127880746741 1
1.43026731890288 1
0.751011259850034 1
0.676709414744645 1
0.747507913064444 1
0.909512590282356 1
0.98776438681906 1
0.871725609609713 1
2.04292051265177 0
0.849163651069468 1
0.679558376058196 1
0.986853151394705 1
0.752819842229906 1
1.08077092796902 1
1.4019159164147 1
0.752836590830725 1
0.84367171069142 1
1.49490794752493 1
1.18780812502761 1
1.41421639006415 1
1.23515806993199 1
0.400847788221198 0
1.04668661942072 1
0.985131571078588 1
0.952713280134769 1
0.844998555451533 1
0.946909211792308 1
1.21391031259553 1
1.19659576764998 1
0.750365014267498 1
1.26554640933695 1
0.833149882885889 1
0.816112429122309 1
1.25487019260414 1
0.266397904344211 0
0.514498532589298 1
1.41979197194413 1
1.31357042523581 1
0.732956272660145 1
0.944286389960785 1
1.11349170137645 1
0.303164118501656 0
0.759082060252392 1
1.24183829365745 1
0.824138875660485 1
1.11972607305313 1
1.29682860620008 1
0.636202725852985 1
0.59842382940807 1
1.07118389180718 1
1.41670815095109 1
0.526303883717286 1
1.47728958192306 1
0.726429746181662 1
0.859730411358322 1
1.18136828140355 1
1.00525451662572 1
1.36366631989384 1
0.64101674199963 1
0.801256849929997 1
0.922680639283314 1
0.971984521693485 1
0.956195414412197 1
0.338001072214081 0
0.657147017708318 1
0.893353799602916 1
1.27958758767135 1
0.876126149473158 1
1.23260207467013 1
0.995211362673231 1
0.883851174511212 1
1.22693989506653 1
0.71496783302277 1
0.855792513555788 1
1.24167711922084 1
1.44091409622155 1
1.27563870700307 1
1.11331792747361 1
1.18031284336117 1
0.837041047703116 1
0.898247578488905 1
0.662675934010814 1
0.770493921759984 1
0.97717037006984 1
1.53408472664957 0
0.508358303372205 0
1.0528526364518 1
0.810878769775089 1
1.54517873466639 0
0.17134581854844 0
1.35296524347929 1
0.47191433019735 1
0.977786325919595 1
1.10454159882632 1
1.11440993875107 1
1.25769335367315 1
1.0662409164758 1
0.941568079767497 1
0.626895595906869 1
1.62738531536901 0
1.1902630077242 1
0.449043438233629 1
1.32776783056952 1
1.16956957587862 1
0.71047766308217 1
0.924922822053016 1
1.02157635400353 1
0.501202634298431 1
1.01295268423461 1
0.846657166684704 1
1.16860854558132 1
1.21714438517396 1
0.831953802223958 1
1.00081888090342 1
1.1407824867756 1
1.21297710999626 1
0.854133900427322 1
0.907976301770143 1
1.54734293643967 0
1.19570840174734 1
0.74840952702059 1
1.17824246521972 1
1.05929567427386 1
0.838337400944652 1
1.36859723122668 1
1.1257363838332 1
1.32922185886089 1
1.05054174418387 1
0.933845007409016 1
0.615571256016841 1
0.991689994421039 1
0.961407563864423 1
0.493381756807459 1
0.776041483827537 1
0.463427967962347 0
1.07403444541292 1
0.822938657907703 1
0.994636438644128 1
1.09784577281371 1
0.877986895439986 1
1.26744488125272 1
0.948634143001294 1
0.89832637120845 1
1.08980934971207 1
0.749893536643716 1
1.51243183175338 1
1.03854581774453 1
0.431896054060548 1
0.836622391092612 1
0.662708676613665 1
0.923525521288618 1
1.06270729524661 1
1.40841686941408 1
0.783739606380055 1
0.866361281358132 1
1.09534316901208 1
0.318021380790054 1
0.865302222636432 1
1.19322486376509 1
1.23683660379044 1
1.443173813716 1
0.871231059840028 1
0.843652836147363 1
1.51483495685064 0
1.46758969417157 1
0.588986850835538 1
1.26467626637171 1
0.99220320504207 1
1.30844637922381 1
0.639739764572265 1
1.00607771498844 1
1.28585549354272 1
0.831032392985883 1
0.701015238579464 1
1.11109397928824 1
1.09591823908238 1
0.735070844365692 1
0.45387031581034 1
0.115275160125717 0
0.621011938301085 1
1.444658684691 1
1.11105241729142 1
0.982373582924849 1
1.12912634363632 1
1.17623354972414 1
1.20939232459687 1
1.24917230992289 1
1.71452969393047 0
1.33943998091018 1
1.0135095882459 1
0.701655775168203 1
1.14693052254043 1
1.24966951817721 1
0.991490754332944 1
0.933988866604347 1
0.926280273232763 1
0.839840753626891 1
1.12030110339427 1
1.22108769525017 1
1.35626267396526 1
0.546647852117231 1
0.270070329520757 1
1.13208435691455 1
0.710465854793814 1
0.899886095611011 1
1.01624955117797 1
1.00485769094139 1
0.982507318640788 1
0.595907410637343 1
0.594856072024434 1
1.3591000494763 1
0.603599063520085 1
1.24795689685291 1
1.0534400453568 1
0.802522040209879 1
0.680789358600743 1
1.16869817321228 1
1.19281866493351 1
1.41923820563621 1
0.673453859460743 1
1.17476857925131 1
1.13123474742366 1
0.784191598302227 1
1.07366921714661 1
0.569224898119089 1
1.57587622237912 0
1.37538530471725 1
1.08111173094803 1
1.18231700667606 1
1.51357040521743 1
1.28517220479444 1
0.797223811819903 1
0.964307377991163 1
0.966302258011845 1
0.752625727874289 1
0.0805274425681514 0
0.879220846398336 1
1.26270368552644 1
0.976562448668135 1
0.976904457674588 1
1.63547436036476 0
1.43209161452798 1
0.804724007040482 1
0.956994709698132 1
1.23512577660259 1
1.71362585993508 0
0.476529257279185 1
1.05077836974466 1
0.906737849879156 1
0.48581953047818 1
1.56927682795371 1
1.502847594477 1
0.860386679061107 1
0.978619744401904 1
1.04575777443488 1
1.19377245995497 1
0.488269408666345 0
1.14053908873237 1
0.768465475192523 1
0.933978874859421 1
1.43598001997625 1
1.12242863043607 1
1.32113558191837 1
0.0798213571948841 0
0.74099176101695 1
1.13958217234773 1
1.38620252004206 1
0.868898565264879 1
0.712506955002847 1
0.852592760316644 1
0.911562191359227 1
1.33547259294804 1
0.770643430984825 1
1.61422459040425 0
0.83343611699998 1
0.996286131562488 1
0.641042818373438 1
1.00500703877341 1
0.891667814951138 1
0.993578640666611 1
0.896299785308414 1
1.29924918398563 1
1.28086772749831 1
1.57905395002168 1
0.950456036388069 1
0.902033668275186 1
1.68962896932779 0
0.709498821737024 1
0.785132639498005 1
0.780926927089107 1
1.2866069443919 1
0.969365898758339 1
0.928299257672358 1
0.688867562800144 1
1.21179407121232 1
0.468183511562401 1
0.564961768786872 0
0.457088983605967 1
0.833062451326485 1
1.13629250455027 1
0.978174620495103 1
1.38249510688916 1
1.02715609973552 1
0.670858681542885 1
1.47318037955441 1
1.40510263359014 1
0.641275227078322 1
1.1087595560004 1
1.13235990817315 1
1.24950710695551 1
1.24135254697017 1
1.54132383511976 0
1.15514958037297 1
0.746484118688155 1
1.58005840072431 0
1.64162377429267 0
1.59794735293466 0
1.240360277406 1
1.14407463175265 1
1.30401648327619 1
1.4812349596399 0
0.944076521257368 1
0.924714704263809 1
0.977994994632048 1
1.0248265932175 1
0.778449077313143 1
0.937924869809836 1
1.0487274523054 1
1.31068860781367 1
1.05160554440391 1
1.45999098760425 1
1.44986634309529 0
0.982627988394587 1
1.31338256832543 1
0.950043653285869 1
0.800028374584645 1
0.261180112078576 0
0.964727719257321 1
0.899736016626522 1
0.91463072597477 1
0.785918415588739 1
0.814397512525281 1
0.601743132168483 1
1.59546805561424 1
1.01609215766514 1
0.713424576479401 1
0.526655598043193 1
0.96800183998363 1
0.729670151437338 1
1.14263765986911 1
1.06961462608804 1
0.417990099180496 0
1.42653702186341 1
1.17493884720632 1
1.11160601185536 1
1.04475832909869 1
0.9001131597716 1
1.02930089751198 1
0.583827110065604 1
1.16640383728842 1
0.265559311910199 0
0.798779638358014 1
0.915472842415388 1
0.700097170380616 1
0.575022488103442 1
1.27398751274774 1
0.761628151548851 1
1.4806735557098 1
0.715187021457406 1
1.30815309034099 1
1.2530379342467 1
0.936312703403903 1
0.98476318284335 1
0.974113020476819 1
1.83005634844673 0
1.267386383247 1
1.79456490841562 0
1.63430544271589 0
1.27299950259232 1
1.19146352774052 1
0.786679137716363 1
0.423228924028026 0
0.952855493516827 1
0.872342015252001 1
0.834687780030933 1
0.945998765272339 1
0.464322234383557 1
0.96829865276485 1
1.00383055477799 1
1.28111746277588 1
1.5214982334426 1
0.902727962368268 1
1.04141789611303 1
0.771936323353869 1
1.03564946060939 1
1.08529968128343 1
1.28427304397531 1
0.830030373100702 1
0.756395384785658 1
1.62028809140392 0
0.418193222019746 1
1.34931097549739 1
0.909660990260124 1
0.929410339055172 1
1.13241947634685 1
1.00747110391224 1
0.907646822118183 1
1.38645736151673 1
1.54088972067683 1
1.88428774771535 0
1.02542661110571 1
0.602649831472415 1
1.15457788210464 1
1.40831504249245 1
1.16316606236402 1
1.12421421056613 1
0.769807284594596 1
1.42338953117152 1
1.00675781176794 1
1.01774642479465 1
0.900491818613731 1
1.04992863521944 1
1.37337896457421 1
1.11456102272944 1
1.06071246527339 1
1.09940301628642 1
0.690883673911087 1
0.618858361174396 1
1.3716572970586 1
1.54142630421414 1
0.917868474758589 1
0.253141246777147 0
0.986813615522657 1
0.95677122246384 1
1.31207362240877 1
1.1889791270948 1
1.21437077589744 1
1.09515067269773 1
1.23474715803351 1
0.950660140516328 1
0.876093756514268 1
1.24452291587622 1
0.842735592156652 1
0.743588236458141 1
0.850675959760049 1
0.443939415502869 1
0.401415887882227 1
0.791307931280194 1
1.39416738612677 1
0.679043902956305 1
1.10797735867514 1
0.95746212256309 1
0.788748631244773 1
0.963890622128664 1
0.572946164822535 1
0.47959276696548 0
0.653146885072273 1
1.10937154449185 1
0.799133923211527 1
1.53567443931674 1
1.10751045326692 1
0.687573990432039 1
0.80767437072046 1
0.575758571398292 1
0.932589815644771 1
1.04896068993251 1
0.66207152068941 1
0.786544541954261 1
1.1684381562747 1
0.524948681167103 1
1.26777806284252 1
1.16473883221948 1
0.95814049858453 1
0.59565326425825 1
0.778506766970632 1
1.23972976501728 1
1.14007837466261 1
0.687002541754332 1
0.37987236094643 1
1.08286977899725 1
0.894478724350397 1
1.14936574325593 1
1.29833150296002 1
1.87489127446354 0
1.16726561621576 1
0.92767769013577 1
1.05854316980385 1
1.27875064949617 1
0.629283258890902 1
0.828064302061694 1
1.21769218756203 1
1.38449742162679 1
0.780445721712789 1
1.0591962183221 1
1.3759245577769 0
0.785525979199713 1
0.755847194338777 1
1.10821884094798 1
0.889912698083289 1
1.00476956339173 1
0.762285787626657 1
0.968987695234521 1
0.5393348066261 1
1.56257293329338 0
1.12500883014245 1
0.68339676575785 1
0.760937543486004 1
0.808723396252868 1
0.943765989297617 1
1.10934333726901 1
0.89948838199512 1
0.525993505174095 1
0.914146425947612 1
0.727930220722889 1
0.834677473613092 1
1.13598382764569 1
0.772370739913086 1
0.621596695321301 1
1.04245519066842 1
1.22965788156641 1
1.12507528660961 1
0.919304168575728 1
0.893002187608781 1
0.447473713327343 1
1.17988175325725 1
0.349762830059046 0
1.03265031196442 1
0.920107112435237 1
0.563228594160727 1
0.589832533786803 1
1.15409739663175 1
1.46632262255996 1
0.821803776735925 1
0.843735028511984 1
0.800848999432091 1
0.810387253342788 1
0.749915260488834 1
0.858844811602581 1
1.05880537898815 1
0.517216055890125 0
0.648313901762037 1
0.658513844404116 1
1.29673704562225 1
0.354119541141074 0
1.23902206677409 1
0.789689472140156 1
1.19189923106018 1
1.51907277171012 0
1.42831180872599 1
0.765002335584279 1
1.21457883666905 1
0.76175274923357 1
1.34661285843428 1
1.05737132846817 1
1.04125676899865 1
0.696922136861996 1
0.807830514580456 1
1.06288777392158 1
1.74600463693902 0
0.962212567180065 1
1.31798763881017 1
1.27666129171619 1
1.00452008450579 1
1.28302811032433 1
0.822031592548441 1
0.585042629251089 1
1.27680266935166 1
1.05805196763791 1
0.812152555896055 1
1.49719783288504 1
0.899409390873158 1
1.0367383336219 1
0.747512268706919 1
0.811036335623487 1
0.815426600346512 1
0.656945093290042 1
0.651101922144667 1
1.22608545725199 1
0.748743881380406 1
1.09225413282444 1
0.968404151514536 1
1.49885955424603 1
1.16639187919304 1
0.555439459912589 1
0.660428519333947 1
1.33782299348091 1
0.777572478350953 1
0.603615163584458 1
1.41555694305956 1
0.860019372417923 1
1.32207279452222 1
0.680770435024903 1
1.35925953543385 0
1.18012421880982 1
0.288820841165176 0
0.67347925431811 1
0.0527776857781579 0
1.08610875721872 1
1.64400521079859 0
0.750049202441439 1
0.867303857909682 1
0.714699809768225 1
0.7605579419076 1
0.78050842402891 1
1.3509867189969 1
1.33641129438094 1
0.555489813010103 1
0.328791009025727 0
1.27979293472273 1
1.06178514194491 1
1.24932192709959 1
1.14737785894674 1
0.656567814508389 1
1.09662680563937 1
0.898987957699217 1
0.738237633762483 1
0.41025494262926 0
0.78282137930313 1
0.569937534881242 1
1.05384343096198 1
0.730094096368239 1
1.16811093917884 1
1.01021651402183 1
1.42644485440931 1
0.41400265022728 1
0.511829872691971 1
1.41991715818944 1
0.664373865115751 1
0.819059683806597 1
0.686417387226556 1
0.95953802086771 1
1.09852931169567 1
1.1495681731351 1
0.738611790676962 1
1.45399764954361 0
0.871835378865071 1
0.842939150618842 1
1.3456821970342 1
0.976178472952287 1
0.465478990380506 1
0.709234429160082 1
1.09411805174308 1
0.493324382122243 0
0.617029504333513 0
1.58095499016108 1
1.33119698869621 1
1.22226204929225 1
1.29452514400208 1
1.20206091870604 1
1.3788454908818 1
0.935417938778452 1
0.718324508437245 1
0.724217536337185 1
1.24438356047817 1
0.791094823172049 1
0.76199097268457 1
1.3246045455013 1
0.802235057838166 1
1.01082532935268 1
1.52530277698012 1
1.09806964057806 1
0.500783888731112 1
1.16249388518343 1
1.04299024616579 1
0.98660202241777 1
1.17746354371908 1
1.22905818664809 1
1.52355962172168 1
0.924294587409751 1
1.33250412209344 1
1.24538207748455 1
0.70553166596545 1
0.819691426723544 1
1.0313003986502 1
1.22889797095643 1
1.20686853505156 1
0.845030848982942 1
1.38783763047383 1
1.23331275135257 1
0.694076009856043 1
1.34397256851398 1
0.792410990743986 1
1.00047865935748 1
0.967381737069238 1
0.866626706541274 1
1.08205764081197 1
0.737259431882491 1
0.691129719866315 1
0.955124405960808 1
0.77033215808292 1
0.75019361721621 1
0.861543668797378 1
0.627763109302589 1
1.2238259638331 1
0.256287139037236 0
1.56685814915051 0
1.1497408168606 1
0.757856457644768 1
1.28010492092791 1
0.690942874126838 1
1.31408097659577 1
1.26284952866983 1
1.00850613923368 1
1.18042855206777 1
1.08611265930149 1
0.854679381802593 1
1.05979088969695 1
1.19940584936544 1
0.394348838241732 1
1.11377875731945 1
1.26600661633069 1
1.04014167818438 1
1.63460359431692 1
1.20813812115771 1
1.03862074872537 1
1.13756604631269 1
0.994997828238756 1
0.351628126314446 0
0.420682372298055 0
0.939019327253212 1
0.922741293386056 1
1.28154393360679 1
1.0622155280737 1
1.18788913249381 1
0.770137155593878 1
0.94056826770131 1
0.800132810580399 1
1.15260682862292 1
1.31330094549931 1
0.785500782428834 1
0.609613300145141 1
1.70437255829016 0
1.42862527049216 1
0.54079795864729 1
1.22167677226545 1
1.28216639016907 1
1.33886441498685 1
0.89457889796177 1
1.0051712786484 1
0.86867845139825 1
0.901105985621266 1
0.942687542821546 1
1.455353905717 1
1.0502998874427 1
0.672763946901687 1
1.74600929834484 0
1.02427207680638 1
0.308428677620494 0
0.913261154788694 1
0.81344147860742 1
0.78680782559734 1
1.55109527157322 0
1.03475797351887 1
1.66483194592793 0
1.00733615714603 1
0.953951652665734 1
1.0298958874735 1
0.824888258780795 1
0.559479417859168 1
1.42521259786101 1
0.618902052088943 1
0.835376339632502 1
0.553336248339206 1
1.30494122277879 1
1.24603762437361 1
0.644216822441635 1
0.97912611354216 1
0.818749113223233 1
1.0969830004388 1
0.532272268823345 1
0.789184417727829 1
0.957563365664598 1
1.13618156758771 1
0.642131664269154 0
1.43727206814623 1
0.842028115179985 1
0.865168297466896 1
0.583785427560639 1
0.909750327735376 1
1.18227975025802 1
1.29679404822615 1
1.12732267515931 1
1.38370765559773 1
0.819331882756391 1
0.878794108155698 1
1.25296605794825 1
0.783878787336882 1
1.05793180363835 1
1.12850477230838 1
0.937036958793024 1
0.988838892243453 1
1.10841034713118 1
0.68316088971437 1
1.04760129937881 1
1.31948071682854 1
1.13108895056739 1
1.78085090936804 0
0.975789898130806 1
1.21924895089938 1
1.19739224503366 1
1.54569134659894 1
1.50222275255796 1
0.917003657974203 1
1.42471714185449 1
1.11493159220891 1
0.998995162474067 1
1.41582389288282 1
0.873042502178162 1
0.939106539278369 1
0.801126688281599 1
1.19922239971207 1
0.817110621092089 1
0.588024262301618 1
1.31397413371486 1
0.925122918027833 1
1.2149336513376 1
0.957230530931676 1
0.51782628756718 1
0.815081852382667 1
1.19924724186582 1
0.568440269812621 1
1.17026079241837 1
0.846993789624647 1
1.01691162436049 1
1.02701767813202 1
1.06019294667169 1
0.867331644640701 1
1.0216535756657 1
1.44456500019071 1
0.846479078638808 1
0.759520516781542 1
1.00630324497479 1
1.13782854822981 1
1.23302061650927 1
0.970644687459061 1
1.02650516966486 1
0.81338228962023 1
0.894654694441779 1
1.14621522505362 1
0.437128322367513 0
1.06251960530099 1
0.713656393609122 1
0.985673023499359 1
0.734838387181721 1
0.604341429726192 1
0.870781852850826 1
0.661521250124467 1
0.841724145611679 1
1.70924859740448 0
0.868980753826816 1
0.88077481680449 1
1.05109023564754 1
1.70648850924693 1
1.14152053181786 1
1.18380929055005 1
1.16047284527601 1
1.01788926010148 1
1.38113991780354 1
1.14494858584676 1
1.19604314196744 1
1.28670244569721 1
1.27076319760315 1
1.4508268639918 1
1.03382536828252 1
0.828424310628498 1
1.00806016283353 1
1.0346245908157 1
0.898993625036521 1
0.957499435419312 1
1.048763109944 1
1.08278745556546 1
1.25235806984513 1
1.09507627683445 1
1.25380105626364 1
0.789670184178958 1
0.45192366698117 1
0.823386408365446 1
1.51671808468769 0
0.833962975098982 1
1.0280361185005 1
0.959940359658558 1
0.842640586766828 1
0.678867532545184 1
0.692313323169191 1
1.12155610795026 1
0.697966145430823 1
0.863935658112466 1
1.31639234007889 1
0.875615169922441 1
0.882647490617903 1
1.41021880363568 1
1.24240824376997 1
0.911974679119313 1
0.617645663876499 1
0.882651628388596 1
1.18449767747327 1
0.964730387197049 1
0.841609587617507 1
1.03931458634854 1
1.00727510942497 1
1.22567546561913 1
-0.0735156890823107 0
0.993771554549063 1
0.857201297036279 1
0.725580633263297 1
0.963841150585063 1
1.15635310414337 1
1.20115124964968 1
1.4451363982658 1
0.691438088445628 1
1.23578027819085 1
0.875991815889007 1
1.09513644350403 1
1.23748633477796 1
0.751657798839662 1
1.22842441793709 1
0.664745040564879 1
0.373731855610147 0
0.609282954194926 1
1.81086686745946 0
1.01543747513224 1
1.45048409774437 1
1.4041626428478 1
0.91327122065496 1
0.931741940183476 1
0.850280458044128 1
0.84684398847583 1
1.05121108429095 1
1.04515552009213 1
1.31764000584032 1
0.677747774797327 1
1.05559690761479 1
1.04664143562838 1
0.746368896553564 1
1.11142145709701 1
1.06012992993846 1
0.972846279168635 1
1.03195234098096 1
0.894065278333417 1
0.73175138753538 1
1.17924274562835 1
1.07923665187923 1
0.80726422327683 1
1.43899977475616 1
1.18920156340033 1
1.37342861305523 1
0.955613518221744 1
1.15798250760728 1
0.824694506542892 1
1.5821709516586 1
0.254671447677649 0
1.09098594499494 1
1.21044979093524 1
0.745016307671283 1
0.858093160577065 1
0.548974585173444 1
0.747986714812761 1
1.03744615330196 1
1.16028202395953 1
0.890445528847562 1
0.658014592144685 1
0.586390773598805 1
1.33006697181806 1
0.970144029071434 1
1.64771742377654 0
0.746845545446481 1
0.917658820997949 1
1.09775880528524 1
0.541741794344032 1
0.887968836308178 1
1.14265479974494 1
0.732460533317117 1
1.19630478322684 1
0.812403181318502 1
1.39384695919169 1
0.956499848881265 1
1.22355320593967 1
1.05425633419024 1
1.27285414098132 1
0.43802869000953 1
0.959394183680293 1
1.0579004268315 1
0.343759961264222 1
0.727873023265457 1
0.803631385157703 1
0.662544087924576 1
0.2815920248308 0
0.979579047696655 1
0.856247400544528 1
0.583555964485876 1
0.581194536697908 1
1.68403649830031 1
1.01781687184673 1
1.07253849572679 1
0.716105761262419 1
1.12176125245758 1
0.94278396533976 1
0.675951743713278 1
1.36843341359689 1
0.839415882839198 1
1.25574777216752 1
1.05930844656384 1
1.0588363723905 1
0.921181651954879 1
0.929731198243126 1
1.14558121498767 1
1.02908612324781 1
1.17635926141588 1
1.18349653933732 1
1.34826786712041 1
0.812194383570279 1
0.420571113691306 0
1.20875060181497 1
1.12202364332704 1
0.781414490804105 1
1.08713292279374 1
1.10782194284366 1
1.29673960722709 1
0.934629323948984 1
0.871366382619329 1
0.758512973488456 1
1.09842238504693 1
0.575746076401468 1
1.2679688408717 1
0.732404148960769 1
1.08067557509421 1
1.2065230095162 1
1.10176240999539 1
0.818758501227971 1
0.380189864937762 1
1.27513427542339 1
0.696600131052599 1
0.673034981948775 1
1.3336541988851 1
1.26335713345878 1
1.05178067191951 1
1.31915869492674 1
0.769103280874644 1
1.11934823671198 1
1.34174784380951 1
1.18583768299253 1
0.640898181391728 1
0.999082766439417 1
1.07367901269904 1
0.865992149226138 1
0.536055697304216 1
0.571521939489045 1
0.878732317524083 1
0.97221813038187 1
1.33789409564464 1
0.818962092397175 1
1.06856737828225 1
0.750144906464234 1
0.59990765558814 1
1.13842318924875 1
1.26587320033798 1
1.48683667223826 0
0.431052491042389 1
1.53645597970999 0
1.10154429834876 1
0.855899754807676 1
1.10022398372023 1
1.2201391986248 1
0.432601305258468 1
0.518503710761773 1
0.930086976916421 1
0.867554134076768 1
1.23799505197101 1
1.05740701066572 1
1.12094237974257 1
0.844023569202426 1
0.67063849183827 1
0.760515993774638 1
0.888234765099296 1
1.10263547026842 1
0.865699029034251 1
1.01311183741623 1
1.67625654337245 0
1.34425350464334 1
1.36447017823639 1
0.929749830538758 1
1.21155645325426 1
0.92476888755415 1
0.940015407344534 1
1.21949520756091 1
0.952810317727662 1
1.0353134300324 1
1.16272731701174 1
0.911510669735228 1
0.75349248757399 1
1.01186923508187 1
0.801132687852822 1
0.875372765451269 1
1.05218029546859 1
0.0848131728058479 0
1.21759243916738 1
1.11619099636845 1
0.432071818847304 1
1.13000553615867 1
1.0460329508447 1
0.644943830739465 1
1.20595598322062 1
1.14867349626713 1
1.00571691949967 1
0.885674584324533 1
1.03996254701742 1
1.47202578652312 1
0.968421032898483 1
1.06479623618154 1
0.849274085211351 1
1.42257961191432 1
1.04056057710134 1
1.49484317968453 1
0.74602962295468 1
1.10967074658402 1
1.06585803300585 1
0.876018737735771 1
0.721355404133736 1
1.50851653230958 1
0.471032711083022 1
1.37364121459962 1
1.23204901657227 1
1.05048202470501 1
1.06315651334456 1
0.726393432095664 1
1.36215674119086 1
0.901204123525377 1
1.07398971848715 1
0.921944948790606 1
1.03511922040134 1
1.07943825282073 1
0.786279567030967 1
1.18498136524604 1
0.924710337914243 1
1.23769923096331 1
0.944914623250104 1
0.684908926236162 1
1.13157652791937 1
1.16532193572963 1
1.6209582994532 0
1.10677940984168 1
0.95270849263923 1
1.42130514687636 1
0.714010879140258 1
0.854709233493235 1
0.717091492668248 1
0.59561095224322 1
0.754000630794005 1
0.91613495780575 1
1.28627620413473 1
1.01444940311412 1
1.2544775971318 1
0.658091115351915 1
1.46179436313066 1
0.822298267226743 1
1.20739122175266 1
0.810255081675817 1
0.77907803024571 1
0.984707185428631 1
0.597968084590651 1
1.03483026994765 1
1.01712786514795 1
0.536422129503373 1
1.11703518809621 1
1.09278636741559 1
1.15771533598004 1
1.10599875376433 1
0.776108165307095 1
1.29930053232458 1
0.96132035715547 1
1.44020695653991 1
1.35950330956285 1
1.02720801072593 1
0.935124402917409 1
1.0614748267885 1
1.09507287334812 1
1.39635546314773 1
0.733666672670858 1
1.2773061727102 1
0.754584058580046 1
1.03139120720487 1
1.11731954558034 1
1.37863970905945 1
1.07225689292948 1
1.16560269186795 1
0.703517664669231 1
1.64289774920802 0
0.620922256107798 1
0.999393898063062 1
1.2639050915089 1
1.05506428765709 1
1.22054271412038 1
1.04240300891561 1
1.20467804824447 1
0.887393842613145 1
1.52700537788257 1
0.906548588839133 1
1.20776279553803 1
1.3906211806862 1
0.737701698395686 1
0.712045089482606 1
1.05989099015959 1
1.39832442465121 1
0.585382411619337 1
0.981614825865531 1
0.930442585418685 1
0.702164703090957 1
0.728700584334153 1
0.652788850518257 1
0.903900666131068 1
0.939920810399975 1
1.21329897411795 1
1.36774131753821 1
0.985957814466334 1
1.04295220600529 1
0.775866610298861 1
1.00864588608327 1
1.2418360382549 1
0.799937019906919 1
0.86659554670025 1
0.990116501430224 1
0.879698501464144 1
1.28727082617725 1
0.805655804478247 1
0.819949951212886 1
0.955766624279271 1
0.51044938925088 1
1.06050755148851 1
0.850056927574733 1
0.801642011799895 1
1.29682707224287 1
0.63051154855732 1
1.10712909698786 1
1.26077480868075 1
0.914506879950031 1
0.883938040637806 1
1.57972463398219 1
1.05413413051849 1
0.95563287934718 1
0.951998617555799 1
1.11490143140418 1
0.851528967845508 1
1.04371336985372 1
0.711304811946158 1
0.854244284226094 1
0.819160401291374 1
0.577669054673872 1
1.09843715398931 1
0.920266280379855 1
0.604356081570334 1
0.901935828865916 1
1.72221453053038 0
1.27316533681274 1
0.821077352204059 1
0.981650669992288 1
1.32634343463109 1
1.13279190041794 1
1.17740760565458 1
1.27972489391205 1
1.08260429603875 1
1.04739839808256 1
1.6815289723218 1
0.80712329791298 1
0.00563333184468403 0
0.201865775288246 0
0.923679189737021 1
0.646786109969999 1
0.838488562521597 1
1.1672451526142 1
0.535365730164773 1
0.626808078487743 1
0.933723100994728 1
0.851511878852713 1
1.19490637954057 1
0.894023952665528 1
1.05978441863937 1
0.997723528561777 1
1.03295783093486 1
1.0477488361949 1
1.63972423491745 1
0.996261844725413 1
1.78730624332696 0
1.22091492040114 1
1.46434444754779 0
0.646366437489154 1
0.563436460055476 1
0.793404334472556 1
1.25767206433511 1
1.15871889327699 1
0.755213757858004 1
0.905410747531678 1
0.839654812074317 1
0.973923314114002 1
0.656472597059381 1
1.10497252181073 1
0.703409632213136 1
0.748724683230432 1
1.22369354626962 1
1.4276530225259 1
1.23885606304611 1
0.892521041936056 1
0.934773168917019 1
0.766176753001114 1
0.984715005046637 1
1.0795875618921 1
1.70460002858074 0
1.0626530955299 1
0.917578718175917 1
1.08611029797062 1
1.05702641744833 1
1.00894566076489 1
0.80323262970518 1
0.765358648047483 1
1.21335537125766 1
0.546529094625277 0
1.09506530684075 1
0.913684133512258 1
0.999568618420799 1
1.02807125452726 1
1.39251530077701 1
1.0773982355267 1
0.652669885267548 1
0.571834875594513 1
0.787082908275799 1
1.53074244063355 1
0.93247130500574 1
0.778648648735489 1
1.8860408396144 0
0.853369707071654 1
0.875027059190076 1
1.49082736712617 1
1.10139327613174 1
1.11760730012466 1
1.22515507252525 1
1.46843348700309 1
1.4111807270458 1
1.18055983652258 1
0.588409284373168 1
0.87060065674546 1
0.940091264575032 1
0.887822764288647 1
0.450938970015004 1
1.41867500711791 1
1.22289566066051 1
0.980837119232723 1
0.987010694335281 1
0.903971129279975 1
1.27029220786022 1
1.07256053212695 1
0.697261515245032 1
1.03311379293047 1
1.31095512375127 1
0.887877793564919 1
1.26014966003523 1
1.18131023557601 1
1.45636405156068 1
0.856453669686983 1
1.28663610685242 1
1.14926760750863 1
0.686563730157662 1
0.957725382887388 1
0.941180399080618 1
0.591292878524685 1
1.05108149829841 1
1.17656639305522 1
0.814649554757606 1
1.19672876728791 1
0.686321724151697 1
0.661731177978755 1
1.14987312177842 1
1.20953385699454 1
0.923621085948569 1
0.442349840010131 1
1.27518053979153 1
0.827095529030091 1
1.23445110346325 1
0.174833903096233 0
1.06300247570007 1
0.957476960014235 1
0.80339772997434 1
1.05529136037782 1
1.45472992764534 1
1.02945115038357 1
0.99975005006716 1
1.30633788509544 1
0.817048417282921 1
1.13782961506741 1
0.980001613659489 1
0.689729079490682 1
0.904142914552053 1
0.886194511348504 1
1.19122429152162 1
0.966787300302171 1
1.02184518518546 1
1.20017641275735 1
1.33408227004591 1
0.959756514369942 1
1.05219602755178 1
0.954638569574848 1
0.954315675292191 1
0.858139124629461 1
0.701689275454119 1
1.00257287496691 1
1.22406046902745 1
1.09172250050721 1
0.425020020279289 1
1.10674612947601 1
0.675665188126249 1
1.061521074741 1
1.22629996337431 1
0.794957215371484 1
1.0466297770886 1
1.32250491455826 1
1.75684910291271 0
0.999912062476173 1
1.1030936797049 1
0.900828145222953 1
1.35774356909766 1
1.29410961030834 1
1.24349506908158 1
0.589865986039603 1
1.50034422679937 1
1.11038277462131 1
0.517942385301846 1
0.463623762576639 0
1.04949946642881 1
1.01930652641311 1
0.875135721052823 1
1.50710627859506 1
1.31902011778234 1
1.73263527116418 0
1.31058774181272 1
0.766592681396934 1
0.979352350244545 1
1.1519113352408 1
0.851858885225862 1
0.746459935578125 1
1.57938743399016 0
0.567218614943388 1
1.07932540346599 1
1.01391699393087 1
1.17411254842665 1
1.60562252224419 0
1.16122931737698 1
1.45320319213959 0
1.34109249180818 1
0.829354109518582 1
0.840394434624334 1
1.23922693636564 1
0.880192379032782 1
1.33918387929746 1
1.34553635598797 1
1.1236766493479 1
1.13811341264609 1
0.800367021534991 1
1.38399990943903 1
0.665765822482692 1
1.0206815002423 1
1.11026506222176 1
0.869066335989782 1
0.62025579154039 1
0.827782064866669 1
0.663745693394374 1
1.01800511145522 1
1.01883190001806 1
0.931676131481066 1
1.62475672625747 1
1.31419694550502 1
0.749497449190748 1
0.562476894302423 1
1.05490013742256 1
1.25186094593677 1
1.6036143279632 1
0.661311405464824 1
1.12968965094149 1
1.23447009550383 1
1.00963098253067 1
1.12959109653341 1
1.26747016665416 1
0.653885618941763 1
1.13562103130616 1
0.95471658380271 1
1.79026300165364 0
1.29248577068351 1
1.07515979797221 1
1.08465997168962 1
1.13002331190093 1
1.62518423366973 1
1.54221971704019 1
0.721635350803485 1
0.820238588134793 1
1.06292826647725 1
0.620903677309337 1
1.21077834723666 1
0.767007674345894 1
1.25603836048735 1
0.825046571664156 1
0.914808525113753 1
0.886969374423041 1
1.11938430416505 1
1.62490476645332 1
0.320153732573373 1
1.33369501789361 1
0.888253091742213 1
1.24086571215994 1
0.81282772015148 1
0.655266120714071 1
0.944467465305528 1
1.18734062662742 1
0.549993301721267 1
1.23569972173652 1
1.47747056420997 1
1.13385941458122 1
0.605434202038097 1
1.27909245241991 1
0.595506095950096 1
1.25291809974443 1
0.938703178491666 1
0.591414330522951 1
1.19211782897141 1
1.03816325051373 1
0.811287011804529 1
1.70026998031499 0
1.18192897364418 1
0.808025658523775 1
0.72189834287821 1
0.590557240072938 1
0.858698925382481 1
1.15347059485366 1
0.782414576074985 1
1.55451489597326 1
0.735540411466223 1
0.98428810952985 1
1.3175303365401 1
0.957667562051038 1
0.390445030823175 1
0.964648908766108 1
1.32238319669966 1
1.25901811880681 1
1.17382075548984 1
1.375039276147 1
0.854380384958259 1
0.755105749148264 1
1.35677063911225 1
0.676245867756593 1
1.2856788848777 1
1.05080595132219 1
0.970260607974278 1
1.17102992745823 1
0.796151177753728 1
1.23417471156541 1
0.629648489228659 1
0.968000423951155 1
1.11663432251492 1
1.20305214823465 1
0.697359719490081 1
0.692505895217505 1
1.31366145127575 1
1.12755613710634 1
1.53269676785906 0
1.07586491656452 1
0.879159606258563 1
1.43463674945462 1
0.924569877258493 1
1.64484659070569 0
1.21237630123447 1
1.33571705449618 1
0.692673540239619 1
1.13652024409031 1
1.30490187284021 1
0.993633354653102 1
1.38924731548775 1
0.639893618806155 1
1.27016380539667 1
0.7352539819999 1
1.63168175386761 1
0.533209593367649 1
0.964751228053241 1
0.924571965530565 1
0.907015733387204 1
0.73318097238688 1
1.06511170761876 1
0.6620363223455 1
0.928930355786424 1
0.884473260931062 1
1.83053442466598 0
1.10013589077997 1
1.11585645601422 1
0.621670661754468 1
1.33579072250652 1
0.654971721353029 1
1.00950008797779 1
1.41267770494526 1
0.880754486017224 1
1.5531979732348 1
1.10557498554106 1
1.1815098400363 1
0.640867689257332 1
1.4577808421147 1
1.32923652176793 1
0.909071971930554 1
1.2686747044415 1
1.16110434611575 1
1.09056072331766 1
1.09983323910484 1
0.751263509267614 1
1.34213418096218 1
1.05171233644867 1
1.30552330447582 1
0.988825239659693 1
0.922435450501322 1
1.06648380574245 1
1.42184346116985 1
0.750104068677299 1
1.2272123453665 1
0.653337642284849 1
1.10793114233264 1
1.16153982104291 1
1.07120298579288 1
0.870311900649348 1
0.202653069348942 0
0.280735355078081 0
0.973261113265999 1
0.669504933804942 1
0.533894513863361 1
1.40552990047055 1
1.31796548021017 1
1.34140147907259 1
1.14807707588287 1
1.10533667686293 1
1.14686105673092 1
0.846010289518386 1
0.971833820161337 1
0.8191109762895 1
1.06822060502882 1
0.765345230884521 1
1.55629812868172 1
0.684602025850814 1
0.17890945453198 0
0.941436055483492 1
0.995684330266158 1
0.751295598593149 1
0.716099345372443 1
1.11656430010037 1
1.50457537209849 1
1.10837996192679 1
0.929021377490026 1
0.409302108686121 0
1.46722353986745 1
1.25899884458672 1
1.28165119546371 1
0.632828102032799 1
1.03016250308597 1
1.04622734971893 1
1.11784160430131 1
1.56561914705316 0
1.3125199975553 1
0.853717393654103 1
1.30354311845651 1
0.718788814318998 1
0.368518576645378 0
1.18843593470207 1
1.11083075157059 1
0.735407189090469 1
1.12885937395361 1
0.48335463751554 1
1.30597392853512 1
1.34112425482566 1
1.21661746938754 1
0.801289989215988 1
0.865086831441836 1
0.709620047429948 1
1.26218283818148 1
1.09545163316769 1
1.22264080740163 1
0.814175502405834 1
0.0594966542660929 0
1.02772327050843 1
0.766748492543629 1
1.03799550021184 1
0.850256406596658 1
1.07561621903895 1
0.916261180774448 1
0.598672909938784 1
1.21516571092411 1
1.08989906052294 1
0.819806662189802 1
0.875808704360024 1
1.29194563841775 1
0.2431666281621 0
0.750116270457267 1
0.552057687135768 1
1.10991406041171 1
0.793797958293987 1
0.647244300865765 1
1.15777119066559 1
1.22835296551923 1
0.613209043846701 1
0.980755903646933 1
0.96990676406514 1
0.346131343901972 0
1.03418353042098 1
0.947821789391845 1
1.14847253921386 1
1.14540748206215 1
1.19045244291239 1
1.74285608849504 0
1.38573869744411 1
0.522630833920573 1
0.676430587013183 1
0.953615704354633 1
0.919588944410713 1
0.629052069627773 1
0.568295851712811 1
0.80397271125305 1
1.29936957275351 1
0.749284290559685 1
0.788236580537581 1
0.530188601958937 1
1.18473701452055 1
0.75205721024245 1
1.20796269802402 1
0.49300818725521 1
1.38339396931129 1
0.776013875390765 1
1.20062547783759 1
1.14565104557297 1
0.610723317310085 1
1.44484901718485 1
0.677404176549129 1
1.16346507327692 1
1.33259538552522 1
0.933974902930345 1
0.482269003547216 1
1.05006919173459 1
0.65433645737699 1
0.629192655948419 1
1.19585014754052 1
0.279097837956496 0
1.45936568805454 1
0.873007781148782 1
0.943868428791045 1
1.33831866988649 1
0.841654914502939 1
1.0190556339064 1
1.06032601564761 1
0.974864935863921 1
1.18669284169188 1
1.28434812454452 1
0.764502749658853 1
0.398334495403891 0
1.04965980476085 1
1.23924189150579 1
1.188953084797 1
0.534107179915025 0
0.983737093325662 1
1.47356230756699 1
1.27246052157749 1
0.627821433838312 1
0.708789096772915 1
0.775899671195034 1
0.673131692200131 1
0.241855811044251 0
1.57163486792371 0
0.832565016964923 1
0.973215163128016 1
1.17271506260351 1
0.940318344778465 1
1.03226906220391 1
0.606466366228656 1
0.733621127959431 1
1.00669119619463 1
1.01222427204141 1
0.721284463031559 1
0.890593284685715 1
1.34570459039736 1
1.24013385008724 1
1.58029274630971 0
0.632490562394298 1
1.04621524044847 1
1.04574560701389 1
0.96333040705462 1
0.655410356121524 1
0.991186521842914 1
0.921159990939602 1
0.512389207364243 1
1.00701839430654 1
1.17910125409563 1
1.48808002214034 1
0.452754347911374 1
1.04075036123357 1
0.565114942695083 1
0.843353638275688 1
0.90553400673265 1
1.34544830163631 1
0.858161168030344 1
1.25699494749664 1
0.886393552316448 1
1.25333149561604 1
1.17161841651635 1
0.354695056760915 1
1.27577155746473 1
1.09681155750072 1
1.23610357731401 1
1.01255491848928 1
1.00809042596127 1
1.02232494866491 1
0.93149905100898 1
1.29439234832707 1
0.946567760816918 1
1.79032688644306 0
0.909989783588869 1
0.730110049863918 1
1.3432586764995 1
1.01797726660592 1
1.22931096117417 1
0.675826543912804 1
1.29231959570947 1
1.24541447662798 1
1.80038559169369 0
1.40760374813073 1
1.27106246161905 1
1.13664484706051 1
1.04381310288526 1
0.991532422725129 1
1.04791358612995 1
1.35022293397534 1
1.34419046169266 1
1.28797945119406 1
1.14127852711136 1
0.912366289028895 1
0.664387470573442 1
0.64720135602957 1
1.21580094638707 1
0.946637627024069 1
0.964636252179983 1
1.17787399091345 1
0.808239706757642 1
0.954292190566699 1
1.26824765550513 1
1.15447938693768 1
1.3012396550808 1
0.823627878123944 1
0.656789500279727 1
1.45029721426837 1
0.976857627701528 1
0.857430512015974 1
1.15906260548387 1
1.14582633726163 1
0.748994727226271 1
1.00029097332452 1
1.16669266859966 1
1.43645396091963 1
0.5653540415337 1
0.591187434251974 1
0.759815350889974 1
0.951836058129735 1
0.759064202605464 1
0.674654779908885 1
1.24926438915688 1
1.22002049540119 1
1.00394024899944 1
0.4174147335964 0
0.724603244232493 1
0.594898661644571 1
0.589035717735375 1
0.239358428546272 0
0.507773142765823 1
0.846605554724378 1
0.928667953917594 1
1.17819398345033 1
0.988507158112444 1
1.30294277303502 1
0.995113725282953 1
1.25270644323723 1
0.366347121259957 0
0.843884228811126 1
1.06645215536611 1
0.884293617353989 1
1.32526697600365 1
1.35473345401447 1
0.87736358413721 1
1.26398065015647 1
0.852916068179412 1
1.2115066057946 1
0.746549519758003 1
1.05964446281367 1
1.31126507795109 1
0.470715680984784 1
1.03946463916473 1
0.595682310838752 1
0.941456581107047 1
1.05364692616812 1
1.56788474540735 1
1.25630512250354 1
1.37263801535271 1
1.44570187960792 0
1.3738071270672 1
1.10820840167902 1
0.472348605590502 1
0.895907030559861 1
1.34502710260229 1
0.880031133707218 1
0.781462567669663 1
1.17597992483936 1
1.01212953441816 1
0.991023251011818 1
1.58237273756414 0
0.590205379296681 1
0.770583472844584 1
0.957053967665917 1
0.986857357233092 1
1.1414896140249 1
1.20700243214445 1
0.837181407640711 1
1.27049615352553 1
1.1725224501919 1
1.65591239693914 0
0.603739258333805 1
1.47997906183303 1
1.09690096889486 1
0.770786732114787 1
1.45293400395238 1
0.743192130079559 1
1.24568825750146 1
0.734249600795774 1
1.11663493600389 1
1.31838668167293 1
0.883133340577249 1
1.24052660789939 1
0.364005232082686 0
1.02774299301301 1
1.05332439169472 1
0.996289004554305 1
1.20898361425075 1
1.69034976767518 1
1.09528733598431 1
0.881441941433777 1
0.751935775480935 1
1.01672791053681 1
1.39768775209341 1
1.05966166181886 1
1.17487443356275 1
1.22246420296497 1
0.813236282218884 1
0.77040737997175 1
1.08256000854311 1
1.14830998682223 1
0.483386906284681 1
0.930230191507405 1
1.27846025827755 1
0.957912989540757 1
0.874555323704131 1
0.725486227038207 1
0.730928281062338 1
1.14467860121202 1
0.87164531726449 1
1.50739946256226 0
1.04893655896999 1
1.0211706577271 1
1.19169033111147 1
1.12010128837962 1
1.18274562252954 1
0.810175835338749 1
1.15780249967756 1
0.767090196057435 1
1.38162867840967 1
1.05317246300539 1
0.924985254682205 1
0.493155295568404 1
0.743172650263021 1
0.700960157372494 1
1.40337604866973 1
1.09230151125173 1
0.952109117512973 1
0.608583354881772 1
1.41819520055349 1
1.23681271317157 1
0.860699440087547 1
1.03360291516178 1
0.976815871483678 1
1.01028593884081 1
0.519247721550414 1
0.500443253623594 1
1.39053623284668 1
1.0458577421207 1
0.327384675385869 0
1.4965516338456 1
0.677595178970043 1
1.40975368247172 1
1.49313798501492 1
0.665877920743538 1
0.914923885811558 1
0.786382185420748 1
1.09651967751644 1
1.63467099913305 0
0.756390776594897 1
0.903625853759345 1
0.566366565338707 1
1.39996100574986 1
1.4206980858905 1
1.00048519333465 1
1.34069385471483 1
0.997755256752441 1
0.724480938166746 1
0.461907488302453 1
1.1036068286033 1
1.68726797950972 0
0.456798086096382 1
0.756813426301174 1
1.04147164024178 1
1.01477799286131 1
1.08246438152132 1
1.36559013507639 1
0.441927106924783 1
1.1013120003882 1
1.16400278749365 1
1.35826404983094 1
0.939366918922688 1
0.903680698193309 1
0.915629383810186 1
1.0821314466777 1
0.965980042955575 1
1.05345803291618 1
1.09180820393207 1
1.07016621728816 1
0.893105020241455 1
1.17486276572885 1
0.768700468540131 1
0.959388534253854 1
0.849984715699568 1
1.14044482388964 1
0.772932865220794 1
1.11495137273982 1
1.03890415157533 1
1.11956795720379 1
0.60471800207705 1
1.34119347586028 1
1.52071257890411 1
0.741198078611336 1
1.01372901274052 1
1.06680761201739 1
0.917108715392394 1
1.28946982366348 1
1.11737520262655 1
0.592562170731215 1
0.806098742397706 1
1.507080896681 1
0.67731339508136 1
1.3704473748982 1
1.22680571075858 1
0.667099521876349 1
1.66583478860238 0
1.18871878983758 1
0.66131697100918 1
0.968462422260557 1
1.05067485084806 1
1.23058391275141 1
0.896782550833533 1
0.876740926160118 1
0.999011899002506 1
0.406691506615563 1
0.7563490018406 1
1.31661829879979 1
1.05920164778639 1
1.22911225417011 1
1.68751463565439 1
0.552347854914449 1
0.574623897695538 1
1.08660340420771 1
0.612230886331759 1
0.871130498721584 1
0.639205268013059 1
0.852341185797001 1
0.758094277929132 1
1.16406026596158 1
1.0461663288191 1
1.28934092510223 1
1.12083080171842 1
1.28474475318 1
0.505937209650353 1
0.526960573407646 1
1.00588827547657 1
1.05047087528188 1
0.852507002469549 1
1.28161843094221 1
1.26610066794524 1
1.00275894919733 1
0.945393894508697 1
0.798869035326553 1
0.802785637016497 1
1.09606631795743 1
0.426758745265054 0
0.830880664983311 1
1.22583977604268 1
0.488869066613732 0
1.03285129243448 1
1.07493252830922 1
1.00702398724793 1
0.660669609304262 1
1.61473103247151 1
1.08780558510895 1
1.47775713625333 1
0.867512400163887 1
0.656518176636149 1
0.867856678724735 1
0.777799581710458 1
1.12217997706948 1
0.952897202378208 1
0.453923398410281 0
1.17068953607451 1
0.807039543671084 1
0.779698520751364 1
0.223014181830607 0
1.30303318906695 1
1.04729633422366 1
1.2709201979582 1
0.899814232975933 1
1.19335083593469 1
0.629026170469462 1
0.86147402300941 1
1.0566894028415 1
1.0892345357374 1
0.885377924913063 1
1.18662278560028 1
0.872383649443195 1
0.980389510796727 1
1.17661001882343 1
0.886051116064717 1
0.87861830663349 1
0.700908652982556 1
0.759476229385998 1
0.762078823134697 1
0.926861039364868 1
0.741455348898639 1
0.863499990479155 1
1.54367219632934 0
1.11474948890517 1
0.88152851379094 1
0.634032048672525 1
0.65387759746315 1
0.900685641433942 1
0.952795824429999 1
1.07563337754921 1
0.77427538236852 1
0.835953935277283 1
0.839808870278894 1
1.12221489294542 1
0.528986243335106 1
1.35795096155151 1
0.792720888838436 1
1.32344824408226 1
1.31163291787169 1
1.35690180487356 1
0.801320348634118 1
1.33314893555826 1
1.1418853000638 1
0.168276870700105 0
1.17500036411784 1
0.770777618847916 1
1.1071009974239 1
1.22938138415225 1
1.26187790469792 1
1.20326711834622 1
0.454134933666331 0
0.881366426520465 1
1.00007411105971 1
1.30945440719254 1
1.02809698884029 1
1.64005111465756 1
0.788706971121154 1
0.947272726636427 1
1.10507057685182 1
1.50486333080127 1
0.856239320832074 1
0.633808423220919 1
1.22948435960312 1
0.985148542857499 1
1.22432251614164 1
1.31938444479628 1
0.337240393408409 0
0.731916244525216 1
0.808349964930854 1
0.375823710493514 0
1.20379474016139 1
1.30415750495657 1
1.13226178792021 1
0.627586265030407 1
0.730573754254716 1
0.665026343194994 1
1.0196634745909 1
0.604660140329983 1
1.2733139259943 1
0.757847976088135 1
1.02545142715023 1
0.985115416062305 1
1.26202247454984 1
1.10511324076163 1
1.09517188839537 1
0.878501465999964 1
1.06691473786321 1
1.14810565818863 1
1.02779527787744 1
1.38636195208244 1
0.723134421912363 1
0.603344333876102 1
0.861236263812395 1
0.922677142723884 1
1.28793659406189 1
1.41563634030815 1
0.704695632699631 1
0.63892972110325 1
0.95335950876021 1
1.35759272384615 1
1.225774136468 1
0.709398077696067 1
1.0917202887958 1
0.733509292356597 1
0.795167652904782 1
0.936124397272778 1
1.18365410244173 1
0.877541087962861 1
0.953662382813797 1
0.649802162739101 1
1.00507765799053 1
0.977063219629572 1
1.4928586170484 1
1.24210399802332 1
0.978350663279364 1
0.3621311535718 1
1.00841791923355 1
1.35034900583115 1
1.15605087037631 1
0.975502648538503 1
1.18081246825154 1
0.105420049322262 0
1.13167784905984 1
1.200840616408 1
0.92429986988216 1
0.424535907926066 0
1.26979356447067 1
1.19537043268481 1
0.896880207000626 1
1.61777854865618 1
0.658580586999959 1
0.609958776611958 1
0.727718637985311 1
0.996536566226653 1
1.1185511351167 1
0.970603001646061 1
1.36410354441156 1
1.27886038186803 1
1.42927930068743 1
1.33298535667804 1
0.401038633904007 1
0.722041921610062 1
0.904392231731058 1
1.13185061393209 1
0.493140384058796 1
1.31800330407728 1
1.05382343878499 1
0.757840876136594 1
0.740721261957669 1
1.11114319733362 1
0.764198708049323 1
1.19879199576453 1
1.40016470968226 1
1.19885926094392 1
0.928728344750993 1
0.76414887098523 1
0.700149003082488 1
1.31526447079251 1
0.76407005127617 1
1.23350881680577 1
1.12770549084284 1
1.38793133089085 1
0.922929358058124 1
0.735379886967064 1
0.813739845763715 1
1.22346646474083 1
0.934488802785799 1
1.14026966417975 1
1.10285037682743 1
1.25691846763918 1
0.219606021588159 0
0.685502300497973 1
1.23934478814032 1
0.673616056732959 1
1.41164300004269 1
1.05701339369149 1
0.862067264886512 1
0.46399477895491 1
0.603353117459675 1
0.988537166364696 1
1.47529613541319 1
0.974128661403277 1
1.13212781508941 1
1.45634381707612 0
1.56915069847381 1
0.58309831016 1
0.904627981559223 1
1.1849127515468 1
1.05933752071525 1
1.27015676744703 1
0.723139937605527 1
1.16127964025528 1
0.892099119450504 1
0.352462962805286 0
0.765152512091612 1
0.791865161376705 1
1.40603674265595 1
0.723514207637232 1
1.00952534829273 1
0.647142589301143 1
0.781653606814402 1
1.54180990257225 0
0.938114903080947 1
0.92948451731708 1
0.915736741877323 1
1.38965222035494 1
0.899787932269544 1
1.14631150851759 1
0.929230716873862 1
0.189971990033208 0
0.741979359788703 1
0.808680465995954 1
0.939554395572184 1
0.936294519447553 1
0.543681203243764 0
1.04993667748204 1
0.847739675066287 1
0.783850247545524 1
1.08199374300385 1
0.734781860334892 1
1.02009594205483 1
1.15114681613061 1
1.15015785771625 1
0.728608679866463 1
1.16987100443885 1
1.05012818742271 1
0.516362020383908 0
1.45062407520884 1
1.21789352736766 1
1.3141029978665 1
1.31949570743127 1
0.729715456917876 1
0.55813427568356 1
1.391158211704 1
0.471503088239952 0
1.25440200185569 1
1.19587774032656 1
0.311525749435382 0
1.00096361936707 1
1.07162818314262 1
0.90124783140251 1
0.707327874322651 1
1.1132445402961 1
0.780549793015489 1
1.41218763905677 1
1.2174002566969 1
1.42476562937798 1
0.958274406151656 1
0.956321528650076 1
0.969345648241259 1
1.51113874288899 0
0.707366652349578 1
0.867880368667281 1
0.960929739060497 1
1.60273261769224 1
1.23855090030442 1
0.843998093184369 1
1.16446427313025 1
1.20592426179253 1
0.749244148934317 1
0.916840368730869 1
0.678084676415622 1
1.3144286766651 1
1.06724055685059 1
1.03326313420863 1
0.875568612703467 1
0.932889293158362 1
0.984031466498095 1
1.26926118601429 1
1.09061603116669 1
0.35358267112637 0
1.1057879268683 1
0.944022171403866 1
1.50157507040243 1
1.35126151968899 1
1.16579562093219 1
0.913867513950958 1
1.44543116020668 0
0.777795152520055 1
0.569068675694726 1
1.3255951042799 1
1.18718611078145 1
-0.0667551580435463 0
1.10115618348212 1
1.07022997846216 1
1.45273545217736 1
1.124050231373 1
1.17371161983409 1
1.01104673136511 1
0.622006428385965 1
0.820345581308711 1
1.13312579373109 1
0.827124609754325 1
0.698547031841874 1
1.04117429527987 1
0.803282424231642 1
0.987092675572094 1
0.83794918140101 1
0.697340779646394 1
0.954704429371732 1
0.988358603281657 1
1.47454818026139 1
1.27679913548159 1
0.363325574001256 1
0.53837083502058 1
1.52609922323968 1
0.800051754762749 1
1.06837149589639 1
0.910966869239575 1
0.450003212146736 1
0.588576805460087 1
1.52584283670583 1
0.774092220261974 1
0.624693188867307 1
1.11721360287094 1
0.83460696192246 1
0.757653249947934 1
0.617113311508013 1
1.19482626634771 1
1.72333925652419 1
0.890438757020064 1
0.707149945218662 1
0.985314042888546 1
0.841441811546169 1
1.03487122118219 1
0.885793239475322 1
1.45842448182547 1
0.731607192954358 1
1.49874544936699 1
1.40747399709504 1
0.804851852223063 1
1.70974603703798 0
1.17397999748305 1
0.799630220248556 1
1.17442416013504 1
0.334433457899542 0
1.15172900859861 1
1.39808954941833 1
1.12027503030165 1
0.774220114347761 1
1.20946797177162 1
0.928996002798558 1
1.55627136006177 0
1.18018310817088 1
1.45542425003452 1
1.02494443643847 1
0.849508845204611 1
0.901701737654989 1
1.09503872494571 1
1.10666546097269 1
1.43867649120533 1
0.78521436547293 1
1.65523978272431 0
0.706873041076708 1
1.45451860237501 1
1.56939438753913 0
0.763001009295282 1
0.483217231514903 0
0.988414277541604 1
0.803297375289977 1
1.5230200531242 1
0.937908247178723 1
1.36793173487111 1
1.1874111105702 1
1.78626670104691 0
1.20804500175429 1
1.20152649167749 1
0.829487947865764 1
0.924495316181778 1
0.626499979640172 1
1.10668378252888 1
0.786041701202927 1
1.24102041326039 1
1.32077490731859 1
1.30338070791872 1
0.933843863665074 1
1.03493748008079 1
0.947263119504965 1
1.03066015221557 1
0.867304168830955 1
1.40559946717122 1
1.17314595035104 1
0.484886847324152 1
1.04283659637112 1
1.24507305684556 1
0.982884524506681 1
1.15566282787645 1
1.3232388004027 1
1.03629374499468 1
0.898831725564136 1
0.872772668040374 1
0.885962278310435 1
1.02639861896366 1
0.945397795540966 1
1.11418378416349 1
0.509909642423733 0
1.32931736885519 1
0.888363509097567 1
1.02600278743305 1
1.04131307775317 1
1.30384202937163 1
1.2659069617221 1
0.857161916402133 1
1.43863693043341 1
0.874439887579384 1
1.29134895732744 1
1.17817461234632 1
1.12456859794922 1
1.63271326271969 0
1.24337722182192 1
0.968563021822617 1
0.567736246398691 1
0.957330707344619 1
0.368395223494188 1
0.867374130324636 1
0.381964894167414 1
0.984233487356849 1
1.27943513979902 1
0.828936992523272 1
1.02351704498056 1
1.30636679461295 0
1.03214406137977 1
1.29075361403562 1
1.87496241946768 0
1.58109291159069 1
1.02143241591061 1
0.702909512764093 1
0.5817862932802 1
1.20987609859248 1
1.06246781635599 1
1.2466214709315 1
1.20608053949485 1
1.11107367436875 1
1.43935418143393 1
0.803519665440977 1
0.796344278046138 1
0.87243275312954 1
0.895416505891876 1
1.18827132292571 1
0.85818857078667 1
0.873628841549585 1
0.770717045317651 1
0.851245534237721 1
1.01040502699095 1
1.21473860391239 1
0.813519619973509 1
0.763935494993829 1
0.684743674395013 1
1.15256071898385 1
1.47278302792365 1
0.924763745643719 1
1.27051473356881 1
1.23013756027289 1
0.649116554218164 1
1.59291731663563 1
0.755031861247977 1
1.35156547092504 1
0.81823392751054 1
0.667013756138041 1
1.00877491455922 1
0.842726072654444 1
0.871927143425745 1
1.13226639114993 1
1.04294201246206 1
1.29397819149309 1
1.51653417097003 1
0.859929343421918 1
1.15475890089631 1
1.30633088368909 1
0.908126696944834 1
1.30198074260311 1
1.13481694851123 1
1.22395074707597 1
1.18425378445441 1
1.69463343976322 0
1.11730873401794 1
1.73755735696981 0
1.32984711824592 1
0.913387794764089 1
1.03399979232238 1
0.609172874101899 1
0.996774174498698 1
1.14276565034301 1
1.3338913549094 1
1.0895523224053 1
0.816976909525434 1
0.876255633254391 1
0.495958445970151 1
1.06808472237832 1
1.19111779990352 1
0.726064519639932 1
0.689366943561275 1
1.02646316347075 1
1.5572243298882 0
0.713411690595134 1
0.407310970250435 1
0.974500550393491 1
0.462941510270794 1
0.423732106595252 1
1.44787940264874 1
0.900114800738501 1
1.16116231691453 1
0.600556423420293 1
1.28107172541446 1
1.01241980129006 1
0.849538395340696 1
0.998444425793753 1
0.871311591980089 1
0.932896566501673 1
1.49265324951813 1
1.39122822525434 1
0.984882696745195 1
1.17424038303811 1
1.09717777351341 1
1.04741588049286 1
0.922251817771015 1
0.699338813230304 1
1.00492224166366 1
0.721142277835738 1
1.11187467249027 1
1.03670137676476 1
0.490401823181105 1
0.809711880916237 1
1.12891659380869 1
0.967008465854015 1
0.82404442628758 1
0.38026225726977 0
0.746102388334601 1
0.97028940470494 1
0.765644630805745 1
0.715457301884301 1
1.45238134039128 1
1.03296139987803 1
0.414058920055971 0
0.984373600157468 1
1.0327441506567 1
0.919052090776303 1
1.4585819168479 1
1.04613095472288 1
0.624393181036392 1
0.481484946513986 1
0.648232062631956 1
1.2031964165027 1
1.63757622989169 0
0.894891878250005 1
1.00735589938873 1
0.911748919377139 1
1.0052573832641 1
0.647814796078156 1
1.10549192744932 1
0.994403825778241 1
1.25199271330175 1
1.21519064840399 1
0.857522748890904 1
1.73380289497701 0
1.04825012736792 1
0.740811277950682 1
1.02553083345536 1
1.25118258166802 1
0.91399979812871 1
1.16036947947858 1
0.841120315957702 1
0.640739151470835 1
0.785930717772051 1
0.826854563560665 1
1.48535048114133 0
0.829483129128077 1
1.08570163276897 1
0.13605345549964 0
1.23913133670359 1
1.35315630633362 1
1.1240576819278 1
0.983200266112627 1
0.699426584315193 1
1.41220643696216 1
1.19453886290424 1
0.942160721252525 1
1.63038320204892 1
1.07443985579253 1
1.37270019289558 1
1.41784593070385 1
1.10771238499077 1
0.910127302736203 1
0.873892783410669 1
1.32569967658797 1
1.25456697102639 1
1.25141110836617 1
0.880936416022131 1
1.11762624103757 1
0.975407326556924 1
1.23781389435039 1
0.635928055686043 1
1.21645504512291 1
0.521374542308327 1
0.761377148918262 1
0.93268299296112 1
1.30652554090545 1
1.22958593676946 1
0.818796717464725 1
1.48909276016234 1
1.20936870152486 1
1.71734836139403 0
1.25200599773688 1
0.514516707833793 1
1.33849605872129 1
1.199724827425 1
0.426159177953614 1
1.3824796239978 1
1.31618389686097 1
0.991644320367683 1
0.942274872665507 1
0.977166525247645 1
0.719611997230126 1
1.15910697374111 1
0.974933199157843 1
0.90903898983757 1
0.924653339638396 1
1.06551406035228 1
0.802961849846942 1
0.908780631548445 1
0.49387770526217 1
1.22515120570485 1
1.37970186052976 1
0.692936644280057 1
0.911647931018238 1
0.670586168010426 1
1.11642132542007 1
1.44142388477296 1
0.970137409563203 1
0.982392913642455 1
1.0293823535433 1
1.04342565411294 1
1.03424065668026 1
1.10475854313744 1
1.13111222533106 1
1.18886353918339 1
1.62162703666574 0
1.30559272027695 1
0.668302419601983 1
1.15401420651556 1
0.7824468582376 1
1.10483808489059 1
0.711193576374848 1
0.615275004283883 1
0.732884057170492 1
0.989595998391369 1
0.849795113713434 1
1.09042216435208 1
1.04068976825862 1
1.31799477821857 1
1.26450095512806 1
0.907948118243466 1
0.363189701375775 0
1.32590610629185 1
0.674939137849222 1
0.502161115174478 0
0.797709021799129 1
0.747719865416534 1
0.559991266927611 1
1.60835324398652 0
1.69954214850493 0
1.13216041220877 1
0.453887088713319 0
0.534104003127522 1
1.22699473500102 1
0.618139734215658 1
0.805098434260729 1
1.26941665229083 1
1.18361626225522 1
0.678544004503924 1
1.91885760446086 0
1.07231805929928 1
0.755301177752671 1
0.966429390802142 1
0.638778450270299 1
0.826799084434377 1
1.59472467673259 1
0.596699783357706 1
0.919944646427028 1
1.1917888424012 1
0.960681867099447 1
0.748694946253131 1
1.0293264405817 1
0.759584098248994 1
0.823961646203539 1
1.01645701461118 1
0.981290377264273 1
0.647884049061059 1
1.43399319047337 1
0.645983609065034 1
0.736582282252584 1
1.20516096904532 1
0.843307698777035 1
1.06679301148115 1
1.33343724456171 1
0.949950804695138 1
1.04991713038171 1
0.604041611967316 1
1.20532865141474 1
0.394532488569336 0
1.15254565626789 1
0.460884146052766 1
1.76815251832811 0
0.97392065276751 1
0.880507919982759 1
0.499257277171206 1
1.16190646158932 1
0.972120070928393 1
0.539831169029816 1
1.43214473530138 1
0.662793977946871 1
1.29519613042157 1
1.28369554655197 1
0.59315355958218 1
1.29551857783741 1
0.941486776909754 1
0.983800906374571 1
0.968526395250798 1
0.959617877195731 1
0.67012425766901 1
0.835693032658855 1
0.964830071773357 1
1.24834290102289 1
1.10513705119086 1
0.933727855345569 1
1.44189635969444 0
1.13992722182214 1
1.10037228372968 1
1.38408409592937 1
0.739351252645712 1
1.37826298929651 1
1.41590555962446 1
0.757317805470714 1
0.889510180442164 1
1.4444243021737 0
0.750071921490844 1
1.15532288757023 1
1.15688854698123 1
0.954891967773601 1
1.08279114959437 1
1.20708273680788 1
0.990982666058309 1
1.03788773119211 1
1.59795993969365 1
1.07685875099144 1
1.4387945652721 1
0.958901141110684 1
1.0824049198638 1
1.14665706951466 1
0.606159659780463 1
0.848207252861368 1
0.624229067762413 1
0.700972755909176 1
1.17555178838784 1
0.747318809501435 1
0.872368011957007 1
1.47458870951362 1
1.44463564108866 1
0.47382569211089 1
0.7321630120877 1
1.12617854989827 1
0.537716064902031 1
0.929578622650767 1
0.845374026131026 1
1.05675158596539 1
0.652254452907057 1
1.03939574763414 1
1.23971261370996 1
1.28299969071539 1
0.679746580308258 1
1.37275046809462 1
0.639275435215151 1
1.21623453708898 1
1.56515366734077 1
1.10953783598984 1
0.505295664167104 1
0.629650253557324 1
0.898215892181623 1
1.07679093450296 1
0.933901507139475 1
0.968983920816725 1
1.40327834627588 1
0.976506887380245 1
0.827147726982086 1
0.897749330158549 1
0.829292654709268 1
0.730915635947879 1
1.29080450093166 1
0.927755134995573 1
0.991327635910094 1
1.24555837149173 1
1.17966808042275 1
0.987098540799735 1
0.243541349711197 0
1.43290846705703 1
1.10518801180255 1
0.994105991375016 1
0.80776304244895 1
0.86917623236107 1
1.14558018073803 1
0.826743811391612 1
0.430876475899332 0
0.420078285224747 0
0.679111633623922 1
1.28066176284804 1
1.02363598397725 1
1.30940273838033 1
0.883211978155505 1
1.07772760919761 1
1.36897086293186 1
1.20194448018118 1
1.43450533104306 1
1.00214888875933 1
1.38108198268274 1
0.884060609071656 1
0.478163138034553 0
1.67101509592674 1
1.3230180443672 1
1.33856424087223 1
1.76982891192019 0
1.26869527829588 1
1.088641157351 1
0.872246822893404 1
0.924857702629407 1
1.32378407668884 1
1.22636151070727 1
1.22393172373526 1
1.06061573657623 1
1.05176991457995 1
0.556483542734254 1
0.53919652087503 1
0.699059650743643 1
0.801174517811043 1
1.26853502479438 1
0.790153822176584 1
0.518109664983474 0
1.21761967831704 1
1.85299007615529 0
1.03649935664036 1
0.65430082471833 1
0.985666287472112 1
1.34583084913794 1
1.74259281168626 0
0.761483936644125 1
0.780781861896319 1
1.16615152781244 1
0.947876359647831 1
0.792525578741495 1
0.792775164941054 1
0.573226151874174 1
0.816116763420318 1
0.903790150770812 1
1.15743899394216 1
1.15248711270037 1
1.29300659984569 1
1.48859528350667 1
0.932941478197831 1
0.942637674266179 1
1.01030592971625 1
1.1644372358377 1
1.03391965795813 1
1.09156971396664 1
0.464540441172791 0
1.17044332473206 1
1.11166394087904 1
1.20902005235768 1
1.11922578214276 1
0.850597547513537 1
1.76109822102986 0
0.749383437818731 1
0.774826885765249 1
0.854794444925899 1
0.970079447783192 1
1.09835623821085 1
0.823834693516995 1
1.17523217219277 1
1.18922846050094 1
1.13521264136053 1
0.80082758625838 1
0.85460003509841 1
1.53006039035896 0
1.20701887795748 1
1.06731686080419 1
0.692275402901103 1
0.63889228459879 1
1.84169606576787 0
1.18272385433224 1
0.829385427894162 1
0.956393627720695 1
0.492489715923629 1
0.976670513869934 1
0.696217821521548 1
0.423761753293095 1
1.02564268088225 1
0.858213811438822 1
0.625106560518259 1
1.36111864221875 1
0.956872665008367 1
0.93242332094304 1
1.02222626977317 1
0.962744007088056 1
0.865880389349557 1
1.28751075237641 1
1.60234157191975 0
1.46877244324356 1
1.22263073351639 1
1.20520485085582 1
0.569073548991522 1
0.418185697279602 0
0.867106987832503 1
0.917808167706008 1
0.645635149085133 1
0.857497288481236 1
1.36610037216253 1
0.699226340708928 1
0.898990503145806 1
1.05028452106486 1
0.795042718794644 1
1.53890892428283 0
0.614361078378023 1
0.88735763784556 1
1.3366709361091 1
0.770485418257874 1
0.734804765131685 1
0.977144493243701 1
0.799223749000269 1
1.40052174055726 0
1.04319151658654 1
1.25452180729335 1
0.999731551583274 1
0.744463433311422 1
0.832246518031809 1
1.09280670279976 1
0.637228217972052 1
1.44438837872771 1
0.990840618960579 1
1.02489493821693 1
1.83909113434293 0
1.26130058563997 1
1.0717196720325 1
1.13671710971792 1
0.808963973984946 1
1.02965548741748 1
1.36352468955027 1
1.12585812314501 1
0.981581061446391 1
0.576927349752687 1
1.21731928838161 1
1.00199329732955 1
0.641713807332547 1
0.875546943392081 1
1.22197106547659 1
1.31715862418112 1
0.958092522019971 1
1.20879219679702 1
1.15293457985674 1
0.282945102592773 0
0.983470970918641 1
0.70847464850962 1
0.578773095693926 1
0.685894320856785 1
0.388210607676247 0
1.24660044493412 1
1.0097167474387 1
0.35876844946452 0
1.16309684483427 1
0.894973118160885 1
1.2147519567015 1
0.840638140794792 1
1.00998056036661 1
1.07136342948205 1
0.969133625034708 1
0.954494971899733 1
0.774927706923975 1
1.11087255561132 1
1.04649433884331 1
0.70224262579327 1
0.800148401810055 1
1.35703493430452 1
0.871233654824292 1
0.544642801819847 1
0.381203782241506 0
1.00062254554818 1
0.930974848940385 1
0.633640711287392 1
2.09165242876559 0
0.813510744376157 1
0.953990660049585 1
1.15213159609395 1
0.827130636190297 1
1.15902316710712 1
0.976717272234002 1
1.05191825571165 1
0.80823868625825 1
1.06685948223306 1
0.413799346183115 0
1.01622739283104 1
0.837026774139141 1
0.999303953767651 1
1.27327839884698 1
0.893144195584919 1
0.664213680592363 1
0.379364998044934 1
0.329639247679328 0
1.08926049666691 1
1.19211564537631 1
1.24821613576804 1
0.685720684744048 1
1.0519081440187 1
1.37817982455646 1
1.1211160823153 1
0.615705305624016 0
0.638954045056198 1
0.656935670264551 1
0.947182980319543 1
0.922254943783121 1
0.536877380054238 1
0.797527175763792 1
0.611967990451243 1
0.714958316536787 1
0.880587486950262 1
1.36700504098868 1
0.821060524194718 1
1.29985353462901 1
0.822476544077735 1
1.31218873980989 1
0.873223271284036 1
1.07806473596628 1
0.792654239722811 1
1.11981192708796 1
1.07853030198197 1
0.952727922608259 1
0.792687910789758 1
0.754424086449181 1
1.25373547752906 1
1.62974898643719 0
0.823336113038038 1
1.12098701847665 1
0.673373338002789 1
1.63143954473861 0
1.27499158454294 1
1.41246067537115 1
0.578359640727547 1
0.938652845696218 1
1.1812332604307 1
1.09245684474405 1
0.959908154136542 1
0.879144758231637 1
1.26864549485432 1
0.815681913136062 1
0.935710091409431 1
0.803241571030926 1
1.11333416825513 1
1.67251507694214 0
0.511881872994129 1
1.50797287666113 1
1.07977644019456 1
1.06111766499436 1
0.592011809255488 1
1.25155638568775 1
0.506309783696777 1
1.3819481504522 1
0.787659537849852 1
1.03355481270163 1
1.92447321142944 0
0.825456842837614 1
1.4525394100248 1
1.16815827626703 1
1.61615756119056 1
0.732810915441432 1
1.57781396338951 0
0.939305853037051 1
0.355862225495207 1
1.21500651999444 1
0.745005976932937 1
0.808499407791337 1
0.711077940135319 1
0.486604398769707 0
1.35348753266331 1
0.966249199077134 1
1.01655508997633 1
1.09118343395036 1
1.26284332425298 1
0.48266741680765 1
0.986581211951639 1
0.534409633750432 1
0.994923607156585 1
1.09498059845259 1
0.904017548599227 1
0.590496917741594 1
1.05538446652762 1
1.50741559783026 1
0.661812745894195 1
0.913486181680555 1
0.589910438480849 1
1.2104327198171 1
1.32180138642848 1
0.751797620674684 1
0.869050157537991 1
1.2634288110868 1
1.20441201407455 1
1.06635033619421 1
1.83910228383336 0
1.2506932024763 1
1.21500507562148 1
1.11156656012355 1
0.974309390918029 1
1.71696808113171 0
1.28752292979485 1
1.00873925716752 1
1.48330000070475 0
0.659877549310988 1
0.334975894017881 1
0.839646603008554 1
0.793342406022695 1
1.43460203866234 1
0.89187357405145 1
1.14119826809336 1
1.07248979999707 1
1.26899623714897 1
0.808776216241691 1
0.840641261582956 1
0.665214335677393 1
1.22706913172923 1
1.02813050178354 1
0.983465204169653 1
0.797961131504768 1
1.20517818348341 1
1.31583239508445 1
1.3762734860134 1
1.26479537448149 1
1.08620079358885 1
0.868536850685231 1
1.53351510383605 0
1.19090854177656 1
1.12732785167811 1
1.4035420255472 1
1.12721311104392 1
1.05689335320133 1
0.650606976412888 1
0.957517542382153 1
1.01234969605684 1
1.33621884420977 1
1.15778735955951 1
0.778380526603905 1
1.07548671812517 1
0.662960784110034 1
1.03969639584502 1
1.14851758875721 1
1.0771999676767 1
0.938091982269739 1
1.45964189064612 1
0.841749327467199 1
0.957935506941322 1
0.91036511042538 1
1.43237088402245 0
1.23526739003787 1
0.760248386631476 1
0.874193653702386 1
0.896946614381583 1
0.385161706547823 1
1.44279195052419 1
0.998312742825851 1
0.935166486414685 1
1.17030575711964 1
0.901347703484062 1
1.3622989368553 1
1.05627654026563 1
1.23243623799354 1
0.66641406912791 1
1.07415884892329 1
1.00869369531007 1
1.49936892174468 0
0.948991555610805 1
0.996806177513923 1
0.91855133163433 1
0.872491239791755 1
1.32431969938732 1
1.32101648235036 1
0.368051256080004 1
0.472674976851488 1
0.835666800982412 1
1.07876362777697 1
0.771925603521073 1
1.06769671520545 1
1.0829856639459 1
0.972647603970813 1
0.26471540152872 0
0.782855313038895 1
0.797494643372824 1
0.2797172263091 0
1.21203848222469 1
0.904176461538554 1
1.45214391111169 1
0.881519898726657 1
1.00432920458171 1
0.841109906702766 1
0.378962053909626 0
1.03580974621479 1
0.787373318524186 1
1.50304940671471 0
0.918743288010516 1
0.978783112918285 1
1.10662358152018 1
1.5743401654604 0
1.02971359900112 1
0.986312412974229 1
0.874466869972219 1
1.17999508357304 1
0.776096759699567 1
0.778534615570552 1
0.919201202466974 1
0.944782963873999 1
0.872785866370779 1
0.79821388257213 1
1.21379794202733 1
0.593694884478511 1
0.843835829798432 1
1.1570058033386 1
1.12078508369475 1
0.82847273054669 1
1.02282911375637 1
1.49680771679675 1
1.16919442907061 1
0.873166052847595 1
1.25029518093025 1
1.35044801534218 1
0.302754467321119 0
0.999995652778176 1
1.10753233380846 1
1.03485054199062 1
0.890916186962516 1
0.937706542816899 1
1.24607290481869 1
1.26095241704472 1
0.652964315856923 1
0.926620265087735 1
1.13801712389064 1
1.43216209918778 1
1.24553031848957 1
1.28334003184961 1
0.616471105122501 0
1.590976475134 0
0.90787696998918 1
0.500474029351875 1
0.800599885912195 1
0.562338257195117 1
1.04143577715685 1
0.772897429347346 1
0.690584520268414 1
1.18790556201218 1
0.845913070132186 1
0.913115359054899 1
0.794954298817232 1
0.70208426801245 1
0.51280024719918 1
1.31933047770013 1
1.31745049199318 1
0.468537727861 1
0.57695667495085 1
1.15371758748245 1
0.509242030496099 1
0.977500704349082 1
1.13371791883174 1
1.56903918585465 1
1.029827349586 1
0.348395629123796 0
1.15902895352897 1
1.34410723493075 1
1.39675293811898 1
1.42855596519528 1
1.01071884976553 1
0.846937909749137 1
0.914292235303571 1
0.705084784951508 1
0.760540529311283 1
0.917438553036708 1
1.37972520293494 1
1.42342458979008 1
0.880172410457003 1
0.731664676873466 1
0.698902596730497 1
1.04939527407403 1
0.985325739540246 1
0.997672496988436 1
0.650659380853906 1
1.4614680579848 0
0.847671245427734 1
0.79332966910124 1
1.43235269534627 1
0.671757617989775 1
1.40544989410367 1
0.544156936040292 1
0.762998220704554 1
1.01073524528845 1
0.679203544775964 1
1.34877614111057 1
1.17261688693692 1
1.24806776104963 1
0.995255728316318 1
0.976741513677069 1
1.1327228617067 1
0.495852322474422 1
0.951036454221128 1
1.00635591326701 1
0.797570312917567 1
0.853422359752948 1
1.1527420096207 1
1.46733629709068 1
0.461610996308178 1
0.472045830650632 1
0.483906115616602 0
0.889234733010024 1
0.392547015827781 0
0.776685293776712 1
1.26336076639415 1
0.984729905633437 1
1.14420674470896 1
1.10289427036623 1
1.13772937907538 1
0.649874936077547 1
1.45488456984148 1
0.62710821730787 1
0.91998702216121 1
1.03623425459625 1
0.451327721656151 0
1.48780174349671 1
1.0282019612288 1
1.05770124476664 1
0.707273701407215 1
0.825934440786827 1
1.01475019273681 1
0.456872059467581 1
1.54083405555464 1
1.20835712436836 1
1.35486458519116 1
1.04515218910296 1
1.01270141659688 1
0.608676243180068 1
1.35821728900309 1
0.829668144247406 1
0.464636722718102 1
0.810752810128044 1
1.20090074440263 1
0.832317436857907 1
1.34811317481845 1
0.807919893080664 1
0.91784251472075 1
1.19610807952555 1
1.33313838911944 1
0.80497503543043 1
0.494367826957659 0
1.3866820748638 1
0.763648484837006 1
1.42506723832832 1
0.907680122990397 1
1.10388472549049 1
0.486443595745818 0
0.866312296806172 1
1.35565187270066 1
1.54617002685958 1
0.649175324776158 1
1.00240024404487 1
0.754786026004221 1
1.21954320917686 1
0.670902678064115 1
0.793326043089105 1
0.764633759202655 1
0.964684480385695 1
1.14375179308707 1
1.21980613445648 1
0.685048630865771 1
0.561017787133172 1
1.03268291191507 1
0.907590131962797 1
0.974952554014917 1
0.984496224882455 1
0.762089412497137 1
1.10687548269918 1
0.883842249557778 1
0.850914873042607 1
0.723173525008715 1
0.917482416135974 1
1.01319445271261 1
0.826494914230694 1
0.880087083289792 1
0.746047638476394 1
1.16072093523707 1
1.05083786438647 1
1.27889023087899 1
0.982494398363924 1
1.01821516512379 1
1.36361159386582 1
1.29002210107894 1
0.95000313214523 1
1.45395381365493 1
0.746720062031459 1
0.819500402032348 1
0.980519380512473 1
1.30458287181293 1
1.27672940320762 1
0.755098427988829 1
1.09468581424793 1
0.700502673590531 1
1.25886486626487 1
1.02796471002448 1
0.855222441262489 1
0.823590873198049 1
0.917110784521388 1
1.41510896217284 1
1.22364919739557 1
0.962746745237782 1
1.16719262659865 1
1.18749165747234 1
1.08154824165268 1
0.543107334149596 1
0.963537952613137 1
0.951636769473175 1
1.23228417244276 1
0.7226616708714 1
0.970964091696042 1
0.865893677047288 1
0.658424383349918 1
1.36458989454106 1
1.25854921400153 1
0.842377410726908 1
1.34046168602981 1
1.21601730247967 1
1.21841762913538 1
1.22315878233181 1
1.3078054538468 1
0.423671969242304 1
1.17502899143713 1
0.716648650221573 1
1.00732753724256 1
1.27722992027424 1
0.961774542113993 1
0.727044469382347 1
1.25349081431326 1
1.32598742102336 1
1.36694666602256 1
0.798523296341815 1
1.27603841426638 1
0.938393768677691 1
0.738318960317505 1
0.335958566242029 0
1.11165624268164 1
1.06756956803417 1
0.780283677431008 1
1.48237643393371 1
1.07224265675497 1
1.36709699002442 1
0.943115252802762 1
0.757799235367769 1
1.69067397058388 0
0.910429653672106 1
0.213436776363322 0
1.11458011216487 1
1.49582256429859 1
1.03600219459519 1
1.06583567723556 1
1.25021300502372 1
1.04396109422822 1
0.638223950457507 1
0.787794254519768 1
0.987863141725068 1
1.41699035276047 1
0.674993528690298 1
1.2290397807132 1
1.09429545440753 1
1.15656388334264 1
1.75743053415462 0
0.891197457732455 1
1.29469794565924 1
1.35459536545389 1
0.751126619296346 1
1.37309244650868 1
1.02345192085277 1
1.13815050324988 1
1.33588595263046 1
0.320526814390362 0
1.25381338063034 1
1.01681621166023 1
1.17252668947961 1
0.639792557873947 1
1.14630722667937 1
1.28938968080748 1
1.39659799875992 1
1.80610793953088 0
1.26789439220352 1
0.653446561781363 1
1.08407757905798 1
1.56585850755561 0
1.08044130010623 1
1.01762025661026 1
1.15259481216931 1
0.666073246129535 1
1.03206039214959 1
0.644911438287481 1
0.909624963773702 1
0.51394299931435 1
1.28552280015296 1
1.37607306781606 1
0.916837563870634 1
1.20257007302203 1
0.392954270472602 1
0.719211658970607 1
1.24059199918738 1
1.01562200403241 1
1.21635543169625 1
1.26589897753883 1
1.03549729893079 1
0.872275570310477 1
1.06075644780487 1
1.53105029656152 0
0.7463855873851 1
1.09980337302507 1
1.13865857513272 1
1.09154477473196 1
0.793234606227813 1
0.97250053534233 1
1.02312438413602 1
0.322432272333213 0
0.468981987665714 1
0.94062174396802 1
0.945994320217397 1
0.502764923407017 1
1.16422519055703 1
0.84855121985619 1
0.867734689198795 1
1.22799149857084 1
0.30953015559269 0
0.471522952014465 1
1.63157139197101 1
0.562877843791363 1
1.01765860930871 1
1.16972300690087 1
1.13146107178735 1
0.836854679892858 1
0.929089980681878 1
1.09540464143721 1
0.534617182709339 1
0.795677461932988 1
0.903698590267476 1
1.0816916972851 1
1.38048604003553 1
1.33796796861588 1
1.23756224465498 1
0.945804249411305 1
0.666018559670109 1
1.0372782911438 1
1.63140964698909 1
1.01577441970265 1
0.669745916505135 1
1.60383559137623 0
0.968256812149434 1
1.00808268144774 1
0.790829939599624 1
0.929970008133107 1
1.31129332409402 1
0.715736966719717 1
0.718217304287091 1
0.598829296349276 1
0.943102542018358 1
0.893378811102961 1
1.2177172033765 1
1.07068560165296 1
0.89247314005901 1
0.708099592181995 1
0.803132074624782 1
1.19704519888209 1
0.821537337475807 1
1.0756605273285 1
1.06423626565792 1
1.58892103595964 1
1.08035700545158 1
1.33235557083589 1
0.889015397599988 1
0.641162629458161 1
0.923838941156989 1
1.0092379001359 1
1.08936803608547 1
0.750254227253604 1
1.44898384226203 1
0.609999149844978 1
1.79937279361396 0
0.587398732140677 1
1.05524901475921 1
0.86947700547431 1
0.850040513080179 1
0.792443505536686 1
0.674910766601264 1
0.686158898765349 1
0.601468928046359 1
0.831045410454616 1
0.775321407517437 1
1.18197080707669 1
0.692840392669534 1
0.797813846328003 1
1.35050318990109 1
0.591675554195544 1
0.891834208952074 1
1.20002616819459 1
1.13090101289847 1
1.1107985747528 1
1.05129682282225 1
0.911885635276601 1
0.802143325849318 1
1.0755316836734 1
1.23287664258583 1
0.792461537379664 1
1.03677394177331 1
1.0399387552426 1
0.531116051039926 1
0.684825777194099 1
0.878006372451659 1
1.12511048656617 1
1.16830034968878 1
0.81123396948774 1
1.03409755840469 1
1.28301669499449 1
1.16254546719238 1
0.443358031608188 1
1.17767683035989 1
0.710891003104344 1
1.25445397319341 1
0.967756427080543 1
1.32064359735602 1
0.489281646093323 1
0.623680914751554 1
0.618954173262535 1
0.94342669953696 1
1.23414499663941 1
1.07013930252623 1
0.550580700581223 1
0.693034076218947 1
0.884165842712354 1
1.36226831984238 1
1.32536152192407 1
0.770485437271029 1
0.276548256822599 0
1.30108318069998 1
0.995365618681796 1
0.776897306260201 1
0.882519024095146 1
0.532464227137035 1
1.45612435883161 1
0.893873122641305 1
1.0969087034307 1
0.754137416731915 1
0.676350443715117 1
1.37887535488773 1
1.24450547745796 1
0.837732894956251 1
1.02900665113089 1
1.59246458992589 0
0.534644610681758 1
0.95548223191195 1
0.610833298200515 1
1.34743723605191 1
1.22270721235992 1
1.07318714422463 1
1.18873146254487 1
0.422338088062359 0
0.95926906214567 1
0.893406374004536 1
1.17308092598867 1
1.08177191320666 1
1.01250652333697 1
1.42224616154247 1
1.50576756786178 0
0.983776035360075 1
1.03116290675926 1
1.47343150839041 1
0.910009071125977 1
1.19501654030289 1
1.63916370946672 0
0.870410584377583 1
0.611705816427149 1
1.37607589970202 1
1.11671182638533 1
1.15406931701328 1
1.11763631781878 1
0.982928099620726 1
0.806481762338946 1
1.37935451213749 1
0.724817211196376 1
1.28384342050695 1
1.08023711814108 1
0.842196415262197 1
0.872478459865557 1
0.984206190325715 1
0.877419773889035 1
0.466072740181825 0
1.02435392072519 1
0.975613535488314 1
1.15092730892914 1
0.978332237905314 1
0.857619640032415 1
0.452631049350297 1
1.04247641277063 1
1.00509772289389 1
0.782459095926185 1
0.76312812599528 1
1.063617703909 1
0.695817133344086 1
0.877663789152478 1
0.834868973742861 1
0.934547205789752 1
1.4299187471208 1
0.436823852564333 0
0.732477939568467 1
0.835052532135648 1
1.01334142177104 1
0.743819438856299 1
1.28100640541009 1
0.994055425917309 1
1.10577557225352 1
1.39303699712319 0
0.894053623253143 1
0.899969106103338 1
0.905941480446177 1
1.24845421340259 1
1.34211561515106 1
1.23710694505849 1
1.05650875035605 1
0.419598666061124 0
0.622677460498876 1
0.315804065899955 0
0.524632344796516 1
0.998751563152093 1
0.892641194144947 1
1.18641856720118 1
0.738542005621952 1
0.937777145479002 1
1.0461255483646 1
1.04952886334112 1
1.5485130886836 1
1.35594783060906 1
0.958954142671073 1
0.882748314239741 1
1.59885504942624 0
1.03579891900814 1
1.38408664570072 1
1.02084731153878 1
1.23826843191021 1
1.4553379930205 1
0.614319055097561 1
0.614856551608629 1
1.27516707516474 1
0.844916869093834 1
1.4846903956103 1
1.10892499817788 1
0.910245482183453 1
1.43824235331314 1
1.11322156855443 1
1.03747056427653 1
1.37765178007344 1
1.0692029359586 1
0.861939371510003 1
1.31690698814258 1
1.39526056906788 1
0.893571458951433 1
0.901316170436627 1
0.946881071975181 1
1.04270793691585 1
0.847096992526839 1
1.14198701908267 1
1.58691683141057 1
1.05168537673459 1
0.639850338110307 1
0.819747681338152 1
1.13083934685645 1
0.660688386079976 1
1.48942368041687 1
0.783620504333695 1
0.784572183435034 1
1.15072967777388 1
1.07267164288192 1
0.723822940541567 1
0.675949954798706 1
0.710083018547809 1
0.960190421992643 1
0.946325777884416 1
0.794068317335493 1
0.882470751905358 1
0.746614435410775 1
0.733008891197405 1
1.52489541292611 1
0.82878099380168 1
1.3169712273993 1
1.10082624654415 1
0.856375446714972 1
0.779230999208526 1
1.28983535064174 1
1.12807128394094 1
0.552963234064434 1
1.0792245975191 1
1.4464862912095 1
0.324393082541536 0
1.11753395728346 1
1.50957753568937 1
1.51123573828315 1
1.20157782994348 1
0.829707615344317 1
0.921194999255404 1
0.873060701294961 1
1.0532629178776 1
0.981455904842335 1
1.02483867783991 1
0.858941527862682 1
0.791574049247432 1
1.00249908828316 1
0.801682058778626 1
0.903948213152641 1
1.23769188826745 1
0.37411205820077 0
0.677548024074203 1
1.11822092897674 1
1.07161065876657 1
1.37325619788699 1
1.15971455141263 1
0.763400641352343 1
0.36002478651016 0
0.956849230468814 1
1.1173161044359 1
1.58154418461341 1
0.854018671444301 1
0.765181885908449 1
1.09931848607881 1
1.2758210806927 1
1.34691863075262 1
1.21661791611481 1
1.65412810100176 0
1.1591001781847 1
0.968765873598406 1
1.32461017685698 1
0.606137114377881 1
1.30938859321824 1
1.04402840908853 1
1.0581344475091 1
0.969290066906943 1
0.90181298772041 1
1.08784006709697 1
0.726524610394469 1
0.716075076869149 1
1.7159627349531 0
0.582107550299776 1
0.908603169269591 1
1.03442326842026 1
0.514285148404348 0
1.15471970462955 1
0.807490513698957 1
1.14530063745493 1
0.382022775266433 0
0.668096046552431 1
1.15584778152531 1
1.04571886528432 1
0.99846144434102 1
1.26423873230461 1
0.836776319317353 1
1.09769573098572 1
1.11797621556058 1
0.824795416043294 1
1.18012035592107 1
1.41257429022371 1
0.533038123243837 1
1.02989636537252 1
0.864970324308941 1
0.986385225277982 1
0.436878775363846 1
1.12910076742673 1
1.16867129032427 1
0.587814365078605 1
1.20057124437831 1
0.597699522558348 1
0.87954558657048 1
1.46867514359909 0
1.0061898695366 1
0.955943881960696 1
1.14930653105449 1
1.08446749044174 1
1.05025530960895 1
1.58262985157111 1
0.951294825716761 1
0.544315331282607 1
1.00990969143477 1
1.31575186534207 1
1.32639632337159 1
0.729111880502017 1
0.923341399475035 1
1.07820203924359 1
1.27950372438993 1
0.859848351001557 1
0.673269185119266 1
0.732235930266207 1
0.650073086432502 1
0.772551839432787 1
0.429623657229263 0
0.79463228721082 1
0.939657187399523 1
0.938642975232215 1
0.747967011055409 1
0.630527244669455 1
0.913534320723238 1
0.576470256148322 0
0.881318064843646 1
1.20691979367876 1
1.16196832004836 1
1.13527564584214 1
1.0748251641882 1
1.00466946047944 1
1.27984756272657 1
1.07110827061337 1
0.992274536926493 1
1.19940229910112 1
0.977435762910763 1
1.07304171983693 1
0.956073600117946 1
0.664367565097886 1
1.29462907391433 1
1.22129695137654 1
0.911934329474455 1
1.4495444097023 1
1.20844618085189 1
1.36933043606172 1
1.42295217002532 1
1.27754392619419 1
0.386471720496978 0
1.5651694047665 1
1.16665584548431 1
1.17117742918043 1
0.861963255645051 1
1.3714012530474 1
0.766313067596633 1
1.11501227970557 1
1.17968409075284 1
1.44696376850142 0
1.5378985414107 1
0.908503984443736 1
1.22214272898125 1
1.28302260257984 1
1.13682916546288 1
0.86554088223786 1
0.960555603612536 1
0.972295284744898 1
1.10266729926092 1
1.03815076430033 1
1.36227536833062 1
0.694751419359399 1
1.52159433939353 1
1.21021596741077 1
0.861368973055281 1
1.22739312634862 1
0.943710087280113 1
1.1429946874779 1
0.907189878448331 1
0.792759753463489 1
0.88108644747385 1
1.05538805924982 1
0.560751991873931 1
0.548075592608111 1
1.00250403180322 1
1.35159108962428 1
1.00128190239003 1
1.27683772285598 0
1.35793116277455 1
0.211351108010592 0
1.49152678844966 1
0.623604803390686 1
1.24617257945331 1
0.803411926089713 1
1.06131351175941 1
1.78090836054766 0
1.10330684377964 1
0.777203605684147 1
0.130068316137388 0
1.27662626419125 1
0.923618067023361 1
1.1616707049538 1
0.954175121150861 1
0.753310530714672 1
1.01041047165575 1
0.691935725577863 1
1.14384854889865 1
0.818612288634804 1
1.40656194859997 1
0.767883895954264 1
1.49668366239239 1
1.46761553852878 0
0.720099883049231 1
1.29831950173409 1
1.34147394018218 1
0.934360756602987 1
0.872543819004729 1
0.937323353157097 1
0.854174839079336 1
0.822451531595196 1
1.81521392265786 0
1.24766630527223 1
1.1147276622326 1
0.594799620289018 1
1.24497678178237 1
1.40870580640813 1
1.48917198662653 0
1.1128398087416 1
1.18896041271466 1
0.861114626188846 1
0.876062372479681 1
1.38121727192592 1
1.49987689466263 1
0.932007923251752 1
0.945725512542477 1
0.772846487753836 1
0.323946755326549 0
1.16585163825041 1
0.765546658581671 1
1.04472149725961 1
0.536310475154707 1
0.917731033782641 1
0.672202104929505 1
1.02985233804961 1
1.01631376798848 1
1.09336229930903 1
0.883447184756064 1
0.951291979452732 1
1.08843582986143 1
1.14257459089622 1
1.25583316661688 1
1.1812761512335 1
0.853044379104882 1
0.874358727631864 1
1.07752664150185 1
0.213970921950922 0
1.3506247074934 1
0.870681802719272 1
0.750310940599011 1
0.878274482223604 1
0.938753614297315 1
1.27989009681019 1
1.25398939067324 1
0.467499345698026 1
1.30526907855334 1
1.34145557835566 1
1.07102501742414 1
0.853600532991213 1
1.29505811126406 1
1.79765511662019 0
0.950058970941084 1
1.06809545614655 1
1.10146201888998 1
1.31161553325159 1
1.28034575365604 1
1.16644990814321 1
0.811189842403715 1
0.875027773990793 1
1.02155447887033 1
1.39887354394982 1
0.939128623961015 1
1.12444530113012 1
0.913744102169416 1
1.2805761125725 1
1.83276525427994 0
1.26247096056904 1
1.3454860447896 1
1.30273472487354 1
1.0707499888109 1
1.8351928315907 0
1.33108896409882 1
0.710475888163175 1
1.06523829641032 1
0.447636243507061 0
0.478670853747717 0
1.15203842399013 1
0.822031155473251 1
1.40767933761674 1
1.23622275783383 1
0.245227449972726 0
1.0682648692462 1
1.2003947321245 1
0.802755924085105 1
1.03732303710572 1
1.17256237559519 1
0.958470291968558 1
0.822525078112391 1
1.26566942958794 1
1.24279782781435 1
0.952876195426765 1
1.3333428823567 1
0.530860174630707 1
0.688815843372508 1
0.91503999707568 1
0.845039205903014 1
0.468264841044601 1
0.524648867573574 1
0.730203545150004 1
0.80089524424766 1
0.933663569856614 1
1.45567941044192 1
1.10279643536743 1
1.04500569538322 1
0.936672024997019 1
0.884203363299065 1
0.548568651309906 1
0.936382691708884 1
1.19920289383881 1
0.777224403966103 1
1.23591809179926 1
1.02713888927364 1
1.13912172922386 1
1.35159722115125 1
0.939350218853705 1
0.633893801808398 1
1.03790216345706 1
0.676681855086604 1
0.863204239421615 1
1.22407304651897 1
1.04916209043999 1
1.2738294467803 1
1.53112387139915 1
0.79120534533718 1
1.55311807178904 1
0.941226845674852 1
0.365569862365568 1
1.35349899364691 1
1.0101804235597 1
0.92557196749246 1
0.683289388248657 1
1.30688712534637 1
1.17091285313853 1
1.21454419521671 1
1.59211562629193 1
1.6736040158661 0
0.780765929971554 1
1.12487224586072 1
1.06579519709164 1
0.434126268110579 1
0.827237155745268 1
0.665264870527576 1
1.08030675701475 1
1.15521821732217 1
1.16776783906289 1
0.830542097423569 1
0.6922284129536 1
0.965794642762615 1
0.709929955424474 1
0.727308123149174 1
0.897921078510533 1
0.621601024383604 1
1.08223031456497 1
1.14323213382362 1
0.921151884733827 1
0.594552452629108 1
0.838207509381636 1
0.759406162172749 1
0.89613414611031 1
1.13900491815499 1
1.62635852400348 1
0.934432065722918 1
1.18731956314344 1
1.03287922475404 1
0.944796814002455 1
0.839210618407193 1
0.820482815609667 1
1.01589309024417 1
1.13076600639187 1
0.709560931119201 1
0.924684709942345 1
0.946441267414221 1
0.603351644511244 1
1.01474428873227 1
0.45223938941128 0
1.22641146145361 1
1.08321280040853 1
1.13946126566632 1
1.51659297433785 1
0.964724115209448 1
0.715643248914335 1
1.01135273913939 1
0.574688214556425 1
1.15435783712854 1
1.0744956545682 1
0.882677802477551 1
0.903747562844871 1
0.620039143958249 1
0.979452368584761 1
1.15977480752806 1
0.95360427517662 1
0.676675296669049 1
1.0120714778089 1
0.950147357093314 1
1.13366808771932 1
1.01503712284355 1
0.816924830288771 1
0.81165103751848 1
1.03163526651871 1
0.963387597154157 1
0.75577992712144 1
0.968389183217869 1
0.518176921745003 1
1.32111575189163 1
0.987891044984633 1
0.855758496397909 1
0.663482861847831 1
0.857966215699623 1
1.22091374160165 1
0.984478815211572 1
1.50195446251593 0
1.52150116523414 1
0.787752835441561 1
1.04162632857988 1
1.32763448951365 1
0.354436682081997 1
0.793563897370305 1
0.947789006232247 1
1.15501576085382 1
0.615114801062868 1
1.02417566107332 1
0.78264369661244 1
0.940530468228573 1
0.854710717275742 1
1.25592816928277 1
1.11007275586587 1
0.29598424875846 1
0.805103806616913 1
0.600556643245182 1
1.38854204506681 1
0.770037806320164 1
0.523858238839917 1
0.953174803337374 1
0.978847680963054 1
1.21991760605427 1
0.961248732844437 1
0.940623867830461 1
0.947399742483033 1
0.863827116622882 1
1.00931084377868 1
0.899945325057763 1
0.99574926554299 1
0.364841454819311 1
0.380603690989883 0
1.15360955911517 1
1.64226283082631 1
1.05036198404744 1
1.4574465345965 1
1.25694686590101 1
1.27801833069772 1
1.02391187504767 1
1.18672534624668 1
1.328690623421 1
0.966867318504436 1
1.29529164005424 1
0.624705114083051 1
1.10370659863369 1
1.19666824788774 1
1.41177707328333 1
1.72827424023228 0
1.07363933994206 1
0.762366523846764 1
0.568600774536769 0
1.13538488334081 1
0.867098754630575 1
1.13973040090274 1
0.27971619091174 0
1.52920706409389 1
1.69743951471319 0
0.897342926552728 1
0.914007208779641 1
0.862956057097524 1
0.812038375574589 1
1.36836921923555 1
1.59127703363986 1
0.973438889758393 1
1.13206971324055 1
0.849150744740147 1
1.15871708620017 1
1.15970780561239 1
0.593323173004431 1
0.912005989532805 1
0.937992187246778 1
0.818556080935596 1
1.39356469726217 1
0.668194195335629 1
0.878287793779058 1
0.990511463663042 1
0.554993382971825 1
0.681656936480406 1
1.42985711458431 1
0.858516288819156 1
1.30961713909824 1
1.36082941199697 1
0.791248500929322 1
1.15223749852076 1
0.943870112468839 1
0.992938271595374 1
0.978675306864223 1
0.518576329495601 0
0.997556828622938 1
0.984518872505343 1
0.806376740560253 1
1.467132447491 1
1.33320715484237 1
1.07057199083172 1
1.04600123571769 1
0.632982161778626 1
0.705139124106034 1
1.14774998850069 1
0.84504360934111 1
1.30362284062798 1
0.975973628461719 1
1.19073448066527 1
0.822841286146301 1
0.690818197648774 1
1.08558885335633 1
0.99398073762011 1
0.394223963488278 0
1.31699735913339 1
0.936324847914127 1
0.745319295716752 1
1.2253182329595 1
0.778019529421427 1
0.795108063886509 1
0.904356935946878 1
0.905071751118618 1
1.25232838751238 1
0.812690520551522 1
0.896371299823836 1
0.927082380230693 1
0.976342154684578 1
0.680245698386975 1
0.979971032094224 1
0.65627800138894 1
0.339663681445612 0
0.86182363988757 1
0.826501491941483 1
0.652150427940094 1
0.736694663375934 1
1.37504632961556 1
1.01773475826702 1
0.911921378018133 1
1.47104314230642 1
1.32899318942744 1
1.1949440648445 1
0.918910843579372 1
1.34021299842856 1
1.02247156952224 1
1.09129285712071 1
0.85152876441363 1
1.06928618315758 1
1.20941354310876 1
1.38663961048776 1
0.787615909254279 1
1.18052260618276 1
1.11076499284444 1
1.65195603479425 0
1.12991349705518 1
0.870668099638139 1
1.5549126010217 1
1.1532983756993 1
1.23551914824076 1
1.22028234885912 1
0.99352988909386 1
0.686069120127409 1
1.39575893822515 1
0.9590869617761 1
1.27258770813619 1
0.987727490028085 1
1.02579892172121 1
0.873125961240136 1
0.962373317183917 1
0.655401791445553 1
1.55601255241674 1
0.815812349975474 1
1.0640556956625 1
1.33842698816983 1
1.2270557229817 1
0.445144215083075 1
1.16362804513385 1
0.940443135403168 1
1.25756039812585 1
1.73374094182895 0
1.50579956816288 1
1.1290880402666 1
1.43755721374777 1
0.986892019583246 1
0.699290791619918 1
0.677943108105914 1
1.2711646111141 1
1.15507214931267 1
1.39273711919321 1
0.473850521445308 1
0.419153628492621 0
0.650284304429506 1
0.834497550602365 1
0.77212273898128 1
1.11390475737185 1
1.00863625855805 1
0.555097544075149 1
1.40707998838196 1
1.56879288594632 1
0.843227979065875 1
0.501157458803047 0
0.993540505768374 1
1.12714087156706 1
1.33910777857327 1
0.601222532016957 1
1.1719461152791 1
1.41695731243903 1
0.497673701133834 1
1.33800223474444 1
1.28538962024068 1
1.1654124868909 1
1.61376545373528 0
1.25150695001277 1
0.273336980652276 0
0.774619118986707 1
1.48542302106674 1
0.614362343299054 1
1.21050702739342 1
1.21796956605298 1
0.835740356598683 1
1.13497950532302 1
1.08497108580483 1
0.887259756375461 1
0.981151369307628 1
0.955659557697212 1
0.960885335765492 1
1.06192953361855 1
1.23536347938568 1
0.88272787622391 1
0.672707684623546 1
1.19534448864665 1
1.00503111488116 1
1.06051204866242 1
1.37730885566946 1
0.78551741562134 1
0.854816335001602 1
1.93076301398156 0
0.953529962564216 1
1.23005934576118 1
1.25407274867896 1
0.740804269459377 1
1.32678378622861 1
0.886066612323073 1
1.39303517873621 1
1.21545413403676 1
0.968710715797672 1
0.873100754517412 1
0.910956721609619 1
0.984966168845231 1
0.71393005072323 1
1.05219480895814 1
0.696128285484545 1
0.900117690931175 1
1.2316446770583 1
0.812402815443575 1
0.672068444874743 1
1.04619775266963 1
0.93275699521711 1
0.964440005277213 1
1.15175773556266 1
1.74942666704093 0
1.13775879423011 1
0.395714229880287 0
0.962166191178275 1
1.2554808283831 1
1.41293006929739 1
0.896436524085684 1
0.802490969727588 1
1.28296773269481 1
0.336830487519104 0
1.14702708144179 1
1.08623616696816 1
0.908889755594777 1
1.23193662357937 1
1.08559969911582 1
1.18260582881367 1
0.723394723065207 1
0.998752166709261 1
1.18449583312418 1
1.25644991632838 1
1.00069283483434 1
0.758006480711269 1
1.02215374367665 1
0.877317306755243 1
1.09948393004641 1
1.01231050683149 1
0.727434461532949 1
1.33516672232345 1
0.582599240443932 1
1.09621167354628 1
1.24251057782487 1
1.70809812944717 0
1.32173627677702 1
0.748257108084287 1
0.744581124130237 1
0.720445868702049 1
0.764359780908083 1
1.13244068057216 1
0.845361548438339 1
1.00655127537723 1
0.98472594678654 1
1.08378547429642 1
0.904797315901597 1
0.658714574163258 1
0.69907413404118 1
0.971904918493523 1
0.931350852607333 1
1.19359476768532 1
1.22990993450565 1
1.08321551434961 1
0.925137707474619 1
1.14695754896423 1
1.42178434869703 1
0.989202162803885 1
1.0996453163206 1
1.09127657503317 1
0.958824193917495 1
1.06408802201729 1
1.21128336521198 1
1.39275051606545 1
0.507733593945465 1
1.14371335799309 1
1.16581941249064 1
0.554716538037164 1
0.996310124230867 1
0.547855300231959 1
1.03939540938567 1
1.13303025697721 1
1.17604905577454 1
1.24164208149009 1
1.42529914116729 1
1.67594932552438 0
1.41559647595645 1
1.22000524218558 1
1.44278456499356 1
0.596857243814203 1
1.09829597699665 1
1.14651439806845 1
0.536459421941005 1
1.36343953011596 1
0.455365443820836 1
1.2292887782326 1
1.41555893061459 1
0.340100287363908 0
1.17599136231875 1
0.914878036951601 1
1.40284555576073 1
0.812252999733146 1
1.16816809410111 1
1.0029287644493 1
0.853781487136349 1
0.834981521384492 1
1.13334708042545 1
0.850185321959951 1
0.616572493335597 1
1.42103258213031 1
1.21930179515214 1
1.40939024943348 1
0.761427622497137 1
1.26975235772166 1
1.2091580468432 1
1.27981784521145 1
1.15227663335312 1
1.08816998059558 1
1.23908716076444 1
1.27947392282137 1
0.469020575293898 1
1.06147366394957 1
0.901216135573974 1
1.2685774099434 1
0.940794720021363 1
1.04264434098366 1
1.0740436459431 1
1.04987555920879 1
1.03493488276545 1
1.31854053310667 1
0.919682280423759 1
0.890339492544562 1
1.11936309897892 1
0.955535184239559 1
0.982920280198448 1
0.80072262639014 1
1.2061321493147 1
1.04115548517346 1
1.48021823162124 1
1.38569374111001 1
0.892215022547555 1
0.45657120740747 1
0.948164806533849 1
1.14070884581194 1
1.37226270888986 1
1.35682411511073 1
0.756546622264478 1
0.439055294611358 1
1.70031761544834 0
1.06688720703345 1
1.31159623468024 0
0.47775047673487 0
1.20706491695199 1
1.22018577036089 1
1.21593744201482 1
1.07671845705083 1
0.942217422137966 1
1.17532935579161 1
0.95347773544449 1
1.26011763004973 1
0.769635755484535 1
1.18157464333947 1
0.670894677105981 1
0.584625141540413 1
0.868642920197522 1
0.713720088876029 1
0.763455227813142 1
0.629297716749051 1
1.14370862776937 1
0.907822706898894 1
0.941463498335396 1
0.571901982244058 1
1.17218361860023 1
1.04790104468506 1
1.48360123244993 1
0.356532963588124 0
0.702994909628133 1
0.907311026438495 1
1.60683764997053 1
0.96605821865438 1
1.00788456763276 1
0.486420772455819 0
1.11217944122942 1
1.12740999307497 1
0.932701353499609 1
1.4527208163046 1
1.19070136500645 1
0.930692449229787 1
0.589398175776733 1
0.591354420192878 1
0.988676707009768 1
0.508856631726101 0
1.23794705797842 1
1.31542669922238 1
0.655391020411459 1
1.33493578659257 1
1.11388579152702 1
0.423943563435 1
1.11146911123616 1
0.749185465469581 1
1.38258432901934 1
1.16071603655754 1
0.706466693772797 1
1.06145844877304 1
1.23994552966542 1
0.96711349671423 1
0.878210243509296 1
0.256151776379653 0
0.951839835161685 1
1.04544952372649 1
0.620774713821068 1
1.19099620160926 1
1.24689658031965 1
0.54628227697119 1
1.2466542741743 1
1.22253105974869 1
1.06544279758847 1
1.24048890031184 1
0.891026321580946 1
0.283189049262005 0
0.771298171883747 1
1.08343990972967 1
0.679837489978286 1
0.809765171691037 1
1.28446199206837 1
1.34283583726036 1
1.317640838607 1
1.32828808493893 1
0.937430531768203 1
0.861267879489999 1
1.18348605795949 1
1.12421652954461 1
1.04526747728502 1
1.35112199004891 1
1.50179951779551 1
0.900285443369011 1
0.812257825447814 1
0.932102477915311 1
0.870705679881061 1
0.484138446625794 0
0.89651130128022 1
1.07807533527749 1
0.939094063923859 1
1.33733896748234 1
0.452093148864585 0
1.04338304249409 1
1.348379909302 1
1.63523537726692 0
0.62213544843055 1
0.808176970135724 1
0.653004077038447 1
0.775021696760021 1
0.985130284401788 1
1.18519590116659 1
1.1495787487972 1
0.91622472150466 1
0.870988843237563 1
1.05972432435757 1
1.34092273555723 1
1.15417666663163 1
0.579652006912102 1
1.1677419789793 1
1.04848692469237 1
1.07385714171853 1
0.99512660243494 1
0.330938654823289 0
0.966625455436655 1
1.02013319886189 1
1.33889977475421 1
0.828188202594389 1
1.02348778734828 1
1.11292842986299 1
1.29874989396187 1
0.961286345707383 1
1.5431646352669 1
0.909487776470105 1
0.820490954948132 1
0.464613934071908 1
1.38132794419463 1
0.920852372805216 1
0.815269934161067 1
1.24210095099352 1
0.526326170286841 1
1.00818968956988 1
1.0460369767 1
1.42871499942816 1
0.691018085683534 1
1.00949427569129 1
1.08596402381753 1
1.11774927932702 1
1.15906172852079 1
1.1391197168785 1
1.13397977578076 1
0.719118923992633 1
1.62523011599251 0
1.16011922122866 1
1.3901929405332 1
1.05520055556838 1
0.735366655874272 1
0.700379228617704 1
0.858157863111729 1
0.562266332951883 1
0.4072207932323 1
1.47399190821572 1
1.28910260980224 1
0.79373390802284 1
1.22660508085298 1
1.26791261952532 1
1.15226089924693 1
0.766436274995806 1
0.924703198024372 1
1.00725259021581 1
1.19595196800467 1
0.80014945997547 1
1.16726757647602 1
1.51292044078116 0
0.850383222003615 1
0.795912687017546 1
0.993967040070867 1
1.81527111760369 0
1.02320220776417 1
1.18021339060321 1
0.566583351551634 1
1.24523001994024 1
0.864896129413193 1
0.588024016580026 1
0.315316718313399 0
0.58049815406303 0
1.37009875258212 1
1.0904986994799 1
0.826249896283856 1
0.72296545480923 1
1.2084964252206 1
1.076091742945 1
0.844576388869411 1
1.39406984745763 1
0.718292466322901 1
1.08924233925533 1
0.684366805677596 1
0.746939675475352 1
1.18160435330269 1
1.4092880725164 1
1.26399337140305 1
0.731204861625847 1
1.34345642202891 1
0.709381534781621 1
1.36034357690766 1
1.12687979173854 1
0.495990885525935 1
0.753025532637018 1
0.277923558314653 0
0.693380487002788 1
0.628531281009767 1
0.625327735860834 1
1.07953951845468 1
0.728231530783013 1
1.08725203693194 1
0.911962052230138 1
1.01725679809105 1
0.846549178776608 1
1.60498886211682 1
0.86918383421648 1
0.938267851979206 1
0.227182261308868 0
0.413174197985335 1
0.983404475237705 1
0.831891477952129 1
0.520503762297716 1
1.51462980314854 1
0.828982777718535 1
1.34567711644116 1
1.10310442107862 1
1.31410222394071 1
1.22022368190044 1
-0.0767879025836219 0
0.903686250186047 1
0.734364603888986 1
1.20483332247143 1
0.403259977014173 1
1.14784308230289 1
1.05130760702102 1
0.790481133693439 1
1.32345512704077 1
0.448099468513868 1
0.674365516889364 1
1.16123014197893 1
0.510767235497524 1
1.19866149653273 1
1.29063430245353 1
1.10177415963199 1
1.34946874804285 1
1.08820274025632 1
0.671501950083953 1
0.906574451896112 1
1.28207859708789 1
1.7142622430041 0
1.06244930120272 1
0.628586361861321 1
1.11466470336412 1
0.607874205542452 1
1.19961335263206 1
1.03342374714038 1
1.45810283865949 1
0.967425154326191 1
1.08396280519152 1
0.985286849794512 1
0.907150031264224 1
1.16153614715468 1
0.83263107627235 1
1.24973307905956 1
1.33084681388573 1
0.886969831661346 1
0.676324842021231 1
0.568259452208609 1
1.03953073041711 1
1.41761163790959 1
0.877379080311327 1
0.926494645916632 1
1.10000255549953 1
1.10899328889306 1
1.21232004527677 1
0.790390908468626 1
1.06520433998102 1
0.948257899046137 1
0.701531449361946 1
1.07550142079808 1
1.57861785355625 1
0.593586792403819 1
0.954290417286513 1
1.38402583516683 1
1.16064550014158 1
0.799091199697193 1
0.887557944022881 1
0.775666358194911 1
1.43872219739268 1
0.905838612905137 1
0.797912901875541 1
1.77880491485857 0
0.688201417036316 1
1.71563609189358 0
1.07954425310112 1
0.731408496243277 1
1.51509505464107 1
1.55219559392932 1
-0.118175181262353 0
1.41237793087796 1
0.922754770380166 1
1.02518229249686 1
1.49564722070914 1
1.33586831933133 1
0.781601767239425 1
1.0069001680168 1
1.03908289637059 1
0.925291996485472 1
1.16819896385729 1
1.001730773297 1
0.866659168034381 1
0.663662399584774 1
0.9269206320622 1
1.22037456489914 1
0.939510987489589 1
0.922379298141465 1
1.26715114402259 1
0.776992169566865 1
1.17673094900106 1
0.914617195574027 1
0.994124556676407 1
0.516487970242157 1
0.421259181780425 1
1.22335964527672 1
1.18626248288874 1
0.921792518131412 1
1.58609909619046 0
1.34221808358783 1
1.7931492951304 0
0.902081771659111 1
0.951545629384579 1
1.16268264205815 1
0.99184108277541 1
0.896511494108252 1
0.717640146451815 1
0.8259085114329 1
0.695398747427379 1
1.01319693150825 1
0.754370457262985 1
0.73712479979778 1
0.896774631091333 1
0.624677862224174 1
0.980745015461498 1
0.453887999381549 0
0.52196297155453 1
0.676668744912706 1
1.00547875308135 1
1.28461052902571 1
1.02197881164794 1
0.609569486001787 1
0.975336226433504 1
0.907793622687965 1
1.32347547987638 1
0.867525588236857 1
0.250321180138922 1
1.0529317628372 1
1.43799551284944 1
0.366890403505886 0
0.755677189085937 1
0.730590735026087 1
1.49696220807459 1
1.55557664644132 1
0.936222665410202 1
1.05760272358962 1
0.740471437958971 1
1.0339345976032 1
1.24193867223841 1
1.57110743041042 0
0.759928085690745 1
1.48135179179473 1
0.729264815129608 1
1.1030741072103 1
0.810866748868237 1
0.938777985616459 1
0.87404153405829 1
0.713237541897319 1
0.676738019090723 1
1.20169236088778 1
1.06607125915249 1
1.0496011621102 1
1.14149288949623 1
0.878989060529741 1
1.37735831517295 1
1.50495772576154 1
1.14690805590934 1
1.15250251440916 1
0.766174677449181 1
1.0229081252656 1
0.957777003383386 1
0.845640930734244 1
1.34713133863353 1
1.13084190039631 1
1.94108966907934 0
0.971036469573646 1
1.18204036198405 1
0.926384174262281 1
1.2182312890179 1
1.33080496889391 1
1.26042547162356 1
0.645570984038078 1
0.712004055604552 1
0.888386341046841 1
0.469172142468326 1
0.653010973126864 1
1.25396363438845 1
0.911800648702675 1
0.979681248000119 1
0.820902522157983 1
0.483899493304916 1
1.32322990013586 1
1.2001439899754 1
1.11588885255269 1
1.74480027424502 0
0.895605221818117 1
1.62965189548119 1
1.42075697013157 1
1.08096185454933 1
0.504663779345939 0
0.727964340743323 1
0.598287551434262 1
1.01847155646815 1
1.42515171922111 1
0.957733330474671 1
0.842563391821163 1
0.949283142279864 1
1.06273872893394 1
0.679121558289154 1
0.81768047509573 1
1.08868434982412 1
0.808697117186514 1
0.959989877505691 1
0.940724512153027 1
1.30117234618819 1
1.24611892495356 1
1.20032369154599 1
0.540460489199119 1
1.02717866052059 1
1.40791382964666 1
1.13363400862516 1
1.2371239439802 1
0.902932373543319 1
0.99072269855305 1
0.925332916506978 1
0.584694859995259 1
0.807371578962031 1
1.17704517973671 1
0.747739719895609 1
1.16465929193354 1
1.22558244999516 1
1.24451503912075 1
0.757577437468026 1
1.67331025365265 0
0.670188187331443 1
0.940313522844585 1
1.29855233505236 1
0.951615817635338 1
1.35538981949279 1
0.991437161240784 1
1.51496216636275 0
0.635960171445853 1
1.0690617499306 1
1.03506257356538 1
0.828379099326672 1
1.18879335706953 1
1.55067739158742 1
1.47938631118648 1
0.887387996185589 1
0.886371312716263 1
1.20572265594291 1
1.36043973978765 0
0.946345088029365 1
0.133117781071396 0
1.34422221981756 1
0.797630566435017 1
0.911483469773571 1
1.12733557778891 1
1.44966168570679 1
1.37458373788969 1
0.923137116327946 1
0.9989422661702 1
0.919488277949776 1
0.865956835228127 1
1.10322114278401 1
1.1673061491554 1
0.865200158275518 1
0.673602760575387 1
1.0908503435221 1
0.826158245416974 1
0.69453238488848 1
1.3104773836928 1
1.27331076213782 1
1.55741035384557 1
0.467967760212406 0
1.2232618979876 1
0.92791596512381 1
1.33716872922297 1
0.759917222501405 1
0.946551642473391 1
0.999681337180279 1
1.3445122975309 1
0.620971798558373 1
1.00058642940917 1
1.09969390171286 1
1.28661519367423 1
1.23988629057302 1
0.98320109499201 1
0.673389939907928 1
0.87612594784748 1
0.925543596770883 1
0.634912229691206 1
0.882515633701877 1
0.990232810073395 1
1.19392614826168 1
0.738667763467882 1
1.53084264507652 1
0.405361855417433 0
1.06238232099236 1
0.597365810030171 1
1.58976684772148 0
1.07352008455883 1
1.07751574093383 1
1.30950468562489 1
0.658710386493754 1
0.783708000704833 1
1.32387134160294 1
0.355375369865235 1
0.939389156570133 1
1.36780335348383 1
1.11341692536444 1
0.987659228912478 1
1.03064918056764 1
0.865311806672556 1
1.46515813410857 1
0.874596705476596 1
1.15199405673219 1
1.35132629962012 1
1.32194562457338 1
0.708147646376728 1
0.994041441080362 1
0.885694608249028 1
0.88565043881073 1
1.2523403772009 1
1.16729749230777 1
1.31754176954789 1
0.849892682678369 1
1.12321167115088 1
0.90608018484302 1
0.717436248813134 1
1.17607187737524 1
0.684868214079451 1
0.593653477155594 1
1.14419150649453 1
0.527666305543114 0
0.889746499406162 1
0.843221625965243 1
1.47398127719836 1
1.28117040625404 1
1.19174523333013 1
0.556156895270885 1
0.937066073451771 1
1.43389281778435 1
0.662570605820365 1
1.42347091813271 1
1.0581231822437 1
1.41845758239104 1
1.20205509450488 1
0.946766515236934 1
0.917630203962414 1
0.527463458137885 0
1.03742731076124 1
0.766655694185721 1
1.06703150573645 1
0.838259237491232 1
0.678502932690729 1
1.07595908661279 1
0.960086421599995 1
0.855221910735788 1
1.28721686873686 1
1.02385305029894 1
1.34978320636317 1
0.907706906826046 1
0.777568072567459 1
0.640820580451948 1
0.943677303665883 1
0.512916626293061 1
1.1993155002622 1
0.547469688761846 1
0.980272931934558 1
1.46689737387708 1
0.878048863026017 1
0.953531180734342 1
0.858960411942786 1
1.05391252531938 1
1.25016610979992 1
0.821685607965335 1
1.42555123456077 1
1.5220356653262 0
0.811335770990998 1
0.972369743454505 1
0.848196060013047 1
0.815303783290279 1
1.38030277740144 1
2.1956086797207 0
1.05938948739774 1
1.11540132674066 1
1.48915623655795 1
0.718174796571729 1
0.80317064013211 1
0.747360263953741 1
1.22859803583776 1
0.81898201680715 1
0.677895621198072 1
0.653410960811524 1
0.895532423891775 1
0.817665107507621 1
1.66530505602069 0
0.965314164436264 1
1.65948627461351 0
0.347391874617994 1
0.889181195950433 1
1.24140216578482 1
0.685292296816562 1
0.972759778340513 1
1.59040171640275 1
0.622355158933125 1
1.49927033876098 1
1.12106286934108 1
1.05487496863781 1
0.948022060008947 1
1.14668922742549 1
0.650422392367382 1
0.848787112936175 1
0.970299716567918 1
0.658791257813774 1
0.378401701584205 0
0.620629595805739 1
0.734247195626646 1
0.876181664197228 1
0.505576247693049 0
1.24068297579914 1
1.1092053368703 1
0.0307337334526431 0
0.712142704314936 1
1.11540614951443 1
0.723693452939248 1
1.0486347794579 1
1.00226307877974 1
1.13678461797765 1
1.33139014733253 1
1.4657055770744 1
0.682807948361959 1
0.994110906242527 1
0.937574504499165 1
1.08501338257656 1
0.815254817543056 1
0.85950688833768 1
0.672437479367122 1
0.890300388741237 1
1.20397318252678 1
0.972242676355918 1
1.22102134997982 1
0.742709587001804 1
0.566825468910618 1
1.13874325273876 1
0.963144194879989 1
0.984477821755048 1
1.00241342403982 1
1.04981940354686 1
0.868635387649392 1
0.899382995735841 1
1.4734097842926 0
1.14045227032533 1
0.850747533244795 1
0.793217864169442 1
0.997772232530651 1
1.70042936963033 0
1.34523784410652 1
0.822916496136969 1
1.28249659407245 1
1.28419372595552 1
1.10392277783326 1
1.16415974219394 1
0.872691250720441 1
0.860748958290446 1
1.67746990929381 0
0.592773262033549 1
1.17447881501376 1
0.856905645346142 1
0.484459304111112 1
0.95263173819701 1
0.457256379765461 0
0.894332650019961 1
1.37081126351917 1
0.951325767620168 1
1.27442725171754 1
1.05137085642958 1
0.788731394398525 1
1.21725554770709 1
1.12713954040291 1
1.06282894205695 1
1.34567588102195 1
1.16718662127875 1
1.05146634027369 1
0.852485231254233 1
1.14827880989074 1
1.14917623334621 1
0.994773926285377 1
0.838634975093144 1
0.642539898690656 1
1.20988885277986 1
0.873989083283767 1
0.645410170556975 1
1.27375749458613 1
1.25425962674971 1
0.577617466636282 1
1.06318297272533 1
1.59518538274811 1
0.274901443112959 0
0.249052183190119 0
0.937976205860914 1
1.24216098014774 1
0.96712842198197 1
1.18437572518789 1
0.984694771641769 1
1.19418046179149 1
1.4467574969162 1
1.21145997837713 1
0.678953059790528 1
1.13555731289817 1
0.631968689491638 1
0.659460982497215 1
0.909179821145827 1
0.188252803684442 0
1.09349657211406 1
0.93621266095532 1
1.27244459486298 1
0.480500862461678 0
0.662042997366292 1
1.45253161198397 1
0.537972009329905 1
1.80824979961803 0
0.520982903913763 1
0.950499383016605 1
0.510521638585114 1
0.274938868725475 0
1.5788726943831 0
0.782691652161362 1
0.237813271905213 1
0.805276096671795 1
0.999581914128493 1
0.984179024070342 1
1.09787444217635 1
0.473409658062507 1
1.10723276459647 1
0.898795022874467 1
1.09072633472978 1
0.922511913215096 1
1.07578151727791 1
0.559872384940732 1
0.488871226427026 1
0.708593266950496 1
0.772263275761565 1
1.24532641209325 1
1.3056058295705 1
0.379773754309646 0
1.19735531265865 1
0.946045722731558 1
0.452148987471919 0
0.531040995810672 1
1.28479532691337 1
0.795887952948173 1
0.712110202789155 1
1.41018655960195 1
1.1016838612769 1
1.4001942470668 1
0.787403798315643 1
1.38468223748651 1
1.01658438577534 1
0.590795390007664 1
0.83219600869246 1
1.28397892609455 1
0.82546882793771 1
1.27698865920557 1
1.02322022601561 1
1.14541123483201 1
1.08090962463616 1
1.0914233010976 1
1.0952879188799 1
1.06472872076181 1
1.14094359750243 1
1.13002648453139 1
0.382430752317721 0
1.47297490512352 0
1.41938409705162 1
0.866647430861177 1
0.937069489236358 1
0.76104514459832 1
0.885110111042737 1
1.20997728010395 1
1.03041463034498 1
1.04295276542035 1
1.66032650608212 0
0.794821871753923 1
0.968521553952156 1
0.869441970969972 1
0.822103847092639 1
0.959885769225862 1
1.09330977153629 1
0.98935428346252 1
1.05720130653195 1
1.13682846288894 1
1.09539826544491 1
0.677786140411829 1
0.911057277446801 1
1.26900071799079 1
1.14832029649379 1
1.29670264596047 1
0.673816950190674 1
0.474411934331196 1
0.954241974852664 1
0.617758463364059 1
0.656676553074927 1
0.99295162776026 1
0.942732542342131 1
1.23750174254624 1
1.16526814242156 1
0.894683478985365 1
0.786435327582843 1
0.962226465534482 1
1.24520285263391 1
1.14594660149668 1
1.34872748790295 1
1.48644854313869 1
0.72713177043684 1
1.24180200052626 1
1.05216565555393 1
0.515866486395647 1
0.418388264441761 0
1.13584531901819 1
1.20417754729998 1
0.496397045137672 1
0.845779107024551 1
0.823071927565866 1
0.822411472043001 1
1.22172719924166 1
1.39403722941053 1
0.967542528906341 1
0.981652070456664 1
1.18122926810985 1
1.28962129233733 1
1.04910992789325 1
0.353536702027878 0
0.910054151666811 1
1.03350824145106 1
1.03640552792616 1
0.915043054584695 1
0.907336520673736 1
1.02020401887201 1
1.22102996090496 1
0.668292752874891 1
0.803299912961984 1
0.763071256387443 1
1.13064881895429 1
0.764270787360123 1
1.66320555620267 0
1.35623668880472 1
1.07431964313931 1
1.07926126704192 1
0.274340949471021 0
0.980862311822261 1
0.497392965116751 1
1.49393642928691 1
1.37181135412141 1
1.19685771814083 1
1.28407985484494 1
1.31595161445367 1
0.895263785627065 1
0.970908680226686 1
1.01251636094254 1
1.35398476278091 1
1.04714001547987 1
0.945652474293553 1
1.11637107775376 1
0.826486151480604 1
0.796988651887528 1
0.971647802644643 1
1.09504246639665 1
0.404425675594416 0
0.830176009826225 1
0.778117118510575 1
0.077239231777425 0
0.92553038655964 1
1.09826087549828 1
1.22036518737079 1
1.56851285204371 0
1.15173000926589 1
1.43699963630184 1
0.906848655101255 1
1.11113272802766 1
0.989772424172056 1
0.340814711900421 0
0.587494038686792 1
0.45740977149009 1
0.51849363315153 1
0.376538204202223 1
0.939384870267182 1
0.73387057593775 1
1.04699541684461 1
1.4695966019039 1
1.02055061783864 1
1.20296705590569 1
0.833335171109893 1
0.516582170158193 0
0.913797469227845 1
1.63815795216455 1
1.15751473076873 1
0.903235388474851 1
1.08953819144611 1
0.690951415277773 1
0.647520914993721 1
1.21184851159893 1
0.55928175256827 1
0.76760447681478 1
1.02267351194818 1
1.48756902504936 1
1.38388942970138 1
1.31608207867727 1
1.26250710878284 1
1.27561495286941 1
0.572119636848814 1
0.901169709768694 1
0.847220653543682 1
0.44096367133201 0
0.601787844361856 1
0.919418444045401 1
1.20815571284151 1
0.652079890181538 1
1.35209145563894 1
0.899773610319243 1
0.811261707904819 1
0.726265992501809 1
1.0139188412738 1
0.765379909988767 1
1.21636326061192 1
0.403535886789464 1
0.883097882662069 1
0.483998118076155 1
0.968887388055169 1
1.04564413199259 1
1.45330915097607 1
1.13862448044644 1
1.01964952789372 1
0.639154300746663 1
1.00316034103643 1
0.783908791828301 1
0.826514969347481 1
0.192558213370215 0
0.763173689023044 1
0.704149025656936 1
1.25618289372017 1
0.989452054350892 1
1.28683557682983 1
1.35391685276774 1
1.50666124276703 1
0.910670531926694 1
1.20137107676102 1
0.810007421912777 1
1.05763560949088 1
1.03350272861782 1
1.06840050529637 1
1.00494853187226 1
0.834729183396019 1
1.25353573938235 1
0.703389088818017 1
1.11671004821418 1
1.18829389180942 1
1.24011600306177 1
1.01805135501318 1
1.08554916180565 1
1.33186834587028 1
0.534556840691539 1
0.788727649344301 1
0.109429281617672 0
1.3706846067816 1
0.840479180829495 1
1.18988407014061 1
0.956344468997375 1
0.528549140686958 1
1.15208538278534 1
1.09717525687871 1
1.2725848642444 1
0.926481333924527 1
1.05904941962421 1
0.894497902548093 1
0.91579243870121 1
1.0754450389096 1
1.22243684854213 1
1.04109950213452 1
1.5960491369275 1
1.14793399252755 1
0.539768569559475 1
0.782591218910366 1
1.11987909532277 1
1.12632123910423 1
0.99736261216101 1
1.54549475795679 1
0.702961241642102 1
1.3169521577043 1
0.675069286846845 1
1.10635565319419 1
1.32264333477539 1
0.868555076678307 1
0.928706689223263 1
1.36806061232268 1
1.14836231246161 1
0.662242888361191 1
1.45280445141137 1
0.719304166309311 1
0.564982998381237 1
1.32498368245666 1
0.986781650965313 1
1.27577120961373 1
0.462780164481774 1
1.38612855506787 0
1.35114416021559 1
1.26029872723819 1
1.07903816069735 1
1.29564911542703 1
0.472146175250743 0
1.01980763812395 1
1.00749189188426 1
1.30832667810943 1
1.05629272047381 1
1.23113542225848 1
0.8875184127328 1
0.962861456680287 1
0.301611584900247 0
0.532779284236774 1
0.704735751681281 1
1.2177063457883 1
0.971862399309527 1
0.799943027861439 1
0.962631632137274 1
0.747874268626948 1
0.65731544541903 1
0.98503660734203 1
1.05085784126053 1
0.90095760408432 1
1.2108665621924 1
1.01428507024337 1
1.50288280521453 1
1.56478919199778 0
1.08678911410099 1
0.668894505180629 1
1.15694204260066 1
1.02296690350409 1
0.769187043171808 1
1.40220974130359 1
1.24327959725918 1
1.07787116443769 1
0.912680014772612 1
0.872819347503932 1
1.25688376511672 1
1.27574378599932 1
0.744260626443664 1
1.11487468665444 1
1.07322763260309 1
1.27670586231059 1
0.971957624231214 1
1.39286957159139 1
1.18002946982002 1
1.01266344320812 1
1.02437766773683 1
1.11732523828055 1
0.536766210660926 1
0.793141420493283 1
1.23409872849716 1
0.900332376026463 1
1.41549703903657 1
1.29822141684477 1
0.921045885869425 1
1.42538332098783 1
1.26214709323906 1
1.31439003782295 1
1.00837742489948 1
0.766097980718538 1
0.466261118828282 1
1.07888693317166 1
0.473434505261387 0
1.36059422615272 1
1.21118359744882 1
0.67826864401765 1
0.564847332259707 1
1.26788676260305 1
0.933193632391671 1
0.668800505484203 1
1.72082100059037 0
1.06549133160217 1
1.25480164883206 1
0.582239848588263 1
1.6413396765503 0
1.04933738073857 1
0.778231657529103 1
1.26759005691564 1
0.329979668552308 0
1.21884633133763 1
0.565431724173185 1
1.13831650208186 1
0.792418618205373 1
1.08787306912591 1
1.30988427949191 1
1.53174228918307 0
0.912116046868379 1
1.15573625811985 1
0.665565877228177 1
1.17133259039855 1
0.799676319928762 1
1.18574880790179 1
1.37761279789359 1
1.20515408577071 1
0.629834298073328 1
1.37722127655505 1
0.698939875695444 1
1.16446346065899 1
1.36055620846368 1
1.41297927403874 1
1.27641816455344 1
1.12193557736615 1
0.855757475801576 1
0.444349891098883 1
1.40663293936239 1
1.28055430835631 1
1.4263020217189 1
0.501877311925479 1
0.972950518718124 1
0.710756332649368 1
0.784856754452302 1
0.867092274192232 1
1.06392083736169 1
0.92066178125431 1
1.30834606059421 1
0.518100929345877 0
1.14119199284832 1
0.848007025620996 1
1.62650541182975 0
0.948296917897647 1
1.42697607913728 1
0.93723046192271 1
1.21974439064763 1
0.913858340280959 1
0.975479159459942 1
1.20924217950437 1
1.19667521389009 1
0.505375883823537 1
1.04437325875413 1
1.4496850977709 1
0.988840209292867 1
0.762477657963007 1
1.02094522530125 1
0.823765718124749 1
0.827725284766453 1
0.766852880185101 1
1.15265038664697 1
1.19879161261581 1
0.823832740056903 1
1.33975403921753 1
1.03255274807978 1
0.9491885585966 1
0.340053815652506 0
0.741132524772743 1
0.975911279390255 1
0.914899286298346 1
0.557720038675074 1
0.927541139022254 1
1.16914330625132 1
1.61521468702325 0
1.45715681398296 1
0.734033975236194 1
1.14526115535223 1
0.718149320031863 1
0.923123801747895 1
1.60203572230285 0
0.735708354501321 1
1.10332391520954 1
1.49678168296239 0
0.837084028915884 1
1.08800833310134 1
0.946968266921836 1
0.709072178460449 1
0.973124100176624 1
1.14168617716983 1
1.46435337661214 0
0.950947454821544 1
0.894181778109635 1
1.19153618216814 1
0.677582784475169 1
0.804806225930765 1
0.437932352079517 0
1.19526074487411 1
1.30894420365646 1
0.701085314338643 1
0.801126127990483 1
0.441278379590868 0
0.866680058918219 1
1.583983820728 1
0.813080367303862 1
0.537959203767053 1
0.836240165931581 1
0.5972469283217 1
0.63003579755956 1
0.889104102227366 1
1.05168440050413 1
0.536080790213474 1
1.26120046776985 1
1.43582602228078 1
0.74237828137444 1
1.34898480724398 1
1.18412449325631 1
0.928594712842089 1
0.617154124750362 1
0.805202526408965 1
1.13923184278681 1
1.0967181253139 1
1.40422287147586 1
1.19481555631771 1
0.723710036170876 1
0.47229276097141 1
1.07203080361762 1
1.26132745278393 1
1.47929238841894 1
0.926435829017659 1
1.34269042846562 1
1.05322609274739 1
1.46321361336637 1
0.873547592887924 1
0.905828214874551 1
0.814056386099333 1
1.36686039252316 1
0.900880083482151 1
0.955732228098012 1
1.54251013506006 0
1.16340715303819 1
0.780455969768048 1
1.05272893443274 1
1.11225197736015 1
1.25244500624004 1
1.23391909663665 1
1.29131474113571 1
1.41868758042213 0
1.41935427006237 1
0.903354780476055 1
1.32742859566903 1
0.681220272447449 1
0.786563732520103 1
0.819969002987646 1
0.815042366049559 1
0.504519165642068 1
0.35696704354384 0
0.76927181855961 1
0.541294193799357 1
1.23733054668445 1
0.745132289625974 1
0.761406214277382 1
1.07210074345901 1
1.36641896298421 1
1.32578658919401 1
1.16742120018926 1
1.01752224476905 1
1.01783929284376 1
1.17040322146037 1
1.06792229271696 1
1.04015185187833 1
1.26364885193258 1
0.981989550256111 1
1.47503907619313 1
1.22470192713316 1
0.739870439548647 1
1.43178864077169 1
1.03564637003078 1
0.818907657904094 1
0.745262737225288 1
1.30385370169181 1
0.991302089232815 1
1.22325405180159 1
0.664011314856737 1
1.24966693638088 1
1.60818165139899 1
0.963287988291169 1
1.51810343765811 1
1.2178366867104 1
0.977256067155196 1
1.2561264972887 1
0.964468024926871 1
0.853153932721295 1
0.932851670586146 1
1.10137786043908 1
1.24235402452181 1
1.11389481768298 1
0.983619754399096 1
1.28278333052866 1
1.26857841146825 1
1.05627843528994 1
0.808211681279439 1
1.05507568149021 1
0.743048035417306 1
1.21513006353292 1
0.622981047870809 1
1.05692809347832 1
0.641397425219805 1
1.11748743759017 1
1.59994954896486 0
0.587379076121921 1
1.09727723423257 1
0.713615910317409 1
1.37257455476353 1
1.04089248302865 1
0.911671549467202 1
0.545689333126105 1
0.803351193824199 1
0.911708435028877 1
0.5836237102483 1
0.707716598176531 1
1.22763699220104 1
1.00057070837326 1
1.30170198295082 1
0.399718164262136 0
1.27660639166358 1
1.01601658750406 1
0.77541351135582 1
0.998587950301633 1
0.300211254859754 0
1.07268401860154 1
1.35509714406448 1
0.325120340880409 0
0.728320832947703 1
1.307945706365 1
0.97182631289055 1
0.626667191643569 1
0.812333219216352 1
0.612047497835461 1
0.484879299918808 1
0.685552083091918 1
0.534835219934327 1
0.714621890078438 1
1.11811674496227 1
1.05054877459263 1
0.826253762565062 1
1.00242931329846 1
1.10060860927887 1
0.846832246881478 1
1.12948971358417 1
0.922040326162396 1
1.17675601349378 1
0.979246616115623 1
0.0635488330726287 0
1.10342207901721 1
0.899887640603048 1
0.885675962503679 1
1.80288502460245 0
1.22912761119657 1
1.48320646897038 1
1.35239040082259 1
1.32768476133926 1
1.25653616099867 1
0.413946900705919 0
0.981100775303887 1
1.6977320507045 1
1.17478863554 1
0.923504990369875 1
0.828557799703083 1
0.783130491082525 1
0.778086684730683 1
0.54134650243635 0
1.08655947186445 1
1.45729150229489 1
1.39244404449474 1
0.624650235751428 1
1.11082053115812 1
0.577985637357277 1
1.17853542999247 1
0.567900979848445 1
0.958971862072498 1
0.87931017949639 1
0.906261756071799 1
1.0474484320349 1
1.0408729323485 1
1.14087619471461 1
0.643992688004281 1
0.742623010421515 1
0.957648977227785 1
0.851710127772871 1
1.01350473912168 1
1.13275161786963 1
0.503457648970509 1
0.79607173380355 1
1.0934807412257 1
0.767100558702092 1
1.3432902230633 1
0.864397326327837 1
0.681891744539694 1
0.873461165514944 1
0.816968367131129 1
0.960946392806752 1
0.790407770389828 1
0.799004509054792 1
1.04605943147684 1
0.342584558843203 1
0.928684117014006 1
1.07406697572612 1
1.12137153004472 1
1.38240752393712 1
0.787122990215664 1
1.18435664048614 1
0.948514829353486 1
0.849392041633703 1
0.924864657218887 1
1.39979027459682 1
0.791772747094917 1
1.03823972515132 1
0.776321252344945 1
1.38368511478122 1
1.39410235650334 1
1.07982221407312 1
0.939692653676117 1
1.61108637088585 1
0.800748712958462 1
0.924227720725231 1
0.993732191591713 1
0.754751903629477 1
0.523260909913983 1
0.757080253509249 1
1.12168727613839 1
0.848758712890082 1
1.1138257205386 1
1.41014958784772 1
1.13014686253936 1
0.624149124664795 1
1.13474911051807 1
0.711054014523466 1
0.854584257616251 1
1.23706244021926 1
1.20325095530146 1
0.858366707608974 1
0.732163409504816 1
0.98191291172485 1
0.548469170147941 1
1.10580980502421 1
0.633116524341861 1
1.06170455483007 1
0.80034597868522 1
1.06358020943749 1
1.16441517633471 1
1.1734000657802 1
1.41816133469667 1
0.902743876407101 1
0.852431622779238 1
1.27955994358326 1
1.25246825439865 1
0.941816070328432 1
0.918577419754569 1
1.22279682117538 1
1.08856326367838 1
0.878874857485409 1
0.823238049428043 1
1.11497288542779 1
1.66198701670446 1
0.758535140574581 1
1.08165324530006 1
1.49827272419243 1
0.911532724643826 1
0.762070508989558 1
0.583050396674048 1
1.71227889123857 0
1.31243481430038 1
1.15363433556015 1
0.966523117008542 1
1.03030436474461 1
1.08150915009168 1
0.693843487365686 1
0.691751102263828 1
0.691798807725286 1
0.899239926661338 1
1.68784823141598 0
0.689067898934541 1
0.612100827256627 1
0.761150519567946 1
1.04931515883952 1
0.804751637463639 1
1.06878473202956 1
1.0216638574304 1
0.942441579679199 1
0.626023116701879 1
1.4682052608509 1
1.51574597144343 0
1.04470748468627 1
0.985493144012426 1
0.969344887972465 1
1.05926825315139 1
1.38997371631913 1
0.59264812960928 1
1.12823991300162 1
1.10022311620904 1
0.897521212268022 1
0.779459145826717 1
1.37972133043023 1
0.777619918858431 1
1.29758000004186 1
1.0809764095191 1
0.692968560121981 1
1.3485062190448 1
1.41651811598444 0
1.2685589256996 1
0.747602367484764 1
1.11501869932069 1
1.44345719255503 1
0.935619627937529 1
1.15362659591172 1
1.47586147309462 1
0.847855284887811 1
0.626947179209764 1
0.70379267801355 1
1.31363666900991 1
1.47987113066906 1
0.856352230400243 1
1.09933496848805 1
1.34293113809948 1
0.443311233926836 1
0.865985343274722 1
0.763000332443374 1
1.84786703137493 0
0.670618757072412 1
1.13769498855838 1
0.0242054995179609 0
1.0536707645663 1
1.42481436020132 0
1.24698411743921 1
0.380005891099399 0
1.37472169357468 1
0.626936619802539 1
1.12417928535507 1
0.704845445177616 1
1.2028184076806 1
1.05087011603934 1
1.46665108084801 1
1.14337692858486 1
1.49938405808067 1
0.883060685363885 1
0.908105103238329 1
1.03830319128504 1
0.784383693031945 1
1.29366801985174 1
1.0344536590135 1
0.939706240001395 1
1.09089962381136 1
0.778441900567634 1
1.08592709161224 1
0.97797102895043 1
1.27860724512989 1
0.878231404648014 1
0.996195864526296 1
1.17807118849313 1
1.33755956595935 1
1.14533807312058 1
1.13253114504411 1
1.03839201783113 1
0.881124821633595 1
1.20217108879754 1
1.28555996718922 1
0.548312097618543 1
0.775017318849008 1
0.779067452431288 1
1.16376780435058 1
0.67098335724 1
1.39474658930653 1
1.02426829560474 1
1.34140070883563 1
0.864753632757509 1
0.311536498031829 0
1.39331582662929 1
0.577940641319278 0
0.865122049322577 1
0.971914650135599 1
1.355752514175 1
1.03503745477715 1
0.682684276533428 1
1.0093116573727 1
0.875051255579754 1
1.01744586198673 1
1.40080024256625 1
1.13451155688874 1
1.02800918236344 1
0.9016736555099 1
0.612397582629865 1
0.946943400173445 1
0.30749624555179 0
0.525066883091473 1
1.3072711686368 1
0.628549703910672 1
0.738628814757564 1
1.15638230212341 1
1.05571594242511 1
0.962022544438284 1
1.20932384754436 1
1.35383276097631 1
1.41078321359578 1
1.05924932178141 1
0.988906047987811 1
1.21028007621969 1
0.938430460772825 1
0.778385119282589 1
0.69781366961559 1
0.659958634346876 1
1.05141995685364 1
1.99600734215964 0
1.12714674829738 1
0.887203742871089 1
1.18510073709423 1
1.09727468993194 1
1.45854779211679 1
0.201622718929014 0
0.831178385894788 1
1.16401573648991 1
0.589019765435624 1
0.95321599630725 1
1.41187925762742 1
0.78333448347137 1
0.721023785067967 1
0.854041990475615 1
2.10792228470183 0
1.20583527668349 1
1.13131806210848 1
1.49072440071011 0
1.14288932431348 1
0.992876764387486 1
0.696315242128429 1
1.28620430611094 1
0.832025575039276 1
0.796506279390083 1
1.52006010061295 1
0.819448462266584 1
0.855767773621467 1
0.979891455454986 1
1.04334428272864 1
1.22516178466659 1
0.758239176611499 1
0.41498285038898 1
1.4315129936713 1
0.921143357676616 1
0.955868137931973 1
0.852009788388379 1
1.3236074963864 1
1.09535909267684 1
1.4036413468361 1
1.11734820020929 1
0.77287365009555 1
1.24030009666275 1
0.908152803494324 1
1.23523364428845 1
0.788525297836623 1
0.924097278381445 1
1.05538412315267 1
0.823825991998736 1
1.09321643793915 1
1.15947800903749 1
1.12811656311345 1
1.11143829944708 1
0.616595128801085 1
0.878745180391431 1
0.837926227127388 1
0.957930733919617 1
1.31139864355133 1
1.42436100625932 1
0.788509244863971 1
0.912847388369843 1
0.920393840599544 1
0.903565724147417 1
0.224662446200522 0
0.616459656294776 1
0.429141377215549 0
0.839127882358196 1
1.29031018294738 1
1.57333484666421 1
1.14033447242624 1
0.571186305800507 1
0.668905851056658 1
0.944885125173713 1
1.02828783729193 1
1.12202929300856 1
1.34168556449963 1
0.840975228451469 1
1.56521671373548 0
0.38955426877255 1
1.07146610527612 1
0.705726002358849 1
0.888985862036588 1
1.53535764547152 1
1.04061984557595 1
0.854441044529487 1
0.88888345610485 1
1.33464504819106 1
0.679182708653102 1
1.51492255705175 0
1.18629487576224 1
1.23271099166702 1
0.857863850084725 1
1.06855484416425 1
0.969241770307247 1
0.561253340768256 1
1.20579932052879 1
0.697863020192293 1
0.668610544604283 1
1.01101601649206 1
0.929379384099589 1
1.14009799925807 1
1.28998413668832 1
1.15317736157037 1
1.2933248582762 1
1.29901628886404 1
1.12258073262663 1
0.723950266522626 1
0.861732691095106 1
1.09237001300958 1
1.40825150401649 1
1.42787640249378 1
0.839715599527985 1
1.1610695271869 1
1.22386314794101 1
0.906890071877975 1
1.13807788937158 1
1.3128604495266 1
1.23734135244961 1
1.02247239758933 1
0.84898130869713 1
1.54390829257886 1
0.270322468976063 0
0.296746808402949 0
1.31685111233177 1
1.40439186176237 1
1.14207306343744 1
0.906043500694963 1
0.877499709403602 1
0.617046151621609 1
0.804919230990154 1
0.905067478783416 1
0.598847617103508 1
1.33942631204789 1
0.758894531721031 1
1.01087589402469 1
0.691593598839953 1
1.18445751573554 1
0.751395259089766 1
1.11962607889823 1
1.68136499768404 1
0.685830535505432 1
1.03224094088607 1
1.08052951785101 1
0.836053438105351 1
1.67127178350944 0
1.00195079629677 1
1.28318473468959 1
1.01254558853083 1
1.05526514909113 1
0.773134776125113 1
0.715125162466555 1
1.54678344521874 0
1.27154878801945 1
0.615439615303354 1
1.33741790278305 1
0.987565761935151 1
1.42242248328939 1
1.0101965831959 1
1.49972002985286 1
1.23988131335727 1
0.948260721307301 1
1.14625778731514 1
1.51950811661392 1
1.17356676900034 1
1.0525444019354 1
1.13504900167107 1
1.21386892636081 1
1.24964911626566 1
1.35407423990632 1
1.01453382040661 1
1.06665143148297 1
0.985453284866178 1
0.986176071659517 1
1.24342893781204 1
1.27286541019414 1
0.847011099039207 1
1.2923764272574 1
0.852014341439743 1
0.807492309316754 1
1.16162407463503 1
1.10044582997493 1
0.930625414854485 1
0.730198932387452 1
0.93649600331408 1
1.44469875945268 1
0.969140422385085 1
0.760969030921542 1
1.1206678824986 1
1.28460830590955 1
0.832157873705115 1
0.927971360853873 1
0.612865421461776 1
0.718791144966842 1
0.716351421445137 1
0.83758244079993 1
0.825110306738543 1
0.650826524169247 1
0.419921061977928 0
1.09133241524308 1
1.16485581261643 1
0.835684892216172 1
0.747567110348473 1
1.50178231868464 1
0.482996823208257 1
1.35022303769008 1
0.90466551590649 1
1.05861455326332 1
0.254048605848239 0
1.16099138951062 1
1.19254058659863 1
0.726175551283728 1
0.651369802830481 1
1.22421568041826 1
0.884508998149576 1
1.045162987172 1
1.08239332696323 1
1.09721753511137 1
1.37761370169109 1
1.06368954973826 1
1.04367689938668 1
0.905364652447672 1
0.87483023272847 1
0.854842157392354 1
0.820820186179012 1
0.94478542349245 1
0.577043539219336 1
0.792844233879025 1
1.05487621683977 1
0.973968172758195 1
0.661206951587394 1
1.15140269108791 1
0.576590562790998 1
1.30054390512398 1
1.36412533992089 1
1.10302377240524 1
1.15598894125625 1
0.799262887067879 1
1.0266126087486 1
1.43323674860319 1
1.37404949149486 1
1.02085012336017 1
0.94868766287236 1
0.985339260641147 1
0.864977735782295 1
0.66224467637904 1
0.979949377196766 1
0.649595277284708 1
1.10630096745807 1
0.872111428257083 1
1.08534415106493 1
0.0527854523161323 0
0.826858389131812 1
0.840988527816187 1
0.752338591483691 1
0.438284544408301 1
1.06848913573826 1
0.711526747863253 1
1.28157436502212 1
1.40006598749063 1
1.05900092498614 1
0.576205718741924 1
1.30758776944296 1
1.2016929325802 1
0.680477841295067 1
1.09723808212469 1
0.935181121498699 1
0.156394729093471 0
0.81656874697924 1
1.01053960586409 1
1.1354017892255 1
0.930732192311895 1
1.11098386573699 1
0.695618158260274 1
1.00779325187 1
0.575474961703762 1
1.30026390926926 1
0.864686729506102 1
1.21045245665121 1
1.41974725790299 1
0.129063311497185 0
1.51981073522798 1
0.686393936439876 1
1.07466097156333 1
1.15427976443332 1
0.997429320787176 1
0.650212273602381 1
1.07337191896491 1
1.06249313608787 1
0.613366554769054 1
0.753954096475361 1
1.40846200025449 1
1.17346423610845 1
1.26660961790629 1
0.637013933907995 1
1.1163341705746 1
1.03251284635136 1
1.10702334239597 1
0.918169302093589 1
0.831100596121863 1
0.647905654650602 1
0.991976519626022 1
0.702936353318176 1
0.895254442120762 1
0.722722192530925 1
0.747924570806616 1
0.581495188375826 1
0.747142093495205 1
1.02625124384374 1
0.516710114110957 0
0.710833949827236 1
0.353650716843847 0
0.864209341671662 1
1.17436458179973 1
0.823414974788784 1
0.512208843534555 1
0.939965202034112 1
1.05689606857401 1
1.63180229788899 0
0.790605847821671 1
1.72726286153194 0
1.00518034683421 1
1.28322160404861 1
0.785068283449303 1
1.43649345372156 1
1.10043326574471 1
1.06438802111023 1
1.15383385865709 1
0.976432993554672 1
0.695247647093209 1
1.13208979928591 1
0.779392858534721 1
1.63141251106414 1
0.946859964282077 1
0.681649927737316 1
0.461080530519809 1
0.610065708707869 1
1.43007109514719 1
0.593525539768476 1
1.55729053430887 0
1.14549603461433 1
0.796015475612996 1
1.13015887201048 1
1.20220227231814 1
0.979337516648597 1
0.892174851350746 1
0.927276333000879 1
1.62890419425259 1
0.926169502415412 1
0.645313219082366 1
1.30751191214195 1
0.620364761165145 1
1.05740769724639 1
1.23441538696294 1
0.943386326620382 1
1.05710890163693 1
0.864451827660576 1
1.05652685298647 1
1.3311588680775 1
0.479512862320479 1
1.03996896301521 1
1.44320686200497 1
1.07702033037637 1
1.08611269156036 1
0.88629092330815 1
0.944740898801082 1
0.670766865689221 1
0.642003121948572 1
0.930667951973399 1
1.23948205025479 1
1.23408664053292 1
1.45340334416157 1
1.15314183458461 1
0.913323158410184 1
0.916772259146989 1
1.14878984098977 1
1.25094551947539 1
1.02901440777808 1
0.680799651566624 1
1.14679136843731 1
1.50663393670065 1
1.16385882107395 1
0.628733964121046 1
1.2086034591437 1
0.740419889233002 1
0.500807951302749 1
0.430570648822075 1
1.08861507383076 1
0.838486807964676 1
1.10534364614341 1
0.941305300891592 1
1.4769289641869 1
1.21210587740686 1
1.47102425030808 1
0.821076939974895 1
1.37587544351672 1
0.786783655646492 1
1.07307841034059 1
0.244028906111423 0
0.626613663854357 1
1.21139672925007 1
0.925744753230334 1
1.20781643874268 1
0.598905397098357 1
0.851740618511459 1
1.15047345877292 1
1.30215977692681 1
0.626371169664375 1
0.503328331283346 1
0.701689016069205 1
1.13741258518212 1
0.804721641680201 1
1.21479058483504 1
0.807305402648149 1
1.17325430870949 1
0.960190551106719 1
1.0940422437168 1
1.11840406955338 1
0.718236574557538 1
0.849663000282807 1
1.14772387882843 1
1.04895683287206 1
0.89012022099051 1
0.981519032170588 1
1.1162375427333 1
0.576725893943102 1
0.841061357584243 1
0.456560020229058 1
1.2205812453433 1
1.15348987526002 1
1.02103707565353 1
1.8202549776596 0
0.743327400151286 1
1.36508866525875 1
0.984517402517946 1
1.16299471109006 1
1.07866141210202 1
1.14272517415829 1
0.87958032137623 1
0.575123372688808 1
1.3422747903045 1
1.29494969966108 1
1.77358973382354 0
0.641407063287894 1
1.66079728518003 0
1.4172976941316 1
1.25359745560882 1
1.01231853157007 1
1.10634357515755 1
0.861425506294668 1
1.16037318212194 1
0.429938702743606 0
1.04988748153711 1
0.923330878536089 1
1.10518431384574 1
0.9899795535308 1
1.26984478695245 1
0.714037223036255 1
1.49362187115241 1
0.638975032841806 1
1.15872255997039 1
0.114349103067018 0
0.667714834373308 1
0.709966129689273 1
1.07069190690256 1
0.957433389875022 1
0.943344123510012 1
0.636964708975473 1
0.895076864885369 1
0.546442286077972 0
0.972943950954391 1
1.04078760590214 1
0.753098802990597 1
1.40288766594207 1
1.26048903605378 1
1.43166914724728 1
1.68875758762387 1
0.772782132822261 1
0.745988776395113 1
0.973734554301965 1
1.57176174467341 1
0.977373381244667 1
0.937005962934497 1
0.880504454408445 1
0.738041432660034 1
0.622207466391293 1
1.71868358921344 1
0.880560663090463 1
0.743801102762896 1
1.19064054496939 1
1.15054622572631 1
0.678068757224415 1
0.994451616823211 1
1.43511394293515 1
0.568431192152707 1
1.0519162477916 1
1.42730776868374 1
1.02647465223199 1
0.912920668117764 1
1.11924407099753 1
0.725918701825598 1
0.892496919020151 1
1.09641957530553 1
1.22694537744065 1
0.781850500771036 1
1.09933848131417 1
0.84783575932737 1
0.770785617192193 1
0.562242989098121 1
0.760140826680868 1
1.4745811569713 1
1.12242681663998 1
1.36090542438891 1
1.03293386288574 1
0.785698300304522 1
1.06308462567764 1
1.43712714799889 1
0.881779333834162 1
1.43886295786087 1
1.18507510472777 1
1.4396435961798 1
0.987804253110089 1
0.54168507214384 1
1.39858977113686 1
1.23995806779427 1
0.801624291625695 1
1.06017380593714 1
0.98146286183994 1
1.42074799280622 1
1.08726227087664 1
1.51126833956536 1
0.704545992115389 1
0.839671518126089 1
1.46549039709216 1
2.14051539086024 0
1.03384229112716 1
0.914178726827102 1
0.868817894804918 1
0.371525532292385 0
1.29433410049041 1
0.73096107599305 1
0.895606186463952 1
0.9925370946124 1
0.980738010579889 1
0.535608902529231 0
1.61381601716113 0
1.1712986388209 1
1.35024148541686 1
0.623120574419404 1
0.612547848809031 1
1.31278706534079 1
1.18318695020241 1
1.51320402185211 1
0.814576172262095 1
1.55662742437846 1
1.0912606011955 1
0.784841244212756 1
0.605053641794384 1
1.35974683615999 1
0.880296915543217 1
0.172172468432625 0
0.596031867954202 1
1.03760490387099 1
0.954458143780825 1
0.459704996503949 0
1.09846783727152 1
1.17845139125661 1
0.90450117410981 1
1.15200782473636 1
1.06873041906958 1
1.02060886346009 1
1.3572087502606 1
0.729663535810881 1
0.936943463845075 1
1.10047356763137 1
0.899070089298485 1
1.24558163204023 1
1.111657377063 1
0.714069011292407 1
1.37835888246125 1
1.59184538943064 1
0.983499784357507 1
0.231088696738692 0
0.501363948748062 1
1.30383797289065 1
1.1352859551992 1
0.432992188281651 0
0.864395827965106 1
1.05951359334265 1
1.6586559460716 0
1.07727880513387 1
0.855097100708326 1
0.871421044216416 1
0.277496778610961 1
1.37305082638356 1
0.891893203484419 1
0.445335558725775 1
1.06567785096288 1
1.14161900876101 1
0.655446836455044 1
0.975549654326821 1
0.937099858968332 1
1.13326385705074 1
1.08450873629094 1
1.37696176566935 1
0.895787136413823 1
1.1374756403869 1
1.35545421078878 1
0.57595231298305 1
1.39245450667407 0
1.04764613529838 1
1.04169912412201 1
1.04735054483441 1
0.555300513121785 1
1.13354366330598 1
0.863803622164548 1
0.507416243981164 1
1.135753823738 1
1.27714191797261 1
1.22089038571996 1
1.37534340622183 1
1.02987413784005 1
0.931695753777115 1
0.89828805111423 1
1.22359217833351 1
0.864207770925429 1
1.21368244199414 1
0.922666974353658 1
1.28992590732262 1
1.30307679611968 1
0.903253250167355 1
1.27580266413551 1
1.16964774113026 1
0.73010577914526 1
1.26881771804424 1
0.554151887772927 1
0.74063482034485 1
1.08067299508917 1
1.37606971790842 0
0.918540277042938 1
1.17980301409483 1
0.716919465253329 1
1.4476876442454 1
0.564546570981869 1
1.14832026187633 1
1.52746921302124 1
0.770837264065264 1
1.33621758327344 1
1.27153134862433 1
1.19105474802373 1
1.31999833601553 1
1.01576396227208 1
1.41184208190916 1
1.45989949200548 0
1.15933254477418 1
1.04148110097065 1
0.390710891751647 1
1.20053761735879 1
1.46774629365407 1
1.24285991232003 1
1.53116694338456 1
0.767087224272456 1
1.29950514553478 1
0.781563020336361 1
1.25236630476521 1
0.813472126420938 1
1.13386900748701 1
1.09209373424439 1
0.65779079694729 1
0.668715869127408 1
1.25061815845657 1
0.674484646394931 1
1.43129787900255 1
1.23342390954505 1
1.32778003320966 1
0.932088311118157 1
1.16443967887238 1
1.70866399256178 0
1.28102310218092 1
1.09264899121385 1
0.374078090663826 1
1.51954478324918 0
0.820520335297181 1
0.803163603186252 1
0.671490267757059 1
1.28400907249883 1
0.654795241076225 1
1.48828338746785 1
0.702063859708448 1
0.867181268590495 1
0.670184824858988 1
0.587159744220848 1
1.17111681635345 1
1.50449098454976 1
1.25298398950876 1
0.737189677054766 1
0.75060158807954 1
1.41752938646941 1
0.475963054586251 1
0.865307937515725 1
0.751122935922087 1
0.118422371945139 0
1.3109333846717 1
0.878508431008241 1
1.24015957430788 1
1.27405274682954 1
1.0293128256225 1
0.980571851224926 1
1.54253925193028 0
0.109932537009577 0
1.42690809322768 1
0.965548742149269 1
1.21780086299198 1
1.15667475072645 1
0.766156630149055 1
0.798282641800804 1
0.730955180877475 1
1.13304352178382 1
0.47439307769262 1
1.12641267272181 1
1.38313667106671 1
0.81870211580819 1
0.999440249201618 1
0.779460873716954 1
0.782778737063431 1
0.87636617153592 1
0.952692578530676 1
0.977278260738758 1
1.13306260039468 1
0.775487863731505 1
1.12593832807155 1
0.938831183796858 1
0.945431620652723 1
1.34294834646934 1
1.28000429436028 1
0.937715928107431 1
0.778776732254576 1
1.07656716148024 1
0.574739396610636 0
1.32141860095573 1
1.09388172846307 1
1.41113212060006 1
0.939417426773878 1
0.902760275904837 1
1.06672566418998 1
1.12160373506962 1
1.10920484867802 1
0.802119833727051 1
1.11137574661137 1
1.84265689080244 0
1.47567313110695 1
0.52724605789751 1
0.700044386426729 1
1.17476460438931 1
0.270015951944492 1
0.997751693719379 1
1.10183103489037 1
1.55385660849303 1
1.26747265820969 1
0.803336144171174 1
1.17340558188084 1
1.32009285577388 1
1.5209606390081 1
1.33490707249933 1
1.02585179899005 1
0.680154812780959 1
1.20586865273168 1
1.35770774065196 1
0.549470805514097 1
0.745992807913471 1
0.952611094006198 1
1.07946864901946 1
0.638498322297895 1
0.977441147009894 1
1.06285276019612 1
1.02904791451834 1
1.21648705355338 1
0.849917880522178 1
1.48986931705485 0
1.00026314716404 1
0.752321652061224 1
1.13702158728941 1
1.02429722437059 1
1.31583581743644 1
0.725910510810516 1
0.94849188310666 1
0.641242292387453 1
1.08378548777677 1
0.963166322165943 1
0.509888861939446 1
0.969633170070105 1
0.625632175295295 1
1.22031953971352 1
0.672363768164947 1
1.30684709361731 1
1.12152328750284 1
1.05827822946191 1
0.887940344442493 1
0.953584830466665 1
0.615001912007264 1
0.603590809788388 1
1.09990419968742 1
1.30666273388953 1
0.735537183502237 1
0.665266251773906 1
1.06406546275531 1
1.04295642127752 1
0.703555318403925 1
1.02567285038978 1
1.26796770943527 1
1.17792596960824 1
0.905939879934511 1
1.07399661888512 1
0.516421420019666 1
1.36843587983872 1
1.17386377875089 1
1.0150125719763 1
1.68800502168192 1
0.451345409630901 0
1.16117464673416 1
1.37018063528062 1
1.18224995177976 1
1.38037692375729 1
0.724808298947119 1
1.05509929484496 1
0.470945550531243 1
1.17212150720061 1
1.09641511780958 1
0.83831606644749 1
0.720525463520008 1
0.592803259866994 1
1.40648696523077 1
1.04548248836242 1
0.589604498315881 1
1.08616420686643 1
0.91297077762574 1
1.38559656214163 1
1.33211097115702 1
0.701270682960241 1
0.781095344059426 1
0.775005200760639 1
0.701593745610478 1
1.10581587159374 1
1.27681396294123 1
1.14616716312531 1
1.39945492552822 1
0.639557214620368 1
1.19262010900304 1
1.71305001662533 0
1.03161523150519 1
0.523949654063836 1
0.785742018612312 1
0.515718748575003 1
1.20788170906284 1
1.0212521437129 1
1.52216912518427 1
1.39553399802937 1
1.68838300838141 0
1.23932208568908 1
1.34527696502299 1
0.637861098519305 1
1.149187788381 1
0.896904752808482 1
1.06934893901119 1
1.16998831666121 1
0.527412172327906 1
1.64975260959625 0
1.41645731182255 1
0.358095142277527 0
0.336167842004779 1
0.587212774111036 1
1.12417596571722 1
1.19468526230187 1
0.836161486306112 1
0.689885112725255 1
0.982496341996478 1
1.14737794616364 1
1.12737211539281 1
0.625660260474611 1
0.514248611445016 1
1.19394176829671 1
1.04187942574597 1
0.865931275727997 1
1.63196842315892 0
1.14021152967101 1
0.994773430620117 1
1.36172604734457 1
0.845272954010264 1
0.994788979674479 1
0.435927409284579 1
0.468507231044767 1
0.670089304864359 1
1.11253826428727 1
1.47106044641532 1
1.02820193653705 1
1.16886089492388 1
0.950417699579601 1
1.10495259003979 1
1.26949701609703 1
0.834698931797246 1
0.683020534797657 1
0.64213246992464 1
1.13975983798813 1
0.581051906833483 1
1.09188148433613 1
1.26290092348583 1
1.07984647259872 1
1.04780036241869 1
1.11392630617929 1
1.11140867203648 1
0.834882048002814 1
1.04391945821264 1
0.521375929670811 1
0.572148808339509 0
1.15234334386678 1
1.55352435579984 1
1.46398019349806 1
1.2288741794459 1
0.742366067455208 1
0.478087397589464 0
1.22340246144008 1
0.97804572268482 1
1.15248813638597 1
0.763900238382337 1
1.56642496530376 1
1.14865001796877 1
1.16318168194234 1
0.778885262771967 1
1.37577630008741 1
0.417705068548509 0
1.03102167150149 1
1.05196966852949 1
1.74639037147322 0
1.24761453488606 1
0.886929674434091 1
0.546213654560402 1
0.719680022157607 1
0.993755627815282 1
0.686700530963642 1
0.644473988967175 1
0.756172751698364 1
0.86052730157277 1
1.11217611504205 1
1.0954322907442 1
1.36243814207766 1
0.523961451158437 1
1.70065119955635 1
1.62488172679877 1
1.13411261159032 1
0.998260502085193 1
1.11011502442834 1
1.38677503724679 1
0.554469146088595 1
1.37126875584613 1
1.15946667024022 1
1.25058499372935 1
1.88574604652888 0
1.34893896134834 1
0.972587671121469 1
0.532012880831204 1
1.35987366863827 1
0.742196906050575 1
1.05394552265224 1
0.791523481653788 1
0.907649476444412 1
0.624869946893207 1
0.881038281938191 1
0.821278879516419 1
0.99849703536734 1
0.838895462648419 1
0.91422147449344 1
1.14863406276985 1
0.978981362787809 1
1.10249316605053 1
0.557967024278974 1
1.05090417486875 1
1.02732538072301 1
1.02025184032404 1
0.945325161477371 1
0.926652207762281 1
1.30164551806612 1
0.927572163626754 1
0.905789547346991 1
1.63540934840952 0
0.818574179615584 1
1.77439869636074 0
0.872426773213259 1
0.724330332609966 1
0.709055479560224 1
1.57535358380079 1
0.369097953966737 0
0.126289939315808 0
1.34672148278065 1
1.02123441310572 1
1.07050381463148 1
0.426387390849393 0
0.577485924915154 1
1.00133893814225 1
1.33281312716868 1
1.43291188782362 1
0.946520910901726 1
0.566492240274237 1
1.01642406665065 1
1.07563521764163 1
1.5905579119602 1
1.35196677048342 1
1.11694853987105 1
0.862680790294366 1
0.979511806645845 1
1.11541965209563 1
1.06212884869082 1
0.95139878905004 1
1.02142197197029 1
0.61412725237434 1
0.727411063783595 1
1.33860140518209 1
1.19256344070833 1
0.758568183049851 1
1.36997777100152 1
1.74615651629174 0
0.981282052552354 1
1.04983262487489 1
1.04804813984488 1
1.08672109045231 1
0.39142683338305 0
1.07138698062913 1
0.881085760519858 1
0.948919612644249 1
1.19925898540584 1
0.546085827485837 1
0.905037778772812 1
0.30011649416695 0
0.91402585580443 1
0.703372074437384 1
0.801476564758474 1
0.883201347146527 1
1.11736042791532 1
0.797634000724523 1
1.06042263385385 1
0.975388515287849 1
1.19994675437647 1
0.247545531890108 0
1.17295567216405 1
1.06450460955064 1
1.2252645796086 1
0.405616239456104 0
1.15673080428021 1
1.33508229175258 1
1.39185019251938 1
0.266826375858922 0
0.548583146939782 1
1.17069386442277 1
0.223917275419514 0
0.824322387330977 1
1.12354557263172 1
0.885121826403956 1
0.538963148307315 1
1.24648800393092 1
1.14103727016049 1
1.2880579617851 1
1.32623636611461 1
0.821562879946318 1
0.709899249941353 1
1.09804467942123 1
0.861885584392094 1
0.549772484736517 1
1.12428382228259 1
0.941244834351251 1
1.58286198259477 1
0.571954426786145 1
0.787963767854308 1
1.29196865762424 1
0.752997602905131 1
1.59668318941369 1
0.633935936047077 1
0.942174864942207 1
0.911941278266405 1
1.16762404060356 1
1.16717400462755 1
1.27270655379982 1
0.81334563066363 1
1.43823426345092 1
0.787722238983643 1
0.94866253994102 1
0.528680967450484 1
1.49286268661786 1
1.03723892797396 1
1.32665967077176 1
0.715984440182689 1
0.372637863613255 0
1.04979897983192 1
0.589698463848 1
1.26811286805708 1
0.599690682619857 1
0.621332611155852 1
0.868826009170761 1
1.19335102668522 1
0.681900420251266 1
0.589549287872875 1
0.982766424340227 1
1.50022602233975 1
0.749594240259074 1
0.162735689608 0
1.53529341265085 1
1.43030423694173 1
1.00240383680685 1
0.755630122230869 1
1.23018741681846 1
1.08729196454572 1
1.36810532102317 1
0.513259097388084 0
0.82881743858991 1
1.33384015956747 1
1.08820926431757 1
0.833812115447454 1
1.17580528260083 1
1.0543339415251 1
0.745840851433651 1
1.17688502684368 1
1.34423929089911 1
1.3523782694825 1
1.00992107878108 1
0.984501624514113 1
0.685861749973611 1
0.68548472358317 1
0.687133569935472 1
0.794665492837022 1
1.00534426373583 1
0.919930809949029 1
1.22340426866144 1
1.02576390720355 1
1.38734104769454 1
0.567946599739604 1
0.945892596546478 1
0.61614374868125 1
0.566700416243392 1
1.12940044866545 1
1.19366885220804 1
1.07193080292487 1
1.41867182381671 1
1.1516903082517 1
1.28963291332151 1
0.75025183611514 1
1.27599221999256 1
1.02432244633982 1
0.2710174739308 0
0.874354348447232 1
1.08437638754223 1
1.00334303721844 1
0.926469224057366 1
0.81127413312855 1
1.41781591767031 1
1.06738121248578 1
1.56269631196554 0
0.939372278802671 1
1.29874643262674 1
1.06808059445907 1
1.20117324295162 1
0.592637956898904 0
1.64976481143217 0
1.16857458367665 1
0.514099739066218 1
1.21205149534277 1
0.98457292100402 1
0.475112403924475 1
0.469097347063774 0
0.221682140960845 0
0.927525562336622 1
1.44561016552107 1
0.500520046597968 1
0.648257164292096 1
0.16634914499629 0
0.265749980439459 0
0.249397152208674 0
1.24001197442724 1
0.958525023566509 1
1.08428022091288 1
1.38408416668924 0
1.12250132809434 1
1.06881405487458 1
1.34348667660841 1
0.936469171483356 1
1.00785636309273 1
1.36255668449363 1
1.36645098202156 1
1.02989196142878 1
1.97805461330428 0
0.681354390307865 1
1.18331620908767 1
0.557930035945544 1
0.873174045047801 1
1.44864133686655 1
1.45829824223409 1
1.01572477498431 1
1.10499004774042 1
0.921040958626018 1
0.926766408635111 1
1.01138066576657 1
1.22399152666925 1
1.03058576853926 1
1.08303539781365 1
1.0849255756886 1
1.319949436329 1
1.10375291755981 1
0.663470956801422 1
1.07209084794147 1
1.32377067780032 1
0.942021579887129 1
1.13800292484351 1
0.953438460391946 1
0.87808879841305 1
0.749400185535422 1
1.07139454818833 1
0.847274579898691 1
1.21706283018711 1
0.496401225032233 1
0.439793735175023 1
0.849277672632129 1
1.1299114436087 1
0.428723353160958 1
1.5270715673459 1
0.987849249638809 1
1.17467242593592 1
1.26691199260703 1
1.24510056005199 1
1.23843859642515 1
1.09855841883495 1
1.27335520544139 1
0.821246843161624 1
0.821961057701985 1
1.35798756446816 1
0.739687676421129 1
0.729242961748876 1
1.19659792288477 1
0.834144289199855 1
1.27394703456098 1
0.950593382731817 1
1.13110958889266 1
1.12367375696985 1
0.930156586144046 1
0.70268758594358 1
1.05847767619852 1
0.626486583187207 1
1.31427679156841 1
1.44630704754355 1
0.362447052386327 1
0.870195159511385 1
1.04772023654882 1
1.19771044487081 1
1.15324083677709 1
0.790395446604101 1
0.818092977670917 1
1.47785054154448 1
1.24999853320614 1
0.798644215046672 1
1.13174282189815 1
1.08996831012266 1
0.858065588642156 1
0.867442552522849 1
1.37618102368109 1
1.19386435376676 1
1.43467994346692 1
0.335409731901393 0
0.439937130436056 1
0.889497971778206 1
0.777312895313086 1
1.15158133954662 1
1.16863560875014 1
1.01374145022409 1
1.13846036135588 1
0.911139532713352 1
0.337335440513748 1
0.749075214972383 1
0.738668321770873 1
1.12958587616734 1
1.25534975421297 1
0.459570689579141 0
1.36684391661053 1
0.761505174146753 1
0.957472687523029 1
1.15627864183119 1
1.14705120112661 1
1.24614068966975 1
1.02272014998079 1
0.664374633475868 1
1.10318975902437 1
1.23901818476619 1
1.12841278603612 1
0.899767649604957 1
0.682842881338169 1
0.921077131000955 1
0.987104315494009 1
0.868912375549981 1
0.919127842040721 1
1.51785291793262 0
0.83994980256603 1
1.12143474042441 1
1.22524380825483 1
0.678089378813974 1
0.685957091230799 1
1.01420973210935 1
1.50439540809459 1
1.61393708330736 0
1.11991015344556 1
1.44627343407441 1
0.613373247536794 1
1.51953256988136 0
1.4822202923739 1
1.1860330074153 1
1.27125389132909 1
1.09743414217969 1
1.28892379761653 1
1.15775617236283 1
0.990279180050971 1
0.843996606050476 1
0.541515729895272 1
0.981125417608053 1
1.27238185988531 1
1.30321475204318 1
0.55594775948162 1
1.46029040278632 1
0.760471999532787 1
1.05432736347617 1
1.48245180755566 1
1.39885666510244 1
0.394699699865328 0
0.881945520951902 1
1.04308785137319 1
1.00237660198472 1
1.36691075656978 1
1.28002818190858 1
0.513763000889734 1
0.782870588641093 1
1.12787469865124 1
0.772236526769191 1
1.06473345746889 1
0.895267855874848 1
0.728180595190305 1
0.981339836003964 1
0.693070272115601 1
1.86986623358225 0
1.42631945367021 1
0.937069736839827 1
0.494290574578061 1
0.915762427448259 1
0.707744282725276 1
1.05748977884126 1
1.67596381029812 0
0.76941408647081 1
1.13967393888978 1
0.844549057988914 1
0.871184955691659 1
0.556105188799343 1
0.948848913069855 1
0.790119811110807 1
0.833319402502696 1
1.14895295552824 1
0.85874003029702 1
1.51967640743377 1
0.675092900059657 1
0.994485736413553 1
1.85073328124956 1
0.934832415775717 1
0.580408561623521 1
1.37757737571702 1
0.741960763314687 1
1.38016482848361 0
1.28989245546496 1
1.12222155002636 1
1.1895780772293 1
0.915987126016522 1
1.28457837531419 1
0.745722512562483 1
1.04435047882176 1
1.05669691494957 1
0.939567051838302 1
1.15830431411718 1
1.36123365464967 1
0.901220790017873 1
0.984502975769244 1
1.10412358819261 1
1.16363252481878 1
0.70769026075825 1
0.957859844358489 1
0.939425460302528 1
1.07311618359008 1
1.1468818110018 1
1.38861805248265 1
1.15037320320487 1
1.03731776810684 1
0.920748769998411 1
1.08247217828602 1
0.917312308290484 1
1.49377390703097 1
0.41176100698127 0
1.2261456126152 1
0.718634064097576 1
1.40285585664693 1
1.40264922226023 1
1.01498415300232 1
1.05406968632898 1
1.08495465999871 1
1.01333363166555 1
0.733378224988211 1
1.07677501524425 1
0.534220881125106 1
0.315497801918258 1
1.14083034193266 1
1.1308830798552 1
0.891739987874327 1
1.29597801991122 1
1.49663370338126 1
0.944599832475068 1
0.62073961769785 1
1.50967859620424 1
1.14389024040464 1
1.04408714888324 1
1.49451804133408 1
1.08994193283029 1
0.658028523442805 1
0.957359221733808 1
0.993469512491208 1
1.22894780970871 1
0.893394439187365 1
0.834669463686757 1
1.84196335828911 0
1.08469294372608 1
0.883885218281515 1
1.04886305869847 1
1.42497769292364 1
1.15223588213713 1
0.748137645236601 1
0.826558887521286 1
1.11336420067239 1
0.720527688920159 1
1.10527436531037 1
1.42377896699511 1
0.719469594715566 1
1.40401716401377 1
1.18895931540414 1
1.33639090376343 1
1.35437082986954 1
1.04674984718608 1
1.33047793658037 1
1.13550548756825 1
0.355658746483443 0
1.5187489367961 1
1.12967159580391 1
0.900448317390488 1
1.1017842622111 1
1.27077604004461 1
1.12045799423657 1
0.928482216005038 1
0.824154401024268 1
0.781289324753087 1
1.03900398979004 1
1.08258478105718 1
1.13102418094861 1
1.07585092062597 1
1.16148877068849 1
1.37812821357032 1
0.842101892438622 1
1.13166259373904 1
1.46375254156744 1
1.28655273955672 1
1.35782154007809 1
1.14855327001222 1
1.08810734822128 1
1.16589735090327 1
1.01111444036705 1
1.45585855905927 1
0.608112787875689 1
0.797723020295592 1
0.896281636555136 1
1.01108758003553 1
1.28156771322352 1
0.861775287843915 1
1.22677355264632 1
0.652267444045991 1
0.973121698932814 1
0.763923592798469 1
0.73552047463255 1
0.338519440459193 0
1.28421614225992 1
1.29728174536867 1
1.48882213267198 1
0.939133421352726 1
0.828598840440669 1
1.10789227551733 1
0.632724860013194 1
0.75806595006985 1
1.18433063146308 1
0.782781832407069 1
0.78033259210923 1
0.85444661049554 1
0.598053523949008 1
1.11234690147609 1
0.752272864961132 1
1.14033536450445 1
0.421527565131216 1
0.907200144171642 1
0.802851911253516 1
0.383877393888229 0
1.62419176987179 0
0.487878764116375 1
1.17144066868445 1
1.38365582552325 1
0.770557111640347 1
1.16191670876986 1
1.3964750024479 0
1.13676906811488 1
0.759144689006218 1
0.732227291060385 1
1.44211122669988 1
1.28050037237101 1
1.02073562375456 1
1.24796143933807 1
1.24166563083392 1
0.582725711234389 1
0.503140344865324 1
1.26389185526462 1
1.36064336971872 1
0.788436880622131 1
0.68357622704803 1
1.20829606706287 1
1.08793289740053 1
0.526074032616597 0
1.03094945534141 1
0.638129684577164 1
1.02687634905169 1
0.567828094986972 0
1.03767189143197 1
0.700506409303761 1
0.758209283222961 1
1.15647396061318 1
1.37287171899594 1
0.546264677253198 1
1.2932098363168 1
1.05457055092748 1
1.60319451787788 1
0.809577790235791 1
0.725757719911223 1
0.647548843117228 1
0.460443000488721 1
1.27917145592689 1
0.87348005500956 1
0.790083302315335 1
1.23095914056615 1
0.680805744614891 1
1.2580747608192 1
1.3837262019817 1
0.579694042210314 1
0.0973077353669091 0
1.14836540117225 1
0.818823027330565 1
1.20988109237943 1
0.971230376324613 1
1.0713497365084 1
1.33578590555732 1
0.791482638985019 1
1.36900086374427 1
0.939108925649159 1
1.42761943256285 1
0.872312348638413 1
0.764857389997208 1
0.711903368478663 1
1.10999692169638 1
0.593368977742076 1
1.07712702153027 1
1.33893764516661 1
1.05459665457634 1
0.97990028704711 1
0.946695808132901 1
0.580962926970425 1
1.21178418994229 1
1.31147289989464 1
1.18252756588758 1
1.17993525273208 1
0.619017166699366 1
0.751483836306679 1
0.917958209387331 1
0.695550235884899 1
1.3590559052821 1
1.07601644814531 1
0.960699484634921 1
0.922182643581624 1
1.08267611807386 1
1.19882361113183 1
0.594558158718726 1
0.548874325898227 0
1.10759055203245 1
1.07907558525691 1
1.53377364002909 0
1.06395799808775 1
0.857513156344905 1
1.05349017825513 1
1.07091025908869 1
0.906551270117206 1
0.88954700143027 1
0.631007209331633 1
1.14527997139003 1
1.17435176237239 1
1.16010887457924 1
0.67055896445076 1
1.02033837900099 1
1.18436453420357 1
0.836355290768114 1
1.00794768069057 1
0.693921098032355 1
0.67218239598507 1
0.799754584828047 1
0.840256081550208 1
0.680832217669487 1
0.794802688906305 1
0.97185404260034 1
1.00275967718214 1
0.797850419183986 1
1.13961274322755 1
1.43325874736643 1
0.816442045528003 1
0.862597080535238 1
1.00643399906653 1
1.24071807470289 1
0.697923326371289 1
1.21412541828002 1
1.32597483292526 1
1.41804342954197 1
0.64285276992058 1
0.854347817291202 1
0.950658354457693 1
1.43126869353477 1
0.796489945384698 1
1.15898401454905 1
0.671708941800876 1
1.19054159267788 1
1.11275152551057 1
1.14565502173041 1
1.39154826075243 0
1.33361314759732 1
0.95776860869442 1
1.6286351780627 0
1.31963380928809 1
1.14365872200511 1
1.13319747645277 1
1.23958098403006 1
0.695907373889314 1
0.629246226828567 1
1.30419066459145 1
1.16686011197146 1
0.927126986928859 1
1.51130680768389 0
1.14073474710332 1
1.08514208834669 1
0.71439459568423 1
0.732441518303068 1
1.1451126272275 1
0.751850205088678 1
1.23426204634745 1
0.352996809922313 0
0.688676903657578 1
1.74718080349282 0
0.965166846008389 1
0.839613022297519 1
0.871667619675774 1
0.928866189355747 1
1.08314585017961 1
0.903071310773765 1
0.57689648325791 1
0.773996288427011 1
0.912223735807005 1
1.27505034165039 1
0.982382635742678 1
1.11684413609128 1
1.0697197265913 1
0.887615280321712 1
0.584499948316487 0
0.845720995408919 1
1.12176933149164 1
1.09421218367086 1
0.799852712071292 1
1.48676200636444 0
1.59696956243787 1
1.01175309918876 1
1.19876248725365 1
1.17424090982052 1
1.07781765223523 1
0.883412006993229 1
1.02455049212848 1
0.843062235907108 1
1.05332648083971 1
1.33294300842624 1
0.523974308844496 1
1.02749522620473 1
1.14007297654348 1
0.591438425913708 1
1.41491898720577 1
1.0768570403731 1
0.852265547349526 1
0.760303947880217 1
1.42332716488765 1
0.38728236311818 0
1.39488608484053 1
0.788329741176023 1
0.814211661794245 1
0.790328623262236 1
0.708674417948017 1
0.981978190935224 1
1.14980816574233 1
1.10302092141431 1
1.1678815053323 1
1.81163329681898 0
0.324759980236418 0
0.545114977641765 1
0.750411205559159 1
1.14061730669948 1
0.812499087373459 1
1.37536120402593 1
0.741873496562553 1
1.26287779298349 1
0.47270881953075 1
1.23737944769153 1
1.1796494038692 1
0.976810062790477 1
0.792906895140151 1
0.873795311311666 1
1.22749956796576 1
0.889651156267372 1
1.34275453841603 1
1.10566449927913 1
0.864861213924854 1
1.05209153069456 1
0.639412828879535 1
0.695567125081273 1
1.14593765442964 1
0.624885198054627 1
0.912781026295678 1
0.511175415915993 0
0.639949747876259 1
0.836083622273404 1
0.718824344887728 1
0.712423398585433 1
1.38083855647857 1
0.838707110179352 1
1.33140556544879 1
1.48925380498 1
0.556604519430321 1
1.08172396417291 1
1.36467558627682 1
0.973356124378154 1
1.20239937527608 1
0.994145690757882 1
0.752541607281104 1
1.48310334335317 1
1.03461174175577 1
0.755500293154462 1
1.13489330596271 1
0.694020431738591 1
1.50329750308354 1
0.980736178182436 1
0.660670376735315 1
0.783208055278805 1
0.989752307911541 1
1.28520266225658 1
0.670276976181416 1
1.39273302562435 1
0.747232899911788 1
1.56201775896647 0
1.04023602061454 1
0.609385458362051 1
0.956074601470143 1
1.56330295600587 0
0.450174993873131 1
0.949919030095927 1
1.06369982334357 1
0.98942120919148 1
0.803192757097694 1
0.155835995230104 0
0.779620107843812 1
0.87862092541086 1
0.833826526938628 1
1.03117922884608 1
1.89928300635917 0
0.867497935847848 1
1.66643688819997 0
0.546181829715005 1
0.881246171832388 1
1.33369451099204 1
0.972824235870517 1
0.60883143400484 1
0.988485607370587 1
1.04176326438853 1
1.11412460843531 1
0.919170247590455 1
0.697115286556624 1
1.24284230038762 1
1.03545939825949 1
0.967233148657811 1
0.941911142945233 1
0.897398394975235 1
1.27699482896516 1
1.20766790112194 1
0.627966731350549 1
1.24568253276625 1
0.375379518039965 0
1.24254384395639 1
0.858239168366742 1
1.20220810189871 1
1.21243311239524 1
0.824359490431535 1
1.74076863177903 0
0.703763834359634 1
1.1091780453778 1
0.923355293061457 1
0.73546527536425 1
0.848407749807434 1
1.10536951976899 1
0.959431091343228 1
1.09249005200859 1
0.892950093767707 1
0.707778390791114 1
1.32563627761566 1
0.7054230453791 1
1.31534328222301 1
0.601878264524811 1
1.02744335964786 1
0.823708124837328 1
0.920314673988861 1
0.681658334842635 1
1.13566151058264 1
0.679076597377182 1
0.88266913310723 1
1.44181574663259 1
0.558980289982014 1
0.912696617754581 1
0.826611040013086 1
0.502327673135788 1
1.19467604130172 1
1.04293776616216 1
0.648365119140633 1
0.717530084997876 1
0.748619113666224 1
0.937303196059348 1
1.47655775905481 1
1.28804466431718 1
1.121365492556 1
0.756138599927371 1
1.29181943063677 1
0.372330364276861 0
0.834301913153991 1
0.427823818842984 0
0.964463442254009 1
0.767909208737982 1
1.22994284490684 1
0.219871449078378 0
1.37150854560816 1
0.949615471161699 1
0.985063898420778 1
1.34810120516931 1
0.990203098940916 1
1.35743617064449 1
1.66787582194782 0
1.10751154285273 1
0.619802007196437 1
0.779380111421582 1
0.829489130112025 1
1.11383466409858 1
1.16891615962787 1
0.646229132597509 1
1.51400282346457 1
0.313648050032759 0
0.652962890442949 1
0.918141091047872 1
1.50512371007423 1
0.638933700231754 1
0.918389954880765 1
0.993401053250264 1
1.10722484557988 1
1.12586400118927 1
0.996947899174181 1
1.048793275141 1
1.20417594574291 1
1.36355410750407 1
0.930685778352103 1
0.911940011023609 1
1.50048297783862 0
1.53475715545911 0
0.481025505395985 1
1.02835286586279 1
1.35834491582843 1
1.0064063884143 1
0.927133806447876 1
0.472011851637814 0
1.22596514413789 1
1.3544841138276 1
0.87324260057861 1
1.42444566063698 1
1.09638204975533 1
1.34586182960045 1
0.917318414286383 1
0.81005169995831 1
1.23289652311902 1
1.37790084061692 1
1.05885774446703 1
0.523029222443196 0
1.65453947048955 0
1.45508727458024 1
1.03058905839606 1
0.874996118371235 1
1.11444176479396 1
0.437707133031083 1
1.18565466882767 1
1.08184662403571 1
1.09769758419844 1
1.0757712164139 1
0.398418164465552 0
0.876243041556146 1
1.35282121121883 1
1.37401497972617 1
0.779255377685956 1
1.02538533112418 1
0.886558890089041 1
1.32668247577613 1
1.05579183704703 1
0.936583710501795 1
0.662742549526449 1
1.03875441812839 1
1.13752785554249 1
1.37503705524764 1
0.393279983737332 1
0.963202820212691 1
0.667702866060022 1
0.77393326944139 1
0.913762308954473 1
0.83535833709132 1
1.36385875686071 1
1.0927566589257 1
1.35646540430418 1
1.6887675013142 0
0.635460923662049 1
0.95213575557399 1
1.45684929806865 1
0.956013973073146 1
0.427387872742531 0
1.19188831111362 1
0.933831383562211 1
0.439328826482027 1
1.27202726764983 1
0.599597909993487 1
0.782284519563728 1
1.84056288552694 1
1.13592377360819 1
1.3628884108782 1
1.06052497621557 1
0.553837103576395 1
1.14185410275526 1
1.07914207986149 1
0.79774170246685 1
1.36563516980685 1
1.19426490479849 1
1.09289339942961 1
0.972716282908951 1
1.42459969161532 1
0.945740103373666 1
0.67498720054287 1
0.790739483158399 1
1.19360276284317 1
1.55513799448812 1
0.941610004427944 1
0.753482556699406 1
1.39986386757371 1
1.26130094012091 1
0.529023628004033 1
0.994461386094702 1
0.688487851750091 1
1.04607846239102 1
1.03131151844426 1
0.956407906906478 1
0.103867626419757 0
1.13966484618137 1
0.86240964528551 1
1.5550741676465 1
0.916691042573155 1
1.01258266652728 1
0.993528132239076 1
0.923289802269093 1
0.965945992519392 1
1.08126923037416 1
0.867452650714945 1
1.34468800958245 1
0.98204675616261 1
1.21548275907158 1
1.59322570285552 0
1.08958742899236 1
0.478377558980356 1
0.760460749789602 1
1.09896852384147 1
0.802168700944073 1
1.4953592800857 1
0.545361643010282 1
1.44766462704323 1
0.933772864085986 1
0.845341161309274 1
1.59513613702321 1
0.765642871933401 1
1.26446333070312 1
1.38517454106501 1
1.10393849783662 1
0.540937512352218 1
0.985660755344608 1
1.016772538392 1
1.09578988830711 1
0.693977388959498 1
1.46891039491123 0
1.41646441260644 1
1.00167881586526 1
1.28358597501646 1
0.596703626734406 1
0.65469191298057 1
1.17611617228091 1
0.613438999867206 1
0.642828736589428 1
0.622456412498236 1
1.07848006662897 1
1.13285348839874 1
1.38365629584817 1
1.1594449426787 1
1.25774615094195 1
1.32992123850034 1
0.952307877306946 1
1.31271794195179 1
1.05876158268368 1
1.01346255555216 1
1.08726158517319 1
1.0584502280486 1
0.896669749721703 1
1.40820704357347 1
0.765151182380269 1
0.93756072805612 1
0.883501024247853 1
1.42322455443915 1
1.04101111275218 1
0.641754286944948 1
1.6134220243749 0
0.539499591629782 1
1.25427190502229 1
1.36127924444774 1
1.2906788419061 1
0.595474128352971 1
0.101317992939953 0
0.836644442934772 1
1.01153034375518 1
0.69566420201838 1
1.22694878732015 1
1.45609618911759 1
1.38023800422002 1
0.923763683627323 1
1.46315263103131 1
1.28856309700051 1
1.00241944575052 1
1.38532753305062 1
0.852904973350138 1
1.27835947864276 1
1.50875080886011 1
0.671027831486657 1
0.367811099102467 0
0.697904135137582 1
1.36407106657825 1
0.398350500117334 1
1.13639546162813 1
0.533826496661996 0
0.995987679668806 1
1.11723732744827 1
1.14210023526104 1
0.955754359923664 1
1.06424763081953 1
1.30833659649545 1
1.20774406836201 1
1.03749831208098 1
1.35792758510783 1
0.773772023663407 1
1.19900861511116 1
0.924732852521613 1
1.12843315148226 1
1.06146465576029 1
1.11762766602486 1
0.740378657138044 1
0.619915066615421 1
1.19852112099495 1
0.599415402568985 1
0.818984652817206 1
1.05513056853222 1
0.804561724781741 1
1.1026202514116 1
0.716845445709897 1
0.955785486918143 1
0.989135813487026 1
1.20094824481378 1
0.808725859987408 1
0.695928498463562 1
0.993435956332986 1
1.15356206179348 1
1.58379458344745 1
0.785332887254196 1
1.45456657410835 1
1.53322264732571 0
0.854760650397704 1
1.37574001408467 1
0.834032005223718 1
0.710804340417649 1
1.57642870969555 0
0.593407790883716 1
0.207346274556568 0
0.788559698610555 1
0.581984167105865 1
0.875678714410483 1
1.17735685353087 1
1.1283751620514 1
1.60580349814176 0
0.93896014199265 1
0.711534421271812 1
1.2243455953317 1
1.11447568648277 1
0.837635559955982 1
0.941462730084786 1
1.36162791810842 1
0.90320233744283 1
1.10827599290718 1
0.783114742788645 1
0.910078426903952 1
1.09946756740349 1
0.579625605715741 1
1.03261050901799 1
1.08445715990756 1
0.717544597966465 1
0.925670807125535 1
1.24826782130112 1
1.05069300759587 1
0.821110247791 1
1.06795000252416 1
0.75864297748107 1
1.35904025989861 1
1.05878679108336 1
1.00839193952925 1
0.857335409757215 1
1.30758045251113 1
1.19490528001087 1
0.685876367602317 1
0.870767060053548 1
0.963374363309849 1
0.904475015667056 1
0.608885106419303 1
1.07205703047395 1
0.717560749305382 1
0.943502745878308 1
1.56286144016494 1
1.11878532501214 1
0.576644606479581 1
0.919019117043506 1
1.23143181060963 1
1.2977560760691 1
1.30492976586379 1
1.09290221579465 1
0.961237166390225 1
1.81585936583869 0
0.912835956033875 1
0.696217043755931 1
1.49069767564328 1
1.40834169285404 1
1.27902971558132 1
0.232104729044825 0
1.1634275213311 1
1.21749715376137 1
1.41827322777788 1
0.867178213175765 1
0.954897302327776 1
1.46859363859954 1
0.521524257732408 1
0.842278700833901 1
1.42259133539378 1
1.12680917918435 1
0.416375757142897 1
0.827601717206662 1
1.15117748717653 1
1.26213088809629 1
2.47537508700699 0
0.854665440629295 1
0.659983600454905 1
0.403424606253441 0
1.14779414237572 1
1.49893734647034 0
1.00066700536294 1
1.10020097508299 1
0.924824882443015 1
1.08272481965074 1
0.864266167837816 1
0.307834009231942 0
0.954271891197388 1
0.68095667059537 1
1.29316415838151 1
0.849931543916166 1
1.1737811258904 1
1.20542223624603 1
1.16149389039189 1
0.988281987560511 1
1.3603765251862 1
1.17371800290034 1
1.16400324986521 1
0.920723218157716 1
1.14576385105659 1
1.15736489878444 1
1.25371392126731 1
1.01666906788759 1
1.4631999495683 1
1.08870332397316 1
1.24797495471194 1
0.736669874737147 1
0.923035852723404 1
0.896427829376317 1
1.30098434551231 1
0.894751876428371 1
1.10399411487062 1
0.639391447984638 0
0.581024743659949 1
0.855445414385244 1
0.714262235595908 1
1.74020996166154 0
0.810091114628543 1
1.25104225457217 1
1.0263041642413 1
0.765612104204694 1
0.745415676215707 1
0.689741007472763 1
1.39759947027686 1
1.1092052039662 1
1.34584777386175 1
1.38146490091138 1
1.31848894074791 1
1.43275146140075 1
0.886895518000541 1
0.418343938089246 1
1.46738028927882 1
1.01372476986046 1
0.552052517717197 0
0.883166668929471 1
0.869803345165812 1
1.26965484132349 1
1.16371313697151 1
0.60636498420442 0
0.510435202149574 1
0.916387343537351 1
0.613211949439558 1
1.12349200296683 1
0.56630466557788 1
1.08562192392965 1
0.947024558041696 1
0.992172160259771 1
0.722683513383618 1
1.06761310191159 1
0.684926303434977 1
0.614260695934634 1
0.607841696702818 1
0.735918067556168 1
1.09189172098479 1
0.436844199577369 1
0.705028435291518 1
0.972712126715507 1
0.652491292612597 1
1.00829148841368 1
1.34371554113207 1
0.795179487086675 1
0.62973917698727 1
0.658939256324549 1
1.09076269769035 1
1.12269703302781 1
1.06084546618526 1
1.16118099488629 1
0.960796234826838 1
0.799479111476833 1
0.911152803674879 1
1.24874149340668 1
0.407105017873939 0
0.762953081055945 1
0.63645822833098 1
0.83441455424549 1
1.10514042820706 1
1.46867772149915 1
1.18193317021931 1
0.574714976078172 1
0.557447777073003 1
1.1589631805154 1
0.763342832351198 1
0.907930521193293 1
0.968823839761617 1
1.16898843395617 1
0.798241798418479 1
0.273090172727874 0
1.59397125277379 0
1.0542251439558 1
0.985602302098755 1
1.40327090012184 1
1.66532252010186 0
1.40111899172468 1
1.21962994793702 1
1.27795918663738 1
0.735012061978042 1
0.665758314759743 1
0.976694128276442 1
1.08568864156196 1
1.37418580772983 1
1.06464192838386 1
0.857359172856046 1
0.812507073842943 1
0.975213929458267 1
0.958652658987422 1
0.872605798478204 1
1.20941162186826 1
0.87666914893148 1
1.44704006308172 1
