# Supplementary material for: Bias caused by sampling error in meta-analysis with small sample sizes
Source: PLoS One. 2018 Sep 13;13(9):e0204056. doi: 10.1371/journal.pone.0204056 (PMC6136825; doi:10.1371/journal.pone.0204056)
Supplement: S3 File — (ZIP) [file pone.0204056.s003.zip › results N = 20 delta = 1 tau = 1 sz = 5-10.txt]

"dl.delta" "dl.cp"
0.470808324143008 1
0.946613553732081 1
1.92794384998012 0
0.820526196146302 1
0.549276761699481 1
1.36943136623753 1
1.49505864021134 1
1.38761892957345 1
-0.747361350353547 0
1.96228804555288 0
1.0617750390349 1
1.02336863922554 1
0.0987770508725124 1
1.53571706403292 1
2.00605590991218 0
0.789108341782576 1
1.3065757805899 1
1.14060770115845 1
1.01760946895725 1
0.558468098760662 1
0.284521656670458 1
0.335813363027258 1
1.82863888210471 1
0.254687044519097 1
0.718195019768515 1
1.32809731565613 1
1.32379396139422 1
0.94395030545576 1
-0.41508085042398 0
0.513530371604437 1
1.12692068552015 1
1.32413565954906 1
0.626774435082104 1
1.95279996251342 1
0.692087070474771 1
0.711188608272835 1
0.642154364176921 1
0.635108482476604 1
0.979527256119648 1
0.687517751456667 1
1.30421482475834 1
1.29647134226397 1
0.70273781920245 1
0.716566273332349 1
0.525592189082799 1
1.01648752905412 1
1.40310257874383 1
0.79183922871408 1
0.828630735415349 1
0.805826932188262 1
1.48942108647162 1
-0.273086431596694 0
0.540352536950692 1
1.73985535541109 1
1.02041152194137 1
1.84856722102727 1
0.572576568580387 1
1.14824430554841 1
1.17721805295618 1
0.886699721588743 1
0.60459459692507 1
1.28184442565587 1
1.01024707636941 1
0.854078797131324 1
0.709677011939683 1
1.0896166868082 1
1.87452635179764 1
1.36766399732722 1
0.353822575199951 1
1.32301111650278 1
0.344444882565954 1
1.29029270787383 1
0.413453706840391 1
0.816651791444459 1
1.15140665774216 1
0.86653190127733 1
0.64959440040751 1
1.30728583120676 1
0.322503298156244 1
0.0698773736087153 0
2.19014859714869 0
0.812117011777679 1
1.52269555064352 1
1.3793427870943 1
0.9088814924517 1
1.20178689278664 1
0.202511978872474 1
1.38704412678653 1
1.81871291894236 1
1.08772874678553 1
0.767321307747683 1
1.10785992187484 1
0.648313112645375 1
1.35593920237614 1
1.10044245133131 1
1.26035836835692 1
1.04812432919076 1
0.17918562284906 1
1.47768579182821 1
0.66451295325405 1
1.42813683320576 1
1.29033481783008 1
0.976073570755597 1
0.887128357338087 1
0.811123731606845 1
0.956739460433233 1
0.622255790660668 1
1.05288720381103 1
1.09643833012693 1
1.08962464255228 1
1.24458095350588 1
0.295206084136662 1
1.08575294190432 1
1.55580749462996 1
0.488794525416631 1
1.39380940132782 1
0.944257247556128 1
0.885336019637326 1
1.0238680658759 1
1.09012226640799 1
0.516205657531028 1
0.956572270067757 1
0.859859035132701 1
1.50109580329141 1
0.343654591764088 0
1.52706958864427 1
0.491013617881494 1
0.493925347194405 1
0.946055054169971 1
1.7159329129746 1
0.755086236629335 1
1.52702377703575 1
0.459404875062349 1
1.07892693007932 1
0.825750947064649 1
1.37706081322441 1
1.44829918301133 1
1.05803325789857 1
1.14706802055916 1
0.769446193768862 1
0.68930738744404 1
2.06678953520756 1
1.03576240769954 1
1.98685503016896 0
1.19268094618475 1
1.30247784203844 1
0.736463796195479 1
0.896757767121862 1
0.827373899721107 1
1.01241895489172 1
1.13035431587912 1
0.604196498321528 1
1.46456082395661 1
0.879289555913073 1
1.03317461300411 1
1.03677471144147 1
1.31559855431804 1
1.69000255717855 1
1.28735511974967 1
0.6343347044441 1
1.16578571393965 1
1.84966387081315 1
0.4553594000831 1
0.702318358434192 1
0.630750845724669 1
1.02402786297772 1
2.44712318785166 0
0.885982925184969 1
1.47749239886602 1
0.69926416206231 1
1.68497147011029 0
0.759307405409824 1
1.66065680215601 1
1.6483828811191 1
1.36103583897991 1
0.574968503853835 1
1.49596156302533 1
0.433143801885485 1
0.966074480884142 1
0.77073019975811 1
0.138081495357132 1
0.362030345634494 1
1.32217758617539 1
0.12591256860834 0
0.88069426627866 1
1.25246296205298 1
1.1070765290162 1
1.08731170740881 1
1.7092128717253 1
1.09641470304135 1
0.523417860787773 1
1.59724586913025 1
0.534142328800016 1
1.30774730977023 1
1.41120985180434 1
1.72195164901657 1
0.382381623062802 1
1.29200665761359 1
1.53600035662977 1
1.13451820588387 1
1.52130264776451 1
0.616267141187772 1
1.23874525915776 1
1.17175115868341 1
0.447540749983072 1
1.38029357606074 1
0.456324557433493 1
1.52905251462994 1
0.24795456841457 1
0.0197847808853965 1
1.01997902537631 1
1.15972637921093 1
0.318026541476694 1
0.979473148708802 1
0.763937942170049 1
1.23150384912534 1
0.909150690592493 1
0.427047751727445 1
0.347901558442251 0
1.04800957346975 1
1.48301532993031 1
0.84083375621866 1
0.959368987387343 1
1.46325437399256 1
1.640068191504 1
0.568120458270346 1
1.53377070304299 1
1.20330054193313 1
1.21951387381475 1
1.28432982261971 1
1.32711684394062 1
1.37550779286894 1
1.11975411829066 1
0.538521516029587 1
1.16858480010366 1
0.880880526814729 1
0.892305203836503 1
1.04003364382022 1
0.959967678131329 1
0.529292147121122 1
0.441531600374592 1
1.35626578299238 1
1.49914066812225 1
1.99381314916612 0
1.6562184567192 1
0.270513842977513 1
0.891539510986008 1
1.85997834919545 1
0.598062601543369 1
1.18164773295433 1
1.32017239943115 1
0.739628751700613 1
0.325048818353598 1
1.56026252200754 1
1.64493512359562 1
1.02565764582613 1
0.249940231199988 1
1.18487129888431 1
1.26223465971045 1
0.679143796111897 1
1.49850849841482 1
0.838649761785734 1
0.570375559411763 1
1.06481785749373 1
0.35157013978271 1
1.774908660343 1
1.24946240242037 1
0.563868960733739 1
0.642546493970988 1
0.849983894424769 1
0.969017780971124 1
1.12220227449663 1
0.91400274061169 1
0.717381846778547 1
0.374781631683839 1
0.803279320242492 1
1.31287956756088 1
1.00892190054183 1
1.56616991961238 1
1.01446381645881 1
0.716534896237453 1
1.36250035318389 1
1.76238286676911 1
1.55746373743623 1
1.72216472695107 1
0.942313588794806 1
1.33282807297418 1
0.633608869937163 1
1.10002714113677 1
0.898712701341671 1
1.0932619020921 1
1.23056311829851 1
0.634237183184137 1
1.63129757459042 1
1.73321060102032 1
1.28118311496451 1
0.648447268579616 1
1.20053977302814 1
1.58096804196907 1
1.09055316851337 1
1.60401209892842 1
0.256580017711726 1
1.68066531564319 1
0.775515931914263 1
0.278423672073831 1
1.08609829991849 1
0.878277838075934 1
1.3101531148804 1
0.60444196365401 1
2.13486807941908 0
1.46974317088099 1
1.67056952353962 1
1.61929863183853 1
1.62412505422729 1
1.49660859012409 1
0.516872820395701 1
0.670608241768637 1
1.18034803393399 1
0.469112605255829 1
1.05236192652505 1
1.08197778773785 1
1.38193703838644 1
0.320889936984049 1
1.43652544770382 1
1.5303758978992 1
1.42766734519646 1
0.678529361012947 1
1.21944247702908 1
1.47970187539591 1
0.300513804603436 1
0.835821188223241 1
1.13891521565973 1
0.552412429404653 1
1.0479007686679 1
0.653133509526509 1
1.42174259754399 1
1.25567771737066 1
1.52871742429728 1
2.33767345645971 0
0.325998663322491 1
1.2527046859299 1
0.815497917445337 1
0.300926569833688 0
1.04927856450877 1
0.754058016882432 1
1.35246258394473 1
0.444712568141171 1
0.375874157384917 1
1.02406751167137 1
1.20127219496096 1
1.29427980475773 1
0.0985750559174371 0
0.429060763605668 1
0.544007454759335 1
0.85898676435865 1
1.26137551122027 1
1.21308604595894 1
1.100451281275 1
1.16771709945264 1
0.582234253853925 1
-0.21556880450616 1
1.24241900335727 1
1.15027576572909 1
1.19929938398074 1
1.65437757062816 1
0.738129073965272 1
1.72519846100944 1
0.806761315402568 1
0.543741696751403 1
0.753529926333294 1
0.377422663990442 1
0.909140352959989 1
0.987677512426021 1
1.70933200905637 1
1.07336432959604 1
1.63993390430847 1
2.5428286124564 0
0.82040968798147 1
1.2098086345173 1
0.248121976763224 1
1.0419588241421 1
0.808190061979157 1
2.16917973383845 0
2.09286912263294 0
2.29858851173088 1
1.04116679390296 1
0.590961212763704 1
0.9842960860678 1
0.41039235333621 1
0.523727308232584 1
0.310226967737375 1
0.593355852610527 1
1.01007966401433 1
0.914340513432307 1
0.974439682561026 1
0.892716180501514 1
0.271746628294967 1
0.880262956623166 1
0.311318649154458 1
1.13589334395734 1
1.2297361593583 1
0.76289438408532 1
0.921900897140565 1
0.566305574107747 1
1.04902711060584 1
1.26514803747733 1
-0.461135372597995 0
1.09605581251431 1
-0.205150308310282 0
1.81495206602251 1
1.24366341701963 1
1.42651346280186 1
1.95046851671524 1
-0.0133564547204486 1
1.01592302486633 1
0.630944360162392 1
1.41841046288755 1
1.00605345255552 1
0.0587699699932529 0
0.628805901439299 1
1.21696401772436 1
0.908191208742336 1
0.91193672813217 1
1.73943593931755 1
1.14662149410043 1
1.09893073790859 1
1.48449028034861 1
0.0113446821204937 1
1.72558663384748 1
1.44460027126213 1
0.23071059278624 1
-0.0120092960779235 0
1.07700611983924 1
1.44906735758936 1
0.880663089655938 1
2.21905615209057 0
1.09344141894528 1
1.44696753535702 1
0.915960940554959 1
-0.243040719761114 0
0.505018043919216 1
0.751589443786913 1
1.94644070376695 1
0.660641950591493 1
0.82449372023601 1
1.12930315297879 1
0.945431659338327 1
0.65670470003131 1
1.19839054129729 1
0.589228530530411 1
1.15954047514935 1
1.41868958356903 1
1.35466109188466 1
0.624433350831552 1
0.637592156697327 1
0.918731356906665 1
0.345006277927286 1
0.855550615246386 1
1.22014927445271 1
1.42821159191918 1
0.902796599676459 1
1.64306607219714 1
1.34476999796948 1
0.767350916304459 1
1.35890403379818 1
1.00421306958746 1
1.07245522572861 1
0.0398401156890051 1
0.554101520403646 1
1.40082243400148 1
0.318134977226649 0
1.12662466117703 1
1.24455987694705 1
0.35744046423442 0
0.765250690175433 1
1.02311721216924 1
0.844249781527025 1
-0.067701789974074 0
1.03111707457731 1
1.03087135443281 1
1.15058167000693 1
0.608742060993796 1
0.68631808550874 1
0.853368019739161 1
1.28437190948684 1
1.27674994702004 1
0.852479321015352 1
1.13397166907179 1
0.337157453591519 1
0.0786242420770035 0
1.13837049929276 1
0.962035396579354 1
1.33948647950438 1
0.56155953460748 1
2.08489332774989 0
1.75065872338961 1
0.646319486488491 1
0.835860241089266 1
0.572663828221887 1
0.858628198119436 1
0.220468794675117 0
1.87279798015572 0
1.08020020574848 1
0.389345051816206 1
0.495089010603284 1
1.4338526426864 1
0.559227825157515 1
1.75099228898717 1
0.474961088282997 1
1.1778706306622 1
0.83627935816157 1
0.831490707046104 1
1.4200379240952 1
1.22821159778615 1
0.869499136941137 1
0.924771276119951 1
2.05562174040834 1
1.25022799259124 1
0.765300248644408 1
1.82297292000312 1
1.60666366163257 1
1.26943177755496 1
0.978058332672803 1
1.39644332817359 1
0.853643665836738 1
0.775404488595861 1
0.655294970726156 1
0.956751141001336 1
1.44900129350945 1
1.57144357342772 1
0.737461242589514 1
1.03668023792371 1
1.74240293664377 1
1.54291561447039 1
0.907762050403049 1
1.3111382964342 1
0.463208037732672 1
0.513773541563779 1
0.63037010694371 1
1.09828439823188 1
1.09380829510642 1
1.30837567446814 1
0.570666909526072 1
0.661068772966628 1
1.60721408021496 0
1.29486379188476 1
1.57066775674054 1
0.977680495538287 1
-0.22510926792805 0
0.598917209959141 1
0.915594267544077 1
1.73679517701228 0
1.47504372647153 1
1.27664242620666 1
1.05577047803182 1
0.982050249421707 1
1.50503952324402 1
-0.0264527789244251 0
1.45580715217613 1
1.1498447696392 1
0.896090987359447 1
0.657041503904983 1
0.805089482265269 1
0.334859858254767 1
1.67044760328342 0
0.636270387909348 1
0.190076027485957 1
1.59850913049886 1
0.92615803723595 1
0.432273293917543 1
1.7158309300152 1
0.623389234825796 1
0.844959745750262 1
1.17294623767626 1
1.63193419758886 1
0.693851787584785 1
0.970013889676379 1
1.4863796920238 1
0.948238224141665 1
1.04074610980798 1
0.936132433536037 1
0.903441121910167 1
0.594406193526539 1
2.24414664653093 0
0.558884166985584 1
0.947530559498899 1
0.399310063980691 1
-0.0272104937376802 0
0.802849401233376 1
1.59159423698675 1
1.80727659484327 1
0.923138722350436 1
0.779129741272967 1
0.678180351596156 1
1.20058220416375 1
0.635603787868231 1
1.38560526587741 1
0.384686101562618 1
0.9659114725752 1
1.87872346303208 0
1.35742832583893 1
1.40941103997161 1
1.53956998893004 1
0.655808967402994 1
1.73429430170672 1
0.881516153675606 1
0.805523601175887 1
0.466094458831908 1
0.833065113835422 1
0.344964894214062 1
0.9902938781161 1
0.321627988522563 1
0.74059855322524 1
0.814611938437559 1
0.574429309449381 1
1.34012431962308 1
0.35194818034875 1
2.07327678026493 0
1.4693887588319 1
1.15501992788589 1
0.246674087779991 1
1.32764151010124 1
0.515240211064413 1
0.550154596943231 1
1.08756869314771 1
1.36204680949623 1
0.976565148552911 1
1.20514657722151 1
0.912281635523446 1
0.944864431945674 1
1.72138205359603 0
1.35208595882632 1
0.413999321910659 1
1.48143346166193 1
1.64128328506764 1
1.20312610699081 1
1.3011662377987 1
1.208187611373 1
1.44077285410081 1
1.31940058821613 1
1.07248280912868 1
0.772291463182709 1
1.49632695589714 1
1.64317776829603 1
0.889365609265175 1
0.331582438879392 0
0.132137440005075 0
1.21106720816347 1
1.42586468814248 1
0.719857012521286 1
1.19416007571151 1
1.39051550282062 1
0.961543110198562 1
0.958382378148257 1
1.19177033739962 1
0.398188085330492 1
0.0555374482538257 1
0.70867728421019 1
1.09472117714118 1
1.34770046075149 1
0.93807300354814 1
0.962421622542364 1
0.206393434232849 1
0.613720591476505 1
1.27760991347741 1
1.56352707792463 1
0.34368558747106 1
1.36677402873906 1
1.8496564435681 1
0.890336885432797 1
1.06913145526492 1
0.658182476660165 1
0.155796087707822 0
0.458179226037724 1
0.398075979201755 0
1.96181889732974 1
1.13836561886073 1
1.32535485075562 1
0.892285075634329 1
1.14348081005073 1
0.715964062942791 1
1.03735395414325 1
1.2866376110266 1
1.07459765654086 1
1.34371485666593 1
1.40024536329531 1
1.10165262465613 1
0.425795144975363 1
0.837420139679212 1
0.63325854818894 1
1.32191278703413 1
1.60233145559431 1
0.658405138518498 1
1.17252849497728 1
1.30935951897249 1
1.22249972342523 1
-0.128576301755159 0
1.53705810908713 0
1.24548386746981 1
0.424082861682543 1
1.02623046852956 1
1.22636727882657 1
0.243585176001096 1
1.05826206743624 1
0.578266627846554 1
1.25868336200456 1
1.65727601841424 1
0.950997359835686 1
1.75010335939022 1
0.735418287716499 1
1.17418994929891 1
0.518036447394201 1
0.854085704861817 1
1.49619845211233 1
0.998773125548014 1
0.750172446698246 1
0.957763877507146 1
0.801462774059618 1
0.423289583582584 1
0.728958888468404 1
1.29533352662605 1
1.26495455365076 1
0.00400571147100272 0
1.04159626298138 1
0.619131795123195 1
-0.154743213513184 0
1.23868124858957 1
0.947059574435922 1
0.892851243925493 1
0.603983699288391 1
0.247472596253665 1
0.558914459317747 1
-0.1003376532509 0
-0.217907114696229 1
0.812691513501442 1
1.03055193176707 1
2.06466157637634 0
0.465585323168623 1
1.6745233655656 1
1.1949233842904 1
0.960687461832238 1
1.12761719467209 1
1.08803396403331 1
0.517570064096305 1
1.87385179320317 0
0.808003820082853 1
1.99845265616436 1
1.37049669792708 1
1.14599856759908 1
0.884977480495235 1
1.0050170281449 1
0.390774748668093 0
0.996170370343757 1
1.02649965670148 1
0.693458073080407 1
0.937107243765028 1
0.0928695744393744 1
0.303688735252284 1
0.813018869889819 1
1.21594277249823 1
1.38025257679462 1
1.2569059470031 1
1.24598269243006 1
1.53080110749208 1
1.04814891670696 1
0.314529532038346 1
1.21130011587913 1
0.801033214268101 1
0.900242037652176 1
0.263604157185838 1
1.96176388152853 1
1.63750850267604 1
1.78831591226384 1
1.35106744021066 1
0.18478962508809 0
1.52805623665779 1
0.991775588600456 1
0.952878019552589 1
0.154961274512494 1
1.22535037645843 1
1.31785480116256 1
1.04118225178684 1
1.35019446331882 1
0.825830634139168 1
0.461920150391447 1
-0.0359623935578326 1
-0.295444462414827 0
1.37082337022864 1
0.776532299287712 1
1.10313407390982 1
1.64179018539093 1
1.06749866632027 1
0.453315115731696 1
1.73514412323405 0
1.23660155273049 1
0.00583229507798066 1
1.10740343881177 1
0.185031775723061 1
0.56484237311671 1
0.592510354638984 1
1.20105604853754 1
1.04644289782219 1
0.497243254310925 1
1.25526022047833 1
0.868952084587475 1
1.28096503806408 1
0.652024577154703 1
1.25827856918804 1
2.00848343594025 0
1.57095120730672 1
0.0257436444326206 1
1.66743469719043 1
0.610633691740652 1
0.614865808699942 1
1.21197731989072 1
1.40506699883724 1
0.47219440763588 1
1.52769339125035 1
1.57126262550434 0
1.02671037388667 1
1.63959421136196 1
1.1275768846476 1
0.446181278438161 1
0.349940835329208 0
1.37222748427683 1
1.07203444929822 1
0.741600590444076 1
1.22173972657559 1
2.23956655836906 0
0.47459183813719 1
0.861195792879904 1
1.00565587938449 1
0.326540807451846 1
0.694531630334293 1
1.81473561392559 1
1.40250014760322 1
1.58842336101938 1
0.494214605399689 1
1.10932929475043 1
0.0843256623634117 1
0.588773133009689 1
0.154163730405993 1
0.874891372887469 1
0.328105397476821 1
0.69204099868073 1
1.55730048742601 1
1.08290680975593 1
1.41300917603138 1
0.699953239307028 1
0.717433695454094 1
1.37232566685257 1
0.851860064760503 1
1.10370473651065 1
1.17663130542161 1
1.3174000832849 1
0.721004585955704 1
1.4774193639869 1
0.628862597357881 1
1.29564326866752 1
1.98313201700431 1
-0.0104077940005341 1
0.701574001058959 1
0.616815105128102 1
0.979392414375854 1
0.568349126499817 1
0.752181419194862 1
-0.0206534911179908 1
0.574629616157282 1
1.05965281515898 1
1.39782899130454 1
1.17721533763804 1
0.413823888306062 1
1.27136975398548 1
-0.0609501034867082 1
1.17165177789389 1
0.875736895102066 1
1.3543598453974 1
0.52803039326827 1
1.48754851605243 1
0.208476057217424 1
0.229888958782322 0
0.0769191754825145 0
0.815988394383956 1
1.76478959501188 1
0.0367844323613927 0
1.0799386396212 1
0.18521537162557 0
0.778117050591178 1
0.153004553341921 0
0.430602882427863 1
0.787819951781697 1
1.89956762299026 1
0.0469028357884154 1
1.04152855030626 1
1.56829230990866 1
-0.150596907326042 1
0.22422005365111 1
1.09738335630092 1
1.39428334352206 1
0.765825489223424 1
0.0995330536630799 1
1.30340525274472 1
1.20166545365304 1
1.1352789506921 1
0.894183980451121 1
1.33887352900857 1
0.273707017552847 1
1.13379665462922 1
1.45752369530532 1
1.05609188974907 1
0.379248093968183 1
0.90623840252342 1
1.74634714906914 1
0.061415103557361 0
0.442137232313181 1
1.5955019730698 1
1.20394710302147 1
1.25434647436127 1
-0.130311535966141 0
1.07781740078223 1
0.479043715281738 1
1.28171082387249 1
1.08069748197775 1
0.516160509003794 1
0.593815375725519 1
0.54372337607304 1
1.09215860431966 1
1.64982381538003 0
0.412094743286285 1
1.23832772327003 1
0.665604351368737 1
1.39123494893126 1
1.44736026505095 1
0.326167911531173 1
0.505747490071071 1
0.838196297020334 1
0.91655336786839 1
0.311587207935169 1
1.7141582636933 1
0.645459904714999 1
1.16480530546756 1
0.530326113918865 1
0.997627501917602 1
2.78927023926554 0
1.08916749924655 1
1.18754318930173 1
1.00651601909426 1
1.32477717144239 1
0.153459844602645 0
0.847930561526171 1
0.419988322715041 1
0.659698692764269 1
1.37823734911607 1
0.903149671420109 1
1.22112488965986 1
1.73249227780886 1
1.15181608761423 1
1.05353629308539 1
1.26303000023301 1
1.37110579099056 1
1.22828743387184 1
1.01554505194208 1
0.539429545846041 1
2.03633005387832 0
0.762259274824605 1
2.10236194978811 0
0.428804741637988 1
-0.609128683415036 0
0.764264464549956 1
0.9422812503472 1
0.520768644285862 1
0.778588449838338 1
0.586792581332767 1
1.20574438254059 1
1.03609853872654 1
1.12314789510525 1
1.34419952595229 1
-0.13315681798011 0
2.01118892736532 1
1.26081071643123 1
0.923513508019023 1
1.47121055828981 1
0.920276962589004 1
1.13897207911136 1
0.807836737061417 1
1.87666218236177 1
0.467275058778617 1
1.49884550381682 1
1.17398012461742 1
0.915257329426354 1
1.73291168988478 1
1.17434627744203 1
0.588638422047865 1
0.236248819936997 1
0.935127696970173 1
0.830186701179779 1
0.768872791369395 1
1.19445512653902 1
0.465468406834361 1
1.29442754460542 1
0.688790350693979 1
0.97220258016667 1
0.369693883708166 1
0.0876892811119658 1
1.15840177482933 1
1.29122797647181 1
0.508544171717431 1
1.05038904844059 1
0.697257686665486 1
1.75460145109893 0
0.610419507152686 1
1.45839344379512 1
0.95420790862784 1
1.15764705533437 1
2.22180144048275 1
1.32548267888648 1
1.19558538214186 1
1.42644742684916 1
1.07072641847256 1
1.33141825216049 1
1.30599518737552 1
0.318829036841749 1
0.454239738429472 1
0.716202815132783 1
0.692632580484806 1
1.66378598853068 1
0.200833397838158 1
0.425361594156245 1
0.742995629804844 1
1.26269688470639 1
0.971878505321202 1
1.09338730330373 1
0.990990422251452 1
1.72518368026766 1
1.11126850934149 1
1.1977079922759 1
0.804473484959498 1
1.03527694253647 1
0.548627708820812 1
0.464223931145152 1
1.61009953869506 1
1.5291230343746 1
1.37626772461843 1
0.998676235951719 1
1.03589082573461 1
0.506507531651025 1
0.602505348549987 1
1.02559554776902 1
0.857773536116195 1
2.08812628472624 1
1.16124870897534 1
1.7251886719463 1
1.32351331287627 1
0.489824015133748 1
0.685583414356028 1
1.63798612593109 1
1.65133763409972 0
0.957919579918595 1
0.42456355658017 1
0.919071754510871 1
1.38327663610704 1
-0.215035429803083 0
0.651592553824279 1
1.1911348343206 1
0.0936650343316792 1
1.43619256415237 1
1.54210009062558 1
0.91072527383716 1
-0.35294986748951 0
0.449473900612503 1
1.30575556699081 1
1.15130992216078 1
0.497176823840033 1
1.35758885080624 1
0.660338990495884 1
0.665784415089279 1
0.754132800119463 1
0.745577894306378 1
0.708305192977256 1
0.793287979094571 1
1.34625869214135 1
1.18226620607084 1
1.7880451249268 1
0.29030824377176 1
0.429631362958983 1
0.862871084772006 1
1.03128427324484 1
1.17643031391606 1
0.418791230268276 1
0.540564756188594 1
1.65475965834067 1
0.908177825922757 1
1.34140270307055 1
0.652895094358706 1
0.884333981883591 1
0.564981731004652 1
0.960273633435654 1
2.03867008320443 1
2.29543125442553 0
1.26314033067303 1
1.33847865093906 1
-0.49387603453669 0
0.720621060643177 1
1.40128749378874 1
0.384789251600636 1
0.605970174189039 1
0.470631047126075 1
0.511482556671944 1
1.4821379558215 1
0.864804494525299 1
1.63922955602531 1
1.81350533580188 1
0.656279465335394 1
1.439871621352 1
1.867458104161 0
1.03563604780946 1
1.3197940205442 1
1.09168288621708 1
1.04388423207766 1
0.919666999262361 1
0.905225561333096 1
1.505957925853 1
1.23965154573441 1
1.90353968863422 0
1.62454146700612 1
1.38499408617802 1
1.37188929479321 1
0.673116622354041 1
0.638663058027658 1
1.69419119101391 1
0.886139339330807 1
0.788994413985712 1
0.99433959499196 1
0.456284352206981 1
1.12621649802826 1
1.6887864556856 0
0.461944999809799 1
1.03673203163258 1
0.701399227463322 1
1.77578718892071 1
1.33213030371737 1
0.605363126935984 1
0.77023846560414 1
0.54502685928387 1
1.94936536907447 1
1.06683365570948 1
1.93948027039476 0
1.50767672053436 1
1.19472645946233 1
1.02025519296935 1
1.84127979984209 0
1.68235829371573 1
1.88088983148375 1
1.13459753536417 1
0.564234746394437 1
0.691280955238131 1
0.86100952695195 1
0.113981753249623 0
1.9022606250182 0
0.106755532037884 1
0.11717063952552 0
0.579444333942152 1
0.843048565944754 1
0.639596908851239 1
1.31681656476208 1
1.38803129539759 1
1.04550148863484 1
0.744430500796256 1
0.225645469630189 1
1.45974737217285 1
0.663306981527428 1
1.33833403446034 1
1.7650469233914 1
0.232972506600306 1
0.473303894356171 1
1.25984010025543 1
0.50771644471136 1
1.12396653574198 1
1.75035610375642 0
1.21419281414673 1
-0.384610544844453 0
0.579669798244467 1
0.708243191130453 1
1.87893216516918 0
1.52043954903104 1
1.48607799502158 1
0.388159230337923 1
1.14942421371874 1
1.37377913346171 1
0.871768924139616 1
1.53040569560298 1
0.109613978862401 0
0.318642188269847 1
1.52440394961154 1
0.897579710214897 1
0.757525226639747 1
1.47433127632541 1
0.791272607417137 1
0.86278508006564 1
1.04840930426934 1
0.78682560800553 1
1.24611010791639 1
1.7593764455921 1
0.950190909329294 1
0.538022865266278 1
0.270799632218587 1
1.28269272035617 1
1.76634290844053 1
0.196703852065858 1
1.06046908292847 1
0.37704109539861 1
0.66311595616111 1
1.63515932744268 1
0.80290826983759 1
1.33759943076728 1
2.06329897421007 0
1.80477579562689 1
1.16334799854352 1
1.07542945469759 1
0.595002071762433 1
1.17164857575014 1
0.80844525816225 1
0.667960961516375 1
0.899792538615842 1
0.842380270604119 1
1.08630263679107 1
1.71061421811243 1
1.24046468384664 1
1.55037483045068 1
0.583212297195852 1
1.15139172797098 1
1.91405780723197 1
1.09607131234739 1
0.958698843395873 1
0.965291584660499 1
-0.178016520698296 0
0.788172677409015 1
1.62694214991298 1
1.40380592757403 1
1.63562698034074 1
1.1527015262779 1
0.775395705442753 1
1.24655222437562 1
1.34097402312672 1
0.93035388049895 1
0.701427586894249 1
0.792490241674298 1
1.61770287587524 0
1.43577969851698 1
1.41222365511856 1
0.785721577073864 1
0.187796271619954 1
0.703291440712732 1
0.607763452907917 1
0.396270377839498 1
0.764901485355968 1
1.46091498921818 1
0.922955267697357 1
1.01641421250152 1
0.529729733590492 1
1.38800594765435 1
1.30810932220568 1
0.497836812532893 1
1.33485249154515 1
1.87543448558171 1
0.846326646310561 1
1.17802268800008 1
1.94841851761978 1
0.508859957966626 1
1.36544515355842 1
2.25077289115235 0
0.757400755643711 1
0.690523057581778 1
1.84179068755805 1
0.601931276853203 1
1.8276096358378 0
0.959079400684389 1
0.637642479172892 1
0.444373113819162 1
0.406280509111167 1
1.49049177071979 1
0.0788566476584787 0
2.46058165191486 0
1.80294573946308 0
1.16543514857307 1
2.25695416155749 1
1.2320136648163 1
0.241128623787854 1
0.0763053565955757 1
0.441369479481129 1
1.27529743073687 1
1.16870696870693 1
0.498678367178057 1
0.370045870110009 1
0.555114197435975 1
0.332515992196393 1
1.39668833809489 1
0.353889475587926 1
1.13123977526153 1
1.00935213269225 1
0.615880865431274 1
1.9451885607318 1
1.51616903051332 1
0.963323625669962 1
0.79550618494417 1
0.887192260778987 1
1.58262471958667 1
1.78983753543142 0
1.54550315162836 1
2.40179571178738 0
0.331972195934605 1
0.972273067725613 1
0.495863315466112 1
1.06015826762593 1
1.39903442679652 1
0.53028007101854 1
1.19309330587703 1
0.521637581127104 1
1.4966188470721 1
1.51146503661662 1
0.606395563999303 1
2.18538169309152 0
1.56565321711393 1
1.64931233569521 1
2.01120460249241 1
1.26002499253164 1
-0.014733475693285 0
0.8223943523551 1
0.87680980877713 1
1.35090262266436 1
0.380365922514243 1
0.308831120919483 1
1.21910450435938 1
0.673298119976622 1
0.471073782381978 1
1.21248508043206 1
1.50047270929999 1
0.685188274237045 1
1.3575350797839 1
0.604493463656509 1
0.550739534521486 1
0.869766261188052 1
1.22591597623978 1
0.779209224356264 1
0.494435538499973 1
0.53275636450972 1
1.45421665066914 1
1.72492358893793 1
0.946214883949514 1
0.472365464343641 1
1.25536817922993 1
1.01017063963034 1
0.663397757538586 1
1.03960893538696 1
0.92477213219448 1
1.15846199175912 1
1.29851134910595 1
0.718129529285267 1
0.606911738887624 1
0.822664688153216 1
0.809720575096387 1
1.38378616993847 1
1.14585646895634 1
1.30057180042539 1
1.22680263452615 1
1.49017347959907 1
0.403424856891565 1
0.935557077157518 1
1.72854056949193 1
0.981533812216235 1
1.97240539529522 1
1.25267541602839 1
1.52664840949002 1
0.663687180370078 1
0.946651567631253 1
0.756723989880129 1
0.325203440946971 1
0.838217229022457 1
2.27533381723417 0
0.382259759993597 1
2.26036969245568 1
1.07571434459035 1
2.3928663140135 0
1.31245596558765 1
0.9041744013282 1
1.15750532128626 1
1.15721726190188 1
1.85565076914498 1
0.165285539912333 1
2.09261150602687 0
1.56276264665563 1
1.81222718391879 1
0.521157609698326 1
0.894584035753909 1
0.767942326707918 1
1.02878030677433 1
1.79392812524689 1
0.608275894301859 1
1.89434107631799 1
1.39911992615318 1
0.954008817415628 1
-0.217144197820194 1
0.965557465381365 1
1.17235718453764 1
0.114147125001927 0
0.815611113973191 1
1.12279045890596 1
0.0251777596041507 1
2.58705020892497 0
0.829465019219426 1
1.02723215515658 1
0.662677264670713 1
1.28648302138533 1
1.46226480291094 1
0.870080858959805 1
1.67516782478766 1
0.94206704022778 1
0.745640500917526 1
0.645796175770327 1
0.449399204364202 1
0.588870322330068 1
0.974899299687032 1
1.68181705932266 1
1.41335405673686 1
0.97947338421683 1
1.29576722500273 1
0.122657421084931 1
0.805937667401778 1
0.446791320656358 1
1.13572269474525 1
0.110468784054991 1
0.459679969074342 1
1.03266801402642 1
0.474304419083836 1
0.86358855287098 1
1.11580176586221 1
0.346892426312334 1
1.42240616326132 1
1.34890920496508 1
0.946147485581174 1
0.828632529246819 1
1.73579139718006 1
1.32437418829393 1
0.313679750896906 1
-0.324993036592687 0
0.151783903920791 0
1.56956347199946 1
1.22159024173527 1
0.595084262494792 1
1.41395558302816 1
-0.188376714543045 0
1.48446550893374 1
0.491056687665872 1
1.00503278081699 1
1.59005865431888 1
0.28429850245652 1
0.657774020892756 1
1.06488363494048 1
1.23456251309086 1
1.66942084143384 1
1.35207203276154 1
0.544108097371592 1
2.47310081700463 0
0.957970646633238 1
0.917195367233776 1
0.971895333449893 1
0.634517549647793 1
-0.141291358663014 0
1.54735326242957 1
0.909720531198646 1
1.57220988546388 1
0.0451714067871342 1
1.26778747133303 1
0.873877065118383 1
1.5548352990389 1
-0.00777484245625711 0
1.56346289002057 1
0.602767515474214 1
0.138034789908048 1
0.428834375448716 1
2.01453597670176 0
1.15714104895713 1
1.7318381542505 0
1.4486958947804 1
1.67213974773524 1
2.46826828600418 0
0.0731775723577458 1
1.56810706954746 1
0.289546048297991 1
0.972677210079897 1
1.3311609093135 1
0.641799873288259 1
0.755991815013061 1
0.799705129652486 1
0.293639528196097 1
0.774043434025573 1
1.33632210651315 1
0.66851409549614 1
1.02915987329378 1
1.16721760122598 1
1.44089126945634 1
1.20790510983073 1
0.39475631467486 1
1.67620804668114 1
1.42037199826816 1
0.893024908624466 1
0.789766608559215 1
1.71153935985843 1
1.73850579761594 0
0.0938992651305538 1
1.49103263510036 1
0.694113030397779 1
0.808237655519004 1
0.688415026588287 1
1.86604818584643 1
1.15642300336881 1
1.13279174634451 1
0.879965038151172 1
0.692139356016521 1
0.424953227641621 1
1.17772607222466 1
1.33463633182239 1
1.5702395857043 0
2.0790789333374 1
1.16145749130023 1
0.458578896328989 1
2.54810286365804 0
0.379751129463859 1
1.13472982566201 1
1.37802143553329 1
0.934709976834837 1
0.482957826571214 1
0.426363405093778 1
0.930522515146254 1
1.59448867939285 1
0.753036733745395 1
0.535522579664967 1
1.11696557020532 1
0.0913111337103729 1
0.617990832539706 1
0.738692367844156 1
0.281841596658097 1
0.280394510849959 1
1.14057979216588 1
0.327873282449343 1
0.992525020416062 1
0.346589584942986 1
0.602221865733669 1
1.56476345588984 1
0.763081229045923 1
1.71730349419922 1
1.11103485409464 1
1.22706238563894 1
-0.369572495174027 0
1.94247781606167 1
1.85331329522248 1
1.83046540846816 0
0.985453227897395 1
0.427501678336651 1
0.990626086962868 1
1.21654725958861 1
0.695097539620534 1
0.656159179077621 1
2.49857747308496 0
-0.0392186911945287 1
0.76748925765503 1
1.82708005422155 1
1.11981796463486 1
0.876986498227098 1
0.372750586634819 1
0.909751356831369 1
1.45472450310046 1
-0.40911253265516 0
1.63515465586154 1
0.991333052894846 1
0.668130513020314 1
1.27542109515871 1
1.28165105765646 1
1.09773002232168 1
0.28404743712509 1
0.873376494671896 1
1.03353656237739 1
0.517442867214216 1
2.06417659719231 0
1.78474265988316 1
1.53189659804359 1
1.35389283470983 1
0.675897592053003 1
1.09852005973183 1
1.97639544180122 0
1.5852586192208 1
1.07018571833628 1
2.26433745381583 0
1.11305637389989 1
1.23139943577856 1
1.22180460528014 1
1.10306512617683 1
0.513128423693752 1
0.721621476205548 1
1.54394426363095 1
1.58569593421268 1
0.671016521088264 1
0.527154128561496 1
1.10742814338045 1
0.926850743662809 1
0.490881201328587 1
0.654430351294949 1
0.558235537433761 1
1.40762891897598 1
1.10091148687391 1
1.35067513370536 1
1.7468889965395 1
0.441234997769345 1
0.982953454412172 1
1.17915471411304 1
0.798727486584459 1
0.980387104519496 1
0.268848227863975 1
1.12409726050125 1
1.40158836546527 1
0.87365060292587 1
0.00877422786002513 1
0.405304495088844 1
1.13628368376593 1
0.835011224883571 1
0.663095687961563 1
-0.948917989521121 0
0.305095386066469 1
1.78751166935495 1
0.757672513555888 1
1.34719315753888 1
0.316051697408265 1
1.0370890333664 1
-0.26647402790243 0
1.21722125681485 1
0.628692188248158 1
1.83842961266074 0
2.35532249358423 1
0.881229299724279 1
0.322476458257893 1
1.16584300821499 1
0.935814457236407 1
0.577595613760193 1
0.426936016503155 1
0.9854966012246 1
1.13222534719724 1
1.04255779830986 1
0.496622882922103 1
1.37785874187422 1
1.58556659995736 1
0.427200306348735 1
-0.276840377893433 0
1.1914081639734 1
1.2395386917779 1
0.975903279505095 1
0.619011497751582 1
0.576713751405437 1
1.2227981536183 1
1.02413269209302 1
0.587804322460576 1
-0.0334873091880847 0
0.600430512381826 1
0.254172794613682 1
1.93068680556851 1
1.44118459118223 1
0.813137848715833 1
0.887635663554256 1
1.92367163843247 1
1.60569815410636 1
0.833173245023953 1
1.49484069562179 1
2.21242683657476 0
1.23376260183477 1
1.26286208148649 1
1.64438033803453 1
1.16716089892186 1
0.955335528311838 1
1.76079315223784 1
1.42317828788394 1
1.84180673527755 0
0.149560419819157 1
0.811640175940142 1
1.35328320002041 1
1.07362079149158 1
1.6308222786124 1
0.598410620899869 1
1.73078572850137 1
1.65914811983087 1
0.862099826256971 1
-0.33547978414916 1
0.898130788685478 1
1.14739330020785 1
0.877165593369952 1
1.44240304570256 1
1.34169976453107 1
1.57723899900382 1
2.11246716198227 0
0.48054712128553 1
0.71024499277784 1
1.03842278645952 1
1.52222303983995 1
1.13358563805404 1
2.1870611031298 0
1.09765553158888 1
0.74443627559542 1
0.480082576951552 1
1.54316386352376 1
0.828114385386 1
1.04179607157302 1
0.614223577032777 1
0.714040438301353 1
0.319276720293938 1
1.06419048564946 1
1.39079557397757 1
0.0248450553142017 0
0.938200229231576 1
1.40008847943147 1
1.36962655774884 1
0.430599325544201 1
1.01152890021017 1
1.28171931245766 1
0.959667441890682 1
1.38717809380811 1
0.000837051147178552 0
1.26428184045696 1
0.734453353226617 1
0.839554254722649 1
1.02883079987529 1
0.175420928709942 1
-0.0230349725276569 0
0.390588413710835 1
0.481223044078122 1
1.51461766437269 1
1.36748992863924 1
0.93996335915482 1
1.11599655440347 1
1.66408826270385 1
1.17396437224982 1
1.40694375433653 1
0.943778136425554 1
2.01207144892592 0
1.06762947281683 1
0.750156564966267 1
1.20134589537694 1
0.638736981921554 1
1.66514569816503 0
0.54079867587684 1
1.51943415615772 1
1.23377917043528 1
0.434631301634514 1
1.65233267947258 1
0.922836963940757 1
1.01849941608099 1
2.39585304661121 0
1.02385766080472 1
0.934934865913959 1
1.2521143680623 1
1.17724981223831 1
1.08535583888757 1
0.526060912362735 1
0.596774845145327 1
0.775397579064646 1
1.98679520898297 1
0.970031130765439 1
1.27624975757301 1
0.349488635250113 1
1.27629772572819 1
1.36980157231277 1
1.80858911579009 1
-0.07676454424262 0
2.07692975926842 0
1.27707857298413 1
1.86403975179433 1
1.36863605389181 1
0.226376244277052 0
1.26875520082961 1
2.00324695422942 1
1.56282500595532 1
1.23291411391014 1
0.710377944321617 1
1.8410783836094 1
0.910665528579806 1
0.297749369778597 1
1.40213488939145 1
0.195821136879455 1
0.834491567628478 1
0.60128052826284 1
1.72588979191368 1
0.876094184809385 1
0.217471078097132 1
0.989203157798447 1
1.58169167650547 1
1.16744275870919 1
1.30178611901266 1
1.58746605791105 1
1.04432507493411 1
1.00209027971695 1
1.40051033580268 1
1.39872700890693 1
1.50659644936733 1
1.11029961844967 1
0.873500652544722 1
1.9749774255678 1
0.765522694981038 1
0.922882592091221 1
0.762324170743838 1
0.966678560906027 1
0.284520136073847 1
0.401830938692749 1
0.0314859520483622 1
0.938365896074138 1
0.895743473862983 1
0.511188624588726 1
0.886448569054214 1
1.36235815897217 1
1.48888882564275 1
0.608562658470758 1
1.41202182100967 1
0.853508054045179 1
0.963640863992859 1
0.483724471154227 1
0.84776044686079 1
1.35789463468754 1
1.75290364508487 1
1.41390483436221 1
1.64226142832359 1
1.22161991458372 1
1.29814527970122 1
1.23938563161027 1
1.19464471155438 1
0.514124198211729 1
0.554089144729947 1
0.436440762015134 1
1.60187454584168 1
0.958984420674916 1
0.438352919888911 1
0.426556535892073 1
1.54633713688366 1
1.35253296527545 1
0.653911720422699 1
0.628616082937997 1
0.0839078990414502 1
1.64589133084198 1
0.624139769651113 1
1.01702758023292 1
0.583302658527296 1
1.34210933782045 1
0.317135587003708 1
1.29887620656461 1
1.36709023197853 1
1.21799990090861 1
0.798067368331982 1
1.02024793677642 1
1.46235589252103 1
1.41574934530701 1
1.322740193205 1
1.7107276603334 1
1.11801472841066 1
0.654994541276807 1
1.28089622736414 1
1.58133096784729 1
1.52481485790769 1
0.800638627446174 1
0.17274752951141 1
0.733944502306896 1
1.00158395053227 1
0.391657047390992 1
1.18104365745153 1
1.63880656086669 1
0.793916879236243 1
0.582056519295349 1
1.21760840880749 1
0.517951042848414 1
1.79934889062918 1
0.334751279466099 1
0.0105518707646524 1
0.990510476302442 1
1.53849015014252 1
0.350606997615218 1
1.17313584620725 1
0.705493777870087 1
1.64900693288963 1
0.550426914648587 1
1.09038230894222 1
1.11562317732419 1
0.962384252644915 1
1.14825032607563 1
1.24565421998346 1
1.14483471531569 1
1.60815514155969 1
1.121525908862 1
0.153362449036191 1
1.04662791295386 1
0.355421133152044 1
0.626709848589988 1
0.516002262233375 1
1.55550256871796 1
2.02207933436543 0
0.753752502346649 1
1.03216631634887 1
1.22504483638368 1
1.83846191925761 1
0.0293473361584216 0
1.76675327801756 1
0.440642225127629 1
1.15557720876177 1
1.39893663108373 1
1.82364034482085 0
0.850661483279319 1
0.753502058835038 1
1.13464782985032 1
1.29322840405732 1
0.691308206558788 1
1.3127368619059 1
1.28405533770874 1
0.209645693943533 1
1.07856883468392 1
1.15770245119952 1
1.17678458418971 1
0.458171985932034 1
1.35801302789996 1
1.58042385190576 1
1.43000308081584 1
1.37841269492388 1
1.33818572613409 1
1.1141635495832 1
1.24482604374471 1
1.19633769802871 1
1.55810718174547 1
0.466190666196986 1
1.33296276486157 1
0.843897148023832 1
1.68264508691091 1
0.814952262101593 1
0.842382259358806 1
0.647991041871897 1
0.596886106293703 1
0.945725837927442 1
1.05278734672718 1
0.122820219975345 0
1.64178007373914 0
1.03474534598592 1
1.48133309465392 1
1.15883159795252 1
2.11519284083865 0
0.816407781029804 1
0.309957948756775 1
0.699448893040504 1
1.09238146320829 1
0.961512888386219 1
0.283671123326301 1
1.22389876443729 1
0.972433816164469 1
1.73103179525518 0
0.0863185045505776 0
1.68874736972706 1
0.878861374331865 1
0.475476648106804 1
0.823281232796652 1
0.805305851589373 1
1.15072619136952 1
1.65311831241887 1
1.30613936067833 1
0.325765500137691 0
0.45050939531621 1
0.158908164394512 0
0.515467765446616 1
1.44360230561225 1
1.40919129686938 1
1.08337925861338 1
0.574329551013614 1
1.07349132058769 1
0.990825586412049 1
0.260010725202642 1
0.361586899286238 1
0.904274821669525 1
1.11082474056149 1
0.730497419941212 1
1.85885411523587 1
0.0729823764731568 0
0.916803556967607 1
1.225607256669 1
1.3058010912262 1
1.70229707876099 1
1.42349247698147 1
0.248215383620948 1
1.56199304792867 1
0.402291690187148 1
0.809849441174667 1
1.42686614777466 1
0.946375535772026 1
0.580680833766676 1
0.791352516751864 1
0.817708638996871 1
0.36786074879555 1
0.281215769224019 1
0.702414687314124 1
1.01582428542141 1
0.477304409180815 1
0.716548966172553 1
1.01803536533665 1
1.37318621697021 1
0.304874159394237 1
1.01822766514759 1
0.790898573910393 1
-0.0708378416095844 1
0.203594795282911 0
1.35736860590111 1
1.7396416719918 1
1.66914764494072 1
0.642362972885929 1
0.358178583424385 1
2.77257465001257 0
1.01042768993549 1
0.815656739435322 1
0.269052062308508 1
1.39636884245656 1
1.41060670073531 1
0.230319277550658 1
1.22842219187589 1
0.950994039065334 1
0.640576284380587 1
1.29197507970567 1
0.194736331281952 1
1.2871268746639 1
2.21472417154946 0
1.59571729868394 1
0.99222824497386 1
0.538540098252422 1
0.459114320168949 1
1.00163148631719 1
0.0668777254627937 0
1.33554117973165 1
1.33191033872775 1
1.26000635507762 1
1.03849220750826 1
1.30795041843478 1
1.03994556214922 1
2.0710479004135 1
0.495953545134402 1
1.29033003418518 1
0.730586826584476 1
1.08750014438647 1
1.42363153827743 1
0.950794120612363 1
0.986526034845778 1
0.438886603087758 1
1.16660603178387 1
1.10458157667893 1
1.06993058667451 1
0.985300720894424 1
1.18136116261985 1
0.899916875839551 1
1.30728093261414 1
0.651344505797763 1
0.468509881118058 1
0.867002952096626 1
0.706524425132664 1
0.930539079460029 1
0.897418835182529 1
1.18330189738431 1
1.427837913923 1
0.380816573083638 1
1.57504151491782 1
2.29622196492741 1
1.80614893732802 1
0.84558618533268 1
0.913877648510308 1
0.363744531281164 1
0.337639209049108 1
1.29637955797639 1
1.1286333148787 1
0.658564023110441 1
1.98965314938406 0
1.03155883436041 1
1.10877919130551 1
0.864021251351753 1
1.68024404136184 1
0.246806383635485 1
0.46549134716311 1
0.118314906185255 1
0.620195469014083 1
0.677466257972492 1
1.16239100242214 1
2.26758864431019 1
1.04309869285281 1
1.10449035628879 1
1.10505839273445 1
0.346871870679438 1
-0.0338509913372309 0
2.14026282190923 0
0.260122944336823 0
1.07505821082085 1
1.12872852276703 1
0.664590070586753 1
1.49002236768656 1
1.21703408669558 1
1.65940222513911 1
1.48627959604625 1
1.59933045637373 1
0.820847694724271 1
-0.480725557556241 1
0.704972243427636 1
-0.180394770623493 1
1.62351949586052 1
1.83227400508418 0
1.93253388420167 0
1.21697857238828 1
1.07887679050672 1
0.625975931327669 1
0.933321451918683 1
1.65279013882154 1
1.28541908191223 1
0.749592720529182 1
1.3820158241413 1
1.03924235303764 1
1.99985951124033 1
1.42666114703544 1
1.28211144203282 1
1.24208495000586 1
1.10502073692757 1
0.350307838569301 0
0.846364464310063 1
1.21585816949662 1
-0.0227185659696984 0
1.42036912916713 1
0.370792973707381 1
1.13318786097483 1
0.471399144970174 1
0.914262062238938 1
0.323214536844203 1
0.874973075849452 1
0.702971708681154 1
1.30823931829126 1
1.3023404272767 1
1.34568467110562 1
0.0640827706062284 1
0.689034874010011 1
0.935749214016713 1
0.215232855764094 1
0.618890343444851 1
1.22482625376683 1
1.19830489525074 1
1.77169285507115 0
1.24480178344014 1
1.74597183532466 1
0.58737995559751 1
0.856129541994142 1
1.11903444907024 1
0.876680045270476 1
1.16128277053108 1
0.422013900692195 1
1.02680231571546 1
1.05878572147827 1
0.578038867741292 1
1.07601012592104 1
1.02804332785508 1
1.30269868414236 1
0.763048607845977 1
0.489156535081867 1
1.22945922313063 1
0.177651450441938 1
1.2743861173172 1
1.19272731785099 1
2.05211493910816 0
1.13444210588467 1
0.92613255388041 1
1.94183761201634 0
-0.417876093285256 0
1.72660256599178 1
1.48619638928794 1
1.72204630699756 1
1.48609065713742 1
2.00526542951423 1
0.224209924276628 0
0.294456864345231 1
0.150985795857805 1
1.90776363632635 1
1.64576950579645 1
1.33246873040208 1
1.47663341124423 1
0.95926519648156 1
1.33142084267854 1
2.52905837547602 1
0.599611655390165 1
0.561489790315366 1
1.10232870971769 1
1.61419116705661 1
0.971744824025957 1
1.30215587438388 1
0.680068998880158 1
1.93191869455009 1
0.937456507401622 1
-0.00778315364729774 0
0.463036943434782 1
0.962749319389104 1
1.31409375369019 1
0.704078414804557 1
0.463722361994003 1
0.896513557421768 1
0.48602193814039 1
0.678833308368223 1
-0.356482984294478 0
0.94866018346917 1
0.789401861734563 1
1.70259019642986 1
0.123531693444163 1
0.217530790157414 0
0.907134423719322 1
0.652716421379668 1
1.01153553865519 1
1.31812067802166 1
0.544000008991157 1
0.980725498589821 1
1.36458480060712 1
1.84530610161636 1
1.09260460421864 1
0.867124422315462 1
1.18013717487698 1
0.680635763291232 1
0.397429062113711 1
-0.142361069645079 0
1.17462771275875 1
0.397400650066449 1
0.311509543751733 1
1.40268936288321 1
0.294052657336732 1
1.37634168522517 1
0.953156924129326 1
1.39915398577733 1
1.40122121666318 1
1.10754521817536 1
1.34791003453698 1
1.45295884255459 1
1.57626844555705 1
0.497006135757275 1
1.64852011093071 1
0.360465181917777 1
-0.268777240712227 0
1.43497770343709 1
1.25460477288572 1
0.55607442177513 1
1.759482317448 1
0.643117343527336 1
0.706967870288059 1
0.335034998314166 0
0.639255230847048 1
0.625818490162392 1
0.681677054412507 1
1.17240679295568 1
0.682201830245853 1
1.02200415640269 1
0.887161201858023 1
1.89877951897016 1
1.22761501897726 1
1.04722451398719 1
1.5936947134869 1
0.521390013364713 1
0.74068088404875 1
1.72104121955313 1
0.81950949570763 1
0.753407977097255 1
1.27744127794139 1
0.650033280764221 1
0.629031749492997 1
0.597262488651396 1
0.914293079364348 1
0.857376057714231 1
0.590667378614098 1
1.29319630651667 1
1.47180046330406 1
0.564613583766742 1
1.69080763579727 1
1.1864408897437 1
0.64785359904434 1
1.50998589985979 1
1.53149200563758 1
0.321844248397935 1
0.624861456523376 1
0.416315334966421 1
1.33967325254252 1
0.500448149827454 1
1.29372489378843 1
-0.0363290848257504 1
2.12967798207015 1
1.49161813257449 1
0.304189148675354 1
0.780761731223248 1
0.616859555828625 1
0.557295846374873 1
0.85242491638645 1
0.746734042576824 1
1.00495866946886 1
0.611893784343676 1
1.16658616282351 1
0.942000595836902 1
0.181717926855398 1
0.910812119667134 1
1.04983084537391 1
-0.167834142733381 1
1.48338836701236 1
1.58607081298653 1
0.483443845737911 1
1.33216483831877 1
1.65648722695798 1
1.38513749792184 1
1.14073541601852 1
0.378791390354106 1
1.0595526693066 1
1.14162950215791 1
0.502133068303411 1
0.346000167436221 1
1.89127986461526 1
0.628776179027661 1
0.486265396216878 1
1.09621869416545 1
1.0437733140519 1
1.28934877126486 1
1.09242705026509 1
1.01980189214431 1
1.29833026911697 1
0.190462185614182 1
0.495854516066225 1
0.874481477068043 1
0.601672138625178 1
0.750901566489528 1
1.61749149687433 1
1.2895301464682 1
0.88591654643256 1
0.85019877552106 1
1.28604103642662 1
0.544024373764151 1
1.04313909311329 1
1.06095885844096 1
1.10508465167574 1
0.809224180807515 1
0.545976599332647 1
0.0478892250997454 1
0.74556461412299 1
1.65820636287299 1
0.428757390056074 1
1.43363915162713 1
1.72040446482643 1
1.6589899536785 1
1.21283736869007 1
0.117606926601225 1
1.46913037146281 1
0.559382478782152 1
0.420524453006437 1
0.240555984250303 1
1.34611093896754 1
1.12095880230203 1
1.19467895445977 1
1.62676431620981 1
1.53912248776317 1
0.762331110249204 1
0.927321366869702 1
0.271498685362146 1
0.578395143351514 1
1.10320592248008 1
0.523185561145964 1
1.89144339240518 0
1.05102847752067 1
2.14974814915175 0
1.35081247096502 1
0.964583535825147 1
1.30727141694511 1
0.881967509551042 1
2.03032285245342 1
0.927801010859548 1
0.580433433987031 1
0.5523079560899 1
0.10867491971377 0
1.47678696164774 1
0.695700403548922 1
0.0858485087739712 1
1.41126559447957 1
0.433319431639453 1
0.83035019498271 1
0.830401694289482 1
0.919302952702559 1
0.093622099764412 1
0.893598726717433 1
1.03761167582774 1
0.875704064824495 1
0.63207264380192 1
1.85188086154069 1
1.68607654919259 1
1.21338817153401 1
0.170619058963596 1
0.507673618984874 1
1.40303332075153 1
1.15641253822265 1
1.23791435197574 1
1.58931398911319 1
1.12407681237504 1
2.50958541383466 0
1.19362299697036 1
0.53580822568867 1
0.907314123912646 1
0.959775307150139 1
0.837521789129265 1
1.61470172755962 1
1.37557870922791 1
1.10149951275279 1
0.500534669531826 1
1.18312561995925 1
1.11020985520739 1
0.595093508410159 1
1.2694471283495 1
0.974836261555044 1
1.16329879756837 1
0.38848114722596 1
1.20074429599195 1
0.786254926089635 1
0.784478236344842 1
1.07359370694657 1
1.80368632582269 1
0.489195685324345 1
2.10593017286263 0
0.241193955975291 1
1.367432457545 1
1.16220811121009 1
1.30825065250648 1
1.09024946747606 1
0.510409645674454 1
0.570591853914145 1
1.00786069327561 1
0.924973978369726 1
0.206326398392663 1
1.36959818844156 1
0.647295293463279 1
0.66659223525104 1
0.94711060505533 1
0.693144333214691 1
0.179237732385972 0
0.846722923901506 1
0.25610715043272 1
0.752155331380559 1
1.75401682685964 1
1.17273397409399 1
0.925245738445999 1
1.02470491604376 1
0.811243851608179 1
0.94189808025151 1
1.15877480364614 1
1.52967534853609 1
2.59092641774457 0
0.976868269392129 1
0.897008441388345 1
0.866158467901535 1
0.959280809346542 1
1.29855454006696 1
0.495575685113732 1
1.60104560902628 1
0.321059607945819 1
0.852630384787204 1
0.369917013043096 1
1.0994135658769 1
0.432844401251848 1
0.24521271868665 0
0.963999888408559 1
0.443695136526026 1
0.481618473257576 1
1.07675452167299 1
0.812516356829974 1
1.64687596108046 0
0.774994026879449 1
1.36506537894644 1
1.66526060886735 1
1.48012831254117 1
0.920876374208412 1
-0.144087219693436 0
2.25267504835119 0
1.47597658688147 1
0.78928732270795 1
0.38655082272477 1
1.80144644739625 1
0.207026388996671 1
0.610096877646057 1
1.14628394968657 1
1.43054862336546 1
0.972889773121796 1
1.89865116401138 1
0.976689990575009 1
1.16352883308783 1
0.904058876972268 1
1.42475825737886 1
1.93304606387848 1
0.773226085278279 1
0.472528239958833 1
0.964545930329493 1
1.95147082748688 1
1.52418300411949 1
1.46697800329359 1
1.22664295779971 1
0.512303846633237 1
1.43532970913392 1
0.972125668890452 1
0.635382342308092 1
0.699631100418792 1
0.813926112122827 1
0.81609737149087 1
0.784566704690718 1
1.87853984481686 1
0.309930814234045 1
0.858319979896279 1
0.785115352264894 1
0.329398726696123 1
0.753889067778682 1
0.104375715233123 1
0.199998608780965 1
1.01280518848859 1
0.963060251168298 1
0.898870072327912 1
1.14316304969925 1
1.21384342559189 1
0.841220609680206 1
1.40317094487833 1
1.47431859355218 1
0.644681207259884 1
0.181730036144246 1
0.627457665212396 1
2.37916039859456 0
0.804055508746381 1
0.687817465771394 1
1.09579156863218 1
1.00868070479408 1
0.527274089147022 1
0.59440881744013 1
0.592473160531808 1
0.480665880438693 1
1.23245267452231 1
1.47639665759071 1
1.19455805200021 1
0.339636907787185 1
0.905178393628459 1
1.21749796115053 1
1.2625012408785 1
0.769482109586685 1
0.393920071792726 0
1.2238228538697 1
0.463423268951266 1
0.973598137204176 1
0.510023581485648 1
1.81168814481982 0
0.893970917242332 1
1.074544055193 1
1.63445962102725 1
0.971421813043145 1
0.385872013816918 1
1.57998932828795 1
1.26324631845214 1
1.40865542145665 1
1.44215574197628 1
2.01941707037434 0
0.642464376940267 1
0.258737942672348 0
1.48562366906872 1
1.85019501007853 0
0.853380270152468 1
1.43142469934052 1
1.18645280967499 1
0.776437398377631 1
0.613765940838498 1
1.8116993819565 0
0.0226163328252655 1
1.50509868672097 1
1.53475497268381 1
-0.000517137614318493 1
0.348096338590543 1
-0.000800431796366768 1
1.3065588520578 1
1.76264802982963 1
1.66234647471067 0
0.890607743762454 1
1.0188143993897 1
1.22735870292277 1
0.796676269327067 1
1.49062573156149 1
0.776713621805095 1
0.183006026291526 0
1.24376318056843 1
1.29215792583457 1
0.946221087114673 1
0.590266112209901 1
2.00162491799467 1
1.19564223534171 1
1.38082602421961 1
1.12042219652105 1
1.09960028241359 1
1.73041087710027 1
2.2145116228329 0
1.44162864394436 1
1.37529535785172 1
0.450852666565929 1
2.00437638547743 0
0.989555081065908 1
1.39237356300543 1
1.23455006415768 1
1.02998997109575 1
0.985717268616729 1
2.12378374916141 0
1.17276598409504 1
1.06566528667133 1
0.781822695128727 1
0.983389947809814 1
0.517367390249533 1
2.21220640849861 1
0.746154394914656 1
0.429698405824567 1
1.30772321508649 1
-0.0620506660753362 0
1.13250803087399 1
1.13504682211496 1
1.20325542395089 1
1.18649140375049 1
0.869801194545219 1
1.7858268852054 1
1.53839329055403 1
0.970542465332601 1
1.40494359169468 1
0.9443396999947 1
1.11176355657619 1
0.792877277514061 1
1.29732203567476 1
0.856494400633058 1
0.049937447281818 0
0.979588671904002 1
0.982793648581823 1
1.9154446219652 1
0.652773257241098 1
1.47550539956405 1
0.720194746307686 1
0.319222742587179 1
1.23452202310017 1
0.438621416504655 1
-0.0928954694015593 0
0.866852653554624 1
0.745453015071755 1
1.3519018924369 1
1.59971285957011 1
1.47586535744005 1
1.27844228107114 1
2.12131944635301 0
2.17969602740432 1
1.00242844481606 1
1.00850791029997 1
0.859890905210856 1
0.832942769804068 1
0.75225912439654 1
1.45471761116816 1
0.764350147065902 1
0.502374620473313 1
0.479764184413385 1
0.649290171570682 1
0.385888791734081 1
0.409267545997732 1
0.463965206325828 1
1.30242630777556 1
0.841263555432141 1
1.70589316017602 1
1.68025665051608 1
0.522144698614171 1
0.432807088293934 1
0.734065146442316 1
0.479594198048084 1
1.32827614525836 1
1.36693485973751 1
0.420109763406931 1
1.60523003578151 1
1.65142232950562 1
0.771806935100177 1
1.65837237895965 1
1.00987526592633 1
0.431174167328544 1
0.816611122524739 1
0.199443182258291 1
1.47537511315036 1
0.482290774914867 1
2.17813695407337 1
1.34816708294284 1
1.99504491077567 1
1.05272110673738 1
0.659063450705356 1
1.39228527183832 1
0.796675236982788 1
0.882421095088893 1
1.51977623731371 1
0.706605571112153 1
1.16126998103078 1
0.416337196762043 1
0.721745914544577 1
1.12012927739098 1
0.642074973873684 1
0.786789891403146 1
1.49063765080724 1
1.0064066287308 1
1.84569715888673 1
0.26383409149674 1
1.07518739865645 1
1.29231363865327 1
1.06573195601384 1
0.0932262886498447 0
-0.100418041464767 0
0.424234714666357 1
1.81554717102681 1
1.1449923150761 1
-0.228132195851691 1
0.660569546865235 1
1.42475724960292 1
0.439724154997671 1
1.327831682116 1
1.0308888193775 1
1.19482554188989 1
1.33295989636519 1
2.00991796136296 0
1.68764394110803 1
1.38640299095578 1
0.900060222748581 1
0.575866363470158 1
0.378466581809923 1
0.835258793442591 1
1.17103812159211 1
1.38497252269114 1
0.853998580559043 1
0.980426866811644 1
1.18507026988389 1
0.288781231297718 1
1.50889954063006 1
0.807465205201138 1
1.43002535951808 1
0.33964551459229 1
0.838171744862247 1
1.82556176158687 1
1.04938385005588 1
1.91470215772994 1
1.02765190160772 1
1.04432049707973 1
0.843836532347954 1
1.68072524412221 1
0.938132562090254 1
1.20330502855334 1
1.2005278699518 1
0.826731457899642 1
1.55951478602071 1
0.97598357925259 1
1.59986745580222 1
1.43116762110188 1
1.50804680344094 1
0.848469687109079 1
-0.0949644849845966 0
0.548697132648825 1
0.911824774247153 1
1.65970846965928 1
1.41625376788472 1
1.0253781307786 1
2.05204948193247 0
0.858205731440852 1
0.700275950165788 1
1.33107816724734 1
1.46931323627785 1
0.653400660836098 1
0.0508989237837413 0
1.41575847369324 1
0.85315397079179 1
1.3228519989386 1
1.4864245605772 1
1.41773031523831 1
0.211049209896633 1
0.277041878808107 1
1.0559507127411 1
1.1033932269174 1
0.564146139182626 1
0.972992308743448 1
0.761740642124808 1
1.37777708755971 1
1.27227920879815 1
1.50882998703871 1
0.918787949366427 1
1.19670843716847 1
0.790869454396147 1
1.00101883755947 1
0.734597653179069 1
1.20158612160698 1
0.43929419954518 1
0.220763140617021 0
0.854010784374471 1
0.845456219735215 1
1.36707021267348 1
0.502962352504135 1
1.54279594378079 1
1.230555746774 1
0.293932012641372 1
1.71693744637019 0
1.06950879142325 1
1.18922085074545 1
1.431732260748 1
0.686265184233756 1
1.17052523952724 1
0.910099955951826 1
0.583136017640514 1
0.479370893791208 1
1.39304430621213 1
1.31336814987225 1
0.751650731293716 1
1.07234010568548 1
0.910921823092866 1
1.307202729653 1
0.241862680964078 1
0.974135102363235 1
1.22075777012695 1
1.22553112022832 1
0.694387155402454 1
1.51361805615078 1
0.801631376195043 1
0.788131249699279 1
0.929411359896761 1
1.55940649598557 1
0.771248267119132 1
1.54139310132472 1
2.43393601135407 0
0.691881495618207 1
1.29362456053294 1
0.984953269347939 1
1.60939639719306 1
1.52535385143986 1
0.997841607670046 1
1.22799399664097 1
1.00555669641143 1
0.735979242305579 1
1.20441216434176 1
0.224263925135916 1
0.0750489182286365 1
1.24440111492826 1
1.81730121512457 1
0.141378963130174 1
0.122151427756219 0
0.707205134836243 1
0.145170681561506 1
0.739080264401324 1
0.783158284075007 1
0.75937770153503 1
2.20758478085513 0
0.757946164341408 1
1.96192502791417 1
0.552701998913645 1
0.928993354163932 1
0.83539233382575 1
0.753969298497697 1
1.41558717824394 1
1.74828089177718 1
1.71894963749659 1
1.8369483941022 1
0.900801758447486 1
0.153094754114569 1
2.00662344326561 0
0.780760715209694 1
0.529435360333133 1
1.03136577031357 1
0.957428986108645 1
1.29325053426458 1
0.861142338317551 1
1.45757787984444 1
0.399169299700983 0
1.05675934670062 1
0.647340461244087 1
1.40034744103658 1
1.64698567554392 1
1.04763563704188 1
0.94959764877195 1
1.20278716123147 1
0.753003732948535 1
0.905695483042656 1
1.47181338500846 1
1.54335364693445 1
0.743697704706218 1
0.678957303312476 1
-0.0336025759993967 1
1.07106778247259 1
0.59230319040484 1
0.520332748106806 1
0.872330750981805 1
0.690396873447506 1
1.29430259546261 1
1.6924358682504 1
0.980183835331401 1
0.856448933232215 1
0.989325656876884 1
1.08104381627015 1
1.02320639082671 1
0.714260721600219 1
2.01668981263964 1
0.89581978448552 1
1.22476480670595 1
1.34582377144557 1
1.4157630340155 1
0.999835206531444 1
0.699530014597236 1
0.646480968492257 1
1.83263968494306 0
1.80865957897143 0
2.28589818902456 0
1.23894807335887 1
1.69230154725407 1
0.894729570460443 1
0.920565089756008 1
1.0137035374135 1
0.763280205882579 1
0.807215347688488 1
1.41053226416556 1
1.76393416513853 1
0.615707888557113 1
1.5482422720352 1
0.960334848553087 1
1.45901025224222 1
0.366132572368404 1
1.46702664946181 1
0.988484640843671 1
0.914910855009063 1
1.42116116491555 1
1.69988304641321 0
0.957424896458607 1
0.511105236681626 1
1.30441820031118 1
0.590691778917052 1
1.66530066498636 1
0.981306874705668 1
1.4376363821144 1
1.24315275552208 1
0.689647047279846 1
0.911116574038253 1
1.75795121080556 1
0.468459412883217 1
1.06023581106548 1
1.25554618299327 1
1.09690231359394 1
0.723142476332239 1
1.25152607435834 1
1.0118768535059 1
0.243282777128989 1
1.10394227623761 1
0.749293478566892 1
0.469974786429276 1
1.48088977467796 1
1.29418590552324 1
1.56409888469133 1
1.59852076003327 0
1.95778364409994 1
0.615614500894385 1
0.572419270678873 1
0.86977640423392 1
0.323649156289411 1
1.08787048357646 1
1.32660892104401 1
2.09292502952603 1
1.03041222878824 1
1.65967365050834 1
0.469362631579359 1
0.0993721771497087 1
0.886240034008941 1
1.56144769168053 1
1.559631981566 1
0.229021388276119 1
1.15330439336138 1
0.223094057710655 1
-0.134744437538101 1
-0.549442974462361 0
0.901613182647197 1
1.97314823290027 0
0.616878603216363 1
1.33625879008981 1
1.14333208503422 1
1.13180197390582 1
0.953917944059266 1
2.13139114701142 0
0.767040014319496 1
1.75657032663829 1
0.567730874059935 1
1.48003948145914 1
1.00671160925855 1
0.421425731592543 1
0.488682424951471 1
0.690097981622145 1
0.0366215054047644 1
0.850667021136887 1
1.26814472338092 1
1.89913681369801 1
0.844676220771588 1
1.7553492034117 0
1.17173082797696 1
1.52560761059995 1
1.18511987932298 1
0.502191950409443 1
1.19709652885095 1
0.651978743240612 1
-0.221754637420446 1
0.880044009238639 1
1.29095738427957 1
0.766230303674336 1
0.0792741042008679 1
1.02681501713758 1
1.30076071708371 1
1.0877410379621 1
1.62439624450984 1
1.16280484053995 1
0.959863532535434 1
1.03960495439299 1
0.211219900786879 0
1.12354129543013 1
-0.124545372842792 0
1.26258439397336 1
2.10673143069795 0
0.849170618609066 1
1.57548036340236 1
0.886771631536884 1
0.851113836646698 1
1.88346103893703 1
2.05395338688415 1
0.469342915198002 1
0.927474528316112 1
1.54859669851504 1
0.886364469869468 1
1.23465723553334 1
0.838766009737317 1
1.63480453451842 1
0.660512313792206 1
1.4397285359119 1
-0.0314498399249781 0
0.580962297905252 1
1.54929437896872 1
0.717160592474497 1
0.218972399252759 1
1.39525760802754 1
0.87889058563656 1
1.8640721619406 1
0.92258071170824 1
1.21618994799702 1
0.601004680501402 1
0.861312282112662 1
1.58052050493232 1
0.284007998823452 1
0.944165233862345 1
0.877167693989012 1
1.3511929652074 1
1.27685602759657 1
0.812622657698562 1
0.757756014592458 1
0.349021196185275 1
1.01397126027139 1
1.54971080685871 1
1.03086721433593 1
0.180360382339632 0
1.28156795202781 1
0.100353715446286 1
0.780575104398581 1
1.29083294616244 1
0.92003899274228 1
1.82399157885804 1
1.18688180369386 1
0.342123710784303 1
0.693887446578828 1
1.76781282884857 1
0.487379571222958 1
0.94018380901087 1
0.381740451166812 1
1.05971846691031 1
0.933456498179901 1
1.61968726879396 1
1.57185521154099 1
1.87846342332268 1
0.683559828745349 1
0.749798731125827 1
1.4929847546664 1
1.8922835863817 1
1.15970503853299 1
0.584075836021845 1
0.289482596494207 1
1.55103530680119 1
0.828925915413488 1
0.544027551311862 1
0.6743770457767 1
1.17445747234102 1
0.777531527228833 1
1.93191209402804 0
0.383076358568162 1
1.07303657560152 1
0.153343265637708 1
1.20007480032924 1
1.41510465086158 1
0.315738630744804 1
1.64092217515634 1
0.94902387622201 1
0.211020496113669 0
1.84194286849533 1
0.554636840720228 1
1.12183748557066 1
1.37267455765262 1
0.303851657342285 1
0.369737142433696 1
1.19453014095707 1
0.33681980753532 1
1.74144290851416 1
0.91267656688054 1
1.55937693451511 1
1.54965245043327 1
1.16966689237629 1
1.21844980221892 1
1.60367023917306 1
1.8000834020071 1
0.88849617256674 1
1.56504695199251 1
0.86119693107238 1
0.222782222375673 1
1.06946602110644 1
2.06098918890503 0
0.657020688663395 1
1.14128953757913 1
1.23440162946956 1
1.13220658946986 1
0.915600621521388 1
0.696830214546963 1
1.31748222361011 1
0.37495593541819 1
1.25809499702255 1
-0.559463493111393 0
0.237923694096558 1
1.52384696337499 1
0.166846854525979 1
1.3785829351063 1
1.1894362346488 1
0.915076353791029 1
0.478510355300029 1
0.903121042618607 1
1.60605190008885 1
1.1995035878395 1
0.699279867906238 1
0.705241158347476 1
0.551955362605483 1
1.02813895058833 1
1.59324846327929 1
0.264305545326396 1
0.970044583116897 1
1.15892686389638 1
1.2885731073621 1
0.753822472314646 1
0.497982520405473 1
0.478395784359807 1
0.279666578024925 1
0.718093564634544 1
0.785557923190892 1
1.76867546395487 0
0.43255932779908 1
1.10273255784888 1
0.635385241796537 1
0.874135698525985 1
1.12878744662269 1
0.720788181785764 1
0.902219284380219 1
0.930594661489735 1
0.896233169738243 1
0.953896127194993 1
1.77603343758021 0
1.25591034270252 1
0.729650899996038 1
2.44753273611632 0
1.75710388771225 0
0.764517750849365 1
1.11227450150801 1
1.01044375840261 1
0.423599581158042 1
1.79095240077927 0
0.933075395951916 1
0.740793391782644 1
0.884523026341419 1
0.761170088308168 1
1.7115858028969 1
1.34447619969455 1
1.3210984568056 1
-0.0291591487060575 1
1.77399876723536 1
1.02594699314778 1
1.63180899625629 1
1.1404523259373 1
1.01180226916073 1
0.316017388222207 1
0.710472605803144 1
1.12633276001137 1
0.112237685100036 0
1.30007851350017 1
1.76105844556962 1
0.963466362863528 1
0.847506836674184 1
0.426212889733361 1
0.104629576983971 1
0.831520724291382 1
1.90520128545466 1
1.13723521878142 1
0.917301523326025 1
0.803816887873684 1
0.340333485851506 1
0.888793501559204 1
1.1121938521877 1
1.2315303300799 1
1.38874297642104 1
0.632812701676091 1
1.02481980206745 1
1.35779660815448 1
0.785214159110534 1
1.68674141196697 1
0.983802056528038 1
1.41142350497412 1
0.0275684404272165 0
1.39605623493201 1
0.600651077797479 1
1.23976437882183 1
1.92620110083581 1
0.827160070959872 1
-0.279344033736226 0
0.650015194109522 1
0.738762309595031 1
0.485503803571047 1
1.58173209645384 1
0.354705995592775 1
1.49387451521645 1
0.29377114862177 1
1.36157544117 1
0.519927443438807 1
-0.143484391986223 0
1.72236636679592 1
0.821465999510837 1
1.4589358517036 1
0.964503910243493 1
1.02460304770529 1
0.523099898661083 1
1.02005696531325 1
0.00305732604335211 0
1.3527386673847 1
0.586471611833887 1
0.853282118670719 1
1.02742421656464 1
0.606574491756282 1
1.68469473120712 1
0.968237629773167 1
0.471000763638124 1
1.28493060747515 1
1.0397653927782 1
0.0417360964203579 0
1.4475504022369 1
0.727554519578619 1
1.23874732600358 1
1.10668310846408 1
1.18240625004989 1
0.872774820839947 1
0.115390768206692 0
0.305086244056847 1
0.794862717642998 1
0.746766348722489 1
0.952512264664196 1
1.11247237216373 1
1.16840160851261 1
1.11465914638202 1
0.912512757416958 1
0.771777604172387 1
2.43982131106532 0
1.14492082747845 1
0.922229994370047 1
0.986074308893739 1
2.12461503006994 1
1.18922311904048 1
1.7141395934439 0
1.40667575906185 1
1.0631604126222 1
0.995814014417167 1
0.755791413321759 1
1.52850299984844 1
0.972930600026452 1
-0.0335982970636172 1
0.56743701845528 1
1.38440243421281 1
1.29782029674845 1
1.77307799977151 1
0.959243340045596 1
0.956994498233842 1
0.633299156091992 1
1.95589702446577 1
0.0784979490716435 0
1.04715316383301 1
0.561537865625023 1
1.93096499065794 1
1.42736983842741 1
2.47611748385153 0
1.56654696228282 1
0.756884617422659 1
0.437196822547662 1
0.786817084348761 1
0.218637625706087 1
1.10533942350823 1
1.59474836639447 1
0.553485902693699 1
1.20680384839888 1
1.1600293241255 1
0.813678857615206 1
1.90903312408372 1
0.582120800511367 1
1.73227704399281 1
0.746439872072254 1
0.88462984855303 1
1.37761388170729 1
1.21874251026251 1
0.59669601007213 1
1.59135146247384 1
1.80872122563808 1
0.691294004608826 1
0.888586382965932 1
1.01070114966806 1
0.785696133178737 1
0.808003685365075 1
1.2515137011965 1
0.694192505309778 1
1.51536786277581 1
1.59811330944987 1
0.422782679039616 1
-0.188972199084626 0
0.99674071708409 1
1.71548496967058 0
0.891665415278448 1
1.64587257651794 1
1.15210593041685 1
1.58821348273962 1
0.33395863919353 1
1.28087978265244 1
0.354280442469544 1
0.700942630024861 1
0.722072087199778 1
1.41884479806395 1
1.66376956929052 1
1.28616755489585 1
1.65713330433245 1
1.43315227867632 1
0.810298599881479 1
0.6488674896894 1
0.623021953197076 1
1.31410677891398 1
1.44374349258838 1
1.24593078525087 1
0.653061566693258 1
1.67991373656808 1
0.615816469113091 1
1.46182046328503 1
1.70296244601102 1
0.932543658926621 1
0.244079733523618 1
1.26803222166091 1
1.61376933756188 1
0.521803913594066 1
0.841548559171374 1
0.911412832279769 1
1.8266919130724 1
0.253747413545295 1
0.68075465803038 1
1.81920035422645 1
1.08868393212869 1
1.02365888501062 1
1.63053272176771 1
1.11166571585355 1
1.02985722966222 1
0.426816112475132 1
1.88238214012238 1
1.96177882570122 1
1.74274830147194 1
1.42823371988959 1
1.88786424721237 1
1.8139472215672 1
1.42505322766169 1
0.930440646312396 1
0.453694882914005 1
0.132410439619943 1
1.28890889345448 1
1.04470017172155 1
0.904358304039367 1
1.19225877270379 1
0.986141534808257 1
1.33651388470863 1
0.99102110136602 1
0.659011281591713 1
0.685772835518228 1
0.67640328626722 1
1.04890850437601 1
1.75681396733989 0
2.33229635478306 1
1.47910781743734 1
1.14389477585926 1
1.04703082779064 1
1.16086328976602 1
1.22762977098191 1
1.02785009053488 1
0.550637315388044 1
0.896521934665429 1
0.492925844877091 1
1.81592274130096 1
1.31522791440648 1
1.78673114201033 0
1.1781341016625 1
0.364295251975652 1
1.9161089982161 0
2.3632221458182 0
0.794155792354662 1
0.682953476374372 1
0.62514375835759 1
1.46709299948242 1
1.13825965647108 1
1.17471856605765 1
0.87320284173284 1
0.361517357584148 0
1.9576829723164 1
0.575807139509097 1
0.801387797013349 1
1.10652327564362 1
1.28506193172276 1
1.69770360158129 1
0.778929698339326 1
0.523843563916527 1
1.17704450753737 1
2.05978943033733 0
0.271793865500965 1
1.16078894802258 1
0.60194922029056 1
0.294096190076545 1
1.87262755596611 0
0.491147564475453 1
1.59814870827346 1
0.0580729048348771 0
1.13242900272643 1
0.517264166202241 1
0.437164015147751 1
1.61225609424635 1
0.306668158639171 1
1.24170931126541 1
1.33694225711361 1
1.60385101227826 1
0.785931139843715 1
0.866426213669264 1
0.710537520311676 1
1.56304789808175 1
0.180259207387737 1
0.56005868353446 1
1.06906445384633 1
0.926039587359952 1
1.13744017496923 1
1.24706875208577 1
1.65616841501978 1
1.28017856999477 1
1.53018298696616 1
1.34622087780852 1
0.36958521235232 1
0.753358070925258 1
0.957825253623121 1
1.20260317257384 1
1.10245691241914 1
1.11261262737629 1
1.40074387804749 1
0.114501584814512 1
1.80626771901596 1
0.605619148187223 1
1.00563774682114 1
1.24965158196425 1
0.670917547432334 1
-0.45629852102363 0
0.926891895421617 1
1.40306070887051 1
0.952843684855917 1
0.23024979776376 1
1.79273990720205 1
1.26789910519252 1
1.02902461122634 1
0.661867381606523 1
0.424773333313873 1
0.829514169766954 1
0.517440124786493 1
1.94369536420902 0
1.64930979470272 1
0.984644186777785 1
1.42746777577072 1
0.255996481734909 1
1.08913098649079 1
0.56317075244839 1
1.29917935106239 1
0.81802461866963 1
1.10213263911246 1
1.59716328290453 1
0.462919025843472 1
0.687514214052826 1
0.548706738527158 1
0.61523416618172 1
-0.400134910126033 0
1.45137257432755 1
1.36842152327669 1
-0.0180411563854495 1
1.81519898885461 0
1.50131137643607 1
1.20875012061367 1
1.173212284949 1
0.910841390023314 1
1.03086659082273 1
1.4997078472867 1
1.15871392530904 1
-0.251468411520661 0
0.832035447771817 1
0.669113299771558 1
1.12515252095498 1
0.254948121861093 0
0.729739438605622 1
1.44087468109799 1
0.750534276101297 1
1.45899096485679 1
1.48265020748301 1
0.640567774164471 1
1.81703240258741 1
1.01700564042938 1
0.641948736147276 1
0.611037329072973 1
0.0662960207070752 1
1.34008031001879 1
1.27622250498059 1
0.290463188615823 1
1.49691692713242 1
0.451519982712178 0
0.518369839125896 1
0.687323686359713 1
1.2017634299037 1
-0.462124085205716 0
2.27044112476075 0
1.35631290356774 1
1.46163520532271 1
1.53513104685502 1
1.1840422097389 1
1.05750203617165 1
0.0701964125289573 0
1.75831604100109 1
0.833641123798038 1
0.87195922562686 1
2.25974570527435 1
1.03810878204456 1
0.51407133396255 1
0.962746479945039 1
0.372307464453359 1
1.65509572119962 1
1.88523519634032 0
0.582844711628692 1
0.98162387305558 1
1.44650789097308 1
0.554836020771103 1
1.08810554324253 1
0.479910730789912 1
2.1460242345277 0
1.39675298440303 1
1.39484470788773 1
1.00798979138485 1
1.08707702974683 1
1.83337980541289 1
1.13042652337321 1
1.87687473463011 1
0.864954096144622 1
1.13803335593598 1
0.1519993079292 1
0.854867101692811 1
0.358642601203585 1
0.67170751168019 1
1.05178176026339 1
0.36524952063684 1
1.87252949443354 1
0.799758947585035 1
0.31888923755589 1
0.274174786573955 1
0.632838259197327 1
0.997370701590849 1
1.7357938053612 1
1.06061555266349 1
1.02876221090376 1
-0.0279769009361751 0
-0.251137309427594 0
0.920999029580688 1
0.717486561164401 1
0.392713805696946 1
0.838245417689853 1
0.735501650031386 1
1.01129862701066 1
1.08531679377452 1
0.833410803386378 1
0.569084360883746 1
0.943958872899797 1
1.00433490840913 1
1.53383757233735 1
1.59089420893657 1
1.66067945441681 1
0.372717831644736 1
1.77191553580094 0
0.694133278763367 1
0.943607794513386 1
1.40467722162137 1
2.66016496012103 0
0.512946342592018 1
0.510565090885251 1
0.450805904494362 1
0.901502983042716 1
1.25459905033796 1
1.25394074037065 1
0.485498796047532 1
0.952576680950443 1
0.505008911377274 1
0.523443640175268 1
0.703093326844839 1
1.52376696828545 1
1.63299318580086 1
1.1537854095644 1
1.2383081784647 1
-0.0635056639533179 1
1.37998132994592 1
1.53141610047316 1
0.832722997771407 1
1.23908096704214 1
0.947158816134178 1
1.37705057082979 1
0.520954930416785 1
0.237419861724737 1
0.880443965535979 1
0.997688537791205 1
0.502204130317589 1
1.19440004026049 1
1.16930912530388 1
0.485805194331085 1
0.935942758934145 1
0.290083856329526 0
0.969767256774923 1
1.05978257208117 1
0.0572296089947075 0
1.24510721055046 1
0.825851514557897 1
0.684140461668751 1
1.58660874597836 1
0.505179039097922 1
0.968845617291467 1
0.964333450238238 1
1.44519860369945 1
0.683077713375082 1
1.11371193006493 1
0.769095319622003 1
1.09195938576394 1
0.593769222236283 1
0.65156720767314 1
0.323570442261079 0
1.11945697113476 1
0.870428384208895 1
0.376582011029638 1
-0.0301750146789006 1
1.49902689926233 1
1.18780897835243 1
1.24877437889708 1
1.24642205379998 1
0.672161703274813 1
1.20684940310131 1
1.62031018963032 1
1.38690944162747 1
1.43800846423795 1
1.54890780530635 1
1.51527161783874 1
0.340224166043722 0
1.3951111082645 1
0.791211518428383 1
0.16188123542183 1
1.12915469310733 1
1.28316149827799 1
1.09928266361662 1
0.472818187887547 1
0.324408388683003 1
0.867610402135039 1
-0.132300554556689 1
1.4564162131174 1
0.6320107563313 1
0.847808867298791 1
1.4440902140524 1
0.980602118331544 1
0.634219818579052 1
1.36429548771921 1
0.991232328036488 1
0.853723353090373 1
1.18566208415677 1
0.584539377093995 1
1.18625526464228 1
0.77919237240151 1
-0.263601458974909 0
0.453322472994931 1
0.616151152164613 1
0.0679162009256056 0
0.362144821892754 1
0.676932017061269 1
1.16590234288818 1
1.65344009323803 1
1.25252406493693 1
1.62465101291324 1
1.00232838539668 1
0.629248256467443 1
0.654407848355437 1
2.26994299503021 1
1.12532281345475 1
0.776424499585614 1
1.11036726986319 1
0.156690421151407 1
0.891611363159346 1
1.72853942841974 1
1.9266976524158 1
1.59752342794019 1
0.978963036526682 1
0.0468488485926641 1
1.53407917494921 1
0.623198521717445 1
0.778249844281652 1
0.35608466741091 1
1.50856990390731 1
0.774469579299503 1
1.16737063626824 1
1.61116315884514 1
1.0418305879616 1
1.66055853638456 1
1.4261778774905 1
1.0525641878689 1
1.62349748659172 1
1.25906309246387 1
0.833156713337679 1
-0.187566774406509 0
1.80736183825469 1
1.43090837544785 1
-0.214944292451815 0
0.534382205701123 1
1.21119617119583 1
0.453154497263415 1
1.40423421835063 1
1.57332906212295 1
2.0650416840537 0
0.60716844666452 1
1.40792347625493 1
0.462862058316557 1
1.97803756163955 0
1.03469910227248 1
1.62947068532587 1
1.32518217390453 1
0.549729066459675 1
1.04215216792804 1
-0.268258239431584 1
1.53786409921504 0
1.12854970185878 1
1.06164929852488 1
0.279162080778628 1
2.34738874557571 0
1.0305890586208 1
0.975226946068316 1
0.780910528785577 1
1.15292154987298 1
0.620497869533015 1
0.48986513064242 1
1.12265848291294 1
0.895853385214801 1
0.770044825478858 1
0.741555077511352 1
0.561135799788679 1
1.70034112265505 1
1.16864996638969 1
1.59035797818212 1
-0.178728114129655 0
-0.0536152607708378 0
0.887828303997709 1
1.0616899349256 1
1.82709139630206 1
0.987949589921381 1
0.665495376718003 1
1.52546646968899 1
1.27038716990808 1
0.945676672418729 1
1.52991907262032 1
0.705092161538946 1
-0.357589036777539 0
0.512127717863699 1
1.10000542296114 1
0.755983853352464 1
1.81817479926657 1
0.669406544703905 1
0.849721620058342 1
1.86849772515887 1
0.974807235960792 1
0.895640560346054 1
1.56000842353617 1
1.02810983759105 1
0.676719534482814 1
0.564982863460371 1
0.77842850984703 1
2.08849464715516 0
1.55806344441189 1
0.640405196396657 1
0.364920534571704 1
1.34897896074171 1
0.901398285207588 1
0.910561950598586 1
1.08443392816274 1
0.299132520242077 0
1.69500625646091 1
0.90276535464031 1
0.211049568324418 1
1.52017221267023 1
0.740408681002428 1
0.328545610780371 0
1.41102384707225 1
0.800821079337997 1
0.182830554713173 1
1.8870547319047 0
1.19763033598509 1
0.476017516319088 1
0.453324277774444 1
0.0981562386048128 0
1.74854687866344 1
0.805892875860214 1
0.962886270776222 1
-0.0194251993251785 0
0.41001390979937 1
0.180461984017584 1
0.797480596433908 1
1.02709416321929 1
1.55778520449025 1
0.437163154798835 1
1.23250737163221 1
0.626866867755359 1
1.77746737450337 0
1.12095897393567 1
0.815789885153925 1
1.6268978165348 1
0.698772920651402 1
-0.0826585728837498 0
2.36233041025373 0
0.199069002380972 0
1.77337498843916 0
0.751402753175694 1
1.75586268556422 1
2.04104980186349 0
1.74935271726167 1
0.176120729037084 1
0.697932354771608 1
0.633618552017107 1
1.42314388598814 1
0.889692705038063 1
1.92020156694272 1
0.758782983715178 1
0.983949118884462 1
1.34848972621382 1
0.981225988227459 1
0.997401257661262 1
0.512869755395482 1
1.26596462534025 1
0.925630385575172 1
1.16036148726831 1
1.03884748428533 1
2.05049315478846 1
1.2467925777874 1
1.07103909586302 1
2.23509747639653 1
1.65907517526846 1
2.02350563778364 0
0.333864658233264 1
1.30977706087817 1
1.22200422257102 1
0.136680364964112 1
1.31792063791241 1
1.13194249057974 1
1.59683533518999 1
0.885047929609467 1
0.451430950369746 1
0.888024413644047 1
0.64745125739945 1
1.33960280524477 1
2.73737709885819 0
1.68826720629145 1
0.953043377078401 1
0.541453197881274 1
1.79688011998984 1
0.63527226856189 1
0.893695937711573 1
1.39577886017771 1
1.08861034084435 1
1.3875962252282 1
-0.430690684427205 0
0.806075514781492 1
0.542142556602991 1
0.881603526183184 1
0.322347737395413 1
0.932598474491946 1
1.75498673032532 0
1.35904618539444 1
0.921726024309815 1
1.65029239275556 1
0.929783397062967 1
0.895778381395863 1
0.530156067206684 1
1.21230644979068 1
0.958545131247412 1
0.396766862312444 1
0.546912583638471 1
1.19759489130815 1
0.260804428580865 1
-0.0589430274363429 0
0.0647080207726661 0
1.10014528592497 1
1.72202472609546 1
0.587746505751415 1
1.12508458633173 1
0.0656415522294137 1
0.915169532434092 1
1.02186312321802 1
0.748274869123727 1
0.671010936964648 1
1.81791319425522 1
0.636269495660981 1
1.14424521969739 1
1.51732243423199 1
1.49756781275003 1
2.48871379839364 0
0.837128558196718 1
1.82569273163094 0
1.11989188527766 1
-0.255189934886891 0
1.41554043885769 1
1.24151428765385 1
0.623365313874323 1
1.74286420363799 1
0.317554472247024 1
1.32378791583002 1
0.982815748108148 1
-0.519479927982826 0
0.564308552875594 1
0.724582110134409 1
0.689533320153931 1
0.903822019215775 1
1.00752050780197 1
0.897643862330524 1
1.31524964203726 1
0.798750459128024 1
0.864691502529192 1
0.844406594753173 1
0.500593835481609 1
1.43228837328805 1
1.68348567680561 1
1.35291435480744 1
1.26474248360362 1
1.58186781037581 1
1.25075004418791 1
2.28246160623946 0
1.12004353686978 1
1.05856926457845 1
0.517612808279098 1
0.219625891625525 0
0.808280553995488 1
1.14999571498095 1
1.74265973128065 0
1.63644587761452 1
1.27250963854668 1
-0.250156232748586 1
1.07362985998014 1
1.96982908892425 0
0.674489094092304 1
0.67253964331008 1
0.878381227256167 1
0.638690668592617 1
1.08817593497824 1
0.394599892012542 1
0.767738517111993 1
1.05861901017764 1
1.57140352252149 1
0.721225134907629 1
1.13794193512093 1
0.659410660354934 1
0.802347970049469 1
1.00262857920326 1
1.27638075948879 1
1.26059839069514 1
0.286093726691398 1
0.843812177484766 1
1.65569030113847 1
1.98105830130749 0
0.268333692268254 0
1.84195080492286 1
1.4558517756674 1
1.66170385621106 1
0.949272245177386 1
0.659536002523479 1
0.742421096286172 1
0.0161740209050815 0
0.384336366039937 1
1.16467967300174 1
1.03013413605909 1
0.801614020413083 1
0.341860286450392 0
0.676602630022294 1
1.30689298900314 1
1.08944560790959 1
1.02803677549292 1
0.514953183018177 1
0.908732367604466 1
1.17937288735309 1
1.5746949710516 1
0.919012433701038 1
1.8581923471192 0
1.49997511268519 1
0.282835356509237 1
0.370789522660377 1
1.6453802721838 1
1.65815947923076 1
1.24599687404903 1
1.122731663584 1
0.877788954034835 1
0.961585867451819 1
1.11236035396481 1
0.415049574693115 1
1.83751080178467 0
0.756237352727945 1
1.1201518130629 1
0.602599790045311 1
1.32151825486858 1
0.692184637924086 1
1.18584399005212 1
0.662506623001555 1
1.71290323528007 1
0.349154800537848 1
1.43571389455988 1
1.31557381825891 1
1.96511241034226 0
1.91423275692797 1
0.189937491338234 1
1.01715123976516 1
0.674131046999031 1
0.226753475456835 1
1.04620438225284 1
1.03190194406779 1
0.750286301508295 1
0.936876074901694 1
1.59767901964127 1
0.870013742481009 1
1.75220119392951 1
1.20859524110549 1
0.71263324289916 1
1.81984715969889 1
0.8964603206557 1
0.946599184907311 1
0.215247605701343 1
0.578999879282222 1
1.85544041063784 1
-0.329401440587443 0
0.990284894444141 1
0.844600617783361 1
0.230402658945331 1
1.05582706556715 1
0.524375933332073 1
0.514395239201635 1
0.910696712792969 1
0.927039575268306 1
1.76288217598285 1
0.760800468093655 1
1.34312965532652 1
1.24355847260963 1
1.129716039343 1
1.09120226952221 1
0.950400821536378 1
0.489967607602955 1
0.871486679668297 1
1.60939053712372 1
0.664731110033035 1
1.02993908982518 1
1.12861725504892 1
0.955481466005212 1
1.53689081888443 1
1.78263726749552 1
1.44593125073509 1
1.01449559502818 1
0.976483818198834 1
1.0028870327492 1
0.425968689062267 1
0.794647515950768 1
1.85348796764358 0
0.906104367864202 1
0.863037820017417 1
1.43679871571957 1
1.06532699649905 1
0.0969186725627377 0
1.38298663379223 1
1.32221621980524 1
0.610974514495929 1
1.21913717299396 1
1.86386554914791 0
1.34669722468588 1
0.880826800389378 1
2.17263557293362 1
1.64574104319052 1
0.656879536780752 1
1.14120453521495 1
0.478357477540636 1
-0.401018533043313 0
0.135934376674544 1
1.01985672402764 1
0.554223695177485 1
0.687435916834083 1
1.09761110294213 1
0.695740592054934 1
1.35399841858868 1
0.833979881299363 1
1.33293709397166 1
1.88131694932613 1
0.827538744688855 1
2.04694610422435 0
0.430851402869579 1
0.81795141209315 1
1.81721889521533 1
1.15010952726301 1
1.00341740267084 1
1.39098586706873 1
0.676773589572073 1
0.535949292208519 1
0.994024969247288 1
1.89740499074431 1
0.687540818864594 1
0.711950717831873 1
1.85911392354215 1
1.65420439117911 1
0.690456142661964 1
1.40523817173876 1
-0.19962111472567 0
1.51037399517821 1
1.05118204568343 1
1.53819979124238 1
1.67064460965679 1
0.974372110221496 1
0.477866152076625 1
1.02481804309278 1
-0.566211001457584 0
1.4950949555443 1
0.748225498040085 1
1.47090807031265 1
1.03753600318496 1
1.68693309331699 1
0.849744762810226 1
1.09262710221073 1
1.67114498339213 1
0.700200479092013 1
0.620645713093214 1
0.916828442608414 1
-0.234001913938079 0
0.0958431554299643 1
1.01178791913306 1
0.117344027355206 0
1.55742504950093 1
0.447765597666388 1
0.816783493717281 1
0.414589128622551 1
1.42861238661203 1
0.699884215973998 1
1.72850324634755 1
0.500568063403157 1
0.24890533051815 1
-0.242287293972562 0
1.98951448121156 1
0.399276384453892 1
0.827358197193153 1
0.297332980931772 1
1.69461909989803 1
0.499614731397532 1
0.934956355693742 1
1.27700935726769 1
0.944102954433711 1
-0.595427808843733 0
0.280465475558843 1
0.451351360551597 1
0.75948202192548 1
1.06013990173928 1
1.30552849813209 1
0.915160774746276 1
1.37470641383344 1
0.743731970017453 1
1.45292556202517 1
0.780860148501351 1
0.576078073331207 1
0.960034301386264 1
0.915998167368492 1
0.51334127855137 1
1.7786120169815 0
0.449986493087723 1
1.02184234684401 1
2.17437553026543 0
1.02766412706592 1
1.2475452303188 1
1.10496610212899 1
0.29887679742508 1
0.956573801294209 1
0.355264166054826 1
0.974579160503102 1
2.30490969710853 0
1.0567914862919 1
1.81348657775766 0
1.25660253838442 1
1.54911313816362 1
1.70357642960195 1
1.69665141865091 1
0.666764708234104 1
1.25001908583017 1
0.333270660145338 1
1.83416679335711 1
1.64466056106149 1
0.625730628348227 1
0.755104471623956 1
0.673636153996803 1
0.795476123640618 1
0.900690591462229 1
0.773220327129926 1
1.4982221421328 1
0.92634613599305 1
0.458841933477222 1
0.877643789014553 1
0.733398149269377 1
0.944497459418396 1
0.727011309383921 1
0.504883253429317 1
1.00882270391548 1
1.53366507702509 1
1.05563074735394 1
0.561194965685992 1
0.74000034009662 1
1.50503557555355 1
1.28910530910822 1
2.36764568267068 0
0.717636150990901 1
0.155518427887866 1
-0.0202139394727428 0
0.578204885459036 1
0.938333940202686 1
1.26939061061059 1
1.14071552946305 1
1.24199529888557 1
0.0499380088381068 1
1.11175750171115 1
0.405135977681408 1
1.45993194837395 1
1.41795623703653 1
1.90125460881788 0
0.783799620776907 1
0.114882148579819 1
0.803089451416483 1
1.26495318100327 1
1.27802512601393 1
0.30471313284201 1
0.553025567503413 1
0.0500625283214754 1
1.06274267179507 1
1.34707046463186 1
1.83995514703548 0
0.680813855140953 1
1.56520346838432 1
1.94604776683817 0
2.09672769521554 1
0.767298711335783 1
1.42977343448249 1
1.58619577280861 1
0.394614584208583 1
1.1240672888949 1
3.36251398719832 0
-0.283333833049277 0
0.415723479220188 1
1.46741768245402 1
1.40448379197482 1
0.779118705460873 1
0.529446596187174 1
-0.237821153755552 0
1.36904319477015 1
0.973456184890422 1
0.656649449206568 1
0.280847628954295 1
0.652158556506466 1
0.926685192808608 1
1.83931807723877 1
0.636180632375541 1
1.0882787874635 1
1.05734090805611 1
1.66093970971333 1
1.96711666020938 1
-0.118146399472966 0
1.03403629320403 1
2.45440688511919 0
0.7461759741046 1
1.04168169502308 1
1.66472435477295 1
1.15582471132531 1
0.0949392715901573 0
1.70270662803755 1
1.2258397490309 1
0.710223086599997 1
1.33859597816134 1
1.36374328368382 1
0.643877857035939 1
1.14341038851163 1
0.888365374585403 1
1.01122127419596 1
1.31260043528148 1
0.230468084548044 0
1.15316808693136 1
1.01346329326002 1
1.67212663039772 1
1.15954305537073 1
1.24030492991771 1
0.368603834831118 1
1.39340801404013 1
2.23141219647726 0
0.242786019443264 1
0.551023779621189 1
0.763391616596028 1
0.888404355578973 1
1.3792516120704 1
0.914197874277276 1
1.41984005792727 1
2.46432571917366 0
1.31941486320331 1
-0.142773665442353 0
0.979150241982045 1
0.737815814849696 1
1.85572560650315 1
0.753282898738572 1
0.177891835545916 1
1.23295284318901 1
0.856227461550881 1
1.78884810304291 1
0.662628050119578 1
-0.171668838192801 0
0.279095296700599 1
1.07138460942279 1
0.533220556599881 1
1.07059818927185 1
0.534252462567318 1
1.29250399135615 1
0.559870892411475 1
0.20224591517403 1
1.45144677801084 1
0.925222971768357 1
1.60993128629328 1
1.58184970837374 1
-0.200315900012143 0
1.18467467598695 1
1.14223717367121 1
1.31955199416202 1
0.345485815403909 1
1.41510721834152 1
0.989334249132552 1
1.29568451260787 1
0.785694981418203 1
0.494998125161953 1
1.61859473029898 1
1.82176535759943 1
0.766787687087924 1
0.709828482434214 1
0.0343055729681631 1
1.66572398900074 1
0.471063901737315 1
0.456814806724384 1
1.64920986870667 1
1.3091629640337 1
1.31433148736438 1
0.542529252345279 1
0.40555686422466 1
1.75245887101357 1
0.0433086186968509 1
0.662401648822613 1
1.08717330031645 1
1.43392764681667 1
1.05189397815656 1
1.57468791904233 1
0.901777839488987 1
0.795762976769814 1
0.537247911095464 1
1.75325385652471 1
1.29851454553764 1
1.08918352879336 1
0.985183239639117 1
0.0509104077420177 1
0.577422142777078 1
0.914024714037738 1
0.552971451381131 1
0.984814690175098 1
0.338425949590878 1
0.807846722817302 1
0.913238677376534 1
1.05377827901909 1
1.26202265908329 1
1.37373293168295 1
1.72163984617354 0
0.180846975949029 0
0.621854359835799 1
1.2472023215198 1
1.26835365093973 1
1.42797903386534 1
1.27092956741133 1
0.49944566222794 1
0.960996757788372 1
0.676557678582057 1
0.914415514873685 1
1.56176952953667 1
0.858757217194266 1
0.503768483188846 1
1.56025224508541 1
0.497722050865262 1
1.20713351922448 1
0.762551926151681 1
1.72332458756108 0
1.33690253465195 1
2.05047186908742 1
1.42436669019977 1
2.58225935713211 0
0.753139157394538 1
1.15706296302264 1
1.25137059379579 1
2.19967568209822 1
1.65879073708334 1
1.09546919333365 1
1.39954393196597 1
1.41966659520917 1
0.806256436756756 1
0.278432281056056 1
0.840541167564949 1
1.31631601982644 1
1.14776997603876 1
1.12012981908758 1
1.12797292863698 1
0.780988194141521 1
0.241695018434856 1
0.413381465204045 1
1.12926953558526 1
0.305072062329425 1
0.421311753415019 1
0.518668249782316 1
1.54400222291291 1
0.214489862121278 0
1.53931368442493 1
0.170689680537204 1
1.04749421101134 1
0.514003784119594 1
1.55992338746325 1
0.506323934745838 1
0.916285111800975 1
1.27174217477275 1
0.908271805101722 1
1.80840833442726 1
0.606236087015024 1
1.34821818632253 1
1.4685354830422 1
1.15347455001933 1
0.321880082021119 1
1.03580985774536 1
0.528583381786253 1
1.10475075925077 1
0.412884176891708 1
0.755653781264828 1
1.53796872396765 1
0.193954295215662 1
1.06372898544344 1
1.54424914943471 1
0.819865066066737 1
0.515248616569947 1
0.750420836079902 1
2.21966492628722 0
1.23896235880282 1
0.257075562201854 0
-0.202960067351692 0
0.764041270426068 1
0.692105962412219 1
1.01646215416213 1
1.24654599185755 1
1.36554926534067 1
0.110891517510925 1
1.25347268980642 1
0.591819068310367 1
1.00029813235477 1
0.829672687706065 1
1.6850978805581 1
0.832668229386937 1
1.49627029872099 1
0.260662869456725 1
0.664124723772338 1
1.7503547916418 1
1.76830141645391 1
1.27177104358146 1
0.172089597541625 0
0.356755721430366 1
0.961432860039292 1
0.803035447247056 1
0.259116804828264 1
0.973378040845071 1
1.0901868976251 1
0.352936112413904 1
1.21682699625487 1
1.52182220715795 1
0.665177509532721 1
1.18235374095904 1
1.1832584218953 1
0.868438418325381 1
1.57947645484275 1
0.454935546759999 1
1.2778635232452 1
1.231851520975 1
0.490746138027674 1
1.20231743413776 1
1.63162860478184 1
0.924293598768924 1
1.00965012246192 1
1.36980345261639 1
0.666966065760645 1
1.63884688699634 1
1.02584428252366 1
2.04450931744616 1
0.111693304116398 1
0.690012788595223 1
1.41188222582029 1
1.12128057328904 1
0.709120465782236 1
0.819783303735148 1
1.63448571035041 1
0.202332523090031 0
0.171986697632199 1
1.0600635472788 1
1.69097943902669 0
0.79266648960513 1
0.36264685767503 0
1.87921067169181 1
1.5841864448952 1
1.71096448352892 0
0.754451863828404 1
1.05511016709529 1
0.917607089437105 1
1.17579273673699 1
2.00704804082517 1
1.42877684675529 1
0.775638188005081 1
0.366645937910823 1
1.76848631749332 1
1.23861603959058 1
1.58999837287155 1
-0.146041920754049 0
0.601644011969809 1
1.38396712182281 1
0.528427324035 1
0.1162398099945 0
1.44954997273373 1
0.960111041275219 1
1.56645811498971 1
0.08564608907383 1
0.683257758456509 1
0.574579314480907 1
1.36781206507854 1
0.862429368122619 1
1.53706040180024 1
0.820233662156554 1
0.645681217931263 1
0.474754800537818 1
1.45128298313824 1
1.59318020398028 1
0.883459756833238 1
0.579537799102624 1
0.757051311325202 1
1.24248119748174 1
1.65579319880143 1
0.884449129033004 1
0.51296989950974 1
0.699991089750163 1
1.45734831256685 1
0.838640078065421 1
0.610455057765326 1
0.190019670091423 0
1.29108203127413 1
0.591426038060243 1
1.54882399403825 1
1.52902255006281 1
1.01734172578673 1
1.29527637848615 1
1.89252236519353 1
0.485380587045376 1
1.30628216239463 1
0.995931890327472 1
1.38206346970919 1
0.284214416875516 1
-0.434395950819254 0
1.71794972556361 1
0.587577274863059 1
0.388724395964289 1
0.712418390730697 1
1.41142754106996 1
0.312222110054222 1
1.73369008739641 1
0.0308138793784969 0
0.990872330555253 1
0.680408526140264 1
1.51143933064743 1
1.15097188503966 1
1.5024075352757 1
0.966406435654632 1
1.103486523045 1
1.75098531615443 1
0.948356697629554 1
1.15878658012365 1
1.72810848061408 1
0.85189429579276 1
1.93512727337875 0
1.18774159677543 1
1.74604316650672 1
1.83306498398916 1
1.10176056561844 1
0.761820732478791 1
1.2207587307086 1
0.812446131897589 1
-0.219784201423299 0
-0.653105014317007 1
1.67535161786403 1
0.446615890165586 1
1.04790029617364 1
1.07730090918032 1
1.18667145408607 1
1.3452064466902 1
1.10138393890354 1
1.38292379478987 1
0.922079979594567 1
0.1187874774339 0
0.800044692011935 1
1.01757350860992 1
1.35805986759308 1
1.80148513763834 1
0.91887447351793 1
0.81817431339391 1
1.46555341786993 1
0.483165753323609 1
1.35444129012519 1
1.27583551724455 1
-0.170308434720151 0
0.520953955207653 1
2.12994968902958 0
0.100804408992418 0
1.55428874652206 1
1.81239233783862 1
0.8137126572813 1
0.707586370500125 1
1.20520705308807 1
1.43628507254606 1
0.838969557682524 1
0.739211946295286 1
0.663450860688197 1
1.41720065905139 1
0.77176968591153 1
0.696086724969087 1
0.85733026007438 1
0.596033435852208 1
1.38599358927957 1
1.26396605502952 1
0.498193542395946 1
1.43104583225514 1
0.638551993153244 1
0.319092091320021 1
0.24935577604524 1
0.941646389905314 1
-0.297641138730166 0
0.691670796368373 1
1.15395117896335 1
0.561290064665323 1
0.927776540103807 1
1.53736672984844 1
0.592971311516751 1
0.943881835014107 1
1.2913153537467 1
0.701835358538536 1
1.37996109811383 1
2.20795687918846 0
0.717279625537378 1
0.699949819490448 1
0.803093043771883 1
1.10174171467459 1
0.758668760588364 1
0.528767471192696 1
0.48786930776372 1
0.65836154118294 1
0.613281474063695 1
1.24279192764904 1
0.375243654195294 1
1.02814140595707 1
1.20338391025674 1
0.422934264109916 1
1.06086999619628 1
0.822813247313967 1
0.386832614721984 1
0.30122794568403 1
1.86782910096044 1
1.78171322953487 1
0.935073944462692 1
1.17057356482558 1
0.791652320194215 1
1.02419786927105 1
0.0971848163513885 1
1.70244980321414 1
1.25340593450363 1
1.46215275321824 1
0.771668741895614 1
1.04300118084319 1
1.14167684174296 1
0.885623494678274 1
1.79587342699223 0
1.30599203257101 1
0.456506506651171 1
1.2106887365087 1
0.849292997845415 1
1.21687166040344 1
1.75313578327562 1
1.53835942799398 1
0.554521717801539 1
0.914160684007931 1
0.161828852328681 0
1.97110771756768 1
0.3646211016672 1
0.809397810113994 1
0.105799650148054 0
0.928940679254865 1
1.08852737631812 1
0.774550074051034 1
0.507145329382388 1
0.481057726404994 1
0.780548471457093 1
0.481516184719932 1
0.687133201567908 1
0.595382810761641 1
0.885036333531708 1
0.40647298597983 1
0.235397711556403 1
1.01104780223027 1
1.1950549343223 1
1.13481021380216 1
0.286091647611835 1
1.28072617204316 1
0.143802437845174 1
0.234557190137433 1
1.52077657263492 1
1.92687202617772 1
0.720600952537642 1
1.55763181904188 1
1.34273196217634 1
1.20490107208606 1
1.37732021183826 1
0.792255721539769 1
0.918953887421112 1
0.599796140916578 1
2.11612713439625 1
1.38361394722051 1
0.33452602329251 1
0.907747571152774 1
1.41330855124223 1
1.60784580872354 1
0.797667692244025 1
0.657350631135314 1
0.629104163538277 1
2.14991189308448 1
1.60201350591955 1
1.52036581986908 1
0.804498752165735 1
1.21282601557117 1
0.992297730711719 1
0.688322094498791 1
1.3461907856343 1
0.389182962816648 1
1.45648384546415 1
0.527527447717091 1
1.2667257941495 1
1.5294663901298 1
-0.065780651537949 0
1.50330188072071 1
1.52659599761845 1
0.967376212522609 1
0.746212665392734 1
1.10572020004285 1
1.540894545011 1
0.492080303060824 1
2.58751882338372 1
1.68207086214733 1
0.216370212241481 0
-0.0508370128585562 0
1.32703997731496 1
0.961058311028612 1
-0.0428137498774202 1
1.18050574776299 1
1.19022826129525 1
1.51863775028921 1
0.128679533797927 1
1.8499733338164 1
0.845714851686111 1
0.338284565998679 1
1.41276937796597 1
1.33287403909658 1
0.98083646436489 1
0.722226286193858 1
-0.0319689009569185 0
1.19573480280928 1
0.994305151699668 1
1.13403575295991 1
1.79001262097874 1
0.579951892684229 1
1.04407531678669 1
1.4690965966167 1
1.4546745708916 1
1.0671704081418 1
1.75868134569429 1
1.53532160615574 1
1.22519641624208 1
0.686530242976256 1
1.70173976408306 1
1.3216359309849 1
0.519051028159038 1
1.42670736629315 1
1.7203308297818 1
1.33178424757331 1
0.811222526634612 1
1.82347708536487 0
0.746513362716617 1
0.571607702349314 1
1.04778178346588 1
1.11760254259427 1
1.34078771470993 1
1.2673934830926 1
1.02619678957338 1
1.48654805099787 1
1.2729484959069 1
1.58739342139581 1
0.56577784149975 1
0.639836247278164 1
1.31882681091164 1
0.218978750099789 1
0.237482223980871 1
0.557807856850448 1
1.71913891436676 1
0.384538385024481 1
0.928315160307427 1
1.83490536598753 0
1.05267055027749 1
0.841072341534226 1
1.52594600827026 1
1.84569123605646 0
0.5099134752678 1
1.59849699879088 1
0.849676136781733 1
0.930181009848152 1
0.540692088767324 1
0.617934689854172 1
0.538575437479782 1
1.18248930944458 1
0.543351963812858 1
0.471284936846592 1
1.11625457691348 1
0.371413113956184 1
1.05738330943385 1
0.920298444575436 1
0.27091300710619 1
1.33162572165111 1
1.34424306699226 1
1.96921512690836 0
1.26133347474517 1
1.08249682599163 1
1.43549560336301 1
1.34170763272775 1
1.03558163228252 1
1.42407142266764 1
1.70801490969955 1
0.919489003555517 1
0.369312297678102 1
0.228229927407328 1
0.843354122607538 1
0.508102951371925 1
0.75954542831005 1
1.31833199058131 1
0.804634140683076 1
0.705623894390214 1
1.25021752045126 1
0.918168596834351 1
1.075830219939 1
0.871020331361827 1
1.06319077287449 1
0.822960397741019 1
1.48232418686568 1
0.0606018621616951 1
1.52147015711936 1
1.41758299955755 1
1.14741792036828 1
0.50047379625327 1
0.121201158165278 1
0.690027547322994 1
1.07189249854401 1
1.78815075143791 1
0.63509357098782 1
0.789323409234838 1
1.97051293716423 0
1.25590589637234 1
1.02433372644733 1
1.07662932177561 1
1.36103712897609 1
1.33499393966383 1
1.10731025404236 1
1.24091336197528 1
0.639526676844276 1
0.936566407687766 1
1.11229183405797 1
0.26128170599176 1
1.50610461874251 1
0.991922140386458 1
0.869609974188196 1
1.07620392357396 1
1.52062674055485 1
1.39727329862358 1
1.10585842957485 1
0.047548772970745 1
0.388581437797626 1
1.47147023379168 1
-0.072833588187253 0
0.68874074240375 1
1.23261058606339 1
-0.315140496897842 0
0.964378526082185 1
1.15338997902759 1
0.941168848973907 1
0.606457592466877 1
1.02880543397119 1
1.29127717871604 1
1.77812379319242 0
-0.103340876120283 0
1.1604631196185 1
1.20817594074814 1
0.146042329414439 1
2.02434788207916 1
1.95749282042317 1
0.579965672245421 1
1.1198671171363 1
0.0393208446930231 0
0.989908784563152 1
1.65993983740858 1
1.05623858947406 1
0.846110733957683 1
0.799800586925974 1
1.41045641073321 1
2.22341408150932 0
1.2119671689569 1
0.711524102727044 1
2.24925065378953 0
-0.363616680343614 1
1.63968322492917 1
1.00689862192207 1
0.282717908295422 1
1.04658462869937 1
0.246078895153129 1
1.17620353021553 1
1.39627951348798 1
1.57271517940269 1
0.190844425845645 0
2.11539162781623 0
0.770493973881218 1
1.17647357745612 1
1.2885135259863 1
0.860809937313501 1
0.486161601286116 1
1.65897539485955 0
1.73114187785783 1
0.902575676219653 1
0.811213853459812 1
1.34009081818493 1
1.71580799283872 1
-0.430728184376283 0
0.616039323999918 1
1.5162961491409 1
1.43653931787188 1
1.86600835865012 1
1.43468433872002 1
0.61533164260956 1
0.871815550196902 1
0.711299711919104 1
0.867008275380954 1
0.925928839208948 1
0.432917113001569 1
0.5694025285781 1
1.71158363425068 1
0.644016816858381 1
0.804385381538091 1
1.26691335098906 1
1.76346189567347 1
0.412921503327643 1
0.761921586151884 1
0.919177899152204 1
1.45965657141229 1
1.20165569548692 1
0.425442050846674 1
1.62520959465965 1
0.0483003135667455 1
0.457136434495234 1
1.13391852230088 1
1.03377740821655 1
0.507333223957662 1
1.3665770853611 1
0.272178722096363 1
0.0600001559823609 0
1.48624020905636 1
1.48042823257263 1
0.927920854847657 1
1.47454583546331 1
0.618607379688958 1
1.92812061890098 0
0.555746929819224 1
1.49475283652377 1
0.00150307431371158 1
0.506858084633278 1
0.843277654178669 1
0.871243514743353 1
0.927049569060214 1
1.4292809885043 1
1.29909406000864 1
0.0812916103349772 1
0.482532361705869 1
0.88304586313351 1
0.263762589821395 1
0.204969355325397 1
0.372819839016432 1
1.33151781307551 1
1.85216270980831 1
0.71907102098115 1
1.08524250093672 1
0.749579932150451 1
1.31338837228581 1
1.16993568919303 1
1.27357220624148 1
0.916440037306754 1
0.535802759573483 1
0.624614891316115 1
0.711200734113645 1
0.578218037447779 1
0.897988990313993 1
1.06301018530879 1
0.551457936582223 1
1.60026097488752 1
0.899740042333137 1
0.814233677413262 1
1.8335429709981 1
0.805765742524032 1
1.05906777153432 1
0.91787074593793 1
1.87702881421491 1
1.1712129887835 1
1.74373655209468 1
1.55643618940882 1
1.41899791875786 1
0.691121636927149 1
-0.0721445994592553 1
1.06300033625039 1
0.529268918933621 1
2.08399998593868 0
-0.739165407804634 0
1.40466723924821 1
1.10504845263661 1
0.3862461242608 1
0.287492439837301 1
0.725804286382249 1
0.693710801250887 1
-0.134946930196953 1
1.17928855437419 1
0.206990677945711 1
0.855324669809789 1
1.20485498201192 1
1.36851831190123 1
1.19577717135178 1
0.51574214824932 1
0.997909469750251 1
1.22869989186041 1
1.50387269414387 1
1.78734681863146 1
1.64909439809529 1
0.424045144007719 1
0.754766042032741 1
0.871715304793301 1
0.752353981260283 1
1.99140634559441 1
0.899547018771734 1
0.933641810240056 1
0.901216200882059 1
1.10422071339253 1
0.659200175710508 1
1.69717496491285 1
1.18342084683842 1
1.34704714709515 1
0.637455051184523 1
0.682658741277628 1
1.30180825713559 1
1.35406944755604 1
0.894407299014191 1
0.28403674917907 0
0.472941611977368 1
1.55165848702586 1
-0.0406812017349729 1
1.3530041520794 1
0.978338685477612 1
0.674960682114332 1
0.815107191586965 1
0.787981972837536 1
1.76363892924256 1
1.05444712408538 1
0.897217287261202 1
0.83838677997781 1
1.59287639242187 1
1.15701289953235 1
0.839893863548056 1
1.19940969270448 1
0.232338867190721 1
0.416830044108076 1
1.49682312649401 1
1.19980727338124 1
1.31320395914715 1
1.01554773154242 1
0.0516956720462618 0
1.14121384772258 1
0.0371660478868248 1
0.717763547637113 1
0.255947112382028 1
0.437228031543045 1
1.76022902714035 0
2.05140663945471 0
1.44526628376216 1
0.959569282216383 1
0.444546069587789 1
0.36588595422781 1
1.77605065613082 1
1.00929072203996 1
1.86805831280684 1
1.11956191633707 1
1.52061243778448 1
1.52939710162551 1
0.752371224458325 1
1.44914762286282 1
1.16572944415725 1
0.615038026970324 1
1.2171930903549 1
1.59093243333191 1
1.15494971458766 1
1.29225163499085 1
0.864772496854019 1
0.108467116973067 1
1.23937829829564 1
1.1858231500661 1
1.24433050146653 1
0.787303710152866 1
0.912624883271104 1
0.15705688893504 1
0.971642520431618 1
0.427694387137632 1
0.970416720530013 1
1.35716893461475 1
1.28245165114902 1
0.770200761028723 1
1.07967086691127 1
1.29382208781914 1
1.65367047848857 1
0.374704378257967 1
0.838027921212205 1
0.718753886618226 1
1.29476437416732 1
0.390988017605578 1
0.735928145332928 1
2.04335863934402 0
1.70682496753893 1
1.64972997470216 1
0.876045376600855 1
1.60628724731153 1
0.476835090865231 1
0.678013897787375 1
2.41954215582074 0
1.49170312414217 1
0.849928551503033 1
1.06810605127242 1
1.10159290992434 1
0.39876798684382 1
0.421417850040946 1
1.27548108767013 1
1.43180215462303 1
0.448371140388716 1
0.904928503428316 1
0.628208582984484 1
1.26168895602515 1
0.46397118891038 1
1.61677026947714 1
1.29881985514429 1
1.39525355433237 1
1.29912630226439 1
0.469592952726555 1
1.39361497807048 1
0.808129147876147 1
1.249572554682 1
1.198913056031 1
1.10043286825254 1
1.37842207993881 1
0.380776620537745 1
1.09756566449922 1
0.415071931764864 1
0.817800442743322 1
1.76503618354187 1
0.433625890453684 1
0.795571692604586 1
0.983479471496976 1
0.56749776454345 1
1.46004702035734 1
1.32463849255759 1
0.5862221165871 1
1.10439788519672 1
0.790108671175029 1
1.22587312393889 1
1.41673405052112 1
0.973537944178073 1
1.0804351527521 1
0.943675607982006 1
1.040241508298 1
0.827925982721191 1
0.313497467618539 1
1.46301832600964 1
0.967304456391316 1
1.3870784513625 1
1.26396844078897 1
1.36932938161763 1
0.696622017159182 1
0.805439713954658 1
1.2133218806598 1
1.04562006236103 1
1.19412037779893 1
0.974758396328783 1
1.12010518841634 1
1.14401600175791 1
1.63287967387795 0
1.40899809431849 1
0.91692105777728 1
0.986600547565779 1
0.90633580771718 1
0.789674097652256 1
0.964087002396475 1
1.58397858336352 1
0.734661974787545 1
1.218654155189 1
1.9196410234096 1
1.16518432766145 1
0.307066270232647 1
2.08239285881623 0
0.936560394241016 1
0.353729318279615 1
1.72701582386039 1
1.86193001770432 0
0.796547139131301 1
1.09373687050069 1
1.292778250242 1
1.4554799014161 1
0.775740303032418 1
0.587021873086164 1
0.788401771573934 1
0.276895400424666 1
0.935814469770189 1
1.34237938019586 1
1.24693525067062 1
0.626063251194131 1
0.829805653408959 1
1.55333712796617 1
0.923519771007836 1
1.36713653055987 1
0.987487369366185 1
-0.159613987039672 1
1.29798681433359 1
1.68328587922229 1
0.557904702123595 1
1.16725157962743 1
-0.0751387306199459 1
1.53980938910262 1
0.512916831481186 1
0.0536237905406278 0
0.224954163678507 1
0.768132443232307 1
0.787566317417991 1
0.878507597831935 1
0.731538085417362 1
0.761987210435224 1
1.11285560626663 1
0.485175587748863 1
0.808211499672281 1
0.781353455336543 1
1.97316796854577 1
0.40920963629018 1
0.256136900860261 1
1.81488569559576 1
1.34890622188567 1
1.53405016631797 1
1.27292175108448 1
0.690315833029371 1
0.943784544192904 1
0.567149079904248 1
1.28098960561345 1
1.31402292174627 1
0.229521380615677 1
1.36125767533655 1
1.89875665688754 0
1.26724409455447 1
1.85043976312193 0
1.42545874640677 1
1.30236954804018 1
1.63018122702882 1
0.297262196501844 1
1.15866191888917 1
0.994236496098121 1
0.538293885154567 1
0.196693791271209 1
0.810314709106187 1
0.572591222224046 1
0.695702527981549 1
0.579227181894695 1
0.874231700528869 1
1.47509245359726 1
1.55776076638921 1
-0.156257596042273 0
0.646357958621415 1
0.850399185154927 1
-0.0633676025432902 0
0.416102748168277 1
1.59216394283096 1
0.61732771203634 1
0.415050653768193 1
0.927386092475094 1
0.582917342808977 1
1.76532572428517 0
0.943765240525755 1
1.04952851611075 1
1.08296962746349 1
0.615254412960765 1
0.0413559778331106 1
1.11726934502331 1
0.84529521756996 1
0.718249666420543 1
1.90630638702893 0
1.03417984903782 1
1.06878213365683 1
0.995729967217657 1
0.454694640219506 1
1.18165789854943 1
1.83454082629177 1
0.324422522201889 1
1.55099502818505 1
0.549458820079473 1
0.537644599107549 1
1.19517956752844 1
1.14816503101322 1
0.712115609412111 1
2.22581332706364 0
0.465138519543619 1
0.868913565280407 1
2.24133832486138 0
1.04802794014225 1
1.46022640457412 1
1.25747939693389 1
1.80385187341101 0
0.600015984892373 1
-0.295241318759178 0
0.158869724136412 1
0.97823373041572 1
1.17066277239472 1
1.03025880385423 1
0.017670072452083 1
0.689599562661567 1
1.05825318912624 1
1.08779485307221 1
0.618783269916175 1
1.35097528456217 1
1.36002747844841 1
1.11424428348874 1
0.543055619307833 1
0.657360457736112 1
0.429465156071473 1
1.02161278463443 1
1.86928257800749 0
1.58135821020135 1
1.20864662592987 1
1.53027914158866 1
1.49097965186272 1
0.727420653283724 1
2.00803525221974 1
1.23147535930078 1
1.10584410345022 1
1.16212821816482 1
1.05481498470175 1
1.1997986983354 1
0.519114317106394 1
0.933025116990151 1
0.911413226655077 1
0.399228195455771 1
0.785690964984728 1
1.67311445565768 1
1.27049338770649 1
1.57630560740909 1
1.13426383911254 1
1.25515224037784 1
0.177411970553593 1
2.42496692459539 0
1.00393323830547 1
0.208456895125059 1
0.506908569769205 1
0.786009021704649 1
1.13351817865933 1
0.654443169337154 1
1.25386173766791 1
0.936978902045309 1
1.60656521050033 1
0.348620186635315 1
0.762330394769566 1
1.64303357286812 1
1.52979236417861 1
0.563483402910114 1
2.05837688819839 0
1.41366622059029 1
1.55997632500947 1
1.11018397678405 1
1.03905478255366 1
0.720152041385156 1
2.51314357139588 1
1.17590258146313 1
0.67127413789567 1
1.3850284848592 1
0.981605697986585 1
1.32592485333119 1
0.710099163477937 1
1.4080640610619 1
0.0442808222634306 0
1.1594168990038 1
0.34923478469888 1
0.117664602205814 1
1.6161071508882 1
1.23256448664489 1
0.97665284949728 1
1.19423379475525 1
0.740916606895497 1
0.326955711899136 1
2.09046994216734 1
0.77950000459786 1
1.49650421961723 1
0.454348033393032 1
0.553189169900906 1
1.52928690093238 1
0.874393605568106 1
1.07346073312961 1
0.663816912107215 1
1.53525974225431 1
0.689990068004461 1
0.960156142439539 1
0.173202560689143 0
0.518006300746318 1
0.383607132496092 1
0.153055621347821 1
0.666470919452846 1
0.00860905788398522 1
2.01155866277681 1
0.88117275322223 1
1.22727101978603 1
1.40320574573095 1
0.720824756806286 1
1.16340457121578 1
2.1108000755153 0
0.551509802681618 1
0.863100838437357 1
1.8234707839826 1
0.973480596216509 1
0.454122031204821 1
1.9374043820062 1
1.06502237604862 1
1.14622720959649 1
1.37172723654792 1
1.00474010229033 1
0.906105916882626 1
1.81419056095429 1
1.66883380681819 1
1.26623864475093 1
1.29437121442804 1
1.18664377150923 1
0.874495596922916 1
1.46219002711517 1
1.06645131881012 1
0.781168501865564 1
-0.114131117668364 0
0.5584010485655 1
1.73243858283262 1
1.21410325958746 1
0.979097652922113 1
0.376182827726496 1
0.652206567938895 1
1.90345307566423 1
0.642631596102115 1
0.75642889278676 1
1.515374850315 1
0.573453194078699 1
1.53995693843369 1
1.38970194383502 1
1.20825324966481 1
1.16453356118296 1
1.34528742739436 1
0.203260547713071 0
0.290516041381271 1
0.502334355311353 1
0.808581081985675 1
1.8050864763225 0
0.558403565325118 1
0.465646963184326 1
0.77899244784486 1
1.08618569273024 1
1.64468445567935 1
0.842095847204672 1
1.55143948373128 1
1.45099594046494 1
1.47326851197049 1
0.81904997345684 1
0.8453524221235 1
1.33829136706518 1
1.93523654678657 0
0.470744596728857 1
1.48851164705291 1
0.620129401270769 1
0.749155133015076 1
1.19030285386223 1
0.974894453725597 1
1.32055611415936 1
0.451905145967816 1
0.719647724748431 1
0.78161678784985 1
1.06985098326298 1
1.1615943831119 1
0.628501609606671 1
0.880827279917658 1
1.47146227459662 1
0.968266318758316 1
1.32074018038094 1
0.643858522578702 1
0.683101572546936 1
1.98976568683481 0
0.514793796314144 1
0.651364173700107 1
1.27664452978134 1
0.711395413466403 1
-0.269187964118595 0
1.11323841640187 1
0.245193235838624 1
2.11526548582421 0
1.70093105263475 1
0.721562636840297 1
0.950105965450003 1
0.36998982561416 1
1.43960794299307 1
1.82771711378529 1
0.485206085005548 1
0.892220493720596 1
1.02879371445678 1
0.593250158660972 1
1.12024721044597 1
-0.33043786282358 0
0.43258099750074 1
0.294871450752562 0
0.645354505138643 1
1.80593815092368 1
1.18840310595384 1
0.0224753632129235 0
0.531922232984652 1
1.3953838020337 1
1.02657637308579 1
0.9686782035665 1
1.27867251961136 1
1.06639652074529 1
0.0445028617405675 0
1.34049744876657 1
0.820064519317855 1
1.84772605307278 1
1.36359620411216 1
0.865136731713053 1
0.413251573381132 1
-0.0624376223655589 0
0.980194675281017 1
0.351398409953416 1
1.50317722048324 1
1.42369470505098 1
0.69136601884596 1
0.900384235165588 1
0.87075919214499 1
1.36824323818413 1
0.596893855466119 1
1.39438453723452 1
0.983265779706062 1
0.592137765662978 1
0.915637306789315 1
1.97097391539382 0
1.62888165297592 1
-0.229266752079329 0
1.67156267464691 1
1.02890850825433 1
1.26859285691887 1
1.5500218140816 1
1.45533267818934 1
1.41470684825191 1
0.570962840644219 1
1.07500505751787 1
0.526986128140693 1
1.04670889382489 1
0.987398561650987 1
1.37338398570329 1
0.823657872927149 1
0.187318417379226 1
0.959981985959833 1
1.08671638456158 1
1.25835500912603 1
0.558917811653436 1
0.211237911818922 0
0.666862466554382 1
1.73254201282966 1
1.11591380175911 1
-0.246291310451802 0
0.329911240891933 1
0.729672120228582 1
0.68059431907472 1
1.46383761965437 1
1.2066811890264 1
0.853034606421302 1
1.64905710508171 1
1.44828280688336 1
0.716781655671827 1
1.40767589273213 1
1.1948826543093 1
1.30529554831991 1
0.915291303658241 1
0.372829413112633 1
1.46084031524946 1
0.565967405180892 1
1.07460525483573 1
1.7270556068241 1
1.82429550269342 0
0.775977876620832 1
1.49445156097465 1
0.129157274679419 1
0.98006860127629 1
1.2296177060475 1
-0.0581975251604553 1
0.714719660187185 1
1.69007976466937 1
1.66239872237002 1
0.913205246319729 1
1.41196475964178 1
0.356575255038817 1
1.24054671629635 1
1.00745598551592 1
0.987158480883349 1
1.21664950537105 1
1.11877621859343 1
1.18803153299489 1
2.47623070366042 1
1.06339913101668 1
2.32997104672542 0
0.862947607437288 1
0.287138969814411 1
0.359104215669431 1
1.01269785221466 1
1.26934925499115 1
1.0545263827545 1
-0.213739645102465 1
1.39730454703486 1
1.27329294288099 1
0.783255565814722 1
0.659654267165146 1
1.0250127790951 1
0.514158337190725 1
1.17070217311902 1
0.895964488388205 1
1.71815205397119 1
1.55576273486488 1
0.13874551100941 0
0.902614839307185 1
0.407976063335517 1
0.822581502463287 1
1.17086921159646 1
0.973870745005339 1
1.66813296070582 1
1.22874336163877 1
0.999713419320861 1
0.407528778244029 1
0.323332603158356 1
0.441679889985958 1
0.117218664468042 1
0.839485668618235 1
1.10533860172165 1
1.38209855226987 1
0.53663183170299 1
0.642967417536097 1
1.85006607503906 1
1.09396229203341 1
0.579579820620988 1
0.513659665643635 1
0.816333581909113 1
0.542734209484129 1
0.546055186745458 1
1.0436166500604 1
0.801393410834001 1
-0.0333685740124735 1
-0.0507747533396853 1
1.21567671556873 1
1.5255462824713 1
0.436922155247023 1
0.580391412820788 1
0.851632317957253 1
0.875555831059878 1
0.0886578026880759 1
0.326900442291316 1
0.771280230389008 1
1.45823802598601 1
1.13713952679661 1
0.951208496852392 1
1.15813178737118 1
0.619754286265876 1
1.42785746405722 1
0.528413027739157 1
1.95674588996015 1
0.818503668110759 1
1.18229622999515 1
0.302821480425261 1
1.30605392611121 1
0.34454446328944 1
0.3617852755323 1
0.909762122408834 1
1.57672625635688 1
1.12335447149092 1
0.861832527494981 1
1.78810889232497 0
0.879385393013714 1
0.904945903744374 1
-0.417482067802757 0
0.588883350384845 1
1.32397269570389 1
-0.817319980219918 0
1.02003684985733 1
0.972451581926782 1
1.25309849073215 1
1.10503008119615 1
1.21929297606481 1
1.17866537044749 1
1.01658124581093 1
0.523161342052973 1
1.28818457984606 1
0.881772621095486 1
0.74334162483297 1
0.801917890492857 1
0.686356753410965 1
0.404194978470694 1
0.758104379041201 1
0.0824829461297996 1
0.900817802694754 1
1.44355498183993 1
1.02672503369508 1
0.833323697383104 1
1.47175223704876 1
1.19534679494238 1
1.20734386471379 1
1.29829151605737 1
1.06374092073919 1
1.04965704632884 1
1.14313852100856 1
0.953734423801192 1
0.902539436248385 1
0.26999184763813 1
1.82267007145971 0
0.912393502354149 1
0.80017090325844 1
0.716174750155254 1
0.833646026695311 1
0.833504170750726 1
0.920654865186959 1
0.598445514631538 1
0.945781720931078 1
0.625589348932831 1
1.60783075853778 1
0.848125590226952 1
0.6246033569523 1
1.26310812599431 1
1.07784518771547 1
0.803961348275332 1
1.52768913351036 1
1.0832352106989 1
0.428921604839933 1
0.796608432267186 1
0.939347005351488 1
1.40734773654503 1
1.5291154092521 1
0.98657640242739 1
1.17950317076966 1
1.0348621833057 1
0.708614122146261 1
1.1946935057823 1
1.66243510252399 1
0.693296340628841 1
1.08904884848641 1
1.18580917310673 1
0.152528466969003 1
1.01552135463053 1
1.13130818702333 1
0.863310415868937 1
-0.184220418119973 1
0.430338870003335 1
-0.166373919586163 0
0.726607296738971 1
1.33667493936938 1
0.359852089531152 1
0.203355091893573 1
0.781720040337257 1
1.21345921735059 1
0.710043875716659 1
1.01691294694172 1
1.16708609162884 1
0.975165992499203 1
0.816301686860266 1
0.768376220908507 1
1.30877530750116 1
0.15690459797627 1
1.70486150956094 1
0.420329180970702 1
0.216295578323335 1
1.27107581822358 1
1.96791954769529 1
0.77804253469266 1
0.742507765800912 1
2.1833515035023 0
2.35670677607182 0
0.67592604469118 1
1.5003135678305 1
1.25212309959248 1
-0.00954127631621633 0
1.2847650917646 1
1.05892680515227 1
-0.229376975276452 1
0.95117096399871 1
1.49566144599621 1
0.58486534540494 1
1.54980873102308 1
0.558054973644628 1
1.47324247870779 1
1.08504022980106 1
1.44776499800732 1
1.35865300280673 1
1.66002164838744 1
0.721610456273669 1
0.822516012024046 1
0.925853645339171 1
0.854949506666096 1
0.722668151272162 1
1.3989204157693 1
0.836973189109641 1
1.04348004014412 1
0.493211296258127 1
0.570247669375929 1
0.0149739320779243 0
0.994852304522044 1
1.33339418601803 1
1.69398000489601 1
0.718338534847584 1
0.647779019859824 1
0.592226692256489 1
0.746760753206339 1
1.09689678425901 1
0.608343327643103 1
1.3223955414491 1
0.197286277047818 1
0.251391214609121 1
1.5136801517735 1
1.07360719339003 1
1.03106060675641 1
1.54982097493199 1
0.926050818643203 1
1.02264870051701 1
0.668745761403584 1
1.1237710766571 1
0.698797264962393 1
0.744175170122216 1
0.924427955635042 1
1.75390279940112 1
1.07029961703386 1
1.20709228884385 1
1.44809334763351 1
0.876093812855773 1
1.86449109035703 1
0.177108151315658 1
0.807359352327604 1
1.06831128069702 1
1.36368288260438 1
1.22049452410796 1
1.81495783965803 0
1.58667685160924 1
0.904966864032133 1
0.887750877009713 1
0.44141204514953 1
1.12702167415618 1
1.04024498313593 1
0.234772149718401 0
1.02484244842119 1
1.10685018717281 1
0.818923845459294 1
0.410508926496197 1
1.50346996445952 1
1.90857596227314 1
0.623585999306763 1
0.72083644021321 1
1.86912982221545 1
0.711773289571587 1
1.51026472893067 1
1.50552332574591 1
0.595450627730531 1
0.854597437706095 1
0.506285237915142 1
1.74298485929988 1
1.54777364143743 1
1.03152332034237 1
-0.056706567007585 0
1.60130772969938 1
0.0917935231238371 1
0.640901573432233 1
1.05798930472023 1
0.885606882228126 1
0.534853379415396 1
1.6442300734547 0
0.424673545707007 1
0.368675740004487 1
1.32052329686057 1
0.896190196466757 1
0.71939647041466 1
1.89031707442708 1
0.651168570185712 1
1.11809082620295 1
0.59386706158486 1
0.536089569666114 1
0.866506911196205 1
1.42479789941505 1
1.1859078992752 1
0.0870285290201522 1
0.964545083452163 1
0.437517957978675 1
0.979881457538034 1
0.857074362007178 1
0.156755221641138 0
1.06382895407282 1
1.75808917151833 1
2.03739870090788 0
0.577424681412058 1
0.625189751738783 1
1.50746822988101 1
2.08141620224016 1
0.860793810955141 1
0.815481973021815 1
0.101250768450833 0
0.335683028217548 1
0.473821963474143 1
1.41300305797203 1
0.539538293575338 1
0.148439071081155 1
0.948149447309731 1
0.726504551036543 1
0.476174419046765 1
2.00682896391251 0
0.674605983360244 1
0.53129096383983 1
1.08507946101385 1
0.962675821292123 1
0.374697057125547 1
1.16066318758137 1
0.856886607607768 1
0.779510434158087 1
1.52159535951581 1
0.0913690717937527 0
1.56325166585845 1
0.459974909610855 1
0.900156250101428 1
0.796411591851999 1
1.42671742034795 1
1.45003011147273 1
0.348893170845161 1
0.235241906212572 1
1.14263952494108 1
0.144798610056265 1
1.68474833833071 1
1.50141928137235 1
1.24551805339957 1
1.35331622946532 1
1.05961922037909 1
1.46000101820402 1
1.50341625288188 1
2.74211671988428 0
0.762512943404304 1
1.63513095738543 1
1.4370655923728 1
1.44813871567678 1
1.0753302125369 1
1.18797820497576 1
1.49194391317771 1
0.337867715442823 1
2.54583233736006 0
1.46102872568427 1
0.838988991863856 1
2.22031128706428 0
1.65473252457478 1
0.746600783768068 1
0.0560659933306847 0
0.900113091037164 1
1.62490512173757 1
0.735434325977327 1
1.03929892907414 1
1.48194058824846 1
1.12721372274658 1
1.1606518042751 1
0.747987325827914 1
-0.0394041651121328 1
0.971595301858649 1
1.18521112257044 1
0.744743799965435 1
0.526797501518279 1
0.63970356695079 1
0.857515982329835 1
1.06801912392569 1
1.70263627155775 1
1.16051172490072 1
0.438055894946738 1
-0.133755902765121 0
0.560933463660396 1
0.930838481813908 1
1.02345986329933 1
0.97889672851273 1
1.53062585445457 1
0.406190823811532 1
0.921473409186259 1
0.647643161666225 1
0.479572443381363 1
1.63890848984795 0
0.614670716327969 1
0.518515493359616 1
1.18025509353662 1
0.864728774294333 1
1.85824301467914 0
1.03649411492459 1
0.463285110734575 1
0.923718312597154 1
1.88276227453317 1
0.362413904686458 1
0.935760517958738 1
2.18379398402847 1
0.916999656949271 1
0.43295241717613 1
2.07164542991962 0
0.529745173741852 1
1.23649099962378 1
1.41041806035374 1
0.318704031110407 1
1.88636360820923 0
1.54950175990293 1
1.18993865888065 1
2.40889858848838 0
0.30684066886673 1
0.98417233308085 1
1.25303812673709 1
1.09953501656421 1
0.478477193701194 1
-0.0141140468073613 0
0.966356007768758 1
1.38849773463119 1
1.39396251788583 1
-0.303779968718677 0
0.560538034639555 1
1.1333790247293 1
1.0132158987475 1
1.19389801004855 1
0.986455740159493 1
1.7911980912837 1
0.898671764885482 1
0.71481374281756 1
1.4791897151759 1
1.1414106040069 1
0.0348804920336769 1
0.056290479985182 0
1.1024864178995 1
0.935635132510229 1
0.798800031396725 1
0.0659343402461301 1
1.51521636414014 1
0.60575231253837 1
0.506864722893386 1
0.804800574478163 1
1.53034207680444 1
0.991961363477738 1
1.10528089668569 1
0.912416432784831 1
0.979814179150423 1
0.772086085265944 1
1.7182452122364 1
0.684637929968599 1
1.26746446122557 1
0.660077656161015 1
1.44052927826886 1
1.65051717315337 1
1.06204261015031 1
1.70780493216399 1
1.05942440331275 1
0.856062626707344 1
1.2103395408249 1
0.73812822002506 1
0.535701195835717 1
1.06680073998739 1
1.28447977234494 1
0.706795446245392 1
1.91136340253933 1
1.42186044625676 1
0.518568824589921 1
0.255928937437906 1
0.659696254181411 1
1.04307588957838 1
0.707967164958997 1
1.26165038182696 1
-0.0848611124731077 0
1.00181473599779 1
1.12543190351324 1
1.47513955251637 1
0.888213535317135 1
0.799983223445661 1
0.344723920020176 1
2.3380778937014 0
0.699678519285272 1
1.96994704894238 1
2.03542483265768 0
0.590336008707381 1
0.67931100620112 1
1.5938539943469 1
1.06971064507723 1
1.55426716185831 1
1.87055098876649 1
-0.385423618611507 1
1.54995508045583 1
1.89824173134408 1
0.459452228264177 1
0.970595506904787 1
1.72242795310305 1
0.674110875575451 1
0.833739574082452 1
0.582153936956286 1
0.666806931115418 1
1.23922541992285 1
1.30342773718971 1
0.22743137531983 1
0.987715890537489 1
1.5932836897414 1
0.708404946703895 1
0.816889642485317 1
0.552511604319172 1
1.09558934564379 1
0.418199286239974 1
1.59005542181586 1
0.437436912242326 1
0.813785214725476 1
0.848214721992744 1
1.48559107265805 1
0.692754488079442 1
-0.259713144591081 0
1.6387768246485 1
1.50099447843468 1
0.495403365628529 1
0.928665750360124 1
1.16482936802146 1
0.903368948881278 1
0.841989971820392 1
1.85514313485623 1
0.516710747554105 1
1.55254808613023 1
0.833151120108876 1
1.77087415891852 1
0.918356085760289 1
1.79880313377911 0
0.662293574893645 1
0.844740339221763 1
0.705561001545173 1
0.965297204461027 1
0.771861835400956 1
0.630413141622088 1
0.503662613645399 1
1.57441272691567 1
2.00270352079691 1
0.783697074140095 1
0.355804691235593 1
0.716927771065807 1
1.71067680354469 1
0.959702505472401 1
0.700085720890023 1
0.595987405606112 1
0.550205967758959 1
0.559548416491435 1
1.48377748828348 1
-0.108426858588974 0
1.0235867491206 1
1.42729563292902 1
0.286814573822714 1
1.67942694437771 1
1.24676746416421 1
1.62673352981632 1
1.1052913938421 1
1.31330584770523 1
1.5811640850159 1
1.22335190972281 1
1.07417012609802 1
0.725260305383164 1
0.966559654821257 1
0.556077016593203 1
1.98299244355194 0
0.753064130161662 1
1.04928107086541 1
1.4483702638086 1
1.2393860732926 1
0.502571310359066 1
0.673999237457545 1
-0.0899305904665063 0
0.349636132533795 1
1.6158340838308 1
1.03422190121079 1
1.11830264203984 1
0.50629660988387 1
1.23057404435544 1
1.49767059884516 1
0.375491017821534 1
0.465990064386285 1
1.73408560379207 1
1.11666250567244 1
0.990377189812813 1
0.909466215802179 1
1.11220804187247 1
1.0323033550092 1
0.461725604195748 1
0.860372790606079 1
0.525662844809057 1
1.5623480420042 1
1.94054275720052 1
0.74129381532201 1
0.712592126772803 1
1.15754983452312 1
0.902771538075566 1
0.46826002913319 1
1.66057681378965 1
1.18917921312478 1
1.34201994798324 1
1.56594214641922 1
0.725507647439905 1
1.48075105942948 1
1.97622694553076 1
0.303361302447481 1
1.22112450103609 1
0.64374545940834 1
1.4828331711099 1
1.18204679538868 1
0.174815870462486 0
1.33308628770909 1
0.900314183864135 1
0.840735958577583 1
1.52673488885471 1
1.76040399949911 0
0.879018098309482 1
1.56690985059597 1
0.8041409751408 1
1.1458318932523 1
0.74308517222643 1
0.119750116224923 1
0.83600352684601 1
0.252709619593166 0
1.22997696089569 1
0.498997955356493 1
0.947725319594379 1
0.868348961245594 1
1.40772058128163 1
1.35743443457441 1
1.70269357837691 1
0.264250764592361 1
0.814876335870885 1
0.332209581549181 1
0.393458271947477 1
0.234690368760425 0
1.27378404937747 1
-0.0587596966369316 0
1.75138212845582 0
1.25575876826442 1
2.00301524849119 1
1.51460686237193 1
1.12406352411056 1
1.07519732501898 1
1.09071645042352 1
0.668065308994434 1
1.76986560953007 0
0.691905177349407 1
1.0930494110172 1
1.78653882508171 1
1.63777076373871 1
0.530416401436735 1
0.413565453066277 1
0.945561263300526 1
1.36500368633061 1
-0.300785356702858 0
0.783403492844623 1
0.0768551252103605 0
1.47864464913013 1
1.06738184975717 1
1.53921141585344 1
1.60036081183678 1
1.19514248594523 1
0.869770523204202 1
1.91940921775955 0
1.35686458265896 1
-0.0983373130348081 0
1.53861097373632 1
0.867281926188867 1
0.999715670666133 1
1.25632060905004 1
1.46625357128353 1
0.785932435545355 1
1.55557128138773 1
0.57205472058536 1
0.992862527437997 1
1.75994620243873 0
0.565017040595741 1
0.963005086788703 1
0.597963500033553 1
1.31402785729543 1
0.467398138860935 1
0.910396993000476 1
1.14543133056338 1
0.324562870274406 1
1.77703400098544 1
1.62063942318413 1
1.14293088670235 1
0.418603838197996 1
0.0732948448218566 1
0.744036034617522 1
1.60077181124834 1
1.13893372920103 1
1.04899982375918 1
1.87332036785947 1
1.15392741414909 1
0.66451455979271 1
1.75105983272906 1
0.734629372264213 1
0.867646402221999 1
0.913344055875726 1
1.21001292712905 1
1.46186640927137 0
1.25563841413117 1
1.54921359171044 1
1.4576262215793 1
0.530591651598262 1
0.507703061154303 1
1.05882422332154 1
1.14079548928273 1
1.38692171230007 1
-0.277892997410333 0
0.513825044308272 1
1.30039379082196 1
0.921017593042198 1
0.0690882593162147 0
0.843424319621728 1
1.26127910921452 1
0.592071453474031 1
0.909713056426701 1
0.373919694614432 1
1.15877059573581 1
1.70527002621777 1
1.21250833582359 1
0.972742949317028 1
0.478587130796064 1
0.373820690339547 1
1.07245274796655 1
0.347022596934545 1
1.10840075483043 1
1.48458155075148 1
0.0782052117818512 1
0.839013498261951 1
1.52557540265319 1
0.494986769900891 1
0.643206774851476 1
0.952702167220286 1
1.13935096324637 1
1.15272617763269 1
-1.14302130945545 0
0.713581894240929 1
0.807214711799068 1
1.35066801113284 1
0.862855829262928 1
1.71046307084352 1
1.25959596579527 1
1.44793778915444 1
1.55667296306535 1
0.772410018364822 1
1.26587948180091 1
0.845788491724537 1
0.720596959986307 1
0.771861592799673 1
0.969013918969751 1
0.794791917041874 1
1.16850196008718 1
0.379167176392938 1
0.600269297640293 1
1.12336579249827 1
1.16366306495773 1
0.614912221803103 0
0.877963985388877 1
-0.0827348690527548 1
1.24153101385935 1
0.90504263922844 1
0.675664523500239 1
0.81803330382107 1
2.15590331430207 0
1.26053159944075 1
0.618855469831974 1
0.575253932203473 1
0.315239568616026 1
0.873324792192119 1
1.23530372061929 1
0.619005930339741 1
0.299019176769597 0
-0.0490206198283815 1
1.60272322957095 1
2.03779680226277 1
1.08671302359461 1
0.219147343516072 1
1.56028934088781 1
1.95099753069148 1
1.83209120451974 1
0.774309870363038 1
0.746232011761524 1
1.52449389611387 1
0.719091934151046 1
1.08000718022206 1
0.380526000386271 1
1.09947215197742 1
0.254437697938107 0
0.879640523626303 1
0.968256812313567 1
1.69846108252205 1
1.16902525080263 1
1.2488424830466 1
0.830279748378155 1
1.97541358315118 0
1.50090164945272 1
2.10931886465435 0
1.6242604607636 1
0.58486419307562 1
0.993738291936133 1
0.923392177283678 1
0.837776027394392 1
0.403015460658187 1
1.13533835463941 1
0.577072370424635 1
0.857094059544231 1
0.754199134827825 1
1.51214882700845 1
0.424146570772244 1
0.743165488911012 1
1.18767340007416 1
1.23762718481481 1
0.896234235305156 1
1.31820240478762 1
1.21221688055193 1
0.600890467035725 1
1.08667128347678 1
1.00668823362495 1
0.828078711249646 1
1.44789541490307 1
0.16194747082965 1
0.303969100407958 1
1.55175401970935 1
0.0788241886564517 0
1.43588316455241 1
1.15222868813597 1
1.88635557266623 1
1.11185763046307 1
1.81074800691054 1
0.865445716362294 1
0.348382313873227 1
0.722838261066071 1
0.589168666637837 1
1.47554813953665 1
0.76649874476947 1
1.60611596083585 1
0.677875502595697 1
0.853248804444844 1
1.47214529573728 1
0.161804583336019 0
1.60524529372891 1
1.03126338250297 1
1.40139385968546 1
0.849695713515216 1
1.35642414973372 1
1.69213123337357 1
0.930543436379027 1
0.720332246957566 1
0.484822248760072 1
1.20123885195495 1
0.602315114931671 1
1.69519844494852 1
1.61019665800358 1
1.37063101113992 1
0.560239772990611 1
1.01734250827425 1
0.329286401474907 1
1.27649246363654 1
1.35101789865882 1
1.79170041407827 1
0.563228526286191 1
1.5082538375679 1
0.98399870318923 1
1.02630800576321 1
1.2868030330104 1
0.422438371004083 1
0.35282907861899 0
0.751631765203191 1
1.21121918569087 1
1.04239719828572 1
0.424786776171012 1
1.28395191551456 1
0.709154744751178 1
0.547117740498918 1
0.991797777025272 1
0.39993730666051 1
-0.129077877360814 1
0.718264924814171 1
1.25011796491892 1
0.584228995098814 1
0.701667753216953 1
1.23704845511811 1
2.3868541286825 0
0.726910252565971 1
0.603614062383807 1
1.48084535627418 0
0.277226635624164 1
0.831069176827328 1
0.382461406767526 1
1.08487348686141 1
1.47044258355425 1
1.09387308836895 1
1.29614874084982 1
1.77512125841357 0
0.622025905911953 1
0.634409165337624 1
0.88820795399393 1
1.14973764934684 1
1.11326607773851 1
0.119000412734862 0
0.40449270994991 1
1.31121425129929 1
0.345286718200891 1
1.52618650057023 1
1.57327508831251 1
-0.100676667264228 0
1.24071190296519 1
0.730026621807971 1
1.23336889554737 1
1.22947125019988 1
1.59528647904679 1
1.48785055130795 1
2.07920991803926 0
1.5493235563134 1
1.19189050411222 1
1.0430087695835 1
1.46318685528703 1
0.654510775861192 1
1.04897161280291 1
1.02479269483714 1
1.18141555460524 1
0.654246968808344 1
1.02516161354322 1
0.491558032785175 1
0.258950093147306 0
0.767771203298205 1
0.635869599134947 1
0.963194025530918 1
0.924103122320635 1
0.253638076547885 1
1.4036562274916 1
0.844699673032205 1
0.471915036256528 1
1.85282352157951 1
0.693110047159876 1
0.641075965063319 1
1.19431782519416 1
1.25312649612615 1
0.614508483128615 1
1.48016977632578 1
-0.00302484282601086 1
1.0089752167734 1
0.415698359627368 1
1.32488014153309 1
0.951954809714573 1
1.26009699429085 1
0.731459264294544 1
1.54582051530823 1
-0.212174724616973 1
0.927463444206807 1
0.502584875948367 1
0.652003604815604 1
0.342290546254897 1
1.43257401743422 1
1.46467057885412 1
0.494809916048964 1
0.529597651150289 1
1.60635796470596 1
1.65516735484507 1
1.12318946532014 1
1.00135461137042 1
0.698009104122658 1
0.279884024749669 1
0.858346500433887 1
1.42107954608991 1
-0.0452194014041999 0
0.78655204254958 1
0.745212142318559 1
0.809340742200273 1
0.603497527304142 1
1.40279365913976 1
-0.261260363171007 0
1.15460703791084 1
1.21388658990397 1
1.13812593931501 1
0.171501558978827 1
0.0418791957248332 1
2.4154094787252 0
0.340493618889739 1
0.760372964415062 1
0.714489838651986 1
0.769903453839336 1
0.731128572651052 1
1.11871742242434 1
0.864389878803016 1
-0.0210863713267687 1
0.925083592331753 1
1.32859312338183 1
1.18471472346738 1
0.508417698117564 1
1.66476162526538 1
1.55061252417437 1
1.90358037523077 0
0.316664549202599 1
0.598893241086062 1
1.70232470447357 1
1.01572891467354 1
0.561683595723871 1
1.42446866903865 1
1.19710648863347 1
1.96529595215386 0
0.50054657494986 1
0.380766075929119 1
0.978276052490933 1
0.908141541405469 1
2.05484671829804 0
1.29124566533486 1
1.03290615625796 1
0.501948826074256 1
1.20516518353243 1
1.81359460663271 1
1.168187636925 1
0.167138248251582 1
1.95476582309555 1
0.160902604213433 1
1.70966867390333 1
0.706134546223849 1
1.09355935094813 1
1.54043955511597 1
1.57708956637677 1
0.852020923087398 1
1.39230540840369 1
0.924331168173287 1
0.804170623919129 1
0.819515964254125 1
2.03322740291698 0
0.569979304347138 1
0.401311159164151 1
1.55943146466519 1
1.28751889987215 1
1.96753321392196 1
0.720029639415724 1
1.54272811740884 1
1.46883429873443 1
0.700099285433125 1
0.86644415856321 1
2.82570828891709 0
1.3960005661008 1
1.41539458980592 1
2.30593734365932 0
0.990118630027694 1
1.06316299313059 1
1.53633033170781 1
1.79041403974856 1
1.52716679778943 1
1.1673712961753 1
0.855556715972304 1
0.5419623290397 1
0.518900112813355 1
1.52838608701737 1
0.504717086354004 1
0.497565202927319 1
1.78387030287498 1
0.818739987161318 1
0.03826396612252 0
1.76080229846093 1
1.50931324758099 1
0.653721347830511 1
1.57960702587066 1
0.555450727230503 1
1.70138545051121 1
2.25409249784013 0
1.44355758737906 1
-0.0929132699833456 0
1.86405041376633 1
1.21878683836756 1
1.32446873623601 1
0.5733933785875 1
1.20926314276564 1
0.859457104440786 1
2.10754742094227 0
0.82216013162981 1
0.8570308317518 1
1.00863062969272 1
0.0167113913384156 0
0.889984239277056 1
1.35858080224052 1
0.474615533304219 1
0.906912196623276 1
0.849972864727031 1
0.687686394272969 1
1.14678251925294 1
1.09609929888343 1
1.17868620591895 1
0.558252814002005 1
0.843385286440851 1
0.913021601438276 1
0.971237808940321 1
2.11920524410456 0
1.65207275188498 1
1.75739428587514 1
0.755933053564045 1
1.38939305298566 1
1.46654634798923 1
1.84522808935353 0
1.20777082664067 1
0.152312893725441 0
2.01429013067465 0
0.570597232690075 1
0.60748708928657 1
1.00504826533434 1
1.06562612647608 1
0.745217926936253 1
0.207245081279804 1
1.14007810251009 1
0.779244847338552 1
1.32641742869814 1
1.34335683010096 1
0.624980805775159 1
1.06338386620791 1
0.967956184455031 1
0.781959722820241 1
1.76000976305468 1
0.547492074496171 1
1.19349751990647 1
1.48737627833214 1
1.38931708365001 1
1.10214255642471 1
0.686214293488649 1
0.743156639878679 1
2.17775299937651 0
1.61944689549249 1
1.72276711056217 1
0.787877879620333 1
0.494567829223277 1
-0.180234115608187 1
0.846233849962665 1
0.815922705869821 1
0.567280901230703 1
1.29178570710801 1
0.737122955300579 1
1.52469158532487 1
1.23279903784042 1
1.34042554883856 1
-0.14675319617596 0
1.36000193812747 1
1.20114897584647 1
1.10832014845951 1
1.48089470079842 1
0.914652737227873 1
0.778460273476114 1
1.35517192774807 1
0.700416991074103 1
0.973614946184507 1
1.09991956191345 1
-0.167797649555064 0
0.188022423641103 1
1.27503455978464 1
1.72809149933092 1
0.335191080516456 1
1.75692456273556 1
1.41394851249577 1
0.862650496822675 1
1.07249017931519 1
0.339541015331432 1
0.713441690820506 1
0.478829053032233 1
0.117182902848041 1
1.55523860395244 1
0.935188365579677 1
-0.249114076257836 1
0.340371313108598 1
1.79088145997822 1
0.991273179696719 1
1.63519720905305 1
-0.101718539258149 0
1.80747582183874 1
0.846204480508384 1
1.01614080789274 1
1.12546869907459 1
0.388411811191358 1
0.979170713200946 1
0.91426978130221 1
0.0430569582169037 0
0.722877934900412 1
0.382070991721776 1
0.720098576086223 1
0.849865978339556 1
0.765203572875043 1
0.742698366300008 1
0.431954332248114 1
0.719418143272241 1
0.807747639548096 1
0.827035528383471 1
2.01114917050027 1
2.09367935383413 1
2.18902160861615 0
1.86598890675639 1
1.38180538682286 1
1.53408350159754 1
0.983624081608187 1
0.505976826325305 1
0.92422198908106 1
0.626084059175922 1
0.610604965658855 1
1.97159243143014 1
0.472833460687059 1
0.986092826550939 1
1.79334029692301 1
1.34283392801478 1
0.975973816350761 1
1.1084372412964 1
1.67472334995369 1
0.833399790748083 1
-0.0202203319203948 1
1.48746582521333 1
1.72256631309685 0
0.211808031705192 1
1.27828224806929 1
1.04826003922206 1
1.76854686886394 1
1.71626843679844 1
0.966977588561963 1
1.22513783883467 1
1.79813629470585 1
0.255261033782835 1
0.99865368307114 1
0.636643417997627 1
0.221932888652695 1
1.18080571612538 1
0.898651259938257 1
1.4923446404707 1
1.73799626303305 1
0.606459394176876 1
1.81775318637063 1
0.7828471078983 1
0.421109382238209 1
2.31874070128141 0
1.7113208593467 0
1.3798707018566 1
-0.0446229251119593 0
1.14158230721578 1
1.57999993218243 1
0.145809425221011 1
1.02674560779439 1
1.14151030026528 1
1.2866657646745 1
-0.0446157057187137 0
1.23827755205955 1
0.702348449361156 1
0.723129803300776 1
0.645169363755452 1
0.470732740372719 1
1.79371119695184 1
1.09064311961631 1
0.431655774920932 1
1.11302961404463 1
0.878209422116124 1
1.533155989484 1
0.268799123723529 1
1.21111728738136 1
1.13688369826257 1
0.967601709642415 1
1.20368353760757 1
0.457290344065089 1
1.96037568332983 0
0.722260790830897 1
2.00599232669169 1
1.4670186158853 1
-0.0642734870651491 1
1.28319989997587 1
1.23402129186662 1
1.48130911342922 1
0.452301093992138 0
0.907529791670506 1
2.36370453218979 1
1.61437743282463 1
1.01049833213479 1
1.454676461165 1
0.682356323187988 1
1.85339979896208 1
1.50222256515502 1
0.756642098809062 1
1.19218873339242 1
1.09567615108643 1
2.00369643263187 0
1.32945492253495 1
1.99479036132245 0
1.34272762063746 1
1.04746696189154 1
1.32199180697275 1
0.609167112926553 1
1.54224342079488 1
1.18726789667973 1
1.52539059983036 1
1.17883237726386 1
0.97898681543506 1
1.61236459098294 1
0.876389825114837 1
1.44768299245914 1
0.730102824970773 1
0.854965822384919 1
1.08885805746555 1
0.777542770044143 1
0.98282677672146 1
0.445593353638297 1
1.16529742561667 1
0.187103416321677 1
1.70903494147826 1
1.06056749998483 1
0.766011344277212 1
0.931016343058277 1
1.76135626858341 1
0.680279745285464 1
0.775107080194776 1
1.53457751048829 1
0.974449051684788 1
0.703500626140483 1
0.846228083052228 1
1.05396475967727 1
1.99384485779253 1
0.984010050201183 1
1.87580408550725 1
0.444068382516441 1
0.556482713616946 1
1.54367944174344 1
0.925474879309859 1
0.58627639499455 1
1.74947317330728 1
0.830066256102756 1
0.585332246466327 1
1.39294265481193 1
0.692726814631735 1
0.897276577339015 1
0.5243973372814 1
0.534640210326491 1
0.994753561891128 1
1.99492548717619 1
0.483370557809283 1
0.796243265672813 1
0.477816532342929 1
1.08228169850726 1
1.11400067503058 1
1.27033766667663 1
0.840741742972908 1
0.583939224309205 1
1.21867146886158 1
0.908708398596876 1
1.4191071465615 1
0.886413497067463 1
1.79427518985521 0
0.689166890675726 1
0.790321541447864 1
0.538597735275438 1
0.931323691068904 1
0.498458468167947 1
0.419854157890271 1
0.896156037964369 1
0.9128903074089 1
0.422666170578813 1
0.789909819668578 1
0.178464528963787 1
1.68480328573407 1
0.859347354900088 1
0.749436563100627 1
0.809893903316866 1
1.40077568285491 1
0.318469389831443 1
1.46138155406168 1
0.78387591124767 1
1.68154750147093 0
0.96904476417142 1
1.09312496927095 1
1.34544454682925 1
0.621852926436896 1
-0.108036970648506 0
1.059552223017 1
0.516246937072444 1
-0.307014438068642 0
0.655784952774468 1
0.201621537924775 1
1.22432003597094 1
1.04578235872685 1
0.895845112802878 1
0.98349125317556 1
1.81548258368354 1
1.34838438435313 1
0.805593584436411 1
0.527433353863247 1
0.544417263004756 1
1.14529920166628 1
1.07931196551175 1
0.839295867800306 1
1.10339138345031 1
0.872554675232495 1
1.151036038751 1
1.17461575565679 1
1.28427499045999 1
2.17811422276383 1
1.53850754990431 1
0.326601412471468 1
0.966628612282839 1
0.610460330664085 1
0.991245524815043 1
1.1873426180527 1
1.03996005866119 1
1.3122630086451 1
0.743197482343798 1
1.39691756618879 1
0.0908663420432666 0
-0.100233314065475 0
1.74664650939036 1
0.678778287108597 1
2.34028200417862 1
0.777963983396243 1
0.479595753196506 1
1.10778145810723 1
1.07808800271598 1
1.01326879745982 1
0.761796621603762 1
1.63612515723866 1
1.85706885191593 0
1.11139838380628 1
1.33009984049359 1
-0.120471414915076 0
1.07338456952536 1
2.01024714513309 1
1.03382562582778 1
1.47819180705584 1
1.44465398291205 1
1.23904398181123 1
1.51925575913828 1
1.85445370784233 1
1.04151176496882 1
0.565456786053622 1
1.21531445080965 1
1.38753908181186 1
0.928034812619853 1
1.05304929479632 1
1.42154159618351 1
1.55754173261001 1
1.52176742336407 1
1.41856737533602 1
1.1895408716801 1
1.14834581760525 1
0.225817509865083 1
1.04304680157747 1
0.0322340045921155 1
0.631443545104319 1
1.36031404357633 1
1.06731857578613 1
0.972081892756248 1
0.334610596130785 1
0.831177439881009 1
1.29300018784188 1
1.28190905408605 1
1.24452656991835 1
0.467420819997509 1
0.431048203352798 1
1.06590517399916 1
1.19997319461357 1
1.45265498557435 1
0.936741594915678 1
0.941217471964147 1
1.06513327202802 1
1.03323988987335 1
1.06425361789338 1
1.21573432435678 1
0.644446640999738 1
0.995651625374126 1
0.451412544313893 1
0.778190936872779 1
1.65558795345907 1
1.66649973733535 1
1.4875416140334 1
1.00476552184969 1
1.63754036640928 1
1.03686632865391 1
2.72265203003346 0
0.663811851172593 1
1.329166409944 1
1.4893047589435 1
2.09159880750114 0
0.39491701694104 0
0.997477900611774 1
1.0008093392754 1
0.8352084548232 1
0.222061761857255 1
1.22316824195952 1
1.44872639124649 1
1.25522828629552 1
0.250951372838854 1
1.42417558973141 1
0.0962111135313374 0
0.681198353513087 1
0.436198634505516 1
0.830681166695773 1
0.845367831570687 1
0.446805682081976 1
1.31471056103728 1
0.436164636743766 1
2.28898627643651 0
1.08249799104989 1
1.02436423613494 1
1.39671969287468 1
1.14771844902965 1
0.525447355004401 1
1.7380629420407 1
1.06539440034027 1
0.885030945527013 1
1.97198491525458 1
0.0141226806755548 0
1.3884724833742 1
0.573725397753406 1
1.04160008568883 1
0.219868769725048 1
1.44257894556097 1
1.89718168436408 1
1.10247968140915 1
1.46088158304213 1
1.25229544838841 1
0.631369631348398 1
0.424532623264766 1
2.38501311093246 0
0.995772661636165 1
1.31655333596613 1
1.05767637629762 1
-0.12151745497117 0
0.476565807366359 1
0.447441188926263 1
1.45980200492597 1
1.51904155212445 1
-0.0254576338114732 1
1.20380816896107 1
1.04172347420714 1
1.99765783813163 0
0.682553287323033 1
0.590595173863737 1
1.62499400468136 1
1.5927565783171 1
1.3936976425362 1
1.47205487951971 1
1.05486590961603 1
0.82023819132073 1
1.88328980194696 0
0.208473088207444 0
0.986634493772752 1
2.62472297243211 0
1.00343752301325 1
0.925620168012396 1
1.29997915537635 1
1.4958224311538 1
0.273506672474271 1
1.7399874490165 1
1.54140666938911 1
1.07083774441453 1
0.274552746802564 1
1.01875527303061 1
0.627773262515649 1
1.0907605632048 1
-0.267229709031057 0
0.784123501052346 1
0.255216804634032 1
1.32702753384125 1
1.13254379690004 1
0.831911016277836 1
0.450503890453525 1
1.40694517969341 1
1.5007122692823 1
1.3236956378351 1
1.71902559216781 1
1.16945773812207 1
1.67569145894187 1
0.768977707131269 1
1.26295684392263 1
1.01920326611146 1
0.584778021342943 1
0.882430036892892 1
1.60032211619148 1
1.40578028678235 1
0.868651896113741 1
0.794904873242697 1
0.435669010460796 1
1.68667348968793 1
0.293849659063302 1
1.14106597545997 1
1.03967939724224 1
0.207768118534709 1
0.860521573554857 1
1.42631714228681 1
2.23257520186323 0
-0.477707881313756 0
0.0386077558999361 0
1.6998159421783 1
1.0292460439699 1
1.00740437188554 1
1.52128213602146 1
0.81219071154297 1
2.04374516853096 0
0.722663832049368 1
0.89752707540175 1
1.71426810021292 1
0.96706264759191 1
1.18991484323973 1
1.46439814991447 1
0.380652724770612 1
1.64486432095219 1
0.694332946219803 1
0.287606158700264 1
1.30551430189349 1
0.433559600740855 1
0.0707572430636238 1
1.0889887283651 1
1.51067265481911 1
0.944468854548323 1
1.40362985292345 1
1.01643477143852 1
1.09639442029475 1
0.531462114301407 1
1.02275614726564 1
0.888158301532007 1
2.01946364173157 0
0.985708501645111 1
-0.166387732474408 0
1.19692159022758 1
1.47148529996767 1
0.35729917597208 1
0.403035910529258 1
1.51509808285876 1
1.07976743778466 1
-0.516156880265762 0
0.937920196179157 1
1.13478863865239 1
0.755980366203293 1
-0.02049641825914 0
0.886265589533187 1
1.61694438374109 1
1.07591293740613 1
0.127236237416516 1
1.89028209344424 0
1.7852795190747 0
1.00493087407843 1
1.13637816809214 1
0.183741013599584 0
0.503668669182617 1
2.18731215755658 0
2.28217000639256 1
1.34313256216402 1
0.669612078437839 1
0.521604874957472 1
0.746256114190529 1
1.75900513271878 1
1.4399792830426 1
1.05687509755751 1
2.18876859342215 0
1.08961034141007 1
1.13742566934992 1
0.620065570007151 1
0.837515221110708 1
0.726531901412642 1
1.48431936131022 1
1.36749243113654 1
1.08869782535836 1
0.686865518272741 1
1.64683127596881 1
0.134155235537481 1
0.910929376223849 1
0.724232569003858 1
2.63424543381363 0
0.983287894998221 1
0.847650551981396 1
1.41265892331786 1
0.74956606827461 1
0.399771071924815 1
1.09750861193029 1
1.33738766161254 1
1.60704425052347 1
0.965459907682953 1
0.189379897385369 1
1.84806254954776 1
-0.0453951568495951 0
0.29432475958575 0
0.119844989809743 0
0.948941380593318 1
1.21664204683121 1
0.529904179195957 1
0.959274601072345 1
0.636947242953661 1
1.00039940305698 1
1.3127808721785 1
1.55169452152851 1
-0.00829517312505541 1
1.71832537232964 1
1.26491641407964 1
0.869226726852854 1
1.47306032163964 1
1.7462593587294 1
0.910041401040696 1
0.659240700034779 1
0.414668282878669 1
1.72232958949616 1
0.212073874257372 1
0.636849343646696 1
1.00987569568528 1
1.7534362984295 1
0.744976340577156 1
1.01093470831913 1
0.92397273335524 1
0.990804500488452 1
1.2606354048173 1
0.222562447265847 1
1.7255346605054 1
1.77855493052491 1
1.31661812710863 1
1.06616403424255 1
0.242726950113888 0
0.490923504917245 1
0.372859962805849 1
0.551984593967467 1
0.6861219831743 1
2.03052407569777 1
0.882758256865375 1
1.9893088154093 1
1.56795662997714 1
1.34994640091405 1
0.766979911480159 1
1.09979282318825 1
-0.230385715693331 0
1.63759968009249 1
-0.157976764146991 0
0.443036754189491 1
0.78124748230581 1
1.12222543018563 1
1.05656597025888 1
1.14879452967927 1
0.984334104458225 1
0.683697118442965 1
0.45871272273093 0
1.74491566867429 1
1.22655589914613 1
0.45352056282771 1
0.652585644191189 1
0.853680603543425 1
0.41005574630392 1
1.6069885846222 1
0.928823880113869 1
1.44916075035725 1
1.33724236088782 1
0.199931895339588 0
0.71372019883972 1
0.997331722008437 1
0.449405048248306 1
0.306757083119409 1
-0.611332276649085 0
0.908910243992168 1
2.21892851505525 0
-0.0206600726505289 0
1.33101257124678 1
0.656276510489096 1
-0.05532433676943 0
1.12529840908034 1
1.75102299959125 1
1.14329134907493 1
2.04707684696238 1
1.38621012892695 1
0.697477916214243 1
-0.0193691219289168 1
0.94811501265192 1
0.913496758204401 1
0.437769140828036 1
0.723491533764933 1
1.32055639520584 1
0.288085714255636 1
0.993916056823407 1
0.327947579710585 1
0.879061940586469 1
1.55276702029499 1
-0.0436191230783854 1
1.02501488622996 1
1.56777151018693 1
0.895463718394943 1
1.91035769844915 1
1.0955608181876 1
2.27363297769834 0
2.08580267527205 0
1.49950683601379 1
0.54569961792499 1
0.756346223280075 1
1.60809254780155 1
1.05064921512068 1
1.73261935602928 1
0.274060481481281 1
0.671688621790912 1
1.00426369718846 1
0.983428258720763 1
0.420230853147562 1
0.87639024010656 1
1.61060071030319 1
1.19139497330407 1
0.673038725264302 1
0.727727901187384 1
1.23613817417361 1
1.37885879361255 1
0.909875125594851 1
0.159239984703685 1
0.794481965785643 1
0.591406322119569 1
1.23726501511566 1
1.26208962131587 1
1.77638319646873 1
0.166655089592359 1
-0.133235689789434 0
-0.3839336119092 0
0.878389491684125 1
0.592314922386489 1
1.37138143758751 1
-0.187870964398497 1
0.295423984787919 1
1.00294458248453 1
1.38099767413298 1
1.00374997587438 1
1.39226499052956 1
0.534484133581775 1
0.456531627217052 1
1.08714632332311 1
0.611863108932845 1
-0.0038981185230129 1
0.642779068050127 1
1.12757849537783 1
1.29738228704149 1
1.13154368749266 1
1.62823427898773 1
1.0824061936933 1
0.811935082579368 1
1.55349290163527 1
0.623335037698523 1
1.22260472265182 1
1.26488150101263 1
0.960808478739741 1
1.58761604576785 1
0.97492924613448 1
0.766640040772571 1
1.52855730409813 1
1.78880017811818 1
1.74034415854489 0
1.4647472059446 1
1.01832160955683 1
0.919871346591553 1
1.13510800701621 1
0.26013630176125 0
1.0906950444836 1
-0.111504062136533 0
0.898014606153445 1
0.546972036093789 1
1.15609366715317 1
0.597883517777656 1
1.86880327860987 1
1.57646418199566 1
0.813471341133867 1
1.63856294180907 1
1.27053386305002 1
0.377662744348282 1
1.20877162680753 1
1.1303053846123 1
0.978443147242866 1
0.537901853912172 1
0.376917813454683 1
0.999445702052604 1
0.0954777915556881 0
0.715499161978512 1
0.789356333046993 1
0.530339396657432 1
1.31289304433346 1
1.57396471206921 1
0.853066026427418 1
0.55603961248458 1
1.21651104231368 1
1.05257836396853 1
0.696050185343421 1
0.973992618783946 1
2.00096916122401 0
1.36172076676978 1
0.874891352184761 1
1.37413357333792 1
0.702016418371442 1
0.878809305254167 1
1.61531274407957 1
1.81756481291684 1
1.61817528379463 1
1.21847038503055 1
1.41078953880943 1
1.84579987354665 1
0.4953003006972 1
0.0207989419314712 0
-0.594657903549568 0
1.59518503140716 1
2.10851328936574 1
1.93158765993503 1
1.08889302016624 1
0.722222332935498 1
1.58884691890364 1
0.882388768213376 1
0.720775610166843 1
0.308049290906689 1
1.32545808331785 1
1.44543814742723 1
1.08647136366276 1
0.0813353778315467 0
0.680087200121905 1
1.83484164036853 0
0.357658503279059 1
0.675834760466128 1
1.30886464353818 1
0.835142620229055 1
1.60270848923003 1
1.48851727633651 1
1.10726517434211 1
0.752557359437599 1
0.770205503184601 1
0.257709443971326 0
0.345602445718338 0
1.02195902291047 1
0.818408032590487 1
1.44362097028862 1
1.22375185479942 1
1.46276608274082 1
1.21165899227877 1
1.141818169757 1
0.789849347398004 1
1.79105279341355 1
1.27113451128721 1
0.584940967200283 1
0.676651326110111 1
0.318604414513939 1
0.638842077984977 1
0.920894385528223 1
2.3291430776386 0
1.62689540504288 1
1.43118371209971 1
1.08866400977511 1
2.22095004823588 0
1.08403745254506 1
0.0262801776040333 1
0.767763602464301 1
1.00151193759903 1
1.48606478471201 1
0.223336238697592 0
1.27793616643773 1
0.865609903529378 1
1.20094952556914 1
0.762069041370916 1
1.07108339788052 1
1.83802617145819 1
0.698806853018288 1
0.72443042520769 1
0.110823276939373 0
0.790208906059604 1
1.19611945135811 1
1.09293829963311 1
1.47552537223888 1
1.23199210278474 1
0.784814640203154 1
0.342564553022444 1
0.936167139407231 1
0.906391823209345 1
1.47608926922763 1
1.95208191112415 1
0.913986381016407 1
1.63135804964675 1
0.339784634748041 1
0.928531619284303 1
1.00189195287039 1
1.12137864655784 1
1.12305476723219 1
1.46912305147145 1
0.820016496013329 1
0.582895114135459 1
0.761646185399334 1
1.38330791822007 1
0.888078926814917 1
0.74582727543624 1
0.786730550481235 1
1.23808125450668 1
0.836713849652941 1
1.60584244135774 1
2.17099913751592 1
0.356196368835298 1
0.688627602681072 1
1.07501539967771 1
0.912929468132541 1
1.47612362483926 1
0.236783776988459 1
1.01292428326642 1
0.431370738100768 1
1.0297450932036 1
0.321832213135974 1
0.767362915325885 1
1.17759899098286 1
1.73867614501881 1
0.199297232235544 1
0.564545039547236 1
1.4070897356669 1
0.0375120512159106 0
0.73779271123177 1
1.06202495893602 1
0.34647860656068 1
1.1206034542954 1
1.57613327625442 1
1.39635374988434 1
1.79840130542295 1
0.822831171777914 1
2.08084793211095 0
1.03800055212639 1
0.815800804874648 1
1.06212398316579 1
-0.062253881332804 1
0.638532717449878 1
0.0253846134064014 0
0.443288967922196 1
1.56038729342253 1
-0.0090722080295367 0
0.756380019096808 1
1.14675485519761 1
1.45554537571549 1
1.22766918178131 1
0.743491779035795 1
1.37764559498225 1
1.32992399537513 1
1.34788919924624 1
0.775240206975771 1
1.41844966547134 1
1.64955473664289 1
1.11412240646169 1
0.0850219103473094 0
1.63102349925343 1
1.24673809967438 1
1.59198140949295 1
-0.0137614131445055 1
1.22541532948568 1
1.10458094753095 1
1.44686258206663 1
2.5996795714848 0
-0.412872753191244 1
1.71654745911921 1
2.03613239289143 0
1.03107495240326 1
1.0504559968779 1
1.09982828158651 1
0.896963485295127 1
0.0312196221133672 1
1.33674220863813 1
1.93820959500228 0
0.866783611975358 1
0.54379353140975 1
1.05267660475591 1
0.477290678263642 1
1.43403209381075 1
0.65840074734791 1
1.43322681388417 1
0.991863032987371 1
0.535943097274669 1
0.129930303571625 0
0.360162803316817 1
1.45802234276061 1
1.08533984228843 1
1.03460306314496 1
1.11879868016675 1
0.497791129859255 1
1.19844954041149 1
1.07770543431575 1
-0.0772870432051737 0
0.324100725136509 1
0.442284973837518 1
0.420242162461835 1
1.13629201878276 1
1.3276813572007 1
1.20301705502127 1
0.476657472997445 1
0.867770979062775 1
-0.084699035445172 1
1.66485342092429 1
1.60423067339468 1
0.675421717145026 1
0.989477427188777 1
0.867425810189609 1
2.0272743417288 0
0.24511573159775 1
1.16817743624424 1
1.08675614941257 1
0.678761085649407 1
1.33684616608972 1
0.483232269560068 1
1.25907873462401 1
0.720189386927904 1
0.3697539652914 1
0.812545537950448 1
1.47671318139438 1
0.708551289597682 1
0.608622552426622 1
-0.0414702645089271 0
1.50848866702202 1
0.208920533587473 1
0.451735889820256 1
1.50976433709168 1
0.904494196245567 1
1.82160054608799 1
0.54905656889975 1
0.373503416433899 1
0.982722522793389 1
0.972916058917755 1
1.46919382518023 1
0.202021785694432 1
1.49611199873498 1
1.01113326875984 1
0.599644771287341 1
1.43824232308217 1
0.861129151953073 1
0.810377840125538 1
1.87409931004948 0
1.601180836941 0
1.52641837591529 1
1.31972505073455 1
0.545522303505834 1
0.0797592515902587 1
0.951193580777936 1
1.43619956108848 1
1.43447972197813 1
-0.0166503209556984 0
0.96588266703716 1
1.97143389065544 1
1.48408544882369 1
1.2817997456166 1
0.530827022642083 1
0.771020015614923 1
1.68737660329238 1
0.98745691573476 1
1.94398404718187 1
1.61166589129071 1
1.00123608217758 1
1.05343235578631 1
1.27997681752366 1
0.750223506627232 1
0.773568150806612 1
1.4826644841796 1
0.760536675895898 1
1.37396090773875 1
1.39488887971759 1
0.712011679235725 1
1.51607274610973 1
1.28235580127631 1
1.67848352814849 1
0.176531170814765 0
1.8791156736407 1
1.3146459605599 1
0.441941262170456 1
1.44592887653483 1
1.74825517149483 1
0.435648161924368 1
0.783282840632396 1
1.35205301073911 1
0.834819532229755 1
1.30913085524452 1
0.937992353068704 1
1.02173021161355 1
0.900089339992969 1
0.559169891159448 1
1.09521944087184 1
0.370444378375991 1
1.21068691401535 1
1.064939735934 1
0.774309363248738 1
0.258421479446075 1
1.32594257757494 1
0.456432883907477 1
1.88245816926268 0
0.827114423943551 1
1.00713248901126 1
1.21558290709667 1
0.945075815922247 1
0.715498534911979 1
1.59001683457484 1
0.852669481293276 1
1.14776008621527 1
2.58489889227438 0
1.2877643136608 1
0.908218296530351 1
0.628186114254114 1
1.44396805931129 1
0.90898266333867 1
0.715798712893397 1
1.14719694064587 1
1.3663543400976 1
1.05252793785481 1
1.95281726569032 1
1.52768287717361 1
1.46177852451839 1
0.696278446776388 1
1.04634619206739 1
1.12081050244917 1
0.543999526466753 1
1.38953621728087 1
1.2366909183636 1
1.92878069950228 1
1.61689372571885 1
1.10568940306189 1
0.870479010133696 1
1.18671390941242 1
0.126047147000126 1
1.76599438534122 1
0.753411949927687 1
1.27547244220782 1
0.683549188386368 1
0.983769181006695 1
1.00156009366941 1
0.476235712702395 1
1.21552498138296 1
0.72289562450559 1
1.47856055150406 1
1.03514973959784 1
0.351409817306916 1
1.46843467655038 1
1.55930965923125 1
1.20445032080354 1
0.54518554988376 1
0.922892842447765 1
1.09120611242119 1
0.868878688445465 1
0.89698538017638 1
1.56872202339114 1
1.80301067987999 0
1.52360666241119 1
0.923516131042121 1
0.915017560157897 1
1.68350010282816 1
0.779922081765989 1
2.50994299866046 0
1.46522604188848 1
0.579183172430314 1
1.3310344920008 1
0.848274948427829 1
0.966943209768364 1
0.598901889008321 1
-0.150344624338119 0
-0.152807650447018 0
0.921210166908334 1
0.668228406739896 1
1.18630639854074 1
0.802285502667414 1
0.970527112682793 1
1.54670312223739 1
0.69115342871382 1
0.43217932092493 1
1.13930052180184 1
1.41198767269238 1
0.73516993333766 1
1.42659671097927 1
1.34678748954452 1
0.496210037940317 1
0.799423243976541 1
-0.0651945864706718 1
1.29984426145056 1
0.878913467927775 1
1.24325869546512 1
1.16253238674356 1
0.877683966000782 1
0.399418128788773 1
0.523901724101858 1
0.494071709311627 1
1.73545546383397 0
0.508576309681209 1
1.05535081993058 1
1.6806533170568 1
0.907155139126737 1
0.317353170018438 1
2.37598512869289 0
1.26882461164439 1
1.13375054064058 1
0.735718418131078 1
1.63719182199949 1
0.774369266425082 1
0.48748319530412 1
0.557008094387389 1
0.227085611066409 0
1.1155452764183 1
1.21527733660517 1
0.713600455598472 1
1.26512479765189 1
0.25541478123771 1
0.385174505249547 1
1.07035377211945 1
1.0563100250466 1
1.19956986680316 1
1.04510844021594 1
1.06841481620111 1
1.30256248701007 1
0.933098249186831 1
-0.166475511457254 0
1.22247871688583 1
0.861978346704873 1
0.78187674775151 1
1.31097603736598 1
-0.011863562393443 1
-0.065960690773142 0
1.39991393866801 1
0.955478998410979 1
0.773158729600841 1
1.10516546683187 1
1.0604906724599 1
1.77540214382782 1
0.721580746850094 1
0.214997572164771 0
1.59400444196185 0
0.723999466057044 1
-0.280862830416568 0
1.3967523813303 1
0.363282262225368 1
1.7849736991074 1
1.14182029622844 1
0.919902120480033 1
1.33731997208927 1
1.15366394338854 1
1.34104734696724 1
0.17132842053429 0
1.13958940567172 1
0.632214537302778 1
0.796274585866925 1
1.14334923908125 1
0.0612829771371512 0
1.02278908017967 1
0.766564684284818 1
1.05465330442582 1
1.18907508036599 1
1.87074591056613 1
1.65327064443228 1
0.785136124094875 1
0.417657563681679 1
1.07505530916795 1
1.09380854486349 1
0.931053674680275 1
1.26993797774823 1
1.30842391090419 1
1.43428865126476 1
-0.170476825282655 0
0.851266023424033 1
1.25907197834491 1
0.857126940018647 1
-0.0287767213416311 0
0.72245353724814 1
0.965802149861244 1
1.30798742962594 1
-0.700976097110754 0
1.38808086634281 1
1.17313942802343 1
1.0569920536089 1
0.411343691199667 1
1.72896055793442 1
0.0690722832915796 0
1.02264632248342 1
0.417765541554592 1
0.509868444105558 1
1.13395786183644 1
1.3534248863795 1
0.932870728172106 1
2.04077975101816 1
0.188856110864007 0
0.587855478939055 1
1.35042337469394 1
0.803694985304771 1
1.04758190222722 1
0.842299122757829 1
0.887998158271396 1
1.15859529197931 1
0.539115288195037 1
-0.459794929465171 1
2.29912246258858 0
1.39756456691131 1
1.36062110217186 1
1.55681293231771 1
0.907302159961845 1
2.05242347085747 1
1.63296898459576 1
1.5559944598692 1
1.31792060473026 1
1.0726236773989 1
0.732457716819589 1
1.13384060710908 1
1.74490297299035 1
1.77750365772185 1
1.85616988864843 0
2.21372182005472 0
0.8325231397451 1
1.1700590613592 1
-0.0310828688694833 1
2.10462860889938 0
1.5033157516572 1
0.853174475451852 1
1.3108421054656 1
0.607480042197098 1
0.764990100101922 1
0.50935464163635 1
0.834848400093071 1
0.826563856998364 1
0.303456077046202 1
0.572140361390457 1
0.65282237976279 1
1.501685273654 1
-0.0375980441333217 1
0.745917099673525 1
0.795723311804665 1
0.696354251178529 1
1.67587477401678 1
0.0564323786600986 0
1.25825847703109 1
1.94008100589179 1
1.67005648641008 1
1.6641294469644 1
2.51011886609737 0
1.12874504175552 1
1.14609604962145 1
1.0117987667232 1
0.613128640342414 1
1.10340045606342 1
1.40497193298088 1
1.2289995403497 1
0.797974116555936 1
0.498736362357552 1
1.47946402546363 1
0.871896684569726 1
0.592259179082341 1
1.70218346462471 1
0.994822715044948 1
0.855609214618553 1
1.12352155757206 1
0.157911658575328 1
0.336515682614935 1
2.36813919545305 0
1.09978417925605 1
0.47369888504057 1
0.598856119850662 1
1.23700607444133 1
1.62344267089304 1
1.0287369291961 1
1.43650576231484 1
-0.0015576702654166 0
1.74344863970084 1
1.57873126081502 1
0.386951026477995 1
1.7080621025519 1
0.878025571102221 1
1.11748584387913 1
0.517566094565366 1
1.32748751301586 1
1.35629834063576 1
0.850354772943731 1
0.787307537913552 1
0.756663980320544 1
1.08147963079925 1
1.82566492573999 1
1.15233615297806 1
1.12239447815763 1
0.515103595525447 1
0.0431834380700526 1
1.40980446686196 1
0.62012909628562 1
1.09098787351856 1
1.42877264389107 1
1.14756129075228 1
0.583174871377211 1
1.11183242468571 1
1.54036886737201 1
1.38909526540152 1
1.17169386566907 1
0.87266890675434 1
0.223719775372724 0
0.924549151310511 1
0.600161952239001 1
2.20719998947133 0
1.82100320106819 1
0.800908034829801 1
1.87312804981575 1
1.70395856808552 1
1.68984989490785 1
1.3203044800481 1
1.08144684100365 1
0.668063508265104 1
1.21511816461836 1
0.306665644544982 1
0.54562383598835 1
1.01886631695527 1
1.10765700686451 1
0.788385881798058 1
1.91346673815338 0
0.747599467494643 1
1.62642723318602 1
0.731551751568387 1
1.14456391394371 1
0.830049358820107 1
1.28145809679221 1
-0.187664706096292 1
1.09418727893127 1
1.7441163266931 0
1.48092568020346 1
0.771297549115522 1
0.859396563968712 1
-0.171813407910461 0
1.23593917950403 1
0.928158065229051 1
0.577797170439806 1
0.96625298046462 1
1.56871555825351 1
1.16132800416495 1
1.94041592592798 1
1.3496984507577 1
1.13832127399763 1
1.33015936523493 1
1.53003390218121 1
0.67013602608948 1
1.18792093645608 1
1.05731538949778 1
0.375152420274451 1
0.505786170703493 1
1.56541632394941 1
0.963680419559626 1
1.22065523661925 1
1.71829765096651 1
1.4785174651344 1
1.65609479354942 1
0.415321476851191 1
0.780189541038076 1
0.903514448698368 1
1.08076735120674 1
1.33515257462499 1
1.85770569916067 1
1.52889263099666 1
1.13568232855539 1
1.13014918667981 1
1.32318066598508 1
1.79970386060854 1
2.00818008910031 0
0.895965589103787 1
0.523334031484091 1
1.00524307757628 1
1.06277461793083 1
-0.215276108195445 0
1.04374300950861 1
2.11681189141139 0
0.762064234867291 1
0.768952056234257 1
1.07273329108671 1
0.0348196591852624 0
0.960211757814943 1
0.746460005466302 1
0.394553751639733 1
1.05721946886899 1
1.68379056154098 1
1.57789095244807 1
0.257516840003757 1
0.858577393163221 1
1.08599586672531 1
1.46233758310263 1
1.3746694209793 1
0.755566010224218 1
0.943566969717369 1
1.22097440452666 1
0.115179927379149 1
1.41619369076303 1
0.965611181412863 1
1.36373389369269 1
1.38363216841332 1
1.75417780283276 1
0.779108010376069 1
0.560366743265126 1
1.08873427047108 1
1.24097528321324 1
0.47367757560954 1
0.164209753313381 0
0.783556828136418 1
1.17927702670683 1
1.85168367450842 1
1.23975979011609 1
1.74282715366304 1
0.575985627824919 1
1.09551476266401 1
-0.364176297461805 1
1.20216689195715 1
0.827461760784169 1
0.72537735491721 1
1.43511793656708 1
1.5243916155167 1
1.533207209588 1
1.20671457875331 1
0.704968713796887 1
1.94330933790397 0
1.493286101092 1
0.201175485627069 1
0.0813293464359432 1
0.58740034752077 1
0.835048348491384 1
0.569443353067495 1
-0.0544844353618139 0
1.34988619101262 1
2.19502224661405 0
0.0412790248373053 0
1.61550122441929 1
0.907181946027243 1
0.76919883127066 1
1.23082094417663 1
-0.0790671062756008 0
0.912244670964229 1
1.38558943474265 1
0.132337465019546 0
1.16451396510699 1
2.10409037311455 0
0.799081009770769 1
2.01654051006054 1
1.38046820335386 1
0.927052205318457 1
0.806632062535246 1
0.480613378430591 1
0.878706460081987 1
0.556337336035679 1
0.637435981723084 1
0.764801083112176 1
1.15533703346425 1
1.28299675713096 1
1.29454202996719 1
1.16676536980173 1
0.407284101132911 1
0.18665611230471 1
1.38873192637979 1
1.1096174272139 1
-0.126242182088472 0
2.14418109923301 0
1.34744530491609 1
0.26274236248724 1
1.57940385720648 1
1.89008539596439 0
0.878823751926821 1
1.27076139072462 1
1.05931084112382 1
0.853892131997803 1
0.668012797268917 1
1.02755624969477 1
0.953706946450547 1
1.43801533131425 1
0.705439232427202 1
1.09399281303026 1
1.85206919006331 0
0.167653240331522 1
0.403192340024784 1
0.627657728438883 1
1.81386574615975 0
1.76169594497496 1
1.96103734955359 0
1.37022623215586 1
0.972014189431149 1
0.66436433781309 1
0.520734499056211 1
0.583184669732488 1
1.43827041976393 1
0.840749451336369 1
0.958648883982929 1
1.16524790647819 1
1.46987093322796 1
1.84440965378128 1
1.53562226407883 1
1.14583622844295 1
1.01032291537291 1
0.898645025463813 1
1.12088449198855 1
1.10169436505768 1
0.963576390576986 1
1.96088871128636 1
0.770946153307368 1
1.13643134300456 1
1.20629891543515 1
0.752338799018226 1
1.48542499937452 1
0.839601980230204 1
1.44606325488635 1
1.84445900258315 1
-0.154457315858517 0
1.27080373605088 1
0.607059477796046 1
1.1656325188491 1
1.00908766124062 1
0.959505267093149 1
1.4888729655504 1
1.6519953597145 1
0.0733427889033376 0
1.2981427496268 1
1.15856176202357 1
1.14034248898056 1
0.968524539893 1
1.00976615939777 1
1.54656047958265 1
1.05742408820754 1
1.34783070894002 1
1.87788129823424 1
0.574272429467816 1
0.217040588416414 1
1.04422422852189 1
0.945350058257242 1
0.987778150212734 1
0.583868809339838 1
0.0717778339630181 1
-0.182486020059067 1
0.930672695183712 1
0.607757927475706 1
1.18970436744951 1
0.486876751773397 1
1.07318710228695 1
1.41007501772159 1
0.712090652517565 1
0.803847623073189 1
1.28905734489784 1
1.84359603395921 0
0.945840558903184 1
1.35512611407594 1
0.913827023698433 1
1.72440511048869 1
1.09858234342158 1
1.26543795179016 1
0.715126321348016 1
0.822564706775664 1
1.14174361374974 1
1.00403129456276 1
0.85921233842466 1
2.31294152068253 0
2.04964028313933 1
1.43993970188185 1
0.983181146964477 1
1.44854105774991 1
1.04886556713976 1
1.34707960189819 1
0.473930083371466 1
0.371684247278205 1
1.10343211374818 1
1.31517560926762 1
1.84710117510009 0
0.676902448216525 1
1.44075095874413 1
1.61084628883777 0
1.74649160372893 1
0.364070246973017 1
1.15952693941877 1
0.917884633575494 1
1.70031751611001 1
0.618283103448864 1
0.5691785481573 1
1.35012058382084 1
1.01770691791708 1
1.22922385551065 1
-0.277434233093485 0
1.57355328310179 1
1.16528117130548 1
1.87926937338561 1
0.331352601506252 1
1.0863116963813 1
0.168701010836143 1
1.69345227891973 1
0.552439689978617 1
0.689500424730832 1
0.557886311664802 1
1.00759150473368 1
0.984945004811254 1
0.830299197096973 1
0.965139313855663 1
1.67561662286742 1
1.75430509935434 1
1.53655914318897 1
0.130429811804064 0
0.915326824925239 1
1.23457691098389 1
1.46939809494013 1
0.499591737434044 1
0.94330388111549 1
1.58208105292922 1
0.952140007330008 1
1.28243518350018 1
1.28383028862429 1
1.92430847609136 0
1.16413299154897 1
1.55624456141064 1
1.77997030168001 1
1.88104618423093 1
0.612044013600576 1
0.199926425076599 1
1.34719262670087 1
0.449403371340773 1
0.993602533551347 1
0.863224708230298 1
0.669005516681967 1
0.664118231533756 1
0.941361938381647 1
1.53117580609523 1
1.85987269799211 1
1.78219692103677 1
1.6819843120902 1
1.03924187952324 1
0.513061838318422 1
0.724762031478287 1
0.766595037945001 1
1.16164398234537 1
1.32343471865383 1
0.657863064174702 1
0.79460613734974 1
0.825058236999857 1
0.922033578727374 1
1.63879277207431 1
1.30496945145067 1
1.97965105031659 1
1.66281599907892 1
1.92179252603627 1
1.61875357400377 1
0.664078648863575 1
1.13149318322107 1
1.51373673841758 1
2.0795816281677 0
1.10543465587124 1
1.39422253170885 1
1.02649842992323 1
1.02966115078416 1
0.552321516795687 1
0.339078334041367 1
0.820984828329509 1
0.439128896802824 1
1.25192576323722 1
0.723071683664853 1
0.780553813457339 1
0.592218011477779 1
0.573771481505798 1
0.932384733357963 1
1.19687963684995 1
1.6521627215147 1
0.769528912876533 1
1.02252174700937 1
1.21079964299848 1
0.400960577816546 0
0.170802622663278 1
0.146706875631948 1
0.859924126804789 1
0.46727449397101 1
0.851010881633978 1
1.96487151085332 1
1.61363155236392 1
1.42550058502489 1
1.93603736312093 1
1.16810980305598 1
1.28781107685587 1
0.686601579389234 1
0.888675513215697 1
0.760559663531301 1
0.329485923746614 1
0.505935674927572 1
1.71008549501173 1
1.36220818945251 1
1.61731004182016 1
1.5166563761059 1
1.43992481688389 1
1.86032672929756 0
0.588080363095451 1
1.1011806642293 1
1.82335689405118 0
1.58263686754719 1
1.14351055205178 1
1.71758426611037 1
0.835722920652124 1
0.618775573986457 1
1.39623784791747 1
0.903412319428714 1
0.893012848990416 1
1.05000335256712 1
1.18862466709095 1
0.447652230237693 1
0.802170728174152 1
0.499808614461833 1
0.894878146373618 1
1.29334561773516 1
1.15963489288418 1
2.75885950006422 0
0.572784965231294 1
1.42514711792375 1
1.39999722759751 1
1.20821952623368 1
-0.0148694794521297 1
0.208020029297355 0
0.584260836854352 1
0.667085887083383 1
1.04803847970816 1
1.07810677398446 1
1.80602631335687 0
1.14596936127716 1
0.834128159434395 1
1.17561592360869 1
0.904273410833742 1
0.839557004133355 1
1.05275662588587 1
1.40629505012163 1
1.08465228761631 1
-0.0347253436543826 1
1.26739862046756 1
1.10548236964137 1
1.27818940333472 1
0.500559242216809 1
0.782120449852819 1
0.828369150079265 1
1.45458557176327 1
0.824708049109658 1
1.33760958201567 1
0.804434269650499 1
0.474737176185588 1
1.25353996612777 1
0.747096160171731 1
0.883094326021975 1
0.770830100391094 1
1.61292640101263 1
0.675232684521867 1
0.819561478047353 1
0.35201659208227 1
0.733741324016735 1
1.71360134561334 1
1.83009361466341 0
0.65343404091959 1
0.982512560056838 1
0.769346768899265 1
0.249035709805115 1
2.07028644512032 1
0.735010303999286 1
0.8956943741448 1
1.0948324713387 1
0.847605031204634 1
1.21583438533593 1
0.989811006183243 1
1.21780046760554 1
0.553765826226683 1
0.177704952651189 1
1.23830673788698 1
0.983756339053789 1
0.878493753437564 1
1.23358410069345 1
0.731151720606808 1
1.98775038269892 1
1.9440057620703 1
2.0001729750525 1
0.447554282900997 1
1.04283152448873 1
0.882139687771447 1
0.846046552072286 1
1.1232542124412 1
1.42091458491021 1
1.77759049476861 1
1.21391227684403 1
0.906554030501064 1
0.668723524707808 1
0.556882588460046 1
0.720444520665875 1
1.47001702579677 0
0.307767865807795 1
2.07310918659836 0
0.857909890338503 1
1.6185441485769 1
1.26947340141737 1
0.894437041425592 1
1.31833151901668 1
1.23168193065563 1
1.25383665836424 1
1.66715478121748 1
1.60094574839049 0
0.919526299079658 1
1.18388579198785 1
0.34693384960288 1
1.42542031455512 1
0.797710866128299 1
0.759556563780325 1
1.50227666285205 1
0.657546119154151 1
1.3269498605403 1
1.6235026520889 0
1.29663671178151 1
-0.184208928790717 0
1.19268683834095 1
1.82331315446337 1
0.399674337723782 1
1.04909844285462 1
0.963347386113989 1
1.34665391100882 1
1.49721359524797 1
0.709244311912359 1
0.261713583836457 1
1.21687876391963 1
0.937007557126448 1
1.72159611721485 1
1.32801745177158 1
1.26224211476563 1
1.55639043053242 1
1.36104446785593 1
1.49138176111954 1
0.864062913227187 1
0.929534345869795 1
-0.434304967320338 0
0.420075635352753 1
1.29449261984708 1
1.59132814630843 1
0.866845464981755 1
1.26807815307166 1
0.671078687953393 1
1.05170524341735 1
0.881486428892542 1
1.2512577410018 1
1.89525901571838 0
1.49136539052055 1
0.791206792141943 1
0.898399666693137 1
1.28355595195959 1
1.7325283731678 1
1.48580597941638 1
0.470496690118165 1
1.59098289432795 1
0.980649664422008 1
1.76979142001794 1
1.21415030906017 1
0.862795706179585 1
0.517111921961293 1
1.82658055071701 0
-0.124686470065317 1
0.700206484044527 1
1.47922885883271 1
1.54680473644157 1
1.5895375591089 1
-0.464120799604918 0
0.998160439143148 1
0.0541613170525879 1
1.42220288423096 1
0.910768924959916 1
1.35720079245816 1
-0.191180635252912 1
0.70856001128767 1
0.755050970389169 1
2.05931035849412 1
0.781132450316535 1
1.44611568737732 1
1.33621369408668 1
1.08694060073192 1
1.15662010044834 1
1.2510936503963 1
0.666709417594336 1
1.19483558525161 1
0.708391021860505 1
1.05668121676097 1
1.26893651500993 1
0.827426017860509 1
0.627411185175371 1
1.02794064138991 1
1.68201039142349 1
0.480243362166958 1
1.28397660746594 1
1.76886971664882 1
1.61895577844241 1
0.15580684674694 0
1.15371484318666 1
0.750831235781296 1
0.65041840930945 1
0.765605773043061 1
1.22622502408311 1
0.173566846553928 1
1.21248901053495 1
1.23383552434623 1
0.939770335438841 1
1.64945498637403 1
1.31328547233998 1
1.42945848965452 1
-0.147529296477893 0
1.68035093549087 0
1.61789888021558 1
1.03316246639494 1
0.237849021152051 1
1.20099455504254 1
1.91624264067776 0
0.524614826880758 1
0.62832373756166 1
1.74658959833155 1
0.599839182230544 1
0.818470547563922 1
0.439829803834587 1
0.00331120846571084 1
1.46350346771793 1
0.362381073671745 1
1.2290059704473 1
1.25115469248221 1
0.765697732068281 1
0.676653514571787 1
1.11810138712542 1
-0.0573476061478592 1
0.910503455944168 1
1.27674625453586 1
1.38624300076034 1
0.845816699745326 1
0.7510933747543 1
1.70363378012791 1
0.517466079578164 1
1.91143529920704 1
1.06748877164701 1
0.988136331796833 1
0.417330412721933 1
0.287135132920402 1
0.759453441558095 1
0.939743546255492 1
1.97959077266341 1
0.872495157268865 1
1.05278977313106 1
1.21208801795909 1
0.865433648610949 1
1.06777234287616 1
0.790880406891229 1
0.116015905132125 0
0.827428254656435 1
0.962690127946411 1
1.21156061865646 1
0.281334680714326 0
1.50461683987815 1
0.73868229589948 1
0.47439648920039 1
0.727409587272029 1
0.770655960160385 1
0.299890676894543 1
1.19604288580488 1
0.407206495880989 1
0.745126656475484 1
0.412853669907643 1
1.12918817342011 1
1.52807137096197 1
0.044164665517634 1
0.13818361299244 1
1.02659679548353 1
1.44157676382677 1
-0.0171089366828347 1
0.496436691872689 1
1.46622641090719 1
1.21531767718038 1
0.775246741074926 1
1.18459701332023 1
1.15809396981311 1
1.26323628258752 1
1.56767183177948 1
1.08969986348649 1
0.405237116761934 1
0.894589085012518 1
1.28303749194079 1
1.62806175354861 1
0.831627813583953 1
1.79632948173202 1
0.258420064014827 1
1.90386738286523 1
1.29640099804291 1
0.729605294140052 1
1.1102989462339 1
0.427115561887669 1
-0.565887924786575 0
0.408128801637907 1
0.607638066061159 1
0.688188192340118 1
1.00636141565898 1
0.761210659872416 1
1.31960247130452 1
0.983507266922999 1
1.13171066748927 1
1.32006097572349 1
1.13700907432306 1
0.359641459607039 1
0.559960908869018 1
1.02217087007302 1
1.40154376966174 1
2.18918561904079 0
1.24257645134638 1
0.132944183408888 0
0.849562518166369 1
0.731148668502611 1
0.56268643228427 1
1.53862249215907 1
1.5781140804909 1
0.354177142217936 1
1.28432661521676 1
1.19625646035776 1
0.406305711621534 1
0.49788196374946 1
0.628560800073743 1
1.25415726070088 1
1.72766872428275 1
1.09203583035544 1
1.23936897135019 1
1.13267888570139 1
0.456156753428603 1
0.536094248604569 1
1.20231280568512 1
0.417195290734817 1
0.884435090813272 1
-0.103437804605455 1
0.383327235649118 1
0.531657510048671 1
0.226851565863213 1
-0.0495587706138966 0
0.757518255382009 1
2.24605334101064 0
1.20343564069652 1
0.295070193365369 1
0.484218145357854 1
-0.184012752578852 1
0.231281525325932 1
0.488920201464848 1
1.02745931399549 1
1.39131923004553 1
-0.010317902836936 0
2.99104399326328 0
0.294894916611912 1
0.258976783111305 1
1.06919571518273 1
1.04092047851126 1
0.252034784413179 1
0.851874433663717 1
1.58772319249965 1
1.51727452384591 1
1.24635565876061 1
0.887254169480078 1
0.81678801649315 1
1.38568938107888 1
1.14045985622247 1
1.07929726412706 1
1.19936771900359 1
1.3864171936072 1
1.23045803478164 1
1.4032774892809 1
1.81735820022006 1
1.04750201782566 1
1.23109432765083 1
0.495066295050672 1
1.41317864070188 1
1.30297358862577 1
0.982037700090875 1
1.69636261786552 1
-0.16266411120919 1
1.10342751831297 1
0.21836532129833 0
0.636534643539655 1
1.44442577775709 1
0.895246951673753 1
-0.110599051039371 0
1.89614282051869 1
0.0361502859839198 0
1.57510795046617 1
0.526856198035302 1
0.826212588180213 1
1.13429881637171 1
0.888463583596228 1
0.45961679938028 1
1.38371996354955 1
0.956396613054092 1
1.29975815111378 1
1.2773325745141 1
0.380750150262189 1
0.952332009953607 1
1.26284890410208 1
1.48377228835177 1
1.33773780229336 1
0.891314647315541 1
0.845566587717389 1
0.0628493779835019 0
0.252152897224568 1
0.413984089915316 1
1.18136832748733 1
1.19552184836108 1
0.546007587013969 1
0.514898747534894 1
1.87553712667019 1
0.350745831619923 1
1.69907206150323 1
0.85235372810564 1
0.805932055354907 1
1.61268003958838 1
0.198056824099207 1
1.26166200738127 1
0.706027819358375 1
1.38772209950859 1
0.823506045823047 1
0.61986833143993 1
0.195245899183291 0
0.869459564107794 1
1.21507345769912 1
1.83738611668875 1
0.919813138344254 1
0.863058508924903 1
0.593206395737638 1
1.07707182741956 1
0.513641407907484 1
2.02897944973422 0
2.12807460036454 0
0.845963409632803 1
0.318942252464898 1
1.35236334289526 1
0.735348223256175 1
1.14133106826385 1
1.95778324955433 0
0.87368498529795 1
0.934800952360807 1
1.30735490748672 1
1.02582832033623 1
0.449226655817105 1
1.85552459169904 1
0.216677252149319 1
1.25576355705093 1
1.20590897002002 1
0.632691368011593 1
1.81676112972831 1
1.50652739846247 1
0.97546136097985 1
2.38783234096895 0
0.791420121952999 1
0.789516590163224 1
0.279383721559257 1
0.474564714048457 1
0.790179484320291 1
0.808887806479799 1
0.463865463563527 1
0.625956896818475 1
0.52872630569623 1
1.02636270084798 1
0.780294373541907 1
1.47536097556291 1
-0.181714823389061 0
1.68962108842384 1
0.687055054750694 1
1.31717077772362 1
1.34954261587846 1
0.759550168269256 1
0.374569717966241 1
0.761069102826436 1
1.42155200865057 1
1.35117669656556 1
1.35999349464751 1
2.62679941389484 0
0.445254710522703 1
2.07509470980351 0
1.6729005682788 1
1.39686503205039 1
1.23847826158627 1
1.13519295113073 1
1.04527343362985 1
0.835875446653813 1
0.242666825972519 0
-0.386861185120866 0
0.0526661269109129 0
0.967240383370154 1
0.364752803448815 1
1.77450315962699 1
0.263560772309224 1
1.89288653803315 1
1.4493931891146 1
2.21627322003634 0
0.505953509104624 1
0.254298331813565 1
0.650203703233444 1
0.43237043846958 1
1.3670581101702 1
1.07383358051654 1
1.2934974279743 1
1.69660543528907 1
1.07425019969972 1
1.41073071357229 1
1.08337021180566 1
0.799085046946542 1
1.35417329493744 1
1.34906807507355 1
0.779276861885265 1
0.54217948606475 1
0.156753978057369 1
1.32697941332303 1
1.28183634886918 1
1.60847099377182 1
0.812624446327711 1
0.0841118115711446 0
-0.0899888830978096 1
0.719259600319884 1
1.28385690468451 1
0.900826510796806 1
0.90441372578165 1
0.70653752211643 1
1.31183308261359 1
0.955467319746619 1
0.270683839128828 1
0.499345813495675 1
1.30587547643204 1
0.761446142034264 1
1.60329345512113 1
1.61609612560079 1
1.61520844496319 1
0.824185034742551 1
0.844587239321873 1
0.918079865127727 1
2.19578098259782 0
1.05436262021779 1
0.99002239900948 1
1.42860150544754 1
1.35470038795564 1
1.51261801320383 1
0.864056366113331 1
0.967908696826078 1
1.46105978430421 1
0.866566294011145 1
0.808740728594173 1
0.296831795241089 0
1.15875035177258 1
1.30138408824057 1
1.30671335526535 1
0.632803466544308 1
0.747968573610637 1
1.27948355097979 1
0.181690607658399 1
0.919810722118801 1
1.54083276508699 1
0.625607283286635 1
0.940932533255207 1
0.838837724628685 1
1.23113346094152 1
1.52616330962865 1
1.73193307540774 1
1.22504884285976 1
1.40342712936205 1
1.03465727727313 1
1.57728274722718 1
0.785263929198785 1
0.147681507038797 1
1.25482066044656 1
1.83213383670464 1
2.02680467170496 1
0.927076556479924 1
1.60215774788421 1
1.25908321345459 1
1.65079559659582 1
1.42916556098832 1
0.411472228075425 1
0.276489206219293 1
0.969629561655298 1
1.4460832322137 1
-0.0318511174041382 0
0.404106419028261 1
1.07107517759092 1
0.750234821961707 1
1.10818506479457 1
0.767261520616848 1
0.881673305898561 1
1.0419956698498 1
1.23342976789101 1
1.98148468722571 0
0.230924634562938 1
0.0201721125401885 0
1.59301064557626 1
0.869063408563298 1
1.84855512743515 1
0.715492262105967 1
0.650103632765765 1
0.720374136397606 1
0.960030494492163 1
0.936564823956079 1
1.15259065674404 1
1.64034876351803 1
0.770791976378562 1
1.15128026363273 1
0.735817084654697 1
1.110475722827 1
0.658607261086544 1
0.780153057586654 1
1.74439592304077 1
1.25880663031119 1
0.69688807041537 1
1.38001188581033 1
1.72035765263491 1
1.19616368297064 1
1.81193645205704 1
1.78426035343547 1
1.23520918552844 1
0.879652291823073 1
1.54389894925657 1
1.01130175748952 1
0.919093322505727 1
1.50893312875816 1
1.50590882397707 1
0.752880815447741 1
1.1934956661909 1
0.51747281860057 1
0.526492156489812 1
1.17178229477573 1
1.36455968264089 1
0.315567441136016 1
1.84060780728006 1
1.24661794527569 1
1.34989795597059 1
1.39595885279238 1
0.628702815599078 1
1.99187806999457 1
1.19311335968699 1
1.87277701569424 1
1.17120061439054 1
0.801129960669637 1
1.99380255174467 1
1.17897790321916 1
1.51806145975843 1
0.208199181810957 0
0.970507402788388 1
0.417064903530037 1
0.820164171483028 1
1.01255421892772 1
0.58096149198086 1
0.41562700830911 1
0.810584764682806 1
0.765781993504481 1
0.519793454222425 1
1.34036465153249 1
0.288147515340808 1
1.00989998532791 1
1.31842974045502 1
0.83833064856443 1
0.585647923312702 1
1.48392347805557 1
1.24066127028501 1
0.56036791178742 1
-0.215192528922179 1
0.746761714433662 1
0.529392345357288 1
1.43047537557444 1
0.547068295174959 1
0.935606339466857 1
0.715085467773252 1
0.875798386324376 1
0.421476230326186 1
0.232720664170129 1
0.840800003207674 1
0.661631371349807 1
-0.144594116340832 1
1.70680059528257 1
0.51682472556511 1
1.59872042192356 1
1.19003117285815 1
1.39787924652965 1
1.39296127912936 1
1.02739409491278 1
1.04473875840163 1
1.45019701638729 1
0.380610750651569 1
0.859555004540673 1
1.71162764454555 1
1.53522528365778 1
1.85727335151876 1
1.83076614190832 0
1.0170362980167 1
0.586872042954026 1
1.29034010941681 1
1.09402923682328 1
1.55230641873165 1
0.969469526160706 1
0.933118339639432 1
0.996075996230377 1
0.800455959897633 1
0.371621715587812 1
0.5965823741279 1
1.42726094286594 1
0.738675773932059 1
0.896209637712668 1
-0.0352790678755205 1
0.0538032605334838 1
1.17639505862766 1
1.56995633057468 1
0.833487511570832 1
0.89580973525278 1
1.39290817684327 1
0.792390401762823 1
0.326881603676064 1
0.502094531117766 1
0.205812000670883 1
0.315596672582448 1
1.51793499779939 1
1.1280412976783 1
0.856017547322901 1
0.989695103837266 1
0.69383339868054 1
1.98390769355907 1
0.655337479459945 1
0.947197563023872 1
0.501718521566222 1
1.07829299613507 1
0.65724064913737 1
1.11339414055715 1
1.23385829387478 1
0.984577202307555 1
1.9056532605624 1
1.2205526485469 1
1.46873705844267 1
0.892734907562202 1
1.689620983079 0
-0.28248933405348 1
1.58709440371871 1
0.668028237932156 1
1.65281233753691 1
1.69286507519773 1
1.49998462422049 1
0.0250308702078953 1
1.46891202715485 1
0.425201534653327 1
1.15508104773231 1
1.62737532689166 1
1.31961113104219 1
1.53257705870431 1
1.25116679552708 1
1.4610042012475 1
0.652445572826684 1
0.980291056102409 1
1.5482762038576 1
1.3424536231948 1
0.844193044247295 1
1.16204343379106 1
1.11261392033611 1
0.40958708327793 1
0.986034014992554 1
1.71126095083621 1
1.64452191330935 1
1.05321191934605 1
1.65319917118575 1
0.703371764672044 1
2.40797895487779 0
0.551714490035192 1
0.583104214168949 1
0.509956046271489 1
1.97468016986009 1
0.428224743318358 1
1.1282771717253 1
0.510852844932078 1
1.50671030657186 1
1.28446085464105 1
1.8063035874332 0
0.140040118457607 1
0.347865931997411 0
1.61023488533407 1
0.664713444776942 1
0.937343227902662 1
0.521172152878837 1
0.911435540746197 1
0.482250249079323 1
0.626811551537167 1
1.0765945123091 1
0.851568244642652 1
0.852837482699874 1
1.18583033660327 1
1.53994657833131 0
0.8036473171362 1
1.04982202571913 1
0.525855833536866 1
0.615704831016016 1
1.54545439851537 1
1.32462487654665 1
-0.00149063898347938 0
0.909985039319357 1
1.50354247883011 1
2.11232862061732 0
0.777411397455616 1
1.84499993774953 1
0.878536934412843 1
0.809013354219261 1
0.66904002414035 1
1.37799065849763 1
0.535400487600969 1
0.996221740999657 1
-0.35994309792445 0
0.862199136545012 1
1.08723672323502 1
0.297487158287174 1
1.84573841605236 1
2.90716910603057 0
1.41564455900768 1
1.80102605488821 1
0.570082251174161 1
1.64497966648878 1
1.33100820398423 1
0.311125016219215 1
1.09705981923129 1
0.348532777436776 1
1.3833168404989 1
1.72106426999011 1
0.909195347730908 1
1.20176077239859 1
0.29416325366054 1
1.36244724693844 1
0.503925782927573 1
-0.70199058286667 0
0.582944703452449 1
0.410602425802703 1
1.24889340679632 1
1.72735812636847 0
0.537911233464337 1
0.492997507966081 1
0.712328248091406 1
0.119499687983017 1
1.12944188007241 1
1.19854222526663 1
0.786773233174288 1
0.389584148297931 1
-0.0105940286291112 0
0.168897809654134 1
1.51270675673521 1
1.21602970087271 1
1.64034766290994 1
0.872869280346525 1
0.447035539335209 1
1.04568503124345 1
0.694581652173956 1
0.626042703974922 1
1.06984774217956 1
1.14656240331754 1
0.197302483437196 0
0.662727728193697 1
1.46494615429769 1
0.184877940469762 1
1.42730451912159 1
0.685861549333237 1
0.268536464188737 1
1.01023630092471 1
1.93857999029833 0
0.98603295454837 1
-0.226771950443352 0
2.39946410678065 0
0.556142836172378 1
0.371971270032268 1
2.20365860251826 0
0.57864693923861 1
0.796552727243693 1
0.534058809441803 1
1.4531527440682 1
0.813179086414115 1
1.69293601086026 1
1.2832095187258 1
0.856466699294639 1
1.37168166213186 1
1.45210352196055 1
1.22014049141293 1
1.75926507002897 0
1.15855114310879 1
0.858731314775476 1
2.25159666497576 1
0.548677675922932 1
-0.1789518952935 0
0.19328652795611 1
-0.265982364492517 1
1.01050268868156 1
1.28653297594195 1
1.17522097319741 1
0.460750707839433 1
0.372320559815259 1
1.62634961069805 1
0.911157748262072 1
0.74236364404347 1
0.151042297639652 1
0.733844258119039 1
0.994632608313741 1
1.28420261107196 1
0.899708021040624 1
1.94458743023624 1
1.14342373177559 1
2.00791039419716 0
1.32547389760104 1
0.63378914265388 1
1.72617426620279 1
1.26994962284918 1
0.661725371922393 1
-0.138629046621623 0
1.39404972484911 1
0.641431945589939 1
0.705770613199092 1
0.18118761313572 1
0.825641869418982 1
1.74998118218991 1
2.11888094754303 1
1.37781654987671 1
0.531799858130058 1
0.438519641395206 1
1.19534564497928 1
0.726729030520884 1
1.85623770950246 1
0.853624986581856 1
-0.0183927168468064 0
1.62007158316662 1
0.690263710236748 1
0.805181025285905 1
0.978680427970391 1
0.929824824359897 1
1.24170791898737 1
1.67416299933006 0
0.655164881296526 1
1.29691293005662 1
1.27331702439416 1
0.657493729923886 1
0.855455224387654 1
1.84402935703549 1
1.22587558124134 1
1.22276203603927 1
0.880576575016873 1
0.410528624174468 1
1.012396451196 1
1.20307671674652 1
0.914933155596668 1
1.2237469369071 1
1.22578594836342 1
0.747596638726943 1
0.920161992549942 1
0.549618049703126 1
0.865972120219626 1
1.1619048292637 1
1.32763759811262 1
1.40197024516118 1
0.363612679463516 1
1.58060565736714 1
1.39631942550746 1
0.483023906274196 1
1.21155886700147 1
0.703261193155725 1
1.57035531599183 1
0.745371944372088 1
0.520138653445793 1
0.492835188379935 1
0.378267746226265 1
0.673178301834394 1
2.31544879602603 1
1.12873315746612 1
0.398174308219609 1
0.1394146320977 0
0.124437276161073 0
0.522494999464785 1
1.24735803073947 1
1.08822723241998 1
-0.1551049755418 1
1.02846860494025 1
0.845476238272421 1
1.4742306171184 1
0.650993811254557 1
1.16589356116026 1
1.05456917650231 1
1.04879275524367 1
1.23053468245133 1
0.75222377410376 1
0.513430528678848 1
0.950670093668179 1
0.370527804724312 1
0.820392536001157 1
0.853657723478715 1
0.608979783860458 1
2.20595048782892 0
-0.0161542963381681 1
0.43461215760832 1
1.3207105448034 1
1.27063791854423 1
0.912573845498137 1
1.04534537124235 1
0.638606457104771 1
1.35727381615186 1
1.39741026945909 1
0.745850352909366 1
1.48427643562094 1
0.964249252626237 1
0.273453203262006 0
1.83078079342649 0
0.772360294195948 1
0.625824964648072 1
1.9766674083443 1
0.294120279189118 1
1.40341942186492 1
0.491746586873422 1
-0.0883904744233628 0
0.581221451785912 1
1.15198927483461 1
1.66928513827314 1
1.45261357136838 1
0.345379650151844 1
1.33159805679274 1
1.0010363177455 1
1.78063753698193 1
-0.313854511157978 0
-0.0401562643462491 0
-0.038926450807047 1
0.459573546411825 1
1.19797585061589 1
0.851486780675211 1
0.604769006563858 1
1.4343604360932 1
1.51275787367175 1
0.996048404727527 1
1.19617919025277 1
1.07460049055743 1
1.45235513400678 1
1.11057833271686 1
0.702733548708448 1
0.11695312573017 1
0.302089731491172 1
1.52321101951657 1
1.3818166850266 1
0.287473802931859 1
0.0768053132973232 1
0.939521911046234 1
1.31174874984045 1
1.0039775073251 1
0.920679825583939 1
1.02268743836281 1
0.222793009678404 1
0.454325982537311 1
0.764387166727253 1
0.0431312562820177 0
1.12135005286682 1
2.24752098630976 0
0.34910665907259 1
1.43637557560785 1
1.00947224115581 1
1.11842781641716 1
1.10156815296875 1
2.58414058984376 0
1.51073794315771 1
0.261601222308455 0
1.63646819294529 1
1.90784764471504 0
1.32925788751769 1
0.728157620590944 1
1.24902866814631 1
0.552568423042382 1
1.0023636875535 1
1.50845853319845 1
0.961729413163804 1
0.392183868260395 1
0.381313673981448 1
0.786764778802344 1
1.15961251273095 1
1.33868066264545 1
1.10950011785713 1
1.3733115305667 1
0.278238275103911 1
0.856523953707629 1
1.40108145097881 1
0.29701305001561 1
0.869387270216379 1
0.730590187468955 1
1.13016785620166 1
1.02358012512235 1
1.26748401458963 1
0.983036218872362 1
0.620670360220386 1
0.376782397454612 1
0.748133318254687 1
1.53956668714807 1
0.708508431667849 1
1.35852177589735 1
1.06307920930164 1
1.5711959579425 1
1.51518159445796 1
1.01018751660973 1
1.66239532362894 1
0.813426015767097 1
0.552405394664369 1
1.13802479802377 1
1.49844679269638 1
0.627639077683988 1
1.77889072935147 0
0.957151745562211 1
0.74717678532361 1
0.488658202201055 1
0.537355599116619 1
0.79687715280456 1
0.47521634672528 1
0.727178180006424 1
0.892752381693709 1
0.667652651482071 1
0.686239160040747 1
1.02463179751409 1
0.767136456480304 1
1.05080236234646 1
0.835310109391303 1
0.938277271903655 1
0.450290151455493 1
2.28049374758421 1
1.41363539273897 1
0.924749321473255 1
2.13751886047335 1
2.15660548276792 0
-0.42817915660802 0
-0.327920225677555 0
0.287966306268639 0
0.91841090208696 1
1.23322835881749 1
0.648206315716708 1
1.41811548379188 1
1.90846652471464 1
0.722316334742639 1
0.840403595315163 1
1.26766454282718 1
1.31290087656721 1
0.800488155157145 1
0.685971033562984 1
1.22256058797899 1
1.19141206268976 1
1.43470026062144 1
1.89371916701631 1
1.17731443210181 1
1.96673114962689 0
0.000613527257567765 0
0.411961259261707 1
0.707008407593042 1
1.42593597524275 1
0.773680216193458 1
1.04398036946308 1
1.27791840712643 1
1.38417852697628 1
0.91929760852127 1
1.10699624411948 1
0.398732723157387 1
0.102559475964746 1
0.762301080737859 1
1.30564797211557 1
0.462190868220028 1
1.56859627472479 1
0.425852892226608 1
0.894831927491024 1
0.670009167006704 1
0.750149344777765 1
1.53992005368647 1
0.140443442227552 0
0.435998448266012 1
0.768337459338939 1
0.94720842437354 1
1.16424066425014 1
0.986557813755015 1
0.851484671275602 1
1.31997764206461 1
1.04260776504141 1
0.0562506088840309 1
0.992442133088514 1
0.526702817496673 1
0.117560917600268 1
1.50399605178986 1
1.49482298071141 1
1.58915009341309 1
0.625610624953884 1
1.15999864149943 1
1.00819916456862 1
1.65801165231116 1
2.1241683844618 0
0.914269844244567 1
0.889568903940741 1
0.746293083758148 1
0.325609091185084 1
1.10073793206797 1
1.52357823192242 1
1.5858735345313 1
1.59511356757639 1
1.05290179070859 1
1.88881894946973 0
0.789893173790562 1
1.57385219205488 1
1.6002953112553 1
1.0291171058798 1
0.615867776136632 1
0.552626406371156 1
1.01143438237348 1
1.2720315306054 1
0.879873933120154 1
0.436037866246458 1
0.181036386565885 1
1.0201064644479 1
2.30883034391478 0
1.33937110272342 1
0.971274496658225 1
0.853691503853992 1
1.3288068428923 1
0.775338348369902 1
0.345430955296817 1
1.72556498416843 1
0.509275735821519 1
2.00087223290075 1
1.27888013668229 1
1.44859622620288 1
1.47106677417357 1
1.09177710030461 1
1.61467013791343 1
0.623597500577485 1
0.622908159704922 1
2.24053598722792 1
1.2358073752181 1
1.56748147646486 1
0.612256931861604 1
2.54227702296999 0
1.11906099372264 1
0.601423143183426 1
1.8058181009622 1
0.867405226274322 1
1.92614172650905 1
1.82838894217016 1
0.3194708886987 1
0.750404479862129 1
1.46627516919648 1
1.56243107309551 1
0.747523659127762 1
0.874321275270785 1
0.478906647376661 1
1.39327948005598 1
1.21874119062204 1
0.435261630287884 1
0.903766111154881 1
1.41776654636969 1
0.761611859824515 1
1.3380962267924 1
1.42909117455687 1
1.0899800732978 1
1.40660427933312 1
0.919721831248775 1
1.00840529454191 1
1.57935950985923 1
0.660218705564432 1
0.304420396246551 1
0.847270041593164 1
-0.115762309047975 0
0.701677470251265 1
1.23537631864467 1
1.38556797971718 1
0.477098414362326 1
1.16492401918177 1
1.30034407452784 1
0.221471574716211 1
0.738843244373024 1
1.23649150180511 1
0.923216920308394 1
0.257509399265868 0
1.190365451046 1
1.53219476335979 1
1.06994901940162 1
1.06825148497391 1
1.00842437983462 1
1.85456856860666 1
1.83517575944509 1
0.935258741431111 1
1.33016082758584 1
0.370782384989169 1
1.1228195147778 1
0.864406269836937 1
1.44571030600738 1
0.845791565149585 1
1.09070302263815 1
1.00059534506355 1
1.60916073961763 1
1.45927449350579 1
1.70515482676651 1
0.85568727553096 1
0.890889433624053 1
1.04319539250281 1
1.25613778233192 1
0.301366260583981 1
0.832882627718623 1
1.62855729683876 1
1.10731555299221 1
0.585679324793504 1
1.17465363689307 1
0.755361842948039 1
0.539698381308802 1
1.00295463244387 1
1.25648559729679 1
0.27816124962721 0
1.73402913506498 0
1.0156515381651 1
0.990347172093771 1
1.09998552055179 1
0.292702251067019 1
0.417158848399414 1
1.52003146742773 1
0.685842184183513 1
1.11598032029332 1
0.850676610665588 1
0.980060104826041 1
0.476392013391749 1
1.29511679935888 1
1.05672331691377 1
0.954021392019417 1
0.635373771196152 1
1.38857950139734 1
1.14418213226293 1
0.2139668058007 1
1.95650403123569 1
1.1890380383378 1
0.945639760613848 1
0.25603009478442 1
0.94023410214222 1
0.238357533159923 1
0.429831384372875 1
1.03229004296063 1
0.477568544386942 1
1.34096521066827 1
0.849689675690137 1
1.19201581008452 1
1.77121719368322 0
0.470921350784426 1
1.16477553499349 1
0.825024686490901 1
0.654160301190689 1
2.0144212501996 1
0.148446509413105 1
1.75587638428062 1
0.426840367557569 1
1.58290192257494 1
1.56878923655272 1
1.60513584305725 1
0.875267613655342 1
1.25359235804109 1
0.260641043791089 1
1.49149760689122 1
1.0401953785368 1
1.3183864601418 1
0.78611643919381 1
1.3010916879537 1
0.56402596716274 1
2.27886157129692 0
0.906794463628561 1
0.811923194792473 1
0.0490182238433267 1
1.40520899172554 1
1.17489382995406 1
1.57536972319498 1
0.870567673680877 1
1.29078820687196 1
1.18942244053238 1
0.102918739773536 1
0.205319627854117 0
0.698941479207296 1
0.814143395683115 1
1.5001122158454 1
-0.335179507790435 0
1.0654341041555 1
0.961127647860653 1
0.454056645002613 1
0.517621220362869 1
1.78962634355912 0
1.49650908985509 1
1.28881779377832 1
0.703088813868394 1
2.02264573272787 0
0.536635898607437 1
1.05586287143328 1
1.16593736778626 1
1.3344692270545 1
0.971172455206216 1
1.81670170805058 1
1.50892410279587 1
0.835980430267904 1
0.568408599320804 1
1.78773505944216 0
1.43503259711187 1
1.22270724453 1
0.770834920037168 1
1.4449484133787 1
0.340774622268351 1
1.36187974351598 1
1.248960886317 1
0.729044153149568 1
0.948373061587508 1
0.634363018045865 1
1.36012500840441 1
0.628008658714215 1
0.772178333065007 1
1.40238735824255 1
0.750185514920005 1
1.51756432702858 1
1.78521014430847 1
0.579064608065186 1
1.03650610590367 1
1.09228451206007 1
0.591052023638099 1
-0.0566865884009642 1
1.92691785389257 0
0.726855822750246 1
-0.0965282908302052 1
0.9547830638284 1
1.00836320712074 1
1.54253935393395 1
1.08905109242107 1
0.814250070303656 1
0.931780682946224 1
0.733023196922163 1
1.97453714027984 1
1.06246822164915 1
0.22874937801894 1
1.13692067213278 1
1.08543202029955 1
0.964342127382537 1
0.415464295474188 1
0.446536432233792 1
1.07535196504065 1
1.22291315711539 1
0.729867400145098 1
0.904494289610032 1
2.05008394227713 1
0.521971462552184 1
1.36206611373206 1
0.431164644860423 1
-0.0863111220504517 1
0.920539027778808 1
0.486305427716453 1
0.983685657196127 1
1.59437027857436 1
1.537140028755 1
1.17345191183951 1
0.732823440913958 1
0.976570191959111 1
0.761422850707527 1
0.340742265591593 1
1.37986798945552 1
1.04617870274827 1
0.905037991936533 1
1.2690822887355 1
0.878923622092753 1
1.28072351588037 1
1.35681929377178 1
1.78820970336442 1
1.55263288224521 1
1.31402902592384 1
1.0959875309325 1
1.1170929335463 1
1.33474853287165 1
0.617787928906315 1
0.451298850604894 1
1.51187663426199 1
0.996241422364702 1
0.405676998877959 1
0.914065869593594 1
0.49988890508984 1
1.8577891867706 0
1.77617684037461 1
2.07217551090634 0
1.37495698898778 1
0.878425180779402 1
1.26743573894722 1
-0.401668963754626 0
1.58244953990142 1
1.45316844829789 1
-0.177991717822752 0
1.37257583722612 1
1.14875573761648 1
0.555723846181125 1
1.68878490543236 1
1.41017856093764 1
1.71864848707639 1
0.869170884163471 1
1.27701492006995 1
0.0940606314732157 1
0.303265386879404 1
