# Supplementary material for: Bias caused by sampling error in meta-analysis with small sample sizes
Source: PLoS One. 2018 Sep 13;13(9):e0204056. doi: 10.1371/journal.pone.0204056 (PMC6136825; doi:10.1371/journal.pone.0204056)
Supplement: S3 File — (ZIP) [file pone.0204056.s003.zip › results N = 20 delta = 1 tau = 1 sz = 50-100.txt]

"dl.delta" "dl.cp"
0.604832972407276 0
1.06916326747842 1
0.907484936832114 1
1.02175868889676 1
1.06691464355962 1
1.23908421925887 1
0.913732301437458 1
0.798608127756545 1
0.903903478086386 1
1.27158133853615 1
0.579105940437144 0
0.917351519270143 1
0.689662998626655 1
0.945908204093591 1
1.57133465603173 0
0.889712408727317 1
1.34543945651787 1
1.05637954595891 1
0.79135379577742 1
0.708093580917362 1
1.27677602349573 1
0.81976884803741 1
1.24427622579601 1
0.989160010535924 1
0.767412427492509 1
1.08427826729769 1
1.40317875004185 1
0.841368363590301 1
1.11546312968841 1
0.666677501244095 1
1.1435922961699 1
0.830124453859793 1
0.876565375214925 1
1.45056358932408 1
1.53484133863179 0
0.823348509650943 1
1.02467096231069 1
1.37794816835051 1
0.934116388188327 1
1.44289078754464 1
1.29060541561867 1
0.404397885564883 0
0.9811012330098 1
1.39450009703513 1
0.284665686186582 0
0.819770554659508 1
1.33174103664294 1
1.05171974830971 1
0.601394198813738 1
1.38579933887732 1
1.09481004971044 1
0.816459497426292 1
0.905527522783409 1
1.43456029323038 1
0.682540738563426 1
1.49064025657743 1
0.835909454146649 1
0.989925554905212 1
1.05311684065195 1
0.840842322411051 1
1.2131053914724 1
1.00738209387418 1
0.721259518262984 1
1.11441363994607 1
0.534456348512364 1
1.49012023595161 1
1.42491530518844 1
1.01738837281818 1
0.92198797262994 1
0.833217751854738 1
0.680272799276459 1
1.34649964712756 1
0.846921209006852 1
0.586237194917539 1
0.904067143297041 1
0.900811227341588 1
0.731873551610788 1
1.4826944668634 1
0.924751619365014 1
0.806114559398533 1
1.39544270538373 1
0.851555122296916 1
1.05481680833356 1
0.933962469727458 1
1.00791172597029 1
0.902145002019653 1
1.4103229963656 1
1.49580308061847 0
1.15580501102935 1
0.895816993793733 1
0.95108996386756 1
1.12119009284022 1
0.88369599873187 1
1.36590424969507 1
0.975554202822102 1
0.640975211252432 1
0.957151719958484 1
1.17531048454835 1
1.11508469562169 1
0.920411182895983 1
1.06339630042719 1
1.18291841708471 1
0.946083242116282 1
0.932310003714997 1
0.680197949467658 1
1.03006053962509 1
0.893596669371985 1
0.69230761135372 1
0.638050089226975 1
0.752959648524268 1
1.04922836616503 1
0.924863057821196 1
1.09689313413263 1
1.18969510681904 1
0.975000057471456 1
1.40185070422556 1
1.26365354235822 1
0.788298305429962 1
1.1000414641824 1
0.928181988817411 1
0.826910295251949 1
0.814966228284821 1
1.01218231572071 1
1.14054571606001 1
0.617360102483586 1
0.979164019716673 1
1.21184536452234 1
0.710623334553323 1
0.884641733263831 1
1.09464481362774 1
0.877158777164859 1
1.22464008606683 1
0.848756367137045 1
1.04626986880135 1
1.02601048570219 1
0.709170614140869 1
1.01666853092577 1
1.15520355592709 1
1.11247154190704 1
1.39760291515453 1
1.13715501963938 1
1.44998289471331 1
1.14645960485762 1
1.56265327888373 0
1.33738952286207 1
1.00663485568411 1
0.954952322154312 1
1.07839446196356 1
0.855250364806607 1
0.421859360349891 0
1.22188889944227 1
0.899375769734701 1
0.894805086628341 1
1.07568948607177 1
0.977269312726007 1
0.824021885788227 1
0.845815456553663 1
1.20456163654142 1
1.0330321811899 1
0.903591664316294 1
1.36334595848981 1
0.879295332013545 1
0.803510677188355 1
0.977330104693607 1
0.938781710256035 1
0.826586929007961 1
1.66442888084027 0
0.940232118360555 1
1.29812076931483 1
0.75848788125068 1
0.816838910654499 1
0.649502201679545 1
0.651732717055573 1
1.41236980307002 1
1.32949515635828 1
1.22717685744507 1
1.05216626221051 1
0.591093553148699 1
0.827104102173916 1
0.624657790624031 1
0.487768053292533 0
0.725790681349972 1
1.2890388144223 1
1.07164671028325 1
0.909728735194327 1
0.85248972644352 1
0.79541578070263 1
0.81427845991574 1
1.21305582915483 1
1.25088015118403 1
0.968781377715244 1
1.3904650529014 1
0.638200458176827 1
1.58799830503529 0
0.864876950709741 1
0.815825595452849 1
0.73322583638296 1
0.84176893503191 1
1.19625827086559 1
1.20886081016599 1
1.13067633017485 1
0.0949661068593528 0
1.4014627106754 1
0.860657347542229 1
0.625222724858749 1
1.07401528154944 1
0.906555316583838 1
0.969814224760407 1
0.818617076593393 1
0.571579542413643 1
1.31255592134586 1
1.34421863564595 1
0.710889509560848 1
1.1407265915304 1
0.930970195192247 1
0.873697930337652 1
1.07398784824806 1
0.953471922608001 1
0.730060819480118 1
1.27125948405393 1
0.852839415204266 1
0.983846524266415 1
0.984074387016187 1
1.14812459782 1
1.28365578416857 1
1.07787653705879 1
0.998224328300015 1
0.745181943803697 1
1.5261117549638 1
1.18488469704306 1
1.2943869830822 1
1.07854106442478 1
1.19235716959835 1
1.01520799805748 1
0.851855730138017 1
0.879959703500283 1
1.13225305792228 1
0.956875180227822 1
1.49982169990052 1
1.13873967345939 1
1.0147991397329 1
1.4651073125193 1
0.891885963822596 1
0.239944496435964 0
1.04360403162633 1
0.66179199262032 1
1.20637163870106 1
1.47941938801652 1
1.34738757861977 1
0.825740617200462 1
1.33024616671852 1
0.678543945928222 1
0.704122380685969 1
1.23191808590362 1
1.1888630025003 1
1.03203360710768 1
1.24803279288672 1
0.839171310425509 1
1.14698342664332 1
1.0075777150866 1
1.11681462168186 1
0.989786323023424 1
0.696710349513923 1
1.18572607800502 1
1.32814766177232 1
0.925172056605458 1
0.864401291263099 1
1.09536322981157 1
0.422006159468801 0
1.06383448200649 1
0.788300531935097 1
0.980713802294041 1
0.977995789872088 1
1.50379843646368 1
0.804704641506355 1
1.28687690044857 1
1.68569060097598 0
0.948401790410857 1
1.36565979594344 1
0.684501206306356 1
0.486535575264614 1
1.39866606345018 1
1.26361248509484 1
1.33550923912221 1
0.783691351275709 1
1.13591758024012 1
0.987364954329543 1
1.34766192617564 1
0.741208510337198 1
0.913883177262535 1
0.522519033553368 0
1.40458592103976 1
0.680200210458501 1
1.16924882919154 1
0.906573701211559 1
0.517931569450631 1
1.16951968234524 1
1.09129300021896 1
1.05309179084453 1
0.775463979217615 1
1.44559318945333 1
0.660223615916342 1
1.0853515539176 1
0.845595961628862 1
0.704373369156795 1
1.30088967217537 1
1.00119807404173 1
1.18105706894176 1
0.534206502007363 1
1.15803129442869 1
1.3525046861543 1
0.885824959212579 1
1.13580411259281 1
1.14781239197258 1
0.924555149784657 1
1.08786236816347 1
0.931451814341596 1
1.06427049492371 1
0.561828738982775 0
0.952451831236966 1
1.06129708838327 1
0.690009000249645 1
1.33276986849625 1
1.34345788165099 1
1.15225876932363 1
1.39805390411648 1
1.03930370956701 1
1.32976940949722 1
1.38689934235877 1
1.01037436739274 1
0.97484367902928 1
1.15576879708232 1
1.06452867645569 1
1.44825795311021 1
0.668657391899221 1
1.22979829306244 1
1.54701455147807 0
1.1845144186853 1
1.19544384888175 1
0.974432826721287 1
1.05481973004306 1
1.09181430715579 1
0.567509873338306 0
1.01808953236603 1
1.35756911610752 1
1.08079471108717 1
0.863785461907034 1
0.283782666583587 0
1.02421705469273 1
1.10208875731477 1
1.23774031415278 1
0.512207774598449 1
0.947253403320909 1
0.734224009584511 1
0.656672267203727 1
0.80332631244775 1
0.899058562798923 1
0.769440142091034 1
0.847775483580635 1
0.779154986511434 1
0.806696889284699 1
1.30994283680842 1
0.951571088070528 1
0.78169117881844 1
1.11192769113679 1
0.918891170820286 1
1.04872786631576 1
0.904616875589719 1
0.880013685650284 1
0.88624303222575 1
1.16429277965561 1
1.06784458275741 1
1.1450452425624 1
1.19797160423742 1
0.721925984508127 1
1.42566733367405 1
1.07928332899386 1
1.01227623927638 1
0.990498162144661 1
0.916901471781557 1
1.00038822767318 1
0.826015156325186 1
1.19423033209943 1
0.933149337615722 1
1.38647064911801 1
1.24864030182117 1
0.690947938540398 1
1.03181983779094 1
0.463267869798399 0
1.11220083329679 1
0.899899158451136 1
1.10576881321957 1
1.28556838319992 1
0.870846090890712 1
0.936470964523775 1
1.19704636803885 1
0.704643327793809 1
0.899178113095587 1
1.33184806469059 1
0.875686168823792 1
1.13791030272394 1
0.622125257677624 1
1.37414883287905 1
0.619213399117252 1
0.991883623468576 1
1.06588683263045 1
0.394507671547993 1
1.13821879920218 1
0.754340757754272 1
1.76053411960777 0
1.72694290198267 1
1.26737807980957 1
0.804960043286709 1
0.310842719188349 0
1.0215645401392 1
1.17408713741231 1
0.941043369822692 1
1.09971856666421 1
1.01146272612718 1
0.652850117496751 1
0.696163765074146 1
1.18036830326011 1
0.72706764526062 1
0.949384323938396 1
0.75030184257221 1
1.3485367017072 1
1.43961969885552 1
0.964857115871074 1
1.17617513240751 1
1.31813536148064 1
0.79531995219051 1
0.223563752959137 0
0.71346302235726 1
1.14618618933317 1
1.08625792002057 1
1.10972684475834 1
0.641557123641867 1
0.75212843079648 1
0.654780590224781 1
0.442020586833466 0
0.717657020318182 1
0.999539279404214 1
1.23621183535995 1
1.42842818576211 1
0.817568257008799 1
0.850628000639901 1
0.875024911642445 1
1.00134443769994 1
1.37259689804155 1
0.671043954991106 1
0.837918562510937 1
0.765695183900149 1
1.78705773811646 0
0.729297634496534 1
0.664200968584759 1
0.809792237958935 1
0.613566995493039 1
0.944341230242429 1
0.983999358848656 1
1.34043607034925 1
1.06742248040352 1
1.23672554284918 1
1.28453230955104 1
1.23436010183965 1
1.33843098629408 1
1.06573623694543 1
1.15491799135385 1
0.779848296779727 1
0.641170952430607 1
0.781397655696123 1
0.413556722887239 0
1.42934856793384 1
1.24057330020705 1
1.0941250797112 1
0.691967506577303 1
0.839202339417264 1
1.11753438077036 1
0.498145490782048 0
0.976644307238094 1
1.09709122282006 1
0.886744245686503 1
0.809558007669912 1
1.11099061965386 1
0.858717283110658 1
0.330411651190899 0
0.993737809418717 1
0.910298567187703 1
1.21893728338383 1
0.740203686716253 1
0.82029859182165 1
0.96768744393926 1
1.26648774587466 1
0.70506885260913 1
0.902200846313058 1
1.12166858353269 1
1.20469566265614 1
1.1860622574309 1
0.862369900551385 1
1.0545093043669 1
1.11564407639483 1
0.331161785401992 0
0.879412050536035 1
0.721663212594241 1
0.857406995741973 1
0.979599818778098 1
0.957937854331256 1
0.781782183421186 1
1.32654114774123 1
0.872689253549915 1
1.07554062364941 1
1.30937762267923 1
0.754616463758281 1
0.722299925109398 1
0.915649993991068 1
0.997609285275787 1
1.28239238324226 1
1.22099638744118 1
0.886264361440635 1
1.05385021674546 1
1.26945217115549 1
1.1977483890614 1
1.00166472487061 1
0.782591379337263 1
0.889209364061391 1
0.901472633996274 1
1.2199298021259 1
0.780512981026953 1
0.827140494568672 1
1.26913605631555 1
1.18769635130577 1
0.779599371469498 1
1.23048558593963 1
1.06861695554059 1
1.30252384752158 1
1.03192317666886 1
0.446933787537686 1
1.49524219143181 1
0.488902417023643 1
0.458913687971331 0
0.698263224526795 1
1.2372932896817 1
0.944101740182425 1
0.830571868135557 1
0.595535146770016 1
0.977810238567936 1
1.0465053065045 1
1.01592246099524 1
0.900471715507743 1
0.73162884630726 1
0.668186435751088 1
0.791824242472938 1
1.44114722231589 0
1.47131932509466 1
1.32848414723231 1
0.780693266995116 1
0.419745599908392 1
1.1078071272396 1
0.599819850308246 1
1.13891096811187 1
1.09806174417013 1
1.05638377230917 1
0.996107275923569 1
1.04912341912147 1
0.586072340893859 1
0.921376650375036 1
1.11061282103589 1
0.575175785568243 1
1.23697778403472 1
1.30316811410504 1
0.795172231919714 1
1.05654804981004 1
0.737506977479505 1
0.973573036151959 1
0.697532860493246 1
1.07384470043397 1
1.05652094134076 1
1.10465406930741 1
1.14906679148667 1
0.701456163187453 1
1.19190044551829 1
0.783501970935732 1
0.841258573378366 1
1.06796292423177 1
1.28639943888665 1
0.961991708251443 1
1.16745571934621 1
0.56263591562868 1
0.572573396732568 1
1.29931526307696 1
1.07243096713267 1
0.973655453278415 1
1.1222094744886 1
0.97882275708899 1
1.58653846109422 0
0.867929027495224 1
0.924877044586944 1
0.825806830561462 1
0.958460066882628 1
1.24442272425833 1
1.06566882062629 1
1.21147137527282 1
0.635029735510579 1
1.25184285892793 1
0.79617123431696 1
1.08728289400053 1
1.40828888194618 1
1.07197435253584 1
0.896939062075209 1
1.33445191205872 1
0.731957918607147 1
1.31535154652562 1
0.747458834081056 1
1.16471286144027 1
0.939290722527556 1
0.978009900282453 1
1.18215893755664 1
0.705046889495368 1
1.03933849368754 1
0.728517430529282 1
0.8688034006326 1
0.977320944789583 1
1.42109437743185 1
1.13196824208276 1
0.905389078074973 1
1.33724164409585 1
1.40029837428758 1
0.994414972475109 1
1.19763754765767 1
1.40344531429613 1
0.775523994928551 1
1.11045161428902 1
1.19723293202701 1
1.1495338992907 1
1.14663591914963 1
1.15480954824659 1
0.995198690708497 1
1.2359086243478 1
0.851388503639716 1
1.03215786974519 1
1.12860875450236 1
0.671925585230273 1
0.881599293030289 1
1.49272857070543 1
0.731772353959034 1
0.583787451469105 1
0.7297016123335 1
0.394808638072832 0
1.23445511992873 1
0.804836396250085 1
0.720897953319967 1
1.00116335794661 1
1.11568332484574 1
1.25929189843467 1
0.786566402133304 1
1.26988712638642 1
1.00341687435139 1
1.22552131960508 1
0.753409086373583 1
1.12861117069591 1
1.0700780631155 1
1.10779683638189 1
0.957919291908489 1
1.16719637011077 1
1.28141462266982 1
0.88789345782759 1
1.1151863016234 1
0.965540513699552 1
1.2018865172837 1
1.29571559649 1
0.953501592200867 1
0.977123837823868 1
1.01930512508742 1
0.779938671450836 1
1.02830607624627 1
0.600669119689472 1
1.73168505558306 0
0.910974980397395 1
0.884925180561971 1
0.993959086497431 1
1.03518291837383 1
0.920775519122107 1
0.914174449402773 1
1.21835338097029 1
0.66064972651817 1
1.00386414808433 1
1.18355989216549 1
1.17887980301756 1
0.656212094029775 1
0.815980918151813 1
1.05790407796815 1
0.856442640161779 1
1.190143295901 1
1.33898676698051 1
0.72788498511496 1
1.07519825221862 1
0.698505541829126 1
0.662059539511365 1
1.31367940546153 0
1.42247934291416 1
0.334714128932735 0
1.15878752554133 1
1.34076476716875 1
1.18135845735914 1
1.10429611573751 1
0.874254331226057 1
1.3708946597222 1
1.21705561587213 1
0.98894779991595 1
0.887030869918249 1
0.774079621492164 1
1.32780634224515 1
0.720217873687738 1
0.591468032621089 1
1.00785624435626 1
1.09235347904513 1
0.644248077727582 1
0.657271533128222 1
0.897871578160114 1
0.948808330501377 1
1.21636192945449 1
1.01610222481408 1
0.854528828374339 1
0.725687389609634 1
0.915861658615746 1
1.22288656626596 1
1.16831934643374 1
0.970188196183477 1
0.885681376834649 1
1.16662267504568 1
0.954664820244805 1
0.665934666180422 1
0.848321152867746 1
0.962286092043601 1
1.1521207073841 1
1.30556567069308 1
0.765031405819697 1
1.06732133412488 1
0.780440812199222 1
1.24229527964034 1
0.893338187116374 1
0.890639303744881 1
1.11069223650034 1
0.474284132036755 1
0.901201115163138 1
1.14716557207985 1
1.14289376333786 1
1.1160036937414 1
1.46707109288259 1
0.99290873783909 1
0.836663990966443 1
0.800953011293309 1
1.03459777453224 1
1.12965991496705 1
1.36493836616752 1
1.02770338990571 1
0.854647751436032 1
1.43191790544323 0
0.530312041956754 1
0.430862727915329 0
0.809502148641562 1
0.987373404954703 1
0.988898965407789 1
1.0129902518951 1
1.01400953451145 1
1.36845843483521 1
0.804943595213315 1
0.999188925992284 1
1.02347807859117 1
0.756653106421155 1
0.68549929440095 1
1.07192213022666 1
1.32166218407306 1
1.3019381518385 1
1.24127331855011 1
0.768993677868685 1
0.741542947597746 1
1.71421835127464 0
0.846617423467886 1
0.947764187514912 1
1.18095887029937 1
0.826440423691619 1
0.789406644307745 1
1.25943976258867 1
1.10334124246708 1
0.463547351348402 1
0.446053754572381 1
1.248866439015 1
0.674331165327641 1
1.19689937311617 1
0.897170480279322 1
1.00481095701132 1
1.30600517410553 1
0.538021845699074 1
1.56259087216194 0
1.32444145100926 1
1.39861949168944 1
1.09102117126624 1
0.785334374087248 1
0.909549250045553 1
0.527541167025678 1
1.16145286856456 1
1.04855180831995 1
0.442941478427244 0
1.00934820125853 1
0.928220231960231 1
1.07858070696966 1
0.567043457624338 0
1.04805810782738 1
1.55213862641282 1
0.946439528614346 1
0.723465830412278 1
1.33921677064665 1
1.52555162093866 1
0.928812247268112 1
0.818030501763817 1
0.757131909103239 1
1.13584690340431 1
0.713747289074776 1
1.2859908982928 1
1.06801178118026 1
0.873443963155146 1
0.598484623746857 1
1.17843166514421 1
0.84519266608316 1
0.998429481574449 1
0.847909100485388 1
0.659219239183637 1
1.49071023404292 1
1.58504573703533 0
0.836776357468597 1
1.10915156918006 1
1.19117886916886 1
0.651344778315712 1
0.54939822722904 1
0.942679762735325 1
1.54437149592055 0
1.38284396390007 1
0.953782891514481 1
0.851962181474148 1
0.653133407140538 1
0.871529552015271 1
0.929902019333014 1
1.4908566955388 1
0.889054999384257 1
0.786619398261378 1
0.893274047745311 1
0.859981336313568 1
1.112753566181 1
1.02150087489134 1
0.859318360309686 1
1.27000014048573 1
0.638240046075886 1
1.22750014982933 1
1.06681325448048 1
1.5510730460769 1
1.06126697324637 1
0.239259889936838 0
0.650439553264763 1
1.55272211738882 1
1.55128710367051 0
1.19082178985648 1
1.16952039279017 1
0.992648650979449 1
1.06128328788806 1
0.495478567104786 1
0.473297364789897 0
0.706038002770309 1
0.929715985539879 1
1.59767610723506 0
0.950341340550326 1
0.9392700031538 1
0.798608553837951 1
1.17930464242844 1
0.844049688528375 1
0.937849390873193 1
1.16793571746875 1
1.138785687138 1
1.36917872708345 1
1.20853775563017 1
0.960396994780368 1
1.05154618808193 1
0.643587272528169 1
0.918029513119912 1
0.9300880682222 1
0.824430604776895 1
0.335690447908643 0
0.722771310759455 1
1.25388180574278 1
0.379021082515604 0
0.978143972850481 1
0.910698128256437 1
1.57021101330143 1
0.988076812932721 1
1.01863152910138 1
1.20433844432378 1
1.28554217269087 1
0.926326500993238 1
0.937596326428297 1
1.26459364563815 1
0.91617147728646 1
1.10069100154906 1
0.926587070569101 1
1.22756990894753 1
0.808927378131965 1
1.38186671370845 1
1.09864513910402 1
0.928531924482939 1
1.28425256991704 1
0.952336581122642 1
1.04665114076239 1
0.604504161907647 0
0.618464421556493 1
1.56691233769738 0
0.387308168997141 0
0.879262641840153 1
1.35330196227192 1
0.825792892854831 1
1.14280690520843 1
1.01721806234862 1
1.26146701081429 1
0.867398446034998 1
0.835538263966814 1
1.18057844997024 1
0.919255622393042 1
0.904616277503205 1
0.633939279093024 1
1.22599898615984 1
0.849780257178819 1
0.75027022275134 1
1.00805444213101 1
0.75747399334887 1
1.14785518149878 1
1.0636953518139 1
1.11130505068846 1
1.00950311394367 1
1.18493154370252 1
0.782313450094448 1
0.831572648854948 1
1.11170881769626 1
0.58052016718341 1
1.30219620675459 1
0.954452653435058 1
1.15520741304547 1
1.40468671657488 1
0.992356921925581 1
1.41636639784819 1
0.995922584089435 1
0.766902734225464 1
1.07037574225826 1
1.39837281929449 1
0.9389694116962 1
1.11622266945141 1
1.2493052876596 1
1.05962866900017 1
0.975452363046967 1
1.55999037080844 0
1.61724432714673 0
0.715073546182495 1
1.10486189934906 1
0.957792866411407 1
1.1154071588904 1
0.86846045699124 1
0.867363664712842 1
1.29963953078333 1
1.0920862485835 1
1.5847740160843 0
1.04471356262056 1
0.841068039592082 1
0.685813592117031 1
1.2559333106489 1
0.680614947103153 1
0.995332134072281 1
0.740419152911853 1
1.19730303543014 1
0.91630744320167 1
0.883205825753207 1
1.09230581371253 1
0.783661756432089 1
1.657314497032 1
1.19933855136045 1
1.34080559282434 1
1.26038466751793 1
1.0747325070564 1
0.783683008925972 1
0.641114460205478 1
1.3723873973445 1
1.18973090238831 1
0.721433452575121 1
0.864312934598526 1
1.41488197978591 1
1.10027537425231 1
1.13923571141353 1
0.812654304728057 1
1.10245280698115 1
0.665902364021773 1
1.21659705753265 1
0.676221188891458 1
1.12539012503997 1
0.809066057877663 1
1.23330721174648 1
0.807499305274702 1
1.23288652451791 1
1.0536979410971 1
0.871862119364041 1
1.1426732677462 1
1.18690211072569 1
0.717893136520583 1
1.17401333874512 1
0.603615896873007 1
1.22474784375691 1
1.27643068668865 1
1.49032341958914 1
0.870929876463531 1
0.704754048622473 1
1.29142616119269 1
1.44756290796078 0
1.01044185278096 1
1.23992419787805 1
0.566757080479889 1
0.930678907740805 1
1.36376038313668 1
0.514667315218015 1
0.620346424616833 1
0.964841299350554 1
0.728843983131626 1
1.2549969491451 1
1.14367810127578 1
0.673342648783056 1
0.638884760826478 1
0.930499813660415 1
1.08415638982911 1
1.65249693782377 0
0.970173657394655 1
1.4935035816765 1
1.06443147920986 1
1.43052876046733 1
1.04626762442242 1
0.842428242210426 1
0.736945237409584 1
0.711181256557542 1
1.74190080943954 0
1.1863701158508 1
1.005333767143 1
0.545450837842143 1
0.991092193045438 1
1.25280874748464 1
0.937375300940369 1
0.862597477916094 1
1.04893713133402 1
1.41726254024891 1
1.18517444994013 1
2.04053590230697 0
0.838115495758857 1
1.18812636163251 1
1.136175719706 1
1.20809965564492 1
1.39963481689642 1
1.0511905409322 1
0.962151689749307 1
1.15962896957172 1
1.20065099092162 1
0.91221084805276 1
0.744196603865677 1
0.827770199159954 1
0.764466049311616 1
1.04166729055357 1
1.16722880259274 1
0.781089587924357 1
0.772312303302351 1
1.12770726300074 1
1.23046109636538 1
1.12909074378982 1
0.839256016207626 1
0.988471759871647 1
0.996262103032045 1
0.578405623632233 0
1.10695803594271 1
0.812572283076441 1
0.503507663517659 1
1.45237578654067 1
1.49410082769939 1
0.736142318385192 1
0.889290095724425 1
1.16750410324419 1
1.30332186922891 1
0.989130553639158 1
1.27557194176572 1
0.996319579819418 1
0.896863711638646 1
1.0171191569464 1
0.894237200002986 1
1.05196860176727 1
1.00578838136252 1
0.658697140250979 1
0.478138842864468 0
1.43554246555868 0
0.765537947889074 1
1.31689760400492 1
1.1700310787028 1
0.810423114163492 1
1.23762001024323 1
0.621869184244517 1
1.29601024346601 1
1.02650807181087 1
0.441656876494321 1
0.974318172669023 1
0.895582003166092 1
0.55205891487028 0
1.35571439510858 1
1.04712667293006 1
1.02751684358603 1
1.01052083120013 1
0.586186624746994 1
0.792640368353531 1
1.19008307244507 1
0.692374198888827 1
0.741445631107351 1
0.640538406869274 1
1.01739259714376 1
1.10866138183744 1
0.69662447390389 1
0.899092044690201 1
1.04037241190293 1
1.0739331896083 1
1.37405175039361 1
1.27783749642335 1
0.582431228053315 1
0.417868004026872 0
1.15375695814158 1
1.01004234945962 1
1.0903530315279 1
0.918063881359241 1
0.696919717788681 1
0.426225524665282 0
1.10775136495888 1
0.881603120829505 1
1.13982018596209 1
1.16806343135346 1
0.759657848878744 1
1.00675125923461 1
0.777546544682867 1
1.33994135894849 1
0.866666748544157 1
0.873941746122794 1
1.14463085823554 1
0.979289501040572 1
1.21959841151052 1
1.25444131569594 1
0.947068944306244 1
1.11340183840648 1
0.971032420705267 1
0.619460103865395 1
1.36567240622657 1
1.5475756527007 0
1.3637249114922 1
0.90568025977179 1
1.04945443881888 1
0.957407642633384 1
1.37608282883718 1
0.154659554731617 0
0.848382156608768 1
0.613891387770325 0
0.975829504014302 1
0.877129570196566 1
1.06175310882776 1
1.44238948401179 1
1.05067596709238 1
1.07783383406109 1
0.755642206465578 1
1.22268421527151 1
0.967756288078109 1
0.72008394869457 1
1.16204668981798 1
1.23799595046307 1
0.84403038955102 1
0.480272772310643 1
0.651011722146473 1
0.879333808421913 1
0.999964901206748 1
1.0639523542671 1
1.11708809088275 1
1.09497778240265 1
0.98997073051737 1
1.16850202827306 1
1.25543916803691 1
1.05294700271156 1
0.998590466272335 1
1.43480487397517 1
0.878174300460801 1
0.831890786136654 1
1.12826260895725 1
0.627412147131627 1
1.18099385536261 1
1.48755726650594 1
0.966851577240517 1
1.04942367265866 1
0.908667860211828 1
1.31233050400446 0
0.875490139665354 1
1.08304699832293 1
0.908315877503669 1
0.428262558881155 1
1.31654942248241 1
1.01540895137391 1
0.913824562397926 1
0.78733859081445 1
1.00763686392395 1
1.05499722424035 1
0.442633175669661 0
0.67172567256938 1
1.06730233985851 1
1.30807664897156 1
1.00750787956557 1
0.635034958381249 1
1.47989845285907 1
1.18136259191055 1
0.622160288961195 1
0.822066792823282 1
0.849988942408278 1
0.784115099963031 1
1.18222133138231 1
1.28896671229342 1
0.841498314854268 1
1.25454715328112 1
1.07793817496657 1
1.06496393959255 1
1.20822298917401 1
1.06512145679206 1
0.59216582949369 1
0.941985743081062 1
1.46634318481176 1
1.43797180260612 1
0.817921369267554 1
0.813551813844847 1
0.712855284867308 1
1.38353690004818 1
1.01226007652992 1
1.08411849598388 1
1.1522755957131 1
0.719242603625892 1
1.29168488944327 1
0.961699875036374 1
1.44139882879153 0
1.41880104575747 1
0.934152836768286 1
1.09903638186388 1
1.29352429384274 1
1.08081595126565 1
0.746198568379452 1
0.727051515864511 1
0.983506065276677 1
0.857524350001774 1
1.48488993963232 0
1.05594249364845 1
1.17939281573806 1
0.533901564061461 1
1.06193697481619 1
1.21561954957004 1
0.952097162334015 1
0.542060059725381 1
0.520083948702153 1
1.06212461555744 1
1.12596147380565 1
0.88036293388078 1
1.20614435789157 1
0.621351460380655 1
0.974250037163468 1
1.37649480637554 1
0.71537853405481 1
0.973132984072324 1
1.39237994911271 1
1.14537868795088 1
0.739809736715573 1
1.46000146144646 1
1.05746303924562 1
1.2323657993194 1
0.919776333092657 1
1.18575406526224 1
0.871368728900666 1
0.799661490408135 1
0.942067089768004 1
0.524846866621181 1
1.72662288234429 0
1.21453903607742 1
1.05104107636196 1
1.22952655422454 1
1.26252464571608 1
0.586850053367327 0
0.273027032748128 0
1.09079105448499 1
0.660837507153074 1
1.28238642826307 1
0.990326659488843 1
0.624064619643599 1
0.586780725250629 1
0.687275929216829 1
1.22928177689102 1
0.336025164763709 0
1.36176808998814 1
1.17269553035608 1
0.508338763011318 1
1.02979549479449 1
0.903568356651022 1
0.87286522143465 1
0.567383624567927 0
1.65362279975136 1
0.722229157554506 1
1.25032612455263 1
1.44165226129981 1
1.21241786338607 1
0.316744728483145 0
1.33998407207431 1
1.35079832250727 1
1.13930633148182 1
1.54051961971949 1
0.807561191397812 1
1.23360369970993 1
0.922607375555726 1
1.27808108031249 1
1.38984144630814 1
1.34713920702476 1
1.3730795359382 1
0.935258684443067 1
0.80915412839092 1
1.01908387577147 1
1.10402436692445 1
0.671626893193506 1
1.34603862234254 1
1.09815280604661 1
0.772492879228594 1
0.693191623122816 1
1.11637505435875 1
1.26852453942601 1
0.935700844405707 1
0.545588559071616 0
0.773673710410324 1
0.808312180243407 1
0.70684350757053 1
0.881938766154078 1
0.87097431722386 1
0.934877189505254 1
0.970938859367965 1
1.2754077759854 1
0.638539309020574 1
1.1621774364792 1
0.822093045022026 1
1.23258640603838 1
1.41283234552132 1
1.14677792110504 1
0.86815981160848 1
0.872179202842669 1
1.31403561942339 1
1.15612731478344 1
0.697107108841846 1
1.2453612888182 1
0.999686323247701 1
0.760358119694384 1
0.802399469803197 1
1.25292270195504 1
0.778326216872096 1
0.937234727092372 1
0.813110129172008 1
1.18057733949882 1
1.30215129958229 1
1.12688803705977 1
0.520823693685904 1
1.08515926499163 1
1.00366525650485 1
0.774418646884529 1
0.701340359163059 1
1.33782705950381 1
1.39699545978742 1
0.986259743242918 1
1.16279061764313 1
0.992930352611692 1
1.03852081542194 1
0.680913858633566 1
1.18686411912228 1
0.987868179882579 1
0.68527300422194 1
1.61369327824102 0
1.19002428121475 1
1.78413481499181 0
1.64916668352142 0
0.837641242898519 1
1.42726255747911 1
1.08684288422369 1
1.42258517353812 1
0.736721738604312 1
1.61510581145526 1
1.22582921380006 1
1.48218323327725 0
0.758847798379174 1
1.07643390119197 1
1.24347069426038 1
1.11551149706278 1
1.12837433994197 1
0.976081662314837 1
0.485111270219417 1
1.33521049840031 1
1.29724555146104 1
0.758312574430716 1
0.910607061548122 1
0.933254673097098 1
0.311248468173401 0
0.459533540254665 0
1.18950922016293 1
0.50377949996717 0
1.41642504221924 1
0.954503230498108 1
0.993055966153919 1
0.794662985242638 1
1.10194858649016 1
1.44823845985536 1
0.51348161475481 1
1.47194118295264 1
0.560262386291871 1
0.722212492281129 1
0.908552021125019 1
1.11239829364255 1
1.26816870462989 1
0.966500327790818 1
1.2765321723305 1
0.85022447353114 1
0.602222669756838 1
0.860002140172886 1
0.524529533986733 1
0.612829016045974 1
0.758521421377494 1
1.00261105328608 1
0.990317512832296 1
1.12448739759682 1
0.70517367621555 1
0.857213563211475 1
1.09675441624597 1
0.762465060350988 1
0.639005440165045 1
1.16393037144616 1
1.39993816833006 1
1.18213368545648 1
0.866974713869709 1
1.29463588126508 1
0.662932752676606 1
0.690932373677238 1
0.843883025040417 1
0.755679520411056 1
1.06434210633715 1
1.37052787044766 1
0.682476728287403 1
0.946003161306297 1
0.724755487391918 1
1.39555499098847 1
0.390663116350233 0
1.36268332759231 1
0.597696244447499 1
1.14125112491275 1
1.15817884522698 1
1.2027388568598 1
1.34799158513016 1
0.676071272922486 1
1.1747490813733 1
0.506758984491958 1
1.17764406486856 1
1.03230015806148 1
0.361220124219383 0
1.25264507202109 1
1.1687264855024 1
0.538680291876314 1
0.920474369051951 1
0.865727949130441 1
1.1579490282881 1
0.914705052989005 1
0.696888694536731 1
0.80811554024711 1
0.990964146848479 1
0.805429088319948 1
0.868824838945103 1
1.11768168403263 1
0.85576902852938 1
0.994850068527273 1
0.75629634820076 1
0.989432451041873 1
0.646009033045821 1
1.09092152089312 1
0.980293959716232 1
0.897553726456657 1
0.759987420113508 1
1.06766724829612 1
1.02108469230896 1
1.11793113738137 1
0.851443253441845 1
0.982396442980212 1
0.629795113472591 1
0.992463616581518 1
1.06297757130129 1
0.837643365966445 1
1.05508996259715 1
0.700248141100578 1
1.31889377928269 1
0.950789675227275 1
0.953962331632537 1
1.21022845434649 1
0.941336203854202 1
1.14920847363814 1
1.20851116973255 1
0.926415776295402 1
1.21196672279397 1
0.979259052340208 1
0.945429960418386 1
1.15553696283549 1
1.05443522355263 1
1.24712324117092 1
0.636108323330998 1
1.22422840151486 1
0.836548005876526 1
1.24887648702729 1
1.0160601047291 1
0.929774730814162 1
0.743893575076788 1
0.899587813182687 1
1.1255335089758 1
0.886442891820134 1
1.22085484395105 1
1.4918624745197 0
0.882432745298698 1
0.629959486758594 1
1.57730499418393 0
1.3719102479484 1
0.662157578609003 1
1.3726093015591 1
0.856765102902699 1
1.07382337245815 1
0.651231696903547 1
0.998196291405396 1
0.986407502006542 1
1.0246436495068 1
0.762387926416465 1
1.14598225840161 1
0.847382033837597 1
0.770255459814978 1
0.637108054891798 1
0.729350061588755 1
0.650186162293299 1
1.20488974317379 1
1.05776489851305 1
0.846135105136452 1
1.0613488923478 1
0.841623622249459 1
1.20352474673899 1
1.04155609477723 1
1.92286493973189 0
1.08597779112956 1
1.144772733826 1
0.875833578188215 1
1.19757315148588 1
1.16197222530305 1
1.05345502759125 1
0.870099103010155 1
0.828893582232968 1
0.868481520293048 1
0.979393591360898 1
1.13872882382392 1
1.45476375877515 1
0.723830021229876 1
0.610037459435806 1
1.23614036175367 1
0.916770847483813 1
1.16740835991382 1
0.925654254504263 1
0.774673227935531 1
0.894442195809944 1
1.07070462063148 1
0.86518259505028 1
0.980130953773973 1
1.30493816948041 1
1.18907609726208 1
1.01051749950057 1
1.05133779206965 1
0.877241943169004 1
1.18524886684258 1
0.743186300819672 1
1.11046930009499 1
0.83398488313961 1
1.07080709019486 1
0.705644342287294 1
1.15202937627854 1
0.864049867619174 1
0.531315802369912 0
1.149375974701 1
1.11493730491781 1
1.06619323459993 1
1.19882572155118 1
1.3196901901053 1
0.972760418998321 1
0.528125067005788 0
0.801120336023075 1
1.27390308042757 1
0.767806874413063 1
0.40980517741697 0
1.0815569821387 1
0.9112886652848 1
0.757039583846707 1
1.35528920513107 1
1.494785920313 0
1.16544969343753 1
0.60379972228728 1
0.900668341205993 1
1.1673568356229 1
1.26586298171724 1
0.777378959277187 1
1.0380908648761 1
1.35586504642429 1
0.601465480556 1
1.20749722948766 1
1.42019602238934 1
1.08697587407768 1
0.94635290379239 1
0.504878304620742 0
0.962312235463946 1
0.760490486053283 1
0.911573436918496 1
1.00403656060649 1
0.639836825001748 1
1.4153475396008 1
1.01075318058554 1
1.50370501464169 0
0.403702186930907 1
0.890036108233413 1
0.957618947125562 1
1.09773109698244 1
0.881234078692065 1
1.10381733844292 1
0.632441577287768 1
0.900371154171367 1
1.45960090521235 1
1.16106395594167 1
1.35480012509907 0
0.889424627513319 1
1.3784840292671 1
0.46489977957252 1
0.757864328062868 1
0.655395269844987 1
1.22925401172776 1
1.16338813092368 1
0.875253185937854 1
1.03658907224117 1
1.53818128973462 1
0.838913371499012 1
1.19891467307863 1
1.3852514282734 1
0.740692045158379 1
0.840409775155809 1
1.08045392268039 1
1.43044343091564 1
1.25732492099833 1
0.952295602361254 1
0.925640774773424 1
1.1771364540334 1
0.766801306339188 1
1.04990578356463 1
0.740617032640436 1
1.13030445599936 1
1.28182199412656 1
1.07180558474876 1
1.35486229809291 1
0.848808468057927 1
0.893106052105027 1
1.29083577372532 1
1.25831206192693 1
0.793284734187481 1
1.26834691655674 1
1.49692415882329 0
1.04604108639255 1
1.23561167914094 1
1.21202021723044 1
1.50037717641949 1
0.743844992511438 1
1.43178983864319 1
1.40326304476878 1
1.56644425015468 0
1.1688840032505 1
1.32635900843747 1
1.19430743817291 1
1.51908436957931 0
1.44859962677301 0
0.897473359860809 1
0.704693691503655 1
1.28735135437862 1
0.661554801601687 1
0.705389196591756 1
1.08129815284074 1
1.46904710055217 0
1.14402436811987 1
1.35415268661875 1
1.35572920047367 1
1.12102541365906 1
1.59528005150204 0
1.3506173948287 1
0.73397394052458 1
0.635795911505787 1
1.11226733156834 1
0.880291282178072 1
1.08347758347179 1
0.878861236463118 1
1.17833218439186 1
0.923652174690858 1
1.08314810974149 1
0.697463872571517 1
0.928597279575346 1
1.01143602600703 1
0.762171758489398 1
1.09252624109521 1
1.05594631481056 1
1.08129666505146 1
0.48361236403113 0
1.26288675454496 1
1.27256103905017 1
0.865095598466948 1
1.18120221891246 1
0.857779739902257 1
1.2234397444993 1
0.801542308520868 1
1.39119623169391 1
0.373533771031197 0
0.871985852096734 1
0.859567723184221 1
0.98498847960443 1
0.714133463574099 1
1.06467941097263 1
0.979960439438266 1
1.51985538723326 0
0.881363371630483 1
1.0930456214363 1
1.27146533370184 1
1.24371955538875 1
0.890290534963229 1
1.14563446278486 1
1.36532685828331 1
1.43062928555147 1
1.64442288307115 0
1.01999087058066 1
0.988092672982871 1
0.745511058487543 1
0.468022409921952 1
0.442297946527076 0
1.09428002412648 1
1.03776500811318 1
0.895525148553446 1
0.831259123201023 1
0.804651819515042 1
1.12503381102433 1
1.18599451031542 1
1.05500077919038 1
1.52602509103494 1
0.873265312639614 1
1.10987273116356 1
1.03377070092994 1
0.930659023953416 1
0.948125834026303 1
1.30993388302199 1
1.25391410013365 1
0.770034245677474 1
1.55113697659956 0
0.715061953336142 1
1.1937856489995 1
0.985487750092027 1
0.896983002347029 1
1.10893337997721 1
0.903946557060842 1
0.739196952984772 1
1.20247411282976 1
0.912521027288475 1
1.23568903516142 1
0.829802143372546 1
0.923041421033714 1
1.5201274376948 1
1.13795031663801 1
0.936046579152615 1
1.07586490227315 1
1.07773445098493 1
0.824074435409016 1
0.860707575386669 1
0.791725027514055 1
1.11778431406165 1
1.10448734429913 1
1.53786028991262 1
1.13684496244496 1
1.62261668101365 0
1.09654381051198 1
0.192850349548341 0
0.609634742236825 1
1.32279389843672 1
1.07561457340451 1
1.24897819776373 1
0.567560247637834 0
1.00198588100971 1
0.8815895105946 1
1.1269718916351 1
1.04248433813332 1
1.18506129487101 1
0.992815466511344 1
1.05788857880264 1
1.1273704305798 1
1.18295536946507 1
0.917951897031054 1
1.08171264954295 1
0.778050647829285 1
0.758113805274743 1
0.913699234883624 1
0.452099913368992 0
0.480989095397582 1
1.00777987293071 1
0.730682887152803 1
0.922835637802332 1
1.26902198327194 1
0.745236779632523 1
0.770118410798504 1
0.770507166692903 1
0.303884361368486 0
0.996285007609422 1
0.98724010183366 1
0.722502890507304 1
1.03901368303076 1
0.916669408703885 1
0.775091687219051 1
1.28810458375141 1
0.547833304957684 1
0.825930699695053 1
0.603860290878084 1
0.782911556919151 1
0.698829631371897 1
0.6575353975635 1
0.571503214118019 1
0.860351779511773 1
1.15042693597094 1
1.20589604466679 1
0.457373308355898 1
0.793736730009161 1
1.15648537596053 1
1.22418628095376 1
0.884423445133829 1
0.328800022929556 1
1.14355832477733 1
1.03070951320809 1
1.43118086074847 1
1.17426204457353 1
1.37940259045418 0
1.3403030651116 1
1.18424562672549 1
1.26091085521478 1
1.17463781459834 1
0.534266193951229 1
1.01244165886346 1
1.36448825810923 1
1.17422517851542 1
0.960415832604552 1
0.939831678997653 1
1.17302826654481 1
1.11128308439603 1
0.843111265420304 1
0.880628124464864 1
0.84189649253771 1
1.15816130800449 1
0.534771241277954 1
0.950684041520796 1
0.727376033946748 1
1.14817414999859 1
0.957756645190575 1
0.848428254326203 1
1.06039976086103 1
1.12554028445146 1
0.65260862742561 1
1.08001181881147 1
1.13497300177377 1
1.14914382556077 1
0.745927496528605 1
0.835569406114794 1
0.745861828384357 1
1.3101634555956 1
0.649099447989695 1
0.818590013726142 1
0.983450969960215 1
0.973118603709466 1
0.780499548832315 1
0.695128029972497 1
0.827809715464864 1
0.184528921844517 0
0.980176893178908 1
0.480419065472721 0
1.12832218345034 1
0.699496040183849 1
0.329263410835545 1
1.23117271792313 1
0.831565424712182 1
1.12049565144454 1
1.06073382995402 1
1.00705809735691 1
0.90789393390358 1
0.70522704248241 1
0.863490197763821 1
0.921391222864343 1
1.11725510618758 1
0.529906987325207 1
0.586273518691133 1
0.8769244085081 1
1.25911203960245 1
0.496827998107169 1
1.39887559381932 1
1.02706433163256 1
1.02940404480873 1
1.44010110204784 0
1.03811614769051 1
1.14057440961321 1
1.29838881801338 1
0.804074268725036 1
1.34024112431951 1
0.700050823766206 1
1.24955761759033 1
0.413283685993491 1
0.949876145908861 1
1.07997667927776 1
1.55129804666772 0
1.19699455095936 1
1.14086286998358 1
1.10256281015808 1
0.912893430513786 1
1.11261914794346 1
1.08819753601244 1
0.490637465766151 1
1.02481998237408 1
0.941082114515041 1
0.302823516597644 0
0.955570260631393 1
0.889720025318595 1
1.37472952794742 1
0.78343232152085 1
1.02254793108622 1
1.05901326296161 1
1.02916701438104 1
0.54440411300191 1
1.32403615544009 1
0.57087933294027 1
1.05991866359588 1
0.796829320324276 1
1.16186835238772 1
0.826487675281104 1
1.02166555188353 1
0.851951060568924 1
1.29188818026318 1
0.522564321296407 1
0.962779820291923 1
1.03173449908341 1
1.01332588555532 1
1.04639481325806 1
0.707398694252664 1
1.56561574638234 0
0.85009305145453 1
0.733029613952905 1
0.985872457721408 1
0.267153955210972 0
0.667110434953321 1
1.65792787437408 0
0.576855255270622 1
0.788047657036512 1
0.558851751918016 0
0.624420894900511 1
0.889603484659767 1
1.13055593102175 1
1.55156461711903 1
0.926099640263103 1
0.491681617120149 1
1.36829536448042 1
0.966380974201824 1
1.35984601244411 1
0.774903951116133 1
0.659366485544599 1
1.30970112893394 1
0.789664100211368 1
1.10522026592872 1
0.691654149302965 1
0.720328937122862 1
0.715129201036908 1
0.50036647793127 0
0.906589113234029 1
1.47864104466521 1
0.330683255673552 1
1.25793654587662 1
0.446926897563062 1
0.934885297696319 1
1.43272185108604 1
0.859165323703865 1
0.358171275417168 1
0.728398322546276 1
1.07131960534423 1
1.0281726129062 1
0.887895155502858 1
0.880681935219653 1
1.10993015011141 1
0.852446031357073 1
1.13854591633313 1
0.995786409533934 1
1.15609038452013 1
0.592154421125843 1
0.662889453274166 1
0.931354806695478 1
0.698350736856142 1
0.804908692846937 1
1.63804099547343 0
1.23123816467513 1
0.74751700867873 1
0.955232357140679 1
1.00511707130781 1
1.52231924043854 1
0.881341830352104 1
0.93217773884025 1
0.728905833847406 1
0.920727830878079 1
1.31008277411754 1
0.479084618158015 0
1.02178785654356 1
0.680918869724186 1
1.02894919822872 1
1.39851249482675 1
0.836068866567548 1
0.71390851619573 1
1.32078117851459 1
1.10399332869958 1
0.89050657652171 1
1.02152802316175 1
0.947906510445143 1
1.32035645595402 1
1.11061453075188 1
1.30006543214397 1
1.54096154075472 0
0.698055648067495 1
0.526068030725511 1
1.27557643127418 1
1.16676656792128 1
1.34042662764341 1
0.714753838792536 1
1.17206167989658 1
1.32817715236961 1
1.06703119201724 1
1.30739438857251 1
1.01863812956344 1
1.20603297562594 1
1.26480660431117 1
1.04017965159875 1
1.00989862433611 1
0.848489504641502 1
0.919322862824851 1
0.488898096673912 1
0.735064662172415 1
0.907656433545902 1
0.872550712270117 1
0.891408695882126 1
0.595235657383859 1
0.396284222545509 1
1.20535981966557 1
1.08003989838526 1
1.06080132211605 1
1.45375238882379 1
0.725817408890984 1
1.03725683812845 1
1.64637132677201 1
1.10135798793904 1
1.05618732660949 1
0.859437240833759 1
0.889200489177403 1
1.2745556503745 1
1.2607324608603 1
0.793297102250319 1
1.05352923640171 1
1.33637885201488 1
1.1127287396265 1
1.67668738320783 1
0.853897624340617 1
1.02484821989605 1
1.16518293437066 1
0.998819394127967 1
0.318645489466092 0
1.16087827759777 1
0.825857042027997 1
1.01907870927605 1
1.39718100401432 1
0.716330739345187 1
1.27239994955723 1
1.17601249044599 1
1.13762165714499 1
0.740411618348286 1
1.30851439911939 1
1.07631751818866 1
1.06259683076633 1
1.3324316871804 1
1.13252347632196 1
1.45013914006008 0
0.993100904368967 1
1.39519332954316 1
0.960233500864926 1
1.24835591067908 1
0.913028833274063 1
0.98602562397035 1
0.961626816638607 1
0.782482434520759 1
1.21326097245115 1
1.35764946241053 1
1.17982513171232 1
1.11019619933766 1
1.36204370248989 1
1.05746323828197 1
0.791887674896473 1
0.729932749415051 1
0.918962610447813 1
0.507997777856861 0
1.3518865872192 1
1.11072264334177 1
0.988033585673784 1
0.846161950883437 1
1.02330571924061 1
1.06517733148022 1
0.961018073053152 1
0.452012160047766 1
1.31068134755628 1
1.08590332680058 1
0.692610717357024 1
0.921828218900988 1
1.36057634061968 1
0.754960542417789 1
0.606357126917459 1
1.08340695070389 1
0.884669142449774 1
1.03418023527 1
0.645176514567026 1
1.04094704384036 1
1.37490901503573 1
1.10465528483546 1
0.648380160576708 1
1.42908215722515 1
0.907005217415683 1
0.852868941157282 1
0.871585384945925 1
1.19002152579161 1
1.3453143593556 1
1.19106799743277 1
1.01514650899556 1
1.14948604697217 1
1.14368775834362 1
0.616512438167058 1
1.22320229325982 1
0.630955230421407 1
1.08211611154562 1
1.11807135570066 1
0.925437576288895 1
1.318590272223 1
1.13281582722187 1
0.763479797810507 1
0.997656178605062 1
1.17931556973985 1
0.940121472456599 1
1.61482925828858 0
0.900845933998127 1
1.42898283966804 1
1.43594363027348 1
1.0600935683712 1
1.23010009257549 1
1.00427355945366 1
0.856514754995515 1
1.33895354811423 1
1.18900156022442 1
1.54512863316386 0
0.991657716036441 1
0.94984456979137 1
0.627056196357963 1
1.10222694645016 1
0.722012176526274 1
0.951662214871149 1
1.05334038779538 1
0.765956829441188 1
0.80298441130056 1
1.11432898196552 1
0.595867807419906 1
0.801461732376683 1
1.13823611277606 1
1.11511444776681 1
0.735945095636795 1
1.24487848409929 1
1.06917962194962 1
0.784979892782143 1
1.3767875749188 1
1.10256507072352 1
0.766393989083567 1
0.948556608918918 1
0.809976074168518 1
0.618196346859158 1
1.07085825674601 1
0.883301831120961 1
0.65182863706513 1
0.964124659544245 1
0.994672160264986 1
0.875763700715757 1
0.797814065629137 1
0.885703032531748 1
0.808875794267156 1
0.82293010443391 1
0.757495785411189 1
1.09030326210783 1
0.625222181422948 1
0.901476908579832 1
0.993286584226623 1
0.900681713714853 1
0.908410114240043 1
1.52469022996227 1
0.68248178365154 1
0.913638234695321 1
0.961243690489868 1
0.863411156010484 1
1.05524440510772 1
1.07393877417854 1
0.850348055569127 1
1.08746673983551 1
0.882891387976096 1
1.09811214825977 1
0.992640673501572 1
1.10395195867027 1
0.974762762884766 1
1.4844149691225 1
0.815836266305994 1
1.28456475106107 1
0.891921982824075 1
1.02686166787702 1
1.02217264286742 1
1.20510839453871 1
1.0803332885124 1
1.02300911321309 1
0.742837776504061 1
0.970591861535558 1
1.05770461684216 1
0.765076445254027 1
0.627138203275721 1
1.06134801837428 1
1.27408181975845 1
0.903098811735471 1
0.976936171862995 1
1.08458911639536 1
0.980001204388034 1
0.615028407145638 1
0.904447214111694 1
0.896138884154847 1
0.842347288454877 1
0.956416465656195 1
0.870261178284063 1
1.16209598006338 1
1.32751939985545 1
1.21451224700862 1
1.09062656344042 1
1.0587770616296 1
0.701283594992557 1
0.879236353376775 1
0.935440152019968 1
1.53373766528406 1
0.730016730056557 1
1.12560775248046 1
1.00956067345763 1
0.92199946025085 1
0.232786237678791 0
0.490156280118269 0
0.865729325672128 1
0.832614723970944 1
0.832362751966572 1
1.15212178632406 1
1.31234099861063 1
0.857894843503915 1
1.13286692631414 1
1.18604612919332 1
0.84897082441978 1
1.19440235658754 1
1.09903726754395 1
0.918394809214252 1
0.767756855261386 1
1.16335720225294 1
0.581105476222399 1
0.667250887698777 1
1.14581241331751 1
1.47524397395105 1
1.56008827762674 0
1.34649035328187 1
0.674798947957391 1
0.847526196945552 1
1.09806393294832 1
1.16582498238557 1
0.763577252857208 1
0.786164489799655 1
0.857708228340708 1
0.519202079685027 1
1.14452718919036 1
1.19999117700552 1
0.668240450249393 1
1.41816403691981 1
0.899987005134263 1
1.08218809507165 1
0.972018216993735 1
1.21539439196903 1
0.866743467378975 1
1.40465918969728 1
1.131247435052 1
0.65224829417224 1
1.23997954664442 1
1.38964662857178 1
1.06090600125786 1
1.10467317958333 1
0.94397902702345 1
0.81561404378296 1
1.32903893206093 1
0.781374048221306 1
1.26653185387404 0
0.700188061104262 1
0.428978225140897 0
1.06264820894544 1
1.0269428304605 1
1.0332604226494 1
1.06022578409653 1
0.942895149207669 1
0.710144266474019 1
0.96170043583147 1
0.585916036596372 1
1.22610841280448 1
1.42733538701634 1
1.36095108929138 1
0.936815569993032 1
1.0730240589273 1
1.05526057091922 1
0.756199759369885 1
0.830176840159342 1
0.825629417086622 1
1.03712990479699 1
1.15970208155589 1
0.714350135377827 1
1.0201210491988 1
0.85980035481507 1
1.7877535695593 0
0.499389767062511 1
1.47852259754627 0
0.700230881533906 1
1.23537694631376 1
1.22314682742373 1
-0.010279953772331 0
0.822003542701341 1
0.842359417503214 1
0.80385127736079 1
0.550140900866916 0
0.968513089773137 1
1.06692785624739 1
0.583761001468558 1
0.974594066178554 1
1.36461917185161 1
0.719219071057941 1
0.958542124568632 1
0.597101617800769 1
1.01522924145881 1
1.40489301983472 1
0.55093851906909 0
1.40936441804651 1
1.04231415603006 1
1.19248327818694 1
1.35812225948372 1
0.96862704282506 1
1.03707697536798 1
1.13914210801933 1
0.778741678671838 1
0.709855879315603 1
0.913169764123236 1
1.3577748834081 1
1.29635923374009 1
1.10863086168701 1
0.592685020173073 1
1.24879395782989 1
1.15972232324893 1
0.405592809855564 0
0.747290524754441 1
0.996106507219393 1
1.01653025794237 1
1.07007570139433 1
0.800866043494106 1
0.676400726948999 1
1.10563954573721 1
0.687258905912278 1
1.07889388643584 1
0.962428824512038 1
1.17581031858577 1
1.07804698411334 1
0.742614230106657 1
1.04761621249978 1
0.590962694621576 1
1.31289340131838 1
0.852362317228436 1
0.93636227638827 1
1.33236400756837 1
0.797820158598055 1
1.19821291032746 1
1.25917032379612 1
0.613469349765088 1
0.826531377122918 1
1.69837698885853 0
1.00279432798121 1
0.652117085911421 1
1.07226149041936 1
1.00963939495112 1
0.845248055121677 1
0.889083597209852 1
0.985360390209263 1
0.997260633608419 1
1.03297999228379 1
1.10708528150003 1
1.26910506104839 1
1.12880564204422 1
0.679562594665054 1
1.1600719852125 1
1.41559535895643 1
0.949439206266141 1
1.2342914744052 1
0.550452502270692 1
1.35336399557922 1
1.16327541455712 1
1.07728310788555 1
0.932128299522465 1
0.764557219033908 1
0.749785329426102 1
0.846002998429251 1
0.902630691126616 1
1.1074955718436 1
1.41875836273495 1
1.07217511384862 1
1.19331178957585 1
1.01331324822356 1
0.871254835447643 1
0.672278252122806 1
0.923410065269763 1
0.956526432614188 1
0.542764877205422 1
1.18273105245701 1
1.59097847922045 0
1.10550142682075 1
1.10405913540036 1
0.967761906633949 1
1.26524617164693 1
1.07428514959678 1
0.914245670389844 1
1.16670048911372 1
1.29910215865371 1
1.34779648946347 1
0.794906053622473 1
1.03360204289912 1
1.1330273494937 1
0.876678122274697 1
0.965191808749009 1
0.682844715970075 1
1.13447133663369 1
0.348317461711754 0
1.20923360488441 1
1.5098014524409 0
0.35686597821721 0
1.21353622631069 1
1.11297178609585 1
0.861315109915249 1
1.25887232165338 1
0.84812214687392 1
0.964407805835778 1
1.05504375921925 1
1.35376912394263 1
1.5979153288815 1
1.08103535626711 1
1.49737971339592 0
1.02522108120091 1
1.6948807734372 1
1.13904427962645 1
1.46790956767634 1
0.51314453283302 1
1.47788063540062 0
0.856826167946544 1
0.943488653711833 1
0.602531892472719 1
1.19050518335823 1
0.91374560721218 1
1.15718125364018 1
0.717020070785482 1
1.13769285967756 1
1.07018137168865 1
1.03840196629164 1
1.11367265606191 1
1.11989734311508 1
1.032270651066 1
1.20523414336814 1
0.68134620140444 1
1.13536590232863 1
0.608567220616147 1
1.36182495324712 1
1.044643698006 1
1.2248048131363 1
0.786922462640943 1
0.895994343453101 1
1.24666787799415 1
0.80337672196946 1
1.02026769675365 1
1.0330816622365 1
0.601629335454498 1
1.13667841997869 1
1.00095506631701 1
1.14210414241908 1
0.708922393485815 1
1.00141342886146 1
0.90236355362545 1
0.968557934077306 1
1.07467383192689 1
1.05693011389491 1
1.34407835765342 1
0.542626284252382 1
1.06449814034979 1
0.863761756887781 1
1.27794821506747 1
1.03987582244305 1
0.783844768327559 1
0.998491454799294 1
0.800687913042206 1
1.279623749838 1
1.11390018880963 1
0.53588859441375 1
1.26511301990014 1
1.02236184549376 1
0.485592802294983 0
1.11308148046587 1
1.12972512268742 1
0.764593456766111 1
0.993263778338643 1
1.69199070373424 0
0.862980402022187 1
1.14103970168147 1
1.34697029939088 1
1.10767065611965 1
1.34545660119401 1
0.955545419975582 1
0.595218408739577 1
1.16268642127973 1
0.822720280732614 1
0.956906046018082 1
0.847366612028727 1
0.925845349740996 1
0.85361116286907 1
1.31780991543183 1
0.779709362989626 1
1.34812984024014 1
0.721277919863657 1
1.17723881351672 1
0.836795491958916 1
1.25091290682032 1
1.00109366266179 1
1.61644794147493 0
1.11294853882405 1
1.11184833111345 1
1.03750404334706 1
0.994518157206455 1
1.39969540691904 1
1.39884328170144 1
0.845603507068798 1
0.84351200251589 1
1.07783496850063 1
1.25558412195307 1
0.397355123906855 0
0.885151571514848 1
1.08169245982667 1
0.430944989355339 0
0.67754361590481 1
0.62529130700792 1
1.21278532484911 1
0.856718329826438 1
0.848849171389438 1
1.42213081588499 1
0.717171229611027 1
0.727619531624396 1
1.3035084530225 1
0.661517690257305 1
1.02128843264792 1
0.796803196278708 1
0.850455426444081 1
0.831820578745354 1
1.1473306646829 1
1.08968278013181 1
0.877957840006881 1
1.25125601688219 1
1.00473699314265 1
0.770332585796307 1
1.06417553782007 1
1.25812085611157 1
0.785302835298687 1
0.941440282897181 1
0.815444095742676 1
1.18702512152761 1
1.06575093349815 1
0.899208041432066 1
0.669302351984633 1
1.13951187636269 1
1.20370778111482 1
0.947460575326956 1
0.823999453732227 1
1.50788484042181 1
0.763889294313928 1
1.06393946150128 1
1.19853724072815 1
1.02110278834941 1
0.936649995714769 1
0.924491436050345 1
1.01496100680965 1
0.886463344370862 1
0.100673289706871 0
0.986435508585939 1
1.3372070153525 1
1.401208661152 1
0.930474153228201 1
0.998950768549679 1
1.13598412172828 1
1.25076745292687 1
1.23130770746129 1
1.20266991759769 1
1.21272768889385 1
1.40522233812145 1
1.6918499134347 0
1.1078641504221 1
0.422940283672275 0
0.405996924139746 1
1.07852771916611 1
0.848308525308248 1
0.971271779969251 1
1.14574105868481 1
0.603200926701636 1
0.657733412539455 1
0.655145063610144 1
1.19899696703557 1
0.864529946548949 1
0.638787273581937 1
0.946811631841304 1
0.668313867574877 1
1.3510275695138 1
1.51076185808131 1
1.54742604740185 1
1.1420806011607 1
1.49782389363144 1
0.822049064078193 1
1.19618263108333 1
0.672838904799034 1
0.930304282865745 1
1.10697335712135 1
0.894433707800746 1
1.18377685245344 1
0.922286366418465 1
0.814841527163881 1
1.33728948375925 1
0.618131861392888 1
0.509796678956786 1
1.32804086091616 1
0.472422504597347 0
1.04572891047101 1
1.01676637817831 1
1.42642799285746 1
1.06170972070519 1
0.855408581519998 1
1.11463873769288 1
0.917987056047626 1
0.930267560910043 1
1.43957661854429 1
1.71203509297015 0
0.908662945599633 1
1.27445796619909 1
1.15602803137656 1
1.08504024888746 1
0.711903757230983 1
0.798909072824647 1
0.712647762513536 1
1.09190951790924 1
0.950012312614341 1
1.06486478561104 1
1.00057736859029 1
1.05907439821535 1
1.0396379476733 1
0.97287746956982 1
1.16966620782993 1
0.726462960847478 1
0.89213075958444 1
0.916294510886611 1
1.43532534710858 1
1.07675598349938 1
0.998985877214859 1
1.04985759869872 1
1.00031720341266 1
0.895841947808253 1
1.29886840131634 1
1.07399650160954 1
1.02094034572323 1
1.07550626584041 1
1.21218867922253 1
0.71734745471365 1
1.14606576424613 1
1.16734484731549 1
0.680101829851847 1
1.01560608887929 1
0.945860349222832 1
0.628673877697254 1
0.977659325052103 1
1.21342254634198 1
1.0603960516126 1
1.02336757254143 1
0.426445114463929 1
1.45255259889422 1
1.37050595695606 1
0.90644690426986 1
1.34240906306419 1
1.04924350781847 1
0.341718298497151 0
1.34165280304063 1
0.88057723470197 1
0.875408211644316 1
1.16037796200252 1
1.02331063109264 1
1.26023447488499 1
0.532660279097437 1
0.894181696358949 1
1.28911421659399 1
0.676006831496257 1
1.02503348459396 1
1.02594328768527 1
1.09848521307897 1
0.955528758567257 1
0.681159952751055 1
0.628765733131143 1
1.18574202362222 1
1.24081593411882 1
1.25915754126485 1
0.39696395247847 0
1.13745126608176 1
0.669140897740572 1
1.38681391726797 1
0.463050708530617 1
0.768040513132138 1
0.865863891953116 1
1.06563692231403 1
1.17917592093352 1
1.56647715102928 0
0.602852522129378 1
1.57504839518777 0
0.872092622178121 1
0.99989083918781 1
1.08003182706653 1
0.885046480007039 1
0.566238664842915 1
0.640462002847049 1
0.845413717070373 1
1.29940146431643 1
1.02007131010601 1
1.25329500972443 1
1.09042907734833 1
1.12931627905738 1
1.06260594813649 1
1.27073240551639 1
0.852334105051216 1
1.07036818685277 1
0.693532498225179 1
0.919660679031047 1
1.3298116675668 1
1.17128848498398 1
1.05863532078001 1
0.843020489923626 1
0.852565872020063 1
1.15476239512719 1
1.16864818842215 1
0.996482463568471 1
0.768138980106683 1
0.974279165333571 1
1.43394048491424 1
1.4135316071997 0
1.08278271585795 1
1.26985951205948 1
1.12143242920217 1
1.44274059201005 1
1.20182687667104 1
1.20040531218562 1
0.604979154758398 1
1.0967777751626 1
1.08715576585879 1
0.988371530245048 1
0.677424187893249 1
0.621878932324199 1
1.03673211694596 1
0.780413303790501 1
1.57873337458841 0
1.62030195680926 0
1.4276373413044 1
1.25963927321952 1
0.934293301335263 1
1.05018321080193 1
1.25239854046362 1
0.794547234893075 1
0.637178123969399 1
1.4029315656629 1
0.518106534287891 1
0.905194036979418 1
0.914367151233001 1
1.02588428515926 1
1.22646028833497 1
1.14959092299362 1
1.37028892580663 1
1.31861515023322 1
0.939412409103908 1
0.850824888963683 1
1.06711538616096 1
1.03183207053102 1
0.928725804551294 1
1.20207252337018 1
1.19916443375252 1
0.898584998201748 1
0.938559733131763 1
1.74084841877571 0
1.11850045476736 1
1.08823019735633 1
1.44608452850054 1
1.1838221369201 1
0.837794527214643 1
0.688209368067474 1
1.09265078207941 1
1.4777201133692 0
1.10580705650436 1
1.31352599221221 1
1.13347038520665 1
1.12725840229989 1
0.937314944139312 1
0.653512652073943 1
0.899247599171915 1
1.18842293470776 1
1.43794258172507 1
0.653909504580394 1
1.12356017262957 1
1.14141639665697 1
1.6140064356792 0
0.974142700467779 1
1.43355164081258 1
0.873388232457786 1
1.12238398077693 1
0.712339668972259 1
1.43487498950739 1
0.994546513717859 1
1.20696904538614 1
0.869986727122604 1
0.920837289163241 1
1.63471142360596 0
1.11058722981847 1
1.02393142889001 1
1.25503877100181 1
0.728940120695277 1
0.823142218248282 1
1.2819642188434 1
0.874114243794067 1
1.12632220356623 1
0.616696145499872 1
1.06376657495873 1
0.999816886902799 1
1.15961131039945 1
1.21423223492562 1
0.793993131558378 1
1.51540571145695 0
0.647435302258937 1
1.19442792032879 1
0.899689603276179 1
0.550029125054364 1
1.30211469109925 1
1.0399245953404 1
0.643146940722718 1
0.967294538915772 1
1.22613004440872 1
1.04910556234952 1
0.839417166718137 1
1.31207278897055 1
0.801624487908578 1
0.901552568039737 1
0.731333286014713 1
0.844496984738362 1
1.21206398100243 1
0.742596132351246 1
1.20962959646943 1
1.49046151678847 1
1.23641349942047 1
1.06160643259115 1
0.726498308792163 1
0.877896928017129 1
0.907924398390873 1
1.16065719816167 1
1.21723687248209 1
1.38691920662576 1
0.790652971423064 1
0.779103840806227 1
1.09680782338634 1
1.24957569403526 1
0.942430574133631 1
1.12991745436682 1
1.33368661590183 1
0.899962781106559 1
1.14273091334396 1
1.17127786425439 1
1.01974807060181 1
0.770734576976199 1
0.863247604759654 1
1.06108725271575 1
1.01046498340789 1
1.09967006145424 1
0.846180036087035 1
1.01927865297894 1
0.771513357319801 1
1.29390852916856 1
0.828640535890597 1
1.1620768394099 1
1.03803239592916 1
1.1929497584154 1
1.16086304773048 1
0.796290350755065 1
1.33347813336795 1
0.940861108352519 1
0.982706681433941 1
0.720608949065123 1
0.943920465782722 1
1.2211877645682 1
1.15484329723396 1
1.16771596400704 1
1.12446392296344 1
1.15687983764087 1
0.819282043692198 1
0.820144748847489 1
1.31835602682741 1
0.882134069702564 1
1.20549210924141 1
0.506802601374982 0
1.34638882076684 1
0.77308919826705 1
1.56476992203541 0
0.570801450016478 1
0.731808224796018 1
1.1768159562897 1
0.659663773480479 1
0.773635942176068 1
0.875400932271855 1
0.77514772016611 1
1.45378628038226 1
0.915763009271851 1
1.19460868396995 1
1.25175665761722 1
0.814749240683252 1
0.679418628240137 1
1.26816887690221 1
0.950746143643453 1
0.964069332880066 1
1.27263210644535 1
0.736358751796442 1
1.3671549722263 1
1.28251107858383 1
1.08322230841471 1
1.00032040064255 1
1.17904602777756 1
1.0971004474444 1
0.97330008490617 1
1.46259864851187 1
1.0891062131536 1
0.877012953345926 1
0.862600807744375 1
1.07095298141016 1
0.680261020612246 1
1.10513542976648 1
1.41344271988518 1
0.799747076540252 1
0.894444426640579 1
0.693751796565683 1
1.04547110522951 1
0.582860835912297 1
1.15909263504057 1
0.539078979112612 0
1.05904506546745 1
0.778302218237967 1
0.752701964314705 1
0.780677236083784 1
0.7444391753664 1
0.438096835209332 1
0.726484348613617 1
0.760794626313956 1
0.712253814808631 1
1.73047697827222 0
1.37711460177418 0
1.29121539362123 1
0.76724482568122 1
1.65069164709893 0
0.988987053514722 1
0.771299590415595 1
1.17068168555977 1
0.465356591349435 0
0.750402710803818 1
0.719407010672844 1
0.876911591918356 1
0.701099429032769 1
0.481357507510662 0
1.10940694709122 1
1.40731123414714 1
0.761553915404345 1
1.03719481662515 1
1.03884967166906 1
1.51653446053947 1
1.17964120571989 1
0.987408811217738 1
0.425664327823131 0
1.19566565998297 1
1.17178920209858 1
1.24778200947983 1
0.92196100352555 1
1.24262941904456 1
0.925733542700343 1
1.28235033477137 1
1.71875863636075 0
1.47439798675583 1
1.02227616099797 1
0.947771997516955 1
0.575515958026044 1
0.670240785049354 1
1.35727557769814 1
1.15813691708999 1
0.948923485868953 1
1.16304432100785 1
0.632141969072412 1
0.952869836432329 1
0.846615250888125 1
1.05578787355997 1
0.51947718211525 1
1.19088843648247 1
0.622338637956236 1
1.14545343568258 1
1.18596029163454 1
1.2578015930122 1
0.715430108823063 1
0.417543550172102 1
1.21428811656821 1
0.909526155189436 1
1.30704002408466 1
1.00446253965608 1
1.08457043770658 1
1.32063568402807 1
0.858753477032755 1
0.847407585338338 1
0.648819350602753 1
1.12614372237971 1
1.30464833275165 1
1.47774309108096 0
0.37226397921454 0
1.20784462052747 1
0.977904927050157 1
1.24401840592033 1
1.15289954863796 1
0.985595513286089 1
1.27529019283211 1
0.841350180137899 1
0.928211331315046 1
1.08110526658942 1
1.35233448415751 1
0.636223518004352 1
0.909679942334742 1
0.854324488299225 1
1.17725857288083 1
1.18562570366255 1
0.887012444876206 1
1.70618151822577 0
1.07981221349534 1
0.770841784901044 1
0.480655250610998 0
1.02343384042143 1
1.02378392101519 1
0.671835689893943 1
0.613754825007192 1
0.328341795173708 0
1.31094429675065 1
0.828883165831018 1
0.746496239638746 1
0.601399073920067 1
0.863562719167741 1
1.23571983337237 1
1.07202212215745 1
0.546167318904882 1
1.29073646468373 1
0.660312729456813 1
0.902102325423619 1
1.09305400651143 1
1.22739055758502 1
1.19109980136858 1
0.940067332420815 1
1.13455585356599 1
1.29599914356022 1
0.483931300778567 0
0.878793151079696 1
1.00900188971633 1
0.697661009748122 1
0.223237900678472 0
1.01851217574065 1
0.373426638739508 0
1.31948209021662 1
0.836815845888201 1
1.19499804617853 1
1.20850767979423 1
0.758397632318691 1
1.03696209708743 1
1.14071108347123 1
1.5659576182922 0
1.29932198910137 1
1.23849829930462 1
0.962643726374879 1
0.687320744994322 1
1.01285292740887 1
1.12960547218651 1
1.32179122349802 1
0.394860880838334 0
1.1383046941563 1
1.38160709131605 1
1.12260673010302 1
0.690113960605722 1
1.28167591067254 1
0.903646237946663 1
0.918682502756259 1
0.393691792202983 0
1.05164256519891 1
1.33813075330124 1
0.795510426131231 1
1.37701626599164 0
0.868486707782306 1
1.13799257933949 1
0.683738856114842 1
0.934612229267677 1
1.13622416757965 1
1.04640194386126 1
0.803405203636244 1
0.86998245942847 1
1.01555349018293 1
1.04589590238617 1
1.65619023348782 0
0.720930410620898 1
1.03434462642231 1
1.16144952203997 1
0.81237739335432 1
0.818989242142065 1
0.798707917271615 1
1.19420343128671 1
0.973169867268782 1
0.995955945785484 1
1.24555120975134 1
1.05853700727384 1
0.886857024789407 1
0.868028155270024 1
0.494869159982343 0
0.888952850787513 1
1.0132161985502 1
1.03417169030536 1
0.72333197885487 1
1.02441196908343 1
0.753595534856615 1
0.747763433994461 1
0.909777295384301 1
0.651808565215172 1
1.08964451680447 1
1.2823059856575 1
0.883467125512638 1
1.16752080004009 1
0.971521220136361 1
0.803122918525153 1
1.0524246592942 1
1.61771842460605 0
1.17973475515641 1
1.24869791613251 1
0.666709358045197 1
0.964012973818309 1
1.37548657662152 1
1.08214812157369 1
1.20236545448062 1
0.991687156476878 1
1.18444841261733 1
0.932078565800444 1
1.46852361404582 0
0.704164306519271 1
1.31019326754713 1
0.561723692202612 1
1.04342547562054 1
0.943916011617966 1
0.760016221678232 1
1.2186509960936 1
1.29608018970807 1
0.862822218749723 1
0.832294148529397 1
1.15769996381195 1
0.684422299221451 1
0.934370012499124 1
1.120715026077 1
0.81751574348774 1
0.969445115562353 1
0.67173345733448 1
1.08055393390734 1
0.93980792169145 1
1.01281699771557 1
1.12582161644628 1
1.39564059089905 1
0.68816112018216 1
0.690654996831455 1
1.4922378858026 1
0.911259323143418 1
1.10768023865506 1
1.31487584771997 1
0.83429257744199 1
0.82839229624899 1
0.802591009704047 1
1.03216948997126 1
1.28984865450776 1
1.4092267635543 1
0.72669890348375 1
0.8453937679994 1
0.400766076058908 1
0.514074624697893 0
0.935200490461847 1
1.59404765683286 0
0.838774482979053 1
0.879026882093456 1
0.627839357322944 1
1.12847348707133 1
0.884911574245175 1
1.17218103584576 1
0.553500830815249 1
0.740171209398148 1
0.623166237158709 1
1.16675983476483 1
1.44752229307081 1
1.25355573801217 1
1.14033981178326 1
0.840326379584304 1
0.906310657114715 1
0.585594184837101 1
0.916184966152865 1
1.16758034709386 1
0.876461211582605 1
1.06426482711993 1
1.13667697164211 1
0.738446995893423 1
1.03990207224459 1
0.79755334514361 1
0.926603836130845 1
0.960782564436588 1
0.777274235199596 1
1.17732707547219 1
0.623738886153722 1
1.20841114267152 1
0.887033732881078 1
0.963860867903806 1
0.883539917585125 1
1.52045889182922 1
1.41686566285897 0
1.11765634377247 1
1.04968615319348 1
1.25125598536508 1
0.652793267259431 1
0.831035021301088 1
1.08971193022871 1
1.21968381213651 1
0.984707271191116 1
0.645451572306079 1
1.26532188377389 1
1.0080759006239 1
0.890027314677031 1
1.3282774619647 1
0.63007376633462 1
0.809814149990639 1
1.19913560633661 1
0.722971711348132 1
0.993345179639182 1
1.02726577076961 1
0.760803532475977 1
1.17208079517831 1
0.980487517907125 1
1.34116038595778 1
0.770215425715299 1
1.21232369915496 1
1.17062841977967 1
0.827365649839846 1
1.40984388951342 1
0.996297173109171 1
0.969522957937253 1
0.680491626945664 1
1.3324016150422 1
1.57965315615739 0
1.21055074605846 1
1.21040515296406 1
0.589129901156341 0
0.809081969404349 1
1.00858014868827 1
1.11278095788523 1
0.60918928595184 1
1.33706498895254 1
1.15597739306714 1
1.21573199040526 1
0.844162117509684 1
0.838067255507033 1
1.02850264898734 1
0.860557971382959 1
1.27217308703604 1
1.05037467795227 1
0.991272841639187 1
1.44968516516949 0
1.40857860883086 1
0.925225745278742 1
0.416835185498347 0
1.2305345234257 1
0.908482672367107 1
0.915639555047082 1
1.09454335927894 1
0.653788120609119 1
0.89723958008441 1
1.09763548079814 1
0.967855199308702 1
1.46139581049155 0
0.955316925095248 1
1.09397640713298 1
0.660475103099016 1
1.19735112409737 1
1.27171168806188 1
0.905827325151717 1
0.993746058277875 1
0.983693683797761 1
1.23898622273048 1
1.21406246976046 1
0.725047861316513 1
0.709752794126015 1
0.65445021464151 1
0.764245585214237 1
1.3076826740901 1
1.14306754618866 1
1.2133577182037 1
0.888339010394689 1
1.32713622627318 1
1.0739052051456 1
0.932642717430987 1
0.98178286226654 1
1.36862047894389 1
0.857699721734706 1
0.983180351891362 1
0.491126915565826 1
1.35575815689657 1
0.946953765528309 1
0.947704308612305 1
1.40764721498358 1
0.573621725347754 0
1.06578522295926 1
1.26450114475981 1
0.568302633893164 1
0.571579293711498 1
0.765312019785737 1
0.899791153131612 1
1.51602867830758 0
0.785160388534355 1
1.22482752236979 1
0.801224023640484 1
1.02350055468489 1
1.47844917053614 0
0.781244956739836 1
1.25905740617042 1
1.1094462865166 1
0.653791533225847 1
0.967332478367173 1
0.981527181613086 1
1.7730070842805 0
0.974340323101071 1
0.871191459208922 1
1.20568932180565 1
1.51900007757048 1
1.10855799215119 1
0.94174829587978 1
0.479633167946085 1
1.34853744593596 1
1.06443267689351 1
0.915289052220324 1
1.19684420423211 1
1.45931197572414 0
0.846954656217936 1
1.17294184562081 1
1.09727392351577 1
1.26570325104704 1
0.629036530805619 1
1.08982657519764 1
1.00077487969595 1
1.04706791577015 1
0.744720045090292 1
0.698237613655491 1
0.668539910760867 1
1.19423829072791 1
0.721786496159173 1
1.00094641450033 1
1.09845096526745 1
0.848112685792091 1
0.746212349971568 1
1.54801362588474 1
1.02709206313666 1
0.891206640972126 1
0.718666270096093 1
1.04586720037546 1
0.844099412430261 1
1.48604096825258 0
1.22624406126852 1
0.630895997934117 1
0.844985671945528 1
1.13415895900151 1
0.827804664472751 1
1.46207820024952 1
1.03960801202393 1
0.939875623842514 1
1.24363312704366 1
0.962265464891271 1
0.768475293073902 1
1.33946848594598 1
1.30178525292346 1
0.943694389270959 1
1.09579705978861 1
0.707367551521811 1
0.805501266848762 1
0.780023999732511 1
0.7752151694562 1
1.16186853891751 1
1.22196688869242 1
1.48282677875287 1
1.3804275382047 1
0.509076491793485 1
0.655434873926247 1
0.523729190309222 0
1.13149856800333 1
0.893787910891271 1
1.00738974737419 1
1.0353053400587 1
0.631226390625622 1
1.42996437363591 1
1.34740095955113 1
0.930353112464499 1
0.730247303501637 1
1.15650899113098 1
0.570605754888497 0
0.646605466026916 1
0.82667990673523 1
0.9966046399743 1
1.23373185484337 1
0.906943548307258 1
1.34933263739433 1
1.12776895180801 1
0.978631827891809 1
0.95269136609201 1
0.696714020957119 1
1.1977441349101 1
0.470668719272302 0
0.57743364703911 1
1.43870999249842 1
1.05146601071185 1
0.892449214816614 1
0.977410380713597 1
1.02879673239073 1
1.07673483639921 1
0.896636254306607 1
0.809759539668052 1
1.26260569875179 1
1.13727904735285 1
1.09482333395394 1
0.621442419217381 1
0.772852221519804 1
1.06926915499708 1
0.94621888177559 1
0.680559932866048 1
1.01965954587022 1
1.00300856164095 1
0.790157338345792 1
0.42747966911086 0
1.37632705654447 1
1.23158237760347 1
0.949750701993121 1
1.16670542020739 1
1.05450904207339 1
0.972051260899958 1
0.841031345725381 1
0.990924259388256 1
0.917856768634077 1
0.481106332187189 1
0.79278581662332 1
0.822653955686838 1
1.28137177910818 1
1.05150580210577 1
0.968521026086866 1
0.784945389834216 1
0.649729107162899 1
0.338363129503234 0
0.663365893090387 1
0.908388630286539 1
1.30339560044732 1
0.792824559052562 1
1.1421308068539 1
1.12338234104623 1
0.814294713625397 1
0.687005928772042 1
0.793673234725884 1
0.724628036766446 1
0.79444495591819 1
1.01666084536522 1
0.986450338877491 1
0.662000304753875 1
0.316000870927671 0
1.01207996889705 1
0.327319943284204 0
1.1846399259647 1
0.739905281460621 1
0.591886408086464 1
1.19770712436043 1
0.916988080481423 1
1.18050182727075 1
1.36685721253226 0
1.22998675172488 1
0.580279415974824 1
1.28342147423735 1
0.719879228611987 1
1.51901852725296 1
1.00591490928313 1
1.06763841508744 1
1.27931390072036 1
0.588416283135827 0
1.18806423800639 1
0.760095108864033 1
1.40626849875168 1
0.965140482033069 1
1.43577761384058 1
1.04663137150871 1
0.746149094606453 1
1.0126528811148 1
1.11673925360333 1
1.07377342904755 1
0.686167051373642 1
1.29993211733058 1
1.03244454276717 1
1.15350677981488 1
1.19328899177576 1
0.489359652920605 0
1.00668039775123 1
0.733916676349469 1
0.909679234927366 1
1.34459519773429 1
1.25804890368304 1
1.15844573847245 1
0.855683463571383 1
0.636899544809689 1
0.331186412137926 0
0.965755139359297 1
0.650869160036249 1
1.41453635914945 1
0.761725303506016 1
1.11622956294826 1
0.819748426997803 1
0.573176405745523 1
1.27754551921225 1
1.39592939705124 1
0.81908369515105 1
1.00081384881183 1
1.11867869303539 1
0.520150333453653 0
1.34767833542201 1
0.958314892154149 1
0.686533304122626 1
0.621075671247193 1
0.991776725662884 1
1.00435708339699 1
1.52029970265847 1
0.97613655326672 1
0.592182853532612 1
0.96013453474515 1
1.09200999391052 1
0.739243895644613 1
1.00543171231091 1
1.14798690679441 1
0.493074391045588 0
0.735346324448249 1
1.13587668510771 1
1.41736223614741 1
1.12146174207093 1
0.84257019227002 1
0.78360772823536 1
1.1746549717517 1
1.00092975295492 1
1.46343472366338 1
1.5633711685976 0
1.01188269386596 1
0.815788378739887 1
1.20686189948444 1
1.3753955634199 1
1.01681527367132 1
0.91172167658813 1
1.37521768080865 1
0.550012445539912 1
1.05296556998428 1
1.28198774204198 1
1.14261967252411 1
0.443117114614204 0
0.929126569813536 1
1.0962804396303 1
0.887781815692809 1
1.6953329130585 1
1.02780660794641 1
0.488544508890383 0
1.0583907749031 1
0.976358287127856 1
0.936267125058399 1
0.79846642026869 1
1.34104248308606 1
1.55690675724051 1
1.5012878165133 0
1.44844879790082 1
0.630556641794955 1
1.26938306313353 1
1.45345513223294 1
1.33132950373807 1
0.976992487624532 1
1.11797772046086 1
1.40694361340224 1
0.832425341469126 1
0.858630758043087 1
0.805647877333004 1
0.431409913973417 0
1.30054922745527 1
1.17250829072992 1
0.949519670479 1
0.797394548543366 1
0.735106465229824 1
0.977793182888631 1
1.0265779637504 1
1.15234170908348 1
1.23267046434405 1
1.07627308441521 1
1.51573397283639 0
0.794597926786879 1
1.03113019100128 1
1.08635598585772 1
1.59987248830477 0
0.793136040170122 1
1.16435114789305 1
1.01944650980903 1
1.30078570437576 1
0.0149353248470438 0
0.923215868966219 1
0.823732637512118 1
0.80938517811045 1
1.1769061784264 1
1.14100743052292 1
1.03571057782315 1
0.49513366174801 0
1.07547661337158 1
0.805819147924018 1
1.08679138273196 1
0.863969371315464 1
1.09780637084042 1
1.28820257706217 1
1.16971963973307 1
0.507235450647146 0
0.499540463223017 0
1.25731488226359 1
1.23324686346523 1
1.16644477437137 1
0.717683953770171 1
1.02524966653174 1
0.968449173402503 1
0.791883147080118 1
0.989392577251356 1
0.682595340665939 1
1.54849921830335 0
0.826028636821267 1
0.814435201248441 1
0.759997006072439 1
0.725001767544196 1
1.7431376645852 0
0.785802392696144 1
0.672223951769802 1
1.13818531397369 1
1.14200366405317 1
0.86092796217823 1
1.38071500027247 1
1.16301798002946 1
0.727154356100217 1
0.695916236723172 1
0.8289090600768 1
1.13570416788205 1
0.820468413342028 1
0.804763278698068 1
0.990668320001553 1
0.772839065206091 1
0.593249384729736 1
1.03278038737856 1
0.993986387715296 1
1.06153798069853 1
1.2394997525987 1
1.752440496657 0
0.809507001453669 1
0.641684384829873 1
0.84654202529361 1
0.900150052116906 1
1.26616619891136 1
1.17402629959078 1
1.54516126770737 0
1.23901151185491 1
0.987466569315881 1
0.574694219891914 1
1.31284674167402 1
0.900668139109473 1
1.39072645251966 1
0.885073194732622 1
0.599710539722564 1
0.869568642158449 1
1.09460750675374 1
0.872471888665924 1
0.616145305520569 1
1.3127858038771 1
1.19495520560511 1
1.3116352808817 1
1.3176031927564 1
1.22619543013828 1
1.1613659353724 1
0.837466693579793 1
1.05862836791302 1
1.36349561554592 1
1.1449093344322 1
0.975862290077706 1
0.957328401162481 1
1.18680307140107 1
1.22672446837737 1
0.644184257044138 1
1.13272304478189 1
1.25658182136821 1
0.787178190728643 1
1.27766741601524 1
0.664316583186402 1
1.17933836289248 1
0.816825288456297 1
1.21621494977091 1
1.03835306225383 1
1.03022357585062 1
1.20406868303147 1
1.39211046885184 1
1.09593340321116 1
0.469664086107159 0
0.843748545264341 1
0.806887625022647 1
1.11478505619536 1
1.06113665843129 1
1.05202021222038 1
1.14089204679476 1
1.07171882102415 1
0.747652804097946 1
0.839409447457615 1
1.45878235368532 1
1.42215866448884 0
0.45534058252425 1
1.02041475375335 1
0.957827657807539 1
1.07870134077645 1
1.4697981949189 1
1.27198433390397 1
0.977967396436777 1
0.786766729232988 1
0.9125847644325 1
1.0248716364572 1
0.76451057108603 1
0.611894020782797 1
0.817034113779152 1
0.863206497983763 1
1.27993173155932 1
0.829909031232573 1
0.723986009590133 1
1.0913829009341 1
1.33222968910952 1
1.30302129879839 1
1.54622026553644 0
1.05628318370592 1
0.685002841985941 1
1.37802018938271 1
0.861133214712776 1
1.0998092224034 1
0.950081409335734 1
0.687470634350472 1
0.875258589505178 1
1.87554828623877 0
1.18724776229321 1
0.792179409198171 1
0.961315313023861 1
0.984597782312433 1
0.898013988152419 1
1.05064369345443 1
1.13344206392096 1
1.6548806373734 0
1.05646003417872 1
0.524293094999046 1
1.09557882473249 1
1.04273655239237 1
1.01548700958024 1
1.09609473576417 1
1.04383758951754 1
0.889807893566366 1
1.08202837268644 1
1.40926696571817 1
1.30989033320052 1
1.06659742496405 1
1.10802817477465 1
1.10308458519508 1
1.17419093207093 1
1.27638499113075 1
1.01961943657193 1
1.48503976372611 1
1.20320296219793 1
0.634925512897089 1
0.715611911424761 1
1.08581009482289 1
1.29839498190315 1
1.00919396462549 1
1.25372632636375 1
0.636225692074678 1
0.918168004920024 1
0.697352116229589 1
0.908442986793176 1
1.1218244814532 1
1.57532206272917 0
0.912274449687428 1
1.05870034019223 1
0.89672384056297 1
1.43258828087955 0
1.12231845019621 1
1.11565114482235 1
0.87327851072525 1
1.14327866327694 1
0.399508535220331 1
1.5768821048422 0
0.96120122049356 1
1.15484776193244 1
1.14758181928564 1
1.64497983432527 0
1.10315270688059 1
1.2267871367802 1
0.960590492945216 1
1.06998417631633 1
0.650864202089891 1
1.21421420960846 1
1.02802442244994 1
1.28043933630927 1
1.13006881002439 1
1.61381824695039 0
0.983031424324809 1
1.03442174236043 1
0.854886039819335 1
1.00258547334001 1
0.939864966478118 1
1.24449675786426 1
0.603976382248893 1
0.430124496358846 1
0.826604177753387 1
0.934151877725618 1
0.828470400684995 1
0.969879966718998 1
1.34983813641841 1
1.57930637904581 0
1.09562865152471 1
0.88722747142379 1
0.707578335034465 1
0.909560534190538 1
1.15696654362012 1
1.04556077106765 1
1.07308611109216 1
1.05506680378292 1
0.944231778177983 1
1.23876085779815 1
1.15179377332554 1
1.3577632207363 1
1.63944971179767 1
1.18380245725573 1
1.46004205452254 1
1.24922603691423 1
1.14878424442877 1
1.36527576407806 1
1.00361868050685 1
1.85667871598575 0
1.16542660965599 1
0.969522167102701 1
0.790969015672672 1
1.17331548106601 1
0.952831368414743 1
1.14645945349087 1
0.535424624541306 1
1.23821380195738 1
1.56996695230926 1
0.851293838160156 1
1.39364505406738 1
0.918342097545329 1
1.06194543537685 1
1.27273575827522 1
1.58949931263344 0
1.19621274451737 1
1.1223741233456 1
0.721416888563745 1
1.10462557904812 1
1.21412553179451 1
0.907327362230252 1
0.863906972109948 1
0.759817778339213 1
1.3426185935943 1
1.17936911600787 1
0.694683824656884 1
0.897034749789795 1
0.842171060858772 1
0.785913339517276 1
1.14063840635169 1
0.895743810046745 1
0.959355804014935 1
0.815368663275582 1
1.17152290280848 1
0.817920831086797 1
1.09216030195668 1
0.805425456467146 1
0.820771022386137 1
0.951354816767367 1
1.07267515785468 1
1.15453020409985 1
0.935627277576361 1
1.18380101800881 1
1.0554942851731 1
0.510181234211199 1
1.13682285187304 1
0.972870128891762 1
1.23726375643843 1
0.702731142178923 1
1.18473574162099 1
0.953583290223623 1
0.826338469212338 1
0.653368841211635 1
0.926281501602279 1
0.95831039887874 1
1.29611030043994 1
1.21806867847452 1
0.646267189275942 1
0.850924277164975 1
1.11994824233701 1
0.863249019710613 1
1.37322809762653 1
1.25475383627486 1
1.0260189652578 1
1.24087089387149 1
1.62630202850816 0
0.949923938108735 1
1.47800033374187 1
1.10815945754125 1
1.10443451718462 1
0.717375392635068 1
0.669824081717847 1
0.918893230993244 1
1.42091826213072 1
1.35379496643932 1
1.22400480775998 1
0.808093216005464 1
1.10984234934598 1
1.02424974622918 1
0.733202648751614 1
1.27185899778644 1
0.78823799381748 1
0.860930157006772 1
1.04873978038526 1
1.22320775460041 1
1.15831332375113 1
0.402506419063535 1
0.864901639953659 1
0.652516932775787 1
0.342808110913892 0
1.19551390949303 1
1.48141995100292 1
1.07633196290399 1
0.951242471757486 1
1.30816002258109 1
1.15892690465697 1
0.769767842461968 1
1.14459336262414 1
0.94082312362508 1
0.875201745631268 1
1.04100452355261 1
1.57428471893437 0
0.884121622132411 1
1.21219204067264 1
0.919035310837184 1
1.18747280746685 1
0.771524499548349 1
0.782104293855603 1
0.715444421907741 1
1.05905937818208 1
0.777736081196186 1
0.856721034621776 1
0.444288925238562 0
0.813324818721126 1
1.34767307873182 1
1.00695005463777 1
1.20804296797298 1
0.741961602317483 1
0.970200958337566 1
0.992999007758244 1
1.02299107829874 1
0.699848940137721 1
1.44500543593442 1
1.00735529413681 1
0.391496287890838 0
0.99300466693933 1
1.31882578843265 1
1.07252270435472 1
0.848476619797057 1
1.06334873677559 1
0.898568273038873 1
0.937703165656322 1
0.754018059163188 1
1.28596325978661 1
1.31243180309431 1
1.00962890543732 1
0.887423023443858 1
0.918030462940568 1
0.98917049490422 1
0.878333655045038 1
1.22545984997378 1
1.09482665478531 1
1.25120004740968 1
1.34107731112206 1
0.891728976098408 1
1.10738917402193 1
0.978427948030815 1
1.25094800226305 1
1.08451980505695 1
1.53581108694449 1
0.978014161193307 1
1.70560886979325 0
0.631231387439574 1
0.699131915603664 1
0.952844254024155 1
1.26030620376697 1
1.47535380487908 0
0.744733057523229 1
1.43480075155951 0
0.980234464642184 1
1.00908643330822 1
1.61737418400378 0
1.04088962949696 1
1.04546668090635 1
0.85372495428421 1
1.19435288125929 1
1.14647952733489 1
0.815877339415686 1
1.53763973405645 1
1.18511318334099 1
0.767560890609869 1
0.761910030062556 1
1.00401402089282 1
0.981091101885743 1
0.848595649514119 1
0.998697608958844 1
1.37172608909178 1
1.27739030555498 1
0.738763847057448 1
1.26839298856458 1
1.29535643966502 1
1.22551761639112 1
0.984781847982757 1
0.830763672810893 1
0.522613477262839 1
0.598880973861056 1
0.830726215714082 1
1.11558250217621 1
0.973605985664012 1
0.828976387890396 1
1.21037974940879 1
1.55224983085307 1
1.48259143472345 1
1.18176384659202 1
0.670292007918267 1
1.32817274836738 1
0.987665005640797 1
1.02338439359415 1
1.20950997800923 1
1.07065058369359 1
1.00492130533464 1
0.986622528146801 1
0.603722737622176 1
0.846145638715855 1
1.49921842404403 1
1.12643265923422 1
0.900513140160245 1
1.03423432315632 1
1.2781671719415 1
1.03628984412719 1
0.458665337844613 1
0.874786415890875 1
0.879597687225568 1
1.47778023331079 0
0.658293338057181 1
1.32928356149383 1
0.48598500375783 1
0.604517936679717 1
1.36772112041534 1
1.3740422846277 1
1.14332445620738 1
1.1701102311143 1
1.01398534161895 1
1.20415670334836 1
1.20272488447635 1
0.993200792554321 1
1.32824400031913 1
1.51302392792439 0
1.5252544909004 1
0.706660832799663 1
1.26739222279975 1
0.819746206666845 1
1.00337484968961 1
0.970989113411617 1
0.840014528536145 1
0.403358616611081 0
0.889017379845467 1
1.379495462225 1
1.2492402444058 1
1.00692791094577 1
1.28484467985425 1
1.39385384898052 1
1.15834145414642 1
0.860165499463058 1
1.16468412126931 1
0.601421962115282 1
0.525743304470394 0
0.799252969540231 1
0.837738281483989 1
1.0456791449685 1
1.37665533780835 1
1.52315094240123 1
1.16211969488447 1
0.49765426892479 0
1.29937593898819 1
0.982425839348399 1
0.580514343730016 1
0.906172159506619 1
1.12828656649007 1
1.15892787398522 1
1.08780661962108 1
1.28935283260941 1
0.941022274125327 1
0.910377997026492 1
1.28435011363337 1
0.350035014175272 0
1.26698261530907 1
0.973028849991139 1
0.24808089434623 0
1.09305789313854 1
0.982538840187943 1
0.881889421588169 1
0.87881268248734 1
1.29514407052561 1
1.17538826502786 1
0.942572080201916 1
0.957526649348427 1
1.22929863515941 1
0.296959436377207 0
1.63916482398033 0
0.855876013845702 1
0.914786927249869 1
1.06118688493252 1
0.878583507782511 1
0.826636913020518 1
1.57191814029118 0
0.909358232334135 1
0.618850941358545 1
0.600335582710956 1
1.00291106153593 1
0.218413800583054 0
0.804683097288451 1
0.845267437986137 1
1.58715637850663 0
1.01005268224324 1
1.00850811231232 1
0.751001830053185 1
1.25597186699364 1
1.24362606416443 1
0.905709875258122 1
1.19987504425769 1
0.765465300625015 1
0.981541706445583 1
1.26004158379931 1
0.875461089487167 1
1.18910233664996 1
1.06742488398207 1
1.1410333917809 1
1.16857781601168 1
1.11510664065933 1
0.666797008792342 1
0.501747574647581 1
1.07028335065486 1
1.10525736328373 1
0.786389695647791 1
1.10254975136728 1
1.42831780679288 0
1.1429595433037 1
0.958511126428837 1
0.812768872255349 1
1.21564037915695 1
1.20413806713134 1
0.852755268327093 1
0.891265887753617 1
1.27456001037436 1
1.08360031677395 1
1.19404260189814 1
0.807329632173807 1
1.04531815450895 1
0.991056666367221 1
1.51635619821279 0
1.37242866172037 1
1.42393725446732 0
1.07624868228592 1
1.42481934247017 1
1.14933969867257 1
1.13287466321042 1
1.13037287634691 1
1.01295677808565 1
1.40925002217516 1
0.821064693150921 1
0.712014777819073 1
0.475636742266035 1
0.856343021929089 1
1.3046453189271 1
0.583464735108106 1
0.64307112175489 1
1.38971842701431 1
1.23167630392753 1
0.507409402181626 0
0.918282342348296 1
0.792499904121849 1
0.724102429520431 1
0.767894266985469 1
0.968144845978651 1
0.787536232085212 1
0.67791471839704 1
0.889983076019495 1
0.657896138353916 1
1.3637500131739 1
0.268418729068524 0
1.2458470645061 1
0.861387071374112 1
0.910576719304986 1
1.04703641912102 1
1.2942951403589 1
0.695289597941174 1
0.713430405963929 1
0.875930359374057 1
0.862088556425711 1
0.7593090030301 1
1.0200071137003 1
1.44901001494303 1
0.771413482497303 1
1.40931398988526 1
0.854171335630218 1
0.885735578590682 1
1.11176546472719 1
1.16848513213995 1
1.03572747956865 1
1.15677718658027 1
1.50314107195178 0
1.90006181582958 0
0.866875357093475 1
0.792264281748568 1
1.32010726666931 1
1.02694595442225 1
1.11764963796957 1
1.04232970750497 1
0.690553108239016 1
0.973575054751205 1
0.604078565526994 1
0.535617228094071 0
0.627240798627856 1
0.895122687171017 1
1.08076173181228 1
1.34931790972433 1
1.28972186038188 1
0.864277647898694 1
1.37136576240766 1
1.88029518133777 0
1.10504094623864 1
0.913678695438414 1
1.44931926331769 1
0.973961496817669 1
1.0138265171185 1
0.927407165890367 1
1.29319980510072 1
1.20943955131617 1
0.931552126385731 1
1.07159296039514 1
1.4404797613267 1
1.07050635564336 1
0.804939837299646 1
0.849523865024206 1
1.09323474933737 1
1.35232489971908 1
1.2231815302437 1
1.09738250651244 1
0.901946534289403 1
0.479989749144626 0
0.626614584089141 1
0.675477839483635 1
1.17208113295758 1
1.10309851222076 1
0.892185734083129 1
0.457097710363073 0
1.17699298974623 1
1.30420953425986 1
1.00642553860694 1
0.409654647420637 0
1.19710653352191 1
1.13445051086887 1
1.55827661370332 1
1.019972586675 1
0.886152472720129 1
1.35011301934311 1
1.00226994930016 1
0.595771868282924 1
1.14604991373094 1
0.652491688242275 1
0.997574629733675 1
0.821651043617922 1
0.534735279519848 1
1.07083544391592 1
1.20049838154457 1
1.05896451493683 1
0.609499866123294 0
0.526250960376554 1
0.675132588843966 1
0.964590415527163 1
0.887130129784182 1
1.05146830964595 1
0.57082257168596 1
1.05439644827507 1
1.31832974126984 1
1.0282669237274 1
1.25060546510367 1
1.21517007119629 1
1.70618186234313 0
0.88713083254741 1
0.49822032069098 1
1.01976205315083 1
0.855286855234859 1
1.05118041926614 1
0.900807219854614 1
1.13997148956694 1
1.07276432342432 1
1.37729472853308 1
0.603773712892357 1
1.29683114454094 1
1.10464841380511 1
1.11167095513891 1
0.982189330544449 1
0.726676957704028 1
0.903223433547704 1
1.65624577844119 0
1.08075273842733 1
0.746528051129252 1
0.806030595728966 1
0.729428915770936 1
0.928122931015774 1
0.535936313752962 0
0.336723149673726 1
1.07093507216802 1
1.43629042820802 0
0.825252552733929 1
1.06795153318973 1
1.13198741072832 1
1.33581206780799 1
1.29035315600474 1
1.0380030982654 1
0.543650809838324 1
0.585713558838337 1
1.44898537959205 0
0.958998784388954 1
1.40800880661161 1
1.23785198152245 1
0.887343597969288 1
0.731264284728107 1
0.715330678647844 1
0.639520063592796 1
0.865375495486843 1
0.888465934025751 1
0.856621514575923 1
0.977229576625608 1
0.913012489299817 1
0.941023689005021 1
0.68152309022585 1
1.209450627374 1
0.80134505105574 1
0.882723599121077 1
1.16597848212712 1
0.927311153294241 1
0.932356673758088 1
0.678553166707018 1
0.798690153491341 1
1.27143461976486 1
1.5206511057698 1
1.00610967726485 1
1.11047384952295 1
0.859862820479917 1
0.513659322345067 1
1.07517423144962 1
0.817158572930727 1
1.50543169632381 1
1.03449257373457 1
0.994180331955967 1
1.5735345505856 1
0.992407302200331 1
1.20397880867796 1
1.33151379514588 1
0.915814097733967 1
1.02361641326721 1
1.38342182366497 1
1.4756291845299 1
0.901832478969016 1
0.561706153282543 1
1.17113111973831 1
1.16447562052341 1
0.93531812839638 1
1.17080859836452 1
0.952632943899338 1
1.37498915077118 1
0.612027868398929 1
1.27171658006596 1
1.05719594134845 1
0.64598298919845 1
0.536687759998504 0
0.699023588153279 1
0.954129298841061 1
0.622131727352986 1
0.454494831603207 0
1.65408888582074 0
1.25699416340193 1
0.42857389765271 0
1.2694202889363 1
0.645634683073792 1
1.09791864210344 1
0.702142547668718 1
1.00576007106857 1
1.21385128129872 1
0.591463425570925 1
1.06489341529031 1
1.07338901280461 1
1.40402110841259 1
0.786864216960275 1
1.10064075815676 1
0.906302219728764 1
0.567397958116162 1
0.940500464303268 1
0.825321712249087 1
0.940743631334876 1
0.778060514908069 1
0.716368854166939 1
0.425296752155833 0
1.59073501826941 0
0.895986505212519 1
1.04113360939857 1
1.05807944056668 1
0.753680636605824 1
0.915706145269163 1
0.782635838975643 1
1.47355545750009 0
0.282883578663299 0
0.929799307669112 1
0.849198803446646 1
0.891238149389751 1
1.08261357543237 1
1.41901356727184 1
1.24731635777992 1
1.05530433333539 1
0.450509101045505 0
0.571936014899371 1
0.612163148785331 1
0.891932750372326 1
1.21547119789016 1
1.24584356412704 1
0.81716666692392 1
0.996229653164215 1
1.48465871004467 1
0.976029485380765 1
1.0404699420784 1
1.22023849886789 1
0.710683980552393 1
0.869269836434827 1
0.895678529193535 1
0.458583795763129 0
0.719564649234831 1
0.717976904203852 1
0.832698610693623 1
1.12612848674672 1
1.01947471181074 1
1.16061837260666 1
1.42314439184971 1
0.813390027615317 1
1.2989561811058 1
0.828560513013694 1
0.835686389889264 1
0.745274117393975 1
0.812773064583509 1
1.27926338011646 1
0.740194004364571 1
0.558566850820204 1
0.951495739119974 1
1.44871057924958 1
1.42394413779297 1
1.15564087629196 1
1.09430744937405 1
0.890945506710258 1
1.57831012985832 0
1.23156796776036 1
1.39288268211873 1
0.569738941092485 1
1.05521182463504 1
1.42328812593792 0
0.95056114656331 1
0.953965602985387 1
0.837877783785945 1
1.13456884373522 1
0.969224705996902 1
0.996039726243509 1
0.789913704378705 1
1.10371457748554 1
1.21153783471976 1
0.489083725849596 1
1.38714907826405 1
0.986171121861251 1
1.14137480839423 1
0.536440792033138 0
1.04016364967231 1
0.608133436172464 1
1.10144493092714 1
1.01791313683836 1
1.09408559025311 1
1.56129761224773 1
0.911993426314819 1
1.70674739132321 0
1.11021323224083 1
1.33701904384276 1
0.898644990283528 1
1.08144337765124 1
0.711887693240233 1
0.824621801424516 1
1.06656603854379 1
0.588250172717066 1
0.709193571190424 1
0.866581152237383 1
0.641875490512166 1
1.20556949041377 1
0.855950113281805 1
0.989482319461188 1
1.2710716340292 1
1.22512497452929 1
0.707080829773435 1
0.787276821271703 1
0.605886920100048 1
0.842071139117089 1
0.902618421360039 1
1.09920518711403 1
0.317476923278655 0
0.969217735866653 1
1.58322236766982 0
1.11417163416848 1
0.894030515014123 1
0.71877646978551 1
1.01688617513451 1
1.26523216250073 1
0.756091795246696 1
0.794786724294076 1
1.09840701870037 1
1.3004229789503 1
0.983715056520215 1
1.78436804573293 0
0.842028546042495 1
1.24858553858193 1
1.05213100889917 1
0.995190036085393 1
1.1797523649451 1
1.30201218368262 1
1.2364180605844 1
1.4155100170915 1
0.686011258605115 1
0.413533611984589 0
1.00141649232005 1
0.820601468466566 1
1.24259388530587 1
0.599985112264366 1
1.18693644422013 1
1.11216941988514 1
0.90447877949083 1
0.780892898905626 1
0.806369768965122 1
0.878955940928919 1
1.07796376462359 1
1.01999454697479 1
1.25535402347241 1
0.720213801498382 1
1.28838475285341 1
1.16150929418942 1
1.15046646960253 1
1.08166624518835 1
0.90602822319383 1
0.79036268835289 1
1.32846925117891 1
1.21348769842723 1
1.01139653166019 1
1.42103355220191 1
0.992531312276949 1
0.898856268390772 1
0.77812510367959 1
0.632334511491408 1
0.888235005397962 1
1.13075662176623 1
1.07339780127907 1
0.780598752570331 1
1.02975872015138 1
0.493090168350613 0
0.870502821197922 1
0.881163140441505 1
1.17914584788192 1
0.826108135615743 1
1.37090275440894 1
1.44408867797823 1
1.09082824269712 1
0.704642475219095 1
1.3255531983164 1
1.32611754861509 1
0.649236992670645 1
0.763148682017671 1
0.983696708709881 1
0.436971940308727 1
1.1787883517249 1
0.969461604388589 1
0.950834135896142 1
0.989404719710767 1
1.23064808032677 1
1.25282620489306 1
1.06246170168104 1
1.23292323350685 1
0.896440228524238 1
1.13485062360125 1
1.01630840774778 1
1.22340424434091 1
1.12602988170487 1
1.20794398656327 1
1.06971606565453 1
1.49394584030071 1
1.01951250010938 1
1.29414991706662 1
0.971802237335531 1
0.49027834058735 0
0.696581389481843 1
1.27921520885258 1
0.599703412776304 1
0.935305261188198 1
1.04457730644291 1
1.01767915495966 1
0.659345214153629 1
1.29916526210498 1
0.592921379744791 1
0.264009969737921 0
1.54394326075843 1
1.01023168136923 1
1.09929667920234 1
1.39161022040412 1
0.633645294650525 1
0.746710846039223 1
0.234232600561022 0
1.38010314010015 1
0.914260954396971 1
1.02306243865218 1
1.24442435347257 1
0.815989431217347 1
0.595357441248772 1
1.14572826321221 1
1.14712141227739 1
0.874724460593483 1
0.67834180274948 1
1.03225812706433 1
0.997462476119155 1
1.06031376681803 1
0.65225495181166 1
1.30567646139097 1
1.04181904191834 1
0.837025513272779 1
1.18474490910777 1
0.495909516909313 1
1.15272450456989 1
1.14159725596566 1
1.13184983284064 1
0.735908326223069 1
1.31729598439388 1
1.22032040848053 1
1.44627480183348 1
0.723459567157588 1
0.864089812722217 1
1.44736696211591 1
0.38735911616071 0
1.25963772493332 1
1.14054487199989 1
1.09332485922808 1
1.09009123434415 1
1.01960741396499 1
0.916245846233915 1
1.10737165613286 1
0.569470656604168 1
1.03505832625365 1
0.819042948870401 1
1.37823543212002 1
1.2775911352569 1
1.52229688316635 1
0.728584627251173 1
1.0374138736259 1
0.727152192517871 1
0.909731210433238 1
0.416823226257351 1
0.777541231688459 1
1.17998595533826 1
0.918218610312539 1
1.02294408740798 1
1.16499743943096 1
1.26618150694127 1
0.411009678733131 0
1.15133188505949 1
0.754220503407384 1
0.57259340312141 1
0.788779752512446 1
1.00684356948541 1
0.641556205284088 1
0.581344903347156 1
1.05572863396439 1
1.17254248906398 1
1.084824341052 1
1.10592029050411 1
0.837865054662737 1
1.023958837299 1
0.7104454054278 1
1.14909739968977 1
1.54836133857615 0
1.2147053461824 1
1.17158871906744 1
1.2450145355242 1
1.27961592571378 1
0.673138628980718 1
0.914248011598778 1
1.00171150034206 1
1.12137292190608 1
1.68186685550265 0
1.10082479584833 1
0.780596960610481 1
0.773083874070062 1
1.04393864702627 1
1.11247868401884 1
0.942094313302917 1
1.16284216600422 1
0.934701535348729 1
1.43980059143331 1
0.542360489975311 1
0.946077614263657 1
1.06419168393881 1
0.740475256402561 1
1.36601256567752 1
0.86209572224174 1
0.797468656341004 1
0.942570010795902 1
0.991604723691463 1
1.33506211053716 1
1.32694589569898 1
1.30701126702684 1
0.603660094184306 1
1.2935828000432 1
0.862267954365873 1
0.398570315897515 0
1.03187599658029 1
1.09819784528341 1
1.08614605783261 1
0.687132318435229 1
0.892357059424781 1
1.16008134068379 1
0.219834168788738 0
0.717757942728673 1
1.03776346641679 1
0.739274691409042 1
0.2992229126532 0
0.664886962427014 1
1.35541410349798 1
1.05871254727144 1
0.805823801506777 1
0.768722742992728 1
1.2037362577437 1
1.21151329785821 1
1.05531636032065 1
0.740608924286123 1
1.1265473927648 1
1.11057182336113 1
0.77525382671347 1
0.804752908518456 1
0.974883387835338 1
0.538222971917311 1
1.18459479059314 1
0.411494000970248 1
0.924930384126663 1
0.552115442416326 1
1.36236337448349 1
1.29917419195115 1
1.18572470191104 1
1.22294690867451 1
0.740953688132302 1
0.475696780321937 0
1.62868974711032 0
1.03131450056113 1
0.942790910689464 1
1.02160501900084 1
1.1009831374265 1
0.902904455865646 1
1.17834964929467 1
1.17072875597876 1
0.748794699296325 1
0.851288191457148 1
0.753822494795051 1
0.84577947219784 1
0.478113833663643 0
1.09105619061 1
0.715910549283629 1
1.73889042236432 0
0.7105638566855 1
1.44235253383571 1
0.692379789055991 1
0.843006868359594 1
0.975518013411307 1
0.802136212011943 1
1.08622985419026 1
0.906636760992342 1
0.692975108357976 1
0.810836693918086 1
0.718406246312362 1
1.36773573572813 1
0.578507167825641 1
1.20480029698334 1
1.09756697416915 1
1.31466216385191 1
0.810513995348336 1
0.557979078637733 1
1.03301290738022 1
1.03949113354326 1
0.600806331335806 1
0.93278693118395 1
0.73980783960628 1
1.05075391240765 1
0.49523870834231 1
0.812862459850558 1
0.983382757280954 1
0.512191444031778 1
1.02522187143865 1
0.521808641237296 1
0.591688379553922 1
1.12914633601994 1
1.08059123486535 1
1.0381766831161 1
1.23239720261593 1
1.0335836026932 1
0.768452466749268 1
1.15923065971166 1
1.22343191217611 1
0.843343641401669 1
1.78901844359794 0
0.86307478481121 1
0.734654100670063 1
0.887949331125049 1
0.717995284166846 1
1.06406606162355 1
1.06553522547238 1
1.09908642691194 1
0.759424987228351 1
1.23193149015064 1
1.21682979328122 1
0.927579329212843 1
0.404951065409694 0
0.916211511935924 1
1.10077801787459 1
0.792190186065433 1
0.761549346207756 1
0.929471082683561 1
1.23224674097769 1
0.73470942892749 1
0.644806606328546 1
0.864467546283332 1
1.16823513125475 1
0.965322592419942 1
0.802012529340738 1
1.42333517984067 1
0.986108909985794 1
0.483149610254957 1
1.37283937550058 1
1.11338574378469 1
1.1884625470585 1
0.941351885435266 1
1.58383666202195 0
1.23217424818716 1
1.23324583124232 1
0.94463213034526 1
0.991516789696117 1
1.07588340040392 1
0.561996953030146 1
1.04221091490774 1
1.36262289714053 1
0.886369671240119 1
1.22217510092474 1
1.2016676218238 1
1.54788493783724 0
1.1263013705423 1
1.22356102191425 1
1.43085330950482 1
0.791016855649746 1
0.903273923922089 1
0.685233555440401 1
0.691664280734638 1
0.972207011704711 1
1.1368808145019 1
1.18979107851079 1
0.952075592829278 1
1.60621177178592 0
0.839513423100356 1
0.430720224695637 1
1.44698300150496 1
0.656737045083051 1
0.36211577178993 0
1.32882337185541 1
1.04787320316363 1
0.795616642950161 1
0.844396920464565 1
1.11926877288533 1
0.80004386752094 1
0.709431254946945 1
0.714584071894966 1
1.23350029406905 1
0.90800437757115 1
0.738860814285495 1
1.03526183287268 1
1.17997724809346 1
0.973639398772606 1
1.48296589267182 1
0.775443869317647 1
1.31908726917007 1
1.38312457940701 1
1.05722583134345 1
1.51917214129873 0
0.994336058182782 1
0.962154788969927 1
1.14599188190461 1
0.704825217785419 1
0.984424559028416 1
0.667031564887663 1
1.06819976605083 1
1.04707007121071 1
1.30565467540604 1
1.20397207690799 1
1.466536962621 1
1.71247366172502 0
1.43241751451858 1
0.774456941462434 1
1.18317954121692 1
1.35265630204622 1
1.19224494236239 1
0.72352229472045 1
0.873749688329139 1
1.03242660741566 1
1.06391084476082 1
0.974460563561325 1
1.03313163744666 1
0.640109005651181 1
1.14737828889353 1
1.19965692328299 1
0.794232292573715 1
1.17627767567965 1
1.02518073465411 1
1.04373979673859 1
1.22697077067978 1
0.852110398605274 1
0.957377951654278 1
1.38024329111645 1
1.30078909649867 1
0.631295776880815 1
0.784230222034478 1
1.29322724848202 1
1.24603863602942 1
0.955055724105229 1
0.980911825246942 1
0.882595599382336 1
0.685544250755736 1
1.16641977025201 1
0.995837733769346 1
0.753880495431268 1
0.950359403544152 1
0.9006592889855 1
1.06358778089269 1
1.02445775998818 1
0.904812864459421 1
0.643284344450951 1
0.581602536724444 1
1.24821588145828 1
0.846019028106553 1
0.506290584594316 1
1.40699200605135 1
0.750536052236564 1
1.13373308263329 1
1.04273447044599 1
1.21052382395413 1
1.07283956537485 1
0.628227112796282 1
0.986917575405112 1
0.70272841855771 1
0.63321467598115 1
0.638371405602142 1
1.12556104907834 1
0.631286536731048 1
1.09025050433701 1
1.05377819886216 1
1.22224617006991 1
0.818315134451091 1
0.65381930363113 1
1.41615459920886 1
1.04257490153071 1
0.749599818937455 1
1.43372549857447 1
1.01351892352659 1
1.16463480855417 1
1.16620794900775 1
0.914564164621899 1
0.693223135107836 1
0.582561903902108 1
0.726132184729924 1
0.660735100335096 1
1.32129587914599 1
0.862348199254066 1
1.11928222342824 1
1.19175386746756 1
1.21010181937 1
0.831357302571772 1
0.961181400657379 1
1.5858948542667 0
1.30115847372622 1
0.972491051721378 1
1.06689100882867 1
1.2194268739494 1
0.636260532205156 1
1.08575441967756 1
1.14495819713924 1
0.671980363167532 1
0.986754961346749 1
1.45613481881068 0
1.32231137134239 1
0.845906964706315 1
1.09274454633394 1
0.763254236319573 1
1.59995661289464 0
1.01993705259711 1
1.10992286533729 1
0.739227285088018 1
0.713812463510042 1
1.15202155501714 1
0.789587041870622 1
0.77684120052282 1
0.711955383271325 1
0.712940092116548 1
1.07585130077827 1
0.925530691511612 1
0.854423218822201 1
0.703902145802391 1
0.959826461264225 1
0.971217537466902 1
0.919021808893348 1
1.17305082245992 1
1.31599485981681 1
1.24207344399085 1
0.892047627647373 1
1.21727333171008 1
0.739330855353146 1
0.679241408196321 1
1.25446666052394 1
0.555574792455182 1
1.07677254677775 1
1.22259606157303 1
0.572997173659256 1
1.04654182077642 1
1.00094245676016 1
1.0924218866903 1
1.17546946121564 1
0.986958905067099 1
0.663127358713063 1
1.15184881218555 1
0.701978306022139 1
0.521189309590991 1
1.27879036455988 1
0.864611895637462 1
1.16399263977859 1
1.0749936264634 1
1.36360475094456 1
0.79274791997302 1
0.761942944668263 1
0.576311375814466 1
0.784457846005426 1
1.1041019538474 1
1.24456218683444 1
0.776626161807424 1
0.564009095754744 1
1.2257109929496 1
0.949768280609619 1
1.13135131485221 1
1.09136991706563 1
0.557415854054791 0
1.32130936737755 1
0.99118052316451 1
0.774720223380194 1
1.03687743959226 1
0.482727102908458 0
1.34716554712619 1
0.873761355936467 1
1.28217889731459 1
0.597730365195627 1
0.483793750199931 1
1.47716539205085 1
1.14744395380172 1
1.23088079782312 1
0.825021410069691 1
1.25157625723906 1
0.634351607983181 1
1.34985934274639 1
0.730722572143068 1
1.19289090006035 1
0.604990274160996 1
0.934435883107101 1
0.837470903821734 1
0.446526744955405 0
0.821233556849972 1
0.771591296921642 1
0.910860308949537 1
0.954575480601442 1
0.693884981812316 1
0.671539743028698 1
1.160340799848 1
0.993224372485054 1
0.992918762145488 1
1.21065432501749 1
0.797220183875361 1
1.37477307310049 1
0.763623235340704 1
0.55856271368198 1
1.09188705525855 1
1.17566780465793 1
1.19950066461645 1
1.31783802955519 1
1.06257015506846 1
0.845513032781743 1
0.691215316712097 1
0.817712211224716 1
1.07265889847899 1
1.28777620082209 1
1.046482387814 1
0.550792380049092 1
0.612471566232941 1
1.1430151473394 1
1.12753138982432 1
0.834317745352312 1
1.22431230412419 1
1.28120607410814 1
1.05392720983444 1
0.801162445008594 1
0.901726416709906 1
0.670773962095716 1
1.1720859749862 1
1.49924028148097 1
0.714625268156969 1
0.911015439063684 1
0.792975521656028 1
1.04675161139901 1
0.718305375270847 1
0.962113583267814 1
0.938367162542958 1
0.958488806096263 1
0.596790367449774 1
0.959459698410823 1
1.03029805577453 1
1.05484494573467 1
0.966032836214293 1
1.20918443007301 1
0.922518379059247 1
0.940796604685188 1
1.28102664058437 1
0.916558009908163 1
1.14988629149457 1
0.948132712174853 1
1.26012556646234 1
1.3757379575868 1
0.839465647231084 1
1.07759361176237 1
0.811782113111762 1
0.780961681322471 1
0.286762982554868 0
0.975271214576315 1
1.18385914194102 1
0.787595884481011 1
0.58591218628803 1
0.920175059989207 1
1.1715040797664 1
1.23960781955321 1
1.12709709946914 1
1.07912229867631 1
0.909276837829281 1
0.805544389236492 1
1.06349284558805 1
1.14520184233663 1
0.994556199905758 1
1.21473255288781 1
1.20034995271476 1
1.21977381613101 1
1.29844071696944 1
0.809134299458531 1
1.00714567288496 1
1.28611079044438 1
0.812115089947069 1
1.51445129030824 0
0.694641605732342 1
1.01501572236077 1
1.11653987957551 1
0.770010643670063 1
0.978859516946073 1
0.866704556004869 1
1.08617020218686 1
0.971235424163009 1
1.15026400837751 1
1.50439142840956 0
1.00516481361987 1
1.11901031727332 1
1.14251802724101 1
0.826012472224744 1
0.755105989745604 1
1.00231951142381 1
1.25958236942976 1
0.704950200975931 1
0.827732440293995 1
1.34176601522495 1
1.2322037521732 1
1.15596268002324 1
0.975302581949304 1
0.861423425199629 1
0.826540100094921 1
1.46019934779198 0
1.00169291677801 1
0.903031606636143 1
0.824698981508455 1
1.22525428838588 1
1.08226395401682 1
1.08370491298052 1
1.15352937110544 1
0.852460330325647 1
0.771014382825895 1
0.878755023145897 1
0.943038916587201 1
0.925371239561149 1
1.03069029796101 1
0.984436487721125 1
1.14343895801673 1
0.953583454310628 1
0.887989832131216 1
1.24732624210365 1
0.591003726911267 1
0.732350100617428 1
1.40623977895159 1
0.470078085525179 1
0.973284372824651 1
0.773171276325125 1
1.45905933216157 1
1.17543502226513 1
0.715623401936184 1
0.838494081314301 1
0.756656814371323 1
0.959158467319102 1
1.14769232675208 1
1.15913978140125 1
1.12241721150473 1
0.531268653575983 1
0.922001932546087 1
1.35603430793305 1
0.923063217850607 1
1.17326874576864 1
0.230302304526085 0
0.830461605839043 1
1.46257456606778 1
0.891593487354049 1
1.19923939672875 1
1.10431561969564 1
0.683060320239461 1
0.658176284176895 1
0.735228730213833 1
0.940412904692664 1
1.28765512193301 1
0.603579296250586 1
0.896956610465597 1
0.963737340230096 1
1.57758051064028 1
1.02812586935543 1
1.32333798101403 1
1.25865981328496 1
1.13998008766716 1
0.847827102619095 1
1.03108192781371 1
0.731103059592274 1
1.07975431306154 1
1.10019612588626 1
0.823861041003543 1
1.27899639082766 1
0.892747435937157 1
1.18908368083177 1
0.555706064683372 1
0.719521086772781 1
1.69270088616254 0
0.692791150026459 1
0.876768349390742 1
0.768434710803081 1
0.46215121071581 0
0.851392506766754 1
1.18185738106429 1
0.656022525454745 1
0.719796779280342 1
0.358032063091777 1
1.16858918432562 1
1.13794051281006 1
1.03406730410649 1
0.960502622985222 1
0.714916002401286 1
0.945862761829639 1
0.896746962816255 1
1.29162566987986 1
0.754271836189195 1
1.30015043865861 1
0.961686711895103 1
0.825923469905047 1
0.539536306531714 1
1.26001383606751 1
0.814647984748778 1
0.911466302145805 1
1.22447470387493 1
0.741963464526469 1
1.18019921411382 1
0.689124990002436 1
0.901234465733571 1
1.09901474359998 1
1.15965596254952 1
0.846610762582265 1
1.16328860434667 1
1.27801066703901 1
0.957246439487078 1
1.29401837213051 1
0.847148198870949 1
0.464141940923404 1
1.19647465804326 1
1.04152962121383 1
0.712271598947706 1
0.305303412046448 1
0.789772193537246 1
0.868430589754593 1
1.13706980656368 1
0.867413569340278 1
0.950081837531416 1
1.04074827119867 1
0.824154705791897 1
1.20929234583208 1
0.580441716031678 0
0.846771960422472 1
1.16613253020127 1
0.631720561158761 1
0.955457153543047 1
0.686326741556699 1
0.991857390330046 1
0.82237645098419 1
0.70295358889477 1
1.00795809049099 1
1.23314263935935 1
1.05857810940941 1
0.889547082896903 1
0.908531806188312 1
1.34053540077792 1
1.00544350577921 1
1.08015347459321 1
1.12106288576655 1
1.14900568869918 1
1.24793016107129 1
0.819728475081434 1
0.826343217625934 1
1.10773463205938 1
1.33178997462297 1
0.885287016592851 1
1.50042396998907 1
1.45996447964182 1
1.34133758014008 1
1.01847443464165 1
1.36322140988533 1
0.504723274336926 0
1.12612856028572 1
1.23995558003995 1
1.06022398412648 1
0.838283695750323 1
0.927872608738324 1
0.863851070442877 1
0.999786166921528 1
1.29443791760124 1
1.12988218833212 1
1.24115207255161 1
0.995646206776229 1
1.25054474950551 1
1.20003509295729 1
1.0314484816364 1
0.457474488635213 0
0.863979401027605 1
1.07284899677144 1
0.950574475152355 1
0.949559807223222 1
1.12626606905351 1
0.764963062046581 1
1.20334383452656 1
1.12009633114958 1
0.797744064613618 1
0.959204042730626 1
1.00731877942627 1
0.933583081295862 1
0.925942880869926 1
1.0732707628626 1
0.694053936626524 1
1.10367249911989 1
0.807248425727985 1
0.463289182084076 1
1.02877799196284 1
1.1183848058875 1
0.973785641284865 1
1.18764126069778 1
1.16863490429653 1
0.679179819285765 1
1.03775708703944 1
0.803933392698821 1
1.32295812913517 1
0.805873913578942 1
0.992397656568936 1
1.42217892218539 1
0.886410969193924 1
1.07411014979542 1
0.76929424491835 1
1.12803556195338 1
1.03140398586045 1
1.12648353149539 1
1.03881250949408 1
0.473410631096726 1
0.851759560483932 1
0.730191661226605 1
1.08900118452012 1
0.902262919309495 1
1.30228754664913 1
0.767563161502848 1
1.09832605699991 1
1.52536470934398 0
0.789063402846783 1
1.27600287589601 1
1.29584604754235 1
0.729158380152736 1
0.697000936024228 1
1.0397128511538 1
0.964251219360482 1
0.808216922505157 1
1.73017823054889 0
1.07496200426854 1
1.04604249121915 1
1.0201003559713 1
1.18147118706664 1
1.27839705488055 1
1.61442497229648 0
1.34127886631859 1
1.21959747932565 1
0.840758479679304 1
0.980016892971294 1
1.10146399033789 1
1.01020501089192 1
1.24377465282525 1
1.16537137120183 1
1.02484923313282 1
0.669815871721727 1
1.19084746337478 1
1.12479895898111 1
1.12644147264867 1
0.241351741499305 0
1.24515544338155 1
0.815295310041735 1
0.785726346420835 1
1.0715764561247 1
0.967860367702813 1
0.978496588069574 1
1.11632138484017 1
1.17934176114177 1
1.10528092646925 1
1.31379329053034 1
1.06936836844539 1
0.836146043885003 1
0.559432397175851 1
1.31118369851016 1
0.427600458857905 1
1.23880965525603 1
0.80607177206941 1
0.825071097130525 1
0.94060160717603 1
1.07815153279609 1
1.1231849296782 1
1.05660830505577 1
0.529193421497328 1
1.11509841460771 1
1.36542381754281 1
0.769970197973172 1
1.31772275624447 1
1.25683284912435 1
1.70666739758594 0
0.582766138590887 1
0.924449442336414 1
0.958326966590799 1
0.667546459275121 1
1.18029251069548 1
0.984856015795031 1
1.10641348321752 1
1.17690494930668 1
1.19340908209084 1
0.92800843203914 1
1.1687587988393 1
0.923066846986114 1
0.942183213123602 1
1.07212898123825 1
1.45627539068854 1
1.01235166752127 1
1.45028220532562 1
1.2105477992896 1
0.701042059094683 1
1.42010138915976 1
0.72543116520725 1
1.22975928826152 1
1.00147914254155 1
0.462767487255562 0
0.862173986533294 1
1.10879278592284 1
0.886424058202142 1
1.59319351268677 0
1.26039597387163 1
0.794468045666165 1
1.15240021228515 1
0.98760322826689 1
0.977884171683427 1
1.27209746627945 1
0.776290246961241 1
1.05193931890217 1
1.10751922511145 1
1.68673808956851 1
1.0689474967118 1
0.825779137291903 1
1.43452965515438 1
0.639144924748348 1
0.852754742481922 1
1.05595959503659 1
1.17883501413714 1
0.61580713686563 1
0.579617614261815 1
0.771158860342103 1
1.00428437052267 1
0.767603361874496 1
1.51187309858099 1
0.918259918587579 1
0.793050673675978 1
0.6470113093593 1
0.420004727806079 0
0.9604189433841 1
0.989764766322651 1
1.26844390804553 1
0.56877211160688 0
1.16822202107337 1
0.813452540806433 1
1.03022226756613 1
1.49141176241042 1
1.01014738697981 1
0.918017937982358 1
0.740025208507654 1
0.521631691567472 0
0.813450383893929 1
1.04222718172761 1
0.765844211118111 1
1.48811464558433 0
1.19677162794297 1
0.992851624897612 1
1.0583270581437 1
1.12287041445264 1
0.589884275237311 1
1.14540521400122 1
0.990005603330858 1
0.832739194999785 1
0.718341834506886 1
1.23291609606459 1
0.906370081700002 1
1.4081237165722 1
1.30097465758268 1
1.45813810285332 0
0.806039628008553 1
1.07159888971078 1
0.888451939943303 1
1.09403381192587 1
0.984908874292161 1
0.901267087797689 1
1.01207935782535 1
1.05392416934324 1
1.07365064255963 1
0.814766164225429 1
0.810123677618086 1
1.11309056351027 1
1.20820757461463 1
1.09647903744191 1
0.970387220202149 1
0.763053507669402 1
0.97293317982235 1
0.755661777272742 1
1.25290590408664 1
0.948361154541222 1
0.805795460652061 1
1.07782797085935 1
0.590129894257179 1
0.988079508203772 1
1.40522115014508 1
1.07387054576782 1
1.3044110730864 1
0.813468640190732 1
0.793784534908463 1
0.971780830698262 1
1.03216381745059 1
1.03091032013143 1
1.22434591027033 1
0.956512555949192 1
0.988413487217263 1
1.0539566704748 1
0.453980145924589 1
1.49770298992127 1
0.691035475573268 1
1.31690237476002 1
1.23626061993488 1
1.34660324395002 1
1.14614337313977 1
0.94810917239599 1
0.583713227712285 1
1.00920391923764 1
0.676301382746849 1
0.988422706392253 1
0.936281771710231 1
0.817802720548999 1
1.02381624982622 1
0.948447044935349 1
0.908770948161988 1
1.18464480059798 1
0.666553698788641 1
0.788253456287439 1
1.04331331519466 1
0.965965865007069 1
1.02293320695293 1
1.20728400805737 1
0.685287795009539 1
0.856935931073459 1
1.04294306480991 1
0.66978748039901 1
0.677314434119606 1
1.00188198593288 1
0.782804760922924 1
1.08269934252477 1
0.880397578554067 1
0.732684952952039 1
0.876276590457516 1
0.674623983095884 1
1.10835717643735 1
0.969085988711805 1
1.09264487735214 1
1.43628304142196 1
0.964520538250757 1
1.27825818436602 1
1.15833040462318 1
0.604991074504175 1
0.781248036263921 1
1.25623176919504 1
1.06709396661926 1
0.731843089084015 1
1.01262674388484 1
0.71655681124941 1
0.791542301821355 1
0.449221661615625 1
0.735209710990015 1
1.13206783590852 1
0.454812686139377 1
0.589299835464862 1
0.778711007942233 1
0.885542407125984 1
0.975745513443481 1
0.961245636206111 1
0.818861278300351 1
1.04090518309953 1
1.06334346967614 1
0.569006984215793 1
1.04240204073162 1
0.976394485091352 1
0.773392236972027 1
1.0445525093339 1
1.09785480217901 1
1.01943830738123 1
0.679937718793529 1
0.316458871697326 0
0.878990401673313 1
1.30406743564218 1
0.987334270342792 1
1.49898340398104 0
1.1858127459168 1
1.23070578729029 1
0.74735114361874 1
0.803770366578337 1
1.29953755576478 1
0.951912888005711 1
1.05445269657353 1
0.834328638772097 1
1.16947687529592 1
1.0031849300942 1
1.40743307504013 1
1.7367951231819 0
1.30308912521403 1
0.865958477153237 1
0.892037677505608 1
1.18912577019599 1
0.798485251826327 1
1.01134977236725 1
0.843110197599239 1
1.46388005211401 1
0.81931891824787 1
0.944227343336433 1
0.793743493292888 1
1.13749883592622 1
1.00695294337484 1
1.1027705757614 1
1.20515050044859 1
0.598483837275564 1
0.784083597297685 1
0.693507881539543 1
0.756210857757908 1
0.836338929210022 1
0.726697844924313 1
0.875069243982071 1
1.02106920053707 1
1.34406967811544 1
0.927339067651879 1
0.788173310797577 1
0.770864260831615 1
1.21924899138948 1
0.82610400366634 1
0.966576032342424 1
1.12549095444154 1
1.00573352447618 1
0.848332007813012 1
1.21746313551971 1
1.31061438354157 1
0.876726238347417 1
0.957168228015524 1
1.37668426423245 1
0.637558678193407 1
0.381501882296388 0
0.994628397093745 1
1.00524384816488 1
0.845974709798952 1
1.29683331549222 1
0.737059419528917 1
1.1272450485799 1
0.791147473168157 1
1.03666310259422 1
1.01245529853134 1
1.16979246884243 1
1.08791505070798 1
1.2431615397056 1
1.01999737798631 1
1.58901957156328 1
0.964067362098779 1
0.65122826072411 1
1.05432005416552 1
0.922339722300206 1
0.360004812207153 0
1.3031272433995 1
0.791121483326916 1
0.815805297393527 1
0.967219007122124 1
0.865261533183557 1
1.09155448565878 1
1.00154075844468 1
0.617182320126414 1
1.11586178018637 1
0.841429300710611 1
0.771778759384268 1
0.839467303656308 1
0.888037767508828 1
0.803170288217174 1
0.698915967041629 1
0.932426679673526 1
0.508667472879861 1
0.802319356402975 1
1.06768864894197 1
0.59830643781248 0
1.0001067989962 1
1.01790771031024 1
0.794796618195823 1
1.2490424318738 1
1.27613397307796 1
1.16201959980494 1
0.930211372955049 1
0.687054553202209 1
1.26083788045648 1
1.41831209655177 0
0.712461301149559 1
0.45747670396617 1
0.936995473076631 1
1.00807722708229 1
1.1545033231615 1
0.86837337558474 1
1.22255415494163 1
1.03312220652362 1
1.38191929369048 1
1.18154704650115 1
0.749651213298218 1
1.32200746974947 1
0.920010210328157 1
1.06533364737727 1
1.42384365101979 1
0.828908083347288 1
0.675136106651422 1
1.41730968062883 1
0.590907587756729 1
1.25305872849566 1
0.810595381644328 1
1.17913803400072 1
0.879673510183485 1
1.09780381865914 1
0.843756308833231 1
1.35675247281567 1
1.10819835733402 1
1.08786794749718 1
1.02299843827678 1
1.29896144254008 1
0.529776102429234 1
0.861398955734119 1
0.976957319330703 1
1.3595516395952 0
0.822863889384112 1
1.22546965401858 1
1.03420166756882 1
1.0371413989766 1
0.853045079723879 1
0.806216192719484 1
0.823212341976098 1
1.10152601461074 1
0.848354475704551 1
1.15786884761572 1
0.591597928375622 1
0.53287624182612 0
0.376614571688818 0
0.782713856410036 1
1.39324672699821 1
0.681977423298823 1
0.742135039089681 1
0.703134828825206 1
0.983047107995512 1
1.23456948123892 1
0.964080561068431 1
0.638044216325571 1
0.8013251642147 1
0.769562067917462 1
1.2882853393233 1
1.24315110114347 1
1.21499562389172 1
1.26107452778503 1
0.56218363853277 0
1.26346391898436 1
0.953286927567866 1
0.961939015612518 1
1.00925256779749 1
0.983441057246058 1
0.485427534832442 1
1.48812132968523 1
0.294079296529092 0
1.11577647816527 1
1.14125378007412 1
1.41312731455908 1
0.897588434272987 1
1.16200291554791 1
1.34819471336119 1
0.919727103832371 1
0.914591829192058 1
1.0521658818546 1
0.76046504155734 1
0.830252199095056 1
1.39908544435179 1
0.720802246822174 1
0.781505256547533 1
1.56613358525707 0
0.847969284468714 1
1.20525450114581 1
1.27731642286699 1
1.14304669948349 1
1.06658263025955 1
1.39504917861649 1
1.04740693730723 1
1.23963412117533 1
1.33422481328487 1
0.976802450479863 1
1.11206707873278 1
1.0342300926338 1
1.26820465942351 1
1.18522616412574 1
0.923230874053534 1
0.742528320075478 1
1.0439202636828 1
0.912311577112819 1
0.498930970012545 1
0.888740341786244 1
0.495664040102745 1
0.918985657348673 1
1.29593524556609 1
1.07659347085097 1
0.839366871815526 1
1.10315982294887 1
0.889695768338645 1
1.08074247905014 1
1.02594070272977 1
1.24328277693804 1
1.12721158651804 1
0.263094318635281 0
0.902544478867584 1
1.14486256245153 1
0.916895766542646 1
1.07269146989276 1
0.795058676638249 1
1.09686052015651 1
0.623799263328036 1
1.05551100280028 1
0.984631144410513 1
0.873504610821277 1
1.11773267317321 1
0.956068903987638 1
1.26486769820214 1
0.364601969614662 0
0.797676674043729 1
1.30915461675488 1
1.2885384785384 1
1.01258462339903 1
0.658568001094003 1
0.927889976204255 1
1.33471036307375 1
1.21945000436092 1
1.02610525791993 1
0.908515899415722 1
0.993081901759527 1
0.815785988979128 1
0.965312749264746 1
1.11621916783351 1
1.81567091333642 0
0.896242903886814 1
0.817631576773474 1
0.894840584174965 1
0.718876226812238 1
0.618110340592301 1
0.963586955617202 1
0.86915347769051 1
1.36763015668961 1
1.37993454151969 1
0.752718046330876 1
0.921506951484742 1
0.626943103737632 1
0.799685835210977 1
1.02681857711609 1
1.09285341447948 1
1.37523954473284 1
1.29670575792712 1
0.611372880592586 1
1.28927671552081 1
0.768019644002989 1
1.1977964728242 1
1.4710222123818 1
1.08264214160035 1
0.81017336656506 1
1.09801427770445 1
1.18119327434166 1
1.06627586634492 1
1.56132883920084 0
0.71673991929073 1
1.31711218587444 1
1.24047194300676 1
1.1133513867769 1
0.89799323866458 1
0.702037631848929 1
1.26097693145118 1
1.44166301019062 1
1.57511795513289 0
0.975605536298738 1
0.97119063061547 1
1.24916490491296 1
1.30238140748986 1
1.042406500016 1
1.26563919914959 1
1.327822475006 1
1.17692698215843 1
1.2360178284618 1
0.869897988938261 1
1.26024136233114 1
0.729575613801324 1
1.2763670750775 1
1.30525513038932 1
0.495731252626925 1
1.10903426828862 1
1.29173541915864 1
0.975475151683795 1
0.749598816467495 1
1.07735392577196 1
1.0786636066668 1
0.230023206129813 0
0.597664774123885 1
1.12043224449554 1
1.05791907509476 1
0.0969500638724522 0
0.903642404402462 1
1.23074949009039 1
1.27312160448179 1
0.97233573691496 1
0.957650941191824 1
0.807129195179991 1
1.20400863866171 1
0.920715647432175 1
0.809169368026042 1
1.28797026388787 1
1.05064391499954 1
0.694073800367555 1
0.823703163491751 1
0.952627997088957 1
1.27865787298921 1
0.923460733859483 1
0.946956799227738 1
0.924917328071621 1
1.37387512994138 1
1.29206016002396 1
1.04102861388798 1
0.925599680389129 1
0.921632287322524 1
0.850508559732155 1
0.794738180117228 1
1.43225940855298 1
0.898833075562602 1
0.921080868823527 1
1.03734771737831 1
1.45164946229916 1
0.982435213478646 1
0.958438274907803 1
1.05554178795118 1
1.17360211268853 1
1.28468236482079 1
1.01241125545399 1
0.907514213280476 1
0.884835876468607 1
0.444122049780586 0
1.29718915514311 1
1.19362074107361 1
1.50874751535741 0
0.414594142119959 0
1.2917405753057 1
1.1536230115976 1
1.37912011913739 1
1.25024207271079 1
1.19571975475233 1
1.09495018636596 1
1.23154242472715 1
1.61736077934007 0
1.0129959391742 1
1.24216557855275 1
0.59819385756622 1
0.819804210546385 1
1.25181176397731 1
0.803346994886586 1
0.908555362917463 1
0.754597107625138 1
0.88102584346888 1
0.831834810016684 1
1.09235290043206 1
0.601524916029023 1
1.16524354716024 1
1.20878709272423 1
1.32460532196837 1
0.437570356418226 1
1.08373810700077 1
1.21276976812615 1
1.18539508709997 1
0.816642151184036 1
1.12309595353111 1
0.357380309769174 0
1.2940015580052 1
0.981713768615622 1
1.15511560416794 1
1.43060376736064 1
1.17813300471066 1
0.567624729720641 1
0.739077491122312 1
0.941692872558104 1
0.910656172015309 1
0.788952048541667 1
1.18272914829719 1
0.630554530070546 1
0.281458715666062 0
0.958927557958471 1
0.880361487249879 1
0.399783139662203 1
1.12162220810115 1
0.774328891806911 1
1.11315582955538 1
1.25992661261977 1
0.634696614976575 1
0.932752874554901 1
1.073781471622 1
0.808133429007007 1
1.44018506921971 1
0.387635078055586 0
0.975007952833014 1
0.78579080816066 1
0.524129134351437 0
1.10758039873808 1
1.38332032754208 1
0.504314948913555 1
0.921316822962374 1
1.06768303458368 1
1.43483685763856 1
1.29174384429295 1
0.852084575139343 1
0.359449307858516 0
0.768565209605953 1
1.13284596357899 1
0.823651255412007 1
0.58545252432473 1
1.20067364357943 1
1.47307203843458 1
1.56740388859616 0
1.0075700783146 1
0.813483653102805 1
0.771940798979642 1
0.633729823629619 1
0.992796793808813 1
0.948169180742005 1
1.28136225742242 1
1.49173078824013 1
0.892569755046905 1
1.29749208822219 1
0.876898771869525 1
0.757522982863496 1
0.431757595691489 0
0.803971325893663 1
1.19269122325307 1
1.05731956184133 1
1.23131650794765 1
0.715814279964958 1
1.05841714448819 1
1.48657036323535 1
1.30336093485966 1
0.609041034891226 1
1.18255519578818 1
0.809964087542908 1
0.70479653258542 1
0.878111586446687 1
1.45998779502234 0
0.905346454583152 1
1.0151383104121 1
0.86181125111058 1
1.53131089678795 0
1.32934041904108 1
1.02903865830907 1
0.961809080520939 1
1.08162857490704 1
0.703780861389751 1
1.04470131069628 1
0.926215327640728 1
0.897966084540377 1
0.481988632661187 0
1.3461227093715 1
1.44204616329468 0
0.962057723236428 1
1.1412929492812 1
1.06407178664068 1
1.5218004963053 1
0.814515742272772 1
1.49845346572628 1
1.11561752123778 1
1.16900632448208 1
0.409728444443842 0
1.22243046712557 1
0.649926315673928 0
0.898335732248873 1
1.29155042355293 1
0.555043032078193 1
1.57393871215728 0
0.964425369740692 1
1.30136877796027 1
0.816664014278582 1
1.28356066022062 1
1.29068029495859 1
1.10765584994739 1
1.16649485858117 1
1.14937411735494 1
1.07482990736299 1
0.529906187673372 1
1.94321713282907 0
1.17376196836561 1
1.24286282932576 1
1.42299969688982 1
1.17987216997104 1
0.784700392342559 1
0.90774075720459 1
0.516017782092802 1
0.486468315329838 0
1.23778009386355 1
0.736232760711778 1
0.733517793463911 1
0.444033111263296 0
1.06620214775507 1
1.21195185184362 1
1.0770587605123 1
0.779926599172739 1
1.11047975808568 1
0.703671283572462 1
0.754933421940941 1
0.985295607530907 1
1.52084552770333 0
0.783762176672744 1
1.12849474985551 1
0.678742033742523 1
1.50883844421518 1
1.37298787866322 1
1.43891950608307 0
0.978886236217837 1
0.96732400424706 1
1.16041600693801 1
0.674802847898415 1
0.765129560359826 1
0.691232252750844 1
1.10965983120195 1
1.36042281259733 1
0.66379020623485 1
0.652274330241173 1
1.15328843823429 1
1.31350265475252 1
0.828950770391939 1
1.26572593679718 1
0.806357697884313 1
1.03654107014193 1
0.915879329064936 1
0.965364618115185 1
0.804886709336789 1
0.97454930242375 1
1.21411101281944 1
0.648815275201422 1
1.22785807890566 1
1.12924080087575 1
0.805228083042608 1
0.859293158345741 1
0.755954306794611 1
0.854779530998353 1
0.56748381251179 1
1.12894224221125 1
0.681704941355839 1
0.841617409191874 1
0.883194676122549 1
0.975594890695179 1
0.766177690695268 1
0.973362540924401 1
1.04304657451921 1
1.00044315219227 1
1.23136963250651 1
1.17081835041508 1
0.82128162017495 1
0.620166714997617 1
0.631435574947958 1
1.1855801663024 1
0.375647540797713 0
0.681422384528296 1
1.21005451040118 1
0.913557777448097 1
1.4458675385362 0
0.939327824706995 1
1.16947360842046 1
1.03835467219925 1
0.49336623018431 1
1.51740618443654 0
0.961733961986723 1
1.23032590198034 1
0.78144348704406 1
1.11731156413123 1
1.29767980728771 1
0.65994959202253 1
1.18146512009213 1
0.83789552843028 1
0.570895150495759 1
0.974390479339646 1
0.458142933347685 0
1.21137019911121 1
1.13876954145176 1
1.31484364127394 1
1.46871321171962 1
1.15823852832469 1
0.757374789382162 1
0.838631223098625 1
1.12959082823469 1
1.1955408342256 1
1.2536408517535 1
0.889791776628642 1
1.13265442288644 1
0.678549327300585 1
0.940542479370578 1
0.931277977571742 1
1.08229186829361 1
1.02714420757922 1
1.13470356953442 1
1.52423677799916 1
0.685560057965267 1
1.34771936102992 1
1.31516083231441 1
1.30065806924193 1
1.16592713419004 1
1.18232450320634 1
0.551896218936827 1
0.63364811010311 1
1.12305696770824 1
0.918536439581038 1
0.808773773863596 1
0.624488923563913 1
0.911445345148398 1
1.28908415113081 1
1.06916527206255 1
0.749843063772057 1
1.15800148289062 1
1.03237176908545 1
0.765380745736445 1
1.09141695807504 1
1.27162804755964 1
0.538622371920358 1
1.09782857831636 1
1.22269669673508 1
0.892826384702982 1
0.86837752889555 1
0.931154190131628 1
0.892298915614454 1
1.32906144974067 1
1.13888633965005 1
1.06923594485884 1
1.27968202598316 1
0.991372517450313 1
1.22112173316954 1
0.849214211194182 1
0.799273796945796 1
1.36465362860837 1
1.34960503426058 1
0.577295921512755 0
1.0385445980327 1
0.75340205404633 1
0.89639958017047 1
1.20560158336236 1
1.22813161416325 1
1.13740188778746 1
0.805015453629645 1
1.11111230763456 1
0.745702845206926 1
0.768868015185386 1
0.714354109153454 1
0.618785593186464 1
0.592954947906702 1
1.06156402705578 1
0.777375274838587 1
0.817038477447383 1
1.02995978212079 1
1.28900570854329 1
0.426265017465555 0
1.0288830836351 1
0.862514662331339 1
0.776924346642907 1
0.767486511563875 1
0.351062168790545 1
1.20954808092682 1
0.731035673909735 1
1.12589886672489 1
1.1383117503989 1
0.567063472984674 1
1.07943203568666 1
0.698794539578669 1
1.42002866541245 1
0.967450125893129 1
1.30597216100238 1
1.07648829482073 1
1.01395208053332 1
0.734085615069359 1
0.984003190494457 1
1.22262973602358 1
0.81780077910132 1
0.638504415668841 1
1.0228917640942 1
0.972228127372469 1
0.6567004020965 1
0.711283030214404 1
0.622431834552724 1
0.589453444384439 1
0.982817180751549 1
1.25918893165119 1
0.612675016273141 1
0.793063586224006 1
1.1310701036821 1
0.898210663681286 1
1.49309196356295 0
0.965311450791682 1
0.540394491243488 1
0.881624768808404 1
1.13120446064484 1
0.415041387609718 0
0.985919536224931 1
0.380250607129633 0
1.42000617457694 1
1.13030390819987 1
1.19060695009027 1
0.645329003617827 1
0.608652461875731 1
1.26184509225797 1
1.04945541129297 1
1.06511556407385 1
0.895899057368264 1
1.10234207560945 1
0.958461547903429 1
1.19694555495484 1
1.03259656381609 1
0.829188108830991 1
0.869038611190828 1
1.18546601178838 1
0.429100150097358 1
1.3567924603919 0
1.19741060307768 1
0.762566016184386 1
1.17705812794562 1
0.81522026608923 1
1.40604708443992 1
1.32719913988725 1
1.41860997792746 1
0.844169776749435 1
0.918634683317644 1
0.991269602619817 1
1.47868080342324 1
0.947394527832497 1
1.0342504187519 1
0.981400549389801 1
1.44509800124059 1
0.937483744573131 1
1.27500918661351 1
0.555465247657997 1
1.09869274511064 1
1.10221781292151 1
0.81494662351151 1
0.936510692895378 1
0.924885162808195 1
0.615989137204171 1
0.784481427218687 1
0.640354695222351 1
1.33038144011472 1
1.05191735291664 1
1.45053173084956 0
1.01011595511296 1
0.986050449967963 1
1.10891618393165 1
1.04290945823163 1
1.14007903148281 1
1.03520641881839 1
1.00685201005484 1
1.01718526881947 1
1.0030061948422 1
1.00400540109046 1
0.852506874196226 1
1.15058896060922 1
0.867024751048088 1
1.22214547162318 1
0.97728933886351 1
0.965510149126326 1
0.830630616219857 1
0.708916338351574 1
1.0288133093328 1
1.19262303655818 1
0.74314105531661 1
1.24397426447557 1
0.758001881175454 1
0.743917289809799 1
1.03912155429362 1
1.52174319899599 0
1.16292924836843 1
1.02059873304975 1
0.784983608776624 1
0.829562381168669 1
1.30016253326079 1
1.18818084500723 1
1.3824596502273 1
0.80045789475664 1
0.909749316892071 1
1.02767612628735 1
0.842219846322782 1
0.769279021898957 1
0.898720894858925 1
0.696969317944022 1
0.925050429932595 1
1.11032956662992 1
1.46442205609565 1
0.9049609465088 1
1.61424463307961 1
0.603633340647737 1
1.11203805829236 1
1.22408021828862 1
1.12948360215472 1
1.39353133126556 1
0.836911711997119 1
1.730445740356 0
0.552953270170151 0
0.968407506182621 1
1.07976303952751 1
0.670715730033267 1
1.14719266238192 1
1.28950028346265 1
1.48317509912662 1
1.07117021011841 1
1.06290350569528 1
1.17561820390694 1
1.32082559559451 1
1.22155997713292 1
0.285935949368045 0
1.29077921657267 1
0.972351785667071 1
1.03941456760121 1
0.878993619477638 1
1.65461542014472 0
1.17379658415584 1
0.764201151721016 1
1.02806686231886 1
1.30208467950657 1
0.705164504141019 1
1.00990714728054 1
0.808533175576618 1
0.978031234971859 1
1.12395969401563 1
0.6856961676903 1
1.0496602813763 1
0.789869563802892 1
0.893315158777018 1
0.967872026515216 1
1.38766938440812 1
0.453166286795929 1
1.11546583554222 1
0.85735906117369 1
1.25021143366215 1
1.0218572110528 1
1.05507429877722 1
0.747197804558717 1
1.59124301012752 0
1.02411055505869 1
0.718926341309164 1
1.1268581292593 1
1.15410648258948 1
1.08128009028557 1
1.25905150323573 1
0.814882638309702 1
0.8861181106753 1
0.914250546683642 1
0.600802017939454 1
0.889213581117374 1
0.971963829140607 1
1.01428075122538 1
0.987635167014659 1
1.21085342104201 1
0.655703126533203 1
1.17153592126421 1
0.706473437361572 1
1.10502259184319 1
0.95154791285575 1
1.04969714657703 1
1.34656688556977 1
1.0477816796338 1
1.13455303303118 1
1.00013432466266 1
1.00060717733168 1
1.41561530341602 1
1.0243315756265 1
0.894475134160132 1
0.893652849472629 1
1.10158224207523 1
1.29859840633507 1
1.42082490248974 1
0.705469953696368 1
1.06851853535331 1
1.31502030488017 1
1.3377218751407 1
0.798200698450731 1
0.857894854776771 1
1.06791364904062 1
1.16235268715385 1
1.44430347788081 1
1.4775554398001 1
0.884773232274865 1
0.924033418723339 1
1.14003767395918 1
1.08596014801403 1
0.928273893251502 1
1.02644414999695 1
1.18522818703561 1
0.364750692926427 0
0.822674383656753 1
0.537453613479326 1
0.891950461463356 1
1.02044430743501 1
0.844508131036153 1
0.611796397811118 1
1.07071400124921 1
1.10812331891891 1
0.962338705899489 1
1.23318399222784 1
1.09099753175538 1
1.22890657674138 1
1.09055129935393 1
1.03212810077118 1
1.35609847039329 1
0.875965239586565 1
0.806621005086528 1
0.852885723311543 1
1.02668899888997 1
1.25723761495711 1
1.15698234832868 1
0.5842263683561 1
0.695779078708637 1
0.98126300952032 1
0.952181599323283 1
0.849405228212935 1
1.23816733558429 1
1.01151845440139 1
1.09360702791692 1
0.828121488598129 1
0.764388925129163 1
0.802135734614714 1
1.15908678584542 1
0.900933873720428 1
1.08838958770757 1
0.644261737373512 1
0.664450739343934 1
1.09114420778759 1
0.75569659136663 1
0.829189253406072 1
0.998667973658548 1
1.38582354341778 1
0.902245632261189 1
0.756710482579072 1
1.49278392423125 1
1.39062195448292 1
0.68771725038416 1
0.768714982970773 1
0.826986030028616 1
1.19960346456569 1
1.03793257978673 1
1.22105701833281 1
1.45238975182392 1
0.733801411154717 1
1.61692999793673 0
1.04987405054279 1
0.92477331882188 1
0.96423284150693 1
1.00487034541983 1
0.966962883460992 1
0.755891898825402 1
1.16800555924452 1
0.850173481176605 1
0.902693122349534 1
1.50369131368547 0
1.08007063419875 1
1.66213172212117 0
0.523520297465574 1
1.14764480369081 1
1.20249983788058 1
0.555256481094524 1
1.55544887450169 1
1.48497859155688 1
0.963691488490738 1
1.53492883745979 0
1.48966565182734 1
1.14860155953472 1
1.23535994454763 1
1.37305800219459 1
1.39499812331488 1
0.934564283080825 1
1.09978074007241 1
1.0013311744382 1
0.845448355801411 1
1.02958081571026 1
1.28663935298484 1
1.099969556477 1
1.04844484766183 1
1.03166914957561 1
0.962882668323234 1
0.421509442312123 0
0.586050748913889 1
1.45926750804128 1
1.04837612401333 1
0.922097691337824 1
0.88169039310361 1
1.15029194321681 1
1.2889245569696 1
1.1646017795745 1
0.272762325697122 0
1.11400972262578 1
0.775312153226302 1
0.668383698561914 1
0.738149161670592 1
0.693676219424063 1
1.00676602764452 1
0.716409163166294 1
1.26322314516785 1
0.769064178577393 1
1.03387941865441 1
0.880408589399433 1
0.758480926441984 1
1.0298717054607 1
0.929087651990927 1
0.99925197315143 1
1.06623235213022 1
1.34523843439262 1
1.29448850814649 1
1.00447001740517 1
1.22900731441455 1
0.884871972207685 1
1.1044204362923 1
1.04555165718976 1
1.12871477006693 1
1.27004663838773 1
1.29275993178334 1
1.01888547302283 1
1.37438843507899 1
1.23269738091621 1
1.32771123333538 1
1.24846812875768 1
1.12635755571094 1
0.525620522249069 1
1.67348518449879 0
0.605449104925305 1
0.789648369790201 1
0.787667725018966 1
0.874063737103826 1
1.26987799638472 1
0.717365506986556 1
1.09148373389714 1
1.72842661090739 0
1.15359737950544 1
1.00040895162048 1
1.02412963472336 1
0.964989986686085 1
1.07725140873125 1
0.957201028113919 1
1.05847480681527 1
1.12960855366369 1
1.22655945216603 1
0.723524168946594 1
0.989097296876692 1
1.0084779198892 1
1.18548382734602 1
1.10176417809105 1
0.847803559200269 1
1.19151430311579 1
0.904866487154005 1
0.901545880290206 1
0.945436804581114 1
1.10320999322305 1
1.13282509674987 1
0.884382486710008 1
0.759599072928367 1
1.10145018765639 1
0.648671243306572 1
0.464523466783525 0
0.876774614607752 1
1.11753941461939 1
0.869308685932188 1
0.962856867725728 1
0.781065783940189 1
0.951155877802074 1
1.43689375434774 1
0.68056455102623 1
1.43775813691821 1
0.914481121528792 1
0.912666140653668 1
0.752969739703112 1
0.955778189946184 1
-0.0755182430459656 0
0.925342038702192 1
1.11937167077766 1
1.39331219126788 1
0.664207126447088 1
0.582296413714657 1
1.37104406057777 1
0.912857210365672 1
1.61356046764065 0
0.769289008449268 1
1.18177758947881 1
0.507798356796606 1
0.512604677372028 1
1.42952546304659 1
0.504800009754371 1
0.561181456342078 1
0.626776677256769 1
0.715226253492022 1
0.966705086757535 1
1.1371798211196 1
0.351899759132017 0
1.14278500835653 1
0.944466042607685 1
1.0320543671493 1
1.27956677671629 1
1.3439454463881 1
0.694101602894574 1
0.772980277034773 1
1.19347009794558 1
0.941809822432408 1
0.928860361415356 1
0.830601397985248 1
0.987831603273916 1
1.19600673233646 1
1.1697107790819 1
0.183604025134412 0
0.36332418579861 0
0.858268024997656 1
0.545710567353011 1
0.76043647883765 1
1.22920492686179 1
1.28106424791964 1
1.25793771258593 1
1.07907345422543 1
0.844176490659625 1
1.01981682368944 1
0.814103031504181 1
1.09981731729523 1
0.89629099834144 1
1.03170405470179 1
1.17906093276873 1
0.651043135249667 1
1.31780638376263 1
0.889735093198732 1
1.5877456125665 1
1.26149749256649 1
1.43370677940816 1
0.853553591087926 1
1.36047928410572 1
0.273256507831065 0
1.15907311508856 1
1.4709567809801 0
1.44560278726317 0
0.664500106539434 1
0.499871549386393 1
1.07865745536227 1
1.49523487003736 1
0.702333947409171 1
1.10761321208172 1
1.48338978977094 1
0.87831486002507 1
0.608736114845394 1
0.761464428548964 1
0.869104897616961 1
1.04127266666379 1
1.43058934097592 0
1.05987405037233 1
0.966280624687724 1
1.09911751497861 1
1.38306671820606 1
0.807636568877709 1
0.459747749956525 1
1.17779159469938 1
1.06351821782489 1
1.19338239901493 1
0.734207552607164 1
0.971474310880194 1
1.07137142939713 1
1.06774905852363 1
0.795021996254671 1
1.08548693267685 1
1.25860676051253 1
0.741139856150534 1
1.26642324625183 1
0.761821029497987 1
1.10533129035924 1
0.964547595260753 1
1.11905415392351 1
1.20034234439861 1
0.936110531068127 1
1.39913373302409 1
1.0371726917004 1
1.08780428476708 1
1.25650482268029 1
0.376513817480938 0
0.665003555901371 1
0.823257553329662 1
0.852906968750981 1
0.552196833493746 1
0.809628362091174 1
0.811555574688471 1
0.918897954964635 1
1.1307106113292 1
1.40891204963013 1
0.772124577535626 1
1.17042039179792 1
1.08614248344407 1
1.19136605717024 1
0.700551703549045 1
0.611861204650717 1
1.11502994965205 1
1.14731904305184 1
0.853512440563414 1
1.11527237050211 1
1.02175801712129 1
0.788660337474094 1
1.13711122955067 1
0.551466488958613 1
0.839103383807305 1
0.833606912126102 1
0.921985334254236 1
0.870534688609955 1
1.45145566962264 1
1.41143911346427 1
1.08517507332908 1
1.08760813670396 1
0.584694763828929 1
1.13958024807533 1
1.09596812816795 1
1.48775408686718 1
1.12240258856453 1
1.00899443669661 1
0.960443422097813 1
1.11517653118663 1
1.03357822640036 1
0.733383275012478 1
0.990318550225585 1
1.44363000200636 0
0.993991234943267 1
0.906954542039965 1
0.95372129727045 1
1.26189782932419 1
1.05183483906397 1
0.851427632074673 1
0.646314184955693 1
0.549437207323565 0
0.745323122073745 1
1.27450362765662 1
0.773025000835505 1
0.780797538325311 1
1.03006177758075 1
1.01117652664042 1
1.52477843704838 0
1.38529868152407 1
1.24784726955797 1
1.17209353943399 1
1.32766195171156 1
0.887747214396493 1
0.739396111716008 1
0.871119365416023 1
1.01023786443986 1
0.545523997054162 0
0.863261734306592 1
1.10011262272364 1
0.988624821927604 1
1.23924392583633 1
1.05327012185795 1
0.779532846721265 1
1.0705245514289 1
1.06158660344781 1
0.641424500587869 1
1.11285969869337 1
1.70281287092032 0
1.11315769525296 1
0.767720548024122 1
1.03494470989676 1
0.424186517354148 0
0.794807531589668 1
1.11897041281618 1
1.12016224886742 1
0.493734579269956 1
0.815572567178961 1
1.08660377687076 1
0.876655335595495 1
1.05449501134642 1
1.12440391111686 1
1.24171857193902 1
1.01311732220555 1
0.711069338117607 1
0.580752913975327 1
0.645796324767108 1
0.518712951758884 1
0.743111794641152 1
1.25063011612453 1
1.23004484898162 1
1.29393293665986 1
1.29945698840546 1
0.830713194630227 1
0.440191163850406 0
0.861394740773657 1
0.552633824146793 1
1.35307856313224 1
0.576307732410272 1
1.19418748240872 1
0.81042963038532 1
0.84600000450588 1
0.901864619607416 1
1.45278381350144 1
1.12596998873941 1
1.13235741024256 1
0.707631416156263 1
1.23246676767122 1
1.01831090193952 1
0.817082060351846 1
0.843787295602893 1
0.657570394553064 1
0.997507785666658 1
1.13481766904658 1
1.00173015490531 1
1.16268788602228 1
1.4100876200988 1
1.23465916958785 1
0.53554614570783 1
1.00249287206875 1
1.01759995167154 1
0.965672644611589 1
1.13084966940755 1
1.0379351880769 1
0.886870694847827 1
0.865166204772796 1
1.03057176649526 1
1.11002876874663 1
1.07377352582523 1
1.08948738181587 1
1.10738621657635 1
0.959191643821438 1
1.21934090495765 1
1.01710728325542 1
0.584195263964968 1
0.96702236428364 1
0.553149752646239 0
0.919204324719222 1
0.791981669536203 1
0.70765048093392 1
1.05203632610144 1
0.671223903486784 1
1.19601434289429 1
0.857665410091163 1
0.890735255498612 1
0.881711131866852 1
1.36632173622104 1
0.97548600119087 1
1.31312201285562 1
0.835835524443499 1
0.859989301503314 1
1.22511846301584 1
1.77742165156838 0
1.06749595317435 1
0.744933574309413 1
0.519843814249819 1
0.718069507704423 1
1.22720500039398 1
0.842709966864182 1
1.19574085725454 1
0.819648480321952 1
1.08487743567615 1
0.562369920862854 1
0.764512976261791 1
1.12167776042956 1
1.05654250993152 1
0.825098263630172 1
0.686834258191665 1
1.17891680911778 1
1.18679442721834 1
0.907599000394191 1
1.00668490953447 1
0.540741832469627 0
1.1455688727765 1
0.948736679367076 1
1.37232097984213 1
0.69077066829615 1
1.36299580729929 0
1.25688211716064 1
1.18460790557978 1
1.26550886119177 1
1.15698776394514 1
0.826693899834299 1
0.734217834148682 1
0.848746964906962 1
1.19400807525682 1
1.07410057710267 1
0.929297077922812 1
0.85557310950649 1
0.743877885435805 1
0.742410905538881 1
0.84109650228116 1
0.62132158805976 1
1.3510070271406 1
1.03991427510611 1
0.598560494696269 1
0.733951971795024 1
1.04133704479305 1
0.911782564079891 1
0.759097128492258 1
1.20378336629078 1
0.836571234849336 1
0.94447424817467 1
0.995649964903136 1
1.49591453744895 1
1.31085740890055 1
1.02322002353995 1
0.6676411772636 1
0.997241659846137 1
1.31743408273656 1
1.03084880430277 1
1.4168062316163 1
1.36524936385629 1
1.01603975879153 1
0.916443766146367 1
0.796095817301718 1
1.23708642237611 1
1.1369564273789 1
0.887736523557471 1
1.1669521069309 1
1.49163744717288 1
1.15036704298678 1
0.888045329595071 1
1.38762680748808 1
1.05572873622887 1
1.05795720316418 1
1.02173352490426 1
0.667826013976925 1
0.638804872948801 1
0.823539249464724 1
1.24383211734829 1
0.516404988964684 1
1.16132383241787 1
0.99062270116835 1
0.708834357356277 1
1.22384430222898 1
1.13107351623888 1
0.80198612495593 1
1.21866188954525 1
1.3535567643271 1
0.621744044655805 1
1.19011483206082 1
0.694822894821758 1
0.992571386891416 1
0.963423813226419 1
0.577557235524547 1
1.1160600791979 1
1.24020101269706 1
1.50134597171069 0
0.55794280093921 1
1.64159010912994 0
1.05357928274444 1
1.15589863045773 1
0.134246883226379 0
1.41360510786195 1
0.808166463617421 1
0.945610894209077 1
1.34542473822382 1
0.410058121180451 0
1.05108540433839 1
1.06334774138036 1
1.20891275296464 1
1.01431622035303 1
0.989077127674133 1
1.0646198619069 1
1.25502667535467 1
0.955127662036465 1
0.869885077118553 1
0.996456160733789 1
0.930673534605899 1
0.841500295360624 1
1.23352985692383 1
1.3055779116331 1
1.66390102213489 0
0.4671767958262 0
1.15817635514225 1
0.854317349727269 1
0.949979389057182 1
1.13495872200742 1
1.26118092229022 1
1.10789555318826 1
1.0117820681099 1
1.23953486010577 1
0.817045819324363 1
1.00860380639142 1
1.14289768087493 1
1.23829820234391 1
0.629821954691073 1
1.06153500628789 1
0.951732637062185 1
0.967858839851851 1
0.78319260502737 1
0.801939338841117 1
0.795464188294734 1
1.15670145880242 1
0.707477413311523 1
0.834963543937774 1
0.769143103209172 1
1.1552335763551 1
1.04596665818324 1
1.2035775635705 1
0.887619792263291 1
0.905727458766506 1
0.733015164870651 1
0.998373335875623 1
1.21565191426419 1
0.827489914889088 1
0.738908913854803 1
1.11711233211976 1
1.23465130946026 1
0.735271186149382 1
0.973888301480062 1
0.790279019605265 1
0.883410068576942 1
1.10447201510129 1
1.12581231421904 1
0.99234884415056 1
1.23257784770103 1
0.969477675162369 1
0.793207764106081 1
1.02541613787515 1
0.769717476032309 1
0.305213788833296 0
0.462278161976293 1
1.11864325355488 1
1.20286615334763 1
1.05627955057023 1
0.784844297555688 1
0.961844566385246 1
1.81647099656576 0
1.3364167772318 1
0.944828649051443 1
1.17357148511404 1
0.795920593185471 1
0.726244883112926 1
1.06221805309146 1
0.684556764341939 1
1.07927966943629 1
0.980979172189948 1
0.946720805306767 1
1.03954987177586 1
0.853634916016532 1
0.840248114316847 1
0.782960421462394 1
1.09595575195895 1
1.10235566573448 1
0.894058788053102 1
0.925634965669822 1
1.03883698204922 1
0.989506044224278 1
0.953364009102704 1
0.530667566858216 1
0.879681703711383 1
0.921545307641756 1
0.576492555820797 1
0.299164905955772 0
0.882673770257133 1
0.75836503920816 1
1.40627413011776 1
1.04479972285466 1
0.742245342760871 1
0.630538357509565 1
1.06935161256959 1
0.851292912000602 1
1.20248072812475 1
0.803664517731948 1
0.9955201316075 1
1.43988273721884 1
0.979922554508603 1
0.977746494521456 1
1.38158484589169 1
0.920069504035678 1
1.06452934631956 1
0.79332972266257 1
0.849606102057266 1
0.905883742448427 1
1.22185704547758 1
1.52656530780152 1
1.38690831456111 1
0.64149401531608 1
0.578206134203949 1
1.24539876423227 1
1.05202726738931 1
1.21707159558725 1
0.844321019725666 1
1.25963254954042 1
0.82744318140764 1
1.4754077285395 1
0.476620381528416 0
1.0451040797197 1
0.681941999414461 1
1.48183953644943 1
1.17441501831638 1
0.419979534725755 1
1.67044852368529 0
0.973662191549868 1
0.886161188875225 1
1.01444520618287 1
1.05194680167431 1
1.25475489078882 1
1.47630412548202 0
1.07701622182408 1
1.48383362770966 0
0.999736950537851 1
0.566758285944072 0
1.03953816812994 1
0.864860138095259 1
0.862954765271741 1
0.765192255680909 1
0.926812729092888 1
0.959335950588849 1
0.682001275328905 1
0.261553809714826 0
0.96088588398953 1
0.928299111347981 1
0.872916143262232 1
0.998930705407504 1
1.02337951190479 1
1.39101909825369 1
1.134272163999 1
1.35196914045943 1
1.06255330665428 1
0.891277916094903 1
1.16007893937453 1
1.13453646643711 1
0.869457184712212 1
1.43122485324355 1
1.12060484632117 1
1.24306327650128 1
1.13310469317573 1
0.979713532907549 1
1.41201592362625 0
0.802042301748476 1
1.15404220102516 1
0.962223370751228 1
1.25647126733304 1
0.792317047814696 1
1.02153699775156 1
0.65943068434438 1
1.48700187578814 0
1.17279566576473 1
1.1153630643564 1
1.32801448429398 1
0.884346904822871 1
1.11634801395956 1
1.14768314208604 1
0.833483672702949 1
0.923462241783321 1
1.20677583678162 1
0.954641389824245 1
1.10868342631944 1
1.09093555433305 1
1.12577409489508 1
1.26559780374158 1
1.40113000996189 1
1.13419112941794 1
0.968320742615975 1
1.20352952456269 1
0.504077630667251 0
0.991290450750834 1
0.691142394225917 1
0.840154665406051 1
1.01940125813752 1
1.07972103809904 1
1.26795512602785 1
1.05539420480163 1
1.04401332289927 1
0.681194843899748 1
1.19909956621864 1
1.4500972356198 1
0.985034407245299 1
0.422069205445458 1
1.13960394128755 1
0.819946154565878 1
0.889191354439072 1
0.896019374776338 1
1.35750315232225 1
1.49864048104135 0
1.36458089722087 1
0.546117545634668 1
1.07545210219137 1
0.880777052672327 1
0.975595653045044 1
0.982144362751364 1
0.204375510177467 0
1.22823030276024 1
1.26935893249654 1
0.367908343039248 0
0.948608815295401 1
1.40964163957302 1
0.891856483575334 1
0.51636635953883 1
1.26333477317071 1
0.882909334990822 1
1.06548470668405 1
0.846099083650622 1
0.855260237434039 1
0.700486625246684 1
1.33168702580148 1
0.481691606894285 0
0.440718550777972 0
0.871156824206753 1
1.24307728717453 1
0.728892124761273 1
0.872479753526565 1
1.01066944564676 1
0.97354148298535 1
0.923072475456805 1
0.362169089463212 0
0.821948952139955 1
0.844296889074004 1
0.981088990750986 1
0.974253880018905 1
1.05168727433865 1
1.25615661790159 1
1.47689178672078 1
1.29660929180747 1
1.13903837499448 1
0.659123369701969 1
1.34871411054558 1
1.58777252136279 0
1.06879566923504 1
1.10033586273997 1
1.23110932095029 1
0.819075620464434 1
0.864196936830964 1
0.778180206026201 1
1.27224000571479 1
1.23776303702764 1
1.17934735711511 1
0.566324622548931 0
0.96619168025561 1
0.628148696239316 1
1.24581289320584 1
0.407361916202965 1
0.701439129550346 1
0.727540681892534 1
1.14712527359277 1
1.00162474470048 1
1.06332099957272 1
0.974548835801057 1
0.963641153861384 1
0.741326432851068 1
0.655261450568652 1
1.01402917143077 1
1.59080624496202 0
0.832917493558172 1
0.753226525425751 1
1.03425934969785 1
0.877015786804337 1
0.809875305725445 1
1.19163528730521 1
1.02220851034373 1
0.618422335350755 1
0.591329820078166 1
1.07738458460798 1
1.20911823880656 1
0.699441421429022 1
0.807632163715653 1
0.890082961965828 1
0.711007894993991 1
0.906844150109067 1
1.1304868832329 1
0.981974300891557 1
1.36979731409518 1
0.981504602676268 1
0.954990950338092 1
0.738868767936522 1
0.771198948011375 1
0.957966659413651 1
1.13020243608213 1
1.16258576007133 1
0.970988816936941 1
0.571345918610502 1
1.17715355601731 1
1.3748028899364 1
1.36034323615391 1
0.942707853043097 1
1.29549429896865 1
1.07046396893882 1
0.807176434110835 1
0.932563410556418 1
0.641174362791868 1
0.561785681304173 1
0.811524515701783 1
0.741328799019438 1
1.48578598433665 1
0.847018564915778 1
1.43297667463328 1
0.961026358899948 1
0.851447461088595 1
1.00748385721736 1
0.967985713858162 1
0.644486819168968 1
1.46211687129919 1
0.911892982560263 1
1.14593584423205 1
0.946672132195142 1
0.994811282205371 1
0.885930743216519 1
1.15308246294088 1
0.932442412935466 1
1.07096332786753 1
0.787014144756953 1
1.15244055307601 1
1.01244215269424 1
0.780194614988642 1
1.31423101600851 1
0.768317373189952 1
1.36088061217089 1
1.10158039564179 1
1.53070834967051 0
1.17980916914462 1
1.02882297094132 1
1.44737138989667 1
0.957346058325948 1
0.845200871037721 1
1.02311368358218 1
1.23798547590088 1
1.25801550785468 1
1.01588134936593 1
1.08433456018547 1
1.10308475778765 1
0.801183370926557 1
0.932926972634411 1
0.931948037327419 1
1.75406687106896 0
1.30737247034995 1
1.58953389356782 0
0.834141266039544 1
1.17758141513878 1
1.01829311030262 1
0.747036850521695 1
1.02582161313957 1
0.455551362999053 1
1.16669988399285 1
1.64466955367979 0
0.712041730250668 1
0.877796448209361 1
0.904725822407755 1
0.96542081301229 1
0.805170250578166 1
1.33881673571169 1
1.3407163216997 1
1.23604586705054 1
0.853386413473814 1
1.07744604451048 1
1.10796272968681 1
1.15679369574009 1
0.662562941612586 1
0.986456068507883 1
1.17823497131552 1
0.928450268358159 1
0.70144076638621 1
1.1630604760388 1
0.962035707975385 1
0.802596345234501 1
0.763369133615037 1
1.09567742830002 1
0.764389210148211 1
0.88834176946634 1
0.880485243894638 1
0.680658220799619 1
1.17218950790048 1
0.959105970697364 1
1.48034290265236 1
0.818116762445906 1
1.51281160822577 0
1.4120277968382 1
1.06132568437157 1
1.01231562647531 1
1.43287149949358 1
0.667618666284793 1
0.794460001558094 1
0.507751586520623 0
1.30397671045696 1
1.70934263665444 0
0.927024995282763 1
1.22469273777434 1
1.15599576519641 1
0.603458159285398 1
0.926130766231967 1
0.867567786868971 1
1.9694621692982 0
1.0032971739045 1
1.41373402121429 1
0.622055824929245 1
1.02878092710788 1
1.22608763892678 1
1.49403924480082 1
0.623723901461434 1
1.32695031261495 1
0.803647224180318 1
1.26780285434583 1
0.886635344636702 1
1.06347672156085 1
1.06918942418644 1
1.15335198200031 1
0.975892780451424 1
1.25774577310624 1
0.786832587852857 1
0.739710455831388 1
1.10395085928696 1
1.12114879923529 1
1.32925582651869 1
1.20033107965544 1
1.07796185175235 1
1.12814829736151 1
0.697090080572192 1
1.24147779455988 1
1.27655314243473 1
1.21686045622154 1
1.16466826390429 1
1.07119618151411 1
0.914320094022505 1
0.921726487607282 1
1.2158518998219 1
0.874160662541083 1
1.1756019782663 1
1.25344945796763 1
0.845752411627922 1
1.18970483509737 1
0.47627382450095 0
0.758263704747603 1
0.942177828219545 1
0.956833900140337 1
0.548648988860071 1
1.32805905983997 1
0.970136242229878 1
1.28409752192788 1
0.529271010020666 1
0.486027784442322 1
1.28669942824394 1
0.670475422496853 1
0.525079448503251 1
0.726971555167657 1
1.15279562314366 1
1.23038850720067 1
0.977014687885767 1
0.881347461376444 1
0.995095646336193 1
0.896860288614387 1
1.38003838004275 1
0.815606682542214 1
0.659796903818914 1
1.25609620931597 1
0.65058366933159 1
0.844326189492869 1
0.645288230114789 1
0.584509291255189 0
1.59825502813369 0
0.62361650703261 1
0.631066990529055 1
0.894975745962738 1
1.23969623074246 1
0.834772579131537 1
0.930480547029061 1
1.46465434373227 0
1.30928457910724 1
1.17317247124027 1
0.725739628334923 1
0.969349294852847 1
1.38261544377615 1
0.913212336927515 1
0.89603066783993 1
0.974211722835017 1
0.985766602870079 1
1.35436476755162 1
1.29172824273047 1
1.08853624459772 1
1.07024189468324 1
0.866266521468718 1
1.64821005660461 0
0.741099719032565 1
0.913040618775796 1
0.858396872835919 1
0.934862160291282 1
0.812761483786807 1
1.22792107167902 1
0.926637348337 1
0.645478329790234 1
1.29623622619871 1
2.00540800211633 0
1.58191891922706 0
0.99269835354926 1
1.33080545318502 1
1.10467812064108 1
0.792968063138253 1
0.933142342031871 1
1.06056715888202 1
1.14294105884657 1
0.690682831404035 1
1.22559279830559 1
0.943818760118457 1
1.06931281468632 1
0.778121889355372 1
0.980902268480164 1
1.30161497660921 1
0.676760640122964 1
0.79695603111645 1
0.965455532985578 1
0.84417048986696 1
0.928345848534598 1
0.798345825226672 1
0.816701591464219 1
0.750462766970333 1
1.39171673327917 1
0.748337196727163 1
0.519304377770391 1
0.819349652368107 1
0.895573308190907 1
1.05770472731849 1
0.955849094772872 1
0.942342582497241 1
0.988663911566803 1
0.676937047278893 1
1.60448587088378 0
0.745930614370103 1
1.0897556415221 1
1.17426178359766 1
0.669407851127155 1
0.838420022916561 1
0.971018113916413 1
0.765023654892108 1
0.914624247019231 1
1.36010841283345 0
0.598006659558316 0
0.781515575301627 1
1.11569890609021 1
0.932344942732981 1
0.820305418644351 1
1.17119510533663 1
0.679460099351501 1
0.728789649522686 1
1.14424812502555 1
1.10052579136786 1
1.17724596500262 1
0.777085462066811 1
0.75094304516122 1
1.16828758675349 1
1.39442479414088 1
1.27272903442967 1
1.03466436263809 1
1.18563690810208 1
1.28189082693433 1
0.597958200650331 1
1.33228787719405 1
0.750020080513539 1
0.744010887409224 1
1.22422955058395 1
0.894741176342166 1
1.03593072887114 1
0.977237294584135 1
1.30487923064021 1
0.785780423455681 1
1.3825024850243 1
1.19085637805945 1
1.2665530309511 1
1.19833604467792 1
1.0543276882257 1
1.18857582193031 1
0.974322635036523 1
1.18775531530224 1
0.648760506990986 1
0.887013942865184 1
1.00584084383894 1
1.32717252391642 1
1.17973066635374 1
1.22060777122361 1
1.07559891812903 1
1.03791048957259 1
1.04767420390102 1
1.0538745976331 1
0.747288110927861 1
0.916988254332547 1
0.968937843284032 1
1.4188309822765 1
0.989355289525847 1
0.674309369671787 1
0.907276614510293 1
1.18530396434662 1
0.807323056367418 1
0.96322221907008 1
0.989847143970107 1
1.23916961096856 1
1.05872584172742 1
0.969324585206548 1
1.30061252815444 1
0.560399129292371 1
0.695813308156511 1
1.19987774571826 1
1.44190819383576 1
1.12963622667927 1
0.972436993202887 1
1.34810949120378 1
0.714704592931134 1
0.716967459462302 1
0.793692398222369 1
0.502353345435232 1
1.07001530287077 1
0.554170064105371 1
1.31460135796373 1
0.865882086453321 1
1.72540606920816 0
0.652071699188963 1
1.37944777429506 1
1.43064156836687 1
1.04670252000708 1
1.08873715524888 1
1.4905241363005 0
0.723404985164158 1
1.69425140625543 0
0.616048110496594 1
1.24850179877627 1
1.20344259246259 1
0.885727971470961 1
0.936799903692669 1
0.646561864580811 1
0.771786007243736 1
1.35445991288871 1
0.604268667877972 1
1.32901722150591 1
1.27236124970846 1
1.42380471271507 1
1.42255398270139 1
1.16784423456162 1
1.11084418178138 1
0.773128919033596 1
1.37298294937679 1
0.976527453022086 1
1.25659340308209 1
0.906859242811183 1
1.14960288558225 1
0.989050021450106 1
1.20598831043091 1
1.18459434203536 1
1.13681524960974 1
0.494984207874818 0
1.0500060819594 1
1.05128491095083 1
1.2288927330245 1
1.40723729974218 1
0.510452934704183 1
1.22435011280543 1
0.881844532095564 1
0.534294285068782 1
1.05413470147541 1
0.943820476586613 1
0.529808883181975 1
1.0236648249893 1
0.951163331173223 1
1.48122656630887 0
1.06040714437584 1
0.875174257314494 1
1.11699800771459 1
1.21296966017654 1
1.00913318916222 1
0.890955753735957 1
1.08273574660478 1
0.746208799849548 1
0.896054528452416 1
1.15006784211091 1
0.800567650863652 1
1.03681664102023 1
0.527542587369731 0
1.15626722994772 1
1.24471809531064 1
1.06181258439183 1
0.894170377057642 1
1.41245843060546 1
0.675775492222921 1
1.37796149579301 1
0.823081360720816 1
0.811682257662279 1
0.243909331877589 0
1.16727278239167 1
0.921782696203274 1
0.824263213777167 1
0.471853103716503 0
0.796372271526583 1
1.06263495682805 1
0.503569486967925 0
1.16022321706591 1
1.03082430548016 1
1.27910713525562 1
1.11919812337214 1
1.06943671668625 1
1.00189563903978 1
0.858556871561678 1
0.971526411645705 1
0.616871039307412 1
1.158750827614 1
0.866472407406749 1
0.895465582385222 1
1.21120885863246 1
0.985422015779211 1
0.998155474301748 1
1.00423528720969 1
0.629088791517376 0
1.2905105248893 1
1.49770016489486 1
1.11923426785061 1
1.33652615595371 1
0.529455244731392 1
1.02011578732801 1
1.40865995001058 1
1.34696453450061 1
1.25789316597181 1
0.856991083577916 1
0.724550069034526 1
0.59907945243069 1
0.806087049607189 1
0.615777693663362 1
0.886221034667724 1
1.20081451406747 1
0.923437827984886 1
1.02832901055327 1
0.777437903216043 1
0.882242920818377 1
0.799245701831875 1
0.712137645908016 1
0.612521456636674 1
0.683501187590463 1
0.801924289403365 1
1.25014887875931 1
1.1535764890994 1
1.0490237803761 1
0.5468135739432 1
1.12407192759857 1
1.35556768810844 1
0.639723739125753 1
1.18159510998737 1
0.960574213911711 1
0.207539447208422 0
0.795904636556326 1
1.00391157148881 1
1.36834573030463 1
0.92951384675884 1
0.999253746693756 1
0.860626140398192 1
0.7205876240744 1
0.727342517703268 1
1.27399322575857 1
1.24010598064983 1
0.986583032513427 1
1.30029139591276 1
0.372744655434242 0
1.58170886999483 0
0.833217789647665 1
0.732371283365375 1
1.58375450745042 0
0.796508616087413 1
0.997006626868732 1
1.19141594168502 1
1.34740761604597 1
0.857146449987972 1
1.08494290748054 1
1.345974598245 1
1.28939236177249 1
1.44837550995734 1
0.913463800447838 1
1.12670633201597 1
1.21986636839799 1
1.01360182310861 1
0.939113416972144 1
1.13133232160378 1
0.529917244044703 1
1.23597317389997 1
0.618745500324033 1
1.16934313506757 1
1.33360266439995 1
0.937059406701271 1
0.889552726969822 1
0.671240872337683 1
0.822876603203345 1
1.27938534763138 1
0.920412077493041 1
0.467260111203813 1
0.710187977175119 1
1.37214252453952 1
0.86338238110561 1
0.640313964536096 1
0.981101097717483 1
1.36142288551186 1
1.33383991637251 1
1.21888234958453 1
1.86806080877381 0
1.26212830327705 1
1.27252158556693 1
0.761781180585318 1
1.27332514504895 1
1.17524827182363 1
0.769996719281042 1
1.018985986333 1
0.868474355695501 1
0.849907463656012 1
1.20107668804956 1
0.654475497944768 1
1.8062448561817 0
0.545582335267418 0
1.19028056575267 1
0.502726804749119 0
0.542681049729664 0
1.27709393943218 1
0.545941029786204 1
1.56270611724122 0
1.12817809718591 1
0.892314222070185 1
1.27630453656182 1
1.06899950122773 1
1.07449390948305 1
0.641466037848686 1
0.844973192575231 1
1.42010766348987 1
1.01900835647459 1
0.76066310388135 1
1.25598242595194 1
0.653694793707309 1
0.869433896625361 1
1.24806443176713 1
1.21757910519061 1
0.882103355761726 1
0.866793610283315 1
0.794508533070998 1
1.44823382206028 1
0.805807525075943 1
1.25826064675646 1
1.26085874664335 1
1.09314450611484 1
0.612305189864696 1
1.05610511469335 1
1.18849798388994 1
0.672158801920197 1
0.879032297719947 1
0.800375787447282 1
1.16481815389376 1
0.929039259849618 1
1.14354318324842 1
1.04716803757943 1
1.23314194635317 1
1.16659162331996 1
1.31208709669901 1
0.811920247638025 1
1.30168616809287 1
0.890887084874498 1
1.21507801754021 1
1.60916986036716 0
1.19887120480988 1
0.527912865693949 0
0.891004634833075 1
0.76183401661388 1
0.528527032412545 1
0.727543731167327 1
0.971822041081832 1
1.00396842158208 1
0.807974211773815 1
0.950971397276653 1
1.34631552111557 1
1.17693201233651 1
1.27729548495794 1
1.15730721535975 1
1.36374167229733 1
0.827935759907672 1
1.18521005210723 1
0.532480458362741 0
0.288714960874218 0
1.28426395631695 1
1.0655340187046 1
1.21345707602426 1
0.532255113427862 1
1.05782722810612 1
1.21874571403672 1
1.18496403393649 1
0.951195131831859 1
0.990861832673682 1
0.867924310046967 1
1.26751756877873 1
0.771458563302393 1
0.74000865111891 1
0.887436504888438 1
1.41461935138087 1
0.683624810927653 1
0.875587198437191 1
1.29882623428778 1
0.375035762943645 0
0.9167045016068 1
1.05230244365686 1
0.996564171141024 1
1.23959197634583 1
1.170127962532 1
1.24888013468494 1
0.729615843707825 1
0.674921877621643 1
0.757894707145872 1
0.901527908478145 1
0.996862855789158 1
1.18235247040779 1
1.24702329501629 1
0.849281989354512 1
1.31330906373807 1
1.47631779328494 1
0.627582130570315 0
1.04177502957705 1
1.00357334765138 1
0.485630466138532 0
0.643714978291929 1
1.1583387278115 1
0.698642208623448 1
1.50125716644569 0
1.05045740795761 1
1.12562435701268 1
1.26507515440951 1
0.937773255395709 1
1.05278853356355 1
0.894037686779344 1
1.005630016452 1
0.958979770597386 1
0.722043769250855 1
0.927599027472952 1
1.24274868857842 1
1.27361981456274 1
0.696501772431319 1
1.40618656792185 1
0.863602216604937 1
1.1333479191988 1
0.85596852625786 1
0.90078661959895 1
0.448821821371073 0
0.664964637961982 1
0.869279026959898 1
0.992534219641965 1
1.09611388254939 1
1.09568026996168 1
0.795184161398481 1
0.794167282894446 1
0.99986511530029 1
0.88153365200131 1
1.06337812490762 1
0.60202336789838 1
0.992876980106053 1
0.647745491743488 1
1.3315179676735 1
1.21589789051933 1
0.535546952968879 1
1.01965958125739 1
1.14784403392072 1
0.962339213375824 1
0.755361912999332 1
0.709618830889266 1
0.889091557773601 1
0.673674352107522 1
0.547504990397059 1
1.59484420621552 1
0.850107486123397 1
1.09411801037873 1
0.944740564801807 1
0.948654115769116 1
0.596803181475948 1
0.679216771417198 1
1.22244700412592 1
0.652726271512323 1
1.03871287873621 1
1.0857183755783 1
1.05352274608245 1
0.926912038178132 1
0.787316676154894 1
0.774508084858929 1
1.34531932399391 1
1.3156486534252 1
1.30896125302165 1
0.995811658230319 1
1.23600047742783 1
0.69331121905622 1
0.762849157448357 1
0.322776962867684 0
0.977619582155867 1
1.34901655718778 1
1.29425805071748 1
1.61606052568662 0
1.11325083717856 1
0.671210472033991 1
1.03695811776535 1
1.09132854927966 1
0.919245338147787 1
0.985817433860312 1
0.610277105367114 1
1.23906920805817 1
0.956458690280468 1
0.726394412427369 1
1.41195619834215 1
1.22120935428049 1
0.534608293298589 0
0.863065447134578 1
1.37629390506396 1
1.18667266575094 1
1.28034602399671 1
1.23291758048596 1
1.04834175211051 1
0.926092270545689 1
1.21681600273493 1
1.64797406488791 0
1.09630486879861 1
1.13947506374666 1
1.16330736943578 1
0.83576189066806 1
1.06501402712623 1
0.88283910956655 1
1.27058920617302 1
1.17024299512443 1
0.911292345014967 1
0.773328232088315 1
1.14649732404296 1
1.37731061925876 1
1.03689309500814 1
0.667516393878886 1
0.611333920933118 1
1.14907829937426 1
0.939721613785108 1
1.62561536046374 0
1.04907246881577 1
1.25275500026848 1
0.725855058461175 1
1.11421188552874 1
1.31625369818824 1
1.21496839521998 1
0.819772201770775 1
0.139095792554361 0
0.935340116527518 1
0.787684238595953 1
1.02889117991759 1
0.660871112729744 1
1.00754486077951 1
1.29555705479558 1
0.810348681021767 1
0.955998104689058 1
0.907446733259452 1
0.732562781786204 1
1.32410199348933 1
0.950188424638386 1
1.04800307809413 1
0.97029998542357 1
0.834317954079114 1
1.43443996258659 1
1.0803161956872 1
0.989619025335189 1
1.27735849537954 1
1.39575468858072 1
1.34436358323477 1
0.518781285856336 0
0.517045882473891 0
1.01991393378992 1
1.12480989567316 1
0.368493739320771 0
0.75526840732675 1
1.22263518623805 1
1.26887434774708 1
1.10249912122503 1
1.03802668277762 1
0.93673526855211 1
0.644680167017514 1
1.65299904786774 0
1.10005386212168 1
0.375161433147411 0
1.13972739742915 1
1.32562756787398 1
0.947487990378468 1
1.22920886187475 1
1.1623328127104 1
0.86142101902406 1
1.23723251311204 1
1.08907188006849 1
0.908372621996077 1
0.863071969101008 1
1.40949420781359 1
0.648989209337868 1
1.20660835690793 1
1.19746917387344 1
1.18279412517028 1
1.54368727233215 0
0.505073963508719 1
0.726185330794967 1
0.823290874679698 1
0.757199934473364 1
0.978982118218329 1
1.52406747051157 0
1.18371519552413 1
1.35017752125423 1
1.22370465536493 1
0.738469891806221 1
1.04949379494224 1
1.09518880375827 1
0.96374490916897 1
1.4537046680893 1
1.04889071479886 1
1.47154400378416 1
1.39274899313782 1
0.963851081644302 1
1.09571527234375 1
1.11934249091976 1
1.21904545891893 1
1.26083024803567 1
0.597353698737497 1
0.960503125376856 1
1.02792961604604 1
1.16827572855096 1
1.07044615112238 1
1.01486792089899 1
0.710988811181151 1
1.41066554102325 1
1.30629927714133 1
0.905887645718932 1
1.32185412621907 1
0.560866925111417 1
1.2045748218291 1
1.21226692032253 1
1.0020989426275 1
1.28663143021321 1
0.737212329475346 1
1.20987643418602 1
1.49131124624784 0
1.01107306255061 1
1.15433764700786 1
0.699701674095377 1
1.18742161047777 1
1.15623390272363 1
1.00841908659691 1
1.48028384243051 1
1.03466727088259 1
1.08958793273438 1
0.718733901169724 1
1.21496639989561 1
0.870440150760332 1
1.2101311343555 1
0.986932829847403 1
0.995906579504443 1
0.684217499051559 1
0.879171671675771 1
0.728524027673535 1
1.20703674326639 1
1.11337366363053 1
0.754128968915349 1
1.04140620075121 1
0.837994380842433 1
1.29453555414466 1
0.863668908707828 1
1.21185693369743 1
0.885381267916327 1
1.61989407799437 0
0.840022545189972 1
1.22741185230197 1
0.914420978963171 1
1.58622055269292 0
1.0642646056164 1
1.28343267908016 1
0.976906225724632 1
0.905326309951456 1
0.860870185181479 1
0.635017225670286 1
0.798315331602615 1
1.25500105378235 1
1.31799384656269 1
1.14878736521788 1
0.603377026127642 1
1.30822751729089 1
0.483669681197502 1
1.25836981057731 1
0.646335232545018 1
0.383918894468861 0
1.03542090141384 1
0.930593802516468 1
1.16296880188172 1
1.09671440713417 1
0.933989662637621 1
0.661903991432819 1
1.73186163717974 0
0.772525257594839 1
1.33455980645698 1
0.919419052023825 1
1.34862358621869 1
0.979825025533038 1
0.514820559944907 0
1.17951505567879 1
0.953940084335312 1
1.29778732776112 1
0.441270876185263 0
1.06998699592203 1
1.12075528070168 1
1.33849781333575 1
1.21871290175956 1
0.678840919221141 1
1.00539154559106 1
0.616810071085867 1
1.05627032320171 1
0.661177118080543 1
0.79093658411141 1
0.739918759080259 1
1.3241416741832 1
0.660166438354522 1
0.787500340581582 1
1.00819455377911 1
1.07001362072898 1
1.12267535414182 1
0.59209735320239 1
0.810244410678155 1
0.809288592482527 1
0.942368728471873 1
0.948723771973903 1
1.42175320719047 1
1.02610776025061 1
1.28129197697453 1
0.739137539800507 1
0.824431102604192 1
1.32189355670233 1
0.786542176714301 1
1.19150187289656 1
1.14886271729566 1
1.24145484336576 1
0.592371762017138 1
0.781711829855615 1
0.863119465257617 1
0.890701960915474 1
1.22381335769198 1
0.835758285894644 1
1.21322767826937 1
1.07485750959716 1
1.19695565527656 1
0.908568470292008 1
1.25742979831666 1
1.04702817494453 1
1.03716109100111 1
0.788169701049523 1
0.544815043371139 0
1.3016354483778 1
1.22230494028492 1
1.0312225026158 1
0.947261763933784 1
0.988547727554362 1
0.498455755401284 1
0.703134034394448 1
0.789701897223546 1
1.05554920388942 1
0.936494494619333 1
1.39366463954509 1
0.874425609475984 1
1.34355911623653 1
0.792657294885635 1
0.928774093865799 1
0.993946036138819 1
1.34814425404299 1
1.37494386308307 1
0.870347432753023 1
0.966689693359299 1
0.674130608421218 1
1.44619082449674 0
1.09602760749423 1
0.761927535876526 1
0.817897187829665 1
0.920507370758213 1
1.33486315481183 1
1.17504961514042 1
1.26121471759906 1
0.792328354334275 1
1.07427803525886 1
0.997144895028871 1
0.919609042555186 1
0.713801162624076 1
0.658604585280192 1
1.0864634469315 1
1.22385784869776 1
0.851561618676 1
0.647605967311967 1
0.879826800104155 1
1.01086336837266 1
0.820958227382329 1
1.13489965668272 1
1.1863777779549 1
1.33385844554944 1
0.74414839680733 1
1.09277031707091 1
1.04639542299546 1
1.44838137822506 1
1.17016067898672 1
0.574215764064016 1
1.18686850503703 1
0.33415773056391 0
0.728914343333164 1
1.25130498828663 1
1.23226098594749 1
1.39684841304798 1
1.10723819526204 1
1.04955290571269 1
0.639279994654556 1
0.611746075057902 1
0.825314200458436 1
1.18195781228887 1
0.530034799031581 1
0.920822291479979 1
1.01654492551261 1
0.917988583058084 1
0.322603484514356 0
0.971893552953239 1
0.913192734261238 1
1.3772156431218 1
1.071502804498 1
0.875726104011925 1
0.921253613463891 1
1.01191249243015 1
0.770346841660711 1
0.5564779712307 1
1.11550358901374 1
1.23728012492754 1
1.21145697606869 1
0.66155205693152 1
1.14474047735352 1
1.53611999766141 0
0.755504595147132 1
0.20109541828249 0
0.78789007353021 1
0.849261483852266 1
0.951277144309444 1
0.94335955691693 1
1.11497942646135 1
0.938253091257323 1
1.32890909311302 1
0.950950210480544 1
1.20685408804634 1
0.538866033029943 1
0.93043888827009 1
0.785945962296885 1
1.03716786847902 1
0.831638146527548 1
0.682250353923993 1
1.51437214378837 1
1.27679571317717 1
0.510572214584887 0
0.676675809761327 1
0.996374996086143 1
1.1277710346014 1
1.14918209557614 1
0.815655889281742 1
0.675422494235569 1
1.61268173224095 0
1.18408178602425 1
0.922795145813202 1
1.0986623900712 1
0.883569019985655 1
1.0280445806023 1
1.08212231311634 1
1.04023170259144 1
1.20259321749898 1
1.28194016933067 1
0.972278037425022 1
1.19411358288692 1
1.17787605514386 1
1.17916168712533 1
0.828491358363918 1
1.0742932121978 1
0.480472381396066 1
1.23152431204036 1
1.19928878286163 1
0.913246944634963 1
0.930394695357848 1
0.642365319786246 1
0.963288175163529 1
1.23130651226574 1
0.937580309463867 1
0.444170766067236 0
0.558325340180351 1
0.801508689413 1
0.672903445509771 1
1.44990704634921 1
1.19923876489844 1
1.24089663588145 1
1.35674920779531 1
1.42789517143316 0
1.06579004248898 1
1.10038569983894 1
1.24371774379231 1
0.732801500724563 1
0.507776343573753 0
1.33664037332566 1
1.30458423121165 1
1.32694679297713 1
1.09261378202746 1
0.776930717344645 1
0.692005810413775 1
1.04687185536576 1
1.37156889151538 0
1.08987627864516 1
1.20143795834529 1
1.51639076066252 1
0.804077065596705 1
1.17860780931017 1
0.88862592306593 1
1.25380453175907 1
0.862188647275588 1
1.0256027027805 1
1.10675729109062 1
1.56841594048525 0
1.29451633174205 1
0.708406605875182 1
1.06403378984278 1
0.814461472820333 1
0.901068127983244 1
0.733133248987238 1
0.540446895625502 0
0.983173733694342 1
1.08782049404801 1
1.17659040751639 1
1.1167413947489 1
1.24464527792147 1
0.635328887896048 1
1.31089972237544 1
1.00031454126187 1
1.36660681243391 1
1.20100858867053 1
1.36343243198907 1
1.11508646768009 1
0.684509012074894 1
0.820863731214495 1
0.650485357592496 1
1.18850492569819 1
1.54540398424538 1
1.22836064695992 1
1.02895830195068 1
0.735467826133766 1
1.40280587049255 1
0.992739501581181 1
1.14173256388924 1
0.811748402697625 1
1.37899379323047 1
0.712467108728389 1
0.956791017784436 1
0.769084836148178 1
1.19566893287175 1
1.24030704857246 1
1.03805192838275 1
0.863035827459013 1
0.780252968981358 1
0.923090859759215 1
0.909494933619078 1
1.27773391857077 1
1.13930422143122 1
0.854262428916005 1
1.29911431086095 1
0.752053775864928 1
1.48920233599051 0
0.690494771753328 1
1.29641936360715 1
1.29893071523193 1
1.27812103101537 1
1.55077983236091 1
1.18054623384899 1
0.778273513668654 1
0.518363237216098 0
1.19047732138197 1
1.03771366735154 1
0.278203789582278 0
1.35999613949647 1
1.10312237138756 1
0.94787384647077 1
0.6759739892343 1
0.799931434425587 1
0.512632989340472 1
1.43130440450332 1
1.48639079573351 1
0.928654012774955 1
0.714429160521398 1
0.861264859000042 1
1.21750745190257 1
1.60373473383936 1
1.32376412293279 1
1.04837753452518 1
0.544196951228197 1
1.16812860610122 1
1.12267824360593 1
1.08661564925753 1
0.891139312287154 1
0.96714634478202 1
1.10207314524227 1
0.985341678612913 1
1.33336862920779 1
0.895516909627484 1
0.836543772714371 1
1.16627588452352 1
1.68922794643539 0
0.889492594941033 1
0.965909732749893 1
0.978689704057676 1
1.04748912021199 1
0.5799414263194 0
0.783578831651962 1
0.930267200641103 1
0.731846947221668 1
0.750986587648893 1
0.869832720386938 1
1.15617617153733 1
0.714012157309298 1
1.30462468075081 1
0.67690253321352 1
0.770076090774593 1
0.646884857428838 1
1.33687266640169 1
0.549376062443562 0
0.977902965383865 1
1.06286511625138 1
1.31311399071004 1
0.722132616146867 1
1.37039710619908 1
1.11068868144174 1
1.06799478869955 1
0.530135098184701 1
0.896650454457599 1
1.09425656992089 1
1.16885857618448 1
0.355425066127436 0
0.577423586491238 1
1.06831132425798 1
0.577332786910444 1
0.797477160500174 1
0.939212467654195 1
0.713012597990321 1
0.648085441719658 1
1.0837782973774 1
1.01517317205454 1
1.02240841888243 1
1.21292817634186 1
0.90188305352197 1
1.12442431048005 1
1.17588290933113 1
0.951786545838509 1
0.205016885323426 0
1.13668868739843 1
0.848788519568875 1
1.56292277658006 0
0.33091799091638 1
0.881351312309565 1
1.17860010407596 1
0.53519772775296 0
1.35653659446963 1
0.582121416978771 1
0.753980814769282 1
0.955379232601399 1
1.02757838099257 1
1.15054058184844 1
1.03852501304612 1
0.658874144604176 1
1.04874289510691 1
0.806627706495727 1
0.990639924915204 1
0.781974944759636 1
0.93650020237817 1
0.863100334775383 1
1.01822063527595 1
0.972888150224064 1
0.979910271994543 1
1.02067098107848 1
0.816794561658458 1
0.6424240480527 1
0.831326268602541 1
0.67526685755946 1
0.737206248469699 1
1.23259534634777 1
0.727418832259186 1
0.938297849651457 1
1.2126676087155 1
1.29955151953189 1
1.23672225065201 1
0.23732477781119 0
1.32303392146311 1
1.5427886785921 1
1.04052267416328 1
0.445892236430789 0
1.09277592719684 1
0.868543110966726 1
1.1737877333684 1
0.966475947593798 1
0.941330964707249 1
1.04071199359517 1
0.905276686978932 1
0.472119409800523 0
0.803108792521601 1
1.08585889099735 1
0.600491319077065 1
0.862122289916359 1
1.30897931899872 1
0.954439263162618 1
1.37395607280141 1
0.932805372590212 1
0.619733819690837 1
0.80205202641806 1
0.64836785305785 1
1.06707559291368 1
1.02776626320713 1
0.925286388776651 1
1.13649614768793 1
0.897172376676249 1
1.36637913231495 1
0.972018628767807 1
1.10424721689729 1
0.718264574680286 1
0.44448172301321 0
1.45957938151253 1
1.28048549191961 1
1.37463280502513 1
1.14947749579067 1
1.02246043507079 1
1.35438938201103 1
1.06190602462733 1
1.10717833251424 1
1.03727313591259 1
0.22555545368341 0
0.77601148763143 1
0.765941024704432 1
0.845811340180296 1
0.912291166968425 1
0.741114609330802 1
0.801701038727046 1
0.820303002993798 1
1.38328597257528 1
0.732065434496364 1
1.07683347938282 1
1.18577971318231 1
1.07618888916378 1
0.800520045152173 1
1.60233643975407 0
0.844039320601452 1
0.864877776388118 1
1.23726837404612 1
1.34694297568198 1
0.659698541076252 1
0.839168317589207 1
0.619395617218638 1
1.24290690679482 1
1.47006675253465 0
0.310824471031581 0
0.651293401195893 1
0.219635757017068 0
0.376035847565975 0
0.733424438245628 1
1.02558448527933 1
0.843295493828193 1
0.934190163837957 1
1.24385229724148 1
1.54773866076912 1
0.918094040623464 1
1.27131474129209 1
1.15179436569491 1
0.834963770756012 1
1.31978532291197 1
1.13864610688641 1
0.815953927433914 1
1.54437895602229 0
0.634720884388199 1
0.548485638568725 1
1.0123594787938 1
1.01716080509289 1
1.51434152316762 0
1.09797015516834 1
0.989488539916107 1
0.892744069530804 1
1.10433215758919 1
0.785085495236033 1
1.06068337898074 1
0.806414412585119 1
0.803925929548918 1
1.20559355801666 1
1.08323003948969 1
1.34037508522001 1
1.16183071162207 1
0.908009912094262 1
1.11930190618545 1
1.57281576741729 0
1.0903653245351 1
1.41007738154084 0
0.994955906340376 1
1.01199267244416 1
0.801407662742663 1
1.15558518627077 1
0.54917914451877 1
1.23024669858498 1
0.667957365449081 1
0.652100886320386 1
1.03100876745694 1
1.06658664469727 1
0.422836061015712 0
1.70621951268426 0
0.872433452538162 1
1.24948795134477 1
1.0465968995291 1
0.767430466286797 1
1.4011219100745 1
1.19328733696765 1
0.989943012863281 1
1.00582675576974 1
0.688762198977011 1
1.29082290156854 1
0.426888881198974 0
0.729729012348646 1
1.11023922101027 1
1.11533944041875 1
1.16677171793578 1
1.22950601844001 1
0.921032502708653 1
1.12604440684796 1
0.986237398863167 1
0.795394839854701 1
0.891414032069114 1
1.02990899421117 1
1.05814033802284 1
1.02337673165488 1
1.04549254766601 1
0.721718265054039 1
1.0106868168831 1
0.95719748503567 1
1.23299941780262 1
0.561329367542295 0
1.03605590872647 1
1.35329740758587 1
1.19594544557316 1
0.572164180250241 1
0.946829675515148 1
1.00453225372003 1
0.983107571331411 1
0.750474448340644 1
1.28519167205172 1
1.29227701688739 1
1.26116611885374 1
0.595373912377626 1
1.10690263565963 1
0.827821450160706 1
1.06589714340213 1
1.01979384240429 1
1.16233144285832 1
1.24317351555156 1
0.838051828454862 1
0.537533222405608 0
0.618838236848735 1
1.02464223605396 1
0.96012386594988 1
0.831026297770329 1
1.41740996050768 0
0.755663337876963 1
1.12159558451721 1
0.837308748111971 1
1.06770030896167 1
1.39081616438428 1
0.93856865563334 1
0.959035339163617 1
1.11522328861528 1
1.12587180190366 1
0.954990579768762 1
1.12018678731643 1
0.922683323506752 1
0.796212145531692 1
0.810651872887524 1
0.815397689105877 1
0.790879122804465 1
0.985237998773605 1
1.1345023074965 1
1.2767008308503 1
0.894516216029695 1
1.04812721168264 1
1.11524252585676 1
0.813166200756253 1
0.930205067330555 1
1.4598579115373 1
1.17939264129758 1
1.41839109852433 1
1.08216084069978 1
1.61053809383384 0
0.617425932256788 1
1.66523696015408 0
1.02721600102142 1
0.979099588480514 1
1.06299919906609 1
1.07835432826137 1
1.04768004590513 1
0.917349751345259 1
1.07190430479604 1
0.866216167206699 1
0.967702079196451 1
0.8348871197512 1
0.748406667617553 1
1.17832874222685 1
0.389166304926102 1
1.43767482194452 1
1.10358060820725 1
1.2643949054443 1
1.33544681335072 1
1.1533281418332 1
0.990030426767724 1
1.1127391824503 1
1.2962451916422 1
1.39773016226349 1
1.35238045442947 1
1.3374143459664 1
0.779590176082249 1
0.642870126610033 1
1.15443451904438 1
1.05584397637399 1
0.931349081188294 1
1.14100485743862 1
1.03306144800222 1
0.694831997797305 1
0.635831940288741 1
1.89480263186694 0
0.969658817024709 1
1.34438640797211 1
0.613694664390324 1
0.82055693009586 1
0.898683927835556 1
1.03784051486984 1
1.23065395656833 1
0.873004833774362 1
1.33187805015441 1
0.887944194768866 1
1.03550186145313 1
0.553636860520133 1
1.07371088514535 1
0.90087495230904 1
1.00305733060708 1
1.15025160785418 1
0.680639043856422 1
0.982465613109084 1
1.17968553648703 1
0.998391058268811 1
1.26880192373673 1
0.65575791602812 1
0.838129546630095 1
1.22228003587475 1
0.77350878837761 1
1.46696297610786 0
0.825908180692275 1
1.18454772528129 1
1.01748923777085 1
0.669502330015758 1
1.145999687788 1
0.849299947471841 1
0.787167397964339 1
1.32027175278711 1
0.861712369554956 1
1.20903483453648 1
1.24378816929696 1
0.531602936912977 1
0.724177180525013 1
1.33487970901698 1
0.943633640518116 1
0.734725882244715 1
1.14058592539798 1
0.759519143518183 1
0.880567629038831 1
0.928231849777775 1
1.20474574725093 1
1.10393554683511 1
1.00463771890305 1
0.908624699263299 1
1.47979762082028 0
1.05529480060241 1
1.31983322976034 1
0.43083336526247 0
1.3832714549009 1
0.903990309066606 1
1.47593939329895 0
1.71805260808248 0
0.869122316469991 1
1.15355446478953 1
1.06771904100441 1
1.17179740785095 1
0.885182621911978 1
1.10782502406624 1
0.291681072551215 0
0.616775256814655 1
1.17736735974548 1
0.890428599602568 1
0.931084379789718 1
1.36778114223253 1
1.32456501760221 1
1.08257708351266 1
0.864344910270405 1
1.41368112005205 1
0.91356336187282 1
0.978318644917218 1
1.41866961400099 1
1.13014017413535 1
0.717500310816029 1
0.815948414218435 1
0.643967682521828 1
1.27107394848763 1
0.804112920875332 1
0.772058953064701 1
1.12350224116892 1
1.07343436141097 1
0.776609224444123 1
1.34371820998108 1
1.16759451603709 1
0.924625531815537 1
0.615562297004399 1
0.8952471906938 1
1.09756940563087 1
1.05472715669435 1
1.35030464180595 1
1.36189038450113 1
0.5904845586722 1
1.12315207673356 1
1.39523060052416 1
1.26415659179672 1
0.964215912093404 1
1.0053020704708 1
0.665786666708051 1
0.849228623284691 1
0.394369007259845 0
1.18279203764966 1
1.46141583457992 1
0.895762203534927 1
0.950161210221151 1
0.936431043314407 1
1.3420903270263 1
1.23406214578019 1
0.94961552756488 1
0.682314677819563 1
1.09160679867977 1
0.904939581821614 1
0.806849637051014 1
0.984998442223282 1
1.21195480903155 1
1.33147804771212 1
0.764696967068712 1
0.974026791399126 1
1.38368776599957 1
0.832393553922202 1
0.983019517373488 1
0.841283830723684 1
0.731302279944553 1
0.775677447369169 1
1.29243142669121 1
0.951082242459669 1
0.535095782205058 0
0.692262274035155 1
1.23494068766191 1
0.463840328900172 1
1.43729252653177 1
0.827125808645131 1
1.19297021185529 1
0.352654471986034 0
1.50712853585193 0
0.793501066832544 1
0.393508132220018 0
0.713158035198778 1
1.09230300862546 1
1.17187659130192 1
1.33319774463175 1
0.859521418537473 1
0.884206531635864 1
1.04756672873638 1
1.05861959391718 1
1.21750962095651 1
1.08201830499623 1
1.02346412075415 1
0.558063678924919 1
1.02772332842463 1
0.643349953026271 1
1.15315580626158 1
1.13270905816847 1
0.877253199289439 1
0.828416269296936 1
1.19328097973166 1
0.561678693792055 1
0.574786912321166 1
1.46050154151836 1
0.744879173073224 1
0.908239264263275 1
0.949409848559179 1
0.98187375409745 1
1.11715833181176 1
1.16339362908197 1
0.658725294373105 1
1.10742301867681 1
0.678170348849893 1
1.20630541354966 1
1.170668409868 1
1.2365948524679 1
1.06753796515551 1
1.27678641423308 1
0.885462473823522 1
0.73315855677809 1
0.904214437052647 1
0.960071702889713 1
0.916700615615921 1
0.976018643505181 1
0.991844189699109 1
0.999215855345236 1
0.404110314147502 0
0.974645536254731 1
0.788504464821058 1
1.31059268510585 1
0.713171566279322 1
1.09451230912711 1
0.640967419586228 1
1.00206076640342 1
0.979395005628087 1
0.998027595374918 1
0.804855929110529 1
1.15146570463166 1
0.913692816226413 1
1.28037762580074 1
0.860524617001298 1
0.536318309835282 1
0.895689108796 1
0.801845777808356 1
1.20190087934792 1
0.504012515138317 1
0.757674700504405 1
1.31604262021987 1
0.995548857393819 1
1.29746266575886 1
1.2966454397922 1
0.785636192680265 1
0.650560705906808 1
1.12726092885638 1
1.13442618673754 1
0.910221801859948 1
0.9002879662414 1
1.18127916272051 1
1.04490036905698 1
1.30253110372825 1
1.15007876278783 1
1.04585309633139 1
1.14325372724501 1
0.836652967716235 1
1.21615098192957 1
1.06947535149722 1
0.795230298422878 1
0.966542854025688 1
1.34600149211882 1
0.870439740583423 1
1.06750342429943 1
1.18161642045826 1
1.10219261702941 1
1.29100129282225 1
1.06218201789017 1
1.33172878869985 1
1.38601607247236 1
1.08154938388626 1
0.912464253819813 1
0.782316521234134 1
0.831898340907812 1
0.909439533768718 1
1.41950208549441 0
1.04848691363713 1
0.693762401490835 1
0.853545254404227 1
1.45694691068778 1
0.833296330956388 1
0.84500997381177 1
0.692560485145559 1
1.39956738233431 1
1.32129050521721 0
1.44520230652651 0
0.979189016032558 1
0.984934306836625 1
0.727161959034225 1
1.00233993658527 1
1.03240204241515 1
1.05997001103008 1
0.624720859417106 1
1.24630093624316 1
0.894024595288375 1
1.10124517233412 1
1.02973703825413 1
0.971238024530173 1
1.31110018522364 1
0.787054849876951 1
0.713042815329291 1
0.960487509078196 1
0.79746558087963 1
0.767718940437265 1
1.08862638053848 1
1.03462548035871 1
0.925606778910293 1
1.05269821469806 1
0.600553368608385 1
1.0131344603941 1
1.29264944121638 1
1.35047453429382 1
0.917127917781731 1
0.830795425476949 1
0.994773326793562 1
0.958547493158264 1
0.634362066662566 1
1.13894022229788 1
1.22207218953769 1
1.75924289021252 0
0.614074920267776 1
1.38344684183696 1
0.776935631193673 1
1.23113090202111 1
1.1296908055408 1
1.09067789682507 1
0.585853694895673 0
1.23902917999886 1
0.982454695337966 1
1.10737134133712 1
1.2779089604835 1
0.395177751942729 0
1.04582818508456 1
1.62697377350437 0
1.3637312357235 1
1.51594003184721 1
0.974270698422816 1
0.910847425677398 1
1.01426749656068 1
0.467850817470466 1
1.19086365962165 1
0.569507268240932 1
1.40479398482131 1
1.2677336221043 1
0.911947072242235 1
0.901678288186662 1
0.228771101868126 0
0.81713119376519 1
1.04832330960117 1
0.885324282404066 1
1.11254446549089 1
0.869059976267984 1
1.01646592898933 1
1.38837844252925 1
1.16442005867104 1
1.08300817940494 1
0.783631616722702 1
0.825412370735619 1
0.927072265904839 1
1.09940127215041 1
0.686583216639601 1
0.886254587447619 1
0.984072307885688 1
1.30765993666063 1
1.19721957742474 1
1.23913445879776 1
1.06782031274666 1
0.963791599896317 1
0.656616628638832 1
0.840810785392054 1
1.25827823450941 1
1.10748785428002 1
0.882152893101115 1
1.53841463670506 0
1.23451233339855 1
1.19778337246512 1
1.15045478467585 1
0.998022102579194 1
1.05042195367353 1
0.771549002190213 1
0.79264106282761 1
0.991051969622254 1
1.25002869613351 1
1.40749799791373 1
1.11637897276547 1
0.828719031390436 1
0.951778281544253 1
0.808901317218411 1
1.29792797863833 1
0.92310988670994 1
0.873789504796551 1
0.775503928400108 1
1.52268264261867 0
0.67218609011492 1
1.02964521057131 1
0.608508125920304 1
0.851747494786991 1
0.84735094680567 1
1.27503046105065 1
0.63580707617565 1
1.20900824472986 1
1.09493340287116 1
1.09300193325175 1
1.58760075553677 0
0.531574172679314 1
0.9070708234096 1
0.67358306142251 1
1.09075774604872 1
0.795983543355207 1
1.24353642403353 1
0.710663978895183 1
1.21869599266053 1
0.786892445248132 1
1.54989233657186 1
1.02136129487162 1
1.21710233738642 1
0.783088402881341 1
0.655616484304235 1
1.27738950324749 1
1.00104926665013 1
1.15573624425994 1
1.43092676395074 1
1.06017677804878 1
1.19042968792276 1
0.699119492143734 1
0.694643364949141 1
1.3126443644942 1
0.461724816045312 0
0.935702884406315 1
0.519138359738851 0
0.585449560085486 1
1.15942204374691 1
1.0350659707302 1
0.874792724189017 1
1.04581222675675 1
0.82677270935144 1
1.38825934082497 1
0.835236699907555 1
0.739053596648592 1
0.886904842929011 1
1.01586921980133 1
1.18107291229269 1
1.5233767197358 1
0.68758786837632 1
0.92046512349048 1
1.49299755531171 1
1.31210590724325 1
0.85089575395771 1
1.27000704324549 1
0.686759737762597 1
1.5850561598319 1
0.713404649436143 1
0.806443764122895 1
1.0906574882516 1
0.812269144239253 1
1.28104476172779 1
0.608837285179779 1
1.44276296779236 1
1.31931281946191 1
1.57828694460075 0
1.3108273391067 1
0.383852378792982 0
0.865405829674161 1
1.22889433548808 1
0.762659535640761 1
0.698440723509875 1
1.05336890294249 1
1.3804136273702 1
0.818927923861169 1
0.606129320054204 1
0.615773464880824 1
0.55027273933305 1
1.23677476388841 1
1.18149966102377 1
1.52182872492334 1
1.06789137742157 1
1.43811837210866 1
0.929817659960512 1
1.10129090895198 1
0.949439642890715 1
1.05206714145935 1
0.83665256982419 1
1.10356419920645 1
0.954066212102298 1
1.16985225051783 1
0.960020847057739 1
0.532237428303987 1
1.34249062704706 1
1.08906380077455 1
0.800573239112472 1
0.860635047522419 1
1.02698266376244 1
1.02046477527996 1
1.25134171929842 1
0.790992526779999 1
1.28660622429792 1
0.651072343959456 1
1.30184608358534 1
0.911792069938104 1
1.12413725004271 1
1.2040218536141 1
1.02300565102722 1
1.638328321129 0
0.740113024365387 1
1.08088964189675 1
1.00879933741805 1
0.758679240687627 1
0.642370334097035 1
1.0476621191478 1
0.585783186423079 1
1.05715450458702 1
0.668285253080706 1
0.732283689098334 1
1.19830121048449 1
1.2488034714711 1
1.32800622972596 1
0.844947859542175 1
0.946689298012993 1
1.05503462894586 1
0.976557582455066 1
0.888280694523346 1
1.33985358913047 1
0.892788476639264 1
0.562569586777966 0
1.40427892577054 1
0.665092273571871 1
0.748444227258887 1
1.13765559161613 1
0.915410466936012 1
0.927590102786866 1
0.987221013186756 1
1.03412084885681 1
0.806519928020749 1
0.933588637802961 1
0.808407526275652 1
1.52478762859244 1
1.12303581240284 1
1.30600874549745 1
0.817888733743032 1
1.5177946698908 0
0.663345089772329 1
1.02431685273799 1
0.116774869147358 0
0.979027845512604 1
0.879485443028806 1
1.08487432166955 1
0.799915497703016 1
1.1490658949756 1
1.08042396780928 1
1.20815247988476 1
1.6705166932016 0
1.33429660788334 1
1.54496594636173 1
1.75179021961961 0
1.12109707225408 1
1.29621922442364 1
1.04296745300522 1
0.672197332959944 1
0.864087833783352 1
1.2137882837331 1
0.769606757155446 1
0.955647975982569 1
0.580972410038812 1
0.947764798462464 1
0.813268465333578 1
1.41192037736598 1
0.466635624970057 0
0.979524129510497 1
1.003313529218 1
1.04220778108872 1
1.16713190047234 1
0.892999325331082 1
0.722729159760026 1
1.32344165568778 1
1.21310834529072 1
0.875139941081481 1
0.609129223001585 1
1.39727104458219 1
1.09535427767705 1
0.930094379267776 1
1.35570536349008 1
1.3053145293923 1
1.21761364586304 1
0.887283328388717 1
0.616800117975159 1
0.738525914219586 1
1.16456619894231 1
0.898446612824171 1
1.11214539033574 1
0.595408382243511 0
1.21065617724905 1
0.731679513799201 1
0.889665006267186 1
1.04763210299989 1
1.29293541113887 1
1.1180691223489 1
1.04350694173372 1
1.43236608670215 1
1.41458204888727 1
0.570704583208557 1
0.808307327779669 1
0.754071830851673 1
0.933639573495171 1
1.40806019077149 1
1.44144718010004 0
1.06690714148506 1
1.20224738299506 1
0.197128826254124 0
0.867675663284968 1
1.24803511806927 1
0.995373551951407 1
1.36498784598466 1
1.1219393529112 1
1.23280677339001 1
1.13856060623124 1
1.27537217453273 1
0.913513782696512 1
0.747489504140019 1
1.15051138916229 1
1.07499793860903 1
1.28518037627534 1
0.663176383014464 1
0.841008805506959 1
1.01442405956543 1
0.918693138147483 1
1.00116256786759 1
0.998715543646961 1
0.961051565046372 1
1.0575882879176 1
0.892308806916905 1
1.15046499358918 1
0.559478299836016 1
1.12843429860592 1
1.48156199524303 1
0.766476367061711 1
0.86038791162235 1
1.06127118803644 1
0.905815048155599 1
0.822760377380722 1
1.41973330814808 1
0.640914265521891 1
0.898737734714314 1
1.66428737177474 1
1.19972220043498 1
0.946429907144779 1
0.905134276176848 1
0.512343615152737 0
1.07523501487083 1
1.0880158532051 1
0.825646238180739 1
1.17373945057699 1
1.41021124796891 1
1.26045214885169 1
0.884749072214523 1
1.00855271432474 1
1.25477429996245 1
1.03906052850838 1
0.90570526792388 1
1.12204763958562 1
1.08261649127698 1
1.25937993934942 1
0.829860055847993 1
1.21446642033474 1
1.23805794592356 1
0.239613941842065 0
1.23525751252644 1
1.01041363777974 1
0.954030795180737 1
0.723269052182204 1
0.870712820825813 1
0.92797795274073 1
0.992156300310775 1
1.0794195262219 1
1.21269189532774 1
0.829697268852389 1
0.832299344115631 1
0.892655359170756 1
0.945860734688727 1
0.971332502264681 1
1.25220648418508 1
0.716118222159225 1
1.1033197276519 1
0.977537716285426 1
0.7629129439295 1
1.4923995790299 0
0.925246644248121 1
0.686677187979233 1
1.13396134854749 1
1.24625275895305 1
0.569707250250026 1
0.942527143751988 1
0.621098654497797 0
1.08062003193554 1
0.946848807927278 1
0.815653156262912 1
1.13082125409651 1
0.535659376716984 1
1.29755598662557 1
1.18418893870383 1
0.910406237985036 1
0.783457724205021 1
0.735716201655802 1
0.846898771256125 1
1.20359147928048 1
0.964078366785356 1
1.44713233386942 0
1.17580840920982 1
0.822303935853646 1
0.878030092635239 1
0.681334918493944 1
1.08531559845556 1
1.27844739617367 1
0.819349273548062 1
0.834605151595208 1
0.57524762215252 1
1.03289314771065 1
1.04952408843478 1
0.605579939885617 1
1.01565084796235 1
1.01730868913423 1
1.21142638436678 1
0.916633363384811 1
0.933693237550953 1
0.863110867516546 1
1.28172561647072 1
0.94562029657322 1
0.885953594341123 1
1.2140912987387 1
1.24221303382865 1
0.945796287914141 1
1.29445780214595 1
0.700492868588175 1
1.0733148183862 1
0.940974247495697 1
0.641672644856206 1
1.13164281441044 1
0.445587804614233 0
1.44257137385448 1
1.20053371800764 1
1.46040512485907 1
0.877897350241859 1
0.80272251095156 1
0.876402640077535 1
0.984114319396188 1
0.942517197556008 1
1.3192141305281 1
1.27889963424863 1
1.05163935517692 1
0.551485617306691 1
1.43403247538552 1
1.51206757702466 1
1.05087465574863 1
1.28444606778376 1
0.843712849860619 1
1.42792072883125 1
1.51989749030173 1
0.751763205732705 1
0.730510404904485 1
0.842452617231609 1
1.49727459844525 0
0.823105107023505 1
1.26882236932569 1
0.515648348205578 0
1.10595535356083 1
1.41842054237589 1
0.689712695114854 1
0.991121111363371 1
1.33175874949664 1
1.23456153478678 1
1.15801847760166 1
1.51385733358691 0
1.21515154408711 1
0.93978263486801 1
1.0797818195588 1
0.605927298375097 0
1.54855446555289 0
1.12528586468262 1
0.607093811131542 1
0.847943985876227 1
0.66179408283037 1
1.00339746047105 1
0.788539759627893 1
0.973642139988805 1
1.02489203482508 1
0.859943450279451 1
0.989578438255986 1
0.964600994649597 1
1.32317043148811 1
0.953914876394991 1
0.701671475908655 1
0.710116435023567 1
1.24905070921036 1
0.862284718055154 1
0.675777418993055 1
1.41618672405964 1
0.992021339047933 1
1.36698794298407 1
1.25277490283306 1
0.782271189101456 1
1.3154333613088 1
1.07743680310944 1
1.00668749058512 1
1.26330546220845 1
1.5204050708137 1
0.687779655497293 1
0.817825337464091 1
0.955077571151246 1
1.0725616566828 1
1.38431912087867 1
0.983834974843492 1
1.3665141851553 1
0.705839148159328 1
1.00213031288588 1
1.0625417051472 1
0.931174676259487 1
0.946677640063943 1
0.834705219652657 1
1.54106168144232 0
1.00390615869464 1
1.274060272274 1
1.02763885463497 1
1.04161587452384 1
1.12203084483418 1
1.05714586684786 1
0.821476242333829 1
1.09165519386105 1
1.20845958349905 1
1.12547739207775 1
1.36680039637822 1
0.726823891363773 1
1.31303268140375 1
0.905234741867106 1
0.445558900805159 0
0.97322279425342 1
0.799432831277793 1
1.16128320864138 1
0.943383089232841 1
1.26309353348188 1
1.12730172147572 1
0.928966138695674 1
0.932753005322579 1
1.39597033691141 1
1.19553220035131 1
0.693698405721085 1
1.46970108944749 1
0.793906090758415 1
1.28568314557884 1
1.41125636140627 1
1.23713317464562 1
0.48866360629371 0
0.715103260757259 1
1.24579045947905 1
1.31764213688297 1
1.40709925614355 1
1.08088901757837 1
1.03130371400283 1
1.01912858655928 1
1.0963285837788 1
0.8024573732015 1
1.24697243185935 1
1.2971851952773 1
1.20137197178269 1
0.188907269362495 0
1.02486375024508 1
0.543331757253122 1
1.20707337575977 1
0.970771666271987 1
1.23259878209309 1
1.37924262970107 1
0.593086297477319 1
0.813867950923356 1
1.04191294841267 1
1.33506367034016 1
0.709774649350272 1
1.19731419593685 1
1.26797696174011 1
1.04327069599005 1
1.97858688917257 0
1.04256933650157 1
0.69595325410223 1
0.496656667664769 0
1.40512497635093 1
1.16925904243175 1
1.34734690446161 1
0.987047337216744 1
1.15846455910418 1
0.913876236487189 1
0.515428649121935 1
0.299958602727636 0
0.868283125186608 1
0.876752790747809 1
1.23688253476415 1
0.444864451074093 0
0.57388642379209 1
1.51877952893074 0
1.16337949041149 1
1.167827201895 1
1.62516181658409 0
0.969354121416521 1
1.06787617809111 1
1.15477518766093 1
0.729641983154881 1
0.598973011407641 0
1.1159935346446 1
1.39695967808313 1
1.31073510579771 1
1.17879171352159 1
1.22649226080207 1
0.804145995004231 1
1.21676049666861 1
1.12437762666774 1
1.44223449200081 1
0.967396738279536 1
1.05206158918136 1
0.959328617070975 1
0.946323715753164 1
0.711937926546738 1
0.909430221041221 1
1.06355379151584 1
1.00848778047544 1
1.01251670040959 1
1.1601753831582 1
0.813913582588162 1
1.02506483809672 1
1.28755737653896 1
1.48726050056197 1
1.33301695239117 1
1.35458552513361 1
0.934272270074168 1
1.29783231732647 1
1.11594603599001 1
0.68413639810092 1
0.573998880491457 1
1.24628678293783 1
0.966304663907002 1
0.731034339766805 1
0.813812448284952 1
0.774955992210511 1
1.28228302247046 1
0.850824263814559 1
0.741785262881089 1
0.232270912510794 0
0.564458123304048 1
0.970692698079281 1
0.966064175801822 1
0.811182828934206 1
0.907173635841725 1
0.846327335297336 1
1.03466406288884 1
0.792630266480069 1
1.25879900736401 1
1.01406578667527 1
0.854613490122785 1
0.748813392484906 1
0.902917683106828 1
0.875254305562416 1
0.510222938818031 1
0.756455783194852 1
0.945663807476773 1
0.654377093546985 1
1.00048233172146 1
1.49159414300237 0
1.02354359836054 1
0.627027731897609 1
0.879547015360472 1
1.06086049836927 1
1.15894097602217 1
0.939301092508084 1
0.969097264391617 1
0.642640254120589 1
0.54264296713773 1
1.18388525263932 1
1.17172016393188 1
0.674377591186956 1
1.16122856672883 1
0.689372669672085 1
0.987853544487208 1
0.986724282146797 1
1.52423043104327 1
1.20019285430379 1
0.716365081678449 1
0.72918491638454 1
1.52277611588936 0
0.560997384712598 1
1.02225586004444 1
1.41946259157621 0
1.39339917737952 1
1.09416722043273 1
0.622623030774377 1
1.331088707866 1
1.10507438385978 1
1.21212965571993 1
1.77313879935941 0
1.34109519081339 1
1.32209440205073 1
1.16197398855099 1
1.75630806836421 0
0.500519718294317 0
0.679216317220922 1
1.03305486770399 1
0.987255751115821 1
1.47640054753708 0
1.2471066765829 1
0.502452823203014 0
0.990002103697716 1
1.00610017837083 1
1.32007879471031 1
1.10671780235842 1
1.11281516753386 1
1.00521199178543 1
1.00908621660879 1
