# Supplementary material for: Bias caused by sampling error in meta-analysis with small sample sizes
Source: PLoS One. 2018 Sep 13;13(9):e0204056. doi: 10.1371/journal.pone.0204056 (PMC6136825; doi:10.1371/journal.pone.0204056)
Supplement: S3 File — (ZIP) [file pone.0204056.s003.zip › results N = 20 delta = 1 tau = 1 sz = 500-1000.txt]

"dl.delta" "dl.cp"
0.792947948777172 1
0.820335003001268 1
0.902457126201399 1
1.1445692826534 1
1.0046443695131 1
1.15141057043241 1
0.871254259434672 1
0.799651150046743 1
0.645589203976124 1
1.14801920477105 1
0.818915596593266 1
1.15941616563297 1
0.772038673820501 1
1.07028537269186 1
1.43270746202336 0
0.705792482632688 1
1.10024341891508 1
0.881453410794362 1
0.859022797956437 1
0.963566384612094 1
1.22628204188272 1
0.848200935123607 1
1.16469647751567 1
0.96304382200935 1
0.844310975908834 1
0.902750756622834 1
1.22779186750791 1
0.784800149779459 1
1.17110727215401 1
0.952780840780602 1
1.16584756043967 1
0.803810454717929 1
0.886100259299286 1
1.4148803989647 0
1.37606644021837 0
0.626680785018324 1
0.943661310654595 1
1.37401118678088 0
1.16912766148792 1
1.27590864662664 1
1.15141665404157 1
0.543708628355397 0
1.00835157114245 1
1.118905100064 1
0.753840578343553 1
0.750528480432735 1
1.23191232195989 1
1.13037838583946 1
0.887585020660162 1
1.17613767147629 1
0.939158950376829 1
0.780003671817281 1
1.17296895102938 1
1.64116352061874 0
1.02659622179966 1
1.48644059913567 1
0.874033823366676 1
1.01436708047026 1
1.02012737053497 1
0.900312762127582 1
1.00738680178102 1
0.833384142722717 1
0.757564506610825 1
1.08418794328889 1
0.638368539257635 1
1.24283830315709 1
1.28385021424664 1
1.03128546275092 1
0.932399691307436 1
0.726012018095676 1
0.694114516636619 1
1.22044855140444 1
0.994513970679735 1
0.760345347347595 1
0.955555176151551 1
0.936409344321033 1
0.923779465854011 1
1.34395767799785 1
1.08028879654718 1
0.779644170643049 1
1.22468987021597 1
0.919866083621322 1
1.06141056606872 1
1.26614745128024 1
0.884795181464631 1
1.07384867454304 1
1.23544073959495 1
1.43918138971859 0
1.07464803187003 1
1.05871652345322 1
1.02001383700526 1
1.01022919172316 1
0.913194142327646 1
1.32174420799705 1
0.787255416610754 1
0.782282278775645 1
0.645724028373283 0
1.01634874054019 1
1.0489748518881 1
0.599058554668654 1
1.16283526788468 1
1.2849122635765 1
1.0962075949743 1
0.994587829738739 1
0.98625232686117 1
1.02033912297031 1
0.727833746784725 0
1.12557113002181 1
0.714465359097067 1
0.818279154290521 1
1.22110755247682 1
1.04776872929853 1
1.06191164185757 1
1.34439823024681 1
1.21673929776411 1
1.40785664999945 0
1.47836221399126 1
1.04032565993415 1
1.06297811589023 1
0.658409504582158 1
0.958714854395359 1
0.943839803487782 1
1.00929816205517 1
1.00720809827177 1
0.680263568821728 1
1.01574803684413 1
1.236664297094 1
0.686726312036998 1
1.17764964011157 1
1.16708990163724 1
1.08370382293426 1
1.39772335385664 0
1.04624788826475 1
0.996096077784088 1
0.962588146867097 1
0.753020163725379 1
1.24582119618691 1
0.984796776933552 1
1.12691701073491 1
1.10156574258421 1
1.22473167285475 1
1.6478986541632 0
1.16666619674859 1
1.42412374935664 0
1.47838747304982 0
0.775683126762578 1
0.9577023995937 1
1.27552906666094 1
1.01181475300552 1
0.610626037705804 0
0.993551040702824 1
1.00656554619764 1
1.08252080726368 1
0.901924892689553 1
0.959487817655116 1
0.832637518549239 1
1.05187210069556 1
1.11253783683112 1
0.954027350441241 1
0.909515589312175 1
1.22208075482389 1
1.24875049814854 1
0.92756283712954 1
1.22695371619276 1
0.756113838040709 1
0.873207478208854 1
1.87518087220295 0
1.1468089298276 1
1.19556656988345 1
0.906980024443101 1
0.97819976415316 1
0.84082943324266 1
0.772708877472641 1
1.57656669674021 0
1.19620793343476 1
1.12580118978071 1
0.837728854599486 1
0.685174827124055 1
0.951251441511572 1
0.661173278746719 1
0.599654201214272 1
0.674891238811468 1
1.2998540659801 1
0.983184431300201 1
0.828495796125245 1
1.11224881456441 1
1.14278598362697 1
0.9641761778921 1
1.2506740234583 1
1.10638395738693 1
1.03186482295608 1
1.32109137872377 1
0.993201729765245 1
1.44792974578046 0
1.13161190574889 1
0.785890682899093 1
0.900706766881427 1
0.941008182593829 1
1.15036074842004 1
1.54248542113968 0
0.723819937590647 1
0.548028880185039 0
1.18624424211665 1
0.804133161918367 1
0.63173045300196 1
1.04998060419301 1
0.827119476082723 1
1.11044863524933 1
0.988898569992649 1
0.584877751997699 1
1.27680758491638 1
1.46892323823031 1
0.895420530263222 1
1.08760182447163 1
1.08839833953082 1
0.878173998187951 1
1.0449227474828 1
1.1161985254014 1
0.765658910778605 1
1.47366385798293 0
1.14714838665433 1
1.20124097245061 1
0.790469051370262 1
1.12333685967451 1
1.01849113563155 1
0.922381854946993 1
1.15980343653721 1
0.71607881148947 1
1.4154661291765 1
1.00438430049991 1
1.29060505948517 1
1.05406239894225 1
1.01262589388239 1
0.936898875362963 1
0.978086538383568 1
1.07856646141454 1
1.20439460386428 1
0.920051678189748 1
1.53275612180422 0
1.17722924142848 1
0.971927433003258 1
1.17145606184193 1
1.03235237654575 1
0.734866303654234 1
1.03631320062474 1
0.755332218391184 1
1.03371991722873 1
1.16972389240478 1
1.06513401520182 1
1.03017348931079 1
1.29255562930204 1
0.766728082430348 1
0.651125448123165 1
1.47781675570822 1
1.34687569810686 1
1.26206815656728 1
1.18176032697942 1
0.908226448503906 1
1.15149339006805 1
0.994048865393451 1
1.14705232285341 1
1.15849678832763 1
0.926672897467879 1
1.21652872533526 1
0.958759684890626 1
0.895401507229922 1
0.905433724672586 1
0.923818050152148 1
0.667672564946484 1
1.00568703680195 1
0.875251333182562 1
1.26919319996631 1
0.982283975448327 1
1.18004881273155 1
0.821406725126215 1
1.22141312915258 1
1.12392775033147 1
1.01947789363277 1
1.5366955802506 0
0.86624903133907 1
0.686946704520747 1
1.19277315010361 1
1.28749477924893 1
1.23599406731984 1
0.758282546982458 1
1.16566898422875 1
1.07578044117674 1
1.12956064414258 1
0.837357544276446 1
1.02380288787163 1
0.644213176844284 1
1.25371522918095 1
0.839808202009502 1
1.02182098600483 1
1.00854842813877 1
0.508058122909395 0
1.10366378061333 1
0.90242616690772 1
0.970009064671571 1
0.927655507584485 1
1.35025132830982 1
0.631694894848145 1
1.26341616570563 1
0.85338745073814 1
0.728864460015637 1
1.34502663606733 1
0.746063902217339 1
1.29788175979924 1
0.770511509003524 1
1.10818006455903 1
0.947436249942382 1
1.0422678082068 1
1.17376224998963 1
0.97172241033791 1
0.892510396576811 1
1.05845403599585 1
1.00251422381082 1
1.0010122662619 1
0.704906141680849 0
1.02502583757158 1
1.01416731742585 1
0.837508898921957 1
1.24557586522968 1
1.4970499764159 0
1.00113608308985 1
1.19457369229532 1
0.965442572993084 1
1.28024116619832 1
1.26223868284736 1
1.06196064610816 1
1.07330375675339 1
1.04757159902205 1
0.988908376692377 1
1.26167390086779 1
0.81904768822625 1
1.24799676949091 1
1.0906658864226 1
0.997582817540379 1
1.25169554044299 1
1.15504938810407 1
0.796786720166472 1
1.20276049681685 1
0.571621639080967 0
1.29056376027843 1
1.10981817489402 1
1.17631765518509 1
0.803574224853913 1
0.512615937312797 1
0.862972004276378 1
1.1025552098734 1
1.31985822573639 1
0.511086449580295 1
0.906011220435529 1
0.800049430469427 1
0.494622957156144 1
1.08441263092652 1
1.12896937395481 1
0.925116576884447 1
0.872246375148063 1
0.938491810779603 1
0.815759725198175 1
1.22219847128585 1
0.970428894785214 1
0.997779545065464 1
1.12836668424748 1
1.03453770753778 1
1.06474977928689 1
0.910134012628754 1
1.10494082576146 1
0.891234899793184 1
0.835003393109747 1
0.808639459985184 1
1.12230115103782 1
1.29518559284455 1
0.933516543797011 1
1.15258474676347 1
1.02681812992501 1
0.949304053172365 1
0.855474160994143 1
0.842332745145709 1
1.13690409259722 1
1.0725593800805 1
1.36015374423924 1
0.838728595338051 1
1.21050685468576 1
1.04665454498226 1
0.875751953647888 1
1.1135928521803 1
0.483863460618046 0
1.11358521696319 1
1.07998137799754 1
1.21410619816844 1
1.18886250563228 1
1.27580817460813 1
1.05767031780135 1
0.917002733025709 1
0.800415342987372 1
0.879677272908661 1
1.25883860513455 1
1.01424280007786 1
1.08132273979665 1
0.8270692128814 1
1.28696953368653 1
0.748354460836907 1
0.953721088500246 1
1.09779776071895 1
0.376416645588323 0
1.22474677363085 1
0.97968364439297 1
1.52626916736515 0
1.33988399177571 1
1.23366832230675 1
0.910961399521482 1
0.390673760884011 0
1.17470303364804 1
0.944609782973528 1
1.10775153559498 1
0.859318375551138 1
0.706994433653522 0
0.754061815602244 1
0.992224310520417 1
1.09998384015614 1
1.03538707447332 1
0.933748805489831 1
0.649945346796657 1
0.972741933519027 1
1.37845863784023 1
0.859768394187623 1
1.19993791707609 1
1.23332695891298 1
0.915736444078117 1
0.495779991012253 0
0.813004014599731 1
1.15181568040643 1
1.07955399644601 1
1.12668622850025 1
0.717261800949161 1
0.828965385209253 1
0.831461876663602 1
0.60931836900245 1
0.936370179143328 1
0.93538703668735 1
1.09488533178377 1
1.28584812207396 1
1.03893498877102 1
1.02955895912153 1
1.04742752207679 1
1.15118678811966 1
1.15944445367896 1
0.731479088177979 1
1.00230002331234 1
0.858520003509151 1
1.44518853023162 1
0.809471790236065 1
0.724445296468282 1
0.73390459742523 1
0.401107462430226 0
1.00713255660259 1
0.946741847137292 1
1.16664401504071 1
1.19275957915478 1
1.26312174120728 1
1.2304929537446 1
1.19906870104884 1
1.29820818211373 1
1.07757841342163 1
1.01850684670638 1
0.634829678644717 0
0.679645512711739 1
0.666190400930537 1
0.358645172252167 0
1.36097642226604 1
1.26481535947089 1
1.29242928453154 1
0.768694496756386 1
1.07237647864806 1
1.03264715132542 1
0.726399744910451 1
0.803466472780998 1
1.35850691665254 1
0.995872495239113 1
0.844564255573991 1
0.906774577288717 1
0.77561713139368 1
0.78940205369157 1
0.797328190277059 1
0.800153367991532 1
0.996511916438998 1
0.916960939272655 1
0.7289845885937 1
1.06265883712737 1
1.31119358420329 1
0.755381074401603 1
1.09372927183728 1
1.21995168126945 1
1.16847740637934 1
1.0271216438659 1
0.948325057813546 1
0.86952529223504 1
1.07999847374218 1
0.51616492647124 0
0.669798412265335 1
0.743940762086997 1
0.889077907321151 1
0.899634296762014 1
1.04261113673925 1
1.05182436416154 1
1.07220140638666 1
0.995456426324158 1
1.04482772507798 1
1.13451216438907 1
0.807482742085993 1
0.961079409722777 1
1.20584868800454 1
1.05280604904148 1
1.21537588068088 1
1.31375706653766 1
0.98828251684128 1
1.13898198251372 1
1.50244012724329 0
1.07903766211641 1
1.15666758361461 1
0.962854991870888 1
0.873349107894397 1
0.719712006757831 1
1.10832270117854 1
0.83937019278964 1
1.01512768626251 1
1.02524428346391 1
0.955791683321813 1
0.852077960368943 1
1.21493338800197 1
1.1492140982448 1
1.2311588567801 1
0.886453777345326 1
0.704442031264034 1
1.56051348527441 0
0.593624412878499 1
0.611801528843485 1
0.925356543687157 1
1.1674992452522 1
1.08657562786529 1
1.05367243599859 1
1.00379127533115 1
1.11149383253982 1
1.16478572099624 1
0.931615233650303 1
0.978851926010858 1
0.873179832455577 1
0.713605214160852 1
0.934180777711334 1
1.31443854240898 1
1.12113495425155 1
1.5638002741754 0
0.818721698638615 1
0.838198783467848 1
1.00324215547082 1
0.507384861740049 0
1.36500394980572 1
1.1168505353759 1
1.1945591852325 1
1.03652951381383 1
0.872436821938842 1
0.847450590587455 1
1.1117962441219 1
1.0035000482765 1
0.903937706047801 1
1.43552012902243 0
1.364204249636 1
0.688230548691066 1
1.00147412323957 1
0.664372866481172 1
1.08806642112075 1
0.827546921561498 1
1.11595599145717 1
0.962452521416283 1
0.995522314441465 1
0.726141868837344 1
0.693937800562761 1
1.2400692777925 1
0.93618479676764 1
0.687891384001652 1
1.08620567874411 1
1.3093800379861 1
0.871249846344751 1
0.964704062165715 1
0.675988795103963 1
0.586150077504752 0
1.26529757511258 1
0.990766072613317 1
0.833862234132892 1
1.09120045594062 1
0.927122192387725 1
1.37615932176307 1
0.873934657147894 1
0.888152981815381 1
0.906935085269009 1
0.979588464004606 1
1.1329465415312 1
1.06867523877351 1
1.12516849965849 1
0.717709579010955 1
1.16196010879908 1
0.784213215006853 1
1.11631554295581 1
1.16243455572366 1
0.91652090864435 1
1.06788718696354 1
1.23496453917779 1
0.610873908985872 1
1.39243436856124 0
0.807627617858025 1
0.997090173270262 1
0.933370009373155 1
1.10609992889243 1
1.25779224290594 1
0.516583528952635 0
0.98534591806936 1
1.06325108947485 1
0.827807969501918 1
1.08616317756741 1
1.19993396220771 1
1.08550076137506 1
1.08340954219596 1
1.29370527622192 1
1.36416449769406 1
1.24359112176674 1
1.16712989526091 1
1.3443799758777 1
0.625102931780508 1
1.09981232952701 1
1.34579062265646 0
1.20859074832092 1
1.02590061819373 1
1.37918470070425 1
0.930240511482894 1
1.2109809791213 1
0.817070604437301 1
1.19548413580478 1
1.06467864993294 1
0.579416981340262 1
0.928218338772628 1
1.56746257807147 0
0.879374500104571 1
0.88442972192799 1
0.790852393110169 1
0.592418729374201 0
1.20290497128028 1
1.01020489424831 1
0.700390756589482 1
1.13059877806389 1
0.963935383287409 1
0.973477922294609 1
0.983078879200264 1
1.11184810934621 1
0.87913169258388 1
1.00178724428275 1
0.724341653885564 1
1.11939450567825 1
1.07972131490336 1
0.971970226665845 1
0.829540642648537 1
1.00844353495117 1
1.12554173090471 1
1.02193157622929 1
1.04939148431047 1
0.952787200950027 1
1.20588204168266 1
1.28305654801502 1
0.911305833873134 1
1.18401231149988 1
1.02624983362441 1
0.661137024300116 1
1.14651966666031 1
0.669744270273486 1
1.66514616830261 0
0.906457080071895 1
1.18566226836809 1
0.869034956734473 1
0.994093600009065 1
0.710920941830765 1
0.975293328394785 1
1.13174188120397 1
0.630865545414957 1
1.06603924383074 1
1.20892872365149 1
1.08713171531677 1
0.682931742524308 1
0.699305788038026 1
0.774025119802254 1
0.804244034052809 1
1.19002127988511 1
1.30241469511879 1
0.54502194446089 1
1.24629870729204 1
0.693749401578761 1
0.900456853763923 1
1.0936059008759 1
1.13280413701194 1
0.386696122990773 0
1.14872242065995 1
1.16926671128019 1
1.20877261029689 1
1.02739899239948 1
1.15878310724599 1
1.37569847707361 0
0.898194830511942 1
0.946312092141405 1
1.07533615687174 1
0.877633570964964 1
1.14289145312528 1
0.878355822748399 1
0.656267208676829 0
0.859005788645422 1
0.903826746518846 1
0.619143638396937 1
0.652472110587993 1
1.09148397252015 1
1.02589339217396 1
1.04809285461738 1
1.03293585234766 1
1.01390028622858 1
0.779399216897514 1
0.932333108898502 1
1.04583871510175 1
1.10220902385582 1
0.923047572141414 1
0.932209456128919 1
1.20171817632908 1
0.828013951126691 1
0.933405140517046 1
0.955282912500592 1
0.886478600269064 1
1.09170602644511 1
1.26877191461721 1
0.834665139643587 1
1.11587188892221 1
0.954029550523011 1
1.08035831854292 1
0.951784819665734 1
1.07765431728522 1
0.906913689096851 1
0.619057974580535 1
0.943271286740435 1
1.33330910738606 1
1.24822724078163 1
1.07331379494968 1
1.31939799147601 1
0.968767641726097 1
0.824172301250149 1
0.949187030622453 1
1.17676933460243 1
0.986815148060378 1
1.29615656076563 1
1.25907855381135 1
0.951841183073733 1
1.41367261201853 0
0.446567999313396 0
0.519387092824628 0
0.852205816559649 1
1.103687210799 1
0.85711109141646 1
0.952656380358921 1
1.11794023022449 1
1.55718976818269 0
0.832631142482893 1
0.789493245134995 1
1.03199406386413 1
0.625766171719767 1
0.716448970777551 1
0.839850944974803 1
1.12084592243616 1
1.22974668147522 1
1.25413323463572 1
0.567838720457429 0
0.59383178924313 1
1.28495184473039 1
0.905893808092738 1
0.868923359127057 1
1.12199231640328 1
0.782954797112562 1
0.92733169825208 1
1.39245256688496 0
1.11893875505119 1
0.733926211100759 1
0.490567143629648 0
1.13225403820488 1
0.837662653217903 1
1.11189712047063 1
1.14769583947509 1
1.0501365805295 1
1.08359973372171 1
0.901461780034887 1
1.65395007000333 0
1.46753452266713 0
1.16696363677694 1
1.16432817288469 1
0.725228738365789 1
0.811906358171603 1
0.869037009444112 1
1.23004217568881 1
1.06672822389359 1
0.862038454773633 1
1.20638471089319 1
0.983401905293652 1
1.17707503317177 1
0.712475449544293 1
1.14683082039353 1
1.37410936003343 1
1.10084296085155 1
0.799306132928432 1
1.45806559997929 0
1.30531387028286 1
0.993106017616233 1
1.00822542506057 1
0.881293188838274 1
1.11603758076972 1
0.873596999306199 1
1.19583542508029 1
0.996413645688872 1
0.988712407362477 1
0.715267316410801 1
1.13067312097529 1
0.895737093791469 1
1.04638041540682 1
1.05831623524082 1
0.782402020435128 1
1.24019945437231 1
1.28586233135657 1
0.997675120380067 1
1.14025040091795 1
1.33614508646869 1
0.620389247448683 1
0.418429600379024 1
0.937013617553964 1
1.56106688987883 0
1.55517882481976 0
1.0406069327907 1
0.903671246312938 1
0.474761376413103 1
0.776370634730149 1
0.56361460854508 1
1.37102397042783 1
0.744092977276448 1
0.71555412980204 1
0.915412773008596 1
1.05824022590961 1
1.1158335557735 1
1.04759070049795 1
0.80824963897351 1
1.30834539037343 1
0.552221581520508 0
1.1065548438927 1
1.17364809639642 1
1.39541959009227 1
1.09168937068228 1
0.655427118645222 1
0.680277813099789 1
0.992237037993596 1
1.44591540746125 1
1.00606451771415 1
1.2880096745459 1
0.976328764038005 1
0.961109673898575 1
0.567684913231051 1
0.742423008546443 1
0.952692870735658 1
0.867345945120833 1
1.26035347533003 1
1.10173487137526 1
0.99794866984887 1
0.859284776007837 1
1.24922153907806 1
0.641967268601959 1
1.22418130457269 1
1.24074982452525 1
1.22938794141781 1
1.01992749721972 1
1.13170164197898 1
1.07516219575561 1
0.787838068005801 1
0.62693385889373 1
1.06510828034285 1
1.04661787846546 1
0.532076188117454 1
0.540007154358669 0
0.609765716449793 1
1.08266776888497 1
0.824118516109639 1
0.863066173866471 1
0.958803992298642 1
1.53467787003485 0
1.09595859219531 1
0.913397833909142 1
1.37804589270523 0
1.12971242247591 1
0.86011595457958 1
1.16395102551738 1
1.23798566507201 1
0.887569724135541 1
0.965894976656571 1
0.769284960865998 1
1.16098494779746 1
0.578427398662619 0
1.27080469473897 1
1.12419254716273 1
1.07140893381132 1
0.912562235384432 1
1.1400807635824 1
1.00521675437844 1
0.749939846464838 1
0.905263782527676 1
1.55732237343684 0
0.663311456527806 1
0.862141942513518 1
1.49745828200072 0
0.791620441979631 1
1.09441154379044 1
0.954849594270521 1
1.31340477961787 1
0.745549940958303 1
0.967592107645332 1
1.01466225256847 1
0.987918785434553 1
0.903046995126846 1
0.939163611119762 1
1.35298342504579 1
0.874293392186266 1
0.990474392185744 1
0.895375793032534 1
0.808915738881908 1
1.03861507297852 1
1.4345647008382 1
0.726762306281632 1
0.993771889543202 1
1.06494571376009 1
1.0535850365142 1
0.807595343991338 1
1.10627599969557 1
0.524092796150618 1
1.08553074170659 1
0.849314868281084 1
1.12254727613253 1
1.30184080363628 1
1.18336772447946 1
1.29556205990832 1
0.831507656175586 1
0.858945982947492 1
1.21309130590638 1
1.06697773741987 1
1.02499606335025 1
0.976281217523028 1
1.36854933655317 1
1.28828134945561 1
0.816506558938059 1
1.20412368066268 1
1.49423451583229 1
1.0011866513452 1
1.22429186218974 1
0.915198350619715 1
0.853391280249961 1
0.884214305641466 1
0.851898948017616 1
1.07404983139677 1
1.15247440956307 1
1.55781597993032 0
1.12549393750843 1
0.773693404541298 1
0.909193682489763 1
0.965167833880207 1
0.945781264090019 1
1.00404664688253 1
0.743736919846786 1
1.40511724062147 0
0.930990297162877 1
0.737499611128016 1
1.04136991329004 1
0.821168621234983 1
1.62581433403742 0
1.10938570957838 1
1.28100292128031 1
1.32235387411707 1
1.05232236620617 1
1.01752511155397 1
0.895209870410443 1
1.14461900966636 1
0.988162613984437 1
0.681424780828175 1
0.833516286566468 1
1.2567185436436 1
1.08275840447785 1
0.92684621329349 1
0.868913268850442 1
0.891485672687607 1
0.811043234817148 1
1.3010204211519 1
0.871513274126094 1
0.985317374592894 1
0.976930302344403 1
1.11181695981946 1
0.932796869157165 1
1.32523561529722 1
1.00587986064986 1
0.95233014444056 1
1.21478965754331 1
0.899603882379383 1
0.837756729135608 1
1.24387815724898 1
0.578543028000093 1
1.24987374993827 1
1.16232791300576 1
1.24570395026164 1
0.691192787838862 1
0.81582651668249 1
1.07611855350767 1
1.39795464975564 0
1.06195986427969 1
1.28377532312169 1
0.66448298412584 1
0.799327299603554 1
1.21566340157547 1
0.437548267847551 0
0.588214460971537 1
0.923980874911804 1
0.879949244226972 1
1.44280430310349 0
1.12585322118895 1
0.777854080385509 1
0.765955564363646 1
0.874496693478095 1
0.945743578372787 1
1.64289263348066 0
0.960077295198875 1
1.27801257134642 1
1.09423267934294 1
1.40424200880898 1
1.07886952605494 1
0.790045242101277 1
0.776150148465712 1
0.814875986021227 1
1.59956351606163 0
0.956964835813515 1
0.748353463071266 1
0.775593995450438 1
0.924920069365873 1
1.09726597765902 1
0.942299742208464 1
0.873409525105274 1
1.21005634466153 1
1.28666264753059 1
1.03702659284734 1
1.90700491467477 0
0.79439999509259 1
1.06366923626419 1
0.969667041495237 1
1.19789877023024 1
1.35095624795935 0
1.00322557780703 1
0.788441919700565 1
1.0473476336797 1
1.01544788717736 1
0.969459299263851 1
0.948476169992495 1
0.818734561619455 1
0.894746207521541 1
1.18646568198193 1
1.1340699926381 1
0.910859646839948 1
0.683662299505051 1
0.922905619552776 1
1.23724998040278 1
1.20437740114448 1
1.06531532640569 1
0.906191486567584 1
1.15607334947374 1
0.539027785417299 0
1.18827349419277 1
0.89122718666983 1
0.638997918929303 1
1.46541531282681 0
1.33766096482281 1
1.00181171506995 1
0.985110831810563 1
0.950341732671837 1
1.008568928473 1
1.05288999774933 1
1.23943093312687 1
1.06192696659227 1
1.12125524165986 1
1.0618774237965 1
1.14056229160461 1
0.900949005552576 1
1.00263451793758 1
0.85836279896646 1
0.696418900429094 1
1.26643883709931 1
0.869009768034417 1
1.04935153234307 1
1.08448802642394 1
0.95569016614251 1
1.16735177758107 1
0.622412246690151 1
1.16919560944847 1
0.926744125144545 1
0.90269361805585 1
0.957351228333129 1
0.914522926748284 1
0.837758322531374 1
1.38204637136173 1
0.936905727809427 1
1.31495376976203 1
1.06217728790522 1
0.825336895635447 1
0.865246956890303 1
1.10160973851341 1
0.886918768031172 1
0.946644775936106 1
0.944153053390576 1
1.00723924097676 1
0.989624302294474 1
0.866154368707763 1
0.776466541976609 1
1.06110634063297 1
1.04765590870077 1
1.12820330775173 1
1.18572106288392 1
0.798112775827313 1
0.780217843914568 1
0.96788072976953 1
0.967276628940035 1
0.90267712258091 1
0.520555067029873 0
0.987053271464452 1
0.631265329639773 1
0.790455822646695 1
1.01590410670953 1
0.850744973897957 1
1.13523955978353 1
1.06048401151273 1
0.814347460290524 1
0.877398472880243 1
1.41841514309359 0
1.10485255940117 1
1.34003508507219 1
1.10294858519349 1
1.16054802150164 1
1.11403170671142 1
1.3785548771097 1
0.928909986031571 1
0.94065246907829 1
1.12867858186808 1
0.846059320849005 1
1.15603305555534 1
1.54268596225287 0
1.22253070401915 1
0.641852533795287 0
0.996942407732525 1
0.81656112467103 1
1.23647341755686 1
0.347121357400753 0
0.971205682744368 1
0.846115318358061 1
0.885784143744609 1
0.800182633961663 1
1.14048948051162 1
1.19955663712946 1
1.02332599367975 1
1.10880167736968 1
0.831756893002037 1
1.4289076590017 1
1.08889912850689 1
0.851680445596147 1
0.995309696141686 1
1.01651224089317 1
0.781439957891467 1
0.537163382264206 0
0.838062902926759 1
0.923000705626035 1
0.971733448351778 1
0.988623553157984 1
1.00519792296726 1
1.10669526754729 1
0.857706645336418 1
1.03998952829202 1
0.959815521924222 1
1.01578501870291 1
0.729496121487569 1
1.43671242731225 1
1.39695017295691 1
0.763337864503369 1
0.852985712294644 1
0.623902103144855 0
1.19178966352576 1
1.3849364728412 1
1.1700767332512 1
1.11980159072173 1
1.14961328286256 1
0.991409643619938 1
0.995512560876028 1
0.830292638193976 1
1.04100826347054 1
0.275681540999318 0
1.30677760022987 1
1.08148577291058 1
0.970738967568561 1
0.63918653309174 1
1.00873545045578 1
1.00939443556632 1
0.795624271015456 1
0.788993685410348 1
0.73427184600658 1
1.14405869653447 1
1.18702515401582 1
0.819293995968658 1
1.18067243174091 1
1.12381875107926 1
0.900756207171292 1
0.968845099353576 1
0.953514530354938 1
0.836360453429799 1
1.21891132601316 1
1.40645775074824 1
0.936747719017134 1
1.26736688461013 1
1.27382837446189 1
0.997782717897602 1
0.883551052531563 1
1.11576832269926 1
0.676905648013806 1
1.12818338373168 1
1.29244055465147 1
1.28995977661192 1
0.909476095716629 1
0.563491478030254 1
0.596497769944273 0
1.30819727190156 1
0.870819045081011 1
1.16733783809929 1
1.16551877096171 1
0.806101482276071 1
1.09165007608243 1
1.18026268983089 1
1.28200376065205 1
1.25778621837543 1
0.987445913884423 1
0.896402583561396 1
1.05470905524031 1
0.893577805345248 1
0.65264841277948 0
0.637469949115236 0
0.959356431341714 1
0.840587276225576 1
1.22252607794765 1
1.03105689620019 1
1.04147218831918 1
0.60727062901463 1
0.970112876703121 1
1.16112776288078 1
1.02897338847206 1
0.505041069229922 1
0.733292168227256 1
1.17475811800181 1
1.0110986325819 1
0.744297256148167 1
1.24945834408966 1
1.05141607906406 1
0.945183370998647 1
1.26783100488437 1
0.920503035355738 1
0.839669190995265 1
1.30991399581167 1
1.13398985794356 1
0.675411919705073 1
1.26089294571819 1
0.954472432223024 1
1.06941920246502 1
1.06816781683856 1
1.14816642733006 1
0.807091435745585 1
0.822680019392601 1
0.998954789255012 1
0.64341075551727 1
1.49214221675011 0
1.26797617403778 1
1.18563147454243 1
1.31948178906552 1
1.41256520152873 0
1.05126942885147 1
0.658275159499015 1
0.871451033742954 1
0.747224445650731 1
1.1291869454843 1
1.07563309442078 1
0.619912223038309 1
0.628514124574517 1
0.650128168843836 1
1.27479066689971 1
0.559767439633075 0
1.46156716474082 0
1.37632839842502 0
0.761131245768461 1
1.07600590405643 1
0.887591035226461 1
0.925723321324107 1
0.687779006667711 1
1.50677135940321 1
0.976267499139601 1
1.08864785039866 1
1.19979227186497 1
1.2313864609184 1
0.479608647032819 0
1.50898080690524 0
1.35304391004487 0
0.980630118291318 1
1.43601741074795 1
0.71126437598276 1
1.28244480253746 1
0.821859545378621 1
1.08407038720832 1
1.19042635602673 1
1.18547022534331 1
1.38546523420234 1
0.803142222484257 1
0.889957753008899 1
1.08717417040332 1
1.01820802248929 1
0.871053297438669 1
1.2694042227295 1
1.14397711899721 1
0.82530962028213 1
0.710251104237217 1
1.19679382961575 1
1.05145083146466 1
1.01044460311323 1
0.535013249887328 0
0.935796977890531 1
0.798315325287592 1
0.681885065027459 1
0.938764511086084 1
1.11539264217825 1
1.05906056958246 1
0.992763924685128 1
1.1609292291033 1
0.925116304105569 1
0.782471162267382 1
0.975619571272677 1
1.38965885876339 1
1.09774747943013 1
1.05838882484979 1
0.753327834147923 1
0.911653778793433 1
1.2464844103403 1
1.0063931331946 1
0.64477234007659 1
1.285691725503 1
0.728150168730779 1
0.932571940819887 1
0.734188050374838 1
0.85964219239375 1
0.796078092743623 1
0.822376873754814 1
0.741445116294038 1
1.10811652911655 1
1.08556586586737 1
0.917450684599887 1
0.794253895845334 1
0.902382559954009 1
0.72416616434374 1
1.04431340481314 1
0.729429320768106 1
1.32402205434555 1
1.69662713213249 0
0.709351688597641 1
0.970512816474495 1
1.18303379691153 1
0.800132598834978 1
1.13842696474407 1
1.31923147627154 1
0.727840189588937 1
0.882186963272599 1
1.36123007085942 1
1.08258332485842 1
1.6221229375967 0
1.39421358221018 1
0.689639370767972 1
1.25752354910648 1
1.16933769481978 1
0.742458295486527 1
0.933388072783171 1
1.26152670238458 1
1.17031914294379 1
1.51822427015561 0
0.79947941177101 1
1.19510409501488 1
0.981705278438045 1
0.94617655929919 1
1.04763492952548 1
0.727793578724517 1
0.72084404172866 1
1.15057649485497 1
1.39649707709623 1
0.919618723920907 1
0.79559979142386 1
1.1325553761006 1
0.747087869209598 1
0.949931485252677 1
1.17907330642122 1
0.802938176154674 1
1.12325204146039 1
1.25131626755486 1
1.00202731106601 1
0.766410222024975 1
1.17342995311685 1
1.37500150497914 1
0.750356535415177 1
1.47875802001727 1
0.738603368950003 1
0.823570901126865 1
0.87184811971509 1
1.0360396550564 1
1.31942290492772 0
0.927323532829411 1
1.10253118252444 1
1.10907540999833 1
0.599487349345578 1
0.965292300781102 1
0.442680818910847 0
0.583192362676113 1
0.477190545300112 1
1.26257496644465 1
0.919653743086468 1
1.1476837912591 1
0.589805935319673 1
0.891584541885861 1
1.15135048080159 1
0.804203848064396 1
0.829912850562775 1
1.14842255650924 1
1.31328657095168 1
1.27477060018677 0
0.743855398629955 1
1.06365465636637 1
0.99839296237775 1
0.916653710370198 1
0.771601468971558 1
0.736536908307764 1
0.867997033771246 1
1.29871524246199 1
0.828233736257983 1
1.00169748283024 1
0.802700882470945 1
1.44727548493592 0
0.387476483157237 0
1.36644649419236 1
0.822443417774107 1
1.05729158883348 1
1.13503102309557 1
1.16228515552739 1
1.07380403565683 1
0.8560183766662 1
1.110046836636 1
0.626212864845896 1
1.25140418124462 1
1.02839928033622 1
0.484949877990092 0
1.13456600166571 1
1.21361106961414 1
0.76737796928358 1
0.871386345967624 1
1.11018293925915 1
1.04007962246562 1
0.90748190389138 1
0.944756388321885 1
0.796296660834947 1
1.00721088049331 1
0.579408524184495 1
0.886063678163844 1
1.1481276409741 1
0.881858618505515 1
1.14592528287059 1
0.922039933605889 1
1.17375482971501 1
0.895373559088492 1
0.960548624638199 1
1.00326829188372 1
0.766000228978421 1
0.939145004388621 1
1.15438118406629 1
1.07697824172593 1
1.19751543152802 1
0.994528874240198 1
0.984176674967408 1
0.508651250755488 0
0.877290340807114 1
1.33091265922226 1
0.836901006288213 1
0.848863995641972 1
0.574797718908228 0
1.08171909793011 1
0.829905268370883 1
0.927061108490896 1
1.08540381507313 1
1.08651857360482 1
1.28376539707886 1
1.16510410234967 1
1.14947261982745 1
0.904637643619942 1
0.900090567825877 1
1.1311767357474 1
1.20185863306324 1
0.7986476519932 1
0.840285682935495 1
0.737635524496804 1
1.06400719372008 1
1.00323337556587 1
1.21030338669792 1
1.10029509143605 1
0.952157424348366 1
0.726427381983196 1
0.657754859502693 1
1.00143037738094 1
1.22243776682977 1
1.11760786520924 1
1.41482795085004 0
0.941812578234641 1
0.734195490082182 1
1.36786094711976 0
1.29565631754473 1
0.872384816999321 1
1.03507700078479 1
1.08107609498838 1
1.01613344601113 1
0.910342020647151 1
0.832170246642448 1
1.23167153095742 1
0.88791673359273 1
0.615509780103505 1
1.28620439292388 0
1.03592806191404 1
0.693497066348798 1
0.480258767079337 0
0.476093010064159 0
0.825407160038907 1
1.28553090729157 1
1.07538763553757 1
1.0384095978657 1
0.964266192592708 1
0.937598090204189 1
1.05733195448821 1
1.23260566460698 1
1.64059801502809 0
1.23255854923597 1
0.936376897398943 1
0.719746500631767 1
1.10171905423506 1
1.04305253273152 1
1.07684703928651 1
1.00701849449772 1
0.939459232076968 1
0.877991580226336 1
1.12681156094108 1
1.11243340801574 1
1.15102456926805 1
0.659163460828454 1
0.879509401329381 1
1.061567515341 1
0.97909287236065 1
1.12902866385937 1
0.964118353478793 1
1.05244834053722 1
1.16681310751543 1
1.03991548450653 1
0.751686431289978 1
1.178664828674 1
0.993387471974434 1
1.17151185930297 1
0.962329304825635 1
1.04280077381256 1
0.868048513075422 1
0.973189287998506 1
0.97101386850619 1
1.21438742571486 1
0.885470082535477 1
0.8687070146986 1
0.985867045390772 1
1.12900889847298 1
0.849718503784407 1
0.821027970542623 1
1.20687781978212 1
1.17045483478404 1
0.87820797853243 1
0.895617184027131 1
1.32250529540383 1
0.953869047696472 1
0.613849792150199 1
0.822881503001022 1
1.36237226351679 1
0.898569709551198 1
0.301575136035924 0
0.969617994009467 1
0.959622580071624 1
0.949937636772736 1
1.20844520714783 1
1.54413444034156 0
1.13753849100149 1
0.891685407328443 1
0.645417621088326 0
1.18941139138126 1
1.05791661524231 1
0.68998032269836 1
1.09778091293912 1
1.30239827803255 1
0.763027757649155 1
1.33819474221101 1
1.09301924682516 1
0.951590340658921 1
1.17261777400011 1
0.649934179814639 1
1.0495924313636 1
0.691247244400296 1
0.868394939956773 1
0.878259028921759 1
0.658446598973105 1
1.13654102890237 1
1.09153313087274 1
1.22659872141803 1
0.61974315914916 1
0.799528470388379 1
0.745417251786223 1
1.01795835727321 1
0.923664479029174 1
0.917844472961792 1
0.792337329091283 1
0.852029875689975 1
1.38451656567185 1
0.925231500817326 1
1.34923488711334 0
1.17158332929618 1
1.23534885178779 1
0.527223242325291 1
0.998043376710158 1
0.961981369619073 1
1.03182693925313 1
1.06912191822363 1
1.24769337013555 1
1.17700178110676 1
1.25939822708016 1
1.04732310741178 1
1.10040642298767 1
1.3763240712366 1
0.910393543931764 1
1.00472541510263 1
1.0166263007758 1
1.20978321440478 1
0.983356927233115 1
0.957586785864304 1
0.883961156672285 1
1.3079707090609 1
0.664698439874653 1
0.886853499822664 1
0.55272321348846 1
0.957102317974906 1
1.00164510067299 1
1.09804163990839 1
1.21978505230262 1
0.927298958627946 1
0.923764724410989 1
1.35338766921134 1
1.23572902309913 1
0.891464829428349 1
1.06352660495169 1
1.29776208523579 1
1.05023256158059 1
1.13914462338552 1
1.32735569174254 1
1.26777260927295 1
0.891571558235995 1
1.54511131913139 0
1.41186026730331 1
1.48296717897969 1
0.99143119326295 1
0.972275194115641 1
1.27331997625773 1
1.33692982209958 0
1.1978298713842 1
0.944889399512541 1
1.14030186490439 1
1.1019471973445 1
0.697400990558217 1
0.561841594972576 1
1.067308521794 1
1.3972906645324 0
0.943025815589742 1
1.38411893771009 1
1.32224070629722 1
1.10331279613152 1
1.32910678119315 1
1.11576001946293 1
0.688792953400396 1
0.484693783232401 0
1.05673343720165 1
1.11700999985135 1
0.994320684301097 1
0.88629789589644 1
1.07441493266847 1
0.683194897023088 1
1.20803512686531 1
0.798863387970013 1
0.867087205157233 1
0.84854205755712 1
0.769812633557587 1
1.00098322630675 1
0.936026529754504 1
0.958373117713137 1
0.714232977501937 1
1.24558277269346 1
1.26825348661298 1
0.808524009101422 1
1.00810103713161 1
0.908334920528231 1
0.914571344874822 1
0.939137776067867 1
1.44059306061708 0
0.393911839522085 0
1.04334796493111 1
1.04457099577011 1
0.81658519954879 1
0.644104239262067 1
1.32860413928825 1
0.961864824337593 1
1.38279067372845 1
1.02163808354177 1
1.04924197098886 1
1.19421020087017 1
0.870015634009781 1
1.00600402556691 1
1.03714170048538 1
1.29300433239367 1
1.17382861334533 1
1.53813215280842 0
1.35703769012621 0
0.853544886837424 1
0.703635289722358 1
0.798806535649537 1
0.538881814568307 0
0.981483729905155 1
0.913451216274577 1
0.870746678019613 1
0.733620735023954 1
0.925864817799783 1
1.02306986815116 1
1.00586890362799 1
0.998929227463404 1
1.49115741820753 1
0.779336489684688 1
1.29937734916073 1
1.05582439541502 1
0.978469859495252 1
1.04070430093754 1
1.32897183225424 1
1.34571411055355 1
0.732160407706984 1
1.45230770540148 0
0.605118051324239 1
1.07353188302678 1
0.927921010955643 1
1.05001539263645 1
0.90158704943302 1
0.879550149233165 1
0.899099976005623 1
1.11431406852223 1
1.11533223050975 1
1.29843512156137 1
0.909532192261877 1
0.93079313950616 1
1.26085841714193 1
1.20038061141661 1
1.05880152347006 1
0.969517324325512 1
0.855794521323242 1
1.0184093822882 1
0.899460665302419 1
0.975573810697043 1
1.27095993877355 1
1.0355535163205 1
1.33052228742032 1
1.00039145317486 1
1.29464110304713 1
0.959910290359704 1
0.401689296369639 0
0.810399571627612 1
1.17756272602798 1
1.29050207347921 1
0.943945427027091 1
0.825254480763071 1
1.03112493368084 1
1.17142712305677 1
1.20153550393449 1
1.18581138334793 1
1.15804931056311 1
1.31501632607354 1
1.19667325215455 1
0.944463620873018 1
1.01005002595864 1
1.05735448490492 1
0.946350444225139 1
0.993804939845734 1
0.676458112811266 0
0.879615778676088 1
0.561631795078899 1
0.735361816815865 1
1.13785435514033 1
0.638112682458536 1
1.10991783226901 1
1.02204344836499 1
0.758755975776839 1
0.584331376937415 1
0.833263568618237 1
0.716125446546388 0
0.805801900715726 1
1.10473613607032 1
0.45580971350421 0
1.18938710709685 1
1.33858687597781 1
0.764663418517319 1
1.03146052508611 1
0.699683833419635 1
1.00430340052666 1
0.955602794814364 1
0.655900916079789 1
0.672926391589165 1
0.694330324007623 1
0.621189242478171 0
0.990999044108766 1
0.99856330381027 1
0.883581463889735 1
0.616189391170117 1
0.912079945967431 1
0.999574942027364 1
1.13614126076133 1
0.752491970267889 1
0.479859380256389 1
1.04655714530459 1
1.08873669406856 1
1.12499116427716 1
1.04983122301028 1
1.70631596790366 0
1.12415711424216 1
1.22323202800737 1
1.18804004803492 1
1.24405171997889 1
0.831665202157634 1
0.918302061843517 1
1.07385552508342 1
1.21550556572917 1
0.898747627894634 1
1.07948936780653 1
0.899271150961082 1
1.12425573263572 1
0.888029218967916 1
1.12643439621338 1
0.849906866643859 1
0.936959671787318 1
0.658043123299078 1
1.02987341499007 1
0.851898804645523 1
1.04507500959074 1
0.903171298916768 1
1.02715789657653 1
1.15127469189875 1
1.07334737069779 1
1.0222629895747 1
1.0576823973457 1
1.16421572423872 1
0.988630130847338 1
0.782865401363285 1
0.891118679689495 1
0.929884110994092 1
1.02533556498034 1
0.683568927448885 1
0.793463794674723 1
1.1403222907979 1
1.05803192833524 1
0.793339452300691 1
0.619166010260271 1
0.673811216957256 1
0.294635637682621 0
1.10777044814829 1
0.44472732562918 0
1.24538325079076 1
0.645887808864714 1
0.491781638523483 1
0.963847706859892 1
0.964071528295848 1
1.18172587184508 1
1.08213866148762 1
0.937905265337392 1
0.813702600078659 1
0.787923618398638 1
0.768938110340326 1
1.01770676501699 1
1.06620291490552 1
0.430276079459311 0
0.585232251908644 0
0.836114590066758 1
1.19268823368678 1
0.57427169391389 0
1.30324228770692 1
1.00169280350838 1
0.824234787791737 1
1.39469800563904 0
1.10878666237855 1
1.20222688671977 1
1.21609877767218 1
1.00341513259597 1
1.33040776986156 1
0.664691996463434 1
1.08241449265018 1
0.35756863087926 0
0.863008506244119 1
1.13248489653129 1
1.39275273023887 0
1.0300591475898 1
1.08254226463258 1
1.05324420475848 1
1.01444902869788 1
1.18725307655825 1
1.04074175549336 1
0.762576141025039 1
1.15258054349498 1
0.890882234918307 1
0.61821300830792 1
1.107433152453 1
0.672464589811129 0
1.34320456802627 1
0.660934647855399 1
0.737132046493055 1
0.881959935717557 1
0.874762623835425 1
0.742879550034581 1
1.0841248290869 1
0.636221705148591 1
1.08504830017663 1
0.856879839000422 1
1.29450871697306 1
1.09229965814085 1
0.960825380123206 1
0.810351644121844 1
1.0356669244184 1
0.641419104219833 1
0.742560220765198 1
1.27796357790092 1
1.05069108988575 1
1.19440504400392 1
0.662923042714913 1
1.40947631214542 0
1.03533851232259 1
0.864449728363434 1
0.884803387544504 1
0.650849323978594 1
0.957276251533707 1
1.5628056416079 0
0.645236033784643 1
0.88324090163497 1
0.439520267179513 0
0.992178336875813 1
1.01348157628255 1
1.16204357158684 1
1.21807094372165 1
0.713835498095687 1
0.561475695976851 1
1.39213595219773 0
0.899135263975786 1
1.41853765247559 1
0.919651868948426 1
0.655892017540006 1
1.22149635184203 1
0.966062111007849 1
1.11020940550925 1
0.829407820876332 1
0.776731464714769 1
0.957787545466515 1
0.7783298909804 1
0.862430784155747 1
1.48719897065846 0
0.752044894662321 1
1.37883501778541 0
0.631750210243962 1
0.82453040699506 1
1.28401064077563 1
0.892076746014884 1
0.705677602212491 1
0.975008809743433 1
1.19102918903637 1
1.03993918507344 1
0.969292985745542 1
0.926510531298743 1
1.20236642461561 1
0.979474310818733 1
1.05020602564187 1
1.01125404610318 1
1.0215297791712 1
0.676647472746186 1
0.618808445438913 1
1.12615151005173 1
0.809719658698989 1
1.00570018882613 1
1.70116620309818 0
1.04429554118234 1
0.976282187696352 1
1.01420792775013 1
0.845453625671171 1
1.40239426749909 1
0.74602210387482 1
0.930756092178004 1
0.621020294763126 0
1.32982711447113 1
1.19936616987923 1
0.558436597488434 0
0.938146669305071 1
0.770738395037211 1
1.00409884021248 1
1.35881099664271 1
0.819360999784492 1
0.85299435690874 1
1.09597893602171 1
1.00438567049645 1
0.872584045132399 1
1.13070519076367 1
0.940919856362171 1
1.14828258483718 1
0.95147803084246 1
1.32963681333538 1
1.29114317587924 1
0.770473746955137 1
0.89406568215651 1
1.37036623913273 0
0.837002566167939 1
1.19006937277375 1
0.923910916615338 1
1.25184903034243 1
1.14048824604119 1
0.879314279576932 1
1.06423217785131 1
0.872535657775334 1
1.08991115131176 1
1.13831280015069 1
1.00037095899093 1
1.13482992528259 1
0.805213562777674 1
0.647895826869244 1
0.819603293736409 1
0.846278580451305 1
0.89430271844768 1
0.777869233442921 1
0.664867155326687 1
0.950761714295098 1
0.515774504956136 0
1.25934702230241 1
1.25183554162383 1
0.962674734985928 1
1.32159109921457 1
0.515488705200906 0
1.15078625878292 1
1.59890307248122 1
1.06703372734809 1
1.10674111768165 1
0.94387258457088 1
0.728652594877463 1
1.38159424885309 0
1.21353933273637 1
0.529728057441057 1
0.852007961197315 1
1.06998915840223 1
0.974421639989166 1
1.17153688308732 1
0.894213469183487 1
1.17467428244989 1
1.09511840460416 1
0.982236177051334 1
0.521959934387738 0
0.78429897019192 1
0.700782054859427 1
1.04607507689765 1
1.24599828251601 1
0.801301185874101 1
0.908673937209242 1
1.01205202774185 1
1.08608817749203 1
0.989995042254236 1
0.932448067450555 1
0.967807679406161 1
0.860516171116228 1
1.0034013905557 1
1.06657578771934 1
1.05317239543425 1
0.910029174713201 1
1.36951362856438 1
0.950379201458635 1
1.26122112423906 1
0.8077997083191 1
0.845845994987232 1
0.983672117904154 1
0.837670167112275 1
1.32591020813796 1
1.25892070842287 1
1.28457235540956 0
0.782159938186703 1
1.35241405190669 1
1.25967603374743 1
0.750986328790731 1
0.828667206155815 1
1.02543050266153 1
0.544818377265242 0
1.61612703991902 0
0.997200044309406 1
1.17087132093646 1
0.685172737701198 1
0.95520967548447 1
1.04628779508293 1
1.01409180563728 1
0.63274390043202 1
1.50525511621149 0
1.0453707307757 1
0.721719933140494 1
0.903737080000873 1
1.2390624589163 1
0.885027666900394 1
0.725943549297998 1
0.914967959487746 1
0.912356026436635 1
1.16217625287695 1
0.57047843181492 0
1.02459097671982 1
1.02357109742078 1
1.25857434781457 1
0.71901039689698 1
1.32026358094009 1
1.17494112774667 1
0.979466865687106 1
0.98845436379602 1
1.16651248600135 1
1.09434990534138 1
1.29353369743535 1
0.964063838609287 1
1.24195483755284 1
1.19768255573741 1
0.746924004608302 1
1.34083396104689 1
0.904794993549896 1
1.01095102832402 1
1.18024286591174 1
1.06444403439762 1
1.20627522803384 1
1.06968164884359 1
0.923785822016053 1
1.01311681955152 1
1.05220042169191 1
0.935717351393309 1
1.55494222956772 0
0.935493058129535 1
1.33797641641109 1
1.02893941415243 1
1.37807466604293 1
1.47566290511433 0
1.05129450154449 1
0.983350886941462 1
1.34321378257913 1
1.17598163316415 1
1.38223196145768 1
0.971033562277003 1
1.01792674086469 1
0.639885371073356 0
1.00212838022612 1
0.739744607724215 1
0.926236375783564 1
1.05157665357731 1
0.686961911166291 1
0.982192482385426 1
1.1547470448712 1
0.917631211135411 1
0.869106577221156 1
1.29134866531287 1
0.97447724103759 1
0.959274576433413 1
1.17690354405715 1
0.95185006321021 1
0.987981815267834 1
1.22024057969027 1
0.953531820983811 1
0.816111403003401 1
1.17648510897976 1
0.918039194128814 1
0.61336860738752 0
0.890136430026315 1
0.861966050951437 1
0.692111470573147 1
0.980249577231104 1
0.988806759305493 1
0.944793677607568 1
0.614690225911186 1
1.06111518643981 1
0.795333281901399 1
1.12117480125468 1
0.864626230851815 1
0.989713795637793 1
0.337083339775496 0
0.92894096485009 1
1.26793304463291 1
0.977899345902192 1
0.991254979575074 1
1.37614115045348 1
0.814850127879258 1
0.755506867664566 1
0.953712753678094 1
1.01913386310764 1
1.12530605152023 1
0.888659573301227 1
0.961001634069407 1
1.14424793719428 1
0.964714241729061 1
1.13847521214493 1
0.820577061737223 1
0.822047848922735 1
1.03941462227682 1
1.47288408319192 1
0.910468150432875 1
1.16323909604215 1
0.9034685149422 1
0.905867409198268 1
0.608046695431431 1
1.05463855286916 1
0.905528586315928 1
1.06543024586507 1
0.847376471250645 1
0.905684589790655 1
1.19938009029605 1
0.756159955897313 1
0.747691424812544 1
1.01285779579953 1
1.18393224564632 1
0.763935930747431 1
0.952678501120295 1
0.942829545132252 1
0.778576727347885 1
0.7152980090821 1
0.831433856082533 1
0.905647808895588 1
0.755933203237462 1
0.94618157816202 1
1.12517510564681 1
0.796793512993054 1
1.13031740995936 1
1.32813465209387 1
0.828790025855773 1
0.91740684311329 1
0.810616026839101 1
0.949799372987788 1
0.933426115190631 1
1.2588218736237 1
1.00098376018032 1
0.877725185718724 1
0.935218928258322 1
0.995971854082087 1
0.321933876317102 0
0.643037312727152 1
0.992512778016858 1
0.900520214292529 1
0.76731598729411 1
0.937456049274485 1
1.06906900503268 1
1.09660812835708 1
1.12794312450518 1
1.12454021453491 1
0.91608562151491 1
1.05873752064268 1
1.19191142521815 1
1.01843536429801 1
0.974575899734823 1
1.07217022325512 1
0.704387666236752 1
0.715821520148051 1
1.10347163807163 1
1.15128192552502 1
1.26888066979755 1
1.28782216515265 1
0.838830679793178 1
0.915839797157844 1
1.02034862322314 1
0.989632431355536 1
0.902280931272197 1
0.918052324289744 1
1.10360643412984 1
0.691688939719694 1
1.09317190444975 1
1.17307232185619 1
0.679785862929143 1
1.02421589249662 1
0.853748140684882 1
0.734430196585495 1
1.00718367791381 1
1.0834846839704 1
0.745187472339557 1
1.15004294152229 1
1.27600150216992 1
0.730218877963468 1
1.11660014799285 1
1.16800575212705 1
1.22728954588587 1
0.858120328264947 1
0.870117172163935 1
0.818342107722882 1
1.26695420851105 1
0.7327567057445 1
1.30090560906641 0
0.587223793678596 1
0.686393344320754 1
0.770758236899542 1
1.2129850119934 1
0.947097570263454 1
1.21991102073151 1
0.98719514660348 1
0.891536225975613 1
0.819152880684621 1
0.898458338424571 1
1.24671563293455 1
0.869336329768393 1
1.51216956286265 0
0.772185929771098 1
1.06211687418872 1
1.24468752552692 1
0.693614964232068 1
0.833636560238222 1
0.938932964972373 1
0.98934635040017 1
1.11696503477419 1
0.880954526925684 1
1.19150071074845 1
0.940376045576339 1
1.28877378940861 1
0.652716308772134 1
1.30347354107077 1
0.81145980554986 1
1.16788733682069 1
0.989982213245667 1
0.53713596108752 1
0.808428346251791 1
0.736673227296964 1
0.82756752218756 1
0.548957525401454 0
0.864854136847339 1
1.05000920882708 1
0.637214313366111 1
1.05783584289927 1
1.29004060950389 1
0.782330666940312 1
1.14271183337596 1
0.726233117465401 1
0.941987444915091 1
1.24702064443042 1
0.816854393495188 1
1.24575598145077 1
1.0095022460607 1
1.26772708800327 1
1.17087692528365 1
0.890070632308057 1
1.02613408689153 1
1.19403464472377 1
1.02477463322437 1
0.976731458367022 1
1.02927618811814 1
0.985261897262798 1
1.22386821105489 1
0.921617963112294 1
0.539139465862779 1
1.26391279443856 1
1.16528015515657 1
0.794993020985239 1
0.920923642866836 1
0.965737493554395 1
1.36334410945034 1
0.839892278543767 1
1.03282309631676 1
0.723668782577656 1
0.973396487421368 1
0.758820548034306 1
1.07261301972883 1
0.96427034349955 1
0.966603931404019 1
1.13435362717596 1
1.11728241779068 1
0.860084423931494 1
0.930154469645843 1
1.17059837432521 1
1.17540409042094 1
0.906764605441808 1
1.21618900382798 1
1.06771431408529 1
1.07767666046846 1
1.21142191502075 1
0.566673200523998 1
1.03374907821288 1
1.12226382319249 1
1.0431398510665 1
0.879566031538144 1
1.15652151179062 1
1.02383892446899 1
1.04212012934185 1
0.816531761165366 1
0.952161398148445 1
0.939842194780748 1
0.938243931923813 1
1.29640408233998 1
1.05171701676412 1
0.901247989085178 1
0.720159178639051 1
0.797395447721447 1
1.07522863469847 1
0.931365866947366 1
1.26631202449464 1
0.607661579327913 1
1.37894530247376 0
0.865743884588781 1
0.904604097762323 1
0.900431388812179 1
0.898145310056356 1
0.701709229872487 1
0.748031878246155 1
0.892140620027441 1
1.11163752666894 1
1.05916074896424 1
1.156792459097 1
0.911080805048648 1
1.00035952689937 1
0.866249106988211 1
0.611771135509572 1
0.977179336611241 1
1.06359768902639 1
0.754836769255298 1
1.08299552660829 1
1.49107408886565 0
1.20789403170046 1
1.10317333336764 1
0.895351236791868 1
1.23389863414891 1
0.91726470261971 1
0.794514945988599 1
1.43106429570626 0
1.32578052336601 1
1.07472203350618 1
0.983611395570318 1
0.968899965852072 1
1.12208058734855 1
0.978673271795013 1
0.9888748458849 1
0.864912194693719 1
0.927359259030544 1
0.241184518543931 0
1.18757779160526 1
1.42161097257269 0
0.510874417184129 0
0.915718477484514 1
1.03063455911733 1
0.646466635911971 1
1.15454194490966 1
1.05090088234471 1
0.891946293818266 1
0.994640532025369 1
1.08237867359599 1
1.49743666666137 1
1.08821449113139 1
1.28982681262834 1
1.20699717272881 1
1.47111779390078 1
1.01857068883866 1
1.43530134299262 0
0.654458938246468 1
1.53532552121697 0
0.926840763851818 1
1.00140722652572 1
0.721336649117001 1
1.22478335571149 1
0.910978375397779 1
1.23021732533674 1
0.879202004606523 1
1.04250471664148 1
1.0386122916718 1
0.946123510992986 1
1.19492874434472 1
1.02034374808527 1
1.00850808809796 1
1.16008069550692 1
0.69424055233962 1
0.939762741959905 1
0.788654284738413 1
1.40462908390483 0
1.10717557220755 1
1.06811051276074 1
0.90087866575348 1
0.701691590548363 1
1.23588688880715 1
1.00422693906237 1
1.23792998034761 1
0.833926382963462 1
0.768246482349232 1
1.23908650711226 1
1.01870170523914 1
1.06963669081339 1
0.795079591468096 1
0.874501023678415 1
0.955867218945181 1
1.13733597191442 1
1.13241557389091 1
1.05383257835543 1
1.17870686035608 1
0.579448655414193 0
1.3197162702934 1
1.12442732585872 1
1.2091092419906 1
0.819269539087308 1
0.860025150320166 1
0.950033585283018 1
0.930373131540923 1
0.869522810061044 1
1.16072829617967 1
0.73415026083363 1
1.24319199217623 1
1.17340048111204 1
0.786261165181762 1
1.00678870212781 1
1.00663254071587 1
0.882458863269723 1
0.907495031405445 1
1.44034032548309 1
1.2347461163659 1
0.785329202067083 1
1.06117443015288 1
1.03855951407593 1
1.00730189280303 1
1.10927674135975 1
0.561665974895131 0
1.09161345569941 1
0.877618100295096 1
1.01240782671685 1
0.804333803841014 1
1.11514107708065 1
1.01413277289313 1
1.14133997179198 1
0.989881150481532 1
1.57714200624132 0
0.767800454523141 1
1.18155968374327 1
1.00116835635307 1
1.01191983323149 1
1.03046502930517 1
1.37758016022859 1
0.986622127680606 1
1.03508063957513 1
1.26947073344233 1
0.967448693733922 1
1.17382776815025 1
1.19561197289967 1
0.858029742331612 1
0.873925730639209 1
0.963106734077479 1
1.2255749573407 1
0.472610474289443 0
0.94191875326705 1
1.15871235694963 1
0.649130853020288 0
0.552847446287074 1
0.655636646648223 1
0.996416398828652 1
0.913876848852905 1
0.915670535224799 1
1.32644823026713 1
1.25210503983557 1
0.832095477623383 1
1.20066788764904 1
0.88561604711913 1
0.986619333166978 1
0.714677020801129 1
1.03475015682108 1
0.983641518654266 1
1.08883453174139 1
0.950938404163528 1
0.858391762262981 1
1.16194107032411 1
1.06604134428397 1
0.889009564064594 1
1.15365032419663 1
1.19176389787512 1
0.861107614855784 1
1.28976578569763 1
0.767062865892133 1
1.20239396969381 1
1.12088020727625 1
0.861803685985414 1
0.739578202648726 1
1.12770545930428 1
1.18573669156801 1
0.921809656605697 1
0.851754684430952 1
1.13399061901961 1
0.827406466778519 1
0.982969601145189 1
0.935474154889504 1
1.13506105755157 1
1.07537173516934 1
0.93345445295779 1
1.07746021130739 1
0.815068915905962 1
0.524980431627939 0
0.958251523022265 1
1.31842343232719 0
1.2845462425065 1
0.908302648878113 1
0.994503210105773 1
1.23717697852238 1
1.10795454820715 1
0.995253369845244 1
1.36346492343 1
1.35407159175387 1
1.1650807906369 1
1.41566764341144 1
1.01498226617265 1
0.519641146150912 0
0.570531413028891 1
1.04327307442714 1
0.856954742906137 1
0.868618804404739 1
1.17425770715053 1
0.579623043822886 1
0.913213272012607 1
0.810044861401945 1
0.984934899113549 1
0.861992175030404 1
0.578287470972436 1
0.804602245815833 1
0.873703879686392 1
1.16789212576211 1
1.12640519681964 1
1.44076375054802 1
1.09647644637008 1
1.44583285670293 1
0.866830792070235 1
1.20524451893922 1
0.745763517746501 1
0.778967387451301 1
1.03795884909781 1
0.954501640561333 1
0.8979397118438 1
0.855986503555317 1
0.650859886557428 1
1.02037987597812 1
0.492152999794389 0
0.776787903737424 1
1.01863640085023 1
0.852845775527419 1
0.94951214224433 1
1.29465386416814 1
1.46534248229286 1
1.23393465648057 1
0.76200617985704 1
1.2309432150276 1
0.842854732616464 1
0.821707754728944 1
0.933627297372782 1
1.50265126012417 0
1.02054724342867 1
1.16321755926596 1
1.0389176271187 1
1.07439511476681 1
0.817449138034575 1
0.805471628641821 1
0.853563958087986 1
1.11159712387066 1
0.814678359145411 1
1.03664292093044 1
0.888442267803114 1
1.10646034596935 1
1.06605832683178 1
1.37492384667886 1
0.983694322049937 1
0.958814583919091 1
0.733831419701145 1
0.844544185701268 1
1.37077925272536 1
0.979080618659003 1
1.02869826947531 1
1.36885637247015 1
1.028230366692 1
0.721222644736796 1
1.36748281202409 1
1.01071007544677 1
1.02896106204122 1
1.0862099308034 1
1.28931237959806 1
0.945031387905009 1
0.76892352574191 1
0.950977843484836 1
0.814029958311433 1
0.996381004132024 1
1.04711386396816 1
0.715320234152386 1
1.06009505643411 1
1.30190763556491 1
1.01580883220469 1
1.11105449391998 1
0.679359583844247 1
1.23049836069099 1
1.24624993975664 1
0.7214828434731 1
1.22058676668475 1
1.0029017849286 1
0.647077878571384 1
1.18217022749745 1
1.19406826270388 1
1.27400527596323 1
0.909535286461725 1
0.827233562412712 1
0.927022802769679 1
0.588344111087984 1
1.21459897541767 1
1.26305307514888 1
0.763664839757729 1
0.984423098807871 1
1.00929047632779 1
1.05092771879779 1
1.05106587269455 1
0.72465827696188 1
0.680903857359068 1
1.10152019872385 1
1.28413595446746 1
1.12842258347255 1
0.508408291224951 0
1.1484786674955 1
0.913291383757708 1
1.08986540347081 1
0.676498043565651 1
1.01615881791994 1
1.07399630174745 1
0.853821302220851 1
0.714253413115926 1
1.36359875577617 1
0.788189721235451 1
1.38943296491551 0
0.972925634245794 1
1.05404205434954 1
0.869499903501008 1
0.840176249340357 1
0.606292372505048 1
0.737741462509667 1
0.820115519012539 1
1.06723846137419 1
1.26532122351539 1
1.12402873937405 1
1.04405163792646 1
0.84317720775023 1
1.11413438373245 1
1.00655689177082 1
1.13688833344997 1
0.746998494910189 1
0.60792633710287 0
0.936518174979553 1
1.06858444839105 1
1.19535854873295 1
1.02627630796226 1
0.569553584842028 1
0.855994811600084 1
1.02702828858144 1
1.14574843679871 1
1.22219960965703 1
0.790751200291523 1
1.23574630591868 1
1.17154163339504 1
1.34938620618144 1
1.09294553183087 1
1.41414220020048 1
0.98211384540814 1
1.35060110157268 1
1.13025875142333 1
1.16404571603647 1
0.77917968195583 1
1.46855597600175 0
1.21978771935718 1
0.803503117208886 1
0.414441887723293 0
0.92752061535782 1
1.13568602702544 1
0.817541774581243 1
1.29690752451878 1
1.35591921443967 1
1.35583530878813 1
1.22714830892103 1
0.87788596124545 1
0.779741891731779 1
1.03750669041322 1
0.818793545653011 1
0.629633957852676 1
1.25028244502355 1
0.448627109617236 0
1.11566006598983 1
0.905490702559245 1
0.97783554283008 1
1.32431338293905 1
1.28540118407351 1
1.32427448634393 1
1.16527938860208 1
1.07002921358565 1
0.733961494640598 1
1.1356823627602 1
1.00122593589571 1
1.04556568717602 1
1.3040720563923 1
0.959812970462228 1
0.95648261795992 1
0.779246469376437 1
1.47628729642172 0
1.04722411645547 1
0.810480049219792 1
1.25390009254964 1
1.17599296495559 1
1.00200803507319 1
0.76344988988377 1
0.810622012373284 1
1.29046023299569 1
0.916110298992904 1
1.081551002566 1
1.26147819179921 1
1.17407653946329 1
0.992465461132155 1
0.636631128096499 1
0.889956893066507 1
1.25922570457689 1
1.34682894998061 1
0.779867408395519 1
0.988672115431379 1
1.09947439488273 1
1.45661957217993 1
1.23142900735426 1
1.36554499377757 1
0.61484411170083 1
1.02361498822864 1
0.797268935393589 1
1.37521443246633 1
0.843267920218754 1
1.28035380023144 1
0.871717001236445 1
1.03359536032636 1
1.37344512690166 1
1.11423556993191 1
1.09400201478077 1
0.978040913064601 1
0.948152880902603 1
0.650308559720474 1
1.15441678941556 1
0.791592895308727 1
1.08852858221944 1
0.774543830275966 1
1.10448290690387 1
0.841035535875704 1
1.11547074346507 1
1.23110576928926 1
0.730009089988112 1
1.57283647679864 0
0.656875970675863 1
1.31355890181361 1
0.869943397761338 1
0.942049750426985 1
1.22531740126211 1
1.21065949311559 1
0.887408086371885 1
1.19897266096275 1
1.32536020146124 1
1.13091891139583 1
0.749032450880009 1
1.18016483122804 1
0.851789350299636 1
0.863649646993541 1
0.865282108247603 1
0.735880661769691 1
1.06193572329923 1
0.932852739769909 1
1.00821379297051 1
1.34949729626665 1
0.946533540554801 1
0.831413739980303 1
0.915548637924903 1
1.00628773124756 1
0.888635392828727 1
1.08094412248982 1
1.05886076183439 1
1.4085949624955 1
0.873278305036504 1
0.824157905708751 1
1.1036191871437 1
1.08260378383586 1
0.739791365025217 1
1.02460422896298 1
1.37415141393023 1
1.10034822915127 1
1.15621447553849 1
1.20027590613248 1
1.12384399090849 1
0.929441663891754 1
0.756922304090004 1
0.79100538488162 1
0.924673590379916 1
1.10272500802567 1
0.913805048507035 1
1.17382835064979 1
0.65817231845038 1
1.14060227291212 1
0.868577834068217 1
1.34193214896218 1
0.987086850968941 1
1.21053352974437 1
0.906420552439807 1
0.917990517877207 1
1.15771596214623 1
0.953009651231007 1
1.04773666287803 1
0.905847515977209 1
0.80921650485123 1
1.22574996754166 1
0.932403021521635 1
1.11790665407245 1
1.21549953811483 1
1.15180172295119 1
0.866696053695059 1
0.899431714614224 1
1.23450822075301 1
0.874784597457833 1
1.35867027333299 1
0.989297953684931 1
1.15003455724394 1
0.909883291755824 1
1.24557089349541 1
0.740716082209378 1
0.742799187060162 1
0.984224516544441 1
0.637544759188615 1
0.708018793120431 1
0.88580961616553 1
0.977699147343622 1
1.33743814922735 1
0.985879432381756 1
1.13870642571871 1
1.07469106477103 1
0.84569127540253 1
0.676387191034783 0
1.15289055459753 1
0.882008965859192 1
0.864588546177531 1
1.21931068544448 1
0.669595181849281 1
1.4741192892627 0
1.08920387020871 1
1.15301096758189 1
0.949470775217899 1
1.14020543132953 1
1.04459627203442 1
0.912914262499731 1
1.29945974814608 1
0.997061147110287 1
0.870769153833396 1
0.961566419856029 1
0.941488232471519 1
0.823696841563728 1
0.891080499503844 1
1.29218861569125 1
0.824086927487322 1
0.836404928725178 1
1.03282877514635 1
1.23060967626302 1
0.679339034415553 1
1.32525977467185 1
0.832148173106241 1
1.05129476750467 1
0.863992647843235 1
1.03872399358867 1
0.774937794271821 1
0.557491592699534 1
0.608359468846834 1
0.939304666142771 1
0.993808388901752 1
0.750094411024648 1
1.53102848414034 0
1.17621376998829 1
1.11892869361549 1
1.15258661423292 1
1.15870681735145 1
1.02078119927093 1
0.890571204317156 1
0.989363263264933 1
0.74021112093263 1
0.962289996465054 1
0.893051783347516 1
1.17001576016712 1
0.91357621528629 1
0.447356656620078 0
1.1135669213829 1
1.19116376152067 1
0.830307230349008 1
0.893194258115018 1
0.996902925516668 1
1.35489183855053 1
1.43235995642206 0
1.0706274863772 1
0.392788798380211 0
1.21824161155264 1
1.29915359694792 1
1.12793518206825 1
0.740094161043563 1
0.959693992593204 1
0.93864047320158 1
1.12089157419362 1
1.73661385778993 0
1.09542822765261 1
1.06255682902894 1
1.07056795751988 1
0.683234636340712 1
0.688692605587518 1
1.36624594276842 1
1.22949173852467 1
0.795850769413162 1
1.157058031014 1
0.603503931021369 0
1.15021438929778 1
1.05735998680379 1
1.10629785188196 1
0.814628266691479 1
1.1259696991152 1
0.812302886144436 1
1.19792067073946 1
1.10580592949107 1
1.32481819653006 1
0.825543747709126 1
0.434381448451893 1
1.12386684539851 1
0.746979246123826 1
1.3991943792644 0
0.837627202298843 1
1.08230137469614 1
1.12830954090932 1
0.759723791610264 1
0.842138661471855 1
1.0673736837283 1
1.0355875241752 1
1.23901685426761 1
1.17245942423011 1
0.387331009744947 0
1.05180134248829 1
0.862263861013751 1
1.16214587638222 1
0.996358214947186 1
1.01627248633426 1
1.20708225881031 1
1.17673935204275 1
0.715874313576865 1
0.789432271528849 1
1.28007028788907 1
0.58300681118226 0
0.857069137916652 1
0.887511516355752 1
1.20199300589478 1
1.00401332298093 1
0.904652910256574 1
1.86035590754602 0
1.36111007562624 1
0.704309425871867 1
0.780487538199413 1
0.951470741818998 1
0.926760928529016 1
0.786444032234188 1
0.653857020559448 1
0.518707868574836 0
1.15511468741491 1
0.825981204599648 1
0.627172412093618 0
0.884632416573151 1
1.02237096167803 1
0.893293575247332 1
1.27794926244685 1
0.506024376016472 0
1.15768498542081 1
0.943158599988506 1
1.14609786571201 1
1.29333833787645 0
1.09460680363704 1
1.26082237886816 1
0.857031794997844 1
1.02226158953238 1
1.454911766796 1
0.796578294880255 1
0.762307481862108 1
1.05383545294294 1
0.59506080752174 1
0.746161966364052 1
1.11445318369787 1
0.527514314623698 0
1.28659581032368 1
0.830758757829334 1
1.12249582246823 1
1.12292936754986 1
0.898865064607122 1
1.18047858226836 1
1.20436637749898 1
1.51143023249469 0
1.30240172561025 1
1.26826831596535 1
0.949337691732215 1
0.677550910135718 1
1.03783782847053 1
0.997518433076643 1
1.28525591834832 1
0.665106987330783 1
0.89920688446737 1
1.20602857786775 1
1.04381744887449 1
0.867381920749484 1
1.19548907756609 1
0.752388961679578 1
0.919465058560321 1
0.447501635473856 0
0.923356296688815 1
1.26536652030603 1
0.858851342729422 1
1.12369333362508 1
0.8325902205784 1
0.991125265846276 1
0.934576616324756 1
1.00893546177126 1
1.13679746351091 1
0.970939334083625 1
0.894735809711935 1
0.754609209304177 1
1.23457369846828 1
1.245197807364 1
1.37408326053807 0
0.732241330866871 1
1.01055079201136 1
0.897791748250882 1
1.10886171845913 1
0.842728671043325 1
0.841831016988617 1
1.00353449800866 1
0.739116865770617 1
1.26432068106126 1
1.09199941968995 1
1.09900316113288 1
0.693447985197299 1
0.944575977279344 1
0.716893034466369 1
0.726553610265297 1
0.822586635623388 1
0.870168531678665 1
0.999363236206065 1
1.02076592289935 1
0.935005421057288 1
0.90995153316799 1
1.09173631235452 1
0.834209589176375 1
0.892651574203896 1
1.3026171657646 1
1.15911702595058 1
0.989904029684772 1
1.08942948119341 1
0.712003195303896 1
0.981892110271787 1
1.10634218947551 1
1.02103716979995 1
1.38756127577135 1
0.936298595481912 1
0.731277515342102 1
1.22272005977275 1
1.30719424260265 1
1.11364515300772 1
0.991862407363374 1
1.14350228844795 1
0.969889171615998 1
1.18956487441829 1
0.994051707525138 1
1.01476548906753 1
0.806363041926448 1
1.04868720700905 1
1.01638559997824 1
1.06220136335093 1
1.07550796511656 1
1.24553486128516 1
0.88047909404012 1
1.06914571773133 1
1.03582062400225 1
0.585064927597763 1
1.12337292645485 1
1.16384360683869 1
0.879441876147535 1
0.900435828786126 1
0.808628059659235 1
0.982707264230895 1
1.01388187763904 1
1.03586534091095 1
1.06533060918605 1
1.10381010535179 1
0.714657908191131 1
0.839333116875129 1
1.39788340324218 1
1.10774329515321 1
1.00516537061093 1
1.37986380063921 1
1.14424830871921 1
0.84754673120019 1
0.900803595171763 1
1.1091429989113 1
1.24576603250867 1
1.0315819188085 1
0.763198154890842 1
0.769650435929092 1
0.840281493848071 1
0.529551412563062 0
0.734457888905446 1
1.41742919502819 1
0.899514916562601 1
0.897403901505668 1
0.738766563541042 1
1.07081816964776 1
0.820878405977594 1
1.09232521201138 1
0.778078517982859 1
0.727481152250803 1
0.798335557409759 1
1.07861683852938 1
1.30656101888624 1
0.965476220240538 1
1.30809119680048 0
0.860108918060528 1
1.0481614245452 1
0.644534294680646 1
0.894903829826101 1
0.895000682111327 1
0.80087877574481 1
1.19216881949414 1
1.01324583762951 1
0.923874456815022 1
1.17170431194922 1
0.91464785087071 1
1.08556968604414 1
0.942639606389322 1
0.997824429681951 1
1.2409885099228 1
0.755728758387617 1
0.985432530132711 1
0.642186847502767 1
0.971950126047532 1
0.838421404164905 1
1.43204511286817 0
1.05870635399554 1
1.21497611118616 1
1.09979704477801 1
1.05281077524334 1
0.814233599679776 1
0.668034408901432 1
0.915543579523152 1
1.35788982049113 0
0.989277206838778 1
0.778941723311666 1
1.24643972569683 1
0.943741226563209 1
0.898808804897481 1
1.05159850944264 1
0.683022186154779 1
0.874122807355324 1
0.973189903231555 1
0.789007677689123 1
0.957260752264605 1
1.08338313559023 1
0.809397966235653 1
1.21943825764776 1
1.00965006180938 1
1.43599267451826 0
0.797303339689395 1
1.08617982730889 1
1.17688140592907 1
0.7404876293669 1
1.36279919464898 1
0.787096970964224 1
1.14103852391663 1
0.732148023505433 1
1.20195990698602 1
1.34603149500567 0
1.22863054882053 1
1.11930528297442 1
0.616338162733742 0
0.901801027659276 1
1.06858222375443 1
1.14337247164917 1
1.10108041467346 1
1.30609552780394 1
1.3273678090138 1
1.32306332233753 1
0.773214972220064 1
1.09952482308409 1
1.29989458988781 1
0.90387323696368 1
1.2306474490019 1
1.36511862585294 1
1.04532645648581 1
1.00399206079145 1
1.01742908691597 1
0.858895511042522 1
0.493376857457857 0
1.31281657226183 1
0.994285477155911 1
0.763968535261862 1
1.13122103259376 1
0.697190949542372 1
0.796548663303913 1
0.893662083413163 1
1.06246686089069 1
1.49660128337191 0
1.11771754899542 1
0.679829231579355 1
0.939861847950627 1
1.16179391395179 1
1.30259325613773 1
0.933383181151527 1
1.11153203833228 1
1.00817166848848 1
1.27142536738355 0
1.06898305839107 1
0.65066825474902 1
0.692429880994959 1
0.899393014616073 1
0.757307460024144 1
1.20264762540458 1
1.25318188770527 1
1.047990683209 1
0.895762570683151 1
1.14843371651161 1
0.945620913654454 1
0.939300396656358 1
0.86273073340863 1
1.12648124889048 1
0.895420096562068 1
0.869453039219845 1
0.659190168509938 1
1.45205707468901 0
0.958301412781716 1
0.728920350052779 1
1.31590667190153 1
0.67305911652989 0
1.13144762974469 1
1.25703272017224 1
0.700231912843664 1
0.676418575399723 1
0.91132475185978 1
0.859296476171497 1
1.37491900472582 1
0.669106732406224 1
0.924407643974346 1
0.751279512139367 1
1.18283361714534 1
1.24149426960311 1
0.808886461226541 1
1.40869110216218 0
1.09519713215934 1
0.75367914807938 1
0.669781899723832 1
1.08836261374877 1
1.50626427601454 0
0.938054270173911 1
0.827115412450942 1
1.35877411111086 1
1.01079729984599 1
1.07641378553425 1
0.656377529168603 1
0.757538916197724 1
0.945819164194687 1
1.06489722125877 1
0.8756893146884 1
1.07590153091476 1
1.08542705585787 1
0.829134879096717 1
1.17463152289219 1
1.03438295912182 1
1.32762502876147 1
0.896449029961273 1
0.907604363304812 1
1.07930324937747 1
1.26165163572961 1
0.848547523020474 1
0.981563751571153 1
0.92832871513201 1
1.16557415100604 1
0.821609996491502 1
0.991669172731297 1
1.19343942016734 1
1.09817362571701 1
0.863046539978171 1
1.46754170099236 0
1.3394295571711 1
0.877674151646323 1
1.07593061283276 1
1.24002368120178 1
0.974837540932167 1
1.43368479363935 0
1.08544377077029 1
0.601821162581236 1
0.943739803779761 1
1.3055892574777 1
0.694074025379069 1
1.42777862939752 0
1.10815037174648 1
0.928081536201341 1
1.50770603751997 0
0.950736188618117 1
0.918062652401226 1
1.04959586644394 1
1.00949090392565 1
0.857840947129486 1
0.89069167766995 1
0.947528247042316 1
0.968047122153215 1
0.701458560764471 1
0.700302918946159 1
1.11640325531183 1
1.05266654982446 1
1.04481914007624 1
1.27270315855381 1
0.915721271943953 1
0.669683623995418 1
0.766295107874373 1
0.834234311250075 1
0.939474894470481 1
0.881742405753596 1
0.946352079968975 1
0.86640945494449 1
1.40690621938994 1
1.16982319440251 1
1.08982418299521 1
0.873578548180574 1
1.14902156694347 1
0.773088330497998 1
0.903341540923452 1
0.904058009231731 1
0.936962487508841 1
1.13914719386699 1
0.822180015933706 1
1.18129068107475 1
1.10365031103734 1
0.935146767550428 1
0.915242042946385 1
0.99995083215912 1
1.27139236667126 1
0.429526468136583 0
0.727912124177223 1
1.25531859141062 1
0.723080365178165 1
1.01270005117277 1
1.08565751447137 1
1.07718994031966 1
0.985556434830322 1
1.01978105352272 1
0.943023172795053 1
1.12180602314528 1
1.06566833592474 1
1.13824148497257 1
0.917361228254656 1
0.869393908418742 1
1.08435407598181 1
0.876983598230011 1
0.495224961907622 0
1.06205988460567 1
0.915279534076042 1
1.07641721127752 1
0.624278734189204 1
1.09733681741003 1
1.11471711679424 1
1.14385040523664 1
1.12275269825919 1
1.06075567718135 1
1.0551412977269 1
0.939883844644494 1
0.975603180875436 1
0.774734743731084 1
0.681539941328151 1
1.05640311411733 1
0.847003952008346 1
1.14493028581236 1
1.00513688063262 1
0.841481962688821 1
0.870610705047183 1
1.0446596777565 1
0.545564567908299 0
0.753564440371249 1
0.896824847909654 1
1.02631396601253 1
0.610670042444034 1
1.13450219396113 1
1.04160282029074 1
0.87423535021828 1
0.78849830692473 1
0.68331014323739 1
0.966549240701366 1
0.826048814786108 1
1.1470837085985 1
0.959768353302086 1
0.749285420937892 1
0.591792077912441 1
1.16160646705988 1
0.379394762542276 0
1.23156472822265 1
0.629361767872066 1
0.831108485086296 1
1.12161270867003 1
1.09688023297224 1
0.83623634155286 1
1.1951040514835 1
1.09554177526324 1
0.513686197606784 0
0.935954296221448 1
0.875778012092797 1
1.32178417318809 1
1.25736588376891 1
1.22087805741087 1
1.04003017965812 1
0.621659408133197 1
1.0707686603758 1
0.812215468607442 1
1.3063714654998 1
1.0222879915775 1
1.15484948024532 1
1.06931463167752 1
1.05362839063556 1
1.15358720537454 1
1.30672985149674 1
1.01593879658503 1
0.696423638234183 1
1.3626436907027 1
1.11290631820392 1
1.17401439589436 1
1.25063755614556 1
0.754750643400684 1
0.997689829861637 1
0.818749314598763 1
0.637961302872883 1
1.25058114582126 1
1.29528304780023 1
1.26941014285291 1
0.843383539268555 1
0.684753844481797 1
0.407790859439112 0
1.12516209994194 1
0.822844672791235 1
1.31440776024378 1
0.722584436550462 1
1.03093323228165 1
0.949326850918446 1
0.759804398428021 1
1.24775248893908 1
1.28475208432787 1
0.645355777743955 1
1.10204247112127 1
1.152052636556 1
0.507507766417688 0
1.3186580780583 1
0.87195280461347 1
0.749728144659556 1
0.80381860282522 1
0.841080758902656 1
1.13729960403156 1
1.38878766916251 1
0.943420840291885 1
0.772104761703072 1
0.943843926577398 1
1.02600584799765 1
1.01858146395452 1
0.99800556927808 1
0.968416954748002 1
0.877248342026395 1
1.17816703229051 1
1.01569322218418 1
1.27086289326323 1
1.05692909202779 1
0.916276197230225 1
0.78508028475136 1
1.2827793140637 1
1.22672057950127 1
1.51308604205255 0
1.27204793612339 1
0.945563572452285 1
0.780932675195525 1
1.01794922489435 1
1.38983576316689 1
1.05647213095882 1
1.10547980285618 1
1.27093156874409 1
0.510042250744913 0
0.972533761197634 1
1.28329859208802 1
0.962466232170551 1
0.756135095016111 1
0.999960328668682 1
1.00446343269032 1
0.922929439912489 1
1.53016350028981 1
0.914414821530257 1
0.77573644316002 1
1.02476576338133 1
0.708777915509197 1
0.928251284208345 1
1.17781759494258 1
1.30900280713977 1
1.51981280904702 0
1.56864719974228 0
1.42909479555775 0
0.757755067610381 1
1.19516840855962 1
1.41048511947061 1
1.23967806243832 1
0.879267753124638 1
1.07309284808806 1
1.28079104309785 1
0.826370331197035 1
0.93906805699778 1
0.878145023926523 1
0.841861468411795 1
1.09817134504668 1
1.105976973836 1
0.854069093632022 1
0.762885740541984 1
0.901134847332369 1
0.918374572686843 1
1.01657839395695 1
1.01122952230128 1
1.0790705006881 1
1.12255930715934 1
1.31312313830311 0
0.766504307038521 1
0.827436571584489 1
0.989205886038936 1
1.21269693548617 1
0.820325224846097 1
1.22540931946805 1
1.09417779957834 1
1.27305260670467 1
0.389004896099211 0
0.965186709892872 1
0.958196845086011 1
0.804204135282482 1
1.1480410576442 1
0.879026111859465 1
1.09152355250508 1
0.491946025117135 0
0.750159239071564 1
1.04225479401797 1
1.22574356090764 1
0.887878718761032 1
1.09311798611051 1
1.13773742956467 1
1.12594820444574 1
0.786529763587707 1
0.851337345862599 1
0.975472702677023 1
1.20578213695181 1
1.18152050094545 1
0.665914331326285 0
1.0453747150122 1
1.02343278661634 1
0.836636432632384 1
0.929754171919318 1
0.743630708299932 1
1.49181367337968 0
0.748771022372451 1
1.13467588196673 1
0.844339065595812 1
0.753857481711006 1
1.50946646981481 0
0.90539204960332 1
0.817715503521932 1
1.07207082222278 1
1.26512216091684 1
0.777812799332347 1
1.18830424380908 1
1.2556200736932 1
0.551470795721581 0
0.62904149221873 1
0.697422009108235 1
1.23481199839349 1
0.86181529085458 1
1.00204858951744 1
0.85314629055622 1
0.749310609576845 1
1.08525360811624 1
1.03523346813609 1
0.664198452319437 1
1.14160973318429 1
1.30323207391017 1
1.37298596539881 1
0.812135788716202 1
1.0180691956543 1
0.885074935179438 1
0.742295297068219 1
1.23956799792849 1
1.04311492550002 1
1.48474540475264 0
1.25577335290742 1
1.0690401920788 1
0.57591606110183 0
1.13026569840573 1
0.919848595851707 1
1.27500669982083 1
0.933658686989785 1
0.501007795053831 0
0.986471096553847 1
1.20538434634748 1
0.909827234587893 1
0.64697307744215 1
1.26574976452769 1
1.19761594583805 1
1.26950635984364 1
1.25882050814602 1
1.45002641089955 0
0.876951650965139 1
0.75551415114376 1
0.97238774437133 1
1.33916648239818 0
1.06630108238245 1
1.05383282090552 1
0.918070219158012 1
1.33223721521752 1
1.00023478514008 1
0.788327703750986 1
1.0510792992103 1
1.25694206910203 1
0.666306136953569 1
1.15073807858881 1
0.835979084625328 1
1.16659443981393 1
0.904383204396096 1
1.26591962476879 1
1.04340941213956 1
0.833083299998542 1
1.06745888711723 1
1.07442030936663 1
1.11225377345333 1
0.456230557225563 0
0.98059027910673 1
0.710283804973472 1
1.24968290097791 1
0.790426383883778 1
1.02108686737489 1
1.16229495145414 1
1.22227900816489 1
0.906593883081171 1
0.53500297022958 1
1.1983119615188 1
1.24360360948976 1
0.540835914723063 1
0.829604258060816 1
0.791401939368692 1
1.23999408400581 1
1.36600283437938 1
1.14083251458348 1
1.06107769352995 1
0.92452179889217 1
1.03983036866139 1
1.15563467538165 1
0.489979101727389 0
0.777085274694233 1
1.1180706520804 1
0.918657503896211 1
1.20391046166036 1
0.990810785072965 1
0.430726830538319 0
1.1230413071779 1
1.09058055962326 1
1.07492887914975 1
1.43185984834011 1
0.732203291091353 1
0.834537172495298 1
1.29575480936551 1
0.690463524043725 1
0.856966114623792 1
0.843857707365448 1
0.783377684422008 1
0.859206027457006 1
1.7480787108736 0
0.954341056086152 1
0.777394700881314 1
1.15340454951609 1
0.943729047428949 1
0.670699419765666 1
0.898048042400115 1
1.06715942045128 1
1.57668544283913 0
1.03518338272099 1
0.550708556674939 1
1.24838763257928 1
1.09328642487052 1
0.944250416064705 1
0.990592948553266 1
1.07605464634286 1
0.964082493530605 1
1.27119665645397 1
1.03345611778011 1
0.992590835550747 1
1.27811676229445 1
1.24289276089606 1
1.019813170348 1
1.04959103502911 1
0.888443647711926 1
1.09626348259476 1
1.34427818266148 1
1.16207801157876 1
0.760549659038515 1
0.887200350116867 1
1.02062488643005 1
1.20884929460005 1
0.83650028138525 1
1.29347185597562 1
0.968085837275634 1
0.914959305912322 1
0.800996514493567 1
0.965137197664241 1
1.02273953165676 1
1.35976159477853 1
0.809086796178839 1
1.41180011385785 1
0.903419532754464 1
1.52248423361872 0
1.18948390882647 1
1.08717466543366 1
0.850646406805153 1
0.979072961541881 1
0.737727375752923 1
1.45778883147784 0
0.91530742104163 1
1.16006183053145 1
1.13188707459419 1
1.54032922446623 0
0.905290233089085 1
1.2511322134638 1
0.903449504299098 1
1.02526416255763 1
0.784499704766562 1
1.09084855543032 1
0.653888583976759 1
1.07336143325272 1
1.1017937678847 1
1.21808654146 1
1.1055333987812 1
1.20044238722241 1
0.879809078213976 1
1.14938903536205 1
1.09155479579129 1
1.35908659007515 0
0.640793279325477 1
0.684152004960215 1
0.760321861130997 1
0.97380888296581 1
0.813489317516339 1
0.933176009890015 1
1.12244735421925 1
1.4479121695161 0
0.858263349765998 1
0.927995449285455 1
0.809153795318697 1
1.01515510915948 1
0.962766952047239 1
1.01830411972354 1
1.13971427015328 1
0.950699312112756 1
0.765912042754691 1
1.17015130196801 1
0.956146003220575 1
1.39031033048701 1
1.38093767171442 1
1.09947846380142 1
1.19019950870897 1
1.03056984285516 1
0.984162608834814 1
1.30957132990814 1
0.936116258640048 1
1.52913932142641 0
1.01718712741757 1
1.0178828689144 1
0.893598236560397 1
0.9991174138703 1
0.740020784939852 1
1.07876216814237 1
0.463946131681732 0
1.19877537978534 1
1.29408529462542 1
0.8955594990368 1
1.16654724065911 1
1.14738678503383 1
1.20677946774839 1
1.22364384747032 1
1.56339242022044 0
1.26097808168407 1
1.01391438298984 1
0.867358168094217 1
1.12175128823223 1
1.26511311569094 1
1.04481169388485 1
0.768918196112084 1
1.09827917234523 1
1.50908022990072 0
1.27168972922229 1
0.872935447045358 1
0.918071715901893 1
1.01739295363169 1
0.80335808710933 1
1.1163229036104 1
0.758564305418157 1
1.04902218613791 1
0.954319935924735 1
1.06856997027884 1
1.07506469547717 1
1.31672957448439 1
0.813304831595172 1
1.14508486494637 1
0.711382655658037 1
1.20847265131268 1
1.1649785488804 1
0.833651923545865 1
1.27499406475142 1
1.09345660744064 1
0.447829068669934 0
1.27474723256922 1
1.15866708417224 1
0.962562467585085 1
0.515430866426157 0
0.970499168221307 1
0.962633759939284 1
0.729255811009059 1
0.591413563101458 0
1.01675231259198 1
1.01827719146772 1
1.22742822549597 1
1.18832593362686 1
0.93564459496963 1
0.869883926936847 1
1.32484033475605 1
0.921130950907579 1
1.52735189922144 0
1.26747948034035 1
1.06898193810749 1
1.17891948214289 1
1.52308310812818 0
1.0306867889606 1
1.55211904030607 0
1.0393690809756 1
1.17118326460134 1
0.829573751366072 1
0.676518259166603 1
0.887198607664388 1
1.32252193995597 1
1.15373909424857 1
1.32081421247523 1
0.974654763266752 1
0.965665187981763 1
0.891427924814202 1
1.05226119892577 1
1.13831877124726 1
0.886933503978737 1
0.898528804352274 1
0.868325502702742 1
1.23825306272872 0
0.882131082344699 1
0.306322166709663 0
0.814762931212719 1
0.779725386896705 1
0.5311975876002 1
1.35212462772498 1
1.112693290236 1
0.975687418124545 1
0.831445591645378 1
1.0961132108708 1
1.04755990480674 1
0.708066022053981 1
1.14669547158892 1
0.913131836037205 1
1.04454111312661 1
1.10465486720748 1
1.37178186222467 1
0.978888384420672 1
0.962654918668133 1
0.91194495297721 1
0.834700319556038 1
0.876920116053968 1
0.582967706969045 0
0.908008784280396 1
0.858601005103998 1
0.718658974957605 1
0.91088866332883 1
0.751287369935053 1
0.950988107606673 1
1.49108873217487 1
0.951904009821251 1
0.974387704395276 1
0.750763484431985 1
0.788111621951153 1
1.07850178211364 1
0.9311569596175 1
0.886704478785865 1
1.35279920712163 1
1.1734232991975 1
0.63452555046037 1
0.998263750301885 1
1.23869645881036 1
1.06349549914694 1
0.998664716945171 1
1.08463178829124 1
0.823135998212072 1
0.883260479800425 1
0.738725426985093 1
0.994675475110068 1
1.51561671840121 0
1.07333959665659 1
1.12419686339275 1
0.772761579491615 1
1.03786272936284 1
0.764419036590031 1
1.05323542263659 1
1.07002975372911 1
1.25816910803854 1
1.1669586365998 1
0.781479074441782 1
1.32431502005084 1
1.0001256883159 1
1.01639593371923 1
0.867287329414865 1
1.29574025890615 1
1.0325981548474 1
1.53399347932491 0
1.00297817758005 1
0.816497188526424 1
1.0307092535687 1
1.02806685427376 1
1.35081511918733 1
0.889600231535512 1
1.34783907851097 0
0.738848882765482 1
1.26616322703188 1
1.44358953395421 0
0.926725640337904 1
1.06260561018731 1
0.929541387113003 1
1.24255493713621 1
0.815843902599475 1
0.901878186337365 1
1.33817578034131 1
0.982319635333013 1
1.02737567283006 1
1.20088069656993 1
0.957336494883434 1
0.862148981877356 1
1.01414118447474 1
1.06142478047247 1
1.2461682428609 1
0.975648864057104 1
0.841200455431729 1
1.1249523747947 1
1.22190326742548 1
0.933167694003764 1
0.735739784925618 1
0.736692631164775 1
0.604843020465008 1
0.761104031189965 1
0.820323675721651 1
1.00121160765054 1
0.922417305923831 1
0.953411622587976 1
1.19225043613227 1
1.33058275764531 1
1.32873245987308 1
1.15184779226896 1
0.762308673405108 1
1.28927068844403 1
1.02878868103607 1
0.774792221844285 1
1.20800028716512 1
1.02517308347999 1
0.942670330999021 1
0.846447448593878 1
0.752209498597689 1
0.868450581064442 1
1.32113375000579 1
1.09611177610678 1
0.862009686670988 1
1.09936917598361 1
1.32177501450737 1
0.820730549555326 1
0.743994658623823 1
0.751567325278099 1
1.19855257992384 1
1.20764327970936 1
0.913557579075067 1
0.92176512693392 1
0.587976174110881 1
1.06238000798923 1
1.3921842100645 1
1.24602210319871 1
1.02102310281909 1
1.2826534619017 1
0.817656044239448 1
1.06483329372147 1
1.08785386899391 1
1.14780163112762 1
1.16530079229488 1
1.53703221234117 0
1.25926081675223 1
0.836050705243613 1
1.08870309677262 1
0.797653492582611 1
1.10715780931935 1
0.773205722616809 1
0.897872709807067 1
0.764868096542235 1
0.840220770580486 1
0.908152337738278 1
1.07656098999069 1
0.720322801812605 1
1.16903915347226 1
1.29532721861455 1
1.27431836240452 1
0.686317821457369 1
1.09415613979599 1
0.740962953181959 1
0.528178051911521 0
0.68077766322825 1
0.798304239551659 1
0.818771334981069 1
1.11363970391019 1
1.34876459699358 1
1.19747188545277 1
0.597191035823074 0
0.957111452171656 1
0.796041122893278 1
0.784968304769833 1
0.999209091045291 1
1.18041683757764 1
1.05623739036093 1
0.929503884424616 1
1.39603633464085 1
0.910431755784546 1
0.647584077622987 0
1.08520560910957 1
0.869681373280366 1
1.08149437681539 1
1.16424297571936 1
0.42864759941418 0
1.20768242610582 1
0.826107485261527 1
0.998714468156247 1
1.0901956738958 1
1.02821152654965 1
0.948507314584963 1
1.24460933967575 1
1.02425189053983 1
1.05936183212784 1
0.515687733176746 0
1.56416661474292 0
0.846047421031467 1
0.81548546656842 1
1.00097723613892 1
0.829595044994222 1
0.832357423757787 1
1.18182641919985 1
1.11799976016012 1
0.992075906236688 1
0.780864114740628 1
1.04979027782894 1
0.523984646030816 0
1.12134733114724 1
0.865340120614846 1
1.58908159643026 0
0.885085888548811 1
0.966208369885357 1
0.878963252737842 1
1.2576597573778 1
1.06010889826527 1
0.868694385413115 1
0.843028801378131 1
0.78125176077505 1
0.859200136050959 1
1.06220974893104 1
0.807770364928201 1
1.13088939744705 1
1.02375714568055 1
1.12181544113138 1
1.19629745008723 1
0.978055779119434 1
0.692463310694514 1
0.779637165784525 1
1.0088859676405 1
1.14302557711709 1
1.06962288248015 1
1.00203565680788 1
1.39266231079395 0
1.128251155456 1
1.10598683154078 1
1.1253906110034 1
1.13827018764788 1
1.2624285064107 1
1.1903257980838 1
0.845630183508365 1
1.27730957974873 1
0.978923876022421 1
0.829977046056155 1
0.991363992308427 1
0.970287531727197 1
1.02958268331305 1
1.20918881615105 1
1.414600609684 1
1.26532457919142 1
0.959974475551569 1
1.59850953531571 0
1.35530962587747 1
0.972864814684891 1
1.19297865876743 1
0.982720492260986 1
1.30280944080411 1
0.995735734406879 1
0.685703078501449 1
0.523231811726051 0
0.998177279568735 1
1.21007687204058 1
0.71116606107746 1
0.750934687578678 1
1.25426145202922 1
1.03920474685654 1
0.516956406302323 0
0.852429737591471 1
1.09548313703949 1
0.829267606805866 1
0.833816475829336 1
1.16291727982219 1
0.783610485302515 1
0.550034907134731 1
1.03721034949461 1
0.890818339405077 1
1.25588603178024 1
0.477497929692228 1
1.25870366155506 1
0.678888297240321 1
1.13392047420094 1
1.03065229830408 1
1.06697686722672 1
0.52683817130808 0
0.760068887254224 1
0.888839514432097 1
0.84206670196073 1
0.870190342336921 1
0.907189008704501 1
1.33968042424617 1
0.909280886186905 1
1.38776805945811 1
1.00538461940978 1
0.911915558275655 1
1.09184257409599 1
1.13563244725007 1
0.883414796031824 1
1.34725416783578 1
1.15360507316855 1
1.36143934197416 1
0.929612737197935 1
0.679339649427511 1
1.19863899537906 1
1.13643717059117 1
0.91622433032184 1
0.77821155047338 1
0.709145239621796 1
0.996790092977831 1
0.656430368537079 1
0.649623505534994 1
0.802735392360208 1
0.850037818625359 1
1.22847087865696 1
1.05056565789663 1
1.12492047594676 1
0.914928122865987 1
1.22571936153127 1
1.46251830097162 1
1.0806375327278 1
1.08759772747801 1
1.29999725535201 1
1.06809932446107 1
1.029834174763 1
0.723344972287972 1
1.31272155485928 1
1.23635265242064 1
1.05316292909344 1
1.31332687585756 1
1.21892011020036 1
1.03663259894911 1
0.968186562116937 1
1.04897481010712 1
1.04703658944776 1
1.25237355131835 1
1.03056084116169 1
0.967890581965463 1
1.20686385020381 1
0.45690608058383 0
0.456634526946546 0
0.621280647049205 1
1.06804074872976 1
1.03462556178479 1
0.931670062472619 1
0.65258932140972 1
1.18831129174149 1
1.31168456923688 1
0.836758179510963 1
0.61154633959393 0
1.17137370983705 1
1.15386039713874 1
1.47493853885711 1
0.954435912556128 1
0.922555476172222 1
1.31566953987774 1
1.07069728058979 1
0.615020529227282 1
0.90577605879436 1
0.650181230136918 0
0.867965124896699 1
0.839836165249079 1
0.740622039717208 1
1.24184744853527 1
1.26420536742862 1
1.10143804229903 1
0.850288803069761 1
0.919703703479823 1
0.524784365694904 1
0.960525959262194 1
1.16240119005675 1
0.924434027861304 1
0.789554275522113 1
0.98407665329187 1
1.18948087682542 1
0.88700002740927 1
0.983658309265304 1
1.1789382353662 1
1.65146203688375 0
1.03098168567844 1
0.652328828334671 1
0.819241687967459 1
0.959304643431431 1
1.12302304612288 1
0.89330879293499 1
1.26626691102568 1
1.2933230763362 1
1.20461724231887 1
1.01551827717241 1
0.94180858469484 1
1.21361766889 1
1.19119720591639 1
1.16352410795413 1
0.719053309693706 1
0.761060889390515 1
1.56305923250357 0
1.31401261866186 1
0.97745734646714 1
0.769934408119914 1
0.679989723789107 1
1.11030945949259 1
0.894713597057435 1
0.596934666290378 1
1.0560235076898 1
1.20717268256718 1
0.808917796334268 1
1.17066403899371 1
0.807355263133108 1
0.957379914465989 1
1.05262573491182 1
0.964344199791624 1
0.67736331778165 1
0.802949786818736 1
1.41597664914144 0
1.15136396619273 1
1.36774276892226 1
1.26977687536429 1
0.685610393408182 1
0.784145314818603 1
0.732220170354305 1
0.609495287164731 1
1.032104221673 1
0.76715083931892 1
0.959562195718944 1
0.976657948316725 1
1.02251488598034 1
1.17503343585819 1
0.695605470543293 1
1.27035867963829 1
0.94893428831157 1
1.0336766023059 1
1.17911248467277 1
1.07543236683161 1
0.802235007145136 1
0.946688406697456 1
0.512141600667792 0
1.25824219246299 1
1.15017417515493 1
0.988318855919364 1
1.19828522354772 1
0.953617268209457 1
0.648989639721963 1
1.03001033950322 1
1.00855144716684 1
1.51792121884702 0
0.906756110361382 1
1.02836876476103 1
1.54883745092355 1
1.18879861452326 1
1.0517964207527 1
1.20305209100705 1
0.864398137073821 1
0.930101900841616 1
1.21106837996801 1
1.35585574060976 1
0.894192871950129 1
0.841971160546748 1
1.26426201211059 1
1.22300673994302 1
0.671967110707013 1
1.18215557444276 1
1.21523286464826 1
1.28780958056223 1
0.712616121702264 1
0.989842445775267 1
1.12961269148768 1
0.769402692300461 1
0.809404305325991 1
0.906762704962087 1
0.930314037298897 1
0.640677845036138 0
0.58900775164117 1
1.12042301338777 1
1.33129040846303 1
0.383490987130459 0
0.947300203367812 1
0.786529942880169 1
1.1140507236996 1
0.866719384781619 1
0.99786573477236 1
0.973307151588341 1
0.872429841339071 1
1.0647617602788 1
0.924408111967153 1
1.25372128002811 1
0.689551141141813 1
0.913790435014977 1
1.09637169052229 1
0.814687805865259 1
0.865452008570875 1
0.706244744989649 1
0.760451676687988 1
0.827606223524811 1
0.817179991445779 1
0.697755105591985 1
1.65522987119421 0
0.840853138404378 1
0.880522353018019 1
1.00879774182823 1
0.892885686788367 1
1.22063740756862 1
0.678925490937887 1
1.16914177355363 1
0.611813140881094 0
1.09428348155489 1
0.881170260821339 1
0.623088996777933 0
0.781586883193563 1
1.07502660737998 1
1.30780152728822 1
1.00975007533705 1
0.591118384492165 1
0.454533473884062 1
0.858384399391836 1
1.01125543059205 1
1.10440310286492 1
1.24191023928864 1
0.856464341608124 1
0.940346064727111 1
1.39788690065103 1
1.04648299768283 1
1.12053426018458 1
1.10603798025287 1
0.866857593739557 1
0.715373017124178 1
0.999640067599752 1
0.70265059398989 1
0.735498861322061 1
0.855187679513101 1
0.903394467904571 1
1.06087216210401 1
1.09865552141129 1
1.24954299922873 1
1.03139583617715 1
0.865829331550223 1
1.01915486112831 1
0.970164403431054 1
0.865221866179411 1
1.08345192322184 1
0.957495911953326 1
1.08619009970815 1
0.870366829616614 1
0.645554116478967 1
0.947339047596376 1
1.48545226172682 0
1.22352383493297 1
1.10331206719423 1
0.981779627471271 1
1.01474697441595 1
1.41514352720181 0
1.25869028669012 1
1.37052855271073 1
0.685204451647851 1
0.807450924291889 1
1.37830590010914 1
0.80644460938115 1
0.829707994762556 1
0.932115441525258 1
1.27912622784434 1
0.854624736160732 1
0.960979574554876 1
0.900770994800321 1
0.993012108090795 1
1.20675135098995 1
0.728355019041089 1
1.12119755943699 1
1.19564101978265 1
1.05517061878427 1
0.60744211636637 0
1.21132929855339 1
0.844061101117369 1
1.20740548705122 1
0.9177286657893 1
1.1979857046668 1
1.27965768799035 1
1.01192982187887 1
1.34959797032819 1
1.09485695440079 1
1.33514681497492 1
0.997763049982977 1
1.05476338318396 1
0.678937240669177 1
0.75044135169328 1
1.12687575747997 1
0.777692839741778 1
0.596834406996621 1
0.976013722205482 1
0.776670478651897 1
1.223811422982 1
0.809554120002792 1
0.941894010258655 1
1.35836844970285 0
1.24097028642609 1
0.742245421888726 1
0.93882380880944 1
0.753895987121173 1
0.896581048904756 1
1.24196406585508 1
1.00987687190782 1
0.44198605029703 0
1.18286767871726 1
1.44245161386893 0
0.901842706299332 1
0.592093969084539 1
0.801175253569674 1
0.908342113858623 1
1.3009170184448 1
0.793342364346872 1
0.628215657576474 0
0.973652048868393 1
1.21047592871075 1
0.951620847402116 1
1.44228735023604 0
0.820750333471643 1
1.1231472367386 1
1.19375917221773 1
0.953664683504006 1
1.33533101712074 1
1.43456755972972 0
1.03059505691704 1
1.55128342666014 0
0.606613488586744 0
0.691707668016433 1
0.742172762641942 1
0.98323431331709 1
1.23552349514075 1
0.833938229542122 1
0.923822041968402 1
1.06946414980444 1
1.02165128039653 1
0.901115032872763 1
0.867898291835515 1
0.987743368166772 1
1.1826643054585 1
1.28094143519164 1
1.27568016389569 1
0.803255225952755 1
1.2575289681529 1
1.20850920009406 1
1.12559541971026 1
1.31772074291467 1
1.01870746139367 1
0.881090634959436 1
1.35838133678788 1
0.968139113035494 1
1.18456176626037 1
1.27901967144969 1
1.09140468779421 1
0.919825343465266 1
0.859273063281306 1
0.632595506467231 1
0.878600370958687 1
1.03789516362307 1
0.927705013440007 1
0.845005100203393 1
1.04695317717674 1
0.68543737686211 1
0.875879237242472 1
1.19519580126329 1
1.09422763454681 1
0.908070121563947 1
1.33743462619295 1
1.08100903079065 1
0.896574840247436 1
0.692187356499966 1
1.11844973313478 1
1.16814027380334 1
0.645118097737491 1
0.811675324292471 1
0.90396274635059 1
0.449056563159737 0
1.09589751816524 1
0.867564249748418 1
0.805728400421805 1
1.31489052270969 1
1.08153100400096 1
1.08404728806701 1
1.0172214883207 1
1.27812061390556 1
0.793112763628037 1
1.08661894667218 1
0.833716240193631 1
1.30511883024728 1
1.18609540602549 1
0.954859501186305 1
1.10078333822017 1
1.12336170068484 1
0.909075543876231 1
1.12739588457569 1
0.974620955615712 1
0.531498283529807 0
0.712774394015328 1
1.18883639216087 1
0.601969184076929 0
0.91995780615579 1
0.821250560629867 1
1.30311148598944 1
0.680358043588659 1
1.19005682651916 1
0.819508602598998 1
0.600199000738342 0
1.14698854558066 1
1.00623492143075 1
1.14296533073509 1
1.14737215838597 1
1.03819950270981 1
0.726193476246631 1
0.596023753125765 1
1.34130706562061 1
0.890638086778243 1
1.13652064074987 1
1.30193967939871 1
0.824124526012046 1
0.683520217081075 1
1.08458583435458 1
1.0426731696046 1
0.988811186216041 1
0.907097119928045 1
1.10169050123445 1
0.795425421312763 1
0.823333282818297 1
0.760722736744984 1
1.14674722865498 1
1.05203358359131 1
0.672041985792445 1
1.09304008583039 1
0.63229139668797 1
1.03733646270706 1
0.881985112457361 1
1.16519433218946 1
0.757872810809684 1
1.10688692736796 1
1.07144699241755 1
1.24237289917053 1
0.982935107104944 1
1.13212501753703 1
1.41441519434282 1
0.550307353602985 1
1.1279463881582 1
1.14567403134914 1
0.92399777186096 1
0.847295127399841 1
0.637697728006763 1
1.14210434365447 1
1.22766370128391 1
0.800933602921794 1
1.07528302260771 1
0.920367979263463 1
1.31705151360114 1
1.09738978340463 1
1.28776088061252 1
0.653518469586681 0
1.10157817549505 1
0.69825112426285 0
0.988149523480419 1
0.709724343382319 1
0.683132095613087 1
1.09489212256084 1
1.2430941936917 1
0.577690982981111 0
1.11163840856664 1
1.065238584792 1
0.627828265497745 1
0.765854269835213 1
0.829179509928112 1
0.807379784368418 1
0.701278487742979 1
0.980088825582901 1
0.716268654901334 1
0.780270941557018 1
1.02344147751306 1
1.00637298622228 1
0.760267846408058 1
1.07711917142896 1
1.22346925695382 1
0.892438514321759 1
0.521053728242011 0
0.999336670142486 1
1.61220552165878 0
1.24238893374205 1
1.10044106242892 1
1.31190164319748 1
1.00247173198021 1
0.981695843914349 1
0.946104638668346 1
0.714351285945575 1
0.981314567110307 1
1.40265387435486 0
1.12087165342475 1
0.757337923702 1
1.08158248078407 1
1.1094850218554 1
1.0188982336547 1
1.04682882393144 1
1.11082537344899 1
0.868021495275441 1
1.27244453917224 1
0.840990053559104 1
0.956212092112834 1
1.29446011526264 1
0.838744840574785 1
1.54599958805153 0
0.805796386773475 1
0.911162614079383 1
0.953782394475448 1
0.758686030864352 1
1.36799044760639 0
1.31692342215444 1
1.24355859275692 1
1.04706383367685 1
1.15351112041812 1
1.02334778021077 1
0.827407451498233 1
0.935331423920339 1
1.10783763749987 1
0.995726680098638 1
1.03146104525728 1
1.09005940927726 1
1.21861451614658 1
0.511597553120236 0
0.725848719710015 1
0.913207745671087 1
0.720999258957006 1
0.549436695805628 0
0.72926573799729 1
1.24575729322073 1
0.918430056308244 1
0.880887735537596 1
0.623812494851061 1
1.02231070958257 1
0.945659440229883 1
1.29089204680525 1
0.962785556721198 1
1.01216312421396 1
1.00490658564233 1
0.904868108388397 1
1.06179037766105 1
0.886444961031007 1
0.952061525831138 1
1.20638011394359 1
0.750326619164107 1
0.944636191483767 1
0.876220372138334 1
0.841360211560483 1
1.07206088652935 1
0.936952811174609 1
1.13958592328122 1
0.719316547909623 1
0.637833043858381 1
1.53049867831722 0
1.27827848654708 1
0.975743574449792 1
0.996558523862151 1
1.14104143677145 1
0.851255820687373 1
0.953862414832376 1
1.18677726353757 1
0.911425658592322 1
0.887360608727387 1
1.24296609959202 1
0.657150000818403 1
0.441665802250071 0
1.17326334488646 1
0.930132721488568 1
1.49845976927027 1
0.862794699679607 1
1.17345713574983 1
0.613812380896959 0
0.864285401183391 1
1.05144380197079 1
0.985815185048133 1
0.964334896558978 1
0.90289431963775 1
0.924713131994601 1
0.990218937359638 1
0.672936036509475 1
1.18755441022816 1
0.563130464205862 1
1.0586796814629 1
0.966334050330866 1
1.08083621904563 1
0.796375258963883 1
0.837488220156386 1
1.1082570470711 1
1.08827261419342 1
0.965526159550262 1
0.994995124316599 1
0.775995881345647 1
0.960797628802418 1
0.538298783793965 1
0.868920441082664 1
1.23233579226462 1
0.65223444497672 1
0.858652205236717 1
0.892259673212084 1
0.776873282489855 1
1.00619777091875 1
1.21808984735535 1
1.27988557155465 1
1.04291607863307 1
1.14441301311563 1
0.874050562373758 1
1.01012871627835 1
1.13916360967167 1
0.978956251198719 1
1.44577172383096 1
0.89493865823289 1
0.473156070052959 0
0.913159216314335 1
0.937480011770175 1
1.02653462618485 1
1.17225704512414 1
1.1290889306621 1
0.815014717134747 1
1.18895396225482 1
1.15899592728803 1
1.01251506304139 1
0.736792173069095 1
1.00350582315989 1
1.08875510019489 1
0.883701608442282 1
1.06981694331511 1
1.06936398106348 1
1.29046463217306 1
0.878792670789387 1
0.75362637953186 1
1.04252087330224 1
1.23688893555655 1
1.06516341906845 1
0.702078706016248 1
1.16707162865537 1
0.673039806032377 0
0.809122333248222 1
1.2157244866288 1
1.06190516153584 1
0.883651249747798 1
1.07359036085407 1
1.36599404951237 1
1.08828547766774 1
1.00152517551069 1
0.927120666246241 1
0.971405040460445 1
1.20936801966455 1
0.570577771682928 1
1.11246858871689 1
1.15130947349291 1
1.13638471358312 1
1.1745049760473 1
1.08342598620872 1
1.26760768542221 1
1.04854540640762 1
1.09030298101072 1
1.39345514625804 1
0.896188902408953 1
0.764888500583216 1
0.657161863201548 1
1.13525873688338 1
0.893240405025177 1
1.03163536295977 1
1.1705942985963 1
1.00983240212744 1
1.58013456055197 0
0.940492841754472 1
0.591933624422917 1
1.29875333638195 1
0.93115416642026 1
0.511289703051281 0
1.25485072191066 1
1.30049539032684 1
0.987245570645884 1
0.929388009296735 1
1.03963705546546 1
1.10177463363562 1
0.753855981721847 1
0.988291525988075 1
1.14728348223809 1
0.869421132440066 1
1.17555891912089 1
0.934639950574226 1
0.961548024062411 1
1.08516371002704 1
1.25080709475355 1
0.997350623583742 1
1.17557148808999 1
1.4788653958609 0
0.818706596669103 1
1.29014058919795 1
0.99929700186949 1
0.877060458122999 1
1.10046696950941 1
0.610215849823985 1
1.19366290692814 1
0.642430488739515 1
1.06064508561013 1
0.891051664518711 1
1.28260018140422 1
1.2489500679622 1
1.20750323289473 1
1.59371636701603 0
1.20250038220052 1
0.704852920631599 1
0.890879195890744 1
1.25793743443278 1
1.15531388506345 1
0.819798902620038 1
1.19184417247985 1
1.10442737663451 1
1.09333977984716 1
1.03584920752457 1
0.785179416152267 1
0.664154071275451 1
1.10847963363638 1
1.27452696519757 1
0.808071179521746 1
1.16363143587368 1
0.959888932959989 1
0.870539622432187 1
1.11451066309621 1
1.00896106196336 1
1.15900789744725 1
1.19452437447628 1
1.07122238048121 1
0.858678145772809 1
0.83956113489628 1
1.2148119465835 1
1.01122519889695 1
0.921274152100461 1
0.881272679977649 1
1.25600309300946 1
0.895771294971019 1
0.944436622101322 1
0.779047219822989 1
0.616663943751349 1
0.851470470409541 1
1.09043719403434 1
1.12808306537598 1
1.09921861820653 1
1.00651184956508 1
0.747149061830798 1
0.844492031923859 1
1.23416247880258 1
0.708544697255946 1
0.710789993750817 1
1.39787535698349 1
0.561453170393544 0
1.35654259739842 0
1.1079791065023 1
1.3443887196076 1
0.840173693311989 1
0.793045479332735 1
1.0893627065779 1
0.682392975533801 1
0.800958014655664 1
0.79257713710375 1
1.11121819569795 1
0.837723092816204 1
1.11716674702739 1
0.916998259219246 1
1.05276034196315 1
0.623667329714754 1
0.730997219907788 1
1.30560724462131 1
1.24887730214574 1
0.90245393363774 1
1.3357612657407 1
0.796495861887759 1
1.18041934802228 1
0.865133062697758 1
1.02691466843044 1
1.09954775992175 1
0.670678062264914 1
0.759659271673 1
1.01382916042979 1
1.16274272941938 1
0.910454530609345 1
1.04252409960912 1
1.15966908864289 1
1.07536635681509 1
0.780306989568221 1
1.00914431121047 1
1.68127678828021 0
1.05060548166012 1
1.05549223814056 1
1.11779225297109 1
1.2917210311233 1
0.987157746726399 1
1.299784961296 1
1.04807167110374 1
0.59925294883466 0
0.951092733049488 1
1.15864879459982 1
1.05348227275219 1
0.883989564509411 1
1.2858652251895 1
0.671685803996672 1
1.48281397090738 0
0.812232165050126 1
0.997548099390534 1
0.847775449867175 1
0.634238829336478 0
1.01581135827695 1
0.914790606906022 1
0.875512557125573 1
0.542578315571916 1
0.751432985797287 1
0.725044378456114 1
1.23562070768901 1
0.713994200275731 1
0.985015738319744 1
1.04579826801839 1
0.778569747868342 1
0.984368265068403 1
1.18737271945196 1
1.14903532303552 1
1.16359593146582 1
1.02550095054222 1
1.09159477451474 1
0.637416424458939 0
0.89691266621824 1
0.937763620843899 1
0.716838648096565 1
0.990997623950234 1
1.18855943929329 1
0.600026811965617 1
1.02463203135136 1
0.919899587607152 1
1.3577259685176 1
1.06348629271352 1
1.04156407254845 1
1.04573596528574 1
1.20761569338136 1
1.04599565304969 1
0.524397153256147 0
0.812752376328815 1
0.823455050050877 1
1.32758328930642 1
1.02002458184572 1
1.2904849899364 1
0.813372083624774 1
0.670337277039387 1
0.935649020611776 1
1.02880770426462 1
1.17908865675315 1
1.16545283122037 1
0.824347904608185 1
0.847495035121579 1
1.26700719753051 1
1.05176341019383 1
1.50550519535925 0
0.948099668878824 1
0.673002252061246 1
0.971095583771348 1
1.08043379260781 1
0.722371416996693 1
0.953051419429178 1
0.676664322355008 1
1.18808111241963 1
1.01141852559881 1
1.25154751830088 1
0.682590841074311 1
0.799862341699983 1
1.36884212953599 1
1.06898823792137 1
0.890576185760933 1
0.911176522513195 1
1.3379285482039 1
0.499777247647144 0
0.943320878267401 1
0.582737606905885 0
1.10721738115239 1
0.867777682358718 1
1.052126019073 1
0.886461185769961 1
0.615524270358029 0
0.933465621354465 1
0.906334525339301 1
0.933474777408139 1
0.945251712847173 1
0.839841326095262 1
0.984151985253167 1
1.16094843120619 1
1.00863362108931 1
0.916238461750388 1
1.28233171627931 1
0.898416784878923 1
1.26692606209511 1
1.26029975308582 1
0.776974200690577 1
1.00393257867767 1
1.18034297762737 1
1.39382889173608 1
1.2222574100335 1
1.0162652810682 1
0.915647819595995 1
0.85255379010133 1
1.03913953362207 1
0.903278360289305 1
1.21153456869449 1
0.948061509126181 1
0.841266171352009 1
0.789349533682073 1
1.07994558808057 1
1.21828320012494 1
0.806826394354082 1
1.18808411270632 1
0.939438003160936 1
1.15352152392667 1
0.901733767359306 1
0.91547843931909 1
0.649914050712517 1
1.10223501280616 1
1.40459817465826 1
0.674807406238233 1
0.985761603835996 1
0.974054353716785 1
1.08936074289198 1
0.72511233130476 1
1.07142764493458 1
1.23368414104185 1
1.13178045385915 1
0.645118903673718 1
0.920550907550706 1
0.953452997574092 1
0.880403122192467 1
0.949387938829468 1
1.24028287403348 1
1.01547890943271 1
1.15732390675583 1
1.14184511148876 1
0.956211693031743 1
1.06620230117847 1
0.83817201424658 1
1.29143200079321 1
1.35983034380258 1
0.948453568970925 1
1.02414563848867 1
0.756126223322435 1
0.806945864217284 1
0.319059462405465 0
0.990174883412305 1
1.32853132403384 1
0.874693874986817 1
0.929222642733724 1
0.964595133048952 1
0.831469416156784 1
1.14361064486937 1
1.10191437487025 1
1.03132306158965 1
0.884071072271382 1
0.961826484908583 1
0.990043697333049 1
1.44079916480896 0
1.05097414636255 1
1.2375457968732 1
1.17788755466059 1
1.28510352780337 1
1.14068621356452 1
0.677772483445832 1
1.03890086414837 1
1.2509647450661 1
0.821550506539796 1
1.26245859177992 1
0.839655121401644 1
0.781992844361152 1
1.17524969827384 1
1.03848441464184 1
1.08899588702224 1
1.01985547551584 1
1.08049871810807 1
1.00733273411231 1
1.07431696370587 1
1.38339564591864 0
0.839277589329469 1
0.939147188122546 1
1.08074101997722 1
1.13300313792155 1
0.849855925808014 1
1.1302527545195 1
1.35060255065362 1
0.807128496362997 1
0.893622127530588 1
1.10617415303129 1
1.17689345092249 1
0.779470746896393 1
1.27205304958481 1
0.935019255605785 1
0.898709901670989 1
1.25643523134215 1
1.04643588766558 1
0.693004306062804 1
0.976102759141678 1
1.20205705149019 1
0.807550182417302 1
0.948897836472265 1
0.865865282866007 1
0.792285489260033 1
0.869212846241984 1
0.916532894297678 1
1.14696653289677 1
0.901275059132775 1
0.94074954143178 1
1.25871892913595 1
1.12748113106536 1
0.820202985573454 1
1.04501693306031 1
1.12501556086394 1
0.766252019944042 1
0.772978806546493 1
1.33040976572659 1
0.385099827848086 0
1.02351078214872 1
1.10250658913515 1
1.58948878090672 0
0.939555481901825 1
0.773969724985683 1
0.848133184943564 1
0.845960692755601 1
0.980770002130672 1
1.1983919170864 1
0.856387051226073 1
0.98437453592409 1
0.73785253099218 1
1.16054458063922 1
1.23983400389091 1
1.08034303848495 1
1.32552490124567 1
0.358138039070793 0
0.948092447320145 1
0.995553374223491 1
1.1181462376526 1
1.35810879621798 1
1.06458099841364 1
0.86041240158427 1
0.659061501271606 1
0.831665578579511 1
0.887157011520836 1
1.30453480844534 1
0.708457038832597 1
0.943701864289679 1
1.1305143608487 1
1.36177141459041 1
1.29204945714644 1
1.11333090841147 1
1.29680535970858 1
1.16182131527332 1
0.883235056299012 1
1.10316312951537 1
0.887881528969381 1
1.28511081710024 1
0.826011377772978 1
0.980480996054877 1
1.30098893349884 1
0.835447719235194 1
1.12659113465731 1
0.58723330647738 0
0.855333621319559 1
1.54047876052315 0
0.682504112430879 1
0.689955027326393 1
0.848062816784802 1
0.5421191424275 0
0.889596563384295 1
1.32210792862796 1
0.900606074259537 1
0.644928484063263 1
0.629999969768065 1
1.17164181468571 1
1.22052208930934 1
1.09924619034897 1
1.0773480537558 1
0.927425943363064 1
1.21009216555357 1
0.844989743260678 1
1.09722492921778 1
0.949151236177704 1
1.11847098942458 1
0.712051683762519 1
1.04415006070233 1
0.62813660043522 1
1.23776052157126 1
0.813342171688936 1
0.876336056775627 1
1.18112777190636 1
0.62885789277678 1
1.48738878375882 0
0.625746042305606 1
0.943957963183125 1
0.957075245051169 1
1.15021436142402 1
0.93075840723626 1
1.1022647094152 1
1.02151086826606 1
0.9143144404725 1
1.57068837430327 0
0.996236565308251 1
0.551997105202777 1
0.98072518775647 1
1.16648462638524 1
0.963502815622522 1
0.626636516800898 1
0.836502438983795 1
0.999195378903089 1
1.26407487217269 1
0.751138813833845 1
0.778907809224316 1
0.827490059982493 1
0.905877384904048 1
1.12737727315393 1
0.785460438877317 1
0.868784751499257 1
0.928726453436803 1
0.678397646611353 1
0.800530187204817 1
0.560425365966326 0
0.869554890296138 1
0.781701123849749 1
0.871926972782981 1
1.03418428692824 1
1.17596060444053 1
1.13428023109229 1
0.855627603218525 1
0.930223076912551 1
1.2147133368179 1
1.12082016627224 1
1.07714847133074 1
1.12719391564973 1
1.18528202348997 1
1.06044266744687 1
0.93244632939074 1
1.04164634076077 1
1.08107730290355 1
1.10586742702421 1
0.844566438210864 1
1.31408950122713 1
1.4232180312931 1
1.09009770577643 1
1.26584901524881 1
1.10261964929684 1
0.537389964640329 0
1.35870255881324 1
1.16103608053568 1
1.08147375493462 1
0.609807454725438 0
0.956268819185767 1
0.935177856987417 1
0.973395549635323 1
1.20573443997976 1
1.19863555053024 1
1.25197163127361 1
0.995859517881217 1
1.07375027157185 1
1.09270637929887 1
1.04527621454703 1
0.612247260135888 1
1.07451866144915 1
1.19300328871322 1
1.07454760794548 1
1.05770570021335 1
1.01813224838233 1
0.541717986866565 0
1.38160489995631 0
1.14817419525828 1
0.676570199895588 1
0.968238085345143 1
0.78071924706525 1
1.21680359644679 1
0.946407174156247 1
0.97443706230409 1
0.844127307003271 1
1.11824578706479 1
0.903759049534135 1
0.713766110929503 1
1.03098484368997 1
1.24784871902204 1
0.894956563429782 1
1.12011617270457 1
1.15739828405549 1
0.584447103530032 1
1.14513540978568 1
0.737688976359899 1
1.26364583068283 1
0.94379426531274 1
0.906388375230866 1
1.44581902436624 0
1.09704143728447 1
1.03195158246279 1
0.74788730919295 1
0.99145045313008 1
0.782973085576454 1
0.9386392548134 1
0.932198777954891 1
0.516644802507839 1
0.946251032227775 1
0.677406002681219 1
1.01706867505831 1
0.805253875278105 1
1.04479319318701 1
0.584318832735764 1
1.2415861803227 1
1.4607338289422 0
0.68115121613669 1
1.29042540609079 1
1.01910914027027 1
0.92724421559436 1
0.98937396366107 1
1.05915168158792 1
1.07144871027412 1
0.574107504901161 0
1.62192270939594 0
1.18325506172208 1
0.981239819495369 1
0.950141339541966 1
1.01848961205197 1
1.31144257242337 1
1.41841317077908 0
1.17999527000243 1
1.33109202139339 1
0.981229443918458 1
1.0385073618423 1
1.1542478747041 1
1.23916043580806 1
1.24515400616987 1
1.06249160366955 1
0.978589116852543 1
0.728301275111133 1
1.05960719731688 1
1.08196770107497 1
1.31240298277557 1
0.361815620556677 0
1.23181519736901 1
1.03866742348764 1
0.949222763404162 1
0.994983492455984 1
1.08963929569135 1
0.905147648472596 1
0.914628170537574 1
1.18279974963898 1
1.23194056313541 1
1.21832342773791 1
1.15644175657465 1
0.810143578930789 1
0.676413861565557 1
1.23046060379257 1
0.708895920888966 1
1.34016290459076 1
0.72312919422139 1
0.998609652178412 1
0.928979886406957 1
1.07328485442775 1
1.1404381876949 1
1.19509211191698 1
0.669039279790512 1
1.25206071061471 1
1.4573155625086 0
0.912841949613906 1
1.25666684579332 1
1.38873259595077 1
1.68877658696684 0
0.712454137472406 1
1.07763750233521 1
1.00366649374776 1
0.803366890034379 1
1.25130055332746 1
0.795912507684873 1
1.11034094579371 1
1.17207423021285 1
1.03110973887043 1
1.0829919322998 1
0.768970123606059 1
1.06441053259462 1
1.05316908802229 1
1.05141583099228 1
1.47269401488208 0
1.23691129652622 1
1.19031912074805 1
1.26397914290218 1
0.805252692176957 1
1.38635721923957 0
1.00609127536054 1
1.19083152694725 1
1.17399612216559 1
0.510042287144506 0
0.68806024148265 0
1.24384921580834 1
1.02799843594738 1
1.63850898432721 0
1.19060327927237 1
0.734188929400788 1
0.93304720247679 1
1.00507742769727 1
1.10944804954402 1
1.14072153924764 1
0.909896847255039 1
0.932742952920844 1
0.948460073580519 1
1.35012408465218 1
0.969455066996799 1
0.765199189416242 1
0.997344715754745 1
0.737332017159253 1
0.853716428921624 1
1.0295612322 1
0.996680608168019 1
0.712976382930771 1
0.536408265816193 1
0.850975420496469 1
0.954415467182903 1
0.899650667395614 1
1.51967836076558 0
0.844949966285379 1
0.861334863814884 1
0.933665360350466 1
0.55054879324946 0
1.1088703834262 1
1.03947841151564 1
1.25485361734209 1
0.736877366373653 1
1.07526363417189 1
0.761449468606874 1
1.19689141062015 1
1.0864155124807 1
0.943267398892372 1
0.954118297276962 1
0.824928340151981 1
0.623788562694642 1
1.00863180205562 1
1.12831467557933 1
0.966618584585691 1
1.43543517097634 0
1.28062908161631 1
1.03526362622613 1
1.33759184645171 1
1.09505727464162 1
0.636651977546502 1
1.05630719302631 1
0.988528785028693 1
0.732819755169061 1
0.662669514802626 1
0.94870256463071 1
1.11375576539313 1
1.21281158575427 1
1.45641396406353 1
1.27239562721116 1
0.933853483557405 1
1.17246217231539 1
1.25734634112487 1
0.964714913272176 1
1.08070291990505 1
0.873271437232569 1
0.997776785499775 1
1.23485060051539 1
0.913603098837527 1
0.896698297338982 1
0.668916942888372 1
1.03301627292199 1
1.07191567878271 1
0.989831259121515 1
1.08657794572208 1
0.739587958500557 1
0.722219205993292 1
0.806476423483976 1
1.18094729276619 1
0.889163061191675 1
0.882750434496968 1
1.05537617562536 1
0.874062158221002 1
1.12343231867665 1
1.16309871193494 1
1.07272843956393 1
1.09534165724944 1
0.900600143145742 1
1.17290977736069 1
0.866786866607322 1
0.872124011212815 1
1.08466015955584 1
1.20700809537667 1
0.820769128685948 1
1.05462290301541 1
0.888728052440363 1
0.592975613274116 1
1.33037786687422 1
0.711939993531063 1
1.21369599164184 1
0.953818507136351 1
1.27369786817231 1
1.25350479677328 1
0.767277314783241 1
0.834558245245624 1
1.01781706555876 1
0.854601698137862 1
0.986655224035666 1
0.958978397770561 1
0.858600841854531 1
1.04053331637632 1
0.956651915897667 1
1.00963956869345 1
1.2454392167307 1
0.814703808644798 1
0.684939100501214 1
0.915943011658336 1
0.915405591378567 1
0.903573231403829 1
1.12914118840046 1
0.573068666544854 1
1.00353600620958 1
1.10352419960818 1
0.898749566004084 1
0.647315857298736 1
0.870115983895506 1
0.941948455044759 1
1.08141378230927 1
0.984919349311653 1
1.00371368824799 1
0.894077084088609 1
0.668937160166397 1
1.13824748935457 1
0.932594368974824 1
1.31156518972719 1
1.41047376587034 1
0.881575884829914 1
1.21492159437424 1
1.07624773722683 1
0.781945501488915 1
0.771328338657584 1
0.931299254729865 1
1.06843881552426 1
0.787642980953291 1
1.20168307697659 1
0.895308330595076 1
0.856924978906364 1
0.67196325187732 1
0.998031675474079 1
1.11211499513823 1
0.429870990484802 0
0.773624886288993 1
0.807380493884263 1
1.1113170641108 1
1.02039226312131 1
0.955966403412357 1
1.06040542839575 1
1.07479866463643 1
0.924684127734187 1
1.15865594893296 1
1.08740556979744 1
1.12712032030336 1
0.729477872084071 1
1.06410821514068 1
1.1537109302742 1
0.954360274521571 1
0.800248531094646 1
0.256890146114514 0
0.990734930068844 1
1.33533952605476 1
1.3050752762318 1
1.35720009171422 1
1.17628477208437 1
1.05286648856122 1
0.942971571628727 1
0.927947938366452 1
1.32951426692166 1
0.821253425848248 1
0.884809542205416 1
0.736905055669443 1
1.13316481664947 1
1.03741460517666 1
1.1363364012308 1
1.65668103635038 0
1.17483112483222 1
0.827275888443998 1
0.966557525857649 1
1.24619737804158 1
1.02753677062774 1
1.06935156212243 1
0.633020793899991 1
1.24643913700788 1
1.04253676900479 1
0.818686688727567 1
0.988986909847915 1
1.03042630279342 1
0.885975307289746 1
1.10939559792333 1
0.987796121282874 1
0.697244932798145 1
0.848819473738576 1
0.717859409315526 1
0.98860160493314 1
1.00457357517663 1
0.989225485260372 1
0.69048734708597 1
1.45579945798607 0
1.12655748965008 1
1.22841222304814 1
0.677934915344355 1
0.911984153127334 1
1.09934633397782 1
0.803866283845994 1
0.955395013820026 1
1.21884712921897 1
0.8577783185059 1
1.04830192368521 1
1.20510894605092 1
1.12030773466905 1
1.00972159720963 1
1.1170050806237 1
1.10466111687126 1
0.877283847109893 1
0.408120668059818 0
0.818212424707845 1
1.23108730031967 1
0.831294615777092 1
1.20155060704907 1
0.903696196314238 1
0.867677365352408 1
0.993954637216931 1
0.672489054459488 1
0.934959282991232 1
1.23866627329515 1
1.04236720394918 1
1.41554721303237 1
0.937471077449703 1
1.42415537815486 1
0.723007499484689 1
0.643847910270351 1
1.13262560305227 1
1.05478441477019 1
0.583167564248773 0
1.24397300857462 1
0.868375022949043 1
0.774009838174208 1
0.993582206443624 1
0.884487080877539 1
0.819796754621388 1
0.966908265829855 1
0.729852415562396 1
0.985825726364054 1
0.899156497915165 1
0.944940681035794 1
0.734934187869735 1
0.889406530565262 1
0.66227089166077 1
0.821133953137973 1
0.770511789764348 1
0.617155950460973 1
1.0452238747382 1
0.904181792399189 1
0.837060997847577 1
1.02813572763455 1
0.992946277404815 1
0.899317284685683 1
0.713462345712742 1
1.29166235106766 1
1.22557749106911 1
0.858268811612982 1
0.707821889049336 1
1.11989572874845 1
1.07705465957654 1
0.876522927210816 1
0.444880834394756 0
1.20364902069192 1
1.00702091080063 1
1.27713509592608 1
0.894821268495484 1
1.10708114396074 1
0.865193405585691 1
1.52962607012991 0
1.19333007665955 1
1.05804756750179 1
1.1944749315961 1
1.00503359833201 1
1.13855656370691 1
1.42377998449209 1
0.966213148537906 1
0.930344679600373 1
1.26057792016381 1
0.711647697881348 1
1.32333616562624 1
1.06770495040042 1
1.12164638549691 1
0.574635837921177 1
1.06916439405491 1
0.817988143990952 1
1.41611800979337 1
1.07758692145411 1
1.25176402006854 1
1.16744967277369 1
1.25693226867107 1
0.658201082825613 1
0.977786271600608 1
0.865693930949206 1
1.30655693623777 0
0.967285168039467 1
1.29560680502158 1
1.06215650323849 1
1.14503958218349 1
0.812696636689878 1
0.714140631211538 1
0.769654432204684 1
1.11108932316635 1
0.898091049855415 1
1.20306163514002 1
0.677745894161227 1
0.677714304985076 1
0.402155096329697 0
0.804239788330343 1
1.17199367857112 1
0.660410773472738 1
0.806630763351216 1
0.662124867724786 1
0.905720320626584 1
1.24106309416229 1
1.07249189898544 1
0.70545221770136 1
0.917746487479417 1
1.00734857048065 1
1.0783163182461 1
1.14739762353807 1
1.16932617329504 1
1.41526841724556 1
0.500791140888007 0
1.1450751554481 1
1.2412913293437 1
1.05556286141174 1
1.06811874172223 1
1.07118569388276 1
0.585811047886757 1
1.04907778732707 1
0.620143069165183 1
1.03593812416194 1
1.04449622844705 1
1.34657969313032 1
0.955205630226982 1
0.930496066837832 1
1.10806987813727 1
0.769126317516726 1
1.03504156051055 1
0.74992834231579 1
0.967554201779805 1
1.03982250321124 1
1.27087465460726 1
0.814718676850063 1
0.875503200918121 1
1.49724109552121 0
0.684065651615289 1
1.18268223379145 1
1.26192198918646 1
1.01453627125785 1
0.953109730454586 1
1.53244520345192 0
1.15141837932563 1
1.2158679347318 1
1.1821677722966 1
0.983348194761171 1
1.3269560135947 0
0.968097210356699 1
1.45039592789429 1
1.31479766826065 1
1.18722063218715 1
0.612086215039586 1
1.10452714966032 1
0.918815761662139 1
0.62144595704479 1
1.03819685117584 1
0.775552648211994 1
1.00842194801538 1
1.23023461910042 1
1.0765680907971 1
0.863531458981897 1
0.968963276250916 1
0.898473141159244 1
1.17785351686966 1
0.973153856994752 1
1.31444551607905 1
0.946075298001921 1
0.467308995331192 0
0.867509624863086 1
1.1768759657787 1
0.934957696184258 1
0.958108009241791 1
0.855661341293083 1
0.935711559097016 1
0.524399733832953 0
0.925105298164752 1
0.864405664572163 1
0.999091693626529 1
1.21808616470829 1
1.2283654665309 1
1.26411612457577 1
0.659271791976735 1
1.00888321374023 1
1.25305876230326 1
1.15259439740506 1
1.05193208436048 1
0.762775447026405 1
0.994495952717365 1
1.11332943806711 1
0.998914203728199 1
1.10181373995903 1
0.880177204423839 1
0.9805079812796 1
1.00720922430845 1
1.23263956483851 1
1.01539734597725 1
1.49455196658247 0
0.804839787789881 1
0.825978987344509 1
0.580870276290465 1
0.797669883572546 1
0.582136723043897 1
0.931173180710325 1
0.881346787406988 1
1.30845933185537 1
1.25604216865916 1
0.956736372157174 1
1.01741933112186 1
0.749220977154998 1
0.734097139592704 1
0.818334036029054 1
0.982210046804899 1
1.00042347067466 1
1.27308374234331 1
0.670052797862945 1
1.01062631818836 1
0.895555236421214 1
0.907328154111951 1
1.19937404150711 1
1.02717455026372 1
0.852165609902886 1
0.991739543984712 1
1.05831778828492 1
1.01485626841655 1
1.45976398221696 0
0.847936687663917 1
1.03216960680491 1
1.24131341702582 1
0.691097881716274 1
0.839676915845973 1
0.833521444356838 1
0.915093031348589 1
0.988798898817683 1
1.25191252505737 1
0.895457134836707 1
1.01986238121536 1
1.52924046204678 0
1.25487141622834 1
0.845715474692681 1
1.01100867432438 1
0.917446356084067 1
1.01113261893528 1
1.05634191298414 1
0.882937532485588 1
1.15160027574046 1
0.653611371835947 1
1.32729595716157 1
1.39977530271359 0
0.809596710878324 1
1.12395081614711 1
0.937163926085203 1
1.01759852674593 1
0.734342074771486 1
1.14031338675764 1
1.01495867521244 1
0.648400047153122 0
1.01828653524553 1
1.06935945664543 1
0.865544468799346 1
0.438031960472366 0
1.09299492985704 1
1.1257307284201 1
1.35879125197935 0
0.998866060416179 1
1.10227134301038 1
0.827114964603861 1
1.1818126043123 1
0.915184470057315 1
0.805063581575918 1
1.25878240821929 1
1.15341271119259 1
0.713962442980733 1
0.896231530641649 1
0.970481935170285 1
1.39082526505161 0
1.09233578402482 1
0.951819447864307 1
1.08449325161088 1
1.21359771898336 1
1.23772517051863 1
1.02277905765962 1
0.995817336389681 1
0.958309076264826 1
0.889484080112876 1
0.81931233435651 1
1.31214375160698 1
1.00021156093796 1
1.02970089617992 1
0.968715639934164 1
1.40840550647145 0
1.12682311164576 1
0.927558339767276 1
0.744825550395401 1
1.12171829879633 1
1.28287398499778 1
1.20268620836979 1
1.00010584543038 1
1.18967106869469 1
0.536342660465689 1
1.27549127346177 1
1.24901599798034 1
1.19716537985417 1
0.495670850303068 0
1.34960372188399 0
1.29094363257755 0
1.47927209377985 1
1.19279027354347 1
0.827694816826576 1
1.26724945752706 1
1.01554749815945 1
1.35102968419388 1
1.15154671346436 1
1.17567037725886 1
0.508340579120879 1
0.863229907484383 1
1.01112419450446 1
0.911815707059071 1
0.870593868344812 1
0.679939507277939 1
1.23522353592217 1
0.877905981978174 1
1.10825711492166 1
0.715467177845812 1
0.96095083308412 1
1.03874738373242 1
1.13008608614112 1
0.586488496739133 1
0.861009656895597 1
1.17664112813412 1
1.27319137967579 1
0.843518444778489 1
1.11019465306501 1
0.581730380288048 0
1.29963495293663 1
1.10234060676972 1
1.12525198079258 1
1.24616873433398 1
1.21052020443957 1
1.02349915379833 1
0.960686483202108 1
0.785580097299077 1
0.809364188284891 1
0.643401125807827 1
1.31678465735446 1
0.931820553854385 1
0.883477101702839 1
1.28623613654772 1
0.924077408121159 1
0.534013988233591 1
0.879050903715063 1
0.872803889656921 1
0.930294522249993 1
1.10083153897354 1
0.756315114917927 1
1.12120375815967 1
1.06667700774987 1
1.00494699845307 1
1.06073973032841 1
0.551665063838817 1
0.926329650081462 1
1.20311946188236 1
0.733851239819488 1
1.2104029621793 1
1.42770611550019 0
0.659572099360566 1
0.849538434944436 1
0.877421343277002 1
1.10241959601391 1
1.23750597589445 1
1.06726395505029 1
0.455207913321668 0
0.80925717164962 1
1.06252188858394 1
0.847897577151865 1
0.853678025097542 1
1.22765573429615 1
1.46541459521912 1
1.3319722507207 1
1.00196676269483 1
0.898490569971325 1
0.848354262935852 1
0.775057829233685 1
0.967841881816492 1
0.73769077110816 1
1.21484707101241 1
1.2655952817607 1
0.764207296650068 1
0.986385863351299 1
0.965128717709372 1
0.800990472058321 1
0.615657566637401 1
0.932255136600523 1
1.22911030991538 1
1.00919681813975 1
0.971586224714281 1
0.764769728904524 1
1.0318512181588 1
1.36105645490766 1
1.30650465544245 1
0.739000885999041 1
0.997666319612488 1
0.837666896079915 1
0.909352798840924 1
0.872701471385936 1
1.15815391950849 1
0.90839516211533 1
1.08866040158621 1
0.848152935264068 1
1.31177387355408 1
1.2921722134145 1
0.852819943906143 1
0.800086047430244 1
1.08817037864319 1
0.882884500476821 1
0.962615735223291 1
1.00023323733183 1
0.786398433712951 1
0.608350942648934 0
1.38285272810529 1
1.51751325941979 0
0.818693075452451 1
1.08397710567932 1
1.14387643531872 1
1.33995015544329 1
0.851211935368977 1
1.40600834691678 1
1.02490784367566 1
1.1203004318418 1
0.448230594507758 0
1.30704227959051 1
0.821622772199312 1
0.821762545277218 1
1.18288186155046 1
0.885889238314167 1
1.19443009961165 1
0.905583242797569 1
1.24981098573667 1
0.717068995815939 1
0.92593245404565 1
1.24813153537174 1
1.18097943810932 1
1.32297973877617 1
1.16590762474006 1
1.23725656782595 1
0.742864650103706 1
1.48932526435081 0
1.04765118312554 1
1.21812119906869 1
1.43783134004659 0
0.930684730681122 1
0.805345463614583 1
0.932533839772468 1
0.589810424750071 1
0.635545553941745 1
1.20312522263216 1
1.10281750686418 1
0.889437518605848 1
0.80426946754397 1
1.23246846133291 1
1.13968179978337 1
0.920161254941134 1
0.98815367400331 1
1.23225464632907 1
0.748630201562958 1
0.998985700651857 1
1.12492087804502 1
1.40480371879376 0
0.805612926544316 1
1.02245128759281 1
0.779531812120826 1
1.30546600465173 1
1.29467874252929 1
1.30944124297628 1
0.617224506076662 1
1.0237478245001 1
1.2748579369395 1
0.783917969670439 1
0.532643819807552 0
0.89430285705056 1
1.28728422706206 1
1.15523817233678 1
0.670276062426443 1
0.862356514928038 1
1.2611070125991 1
1.2771131391558 1
0.720065690559291 1
1.25009108308389 1
0.861726647009475 1
0.925550072018261 1
0.726611748599612 1
0.705789785114579 1
0.83702120072727 1
0.93441316133831 1
0.993776920116246 1
0.993854357132437 1
1.13891137521633 1
0.954001581041119 1
1.09008754442785 1
1.03890820480761 1
0.887390491748702 1
1.02268150536371 1
0.552573644189485 1
0.923589937289939 1
0.859794261221583 1
0.75857373482389 1
1.02884493929669 1
1.06061688910634 1
1.17379984325875 1
0.888275571204528 1
0.893326159046962 1
0.976122081374437 1
1.22977459450672 1
1.03271003525795 1
0.687977781291351 0
0.556622846357201 1
0.544673040677488 1
1.16944758260598 1
0.574799008959145 0
0.793435519621365 1
1.35667980615532 1
1.19749810052339 1
1.58959279777931 0
0.953102170403019 1
1.05632439473793 1
1.11019028041153 1
0.563398502393044 0
1.36455958385416 0
0.95721875383306 1
1.19892391600966 1
0.789196662158487 1
1.01678411766736 1
1.04698545567024 1
0.914387145433976 1
1.49049769430918 0
0.74642444059961 1
0.723618151811295 1
0.82289384168654 1
0.55109080975344 0
1.20185241521275 1
1.14380774097307 1
1.01047932894666 1
1.53590413594356 0
1.12386666330875 1
0.934578642879657 1
0.773145685299456 1
1.0401398244776 1
1.17167614525664 1
1.13677824963306 1
0.955626425550269 1
1.05405358191453 1
0.666538343855393 1
0.960692233010598 1
1.02916386013621 1
1.12424259759066 1
0.995360617094044 1
1.0360750758027 1
1.4356150214662 1
0.743458287955004 1
1.2070481189147 1
1.12177400808475 1
1.34652677421392 1
1.19057246373184 1
0.921490441129069 1
0.550304890029296 1
0.698208068489891 1
1.36433270709463 1
1.14100175183236 1
0.945754270272546 1
0.770779192481686 1
0.69287322511271 1
1.16303667743378 1
0.877052117775049 1
0.819667377529448 1
1.37955532039935 1
0.853321356952894 1
0.973587859908325 1
1.27236522827548 1
1.16833973450279 1
0.724557332895022 1
1.18069799996145 1
1.19135493862159 1
0.955748899403173 1
1.00493158217423 1
0.988107598804175 1
0.928312632094952 1
1.24959282148583 1
0.964178081309359 1
0.995770385890778 1
1.08589863996246 1
0.922351371455132 1
1.24305581635104 1
0.866564893690984 1
1.01767374702835 1
1.34565872259368 1
1.18661979181213 1
0.367174228875282 0
1.1138658196468 1
1.04777206103747 1
0.931937436290769 1
1.24776730511533 1
1.05838983553206 1
0.949831372007704 1
0.941208426874086 1
0.94317116658898 1
0.93408543684938 1
1.03231292180203 1
0.820181882484095 1
1.05901135418569 1
0.796763321623476 1
1.10953990337536 1
0.926179180349055 1
0.598421676956905 1
0.801964233981993 1
1.08307792228216 1
0.725176641541906 1
0.816520805890455 1
0.894893492807766 1
0.869654719272677 1
0.423943056039727 1
0.501244231756136 1
1.08314304144462 1
0.961644461073432 1
1.05088140898436 1
1.02899088661103 1
0.927876921479066 1
1.02740512845048 1
0.803543829686296 1
1.14414883456448 1
0.940277590551274 1
1.03390302111946 1
1.34610756632282 1
1.02722319236172 1
1.02963658115652 1
0.842478546414807 1
0.873005644167673 1
0.792139445025949 1
0.523781025550198 0
0.85226786574775 1
0.682419121707836 1
0.870922848284826 1
0.626650751933674 0
0.519657564808778 0
0.915378518010526 1
1.10563371550272 1
1.15215153688506 1
0.80378268690234 1
0.945417592409251 1
1.2280230297796 1
1.12988836065326 1
1.32518611642721 1
0.882015750526394 1
0.52121628971807 1
0.842159972817038 1
1.16745026266068 1
0.47802553586583 0
0.801387530706933 1
0.628471373818274 0
1.358974208477 1
1.29576704348522 1
1.23851040937288 1
0.852946273754935 1
0.714336838815288 1
1.06133154823288 1
1.06978327474559 1
1.11050788263085 1
0.911603866528755 1
1.33670590856957 1
0.82324545433432 1
1.04155011818771 1
0.989322958506917 1
0.937267141144882 1
0.905877219272165 1
0.937559363057363 1
0.567082256416326 1
1.24400326614214 1
1.40858198132778 1
0.985028750143473 1
1.23520765406372 1
0.83738021843483 1
1.30936243792266 1
1.31612914315171 1
1.11787544118555 1
0.957205465164111 1
0.776521583671977 1
0.937339578007426 1
1.2427156703286 1
0.919069671111447 1
1.02901321953727 1
0.873480844723278 1
1.40255686923191 1
0.909600882655781 1
1.19392373797293 1
0.589916195254977 1
1.24444946390887 1
1.16425517571548 1
1.0528971808536 1
1.02385102687681 1
0.87637532261778 1
0.830535410170372 1
0.575375307861769 0
0.941954850090577 1
1.14972819877318 1
1.05855161210923 1
1.0876662154571 1
0.955194839544714 1
0.948134506588037 1
1.06525682820658 1
1.06002711300667 1
1.04034030428389 1
1.17639152575965 1
1.00313628547352 1
1.25541677752118 1
0.946808113161537 1
0.774779722159446 1
0.578611600854877 0
1.04031091515229 1
0.622761431361275 1
0.941633695721879 1
1.24112536976699 1
0.822960094230082 1
0.842405426036714 1
0.901445110739966 1
0.990311733989906 1
0.937134760833413 1
0.908367808852958 1
1.10013657129697 1
0.939954004812313 1
0.99911776202361 1
1.23921551594757 1
1.25726426827825 1
0.946038248282271 1
0.833620219002763 1
0.815049971012591 1
0.939126759838556 1
1.38849420472318 1
1.51153699358994 0
1.35349725548947 1
0.782668235623613 1
0.710653898737947 1
0.851775031723724 1
0.679443427445961 1
0.619053564960755 0
0.981586897953257 1
1.04364263063282 1
1.10685390126262 1
1.26103233060556 1
1.19841870955152 1
0.5217699042592 0
1.55558298288478 0
0.652327354342699 1
0.883335999419332 1
1.14141695899204 1
0.916670992186958 1
1.18730880268722 1
0.853067367678286 1
1.49455122263172 0
0.825498335924173 1
1.07736168817657 1
1.06086730077447 1
0.862431108774595 1
1.25388080904002 1
1.19453972468408 1
1.28511463446112 1
1.19569278558035 1
0.979751395663714 1
1.31939182081527 0
1.25382979549791 1
1.10422678824737 1
0.241441669288987 0
1.26222618128265 1
0.732158201815885 1
0.914792761949339 1
1.04940724541485 1
1.14212730619362 1
1.0940672484414 1
0.959721649507644 1
1.20124040482332 1
1.34620015972265 1
0.837646271113645 1
0.907120446105456 1
0.898480512370379 1
0.988229421137798 1
1.03710855911546 1
0.837175643533993 1
1.21651649183498 1
0.961808007069296 1
1.00087133845778 1
1.12529306016687 1
1.10896552764046 1
0.467427436868401 0
1.22649232771497 1
0.891236413732567 1
1.25561048478918 1
0.781535543903454 1
0.972323668997967 1
0.956032965340668 1
1.29475621614631 1
0.98462324695461 1
1.05154908011701 1
0.999254023761163 1
0.996928751568767 1
1.13439998842475 1
0.93703930298687 1
0.763644464725657 1
1.02586857165526 1
0.93976158730646 1
0.599603616573372 1
0.93052102167603 1
0.715122941550606 1
1.02997070198906 1
0.891516652917464 1
1.21137418220987 1
0.867976004528214 1
1.04426158974478 1
0.818448110246085 1
1.17212677595254 1
1.04978859815671 1
1.15896783513486 1
1.02606370517526 1
0.790842176598905 1
1.11817568278548 1
0.962634005280796 1
0.758755387502303 1
1.40390239901948 1
0.997209330056821 1
1.00562890863744 1
1.19169654471878 1
1.04963922178766 1
1.16397424283604 1
1.516047503001 0
0.710954252608087 1
1.14283018591986 1
1.31283776978912 1
1.29147591444344 1
0.952930585160415 1
1.06725174989614 1
1.026690493421 1
1.09803937811745 1
1.20485438645215 1
1.20259193010725 1
0.9256992944136 1
0.820834851645584 1
1.19230305462052 1
0.932426744807 1
0.828585971275372 1
0.919239502552109 1
0.987452849937244 1
0.412948428420361 0
1.13590059109341 1
0.701328995290264 0
0.915963310646472 1
1.03373618425937 1
0.996965416665352 1
0.903151243298563 1
1.20298378981029 1
0.68317686924933 0
0.868034476688974 1
1.39989935356799 0
1.01702861834075 1
1.3107799697573 1
1.13127750226388 1
1.013222120263 1
1.15893152612087 1
0.797620153110653 1
0.837599988664345 1
0.980060615170985 1
0.998978040843276 1
0.976227475948826 1
1.15624538141539 1
1.02597123894398 1
0.821705559051966 1
1.04207440430818 1
0.968833991990171 1
0.967399688932295 1
1.12692794901398 1
0.736879096615939 1
1.22276822775579 1
0.675942316200355 1
0.848556534748316 1
0.885588166121707 1
1.12411115404204 1
0.754385114319667 1
1.24259522593232 1
0.427995950736231 0
0.65639163197828 1
1.22582781253989 1
0.876767827206926 1
0.976765186149382 1
0.807238150928888 1
1.21463005479653 1
1.13562775966019 1
0.722881837510256 1
1.17298356581849 1
1.55776747003233 0
1.07059660580807 1
0.851171659716699 1
0.903468269438632 1
1.32965772266061 1
1.089293324441 1
1.47420572251204 0
1.0028328935701 1
0.865081039266809 1
1.44835952704374 1
1.1320673299151 1
0.820134646475841 1
0.979920693701091 1
1.40409834774502 1
0.881769009541808 1
0.649259580339896 0
0.821226692264091 1
0.825891986428821 1
0.692128964616432 1
1.43841160184692 0
1.2494390044573 1
1.62310199839351 0
0.610534436368979 1
1.01821651787238 1
0.901416249059717 1
0.674267468258156 1
1.26852135141359 1
1.4487929699782 1
0.771261339061632 1
1.32995208812797 1
1.28315228980499 1
1.02848363569147 1
1.10207771120901 1
1.17434453626345 1
0.985820679401612 1
0.947548549008224 1
1.11056918067757 1
0.730132235054372 1
0.864188119176326 1
0.966068953977657 1
1.3016994406434 1
1.02607508465943 1
1.11397771788617 1
1.22728076119674 1
1.05282131101754 1
0.398116612399752 0
0.928686696465053 1
1.52850359563342 0
0.756616473424794 1
0.985195367999967 1
0.76008398953897 1
1.1510210902372 1
1.16774882888631 1
1.13906900358032 1
0.514975476779269 0
0.938720792161858 1
1.03347624103111 1
0.975738849601378 1
0.807396468823048 1
0.760226245384195 1
1.21382778803322 1
0.832384535781886 1
1.13841999193845 1
0.992114852501795 1
1.17998658103139 1
0.736070612963824 1
0.758474460127826 1
0.863217379581595 1
1.00690503061451 1
0.914911194427543 1
1.21451162034067 1
1.13667498319533 1
1.09893650043829 1
1.02387680304189 1
0.928471541725663 1
0.960431355881264 1
1.00118066445273 1
1.05739624698205 1
1.01849357113429 1
1.44153499470537 0
1.21910179971703 1
1.0780630202832 1
1.20884184065481 1
1.08371229255278 1
1.11355604172658 1
1.05333122106265 1
0.823541357079437 1
0.588959036388799 1
1.44521806226641 0
1.01807796235063 1
0.882607171206943 1
0.982501035032131 1
0.79245626980775 1
1.17420364798698 1
0.783239873511014 1
1.18012463756768 1
1.57477943887003 0
1.08330236832304 1
1.27090782387564 1
1.02687539722417 1
1.10270283719952 1
1.16394078687528 1
1.01202770159513 1
1.08150853551654 1
1.40281419799951 1
1.08489692490367 1
0.828279170467648 1
0.871549198279602 1
0.938756003745799 1
1.16511765430491 1
1.0990542546064 1
1.08919531543407 1
1.05272342123086 1
1.08268712382388 1
0.965865844725709 1
0.936185059861351 1
1.06731710491946 1
1.22354729222749 1
0.881943745642292 1
0.862192459941313 1
0.923974213988648 1
0.721164513603565 1
0.723161757483233 1
0.735352768399733 1
1.00561454057443 1
1.15874687383361 1
0.883010487113582 1
0.854256993258773 1
1.13416895239971 1
1.36601920383059 1
0.976803961866283 1
1.00492328597697 1
1.03366214131747 1
0.788283097418022 1
0.797830882765844 1
0.985911350083105 1
0.394426906395985 0
0.890813825563492 1
0.921411911138162 1
1.38390387045202 1
0.545363556678858 0
0.725052609420167 1
1.35276785915633 1
0.880294799467025 1
1.44747647745712 0
0.679241537062102 1
1.10725241129981 1
0.663177192118731 1
0.449342473883394 0
1.4198510369474 1
0.640420305222623 1
0.650742611546658 1
0.784163665862978 1
1.13492246973204 1
1.14592155881321 1
1.09105968709736 1
0.550472146235943 1
0.936470472134597 1
1.08734517252443 1
1.06982323859244 1
1.00011064865535 1
1.08875416787538 1
0.695106375957173 1
0.800108549850743 1
1.07393997124237 1
0.878366893286103 1
1.05361829825348 1
0.965219952847026 1
1.00736714190767 1
1.15836562291221 1
1.0765467266913 1
0.507193407379972 0
0.565719282596005 0
1.03714511816432 1
0.503538383692091 0
0.76723298390403 1
1.37767755745285 1
1.10661953317488 1
1.18108235330924 1
0.998711081346787 1
1.07106931693845 1
0.879003021146718 1
0.645614542195503 1
0.808004298546439 1
0.997703031046573 1
0.952926687603149 1
1.17815861447611 1
1.07826033493757 1
1.01130563258778 1
0.97251713955499 1
1.33461365516152 1
1.30327345447176 1
1.19866259686812 1
0.935952240558065 1
1.20329155162713 1
0.382834944271017 0
0.93590766026489 1
1.30323721828507 1
1.30707073857641 1
1.10233781211493 1
0.555582074575066 1
0.964853515834645 1
1.25442421257411 1
1.02582678446627 1
1.04747702911744 1
1.4510779020801 0
0.711344929260901 1
0.775605682750961 1
1.04096934588707 1
0.796423211239388 1
1.16859928850715 1
1.28673616526932 1
1.19227027055155 1
0.914833577866034 1
1.05107393751461 1
1.16509858033931 1
0.80793278315698 1
0.634776722800265 1
1.37343813230542 1
1.12036669515033 1
1.31944879011942 1
0.907299988284548 1
0.860901595940734 1
1.15490198497376 1
1.00068151614362 1
0.884661488422834 1
1.00414591322489 1
1.09018862241538 1
0.905512254839815 1
1.11227811818837 1
0.717668528242336 1
1.1324000128959 1
1.00117854330943 1
1.03016651635031 1
1.03106107203682 1
1.18767843401069 1
1.43851440069545 0
0.994690596467942 1
1.09067659761888 1
0.918362013225558 1
0.674656943338607 1
0.818262426315633 1
0.844606809079883 1
1.14858069667136 1
0.635613052157711 1
0.925921017543616 1
0.955467109021272 1
0.959315306924091 1
1.32381388093885 1
1.20603108834267 1
0.874839452614534 1
1.18299867682054 1
1.00093175137109 1
1.12453461724002 1
0.879189056459765 1
0.802240414886716 1
1.09100409923613 1
0.860314128431908 1
0.84068862260447 1
1.09859541452449 1
0.891255689225082 1
0.913444442376782 1
0.989987123136433 1
0.88153027774677 1
1.04043417303457 1
0.880936631286585 1
1.01930525880236 1
0.741311202403008 1
1.22130482694976 1
1.43944835943448 0
1.05860616460647 1
0.953273446340944 1
0.588163875641888 1
1.1160247404853 1
0.842821512569072 1
1.39112088785599 1
1.12325167348258 1
0.996923026264582 1
1.17242109368607 1
1.14829816914252 1
1.08698841859648 1
0.880913270944592 1
0.890935385334848 1
1.335210621079 0
0.982159876682902 1
0.918483564817205 1
0.915537488564251 1
1.10015630860072 1
0.894120651749447 1
1.08755956265297 1
0.772125285994758 1
0.723353646823186 1
0.843012070771229 1
1.13759423021277 1
0.688090503569837 1
0.878340286507566 1
1.05812655744812 1
0.871753681149749 1
1.33633407214627 0
0.924968744323369 1
1.24640374382022 0
1.14225327934264 1
1.13978421152721 1
1.01735935525542 1
0.996603164887595 1
0.744068783996501 1
0.83982670323148 1
0.69312862230812 1
0.810320899685752 1
0.942093928775697 1
0.879932300004858 1
1.11604697205159 1
0.975287325701497 1
1.06437970204066 1
1.16135566978193 1
0.923109060687236 1
0.54382174227905 0
1.03861953101778 1
1.27824190370596 1
1.03714557453254 1
0.846119852973769 1
1.14856343105975 1
0.503817338735424 0
0.82038582999359 1
1.27742333784162 1
1.09152443966304 1
0.525736732381115 1
0.878772249546771 1
1.19399800624548 1
0.95148201531109 1
1.20582302392766 1
0.910944056564684 1
1.12940538229491 1
0.89044249810113 1
0.903320373623312 1
0.798714119996065 1
0.653495365077029 1
0.820701522987608 1
0.879602866209337 1
1.29072207309888 1
0.908919989751659 1
1.12399623195858 1
1.01206170445503 1
0.958564437202784 1
0.710909075335204 0
1.04877935683615 1
0.804442020846018 1
1.41058302418659 1
0.716454000176233 1
0.991299238803085 1
0.738059032030219 1
0.926760752141037 1
1.11627374994095 1
1.26730567888495 1
0.925370658900784 1
0.967538445081358 1
0.578306872827738 1
1.10748526952561 1
0.955024274666093 1
0.546030802876533 0
0.735615160354192 1
0.764556985228371 1
0.831029544888437 1
1.00743088158229 1
0.924964963875536 1
0.823214541847686 1
1.2685398532799 1
1.11330961607865 1
0.848122184974567 1
1.13029977692853 1
1.11530739223145 1
1.13266414183762 1
1.29762650316921 1
0.877804960137538 1
0.963527340423828 1
0.78125700764006 1
1.0405867711971 1
1.12665149922708 1
1.21263462675645 1
0.912014616932069 1
1.14782002503836 1
0.7376659012062 1
1.05976263857605 1
1.28078630108924 1
0.804255966615596 1
0.924595428224253 1
0.661734825063657 1
1.13819020704399 1
0.971709605593859 1
0.937631733180796 1
1.07471932691572 1
0.598178845867005 1
1.01416002998104 1
0.985938907576885 1
1.07582313917754 1
0.972533731404387 1
1.26614251373909 1
1.06681329829969 1
1.00794330695984 1
0.763953823453736 1
0.861842240385353 1
1.09134215822505 1
1.57191273770555 0
1.03562762440806 1
0.649633627907193 1
0.510055994183014 0
0.780398507638239 1
0.904944694017371 1
0.891470368171029 1
1.28732339918122 1
0.916013891870109 1
1.19068763979181 1
0.657552795133964 0
0.988503752934152 1
0.923116728106549 1
1.00574225482366 1
1.12991698097528 1
0.974508364818836 1
1.23184492077626 1
1.03548546974458 1
1.00289748325587 1
1.07999594334811 1
0.523830639448865 0
1.17109200474605 1
0.925189897600746 1
1.22347390263989 1
0.505693343357029 1
1.20478318126104 1
1.25304984691732 1
1.10140019252654 1
1.18893517716465 1
0.946157329347286 1
0.828329580553581 1
0.735504813959879 1
0.8217210567951 1
1.16653312918717 1
1.22350165651827 1
1.13878351572362 1
0.881732967469773 1
0.900610168099701 1
0.74590301146279 1
0.673493602013274 1
0.848662317888692 1
1.15217296597762 1
0.950566965537326 1
0.636147658564716 1
0.890591179760598 1
0.985759110991546 1
0.863441778650686 1
0.649434184182759 1
1.05367465420967 1
0.759453023069012 1
0.808109339827425 1
0.921620645771419 1
1.32310657389431 1
1.35520819629341 0
0.96543732057803 1
0.695927735015207 1
0.925359609063632 1
1.19310298036774 1
0.99755514739663 1
1.37548647471184 1
1.41838778847151 1
1.10620350997523 1
0.83078062473651 1
0.985333730806512 1
1.22784201519066 1
1.40890413327727 1
0.861369962045986 1
0.993531173846622 1
1.29769841803313 1
1.24958267563532 1
0.729216087595452 1
1.32414530835629 1
1.00279605113236 1
0.910192233732255 1
0.937527842436796 1
0.673148218592487 1
0.771749023833933 1
0.961376908865719 1
0.985961383633286 1
0.746147839434277 1
1.25421993954435 1
1.06428595529895 1
0.824937198346055 1
1.20096780039409 1
1.15388967076065 1
1.12748871809002 1
1.10110997678084 1
1.27480377580209 1
0.679755571702069 1
1.12787550817458 1
0.634509642638329 1
1.2040289575344 1
1.13231313963133 1
0.5430227804314 0
0.806907487773165 1
1.37832333241656 0
1.17933712499979 1
0.823913926596516 1
1.49818287042463 0
0.941984355990404 1
1.11714556811156 1
0.523554017556292 0
1.51338581654951 0
1.14937311542837 1
1.05818355694316 1
1.32818451198414 1
0.464383392612812 0
1.32386284519874 1
0.849708949421746 1
1.18261627591278 1
0.870428639351463 1
0.862789420300162 1
0.994046489301423 1
1.32610119885884 1
1.08931339922405 1
0.758193534289682 1
1.01103282891526 1
0.998320434126592 1
0.514577814734324 0
0.988379749573645 1
1.30787151637102 1
1.23954282874375 1
0.798781966191518 1
1.20822004043692 1
0.999433428267442 1
1.10535819572221 1
1.33050752257247 1
1.35014872595867 1
0.883347648348858 1
0.966739081638736 1
1.20593107008175 1
0.863319547913394 1
1.07381608683864 1
1.11686162665505 1
1.13544073751995 1
0.650560279999628 1
1.00619398415422 1
0.914564584196085 1
1.02734680668336 1
0.894975273992417 1
1.19521963960661 1
0.919165751340587 1
1.00914559623674 1
0.590905795826749 0
0.772327687438419 1
0.87948075760254 1
1.37562612729748 1
1.07491827421094 1
1.14877929400823 1
0.95974594246907 1
1.2284803176194 1
1.03638069317792 1
0.800093835433978 1
0.956961766108589 1
0.988327449537426 1
0.943918197421497 1
0.989548549903785 1
1.21041888019903 1
0.869997950781621 1
0.869601185081355 1
0.959989088418543 1
0.860420500446031 1
1.04387971538047 1
1.09916573996317 1
1.00134046982053 1
1.10196060686659 1
0.834154682018546 1
0.882263084570798 1
1.05149216279747 1
1.0712233494489 1
0.393334887158726 0
0.769216425649891 1
1.08998325349337 1
1.12620944137584 1
1.06143776212426 1
0.870901794993683 1
0.984961401900292 1
1.38165797189603 1
1.07679645487017 1
0.639148715263573 0
1.32580204401966 1
0.835727910601667 1
0.660327238029516 1
1.07855354974011 1
0.890990776896488 1
1.24141787861589 1
1.07184280622688 1
0.898811739664333 1
0.815179469196298 1
0.97498328127714 1
0.850695898125676 1
0.689465287624072 1
1.08221706475669 1
0.924952773212867 1
1.06995191417991 1
1.15114030350054 1
1.11911909170451 1
1.04886184024987 1
0.761581165452615 1
0.748466775329044 1
0.991432715405265 1
0.97335428700271 1
0.686127356439232 1
0.709482213524614 1
0.837819857472691 1
0.950825031571287 1
1.50122934449131 1
0.974690128224919 1
1.03203625838027 1
0.723995190643762 1
1.09076203114884 1
0.834091085025299 1
1.05433177262466 1
0.906585459873485 1
0.667295348613419 1
1.12865388827015 1
1.07306915167918 1
1.13909270078977 1
1.44918169384361 1
0.870670977848143 1
1.07586674429756 1
0.781593106115002 1
0.922010506342542 1
0.82552597626022 1
1.2062791956886 1
1.1163336473366 1
1.19009873712013 1
0.778063700452867 1
0.615625000117761 1
1.00308408547897 1
1.26845524602989 1
1.1875367458694 1
0.908174089304495 1
1.29740046956858 1
1.08115028893343 1
1.26438172282065 1
0.558791715672628 0
1.08919526033638 1
0.766151742695439 1
1.34955099602015 1
1.07968060026624 1
0.600321092288245 1
1.35064479536791 0
0.950226646861076 1
0.802649201054594 1
1.05607893701253 1
1.12121630261439 1
1.29206360221866 1
1.28560495580914 1
1.29768728497536 1
1.27018255638243 1
0.959780064001411 1
0.692665351412271 1
0.956389184513997 1
0.714971165466201 1
1.05240903461028 1
0.711798737964313 1
0.935683672986044 1
0.764875497425595 1
0.915748782374746 1
0.701258133784323 0
0.852916219242027 1
0.971330059180643 1
0.752734642669672 1
0.878377995046471 1
0.995442773746536 1
1.2762173956019 1
1.04003033869921 1
1.14250943805573 1
1.06177363219824 1
0.758939284180812 1
0.976667481456121 1
1.1265328536427 1
0.924773739259714 1
1.38003177075999 1
1.0955819037996 1
1.48616708378277 0
1.25774432858012 1
0.884773814766024 1
1.26932745164348 1
0.792297537273272 1
0.885914063776189 1
0.725318422940879 1
1.20830157730308 1
0.934142260085584 1
1.03258367231727 1
0.530550185663692 0
1.37422852709427 0
1.34671490505262 1
1.19800590065962 1
1.35523071621343 0
1.15554168838696 1
0.906503357102251 1
1.2655851941495 1
0.877000438508484 1
0.884147545311233 1
1.15730426680684 1
0.835970728766336 1
1.11574197740113 1
1.04694846920771 1
0.976344933915831 1
1.03856605703846 1
1.15258083620206 1
1.06666257979334 1
0.797965496028789 1
1.02143744931554 1
0.399537271634539 0
1.05247643565739 1
0.65037315499187 1
0.833958193476421 1
0.988728660126757 1
1.03217222536862 1
1.21055202053536 1
0.881883537461807 1
0.975876265547373 1
1.00184149285181 1
1.17022527161103 1
1.14141695268306 1
0.865576830431796 1
0.713831815090653 1
1.13674770934529 1
0.793610216828017 1
0.985038738021629 1
1.05076086689368 1
1.25852247027573 1
1.21879965451649 1
1.11918691003237 1
0.607794114624676 1
1.15788918666134 1
0.890783172064954 1
1.14111274353626 1
0.641791621661665 1
0.403615649817344 0
1.05151722513806 1
1.17423999661879 1
0.315105766018361 0
1.03064172609017 1
1.25820150289318 1
0.806921653937771 1
0.684597678665522 1
1.13549246420374 1
0.997356620579368 1
0.788873066025863 1
0.726365423028373 1
0.922551701625201 1
0.684853648925853 1
0.957588761004211 1
0.825467536374754 1
0.627642875387827 1
0.854257391930656 1
1.01047481361114 1
0.856521954131085 1
0.833693308734703 1
0.927179325385193 1
1.11920731906703 1
0.894860438475575 1
0.517906869362351 1
0.900543442136255 1
1.03693670108732 1
0.906901717422594 1
1.12908437258952 1
1.29227210126421 1
1.1611476404852 1
1.32805586916193 1
1.28245414655987 1
1.22610378156796 1
0.719817384315901 1
1.20742650488736 1
1.50346767591645 0
1.05397127693555 1
1.11052368560445 1
0.967979664970226 1
1.03194591287354 1
0.86992081906711 1
0.80673869137575 1
1.03850949006288 1
1.296021286151 1
0.931958530508946 1
0.931974958182871 1
1.00119022647023 1
0.652591908024112 1
1.08271060420476 1
0.440917056290558 0
0.651280275574798 0
0.762980421185719 1
1.17581925661289 1
0.758354766050213 1
0.76932952685956 1
0.9335277479095 1
0.807779995733473 1
0.749642005647517 1
1.10139577713138 1
1.00635116325645 1
1.19402525110224 1
0.981116354699281 1
0.725125118801105 1
0.963189883847464 1
0.883082584920092 1
0.760420179772574 1
1.14127195359431 1
1.00132010532451 1
0.863729214779303 1
0.588339882454581 0
0.896534998719286 1
1.13068125314258 1
0.954260606149263 1
0.869417310129388 1
1.00190508263092 1
0.650725355767129 1
0.863289195540021 1
1.13190660462597 1
1.11307827845452 1
1.13049422943224 1
1.15508461413861 1
1.08811698023806 1
1.07490196370868 1
0.748136481243434 1
0.797055647551627 1
1.16601027640545 1
1.17422011968458 1
1.11081229752551 1
0.765475245602187 1
0.950926549740845 1
1.52412513533305 1
1.14594324095488 1
0.900210662212202 1
1.25153538384436 1
1.01377705974279 1
1.00211458143791 1
0.958035500834216 1
0.825027356103236 1
0.772947176226133 1
0.920206448093326 1
0.886078238771924 1
1.17471448475606 1
1.09237329657276 1
1.39645073415295 1
1.12059908065211 1
0.937588468142302 1
0.999207527648551 1
1.03659634312537 1
0.702870514059621 1
1.17160188040748 1
1.01754966219582 1
0.993582360797234 1
0.868184650795164 1
1.11640675864141 1
0.82560086379265 1
1.09241209553901 1
0.794910159902257 1
1.09828531362209 1
0.794859767144939 1
1.15063836117978 1
1.0510630194956 1
0.808333055484037 1
1.31368254982963 1
0.787276505962277 1
0.989929426155886 1
1.11231465283076 1
1.31809608518692 1
1.10547558284596 1
1.04457982530218 1
1.18129232918179 1
1.02572983125867 1
0.753150283120648 1
0.864753894208521 1
1.2762879575734 1
1.36396084405017 1
1.02318840200417 1
1.2344325435176 1
1.09088991821039 1
0.932798114073789 1
0.992201343136735 1
0.8489877450814 1
1.70921826305131 0
1.22925507002809 1
1.46456305977335 0
0.965574366784762 1
1.02999386725347 1
0.929236160379428 1
0.846521394428734 1
1.13424816352078 1
0.502509082958733 0
1.16270757784935 1
1.62088961567399 0
0.674086697351662 1
1.0249491992226 1
0.87674893200335 1
1.06576905337065 1
0.794560454531935 1
1.25296187522459 1
1.27341310969639 1
1.22746187238999 1
0.76731004121853 1
1.11486613832663 1
1.18285994843715 1
1.15548178957544 1
0.81869051930592 1
0.976067908857957 1
1.03281305996698 1
1.18317598825827 1
0.718389491734724 1
1.32569601913987 0
1.00134600805141 1
0.726652798554843 1
0.858944958311705 1
1.12392505563951 1
0.636299842332828 1
1.04563758559124 1
1.27791840850801 1
0.650983235781499 0
1.01898706941577 1
0.969039534797175 1
1.41859885342535 1
0.988583606115984 1
1.36094154895206 0
1.2026952634724 1
0.854033092647852 1
0.936140421289872 1
1.49099151589495 0
0.620592987918633 1
0.869457195356599 1
0.561965463843479 0
1.12506668853446 1
1.3244959168543 1
0.813986268579046 1
1.26893423697304 1
1.10965587574586 1
0.724492663831823 1
1.05586849480563 1
1.05456728523206 1
1.72489006936852 0
0.878769713101525 1
1.09502923131533 1
0.492097243553137 0
0.931829852085158 1
1.38000513403807 1
1.38284253100064 1
0.629887793850236 1
1.36384312665202 0
0.765421059881963 1
1.14831601108868 1
0.924743395615844 1
1.28484378628981 1
1.01521360694583 1
1.3315741069555 1
0.997261296206682 1
1.28875299312318 1
0.968071153421122 1
0.991296502753815 1
0.984519516268689 1
0.816980197288799 1
1.19157499324436 1
1.16240270268606 1
0.922941281961743 1
0.883153219738713 1
0.702725659881659 1
1.34837085364902 1
0.954294659236626 1
0.962834891369273 1
1.0890843880063 1
1.14508858701331 1
0.93721518164715 1
1.00798760436425 1
1.10891707782072 1
0.945846366217915 1
1.15670961189163 1
1.09028181711459 1
1.06308422021567 1
1.22406809088704 1
0.547977080606597 1
0.751273252295609 1
0.839359800171008 1
0.875985322421868 1
0.681346265511762 1
1.43937702826065 1
0.941362924677368 1
1.17838006935458 1
0.682254354442779 1
0.655649903323493 1
1.32404675782615 1
0.71235685552649 1
0.723660381645581 1
0.804608744765256 1
1.18649911593963 1
1.28531166984746 1
1.14861145081698 1
1.0680679292562 1
0.915707547156682 1
0.899814624357323 1
1.19351186553933 1
0.970609765481248 1
0.862832797641366 1
1.21803836817862 1
0.752749381155984 1
0.921765577348887 1
0.685467963789715 1
0.645800568714017 1
1.43506561980224 0
0.772158403394819 1
0.667404776260996 1
1.18519860325637 1
1.10958330030749 1
0.88212627721642 1
1.08530702621985 1
1.39720749186899 0
1.24504336530689 1
0.840489919985477 1
0.787490057532523 1
1.23241132187656 1
1.11550504599621 1
0.758680102114908 1
0.718223402135792 1
0.808737078589835 1
0.896211706507542 1
1.32810854874454 1
1.12004006973484 1
1.15899692934605 1
0.961599507933972 1
0.743906426731445 1
1.38756874690885 1
0.45622595069362 0
0.813793562745275 1
0.980231295931977 1
0.637825997207085 1
0.796240355692098 1
1.24682062465665 1
0.874211897787337 1
0.876752080213819 1
1.32985578479886 1
1.70701316739856 0
1.31794210362579 1
1.23512035620077 1
1.29020095530227 1
1.04224062687226 1
1.00188977690893 1
0.963138029363636 1
1.28170654150572 1
1.06910797552024 1
0.945224543769685 1
1.25309226130783 1
0.796742466491012 1
0.732280819727796 1
0.903994192329285 1
1.20503493125653 1
1.23022134953452 1
0.828979610170574 1
0.66807672813701 1
0.899194736766601 1
0.77486226352861 1
0.962730892661123 1
0.84158317036114 1
0.972352901323518 1
0.930745468635678 1
1.10971678590222 1
0.933581163516669 1
0.642031684635039 1
1.00769470993374 1
1.20415708659994 1
1.07574221792953 1
0.729493836241553 1
0.816777738502873 1
1.05162802058668 1
0.904206104428767 1
1.27753362119314 1
1.02747724634612 1
1.23811970521048 1
1.17729065950847 1
0.796672300842214 1
1.11247111360279 1
0.867179679294512 1
0.99727691752026 1
1.14499782246652 1
1.13525650374334 1
0.704445862101536 0
0.925075432512012 1
1.07366034404778 1
1.20568108487829 1
0.5081621457304 0
0.755030340650859 1
0.696360749495923 1
1.13834487579338 1
1.16749398615822 1
1.33883994870035 1
1.13491000976669 1
0.647587945194077 1
0.599330019582232 1
0.909422869936322 1
1.22087246360179 1
1.24576102382854 1
1.29244015771379 1
1.19743322190435 1
1.22010359102161 1
0.663827404202983 1
1.31253539335173 1
0.867856952620853 1
0.750895362297422 1
1.10909565970241 1
1.15792981575974 1
1.0321148771964 1
1.00007761367749 1
1.29458394652403 1
0.672636020427179 1
1.30195040085589 1
1.06640556496692 1
1.09799771634219 1
0.995891265134039 1
1.00288077624553 1
1.35334870373776 1
0.733634479163293 1
1.2769893709768 1
0.659296538256704 1
0.956484584013672 1
1.2928104534482 0
1.18041168002323 1
1.16016169033175 1
1.16946601019879 1
1.0933869507245 1
1.1106897197023 1
1.08917569217316 1
1.08498146426495 1
0.713180345176249 1
1.06413648789993 1
1.14356286218725 1
1.06892490480754 1
1.2419530486787 1
0.789112847293925 1
0.924747697936168 1
1.17582328672342 1
0.760288262565122 1
1.08108574799476 1
1.22711803002213 1
1.26607224713384 1
1.0000345070003 1
0.998620706035804 1
1.56676181806936 0
0.614318027466006 1
0.807984413848354 1
1.20770905834259 1
1.10886678265281 1
1.12965055636227 1
0.932637787826496 1
1.1815492348431 1
0.97171593842928 1
1.07540249935675 1
0.816215945148316 1
0.518002366060449 0
1.34161446174549 1
0.665882968185656 1
1.07156369090154 1
0.859730085062219 1
1.16705894349413 1
0.663977874210165 1
1.09476338500918 1
1.33855456305251 1
1.1174543294035 1
0.906330674359039 1
1.27181381052745 1
0.887333829438422 1
1.54188567206635 0
0.905115381848927 1
1.33176289845303 1
1.19893751685694 1
1.05296109534741 1
0.787604834469673 1
1.0602895537685 1
1.04732708090889 1
1.10549542916625 1
0.851045679521314 1
1.23047453284119 1
1.1682008923159 1
1.36416997687944 1
1.15431159577659 1
1.11873586795409 1
1.24594805583427 1
0.995667565031863 1
1.0586982616123 1
1.23940634070598 1
1.11905768496593 1
1.10798826165666 1
1.18918709568745 1
1.13943055144959 1
1.09531572891122 1
1.24137004631807 1
1.22477977379683 1
0.623715048796908 0
1.04799905904971 1
0.993996001746015 1
1.18538810622747 1
1.22959567470087 1
0.756520151070579 1
1.31179049547199 1
0.972413484741789 1
0.504703011306597 0
0.961758058049786 1
0.810868376748368 1
0.797542217045186 1
0.969649423676936 1
1.1859609168418 1
1.39222690461684 0
1.10178513407209 1
0.633134027352687 0
0.931041387339759 1
1.19846019663623 1
1.12171139211393 1
1.09242680781462 1
0.794450825370849 1
0.638479107160192 0
1.07018275691494 1
0.901664352433709 1
0.692413017379863 1
0.98974290430263 1
0.574115701064342 0
1.33938042729746 1
1.09496124095294 1
0.862989841162265 1
0.778433513826484 1
1.11563228798213 1
0.601517939587573 0
1.35127822053738 1
0.986904934777018 1
0.771253973790895 1
0.477155284918703 0
1.2398295495092 1
1.119574739272 1
0.784156726101852 1
0.71160785010067 1
0.809558644990153 1
1.18422000938148 1
0.566238910930214 1
1.21729447522258 1
1.16360750487765 1
1.22285238766347 1
1.21108898826935 1
1.08523380611733 1
1.10567541043901 1
1.01305047303346 1
0.989163239026416 1
0.701605726027536 1
0.803544464698569 1
1.0327095721483 1
0.831627467420959 1
0.969197810277565 1
0.982210250949903 1
0.884412420944259 1
1.02709890921272 1
0.492547494212524 0
1.23271136858311 1
1.37464407278708 1
0.934899468125734 1
1.4158059579746 1
0.674471156512601 1
0.987434395866521 1
1.28441765541344 1
1.40360926066171 1
1.19583481788978 1
0.569846690154516 1
0.94330497047941 1
0.774814702254084 1
0.706059807330869 1
0.755185219355115 1
0.809222174614723 1
1.28087792778692 1
0.787928858754486 1
0.92200845533505 1
0.793096450771308 1
0.883056385201922 1
0.793875144499903 1
0.817981755708507 1
0.937008987174899 1
0.780403663691679 1
0.904970601404486 1
1.29940139735486 1
1.25013504549459 1
1.13898620075619 1
0.618494993678954 1
1.01659975556172 1
1.31462425862593 1
0.666817488380609 0
1.11372805674181 1
0.854156430026717 1
0.394550081372685 0
0.773600960587445 1
1.0365857296352 1
1.30858542293394 1
0.954555450048311 1
0.945210216204436 1
0.857677155119789 1
0.866065484698595 1
0.751963982066345 1
1.21901034385707 1
1.1320527905722 1
1.0910960553037 1
1.4900665387853 0
0.383236842605118 0
1.47702651887727 0
0.69542056794261 1
1.03292003776742 1
1.20474863672653 1
0.892998591809442 1
0.751697351959042 1
1.01837496640997 1
1.12157208969012 1
0.91727675723298 1
1.33451702910906 1
1.40325051958208 0
1.25249230084922 1
1.60185732295822 0
0.648577262995582 1
0.991356207602368 1
1.23143636561327 1
0.960925601836758 1
1.21174152530914 1
0.869774043451645 1
0.731322806807637 1
1.05294837195051 1
0.894452293863725 1
1.01664708515739 1
1.04200752516291 1
0.960611174785072 1
0.921653160662149 1
0.659397422906181 1
1.01194552623453 1
1.05346186321927 1
0.761306621596554 1
0.532571430873133 1
0.823628716382183 1
1.22385127999337 1
0.840027849447452 1
0.711369330734287 1
1.15717500838452 1
1.27589058863705 1
1.35862837349177 1
0.883038274714184 1
1.71619576056326 0
1.22592599402921 1
1.13746765441536 1
0.8190089288538 1
1.31725845418336 1
1.2509159261472 1
0.742559626819947 1
1.01767561069577 1
0.925393550425198 1
0.66324232807172 1
1.0009227115572 1
0.833928441681457 1
1.53759892558757 0
0.820123980490166 1
0.897637909216677 1
0.559680363159455 0
0.670431447137221 1
1.42059745187185 1
0.514541636839324 1
1.20950210271254 1
0.934321722005459 1
0.927739770804554 1
1.14970145066816 1
0.998479009029457 1
1.10010025305616 1
0.948908377352218 1
0.983111909506968 1
1.45688616001985 0
0.677914596965235 1
0.893747400370361 1
1.20044094314893 1
0.807398888405437 1
1.07131492599265 1
1.22740291400597 1
0.986595746510759 1
0.886818849116829 1
0.839272569331228 1
0.723612607110414 1
1.52011646136561 0
0.791327228850731 1
0.824477787933738 1
1.32257289434507 0
1.12873134919297 1
0.684699462314062 1
0.903068429243159 1
1.35863636163737 1
0.786485647175832 1
0.708476560322675 1
0.886822107588456 1
1.14190740911897 1
1.25529067175871 1
1.13965163667385 1
1.20085593765672 1
1.3361123923726 1
1.05134708177296 1
1.09943882854487 1
1.08018713111686 1
1.1182139675703 1
0.725740205057445 1
1.11174810780412 1
1.36956321210963 1
1.37199006557104 1
0.711564572111504 1
1.33468181692335 1
0.469276545238914 0
0.512361964452161 0
0.509478416358947 0
1.06942750982135 1
1.08359800230187 1
1.05475608893655 1
0.910733105095227 1
1.3914123816103 1
1.15992211025649 1
1.23315552593286 1
0.923218398119235 1
1.20579883993176 1
1.16239284651289 1
1.19339734547792 1
0.5939968795114 0
0.50956491355029 0
1.19104822402645 1
0.762126589681965 1
0.973189094630308 1
0.640796877199355 1
0.945771843984508 1
1.21525959421955 1
1.00249214116727 1
0.973765261062356 1
0.902434589853578 1
0.964508129064158 1
1.30906155023631 1
0.671902229997761 1
0.977523217984509 1
0.840806409190716 1
1.19898011121616 1
0.623940170645679 1
0.753948292982373 1
1.21437661864209 1
0.48837047266678 0
1.07697179694973 1
1.32332253664728 1
1.04794715906921 1
1.06156262416004 1
1.17832248753265 1
1.30731445723893 1
0.843990139959567 1
0.773609205034089 1
0.723170350274919 1
1.04904142993982 1
0.910455650669254 1
1.20209530087914 1
1.36173796390405 0
0.960449559084645 1
1.21749901755292 1
1.16911210486919 1
1.10046595343599 1
0.99440169837827 1
1.12752938782182 1
0.503570746644483 0
0.793565356231272 1
1.02269997984197 1
0.842505073726648 1
1.26616213351953 1
0.83701805225877 1
1.13878119324965 1
1.24209329153818 1
0.954504349272484 1
0.998059839587713 1
0.714087746820008 1
1.17221000564162 1
1.01783458376756 1
0.642598533611376 1
0.787439491524111 1
1.13284697685568 1
1.23483684218284 1
0.864035292205101 1
1.37446626572876 1
0.897399459370135 1
0.987436599466872 1
0.7155576222231 0
0.992436650191978 1
0.576550752906157 0
0.785043478373826 1
0.725455405692906 1
1.06335370490607 1
1.0121246830895 1
1.02069270683296 1
0.836095988839246 1
1.13620732794724 1
1.05793083326051 1
1.06057709065702 1
1.01849758082796 1
0.736815032917761 1
1.12578739712383 1
1.03844327826221 1
1.01233241059745 1
1.440893311614 0
0.837533891874539 1
0.891911135608401 1
1.25235344969108 1
1.20930502672073 1
0.972415235418885 1
1.00579570025704 1
0.82932669434977 1
0.674683814045939 1
0.596733179147297 1
1.39593083905476 1
0.947241483863042 1
1.12268100271765 1
0.854776630072356 1
1.05751897076498 1
0.645315324655279 1
1.03262143175765 1
1.31856983803652 1
0.810152363360713 1
0.998372326038858 1
1.03737508993782 1
1.3209637695959 1
0.926629412937467 1
1.02690626145253 1
0.692892005696016 1
1.15139928929052 1
1.03117821968924 1
1.2851320734325 1
0.80825887319674 1
1.24223471422483 1
0.71458803351115 1
0.932235496253012 1
0.504098811973112 0
0.962003206299589 1
1.24020751497673 1
0.959824520986572 1
1.42184403436448 1
0.956043903722455 1
0.865759334239652 1
1.23508711646294 1
0.813205799529548 1
0.753051276328061 1
1.1659772175085 1
0.843527240867437 1
1.24342910748892 1
0.879720609453756 1
0.627126288339901 1
1.44823700308092 0
1.18646749452724 1
0.772819380975174 1
0.832636948088149 1
1.23154841107297 1
1.27063473586908 1
1.03485187233728 1
1.45223316616901 1
0.908051245176976 1
0.668904058386983 1
1.22923046593604 1
1.57803682003009 0
0.945537183343196 1
0.875584222092974 1
0.936466288749821 1
0.725035704722605 1
0.949128842346193 1
0.855407940074812 1
0.969208793954577 1
1.17121740269013 1
1.06037979022863 1
0.668245974631755 1
1.30368859299537 1
1.11400120443662 1
1.16655011344826 1
0.771657703680277 1
0.594820921327264 1
1.18761774035204 1
0.945590781977653 1
1.43148889394659 1
0.967332029569602 1
1.18040865082945 1
1.04172320388774 1
0.912410539800581 1
1.07099555700184 1
1.12228949055322 1
0.953892269103053 1
0.445351080659877 0
0.839669664405394 1
0.729311656207084 1
1.03194828186179 1
0.914009129394198 1
1.0039694902877 1
1.14999317972552 1
0.732590627358042 1
1.30662568825309 1
1.0408072916162 1
1.01904714640362 1
1.37319844684193 1
1.01959994796364 1
0.985808241961659 1
1.00683261073141 1
0.913772504579527 1
1.28336994559427 1
1.07907235823873 1
1.14516244477066 1
1.24030085749874 1
1.19630958055943 1
1.08105155641704 1
0.620946379116147 0
0.658666980468357 1
1.01668960396455 1
0.958319114598697 1
0.36330086691111 0
0.705053368100814 1
1.09213534517315 1
1.1796127567307 1
1.08749461725263 1
1.13325213847443 1
0.8841445855136 1
0.514167972912215 0
1.40860214420574 1
1.08531446882208 1
0.378128399739552 0
1.17257747007519 1
1.25107966990179 1
0.84618240878887 1
1.05598575676333 1
1.18820734708296 1
1.09401925545158 1
1.34470287541929 1
1.04486918108568 1
0.863679066309168 1
0.991075471165523 1
1.23544197331595 1
0.819411622963924 1
1.54396215983637 0
1.26490195551113 1
1.11870848712947 1
1.18042419527331 1
0.814873225061021 1
0.978352920271655 1
0.914660848211631 1
0.885921345185934 1
1.02968455336794 1
1.28182708288852 1
1.2610464473561 1
1.22236695261297 1
1.27276861947464 1
0.969026074631444 1
0.95928960387503 1
1.31916666333881 1
0.871760694918697 1
1.27624863667493 1
0.95510058553215 1
1.43512844345982 1
1.24802955290582 1
0.807998254730412 1
1.26167037995802 1
1.25783623306633 1
1.1163566000374 1
1.03738828568473 1
0.731293673597313 1
0.911276916530744 1
0.916694777774316 1
0.983099448748197 1
1.20064342573692 1
1.06104760451531 1
0.830588487086321 1
1.13478356054684 1
1.16649112193436 1
1.01802882920851 1
1.39181544254151 1
0.57504249187173 1
1.38153098163846 1
1.13085951009149 1
1.1630279781648 1
1.4621166338261 1
0.738005252624471 1
1.25756057135751 1
1.47993822481227 0
1.07024672890118 1
0.985780869506233 1
0.597814109856362 1
1.1288155217946 1
1.27554499201801 1
0.81356305751836 1
1.31856238449199 1
0.917797844878134 1
0.990525928028 1
0.591140037524592 0
1.14278800962922 1
1.0048714999458 1
1.17491324531605 1
0.937477393412936 1
1.32728929399532 0
0.871452426079271 1
0.941187328461284 1
0.789686814924315 1
1.12983894894696 1
1.25924519405844 1
0.871844889542796 1
1.0366998705495 1
1.05980179431703 1
0.999188460652873 1
1.06047394365328 1
1.14982075323151 1
0.770474510681249 1
1.58202237916454 0
1.006101674159 1
0.769551439781728 1
1.00143566245158 1
1.38269231437528 1
1.04421425142248 1
1.25753909877995 1
1.03367471440802 1
0.854902657475258 1
0.86754247888627 1
0.77945525560866 1
0.873199227773599 1
1.22623509282947 1
1.34494342321542 1
0.95084802278018 1
0.807727168686123 1
1.21973948747718 1
0.791228450549693 1
1.13415079710876 1
0.633939622826705 1
0.5919246246225 1
1.04835566512772 1
0.75318903400112 1
0.922463558889292 1
0.88072938824143 1
0.951235990591267 1
0.992392075509679 1
1.44779623843867 0
0.70254650841388 1
1.17775315106668 1
0.975188665395945 1
1.35183382195513 1
1.27913046752248 1
0.559635130737283 1
1.02663084508843 1
0.88445577536957 1
1.28443500013535 1
0.63783686302013 1
1.43674241565772 1
1.19465476711821 1
1.06927249032476 1
0.986182236992375 1
0.836999014802241 1
1.02147795215671 1
0.865125218919798 1
0.973978757656945 1
0.917926333622361 1
0.931339132481109 1
0.743747195764355 1
1.10931019524269 1
0.767682140798457 1
0.974858902580855 1
1.12373382399697 1
1.24809592978473 1
1.13112698264484 1
0.899970576579531 1
0.933810570693095 1
0.826390357625474 1
0.758932790642463 1
1.12863374096897 1
1.42773077799387 1
1.08354990997857 1
1.09106151599736 1
1.12067630572536 1
0.874497429590968 1
1.33737231291259 1
1.00660398200557 1
1.04126949128279 1
1.1555929348706 1
1.22338289951941 1
0.642875260317434 1
1.1253046882949 1
1.27754190918635 1
0.561982355887083 1
1.02051293321383 1
0.928129611182551 1
1.23677459088799 1
1.11681388498719 1
1.04330338233769 1
0.957434310496806 1
1.31668881254294 1
0.941528812180802 1
1.05751519047078 1
0.934491164388603 1
0.610959205176267 0
1.07234848639648 1
1.05962201376445 1
1.10559089182569 1
0.911509896958525 1
1.10035379246542 1
0.667832773658594 1
0.875198622811038 1
0.986937810459369 1
0.913452054754784 1
1.21630629876018 1
1.24412233373748 1
0.792082666921076 1
1.49834015801459 0
0.975593553267176 1
0.717793747796394 1
1.07435943082765 1
1.289295287664 0
1.42195008483852 0
0.873902995954932 1
0.962115444511456 1
0.816471459715984 1
1.23939995991917 1
1.01715852148542 1
0.786552873434707 1
0.988092089174842 1
1.05286901947022 1
1.05159037561532 1
1.02712901468824 1
1.37837645026937 1
0.895219574760633 1
1.26139778907376 1
1.16217494075928 1
0.921211663227502 1
0.868979729837905 1
0.779472057683683 1
1.16171827419748 1
1.18058624383486 1
0.92910304157879 1
0.448234415678892 1
0.716487817831028 1
1.11136456542508 1
0.81188207234474 1
1.17314720030211 1
1.23073452479478 1
1.42058287262095 1
0.781021894142381 1
0.995916322666509 1
1.02473384979491 1
1.26046618116308 1
1.43309075727737 0
0.959109787305995 1
0.987211754696058 1
0.795388652072401 1
0.897675550083961 1
1.36633054758591 1
1.28849118673948 1
1.29561329278442 1
0.973078840789331 1
1.07678474738394 1
0.695570841503684 1
0.739187688093874 1
0.739914602144908 1
1.24583276360472 1
0.775948856928065 1
0.903896175546435 1
1.11232318777604 1
0.892164927875577 1
0.588283894435349 0
1.0280864221718 1
0.814246155430873 1
1.20207978937243 1
1.01518713509171 1
0.982332395961186 1
0.831935347847698 1
0.900662762956061 1
0.599211776943656 1
0.773964646526762 1
1.28786786818242 1
1.27112054605315 0
1.32709862863786 1
0.562179134284263 0
1.01153406229849 1
1.55244287615132 0
1.04841138715265 1
0.530731233352918 1
0.773582664548084 1
0.937936554390376 1
1.05169104809977 1
0.984140237752273 1
1.49646662755861 0
1.24294916987355 1
1.30237942985776 1
1.16361935203909 1
1.22272789983615 1
0.691711215005997 1
0.848106018818452 1
0.760002934159375 1
1.23793934689664 1
0.839216327421633 1
0.694280917953831 1
1.40791328921162 1
1.24849289541355 1
0.61888516125178 0
0.544093033928795 1
1.00259271942656 1
1.17635620916174 1
1.09954805314224 1
0.946192164212382 1
0.680879824574953 1
1.23908615196015 1
0.943184080335656 1
0.848852418010602 1
0.908702590662721 1
0.954798600537803 1
0.915856350702137 1
1.02782954649844 1
1.03911125610718 1
1.23911758934604 1
1.00455600378358 1
0.966855650339313 1
1.39798877240457 1
0.964339304446392 1
1.19016914661776 1
0.774085520945105 1
0.928368004853618 1
0.322936459414384 0
0.821296621651969 1
1.1401465120598 1
1.0985558170818 1
0.96247353429565 1
0.737678953493641 1
1.04877345266487 1
1.112734652074 1
0.869824492505841 1
0.672342147177516 1
0.90104019647988 1
0.874004316648725 1
0.694996302976896 1
1.24540518059163 1
1.27802443861651 1
1.2575199061807 1
1.15588926690198 1
1.11496338399878 1
1.25804677575976 1
1.19378020624666 1
1.13533047209139 1
0.737466000157273 1
0.742584097806708 1
1.30701797777934 1
1.17361663940379 1
1.39138594353498 0
1.15514802484002 1
0.781758767267948 1
0.66127221042689 1
1.09851556810035 1
1.08475549610693 1
1.28757510007987 1
1.08533364413383 1
1.36640838289416 1
0.977358227043102 1
1.2537883178241 1
0.814808218558309 1
1.04481870669764 1
0.781387923429383 1
1.00444180756375 1
1.0493304903802 1
1.41208136165803 1
1.34447368340632 1
0.937441496264251 1
0.644093624407165 1
0.608142962252938 1
0.980833188220375 1
0.730962294179948 1
0.728169955059618 1
1.16057614506311 1
0.977361691783496 1
1.11433258417438 1
1.01093551041154 1
1.42792362971019 0
0.658872811068472 1
1.30504164519192 1
0.917730677519385 1
0.918791858522337 1
1.27470301870046 1
1.3334671839942 1
1.28875991784815 1
0.923606128105455 1
0.994287056549485 1
1.00958845851985 1
1.02413855216839 1
1.50709609100952 1
1.28250461122898 1
0.767642891076089 1
0.999352528617594 1
1.18066232711497 1
1.1497447006911 1
1.01893358516914 1
1.05241322613871 1
0.89985530480727 1
0.669035261192233 1
0.897817050149642 1
0.835031964852516 1
1.29284811284039 1
1.13296931511743 1
0.933014854750207 1
1.14237241155445 1
0.910171830983711 1
1.03879147403606 1
0.75716456037358 1
1.13471089116575 1
1.26227137550001 1
0.780422731810778 1
1.2849934580317 1
0.659611627690891 1
1.21382660332766 1
0.96375942785589 1
1.2137790822817 1
1.06498447459808 1
0.895920712188891 1
1.71285578478077 0
0.903152920223203 1
0.785594501283803 1
0.872080841603828 1
1.26704926498471 1
0.804240578804822 1
0.322826745443979 0
1.38535690712673 1
1.04985756720887 1
1.03005074861423 1
0.689915300176697 1
0.888337761017441 1
0.714685312166097 1
1.23800719032802 1
1.24151113212381 1
0.724096595866164 1
0.767109712868212 1
0.950125770389273 1
1.15116293981657 1
1.61287148453978 0
1.63092501143579 0
1.177144391686 1
0.701693577307068 1
1.07124438844859 1
1.22367976562612 1
0.896575251956518 1
0.840772824386152 1
0.989748329378593 1
0.898815418572727 1
0.852774745050306 1
1.31228869186091 1
0.872697132006216 1
0.767268235426088 1
0.807822217593948 1
1.75715543139322 0
0.80611965051645 1
0.978963537519278 1
1.05125184762172 1
1.02773774885723 1
0.557485141037038 0
0.824310761089385 1
0.905563986185587 1
0.991349838703124 1
0.997896841293301 1
0.912863999857505 1
0.94581294211675 1
0.913581962804548 1
1.14663371723426 1
0.995412940212792 1
0.660541524723148 1
0.770366523032719 1
1.09756873227929 1
0.771700457628211 1
1.04935789614528 1
0.890428299326336 1
1.14968776441689 1
0.859965511119601 1
1.07968595852663 1
0.90498568799595 1
0.985099378086242 1
0.344138622667113 0
0.920898817332189 1
1.03627206624622 1
1.1137077991391 1
0.419156593217206 0
0.632449381404603 1
1.02843474981062 1
0.520918336295733 0
0.70973552951459 1
1.03791166865954 1
1.00804788272043 1
0.649493922075849 1
1.21294670407772 1
1.1319480986494 1
1.18430452487829 1
1.15805714851515 1
1.13614862356697 1
1.24550842824882 1
1.16115535930286 1
1.17309356529771 1
0.378650105785308 0
1.14955632420976 1
0.882744041455333 1
1.47036855667582 1
0.434640590646484 1
1.00489912814553 1
0.986197382752958 1
0.839520175453239 1
1.43030872805367 1
0.694769254193511 1
0.842740765016573 1
0.981232562888741 1
1.31447427230759 0
1.02026595572504 1
0.967281458755507 1
0.959943167535689 1
1.06372718824391 1
0.973271864129834 1
1.13714118822407 1
0.785216733401391 1
1.21925323563146 1
1.00949619352987 1
1.15453328375413 1
0.949561653929842 1
0.889236212136467 1
0.90364563651664 1
0.800999965351733 1
0.959450484245526 1
0.655425081816416 1
0.927161216034449 1
0.919066859222108 1
1.32667995902503 1
0.863540960944891 1
0.82693046476523 1
1.17226639624598 1
1.37410083449484 1
1.24947190855423 1
0.41281645128779 0
1.17869686148406 1
1.38545640426391 1
0.843578926703762 1
0.4473109245153 0
1.08450274778818 1
0.8686232477525 1
1.1327745560833 1
1.09485413086361 1
0.943541437068978 1
1.22576566665946 1
0.876075423316066 1
0.654939372673615 1
0.891711157269354 1
0.963142173358896 1
0.676537450381513 1
0.940500175188713 1
1.08618700867774 1
1.09444139876366 1
1.11535971250632 1
1.08213098626929 1
0.570529501386091 0
0.760666592818468 1
0.874210384422673 1
1.03464175473145 1
1.06903249191441 1
0.788441325249582 1
1.19058249528257 1
0.999096480256005 1
1.34241223702015 1
1.11731004042961 1
0.814999990809942 1
0.84872278144222 1
0.510727331221792 0
1.2570877826538 1
1.18035729092059 1
1.34718730731086 1
1.34509166920748 1
1.07002974418551 1
1.1918258885375 1
1.01721747681545 1
1.06035070690096 1
0.95453959468619 1
0.548418615682466 1
0.882461458446031 1
0.946682210323983 1
0.84725096583682 1
0.86607621005607 1
0.832259375328838 1
0.99948439605168 1
0.836033196702322 1
1.33020375890355 1
1.06431739447151 1
0.908654907429885 1
1.14146297376603 1
1.25313550924078 1
0.70008542845203 0
1.43434173503335 0
1.00064388715642 1
0.818234318047572 1
0.996786411416607 1
1.35099751296268 1
0.634654816536299 1
0.743086493892378 1
0.749623288971778 1
0.892820321578891 1
1.51805905637744 0
0.515911646781724 1
0.645316681978116 1
0.387511157075177 0
0.437433558770895 0
0.590878112856932 0
1.37135549782272 1
0.955870138003739 1
0.901801309016505 1
1.0325857166609 1
1.37079400202226 1
1.13573336184967 1
1.31449632235037 1
1.04657184821449 1
0.904441361007097 1
1.25629348077778 1
1.25413454152768 1
0.850442663401007 1
1.50473094173048 0
0.87666607791293 1
0.879405872695176 1
0.808838650757774 1
1.02065259540352 1
1.43654758605748 1
1.16414726128363 1
1.06569393501153 1
0.889010504477256 1
1.00713252441043 1
0.880177901948698 1
1.09267808772047 1
0.95140106950637 1
0.755787945847731 1
1.01245368192183 1
1.18572644720906 1
1.03877341192441 1
1.18609325725478 1
0.682348119382715 1
0.900145562976258 1
1.48409878702556 0
1.00733045696634 1
1.33341930771602 0
1.06399847716571 1
0.916884822968134 1
0.798378989729532 1
1.20021056257448 1
0.599361704382717 0
1.20805483436001 1
0.722022451975921 1
0.682950653987151 1
0.892203048070514 1
1.11703203924395 1
0.57678394305008 1
1.41653402549674 1
0.92780479958014 1
1.48218632397084 0
1.19964684188133 1
0.931110933194459 1
1.01097674124629 1
1.21500933589945 1
1.31948323478716 1
1.06631707544782 1
0.768799842728183 1
1.32084199052923 1
0.680709561501251 1
0.663990873385436 1
0.96801502303913 1
1.19799905970191 1
1.10036611038368 1
1.12703799327557 1
1.06923718582105 1
0.866627975774773 1
0.989301948346696 1
0.728716209275755 1
1.22676112508067 1
0.9922856546046 1
1.10755030362095 1
1.03036175516638 1
0.914273145092677 1
0.627370973629461 0
0.987084883934896 1
0.765848874601207 1
1.08043757326085 1
0.789995837184558 1
1.16034366312887 1
1.36421099825483 1
1.24863545867171 1
0.627723186457333 1
0.934788933742665 1
0.923248893296831 1
0.744034544982789 1
0.878763194431918 1
1.17177785076103 1
1.49722707198304 0
1.28404653531145 1
0.614160483821602 1
0.722519643978798 1
0.794291702536068 1
0.822720654894722 1
1.14673242750773 1
1.16072469513331 1
0.948443013355141 1
0.958859349767865 1
0.732237682024798 1
0.702325692609389 1
1.04127719488126 1
0.899285538067396 1
0.831930087820092 1
1.2505899440985 1
0.885282958596681 1
1.11056089001313 1
0.866660936126085 1
0.916597196620641 1
1.307766834479 1
1.12616873077335 1
1.05293953531553 1
0.847574966779385 1
1.07063991518313 1
0.78613989013834 1
1.23460586661047 1
1.0625708702503 1
0.647115245341635 0
0.851104330635112 1
0.808661558230311 1
0.843505095226579 1
0.976648351300003 1
0.824991299373614 1
1.33302914048405 1
1.03266843247488 1
0.956963477512143 1
1.18165754081717 1
0.941049223885175 1
0.785874282918676 1
1.24531575908713 1
1.23282867091156 1
1.46483688189825 0
0.929787093529564 1
1.3160265657813 1
0.694392725267331 1
1.40811847939538 0
1.18825326795144 1
0.980495320240429 1
1.16211498388352 1
1.16235892947389 1
1.02364547256423 1
0.933923309511902 1
1.09226614235518 1
0.98665125902336 1
0.988201129192796 1
0.967505547893731 1
1.09378677133303 1
1.31550276048933 1
0.58144863334747 1
1.18721198832694 1
1.22681105231876 1
1.1538151298025 1
1.37000568324307 1
1.22825648628287 1
0.840614584263243 1
0.835482639390239 1
1.15875045036684 1
1.09025471646507 1
1.32845589965669 1
1.22698794364602 1
0.616113716830395 1
0.802711004945965 1
1.33820223495103 0
0.800062906584049 1
1.09337723854371 1
0.970177311713104 1
0.630138418910202 0
0.759558196688142 1
0.727182591941914 1
1.69252950654511 0
1.16923803525234 1
1.0885101631946 1
0.759645141446501 1
0.632155316832447 1
0.957335158810598 1
1.17103668336015 1
1.08479272725592 1
0.670764371841625 1
1.08513537874829 1
0.77520986575781 1
1.02957498045146 1
0.695425784733999 1
1.0052165724996 1
0.944338882398874 1
0.829971541459052 1
1.00086096659626 1
0.850726287064341 1
1.36793907538431 1
0.989112625281801 1
1.05526635633314 1
1.23049673941394 1
0.755421426149903 1
0.917604850741277 1
1.32088145709444 1
0.640334523740064 1
1.38316397607013 0
0.978465032734314 1
1.12138472360642 1
1.01411585665934 1
0.926315393981621 1
0.936616149551881 1
0.946765464351104 1
1.18599132939553 1
1.17736307690096 1
1.04974985887358 1
1.15584603975031 1
1.23293762358166 1
0.844459751351178 1
0.779844193675238 1
1.18006311179344 1
1.1064596295055 1
0.732077098744358 1
1.04896877188506 1
1.04874620952694 1
0.925148448337423 1
1.08825395700856 1
1.18491189941014 1
1.04953373620437 1
1.08131470487301 1
1.07464868305867 1
1.28486793110813 1
0.999301790642472 1
1.17085398557882 1
0.529813585503547 0
0.933608815131133 1
0.96790967103858 1
1.34464568958884 1
1.53625175702949 0
0.909760724517674 1
1.12393508521453 1
0.946227713611769 1
0.872849886209578 1
0.778879134061359 1
1.09486535438538 1
0.464960518928571 0
0.681032656682578 1
1.14114989275204 1
1.05293015618966 1
0.810800778463414 1
1.10949680376222 1
1.25405099679292 1
1.03642590126649 1
0.759154383472482 1
1.20060791259873 1
1.08744726228356 1
1.01725376856377 1
1.61490473715505 1
0.995722974751306 1
0.878202812423698 1
1.0349940328325 1
1.00066891474979 1
1.19327985579066 1
0.826323966763589 1
0.754937267559798 1
1.33610809388039 1
0.840425512914807 1
0.820225860023779 1
1.14621474635473 1
1.20274027644723 1
0.844304651475974 1
0.831593293131576 1
0.688797193636847 1
0.852431858289135 1
0.925565639790176 1
1.25454311421371 1
1.49962572590882 0
0.813397937434011 1
0.981032863639351 1
1.30345241062704 1
1.1821599227906 1
1.2189710536888 1
1.10737045729746 1
0.785287386906163 1
1.10672036290411 1
0.642372907036208 1
1.27677436529855 1
1.46284173958765 1
0.97469569843147 1
1.06964170410654 1
1.04752793474735 1
1.27125985699369 1
1.07713965918127 1
1.08981286342071 1
0.767409967466787 1
1.04810360445003 1
1.05494250100161 1
0.971868824858787 1
0.983867843225908 1
0.882214230131306 1
1.29821841020597 0
1.03924582910917 1
0.910766586936568 1
1.27812582521269 1
1.03412423299934 1
0.930858542275454 1
0.887346001404944 1
1.03982722258715 1
1.16114497679957 1
1.21358284670971 1
0.975802441814846 1
0.835345915616888 1
0.872388380080797 1
1.07351667056514 1
0.689970091542542 1
1.25799713673151 1
0.746362509076568 1
1.12897750661015 1
0.817926181951932 1
1.3438109361232 0
0.938230929392289 1
0.948398296091842 1
0.615107562745707 0
0.949462782789466 1
1.28065355252377 0
1.30387456391643 1
1.044867933072 1
0.974995884072879 1
0.878719666297423 1
0.9160053421037 1
1.06531700798443 1
1.01929910725221 1
1.10292718237506 1
0.772507438745991 1
1.07453523829736 1
0.597209098332116 1
1.14405133846951 1
0.776336507233821 1
0.979336057711576 1
0.912758111074431 1
1.17502745201679 1
0.48366976070583 0
0.750856432292469 1
1.43459562796052 1
0.753461134406957 1
0.940040429716392 1
1.04536517192594 1
1.07129314649728 1
1.11604969594939 1
1.2872321880175 1
0.85362703339589 1
1.03402963982005 1
0.575483102487229 0
1.20144227667603 1
1.34858015121074 0
1.19086357845876 1
0.922860899959239 1
1.30682809654445 1
0.797520089321474 1
0.692513349851718 1
1.06564714650781 1
0.948255412806729 1
1.02091672988009 1
0.963691467655268 1
0.932040841038051 1
1.02680906256148 1
0.640003465659221 0
0.925021188467666 1
0.731793774397637 1
1.27249204911263 1
0.96838562700757 1
0.848304019801235 1
0.643350113210974 0
0.791196456963736 1
1.15469761300102 1
1.0828946486407 1
0.579003996573481 1
1.31485839730896 1
1.14107752392438 1
1.41413811816555 1
0.855724753243037 1
0.814268784867607 1
0.931291016407674 1
0.762491358930637 1
1.31679428123567 1
0.771535916435222 1
0.927223770896479 1
0.905209872190488 1
0.840770829983611 1
1.31518079883203 1
1.27405669378924 1
0.695935676968183 1
0.582180464140959 0
1.18497639919379 1
1.03836565631919 1
1.0724225609358 1
1.04755474601503 1
1.1741164092759 1
0.982314699458012 1
1.04735124671605 1
1.20382259107602 1
0.958040109450315 1
0.836754265740485 1
0.781220346833839 1
1.0237062674082 1
0.982297873574049 1
1.17711830488027 1
0.727685227885275 1
1.40876489186925 1
0.912142426177551 1
1.16564745374626 1
0.989879828781075 1
0.930815337091044 1
1.02351420655044 1
1.00164588805088 1
1.08168905556786 1
1.21938157038531 1
1.2287666070018 1
0.88312559941607 1
0.882387672688367 1
0.710434019020216 1
0.879940793740906 1
1.39211570605031 0
1.13232306074972 1
0.823281375398324 1
0.908247083510575 1
1.01872566891549 1
1.06322666526798 1
0.894227274910915 1
0.775383182949024 1
1.21495733288618 1
1.00942814890549 1
1.58682064992588 0
0.753014687864667 1
1.08084115509707 1
1.05903715319022 1
0.910764680841774 1
0.831535272210009 1
1.1841723193699 1
0.90517158122172 1
1.17450105992739 1
0.92637206213159 1
0.96669488023812 1
0.734356990833116 1
0.860445674502549 1
1.34516625878609 1
0.708151275570258 1
0.738914499776157 1
0.68900109255311 1
0.929427234177524 1
0.708271778542488 1
0.822098105885737 1
1.115219413004 1
0.990473836139602 1
1.27256073424678 1
0.964545939269427 1
0.854194069387351 1
1.30978976423888 1
1.37377680078181 1
1.00956637661799 1
0.915548100176214 1
1.07230969914422 1
1.04778159536441 1
0.652838019798372 1
1.08015331840064 1
1.25335057757759 1
1.28823732912219 1
0.835210523031966 1
1.14108012355748 1
0.812079392433512 1
1.15068526374752 1
0.908800399925706 1
1.07210560964909 1
0.836502247346734 1
0.967060323000687 1
0.897206442297449 1
1.29127237559207 1
1.52848067175911 0
0.874882540002592 1
0.891689362786858 1
1.46376882514669 0
1.23796888552653 1
1.44510312108706 0
0.793778634680364 1
1.07956288896289 1
0.942122836223873 1
0.735228918579864 1
1.26698138956271 1
0.864027902304122 1
1.12655479390394 1
1.02720412192481 1
1.03147206297572 1
0.994514880280805 1
0.717376329807984 1
0.828685202818977 1
0.945239665628465 1
0.987523727280806 1
0.995606209509071 1
0.809248796425324 1
1.11224115109295 1
1.21237548980117 1
1.13519086166823 1
0.862520912495957 1
0.909654086299907 1
0.734764624250145 1
0.975114224643827 1
1.37820443745872 1
0.70239576951318 1
0.984998218470916 1
0.906269433537571 1
1.17430105217924 1
0.885865813516066 1
0.9670043626853 1
0.915256373256383 1
0.86849489658023 1
0.746916280360008 1
1.01180383602009 1
1.06732537031453 1
1.15508046447517 1
0.860715825341968 1
1.40723955617056 0
1.34693719482189 0
0.971539173754261 1
0.891670978247256 1
0.843030957400555 1
0.984773071969828 1
0.750457857096457 1
0.781334568589852 1
1.15110223896836 1
1.18949438631781 1
1.26385951476107 1
1.07818097677951 1
1.03361466844582 1
0.998429338092815 1
1.01161185140228 1
1.28774188264432 1
0.926639858987586 1
1.09307103821817 1
0.717873480907882 1
1.63316639688573 0
0.834135652072538 1
1.13194174285586 1
0.926176949250213 1
0.945546760003403 1
1.01272911085537 1
1.13805645783258 1
1.12031235836551 1
1.32592127497166 1
1.15698495521047 1
1.19088766171196 1
1.40915806977383 1
0.604412841720544 1
0.774855252523372 1
0.68923446670384 1
1.05305048338413 1
0.926663140801887 1
1.09181069214937 1
0.747159411920386 1
1.18731141138427 1
0.601196559209469 0
1.37704839060057 1
1.0328861600301 1
1.2087300513047 1
0.754860504287561 1
0.882843470160755 1
1.31207986558128 1
1.24027462505482 1
1.30465032902729 1
1.13238014905191 1
0.968948507672282 1
1.16226613838823 1
0.896689786863432 1
0.890497091094623 1
1.01415690659824 1
0.720209142741641 1
0.928079389221755 1
0.561160904948918 0
0.618805463498194 1
0.982461985527746 1
0.97075335114811 1
0.918211136904186 1
1.14284128913615 1
0.645776006353462 0
1.35102595842821 1
1.0911302372345 1
1.00218788977152 1
0.997636186258835 1
1.06141542312325 1
1.01402217492474 1
1.19408650273487 1
0.911446546389513 1
0.63994505464764 1
1.66597770650822 0
1.31825669957131 1
1.06177806985168 1
1.22858697307414 1
0.605753058149858 1
1.41276043545028 1
0.988371564929591 1
1.03668971755906 1
0.960653021746826 1
1.05783019915407 1
1.34030429001906 1
0.762678865704295 1
1.25129749049288 1
1.08484957727188 1
1.38631143942219 1
1.18702192003311 1
0.528321119596393 1
0.985672048414295 1
1.06475889389937 1
0.773869314310464 1
0.870293928809929 1
0.924736933854438 1
1.28348647883957 1
0.897015624249584 1
0.576879594369793 1
0.735960430687215 1
0.876454900182566 1
1.05851783232502 1
1.0284949561252 1
1.48439399098985 0
0.877519464886591 1
1.3640692572223 1
1.12944772438658 1
1.09679641289563 1
1.16038776883779 1
0.838118624709234 1
0.812853219901092 1
0.933191288616851 1
0.96787015207666 1
1.03998044411649 1
1.03301708310125 1
0.592389534870464 0
0.983648594752263 1
1.11502027478415 1
0.948486148387755 1
0.827555032730775 1
1.13464815062519 1
1.02697194695898 1
1.10049238879247 1
0.76449718885959 1
1.13792505905939 1
0.754304011176962 1
1.31005944544906 1
0.789860081631227 1
0.911402154136845 1
1.1618932774554 1
1.16541669788563 1
1.625387648398 0
0.597978688017005 1
0.91396257439082 1
1.07285026254047 1
0.668617132901927 1
0.848737473998845 1
1.06475927723277 1
0.876871265866113 1
1.08662877908123 1
0.613717406459775 0
0.830958749214908 1
1.23430094855723 1
1.07256208376175 1
1.0197043562686 1
0.681781087940518 1
0.850750003697291 1
0.889622142942996 1
1.06901936022643 1
0.850587199032861 1
1.21836849629033 1
0.849606853412986 1
0.778928802153714 1
1.46600817360635 0
0.829678742706169 1
0.747898533234145 1
0.913141105679009 1
0.761325782801156 1
1.17696785840683 1
0.880232754720843 1
0.768064833386341 1
0.889230453134862 1
0.647252693380471 1
0.984113894092991 1
1.47342614634404 0
0.912650416392256 1
0.994982992177188 1
1.00572298170149 1
1.58908780087441 0
0.596128168428975 0
0.864640235091706 1
0.501273360165691 0
0.956563505339985 1
0.873626969225132 1
0.930987938957408 1
0.850916006061505 1
1.04982250470942 1
1.08957964168149 1
1.08394822014129 1
1.52665735208481 0
1.18572355896847 1
1.38597255141865 1
1.67949549709527 0
0.933767024058193 1
0.724025740020699 1
1.07890512858577 1
0.78763635047472 1
0.986810372036842 1
0.971978719412892 1
0.841602316886621 1
1.10758537967716 1
0.419621203777823 0
0.877231325331255 1
0.890909580448745 1
1.15006726078658 1
0.842762847071247 1
0.93996064744954 1
0.967573622367724 1
1.19159560350364 1
0.870217995298182 1
1.27317017532733 1
0.911515281137036 1
1.15983385107377 1
1.04854321490456 1
1.04335011374041 1
0.705012082138774 1
1.29814089768537 1
1.09688774966107 1
0.816968291987645 1
1.15146872941533 1
1.23426098376029 1
1.09239906240935 1
1.03817927206436 1
0.601921633806327 1
0.875999164542288 1
1.08929535020915 1
0.959322747063985 1
1.28000820713136 1
0.589209777123893 0
1.09752944476991 1
0.935368328410755 1
0.915131199104816 1
0.875665256958147 1
1.49111525351636 0
1.05054241748775 1
1.00813592691656 1
1.41106326977971 1
1.50172262938598 0
0.676609754547248 1
0.972083472207934 1
1.03591513483541 1
0.928906303486583 1
1.50644251526009 0
1.22643576818629 1
1.0214255821492 1
1.0641787645899 1
0.507072851927231 0
0.976984638147973 1
1.118038021855 1
0.942043595123298 1
1.37689473214336 1
1.21652374776973 1
0.925084758051603 1
1.00690363239741 1
1.13629391952316 1
0.874682925525239 1
0.556493264456642 0
0.953204420594483 1
0.832066355734285 1
1.27960826971634 1
0.4685500570228 0
0.955465382149981 1
0.950999085191472 1
0.859295009978133 1
1.14575778635027 1
0.829186603044488 1
1.09405296156419 1
0.922513686426917 1
1.00333771213676 1
1.44237292068318 0
0.654948072335482 0
1.02616627564861 1
1.3572966804891 0
0.766397754206085 1
0.744174369074975 1
1.10042810980434 1
1.08408015852393 1
0.795621765189848 1
1.17373721844228 1
0.854455899751348 1
0.834745057325641 1
1.47203538166837 1
1.27764001277692 1
1.22228442250832 1
1.02094955949838 1
0.699989980089242 0
0.913566483672795 1
1.00789670055829 1
0.747048142955595 1
1.39531393533277 1
1.39384654674622 1
1.34087092035652 1
1.14277640061712 1
1.19783901599183 1
1.03518684840353 1
0.901259964419702 1
0.982109701843595 1
1.1528013299028 1
1.15334846441124 1
1.11629489491857 1
0.687398180613874 1
1.10776654628993 1
1.18383383186336 1
0.428726058050622 0
1.08337603988727 1
0.539888140414222 0
0.884386357924654 1
1.0396620839423 1
0.964432040527459 1
0.774055974910982 1
1.10571157950353 1
1.04659480208127 1
1.02599956422507 1
0.83585226684244 1
0.893118717133742 1
1.02636203472248 1
0.86325593219269 1
0.825076713803047 1
1.13203592815359 1
0.597538258331339 0
1.17131991365643 1
0.983667107520884 1
0.846152173017431 1
1.44897493406738 0
0.885465532992663 1
0.741430598997953 1
0.943984045328679 1
1.22749968934622 1
0.765322009852741 1
1.05442943461129 1
0.558552167105996 0
0.950632281718614 1
0.949020501854937 1
0.797669202224644 1
1.24629328989929 1
0.964138164443762 1
1.08180893030659 1
1.12571129877831 1
1.07113048492618 1
0.890611809645727 1
0.712341113640313 1
1.01994562752567 1
1.08077900890841 1
0.838585371963583 1
1.28173174511684 1
1.23510902028387 1
1.00024418740054 1
1.02805029168498 1
0.96722552821145 1
0.945473824880239 1
0.819181097810256 1
0.850365705485823 1
0.921939704159886 1
0.632724638222532 1
1.2048684499915 1
0.978884624271289 1
1.07747546870841 1
1.25496501605019 1
0.902788134143119 1
1.10481966951169 1
0.94584610868238 1
1.22493010775612 1
1.06138702436518 1
0.971442035923033 1
1.13987903394141 1
0.76490539758233 1
0.994944822078274 1
1.46277972694903 0
0.768007329352326 1
1.47426897349648 1
0.888741245559882 1
1.24157784454839 1
0.949124639307738 1
0.650745783287806 1
1.28760664557311 1
0.7301664844097 1
1.43163057368509 0
1.10052184756751 1
1.17183966998625 1
0.749265886660441 1
0.655198550829522 1
0.891945660968696 1
1.21539794660806 1
0.860247610880951 1
1.46374603883573 0
1.31644163224183 1
1.02375351802999 1
0.63967023395481 1
1.33029044783632 1
1.35601167773358 1
1.06668073201714 1
1.27003763818675 1
0.812256296969049 1
1.26260909908016 1
1.39359729927793 1
0.934571357706292 1
0.743632980950823 1
0.919613012916552 1
1.36065183430891 1
0.492393649321459 1
1.25525770869629 1
0.630948242254204 0
1.20939876276206 1
1.07571679860276 1
1.07924878840973 1
0.827778147626928 1
1.05901762590634 1
1.18668430845621 1
1.13371155835796 1
1.28338644998167 1
0.963379544221249 1
0.781726531096368 1
1.14258783016083 1
0.628545798163391 0
1.17275207672849 1
1.14385970042971 1
0.79744399968286 1
0.811324408935795 1
0.449972955273783 0
0.927088389019114 1
0.739655034633281 1
1.08946568244562 1
1.04463490413246 1
0.85439326935657 1
1.16644362240001 1
0.845021618668317 1
1.10000636014519 1
0.877745163471809 1
0.751028953471111 1
0.887456871564845 1
1.06350584607566 1
1.11480697341194 1
0.88873507500551 1
1.31184369232395 1
1.15868687039082 1
1.40259183867227 1
1.19805454029971 1
0.861055736117414 1
1.09367769138098 1
0.844445749907102 1
1.03038865454297 1
1.35764724821999 1
1.2174129083769 1
0.920344030498008 1
0.749465980817972 1
0.653536942861658 0
1.07075554917205 1
1.33330366592085 1
0.823316294563103 1
1.08633873726807 1
0.845452464634507 1
0.844008359839979 1
1.08287222202638 1
0.894553674749626 1
0.955788479108076 1
0.984169957790175 1
1.34911164174739 1
1.01442676925296 1
1.08759559593396 1
1.00188061557998 1
0.701990458474253 1
1.02299796984037 1
0.959750254415653 1
0.900049976530461 1
1.11586518521546 1
1.22622981444649 1
0.957464450008468 1
1.36714481503772 0
0.935391677416855 1
0.988547810194773 1
1.09767411582126 1
0.733304353049454 1
1.06098943040868 1
0.855385632693736 1
1.20086270338446 1
1.00708106802031 1
1.38837868649879 1
0.959046123890252 1
0.9295233370084 1
0.915731614889246 1
1.145794048284 1
1.09129564726662 1
0.675900692735744 1
1.18615330039516 1
1.01746370771543 1
1.12189289488189 1
1.2886279838404 1
1.06662945425303 1
0.696664189319302 1
0.835384495972677 1
1.11390380927085 1
1.16818810318477 1
1.23898822154023 1
0.995146911835491 1
0.803156104135231 1
1.20827655580364 1
0.90688199159593 1
0.933152791442979 1
1.16005796946599 1
1.2474561034025 1
1.31113488356843 1
0.308956838625632 0
0.859945607825397 1
0.978277060958042 1
1.25562383475747 1
0.90639514146538 1
1.07759077947519 1
1.21512979350062 1
0.557390808339591 0
0.81211391460722 1
1.23158966066922 1
1.13066672363305 1
0.495295251058306 1
0.98560636411437 1
1.27334437750363 1
0.964796079547543 1
1.9875149807484 0
1.23093433207523 1
0.769335484927274 1
0.544522984752328 0
1.17252444156095 1
1.22434378972995 1
0.93958467076143 1
1.0115601129049 1
1.0283112347819 1
0.907117291054995 1
0.830276476284055 1
0.489665883394093 0
0.715910139404407 1
0.90336568424369 1
1.2439886870711 1
0.784443840475967 1
0.747906753008698 1
1.42035534918514 1
1.1620920531983 1
0.985193359332481 1
1.22076494717866 1
1.04386951703125 1
1.18475875104665 1
1.16160326238774 1
0.854036143779017 1
0.789750433544464 1
1.17849861402026 1
1.07090846661318 1
1.37208807878548 1
1.173751006883 1
1.12018555148545 1
1.02031532598018 1
1.08070995120447 1
0.97455027578844 1
1.17263347271879 1
0.987284098929515 1
1.08144132886602 1
0.991737481840871 1
0.992192839299391 1
0.85394693536444 1
0.907253651708388 1
1.31994504853797 1
1.12052599489111 1
0.983652238406221 1
1.08575857678828 1
0.879435604135545 1
0.950149910612486 1
1.01665323327331 1
1.35997721656695 1
1.20529729499186 1
1.31587202102572 1
0.95865465118643 1
1.1256909991929 1
1.25789270853957 1
0.691814627561705 1
0.537049395750942 0
1.22657437347302 1
0.906647737768089 1
0.851297651217254 1
0.788515628954354 1
0.837915719384047 1
1.21876177888463 1
0.923579522103958 1
0.882028032364645 1
0.453769661416719 0
0.870658617356866 1
0.822953089194044 1
0.998820196425533 1
0.891995533086789 1
0.907670340907819 1
1.05787690744785 1
0.988310407757999 1
0.805129827600535 1
0.952035982183614 1
0.803400541540903 1
1.06889572653944 1
0.705085114618829 1
0.69991546981535 0
0.705566924673768 1
0.631396577490564 1
0.870356428968065 1
1.02625687249144 1
0.611463394139548 1
0.997377827870765 1
1.32887155898293 1
1.14491520503083 1
0.755145427152097 1
0.777605584121576 1
1.11296738625347 1
1.05616755289014 1
1.28300292655504 1
1.00811162899505 1
0.831932615618702 1
0.885077740620093 1
1.20625289070397 1
1.2938562626497 1
0.716904779242986 1
0.869949090635744 1
0.823834622647603 1
0.928913469752152 1
1.02909099547372 1
1.39251885664125 1
1.07322316129584 1
0.917592283695405 1
0.786110645304402 1
1.33880763210546 1
0.675891194444744 1
0.907112009654864 1
1.11688536998575 1
1.23983000838159 1
1.02481026621237 1
0.639226269371232 1
1.21729116136047 1
1.00277896421059 1
1.08123517822629 1
1.72746071513855 0
1.42920636310455 0
1.15931524765897 1
1.15963064131751 1
1.56696473597758 0
0.872780561292588 1
0.816492179149931 1
1.06009804450657 1
0.930115154721021 1
1.18501176863372 1
1.08714382042853 1
0.610357937823073 1
0.978147421864288 1
1.05395470812898 1
1.22938479846679 1
1.07910518059637 1
1.12977572730147 1
0.841886760071259 1
1.24822107940578 1
