# Supplementary material for: Bias caused by sampling error in meta-analysis with small sample sizes
Source: PLoS One. 2018 Sep 13;13(9):e0204056. doi: 10.1371/journal.pone.0204056 (PMC6136825; doi:10.1371/journal.pone.0204056)
Supplement: S3 File — (ZIP) [file pone.0204056.s003.zip › results N = 20 delta = 2 tau = 0 sz = 10-20.txt]

"dl.delta" "dl.cp"
2.06056764487528 1
2.09971361907476 1
2.19745384369688 1
1.62254233290911 1
1.54083213042131 1
1.93019526045686 1
1.61104475817617 1
1.94256870354816 1
2.15207393220688 1
2.12649449535939 1
1.88192561675773 1
2.6100859049174 0
1.51388186006498 1
2.38568988233811 1
2.21179771342943 1
2.37443879407447 1
2.09089412085119 1
1.76169017959362 1
2.14682437782258 1
1.97403298427965 1
2.16178524182367 1
2.09937774461012 1
2.16067598805278 1
1.9561415642014 1
1.95339215540699 1
1.94141973637169 1
1.87970596611793 1
1.87339375565996 1
1.90396825679234 1
2.37235235419623 1
2.28505457320474 1
1.89429287827126 1
1.92441159183133 1
2.23988882257009 1
1.30246300389058 0
2.01107635440868 1
2.11667314566537 1
2.22556709848436 1
1.53297427859542 1
2.04347282673389 1
2.23671084360999 1
1.69660855538227 1
1.7285489026736 1
2.1656609510484 1
1.76951350913012 1
2.04107172756784 1
1.80603776847285 1
2.24468426996844 1
2.2191337082258 1
1.97345292778424 1
2.00840821784056 1
2.06236780343614 1
1.76249759575644 1
2.65654100114259 0
1.65982936682264 1
2.04147327720434 1
1.72659688161984 1
2.49926757908258 1
2.78792199613545 0
1.71775851698015 1
2.14328335512059 1
2.33694557390101 1
2.02017608298313 1
1.8127547526519 1
2.30560076844313 1
1.53511242005743 1
2.38449405806421 1
1.88942400824545 1
2.4825698686928 1
2.42673355672017 1
2.3964422609218 1
2.00343316295745 1
2.12505641238794 1
1.88065636413937 1
2.60296857665924 1
1.57604416758233 1
1.9968302051062 1
1.65561276937027 1
1.90546725411481 1
2.59959206956056 0
1.93812141063339 1
1.65325495257601 1
2.00345410060001 1
1.61788560306148 1
1.93141003263688 1
1.8327699495956 1
2.50751237794056 1
2.04669079035101 1
1.88761128222755 1
2.12418161697306 1
1.7132679119863 1
2.50119696549063 1
1.98801227785858 1
2.37913916690951 1
2.24042035974121 1
2.02116401872671 1
1.68507427373296 1
2.14097271730992 1
1.88197186881615 1
2.18256429818761 1
1.97038425517241 1
1.95267342275401 1
1.39104094508447 1
2.2359883400633 1
2.07024166864762 1
1.70927618714157 1
2.29769965786996 1
2.23098350029287 1
2.13909691469854 1
2.1736152719108 1
2.78402629413562 0
2.0067686000381 1
2.06323232615831 1
1.38698853576346 1
2.22849110143682 1
2.1608125870108 1
1.80628047626568 1
1.88966244558269 1
1.92187325529047 1
1.805183124753 1
2.29824110848861 1
2.22891709880154 1
2.53496476820272 0
1.83992282779941 1
1.82153377748938 1
1.93352908990246 1
1.84097701062009 1
1.63179545402133 1
2.27265250218868 1
1.91591239545106 1
2.012084545463 1
2.27474956512195 1
1.44371735297158 0
1.86456527676313 1
1.9502436042314 1
2.12436892123226 1
2.20935939885271 1
1.99498168570183 1
2.18688010672713 1
2.25394703754133 1
2.21812270840945 1
2.47690903136593 1
2.05359928527447 1
2.19291146960078 1
1.77428917795633 1
2.5649964002613 0
1.40599893681944 1
1.8275105717632 1
1.7932690061629 1
1.43860948977995 0
1.95796049037303 1
1.73809377282791 1
2.39578858040162 1
1.93205503817809 1
1.87947774937133 1
1.7759839189967 1
2.02519511067686 1
2.03085733153369 1
2.67409029375041 0
1.54956992190744 0
1.93550936307739 1
2.56663327571187 1
2.04174684664207 1
2.18782550749421 1
2.17037252626646 1
2.28958594906714 1
1.3392310546704 1
1.92291213410826 1
1.7312428014662 1
2.28354280079757 1
2.13054953120198 1
1.65690277451294 1
2.61420090089941 1
1.13034622012129 1
2.5228896906734 1
1.83754242964423 1
1.82466135532929 1
2.12955525720082 1
1.69798942383207 1
2.32540960529446 1
2.05087296431089 1
2.19744156111314 1
2.13787003146852 1
1.6110918238758 1
1.73088169530491 1
1.48813755234861 1
2.0615461337025 1
1.89804683978496 1
1.77127958355318 1
1.68015542294451 1
1.7059391497454 1
2.34262844040868 1
1.81807620905905 1
1.73520622557746 1
1.8096502733017 1
1.66764251312185 1
2.14708671891008 1
2.18984356577485 1
1.67387239412702 1
2.44808437389643 1
2.08487194147839 1
2.45328504569213 1
2.02811690606245 1
1.80719046375484 1
2.52142484230489 1
2.0423165034667 1
1.34797981923856 1
2.03508833354102 1
2.04764035967357 1
1.73452555468733 1
1.84940480036358 1
1.73124230591593 1
2.1259795792886 1
2.04525745888567 1
1.97444686094125 1
1.63100299071496 1
2.98604720294062 0
1.85889793781635 1
1.92152076187157 1
2.10312107206689 1
2.03473957002107 1
2.22537547826047 1
1.88339839810565 1
1.8395896638113 1
1.86153549847043 1
2.61533734374153 0
1.78657338197058 1
1.57679551755832 1
1.8542284124234 1
2.33069274221318 1
1.4614989837466 1
1.74887774046058 1
1.7481628114942 1
1.83290477102003 1
1.30122582005779 0
2.21701585430068 1
1.74124390227878 1
1.63807575795374 1
2.6511652374652 1
1.91800807072493 1
2.0296274546809 1
1.90237677285823 1
2.28973408766824 1
2.05146631270322 1
2.34904413714483 1
2.07632459973807 1
2.27667073707628 1
1.85980699604329 1
1.88853448890938 1
1.93036803696863 1
1.69485434335134 1
1.80932363290833 1
1.62901735675843 1
2.48864880404477 1
2.14632728403115 1
2.3660242627709 1
2.11917365186009 1
1.84532959346243 1
1.72466629851016 1
1.91550208136715 1
2.63493265149997 0
1.47811260482811 0
1.72104904970094 1
1.74285911516163 1
1.40011720441871 0
2.0828461354907 1
2.10638988823353 1
1.69405947103162 1
2.08446586491571 1
1.96323477944659 1
2.08210612416544 1
2.10841742259695 1
2.65736804771947 0
1.88437522704 1
2.39126397335935 1
1.54947087466402 1
2.23134374928296 1
2.12817479749094 1
1.82085794374095 1
2.06625521798339 1
1.97496413230109 1
1.45924230325469 1
1.79606298273895 1
2.01723025005317 1
2.13924965187779 1
1.71380856809621 1
2.32410823997023 1
2.37927776865609 1
1.95756138669694 1
2.0561993867539 1
2.00120913868061 1
1.26806011211451 0
1.48741378473635 0
1.68126874790062 1
1.82250627390839 1
1.74779533736446 1
2.13898940309544 1
1.50189188916911 0
1.54112762977466 1
1.8913326460806 1
1.9933713746163 1
1.84945794421505 1
1.73816757648 1
1.78631070412817 1
1.90324067123071 1
2.2812906897503 1
2.01802554236252 1
2.43503423476122 1
1.9444167735815 1
2.32198963427671 1
1.78462806444629 1
1.59964771467876 1
2.1026675650833 1
1.63878226994399 1
1.71178758024704 1
2.26272670494513 1
1.55146661853107 0
2.09253353514607 1
2.04041382557902 1
1.08224672267885 0
1.53199816254846 1
2.24035211139391 1
2.20182753821131 1
1.60650887259376 1
1.83715012293875 1
2.54766125459005 0
1.78933451951912 1
2.26663934626364 1
2.01675389921372 1
1.66460598245089 1
2.66941590956835 1
1.8214828087265 1
1.61740051430457 1
1.97295600005558 1
1.97388750083888 1
1.66066764435519 1
2.08348604888002 1
2.04441233244379 1
2.11489913787303 1
2.26552524345731 1
1.96822988972028 1
2.07053422456929 1
1.89627959489687 1
2.23213142985709 1
2.01889106659141 1
2.53630676717957 1
2.19044770109662 1
1.9068202967564 1
1.9398435044063 1
1.88304017191386 1
2.27537097095074 1
1.82035921572954 1
1.89903790212372 1
2.00384583784796 1
2.37376137494642 1
1.42701647898029 0
1.94392146933327 1
2.395411328547 1
1.98385920775183 1
1.59840285690797 1
2.14675702604513 1
2.25412907856623 1
2.42435080072286 1
1.89514356450632 1
1.69570338731776 1
2.0927712447834 1
2.1021205425834 1
1.75033531414539 1
1.93473974719845 1
2.02750430813239 1
2.2066943246379 1
2.05940210357042 1
2.2717665753687 1
2.24752716825801 1
1.44615498773534 1
2.43717873633747 1
2.27069506024491 1
2.16597361698466 1
1.68033757580169 1
1.82527227786864 1
1.31389615984957 1
1.74506108100282 1
2.09833312761327 1
2.20063969923297 1
1.62106753071916 1
1.71006576790068 1
2.64928991141892 1
2.11030782222115 1
2.15475033008072 1
2.04674652243973 1
1.98466767023906 1
1.48171772185395 1
2.00520545897101 1
1.46934074034415 1
2.04120348273165 1
2.40674051411786 1
2.23980969021704 1
2.25943449444658 1
1.92591527581309 1
2.39937053535961 1
1.95397513754839 1
1.58001810700044 1
1.55438164139005 1
2.16107947334429 1
2.01451033385062 1
2.22977864606355 1
1.92123353633922 1
1.84093998231974 1
1.94285751376885 1
1.82790835916509 1
2.0399208329827 1
1.35281394711986 0
1.95944204371253 1
2.29698460026716 1
2.46035987363788 1
2.31826319828192 1
2.36909213937196 1
2.19332969753668 1
1.9471261340548 1
1.47589923623594 1
2.35896061604817 0
1.57788849435391 1
2.66598995481603 0
1.60562135874911 1
2.07451533075155 1
2.23054242539918 1
1.79066130008374 1
1.69599299109639 1
1.89076489958567 1
2.05520132436011 1
1.77690579674053 1
2.18701487836407 1
2.20211270090288 1
2.26890622958761 1
1.9609204244572 1
1.86118189777793 1
2.36075166805614 1
2.13902807271187 1
1.65244789245873 1
1.97430824558467 1
1.83104212731602 1
1.35817303805262 0
2.4947776871752 1
2.08181648413764 1
2.15830839616192 1
1.63966803646812 1
2.12997960341311 1
2.30186547037038 1
1.69620328990602 1
2.10690643122216 1
1.9846236789554 1
2.39879152509908 1
1.50208314302935 1
2.16048638554472 1
2.4125309761173 1
1.87335833549124 1
2.38624634687956 1
1.87171082919481 1
1.84772394863615 1
2.1296567388522 1
2.47249400793224 1
2.7437792898231 0
2.10424644956314 1
1.75423135377603 1
2.39965906200121 1
2.0186405952916 1
1.80965273052385 1
2.02187536325756 1
1.93058946808956 1
2.45610329596927 1
1.06465288860207 0
1.61385129614574 1
2.10037186087658 1
1.78173873195665 1
2.11133047434138 1
2.04592771327313 1
1.84575787619379 1
2.22595039702 1
1.93669336107834 1
2.07535149865435 1
1.79709499417114 1
1.64248477091301 1
1.93900983231082 1
2.02113971689605 1
2.05478514412247 1
2.1616898745395 1
2.30754667891306 1
1.76925648343062 1
2.11530469310122 1
2.2270113235978 1
2.06447613955198 1
1.9323111088501 1
2.096070737693 1
1.77594741775634 1
2.18796897180708 1
1.67713430487823 1
2.24898514542254 1
1.81301409928511 1
1.83960864428564 1
2.54805991506002 1
2.01895302973706 1
1.92422896654619 1
2.35971864345856 1
1.84547344430482 1
2.35638158740532 1
2.22139553729907 1
1.57682814999975 1
1.73342989145954 1
1.65780706266775 1
1.85840276733345 1
1.98191282346271 1
1.72641512843627 1
2.13852136282662 1
1.91319585571445 1
2.04443754300459 1
1.83368673789573 1
1.65079265460493 1
2.3333956451823 1
2.40491750456686 1
1.6245568840031 1
2.23780727677347 1
1.99050191907393 1
1.91846177783143 1
1.94355648179164 1
1.84047265204943 1
1.96759209249377 1
2.33624308400219 1
1.97513076521 1
2.17639292720312 1
2.64964600814093 1
2.73441324925288 0
2.08575344179494 1
1.84064330324347 1
2.31842447562598 1
2.28035126129824 1
1.71096388307387 1
2.18864363850615 1
2.36188971538625 1
1.56638251134457 1
1.92054140860866 1
1.63822208385759 1
2.68179062092734 1
1.79351369976456 1
1.79006811023406 1
1.70347594257881 1
1.800349384432 1
1.50339138510211 1
1.52231977797244 1
2.08453906209179 1
1.61193365368096 1
1.97013014325775 1
2.24695280384826 1
2.24037095969417 1
2.24643775712107 1
2.34443508901247 1
1.84091859950805 1
2.13514824827793 1
1.60851124234066 1
1.68041521591642 1
1.43869627224981 0
1.92929611206161 1
2.18335793728623 1
2.07426628405323 1
1.80978152343635 1
2.57036439054739 0
1.4053919145838 1
2.6413889059834 0
2.29128311501523 1
1.87569547512663 1
1.97554442022431 1
2.10659219134974 1
2.1068401578898 1
2.19639856695061 1
2.20335498360241 1
1.65957203469427 1
2.12134827720924 1
2.1668947642886 1
1.89351157192839 1
1.64549783278584 1
2.1268712652191 1
1.7779892186718 1
1.97861510813081 1
1.85813067518353 1
2.2995768158032 1
2.11705079387813 1
3.17488058153437 0
2.59431069126008 0
1.90064377980479 1
2.00872193164585 1
1.81116064681761 1
2.18989973648045 1
1.77030329907459 1
2.49738633207532 1
1.75453520440951 1
2.09955697192225 1
2.21776520826959 1
2.06891941494835 1
2.18820349622066 1
2.25113405973044 1
2.12548433522049 1
1.8080517740248 1
1.85897450353016 1
1.67531003605665 1
2.24132134097629 1
2.3219926141179 1
2.13202640841106 1
1.7627788533618 1
1.5053353650385 1
1.62068393920551 1
1.82471163087148 1
2.180586607537 1
1.52175109289014 1
2.10917835743534 1
2.08184831078878 1
2.06471457420845 1
1.5682066098066 1
1.73599699342571 1
2.08662993794875 1
2.29519757150196 1
1.79446444641257 1
2.27305333742163 1
2.2285893685932 1
1.92052974872538 1
1.58814702002145 1
2.05474212821203 1
1.91615912626501 1
2.34513234755996 1
1.96416538557114 1
2.07111910247818 1
1.69353684349024 1
1.71796751960695 1
1.56257245768697 1
2.17072321602321 1
1.98901944226099 1
1.72539551785323 1
2.25125915063716 1
1.88530066706028 1
1.93062947748144 1
1.85693434582554 1
1.61987222601193 1
1.72276818842884 1
1.91249138490495 1
2.28721318875873 1
1.79866602108191 1
2.19040825258373 1
1.53965508440592 1
1.89388465061092 1
2.05167249960407 1
1.92255424321237 1
1.8930914939613 1
2.43651975894122 1
1.71720618949629 1
2.07458704704653 1
1.70568660551631 1
2.26197485822263 1
2.05899300950216 1
2.4235392864821 1
1.48228189846784 1
1.52962800049108 1
2.32052569154667 1
2.25363251823823 1
1.62693296350214 1
2.40333273478026 1
2.32614691514578 1
2.07197700902904 1
2.26767536411956 1
2.39867917193084 1
1.98348119947066 1
2.26191114823583 1
1.29970435188795 0
1.72021679252913 1
2.14821544059031 1
1.94990869253194 1
1.74834588624258 1
2.41042552363115 1
1.25662408240941 0
1.68656899828406 1
2.11902755199945 1
1.63920172456311 1
1.95413048715789 1
2.11137889383054 1
1.59796143985818 1
2.29162405049016 1
1.99587783748553 1
2.15931373142002 1
1.80093308542642 1
2.36349668034629 1
1.83368806748103 1
2.25848594871184 1
2.31077117692341 1
1.98330449899247 1
1.48171934082481 1
1.47486594269254 1
1.71173480495871 1
2.17753744882866 1
1.60639288621505 1
1.97579607331258 1
2.36772494909852 1
1.89702545165999 1
2.4366277170668 0
2.31842180011019 1
2.27028059438054 1
1.92330934046855 1
2.49301971288126 0
2.38846361215294 1
1.60588978073688 1
1.70827570759665 1
1.85763035181335 1
2.65904953350914 0
2.57520797964869 1
2.2390094734408 1
1.84058441967089 1
1.94997636288747 1
1.61088156883173 1
2.12691720824436 1
2.15564396824528 1
2.15783978923142 1
2.35000939002647 1
2.01668282638851 1
1.86767142668299 1
2.61061893086717 1
2.36524936729009 1
2.29262611151619 1
1.84956962684462 1
1.99106906687558 1
2.14593418244407 1
2.24603999361752 1
2.004357825181 1
2.45495738815198 1
2.36282491447614 1
2.02548286709932 1
1.62205728898545 1
2.44977607147773 1
2.2737381983596 1
2.08739138589864 1
1.936354272649 1
2.10336290906507 1
1.9706928112766 1
2.44064253795463 1
2.11831260718684 1
2.05048525403481 1
2.12194963192054 1
2.57710712976026 0
1.96391554866124 1
2.1149106427493 1
1.63668679874658 1
1.81594057639954 1
2.10025978137522 1
1.5691721553717 1
2.23220977863379 1
1.54319733740621 1
1.62919044973606 1
2.16964834775902 1
2.0536321840276 1
1.94806415088226 1
2.03953571728233 1
2.11591236402015 1
1.92048577080586 1
2.09823179576814 1
1.73812417632735 1
1.63810951684304 1
2.42434637480414 1
1.71287575760493 1
1.87962242446843 1
2.44748281365121 1
1.81513625589554 1
1.51685273351637 1
1.90109588603891 1
2.1360787836182 1
1.95437116969833 1
1.85972297018644 1
1.83948966362282 1
1.90929186587237 1
1.89545286289162 1
2.11907527168673 1
1.8102168015705 1
1.88297843095422 1
2.13390089637864 1
1.6503811737863 1
1.82453064935622 1
1.75749004603907 1
2.18821917560633 1
2.10672564127546 1
2.05687190228236 1
2.2367731463047 1
1.51082462582216 0
2.37569881137314 1
2.21799996123759 1
1.78329113662898 1
2.06197402164114 1
2.33524822711692 1
1.66966772518467 1
2.19654739374093 1
2.05101222999693 1
2.36449233272383 1
2.10038208419698 1
1.34258174847467 0
2.07049307253037 1
2.36851721473471 1
2.49970656061975 1
2.45642828285119 1
2.37987731111125 1
1.31221005601545 0
1.92037155121794 1
2.12823817858521 1
1.86716721294694 1
1.84136614258357 1
2.28009358845412 1
2.67130867710536 0
1.94346507088064 1
2.16030106544339 1
1.82857302551127 1
2.09982751504996 1
2.07944981502843 1
1.77636523295799 1
2.02470007241608 1
1.30355424168529 0
1.80431166723587 1
1.88507517843627 1
2.48225031162876 1
1.75355024702738 1
2.37443265170026 1
2.11276555591168 1
1.53947417833672 0
1.850186398432 1
2.09078001548426 1
1.80778885917526 1
2.29885110185982 1
2.5004361114966 0
2.06755717921827 1
2.24972699443969 1
1.79496771549577 1
2.45728572324523 1
1.69097499671112 1
1.65333173309981 1
3.42971192003717 0
2.14466165165013 1
2.10931949648912 1
1.75929497695372 1
1.59334663609909 1
2.13718836185388 1
2.03778791677444 1
1.93075484202309 1
1.86619016704618 1
2.10024752199533 1
2.48900503911653 1
1.93138173328107 1
1.4315728647584 1
2.32841957491047 1
1.91656785956584 1
1.76984186424518 1
2.02492618302961 1
2.18812110760998 1
2.25885597672353 1
2.34618084970092 1
1.94607867291304 1
1.28659684869189 0
1.91025470967182 1
1.6347898646783 1
1.92010516779287 1
1.53292895545128 1
2.5301630400577 1
1.26898014417881 0
1.49911968427211 1
2.13954725137837 1
1.89789475477024 1
1.81971465644063 1
2.50789929508736 1
2.35588196783139 1
1.87591559188999 1
2.58423036109947 0
2.02644470594735 1
1.60193174262381 1
1.65322175603139 1
1.89263618901526 1
1.45151759152781 1
1.93048068158514 1
1.98285455988942 1
1.8001642740471 1
2.25085173869451 1
2.04432069899485 1
1.46008997425889 1
2.24357777185666 1
1.79783853858149 1
2.05097217901162 1
1.87759067240497 1
1.75488901548926 1
2.08504058291682 1
2.04273085226927 1
1.8506231339661 1
2.19289382344072 1
1.81927632085716 1
1.70362539245822 1
1.82351258416447 1
2.03711987670071 1
2.53146954443995 1
1.65807206804774 1
1.93428333576479 1
2.43394423609562 1
1.91852961703634 1
1.74870748359428 1
2.20165863831064 1
2.2130318371602 1
2.62874605895278 1
1.745180938523 1
1.89237894856957 1
2.16547599630436 1
1.72950324003388 1
2.28184027119585 1
2.17686376948419 1
2.0616722237595 1
2.07295457329801 1
1.96420472240045 1
2.61063057751324 1
2.58189411622458 1
1.58019770196447 1
1.65549922822166 1
1.93123798454985 1
1.58983490793778 1
2.08814032166083 1
1.75873428973469 1
1.62035787199669 1
2.16954788564569 1
2.13820939916579 1
2.04096590576181 1
2.29865491677772 1
1.56127638945161 1
1.75380628640715 1
2.07181301637638 1
1.99690080991021 1
1.54355174485516 0
1.90053813859298 1
1.79856711186279 1
2.01686256652284 1
1.81409406472246 1
2.17601627566357 1
1.9687864459345 1
1.45262613656051 1
2.33105795172517 1
1.87217127637294 1
2.27787129625828 1
2.18273211280506 1
1.96272482044787 1
2.29144226504976 1
2.35234668086171 1
1.97082387821814 1
2.02272862764328 1
1.92988757225521 1
2.05431100226441 1
1.91842575831084 1
1.68199569355425 1
2.32161437753449 1
2.51586754997361 1
2.3364844794962 1
1.77866820090978 1
2.35357715946193 1
2.1754239836469 1
2.19128937576353 1
2.19476603790891 1
1.68211867533849 1
1.25827719788023 1
2.44486666332333 1
1.81440349419694 1
2.03643918730908 1
1.71738282007753 1
1.56557059649762 1
1.81724094916666 1
2.24981076090499 1
2.16282081330111 1
1.49711754168795 1
2.02307541112038 1
2.36753481287868 1
2.0988961156056 1
1.86661055832587 1
2.06557883523271 1
1.15608749701479 0
1.97255390618191 1
2.11388794989355 1
2.28778608257208 1
2.63297237628439 0
1.8060080810016 1
2.3724891867521 1
2.06008022323889 1
2.35189286176044 1
1.91067439030587 1
2.17703723871566 1
2.10261874115585 1
1.55813729602672 1
2.06996572924966 1
1.92954934359961 1
1.92922539317789 1
2.41324839279952 1
2.26263802963236 1
2.15737506770478 1
1.88247133356726 1
2.14123664862069 1
2.30292266697264 1
2.27321657013422 1
2.36037221403524 1
2.15539171927519 1
1.24913378435516 1
2.28531019100005 1
1.85070293508256 1
2.17002446688457 1
2.29087881656313 1
1.42095839580752 1
2.54128378964003 0
2.06696472996013 1
1.56039467075804 1
1.84209178275395 1
2.2855682974702 1
2.15375458372221 1
1.84430849022786 1
2.21371463089525 1
1.88395680420214 1
2.02489626603616 1
2.00831934405942 1
2.47584581231953 1
1.63854827894638 1
2.37804049844487 0
1.8156595506463 1
2.08290411492018 1
1.96985796370286 1
2.63409377379671 0
1.92363801204587 1
2.26971073406061 1
2.05150840967067 1
2.31586358747944 1
2.43276847536294 0
2.32073515600124 1
2.07775491189832 1
2.20892928050193 1
1.87935906798731 1
1.78162939216417 1
2.02149064130561 1
1.93749826862933 1
2.11381639053752 1
1.78851456295477 1
2.05789451478519 1
2.56317887899364 0
2.04993312181488 1
2.2785792712248 1
2.1938768636865 1
2.24361043534045 1
2.32619604264905 1
2.0209967133965 1
1.44745752973312 0
1.48575536553209 1
1.93420081214353 1
2.23781176451924 1
1.97326256834298 1
1.63030771347274 1
2.21413688304739 1
2.03080935781371 1
2.1986699600746 1
1.95398435027351 1
2.19804433207645 1
1.95891251441047 1
2.5585033545714 0
2.074650524909 1
1.93283511102205 1
2.29508350913895 1
1.80736695831964 1
1.73589504029665 1
2.01506189030716 1
2.3502574029799 1
2.15587405417379 1
1.93387488591708 1
2.32442654483773 1
2.1243727236376 1
1.9451267242596 1
1.37317512907631 0
1.80121644150159 1
2.17672321935199 1
2.28379024183585 1
1.95848623423956 1
1.52949897531606 1
1.65770801698237 1
2.12451732576125 1
2.29433001036455 1
1.48648659501339 1
2.54381699271574 1
1.96032093958125 1
2.03403395132533 1
2.30571789637594 1
1.87282623587849 1
1.89271289254871 1
2.34753689298722 1
1.94834937680311 1
2.1334340134631 1
2.19306944747602 1
1.89032256533177 1
1.86623536741676 1
1.58896573751176 1
1.94060196322928 1
2.14382140917463 1
2.37607523314045 1
1.91357012861522 1
2.34384720596348 1
2.01112508007343 1
2.30272335624956 1
1.99493828723465 1
2.11258667667716 1
1.94508309272391 1
2.04625200579137 1
2.25239241501049 1
1.05422819697882 0
1.8460976567368 1
1.93499428355192 1
1.83882436316581 1
2.00285843590233 1
2.1354885398523 1
2.33361381953351 1
2.33956059607604 1
2.27824912385747 1
2.27949002705918 1
1.77691632995545 1
2.26149940668673 1
2.13551786840461 1
2.21876203840965 1
1.91270058268237 1
2.27961209166858 1
1.55147927833196 1
2.15857807387327 1
1.6305036733968 1
1.99730081645904 1
2.53796015675035 0
1.60392396141984 1
2.0169196028879 1
2.03002720161823 1
2.16121564634591 1
2.22799959563616 1
2.34736733452469 1
1.88461801560574 1
1.98396894351703 1
2.42976443378375 1
2.02153878023554 1
1.65343094103533 1
1.59174794403108 1
1.82640113827398 1
2.1393614298158 1
1.61559807418964 1
2.15000028898274 1
2.17720870102448 1
1.94569254524331 1
1.51979789837952 1
2.01643007108289 1
1.68068491752804 1
2.46901762052929 1
1.9810328807366 1
2.43560807398641 1
1.86560531791677 1
1.78766208495083 1
1.7496740208698 1
2.02994920163713 1
1.68675171718561 1
2.17267098558493 1
1.9620330287138 1
1.86080975973629 1
2.14281240656971 1
1.72404797263561 1
2.0366102273231 1
2.33051694301897 1
2.29442559415498 1
2.42437117531344 1
2.13282713160125 1
1.66357719794813 1
1.2214362894482 0
1.81336716486316 1
1.90440550044972 1
2.04161700320872 1
2.09503967271642 1
1.96126123969956 1
2.14755432027991 1
1.98275299268387 1
2.04762943525048 1
1.95563248450466 1
1.78784028010643 1
1.51477673519707 1
1.9509431348719 1
2.38219927340465 1
1.65680466225957 1
2.20381679275888 1
2.48756032854461 1
1.40292272776726 0
2.14018730701836 1
2.11809482132031 1
1.73818513101393 1
2.15071683964659 1
1.95135125270568 1
2.1014545315545 1
1.90308775533041 1
2.52541385739205 0
1.68536543645248 1
2.413536338637 1
1.43614229337133 1
2.08649394588717 1
1.95406147978716 1
1.6793217757826 1
2.04278064603846 1
1.52646121429403 1
2.28484836167766 1
1.75183666350941 1
1.74139300089313 1
1.7314005284343 1
2.711815086102 0
1.73069107600841 1
2.40250158248919 1
2.31585854376757 1
1.63742532782821 1
2.22259780695813 1
1.91017083989724 1
1.55529048377291 1
1.73277083861134 1
1.74774050253935 1
1.60704836070904 1
1.89952263662003 1
2.03383657560299 1
1.75698071940857 1
2.20344815635887 1
2.13999593539512 1
2.01185465184691 1
2.31734968847992 1
1.81507657828034 1
1.84633253930377 1
2.17810906386204 1
2.05349671920486 1
2.36702091441238 1
2.29355356566258 1
1.73885436645142 1
2.13317065985075 1
1.96933857259704 1
1.71623593563931 1
2.21345348140827 1
2.33233797280325 1
1.67753673029391 1
2.03494390203282 1
2.03586124322134 1
2.16766764925468 1
2.20295992587395 1
2.00895191634231 1
1.59268155547904 1
2.14851175040264 1
2.30921299289509 1
2.09850960999264 1
1.35794002892244 1
2.01581797921504 1
1.58590234907781 1
2.78057836341375 0
1.87855876970079 1
1.78115501569266 1
2.06292685243046 1
2.00357298959099 1
2.22340679073762 1
2.35392893570424 1
2.75275707054679 0
1.94150344542835 1
1.87145715277758 1
1.4203282906988 1
1.99555669263375 1
2.11231361650318 1
2.02415939082193 1
2.30640346065323 1
1.76792087089492 1
2.46387659066325 1
1.77138626617626 1
2.0512285311674 1
1.7646067944591 1
2.1176309392378 1
1.94009456895331 1
2.04781402280483 1
1.76862181705981 1
1.73726668623368 1
1.92333917632584 1
1.73159166577186 1
1.73509989156608 1
2.0620644650851 1
2.12702264439127 1
2.0821930039298 1
1.89862747645797 1
1.84843678479069 1
1.99036533653501 1
2.36306019132014 1
2.00861395322931 1
1.62353878980508 1
2.18628843033232 1
1.80318194008659 1
2.09261099251825 1
1.80014520596069 1
1.65698923760207 1
2.02312215065842 1
1.82879969071056 1
1.49846987674262 1
2.25792036063362 1
2.48109549652967 1
1.92728691512352 1
1.92694143013663 1
2.27886406854164 1
2.35314565216612 1
1.91250767863917 1
2.31655333108462 1
2.00162183257635 1
1.96846049526038 1
1.71780757546481 1
1.97922636248165 1
1.79246623389812 1
1.40415168109025 0
1.31106095286682 0
2.54034528862599 1
2.20144824391593 1
2.22034601567444 1
2.48346535287386 1
2.14023091781145 1
2.06175817717104 1
1.60657492785272 1
1.87285908977757 1
2.39894928737121 1
1.82923053079897 1
2.34636789626738 1
1.85087481481265 1
1.80503636912602 1
1.74611674129506 1
1.76850363717479 1
2.16421271492388 1
1.7353856285228 1
2.07124380107831 1
1.67418801062126 1
2.87296147031295 0
2.42873014700202 1
1.97127990651672 1
1.95297701874841 1
1.86835500591648 1
1.95480007298259 1
2.17436341751142 1
1.67267508859926 1
1.81950981448322 1
1.99774838309249 1
2.03408014465154 1
1.60613071397877 1
1.69684000468151 1
1.70577914013205 1
2.16689544917081 1
2.08607033718381 1
1.98578068992702 1
2.04116470913353 1
1.73747067454561 1
2.40236838724975 1
2.20968563391061 1
2.20691825132283 1
1.91180809329471 1
2.01422084405299 1
1.99281693264128 1
1.54675208389248 1
2.18016019631891 1
1.38121990926766 1
2.13271574092305 1
2.2281057625049 1
1.8948647652347 1
1.9299620807022 1
1.83161638794857 1
1.95074441342355 1
1.51418316381936 1
1.98995458554547 1
2.12399496813321 1
1.90427419852517 1
1.71872235203877 1
1.23474370092191 0
2.06126422058987 1
1.76384574169561 1
2.3736680764635 1
1.54288377121049 1
2.10312421951229 1
2.05590899172626 1
1.65978283969685 1
2.10720699162933 1
1.7672745842373 1
2.65867449598882 0
1.56205206640208 1
2.83368366750848 0
1.69208801026475 1
1.73234235265811 1
1.64322104118321 1
2.05696247033957 1
2.02788132226153 1
2.23679541359679 1
2.40703497017423 1
1.84652986228483 1
1.97190800764949 1
1.59747310659545 1
1.45860303921814 1
2.21363460517002 1
2.26113485596868 1
2.17248226529237 1
2.16635820282812 1
1.91573717473456 1
2.21502944774817 1
1.77806156314811 1
1.86104621654587 1
1.68675427645149 1
2.47114851963035 1
1.96551281976056 1
2.06849973870263 1
1.92511004010968 1
1.74710990331507 1
2.31416026304022 1
2.18538978009399 1
1.88464659019425 1
1.60127215556538 1
1.87810577555936 1
2.13776302379404 1
1.89874988138199 1
2.21110292352928 1
1.86434519285893 1
2.67024814240928 0
1.92861010142631 1
1.78285288112285 1
2.14736995492499 1
2.04402401415864 1
1.8379170391047 1
2.00665004528821 1
1.7353149242386 1
2.50737512883574 0
1.20818663723089 0
1.79542524410607 1
2.00730152224539 1
2.23983861375954 1
2.62278690608794 0
1.67143866731232 1
1.71476572822642 1
1.84034806947958 1
1.69827056225757 1
1.75414070032324 1
1.61366793619967 1
1.66220140408851 1
1.63249820437899 1
2.3341843690758 1
1.99183288220054 1
2.33514058771656 1
2.23962703730363 1
2.39272625766426 1
1.30313988740284 0
2.03280262023094 1
2.298897441854 1
1.81861646796175 1
1.89367174577125 1
1.88899370644586 1
2.34559246312994 1
2.39327987608917 1
2.26693210545673 1
1.75563378687966 1
1.59102465614133 1
1.5871545810141 1
1.83471644910389 1
2.52130825763238 1
2.17728763038311 1
1.68893617837432 1
2.25600842817709 1
1.37175402602166 0
1.67656381203449 1
1.9125357673414 1
2.27037043920624 1
2.43826194191791 1
1.83121463308797 1
2.00302789790426 1
2.02999658115337 1
1.93001036792653 1
2.04982100250198 1
2.25514703196908 1
2.07371309562429 1
1.55395982547322 1
2.56427483773029 1
2.42295486019258 1
1.76144812318451 1
2.23877523129393 1
2.1252611106526 1
1.86184424486201 1
2.21948802115592 1
2.11102126686007 1
2.39151842141133 1
2.16835454463269 1
1.93627069516246 1
1.99228703893074 1
1.77893078255375 1
1.53530183805529 1
1.35642115048084 0
2.05104446321819 1
2.03228608946293 1
2.42296086998414 1
2.17997591360563 1
1.90077628147667 1
1.42564403046275 1
1.77679854812099 1
2.54874364208315 1
1.924206519807 1
1.65940087936458 1
1.74975960781011 1
2.21183724988724 1
2.18813386113456 1
2.02602725421361 1
2.26630037119073 1
1.77811983652268 1
2.17021067340928 1
1.78250178977237 1
1.89822935167618 1
2.2767732881502 1
1.92643529909227 1
2.04944334665283 1
1.66781828006421 1
2.18675158948917 1
1.85992702253456 1
1.97631987596674 1
1.77182600128692 1
1.93888762681974 1
2.13540664629436 1
2.12248606133655 1
1.58730755804385 1
2.31731972814966 1
2.02883924630716 1
2.24781932523618 1
1.8430871932428 1
1.8765566888101 1
2.57104908614478 1
2.00091377805106 1
1.59579830313308 1
1.89236810046361 1
2.16469380090737 1
1.71440514231698 1
1.647782243844 1
2.19322590053237 1
2.30556238845261 1
2.01763265198979 1
1.86842442908686 1
2.45933576930687 1
1.91358954694059 1
2.22107037065894 1
1.82690544944999 1
1.67776223321006 1
1.9886444425846 1
2.66480574900232 0
1.71473705631353 1
1.68746132313644 1
2.16686120292497 1
1.65897672897371 1
1.83539732856043 1
1.88047529308563 1
2.10375878202774 1
2.28644777312887 1
1.87567053533369 1
2.44377631982107 1
2.02236377942641 1
2.1888971269337 1
2.26509373008466 1
1.90800822756059 1
2.63942321691458 0
1.94027397736766 1
2.19088469098521 1
2.34616873033583 1
2.10092664425245 1
2.25154419794283 1
1.83421408037036 1
1.61972145075238 1
2.50521927462716 1
1.7320959156389 1
2.0373485963244 1
2.07895578255698 1
2.20188922563349 1
2.13121021604029 1
1.91486963558526 1
1.90244332889336 1
2.3198561123584 1
2.08954470868543 1
1.5885459504149 0
1.55190448990429 1
1.85843332738076 1
2.21836410036867 1
2.05156578086185 1
2.31696756131787 1
2.34064800711759 1
1.68204638174651 1
1.72703709956614 1
1.78754348845366 1
2.06339937694494 1
2.0076045269599 1
1.96140818432986 1
1.89480209579169 1
2.21143195965782 1
1.92860954889375 1
2.59188005898737 1
2.19574517561592 1
1.81286505443327 1
2.21021169813047 1
1.77538374142756 1
2.02254386620509 1
2.37755599960075 1
1.80876207450395 1
2.07241030924227 1
2.20520513955346 1
2.07933965183161 1
1.89543285328862 1
2.21970899530257 1
1.88932089364025 1
1.99572674205001 1
1.86066913167529 1
1.97836075722007 1
1.88134564984127 1
1.87220988265581 1
2.4059633868669 1
2.03375485256965 1
1.75639265155436 1
1.92933576076126 1
1.74978375336182 1
1.78889407269112 1
2.34994800506334 1
2.48323404574781 1
1.99891606004141 1
2.30944182021788 1
1.56159774466178 1
2.01670889558726 1
2.35237389473771 1
1.79981310713517 1
2.10165144734108 1
1.69997206289369 1
1.4960638595841 0
1.80443946963872 1
1.82738917095983 1
1.93085987810511 1
1.99312971838218 1
1.74111924394853 1
1.8736747899434 1
2.00684293596728 1
2.2202329771473 1
1.79628963028409 1
2.38050953552581 1
2.33110415598037 1
2.30828029428592 1
2.03915903252764 1
2.32149409704087 1
2.23538302046577 1
1.93669677752764 1
1.8679351048424 1
2.1327197160656 1
1.65089603998927 1
1.84479610342208 1
1.69069743424806 1
2.19614664897335 1
1.7568738734825 1
1.79937446399692 1
1.67218894633917 1
2.03230202249191 1
2.02058757587738 1
1.49135862920161 0
2.24280561834689 1
2.63068728385664 0
1.952491457833 1
1.96347177969482 1
2.35690962293374 1
1.77348516190036 1
2.04247630433306 1
1.88281489099459 1
2.03637247639391 1
1.8129605286787 1
1.61286655559545 1
2.04739946329507 1
1.83151221907334 1
1.74323387876027 1
2.59335746599078 1
2.49412146992971 0
1.8464535661051 1
1.44589925033088 1
2.48634550662717 1
2.14229184861501 1
1.93672486407154 1
1.9787455521349 1
2.10680604237601 1
2.05583370299857 1
2.00831804710274 1
1.78907301839059 1
1.08766791810641 0
1.73282308679498 1
1.99421906789412 1
2.09399813660776 1
1.97424757837654 1
2.02790766269134 1
2.13583264611534 1
1.73137674544694 1
1.82858289275391 1
1.31906797363218 0
1.88963896985735 1
2.10620853335144 1
2.20418396631416 1
2.1911407127497 1
1.34819891660741 1
2.4017335261939 1
2.23846262698753 1
2.00553431707233 1
2.30180513383265 1
2.28167805196838 1
1.98955273156597 1
2.14166339510094 1
1.85825946780015 1
1.88059916506393 1
1.79737778550977 1
2.4463340866123 1
1.80874842540902 1
2.37720475976041 1
1.75485221802765 1
2.2132730820181 1
1.66216218183948 1
2.18613068897582 1
1.38937486022898 0
1.37278596713247 0
1.76504183380244 1
1.66974461198952 1
1.3838533351758 0
2.09443509736643 1
2.07992047099043 1
2.34853459952528 1
1.99028774725319 1
2.04046279899937 1
1.53368778404304 0
2.01195074574801 1
1.92531770915703 1
2.1334557886369 1
1.61133033169548 1
1.36965435986781 0
1.82406469390315 1
2.36149540461831 1
1.83233069598151 1
2.00964860028394 1
2.10663455824828 1
2.1481437527718 1
1.88101270140155 1
2.07467536627531 1
1.74666031574472 1
2.18760789102493 1
1.58351510148905 1
2.16021159785962 1
2.01662911629298 1
2.14637998992242 1
1.94558789188133 1
2.21340687078092 1
2.0990097591175 1
2.17395405799305 1
2.39908343885659 1
1.82287990982253 1
1.79898805849496 1
1.98600533542565 1
2.15168168777962 1
2.16425457765945 1
1.95100243249181 1
2.10709849462542 1
1.65201473820971 1
1.73170673821644 1
2.31379589851561 1
2.26405748674489 1
1.72479908040975 1
1.92995575811926 1
2.299609069273 1
2.20796129936987 1
1.36963115331422 1
2.06894431249697 1
1.94220802143144 1
2.10030728438182 1
1.97416841676662 1
2.35739990325853 1
2.12866110538429 1
2.03019050920919 1
1.65524832754082 1
1.57832479058669 1
1.67402549412372 1
1.64657403824598 1
1.9068715758823 1
1.89889634361414 1
1.77380055846145 1
2.04880803855429 1
1.73419912752212 1
1.97464913458859 1
2.21273898300103 1
1.84513637849491 1
1.83495753666211 1
1.89180493957937 1
1.77497743805543 1
2.08644812167379 1
1.74411564268011 1
2.09100945962374 1
1.65716954272345 1
1.87973930573542 1
1.99741649190975 1
1.79206166634238 1
1.57824680678717 1
1.94183608555305 1
2.063712073723 1
2.11030591233581 1
1.4817288244395 0
1.79726774166458 1
2.08722158593198 1
1.42709896002032 0
1.66396543792221 1
2.28280976570639 1
2.51954343755198 1
1.78065580465828 1
2.03103265030276 1
2.35961689158347 1
1.93220451941496 1
2.44481610438368 1
1.92188908746718 1
1.78762176055905 1
1.95384198747535 1
1.59869591984768 1
2.01375435669179 1
2.1668188261142 1
2.26575162380741 1
2.13007794582557 1
1.82259876986126 1
2.31921593274623 1
1.95245682599945 1
2.14739403751833 1
2.28383761956805 1
2.08885475885078 1
1.86746840182535 1
1.92447710297448 1
2.63817788282867 0
1.98872771910245 1
2.19243151664601 1
1.89368937062721 1
2.19035219690553 1
2.42758353855774 1
2.44883804090715 1
2.42588040340825 1
1.41997189691404 0
1.75182280126176 1
2.06934499719286 1
1.68331930742417 1
1.87086962262496 1
2.23829178437148 1
2.67305952225762 0
2.00258771997023 1
1.88711902955246 1
2.4134440546533 1
2.06931675360438 1
2.18188363104099 1
2.15557688549486 1
2.23957543268204 1
1.51887196408774 1
2.66363514043574 0
2.58721554721104 0
1.52100932478099 1
1.98817164337038 1
1.87724397559744 1
1.67234201173531 1
1.69644324821006 1
2.01061212625668 1
2.1500610737247 1
1.60356976498656 1
1.85114392538116 1
1.88688907034001 1
1.5883691322383 1
2.52782279879164 0
2.26934022636638 1
2.25224474747934 1
2.43364854791636 1
1.87516523573871 1
2.01775774488696 1
1.62558053589886 1
2.16647522133518 1
1.84689181508526 1
1.93145867662523 1
1.87587408742459 1
2.10909049427189 1
2.27241638640751 1
2.14127804411241 1
1.9323409389102 1
2.42557679480584 1
1.97181370960494 1
2.53517587875348 1
2.14839100701361 1
1.98276282835801 1
1.87274043335151 1
1.95658846495126 1
1.78181838036038 1
2.54758893712595 0
1.98044653553674 1
2.03192955785868 1
1.83864699649657 1
2.28281018140677 1
2.21899118209338 1
1.98987226295606 1
1.94006357582766 1
2.48827398977392 0
1.73782570317647 1
1.87248306642437 1
1.77227814757384 1
1.69879615066676 1
2.08492372436169 1
2.04079540374377 1
2.35124848836238 1
1.99141942772775 1
1.63822305408965 0
2.30020738772803 1
1.83096170238568 1
2.16893010080828 1
2.08196350062379 1
1.86947951237526 1
1.99356567139914 1
1.62181183534844 1
2.09053518898641 1
2.05604242823705 1
2.14890649982359 1
2.76053444845676 1
1.86940423435391 1
2.13889805625114 1
2.27663500586976 1
2.03391015128612 1
1.78810091234517 1
1.80530915965562 1
2.20775875286487 1
2.03310892341757 1
1.85625365518706 1
2.37834691367238 1
2.15602141034045 1
2.36743276943867 1
1.71276871621444 1
2.38642893239484 1
1.79865079576957 1
2.03695032010505 1
1.68461413241169 1
2.02258569812009 1
2.33756026413544 1
1.97797722010495 1
2.11534921194078 1
2.52207168607098 0
1.63113652120516 1
2.09062748888089 1
1.87208966240203 1
1.29402541871992 0
1.90538392126115 1
1.87287251688427 1
1.84732215860144 1
1.47207361438152 1
2.42370138924008 0
2.65380423516717 0
2.40376751340959 1
2.43408487012389 1
1.95193352373298 1
1.7673843186564 1
2.19653776424081 1
1.90461497119141 1
2.12033744043085 1
2.01954722486373 1
2.34277634922307 1
1.78361680693786 1
1.89158282917792 1
2.13675539079767 1
2.3441764001847 1
2.26214522228855 1
2.21894881056086 1
1.79181701115628 1
1.8835595319807 1
2.11231428027291 1
1.79289110445171 1
2.36804368224527 1
1.99293722172348 1
2.1462033336966 1
1.63509602880721 1
1.72704020732059 1
2.68306006814034 0
2.71142737535723 0
1.41139352678816 1
2.20115353322147 1
1.9207596674668 1
2.23529317917353 1
1.69842109998618 1
2.12237121601852 1
2.31432247517173 1
2.22400384653195 1
2.11711573259052 1
2.20962058510552 1
2.22274855745967 1
2.33732385049076 1
2.26157978798634 1
2.21618616883646 1
1.87892404419274 1
1.95256058683952 1
1.63796165595211 1
1.93743716799817 1
2.18510019170959 1
1.95500112964923 1
2.07577417093354 1
1.87586449124544 1
2.18392914174743 1
1.63811830404199 1
1.87900338051638 1
1.51190481502032 1
2.1440066948619 1
2.46200149876313 1
2.3045663274515 1
2.09690283493823 1
2.21291033993363 1
1.88470979752154 1
2.28654292038017 1
2.09011526517471 1
2.32984166936699 1
2.09463600907028 1
1.25798797517477 0
2.01398179772383 1
1.47744626472807 1
2.10419680901625 1
1.95757271235715 1
1.92275654258631 1
1.92946008249695 1
1.61808074606045 1
1.81003803200161 1
1.44374369648715 1
1.5764692391941 0
1.79502715804422 1
2.07389872599348 1
1.82386704377821 1
2.76563736066032 0
1.91655348391015 1
2.33811883438041 1
1.60289063942835 1
1.89403163106063 1
2.33805300979726 1
1.88593751631398 1
2.46985658903995 0
2.0198834030252 1
1.56725057708722 1
2.02409797667821 1
1.73385753396813 1
2.03894363630951 1
2.12047728909232 1
1.89265775559782 1
1.1421544921336 1
2.35809305257843 1
2.17912291226436 1
1.99272443207641 1
3.16353099592656 0
2.19606766061144 1
2.06985795694385 1
1.90428043254627 1
2.13222815100536 1
1.68634152646553 1
1.33464665587135 0
1.84333630149952 1
2.38347950267976 1
2.24232661549237 1
2.04389252745503 1
1.90987084422224 1
1.8296528732371 1
2.29548397971633 1
1.92085052036643 1
2.47325618177904 1
1.95978056004106 1
1.01160847945434 1
2.03200321210278 1
2.16989003106393 1
2.44276876236275 1
1.85341170189891 1
1.62026050226362 1
1.95144374355112 1
2.24079122904034 1
1.2366014245843 0
1.70421308954353 1
2.25006462175278 1
1.91446516769897 1
2.07850990402843 1
2.20013715857074 1
2.19722482489069 1
1.91738042125951 1
1.91248131422913 1
1.9633760319111 1
1.89484087974704 1
2.39717007986874 1
2.11650072536602 1
1.84457484268658 1
2.14871359833839 1
1.84268103274051 1
2.20368389062174 1
2.02716125380453 1
2.1625185123841 1
1.69846867473275 1
2.16393808365244 1
1.79566899768271 1
2.12289606203069 1
1.85147780203415 1
2.39303388513781 1
1.96350536021884 1
1.43927610122959 0
2.53217714085289 1
2.20402319735294 1
1.97807150315957 1
1.86857434908064 1
1.84348986777892 1
2.27010315258588 1
1.88354110440806 1
1.59920993346365 1
2.16792556643179 1
2.43989517800615 1
2.40518958454808 1
2.02347987282592 1
1.99624478867243 1
2.30532366711968 1
1.77488521213025 1
2.21481609708292 1
2.45737341010611 1
1.80873840619416 1
2.44965074596085 1
2.07477261619924 1
2.33502106771433 1
2.61540562546277 1
2.38338553557528 1
1.9822030414467 1
2.19190235877442 1
2.35319679384416 1
2.15393174099416 1
1.91965488804301 1
1.83384094843278 1
1.88046573459172 1
2.32041547207606 1
2.19080413940299 1
1.53887785209485 1
2.22314729212964 1
1.64574478660076 1
1.61590437598108 1
1.87280695372002 1
1.78439108016711 1
2.49665684694981 1
1.65882308044017 1
2.32430746802285 1
1.94294857451573 1
2.50231589601462 1
1.77827765222508 1
1.85814993199155 1
1.554635244363 1
1.79095173332992 1
2.06977078197458 1
1.69552281542912 1
2.20383360024236 1
2.39450441672907 1
1.97807516639643 1
2.8231083482606 1
1.63530631339225 1
1.42671562045449 1
1.9029475820794 1
1.79756679071628 1
2.02337354482133 1
1.57973884051321 1
2.36429674428227 1
2.28930605894026 1
2.29215707787649 1
2.20972771328708 1
1.79429069501684 1
1.88936145890844 1
2.06022326362598 1
2.04942283635921 1
1.80964651747653 1
1.95970230901115 1
1.8379215429712 1
1.88229396543645 1
1.87648828192347 1
2.422199079573 1
2.26358405517299 1
2.36083894745424 1
2.4873461833536 1
1.61895480122258 1
1.90764429042967 1
2.35962274139676 1
2.16667416914421 1
1.98367750879189 1
2.30133183369052 1
2.0030635630851 1
1.71120290508845 1
1.90589770257935 1
2.06152814100297 1
2.71572002548264 0
1.7237162108068 1
2.52493119941182 0
1.65898736032945 1
2.33751384758232 1
1.98337480931428 1
2.23890672927557 1
1.97072126667502 1
1.1215033407058 1
2.0021002611412 1
1.98663959233019 1
2.26432794208993 1
1.93044752004399 1
1.63489842482924 1
1.99123902420908 1
2.23010156115019 1
1.73816498147704 1
2.40493028650116 1
1.7180161187437 1
2.13253617647416 1
1.95464401359992 1
1.81964779488765 1
1.83900510613079 1
1.59645615689997 1
2.23648822661374 1
1.92179642946905 1
1.77749998468813 1
1.68855013801894 1
2.40637009783729 1
2.40840473990379 1
1.68173533961566 1
2.29251002081048 1
1.678677077504 1
2.07785692141871 1
2.22557069419381 1
2.25057188887246 1
1.96624720726622 1
1.93420095037784 1
1.93817693741699 1
2.16122013398939 1
1.88223752046796 1
1.85531062059476 1
2.30129673082496 1
2.1708111585153 1
2.1894551335063 1
1.93772758192734 1
1.5838558519768 1
2.55143330827862 0
2.54541138604822 0
2.39528176731004 1
1.94717098179042 1
2.37355646167035 1
1.70866417502607 1
1.86731702850172 1
1.76148403853191 1
1.60705322631136 1
1.95591141171275 1
2.00769295112565 1
2.19624784386472 1
2.04028380897738 1
1.80231339621396 1
1.97154058965232 1
1.99056245676344 1
1.87561312121983 1
2.21845004147386 1
2.17282074034873 1
2.26467186990679 1
1.80692549258067 1
2.36703432759228 1
1.89063964474862 1
2.14214247565686 1
2.24188095222433 1
2.16249226918265 1
1.81632395018645 1
2.40605140279567 1
1.9181076233165 1
2.14868407281946 1
1.75317265332843 1
2.16407694237091 1
1.94207720291367 1
1.95592518567046 1
1.37980438730044 1
2.18660756857133 1
1.75386471903031 1
1.85141383249409 1
1.56069126013402 1
2.02770409976224 1
2.24566568409812 1
1.98624786134264 1
2.09472462906979 1
1.71307929438975 1
2.07347554344176 1
2.49671514045277 1
1.87940339816852 1
1.6329401529669 1
1.89575623085733 1
1.84036125032289 1
2.06196303902583 1
2.59604956041122 1
1.75352985562712 1
2.13538583413585 1
2.09400579706873 1
2.02724552788095 1
1.99238924122482 1
2.1175831664797 1
2.26772727720749 1
1.99822225739611 1
2.13765811979524 1
2.11583830182675 1
1.85983232782729 1
1.93804265501741 1
1.90383667484138 1
2.31033953240682 1
2.02533634200474 1
2.2414876208494 1
1.87551833668971 1
1.83121749247008 1
2.41708415873919 0
1.98405656919641 1
1.97133822933358 1
2.22395573574175 1
1.8646279480945 1
1.82758073709187 1
2.06143984256067 1
1.80700874861322 1
2.06239088981622 1
1.86586398792081 1
1.63586435766655 1
2.09068555023437 1
1.91034029095485 1
1.83013798554292 1
1.91634097501707 1
2.09488412919281 1
1.94152799908029 1
1.99636076338631 1
2.01382706912024 1
2.16061230283537 1
2.0777681260123 1
2.16468657686889 1
2.20405614993641 1
2.0066576382042 1
2.03750855608466 1
1.86758857611173 1
1.61127391989098 1
1.73879237920832 1
2.34672660545425 1
2.46390188049321 1
2.01476420698074 1
2.10678366727329 1
1.60372018858649 1
2.21054350861692 1
1.38778841247084 0
2.09411670786085 1
2.14842942135559 1
2.08625618897108 1
2.3283970280398 1
2.49921653273992 1
1.63793068653158 1
1.98804980089809 1
1.81194628545046 1
1.91066073650241 1
2.24517870495349 1
2.08852719549026 1
1.92891565785662 1
2.03083139748624 1
2.14319807663493 1
2.45002414956439 0
2.19100303442437 1
1.78888385286536 1
1.79946549973469 1
1.91445024937809 1
1.45765876561879 0
1.70172378078286 1
2.00676403194516 1
1.80335175513065 1
2.0270322460339 1
2.03787643846238 1
1.83406375702043 1
1.91608913837735 1
2.57466999464363 1
2.2802697470966 1
1.88151853973384 1
1.83422407890904 1
2.14629600406513 1
1.87241064803617 1
2.29969432831612 1
1.98174310357957 1
2.19148079144492 1
2.02588980385772 1
2.1042052228454 1
1.71919833705984 1
1.46917252613449 0
1.52893845165238 1
2.53127509183052 1
2.0574766027538 1
2.6908729157257 0
1.95267025387832 1
2.05462367935188 1
1.78888789021703 1
2.19783278551807 1
2.23055813593633 1
2.37435095479951 1
1.92125104805781 1
1.19055489961244 0
2.26815667115294 1
2.02620097156899 1
1.74846531592744 1
1.96541590531208 1
2.07810554526755 1
2.17883234358143 1
1.66322461817551 1
1.96758471768456 1
1.96165130491771 1
1.84412358127118 1
2.55293085804817 1
2.14045904428927 1
1.53258055964412 1
2.13481054481827 1
2.03154508618837 1
2.03000136978647 1
1.59645308727254 1
1.67880209388781 1
2.55946889072644 0
2.49375470503686 0
1.42921304174614 1
2.34727767436476 1
1.95482239999022 1
2.28297200647394 1
2.30780065110318 1
1.91030321835496 1
2.09453975993728 1
2.27469479586402 1
2.29137090978505 1
2.32897233007897 1
2.360875961986 1
1.94106601639889 1
2.09950444235639 1
2.17161613818095 1
1.64495503205217 1
1.72630048756405 1
2.54253186495251 1
1.84402583394187 1
2.34107088901921 1
1.8608458441067 1
1.82963624345843 1
2.52716681334455 1
2.21527259399574 1
2.20949122685395 1
2.32892097626266 1
2.14212785182006 1
1.72173855170342 1
2.06000753333586 1
2.31474917138313 1
1.95184803597424 1
1.75186135108531 1
1.78680661222325 1
2.15282019175766 1
2.24369865574957 1
2.15575446255006 1
1.60266855604731 1
1.65162098899001 1
2.36180357210288 1
1.83921613869151 1
1.89718341052551 1
2.07172193219453 1
2.28851683664633 1
1.67293287094555 1
2.07478359628837 1
1.75771977852353 1
1.9339099423451 1
2.17238515707756 1
2.69465381947848 0
2.02040974804166 1
1.96841215769967 1
1.88801741325748 1
1.57816930159919 1
2.1418175300204 1
1.92560651911005 1
1.80003580842282 1
2.17382418491911 1
2.22328052823717 1
2.18529761767888 1
1.91954078010931 1
2.18402544871218 1
2.31386682455064 1
2.27501697870467 1
1.85755699118366 1
2.21758612248873 1
1.62840189825134 1
2.35195141439516 1
2.36117013633808 1
2.28825773852086 1
1.57293909055258 1
2.02033454741654 1
2.68642155592492 0
2.49664932071997 1
1.76543004571643 1
2.28212384810221 1
2.0861813046554 1
2.39749203440673 1
1.90986669735866 1
2.48643505675572 1
1.90264766062393 1
1.56534557346565 1
2.3196802137504 1
1.76387319547692 1
2.18235729788002 1
2.15794185915832 1
1.68216167741519 1
2.03916459901116 1
2.11771352429557 1
2.13982736718335 1
1.48408151350772 1
2.00433471795694 1
1.97345916298714 1
2.60180081692627 0
2.61776083202258 1
2.16979971803686 1
2.07493176358886 1
1.57271300863817 1
1.79994129632688 1
1.85954353008879 1
1.48320601169938 1
2.39181991691433 1
1.80160489985665 1
1.80868734881741 1
1.99391427839062 1
2.26182457651798 1
2.39079568779986 1
1.74454175259035 1
1.59214303706358 1
1.55968749926811 1
2.34622654042062 1
1.43325822006764 1
2.21325271946335 1
2.03425850760593 1
2.10360719643704 1
2.02708576938755 1
2.13960360389011 1
2.2380318076611 1
2.2587657961907 1
1.74771490927346 1
1.97844413740414 1
2.26903441625934 1
2.56665975194561 1
1.92552101675074 1
1.81114066397191 1
1.89759351095419 1
2.02901767154401 1
1.47873084829782 1
1.54158731181294 1
2.38020525074592 1
1.89055914581888 1
1.85852923463819 1
1.87462931068722 1
1.8942014212459 1
1.84495561906646 1
1.88705521796224 1
1.50917943212242 1
1.87422466855567 1
2.18810374183422 1
2.4805216924949 1
1.53347997359024 1
1.89683824282028 1
2.14329458379135 1
2.5172247371759 1
1.36227304593743 0
2.36074429122551 1
1.75269529209524 1
2.32594706147746 1
1.81768236472881 1
1.75021361432562 1
2.08625870969232 1
1.61275073685076 1
1.89290752786171 1
1.95656266529781 1
1.43169187678388 0
1.64305852937025 1
1.72860722661778 1
1.92683378975798 1
1.90712256519627 1
1.74733968736482 1
2.05185211791333 1
2.00693686331017 1
1.43342296738745 1
1.87628746384863 1
2.30051210768142 1
1.92112705340152 1
2.1494029523425 1
1.93777400404891 1
1.87999229926976 1
2.39624593351893 1
1.89026629070309 1
2.36889104737741 1
2.08686256137207 1
1.74034913034301 1
2.16874381224767 1
1.8869776936065 1
2.25642148960158 1
2.02120618421334 1
2.04319723880787 1
1.94777434496075 1
1.49804143187707 1
2.28425628032492 1
2.29019655468085 1
2.32760757153406 1
2.11786483767847 1
2.06062119195218 1
2.07092463456545 1
1.894451963426 1
1.69637446871626 1
2.084139001685 1
1.52655753133918 1
1.17212786584259 0
2.28327433813526 1
2.11335696404845 1
1.91174782353987 1
1.58335979809116 1
1.94571941931295 1
1.83878610780057 1
2.3427912204589 1
1.97842364129111 1
2.21411971511587 1
2.5988702620411 0
2.21132846438128 1
2.3328860599253 1
1.85169365549096 1
2.6604603370179 0
1.9365983794383 1
1.86525192127209 1
2.2876308142168 1
1.99046405650841 1
2.30463742751198 1
1.9671752233241 1
2.01327760377194 1
2.09403625503978 1
2.51872750861205 1
1.91387007527076 1
2.33129857168875 1
1.66153077651719 1
2.19593123307294 1
1.94679813565081 1
2.01875286836118 1
2.16523741148043 1
1.76566170963124 1
1.78987716547288 1
1.73716871586247 1
2.26989560398791 1
1.75404098509626 1
2.05930070485284 1
2.1896042475509 1
2.14256655110137 1
2.21133412650164 1
2.53146016012261 0
1.80121607113144 1
1.97395418934428 1
1.49400532470826 0
1.96647338979855 1
2.22553406407589 1
1.98255666587386 1
2.16963854083236 1
2.36624190481323 1
2.19128230406555 1
2.03069139795999 1
1.69399396276363 1
1.85954536283595 1
2.0964097199491 1
1.80072802529928 1
2.46760464190788 1
2.31537383231346 1
2.06960157765289 1
2.22773507277547 1
1.99358926094283 1
2.47093446510211 1
1.87648198613278 1
1.87316534114975 1
1.82243174999832 1
1.72635831038567 1
2.06707853661141 1
1.79367655672949 1
2.47125320742675 1
2.13615991511387 1
1.91756841545721 1
1.94675560253051 1
2.14024544745196 1
2.32809872342401 1
2.12475004397302 1
2.2608907345668 1
1.83816151807994 1
2.08995882918063 1
1.80877769649093 1
2.01367547237869 1
2.26296870868062 1
1.76085449379303 1
1.89725401498214 1
1.96807699801617 1
2.24246627498074 1
1.44720893000498 0
1.91562854612327 1
1.71547324566011 1
2.19696860716268 1
2.10759153319841 1
2.23989419309877 1
2.11730274626676 1
2.18997859709537 1
1.17875489368002 0
2.11336863541902 1
1.62430168080568 1
2.31232952434752 1
2.13196385070746 1
2.25276047083749 1
2.10721179775748 1
2.5677091590246 1
1.6039673415983 1
2.45540548555921 1
2.08192318198082 1
1.5397257343278 1
1.60627113247441 1
1.70053820291875 1
1.98816510245262 1
1.44344664152568 1
1.93777371328881 1
1.82883606055455 1
2.28572105317452 1
2.04090736716942 1
1.87702063316248 1
2.13939307891746 1
1.94212797511755 1
2.22166030173113 1
1.94900594950474 1
2.05884387187853 1
2.16684543875992 1
2.04571712114146 1
2.09894733740882 1
2.12698142389145 1
1.7570648460148 1
1.79864476356761 1
1.70953643507411 1
2.56549575617457 1
2.10712618709369 1
1.94740523769375 1
2.18383004350494 1
2.43857408173063 1
1.92469312728435 1
2.30278726219244 1
2.23494667254475 1
1.80402148194948 1
1.93765256715877 1
1.98881187504458 1
2.31750822950024 1
1.78550876396738 1
1.71324271365457 1
1.8439068921392 1
1.8795940424732 1
1.97987218063615 1
1.72546891988072 1
2.06689174270836 1
2.05137170046233 1
2.30511174858262 1
1.79794189226421 1
1.65030525855336 1
1.48777361739295 0
2.15245902193893 1
1.73319883194022 1
2.23806177315846 1
2.11612551294495 1
1.97390419937254 1
2.22773546379855 1
2.24526635809417 1
2.08876682131939 1
2.12942525957149 1
2.04177538623365 1
2.12708258954516 1
1.93908209528999 1
2.2568119049994 1
1.99069659001434 1
2.40561109142061 1
1.8774090385573 1
1.76789204472891 1
1.71294490707556 1
1.6236910187919 1
1.99773138941424 1
2.00630882879645 1
1.90734023046138 1
2.70828904993528 0
1.97286334505815 1
2.19860178103079 1
2.41315643951214 1
1.87833706318919 1
2.3084797526055 1
2.02305546488325 1
1.9518350591615 1
2.27047196828862 1
2.05795183248366 1
1.90768753835381 1
2.16265759581417 1
1.70315171253198 1
1.94123423874482 1
2.17488125564113 1
1.61625277084112 1
1.96937767219692 1
2.58012225367128 0
2.09194890049481 1
1.77366666907246 1
2.23339896071052 1
2.28928600682717 1
2.09059360979867 1
1.62205933981854 1
2.53385900331519 1
1.44033283712217 1
2.33842624708693 1
1.90198897306865 1
1.99332964165431 1
1.83920827555367 1
2.1014385431287 1
1.56707366047185 1
2.20764014455245 1
2.04542699314246 1
2.36010596775431 1
2.12689595133675 1
2.39613222647988 1
2.24268904128436 1
1.91809301548184 1
2.44729424952067 1
1.95089942639905 1
2.35133000165359 1
1.90566974543313 1
2.12230939477004 1
1.86479499656703 1
3.03241997629591 0
1.74265598034041 1
1.9889039404159 1
2.04537862006384 1
1.97003355753262 1
1.73857093688814 1
1.64480183158501 1
2.04301504521145 1
1.54223736601231 1
2.21447330913647 1
1.37433405322487 1
2.33970984648172 1
1.58650757577816 1
2.20813856544106 1
2.01764655204114 1
1.80192996736324 1
1.48105862591894 1
2.06070397331433 1
1.95299614054968 1
1.78960959112862 1
1.5044844358432 1
1.8499158159792 1
2.15481926108165 1
2.05080355594527 1
1.57814618365002 1
2.1751978877969 1
2.23157510475689 1
1.79499779919819 1
2.20025230524616 1
1.68163397622921 1
1.87747180764632 1
1.77137668049975 1
1.92211869259966 1
1.89504925965908 1
1.61926246071072 1
1.65541788147995 1
2.25444827905903 1
2.12253997292044 1
1.51647950089019 0
1.96515330525483 1
1.68032620850059 1
1.72668408370793 1
1.64172419211231 1
2.00763586904144 1
1.57915363925492 1
2.4028679205693 1
2.1619572865626 1
1.41236148989044 0
1.77002355816652 1
1.72088733575312 1
1.55712748065572 1
2.20448994953676 1
2.58625001290741 0
2.10356034656004 1
1.9430299917432 1
1.42066081527544 1
1.8412870800265 1
2.30479706713712 1
2.18624763840614 1
2.07750851641545 1
2.68959730212733 0
2.00717837835831 1
2.56672221461153 0
1.6023023587188 1
2.01192651338034 1
1.68851702777797 1
2.33665148147734 1
2.57332430379178 1
2.10228556423698 1
1.84122079070501 1
1.61273969349129 1
1.8277043198956 1
1.7394079222194 1
1.65621188994441 1
1.67159489977713 1
2.46080178344949 1
1.84833073043512 1
2.0515779956396 1
2.49049362269679 1
1.81450982287142 1
2.0532495306348 1
1.92815542419495 1
2.30326942337022 1
1.92894522824417 1
1.93630655501095 1
2.1373181891172 1
1.8020783715364 1
1.7593754920598 1
2.39432670783807 1
1.73699589772506 1
1.59647878702737 1
2.01345219151013 1
2.1616595357429 1
2.23183409377078 1
2.20497933043133 1
1.77234614149326 1
2.22187130095578 1
2.51260450703287 1
1.75519762261465 1
1.69227393151867 1
1.29606362731748 1
1.85356101171044 1
2.25175023887236 1
2.10803245105284 1
1.95061201325982 1
2.00022425878867 1
1.85023496244584 1
1.7149453418197 1
2.16318380857107 1
2.09061376403474 1
2.24721229255867 1
2.57942126768579 0
2.0353890529985 1
1.899042749178 1
2.05513234704668 1
2.17046858973007 1
2.38284821903563 1
1.63120846207861 1
1.92874324597316 1
2.25886046698201 1
1.92579498569977 1
1.92775567108761 1
2.41103927380812 1
1.75873146163336 1
2.11804589212684 1
1.70220040625113 1
1.96090337728379 1
1.45672748201734 0
2.15851335609733 1
2.0642824489085 1
2.16631874510823 1
1.95430711511398 1
1.89056012409395 1
1.64234457955069 1
1.83881235189535 1
1.69833863314454 1
1.94320675071071 1
2.18912373369916 1
1.66896698037746 1
2.06509914032842 1
1.90348912659297 1
1.17021107273142 0
1.74531805875753 1
2.04536601793146 1
1.8887371674763 1
2.6157330646503 1
1.95785201801115 1
1.67565445287627 1
2.60815936613364 1
1.90557118026523 1
1.60571609759159 1
2.33718749864081 1
2.22333087784239 1
1.57057142157965 1
2.0287396418482 1
1.99424943447218 1
1.81249227155754 1
2.24886930958368 1
1.68605523792726 1
2.24226699494795 1
2.31250290952587 1
2.25474979524019 1
1.44452865588158 1
2.07083806293297 1
1.67518442589174 1
2.00560464553521 1
2.15372421320123 1
2.31650982012731 1
1.99682110402885 1
1.93222085073605 1
2.67655821098361 1
2.09888946324613 1
1.64322286927107 1
1.8079326079413 1
1.8905474412832 1
1.8169071140212 1
1.94103567101651 1
2.00479017315985 1
1.54798607240867 0
1.86390926214058 1
1.85796847466154 1
1.98363502238302 1
1.93079342163731 1
2.0546906702276 1
1.94178527575572 1
1.82176678671395 1
1.80441992563603 1
2.20174724368485 1
1.89397110968664 1
2.49671294703896 1
1.48203353525219 0
2.17153124821791 1
1.8488074382075 1
1.97739911370456 1
2.23289551183994 1
2.32171759051158 1
2.06260691434272 1
1.80210508878554 1
2.18396203326835 1
2.18758535762509 1
1.49319331379605 1
2.28646880797931 1
1.93318456015173 1
1.81685615558985 1
2.47773142433009 1
1.45094411850122 1
1.32988459007174 0
2.17943777412381 1
1.63851921172806 1
2.38003310651418 1
1.90654523464181 1
1.83423145892676 1
2.28224908012927 1
2.44649495833074 1
2.30791704402407 1
1.70094665697374 1
2.22394816122202 1
2.46681695031313 1
2.09661792966225 1
2.3403459886842 1
2.129900074283 1
2.48948102130169 1
2.15807546456499 1
2.30605420127738 1
2.21191460764501 1
1.73375098256332 1
1.58437362158464 1
2.01131705533189 1
1.98302501086465 1
2.20458298187488 1
1.88480270292855 1
1.64597662867653 1
2.79335376008163 0
1.71144545033142 1
2.43691441295805 1
1.58818739034763 1
1.65545147379661 1
2.09296505584101 1
2.35061865589495 1
1.77000904670623 1
1.97604246188507 1
2.24667076893957 1
1.89860890503478 1
1.65073642950466 1
2.24723393079691 1
1.88783186099674 1
1.76680231573969 1
1.95862174856228 1
2.48029409984126 0
2.40089513904493 1
2.03180865624854 1
1.70567599390743 1
2.35869436147258 1
1.88984282572164 1
2.24302023102397 1
1.63411141755987 1
2.08459090299903 1
1.7536378868457 1
2.2563787513933 1
1.80008836148507 1
2.07177483690846 1
2.20533627773009 1
1.67557197467217 1
2.12001251550294 1
2.33047527413965 1
1.81230449963822 1
2.10299731126122 1
1.93879515331093 1
2.09051078181974 1
2.39030175927644 1
2.11828023126293 1
2.1282452052687 1
1.87884429615894 1
2.27370352934067 1
2.57442301224555 0
1.7608395993595 1
1.4796726159344 1
2.15508655096373 1
2.09729592236595 1
2.06583090959224 1
1.97511174207454 1
1.95701142622183 1
2.3703089621901 1
2.07359968316139 1
1.88525957329031 1
1.72522354995645 1
1.74297456728073 1
2.04701155295677 1
1.8444842790317 1
2.29045657415127 1
1.60876504426069 1
1.99117915262575 1
2.17074273892511 1
2.06410873756746 1
2.52539033688656 1
2.43635915301802 1
2.02986670263015 1
2.30145951982298 1
2.22239899097053 1
1.77582151686916 1
2.21558372713164 1
1.75721784242149 1
1.99928964391591 1
1.70797551786745 1
1.78594158071637 1
2.21118968250236 1
1.70502785094125 1
1.79804662333167 1
1.53037094704241 1
1.82110846561478 1
2.16482710984907 1
2.04570571536371 1
1.83211303002135 1
1.76367059529569 1
2.41390770276158 1
2.05324824569413 1
1.83046513984752 1
1.78298003642728 1
1.29020310453697 0
2.06316121867952 1
1.87455429636143 1
2.12085469749462 1
2.12365041261334 1
2.33864197119375 1
1.98418297672236 1
2.02658896581877 1
2.12508906427406 1
1.69544724751482 1
1.94601281544784 1
1.9541018893255 1
1.41227104512151 1
1.81193800258986 1
1.93099518714122 1
1.92823784200145 1
2.56260768954028 0
2.02099745308738 1
2.11994398427479 1
2.26652095219622 1
1.97003072751888 1
1.9029604916814 1
2.11825783546984 1
1.65441541211981 1
1.7981486226398 1
2.22794755792831 1
2.03842583749288 1
2.39637760427688 1
1.80229293838772 1
1.98354352807418 1
1.88273864864192 1
2.07673363973457 1
2.04391298080647 1
1.65391129527188 1
1.85576623697672 1
2.09493692165029 1
1.78981321076218 1
1.54546292171672 1
2.42450804328687 1
2.11944668398431 1
1.75453937273466 1
2.28244352456152 1
2.00716478931561 1
2.23262995230914 1
2.68200472390885 1
2.36257459071484 1
1.63728924565315 1
1.89149401528639 1
2.07582647601408 1
1.8406285014104 1
1.8061205199103 1
2.32496311959182 1
2.1684277109257 1
1.69848982783378 1
1.96354352980814 1
1.81759608346036 1
2.32324964528511 1
1.61104635577956 1
2.30191281425524 1
1.32712829893045 1
2.0016202010245 1
1.85273356540901 1
1.78701072585096 1
1.85300886704756 1
2.01645731501164 1
2.01363777544279 1
1.9191198745702 1
1.82101846412844 1
1.86106673142789 1
2.09908931458835 1
2.40443786676702 1
1.42077640327754 0
1.84509880805373 1
2.18636945142724 1
2.14388454410934 1
1.68710883502408 1
1.81153787793211 1
2.0407240799144 1
1.6694005551688 1
2.18453788884476 1
2.25105441094403 1
1.70222350910517 1
1.84135895514413 1
1.87864637364764 1
1.89350351355144 1
1.59119824108073 1
2.09623703905167 1
1.43261182497934 0
1.70893414742628 1
1.62554374298739 1
2.29891815773769 1
2.02173463876874 1
2.08729696791674 1
2.26002606177147 1
1.94174353363214 1
2.14476905386844 1
1.99965624731535 1
1.93626526163502 1
2.32318597281965 1
1.55179802321612 1
1.8433236968711 1
2.01777124848558 1
2.17402245699363 1
1.70121034712484 1
2.16389333637446 1
2.05841719631923 1
2.08979959464839 1
2.12723487192266 1
1.91128760112031 1
2.06841192458463 1
1.69662224581193 1
1.89821887569504 1
2.21532498434629 1
1.88240908849321 1
2.02347860020715 1
2.27827075290584 1
2.1425625483288 1
2.03018359918128 1
2.13375996699069 1
2.6705689294914 0
2.26813718342439 1
2.24544745592373 1
1.90398930311354 1
1.68542161727036 1
2.06369036569954 1
2.06263881066655 1
2.32457196469832 1
2.31307006733063 1
1.79695278779579 1
1.96635416963523 1
2.15305464045514 1
1.99670408512075 1
2.60622869834627 0
1.99932984490564 1
1.99261433466418 1
1.8951191031372 1
2.16808132802361 1
2.67544090848258 1
1.91933075742642 1
1.66597389138238 1
2.2305582052475 1
2.20638795326797 1
2.10417217320325 1
2.16506948191184 1
2.18691105684683 1
1.78542010190216 1
2.37648885174973 1
2.09231058907354 1
2.01106403273572 1
1.99696480843058 1
1.9683064937349 1
2.28656645934724 1
2.16238403937769 1
2.27925532392296 1
1.6000498689377 1
1.59527656124177 1
2.25696375977007 1
1.60616452147117 1
2.13838367958288 1
2.27294493323244 1
2.08429129710781 1
1.44743909445314 0
2.20356978263742 1
1.92956328120651 1
1.7821550560163 1
2.13901828846947 1
2.18824484290836 1
1.85073836457697 1
2.05580855413814 1
1.8975860340482 1
1.57193446431883 1
2.02191085645062 1
2.24633208736122 1
2.16806063409547 1
2.049634125505 1
1.97297008487747 1
1.56893557549695 1
1.53435794759324 1
2.10091674649914 1
2.22061343414534 1
1.74355512370577 1
1.35040803773113 0
1.71025362422048 1
2.35391478832745 1
1.62676120333105 1
1.93319779314983 1
1.78748412062598 1
2.60036983569611 0
2.1836967576721 1
1.77542411874964 1
2.41887764280905 1
2.29523075059291 1
1.96428707634061 1
2.12677296363841 1
1.97251435837865 1
1.98267711985783 1
1.60947832977164 1
1.87340773173544 1
2.15672960564491 1
1.69158517758891 1
2.28105421424645 1
1.84726939468375 1
2.23976443998234 1
1.94665560122824 1
1.72126766953979 1
1.93176032898822 1
2.20984687956101 1
2.06124240326378 1
2.21114155130021 1
1.84509155256514 1
2.10349060531306 1
2.02177071047657 1
1.97237178616861 1
1.59298483203555 1
2.10770041726781 1
2.9063909027039 0
2.23395520127612 1
1.67127502573749 1
1.89283369529499 1
1.74106358033326 1
2.17420965015773 1
1.913598745721 1
2.750074791312 0
2.26437148978596 1
2.0282774151768 1
1.84407632148819 1
2.00444467799136 1
2.10207853042179 1
1.974239641711 1
2.12564221284541 1
1.49044258979238 1
2.34980652442137 1
1.84332226789336 1
1.58531655174401 1
1.99813381726895 1
2.09997694853197 1
1.69951404816035 1
1.59961129109021 1
2.25455708727444 1
2.20795094276331 1
1.89282351133753 1
1.88895923109821 1
1.93151230063108 1
1.98981312749634 1
1.75807615005155 1
2.2875505280343 1
2.21055846680701 1
2.54122379789034 1
2.31642040596767 1
2.42137605909029 1
1.87388427702598 1
2.01635015124248 1
1.35480942444162 0
2.29539961182659 1
2.18742462570253 1
1.6893972964431 1
1.78372124708002 1
1.82017286089065 1
1.57759466039454 1
1.97927571814968 1
1.9410895997115 1
2.31911820871743 1
2.00437843423541 1
1.98472145462955 1
1.94026335468193 1
2.25922536291454 1
2.29290973609109 1
2.05396586965831 1
2.5497867124624 1
1.99003203235346 1
2.13838177156753 1
1.75465204542592 1
1.83638515119285 1
1.68391491991838 1
2.47929082130071 1
2.07191382370242 1
2.12348613459222 1
2.02091598257216 1
1.57223940446382 1
1.91316153166739 1
1.86242027805396 1
1.73216239643665 1
1.69511068876156 1
1.86579797632385 1
2.0144270852819 1
1.88709362170713 1
1.84566179503303 1
2.32655261482845 1
1.76289260617724 1
2.33542921308932 1
2.01477066029573 1
1.7781469621557 1
1.89940036509865 1
2.1533725390233 1
2.27361666148367 1
2.06983294375289 1
2.00841247574901 1
2.03570747035079 1
2.09287653377838 1
1.87432533815645 1
2.07469222238439 1
1.6696918585688 1
2.15748978460494 1
1.96411976491722 1
2.00232329965872 1
1.81548088746203 1
1.99357822746048 1
1.85991233487301 1
1.96256350204451 1
2.05660456893794 1
1.46494741425577 0
1.78445693874388 1
1.63522194738958 1
1.90734799553016 1
1.94676272189835 1
1.8625447449272 1
2.11754111742417 1
2.01216976392682 1
2.44736461517295 1
1.80578049528366 1
2.61640722390314 0
2.44992193743719 1
2.04809063022941 1
1.56705070305677 1
2.04497851699449 1
1.9587258389921 1
2.13940994284973 1
1.74683428597589 1
2.31465425653354 1
1.7835363262317 1
1.94818202400883 1
2.20261629167139 1
1.60350593140345 1
2.20631172127421 1
1.61052121321644 1
1.50796641311698 0
2.37533974495176 1
2.04854780898768 1
2.19097803771368 1
2.2041905177088 1
2.56516317162141 1
2.08262592523444 1
2.3782888366946 1
1.91948013745978 1
2.68019253663716 0
2.52172858891597 1
2.39409811663974 1
2.29030755604035 1
2.43346740700805 1
1.72624305050263 1
1.97819035906012 1
1.94188645196937 1
1.64587198492353 1
1.54094221555362 1
2.39102869992468 1
1.98823148911167 1
2.40949498448812 1
1.67889365585576 1
2.29222412231926 1
1.95235821451331 1
2.09882624094896 1
1.86492868765185 1
2.06778745334336 1
2.03055900648689 1
1.63964840698682 1
1.96980695709205 1
2.18207501551542 1
1.50640779835448 1
1.81123599855631 1
1.6237851598828 1
1.52120799066796 1
1.91843701049866 1
2.01016322742235 1
1.97950066845797 1
2.13802610419831 1
1.8442250145905 1
2.55892468140567 0
1.92827411886697 1
1.97803078065134 1
2.10302633420891 1
2.29144820534886 1
1.8532915960322 1
1.40122651216794 0
1.64902704430543 1
2.51557404512083 1
2.50645023003319 1
1.70502496456155 1
2.1024844677275 1
1.56444519640525 1
2.35420338812737 1
2.31388392586434 1
2.1772067537265 1
1.54665938813414 0
1.91616576149094 1
1.90408204768287 1
2.02664148617759 1
2.40792515112773 1
1.66550986621912 1
2.41924964879518 1
2.14265381345557 1
2.27374500531954 1
2.19383277328912 1
2.21623935474599 1
1.40268905969952 0
1.96156089991267 1
2.06719096800637 1
1.8535649127167 1
1.48994094652257 0
1.89830537704009 1
2.30841515434076 1
2.19222393263196 1
1.73294866555045 1
2.24812106960486 1
1.71530499633941 1
2.22841372843768 1
1.90883152302767 1
2.23191589924282 1
1.87815990760631 1
1.5977268885275 1
1.9199165878323 1
1.77589216540759 1
1.77762242609766 1
2.04954954792225 1
2.18134594100103 1
1.79133609330314 1
2.35190330528012 1
2.3071509953954 1
2.3513659606856 1
1.73668018733733 1
2.15810888114926 1
2.02102097650767 1
1.88892280706165 1
2.52164342683582 1
1.94237326137207 1
2.01054497959616 1
2.18522196858359 1
2.26858127641002 1
2.24513495558722 1
2.08526094883554 1
1.85971075164158 1
2.15943610311789 1
1.68946290540868 1
1.5141004811083 0
2.05600592797255 1
1.97662744339294 1
1.75856276410158 1
2.04467658770942 1
1.60919758101468 1
1.77085539530771 1
1.88563087008504 1
1.37782795443213 0
1.93394592417206 1
2.21185859620756 1
2.71699464530228 1
1.88647693162569 1
1.52755288685274 1
1.80923821561512 1
2.01752930532999 1
2.0011362957249 1
1.59979128337032 1
2.1230738924851 1
1.85471281062086 1
1.67665988525692 1
2.14392281973679 1
2.0681504825515 1
1.87572819795985 1
1.82442320000089 1
1.9428517337817 1
2.03996253997245 1
2.03594266851399 1
1.78689371149818 1
1.75355313443746 1
2.39444683199873 1
2.10297059794323 1
2.38420156806403 1
1.41527995633587 1
2.08933722876084 1
2.14910013739934 1
2.11804986475004 1
1.74262126677002 1
2.01845468191172 1
2.07667313457033 1
2.00232982028894 1
1.81001216704397 1
1.87485424110389 1
2.4061972417799 1
1.91308216809867 1
1.49206357531105 1
2.06143820570319 1
2.04770540736689 1
2.05594786458166 1
1.95979129064304 1
2.10783154790118 1
1.88508056004352 1
1.78226653338685 1
2.15309850723926 1
1.86950156720321 1
1.97957821525796 1
1.49976276285938 0
2.05509608401987 1
1.70123359280864 1
2.39654161069411 1
2.18235426100297 1
1.7921356574843 1
1.63321565994842 1
1.43835847716211 1
2.27027464136705 1
1.92765161704941 1
2.03735470828495 1
1.66281588239075 1
2.00254754485456 1
2.29985325660872 1
2.16415911978272 1
2.3711568460146 1
2.27047626194687 1
1.68605774032298 1
2.29557925901197 1
1.58095033392986 1
1.51545855266745 1
2.01197265294432 1
1.96393961458501 1
1.74743726350349 1
2.25625084440372 1
1.7159226615386 1
1.57192026115639 1
1.82403507544339 1
1.82868359037146 1
2.03229902852947 1
1.91653677109233 1
2.13405281698727 1
1.80701240174446 1
1.84817350675313 1
2.48080363610266 1
1.63671019143185 1
2.00910477890112 1
1.66841643501453 1
2.30366834400758 1
1.75504210857999 1
2.14470300953053 1
1.64820714463707 1
2.16792756689557 1
2.11623926086422 1
2.11323898655582 1
1.61241851518977 1
2.16348296337633 1
2.05522043642112 1
1.65274441265693 1
2.24091948512896 1
2.16687625045733 1
2.40799922518481 1
2.29152101155189 1
2.07361186757055 1
2.53681040943673 1
1.59256117385657 1
1.99783788220671 1
2.11002533915186 1
1.86420766346302 1
2.01261421808436 1
1.96630921910919 1
2.42428188000435 1
2.03816468481271 1
1.97895670083162 1
2.06389814833477 1
2.05070264171901 1
2.42177961447593 1
2.30038512205918 1
1.92472464811655 1
2.25567845557112 1
1.95712788923722 1
1.7268796644943 1
1.90825422561881 1
2.28555509170529 1
2.03477666354326 1
2.18712054204577 1
1.91135174627635 1
2.21620516572626 1
2.66354343976398 0
1.42940304397689 1
1.42095016043615 1
1.93498365300777 1
2.12013974298904 1
1.75787059976853 1
2.1799937181136 1
2.32011286238527 1
2.09468688879122 1
2.79874502783885 1
2.22962492766696 1
1.88462469987237 1
1.58388862239815 0
2.35868332131745 1
1.91153472316972 1
2.13896070943721 1
1.50912207627833 1
2.27893682288267 1
1.72901343438602 1
1.88962812625953 1
1.5696055060596 1
1.94158592443626 1
2.39739571192101 1
1.87562329902426 1
2.04203774954118 1
1.97272182524414 1
2.05726495806641 1
2.34087514208725 1
1.89985209086713 1
2.29648569214817 1
2.02357690643186 1
1.55328022580899 1
1.79351632538008 1
2.06782322451641 1
1.93773420910687 1
2.18374598331285 1
1.94222774917041 1
1.6591237283434 1
2.197479436766 1
2.18462859572392 1
1.8675749758586 1
1.96292174854762 1
2.1065391967535 1
1.63503614776403 1
2.23771178106456 1
1.8070680093508 1
2.00659847350631 1
2.60290282206386 1
1.78295665495451 1
2.7223914814367 0
2.23278788975446 1
1.95191718081308 1
1.9541655336459 1
1.60626054063171 1
1.81550764454648 1
2.15588549607779 1
1.95931123025382 1
2.47649124432949 1
1.99894017750825 1
1.90711863706613 1
2.76691356123711 0
2.06739369252624 1
2.10740591388084 1
2.19720603312959 1
1.98639372577283 1
1.78426755912148 1
2.47046588448599 1
1.98784373415108 1
2.15831324228433 1
2.24452007104422 1
2.5734004364773 1
2.27134677869311 1
1.79407839644439 1
1.75126704422089 1
2.7055472908183 1
1.89101344016491 1
2.15445726723519 1
2.26509465615701 1
2.09667643551299 1
2.29886078357909 1
2.41365322255579 1
2.19631360259346 1
1.66272633836501 1
2.39383678087783 1
1.8499802678656 1
2.15235667713175 1
2.08237490996312 1
1.59461440117535 1
1.97100641304516 1
1.90264645235525 1
1.76518337979881 1
1.83895458630156 1
1.95530761972875 1
2.15350078255433 1
1.91549074584481 1
2.20636022785376 1
2.13809049463295 1
1.99259579107863 1
1.44881763745891 0
1.98028969707613 1
2.26503637605859 1
2.13886353408992 1
1.9912442878043 1
1.75387686410883 1
2.33827413524848 1
2.36474289926938 1
2.05488489974336 1
2.13935060381909 1
2.03089062670447 1
1.70337146106765 1
2.41409314408096 1
1.94970925440142 1
2.27631388034237 1
2.35086796512537 1
1.81779156741673 1
1.75589327654915 1
1.98309966857781 1
2.41828407563918 1
1.84318781474904 1
2.03725832408853 1
2.07212504697568 1
2.07587524161982 1
2.0927456873941 1
1.66661977132499 1
1.98806785370882 1
2.45276625805905 1
2.2178957437288 1
1.54743480416713 1
1.88932736422312 1
2.35317820680902 1
2.17644052342313 1
1.37348458940254 0
2.0343308488313 1
1.6958066876458 1
2.0414175226264 1
2.33019748376174 1
1.50346887937889 1
1.88203641106358 1
1.6837584047621 1
2.01589528513147 1
2.35630855533175 1
2.54771747296635 1
1.95590600064064 1
2.34569097534779 1
1.92778880541256 1
1.64076102668116 1
1.86590444715909 1
2.25126061931 1
1.5755014181379 1
2.56335187200271 1
1.91650176426254 1
1.87056287463911 1
1.78985401065428 1
1.90332798325782 1
2.03090411147735 1
2.49435856595225 1
1.83953938931123 1
1.66839676614707 1
1.92171193411915 1
1.86468269324975 1
2.46675386793732 0
1.92684727027969 1
2.06848201857228 1
2.03570284630906 1
2.2709538963852 1
2.04385402923444 1
2.4210809192445 1
1.59469653822688 1
2.30937322769751 1
1.94968565850041 1
2.08810124469317 1
1.76740332616016 1
1.19526257986473 0
2.13282023398471 1
2.05094858440612 1
2.40921133427114 1
1.55894183004159 1
1.68320714839654 1
1.92870408118246 1
1.60262984269017 1
1.38964264595843 0
1.80553899427786 1
2.103716117974 1
1.8611752296243 1
1.90308318409385 1
2.46393211236011 1
1.76547575717314 1
2.30997420344108 1
2.35292024145514 1
2.44384339614123 1
1.59873591786467 1
2.09812098836678 1
2.29486653509446 1
2.2685381039947 1
2.08523727322128 1
1.52874988610765 1
2.14596362873582 1
1.97780974130233 1
2.30908815035907 1
2.39064893392087 1
1.75159081059984 1
2.05675372747033 1
1.56206661703127 1
1.30638877945225 0
2.1294231072858 1
2.07514936313093 1
2.57095100964242 1
3.09420363060433 0
2.29749278405304 1
2.31445812690385 1
1.59143880488102 1
1.75224532901251 1
1.43007219929285 1
2.07495105611673 1
2.32300608797463 1
1.86691489946102 1
2.02308222596881 1
2.11309100559794 1
1.77079082907684 1
2.30961195450634 1
1.42253917815987 0
1.78620233499895 1
1.48501092195984 1
2.29541029280117 1
2.09873270024852 1
2.04742719872317 1
2.21115410762729 1
2.06051994903222 1
1.79154479876502 1
1.83834846668719 1
1.92425608553212 1
2.17123613742011 1
2.47724083341523 0
1.92279218922918 1
1.91249658866038 1
2.68283117151982 0
1.16088879507018 0
2.06486775477353 1
2.03931853462695 1
2.20025670109182 1
2.54971975581929 1
1.98421480954814 1
1.36383099436345 0
1.75179704974219 1
2.16463125969312 1
2.08779203404723 1
1.90115192029728 1
2.02322929062762 1
2.32201195892935 1
2.29072842732566 1
2.521999494165 1
2.03920937964589 1
2.38159563876969 1
1.95652443998189 1
1.987679633443 1
1.38672663206342 1
1.78451961161594 1
1.89279213918036 1
1.87515836114228 1
1.84123181958595 1
2.26361798420788 1
1.97162475425261 1
1.72275457259074 1
2.04903637385133 1
2.70945860536164 0
1.51435939665395 1
1.80293037664633 1
1.67460587494559 1
2.1878849943526 1
2.00179525708426 1
2.36468309026029 1
1.94882183620282 1
1.84314781495638 1
1.71872810919419 1
2.43711191979544 1
2.4419682814234 1
1.4687569492874 1
2.61797008144172 0
2.20081218130264 1
1.85422538023677 1
1.82530778067209 1
1.88144352598029 1
1.94892917304218 1
2.30622869454052 1
2.13245799771825 1
1.73456438312003 1
2.48906482096336 1
2.49431694672647 1
1.6125350153467 1
1.98794187228169 1
1.77038842201778 1
1.78853574641423 1
2.27432251866036 1
1.88000215444489 1
1.99921147292166 1
2.00703259651003 1
1.59991249605938 1
2.4746659009686 1
2.0366497709272 1
1.83786623494603 1
1.74749515462583 1
2.33293005285079 1
1.60709332230845 1
1.98225890432766 1
1.80589699751659 1
1.72955697387009 1
2.19533310099712 1
1.53634409928763 1
1.66470476104533 1
1.73207824569502 1
2.10067246024632 1
2.08321147207675 1
1.92669817648637 1
2.13665641175283 1
2.21278268372133 1
2.61096304441915 1
1.54070738781707 0
2.62641294329841 0
2.27070786919575 1
1.61882479131415 1
2.29510851261595 1
2.49042527343756 1
1.96469613326279 1
2.36978135569561 1
1.72292276729957 1
2.29195919057884 1
2.03670124612881 1
2.31693477765224 1
2.15082568907022 1
2.50021808492076 1
2.12570025206452 1
2.29438336463301 1
2.09803706135471 1
2.24077416120709 1
1.59154169839596 1
1.58388764998566 1
2.18625829399831 1
2.00281867436734 1
1.54566539768757 1
2.13282955451858 1
1.56644841665221 1
2.31733059149204 1
2.26324789638115 1
2.12608460862683 1
2.13471674505794 1
1.95404968710814 1
2.2326260305429 1
2.24111003684493 1
2.64583338516027 0
1.89852965535947 1
1.56817907298033 1
2.75673573981227 0
2.39558515723446 1
1.92646268534663 1
2.80067081200859 0
2.06228615472992 1
1.92239536632807 1
2.42618177079728 1
2.46149756592326 0
2.39862254972448 1
1.88415605337866 1
2.13221339340818 1
1.94839822824686 1
2.35873685639122 0
2.05876231472433 1
2.37884929900324 1
1.94612285418015 1
1.49860557151392 1
1.93351959436191 1
1.8569813878785 1
2.06123681904709 1
1.93788014329607 1
2.18159186911201 1
2.08843735685863 1
1.54117181977372 1
2.23404292149657 1
1.95519040481163 1
2.33024112358365 1
1.86402484822456 1
2.16426961162886 1
1.08476075606115 0
2.4843541297231 1
1.62219257688959 1
2.01565387714383 1
1.54178551828298 1
1.89076579132258 1
2.64773487371792 0
1.92802679590087 1
2.38529853433456 1
1.50421056592956 0
1.77225481154636 1
1.70751188106932 1
2.15401786240966 1
2.67741465757789 1
1.54635178227053 1
1.66117199771553 1
1.96035313089823 1
2.74349700347058 0
1.91969734100386 1
1.87231480323772 1
1.84061824126297 1
1.78329031553856 1
2.11486354662122 1
2.08247806605152 1
1.60545845712874 1
1.74183933721711 1
1.8157098436923 1
2.13894108942555 1
2.2174267484895 1
2.24774950349873 1
1.48029965491214 0
2.10070794097018 1
1.9174485040993 1
2.32008824753472 1
2.21019038076611 1
1.88595608873691 1
1.97908469996773 1
2.07111816499931 1
2.35545018579377 1
1.80313771154013 1
1.921093965907 1
2.19721878266185 1
2.14574346467282 1
2.20755878377029 1
2.04317826084971 1
1.87088086796314 1
2.06553111020762 1
2.36317539214188 1
2.08564654920136 1
2.21341796890747 1
2.12887592522744 1
2.13625884414897 1
2.32914004061629 1
1.55875676279894 1
2.31058210934912 1
1.84925088479616 1
2.17710942710431 1
2.30032926885493 1
2.28048690241733 1
2.49705723774456 0
2.04131833004061 1
2.62933005460655 1
1.77796698187946 1
1.88296122424814 1
1.99707664940999 1
2.0831042232979 1
2.10106635359536 1
2.17598171848198 1
2.15632524284746 1
1.98845823570289 1
2.33446109192304 1
2.22242001962897 1
2.05018252317186 1
1.95176096945432 1
2.09883241125712 1
2.15491782013841 1
2.36926822946634 1
1.66974042384604 1
2.24034062018003 1
1.70149289552123 1
2.06981367410194 1
1.72291831211706 1
2.17084863403022 1
2.12115222567484 1
1.20285936826847 0
1.99267948124429 1
2.34256403423644 1
1.54700964971057 0
2.37146199020346 1
1.57400860607844 1
2.31686245060453 1
2.17031325192652 1
2.14522843171323 1
2.04353558193144 1
2.19102789979978 1
1.82329351723263 1
1.88314531333112 1
1.77341786495667 1
2.13956094168332 1
2.01806228221428 1
2.22371706610746 1
2.02682672488317 1
1.56606789629016 1
1.78955763737428 1
2.22613494636273 1
1.99859660811138 1
1.85165032246016 1
1.98693938924451 1
1.95194192624547 1
1.79149903595811 1
2.10551265754723 1
1.75428497611088 1
2.0133612568907 1
2.37759857907985 1
2.59492136799508 0
2.24975686390904 1
1.90091391260467 1
2.01026154675993 1
1.73057058372866 1
1.31310458058411 0
1.64222762255986 1
2.42316792762892 1
2.04802926882522 1
2.77963836154733 1
1.45178116578192 1
1.93191670230035 1
2.16794573344725 1
1.97076837794993 1
1.46265312640552 0
2.50114032913539 1
1.54638287372965 1
2.04348519437903 1
1.57802228630977 1
2.15991827194023 1
2.06226706607656 1
1.98413928185226 1
1.76112555986675 1
2.1126962598471 1
1.94310668756081 1
1.82245807081799 1
1.76209069855333 1
2.33927407863448 1
1.58601935247543 1
2.10569773268543 1
1.70206500144567 1
2.25329664463502 1
2.16881222091228 1
2.47220728252168 1
1.44267153319709 0
1.57787919749842 0
2.27114849510964 1
1.92555984651043 1
1.56321269877827 1
2.05450651861961 1
2.13332947019182 1
2.22536759802387 1
2.31395561535695 1
2.25028220445568 1
1.66010401839981 1
2.00141079121582 1
2.13454884605501 1
1.90398991813722 1
1.6014125637123 1
2.29090270256197 1
1.754242090701 1
1.89910261345479 1
2.15535341817013 1
2.27372844162511 1
1.70121650318081 1
1.88209720343214 1
1.56853817006025 1
2.0268219614793 1
2.22234405671494 1
1.9302057115402 1
2.17013560332946 1
2.35644841426818 1
2.15001024910977 1
2.22842809531676 1
1.55668083535733 1
1.63327345942697 1
1.88458963533427 1
2.5965773284869 1
1.54115084139354 0
1.86580500859651 1
1.06103167075371 0
1.61946578282716 1
2.28129260279809 1
1.97453575358382 1
1.68069080335224 1
1.98202814234382 1
2.03097071875739 1
2.32925626406213 1
2.04772466109314 1
2.28276698644182 1
1.578632997957 1
2.13530159725552 1
2.74046141422034 0
1.94077967057788 1
2.21188224273702 1
1.74434090942108 1
2.21804441304256 1
2.29004628388639 1
1.08314386818627 0
2.4345877928925 1
2.06500976047259 1
2.32681697426405 1
1.64554602272779 1
2.02756879131967 1
2.38598344231513 1
1.96919343244157 1
1.8995258253014 1
2.00181449045015 1
2.17527008112175 1
1.36774871209223 1
2.26379917415618 1
1.96184260539923 1
2.10080425831629 1
2.56040960628466 0
1.75577043787783 1
2.04680562107987 1
1.84976933785771 1
2.34279005000593 1
1.96306396140167 1
2.10610793302077 1
1.86186169776798 1
1.40232795723078 1
1.65543264681748 1
2.00712852024541 1
1.98889893099976 1
2.18489837351783 1
2.07980105173643 1
2.46067037636478 1
2.13434599427457 1
2.44656384785493 0
2.23495628259821 1
1.91075766358552 1
2.11741262208082 1
1.51192976274098 1
1.74174048319168 1
2.27832766630086 1
2.20501036387415 1
2.41341371638939 1
1.83076559307905 1
2.27032300273044 1
1.99495435288899 1
2.20329105678249 1
1.96487083612121 1
2.00600060111706 1
2.08319700723321 1
1.75238690447195 1
1.89017067170765 1
2.25606171110081 1
2.06634118981382 1
1.83719995971517 1
2.04464928061827 1
2.34911286753762 1
1.7202357097192 1
2.18047304016774 1
2.13505218840715 1
2.14312632568345 1
1.86729879127357 1
1.80115000248464 1
2.42027994109795 1
1.82233402259974 1
2.01483159299669 1
2.22599396955918 1
2.00240131661301 1
2.61660226267769 0
1.72437801341548 1
2.1565740516988 1
2.02536857327309 1
1.89986672963802 1
1.95816139932502 1
1.64492857681627 1
1.86839102094527 1
2.21275129018827 1
1.45892662228454 1
1.83327231302596 1
2.35543140108531 1
2.1014456659273 1
2.51845836524805 0
2.18029287206002 1
1.48559762227918 0
2.57691746225869 1
2.0753788352376 1
2.45077330942955 1
1.69558573004322 1
1.68295531056752 1
2.04290608327281 1
1.98993578436228 1
1.92452167320845 1
1.8572241703503 1
1.46546919921212 1
1.71956656294532 1
2.06718781245714 1
1.79702486246266 1
2.38948030561364 1
2.1524525619732 1
1.95917912506349 1
1.80218515121317 1
2.63011223433309 0
1.71944978027595 1
2.19695693114864 1
1.81495946615786 1
2.1920688099446 1
2.30970556164937 1
1.77682113026596 1
2.09494468212137 1
2.08804465972433 1
1.86172045503198 1
1.98255587651431 1
2.25233010268291 1
2.25406545342089 1
2.37114098142106 1
1.9116287105209 1
2.27318111699097 1
2.11047360974875 1
2.24742911265562 1
2.08343605648418 1
2.08615201794409 1
1.95758673238665 1
2.6189404980919 1
2.17514723782022 1
2.32590419537853 1
1.82517143749219 1
2.14414437923492 1
2.13466244854494 1
1.77644897783926 1
1.88629673317674 1
2.01582289648834 1
1.76750045465643 1
2.3235931439147 1
1.85647099055152 1
1.49306677291411 0
2.04391453300822 1
2.03071776424326 1
1.88602044706251 1
2.24414853539472 1
2.59219955195365 0
2.51717750089495 0
1.654497094233 1
1.29255114459903 0
1.30277658107177 0
2.13388173501926 1
2.06494787412929 1
1.81081325084931 1
2.07395856879293 1
2.32497799214425 1
2.10751857802398 1
2.22935332105329 1
1.70332860967718 1
2.25192161959425 1
2.32325579199551 1
1.91134720178625 1
2.14713860254973 1
2.04508186067359 1
1.90111845669741 1
2.17585470889327 1
2.2291723093338 1
1.64917886451427 1
2.03146866408963 1
1.9317617065699 1
1.59434056090878 1
2.28732899717593 1
1.9879193201752 1
2.26391825453658 1
2.31849959099682 1
1.87114246484263 1
1.91801727415213 1
2.20392423447827 1
1.72508350259424 1
1.71312765909941 1
2.14753248082244 1
1.62408051417948 1
2.23619983889798 1
1.79331878097695 1
2.39787726309719 1
2.65828113233661 0
2.05453190978683 1
1.76738328292304 1
2.03214772091714 1
1.74410627459978 1
2.03928820117393 1
2.53753196319421 0
1.90078659412302 1
1.60822697625902 1
1.63738957731138 1
2.1588529092169 1
2.2701424631708 1
2.26721482693312 1
2.29683939209317 1
1.98938184131943 1
1.88591647807585 1
1.85177106024544 1
2.38331131133749 1
2.0479706252853 1
1.93183362476163 1
1.84244886705317 1
1.39734048869162 1
2.00034678645149 1
2.02007251730709 1
2.16893711529236 1
1.99779423335743 1
1.59669612216006 1
1.76133678267274 1
1.57829654800516 1
1.3124875052067 0
1.87410145909096 1
2.1348159473155 1
2.35844260251687 1
2.42343184633838 1
2.40548211550733 1
1.58674136921051 1
2.28576611367961 1
2.23314805647541 1
2.49471866036022 1
1.80875668008447 1
2.12509870822595 1
1.7654719383843 1
1.96263616077863 1
1.76152988542953 1
2.07822259085384 1
1.04867627899247 0
2.53569419302289 0
2.87315181811632 0
2.03850452698325 1
2.21491575734413 1
1.66974352280603 1
1.90210322613933 1
2.44127696410592 1
1.64545474981064 1
1.34327133195605 0
2.32616473239431 1
1.97367639628483 1
2.32918781872161 1
1.90955793807059 1
1.90191655680756 1
2.39056022713906 1
1.70788234390014 1
1.46729770913183 0
1.95849313213604 1
1.62910198576487 1
1.66178054659542 1
2.43819849139997 1
1.74300351711573 1
2.1373388069548 1
2.02113032587319 1
2.229576046941 1
2.67107431425287 1
1.84395463339538 1
2.03766124252562 1
1.85524947189038 1
1.81543768584275 1
1.59634508611861 1
2.6481964387771 0
2.08209328665356 1
1.67562996309916 1
1.81742277104008 1
2.35532443745268 1
2.39339336395764 1
1.60492617123463 1
1.95782424257716 1
2.32225002472827 1
2.25951500713352 1
2.19548732792212 1
1.97629146317766 1
2.26610912780932 1
1.93446931526532 1
1.39517830704003 1
1.86565750973596 1
1.91110020754103 1
2.37232394124777 1
1.9957790005105 1
2.32624978220541 1
1.91186686409447 1
2.2779319313045 1
2.13286831106733 1
2.33629028696905 1
2.64706213137696 0
1.62135907122091 1
2.40178145215997 1
1.7230217303499 1
2.26671644313471 1
2.05494511047755 1
2.71058335181377 0
2.20143849296177 1
1.95597436471026 1
1.7089993132633 1
1.98895994316929 1
1.9421495834412 1
1.61683984295415 1
2.16910977812031 1
2.35643470568939 1
2.24311325851248 1
1.81072096908039 1
1.78958947587232 1
1.92024114676454 1
2.14894883678163 1
1.68879021293284 1
2.58890055570699 0
2.56485005213731 1
1.71250229758815 1
2.24452070066558 1
2.02602596012642 1
2.22244396160858 1
1.8448384334447 1
2.23602369086116 1
2.13147530923259 1
1.78987827598259 1
2.2525329093783 1
1.99265640292724 1
1.83834821367533 1
1.96809165389779 1
2.02421230303134 1
1.43362955009611 1
1.0367233190993 0
2.11286712557448 1
2.44209051461355 1
2.40957812624228 1
2.37780094079203 1
2.04452193874018 1
2.18937034626415 1
2.44669069368494 1
1.71858613695044 1
2.01788293669278 1
1.92137736286688 1
2.01129801757709 1
1.85568385412061 1
2.23193216347549 1
1.68026952236098 1
1.80350790959873 1
1.72146596934461 1
2.13227623831576 1
1.6484890836567 1
2.36860274588947 1
2.15920656972881 1
1.5387350372987 1
2.22055178449053 1
2.03563098693316 1
2.08507454509928 1
2.10827622509769 1
1.72436771799938 1
2.1102955283148 1
2.1012732579772 1
1.9210466613623 1
1.84723448453234 1
1.48399762293224 1
1.7680267767174 1
1.68824109321652 1
1.86160418604399 1
1.85330845833555 1
1.71157523498518 1
2.33605144008098 1
2.03726591981303 1
1.76121766159671 1
1.61016733140606 1
2.28587939181888 1
2.46244405972702 1
1.79063024095545 1
1.68279027564562 1
2.1864789931522 1
2.08346396973513 1
2.44976545399531 1
2.21216988021721 1
2.33245094990925 1
1.63176783163755 1
1.78944224766736 1
1.74813816322338 1
1.85123918295836 1
1.95457325531438 1
2.13341064172532 1
1.8837692447618 1
1.57797954434172 1
2.12265222871828 1
1.72050691488478 1
1.95843698367849 1
1.45894061843758 0
1.89814357675017 1
1.71432826309713 1
1.94850756440459 1
2.07493276521577 1
1.43263105484362 1
2.05283925386907 1
1.75695035951262 1
1.88224517386309 1
2.16309168187095 1
2.0701511666679 1
1.92307325816122 1
2.13370079474825 1
2.06089914199681 1
2.38361675975168 1
1.54874614691892 1
1.98350112339537 1
2.1376341753118 1
1.79493668722906 1
1.70867765663153 1
2.31588294247391 1
1.330470934331 0
2.12744231132207 1
1.97255957190096 1
1.78804279019951 1
1.84034895565943 1
1.99856014803439 1
1.55980061988117 0
1.51325038503213 0
1.92661140051932 1
2.06149803078195 1
2.2900251383688 1
1.91574191706883 1
1.76414406549974 1
1.29231033148122 0
2.27872368389767 1
2.28886705679659 1
1.75563004346215 1
1.86424229342221 1
2.19827161484121 1
2.15869516713087 1
1.73424161589282 1
1.81786713076916 1
1.94421927438934 1
2.3506272847848 1
2.04619188630149 1
2.04664145048245 1
1.91631549917172 1
2.13117427904174 1
2.11754368285064 1
2.00113627000688 1
2.1783683552254 1
2.42801542549882 1
2.14315106717117 1
2.2999459316544 1
2.09328543140786 1
1.95521641777706 1
2.34601582047365 1
1.90043147350021 1
2.69786917016553 1
1.94099922557835 1
1.99784927621558 1
2.60101563223783 1
1.68310885186745 1
1.77815895080683 1
2.70342211854706 0
2.04549759201394 1
1.95246847247902 1
2.12457355904386 1
1.93752318979048 1
2.00032087523148 1
1.83710093957575 1
1.92059041188139 1
1.81548377930124 1
2.22030474041097 1
2.13457577035419 1
1.87613831698562 1
2.07868395098787 1
2.03781920305346 1
2.18346851800377 1
1.46921138341554 0
2.34736536372742 1
2.35454658693038 1
2.11295241113594 1
2.04979166688613 1
2.07933558710711 1
1.48146836451046 1
2.35985521234696 1
1.81366652373582 1
1.84158178428781 1
1.69622144155919 1
2.06146629358506 1
1.49973474341736 1
2.37277958421736 1
2.07314738353798 1
2.22616835371659 1
1.9543165443281 1
1.7363110187164 1
1.85593070985847 1
2.11840520431025 1
1.94454774154727 1
2.14345378836963 1
2.26953458765101 1
1.61872103111804 1
2.30423159516189 1
1.89004338934273 1
1.75197147586606 1
1.67221055058518 1
1.89784462456035 1
1.70283043813029 1
2.88301926127318 0
1.47950089326014 1
2.22419129163539 1
1.62510927419686 1
2.10480585773548 1
1.82253339265086 1
2.01507044626705 1
2.04928795290498 1
1.62631933376704 1
2.37072681212929 1
2.17313633445923 1
1.64006948040101 1
2.07131142988742 1
1.75212557739185 1
2.48316682860554 1
1.96844297872981 1
2.28305190129836 1
2.30049294299757 1
2.0760188071342 1
2.08622499223497 1
1.86853618060539 1
2.18487771185995 1
2.28024096838652 1
2.18252563461903 1
1.79077644690036 1
2.24439045187941 1
1.7256376061077 1
1.95405964472465 1
1.7890113069845 1
1.55242605074281 1
1.41524855309942 1
1.77763345115668 1
1.96794965592592 1
2.20265205395097 1
2.30902521161985 1
1.68679671210396 1
1.87756367954357 1
2.30508124470868 1
1.59619135711196 1
1.73234877533186 1
2.37016469544139 1
2.31242794125613 1
1.6030708927795 1
1.99318819917347 1
1.60353871544208 1
2.22753738193818 1
1.65202607170952 1
1.89090695396237 1
1.79961702071587 1
2.45507962294627 1
1.76235745893609 1
1.59927112490246 1
1.69449432309253 1
1.51717308238654 1
1.92587750719472 1
2.22517706733703 1
2.05811155797711 1
2.4398718618766 1
2.03424018293124 1
1.73819960887462 1
2.31702328315445 1
1.87431691536446 1
1.57471955839408 0
2.28245136024888 1
2.52090749104973 0
2.03141908594499 1
1.90845679185414 1
2.00462647719926 1
2.36077758723496 1
1.8573927157035 1
2.1046225301212 1
2.31367026261004 1
1.67160829760875 1
2.07621544723838 1
2.15715291921727 1
2.234270406015 1
1.96846891353545 1
2.21884294300546 1
2.10678529828424 1
2.14889750478132 1
1.8756934235699 1
1.65343813488017 1
1.95079366020849 1
1.62066607789407 1
2.0557392325227 1
1.63013467288207 1
1.68917099298036 1
1.9937803050197 1
1.94683570992585 1
1.44772698639372 0
2.42710728715936 1
1.65100914076692 1
2.14590676726286 1
1.94377997669863 1
1.7860270592598 1
2.11065610425365 1
2.42413298431709 1
1.67553910442045 1
2.13244927530931 1
2.08676250513417 1
2.38901779257862 1
1.79559744777942 1
1.64723947494462 1
2.0916521782813 1
2.1448418801774 1
1.99944509192415 1
1.99550015136965 1
1.55346328815374 1
1.75961322648187 1
1.98156164026649 1
1.85895926102281 1
2.15222013354684 1
1.8806889112726 1
2.01715111575287 1
2.1983536689493 1
1.93971809657364 1
1.612734255195 1
2.5366259185287 1
2.44983930686847 1
1.95491001574832 1
1.55977627317545 1
1.9060609262949 1
2.41785447555185 1
1.94579515036865 1
1.9567560534799 1
2.31980873696308 1
1.72310622673361 1
2.47847876765773 0
1.93437837443411 1
1.8276608713738 1
1.77053269757528 1
1.64608392541754 1
2.10380582485453 1
1.95480572521462 1
1.92073064453204 1
2.98010137077946 0
0.818428766870535 0
1.36762996868962 1
2.60099529258811 1
1.97874901846393 1
2.15934698185741 1
2.01209261815575 1
1.74414958393403 1
2.14860962558418 1
1.35765123549373 1
2.25380893327515 1
2.72818975103638 1
2.33979252072012 1
1.9900213764407 1
1.57241064667107 1
2.07843689131753 1
2.12836840769627 1
1.94059612377781 1
2.1483752128889 1
1.88738876643207 1
1.32841247612843 1
1.69442061676615 1
2.17170048141471 1
2.17391441107884 1
2.60438347695252 1
1.76910021146392 1
1.74617412357309 1
2.09306210585704 1
2.18897930113304 1
1.65160436663648 1
2.41019491372278 1
2.26261769627492 1
1.69006817958297 1
1.93391883849895 1
2.06647924819772 1
1.88830981654038 1
1.95749655256448 1
2.27660102006767 1
2.4407273554541 1
1.99162970071185 1
1.52958379527386 0
2.23027357225597 1
2.12993370015618 1
2.43756246181013 0
1.95086601456588 1
2.07342837481709 1
1.69282572294865 1
2.28171427113016 1
1.51909344404312 0
2.41237126292073 1
2.38880325673794 1
2.08074180696507 1
2.3630268142002 1
1.67313091676293 1
2.09011188656428 1
2.20157060533976 1
2.24335026945943 1
1.91871265884837 1
1.67883268586923 1
1.83809736051091 1
2.41783158862753 1
2.55840324332337 0
2.27185123243708 1
2.24706982141552 1
2.29086305896317 1
1.74506852980654 1
1.6956708439327 1
2.0840100426763 1
1.6880025825238 1
1.80109191652905 1
1.93734180896741 1
2.08952723202396 1
1.74928675711611 1
2.31309047537387 1
2.07524040608492 1
1.59308606595425 1
2.00177889914415 1
2.34241448210415 1
2.13697580767642 1
2.58793129945731 1
1.9047507598607 1
1.65972882466455 1
2.00056120581423 1
1.73503459590679 1
1.89415943068578 1
1.9896159345204 1
2.01128584842663 1
1.72192498111763 1
1.91391178904012 1
1.4561769645676 0
1.92574106128039 1
1.97467708266252 1
1.6905272684125 1
2.09332863078306 1
1.66221569634033 1
2.02104737394847 1
2.0921260338803 1
2.00498016958096 1
1.86599475444981 1
2.82473201065577 0
2.08852942959308 1
1.6908908042425 1
2.0737432962017 1
1.23005242911383 0
2.3488345823121 1
2.101713795704 1
2.17905477538762 1
1.92553536075148 1
1.86652427152459 1
2.41201748732135 1
2.76224133995052 1
2.18669091095956 1
2.19617562201116 1
2.20635929201222 1
1.35805318015217 0
2.27358327889282 1
1.88147076877661 1
1.74546462884732 1
2.19522746822391 1
2.01914203508532 1
2.20264652640954 1
2.31919509901808 1
1.85880588875197 1
2.60628868543474 1
2.79333155428606 0
2.30784046440026 1
1.76296077159252 1
2.14642800680989 1
1.43163482214231 0
1.89344719302657 1
1.59192637445953 1
2.29415961552682 1
1.69580111821743 1
1.13662022595528 1
1.66765134820704 1
1.46719644562233 0
2.28737034313323 1
1.93495645155791 1
1.53632402219622 1
1.77461035728256 1
2.66786835183159 1
1.83202823594882 1
1.91625283608775 1
2.09756742069043 1
1.89111945160322 1
1.69312683700813 1
2.09196220559774 1
1.53090665972291 1
2.33235956170852 1
2.06654074871727 1
1.92569335032673 1
1.92398480530668 1
1.87235742984772 1
1.88255547788817 1
2.36003076170408 1
1.92503770337858 1
2.27115037345968 1
2.23610463759386 1
2.02180756439095 1
2.09182593036125 1
2.00587357715437 1
1.80166635963954 1
2.36892145437502 1
1.88742899772063 1
1.67681234223965 1
2.34790992869993 1
1.55240471323474 1
2.90133430727052 0
2.08259904652015 1
1.98258803848164 1
2.38668442065128 1
1.5461191902188 0
1.94789702846574 1
1.91388978972923 1
1.85703774163568 1
2.40824360715866 1
1.90398452150428 1
2.25577416519885 1
2.07504438337579 1
2.57056135865224 0
2.07898046427433 1
1.87374573435978 1
1.53324109933322 0
2.11500219562302 1
2.06446136980134 1
2.28428349524194 1
2.09325670533887 1
2.50743293950024 0
2.34285956161959 1
1.94484428845146 1
2.19201888221235 1
1.93146297653884 1
2.49813921185705 0
2.07317054478602 1
2.02847635835888 1
2.05708085393007 1
1.82701573783731 1
2.30240287137455 1
1.99893921668587 1
2.09490886163109 1
1.66948841833153 1
2.00002239454977 1
2.40196416913344 1
2.2620205247928 1
2.57429346568288 1
2.2560304386489 1
2.16657067887331 1
1.9763347834714 1
2.23902943980488 1
2.24922719071473 1
1.62171473606869 1
2.29125806921571 1
1.86283666999122 1
2.49086217932351 0
2.05170708154926 1
2.18777926066191 1
2.08485309130342 1
1.9980226472886 1
1.80822178521308 1
2.22961385498523 1
1.65324981506318 1
2.64078986118197 0
1.689558335907 1
1.66044230727626 1
2.14122555171677 1
2.3552860625355 1
1.96423862210342 1
2.27632451369315 1
2.14014680382189 1
2.10497709927943 1
1.95273248100065 1
2.43231402225496 1
2.36369290917985 1
2.26915908333969 1
1.88828350375712 1
1.75728581877763 1
2.27406138704451 1
1.89769861781891 1
2.5101692308579 1
1.52960833212356 1
1.88825406153522 1
1.605609111335 1
2.36486488291463 1
2.21053319177705 1
2.22685771782394 1
2.12973709359524 1
1.62782405284778 1
2.19895264417022 1
2.04366706536793 1
2.10016474579042 1
2.27747378769919 1
1.63990814054891 1
2.46291141223967 1
1.90265886988139 1
1.85687027134153 1
2.06157237804243 1
1.66036889775779 1
2.18959383464891 1
1.90947759414037 1
1.95031682692841 1
2.18050095962989 1
2.27423605435734 1
2.38743864667593 1
1.75760426859968 1
1.9988200680951 1
2.61531253262817 1
1.87365599165587 1
2.10370830110221 1
2.32267740691008 1
1.61232011110686 1
1.77671077350636 1
1.81125133364658 1
1.93436009226333 1
2.08824575682923 1
2.15706282399516 1
1.92077455432695 1
2.03485838472897 1
2.06808690477829 1
1.42575738803346 0
2.6100986717981 0
1.42723683511108 1
1.99202679791885 1
1.8085345824739 1
1.66463211301992 1
1.94521759343009 1
1.88201559895361 1
2.16836942884531 1
2.69494695229849 1
2.18531704409263 1
2.25996927706035 1
2.42068549174617 1
2.11157718579946 1
2.25611535325635 1
1.52046149588587 1
2.77283585857067 0
1.74087868371569 1
1.70683080770716 1
1.79493718181264 1
1.8905029039458 1
2.24808192303895 1
1.76753167719433 1
1.83427675565547 1
1.53399994354468 1
1.86880102715455 1
2.81796443895787 0
1.94986924994815 1
1.90422592792316 1
1.77485801941262 1
2.29726644139019 1
1.51439141897125 1
1.79908839091571 1
1.88402171550958 1
2.01692341596136 1
1.9798712820869 1
2.11082971606008 1
2.01477981918963 1
2.26314091533106 1
2.20546133569039 1
1.9927866471614 1
1.85884641329293 1
2.01435576036933 1
1.71184831154222 1
2.06767581113194 1
1.40210029205038 0
2.35940383281213 1
2.13815035002712 1
2.10639336765028 1
2.38913862889608 1
1.83921264072595 1
2.25989026655714 1
2.46726931364467 1
2.05961287904658 1
2.03396960750285 1
1.42660724491765 1
2.16163297827559 1
2.19562157033639 1
1.75024397540693 1
1.63011014081794 1
2.14779421540171 1
1.77802899097876 1
1.98906631497461 1
1.91731969161095 1
2.16143783896944 1
2.09049379105623 1
1.49977255686881 1
2.32567819849396 1
2.17244792358465 1
2.0361775561334 1
1.89233274119827 1
2.33465124632938 1
2.26030128616853 1
2.08517222054174 1
2.08191818753554 1
1.53862488025151 1
2.25675455013293 1
2.10011400394398 1
1.2365874273237 1
2.12742047864607 1
1.84947467580904 1
1.97621947725761 1
2.07159777502764 1
1.79971562406414 1
2.02105601377447 1
1.6346989661335 1
2.0243282478355 1
1.84989609874076 1
1.80006647324423 1
2.14900154233275 1
2.00970886089006 1
1.28489068640174 0
2.08033297141186 1
1.9209420610567 1
2.13516888112718 1
1.7930874940163 1
2.14881989676113 1
2.00907479382227 1
2.14699144485859 1
2.19070191831498 1
2.02952568499932 1
1.99545923539013 1
2.23487621614342 1
2.31396229516376 1
1.85312207517069 1
2.33556858346497 1
1.73829001947186 1
2.02310038926009 1
1.48722623042495 1
1.769247299419 1
2.45460198096456 1
2.11618560560227 1
1.78644820866048 1
1.82141246475908 1
2.26984119767049 1
2.15059212324769 1
2.58356081257178 0
1.89223644530182 1
1.94444766429301 1
2.02805022147125 1
2.02896946067002 1
1.75757993609749 1
1.82233155173772 1
2.44274398757353 0
2.22115856362546 1
1.84986097205005 1
1.95991377893389 1
2.0264615228706 1
1.79901421747026 1
2.14494995502566 1
1.66077557029068 1
2.40693523211403 1
2.02941287210961 1
1.34891876789112 1
2.2508220483792 1
1.8078996676436 1
1.69371060303147 1
2.1753821755721 1
1.77831978727939 1
2.20221769708605 1
1.82823297341947 1
1.77400915277703 1
2.03576089097302 1
1.85137387567712 1
2.52510872247651 0
2.37589130556222 1
1.57093374832444 1
1.86011496197294 1
2.28409272484579 1
2.31769531712824 1
2.06569104997929 1
2.22726014927334 1
1.88348496362541 1
2.10923761583705 1
1.92120792622912 1
1.83032312872144 1
1.87268720489059 1
1.60461556154323 0
2.37577112123032 1
2.3948840715144 1
1.97335855117117 1
2.02159209404211 1
2.04831146177678 1
2.1804425303696 1
2.3961227491458 1
1.64653767977435 1
1.85662095605179 1
2.36470444024126 1
1.60877917420408 1
2.18092161413942 1
2.13629405624318 1
1.9431120998591 1
2.15927460502628 1
2.20012592832983 1
1.95326968289618 1
1.67607268881227 1
2.26505804906823 1
1.66822356062435 1
2.18698411606394 1
2.01209924059387 1
2.07388889082405 1
2.14063867964852 1
1.60005680687754 1
2.14650157337988 1
1.81945172479485 1
1.69753475451719 1
1.5265645576274 1
2.20997388765523 1
2.441367669114 1
1.89449461049077 1
1.81999605636357 1
1.98961488984662 1
1.86868012553604 1
2.02149704332653 1
2.00046164588773 1
1.8376192599229 1
2.2140066779425 1
2.16011044540117 1
2.08373931611084 1
2.13672959137949 1
2.2515905649662 1
2.57956141866408 0
2.1860194585337 1
1.73537470007476 1
1.90536999897912 1
1.9845598405999 1
1.76347072004187 1
1.34462538986474 0
1.88363009254654 1
1.83503394396014 1
2.14362835788819 1
2.01375775992307 1
2.10681427354521 1
2.21946030452492 1
2.02490768492144 1
1.8161677866024 1
1.96234403624661 1
1.95849534006937 1
1.80420570787707 1
1.59713404130614 1
1.94587342207678 1
2.35454864583762 1
1.65443981478523 1
2.10727111336863 1
1.60533246534086 1
1.90873102818258 1
1.64993323950706 1
2.05041726609429 1
1.61616824462578 1
2.08043085003304 1
2.17506673867917 1
2.33579186903079 1
2.34921600323473 1
2.03533052215167 1
2.09411735187726 1
2.08506925962036 1
2.42661414758622 1
2.00227887037575 1
2.04098458429907 1
1.90695699798854 1
2.21435125944305 1
1.9295072861545 1
1.85377642229528 1
2.18247935835638 1
2.01503728966728 1
1.95779863681997 1
2.13070646435611 1
1.70705221921698 1
1.77338706338202 1
2.28025903317547 1
1.66754114379299 1
1.75470091401458 1
1.9800292792509 1
2.32429332298711 1
1.45920752316714 1
2.27300401876016 1
1.67587469926595 1
1.78143318527852 1
2.38456697049824 1
1.37137881891757 0
2.25025130537787 1
3.26579102058605 0
1.84032441344013 1
2.41871488352261 1
2.33658417970675 1
1.91207245942531 1
2.01068792225775 1
2.09582152781515 1
1.91911729733302 1
1.83563106077557 1
1.759964287133 1
1.99636573609827 1
2.0148111321221 1
2.04937373623418 1
2.24433590852432 1
2.28361785385086 1
1.76438111356675 1
1.85845037476953 1
1.87356623519537 1
2.0026241640509 1
2.29223541779516 1
2.2076515873878 1
1.88174774074542 1
2.39109664418531 1
1.83207224448536 1
2.18399554403206 1
1.90029115468149 1
1.91331363216237 1
2.32490651003252 1
2.17666426883323 1
1.96241330631688 1
2.11852237474302 1
2.8225777472865 0
2.05777015812743 1
1.57701875452283 1
2.10964111745597 1
1.8810326065296 1
2.09331202232049 1
2.01071890947426 1
2.21771905598437 1
2.3607802225703 1
2.01772906343098 1
1.80474753223714 1
2.13313047451385 1
1.99378986012363 1
2.12192081458312 1
2.15257102630271 1
1.57120872955914 1
1.83666422633422 1
2.31633998489112 1
2.05326956768326 1
1.78085811802237 1
1.72787901984656 1
2.27553793791421 1
1.62678799440822 1
2.42444147028172 1
1.61294005889202 1
1.91677056440724 1
1.85330434032418 1
1.82628664688835 1
1.85926035370862 1
2.11643763234462 1
2.09534369852174 1
1.96691630729516 1
2.37645758394408 1
2.28685529368281 1
2.02169586149532 1
2.39057406416067 1
2.471589898757 1
2.49850524600332 1
1.75488460294699 1
1.90152142111945 1
1.0980230419373 0
2.18884680221974 1
2.02148146406482 1
1.74977323995633 1
2.05765289646557 1
2.48474269650229 1
1.81926719830383 1
1.97926833475484 1
2.14106961076208 1
1.60510425160999 1
1.60929944835682 1
2.10484871696983 1
1.50310834450167 1
2.35805651733602 1
2.04586401986131 1
2.30819737034115 1
2.28065222317313 1
1.98157648400214 1
2.42068503561562 1
2.26227777508269 1
1.86692778227864 1
1.31812666726364 0
2.10140271376498 1
2.52842240585217 1
2.23614962815342 1
2.3928530256073 1
2.07394523429432 1
1.95270228181712 1
2.26541715811888 1
2.07122097421387 1
1.18472009034538 1
1.90143810130711 1
2.19563587213561 1
2.39667485594023 1
1.53769003088266 1
1.68191171777678 1
2.22003743883926 1
2.06772031933944 1
2.43363645204669 1
1.82145340619062 1
2.4043961491956 1
2.04128987402752 1
2.38398440987188 1
1.69718269946106 1
2.22861469337134 1
2.16736176264191 1
1.53242874825096 1
2.02412503730198 1
2.01756555872854 1
1.93052989121268 1
1.39230204125744 0
2.56220343692844 0
1.91835576100182 1
1.86778544469444 1
1.82540720961957 1
2.07957333487501 1
2.30191409254202 1
2.52998744804369 0
2.03541584343671 1
2.72232347296816 0
2.74452908659735 1
2.0241442888808 1
2.24917620424018 1
2.34281739772636 1
1.78372535088042 1
2.04812119878389 1
1.98383333501222 1
1.6350579655673 1
2.40988629267763 1
2.18603578878386 1
2.18540132215208 1
2.04346697465037 1
2.32598646468374 1
2.35422892259582 1
1.62507025329836 1
1.66407739193714 1
2.04151223335355 1
2.48629004942404 1
1.6886092099264 1
2.04750721303925 1
2.51710468401093 1
2.12708940123166 1
2.1872881617768 1
2.14471743785417 1
1.75560566085002 1
2.01003752238808 1
1.62391490050993 1
2.06441633654603 1
2.35693626778267 1
1.91363048971903 1
2.67399421261117 0
2.30360552732312 1
2.44862697187616 1
2.44468298398718 1
1.989808048083 1
2.03320637407157 1
1.87387442045402 1
2.26983127941139 1
1.85390513679187 1
1.95639651437275 1
2.45888934279963 1
1.81067991132805 1
1.81337235299984 1
1.660285235273 1
1.97145502816648 1
1.70099850361328 1
1.9028747345197 1
2.2557341491712 1
1.80283029313251 1
1.79348064588648 1
2.28702096031681 1
1.75057233486865 1
2.33009605508538 1
1.88744357222385 1
2.17277422401175 1
2.55502081056574 0
1.76486301294582 1
2.54459186272015 0
2.29084965355699 1
1.91071974578745 1
1.99242968192476 1
1.81186796101495 1
2.12814414091161 1
1.79447033938432 1
2.28280038172952 1
2.20253932543144 1
1.63751381766411 1
1.87058004384568 1
2.19123406108346 1
2.21912217842312 1
1.90679489422631 1
2.24053444492723 1
1.93871893016231 1
1.79624814191811 1
2.34740716805851 1
2.08576461952892 1
1.67755484402705 1
2.06902735404244 1
1.97320115189632 1
2.13387840287272 1
1.74921575632651 1
1.7847526873276 1
1.63451371642695 1
2.28352915719483 1
2.5647427698071 1
2.110684390823 1
1.85839709714717 1
2.27792889536315 1
1.75706222959132 1
2.25924976794093 1
1.85120750107917 1
2.23217773232229 1
1.51505321568174 0
1.78390067976862 1
2.55108774147708 1
1.65424409574973 1
2.25609995483915 1
2.16011780384165 1
1.6294091350017 1
2.02133163129454 1
1.96021245290394 1
1.81524204449084 1
2.08965945092592 1
2.12183542378933 1
1.78445028151314 1
2.52412028363957 1
1.89618422587712 1
2.18822401538995 1
1.92170034409642 1
1.94417680908458 1
1.68979465451071 1
2.4185253433724 1
1.98819389675025 1
1.71568804286638 1
1.77787347874164 1
2.07564243959235 1
1.88935156432432 1
2.14526860157398 1
2.13838018453894 1
2.44000741955014 1
2.01444686706454 1
2.01698700797778 1
1.48316216713968 1
2.12821718924989 1
1.85695204311445 1
2.23069976670465 1
2.04635188862173 1
2.4426211449018 1
1.6491174637854 1
2.09365624598335 1
1.75618942827095 1
1.98427968058567 1
2.0095449177758 1
1.9598779906173 1
2.12665877485468 1
2.08087376101569 1
2.20600769109693 1
2.33617005326317 1
2.35002596332877 1
2.00920155833773 1
2.28103057872798 1
1.80972015583133 1
2.25007822756426 1
2.03940751182695 1
1.71136675893425 1
1.98457389176144 1
2.27907618563939 1
1.80811030126404 1
2.02282535539992 1
2.1063942514182 1
2.31131625838349 1
2.32390526771155 1
2.55802505007822 1
2.25332998644078 1
2.08128603847036 1
1.9700263852442 1
2.21254378931376 1
2.20498364550751 1
2.13772305951247 1
2.12134082394663 1
2.21110346688977 1
1.34619168940664 0
2.23672875113695 1
1.7213475149374 1
1.48361341568853 1
2.15159661790553 1
1.80607067012786 1
1.77113758527474 1
2.32292471366536 1
2.17254404186554 1
2.35475409143738 1
2.05097058659981 1
1.91725268474247 1
2.3826852626941 1
1.91431168383865 1
1.90854633664597 1
2.03724267709713 1
2.08317006690796 1
1.7354836618153 1
2.12929949053972 1
1.93222762365246 1
1.72314044960359 1
1.75770530585666 1
2.00087962391415 1
1.24064685466503 0
2.35395801391425 1
1.58777146779892 1
2.67177508341615 1
1.83111758307804 1
2.36199099463565 1
2.20514345604745 1
1.96025961929641 1
2.29977622393667 1
2.0217611522404 1
1.82585573775639 1
2.01283780895385 1
2.23729083275316 1
2.38394416434025 1
2.00388211038302 1
2.33942739022049 1
2.34959247940606 1
2.11155645988315 1
2.55845496183416 0
1.89882411002029 1
2.55476611935321 1
2.35749763578605 1
1.86831338555789 1
1.88758474454937 1
2.22046757898243 1
1.78429256464271 1
2.17289059206683 1
2.00925537292285 1
1.41116004078723 1
1.51305931939897 0
1.34157753471443 1
2.64365015103372 0
2.35066141392549 1
1.7663300542152 1
1.98841833847142 1
2.27333730567343 1
1.60441497431317 1
2.07908565543852 1
2.10034541601704 1
1.9430701804491 1
1.77537369834154 1
1.9987833374254 1
2.06558628698291 1
2.1508400160425 1
2.02577204094217 1
2.52926021545845 1
1.96063147722465 1
1.98756189732902 1
1.51172574573799 0
2.2032805780349 1
1.95001572010058 1
1.76388382962223 1
2.19938083740713 1
2.09478402659749 1
1.70396718502956 1
1.7778656255443 1
2.13096827972825 1
2.00868297804192 1
1.7648242498308 1
1.84096626744512 1
1.96570822323303 1
2.13068901019832 1
2.16725198436392 1
2.26249176075236 1
2.00714641248806 1
1.62501854265941 1
2.33666582678774 1
2.56957378372954 0
2.21809524626844 1
1.72302091280729 1
2.06598780015166 1
1.60469738758051 1
1.99531182583986 1
1.86075419146783 1
2.36144829560902 1
1.88617576920932 1
2.31683528319562 1
2.53760829207259 1
2.06586604227297 1
2.35288587376587 1
1.85208838923524 1
2.34757722642231 1
2.06163501907228 1
2.62074472626714 0
2.16746088828746 1
1.57382665075461 1
1.7918882390273 1
2.21197243357963 1
1.98469866423276 1
1.93358398654178 1
2.48219869975895 1
1.98872630413642 1
2.22578024345382 1
2.18278646640473 1
2.37274624981456 1
2.22959458519443 1
1.791253903716 1
1.66382068474017 1
1.73476454783431 1
2.39933627594808 1
2.11706241117099 1
1.95851847350091 1
1.84293214531371 1
1.70981968354754 1
1.8251198041847 1
2.07362304544454 1
1.98920474366971 1
2.03378061078332 1
1.48532810763629 1
1.66355569308405 1
1.87618036116246 1
2.08699181347604 1
2.29043528193847 1
2.24861080743091 1
1.95303343378891 1
1.7046621362637 1
2.02486644609924 1
1.83122313185865 1
2.18647851263357 1
1.43597029523303 1
2.0991098247603 1
1.83056935064479 1
1.76815734169365 1
2.53707143913603 0
1.660194811438 1
1.86587727407105 1
1.77174516920967 1
1.69879277586366 1
1.75403700415278 1
2.46206627722244 0
1.60002578840474 1
1.9525123392011 1
1.63948137697419 1
1.83765555255583 1
2.18403464583831 1
1.97408069029163 1
1.46354883948919 1
2.21598414485277 1
2.50466840994316 1
1.95298196246589 1
1.75098915733062 1
1.5337634762658 1
1.73577918041706 1
1.48876334756492 1
1.96833533150188 1
2.22564174210616 1
2.19822519167657 1
2.08293346526478 1
1.58987623737354 1
2.00111193375866 1
2.41765303204638 1
1.61034487326415 1
1.62834357829047 1
2.11715817133986 1
1.88734534504859 1
1.98099040718967 1
1.94882771117261 1
1.68758078536023 1
1.58428304694048 1
2.90645554232734 0
2.03967036379065 1
1.52542274688246 1
1.94615878263881 1
1.72973587204278 1
1.68121370082672 1
2.14172220441583 1
2.06424713485243 1
2.2330001911968 1
1.95966152993196 1
2.21852833710128 1
1.97335287235011 1
1.97371074751567 1
1.79698171244927 1
1.7145915339341 1
1.99918542801519 1
1.87073168203147 1
1.81810876392918 1
2.14460979665124 1
1.83399899251935 1
1.58815051760106 1
2.24872968001828 1
2.43176376395374 1
2.74826916340582 0
2.1418441652568 1
2.18540237331599 1
2.21168294086128 1
1.99011283724664 1
1.73609052196162 1
2.17512618804067 1
1.96424826098624 1
1.6304961578501 1
1.93222234938784 1
1.65301297135934 1
2.06797401864457 1
1.89318510585627 1
2.08632947454528 1
2.30414902191833 1
1.84179448254696 1
2.3397257991963 1
2.10416095730076 1
1.46298813458895 1
3.18070717324045 0
1.71323172018578 1
2.47029378694763 1
2.07173969323591 1
1.99379833059296 1
1.82555304994608 1
2.52539536382195 0
1.87991155200525 1
2.44135026608902 1
2.00804107809324 1
1.58633245517011 1
2.43232682326991 1
1.86286056023618 1
2.05226351966693 1
2.32253744388948 1
2.00255525252923 1
1.78511239424532 1
2.31066382728735 1
1.64845282887817 1
2.02115246173104 1
1.92074621513375 1
1.82075994183734 1
2.31170204593395 1
2.00085844083138 1
2.00347001945853 1
1.10151066392015 0
2.15843773773781 1
2.21955845529078 1
2.09798796019554 1
2.10531912527507 1
1.48086474038314 0
1.11240468935628 0
1.18284885229269 0
1.81736850495843 1
2.12460509103737 1
1.7788328401479 1
1.76439576908366 1
1.89734936960557 1
2.16914227797243 1
1.38216653712499 0
2.31538199252605 1
1.74650454792002 1
1.46365517238641 1
2.10448213708355 1
2.53705924613965 1
2.19570189727145 1
2.14852171188112 1
2.21061284156137 1
1.77863256321527 1
2.87068001498337 0
2.12021361592337 1
1.94162434201539 1
2.21673769353989 1
2.23374053838673 1
2.11073630670093 1
2.28487191363086 1
2.28370588535986 1
1.7357327320074 1
1.8858658216633 1
2.16051113502273 1
2.08803549541852 1
2.05850981773979 1
2.00357504852701 1
1.96808204002418 1
1.78336460724121 1
2.31600692539491 1
2.35151969843796 1
1.97122605465465 1
1.54749018830558 1
1.8434580592338 1
1.80310533944103 1
1.93770715902517 1
2.11126277878917 1
1.81915800448877 1
2.0473688998969 1
1.53890750002084 1
2.74106765399946 0
2.34137550000832 1
2.17778747293632 1
1.89752865384618 1
2.06006521082137 1
1.77388041590557 1
1.58940167675998 1
1.81072549345308 1
2.05626367360751 1
2.46579214340604 0
2.34207288786141 1
1.78465999883503 1
2.06961853113544 1
1.91932041458783 1
1.74837937409026 1
2.20913670674099 1
2.37724454268174 1
1.86142014941067 1
1.93896289195759 1
2.18066342074493 1
1.97830388153853 1
1.98787025781348 1
1.66154744844121 1
2.21061939377769 1
2.31535981554549 1
2.06115986756708 1
2.11292535183669 1
1.59308256002056 1
2.05660929766855 1
2.46563818354541 1
1.78276792396157 1
2.31522117465797 1
2.70706623530014 0
1.8079147924162 1
2.12220287885723 1
1.97446013654729 1
2.2722654787352 1
2.0736648694381 1
2.13121048653461 1
2.164268092384 1
2.26358346593295 1
1.98214022835981 1
1.83196324659196 1
1.75527901332165 1
2.57564061425762 1
2.09956654899388 1
2.29006387624698 1
2.10512376585382 1
1.51783880158007 1
1.98413621662157 1
1.90762976801084 1
2.23541825036004 1
2.20985499682701 1
2.42455855443658 1
1.81402784631106 1
2.19462716437299 1
1.93254909259594 1
2.40016243765792 1
2.18348273518065 1
2.10013646191466 1
1.82600317259308 1
2.37118921374998 1
1.8331325577374 1
2.02481647480764 1
1.83962668484219 1
2.3141085040423 1
2.01085881900072 1
2.24511252037126 1
2.329696377956 1
2.16714736068836 1
1.6409545149553 1
2.25419302025902 1
2.01200136832808 1
1.45590314884335 1
1.73769583554091 1
2.31709125383172 1
1.79925996993955 1
1.16341798076072 0
1.94091318501015 1
1.62920113654292 1
2.04985923054784 1
1.89552295970596 1
1.9317950131772 1
2.21308792644873 1
2.47015242920679 1
2.09450503343423 1
1.75449122472913 1
2.2903730077057 1
2.1587216624734 1
2.04370233690144 1
2.17801585847759 1
2.01791678984251 1
1.7665657234074 1
1.78898602162758 1
2.11892370699392 1
1.68626237192534 1
1.63842273623679 1
1.76660444600388 1
1.73479236976493 1
2.40725656996561 1
2.29885109335193 1
1.95642469617211 1
1.7401630774164 1
2.18160356902192 1
1.67911872560058 1
2.27126378240802 1
2.51938698135947 1
1.44935259364777 0
1.94676297082467 1
2.02651393391724 1
1.27573104224344 0
2.4369567795071 1
1.86714937837755 1
1.65353765661106 1
1.28251533384773 0
1.62751275111689 0
2.19258598475084 1
2.15182123105904 1
2.18055972827612 1
1.56593309322685 1
1.47923155856063 1
1.97285181138296 1
2.18008506453378 1
1.33527267737424 0
1.9515870486189 1
2.24248740056418 1
1.98792738322566 1
2.48288209385075 1
2.33964160298157 1
1.51540864711463 1
2.04435788573804 1
1.35808264333787 0
1.99050112941029 1
1.84011319265628 1
2.07809859777574 1
2.73795692474481 0
1.64687105750212 1
2.32931880283171 1
2.27400619527457 1
1.76852192242978 1
1.53670236612103 1
2.10071479508542 1
1.89344605742245 1
1.69466011154199 1
2.32112695898525 1
2.37334842683146 1
2.38679508454012 1
1.76548617398793 1
2.1120329138968 1
2.44228188906906 1
2.28547829163525 1
2.01898880779316 1
1.97969880836036 1
1.23808694344079 0
1.93900927204697 1
1.64402252962478 1
1.69479325633268 1
1.96263671323029 1
2.38910286772684 1
2.31444272860286 1
1.85405717115 1
2.19915347130861 1
2.05943813855079 1
1.65078286119664 1
1.74829427059129 1
1.32651714457513 0
2.04404681247177 1
1.94731022858215 1
1.81507041587062 1
2.04699455760143 1
1.90870330580061 1
1.88734932390902 1
1.73373266254692 1
2.27572046795526 1
2.36660436022255 1
2.0056484576616 1
2.19222128847957 1
1.97802340320797 1
2.14750134975089 1
1.94339353683147 1
2.0218187147345 1
1.93165852048988 1
2.03485823845426 1
2.15806006987621 1
2.21992388931167 1
2.2769208231779 1
1.9433429200047 1
1.8352520458634 1
1.67682299586111 1
2.18730320272838 1
1.86129645939173 1
2.20567610784953 1
2.0724663899641 1
2.00172114271125 1
2.32260619477927 1
2.01664153514354 1
2.09873384465486 1
1.55855400928082 0
1.91060375322659 1
2.56533041098545 0
1.91027836562476 1
2.05230453736861 1
2.11796507779029 1
1.57419247052192 1
1.75223115103253 1
1.86266602947569 1
1.89405389016947 1
2.60067934884687 0
1.77589364117623 1
1.69114751488865 1
1.87057682172829 1
2.2722075521903 1
1.86743184500566 1
1.76324391945851 1
1.92546817633656 1
2.34357786052996 1
2.13409200499184 1
1.98843772836516 1
1.81652752322368 1
1.93651321480672 1
2.20702734801186 1
2.39168306435118 1
1.64296579214199 1
1.7221760960153 1
1.98540280588128 1
2.099873490238 1
1.84682744742242 1
1.92872449812054 1
2.25765374756895 1
1.55832279992066 1
2.07021890308668 1
2.16314757480588 1
1.91918963467729 1
1.98341871857863 1
2.0041683234059 1
1.78257323148722 1
2.34068291500756 1
2.07662865358282 1
2.2140405387098 1
2.19532782837622 1
1.77348204748264 1
2.02510531852022 1
2.19403497494254 1
1.88039419294269 1
1.94632361874232 1
1.76350672231641 1
2.37219374397133 1
2.0235025873224 1
1.95691050512102 1
2.09372149393215 1
2.18100922040797 1
1.82423514273393 1
2.14828585290328 1
2.07737670860447 1
2.13222498311093 1
1.68932017208778 1
1.88649642434983 1
2.1675399181015 1
1.96180443565213 1
1.76209755690168 1
2.29490117677844 1
2.13408530944825 1
2.53946418218228 0
1.87945616039542 1
2.23604201706393 1
2.43815097025023 1
1.64215806252933 1
1.8103659570496 1
1.63169634226907 1
1.99368731587856 1
1.90154972563547 1
1.72844522014396 1
1.82380348883588 1
2.13704039911339 1
1.78572853668753 1
1.96863889523505 1
1.97266388124337 1
2.32608421416236 1
2.03741645455997 1
1.94888250517095 1
2.20989861765976 1
1.74055536247906 1
1.89862332092868 1
1.95209059697433 1
1.64196515857256 1
2.03912818714515 1
1.55694558543746 1
1.67520909084538 1
1.95439873245978 1
2.18252944359095 1
2.1186130304561 1
2.50372443785011 0
2.0683501890428 1
1.95979612727527 1
2.42168037696253 1
2.37899369888226 1
2.11600887369848 1
2.32439786224197 1
2.22437488921334 1
1.70496750969707 1
2.10508101047708 1
2.09581502653906 1
1.712867448997 1
1.95404604184952 1
1.80996991667812 1
3.0953470862048 1
1.98258405975176 1
2.09101241874324 1
1.91078781090933 1
2.48273740068501 1
2.31531733201134 1
2.34420265390965 1
1.91390440843733 1
1.86436035607568 1
1.68956214335932 1
2.15359169370186 1
2.04139974820773 1
2.37802176368287 1
1.97598972246894 1
2.22843352767303 1
1.79395853289166 1
1.76085256894483 1
1.90059870263064 1
2.42683256236862 0
2.0663478625659 1
1.86321771182538 1
1.82408701220958 1
1.96927625233034 1
1.73210374692995 1
2.27600111250791 1
1.60830968829821 1
1.94142508565996 1
2.06249828395608 1
2.11564637009913 1
1.99231513375263 1
2.30020299410655 1
2.03349476210732 1
2.00849802366523 1
1.54740879564433 1
2.40365887535879 1
1.89863718663405 1
1.49070995378621 1
1.8186394953495 1
2.23173919795269 1
2.25375148512156 1
1.82506482719315 1
1.67887545186173 1
1.98200273198309 1
2.10912588193989 1
1.66714679072693 1
2.28261339025348 1
1.63951059805613 1
2.17997384771862 1
2.23811287519301 1
1.54819510863477 1
1.9002244491235 1
2.45668127996967 1
2.2044705583119 1
2.60525600245716 0
1.52875889099782 1
2.30193086384766 1
2.11586741545162 1
1.91665204978738 1
2.00279550861252 1
1.97155801896647 1
1.84283154389126 1
2.22336744480795 1
1.81883543181359 1
1.90383901516103 1
2.27080258905502 1
2.16761061070139 1
1.74294676676167 1
1.30098029060812 0
1.99991031176109 1
1.78876209091691 1
2.05492317434751 1
2.12030607869712 1
1.8075925264834 1
2.13668350983873 1
2.234919125903 1
1.48297960603043 1
2.03834841220436 1
1.90220207825377 1
2.04071523502899 1
1.94069370144417 1
1.70812394650399 1
1.78189125926964 1
2.0255546406967 1
2.32774009868458 1
1.63891352585789 1
1.68022532277489 1
1.7732914743383 1
1.97483971274438 1
2.54558048462772 1
1.67557048985285 1
1.64699080872958 1
1.44946711016088 1
2.09819095852989 1
1.77264052475782 1
2.17872978509141 1
2.25284753804267 1
1.78625281525144 1
2.36024516376373 1
2.01853808213565 1
1.75440066671078 1
1.74829376326072 1
1.64082843303539 1
1.72506012335418 1
1.78595649971847 1
1.89943535816113 1
2.61010802383719 1
2.6123133908759 1
2.11687632056681 1
1.85626364623642 1
2.25225140934449 1
2.15173595892863 1
1.9280065107227 1
2.01541719477105 1
2.19713449430158 1
2.16924672752053 1
1.71565255701262 1
1.601024526016 1
1.53539787883709 1
2.30376323997619 1
2.04402413332831 1
2.05191513783727 1
1.59581129695486 1
1.91896259502809 1
1.6916673347393 1
2.08186132036037 1
2.10501623959653 1
2.11187973643972 1
1.97413032243846 1
1.39828261351418 1
1.35387432999653 0
2.78611984760547 0
2.12957517366954 1
2.10413001177323 1
1.93230546736901 1
1.98689491038844 1
2.5212810989269 1
2.14911128560086 1
1.5332597939924 1
1.96280693431659 1
2.22560138473273 1
1.53544162532188 1
2.01301682678752 1
1.92557988364324 1
2.35858858202605 1
1.89373897919907 1
2.10490809056982 1
2.34594018557764 1
2.02665242924251 1
2.45505108493309 1
2.23845678160778 1
2.08656918659633 1
1.97288593819325 1
1.9572393500092 1
1.83789866700465 1
1.87095922857109 1
2.19545636749422 1
1.45229922992418 0
2.20388264956684 1
2.11921852578642 1
1.67385806620319 1
2.2196752574263 1
2.60362752418744 0
1.75934821989504 1
1.77286152960199 1
1.92957489296282 1
1.67495653905716 1
2.04583798934634 1
1.59834643300329 1
2.2405867780031 1
2.28036025358657 1
2.02033128311776 1
1.97861504132359 1
2.06820442636869 1
1.50528502999271 1
2.0420373819491 1
1.90757641982739 1
1.80808192739624 1
2.46509598352228 1
1.5745432332185 1
1.91508001054412 1
2.30985294306394 1
1.64244765540559 1
1.97369156131394 1
2.2532391937072 1
1.93459276784074 1
2.28465343516357 1
2.18651444025567 1
2.14691812953311 1
2.33880375601546 1
2.20061217523336 1
1.66431156416817 1
1.94465130632182 1
2.25472008634133 1
1.71269341631847 1
1.33914389406959 0
2.04665158973084 1
2.22720240707991 1
1.39652606506353 0
1.79860742606097 1
2.5835549575257 1
2.41355936114993 1
1.75906945796517 1
1.86823938601944 1
1.75456721638086 1
1.85373684547403 1
1.84145479186522 1
1.46268191406838 0
1.97411272895248 1
2.08774770372919 1
1.91293312559783 1
1.48947056276746 1
2.00223495555601 1
1.81014907175809 1
2.32109784908609 1
1.66192247444196 1
1.64493988017436 1
2.41103156456741 1
2.20376523046044 1
2.2623742882339 1
1.73180798111422 1
1.50773095004176 1
2.50766858699521 1
2.08878908822916 1
2.24079686578467 1
1.64680328192643 1
2.50314730377932 1
2.29930014171515 1
2.43712762642088 1
1.93594006767067 1
2.26630492588737 1
1.7846633739319 1
2.12960990524752 1
1.96260584651522 1
2.37810672922799 1
2.24860668706443 1
1.50640633096086 1
1.48617735882721 1
1.85771261285094 1
1.80735041333023 1
1.98236227958305 1
1.8456453297481 1
1.98538852447482 1
1.94310220831975 1
1.60077744038292 1
2.22398491335065 1
2.22488824222039 1
1.88929092136483 1
2.21788773578769 1
1.65722183400707 1
2.00467782388958 1
2.04351526340791 1
1.62382758361149 1
2.04898975184298 1
2.13394306276434 1
1.94750536489674 1
2.33940971643913 1
1.81154659601085 1
1.65118339691322 1
2.46661701214821 1
2.04667007091551 1
1.62163357294357 1
1.67139441402038 1
2.30157979302739 1
1.78136244831605 1
2.05981996031054 1
2.04774592251758 1
2.19057539184731 1
2.1773603802372 1
1.28778569338699 0
2.31025361846509 1
1.71011833595457 1
2.22173498633807 1
1.48089091815422 0
2.15871935441552 1
2.04671801171881 1
2.31413948644821 1
1.61426051868772 1
1.82294025681648 1
2.19262649869385 1
1.1578377193549 0
2.18213878939764 1
2.25268130900569 1
1.90989125429731 1
1.95071646254189 1
1.78341386794765 1
1.5787899608074 1
1.95112630540368 1
2.55349245629954 1
2.81661649546705 0
1.99525484892709 1
2.7704995353264 0
1.80908482025188 1
2.06414211446111 1
1.95409330530439 1
1.33946859095574 1
1.67403041558505 1
2.15817799415961 1
2.66944414991468 0
1.96194169671712 1
2.36877753697897 1
1.86843041461149 1
2.38752515869207 1
1.66271515529669 1
1.80363577488733 1
2.34742723617249 1
2.19901602694754 1
2.11943864653777 1
1.98434882500239 1
1.83631666964396 1
2.76298723520274 0
1.86368102466325 1
1.62766428568936 1
2.36152475752456 1
1.82217714269183 1
2.14738568258446 1
1.94921935140943 1
2.04609376551424 1
1.74485808925961 1
1.82818184221423 1
2.03684791645763 1
1.56167489508475 1
2.18844480043078 1
2.07655754175664 1
1.96646130029471 1
1.94773578093878 1
1.63593267640463 1
1.98852795303352 1
2.15729934098627 1
2.03783148907613 1
2.03980341188533 1
2.58271378115631 1
1.75595378414969 1
2.04701981469035 1
1.90445803189634 1
1.88204756620448 1
1.92708361850417 1
1.97652767697203 1
1.66579182024025 1
1.40095840544395 0
1.91937720375369 1
1.89136329553957 1
2.11562112462921 1
2.13296390890288 1
1.53836896619665 1
1.90723755227289 1
1.64986359026003 1
2.15721144718196 1
2.17207578369629 1
0.80202441478077 0
1.68837270189511 1
1.27890803244294 0
2.03724793735508 1
1.44179797724305 1
2.01258037487571 1
1.92097868990983 1
2.14111977659634 1
1.9002034326679 1
2.68134198192092 0
1.83405595113882 1
1.97736004129644 1
2.40115768798282 1
2.28710714797835 1
1.98963276957838 1
2.3038815657628 1
2.07436191506235 1
2.18364458894028 1
2.04046841969134 1
2.29911277328231 1
2.12214593712125 1
2.04767211582195 1
2.52771175857209 1
2.2413344209234 1
2.25080582169459 1
2.17347367018633 1
1.52692574675476 1
2.37276144585138 1
2.29459540112068 1
1.87964995998899 1
1.3905892143 1
1.8161182575022 1
1.87043820442528 1
2.21122259286535 1
2.40762461809122 1
1.87505593467398 1
1.92550712307179 1
2.1594316512648 1
1.86568581751805 1
1.79531802041774 1
1.57904161543068 0
1.86816659319893 1
2.02785153386498 1
2.86272153458734 0
1.93731900663128 1
2.05029552264132 1
2.19697632376891 1
2.03255158380459 1
1.3618791171335 1
1.90494613634241 1
1.81588853912268 1
2.00683688526928 1
1.61825156093305 1
2.66036360363622 0
2.14194880036903 1
2.11543436166117 1
2.04977773688316 1
1.9117422055737 1
2.68195567920954 1
1.75547205085841 1
2.3830421709002 1
2.09363043521791 1
2.03940648639371 1
1.99025744040469 1
1.71480704107069 1
2.27014240191364 1
1.51228598442308 1
2.28384979745747 1
2.01484727191198 1
2.0627646841758 1
2.21435703716196 1
2.12279037198406 1
2.22783784373556 1
1.8902318006811 1
2.11516422379449 1
1.94015186902172 1
2.08302905290437 1
2.28113696859713 1
1.97848788199532 1
1.91268456682176 1
1.69979251995854 1
1.91121047291309 1
2.554811202179 1
1.72229271678708 1
1.57941527280961 1
2.13603069724555 1
1.93543329670326 1
2.32079774134858 1
2.17725086708534 1
2.48642452305193 1
1.95427553018276 1
2.60008546995628 1
2.10229516253938 1
2.39617135156258 1
2.26424899565794 1
2.25371190669561 1
2.68169382598505 1
1.94695095821979 1
2.09508674694819 1
2.36559951031472 1
1.7895099912973 1
1.26799584587851 0
1.62266461603959 1
2.28390514459342 1
1.58251038877074 1
1.68572304774001 1
1.91857136329898 1
2.18530530536056 1
1.97854872803831 1
2.16239015486631 1
1.68135832034682 1
1.86291611821864 1
2.07611133997019 1
2.18067145453835 1
2.09029476164915 1
2.3595981613421 1
2.0125125029405 1
2.07020363751729 1
2.42300462134068 1
1.52240499069108 1
1.52282630495216 1
2.30597463852714 1
1.75579995616398 1
1.88648437798306 1
1.56160647162377 1
1.7605272524733 1
1.59645011655023 1
1.84779399391626 1
2.06257336102494 1
1.80038158354533 1
2.2290167271751 1
1.92680031980589 1
2.16781320836787 1
2.86803042060133 0
2.52930893704269 1
1.63964954139941 1
1.7791334557467 1
1.90466470076129 1
1.85742470644072 1
2.40303724046276 1
1.87093629101715 1
1.98942392168198 1
2.26082027560875 1
1.83777294562533 1
2.29415151846973 1
1.32356893972448 0
1.80703988840981 1
2.31775426351862 1
2.22290331240692 1
1.7082212700035 1
2.30070120169332 1
2.50198016946606 1
2.15823540745701 1
1.30735597229684 0
1.7534405958543 1
2.6102772515007 1
2.00799131546768 1
1.95787896556103 1
2.31460420077154 1
2.31662188694683 1
2.5904913489324 1
1.40703530252431 0
1.94635767406611 1
2.74551754849633 0
1.53190566620599 1
1.89798937912407 1
2.02154352169789 1
2.26602361676261 1
2.18722828804092 1
1.94797176540435 1
1.78444297531757 1
1.98326469779242 1
2.21563432625954 1
1.79055280260639 1
2.54526486740632 1
2.32370386243119 1
1.42627157573497 0
1.68665409410692 1
2.12490362952675 1
1.7053376140243 1
2.10989928458645 1
2.08162765588801 1
1.97998373987791 1
1.83348139315243 1
2.06294905507266 1
1.72018908694303 1
1.90768886733837 1
2.38574762510717 0
1.82692848961722 1
1.88300407991717 1
2.02356706552681 1
1.99449585856813 1
1.97131272249332 1
2.19654023031034 1
2.15709334846249 1
1.84093528435114 1
2.25815123171736 1
1.3776838719443 0
1.59527131502246 1
1.62883533268168 1
2.10488957370639 1
2.31956575553334 1
2.40164555231382 1
1.54860676117444 1
2.06770957002169 1
1.55766101936822 1
1.55011668410024 1
2.06500963475936 1
1.91382097212347 1
1.39017626286986 1
2.33914539054073 1
2.54505948255944 1
1.6693701853465 1
1.68936784289523 1
1.96235927575143 1
1.82628002552235 1
1.4342576587217 0
2.33118502579565 1
1.6050544673566 1
2.13911241184602 1
1.76535201837793 1
1.54667664397419 1
1.68570335975445 1
2.12192776612623 1
1.73613685552812 1
2.00422188762356 1
2.37713155004262 1
2.22278208499082 1
1.71107113969026 1
1.74091186790477 1
1.68180680117259 1
1.89419932725218 1
2.04283911098985 1
2.10409420563039 1
1.49893965788371 0
1.95934106405333 1
2.36561497223796 1
1.98363865111557 1
2.19095396421125 1
1.62438794232866 1
1.82754131586869 1
2.15493665578606 1
2.18384320084761 1
2.07016057398354 1
2.2211615742865 1
2.4344891899232 1
1.97645540040645 1
1.96137115633196 1
2.32665079867703 1
1.80347858058038 1
2.07960901908497 1
2.17125345213485 1
2.07623813208337 1
2.17721471360869 1
1.71430693073818 1
1.63421601030855 1
2.26651751598188 1
1.97628406968566 1
2.03652166947792 1
1.60562692623544 1
2.10945005865433 1
1.9895976310504 1
2.09174033062465 1
1.95173835930063 1
1.85692652905025 1
1.7079962960238 1
1.73937690165423 1
1.31476540252894 0
1.51264346778658 1
1.47440206497106 1
1.94818882368217 1
1.86355953549794 1
2.00427518517225 1
1.74299178114657 1
2.21179392369634 1
2.31501894156368 1
2.38071799220841 1
2.5288505282349 0
1.87559456235317 1
2.19497716350754 1
2.05065194255277 1
1.99233577400382 1
1.78081143562184 1
2.62518947733548 1
2.52756143360975 0
1.96721421057612 1
2.11124217491844 1
2.00171793027082 1
1.78024123138942 1
1.67239230159849 1
2.25390877288593 1
2.10144310011926 1
1.87124939116418 1
1.96435808211195 1
1.79767700343271 1
2.18533345853729 1
2.07655015306112 1
2.54108427280021 0
1.89895526496198 1
2.55206739923797 1
2.1483572052758 1
2.06279929799794 1
2.1081971038503 1
1.78229297653205 1
1.88807327944108 1
1.93442740579964 1
2.16734861375168 1
2.04668193696024 1
2.20626398517329 1
2.78545503430707 0
2.22354148305303 1
1.70688585012621 1
1.68841008086967 1
2.04835205934461 1
2.68130972215727 0
1.51535323540279 1
2.05751621324235 1
2.07140172185634 1
1.33968402934033 0
1.78299266518611 1
2.08979594218474 1
2.03657704327357 1
2.27396483202151 1
1.79323226036038 1
2.07822613338004 1
2.24832713380492 1
2.21601672097492 1
2.19089804535798 1
2.1756038507738 1
2.47984902542964 0
1.9425087022103 1
2.11685684921373 1
2.05344143387109 1
2.11943249326764 1
2.05948868027954 1
1.92696931242614 1
1.75719618263437 1
1.88468592170812 1
2.15999358603392 1
2.06594124582527 1
2.0054354959409 1
2.32618222726429 1
1.9447472767242 1
1.76619286526583 1
2.36172627520263 1
2.39486393681522 1
2.11226037201604 1
2.60629321425186 1
1.93382337379365 1
1.93338606946661 1
1.97231971915409 1
1.3372722629706 1
1.72528662275674 1
1.66143009751255 1
1.84021948546236 1
1.95253507369267 1
1.59945183610341 1
1.48463653745099 1
1.67337053229179 1
2.1929817860757 1
1.88362549976094 1
2.51506694390295 1
2.37596202785153 1
2.12297786469083 1
2.20276118228418 1
2.36828829828331 1
1.71133380789554 1
1.09169485968235 0
2.38746641306747 1
1.54054417377118 1
1.61672370849143 1
1.7611371182921 1
2.18866705508202 1
1.76159002648725 1
1.98208355187471 1
1.86674612632519 1
2.43616383460911 1
1.90271197427025 1
2.33768434479832 1
2.17708743334601 1
2.00614455857858 1
2.01092297872798 1
2.71239936640585 1
2.01271153334898 1
1.59829056064914 1
2.31098556217018 1
1.98565324293511 1
2.24371594767181 1
1.6380758556265 1
1.82713636901397 1
2.55799231877529 0
2.26922893466747 1
1.61661325602325 1
2.06885472864875 1
1.84254649853695 1
2.00921622067335 1
1.55640157467572 0
2.29224289770799 1
1.73094673914296 1
1.74092319261842 1
2.0712115939652 1
2.12354722056261 1
2.0265742647883 1
2.23333134278318 1
2.23198267009395 1
2.28699562623673 1
2.02205613680474 1
0.940157631632202 0
2.06748589974453 1
2.57060524678647 0
2.30377995357607 1
2.59082053113029 1
1.54905290784266 1
1.38477463974348 1
2.12056119953844 1
1.21352126188704 0
1.27019263840792 0
1.73058596118539 1
2.15916126407927 1
1.8165336477219 1
2.35060609302597 1
2.29706178268559 1
2.22659439666137 1
1.92451207095096 1
2.28749937572253 1
2.15113177100837 1
1.61491241909526 1
1.79040604298873 1
1.76852083243463 1
2.20356096121448 1
1.71702731510982 1
1.61237339836049 1
1.95314177070192 1
1.79318794976089 1
1.95827507257541 1
2.18426349456907 1
1.70531919027856 1
2.30447174898163 1
1.52350495217228 1
2.74089308607507 0
2.03570129875637 1
2.17850764760928 1
2.02941237655249 1
2.10037526888956 1
2.40525600502231 1
1.66849300880625 1
1.51911164992268 0
1.66840457915262 1
2.53079068595189 1
1.9751006286376 1
1.75350472409438 1
2.10827176331714 1
2.26644334756582 1
2.25699199174558 1
1.83326724928615 1
1.99669448224405 1
2.13339916170329 1
2.08377228159081 1
1.67189081911325 1
1.90478523597052 1
1.91766227860174 1
1.91800877007562 1
2.16873515288745 1
2.3883522026274 1
1.65506296753197 1
2.16354055299113 1
2.10891169701931 1
1.86418106819045 1
2.42371082041841 0
2.11009746931527 1
2.11186879342438 1
2.03741424767094 1
2.29847974968557 1
2.46891047463654 1
1.76990251264113 1
2.4232201621935 1
2.46065656877519 1
2.4584964089777 1
2.57885327981909 1
2.46230187624612 1
1.27415378675607 0
2.67676595293166 1
2.08590483663788 1
1.45867637195515 0
2.29838383037013 1
2.05004379291401 1
2.2180637527538 1
2.02200038835707 1
2.43145848652862 1
1.86017005137487 1
2.15815754389512 1
2.2181475851273 1
2.39336097157796 1
1.88232220621411 1
1.47101562705499 1
1.83050032032297 1
1.93358531703762 1
1.47718802612695 0
2.46720580405362 1
2.1622153728052 1
1.57050992964606 1
1.8566035681345 1
2.87240098848911 0
2.17081361373643 1
2.21439925173464 1
2.08241688567029 1
1.9863842935061 1
2.39747705945329 1
1.83979494009008 1
1.72317115591739 1
1.99436657906524 1
1.61648600239262 1
2.08215345721761 1
2.15304071223592 1
2.14634872414593 1
2.28189127953531 1
1.8067802675633 1
2.26749994809123 1
1.99455808396609 1
1.92703503507674 1
1.83238460660221 1
1.92405423267713 1
1.88803704367952 1
2.14470505642389 1
2.2730955111695 1
2.11702850096864 1
1.65781175690132 1
1.93552147199891 1
1.718324827687 1
1.83015165697344 1
2.07322438914635 1
2.20365550061998 1
1.87403869000345 1
1.96649583549259 1
1.80006460841496 1
1.08901681692147 0
1.57100289595619 1
2.15195455831527 1
2.16069974014827 1
1.2946321434561 1
1.85028806262749 1
2.37357958121872 1
2.03099938444987 1
1.92965281739235 1
2.00393296953802 1
1.74677781171011 1
2.32218261963735 1
2.12070383041341 1
2.28307143616391 1
1.74000871141876 1
2.45609853005903 1
1.97822550017427 1
2.06452814999477 1
1.99577755411403 1
1.96870599534761 1
2.09242711714971 1
1.84560108262056 1
1.99170681058213 1
2.27408370057146 1
2.05807459021814 1
2.13163274418148 1
1.85529655661925 1
1.8556228093999 1
1.8723605510034 1
1.37997692713106 1
1.88105285438888 1
1.7313464134004 1
2.04432744223753 1
1.44197885022403 0
1.85621297357078 1
2.08511491679929 1
2.06834874722306 1
1.67660579837566 1
2.39816231958514 1
1.28517315186401 1
2.29108321593148 1
1.98958407777567 1
2.22248555718163 1
2.06351959964142 1
1.65335350968996 1
1.80821522640224 1
2.42734203512037 1
1.82100486651857 1
1.96114864686656 1
1.71609234512066 1
1.45181474385297 0
1.90102059231903 1
1.37030957940777 0
2.13820602821579 1
1.46422753655561 1
1.69349884890421 1
1.87071522625458 1
1.99618115060193 1
2.14615428181891 1
1.88710394651382 1
2.44634659010074 1
1.63523030591365 1
1.25563396830858 0
2.01676048981542 1
2.72526398575722 0
1.57628716833972 1
2.49543609472605 1
2.06663057177765 1
1.39594010429332 0
1.40495180039408 0
2.40922365511281 1
2.29941077619848 1
2.18637020938145 1
2.40570419448763 0
1.77067074522721 1
1.89479213033685 1
1.88032293719457 1
1.37692062196336 0
1.63287640996545 1
2.04021606808219 1
2.72133685472886 0
1.65232316598666 1
1.95116078928556 1
2.32321579365233 1
1.45173216106498 1
2.20481715716264 1
1.83950778367373 1
2.19065863173201 1
1.92200609226882 1
2.23081120348727 1
2.02513053812825 1
1.76218712576582 1
1.73437856745701 1
2.24671421832282 1
2.13556957513549 1
2.09604871518243 1
2.16432107110743 1
2.130642914966 1
1.87460357873862 1
2.1637242983388 1
2.01351049366313 1
2.31606435591942 1
1.92187674432074 1
2.11503094629303 1
2.25625604977322 1
2.05077573048916 1
2.11426095143894 1
2.08564192881625 1
2.15375978238675 1
1.39390814089487 1
1.63763772330716 1
2.07347763211864 1
1.78383695537562 1
1.79558178886636 1
2.04001794803806 1
2.07457748317455 1
1.91689980447562 1
1.56149609177264 1
2.03112564966161 1
1.38221055591393 1
1.54722991542598 0
1.85652563871991 1
2.14683662298402 1
1.91052556754952 1
1.8085817460207 1
2.73045468839619 0
1.80881736868389 1
2.44485488123365 1
2.44384785881873 1
1.42818889502769 1
2.36783179902849 1
2.29361330329134 1
2.22994495141661 1
1.55613222548173 1
2.07374998196748 1
2.36682266341637 1
1.55618744002159 1
2.06363848166301 1
1.70140528804535 1
2.17525832917983 1
1.44748799517239 1
2.01607707181539 1
2.2737113080564 1
1.82484455998563 1
1.94246076671524 1
1.7570040423047 1
2.04884040489507 1
2.14186909811888 1
2.10182187645656 1
1.79875356859999 1
2.01882420685137 1
1.74303880222584 1
2.72556351155822 0
1.44391839958726 1
2.12729991853235 1
2.20217700772877 1
2.06518870496095 1
1.89572390228961 1
2.2009633281492 1
2.21430521418781 1
2.22236158287483 1
1.99229816956661 1
2.17640906335734 1
1.82217250366638 1
1.97445659147626 1
1.88294472571455 1
1.73216624282434 1
1.91950085245375 1
1.56179942974451 1
2.60531652303398 1
1.70709395064978 1
1.78426425092792 1
2.4341765805719 1
1.72804113672243 1
1.82434426255563 1
2.15383635589429 1
2.15990442235819 1
1.9009908573773 1
2.11490358684965 1
2.20177652276621 1
1.8756011021388 1
1.8360679504841 1
1.59172700904815 1
1.89458647759164 1
2.27021757231628 1
2.53458016537792 1
1.86861457010035 1
2.17867444896119 1
2.10329168242697 1
1.60364726222044 1
1.80148916849763 1
1.97360027769562 1
2.18701686780257 1
1.66773924961663 1
1.89650514009226 1
1.92233995210352 1
1.31154274307032 0
2.10975272346972 1
2.06403524232445 1
2.50050345924815 0
1.92154880553253 1
2.75886880878631 1
2.3084850134848 1
1.62983559726457 1
2.04712598923925 1
1.93231976108857 1
1.86196212352235 1
2.39851740691089 1
1.72084090210696 1
1.21241227507795 0
2.02715815315685 1
1.93100459705421 1
2.09695445090183 1
1.53240263666274 1
2.47051607747476 1
1.70834176924809 1
1.42185512171624 1
1.50600134688576 1
1.65974281019694 1
2.15045372648093 1
1.92943156541166 1
2.08431199425783 1
1.87111922047054 1
2.10526915236904 1
1.86174332871057 1
2.3392913854868 1
1.89376187618811 1
2.165996089463 1
2.08273891590513 1
2.08357051345681 1
2.1294228490057 1
2.0926604700687 1
1.79898810142211 1
2.33331205148523 1
1.99029820644113 1
2.23121261173559 1
2.29897555566722 1
2.11882290292376 1
1.82195641007697 1
1.93821205069023 1
1.80112939216286 1
1.81349690160445 1
1.9053867774626 1
1.90436875387634 1
2.16222188664917 1
1.89692847070882 1
1.99624572786795 1
1.76926967579989 1
1.74350541578883 1
2.12064958058961 1
1.91204796140227 1
2.00074263651047 1
2.09312487007085 1
1.6295601007697 1
1.68187872466934 1
2.4870241459637 1
2.28120628261228 1
1.8140778951223 1
1.83174860823931 1
1.91473082824333 1
2.07488430881299 1
2.13525718076491 1
2.21184982451087 1
2.40748317224253 1
1.38042973399819 0
1.81110441346769 1
1.49565823312411 1
2.04702334274478 1
1.55387093873589 0
2.20790687808929 1
1.93297838905692 1
2.24096214788123 1
2.18573218810024 1
1.9440844058118 1
1.94903905850776 1
1.68698271654109 1
2.28918834429937 1
2.03290455665132 1
2.03201262997966 1
2.26183055382884 1
1.76527703173045 1
1.65104056979608 1
2.08117915088058 1
2.29276288127244 1
2.02351373273181 1
2.53270283709728 1
1.54736707520971 1
1.40108194145397 1
1.82263356147784 1
1.94421739515754 1
1.83466825708401 1
2.19411071070598 1
1.83848145252776 1
1.97727945001283 1
2.29123077456189 1
2.04889778928009 1
1.35348038536323 1
1.63831608132843 1
1.96347938598494 1
2.02162855435745 1
2.01390364284082 1
2.5416143634346 1
1.78937595439578 1
1.75961392065774 1
1.64322858173442 1
2.14383283415651 1
1.95371919971701 1
2.06600692558859 1
1.76156764144787 1
2.09455191916623 1
2.01595540086733 1
1.89673353057035 1
1.51595801633031 1
2.44750742328554 1
2.24008161340045 1
2.02162487353666 1
2.40438608267154 1
2.20234857832584 1
2.48996008773399 1
1.81795650321076 1
1.4517738463884 0
1.52772632504579 1
1.3998069020728 1
2.08626770746438 1
2.17673844211473 1
2.45721253130814 1
2.03023590174672 1
1.67778482093272 1
1.45811227110561 1
2.05738815967936 1
2.33843045062491 1
2.29015752652069 1
2.11827217049652 1
1.99373705161133 1
1.73327743682519 1
1.6468523262018 1
2.3509766426386 1
2.08456119541092 1
1.91266078055135 1
1.81760759076202 1
2.15592383638699 1
1.67627240284766 1
2.23172038496787 1
1.93967246329333 1
2.45532421569734 1
2.16293086014304 1
2.15162814383726 1
1.84605322229487 1
1.89435442307774 1
1.95955899010827 1
1.90394496440399 1
2.11694867306 1
2.37574339333766 1
1.49584703783877 0
1.80871002679284 1
2.14321254121669 1
1.7151290130374 1
2.50669898039751 1
1.6474258933962 1
2.1331735541489 1
2.42602909021296 1
2.03842338297179 1
2.03355860847565 1
2.41997595245809 1
2.00252637231968 1
1.71660510671445 1
2.12691319144151 1
1.99668115964912 1
2.07824585080008 1
2.00166145645585 1
2.03290514205474 1
2.41207579405815 1
2.22125326999222 1
2.1005050737835 1
1.43946752254935 0
2.11724586974963 1
1.60856188876007 1
2.01021064614596 1
1.88857927962261 1
2.43842059510684 0
1.41223648527459 1
2.1358671770784 1
1.95226699435967 1
2.01716865966112 1
1.83670475500403 1
1.94273369595869 1
1.75841485643721 1
2.17940125958274 1
2.1542007052401 1
1.83578561579324 1
1.33278185830316 0
1.91482909754125 1
1.88441394479195 1
1.83796574696309 1
2.40095770784406 1
1.87033410865398 1
2.03770130558424 1
1.42939968888553 0
2.48134496801909 1
2.07062703311446 1
1.81888248488096 1
1.87252811437724 1
2.35158779748044 1
1.40217392812789 0
1.91608827554399 1
1.92706356951588 1
2.24809160246862 1
2.00419192078123 1
1.61830609449863 1
1.69989077137253 1
2.5528022872884 1
2.28959200116497 1
1.48722380562122 0
1.84452990534239 1
2.61291394207512 0
2.3647602122475 1
1.95094935596874 1
2.37872304356977 1
2.00644464824028 1
1.97419929458999 1
1.72566743921435 1
2.06246154102754 1
2.23317455250078 1
1.33479017465785 0
1.66450402329923 1
1.49572797796392 1
2.02129858254724 1
1.55522361434818 1
2.23894413199471 1
1.71254835207417 1
2.20482237863272 1
1.4860948033979 0
1.84663437775185 1
2.54182323980176 1
1.58724340383238 1
1.32870978795368 1
1.94477464946684 1
2.01252574747 1
1.76994467136061 1
1.9065104163404 1
1.75928164107582 1
1.96904361138453 1
1.91743327061599 1
2.07165814103705 1
2.12042849884765 1
2.26824529467222 1
2.05261378837519 1
2.32756635601001 1
2.01146931050503 1
1.78789872626836 1
2.53487210818276 1
1.92613383020408 1
2.08835382652591 1
2.60188258623451 1
2.38030758106974 1
2.29772662401838 1
2.25483387484201 1
1.89650282292791 1
2.189864579944 1
1.76554890937292 1
2.09141344780731 1
1.74502525240959 1
2.1105039791882 1
1.49008053234125 1
2.00386084000667 1
2.25000397822106 1
2.21590410285647 1
2.08675932132024 1
1.6830126303719 1
2.28791675429144 1
2.04070956519698 1
2.13668434935002 1
2.08610226117751 1
2.80721801105691 0
2.10856367517668 1
2.31473347702623 1
2.33078351183847 1
1.49803579335976 1
1.72455680146525 1
1.73431528098931 1
2.33098218158857 1
1.56551439105743 1
1.92564424338237 1
1.94218703261499 1
1.63658707773496 1
2.00891659290032 1
2.05413267545651 1
1.74464946050919 1
1.73148187091312 1
2.03594631869347 1
1.80110322894499 1
1.56987717383278 1
1.79414887983301 1
1.85754958855727 1
1.87749849969825 1
2.41851920388904 1
2.37205048209108 1
1.86799748720207 1
2.29847195739653 1
2.02782493235955 1
2.18344635911507 1
1.52146036768642 1
2.08462257615085 1
2.06640104149618 1
1.80556862591651 1
1.97268183388173 1
2.38030703751827 1
1.73963232737242 1
2.48736378093379 1
2.62422396931351 1
1.8979116951379 1
1.8044841049322 1
2.06764001285264 1
1.64865475179283 1
2.19801085147529 1
1.69581524938338 1
2.375733579519 1
2.22816201694384 1
2.29527037955463 1
2.37031318365891 1
1.94408511837448 1
2.21276793553192 1
2.04170302159166 1
2.35750056997891 1
1.22541181453098 0
1.76068533513477 1
1.87924218610735 1
1.71000486808555 1
2.16120873691286 1
2.1099621297199 1
1.91425788879901 1
2.44862054861531 0
1.81610380416258 1
1.78435539115734 1
2.34584601666665 1
1.52455255127042 1
2.15712288468418 1
2.10830668139798 1
1.90349924463513 1
2.37296290134705 1
2.01885519593809 1
1.47866771472811 1
2.33958468837547 1
2.1174594748195 1
2.22614183458094 1
2.01150969439581 1
2.20789249632704 1
2.21888288141365 1
2.00788843017874 1
1.90234163574053 1
1.92266305322934 1
1.90862088516845 1
1.9336485877313 1
1.89501616927113 1
1.92765471358624 1
2.46530133813994 1
2.10293188961844 1
1.72065967616746 1
1.85467616475571 1
2.65776515003541 0
2.09918203802423 1
2.30229151874249 1
2.28938949287101 1
2.37835896535854 1
2.35109931933646 1
2.90888568484022 0
2.22063242544244 1
1.56125743141715 1
2.206892066757 1
2.57860738565826 0
1.7777486355078 1
2.04506325417647 1
2.30034301773739 1
2.31657442115059 1
2.28644770749255 1
2.49748167292664 1
1.81242197384359 1
2.14255074032815 1
1.8590988637394 1
1.50130762715127 1
2.02165977887988 1
1.60325357675362 1
1.90008176274108 1
2.09526655265118 1
2.12935689575678 1
2.21793480470365 1
1.55406891316901 1
1.7411822875574 1
1.56029279006626 1
1.99542622458957 1
2.42190201339781 1
1.901631798408 1
1.86746327568201 1
1.67830919324084 1
2.3763852340166 1
1.61967689872787 1
2.55669674300835 1
2.60694350379919 0
2.0547414960837 1
1.96987124369878 1
2.38524439162839 1
2.1992338159113 1
1.64959708034704 1
1.11548720578072 0
2.12738102212041 1
1.04180440329195 0
2.13658588258272 1
2.36897777915695 1
1.7664751597909 1
1.8254539724849 1
1.96012299709357 1
2.24365560218382 1
2.1927814364341 1
2.13947558048841 1
2.1110175124231 1
1.95979112110286 1
1.72815983565678 1
2.06004974056771 1
2.21173546761571 1
1.92469193943208 1
1.91033355040207 1
1.66577012059774 1
2.08200712096245 1
1.98844694945872 1
2.27419037826489 1
1.84032541637727 1
1.83205961391797 1
2.01693164161088 1
2.12507257077595 1
2.31831111582588 1
1.99393472304948 1
2.28528615131491 1
1.54643872692809 1
2.20874570819404 1
2.04016234497529 1
1.71158169416092 1
1.98209419615451 1
2.08009564372584 1
2.45229585881686 1
2.28219264111705 1
2.19885612222904 1
2.43504178447255 1
2.21785451381679 1
2.57188293997807 1
1.86995514865706 1
1.98616003922927 1
2.154613326865 1
2.09569220190222 1
1.70197253390407 1
2.2631335396299 1
1.11506180365432 1
2.1220556510509 1
2.02235300861931 1
2.21170927010074 1
1.92094009738068 1
1.4630582941495 1
1.70548787775159 1
1.52725381059945 1
1.88622036290617 1
2.09583670294761 1
1.77801709089453 1
1.87994092866386 1
1.82920388835915 1
2.35748220733726 1
1.65222076214609 1
2.33920043814077 1
1.99048354936507 1
1.85915006403692 1
2.09509439740031 1
1.34403247334204 0
1.85770937578494 1
2.19587616711732 1
1.7974953805451 1
2.46896006963595 1
2.19152255268598 1
1.83485877659008 1
1.82532708005952 1
2.13674848730034 1
1.78135613059997 1
2.28785354690876 1
1.94992611672491 1
2.62454796152694 0
1.43341415464117 0
2.81710233434884 0
1.97813033933925 1
1.9896788924488 1
1.99033069378174 1
2.13479127599345 1
1.88468989971875 1
2.11248873547071 1
2.11513054535142 1
2.44805396475819 1
1.57815608692192 1
2.22871004265518 1
2.31321384157067 1
2.04500058539653 1
2.11648023343365 1
1.92850095186327 1
2.43398534187128 1
2.2676371462859 1
2.52020887315201 1
1.78375256889411 1
2.62507254268006 0
1.94588887285759 1
1.815348073451 1
1.80120423326391 1
2.28829545834666 1
2.11168274637527 1
1.44677703935277 1
1.83065411795556 1
1.44427043234495 0
2.32074202803564 1
2.42710647328148 1
2.12459189437669 1
2.09631317295591 1
2.3002441410584 1
2.02054538761748 1
1.77664269627324 1
2.17283619274403 1
2.20834641377423 1
1.97390771357983 1
2.21167110981662 1
2.31233977613147 1
2.27347991713539 1
2.22275323915669 1
1.94536448611936 1
1.39435938469234 0
1.43544423519025 1
2.06775956568764 1
2.04103451677653 1
2.05365211331728 1
2.50681582639127 1
2.35641346041897 1
1.85021587824824 1
2.1174313827851 1
1.95970407745238 1
2.09407807116093 1
1.67628145770273 1
2.12506537754805 1
2.33157710623273 1
2.10711301603593 1
2.15691371911131 1
2.27382435148332 1
1.45374906809356 1
2.49172348209003 1
2.52643447733667 0
2.12994381829385 1
2.39033884356929 1
1.59974002917528 1
1.96238521178192 1
1.76326161190535 1
1.67859282845604 1
2.31977834710696 1
1.92673500083466 1
1.58920685618954 1
2.52062387359207 1
2.12776295990434 1
2.00180538212625 1
2.16728440734945 1
1.92976307868286 1
2.23579809670702 1
2.14698826105382 1
1.74830039868454 1
2.08080933690392 1
1.81284317503915 1
1.86007023031592 1
1.89066924302486 1
1.74561722733827 1
1.96377347546013 1
2.21732337268943 1
1.5486096069633 1
2.05569819645237 1
2.13851463658967 1
2.00375427096552 1
2.00088456306188 1
1.90954569783341 1
2.367212425919 0
2.11956945515536 1
2.30361575232188 1
2.30366913427748 1
1.64589182555604 1
1.94542711067438 1
2.03011121597196 1
2.32273324271429 1
1.96439603629402 1
1.89607473258498 1
2.03221179862676 1
1.81955042253011 1
2.59126902498669 1
2.01584742803716 1
1.74384903870569 1
2.34198994914417 1
2.33438692145496 1
2.46923290399186 1
2.03618143224374 1
1.77286873257788 1
1.77742022360607 1
2.39800126149784 1
2.0837656075591 1
2.04219060840523 1
2.07932132248888 1
1.76106093688016 1
2.20110359934369 1
1.65820556601806 1
2.20612676710298 1
2.17268116465929 1
2.43681606386566 1
1.36934130498577 1
2.03024479641455 1
1.89571433055838 1
1.91796019939019 1
2.05584443383134 1
1.98039622912504 1
2.22454984525529 1
1.47869668030115 0
2.0053446396255 1
1.95669666939655 1
2.10020679529978 1
1.45083927869128 0
2.24812175259067 1
1.69320257564055 1
2.6407344903142 0
2.0261342974118 1
2.28285629379237 1
1.75114000198145 1
2.02315970779138 1
2.0855499077743 1
2.30548181186953 1
1.58034703316883 1
1.72190099874233 1
2.49473213222739 1
2.35718621085232 1
1.79215013882048 1
1.91840719436007 1
2.62884780671955 1
2.02359121510116 1
2.16221620002519 1
2.30159617804798 1
1.90217478217102 1
2.02416632999813 1
2.08548996736655 1
2.57920486857329 1
1.9501107444509 1
2.2183853131378 1
2.33940025848697 1
2.19951135448279 1
2.29046493870206 1
2.07090532140251 1
2.0382110991586 1
1.9210894769936 1
2.58825403288059 1
2.14170208919924 1
1.89714125749852 1
2.00684810731876 1
1.76227648092804 1
1.3017256244819 1
2.36641490400589 1
1.92280853940855 1
2.00126558895116 1
1.89325775339706 1
1.8446996374967 1
2.27698988351333 1
2.15078922994448 1
1.79692009742948 1
1.94829181099195 1
1.96701992313823 1
1.3936409786331 0
2.21749926044122 1
1.91073534890202 1
2.11281585236823 1
1.78265774012762 1
1.64919723214678 1
1.58344651268711 1
2.31113306698723 1
1.97198729122119 1
2.21600468445566 1
2.22036664162699 1
2.45005390635113 1
1.95032157650822 1
1.92038168692078 1
1.91810816152943 1
1.80462154441891 1
2.6969543665812 0
1.89413970455893 1
1.66152576551713 1
2.12432235872124 1
2.06613984272579 1
2.11608698389542 1
1.86711177311728 1
2.44955358871964 1
1.97331620653021 1
2.00610946553518 1
1.66186325630234 1
2.1491362480934 1
2.28171368993896 1
1.87664134465776 1
1.59547831724158 1
1.87543688402237 1
1.75236885924652 1
1.70343494451296 1
1.99779603536225 1
2.01665389651665 1
2.11623961550582 1
1.86217307704189 1
1.8047703351116 1
2.04637825393504 1
2.16090098310721 1
2.27774710483704 1
1.77522701548084 1
1.62521586085137 1
1.87327602931148 1
2.10446800688155 1
2.30050915155903 1
1.88764614406897 1
1.59954474356705 1
1.41276932385809 1
1.93995684420611 1
2.2169180927836 1
2.08979314907781 1
2.43364660327587 1
1.57478249020927 1
2.3129597351128 1
1.60197901479004 1
1.91785527805897 1
1.89972945565566 1
2.02350011355978 1
1.92340175263633 1
2.34174756750477 1
1.7207419326054 1
2.4800515470832 1
2.26842722184398 1
1.89648069761816 1
2.00169616813108 1
1.90068531022158 1
1.90836868595665 1
2.19751638423609 1
1.80684859052411 1
2.00125091798241 1
1.9990200145081 1
2.58354180639282 1
2.34495323621675 1
2.2810550431905 1
2.13389165954012 1
1.60659838249559 1
1.898051391156 1
2.168742448322 1
2.41618473157357 1
1.94611399798392 1
2.51804608718581 1
2.03308431620708 1
1.9265495405648 1
1.89338358684217 1
2.30465230340078 1
1.53859423711933 1
1.74325175789295 1
2.11173279267957 1
2.14101877723332 1
1.9574579005547 1
2.05040949438631 1
1.74318230392141 1
2.39226349283609 1
1.94846120623014 1
2.14838208336213 1
1.71465887750354 1
1.98352866907289 1
2.06610493311791 1
1.92752205728955 1
2.08720546861032 1
2.19716765924554 1
1.85194225331014 1
2.44966180897749 1
2.08027273025604 1
1.82654575989184 1
2.22241437341059 1
2.32178542171275 1
2.18154733129883 1
1.92461740838678 1
1.93495718099959 1
1.97189170448704 1
2.22287871726854 1
1.65956767214601 1
1.71815775367901 1
1.98564097134065 1
1.94498427733334 1
2.26697352896366 1
2.2177428691179 1
1.55526347168543 1
2.01595373379597 1
2.03303184281319 1
2.53719738220904 0
1.6927486746105 1
2.51459587739225 1
2.18311890602747 1
1.4334633377481 1
2.30010401792887 1
2.23658573660931 1
2.23154498169564 1
2.02298146096927 1
1.52204093783777 1
1.85968214324337 1
1.47032938302445 1
2.16873982414581 1
1.28924227457699 0
2.29773296603285 1
1.44118675960354 0
2.11489509119809 1
2.18734243196627 1
1.98255755043876 1
1.54891506924135 1
2.08865147959304 1
1.7003052981627 1
2.05151704531446 1
1.65910048099636 1
1.56526814474019 1
1.89641841032785 1
1.94491642263865 1
2.19239525258746 1
1.60526235564093 1
2.06325137914681 1
1.578211495787 1
1.59036584850868 1
1.60572319900693 1
2.15964222927391 1
1.81887214134884 1
1.77680286192975 1
1.67284928821441 1
2.21707228150126 1
2.23971040373743 1
2.21900716359272 1
1.90626029758866 1
2.06077850588245 1
1.73385164555602 1
1.22473554357503 0
2.0116743954507 1
2.16003660013353 1
2.04371314219571 1
2.11876366256302 1
1.93521480800566 1
1.94836450552812 1
2.37598622264794 1
2.41530130159924 1
1.16334512069505 0
1.58543792348417 1
2.34661429283309 1
1.58475452719092 1
2.60933025683615 0
1.76543886725288 1
1.38192881477551 0
2.18638171702135 1
2.08577819959817 1
1.62000931283566 1
2.25810698486526 1
1.89927120697254 1
1.9027723971996 1
2.4359940030503 1
1.95713803656117 1
1.93639422797329 1
2.24703283697846 1
2.22082117340104 1
1.79156156553316 1
1.93265738248853 1
1.78248662380486 1
1.96662886372608 1
1.75736968039862 1
1.94141032643121 1
2.29700060435592 1
1.68459044086442 1
2.26344038483983 1
1.6603520736793 1
2.94031049519188 0
1.90724897073105 1
1.78133290603206 1
1.93672580111222 1
1.91397711878679 1
1.82083843445847 1
2.21261236105978 1
1.98483950442055 1
2.09109038123265 1
1.30419878396024 1
1.62546955653843 1
1.94407494853946 1
1.88510547399518 1
2.4922068820867 1
1.90472881636391 1
1.63174728474162 1
1.79760874373687 1
1.94954016778793 1
1.5282498238562 1
1.6244266127119 1
2.17587392342475 1
2.05466009457563 1
2.30990078354705 1
2.19339268473721 1
1.57592427219884 1
1.61708553155103 1
1.77075767043167 1
1.99849830947808 1
2.13385041534125 1
2.45502931003089 1
1.97354987828426 1
2.27114619715142 1
2.03592970517165 1
2.53235105121396 0
1.81725807513632 1
1.92657959692228 1
1.34295826784597 1
1.80290435054893 1
1.87612073030877 1
2.08125277915347 1
1.91501695371933 1
1.97402662483033 1
2.10748243709139 1
2.09633593557229 1
1.8292761141425 1
2.3546588663936 1
1.93913241766332 1
2.00813096590316 1
2.42538308289622 0
1.9560554046933 1
2.17053302198795 1
1.99383999246149 1
2.19186277711333 1
2.12987913897043 1
2.12794452478414 1
1.7307308048685 1
1.86852605926183 1
2.32362309868354 1
1.91682507445357 1
2.5392213084266 0
1.80446012109483 1
2.05151617337211 1
1.90675947313925 1
1.94993071325679 1
1.75075978653363 1
2.22826076003989 1
1.84062919585697 1
2.15296680357233 1
1.31381899183356 0
1.84972484866106 1
2.00108387892071 1
1.74669173878149 1
2.27317321591549 1
1.77105390770508 1
2.19315193716412 1
2.55192230108858 0
2.31969573747437 1
2.07819166975457 1
2.37678709426489 1
2.05795057965412 1
1.7359528329603 1
1.76957014077054 1
1.99497654662813 1
2.1943010464294 1
2.22761954592106 1
1.69097651537448 1
1.93137165375126 1
1.79544858116708 1
2.19019949703202 1
2.25512146363964 1
2.24833427985105 1
2.03851653419744 1
2.26407488701284 1
2.15669276981163 1
1.94041014696824 1
1.66298013146647 1
1.8061019376083 1
2.24607627694511 1
1.86440926684619 1
2.01899364324955 1
1.68941082582199 1
2.20513991219869 1
1.78103789880623 1
1.74957703218304 1
2.23222076613844 1
2.22539433658676 1
2.22332486349834 1
1.67216855797247 1
1.99852123310674 1
1.27150380213582 0
1.82998170289664 1
1.72431076647905 1
1.73863513165985 1
2.27520096845267 1
1.61346998208234 1
2.87580167104447 0
2.3906197644029 1
1.94777076787043 1
2.19496974560327 1
2.26136730310728 1
2.13100433534673 1
2.34936558347493 1
1.82367640138336 1
2.05944254804755 1
1.60127054596824 1
1.85409338509677 1
2.4073281138471 1
2.43667089167256 1
1.9577813030517 1
1.63148845048347 1
2.11897690850695 1
1.93460179646236 1
1.94362619440639 1
2.11975188017721 1
1.66727583723091 1
2.16012432333413 1
1.88453633775129 1
1.85400004625704 1
1.73331369848686 1
1.56125591390904 1
1.41191444872702 1
1.80841769293903 1
1.91135124676943 1
2.3232576413973 1
2.09755069485989 1
2.23885872931066 1
2.272263251251 1
1.82669394552076 1
1.89829638106478 1
2.08458678612995 1
1.8632471413031 1
1.50093329041353 0
0.994073222642053 0
2.66268179434416 0
2.68620549819118 1
2.22636063584208 1
1.99264947513851 1
2.58678859677375 1
2.0749075426599 1
2.31234402998429 1
1.70058769030459 1
2.22687215583628 1
2.07383027212979 1
2.14000083835802 1
1.99234377487077 1
1.5031133701779 1
2.18419440396715 1
1.59021416112905 1
1.93907314927005 1
1.87865151985693 1
2.05392596800366 1
1.92209843472595 1
1.73823183417514 1
2.07896617956262 1
2.2754113605071 1
1.98168862465318 1
1.99388960119874 1
2.23495653892384 1
1.86430211714514 1
1.89200978213573 1
1.9811224903892 1
1.55952694014144 1
2.5684774421523 0
1.84880334804081 1
2.40073226036251 1
2.12397175380381 1
1.71103788667509 1
1.81726806315871 1
1.92612077630851 1
1.80924044164025 1
2.44068216124597 1
1.8536204400657 1
2.05272796700455 1
1.9660712536438 1
1.69569178224794 1
1.65595835877421 1
2.47156185824423 0
1.73856047904984 1
1.82254253227772 1
2.44035700372 1
2.27018711885342 1
2.2729257232292 1
1.72705187052068 1
2.16563143231935 1
2.23694435705997 1
2.15444003556928 1
1.7993579136377 1
2.05587971862241 1
2.25163099540388 1
2.18898566068536 1
2.07004156062935 1
1.73919799833417 1
1.9594181216003 1
1.83218494439617 1
1.82589783264521 1
2.25491686159202 1
2.52061950996438 1
1.35595853928171 0
2.16458354633281 1
1.51600970673883 1
2.10414053697473 1
1.97268101082229 1
2.05322100507014 1
1.66870505293719 1
2.2891128290126 1
1.6998397683149 1
2.56461239081024 0
1.91501078415281 1
1.42072263273098 0
2.52180114411695 0
1.94777477017724 1
1.69510398955522 1
2.43295427995918 1
1.98783762677296 1
1.71811646143049 1
2.12258182799585 1
2.59736274836755 1
2.49387805929371 0
2.45320058473318 0
2.10257960413769 1
2.53854665101396 1
2.55305446024013 0
1.73547371084374 1
1.98695953685601 1
1.67565732468095 1
1.98183597342331 1
2.00865659254399 1
1.72627318545786 1
1.89228413858605 1
2.495135855775 1
1.60605579375736 1
2.51345767694397 1
1.6097463979418 1
1.42659370354726 1
2.04495100106243 1
1.70995983098439 1
2.19214094648635 1
2.01323300108679 1
1.69419364583751 1
1.83228005142256 1
2.17917128478561 1
2.10022105381378 1
1.98106114546342 1
1.90578231825056 1
2.02062746795737 1
2.04936294688862 1
2.24033799588975 1
2.55792758351043 0
2.36480787460018 1
2.14174472146127 1
2.22331233144664 1
1.97383824879698 1
2.20074594843272 1
2.63171852297232 1
2.38227567231464 1
2.41645963197705 0
2.11224074900759 1
1.90973944790647 1
2.21014709902109 1
2.41915777672289 1
2.05108624545801 1
2.4165930228973 1
1.79161294744356 1
2.1393524078548 1
1.91911302622779 1
2.34206024534582 1
1.80426735946728 1
2.165717573298 1
1.92557022859378 1
2.10278385637421 1
1.92342639967419 1
1.57308701265349 1
2.14072682790973 1
2.54777580190676 1
2.0287757930238 1
2.01841137851831 1
2.48982408386018 1
1.8814379355576 1
2.30465592520656 1
2.2177932105913 1
1.90310882483937 1
1.80503002173464 1
2.15401255415463 1
2.04017012741408 1
2.3028401863186 1
2.08531515459013 1
1.2754467094508 0
1.97877346622322 1
1.97193530561185 1
2.04667023859164 1
1.80228349890604 1
1.34663909578059 0
1.73203396217919 1
2.01803228864019 1
1.86217961787215 1
2.41171203288623 1
2.36622416965541 1
1.93868754205182 1
2.4192928750106 1
2.04452906123156 1
1.98056380621111 1
2.27618348215451 1
2.16133041117642 1
2.36522277944271 1
2.06645566961589 1
2.05876946892973 1
1.80468282882781 1
2.63243307132641 1
1.50680021813024 1
1.88568169083035 1
1.52974242984133 0
1.33247745263196 0
1.60743112634262 1
2.20184958059799 1
1.76407637308845 1
2.46874496053902 1
1.4413265702303 1
1.7486973488304 1
1.76576422723114 1
1.59217270740721 1
2.61321898419252 0
1.9017666116871 1
2.11420883954156 1
1.81302884957143 1
1.6735858183856 1
2.04551495762043 1
2.19132891778705 1
1.69601352906689 1
1.44717477939717 0
2.04823147043952 1
2.45062346362321 1
1.95727740005748 1
1.79998209041888 1
1.80383847632071 1
2.46445610029896 1
1.74868834083492 1
1.35540308250208 0
2.36286802930114 1
2.19225115186162 1
1.76173208158765 1
2.55202596775491 0
1.99323875209357 1
1.54505228212049 1
2.02221316064777 1
2.13368611973202 1
1.7211026494237 1
1.69811538364507 1
1.92727822894745 1
2.25482774815486 1
1.70239035188337 1
2.31233117265561 1
2.05576417514203 1
2.4648264130976 0
1.91342929953959 1
2.55125080985152 1
1.87038857805619 1
1.84842639364892 1
2.43740863420219 1
1.50939150041303 1
1.67251467692173 1
2.18238721657801 1
1.63863115043825 1
2.40400489752167 1
2.25810263263771 1
1.68309678168194 1
1.24065471188511 0
2.21520088421881 1
2.24055615893686 1
2.05852149277922 1
2.55430464563952 0
1.78577672994454 1
2.24371620365982 1
1.78142508044677 1
1.9255201804851 1
2.08001506450004 1
2.27573238249783 1
1.68235814852514 1
1.55553232277962 1
1.59034045937528 1
1.43323466199011 1
2.04304651658542 1
2.03599916551318 1
2.01330774351677 1
1.77201066819546 1
2.06093936929013 1
1.6110328230648 1
2.58373184957672 0
2.20209573162511 1
1.7215609861211 1
2.20926777448831 1
2.1414570875103 1
2.54031676984407 0
2.05963951203193 1
1.53329946436665 1
2.49754984643286 1
2.48596054848939 1
1.15976452916917 0
2.13882893147951 1
2.42372417693379 1
1.5997137163771 1
2.08200712783061 1
1.79402175327514 1
1.71763901720869 1
2.1888504986598 1
1.97177435273549 1
1.94590286705159 1
1.9747922166666 1
1.75500733041099 1
1.74286016778943 1
1.53490306684691 1
1.3672643474813 0
1.14023214637406 0
1.96969361323098 1
1.79607626300861 1
1.68403631508627 1
2.45202108946948 1
1.95979489097104 1
1.7826381669953 1
2.14630664864672 1
1.74279714485902 1
1.73104781127771 1
2.30525898200066 1
1.64230943441613 1
1.92429076507069 1
2.04177193202388 1
2.33664747223525 1
1.8509776651017 1
2.13846072700757 1
1.61077411367251 1
2.13970662937129 1
2.28601332960171 1
2.00958529363059 1
2.28628206457261 1
1.63008947230375 1
1.66287884384665 1
1.42766559135214 0
1.31537381759215 1
2.31792889993251 1
1.87808922234457 1
2.0592139865802 1
1.52472216215545 1
2.18723523358708 1
1.93363581036013 1
1.97226822727502 1
2.14124401146145 1
1.95368678289062 1
1.71564323850192 1
1.86545291713536 1
2.43697815680808 1
2.20004169760131 1
1.77285533320005 1
1.53356382528225 1
2.25359507407441 1
2.1343746299761 1
2.45678352490597 1
1.70431795634157 1
2.06383123153657 1
1.95681562766406 1
2.434633867843 1
1.56641401643212 1
2.39174827025871 1
1.88460898737843 1
2.09848759600576 1
1.75103048184573 1
1.75919808529674 1
2.33324232083228 1
1.81016267345708 1
2.06779730803642 1
2.18722944707441 1
2.10310213927547 1
1.58641671469044 1
2.19659819571646 1
1.87357695942188 1
2.27022465492404 1
2.09897648479886 1
2.01342940391083 1
2.14327993548057 1
1.83236182459648 1
2.08317838321508 1
2.25017826335361 1
2.41077027745734 1
2.1390706204076 1
1.68634478113028 1
1.54832674317044 1
1.88552561957229 1
2.1395016076399 1
2.14593739012839 1
1.39408789515048 1
2.00745828536674 1
2.4116509562914 0
1.99651683909778 1
2.62889043656867 1
1.9566588962494 1
2.18972488280182 1
2.26286094322095 1
2.00113854253661 1
2.02582896200601 1
2.69837718286374 1
1.87754972247004 1
1.96749653233168 1
2.21971571177953 1
2.1570812138643 1
1.7808304035798 1
2.07332575454375 1
2.09884482973598 1
1.95310142192304 1
2.00546413455499 1
1.43027764397563 1
1.96954286228104 1
1.7458675162676 1
2.35495259793182 1
1.21543015744123 0
2.09976441927672 1
2.01939970532288 1
2.23431178515865 1
2.82845289544558 0
2.13262686076355 1
2.20466059475473 1
2.11657111703047 1
1.20441368568972 0
2.14619303324677 1
1.83226588173885 1
1.62908692289319 1
2.32970936632931 1
2.09255367488101 1
1.85306520638228 1
1.90153911941328 1
2.07608934008874 1
2.55092826757666 1
2.04980121939219 1
2.34189405311 1
1.94575245555977 1
1.97001391775377 1
2.08049926660552 1
1.63641079861647 1
1.92181255438479 1
1.64618369183069 1
1.87613133989668 1
1.87943621403815 1
1.78596346197894 1
1.51298541549836 1
1.66748740248303 1
1.91374814314974 1
1.79031433044429 1
1.98366916067812 1
1.86651598769864 1
1.32861842219783 0
1.82359483516664 1
2.15927271462124 1
1.51603197337903 1
1.83242979347266 1
2.25849946755454 1
2.35922777345764 1
2.10809552351574 1
1.87447724782823 1
2.40195952890528 1
1.96780725446983 1
2.30634697204765 1
1.71745456456249 1
1.69887519023442 1
1.71804208941879 1
1.94084564855516 1
2.0843782978759 1
1.9400367404442 1
2.42314259203385 1
1.78756307653756 1
2.56383492849633 1
2.19005261172373 1
1.91658469612151 1
2.47941677841483 1
1.69842133047992 1
1.83494782961571 1
2.61646248063228 1
1.69696854227651 1
2.34526564561479 1
2.21288866165866 1
1.85715114971488 1
1.65958489217554 1
1.81520377701364 1
1.48429295011087 1
1.40748538601307 1
2.2706002947349 1
2.38280753261187 1
2.02424720179905 1
2.04567481194408 1
1.48674710876835 1
1.74830212629756 1
2.08063674161375 1
1.79854203354231 1
1.76303444075596 1
2.03718615205114 1
2.42616800066059 1
2.11989403138212 1
2.24989710490741 1
1.80386050762991 1
2.26916819084058 1
2.23624329571609 1
2.18982683703284 1
2.16074736382225 1
1.85220703600138 1
2.03003035828357 1
1.64372725506386 1
0.634857168031844 0
1.76706998601029 1
1.98727874795132 1
2.41405638475078 1
1.53983633790097 1
2.28862109190852 1
2.18741383925252 1
2.31203233964787 1
2.22768663781567 1
1.73723131063184 1
2.28450734141267 1
2.14620203704437 1
1.87517923297121 1
1.78790473675641 1
2.04256236150136 1
1.84345490510459 1
2.025339748439 1
2.06637046550804 1
1.96923836011212 1
2.11763765477631 1
1.91457210019604 1
1.73659892109823 1
2.06782701565259 1
1.99316375387205 1
1.68613393096904 1
1.93290863451097 1
2.35991040564334 1
2.56951156190551 1
2.2501880723971 1
2.24786820201096 1
2.39673595323149 1
2.26170910440277 1
2.10674073520437 1
1.78000736416962 1
2.09541100507342 1
1.40176516721598 0
1.94645668200612 1
2.00306700196818 1
1.84905830686415 1
2.04052858997828 1
2.05487562016646 1
2.18860979141619 1
1.44019020220099 1
2.04451129173072 1
2.60626550029056 0
2.03347126385208 1
2.07348631585806 1
2.11891246829492 1
2.54505168935163 1
1.94554328731194 1
2.02288665753398 1
1.71951656551945 1
1.67333180258664 1
1.84570333900129 1
2.09236708512393 1
2.35968176554867 1
2.15645378176529 1
1.77380009275416 1
2.18494211285281 1
2.27287936159079 1
1.69873122409826 1
2.10593316317212 1
2.12912656518197 1
1.89218792288897 1
1.87682261640965 1
1.92254298818665 1
1.66546498237721 1
1.98132710207058 1
2.71618606344573 0
1.78920151097162 1
2.34318617976948 1
1.92363689773893 1
1.79723205002945 1
2.15620307253567 1
2.3498606804642 1
2.37154973386127 1
1.82169654011417 1
2.15128569698358 1
1.99699835203443 1
2.47736322639645 1
2.45056758402585 1
2.37647350566884 1
2.38450877780587 1
1.80761923259489 1
2.46259888296219 1
1.88314475460273 1
1.99824966586983 1
2.35714564721603 1
2.13412592166934 1
2.32384420736426 1
2.29486450845282 1
1.8278984664484 1
1.52419861502078 1
2.09806855145298 1
1.97938697784951 1
2.11218531129412 1
1.6158837537572 1
2.19914315941091 1
1.86078230491311 1
1.71231413388337 1
2.05617122580988 1
2.1106351123349 1
1.83651458253235 1
1.82095304050224 1
1.62075189252098 1
2.91888397881902 0
2.6195260150554 0
2.04096199592263 1
1.89964723002296 1
1.72269189334217 1
1.65461600003466 1
1.84738749903955 1
1.92906048063816 1
2.16045864554783 1
1.1358968365806 0
2.10636604329299 1
2.0600736537825 1
2.09671777665324 1
1.9422114101679 1
2.04300704544024 1
2.31571833747309 1
2.23304725794556 1
2.12997192935719 1
2.10484010137547 1
2.14250591934039 1
1.92418559186378 1
2.36411809223989 1
2.15684612006747 1
2.04522612023167 1
2.07896810723624 1
1.90246290586386 1
1.97762253070044 1
2.16184404394311 1
2.29712563416637 1
1.99225586902498 1
2.14203754464656 1
2.04644767219056 1
1.98597750198497 1
2.41362039341428 1
1.81335767995488 1
1.57773013594733 1
2.26502923966946 1
1.94124975017815 1
1.97429037491046 1
2.28453520955796 1
1.9743041487998 1
2.00711733234829 1
1.99622851241446 1
2.18955397420075 1
1.96338747916767 1
2.52609024723143 1
2.12974797293973 1
1.95100734291151 1
2.07750353694584 1
1.99996709812481 1
1.54114273421153 1
2.23277191123918 1
2.13428348592773 1
2.36114254913224 1
1.90502989045458 1
1.41447346356465 1
2.54518918831167 1
1.88757629951242 1
2.64981556152254 0
1.45290689405353 0
1.98872498073566 1
2.03286286069586 1
1.92469950570951 1
1.73209280835147 1
2.12365392494947 1
2.01679020880486 1
1.77558758391248 1
2.11744722928878 1
2.16709878711513 1
2.47729349610776 1
2.28695665694983 1
1.83111544010407 1
2.05356214539771 1
1.79947543820099 1
2.11797970667176 1
1.80297228063265 1
2.36813119736656 1
1.58917809891784 1
1.765818779309 1
2.03121575146232 1
1.88175913091489 1
1.92575848933 1
1.83320999028095 1
1.44737953941992 1
2.27932590153458 1
2.09098701673024 1
2.10733847465782 1
2.25964156776049 1
2.84331893799879 0
2.07596260671434 1
1.82826204763306 1
2.08090085705487 1
2.55781363960416 1
1.6557258148744 1
1.63747463461855 1
2.00855368165741 1
1.59162198236914 0
1.78705398587706 1
2.08678763593171 1
2.06850212352417 1
2.01079769149235 1
1.69697037075463 1
1.59027753322583 1
2.34125103100875 1
1.86215425894987 1
2.24352001116616 1
2.3845085967372 1
2.18439414960238 1
1.87755292398118 1
1.98419910408257 1
2.50414740334701 1
2.02468795948546 1
1.96946964339522 1
2.00149525982476 1
1.78015563028502 1
1.9058205921434 1
2.36691490596679 1
1.84424853335733 1
1.96224948690751 1
1.96982090632571 1
2.14189201121287 1
2.10209744381132 1
1.54857947340817 0
1.92806302742577 1
2.17599281491694 1
2.14145631056931 1
2.08601181111566 1
2.10591898856424 1
2.0132623713601 1
1.29164311648988 0
2.19495986426542 1
1.84961848733847 1
1.9073373358568 1
1.92585955053587 1
1.82298650176587 1
2.5253002978296 0
1.76628595324717 1
1.87660476339162 1
2.20638446123394 1
1.75665261702832 1
2.45608306051045 1
2.00073541538104 1
2.08351598770125 1
1.831874872526 1
2.10576857868112 1
1.91004443842487 1
1.71560633262392 1
2.02419180843064 1
1.92488079668522 1
1.95089523547246 1
1.95798904600648 1
2.01010517023336 1
2.08882511137955 1
2.04218907190279 1
2.11557927306132 1
1.87282031122282 1
1.24753693561432 0
2.20546047122839 1
1.91175048567801 1
2.18361906865814 1
2.04741994504219 1
2.73918206028302 0
1.59221650504527 1
1.77152179773196 1
2.01693995337092 1
2.41163944759914 1
2.03023277575167 1
2.35100384713938 1
1.47785217301855 1
1.90438819320563 1
1.95921683896387 1
1.96865152714325 1
2.06630145704372 1
2.35928084779788 1
2.25312985062777 1
1.99474076044823 1
1.7969711906137 1
1.71565833841664 1
1.36389245083724 1
1.70768770785585 1
1.76134561310024 1
1.88259454116375 1
1.80436627376586 1
1.86396188224905 1
1.97198525870163 1
2.31355680747835 1
2.30081266624232 1
2.35774129348502 1
2.0416767283087 1
2.33401475602413 1
2.41192860830162 1
1.59702354241731 1
1.87391680410777 1
1.65889902490635 1
1.74773702087577 1
2.26828706271291 1
2.65116865740374 0
1.9516218345059 1
2.0821422113835 1
1.66124421797587 1
2.16205033397854 1
2.10783542581168 1
1.57434386895481 1
1.72189653872316 1
1.52904818645884 1
2.44332503744834 1
2.33830338776183 1
2.07057155220041 1
2.50759032433625 1
1.50165319642456 1
1.93131447303741 1
1.845952103201 1
1.98732819062992 1
2.06165896715513 1
2.19933794586485 1
1.94618131022105 1
2.34685144231673 1
2.18249243996652 1
1.81353790135656 1
2.48142095759545 1
1.53068865412315 1
2.17563373425736 1
1.79487804945915 1
1.54471180840823 1
2.34659483383495 1
1.68633103710646 1
1.16463073859733 0
1.98886283457993 1
1.91012756928582 1
2.27315942569044 1
1.88874511495162 1
1.78957038839322 1
1.88286023699962 1
1.79553016747045 1
1.71745339959916 1
1.87397476502149 1
2.05955353025859 1
2.00910762109498 1
2.05609212548362 1
1.73213240461858 1
2.27883460124043 1
1.6424731746608 1
2.18477105085306 1
1.82794063012946 1
1.87473230354281 1
1.90670061151418 1
1.96112837428152 1
1.77342108260065 1
1.61578826694893 1
1.79857219922078 1
2.0845554567069 1
2.05828559638099 1
2.04650897237975 1
2.05016766655882 1
2.34520279314783 1
1.63199004565648 1
2.05521564906152 1
1.79864518538212 1
1.6080445733299 1
1.7488451497932 1
2.04109684116639 1
1.92648446613339 1
1.9730625405259 1
2.66659489700692 1
2.03981544727519 1
2.33994307823907 1
1.90428653396047 1
1.59462432343936 1
2.09672169467827 1
1.53227551473572 1
1.78874433727977 1
1.62210300873702 1
1.81509329124184 1
2.11868862141944 1
2.12733488101293 1
2.17628433677998 1
1.99273015134536 1
1.61211671873523 1
1.93671504098427 1
1.96828281106592 1
2.39863649222368 1
1.89165919647772 1
1.85317769542882 1
2.64050748936716 1
1.41780971150095 1
1.6331011150838 1
1.847242917709 1
1.88637935119372 1
2.13518876114387 1
1.56685571268825 1
2.08929264960245 1
2.08189963066665 1
1.98913834773906 1
2.04435892325585 1
1.77438053485032 1
2.16510919034298 1
2.84592317767518 0
2.49498574519864 1
2.03534160269155 1
1.76462982298024 1
1.88524567362075 1
1.8507797543152 1
1.95847311615211 1
2.18861663044059 1
1.41633562074832 0
2.18198930659686 1
1.85356847208567 1
1.75408659352662 1
1.53569774081051 1
2.0997390720147 1
2.23588580006085 1
1.81251782204151 1
2.32649116614584 1
2.07009421789427 1
1.86640433721831 1
2.14322934195456 1
2.27772601859068 1
1.98985847654237 1
1.80398691314949 1
1.21062852558636 0
1.82153962293698 1
1.72137252855284 1
2.48159224577385 0
1.59083782954505 1
2.55028526886371 1
2.35335642528125 1
2.28552012197052 1
2.51672202878883 1
1.78451607150248 1
2.14478632880323 1
1.61420597506503 1
2.08276741652661 1
2.08879004098786 1
2.28662869179419 1
1.91830674737404 1
1.52227192163778 0
2.21255537707171 1
1.9906366675688 1
2.44718461949367 1
1.88972407003271 1
1.76047716010328 1
2.07577938185238 1
1.55515725542469 1
1.73608782553863 1
1.45337847267891 1
2.23775687522435 1
1.91959360916707 1
2.12009323661808 1
1.98399496727675 1
2.1307745555791 1
2.10393068869493 1
1.91756319356809 1
1.94395632764491 1
1.62165191538575 1
1.28088361260384 0
1.85186465229485 1
2.19251135423154 1
1.80019841324256 1
2.22262277956133 1
1.92398299580577 1
2.45285142841331 1
2.07394707814831 1
1.38114845455146 0
1.87628604764568 1
1.68384617258186 1
1.81160061498179 1
1.95450794951058 1
2.16062187144803 1
1.69514015727184 1
1.9201445946744 1
1.95333526693798 1
2.37050325059758 1
1.82982569995212 1
2.25352075989323 1
1.9431158228225 1
2.68068095382252 0
2.59836913119469 0
2.62787344972295 1
1.74165196766207 1
1.89615148443365 1
1.93655446954459 1
1.71373649600699 1
2.31015007259789 1
2.14506917551395 1
1.83554330312995 1
1.34171861228038 0
1.58554685332185 0
1.9442822588362 1
2.22682821608737 1
2.24798220331693 1
1.87846027330103 1
2.28680723555531 1
2.75697569602226 0
1.49356905341364 0
2.03437803833608 1
1.89256915582517 1
2.38555066369719 1
1.6839361314248 1
2.31504075619144 1
2.03230121073674 1
2.0157856623298 1
1.8104933238619 1
1.93256653809537 1
1.94248547369404 1
2.02596230377421 1
2.25252130074333 1
1.9324730518232 1
1.57083094721896 1
1.94851616422118 1
1.57157911289272 1
1.7948156799107 1
2.17973530406849 1
1.72287187218133 1
1.85671790103798 1
2.86331818995085 0
1.90002621287007 1
2.58893268719104 0
2.10875910891426 1
2.23084566069409 1
2.05179840210772 1
2.13557641111978 1
1.71245536483761 1
2.05404388519159 1
2.09105878729402 1
1.99486819453478 1
2.11597774497474 1
2.44209187492034 1
2.03848595967327 1
2.18170314351048 1
1.71216646805532 1
1.87248055512015 1
1.47234581318417 1
1.98390926123589 1
2.53015429189658 1
2.05486748435631 1
2.32939656645546 1
1.58431347729111 1
1.89723370941237 1
1.93623629414711 1
2.11637558649695 1
1.91607004493738 1
2.1631166273799 1
1.75624932843521 1
2.17447066240792 1
1.60658559783197 1
1.85795984114426 1
2.61417594001895 0
2.04423027191286 1
1.25568942393599 0
1.900703989891 1
1.65892578415199 1
1.96895445819751 1
2.33468584330971 1
1.80102675158878 1
1.89810357641821 1
2.33686204639535 1
2.05825723789972 1
2.31535055756995 1
1.96849806811943 1
1.43249337007508 0
1.89590849196115 1
2.33996311399622 1
2.10624532991448 1
1.78623623540101 1
1.84958446019065 1
1.96215985501853 1
2.20889547305577 1
2.33309261456099 1
1.98506641322523 1
2.10103174423908 1
2.1460155749459 1
2.2379587394217 1
1.82433667683934 1
2.87136486770883 0
2.2854569436269 1
1.55409437469785 0
1.994818442139 1
2.0444310030315 1
2.26920095091437 1
2.29077985072658 1
1.50209436403458 1
1.99044605847133 1
1.46972794209143 1
1.87898571810511 1
1.83144040798358 1
2.31664434412744 1
2.64485820014251 1
1.84219984470238 1
1.98349878804146 1
2.18729971609058 1
2.10224705758711 1
1.83529108930286 1
2.42778077725927 0
2.15374572454502 1
2.21399330751959 1
2.00821585999818 1
2.04961477754201 1
1.96694652838603 1
1.7672831884134 1
2.40823446778981 1
2.19235267412306 1
1.80727298341778 1
2.02660849676335 1
1.68548103380213 1
2.07293628084582 1
1.8168687065326 1
2.49192100418549 1
2.06706154706392 1
1.53099145685553 1
2.04855130791925 1
1.8465219434777 1
2.5305536377877 1
1.69124363303547 1
2.00866256720905 1
2.58821501027226 1
1.7593934610706 1
1.64571715137661 1
1.99404022030948 1
2.09214452775683 1
1.49063725007948 1
1.95547139851831 1
1.90373503035053 1
1.59699374768221 1
2.21813952167227 1
2.32913547078936 1
2.57631503749015 1
2.09213378166828 1
2.24986749985478 1
1.77490178325468 1
2.54595104490349 1
1.84992040637721 1
1.90648374237249 1
2.13383205278446 1
1.84870432939123 1
2.74213418595374 0
1.55363577872415 1
2.30750341649897 1
2.83245071894071 0
2.39488459468713 1
1.78347499039818 1
1.54527117334515 1
1.57630723112554 1
1.25454906223345 0
1.3695257820262 1
2.0467150777592 1
1.8678788082009 1
1.71011530702908 1
1.56721679235095 1
1.77934339989478 1
2.10065897008137 1
2.41527329752309 1
1.73809190947401 1
2.20519098112251 1
2.22211308451956 1
1.8295920794287 1
1.55910560678167 1
1.91008575682499 1
2.14744699322655 1
1.72765100821435 1
2.10816936537761 1
1.57543925436752 1
2.16514899424166 1
2.65916015630161 0
2.14943796900408 1
2.11020861800223 1
1.97953225601769 1
2.36207490163702 1
2.02111788233473 1
1.75324265558541 1
1.66422735707031 1
2.15409111776566 1
2.14779082239549 1
1.79861945854242 1
1.59364601746388 1
2.32617734515962 1
2.06841177842057 1
2.36902244641325 1
1.55590909987575 1
1.93904439759426 1
1.93940834607009 1
2.1589288283167 1
2.06582966374513 1
2.5126803618724 1
1.60496923912916 1
2.07271270340199 1
2.24966214926975 1
1.6578472379059 1
1.7152375950795 1
2.14111426318681 1
1.73046053282892 1
2.14124663634041 1
1.96508470476303 1
1.91244272315858 1
1.43393521432475 0
1.47730338356578 1
1.90777575257543 1
2.39579518593278 1
2.31835862887374 1
2.2109606555124 1
1.61620162468197 1
1.83357251071474 1
2.32034335962438 1
2.17079048911207 1
1.41316913827865 0
2.46193610100388 1
1.78932627687323 1
1.72367396230059 1
2.16842418554804 1
2.13153372737653 1
1.46571365612041 1
2.25286296000818 1
1.7404730635107 1
1.71218934202085 1
2.16577732366148 1
1.90594091010989 1
2.00190173240712 1
1.5052616417253 0
2.07640398397414 1
2.1083367910901 1
2.16585628520642 1
2.02423127001909 1
1.8666462444819 1
2.05413639627921 1
1.74936255235322 1
2.01371499225405 1
1.62188751991439 1
1.74922819702425 1
2.00185873580111 1
1.68965308923337 1
1.96353295929432 1
1.91136079465767 1
2.02959952581538 1
1.89786801137548 1
1.87571051145634 1
1.97836533319934 1
2.05597671710044 1
2.22730403216203 1
2.83729064838188 0
1.72235062875309 1
2.06780452633004 1
2.34830580016484 1
1.59302960558858 1
1.97194635617795 1
2.10676260125779 1
1.91557864343622 1
1.97122051249137 1
1.89734675461549 1
2.32745781844924 1
2.35963025811491 0
1.93580642776742 1
2.35729557005676 1
2.10222698732929 1
1.96260311817836 1
1.84361055040468 1
1.83174701160998 1
2.38081789677672 1
1.82212897090703 1
1.79565517983409 1
1.6272043192948 1
1.70310843928909 1
1.3907230416224 1
1.71114897210525 1
2.14647861461103 1
2.36783545399137 1
1.90682984765949 1
1.98859660235607 1
2.02495551924549 1
1.85322899537179 1
2.00767657661591 1
2.36918054697249 1
2.16480206459439 1
2.23380355944423 1
1.82996840418767 1
2.3145715272864 1
1.88583981301318 1
2.11328447923669 1
1.62352338089994 1
1.80618575863785 1
0.91766453887605 0
1.96416074005593 1
2.08687402152543 1
1.27049379330131 0
1.6750437545718 1
1.77303522007598 1
1.63896095579933 1
2.05194659402842 1
2.29804609017484 1
2.38989238229871 0
2.09145565780982 1
2.14992005066393 1
2.14517144459193 1
1.38765282396545 0
1.83107123878716 1
1.68153573018171 1
1.86413750391969 1
2.33287214395004 1
2.08376828058959 1
2.25644768899151 1
2.41751803668356 1
2.37517301198613 1
2.24437077724683 1
2.09871457400555 1
2.03315030203388 1
2.22372502731641 1
1.90950259246846 1
2.02732168129356 1
2.08392501174208 1
2.14665687166381 1
2.36852434637131 1
2.17260525054067 1
1.73693450222957 1
1.90540983568173 1
2.07405634524305 1
2.19159263534002 1
1.93105213475086 1
2.5569682958398 0
2.20366201083312 1
1.83991030347561 1
1.92561259536494 1
1.91739289172331 1
1.51430159918183 1
1.9462122940827 1
1.95207180314733 1
2.0740631032348 1
1.57298018479393 0
1.99438425646339 1
1.9421724021875 1
2.00395178812381 1
2.53395553357197 1
2.07873588869039 1
2.29887881029303 1
1.80716186734419 1
1.95769380961387 1
1.89506775550489 1
2.04059916026827 1
2.15203435732789 1
2.00800303128956 1
2.08321632496161 1
2.15704342290514 1
2.95197176559231 0
2.19411569891476 1
1.44273287693141 0
2.14938223786609 1
2.02754051038224 1
2.20633844486557 1
2.45015410401251 1
2.12410809684156 1
2.45899691279788 1
1.83502327772804 1
1.66664713464829 1
2.10770314110898 1
2.28130156543341 1
2.17272416048388 1
2.23018676133182 1
1.70071340424869 1
2.2443249398274 1
1.874040940733 1
2.50362788645804 1
2.15893804582566 1
2.12882589738954 1
1.74307390257753 1
2.31752197908652 1
2.39378000287668 1
1.74985676708265 1
1.6795926597108 1
2.43971077466055 1
1.93867629953557 1
1.72314511563339 1
1.8852893820788 1
1.68909346587059 1
2.33734223564986 1
2.03348995949045 1
1.89642047440214 1
1.36236645606356 0
1.54812352620107 1
1.8006379662215 1
2.04258828216923 1
1.84297474769982 1
1.57255461077487 1
1.80036635011915 1
1.60036496163201 1
1.58246312903143 1
2.78511000649396 0
2.1606832459807 1
2.32577712220013 1
2.81459122638951 0
1.95108744022438 1
2.2419590116064 1
1.43126562455733 1
1.64250929607649 1
2.17002608262492 1
2.00354396166573 1
2.15896225463225 1
2.27016699846242 1
2.37730970776398 1
2.39660240537125 1
2.1582767946248 1
1.74157416420679 1
2.09867503749891 1
2.35614286693072 1
1.55195647246815 1
1.87906937942528 1
2.11922856831926 1
1.62716824264482 1
2.24865849135208 1
1.82195570826169 1
2.20715202263723 1
2.27474109988911 1
1.92118103073824 1
2.02194620884211 1
1.65502836733626 1
1.80389753336238 1
2.32636672872909 1
2.03817505195456 1
1.83110233811469 1
2.07145237997384 1
1.6746175835415 1
2.60071456520203 0
2.57195738127973 1
1.48364872596965 1
1.85452978809129 1
2.43210268293339 1
2.13086076940842 1
1.8868440103192 1
1.8190113170937 1
1.72646209582187 1
1.81167846486683 1
2.00779133116791 1
1.87204641807141 1
1.88925703014021 1
2.04178967331703 1
1.65883903602954 1
1.35228578683111 0
1.76438895892256 1
1.3107448362586 0
1.89498972200983 1
2.59705823572211 1
2.35214682668904 1
1.88014840919137 1
2.43079890992523 1
2.03737628921186 1
2.3275108598933 1
1.66502656572172 1
1.94258025758654 1
2.13667609067049 1
1.95649361162307 1
1.70003082487151 1
2.17441796068854 1
1.3315131179467 1
1.56991953744342 1
2.40184488996031 1
2.13016793512991 1
1.97921458891102 1
1.89332157610238 1
1.91696006335598 1
1.89945691531657 1
1.88323860275719 1
2.28309126142168 1
1.54812051418827 1
2.29290172446212 1
1.84701469132495 1
1.99312454841332 1
2.73754757493257 0
2.38449585285839 1
2.10869266340994 1
2.13544862855762 1
1.88381607876824 1
2.18838180668727 1
1.88378421833557 1
2.42006907959262 1
1.80068686026055 1
1.93163144188741 1
2.08737710755602 1
2.29437557294 1
1.3807599161143 0
1.57242083570726 1
2.58791207160311 0
2.21700906277811 1
2.47252837144348 1
2.19602175840566 1
1.55272695851881 0
2.08235099202635 1
2.29373905739331 1
1.75355759796692 1
2.5390413126331 1
2.25476340792784 1
2.20521948191621 1
1.96293384802456 1
1.69290742683326 1
1.85357668288822 1
1.72127966661862 1
2.09630036823915 1
2.05029251484331 1
1.74729482862649 1
1.56723067500169 1
1.76955987212581 1
1.87370380866525 1
2.77540769874955 0
2.58187572789604 1
2.33460349164683 1
2.1441493456559 1
2.1788388065246 1
1.96055626345906 1
1.97777148899664 1
2.60309843030004 1
2.03528788459115 1
1.71147198335162 1
1.96120473429082 1
2.11688966570026 1
2.3237220608659 1
2.1213491980577 1
2.70429444910211 0
2.31343031628227 1
1.86528352553218 1
1.82896197993728 1
2.34552027965137 1
1.8899899629138 1
1.78687716343432 1
2.10245435728814 1
1.90174492760126 1
1.68563953533949 1
1.62010918698723 1
1.9894781084471 1
2.4187479662591 1
1.71169615294001 1
2.58161320979328 1
1.36565381711966 0
2.51842094290799 1
1.90527085997745 1
2.26233146898888 1
2.14500544812139 1
1.55397405749309 1
2.03425113770441 1
1.76654001207322 1
1.8950167609503 1
2.16126070632126 1
1.80556965190985 1
1.32336901275824 1
2.01385856273642 1
2.29416919702685 1
2.05875901089522 1
2.05474122749093 1
1.99235115631684 1
2.14184945118365 1
1.83567520990258 1
1.87851978089233 1
2.34951089611825 1
2.39537049918054 1
2.36716368660118 1
2.58478502841532 0
2.03844626601529 1
2.33504387742389 1
1.48644875769656 1
1.90974696746588 1
1.85554800478038 1
1.92657724225121 1
1.88864163802111 1
1.62598209375314 1
2.28033108119656 1
1.85077277390596 1
2.19868427106997 1
2.10610575982332 1
2.0023649573143 1
1.73414805079837 1
1.98418637897786 1
1.91995810408089 1
2.15424522099122 1
2.14197166674688 1
2.02178188192585 1
1.76198455497624 1
2.14842540223234 1
1.82919648030621 1
1.77159689584373 1
1.67753075524979 1
2.41033202701346 1
1.822190143126 1
1.5407046232108 1
1.56699647630583 1
2.11856380198318 1
2.12060177118813 1
2.09569626848961 1
1.63484005430682 1
2.31629498888255 1
1.50429995497653 1
1.93539612546766 1
2.02064170302846 1
1.25481499699104 0
