# Supplementary material for: Bias caused by sampling error in meta-analysis with small sample sizes
Source: PLoS One. 2018 Sep 13;13(9):e0204056. doi: 10.1371/journal.pone.0204056 (PMC6136825; doi:10.1371/journal.pone.0204056)
Supplement: S3 File — (ZIP) [file pone.0204056.s003.zip › results N = 20 delta = 2 tau = 0 sz = 100-500.txt]

"dl.delta" "dl.cp"
2.02528696450972 1
2.04068046417092 1
1.90101462637967 0
2.01660584506866 1
1.91795455473928 1
1.98607884735283 1
2.08639490088831 1
1.95388322367716 1
2.07332814865564 1
1.93968381971003 1
1.89448327716331 1
1.98009815640265 1
1.99210013920304 1
2.09031531278074 1
2.14093766227274 0
2.0505734946604 1
1.95304553917261 1
1.92381235447447 1
2.00404271247978 1
2.08387770576102 1
1.88383256187265 1
2.11033808557257 1
2.12308747251964 0
2.02017359263271 1
2.09892628219194 1
2.12692054352054 1
1.95230085207276 1
2.00286463174924 1
1.99858942283836 1
1.91571909693512 1
2.00076909498923 1
1.9827568982406 1
1.98713270726792 1
1.95331805674552 1
2.02623358428861 1
2.01400698758252 1
1.96404806688996 1
1.9783537723944 1
1.9867309356971 1
1.95592606838606 1
1.92426580607425 1
2.02024580238221 1
2.06330628047422 1
2.02057313711599 1
2.02067298390763 1
2.03228083735839 1
2.04000259383307 1
1.96429972356839 1
1.97101903048629 1
2.02633859769635 1
2.00255574295582 1
1.96683161867991 1
1.95292619425343 1
1.95163756796378 1
1.91013994493263 1
2.12960311899201 1
1.97874581926471 1
1.93161851901271 1
1.96149522461505 1
2.04472467621784 1
1.99828957311725 1
2.12332611531369 0
2.02337420596647 1
2.01983391333531 1
2.02352937899737 1
2.02428521063205 1
2.06797979344538 1
1.96339735481484 1
2.00104510482594 1
2.02831586262327 1
2.05036062746116 1
1.90206990045396 0
1.91877864694074 1
2.07250238642275 1
1.98736889200523 1
1.94444893319195 1
1.95293050268436 1
1.90615303625448 1
1.9407032829765 1
1.96013225570442 1
1.9979672770268 1
2.00132039457016 1
2.044961433714 1
1.96117037811821 1
1.89249559026682 1
1.99855326465889 1
1.94038289547274 1
2.14628621867383 1
2.08825794104968 1
1.92428467803349 1
1.9614173737949 1
2.03295315519028 1
2.08182772160467 1
2.06902054203908 1
1.9228943062483 1
2.06291524804734 1
1.95947854261688 1
2.02756211457186 1
2.03544352242955 1
1.9900134125989 1
2.0181776489999 1
1.97227711735929 1
2.01499681879122 1
1.92557672376879 1
1.95459563249171 1
1.93077335785247 1
1.95347726859552 1
2.00071304537487 1
1.94322786549798 1
2.0282174377648 1
1.99660557132468 1
2.03718084010163 1
1.98011225544488 1
2.05386372200906 1
1.94716816834345 1
2.06183422476165 1
1.92922216619404 1
1.99161281381894 1
1.9799118146836 1
2.03039089758291 1
1.9142997794486 1
1.93850334101376 1
2.05087266897295 1
2.17384451584974 0
1.99782891802299 1
1.96288351913184 1
1.97670957383418 1
2.03080569261813 1
1.91911606848383 1
2.1133761673652 1
1.89654750864069 1
2.07166789637415 1
1.87116299585716 0
1.97850389976765 1
2.06646604550522 1
2.02201992285254 1
1.90019170528023 1
1.92454274354159 1
2.03033393360042 1
1.99103238240965 1
2.09190148557815 1
1.89155772807432 1
1.84549546175977 1
2.00236693129259 1
1.88462271297679 1
1.94980621231134 1
1.92544622275312 1
2.1391845349272 0
1.96592793797524 1
2.07500160818043 1
1.94051825007134 1
1.89418463105169 1
1.87455755382686 0
1.92542209517189 1
1.95748874107758 1
1.95921169344074 1
1.84878002363966 0
2.01530615393244 1
2.15893637550467 0
2.04185279089008 1
2.03010910535974 1
2.00734042650158 1
1.91655964116987 1
2.0095364851364 1
2.04019148527799 1
1.99239463715716 1
2.03576012234409 1
2.01998432922923 1
2.0320391956973 1
2.01097136899245 1
2.02669870418206 1
1.95207999096722 1
2.02303774340232 1
2.09142545082278 1
1.97558167867598 1
2.0513098115428 1
1.95136535766331 1
2.00026724322203 1
2.0542642414784 1
2.01140606822687 1
2.05904331688255 1
2.09974612455795 1
1.94439563867406 1
2.07589970174898 1
2.01298379118313 1
1.96780703516436 1
1.89881117301604 1
1.92109728645294 1
1.92111875175668 1
1.90014355753114 1
2.0655914799559 1
1.9758026312459 1
2.07579677909518 1
1.98601568637454 1
1.95916067495207 1
2.08610504570879 1
1.99194685220679 1
1.92663669641696 1
1.98017125703195 1
2.02852033056026 1
1.95846930004247 1
2.02322890587098 1
2.04265377597474 1
2.08813604847029 1
2.00988934498204 1
2.0488881426856 1
2.02298710668557 1
2.05827453393278 1
2.08855048485569 1
1.97931140295091 1
2.08693455565699 1
1.91565519945808 1
1.95774075363804 1
2.10259852210783 1
1.97956289046758 1
1.93839704017027 1
1.9488550690641 1
2.03976597330742 1
1.95780165768214 1
2.08183527536538 1
2.04348486150687 1
2.06874879962529 1
2.06109078716179 1
1.98428595393349 1
2.08326203156609 1
1.96263114943896 1
1.93905592304232 1
1.94529294427349 1
1.97807733667899 1
1.86585117879137 1
2.13682839632071 1
1.95663015733462 1
2.02686101092321 1
1.92633182126013 1
1.85772552493734 0
2.00109061527561 1
1.9300371159354 1
2.07594347725342 1
1.95989342670067 1
1.97023236898112 1
1.9661687048486 1
2.00811318630135 1
1.95889576499831 1
2.05678625703982 1
2.0546931864335 1
1.98833584409197 1
2.07955135043878 1
2.00808720695567 1
1.99852174787771 1
2.02117116578909 1
1.90991615805869 1
1.92582248191576 1
1.96009135898794 1
1.88171891611127 1
2.00938240677162 1
1.98439315768205 1
2.08660482408135 1
2.09739105978196 1
1.99846319547094 1
1.97600149165508 1
1.969387152883 1
1.98538000947778 1
1.89535509343379 1
1.9979911363118 1
1.98688171154443 1
2.02534206356886 1
2.04637741432302 1
2.0448725027914 1
1.94293861065621 1
2.02937923153658 1
1.98584875052792 1
1.95987940429172 1
2.05598640967071 1
2.0206455226365 1
1.87786086470536 1
2.0623764366223 1
2.0296948661842 1
1.94769031471129 1
1.99476483749934 1
2.02614916152656 1
1.93881141670073 1
1.96808292632561 1
1.8992778852443 1
1.91116752436562 1
2.13302754173937 0
2.02491211389053 1
2.05403357896768 1
2.05558505459134 1
2.02087126167614 1
1.91445376705844 1
2.1628331965161 0
2.03580589374824 1
1.99716610985218 1
1.97066067455182 1
2.03531928057232 1
1.98101402308629 1
1.9715221255237 1
2.0283361304666 1
2.01419793828055 1
1.97966334362357 1
2.04657638754266 1
1.93414028719641 1
1.96462302876019 1
2.03946661409374 1
1.95945327825505 1
1.82613623833241 0
1.97735505986313 1
2.03222572199263 1
1.9156012051188 1
1.98957860057231 1
2.05455276000201 1
1.96424154468094 1
1.94375152371683 1
1.90349857400804 1
1.99250586175059 1
2.03082870976585 1
1.99254783399452 1
2.00311953060118 1
1.98927236365944 1
1.99361777991961 1
2.08253318949705 1
2.0134328097671 1
2.01786715776725 1
1.97034702368433 1
2.04122495081777 1
1.97935349741589 1
1.98418387865376 1
1.99582067461442 1
2.09520921242096 1
2.03005156190999 1
2.06093414900654 1
1.93752350450755 1
1.87385723769156 1
1.94483599492612 1
2.0954557312 1
1.96678714898217 1
1.97318969692724 1
1.97899621758671 1
1.99603310763082 1
1.88014380055958 0
1.97102600538557 1
2.00397224391218 1
1.98635872271619 1
1.98083863079485 1
2.04505111045322 1
2.01433784178622 1
2.03099803985351 1
2.14572464474632 0
2.09212227089278 1
1.82189127541725 0
1.92590710374698 1
2.08420946273216 1
2.02220196060195 1
1.90898334016571 1
2.12365633438216 0
1.96269706923233 1
2.0309192084913 1
2.05771862729671 1
1.9831297352787 1
1.98034583858645 1
1.98440389665482 1
2.05792881507476 1
1.9968039232032 1
2.00756328871232 1
2.000870155896 1
1.95983790450062 1
1.94283766494108 1
1.94266525452327 1
1.9139372281859 1
2.02224422864158 1
2.05707785426935 1
1.96647053880583 1
1.96990881225296 1
2.00797763140746 1
1.95749108882956 1
1.92628129350133 1
2.04290301384293 1
2.00232663875891 1
2.03228403971494 1
2.06253803390356 1
2.05922069618961 1
1.94363159173961 1
2.0083067455937 1
2.02800846607874 1
1.9850995151651 1
2.07270196140771 1
1.96049133261159 1
2.02179311785596 1
2.0350402609883 1
1.97278057406781 1
1.97864181171185 1
2.01982046688992 1
1.98641412030957 1
2.03134332288218 1
2.08763712150685 1
2.02116228097742 1
2.15328277903967 0
1.95318583407069 1
2.04702113371168 1
2.03221231964743 1
2.04965118679417 1
2.04400590022112 1
2.02973050196909 1
1.92394001809963 1
1.97802393782313 1
2.0740455371307 1
1.91928636424205 1
2.00730692907534 1
2.06932982901204 1
2.0211586470709 1
1.99763698174757 1
1.92316424956083 1
1.95636564550418 1
2.05897921239143 1
1.9322971412454 1
2.03765850182229 1
1.92963494893571 1
2.06256627980715 1
1.94649098929924 1
2.08944297679757 1
2.0071236165886 1
2.17157857881891 0
2.07525699866529 1
1.9800668106781 1
1.98885653690879 1
1.94993464150123 1
2.03735026764694 1
2.06688901934055 1
2.02473235694042 1
2.0412548622471 1
1.97732321950851 1
2.00957578301359 1
1.96334312806587 1
2.06743629302841 1
1.97618331977643 1
2.01403156137326 1
2.00352364892029 1
1.92107270138539 1
1.97177473254777 1
1.95639226993495 1
1.97289734511923 1
1.83993419044876 0
2.12987997477766 1
2.05229054488682 1
2.0376034934191 1
2.10907511370807 1
2.0448408206968 1
2.08830958385336 1
2.08074778048519 1
2.03336388761942 1
2.11913050976345 1
1.98921645342527 1
1.89004630194439 1
2.01977359847285 1
2.01478545413348 1
1.93944395891205 1
1.92310007876878 1
1.8979720951687 1
1.96802547165957 1
2.04393177084036 1
2.07737128098137 1
2.0157890561892 1
1.95057919177913 1
1.96787647233991 1
2.00407624858499 1
1.98690640357363 1
1.93251419831136 1
1.98788869320628 1
1.97427861761407 1
1.98909377901355 1
1.98451337437499 1
1.96097975008166 1
1.9464383183522 1
1.92224972295233 1
2.06775757488009 1
2.04667245931534 1
1.82409536496533 0
1.88001031536025 1
1.89015113142949 1
2.00234800654536 1
1.94340693791187 1
1.94440655850786 1
1.88611285935489 0
2.07287765205727 1
1.97644749653215 1
1.97742988552186 1
2.01078540291218 1
2.00566089115721 1
1.9832919185364 1
2.03122633646386 1
2.01079460970876 1
1.94830988579859 1
1.99617005436265 1
1.9325013715409 1
1.9612515478568 1
2.00155759967335 1
1.97158389082052 1
1.91114223461039 1
2.02224609433176 1
2.04704395541943 1
1.96294045388757 1
1.99878486950034 1
2.0059304101027 1
2.04134575229579 1
2.00569390437969 1
1.88228902314262 0
1.98657596349474 1
1.9155608347657 1
1.98481393048361 1
2.03766451660274 1
1.84165169957237 0
1.95366177062293 1
1.95272160285808 1
1.96536234448079 1
1.99187932815927 1
2.01483102115395 1
2.02639595890106 1
1.98569866037204 1
1.96152605555975 1
1.87425346479958 1
1.96995176718011 1
2.05322807283113 1
2.06463649347669 1
1.96058287183055 1
1.99517469744109 1
1.94145541236715 1
1.90082547135339 1
2.01964766374875 1
1.97394758600959 1
1.95513110667972 1
2.0614399132846 1
2.05449066727385 1
1.96362654584793 1
2.03395458526092 1
1.92055928961151 1
1.94096989636866 1
1.97117267692111 1
2.02129731297771 1
1.93080576301173 1
2.08822192358027 0
1.94640462191496 1
2.0274409302924 1
2.02425430523132 1
2.02577307939617 1
1.93454257413771 1
1.92920851371885 1
2.13459404194035 1
2.11843954011783 1
1.92629916856088 1
1.98132604102245 1
1.92163764547304 1
2.013036450808 1
2.04129038756322 1
1.95162091095935 1
1.99022716358197 1
1.97596020085606 1
1.97822450272615 1
1.91433505773396 1
1.92878157916153 1
1.96166748303316 1
2.01910367248323 1
1.99045700001835 1
2.04597317199911 1
1.99963054075541 1
2.08701626914373 1
1.885063728363 1
1.88843938117341 1
2.04439575172564 1
1.88923476790821 0
2.06716464545212 1
2.0146943347419 1
1.96647087908865 1
2.00846512935698 1
1.97617359111656 1
2.04868947176996 1
2.01377367683095 1
2.00310759947661 1
2.04963919286412 1
1.95500445895931 1
1.98566593815035 1
1.97306190062802 1
1.96113168232553 1
1.93684334511162 1
2.08614016995495 1
2.05353239275125 1
2.07570972629614 1
1.88484991224467 0
2.05009395705946 1
1.89713980706128 1
2.02148064270932 1
1.97210042928944 1
2.01455848722126 1
2.03790930371724 1
2.07585239140747 1
1.93485789358726 1
2.07043395182823 1
2.05555620360195 1
1.95492024937191 1
2.08391202755364 1
1.84914609767548 0
2.0540434653293 1
1.99604937214161 1
2.00303674307698 1
1.95756049200103 1
1.94914323946719 1
1.9414258147293 1
1.97945137444168 1
2.05410774307061 1
2.06354207141809 1
1.8666210186207 1
1.9483391567245 1
1.89497241223431 1
1.9853540408697 1
1.87031541636404 0
1.98045561927907 1
2.11242848803501 1
1.92489466618559 1
2.03354642205715 1
1.78117450954515 0
2.08280449394141 1
2.07841917921388 1
1.97302983657238 1
1.99776876083497 1
1.9250484597211 1
2.05296920037661 1
1.98906407787698 1
2.06573699056154 1
1.97944948715708 1
2.00110343904917 1
1.94582833856334 1
2.04459322627844 1
2.07885861800203 1
1.99003628959914 1
1.92167316287933 1
1.94662375205741 1
2.03329955185208 1
1.97536834937232 1
2.05959664333768 1
1.93745939882535 1
2.0528469760277 1
1.9609158477511 1
2.12661663476699 0
2.05160445881527 1
2.10548181474803 0
2.023282895603 1
1.91604875002309 1
2.09034249876337 1
2.04212229282157 1
2.01894756527138 1
2.00767577177256 1
2.08971101193433 1
2.05713072365187 1
2.14510869710565 0
2.09976333010663 1
1.99038422799659 1
1.93452642148207 1
2.05718780015881 1
2.03065973097244 1
2.09752416528054 1
1.94646245184074 1
1.91744727560585 1
1.92091152422406 1
1.99439575839512 1
2.02393654124661 1
2.04220454527882 1
1.93525024175602 1
1.87558463628982 1
1.97811985127706 1
1.92321197458586 1
1.88457848075777 1
2.01112585157813 1
2.07630901654266 1
2.02200497350165 1
1.95477396017382 1
2.01071384833723 1
1.9397005248313 1
1.98328922128405 1
2.00213234218816 1
1.98642112260329 1
1.99892128500486 1
1.965761853754 1
2.00534178195453 1
2.07344734771611 1
2.01763699264795 1
2.03298373948077 1
2.03025055069819 1
2.02566223210559 1
1.93032873556178 1
2.00276745851746 1
2.04842514598477 1
2.00008437575395 1
2.00329546513125 1
2.00510351968287 1
2.05213394246915 1
1.94133867745886 1
1.92948216746888 1
2.00107934454526 1
1.88712334049714 1
1.99659006672792 1
1.97274350940353 1
1.97269367176501 1
2.03625327751487 1
2.05077927777475 1
2.00431360725368 1
1.92018514418005 1
1.92306033094788 1
2.03190114657103 1
1.97098994053439 1
1.97039363812796 1
1.88697476440734 1
2.05181920836802 1
1.94543597411772 1
1.94430349289742 1
2.03708688272605 1
1.98041168227706 1
2.01776051037995 1
1.95370008533971 1
2.04349487983725 1
1.99746058428014 1
2.02555204790808 1
1.77835539277029 0
1.99410689896249 1
2.07993967149964 1
2.00260080307177 1
1.96100607824595 1
2.03598895941459 1
1.96194864573302 1
1.95206942807153 1
2.0258443442441 1
1.95048865009216 1
1.94005429713681 1
1.94480702469576 1
2.12481328094176 0
1.96336313516893 1
2.1239124770664 1
2.07497775064787 1
2.01763026131863 1
2.03568515007725 1
1.92705325685436 1
1.98187089104451 1
1.96936350460977 1
2.03723232704363 1
1.98298375032859 1
1.99916659432858 1
1.95034621075468 1
2.05200703570521 1
1.99995106256989 1
2.02239579584104 1
2.11340288454846 1
2.01599701279775 1
1.88109605345339 1
1.92031474810812 1
1.99983813953731 1
2.01744288456266 1
1.9806160906947 1
2.04744257334609 1
1.95227224797344 1
2.06592515204278 1
2.04768166699818 1
1.99302245417761 1
1.99570008746413 1
2.04412489013027 1
2.05972832191321 1
2.09526080693917 1
2.07279221328598 1
2.0723768191448 1
2.06970839692708 1
1.92858674104856 1
1.99316157248842 1
2.02135523602474 1
2.00869752081009 1
2.01732273969591 1
2.0289121208849 1
2.06548266064038 1
1.84741031270566 0
2.01611712517023 1
2.03960005475717 1
1.9564676274088 1
2.14641085256805 0
1.97606228133199 1
2.02890061452395 1
2.01754859846855 1
2.07369172870202 1
2.1057275354301 1
2.0072249235711 1
1.98404271229782 1
2.02118966920446 1
1.96442436132184 1
1.92018799935022 1
2.19406710297342 0
1.95804105422887 1
1.98369907728717 1
2.06613055221567 1
1.93502185301072 1
1.9662086962501 1
1.9051812758504 1
2.10053939110512 1
1.95650741474279 1
1.98437727999159 1
2.00207559693851 1
1.98175017636589 1
1.99078691131725 1
1.8857317211004 1
2.02618278431223 1
2.09936655626736 1
1.88911492992626 1
1.98150017774544 1
1.96952012595144 1
1.95069109470671 1
2.09759860320368 1
2.00491477214336 1
1.99634628233402 1
1.99819610176235 1
1.94872470558605 1
2.08354653527172 1
1.95956270349793 1
2.02896816752507 1
1.94967671499054 1
1.9777532171739 1
1.95348647495264 1
1.97916493257108 1
2.13217065693785 0
2.02071792686851 1
2.14045186500259 1
1.95623663685867 1
1.9882251780266 1
1.9790484565065 1
2.12180243412629 1
1.86237406758629 1
1.9526177466676 1
1.99773593051969 1
1.99864369764852 1
1.98232080849211 1
2.00071813678318 1
1.99792645205208 1
2.1420508204209 1
2.01487865276116 1
1.97704656715208 1
1.93957334342757 1
2.01258616268432 1
1.93913230598642 1
1.8609453692743 1
2.015123459565 1
1.98376199676754 1
2.02391261666465 1
1.99908000912761 1
2.01892619390681 1
1.93705577534428 1
2.05933420102653 1
1.94643250885056 1
2.04269035642697 1
1.88404343049754 1
1.88628645516273 1
1.96866697378643 1
1.93738244594599 1
1.94803535574471 1
1.91423151232808 1
1.98165285609694 1
2.03720389037285 1
1.98825492625539 1
1.96205338575748 1
1.93196684424031 1
2.00684198255694 1
1.94515683427121 1
2.05582976295775 1
2.03454876579818 1
1.98350643234132 1
2.01730096967193 1
2.10728874338501 1
2.08101746494961 1
2.05631915818458 1
1.93830340567009 1
2.05019249660401 1
2.04345089984074 1
1.95882147872961 1
2.04127548420238 1
1.95497682194775 1
1.99092593757954 1
2.07535088142763 1
2.11917760677928 1
1.99916152326026 1
1.90637407296858 1
1.88081208686988 0
1.98290622553875 1
2.02181705497779 1
1.91472445174231 1
1.98210814153359 1
1.97622298187641 1
2.05193486231238 1
2.11451490918704 1
2.03668935256349 1
2.00547065006043 1
2.03535021622565 1
1.92827150130492 1
1.94143207339671 1
2.02811440204287 1
1.93283727417174 1
2.03005895585944 1
2.04913852457809 1
1.97044617297261 1
2.05511607658879 1
2.05731847937059 1
1.94174616419872 1
1.98627898572326 1
2.03161421665403 1
1.95944114216024 1
1.95007292565922 1
1.97419284067631 1
1.85329911479793 1
1.92769848584074 1
1.9707072988817 1
2.1641450260014 0
2.03953569630003 1
2.00185363663678 1
2.11741835890025 1
1.98072969658441 1
1.97037471634032 1
2.03724431963678 1
2.1675232413238 0
2.06152324900686 1
2.08176171955183 1
1.99399870418478 1
2.06437474314489 1
2.03388914592901 1
2.00980545877429 1
1.89125505889805 1
1.98067958787329 1
2.15838031975129 0
1.88953818118908 1
1.93842519765929 1
1.9226114231687 1
2.0040594068435 1
2.01023207293107 1
1.944665115583 1
2.02094639108766 1
2.01830483181176 1
2.06842254078378 1
1.94855964280804 1
1.94171688716826 1
1.93267132163786 1
1.95870442257804 1
2.00413612434493 1
2.04389163891369 1
1.95086880221446 1
1.90577137309857 1
2.07952132477877 1
2.07331200449552 1
2.01950546851711 1
1.99559853976941 1
2.04750278417693 1
2.00067076696683 1
1.98196003879525 1
2.06303545189272 1
2.03776093057002 1
2.01818240986614 1
2.01646702793009 1
1.97134273558524 1
2.09018029695621 1
1.97927891585779 1
2.04596415146577 1
2.03624840402847 1
2.07011207577887 1
2.08330931686776 1
2.00078643592403 1
1.94929961447075 1
1.99610824288424 1
1.94391498994535 1
2.02703772597155 1
1.9954273344632 1
1.93670019679507 1
1.99083643269751 1
1.95495783329373 1
1.92083199029718 1
1.88962804349583 1
1.98399618807534 1
1.96921817962048 1
2.09162617931219 1
2.0936171870358 1
1.97802930831705 1
2.16053669884893 1
2.08170640870725 1
2.02929738286982 1
2.06182859412364 1
2.04556060266717 1
2.08321188420761 1
2.05958471104616 1
1.97198862375373 1
1.9619329546003 1
2.00761784110645 1
2.07510723202596 1
2.02337123231617 1
2.0926232702171 1
2.05023671249101 1
1.93502595104494 1
1.95996139451799 1
2.02345710195884 1
1.97009122676986 1
2.04153756959362 1
2.0281356794898 1
2.08142699235527 1
1.91363572221407 1
1.96609754672114 1
2.06278896655823 1
1.97073619087395 1
2.03750144901291 1
1.93007037820636 1
2.00871708010375 1
2.01281088694931 1
2.04476047717456 1
2.05796684619737 1
1.99835648528905 1
1.96914985429279 1
1.99686822106166 1
2.08452514275822 1
1.88764858936075 0
2.01114347502691 1
1.90817537915738 1
2.03517201776736 1
1.95239126834862 1
1.99250955900419 1
2.13096849472263 1
1.88158831026279 1
1.99281298134589 1
2.07679951935545 1
1.95436897388454 1
1.94034596218423 1
1.98330921997941 1
1.89631543113953 1
1.95247208682544 1
2.00865614138453 1
2.07406744864542 1
2.05084300004703 1
1.97840445345163 1
2.04653865497172 1
1.91466673465633 1
2.03837693026155 1
1.99415742699208 1
2.04357182087298 1
2.03441919992284 1
1.98892379389156 1
2.08314983571612 1
1.98441288574681 1
2.00271444047792 1
1.86954811690003 0
2.05145302015413 1
2.02031171502036 1
2.11417025037674 0
1.99380387752312 1
2.02077311501144 1
1.99438195648267 1
1.80800895317341 0
1.98803349936776 1
1.8734708028277 0
1.94138785905994 1
2.01211759691767 1
2.04603035251039 1
2.01460413592348 1
2.04296447637878 1
1.96004595449191 1
1.99199298310334 1
2.0332976216719 1
1.933522418973 1
2.03053211338117 1
1.95518340135894 1
1.92691024906364 1
1.9284144081913 1
1.84050207921922 1
1.94064072298118 1
2.05615828889214 1
1.98271146316249 1
1.966418866371 1
2.03384289311662 1
2.01068784633552 1
1.99096323033711 1
2.04846374052235 1
2.0754384411738 1
1.89960080022866 0
1.94874639836251 1
2.00399992392128 1
1.92790243353321 1
2.11760820662868 1
1.96892601596546 1
2.04547632420693 1
2.05172389909899 1
1.84573989796587 1
1.94504956624639 1
1.88672353285373 1
2.07477101730708 1
2.00714812956007 1
1.99335694561078 1
2.07757678827795 1
2.06841137921213 1
1.98708415356435 1
2.0230360655258 1
1.97474988098388 1
2.04061549116638 1
1.99944289364224 1
2.14367826897833 0
2.06358143787858 1
2.04724935054829 1
1.96019703547392 1
1.99933530699806 1
2.01404476822819 1
2.00726694894082 1
1.99695683130966 1
2.04459438437033 1
2.07591477226576 1
2.05267281167392 1
2.00862874068081 1
2.05800554036258 1
1.83470949760882 0
2.00042013485572 1
2.03569566969542 1
1.96079045950545 1
2.09723316370752 1
2.09543614326582 1
2.04439739685198 1
1.98427807307551 1
1.9911462152852 1
2.03089537171009 1
2.02993280497517 1
1.97819742217939 1
2.09057625750643 1
2.01326052304627 1
2.01580875733046 1
2.05879051369715 1
2.04660944268242 1
2.05245126172803 1
2.12332288288175 0
2.0189996008541 1
1.86424174050494 1
1.90725811761252 1
2.02451477994818 1
2.04368767634389 1
2.09791626108058 1
1.92354207639722 1
1.97952001542275 1
1.8671346334532 0
2.06172538031708 1
1.93659780265637 1
2.10454074361237 1
2.01334915265565 1
2.00979119787483 1
1.90882985574582 1
1.99879266618733 1
2.04984375549093 1
2.09984047294504 1
2.05069841605485 1
2.11978543418522 1
1.94968104248326 1
1.90094740834468 1
1.95637279669951 1
1.97703715400374 1
1.94546207192929 1
2.01502873129106 1
2.00745465073974 1
1.96108097671424 1
2.02189909525422 1
2.02334512498653 1
1.91068563962944 1
1.97424147221163 1
1.93075683795021 1
1.9825278687789 1
2.10877842558778 0
2.00558252249668 1
2.01129542525972 1
2.05602824639455 1
1.98744164286448 1
2.09199485460205 1
1.93529602504161 1
1.96031020751897 1
1.9967185488639 1
2.04023410538041 1
1.95246868864329 1
1.99879735321489 1
1.99883173915482 1
1.98338188113661 1
1.98386185980542 1
2.08720519121938 1
1.85796320248348 0
2.01757499748037 1
1.9990517319378 1
2.03556484955645 1
1.89529408195509 1
2.05311502373596 1
2.01919760138055 1
1.98829465084556 1
1.92908493775856 1
2.06415327517839 1
2.16450623242307 0
1.90454814467587 1
1.96719268767491 1
1.96721544962622 1
1.97331387368257 1
1.96747550994463 1
2.03719258634223 1
1.96864603160619 1
2.14929379823057 1
1.95719713018103 1
1.99503060197889 1
2.03717513808075 1
2.07436650560594 1
1.92124441159418 1
1.95770906941625 1
1.87630830018644 0
2.04402983136462 1
2.04566856065506 1
1.93387817306529 1
2.05368155758397 1
2.01865468367156 1
1.96667598258423 1
2.02255771096633 1
1.82677354529286 0
2.01011731698499 1
2.0294662858915 1
2.09214778110792 1
2.04497749305556 1
2.03561014495344 1
1.91762909527009 1
1.96012637698645 1
1.99573149655687 1
2.08255653320312 1
2.07535479337181 1
2.02473850996379 1
2.01136948302357 1
2.02320597748289 1
2.03335961158101 1
2.10162951650326 1
2.02040618677548 1
2.06276120639505 1
2.07113308351913 1
2.00184092395482 1
2.04067770016083 1
2.0356166956937 1
2.08495435490096 1
2.03487009956123 1
1.98859847602421 1
1.9285922894173 1
2.03037723710098 1
1.91168598319206 1
2.04433969842222 1
1.97160890942931 1
1.95145987337931 1
1.91923651192856 1
1.98381776514405 1
2.0357370543739 1
2.0218914360022 1
2.05987596045135 1
2.00253057538632 1
2.04004321403709 1
1.89773158289827 1
2.01883735966692 1
1.94052121052468 1
1.96965492676506 1
2.01801584815108 1
2.06007895375761 1
2.01869600182391 1
1.968856106388 1
1.99927178489581 1
2.01281765962947 1
1.96760394085566 1
2.00874872087704 1
2.00152121337853 1
1.85519288935901 0
2.05080896397494 1
2.02338424007672 1
2.00648176387396 1
1.97673204676033 1
2.02438704922215 1
2.08038903203587 1
2.07881202668405 1
1.92659362675805 1
2.03564615989918 1
1.98393419283752 1
1.96912419760781 1
2.07763674613555 1
2.02100890508797 1
2.0203136359074 1
1.91329210537437 1
2.04432933779091 1
1.91440042063268 1
1.93485984983095 1
1.90852854937897 1
1.90799698128238 1
2.00651959409891 1
1.99550615464272 1
1.99242979876786 1
1.91245340356372 1
2.02202332371583 1
1.89897064325099 1
2.00438023865168 1
2.06415422624623 1
1.96481589687063 1
1.97870741276977 1
2.00943271829842 1
2.00471790320384 1
1.90228125543557 1
2.02151660248453 1
1.96458936614518 1
1.9263763595859 1
2.09449894552846 1
2.00236550566786 1
2.07513446348445 1
2.00991812987512 1
1.95904773993212 1
1.92983630316091 1
2.08941301811861 1
1.94138384016344 1
1.97551539356788 1
1.9362544327933 1
2.02453298690534 1
2.04025480242105 1
2.06941345897182 1
2.00104438606711 1
1.97266815048583 1
2.03010100794498 1
1.9142758018295 1
1.97000311353876 1
2.04577015506965 1
2.01476204102023 1
2.01194078677063 1
1.91108787568097 1
2.11363798444809 0
1.93195631494805 1
2.10235995460421 1
1.89500208248518 1
2.01077320598489 1
1.97470885054486 1
2.02834295438483 1
2.02448181625823 1
2.01062499943305 1
1.99534880620994 1
1.91834019803661 1
2.09943606981329 1
2.01327153046787 1
1.90762115919843 1
1.97268938032372 1
1.97390169622277 1
1.92518990057136 1
1.91847183355693 1
2.01564904874545 1
2.00976054904902 1
1.99458748243644 1
1.99019312988165 1
2.05657868607888 1
2.03222130343294 1
2.03254355930506 1
1.92087685651073 1
1.97885650001962 1
2.00920705751721 1
2.13700816663351 0
1.95465580167782 1
2.15539474114391 0
1.99950637408135 1
2.05359372717069 1
2.00828820489691 1
2.09359028055605 1
1.98640487583708 1
2.05942088506466 1
1.93502960424163 1
2.04115720956737 1
1.89758213764642 1
2.05456171613768 1
1.9596498921659 1
2.0301943285454 1
1.9695717483807 1
1.93597763685278 1
2.10939506918959 1
1.98868844495856 1
2.10380413544074 1
2.08481725539513 1
1.98603056424051 1
1.95078679785562 1
2.02226081088639 1
1.92693044035488 1
1.93427566396486 1
2.03350730689973 1
2.02152106215694 1
2.06020941916926 1
2.00585435696678 1
1.96351294559175 1
1.98324069379533 1
2.06105574513631 1
2.10262458643699 1
1.93446654785513 1
2.0838932320971 1
1.99472321055245 1
1.98700411343786 1
1.9929858764337 1
2.01175176636939 1
1.97133856211474 1
2.07562901619876 1
2.04836772741102 1
1.94088224334721 1
2.03422283443336 1
1.91669255761906 1
2.07216778601778 1
2.05503952309691 1
1.98474982166936 1
2.02101577891567 1
2.09509202629013 1
2.03141676122886 1
1.96597294654162 1
1.98292514749798 1
2.03119074827098 1
2.02444881493142 1
1.98955637229552 1
2.04739717334503 1
2.07572144216882 1
2.01055250736317 1
1.98126649463708 1
2.09197489424642 1
2.07956218244244 1
2.03655050573838 1
1.99728831150042 1
1.93538127968849 1
2.00035647598066 1
1.9735811669239 1
2.05835673311608 1
1.977993777823 1
1.94302062365012 1
1.9245229723274 1
1.89760901953406 1
2.03056778425005 1
2.08052294512957 1
1.99666446655269 1
2.00116495391687 1
1.99784169639278 1
2.08301009654676 1
1.95740171494558 1
2.05120264689868 1
1.95376890820304 1
2.10194628706661 1
2.03538767819955 1
1.98754853117989 1
1.98457076886873 1
1.96085533765654 1
1.97907807932331 1
2.017431294182 1
2.00294928725607 1
2.0722656310441 1
2.01057297007688 1
1.98814818573357 1
1.955801435539 1
1.97649692070901 1
1.90119549996132 0
1.97219234199826 1
2.08666660253115 1
2.01020119130227 1
2.06063301434239 1
1.98386499331575 1
2.02560918564517 1
2.00314377717715 1
2.01700947673964 1
2.0733012693878 1
2.11732944454293 1
2.03212382423942 1
2.04959978592664 1
1.96729170827704 1
2.04995484613212 1
2.00539559963966 1
1.99551453419503 1
2.018735932014 1
2.07046716600295 1
2.02493552853658 1
1.96069644762984 1
2.02840049716686 1
1.98367325979012 1
1.94456136867286 1
2.02260538168245 1
2.0228313896399 1
2.06193727687637 1
2.08993505948663 1
2.01736606424208 1
1.93233907094325 1
1.97990187328104 1
2.07389629689141 1
1.94887424610619 1
2.11510656446812 1
1.98547944305628 1
2.07518999468477 1
2.09813736934317 1
2.07638822534695 1
1.92081241121619 1
1.97656227799112 1
2.0844862795249 1
1.96878667428264 1
2.06410503344797 1
2.09509841098876 1
1.9236879394304 1
2.02914688861442 1
1.98997126386261 1
1.9563439880919 1
1.96335294121237 1
2.06357393793547 1
2.13014986135877 1
1.98488179600647 1
2.09938879440912 1
2.02767732688335 1
1.93265948609939 1
1.89784316808189 1
1.95968086654595 1
2.05501780752762 1
2.04693560607494 1
1.98324833164147 1
1.98437544653926 1
2.08957357878378 1
1.98710304401202 1
2.14636514805616 1
2.01160607702685 1
2.0403075809081 1
1.93082022636306 1
1.95070673674896 1
2.11619237920612 1
2.01916686034424 1
2.01721495037469 1
1.98360476887309 1
1.98220412691206 1
2.01017519860911 1
2.01268121378991 1
2.05706936153272 1
1.99452655238207 1
2.04050221873324 1
2.02001289762877 1
2.00524989591755 1
2.00818134761155 1
1.91775862340044 1
1.93623293679653 1
1.98107430942353 1
2.02925760263268 1
1.99705783701809 1
1.99759858884422 1
2.12578202101052 1
2.04424919562783 1
1.97101889977134 1
2.07891466897735 1
1.84584347796444 0
1.97350285864572 1
1.95515454271915 1
2.08370570236222 1
2.00450820076784 1
1.97880864186594 1
2.07183339488692 1
2.02202086833159 1
2.05058750905793 1
2.01422149601382 1
2.06967218495304 1
1.87968842983521 1
2.10441947348601 1
1.94951605489295 1
1.99306633885593 1
1.9980211305367 1
2.07106396486099 1
1.98905607118025 1
1.96614186507642 1
2.06065265840043 1
1.9945104609754 1
1.9754906076632 1
2.02847873588582 1
2.03055902021795 1
1.99857287746963 1
1.98169107973206 1
2.01108585230452 1
2.01671275469448 1
2.10197779631183 1
1.99768151259834 1
1.87472161048301 0
1.9291184552818 1
1.94356967552217 1
2.01014656007895 1
2.06515503586472 1
1.96483719862412 1
1.94492611803796 1
2.05117177891397 1
2.13383191794936 0
1.92014123880733 1
1.86956357175838 0
1.96047575851112 1
1.88182271837106 0
2.01794242064757 1
2.05252267179867 1
1.95511208248169 1
1.94124174811366 1
1.96619049686937 1
2.00900386883669 1
2.02949861988815 1
2.03281123137085 1
2.03163618073337 1
2.03395829038771 1
1.98328091660077 1
1.96439465482939 1
2.00158382904634 1
2.00612533335841 1
2.13596281102319 0
1.90154467295169 0
1.92135038551066 1
2.0797824471966 1
2.05188943994173 1
2.05567672567819 1
1.95438621566649 1
2.03520488845198 1
2.12404324252594 0
2.06297000460281 1
1.91728122616951 1
1.94369564735235 1
2.08706587301129 1
2.12689241101603 1
2.13964079678466 1
1.90918539667829 1
1.99128642504197 1
1.88621382812291 1
1.98125959952177 1
2.02304206364709 1
1.94423058946263 1
2.02121288102999 1
2.10287632999015 1
1.93167082229872 1
2.03831563959319 1
1.99703675661534 1
1.94690622360197 1
2.04341281376903 1
1.9485474642971 1
1.98613801241284 1
2.03028754467614 1
2.02313988257087 1
1.93686658268272 1
2.06609947190942 1
1.9961691103592 1
1.99084486875749 1
1.9870873001252 1
2.02447211348348 1
1.82964127886122 1
1.97186868542738 1
2.08102748379423 1
2.02310958106299 1
1.90134999873735 1
2.04605739893117 1
2.00027652728057 1
1.93444636234538 1
2.05558566731259 1
1.95940550438769 1
2.0581178252792 1
1.98430086594356 1
2.02510465308169 1
2.08041478637753 1
1.93919358992051 1
2.08731640735627 1
1.9962725758036 1
2.03910085792968 1
1.96385377295264 1
2.05495954053132 1
1.9852112977788 1
2.00819332905638 1
1.96314115898755 1
2.13111109800616 0
2.12148782507454 1
1.95919240917814 1
2.16166091934754 0
1.98741862742945 1
1.91951353868886 1
2.01212183881529 1
2.00484197275765 1
2.03637551576281 1
1.97859443785225 1
2.08379332591597 1
2.0416747840048 1
1.98560567794036 1
1.92632847221879 1
2.03904111192027 1
2.04788525289269 1
2.00419843278227 1
1.96358468535042 1
1.96471084542257 1
2.01938678362765 1
1.98750277141691 1
1.92492978001517 1
2.04792856285796 1
2.05541429563443 1
1.96724536436568 1
2.03501829233102 1
2.02010948513147 1
2.03908609714667 1
1.88952934397572 1
2.02373133150155 1
2.0994741930425 1
2.06238510555859 1
1.98101381604801 1
1.97613390928112 1
1.95708200964862 1
2.05267610892351 1
1.94681300210438 1
1.98176720393412 1
2.06848886536987 1
2.02983084096942 1
1.90884204810784 1
2.10315010212023 1
2.03985924371792 1
1.98554618592484 1
2.04174358341518 1
1.98850188736882 1
1.93578586575809 1
2.02403414189568 1
1.9922770949675 1
1.91257043420925 1
1.96954818824268 1
1.92018385139793 1
2.09031091893618 1
2.05495109840762 1
1.97296285337992 1
2.01268258736747 1
1.91269851413566 1
1.90356524422831 1
2.05912774739744 1
1.99663180723215 1
2.02419551338388 1
1.9871170703171 1
2.08522348138116 1
2.09290421079577 1
2.04849176787678 1
1.97620277387109 1
2.09688727089317 1
2.09331511550015 1
2.06477343565703 1
2.12744648072959 1
2.08014117335181 1
2.03290496379743 1
2.02926597340702 1
1.92108733726416 1
2.01633146066241 1
2.12538840927445 1
1.91198187190764 1
1.95700133613073 1
1.95490232661994 1
2.04679331954589 1
2.04724510694295 1
1.99869120608398 1
1.95153749775747 1
1.93068288836631 1
1.9962965094881 1
1.92945629153039 1
2.08764993538466 1
2.01882161109532 1
1.94925022758598 1
1.97857412119185 1
1.94360065715539 1
2.01600485332555 1
1.96035922657372 1
2.02222885842034 1
1.99503123316194 1
2.03795211416206 1
2.07866836229426 1
1.86994541772078 1
2.13115359020895 1
1.92700861533954 1
2.0536299923138 1
2.01954754498335 1
2.10532790266066 1
2.0623772729159 1
2.01770710205911 1
1.95144621884173 1
1.96434263750305 1
1.9484260257577 1
1.93093856758688 1
1.95017338078919 1
2.04403024190295 1
1.98366504391934 1
2.0332353087748 1
2.03462844313944 1
2.10613178444932 1
1.94469286737343 1
2.02248919782343 1
1.94773521447215 1
1.93416472102347 1
2.12645277170743 0
1.95339885499555 1
2.0139318423359 1
1.95763967343923 1
2.06398405800156 1
2.04278428684911 1
2.0117278880391 1
1.99917317444664 1
1.92598585795488 1
2.02885019937141 1
1.939671037468 1
2.0089299831655 1
2.00489352148822 1
1.88866846863904 1
2.17191418833961 0
2.06423332341391 1
2.11108429537964 0
1.92011692926882 1
2.11188253935313 1
1.96905122112145 1
2.04320429899285 1
2.04876606594102 1
1.93146904843921 1
2.04056957285787 1
2.05584115810137 1
1.9773153715475 1
1.98596720139364 1
2.05453645217357 1
2.02558880317026 1
1.92272373674011 1
1.92476457902871 1
1.97351166719969 1
2.04232766852659 1
1.98626379010918 1
1.99733751383881 1
1.94957639828079 1
2.01259431768007 1
1.99974681073039 1
1.95634061314138 1
2.00573678733497 1
2.05826380607878 1
2.02644629341082 1
1.95539080550749 1
1.9924712263156 1
2.02762754515386 1
1.87563468693442 0
1.98224009657074 1
1.98629330886446 1
1.96889119082529 1
2.05900152688981 1
2.02606812094222 1
1.96061641279532 1
2.06547361896162 1
2.03578657440428 1
2.03561091603907 1
2.01329814069102 1
2.11811149734201 0
2.0095145016392 1
1.90468091007988 1
2.04623117385178 1
1.94426128608269 1
1.99273641702698 1
1.96244812631887 1
2.03940347870971 1
1.96718391167505 1
2.02630676168831 1
2.06363987628366 1
2.06756152081894 1
2.00475743236965 1
2.05296158355123 1
1.98112525895672 1
2.02895543940265 1
1.94783254246498 1
1.98865546178458 1
2.00311674729772 1
1.92270669534053 1
1.93115397677283 1
2.01006596346365 1
2.11190998533445 1
1.91481339448588 1
2.00008624737948 1
1.88601560093196 1
2.05981957621736 1
1.96028773470484 1
1.9417875770586 1
1.88041214675459 1
2.07169497587862 1
2.04651791842906 1
1.97577188115408 1
2.00427679055545 1
2.02380311774002 1
1.94925977397878 1
2.05916406936647 1
1.99788703331947 1
2.05161545221155 1
2.00240774319282 1
2.09171907274355 1
2.05493114629782 1
1.92633501287723 1
2.0151240256688 1
1.97297256525124 1
1.99691838586386 1
1.94485086666251 1
2.06145757654097 1
1.98951413214069 1
1.98946077105603 1
1.93680221359854 1
1.91510412229052 1
1.86307385426932 0
1.89697205606869 1
2.00216001946715 1
2.03317029893686 1
1.8733260687599 0
2.0646155824396 1
1.99497066997683 1
2.03242733027574 1
2.04594077815637 1
2.00117791910353 1
1.9210686352004 1
2.00872046157549 1
1.97203046376955 1
2.01144319632016 1
1.99779473392301 1
1.87049607238409 1
1.99432055383899 1
1.93373610806132 1
1.92630159984743 1
1.96238188822369 1
1.84829013681203 0
1.93981293451796 1
1.83833244058116 0
1.92511325979905 1
2.01527319278228 1
1.99472193967532 1
2.03068510460934 1
2.0779585144066 1
2.01446949959974 1
2.04577401544502 1
2.05268705939292 1
1.9547820487904 1
2.00464418238475 1
2.01909877806264 1
1.9671487779014 1
1.91379535792885 1
2.00080488528324 1
2.02019322500849 1
2.04651918782605 1
2.06359734030513 1
1.9423180303664 1
1.90134370772093 1
1.9586907658995 1
2.04021586198069 1
2.05011867548163 1
2.09011950426085 1
1.97187028045725 1
2.03618865512962 1
1.95449122519318 1
1.9403782446029 1
1.99699845172059 1
2.02705536417606 1
2.04532183075687 1
2.02174463317154 1
2.04221961755137 1
1.9858165012286 1
1.99402542154954 1
2.03800278566001 1
1.98469765062054 1
1.98906025489179 1
2.02689679612557 1
2.17348097368801 0
1.98920143180404 1
1.94020793876049 1
1.977244946591 1
1.99522526278294 1
2.03941315216744 1
2.02165303702047 1
2.01268726206938 1
2.12982872525002 1
2.10823950594823 1
1.95246080262521 1
2.10312697878385 1
1.94780942787999 1
1.99503900939202 1
2.00491002894761 1
2.03821570222887 1
1.96755423407838 1
2.00133721402878 1
1.98564668542468 1
1.97739364498695 1
1.97287466042902 1
1.94393136589083 1
2.08075087775347 1
2.16451612739433 0
1.95542041510054 1
2.04494829196798 1
2.09558441855908 1
2.0113201271109 1
2.10646754531511 1
1.98721565795218 1
1.99509111653784 1
2.02741138271479 1
1.99489290584896 1
1.94016095664042 1
1.94309907432474 1
2.01165893720847 1
2.03137824765795 1
2.06503953924657 1
2.03572496066426 1
1.91451057420479 1
1.94356556344558 1
2.10798716529644 1
2.03836703308471 1
1.99436464603638 1
1.85903017891111 1
1.97003363099619 1
1.96490882163513 1
1.92036326360544 1
2.01221182624857 1
1.99847751104733 1
2.07617809778974 1
2.13313965564177 1
2.01779233850633 1
1.97796763669207 1
1.97126648424047 1
1.97168876131227 1
2.00089135712825 1
1.93441746421637 1
1.94812811600009 1
1.97492610903187 1
2.00684319043996 1
2.05372099976929 1
1.9692646606988 1
2.0102692651102 1
2.04479641377056 1
1.99210023292521 1
2.05535907458921 1
1.99214818918773 1
2.10232940775575 1
2.06987175893123 1
1.9544863405485 1
2.12377887206768 0
1.99965350915879 1
1.94239730352539 1
1.89912533666769 1
1.981693707096 1
1.91078078748506 1
1.98290695960252 1
1.95257634218823 1
2.0290720870674 1
2.00108349665656 1
1.93845395219949 1
2.01490025487044 1
2.05111215691861 1
1.99793386311818 1
1.88579502485045 1
1.98074083696899 1
2.05413721509588 1
2.05902157161567 1
1.99003299519367 1
2.03566776276125 1
2.02395483400468 1
1.98035819231474 1
2.07817683695753 1
1.86333968369615 1
2.01063672894022 1
1.95581613696014 1
2.05357224086791 1
2.07610615368754 1
1.95875204435405 1
2.03819114696813 1
2.05313656091299 1
2.02611362881863 1
1.91407870836499 1
1.92598165721867 1
2.0856618893418 1
1.95628632243856 1
1.95034944026395 1
2.04583409917919 1
1.96515700275809 1
2.03876564309564 1
1.84459471221742 1
1.97980817866084 1
2.00989883117866 1
1.9673548740401 1
1.97769237419274 1
1.99999859981924 1
2.00969003449402 1
2.02098316790974 1
1.87878468158885 1
1.9700750309788 1
1.98302029627316 1
1.92476940756738 1
1.97340874049596 1
1.98761828145323 1
1.96548194640222 1
1.97911696915124 1
1.93683959629299 1
2.1423124681746 1
2.04363662341688 1
1.95107074649521 1
1.9253224446871 1
1.96563269077459 1
2.0184472260697 1
1.97677564304061 1
1.9854040443701 1
1.98922473726742 1
2.10424621746328 0
1.98687903261258 1
1.9995101973064 1
2.0564085482958 1
2.00336103224072 1
2.00644484898076 1
2.0504680842488 1
2.03798731242298 1
1.91141741365466 1
1.87805858019477 1
2.09408991929906 1
1.93989489407854 1
1.92264916972492 1
2.00268370374152 1
1.92783285983427 1
1.94929022686251 1
1.90825258994674 1
1.97716334354218 1
2.13322305496726 0
1.97979072475957 1
2.10715975458498 0
1.99412494384553 1
2.00756959047575 1
2.04833395220335 1
1.95476069478143 1
2.01478497866081 1
2.03389497556202 1
2.06234845328405 1
1.95900271677073 1
2.00622288392853 1
2.05352403773778 1
1.94622815854408 1
1.93969923147257 1
2.02075678615845 1
2.06779487709361 1
2.04441266356928 1
2.01253773658131 1
2.00062303961016 1
2.13923243711054 1
1.95078740118474 1
2.02153453698728 1
1.97434368732569 1
2.02482074516139 1
1.95003993190423 1
1.96878751195043 1
2.05026991054559 1
2.01467454071908 1
1.99798198556812 1
1.96608664841737 1
1.95560822542465 1
1.95668613394566 1
2.05867345519415 1
1.98893951084671 1
1.99671159409129 1
1.9605713061318 1
2.00777373420657 1
2.04488619001395 1
1.92634821362208 1
2.01547748159709 1
1.90327154010598 1
1.97169641582876 1
2.03102964264213 1
2.03933592358249 1
1.99915262221136 1
2.04405311478075 1
2.12307244208899 1
1.9979654323601 1
1.98421176786442 1
2.05608491587452 1
1.91656314828818 1
1.91924314416703 1
2.04472391908818 1
1.96718647781909 1
1.99084959615376 1
2.01031462301331 1
1.98544534573761 1
1.97864008702525 1
1.96394335972975 1
2.03908813931673 1
2.03178677401441 1
2.12477429812939 1
1.96419351763329 1
2.03589353712909 1
2.05614454918712 1
1.94205826945755 1
1.95102975759591 1
2.05776121986834 1
1.93207771756327 1
2.06028665310229 1
2.05515582046817 1
2.00472468709108 1
2.01913080997359 1
2.10705439068494 1
2.00683972833869 1
2.01165758652083 1
2.00758141990539 1
2.07050213381582 1
2.08166575893444 1
1.85939822931078 1
1.97472693250601 1
1.96118264450897 1
2.03596329064141 1
2.02883867665836 1
2.06604519683086 1
2.06582998757245 1
2.00805851599377 1
1.94270319322043 1
2.03120264708304 1
2.03208616300617 1
2.05759096060905 1
1.96215325068554 1
1.95848903460205 1
2.01793000796524 1
1.98694416196571 1
1.98420659740195 1
1.9467908304447 1
2.11416856832079 1
2.05065225523309 1
1.98631140931167 1
1.97371858221819 1
1.97304398762796 1
2.0047136152957 1
1.83044178918594 0
1.95872032666546 1
2.0491300553896 1
2.07469744773584 1
1.99012972578352 1
2.06891803492313 1
2.02748075794396 1
2.01356744662602 1
1.92721495832665 1
2.11891417972449 1
1.80239632265089 0
2.02218874605851 1
1.99762939312661 1
1.88313436007461 0
1.91317909622084 1
2.01714757311952 1
2.14804379294951 1
1.90441971994539 1
2.01639675077176 1
2.05320968978035 1
2.03075156955811 1
2.00169676095135 1
1.91335413541056 1
2.02724045186093 1
1.95052151582287 1
1.84816117078854 0
1.9017923057199 1
1.91578778504749 1
2.05925590203591 1
2.01307787231672 1
1.99188145577146 1
1.93650646204186 1
1.93451543969267 1
1.95885470519624 1
2.0199363249301 1
1.97693798839555 1
1.9638453143522 1
1.90906319152796 1
2.01435544607411 1
2.05795158022435 1
1.92357629433646 1
2.07455676654013 1
2.07255366315007 1
2.04607607420287 1
1.91414142488732 1
1.95942375674385 1
1.90860624208456 1
2.1309327269714 0
1.97084233744535 1
1.93847494318205 1
2.02361897952893 1
1.92033763373162 1
1.98944536733788 1
1.92922461489857 1
1.97046470732317 1
2.10017020596264 1
1.9808866213793 1
2.04471817878915 1
2.1018953801635 1
1.94247081332864 1
2.01585569202664 1
1.89069439844212 1
2.08304320974036 1
2.02914787253481 1
1.99868393818018 1
1.96944546783546 1
1.92972746798059 1
2.10999277501417 1
2.04711886275487 1
2.13718240029217 0
2.00606880422216 1
1.95741016980098 1
1.94024521180982 1
1.89620529670523 1
1.98352688081213 1
1.89190404744659 1
2.04771180329641 1
1.99851101244369 1
2.01164818014866 1
1.89740643053043 1
2.02521645006715 1
1.97699825003815 1
2.04863756481269 1
2.06497284381578 1
1.97648663230302 1
1.96633389112023 1
1.92986060730852 1
1.9692742159884 1
2.05308573422707 1
1.97804857083992 1
2.01100795272409 1
1.98091877313136 1
1.9306597179435 1
1.98599318605982 1
2.01451272538414 1
2.02091345883353 1
2.05065607370903 1
1.93297480333285 1
2.12917632596461 0
1.93539649141214 1
1.97253438612643 1
2.09568734814763 1
1.95265495410232 1
1.9962114583257 1
2.04167076115731 1
2.0666643962522 1
2.01279086765751 1
2.05911351741559 1
1.99296082686231 1
1.86746362456257 0
2.0481866748612 1
1.95485731479226 1
2.03537317813066 1
2.02235049202577 1
2.03845022829343 1
2.06731620658953 1
1.96534399198876 1
2.04680718410144 1
1.97726464592828 1
1.91017035762367 1
2.04132476773513 1
1.91474607679379 1
1.98225139052803 1
1.96977514738972 1
2.01240259466993 1
2.03613416718022 1
1.93854452917041 1
2.10556482598568 1
1.93079543548447 1
2.05603738363714 1
2.04657634964658 1
1.97606455308 1
2.06833267334691 1
1.98232780977832 1
1.98403594589943 1
2.01899982498613 1
1.83699770095175 0
1.94048723792509 1
1.98013737280649 1
1.96137375280714 1
2.0154934353175 1
1.95835459949572 1
1.93429383614073 1
2.0583088254782 1
2.04891025305493 1
1.94608630873737 1
1.98088483326347 1
2.02891894983432 1
2.01413822903409 1
2.02031931488957 1
1.97579679019562 1
2.05548341957161 1
1.89403492729937 1
1.92058744400549 1
1.95999216335756 1
2.0769925293664 1
1.94760280034732 1
2.01596875697461 1
2.05256542067394 1
1.97686291783009 1
1.92783776094094 1
2.0965711548486 1
1.95638875236261 1
2.02533462554084 1
2.03922582283362 1
1.92767021095107 1
1.92889290688754 1
2.06705076738422 1
1.85263725209457 0
1.92406850073858 1
2.04164964209907 1
1.99354388217262 1
1.96668738936343 1
1.9411186584346 1
1.98023824324043 1
2.12153645592445 0
2.00001689117459 1
1.97080858652636 1
2.08121908218091 1
2.07286413491316 1
1.94505555650084 1
1.88988696032872 1
1.93605775871888 1
1.94157532888222 1
1.97864473370944 1
2.13808990462734 1
2.02368968049579 1
2.12306835876142 1
1.95862965946724 1
2.15183630238144 1
1.94052177398096 1
2.04307508185304 1
2.03328734301301 1
1.99155144081352 1
2.01159250923151 1
2.02393168581874 1
2.0035668152864 1
1.95782150336656 1
1.918894965699 1
2.04770421581009 1
2.02597995695569 1
1.98842622763801 1
1.87131467335961 1
2.03715433089056 1
1.95467575395699 1
2.0038166271371 1
1.83284311195116 0
1.85418386174451 0
2.05863077370197 1
1.97830061804398 1
1.98314548428073 1
2.06639164693474 1
2.06316413513423 1
1.9806986739024 1
1.92956198776494 1
1.98965009967137 1
2.04496788254543 1
2.00258983858229 1
2.07514071633915 1
2.07153290795453 1
1.91689785609641 1
1.92667245677473 1
2.0823040510317 1
2.08241541048237 1
2.03125449143964 1
2.01703315597421 1
2.05497290761431 1
2.05464161199756 1
1.97851511388543 1
1.99991755197754 1
1.96241968592661 1
1.96126502216946 1
1.96491040460237 1
1.97871914196097 1
1.9744669937884 1
1.97828965418627 1
2.00187958719294 1
2.04563429801462 1
2.07300573356128 1
2.05434890731887 1
1.96856849350114 1
1.87677172529089 0
2.07722019994028 1
2.07053470929901 1
2.06749144616701 1
2.0804647884724 1
2.12765491507141 1
2.08398318371084 1
1.99911201575889 1
1.97355234262149 1
2.02053406698351 1
1.98754305128468 1
1.97942886637043 1
1.95159726739137 1
1.93996584062227 1
2.07357485404703 1
1.97815170114627 1
2.03248387402524 1
1.85843441285891 1
1.93933890721054 1
2.05967611931442 1
2.03459951166391 1
2.10655408413553 0
2.02666435662896 1
2.09933275596773 1
1.89664059040828 1
1.98624785392432 1
1.90609609797645 1
2.07217253653973 1
2.01135224621432 1
2.00430462950209 1
2.0796640467188 1
2.01236421619698 1
2.06175067243787 1
2.17061401360794 1
2.06642800337134 1
2.032060073247 1
1.92982781308894 1
1.92827906003681 1
2.04821816895056 1
2.02371872459443 1
2.00560519438036 1
2.03804639257174 1
2.07820349247388 1
1.9007470733965 1
1.91684543543388 1
1.99431287008144 1
1.93465446392179 1
2.04049989361422 1
2.04411396289377 1
1.94684670048598 1
2.03752722588946 1
2.06696715272188 1
1.94727605260707 1
2.02559575699762 1
2.07290754378538 1
2.03058938452111 1
2.02437050532151 1
1.85130345287268 1
2.00117471608776 1
2.05312347275328 1
1.96234101803171 1
1.99963451107077 1
2.00439945994175 1
2.03940304300254 1
1.96417334654697 1
2.16269280998355 0
1.97641021648782 1
2.03541869874142 1
2.09220071322486 1
2.06550852946781 1
1.99428377018668 1
1.99536617175371 1
2.02194111913502 1
1.99224108691467 1
2.02690084863928 1
1.98568452448863 1
1.87465443768864 1
1.84266755757682 0
2.01185269443574 1
1.9949136623664 1
1.97335363344268 1
2.13533768210385 0
1.97797777808973 1
2.1071188513718 0
2.0033403349222 1
1.95754707181729 1
2.04526614980913 1
2.04921272469422 1
1.9663760543855 1
1.96449409604653 1
1.99344028781454 1
2.02933969141564 1
2.00163797235799 1
2.15155531567493 0
1.88440377912799 0
2.09254796412434 1
2.00696005743853 1
2.08694869491635 1
2.04349786963326 1
1.94891042152926 1
1.92147266597389 1
1.99519076590229 1
1.98955934534849 1
2.03338774448379 1
2.07182167059534 1
1.99869900750468 1
2.03864020198372 1
1.978966992294 1
1.85082200664677 0
1.95739295642914 1
2.13578742572529 1
2.02076299768633 1
1.90962882446629 1
2.05825519825518 1
1.98303711013959 1
2.05334074756512 1
2.11506670038376 1
1.9624575704938 1
1.98531907241944 1
1.96403970798842 1
2.00228811324837 1
2.07768880473217 1
1.98825607576619 1
2.00178504624418 1
1.87478807626305 0
2.01328868445172 1
2.12821118703249 0
2.10888540189974 1
2.03532494664994 1
1.93574681444393 1
1.94638938723154 1
1.9565403038249 1
1.98723851925819 1
1.97542518244312 1
1.94807959341263 1
1.96454689175168 1
2.10008102189218 1
1.95353770972799 1
2.00984009903522 1
1.93701113325068 1
2.00707780770891 1
2.0668463823871 1
2.05174726927578 1
2.02669349004186 1
2.08793623582108 1
2.1226054975764 1
2.01482413010438 1
2.0358420322148 1
2.06749237919635 1
1.97104250937517 1
1.95019204700762 1
1.95991561773635 1
2.03129306408582 1
2.075313210089 1
1.87781194064777 1
1.94928621391401 1
1.89840434701307 1
2.02338869981573 1
2.06363633300194 1
1.99064487947766 1
1.99865540154148 1
2.08834417616154 1
1.99730663924093 1
2.08540366873295 1
2.0015963008217 1
1.96613033814654 1
1.97542415667363 1
1.96826675764801 1
2.03700884522169 1
1.93600407642703 1
2.00244607222071 1
2.0440530535721 1
2.12764312253959 1
2.05153974038374 1
2.02307324569569 1
1.96817263610778 1
2.08810655994827 1
2.01809572052824 1
2.06095197081938 1
2.06947026768074 1
1.89149866465813 1
1.99253564644582 1
1.90442232209772 1
2.01472820745331 1
1.9089895048619 1
1.93590663503571 1
2.05665848604538 1
2.07779688982276 1
1.89833186898959 1
2.02807965728778 1
1.91663333585673 1
2.01226215447046 1
2.00927883254 1
1.99436116364674 1
2.06706417524246 1
2.03468085963724 1
1.97941695058655 1
1.9727530975497 1
1.9258670276061 1
1.99523344075527 1
2.02533339061997 1
2.0816163461148 1
2.10993171683561 1
2.10284240422957 0
2.02176326105014 1
2.02047069247684 1
2.04261317702042 1
1.945627489878 1
2.04035544663114 1
1.96938378176647 1
1.98926273456003 1
2.03805571848931 1
2.0714303033044 1
2.06531907306006 1
1.99820596805304 1
2.00594182314531 1
2.03993357193522 1
2.01874806691845 1
1.95824647192229 1
2.01663910446867 1
1.92320209027351 1
1.92356629139981 1
2.10854440054773 1
1.99386137100777 1
1.98740979347433 1
1.9813415385113 1
2.07203866681931 1
2.02292337220034 1
1.85212582794791 0
2.01124248802173 1
1.94264521178023 1
2.01744786190525 1
1.95520022105333 1
1.97409899846517 1
2.01634814985155 1
2.11161183873652 0
1.99721685116607 1
1.99196248614977 1
1.99559148240108 1
1.85390915710326 1
1.87970154948198 1
1.93539227265551 1
2.02862586961475 1
2.05489694429977 1
1.97444698280839 1
2.16044892384539 0
2.04122470168196 1
1.94555935635493 1
2.00745879716205 1
1.89479536624097 1
2.01421683018854 1
1.97059136553253 1
2.09429008626038 1
1.97815008998291 1
2.05124605556372 1
2.09182269835464 1
1.98993713530797 1
1.993832244705 1
1.96585580395594 1
2.00823215653005 1
2.16056992687941 0
1.92060500590858 1
2.05596217055985 1
2.00249583066581 1
1.94562687535113 1
2.09372510755445 1
1.91316041756617 1
1.92728479346421 1
1.98571568174298 1
2.14644515361544 1
1.88654624030752 1
2.0993727496985 1
1.97938894385657 1
1.98904956193989 1
2.08580188925345 1
1.89851187183314 1
1.99821331130281 1
2.00200905248718 1
2.00155789585626 1
2.1162052502907 1
2.06997954219243 1
1.99483865134313 1
1.89418144166426 1
1.97236468741662 1
1.99492630265024 1
2.11342384991725 1
1.94942014236886 1
2.0511586335696 1
1.91711155831775 1
2.00688936454668 1
2.11356234404204 1
2.02421467680576 1
1.87694245704169 1
1.97952171695497 1
2.09926480120743 1
2.05422861374527 1
1.84718997982428 1
1.9895534803346 1
1.97728895463094 1
1.98649207060138 1
2.0334592794603 1
1.97169352963802 1
2.04509270075983 1
2.05773057630825 1
2.08733273773577 1
1.96731614115281 1
2.05425224877344 1
1.94220991064742 1
2.07396288348072 1
1.93107586979664 1
2.01819355449769 1
2.10954108640838 1
2.0035331698802 1
1.85534735221059 0
1.98288777833727 1
1.96831710012565 1
1.95485579664826 1
2.0492568212949 1
2.00510633846717 1
2.00950020509097 1
1.90668490606086 1
1.9773899202241 1
2.16739179771285 0
2.0337494153971 1
2.06773666179548 1
2.07107518255571 1
1.8959825614295 1
2.00566639707871 1
2.02917204268386 1
1.98293033763554 1
2.00155630077543 1
2.01404160615789 1
1.85517685856286 1
2.01208879756419 1
2.04457962438192 1
2.11956637111059 1
1.99974442058337 1
1.98716339545447 1
2.07490400063239 1
2.00359802617839 1
1.98431812954232 1
2.04583448685927 1
1.99276679171439 1
1.93165447739872 1
1.98805734540345 1
1.96938119170807 1
1.9620773788122 1
1.96798095088324 1
2.03373885584181 1
1.88874540439029 1
1.87237969491624 1
2.03982918038267 1
1.85425089287967 1
2.06740733835965 1
2.01025099930257 1
1.91020009742427 1
1.98129702837694 1
2.07178123837998 1
1.97262248811259 1
2.05545007641655 1
2.0212783144769 1
1.93038022912092 1
2.00144521469493 1
1.90770330004106 1
1.86947864597807 0
1.89056030470798 1
2.00702375263509 1
2.09467662240927 1
1.98858703046554 1
2.02013535255848 1
1.89148619086126 1
2.03396530762867 1
2.10135046194188 1
1.95110340984948 1
2.06572615428481 1
1.9703234182597 1
1.97812503469248 1
1.96702997049625 1
2.1141951054773 1
2.0273353797547 1
1.96964360512862 1
2.01480905323349 1
2.04789834125784 1
1.94947619815763 1
1.97249914301912 1
1.9748195248152 1
1.96364811870441 1
2.0146840211804 1
1.99002358010999 1
2.04819887868701 1
1.96201142826786 1
1.98208752254786 1
1.90302076061611 1
1.99324776650978 1
1.98225090080883 1
2.04308559178767 1
1.90641888514715 1
1.98719562579883 1
1.93202609029617 1
2.07723750716734 1
1.93869837447407 1
2.02318777049972 1
1.9497677485987 1
2.00845416441993 1
2.02729928573763 1
2.05330493868521 1
1.91907857402089 1
1.96002780836692 1
1.98374943058365 1
2.04285272490445 1
2.05242919467976 1
2.03662911414021 1
1.93879622149543 1
2.1283771328099 1
1.97035450879012 1
2.00671467390692 1
1.99770623885873 1
2.01422463324844 1
2.03432181195537 1
1.94847684030149 1
1.84830910265224 0
2.0292643890284 1
2.07055274492546 1
1.99878431309711 1
1.94062242577137 1
1.94499402691005 1
1.98649213904988 1
1.98662276149776 1
2.01892490085434 1
2.02274735472165 1
1.94701380010021 1
1.99492208966979 1
2.10010245524907 1
1.94714539437196 1
1.98440259493966 1
2.07973108038784 1
2.0713415037257 1
2.05888114151257 1
2.01181552147074 1
1.9910027370367 1
1.94293020432781 1
1.9861063427769 1
1.9581656751847 1
2.01254198890747 1
1.92504079233686 1
2.1210804801127 1
1.96415488482742 1
1.95089115791106 1
1.87231747246633 0
2.00809806289715 1
1.97674005329559 1
2.10599898208912 1
1.90605659321739 1
2.03315618419186 1
2.00480746163418 1
2.00525104349794 1
1.97730558773625 1
2.03283983525334 1
2.05371373802576 1
2.02267903807842 1
2.10756043386176 1
1.96948320450426 1
1.97084619392528 1
1.90782351403642 1
1.94447502386739 1
2.11896584904306 0
2.0237386173038 1
1.94181908464395 1
1.96158952893254 1
2.05197219397609 1
1.96315071206165 1
2.0640776110006 1
2.02160058644379 1
2.07291445596195 1
2.0545395246002 1
1.97051651021093 1
1.91541480903478 1
2.10450005234416 0
1.91677595636098 1
1.97795766705543 1
2.02037175469044 1
2.05426883033859 1
2.0465587346455 1
1.98554310989491 1
2.12066183205987 1
1.91511639680575 1
2.00972321973568 1
2.09902158032132 1
2.13356157297772 1
1.96002774538494 1
2.06744149102393 1
2.01405201314105 1
2.03100623737437 1
2.04706839996575 1
2.01673535200976 1
1.97735603230155 1
2.03020937922959 1
1.98032650041742 1
2.02401425233163 1
2.0536915765814 1
1.86446600836375 1
1.9411021748155 1
1.96692038226994 1
1.96346221120903 1
2.04004759588263 1
2.01156358250719 1
1.89893754142859 1
1.94763994899594 1
2.0865707935381 1
2.07459946097205 1
2.0428152965833 1
1.98449316375065 1
1.9479951365058 1
1.99531327725196 1
2.11844092956342 1
1.8971544430832 1
2.07490466870904 1
2.02155590593566 1
1.88189474801376 1
1.96645673061398 1
1.9021293231808 1
2.00556159829199 1
2.05953613448939 1
2.11832706307071 1
1.93545408164937 1
2.00273714928714 1
1.96077922290366 1
1.95932420769973 1
2.04348053748836 1
1.99307488504172 1
1.95539283667907 1
1.95547908545545 1
1.99879470353332 1
2.02182394452265 1
2.0360979524179 1
2.12749067783113 1
2.04469543330402 1
1.95159539620877 1
1.97937677673272 1
2.034860970746 1
1.9389693694374 1
2.07350416165838 1
2.00553514039054 1
1.92486109149735 1
1.82064679847056 0
2.06284643577283 1
1.86436627121351 1
1.97233169625975 1
1.99909721751608 1
2.14606252185778 0
1.90962525993286 1
2.02169233389336 1
2.01593044404153 1
1.94436680499206 1
1.88510783447358 0
1.93838072791147 1
1.90974279842581 1
2.01896816444654 1
2.10402186669262 1
2.07342431140955 1
1.97902885576093 1
2.05109420728192 1
2.00526005220445 1
1.90918132859859 0
2.06043861858721 1
2.00366354466826 1
2.13491847771826 1
1.98817442253041 1
2.07507338525947 1
1.99432595386848 1
1.92999383870961 1
2.03504957364912 1
1.99669871585105 1
1.98341405307324 1
1.94298716207322 1
2.06389175367696 1
1.97034603687782 1
2.04612411836638 1
2.09304509336162 1
2.14133251759928 0
2.04842764920641 1
1.89560155241869 0
2.09211465844888 1
1.87340397038605 0
2.22678775758594 0
1.97434546094828 1
1.93275773272412 1
2.03764030321362 1
2.08977064196223 1
2.04654152969916 1
2.1100398324142 1
2.04890911704913 1
1.94527775384885 1
2.02147820304857 1
2.03046556466739 1
1.94618639007309 1
2.04762349539904 1
2.02939355730818 1
2.01660727343025 1
1.98504554172082 1
2.09094873039517 1
1.92477481268728 1
1.97259157529035 1
1.97837853844312 1
1.90653962272693 1
2.02144120447429 1
1.88716404602901 1
1.92841747900789 1
1.94849850937273 1
2.09950551763727 1
2.05540601498728 1
2.05111688173499 1
1.87933898019372 1
2.01880461613616 1
2.04018581061056 1
2.05678986573597 1
1.964032661308 1
2.00770747582563 1
2.0603864719504 1
2.0920869866781 1
1.95456427908645 1
2.03211363255025 1
1.94972592812044 1
1.97449433552025 1
1.95067740357515 1
2.05143368999199 1
2.00079783607262 1
2.0264440706839 1
2.1256771534586 0
1.94250464640626 1
2.02049021241684 1
2.07313728481141 1
1.95589343000089 1
1.95295367875312 1
1.92025685596927 1
2.0026073301288 1
1.97182167698008 1
2.0960874769327 1
1.9645511781966 1
2.15136389792615 0
1.95823212317323 1
1.99296450148792 1
2.06944500731132 1
1.99536120718913 1
1.85774003762719 1
1.94494311985808 1
2.09422406253099 1
1.93228917645782 1
1.98882150513751 1
2.0197325822133 1
1.93934563667732 1
1.97259884098197 1
2.02654836244763 1
2.01693939429554 1
1.92044909724232 1
2.06682316626707 1
1.95660051037555 1
2.06118107460216 1
1.99221358555111 1
2.01478675397893 1
2.05547360961989 1
1.96251366687373 1
2.0742576303424 1
2.03974257966303 1
2.06094157964248 1
1.97561742919212 1
2.05388900814125 1
2.06175337326122 1
1.89765585709694 1
1.89257986766851 1
1.976642031272 1
2.01195597220072 1
1.93833113552412 1
2.06610281082917 1
2.04088542315595 1
2.05511153769171 1
1.94348926812 1
1.98002010685577 1
2.02805191678649 1
1.95908803779667 1
2.02987490699986 1
2.05939095122637 1
2.13574647071147 0
2.03114917264985 1
2.04421630819127 1
1.92576787452164 1
2.09368904272444 1
2.00332039039777 1
1.9778577991731 1
2.04483928912456 1
1.97355996141826 1
2.04932957283953 1
1.94703329107673 1
1.921457956869 1
2.03337945216543 1
2.00999263559862 1
2.05488601248804 1
1.9173919845284 1
1.87742986790297 1
1.88834228875697 1
1.91534334034358 1
2.03276705237827 1
2.05888002971172 1
1.99144154959932 1
2.03125015111945 1
1.90330355491243 1
2.04631662648709 1
1.96885951584126 1
2.10544457156664 1
2.01378532170895 1
1.96656892674419 1
2.03318783369551 1
1.93203593695951 1
2.00243019559853 1
2.01267213227829 1
1.95331476858771 1
2.04445393910563 1
2.07131176349703 1
1.89869409900167 1
1.88524856339281 1
1.97319374875125 1
1.95498347407185 1
2.0379752385316 1
2.03988954264783 1
2.05520266536199 1
2.04523902514702 1
1.97906458455118 1
2.0607702639821 1
1.99914142897057 1
2.00510570584436 1
1.82687925512101 1
1.98223447067698 1
1.95969966112756 1
1.96813959167044 1
1.91824076607644 1
2.0148691804271 1
2.06105931697378 1
2.073938775378 1
1.90862934831896 1
1.96981481516632 1
2.07371750720645 1
1.91285266222054 1
2.1933352140293 1
2.02606366328974 1
1.89271032562329 1
1.96780249297177 1
2.08128925760767 1
2.09534769248156 1
2.0180806695265 1
1.99379479664827 1
1.96028264153207 1
2.03415770391361 1
1.84743976553646 0
1.92039494432394 1
1.94382061990897 1
1.9399133227576 1
2.05061245756039 1
1.92314504223435 1
2.04756196378823 1
2.0703135930302 1
1.99215641625833 1
2.04438881834588 1
2.02842675803634 1
1.91160955831941 1
2.0010883444993 1
1.93099796962587 1
1.93393203837558 1
2.03163973173823 1
2.02841334069136 1
2.01874973761544 1
1.95469736909715 1
2.01144305220215 1
1.99023928199233 1
1.92288930828094 1
1.96578369072849 1
2.02149196946581 1
2.03111009321236 1
2.08377543033166 1
2.071135121891 1
2.04806533752991 1
1.9908174711535 1
1.91608162835422 1
1.96852492383469 1
2.00798173046478 1
1.98508854657562 1
2.04460000580969 1
2.021196660162 1
2.06065243317177 1
1.97920429427854 1
2.04705422192491 1
2.01513589688579 1
1.91964381822783 1
1.92496828829528 1
2.03877711461018 1
2.03004302743882 1
2.05955262058701 1
1.91589216389923 1
1.93334389467443 1
1.93538371319331 1
1.95824438983981 1
1.97266636064719 1
1.95794877683154 1
2.07301311814198 1
1.98095218552165 1
1.96104878818859 1
1.9786084238633 1
1.96356514830706 1
1.92675226350102 1
2.05126368700827 1
2.08988400423206 1
1.84837241992733 1
2.07391676306006 1
2.06010583519894 1
1.97506931261537 1
2.01655018165323 1
2.04688607324265 1
2.0107223665966 1
1.92828043739311 1
1.94589605279556 1
1.92855145246206 1
2.00014326438624 1
2.04937109375646 1
2.00448054071128 1
2.08269744825036 1
1.96818615789931 1
1.87261116475199 1
1.9540161608054 1
1.92683859090311 1
2.00209305198708 1
1.99588677275759 1
2.03726136316007 1
1.8493950662538 1
1.94840074948691 1
1.98006186662628 1
1.99177572629746 1
2.0433354897747 1
1.90614652096666 1
2.06482943285966 1
2.03151414223723 1
2.04535910984845 1
1.97294848274896 1
1.9816789829507 1
1.95279419178261 1
2.06260928982014 1
2.05332468244291 1
1.91089848292222 1
1.89579164697198 1
2.06611089699437 1
2.01119843510746 1
1.96004167414076 1
2.05347325214755 1
1.98834219518329 1
2.07321599502046 1
2.03588476063141 1
2.02707003439132 1
2.02213522428623 1
1.8678272251231 1
2.06188919026024 1
1.93421744110628 1
1.92603683659897 1
2.00818820838239 1
2.05567815910981 1
1.94890647417691 1
1.99243449652058 1
2.03031444457173 1
2.02639854641485 1
1.96886906472446 1
1.99130565691953 1
2.02382526811475 1
2.07824798350444 1
2.07778486788547 1
2.0781574023616 1
1.97085092272461 1
1.98061280315774 1
1.94191832071717 1
1.96268751608571 1
1.97610409039486 1
1.93917514797608 1
2.00105256340938 1
1.98371653239859 1
1.98269816881141 1
2.04960530808264 1
1.96016324234715 1
2.05275415568519 1
1.97145543335402 1
1.8901930909364 1
2.0544674003522 1
2.03039599857243 1
1.95989657258282 1
2.01660107852749 1
1.96921638358699 1
2.01998433312738 1
2.04845520374893 1
2.14962274776472 0
1.96223753668711 1
1.90475782883183 1
1.98677542498784 1
2.03437442883134 1
2.03947208139995 1
2.07790399822814 1
2.01070566143928 1
1.96416758079128 1
2.01978258447668 1
2.01245940426524 1
2.02109060139626 1
1.98219642381664 1
2.01937300814251 1
2.01494451374704 1
1.93703416653746 1
2.18204432907244 0
1.93901903720447 1
1.8714322916268 0
2.00558286751766 1
1.95548270396491 1
1.96197912357557 1
1.9621735386538 1
1.92125295983947 1
1.93150955248968 1
1.95085427578195 1
1.9882097198615 1
2.02866739637553 1
1.98014681888587 1
1.90181296217221 1
2.0436369935999 1
2.01749242121867 1
1.93126977866969 1
1.93360456672147 1
1.90774694466955 1
1.96121901588844 1
1.9453266973195 1
1.94310855622265 1
1.95031040874541 1
1.98006154998507 1
1.95337370893227 1
2.04330742660231 1
1.98749608741064 1
2.02997727117207 1
1.92426092935409 1
2.07210054259105 1
1.91214155503927 1
1.97659484563488 1
1.94569245510528 1
1.95525765307021 1
1.93889443173993 1
2.07209845475696 1
1.95509610918178 1
2.05181593844148 1
2.03452332740659 1
1.85807623282011 0
1.93774280999089 1
1.96517409998967 1
2.09373438037199 1
1.97724565216249 1
2.04793335712968 1
2.05731149462711 1
2.09895728343916 1
1.99418706888011 1
1.95500045019515 1
2.05802169044181 1
1.9463315411848 1
2.02678181486161 1
1.98192188745255 1
1.96224400319637 1
1.8880578297484 1
2.03118734687748 1
2.02106881288131 1
1.98084386026123 1
1.96326192092604 1
2.0034023463085 1
1.99685694665382 1
2.01678173269772 1
1.98100115208775 1
2.01437312870798 1
1.99714840272939 1
1.87990484641544 0
2.02915172163756 1
1.99034327863094 1
2.02642233900317 1
2.01879131802261 1
1.99788384210903 1
2.12154688166003 0
1.93603820413743 1
1.98591894585806 1
1.93737924601987 1
1.9994385855978 1
1.978668095522 1
1.97631612972565 1
1.89671277305703 1
1.99676139444009 1
2.01796089136724 1
2.05670179636678 1
2.04018075227306 1
1.99858327927086 1
1.99078251343828 1
2.03384094908319 1
1.92820968575919 1
2.05552924300612 1
2.07788589452585 1
1.98048297751512 1
1.91133144739369 1
2.14978392278768 0
1.96168303603235 1
2.04161801283759 1
2.02397765180618 1
1.89717835882173 1
1.91967621731201 1
2.09693117224416 1
2.06183871215418 1
1.98393609956442 1
1.97040231403941 1
2.04950452395276 1
2.03352549509201 1
2.08675379082256 1
2.01407288080653 1
1.93271835592716 1
1.96101715334945 1
1.95144308834155 1
1.99104812704333 1
2.04970466874616 1
1.99546510973322 1
1.92231584266284 1
1.93543093183368 1
1.96959565544988 1
1.95997639281967 1
2.04586560863437 1
1.99809519553076 1
2.04476218886478 1
1.91323732400421 1
2.03990196368566 1
2.02512425879124 1
1.98548028061553 1
2.00998140366407 1
2.0357111447749 1
2.03239720119525 1
1.99823898301316 1
1.88917905802763 1
2.03677384312167 1
1.9274205185939 1
1.94551204805851 1
1.96680057133927 1
1.99338480483619 1
1.91350739910267 1
2.01747517713274 1
2.06865929805524 1
1.94198539409252 1
2.0119773806079 1
2.06665286319106 1
1.91426017500918 1
2.03768434807347 1
2.02178756434127 1
2.05922472137018 1
2.04433106081484 1
2.00588320145133 1
1.99183171705037 1
1.98155590586436 1
1.9370295663406 1
2.01561492845208 1
2.01064765561972 1
1.92018531278965 1
2.17600375810731 0
2.0142542910903 1
1.99237615821104 1
2.11574129716812 1
1.99705398610222 1
2.11138269265143 1
1.99554652098026 1
2.05719092162155 1
2.01119243263251 1
1.99043056854728 1
1.97365577690246 1
2.06224656940685 1
1.95751058849299 1
1.84732922369084 0
2.1125525454818 1
1.92622644578993 1
1.99659387824279 1
2.06531805726432 1
1.7998487485881 0
2.01729302612836 1
2.06500945189459 1
1.97368289049057 1
2.02954466250449 1
2.03430749997478 1
1.98067139000951 1
2.12864066537293 0
2.0232415048217 1
1.98724045164288 1
2.07625557216667 1
1.95505771667319 1
1.86680671544972 1
2.00739602864648 1
1.98105318986197 1
2.02116692389305 1
1.9975393135513 1
2.03303541939115 1
2.0297321713088 1
2.06282305465393 1
1.98352320218335 1
2.04476664399061 1
2.09733305094541 1
2.01820136992411 1
1.99356746715474 1
1.96915173965535 1
2.05904944791607 1
2.08504260705045 1
1.94168979022597 1
2.02862668493279 1
2.0156830128392 1
2.00268282710952 1
1.9409273992666 1
1.85844679529907 0
2.10980387698748 1
2.04810188650324 1
2.00148971356789 1
2.09000752635318 1
2.05869043298522 1
1.87920037727378 0
2.07071430835599 1
2.01181247004521 1
2.09909189934485 1
2.1605020277689 0
2.02104808844635 1
2.04044783924026 1
2.050025728091 1
2.03861242324541 1
2.01514229477356 1
2.03173807632428 1
1.9793583104609 1
2.13690333241398 0
1.98216135823035 1
2.04703005660653 1
2.00091521221238 1
1.9532728124972 1
2.06923710414902 1
2.00792449746482 1
2.09302868833693 1
1.94609479797415 1
1.86890299447887 0
2.00553263290073 1
1.97339938898614 1
2.02604223621631 1
1.94859968261539 1
2.03521290763173 1
1.96357161870887 1
2.0114237722909 1
1.95177302663192 1
1.97490518477356 1
2.02518070415212 1
2.04803509219622 1
2.00859513910766 1
1.94484903157249 1
2.20704632358816 0
1.86535078013808 1
2.09683943696794 1
1.97878969982839 1
2.12815162219551 0
1.97458420760579 1
1.99889330878141 1
1.95010923705118 1
2.10312395686568 1
2.03184651380696 1
2.05268893781148 1
1.96012958857723 1
2.01357562105098 1
1.97939523137625 1
1.96545530515283 1
2.02218988042341 1
1.9843421232754 1
2.10475125365016 1
2.03121512231069 1
1.93595524892704 1
1.97721446194781 1
1.88561399319366 1
1.98809747604385 1
2.11242271464569 1
2.02361335279715 1
2.02810051029621 1
1.96164989743897 1
1.90558761377421 1
2.05415598061772 1
2.02588579855923 1
1.9606068397724 1
1.996970030163 1
2.02311743983476 1
2.03806134171183 1
1.98671290550762 1
2.01675112595615 1
2.01436098134072 1
2.03284167818734 1
1.91171949323225 1
2.00794550041423 1
1.97635032176015 1
1.95670806760615 1
2.00659983173545 1
2.05182301595885 1
1.91798446417854 1
1.872272307055 1
1.95702011336622 1
1.95258377528441 1
2.06659950900167 1
1.89352950007373 1
2.00745027340589 1
1.91823543396512 1
1.95315092013424 1
1.88985105124087 1
1.99810641793695 1
1.98164161249653 1
1.88542077195172 0
2.02852407418702 1
2.01711870042108 1
2.01297751093105 1
1.98120855250384 1
1.99461542258941 1
2.00380796767558 1
1.98133085493745 1
1.88172652935155 1
2.04456981955154 1
2.03322872056948 1
2.03547338636262 1
1.96924194041576 1
1.98837499699338 1
2.04167836824102 1
1.91098932275199 1
1.99103582998663 1
2.01968053808544 1
1.91156038396248 1
1.98403021553499 1
1.90425067353837 1
1.98156122804653 1
2.02038341511321 1
1.96457242353989 1
2.00399440686222 1
1.89344729123027 1
2.10102482349817 1
1.93285881842658 1
1.96830888193658 1
1.92283804852004 1
1.99165141886719 1
1.964878932106 1
1.94847059928069 1
2.09381784191342 1
1.98679418632333 1
1.93922588419915 1
1.94612797424882 1
2.0101021453782 1
2.03253629101062 1
2.03709057970435 1
1.94214047633909 1
2.11154140786909 1
2.03446867316363 1
1.97017071323113 1
1.94463903782422 1
1.9887459857835 1
1.95417595058007 1
2.05645035802659 1
2.03827440633578 1
1.95024652706786 1
1.983068374019 1
1.95612699340766 1
2.09076260394836 1
1.98347624766494 1
2.05959900172367 1
2.00633118327928 1
2.02997771579421 1
1.99816767168221 1
1.99020948272817 1
2.05312983573331 1
1.98015828511591 1
2.05841083803394 1
2.0201324183149 1
2.00223854494141 1
1.95571378961502 1
2.02912108179273 1
2.04733178900542 1
2.04596636595775 1
1.91077886286745 1
2.02098928344172 1
1.94191540133563 1
1.98281913514116 1
1.96875712407068 1
2.00760124159728 1
1.84582998567999 1
2.00052750482463 1
1.97332041633038 1
2.0662804764755 1
1.97596570357411 1
2.04210203293917 1
1.97766650935424 1
2.02635575404839 1
2.05637170653665 1
1.96557602408725 1
1.87702538829769 0
1.99830788269883 1
2.03079073504077 1
1.94896369207614 1
2.00755291918434 1
1.9077777781209 1
1.96150340214898 1
2.09178986079537 1
2.05124672968373 1
1.8962955500438 1
1.90667358855189 1
2.03306146377275 1
1.9907388976344 1
2.01907770798907 1
1.85729757024891 0
1.97586910340554 1
2.02009372365722 1
1.99523311799853 1
1.95474060024513 1
1.94054317658631 1
1.93572864404486 1
2.05353418938221 1
1.89681609136509 1
1.985362914729 1
1.94723118532433 1
2.00038196412586 1
2.11970689858146 0
2.04634990872463 1
2.15132272807936 0
2.16276746642777 0
2.08800543485129 1
1.93938869487601 1
1.96903406735785 1
1.93766678676705 1
2.13560532938901 0
1.92285096509058 1
2.04860879354203 1
1.92545333090814 1
2.1299396413093 1
1.97629946634814 1
2.07896681282231 1
2.09579960474561 1
1.98299374311712 1
2.00678459968853 1
2.0235638317413 1
2.00609942098943 1
2.02933642814726 1
1.88782127647384 1
1.95001675451436 1
2.02762128151815 1
1.98839885001464 1
1.94709959657796 1
2.07219456098004 1
2.04758941961612 1
2.04365044404994 1
1.98501035196462 1
2.07972442620331 1
2.04395645306441 1
1.96605240128477 1
1.9770781232386 1
1.98185435148706 1
1.99411230331282 1
1.99036347242229 1
2.09780873149563 0
1.98191546119593 1
2.00453853327261 1
2.08757390367602 1
1.87506814885803 1
2.04176415294315 1
1.88656436051647 1
2.03279329009311 1
1.97203928226421 1
2.00861928556504 1
1.93212867989489 1
2.13718323933734 1
2.04727865804753 1
1.99978206644057 1
2.02812405328002 1
1.88119996113093 1
2.02016160941956 1
1.88999256784584 0
1.97841921588169 1
1.9793239938308 1
1.92102091575338 1
1.97213867892619 1
2.07127621652513 1
1.96202650082167 1
1.98511650135547 1
2.02762489654755 1
1.98357152923452 1
2.01473845745353 1
1.94026912101439 1
2.1051881899584 0
2.00220307821267 1
1.94874541763726 1
1.9701554149234 1
2.01708817837913 1
2.02940830619508 1
2.11995766203767 1
1.98877658380901 1
1.98771619174948 1
1.94551353581837 1
1.99880892276795 1
2.0285592496488 1
1.96074894299306 1
1.99432180871579 1
1.94774219980516 1
2.12417015980922 1
2.00392972818189 1
2.00611791779353 1
1.99015523447578 1
2.04089001902508 1
2.07305802286656 1
2.06927432015095 1
1.99867764592754 1
2.06793732146771 1
1.9022092469186 1
2.07303796591952 1
2.12133267889209 1
1.97608218613242 1
1.97069045245117 1
2.04740109109107 1
1.97927683324893 1
2.02773308384408 1
2.01838986617638 1
2.02092122358337 1
2.02199212943298 1
2.06807338922683 1
2.0300050785245 1
2.0213776445822 1
1.90031431607552 1
1.86005266350012 0
2.06219915820573 1
1.9750644510617 1
2.03827233553264 1
2.03085423588842 1
2.08403115383318 1
1.82066550637628 1
1.94114091602105 1
1.9136686896559 1
1.97163344263029 1
1.96224422203075 1
2.04128319254942 1
2.08923054320918 1
1.99323131352633 1
2.06243738737014 1
1.93956379964725 1
2.0343809144211 1
2.07044506976936 1
2.08603366617815 1
1.98146700609515 1
2.009148411545 1
1.96669104250333 1
2.03313800553525 1
2.05668852542662 1
1.96442536040536 1
1.93308937275119 1
1.86951631564258 0
1.89547214620556 1
1.9742824055077 1
1.99190697154768 1
2.1082991258002 1
1.87508427188735 1
1.93809413508954 1
2.08730514033232 1
2.02082724301937 1
2.06457424006408 1
1.98338629217295 1
2.00299592632447 1
1.9847540350598 1
2.02879273593744 1
2.13991108931889 1
1.9691406660523 1
1.98779981372499 1
2.09190477871687 1
1.97233826069592 1
1.94462838571284 1
2.01511044020456 1
2.038124262308 1
2.06515832259616 1
2.05649160324695 1
1.98909096446641 1
2.05019630523769 1
1.97735310727473 1
1.99707851859163 1
1.98831190010157 1
1.96378935707654 1
1.91883206643436 1
2.04801331250526 1
1.9850668010425 1
1.95401964485464 1
1.97684012035162 1
2.03710303099128 1
2.01208365080019 1
2.10234446873724 1
1.9168841715582 1
2.03309276668151 1
2.04513131479765 1
1.93306672685736 1
1.9862876214141 1
1.90828005208762 1
1.94121687404216 1
1.99843114853878 1
2.07278191842159 1
2.01563730012147 1
2.08692942034477 1
1.91125676095275 1
2.10597294001487 1
1.98403514128573 1
1.90914908668672 1
2.11366839594376 1
1.99706227149901 1
2.07152380151417 1
2.08883105551616 1
2.12292645749112 1
1.87495856587271 1
2.08676240475215 1
2.11723262311307 0
2.058162816232 1
2.04371018005781 1
2.00686621458256 1
1.99686700964368 1
1.97177520294787 1
2.03885589665207 1
2.00262163273296 1
1.92962772676112 1
1.96908440861754 1
2.04618639885387 1
2.00254448362641 1
1.953866556029 1
1.96843260281952 1
2.0468556326236 1
2.09034009837095 1
1.98882987095174 1
1.99496797353178 1
1.99588763554691 1
2.15534376207842 1
1.98019741324758 1
2.00691336516555 1
1.95341715215955 1
1.8814521812747 1
2.1274058047605 1
2.03274861234277 1
2.08316074362215 1
1.90809317399324 1
1.98722355771081 1
2.06397050332173 1
1.98817544557686 1
2.01487916129032 1
2.00339889274562 1
1.99448118916605 1
2.02490522920996 1
1.99496969232003 1
2.06074108169876 1
1.95623271229021 1
2.01733840743156 1
1.93557662048585 1
1.97867047104234 1
1.91055668517863 1
2.01863456538483 1
2.00779160511341 1
1.985084216831 1
2.03838215845193 1
1.99778687787866 1
2.01105396881646 1
1.96374532592219 1
1.94461478359847 1
2.0116142346293 1
1.9818191821706 1
2.11141810171162 1
1.90539237938412 1
2.05113421758785 1
2.00691799627359 1
2.04422612979615 1
1.98254030923995 1
1.97814378204847 1
1.86341750522923 1
1.98052104474133 1
1.99688162795161 1
2.12446337146085 1
2.04193575816797 1
2.05913033706775 1
1.98891484190525 1
2.05404398289394 1
2.0106864627562 1
2.0779459010533 1
2.00669937950475 1
1.93569982348488 1
1.9817446120574 1
2.07721015073691 1
2.03658398110767 1
1.99678222151358 1
1.99749968994258 1
2.02354046024206 1
1.94085650329791 1
2.07837572753229 1
1.9145520956111 1
2.01290749191501 1
1.97897170248188 1
1.9894843268642 1
1.99289153132682 1
1.9956186776493 1
2.00859393968706 1
1.9661581323307 1
1.98818283202378 1
1.99927867788776 1
2.0471321615013 1
1.98043901035299 1
1.98962413102053 1
1.94757698558859 1
2.05155644819209 1
2.00163674865047 1
2.11724959509994 0
2.02620127948471 1
2.01369046246115 1
1.86916674043932 0
2.06211998018537 1
1.9819968883074 1
1.95105463283003 1
1.89348295750195 1
1.98772247499409 1
1.96786440618358 1
2.06794349087003 1
1.98470874909754 1
2.05572889442006 1
1.88640885826077 0
2.08619347105326 1
1.93272312958091 1
2.02505819627471 1
2.13663859674406 0
1.98144926684222 1
1.98814029235433 1
2.12650660536566 1
1.99992927770267 1
1.96645898810519 1
2.04677002678996 1
2.06363398131054 1
2.05054282788209 1
1.87253587099971 0
2.01792897706353 1
2.12506281855258 1
1.97810240068051 1
1.9535011748513 1
2.07890470061713 1
2.01303385483726 1
2.02806438224377 1
2.02497750084729 1
1.90755603769929 1
2.01860990833234 1
2.08550457245316 1
1.98241716534795 1
2.06964220495238 1
1.97230037732193 1
1.99688807783511 1
2.02811965329304 1
2.04093749953875 1
2.02492873703572 1
1.97019521700918 1
2.02855808091536 1
1.98657278901355 1
1.98375471742944 1
1.98548609084487 1
1.90188044313286 1
2.15011917382353 1
1.9996857454653 1
2.05775793201879 1
2.10107779618411 1
2.00955950883467 1
2.03572699385667 1
1.98639300733183 1
2.0589363862128 1
2.05247482955473 1
2.01802956741321 1
2.03815483885057 1
1.96681656250272 1
2.04139012076449 1
2.02446962157142 1
1.98552047551046 1
1.97302740538249 1
2.09416549803113 1
2.11602164364876 1
2.1138728013058 1
1.93089475070044 1
2.01931346742038 1
2.09341495258384 1
2.03260557947422 1
1.9036474743112 1
1.94550927975698 1
1.94553360816337 1
2.06249352841694 1
2.05416649041951 1
1.94308801959919 1
1.99948761316822 1
2.04359407918735 1
1.99289784426773 1
2.0009288367756 1
1.94242721913239 1
2.04956958218214 1
1.97203356605022 1
1.99013211056316 1
1.93959108990255 1
2.07858795349115 1
2.08508152290327 1
2.10459169521949 0
2.08202922871628 1
2.06543515342523 1
2.02147079385589 1
2.03228127328357 1
2.01976301392247 1
2.07223105068227 1
1.95598977396071 1
1.97200523395756 1
2.03297427849812 1
1.99312068938173 1
2.01472018171482 1
2.00761310429026 1
2.00689204323909 1
1.97603391428783 1
1.92012354531944 1
1.95150791128413 1
1.95296866614641 1
1.95480046457308 1
2.02740974869899 1
2.05436418993643 1
2.06150694519488 1
1.94933871420349 1
2.03416165298096 1
2.01016525361803 1
1.8958147974378 1
1.97954077272889 1
1.96557810140071 1
2.00300926838157 1
1.97641733871604 1
1.95190255019439 1
1.93969979637167 1
1.97678901834367 1
1.83053225699567 0
2.08862470451375 1
1.91788734206252 1
2.05374758171327 1
1.95323170482018 1
1.92317030544815 1
2.01516610100884 1
1.98794193457763 1
2.01943880457125 1
1.972115675616 1
2.04445908141974 1
2.06067277319725 1
1.95754581956019 1
2.00454326199051 1
2.04165278404612 1
2.10189653296652 1
1.93700078599209 1
2.00917550944109 1
2.06150888644497 1
2.04576494263622 1
1.97897508430098 1
2.08353720579999 1
2.02325487862968 1
1.96040365706624 1
1.83679514452351 0
1.98056480788169 1
2.07930864857221 1
1.97345098923612 1
2.02416739836372 1
1.91606799978543 1
1.98703087201604 1
1.998418686883 1
1.94993266155277 1
1.99261192649472 1
2.01792651581716 1
2.00122820293291 1
2.02513638643712 1
1.98069906635326 1
2.01918364562806 1
1.98527665578248 1
1.96830119055176 1
1.97873704115065 1
2.1141283482817 1
1.89060241706963 1
1.9887391317697 1
1.95029299708281 1
1.9113446165707 1
1.93379088281981 1
1.97835625936785 1
2.01491346731181 1
1.94400487401873 1
2.00146240995137 1
1.91878645611211 1
1.99536551628677 1
1.95948850466707 1
2.1552126237731 0
2.07817898314374 1
1.99690967742809 1
2.00293161611459 1
2.07042861677025 1
1.97656763078077 1
1.93159952352412 1
2.11883342108847 0
1.98885951863943 1
2.04874729919555 1
1.98127798987909 1
2.0095538114363 1
1.97698930013699 1
2.13746807601757 0
2.02907747755494 1
2.03180923240711 1
2.03908842635289 1
1.94006010389726 1
1.97303581511531 1
1.96305801341567 1
2.04959555061076 1
2.01005576349092 1
2.01472916882108 1
1.92357312614535 1
2.04830854425677 1
1.99031441045571 1
1.93461933714931 1
2.02005905795519 1
1.97087757580588 1
2.03146782023808 1
1.97908741152724 1
1.96762677872082 1
2.10287218137126 1
2.04622487081851 1
2.06319357982919 1
2.06750464175993 1
2.10201032870045 1
2.10292848696157 1
2.02183425156675 1
2.08534192978536 1
1.98673361353029 1
2.03123056419218 1
2.05402971236115 1
2.02385758798135 1
1.89486757467173 1
2.10764908255127 0
2.05169562065613 1
2.02468300444701 1
1.94786905693943 1
1.96023136715606 1
2.01005039983959 1
2.01545431881662 1
1.93321348588928 1
1.99957127445574 1
2.01141615386359 1
2.02378320760535 1
1.92674258965878 1
1.96835011889225 1
2.06584732112416 1
1.92494115709257 1
1.9814420003265 1
2.08829519416305 1
2.11932085871821 1
2.05695921141823 1
1.93529304620108 1
2.07357930169615 1
2.13388390082939 1
2.00518726906575 1
2.08163324646135 1
1.94026652019325 1
1.95517320162649 1
2.05544753854908 1
1.88925204077885 1
1.92014341150831 1
2.03610933798413 1
2.02916852327462 1
1.96935592867832 1
1.9369345002911 1
1.9548156183577 1
1.98704625298152 1
1.96587487602977 1
1.97773040854607 1
2.07257108089012 1
1.96873811802497 1
2.00905406821107 1
2.09974815120658 1
1.93777298241179 1
1.94237191157947 1
1.90600298814968 1
1.88535452543516 1
1.94511191161288 1
2.0263931068721 1
1.93209558524782 1
1.98331437176673 1
1.94818338078583 1
2.06225875221293 1
2.02130104561672 1
2.07279490338248 1
1.96979486627425 1
1.97968280511777 1
1.9472430361474 1
1.87216898720319 0
1.92959936240235 1
1.9988449765941 1
2.02597347437149 1
1.94474088093716 1
2.01022455908742 1
2.05912351029373 1
2.10221725014941 1
2.02254219232433 1
1.98588444055202 1
1.99666884731513 1
1.9845706206698 1
1.98225825423091 1
1.95905855390751 1
1.89652883879871 1
2.07335355207116 1
1.97620851933461 1
2.03758795174973 1
1.87416492180803 1
2.07752172447998 1
1.94907033155207 1
2.08782448282325 1
1.97885413138187 1
2.0472310907615 1
2.02477143873064 1
2.06679021500038 1
1.97177316530861 1
1.96357685805707 1
1.93922813107522 1
1.96501731531053 1
1.95363433344096 1
2.01250763972487 1
2.00518760483174 1
2.17702656171528 0
1.99930662507853 1
1.99536854425101 1
1.97520449971274 1
1.93502898298205 1
2.00604098908738 1
1.88687833874179 1
2.03075251976887 1
1.93397654194811 1
1.96275337841144 1
1.97500839984642 1
1.93845501701321 1
2.07863104379433 1
2.01026709953651 1
1.92908751891096 1
1.95592151743534 1
1.99176641778252 1
2.11340054637063 1
1.88082760284975 1
1.91074477875144 1
2.05800079047796 1
1.95530977106712 1
2.03890601586937 1
1.97010008294167 1
1.9603826351013 1
2.00424846503491 1
2.07479158971268 1
1.95906762767378 1
2.10787115000141 0
1.98286803168742 1
2.0437138547384 1
1.93547275210564 1
2.01514750721698 1
1.9458494775402 1
1.97210193842266 1
1.97800940233975 1
2.02013753321961 1
1.97919214922057 1
1.90987893594501 1
2.02574049646295 1
1.92260712075007 1
2.05895190118359 1
1.95257929525819 1
1.98782286479017 1
2.05022713556659 1
2.03792683993223 1
2.08644154367309 1
2.06675989575648 1
1.85747084886443 0
1.99334709100712 1
1.88002700114788 1
1.89667315051809 1
2.03311950854441 1
2.06107292151024 1
2.11310781082127 1
2.05481070079914 1
2.0210994271947 1
2.00268810491607 1
1.98840059480594 1
1.98987946681536 1
1.93751855525589 1
1.97348960978632 1
1.9890786319434 1
2.06084498802934 1
2.11020383198836 1
2.00893183612981 1
2.0566802786944 1
1.94133516640162 1
1.96846132755138 1
1.98080399683193 1
2.01001427400716 1
2.00815963054921 1
1.97831458510244 1
1.97512473887354 1
2.10707708764056 1
2.01009612028203 1
2.04510966570914 1
1.79320722866049 0
1.9764942439435 1
2.0771806642097 1
2.01454729045219 1
2.07869355009777 1
2.05671746943474 1
2.00712615345053 1
2.03479967148421 1
1.9822638833593 1
2.12990518018232 0
1.98396409815643 1
1.95097764710474 1
1.87705128535112 0
2.10730805632157 1
2.07505371825363 1
2.07258240055329 1
2.05020552740288 1
1.91192841438318 1
1.93977065200065 1
2.14766907092144 0
2.0480680557968 1
1.96007951099718 1
1.9214877579819 1
1.85043862985311 0
1.92312458199089 1
1.96807429722386 1
1.90232312838371 1
1.98385341535866 1
2.01033641918699 1
1.86194990911846 0
2.01908078403496 1
1.99265478733054 1
2.11981602435604 1
1.92441208211801 1
1.99743313597343 1
1.93191336876235 1
2.05403573112771 1
1.99064771409412 1
1.93768837492985 1
1.90982045705338 1
1.97952277905611 1
2.01489787395826 1
2.00053788589339 1
1.91694153554724 1
1.92020454606523 1
2.03859784656616 1
2.0044668915772 1
1.93332036379059 1
1.97083863428076 1
1.9486446530019 1
2.02694864020182 1
1.94166632610995 1
2.02186267605486 1
2.04418824422047 1
1.94618514403827 1
2.01161349749282 1
1.97860144802089 1
1.9534974166308 1
1.98075696505044 1
2.00086479447609 1
2.05458540287192 1
1.94923278239138 1
1.92009710910091 1
1.97821048978203 1
1.83813282685651 1
2.01294667851391 1
1.97864495415253 1
2.06548066007265 1
2.01386529651954 1
1.98935538866702 1
2.00442175860085 1
1.94797057212078 1
1.91788111847183 1
2.03237324161765 1
2.00309850447964 1
2.00086156966734 1
2.07833237159475 1
2.06786743622295 1
1.93243956936926 1
2.07767150170797 1
2.02684896452517 1
1.9920000752252 1
2.02346839239169 1
2.09623515209726 1
1.98024663695455 1
2.08656667480192 1
1.99893469403188 1
2.00204134976405 1
1.97626118473877 1
2.06573566387592 1
1.88664441220706 1
2.01906860174079 1
1.96122129739358 1
1.95716920049114 1
2.16088008887134 0
1.99727723820412 1
1.99093416047178 1
2.03186513369414 1
1.91777063799835 1
1.87051041199382 0
2.06562910795487 1
2.00864940509452 1
2.0364474925059 1
1.9497891288819 1
2.07102158497886 1
1.98742197574089 1
1.98410448994215 1
2.10397338133813 1
2.0623271112453 1
1.95694737040371 1
2.06225148563886 1
1.91457834506715 1
1.89851005027458 1
2.05019750564711 1
2.01570913529943 1
1.94606550285221 1
1.93198121076944 1
1.97424039921894 1
2.09596562904756 1
2.08461188515306 1
1.9671244325751 1
1.95838269803256 1
2.07781731971545 1
2.03651696402369 1
2.06251358568204 1
2.05779355981301 1
2.05511318595862 1
2.11891841454789 0
2.0579523389449 1
2.10959098015028 1
1.95989762340149 1
1.97392559788793 1
2.01475473977868 1
1.96957657511706 1
2.03084511786815 1
1.90622387742949 1
1.98684269588474 1
2.13045486030735 0
2.08916268330244 1
2.01701267840961 1
2.02623517117963 1
1.92279005926502 1
1.96410346892573 1
1.94113604715904 1
2.00604272646063 1
1.9822299831066 1
1.9934943295682 1
1.96061601009993 1
1.94449532580603 1
1.95358452021732 1
2.09526451454595 1
1.96444801878632 1
1.96008529790616 1
1.98764148911715 1
1.98752409706055 1
2.00613111186789 1
2.06526556041497 1
1.98675755809528 1
1.98619580607614 1
2.13131845753322 0
2.07599492462223 1
2.02365235168532 1
2.02877582165567 1
2.08425079707484 1
1.9987524695364 1
2.00034914426119 1
1.94584591064935 1
2.09499213088598 1
1.92532050051787 1
2.04488706339446 1
1.94839150204222 1
1.91956003028595 1
2.09424473565898 1
2.04573508144377 1
2.08341649691613 1
1.95918847128183 1
1.99688001907964 1
1.9029183140279 1
1.99600451133493 1
2.01485743226293 1
1.95112200576969 1
1.9932767241018 1
2.02877798480973 1
1.97380395071406 1
1.99396196393874 1
1.92413314280699 1
2.06774706102205 1
2.11143883443824 1
2.01141706557401 1
2.02701443850309 1
2.05209158202278 1
2.05048969775927 1
1.93073283335657 1
1.95242000934305 1
1.93978393491382 1
2.0551951957841 1
1.96901952799537 1
1.91827285068286 1
1.98796533336617 1
1.93602608293401 1
2.0698508847804 1
1.91235077327559 1
2.04556456894456 1
1.97948701917427 1
2.07156579211311 1
2.0030592766712 1
1.9455246100728 1
1.97774716759053 1
2.0126997877732 1
2.05216020065048 1
1.92473003982935 1
1.99944834715737 1
2.01314453841049 1
2.05940567529566 1
1.96721699003252 1
1.97582129048279 1
1.94177544870334 1
2.13504832752061 0
1.93392040220743 1
1.94777196448299 1
1.94230416958259 1
2.0036479736043 1
2.03197600756971 1
1.96039281840983 1
2.01895280754204 1
2.0032750979125 1
1.94892365698508 1
2.00883859288904 1
1.94396372236971 1
1.96367585483698 1
2.05272332510435 1
2.09050282172266 1
2.06554896277347 1
2.00475745975144 1
1.86419072795755 0
1.83655401544606 0
1.92506596233196 1
1.99368853383666 1
1.96325674153067 1
1.96658630402212 1
1.97613133767185 1
1.98111452545918 1
2.08653885797401 1
2.09843878408288 1
1.84943015442988 0
2.00975718700946 1
1.94024661067583 1
1.99179877329901 1
1.90044436490393 1
2.03554081806596 1
1.8938989117081 1
1.99060308871854 1
1.95062154035669 1
2.16284237706231 0
2.02195470822814 1
1.97094233712008 1
1.93591965948089 1
2.06428442386044 1
1.9418630538954 1
2.01949859358698 1
1.9690363998969 1
2.01019538292087 1
1.96219265487386 1
2.04547617615628 1
2.08153742560743 1
1.98338637117062 1
2.01155112421348 1
2.08686711283868 1
2.06695312258423 1
2.02867114274928 1
2.0356302479711 1
1.96477010012872 1
1.94494619558652 1
2.05106203017317 1
2.05163997903431 1
1.93071610482213 1
2.00203269869903 1
2.10252548600355 1
2.15146248993238 1
2.03328521288459 1
1.97220815131801 1
1.98185877219975 1
1.92884444207565 1
1.96352084515461 1
1.88362609932814 1
1.99696910576584 1
1.9153355374541 1
2.10878981159429 1
2.11305414080506 0
2.05189580237994 1
1.97793818093264 1
2.05919769009291 1
2.04245488425234 1
2.01764443322442 1
2.14384788455515 1
2.07370467307341 1
1.91861697814455 1
1.91884096081004 1
1.88826808403336 1
2.01982637098543 1
1.94536772611738 1
1.97998437994586 1
1.96411346819852 1
1.89349589310077 1
1.99633156393036 1
1.96410438988588 1
2.09536595099952 1
1.98572258572409 1
2.03484438862924 1
1.96150211192867 1
1.94718421855337 1
1.94974655258624 1
1.98665045750935 1
1.98880809138502 1
2.11528045507337 1
2.04214932434129 1
2.00624486721745 1
1.92950731044186 1
1.97666326930456 1
2.12213740400569 1
1.97509597458116 1
1.91025698665486 1
2.04812330000942 1
2.16228816824829 0
1.90945185779564 1
1.93745731443789 1
1.97854346596131 1
2.04807982110043 1
2.07163907369834 1
2.01895785780551 1
2.02937580481668 1
2.05176994802074 1
2.00576311379019 1
1.93335773672929 1
2.00071664364214 1
1.87630456515193 1
2.04239428318278 1
2.07827695660155 1
2.01693073632517 1
1.98069245028384 1
2.06796270941675 1
1.99695298957811 1
1.9962474032857 1
2.09081319746865 1
2.00392946194754 1
2.00890755257059 1
1.96363022386015 1
2.12230419052643 1
1.99895207081797 1
1.99487410036052 1
1.93280666188869 1
2.03658526264616 1
2.02161371809974 1
1.9703123309273 1
2.07180031041142 1
2.01296673000509 1
1.98095422091344 1
2.01514259489428 1
1.93989716100192 1
1.90235459454586 1
1.9602823850755 1
1.99085329917093 1
1.88724257090892 1
1.95509999491974 1
2.0110962767648 1
1.99961082286751 1
1.89250276437388 1
1.95518215189178 1
2.04666935481419 1
2.08490058508111 1
2.03348805251865 1
2.01959618029034 1
2.0514080031017 1
1.95293231875026 1
2.11909359880456 1
2.08637602466504 1
1.9636453974665 1
2.09051584613206 1
2.00666318382216 1
1.94241352816393 1
1.96822230251832 1
2.05065543017688 1
1.94545720149697 1
2.09180606356657 1
2.04729461860242 1
1.94705875903951 1
2.10263550031237 1
1.9353357300677 1
2.13599766782061 1
2.04206922406013 1
1.9505266097172 1
2.02111058568708 1
2.01230076280455 1
1.99106841295682 1
2.01532177747864 1
2.05309581256732 1
2.01280580399366 1
2.06906513411847 1
2.04728874539865 1
2.04527247541611 1
2.04268518289114 1
2.07963498873815 1
1.98084568452598 1
1.96887264850833 1
1.91462542425119 0
2.00920943792864 1
2.02363785513981 1
2.01039614314435 1
2.08389284340962 1
2.09470584941377 1
1.8934611704959 1
1.87510277630824 0
2.05825546058389 1
2.08596361886668 1
1.9540716455964 1
2.01475269587779 1
1.96037594721157 1
1.96507214410315 1
2.05444488040135 1
1.92725391590448 1
2.0515098533145 1
1.95448919328476 1
1.87907826555751 1
2.05177019215796 1
1.94165138723911 1
1.96513960358494 1
2.00063916078361 1
2.06930941548701 1
2.01504707602087 1
1.99048991481593 1
2.03472047972131 1
2.0230881583134 1
2.09860327414262 0
2.11177848129272 1
1.96708020773807 1
1.9676288721945 1
1.86505827035131 0
1.9978940685029 1
2.01717851096116 1
2.03735098519633 1
1.87649153301888 1
2.00418045154448 1
1.96009028375814 1
1.90299866145102 1
2.00730328437049 1
2.0805864058986 1
1.972002563913 1
2.07357928456493 1
1.91514269872419 1
1.99073011212352 1
2.14048241107017 1
2.05985654952514 1
2.03634467588693 1
2.09635840969328 1
1.9603066605308 1
2.01660459003829 1
1.93323910641114 1
1.97068380840342 1
2.03527185675419 1
2.06772112079743 1
1.93338350371234 1
2.09668330973071 1
1.91431752295068 1
2.00606151120603 1
2.04886281923589 1
1.96764069723948 1
1.98333538182848 1
1.92056072208804 1
1.8578523169527 1
1.94283379645618 1
2.01726542506818 1
2.01770308725415 1
2.08356396149644 1
1.93814691611787 1
2.10792458568971 1
2.02422277780634 1
1.97034637601577 1
2.00467496099299 1
1.97476607150718 1
2.01998831292837 1
1.99177337651251 1
2.04955605782848 1
1.9670774049375 1
1.89493143859743 1
1.98000766175991 1
2.0257665424153 1
1.9932090591423 1
1.91740209668633 1
2.11259643331059 0
1.98328385533848 1
1.97409062573105 1
2.05838946095581 1
2.09807515810124 1
1.99542423885504 1
1.99930040903496 1
2.09037497255885 1
1.97971936263709 1
1.98037073178867 1
1.96610361092313 1
2.1202585740067 1
2.11694518156102 1
1.96918588947074 1
2.06945269260657 1
2.00404062659482 1
1.98978394851344 1
1.89229539163148 1
1.99773737072237 1
2.01677197382955 1
1.85999587371811 1
1.86586235153452 0
2.04483005874931 1
2.06242317124427 1
2.02026677128472 1
2.00126358713129 1
1.97991634385872 1
1.98185582180989 1
1.97938721638742 1
2.00553434319327 1
1.87763734179634 1
1.92334328821859 1
2.01784422801058 1
2.00169441990908 1
2.00981469800683 1
2.09037134734145 1
1.96201679204873 1
1.98200480817118 1
1.96145484507952 1
1.98291725108101 1
2.17920817713132 0
1.89833553461806 1
1.99487696675786 1
1.91616505554212 1
1.94646715347445 1
2.11928992865556 1
2.0506972797498 1
1.97540913969816 1
1.96912590042657 1
1.87649380853474 1
2.01104542635552 1
1.86418450304674 0
2.07627036005574 1
2.045326950332 1
2.00527628949961 1
1.9045114232294 1
1.87752732829709 1
2.03260544915014 1
1.93852336299957 1
1.97781223936888 1
2.05225647670969 1
2.02942012958748 1
1.94913751150034 1
1.89633221156911 1
2.021036607159 1
1.96023120709779 1
1.98310795007421 1
1.9270653504453 1
1.89806871036162 0
1.95287213925981 1
1.94310958250395 1
2.05233793642768 1
1.99458535822073 1
1.88014819135271 1
1.97862066604028 1
1.97480959242213 1
2.07291977012794 1
2.09312902207862 1
1.90187661914286 1
1.99656158978224 1
1.96881614126806 1
1.96968142557119 1
1.95764228930082 1
1.96458987424883 1
2.00290501249182 1
1.95099653606581 1
1.95883345698439 1
2.05617943479791 1
2.13865912905513 0
1.92112821448772 1
2.01422389380621 1
2.01741335389467 1
2.07814854831341 1
2.01533238298233 1
2.03445575394324 1
1.92956341477843 1
1.94566748364695 1
1.88387612025563 1
1.91315741346687 1
2.01466191772779 1
1.97820538243694 1
1.94418114113583 1
1.91438940844436 1
1.98518421281892 1
1.96032387372333 1
2.05428810992522 1
1.89324802330425 1
1.98024683520705 1
2.05483925924968 1
2.04912060317118 1
1.98594454484287 1
1.98667943727684 1
1.97530439163142 1
2.0174571664938 1
2.0542698277783 1
2.08677908069513 1
2.01819980803683 1
2.06883692440909 1
1.98619975989409 1
1.93500875649564 1
1.99969006836033 1
1.9576550124495 1
2.01424209695336 1
2.00497756381172 1
1.95282296745429 1
2.04963203094215 1
2.07101285194368 1
2.02415122132057 1
2.08769537298991 1
2.06169260406199 1
1.98482646745238 1
1.95032322263606 1
1.88677681248843 1
2.01032641706211 1
2.01486163054557 1
1.98633887897404 1
2.02704817991559 1
1.92572925295713 1
2.06709627210105 1
2.02878616524949 1
2.02772060754649 1
1.96376676030186 1
1.96403797474454 1
1.99378840136688 1
2.1222940273044 0
2.10164779535468 1
2.0559276352451 1
1.97713855332857 1
2.06204243233672 1
1.98257848123509 1
2.14584789019866 1
1.94821178856529 1
1.93431870044051 1
1.99137857845748 1
1.92477565059604 1
2.06050891193665 1
1.94844909178434 1
2.01481335783923 1
1.97381031650023 1
1.99585529941899 1
2.04788512758258 1
1.9798762443348 1
2.05594680382603 1
2.07098238201242 1
2.09019043403837 1
2.03205700736829 1
1.99826065828832 1
2.07378277561552 1
2.00967626726881 1
1.9763136502258 1
2.05807062910754 1
2.03971926238881 1
1.93489490748975 1
1.95483071604037 1
2.02745870894641 1
1.98660008315871 1
2.017890510388 1
1.90833937578118 1
1.96681444691408 1
1.97571979122322 1
1.93189505149979 1
2.04868092569686 1
1.99247776892278 1
1.9920203729255 1
1.89733570637975 1
2.09336115119142 1
1.97729948427567 1
1.94526436550537 1
2.00511365077366 1
2.08325069807568 1
1.93633389109631 1
1.96725283924084 1
1.89784199181541 1
1.99215042939146 1
1.98999768428926 1
2.01689253676443 1
1.95352825954038 1
2.09027902414928 1
1.96610033406406 1
1.98698701726467 1
2.00033162783827 1
1.91316381604362 1
2.04097156235451 1
2.01102872654258 1
1.94258113706368 1
2.16320457109711 1
1.87339511778929 1
1.98112875810231 1
2.05745856871122 1
1.93048475653806 1
2.03216157911442 1
1.9792256458528 1
2.03299410706996 1
2.09614086993853 1
2.00738132731064 1
1.87371932492332 1
2.08129979500763 1
1.89218646849179 1
2.00679642671467 1
2.00740339100126 1
1.90862139176582 1
2.08609733957208 1
2.04702025176403 1
2.20792439011035 0
1.9356023915642 1
2.0120270166098 1
2.14894979299696 1
1.99993378882175 1
2.06264474631627 1
1.97930765946714 1
2.0239891796541 1
1.97251212522386 1
1.85430654709613 1
2.07497232004327 1
1.91472089366903 1
1.96716514213473 1
2.12689632302842 1
1.9989680587595 1
1.96534441636066 1
2.03931722288237 1
1.9973876728285 1
2.02213374127604 1
2.01041670215522 1
2.14234974864558 0
2.02545578849167 1
2.00156882677067 1
1.95351670807126 1
1.93855456700343 1
1.96024844153368 1
1.9189766006608 1
2.04726638964859 1
1.93794721520814 1
1.94919939228363 1
1.93438179751275 1
2.0571544839219 1
2.0641044337351 1
2.06356971098281 1
1.92032199765801 1
1.82619922201619 1
2.09376462258831 1
1.96991747894599 1
2.06008194210228 1
1.99234565594235 1
2.03857110764785 1
1.96219441554953 1
1.94176669239838 1
1.92682210959194 1
1.98229396405895 1
2.06419982612132 1
2.04729292945281 1
2.00733996124363 1
2.07244984982665 1
2.11856120257932 1
1.98875479909993 1
2.00479814127386 1
1.95652661475495 1
1.95173779023765 1
2.15263555167805 1
1.90567482648423 1
1.98050173871168 1
2.02398902359504 1
1.93550638274501 1
2.02399937649627 1
1.9974109972414 1
1.93508896158324 1
1.95878882979844 1
2.01550736239169 1
2.01691447851284 1
1.96319109283479 1
2.01640484770629 1
2.05058762497972 1
1.94417554437245 1
1.98826033004235 1
2.02289072072277 1
1.78904539722319 0
2.04151653377206 1
2.01190305821366 1
2.01265238151734 1
1.91551169704577 1
2.02221581007828 1
1.99027543959214 1
2.04166504031163 1
2.04349502146971 1
1.9376242674156 1
1.93211655785233 1
2.03434154966429 1
2.01202121806596 1
2.01615686198221 1
1.78992197121693 0
1.94901893956303 1
2.06605759293166 1
2.00377869009164 1
1.98556046185869 1
2.00074686234399 1
2.02233708095805 1
2.00292739510789 1
1.97246054352809 1
2.0052986957523 1
1.99694055554019 1
1.92893266267873 1
2.03380932585272 1
1.94844118687297 1
1.91354568804282 1
2.06403593042756 1
2.03328299184162 1
2.05209150222357 1
2.01697622941206 1
1.9678985638552 1
1.9863027131115 1
1.9798988889998 1
1.98492068120743 1
1.90993956937244 1
1.92578043558427 1
1.91019316948966 1
1.93310432275163 1
2.02538230092738 1
2.02189120326664 1
1.95640714266821 1
1.90794330566813 1
2.02182729653789 1
2.01594585514676 1
2.00794948447239 1
1.91323877573589 1
2.03335940643633 1
2.0478559542877 1
2.08254692480836 1
1.99591481528391 1
2.08290781593055 1
2.15125912678361 0
2.03263868171745 1
2.00382630912171 1
2.0189066790604 1
2.04184912072068 1
1.97531443791649 1
1.98403524872196 1
2.02912862539366 1
1.97395480509487 1
2.03915764116358 1
2.02283597165594 1
2.02716943402017 1
1.99222268801535 1
1.97936676345015 1
2.02162454208977 1
2.07822423267448 1
1.94422313868162 1
1.91002601454504 1
2.05984120495635 1
2.07776329031261 1
2.0303119991159 1
2.05604285998528 1
2.09117797398565 1
1.88298438465845 1
1.994423377179 1
1.98348383818851 1
1.97925772324302 1
2.01865889119757 1
2.04204778116547 1
2.05341629571743 1
1.99153038092991 1
1.94825275984348 1
2.01635362037559 1
2.05195116199785 1
1.99417447286602 1
1.97499050809129 1
2.12017197884893 0
2.07008786264135 1
2.06879503245997 1
1.89427060705708 1
1.91142401920124 1
1.9773162365945 1
1.97392210818252 1
1.96514591536931 1
1.96456409632387 1
1.94182079253005 1
1.976744752966 1
1.97910852116078 1
1.98568601209217 1
1.98470215845254 1
2.11094872420321 1
2.00610256980309 1
2.08073612992254 1
1.92354652528254 1
1.9998859644185 1
2.10755629076121 1
2.01210375570571 1
1.96358873766928 1
2.00148867455213 1
2.02721366352173 1
1.9910762705638 1
1.91337826437406 1
1.99058680472753 1
2.0134579219877 1
2.14452936431923 1
1.96648776604179 1
1.92001282673324 1
2.00578424645427 1
1.96273697344739 1
2.03630080299968 1
1.99482481250147 1
1.98725185707567 1
2.04367229489561 1
2.01407032574558 1
1.94139106778672 1
1.99235515251373 1
2.05048938016323 1
2.02203570640992 1
1.99658128690256 1
1.95857549313531 1
2.00538799864909 1
1.96695824028328 1
2.07800260490308 1
2.04371906468777 1
1.95089535584901 1
1.99186784876707 1
2.00168578776875 1
1.95867903301039 1
2.02498223138049 1
1.95171031146421 1
2.03429488930258 1
2.05834255920968 1
2.03544131247173 1
1.93022707006077 1
1.96696182954653 1
1.93112540988693 1
2.0068613039628 1
2.0251677883946 1
1.79976908022573 0
1.96337039679633 1
1.9530517865404 1
2.02021281618621 1
2.07816854967216 1
2.03293722845242 1
1.92272438591711 1
1.84824063309344 0
2.00937473431957 1
1.97656952499267 1
1.93658477447357 1
1.98611396642763 1
1.88276262968392 0
2.09478157093286 1
2.15601606185084 0
2.04967584075459 1
2.0120516920328 1
1.86456936926317 0
1.97148613002117 1
2.06940368926766 1
1.95281354392184 1
2.0315686275968 1
1.92173897686902 1
2.0789459659877 1
2.10840572840197 1
1.95322453891821 1
1.90179114505488 1
1.98983107875217 1
2.00120680119231 1
2.00120467368652 1
2.04966347773966 1
1.96651814706851 1
2.17520583057953 0
1.96198992182083 1
1.96532337494333 1
2.07075029945281 1
2.03130574116702 1
1.99124702621594 1
1.93461471347171 1
1.98333730430565 1
1.97207668876311 1
1.9938152293814 1
2.08699176242069 1
1.94347124795451 1
1.89783993282463 1
1.99313321985328 1
1.96041738241653 1
1.95623244967362 1
1.92648744848161 1
2.01261626045915 1
1.91267209584503 1
2.02017856515 1
2.00349655390357 1
2.03707711956553 1
2.11016831439303 1
2.0119135303788 1
1.90725608904694 1
2.08749508925654 1
2.06282276335211 1
2.03847980678963 1
2.04732817340748 1
2.05832151020638 1
1.91412758291328 1
1.88899540675207 1
1.9452481861356 1
1.92733091010777 1
2.04758748903003 1
1.98127760558866 1
1.95352643555705 1
2.08355958665734 1
1.99215525371073 1
1.98743185797598 1
2.03936468603175 1
1.95852627079296 1
2.04428197605327 1
1.95629849679115 1
2.03269796797182 1
2.0623355871848 1
1.96602444368647 1
1.88378246600362 1
1.95495858713159 1
2.07286573605807 1
2.01862511755573 1
2.09316169779231 1
1.95418710701271 1
2.00293487806799 1
2.00740314796446 1
2.00385644235059 1
2.06924555436607 1
1.94052891913518 1
1.85862027429964 0
2.02632658296267 1
2.02057162534285 1
1.96743743089984 1
2.02073503374831 1
1.97341255911439 1
2.05384201426923 1
2.0782693227335 1
1.96466661080989 1
1.93442481947523 1
1.92491915565684 1
2.04322288353709 1
2.03389152638571 1
1.96350811598236 1
2.01468116352695 1
1.93995544182993 1
1.91067081200395 1
2.09395817524886 1
2.00445965323325 1
1.89267130261043 1
2.11835757030647 0
2.02632411921852 1
2.12317901424658 1
1.97138741831232 1
1.96290564227795 1
1.98156275130713 1
2.00294107300999 1
2.06927381566963 1
2.03463137521617 1
2.04401181984679 1
2.01499047319066 1
2.1119812013043 1
2.07181334858679 1
2.02213552399373 1
2.02751835697288 1
2.07212447190635 1
1.8767680177751 0
2.03940876775191 1
2.05415215562756 1
2.11271517272241 1
1.97580457324501 1
1.96669923937548 1
2.06127529390422 1
1.97493295846171 1
2.05280441512483 1
2.09293337790161 1
2.025956789678 1
2.07711044855652 1
1.96977963250987 1
2.06144235106091 1
1.97082998880582 1
2.04073939070564 1
2.04577039532582 1
1.97786843266719 1
2.01610055718927 1
1.99719408959308 1
2.06191106799345 1
1.92376096522297 1
1.9873988200728 1
1.93351668106151 1
1.94253367334444 1
2.11744719634934 1
1.82210174088641 0
2.01856138399909 1
1.99788272392904 1
1.99931584604903 1
1.98677789535749 1
1.93718768587392 1
2.00011861519265 1
2.00428017539613 1
2.09650951422547 1
1.98750919316358 1
1.9654047114287 1
1.96696613307229 1
1.94469006199613 1
2.00482728962627 1
2.14466719265269 0
2.01508274303831 1
1.93755197366107 1
2.09664902474697 1
1.97852901578007 1
2.08501581459727 1
1.98143419928752 1
1.93181981206323 1
2.10173626665195 1
1.949810414713 1
2.06031877484014 1
1.96739617302216 1
1.89891711732909 1
2.01696183321444 1
2.0482356145592 1
2.04786357637914 1
1.84990469095527 0
2.09898536880794 1
1.98959471807855 1
1.96613315962673 1
1.93073002187811 1
2.0915025924564 1
2.05203372187891 1
1.91546331800636 1
1.96951067113193 1
2.05055486314623 1
2.02162658976801 1
1.87426023235246 1
2.03299933706973 1
1.9899094313089 1
1.97863952433991 1
2.03106958715404 1
2.03379538205974 1
2.00227457873477 1
1.98342453106287 1
1.99035452038171 1
1.95751641083431 1
1.93572319291673 1
2.01010016152154 1
2.08226862501837 1
1.98791943977505 1
1.95790435782453 1
1.97700211046705 1
2.02099758970551 1
2.03940453324186 1
1.98652814406701 1
2.05059802608796 1
1.95947120329493 1
1.92379848762024 1
2.00496756011088 1
2.05087410593782 1
1.95732656176854 1
1.97576986340801 1
2.08276939096722 1
2.06594045679884 1
1.98616919983934 1
2.01080697454817 1
1.96554506088775 1
1.90214655402627 1
1.98361393317661 1
2.02409600919565 1
1.94005962098706 1
2.1276609843712 1
1.96396041030717 1
1.91896077183841 1
2.00231221489604 1
2.08674838803466 1
1.97990823403961 1
2.05669979931353 1
1.96850722175292 1
2.02601284508145 1
2.0492319405787 1
1.89443429617251 1
1.8719197992347 1
1.98609262341739 1
2.05726969307203 1
1.97261718080032 1
1.94894320425267 1
2.03731701757248 1
1.96936852007101 1
1.9873869115384 1
2.10538898644318 0
1.95918658795992 1
2.05012838676909 1
2.07084091399422 1
2.04880428553555 1
1.97138087530469 1
2.11018217208944 1
1.96776471844381 1
2.02402217642348 1
2.00444004440374 1
1.90303834400183 1
2.00982270385584 1
2.00359669825367 1
2.00431186368631 1
1.98931460990923 1
2.01260547889233 1
1.97187564664772 1
1.90380739626286 1
2.05185735301864 1
1.98694135236888 1
1.99425492858147 1
2.06564114997693 1
2.04857729644269 1
1.99923724135584 1
2.18211294193767 0
1.94775642177181 1
1.91378013835465 1
1.97508874347587 1
1.9921272591075 1
2.06194887549391 1
2.01945261862073 1
1.91543398895751 1
2.03628116359584 1
1.99913234874723 1
2.07941594860448 1
1.96817499948656 1
1.98747796777814 1
1.94672693994056 1
1.95696271635852 1
2.02489456739347 1
1.97223547913075 1
2.0172242620595 1
1.97711929742858 1
2.05552292692563 1
2.00133100167295 1
1.96785591794044 1
1.9339402039518 1
2.02083678695921 1
1.95538605785853 1
1.95113535251004 1
1.94901729110747 1
2.04695180392751 1
2.0318280515473 1
2.10888211088568 1
1.97677992550867 1
1.90615460967897 1
1.97886340897137 1
2.01276232854404 1
2.03059022376033 1
1.97383907535118 1
1.92342899410043 1
1.97593592248979 1
2.02802441832863 1
1.92814339602938 1
2.05870196503737 1
1.93341018931283 1
2.1404280001056 1
1.93970328487504 1
1.98244409511028 1
1.96106243708907 1
1.92954773787921 1
1.96342568066523 1
1.99348232812248 1
2.03310290131337 1
1.9456747074143 1
1.87289713001783 1
1.87722679334108 0
2.13578878451564 0
1.93261909015877 1
1.99453827604476 1
2.05634180910994 1
1.92914098901274 1
1.96615012060957 1
1.96808140097639 1
2.01821938284513 1
1.99087096667466 1
2.03321905880108 1
1.97411419383821 1
2.0324949583188 1
1.93759500022626 1
2.04275884514575 1
2.00920954774318 1
2.00027951980122 1
2.09165682004108 1
1.88940432175455 1
2.01877296747943 1
2.01943989770116 1
1.96654533806061 1
1.94254215948479 1
1.97313857557774 1
1.99594601638223 1
1.95026556778773 1
1.99903617991198 1
2.02382926679236 1
1.95847545272879 1
2.07407778444527 1
2.09406580228318 1
2.03490755616448 1
1.9457273749827 1
1.97338531570808 1
2.0151133787018 1
1.95682871695036 1
2.11848491947133 0
1.97624325978949 1
2.02274100343614 1
2.05811255913729 1
2.04691871918507 1
1.95524422509266 1
2.08147431126408 1
1.87772969256501 1
2.00402894870952 1
1.99417770759753 1
1.96668674637183 1
2.01707830680552 1
1.96345387242365 1
1.97795883287964 1
1.99517309428087 1
2.02042645507774 1
1.99479297459167 1
2.03172606818399 1
1.9980797083279 1
1.92746285797121 1
1.99379494567916 1
2.02495854489176 1
1.95201764343655 1
2.02980357884414 1
2.02118487241646 1
1.94643645589761 1
2.03387611292959 1
1.93302666248582 1
1.99954975463115 1
1.96888539942004 1
2.02029924347889 1
2.07417295442751 1
1.99615967777409 1
1.99300114431196 1
2.00542585803032 1
2.01966950959526 1
2.10247040821292 1
1.94886410240636 1
2.0245496351244 1
2.05683226062262 1
2.04210196432093 1
1.93795012314046 1
2.04095596755498 1
2.04943275273802 1
1.98441538453086 1
1.89977375277222 1
2.0294457798251 1
2.12268018369502 1
2.02973868045892 1
2.05658176004107 1
2.02032859669102 1
2.02792433599277 1
2.00591178364784 1
1.96189587294477 1
1.97086198980027 1
1.94991282840379 1
1.95819029186911 1
1.93153421203502 1
1.93324756138832 1
2.0012373909025 1
1.91950589435259 1
2.05793665138333 1
2.10642865850554 1
1.981445239588 1
2.04331019736536 1
1.90207811870094 1
2.023261055667 1
1.98454015181144 1
1.9473797182705 1
2.06034481365146 1
2.11260369697453 1
2.01891292490052 1
2.0511924270668 1
2.03791047663529 1
2.07010968772291 1
1.89753523883847 1
2.00540389312562 1
1.94739920047883 1
1.90161674979763 1
1.98532760900791 1
1.91543208789915 1
1.99378619730588 1
2.02404787675933 1
1.97626644139124 1
2.10389300620219 1
1.93800268443648 1
1.93506515615746 1
2.02192004457955 1
2.1315484973414 1
1.89585657115412 1
2.05657245219465 1
2.00667762796895 1
1.93415036820757 1
2.08527009967021 1
2.06804943835163 1
2.0944591453978 1
1.95869925429791 1
1.93189317019188 1
2.03855692575745 1
2.02955943302351 1
1.96652477937602 1
2.07076358426269 1
1.97623993590321 1
2.00193563527134 1
2.01786421054428 1
2.05445700256572 1
2.00399725847242 1
1.97580960346501 1
2.04239270057701 1
2.05402531351909 1
2.11236781547412 1
2.00732452535793 1
2.06582167830248 1
1.9303060712658 1
2.05536480746684 1
2.03507998931595 1
1.86151812684771 0
1.97930418493549 1
1.96263241703922 1
2.05886592136256 1
1.94622321808747 1
2.06226078116689 1
2.02933739920946 1
2.01850396234986 1
2.01496880044286 1
2.06062398690734 1
2.06890115830528 1
1.92089495123242 1
2.01953368151616 1
1.926973378958 1
1.95287050167379 1
2.04817075309188 1
1.9295450132424 1
1.95494909714804 1
1.89481326231087 1
1.95525331326958 1
1.94391375765606 1
1.91673623096983 1
1.92390656426312 1
1.9560496350072 1
1.90026209230506 1
2.08438370249472 1
2.08525261898013 1
2.0207070237498 1
1.99894095736695 1
2.02454929774867 1
1.98646912047885 1
1.98368794141236 1
2.00061202151216 1
1.9332611822945 1
2.01619952038699 1
2.01724563118319 1
2.07131314964864 1
1.96293475273853 1
1.94419789032079 1
1.98095512856284 1
1.87103193164856 1
2.06327826103146 1
2.04061546900816 1
2.01837411202404 1
2.00974352647601 1
1.99382617487272 1
2.15083304882975 0
2.06711559461711 1
1.96796577890457 1
1.92312166693588 1
1.83862536650781 1
1.9729454381482 1
1.95608249360785 1
2.02650661245103 1
1.95580388453498 1
2.0195927322835 1
2.02407818829524 1
2.07664657589939 1
1.95913314577294 1
1.86682356230673 1
1.99876652955909 1
2.0564631599031 1
1.98685528720932 1
2.02805502017165 1
1.95886261506714 1
1.99654713517977 1
2.00078902673414 1
2.0759059775425 1
1.9425983400755 1
2.0284169562192 1
2.05491805764145 1
2.03107200228279 1
2.06668055216699 1
1.85247155054835 1
1.93092888051664 1
1.95554824909114 1
2.06935145215733 1
2.06052787240612 1
2.04388123246343 1
2.05008951781 1
1.9392547552862 1
2.02150647030858 1
2.0431059859865 1
2.0015945799973 1
2.02842956557642 1
2.04246540426789 1
2.00115096162863 1
2.01610677696973 1
1.94150270622743 1
2.0281717022337 1
2.04876127201381 1
1.97870210933284 1
1.92781663873591 1
1.94316137445433 1
1.98578785398316 1
2.01070112563303 1
2.00931210526746 1
1.94913606375044 1
1.91718127550401 1
1.92444390747296 1
2.12496662861688 0
2.07600591341534 1
1.95400321483474 1
2.01552467611821 1
2.01823243261661 1
1.95898245086139 1
1.97333337367226 1
1.97859984975704 1
2.00453749138766 1
1.98834301685396 1
1.98751882246022 1
2.08829897643154 1
2.06111547400163 1
1.96729823658191 1
1.92786260500813 1
1.94376710080009 1
2.07624576836516 1
2.01356392391489 1
1.98171491085458 1
1.96980474694197 1
2.06913983607506 1
1.97978238397665 1
2.1619367794534 0
1.95423869558775 1
1.95570498983746 1
2.01143421039215 1
1.99885465895139 1
2.04236490228417 1
1.95940683092392 1
1.9117021107551 1
1.94970040752693 1
1.97227775197454 1
1.88338170345787 1
2.04237959885275 1
2.03869997228264 1
2.11040631364266 1
2.03716879198409 1
2.01489423948599 1
2.02519289614652 1
1.92411698674161 1
1.9391153402255 1
2.00783089180933 1
2.01036183779859 1
2.04696074030432 1
1.98028537041245 1
1.99183010312179 1
1.98420525566644 1
1.96118460567138 1
1.98987339521701 1
2.023627624975 1
2.07811088596157 1
1.97859163272428 1
2.05415381971195 1
2.01778474547393 1
2.04460587766656 1
2.01206967105477 1
1.9520490609851 1
1.92277486057296 1
2.03980270740371 1
1.99465505290546 1
2.00993473894394 1
2.03567144864668 1
2.03014450387959 1
1.99512397688583 1
1.91873671248176 1
1.90598063344959 1
2.0802513291065 1
1.9497461678363 1
1.95056013950102 1
2.00862255202134 1
2.02610615405525 1
2.02318293337184 1
2.06253704867664 1
1.99690684852955 1
2.01738230091212 1
1.96413669130493 1
2.0082334164171 1
2.10477073210943 1
2.0286693177694 1
1.96229018888837 1
2.01986986970965 1
1.98506936789568 1
1.97147593629269 1
1.97740266943491 1
2.06920995806009 1
2.09401772319632 1
1.93543275669274 1
2.06623861438115 1
1.97030536805442 1
1.98577982536503 1
2.02219038520031 1
2.0069315435591 1
2.05659878868756 1
2.04083159067812 1
1.99080812670616 1
2.06957859028469 1
2.04774815036919 1
2.11182946912733 1
2.16460029092422 0
1.96934759226034 1
2.09735948887725 1
2.04722136900212 1
1.95981424716171 1
1.88057585127083 1
1.97586985576646 1
2.05341582179239 1
1.94822297206737 1
1.98213193130057 1
2.05965774674028 1
1.92781248535429 1
1.95678343841022 1
1.9329257731438 1
1.97788126183693 1
2.04298920044728 1
2.047629091787 1
1.99903716693493 1
2.03530549093222 1
2.0863404942259 1
1.94269987837569 1
2.09155461669524 1
1.98627303427154 1
1.94809108115676 1
2.03297275445923 1
2.09128787602272 1
2.04692775188797 1
2.00556083338165 1
1.99006453253073 1
1.8321067786577 1
1.99065884541249 1
1.98522022933397 1
2.01829003039625 1
1.92138643729023 1
2.0268465679798 1
1.95149756930312 1
1.99468564263462 1
2.00310729565096 1
1.944378412696 1
2.0026398132739 1
1.95316054325028 1
1.9425516995375 1
1.90133792450237 1
1.99390785756832 1
2.15234151971066 0
2.01590413268886 1
2.01953134191371 1
2.03214525758799 1
1.98575943078188 1
2.03727188193409 1
1.96599867058277 1
1.99986510609854 1
2.00836970053057 1
2.04757467322774 1
1.91206787311767 1
1.94012666523075 1
1.9577155470897 1
2.04864755968939 1
2.0232543070091 1
2.04710416281332 1
2.0307444581908 1
1.92554099810645 1
1.96363073390567 1
2.0187864956542 1
1.89703796509085 1
2.17109710707001 1
1.93514077523 1
1.94772775556601 1
2.06343254616242 1
1.92182133862649 1
1.94859751698194 1
2.11995260534954 1
1.95040152829861 1
2.03373656684716 1
2.03622614137729 1
1.98633436529175 1
1.9372766941419 1
2.05535580775537 1
2.02798817118893 1
1.97909162519319 1
1.97184736550642 1
2.08886467116255 1
2.03317068855958 1
2.04017546016588 1
2.12406354308604 1
1.94935811369978 1
2.07896703218401 1
1.92416346512755 1
2.05004103706919 1
1.98476163165123 1
2.01817907876736 1
2.04071727175003 1
1.91094258046155 1
2.06154546534072 1
1.91083306999239 1
1.93277321311861 1
1.97973601525731 1
1.97477038786066 1
1.95471047412352 1
1.93481175281772 1
2.01793655718661 1
2.03345489231907 1
1.98128138387653 1
1.90397355475807 1
1.96641272059986 1
2.01270079164374 1
1.99178496581671 1
2.02146754701899 1
2.07408346034648 1
2.01186246107879 1
2.05702301029788 1
1.98202237272153 1
2.04464261113731 1
2.00568243312049 1
2.07715816369246 1
2.03611470195577 1
2.13027881702911 0
2.07741774888089 1
2.03828726999317 1
2.10888801797537 0
2.04570680664453 1
2.01422794171768 1
2.04055150960748 1
2.02530219665599 1
2.08561630963648 1
1.98227688442229 1
2.12762193262397 1
1.94702725418166 1
1.96466453513729 1
2.00426756564816 1
1.9604663268153 1
2.0270366773821 1
2.04085936185974 1
2.01299495469259 1
2.00034995027016 1
1.8569285591642 1
2.09606496145991 1
1.93884851432966 1
2.09168679626919 1
1.93401498148366 1
1.92252770015553 1
1.85310492045305 1
1.94993440495018 1
1.9767490893161 1
2.03715994510969 1
2.10621282002818 1
2.0268820831765 1
1.94724434156189 1
1.96842915703919 1
1.95868902836018 1
2.04559434638386 1
1.97777435676336 1
1.90051642911744 1
2.00538649622914 1
1.89423576468361 1
1.97404739321004 1
1.88606479570202 1
2.05989894125014 1
2.05956013382313 1
1.94680430277967 1
2.00389995847467 1
1.98518191770097 1
1.96228544528369 1
2.12780977613082 1
1.90636628283857 1
1.99687790110413 1
2.07708544795367 1
1.96947460806297 1
1.96161364296883 1
2.06601451414238 1
2.06983479006566 1
1.99402405516122 1
2.10987325235505 1
2.03341250551426 1
2.00831884301459 1
1.9978245627831 1
2.07002050193871 1
2.04222876014753 1
1.96716061221664 1
1.9629527896185 1
1.98538788555077 1
2.10426266335113 1
2.04750706991229 1
1.92729297777953 1
1.95254972395393 1
2.03878444757995 1
1.99842654824913 1
1.99486140228853 1
1.98602662777777 1
2.03300695831265 1
2.14418026211742 1
1.95413148918125 1
2.01596829260414 1
2.05014873684443 1
1.94283067804643 1
1.93236266888344 1
1.97406636673726 1
1.9899252182146 1
1.95898831835734 1
1.98726658952184 1
2.00949066675823 1
1.98025576431242 1
1.86784716879706 1
2.05116860098062 1
1.97216079423624 1
2.01418994522448 1
1.94064900105109 1
1.99857659268453 1
2.0530599235415 1
2.03744180366634 1
1.93087777357219 1
1.97722956580484 1
2.01747896851355 1
2.02142744118739 1
1.95607563331771 1
1.96204832690093 1
1.95952264842958 1
2.07638088515199 1
1.99880027079287 1
2.0222588350927 1
2.06873518931634 1
2.04506142365392 1
2.10879536290688 1
2.03004716851333 1
1.9453418211938 1
1.88535986647554 1
2.13358538867366 1
2.00709541857904 1
1.95943367226085 1
2.01821229122227 1
1.99719261576938 1
1.96487353131041 1
1.83292365290226 0
1.96496896289735 1
1.99897247644511 1
1.98983250261808 1
2.25599970547434 0
2.00749552182701 1
1.91412325165612 1
2.14052108355374 0
1.99386574473228 1
2.02614937979095 1
2.00607004638231 1
2.12927616632752 1
1.93647011624835 1
2.03217330714309 1
1.92748320734603 1
1.99664432610855 1
2.0838397779242 1
1.92997701365583 1
1.99580180535931 1
1.84824189699462 1
1.92196985178511 1
1.94359774624988 1
1.92804286296227 1
1.99950769255445 1
1.93948513093801 1
2.04288519739217 1
1.98212193584089 1
1.95813710813648 1
1.97244417752317 1
1.81236535386625 0
2.02835290165103 1
2.02459155167326 1
2.12489019467287 1
2.06588350353206 1
2.1103425313887 1
1.92853085134 1
1.97560794236239 1
1.91812157311985 1
1.94370342681811 1
2.04386624054548 1
1.9597274149304 1
1.97746275225969 1
2.11007823111205 0
2.00646631779728 1
1.94514619783751 1
2.02240183983718 1
1.93989773353177 1
1.98616214348969 1
1.96961736036236 1
1.96432484007878 1
2.0498114896407 1
1.89638751780523 1
1.97023873560336 1
1.97452335354143 1
2.12404475600854 0
2.01232160345885 1
2.0900618678304 1
1.9892934467604 1
2.00399980495977 1
2.05986338903828 1
2.00578226110653 1
2.10663526097928 0
2.02551998604298 1
1.99282491336538 1
1.97204754258786 1
1.98148414817323 1
1.87952586326388 1
2.03145190621286 1
2.04656361740424 1
1.93851922409907 1
2.02082858652115 1
1.94473459583721 1
2.03411646117483 1
2.03326514064298 1
1.90322416471516 1
2.04490496668721 1
2.09461137267306 1
1.97645698492245 1
1.95346015144925 1
1.99276129333038 1
2.05149258339295 1
1.96571431467 1
2.01622579054329 1
1.9936528314252 1
1.96457978233461 1
2.15385918072978 1
1.98742097809153 1
1.93013064095405 1
1.91331346975663 1
2.04332942700402 1
1.96552807501987 1
2.02538345811191 1
2.01509592297159 1
2.01827701118837 1
1.97159947713967 1
2.0433554238554 1
2.07369487970193 1
2.06492427050859 1
1.92409171818557 1
2.08211571391719 1
1.90993558009292 1
1.97513012088677 1
1.98490224202326 1
1.92478370211864 1
1.97282025052317 1
1.91293394481545 1
2.11343387224158 1
2.02883487202497 1
1.9065405396042 1
1.95076461391065 1
1.91963127118459 1
2.06799612232837 1
2.04064842817773 1
2.00937408610453 1
2.04488238574327 1
2.04728967829677 1
1.93482693046209 1
1.91522605392237 1
1.95619300965468 1
1.95277382465011 1
2.01914037700918 1
1.98876843391643 1
2.00347809117455 1
2.05044864126498 1
1.96290793840194 1
1.97832352588331 1
1.98200524700396 1
2.04260991425476 1
1.92525517042944 1
1.97352665355554 1
2.0249873992292 1
1.93212635350205 1
2.00245669076932 1
2.02634962321563 1
1.95811106488313 1
2.01814093180133 1
2.03557506549713 1
1.97794141111139 1
2.00904587113212 1
2.00708093731488 1
2.04102933130013 1
2.01366709951193 1
1.92457822056808 1
1.99827295827648 1
1.98591267777727 1
2.08326044630232 1
2.06770311306945 1
2.01976193241982 1
2.02413428523317 1
2.02315389508781 1
2.08180863376667 1
1.9447491340192 1
1.79153786257263 0
1.93747227186702 1
2.00218191930984 1
2.00746489181026 1
2.10104755823606 1
1.93961698460859 1
2.11921222392326 0
2.06846643168195 1
1.96174463241329 1
1.98393262232269 1
2.03022141193328 1
2.12031741954054 1
2.03927285069212 1
2.00399274702208 1
2.01467425333243 1
2.06501091294222 1
2.00878969608417 1
1.93955877430625 1
2.00075562292192 1
2.02183016254661 1
1.96319885560652 1
1.89591492281683 1
2.02068044424717 1
1.95961912078939 1
2.05871981681021 1
1.98844548133257 1
1.90804315385682 1
2.00300583383771 1
2.00037343790983 1
2.01353855654409 1
1.90305354642448 1
2.02394358371525 1
2.01446656360049 1
2.00631955321157 1
1.99115568708688 1
1.94620376957521 1
1.97396659316672 1
2.06749330495921 1
2.14625061461119 0
2.05508610925371 1
1.93795475480275 1
1.97605934311435 1
1.92393535256294 1
1.95663006338818 1
2.06224970069158 1
1.88853399328747 1
2.00291185532278 1
1.98504074546587 1
2.01400126175598 1
1.95393101706938 1
1.93821766815146 1
1.99058415679231 1
1.93034949553388 1
2.05433269861738 1
1.89666068796239 1
1.96270704633142 1
2.05995820674013 1
1.93016672332302 1
1.97979483316909 1
1.94278551750037 1
2.01638810705472 1
1.92699113904196 1
2.00087890573008 1
1.94466094175076 1
1.96602719518625 1
1.93330410335013 1
2.10640124126375 1
1.96821946616028 1
1.98110836666996 1
1.99966248399617 1
2.02653908007268 1
1.9757929302786 1
2.00302847139482 1
1.94560325477904 1
1.95752301952643 1
1.92516937811851 1
2.10657700544481 1
1.93654605236393 1
2.12516399087653 1
2.09067907397285 1
2.01036446952927 1
2.00408264303046 1
1.98218907586539 1
2.02938785557496 1
1.93602776280292 1
1.95499222722212 1
2.00992115410167 1
2.08891813849193 1
2.08673158672174 1
2.06048539859649 1
1.95083514896029 1
2.06010000422371 1
1.91721696203994 1
1.9454324715612 1
2.07484948485617 1
2.03513180341982 1
1.92479400548726 1
2.10328638873431 1
2.03174772755895 1
2.11499782844433 0
1.94204053440117 1
1.99835710235438 1
2.08305161404656 1
1.99565824602736 1
1.9660651421112 1
1.98236397532423 1
2.04378217084118 1
2.02992360968957 1
2.05443519171885 1
2.01286564308461 1
1.93409206587679 1
1.97709015778206 1
1.99962939921201 1
1.94593056067749 1
1.95829413984977 1
1.97543452683319 1
2.00558544918145 1
1.99944127364374 1
1.94551489579677 1
2.0052003677959 1
1.9792901113558 1
2.142200732341 0
1.91883442143474 1
2.03759261517216 1
2.03069241479146 1
2.16757339509697 0
2.0328027552844 1
2.02719460572203 1
2.01873236469606 1
1.94977211217456 1
2.03329599622064 1
2.01699793994224 1
1.99279564251264 1
2.0803007350019 1
2.04332634897275 1
1.96039806101088 1
1.92757700169998 1
1.89653294679986 0
2.01745747936662 1
2.08038065931828 1
2.00297996881909 1
2.04654129850369 1
1.95469368248643 1
1.98639649851833 1
1.87792763303542 1
2.06244096757281 1
1.975322889842 1
1.95764898389545 1
1.9765725576209 1
2.10174258400686 1
1.97307081263377 1
1.91995990562059 1
1.9743221093537 1
1.88731586239685 1
1.98905207897617 1
1.96764529002181 1
1.97151807751122 1
2.12633495184195 0
2.00112140001431 1
1.98606026995273 1
2.06849574184893 1
1.93687367052144 1
2.04394235110307 1
1.99032998492912 1
2.12365105891426 0
1.92206843767078 1
1.98883971212047 1
2.08344795601183 1
2.1677498082436 0
2.00849191667277 1
2.00169793273803 1
2.05550847802792 1
1.99096703909219 1
1.96605551817981 1
1.88572378697637 1
1.94525546811283 1
2.01249187017301 1
2.04913652289415 1
2.00797294986729 1
1.92402317359818 1
1.89524344587199 1
2.07960278925803 1
1.89497973470447 1
1.99946471781528 1
1.98782140980627 1
2.06245327217948 1
1.96923468578783 1
1.92555501126185 1
1.98681263296708 1
1.97653127475586 1
2.00206016827648 1
2.04649025761154 1
1.93446255122751 1
2.03480284977324 1
2.11785788565128 0
2.09900874771943 1
2.05899077064576 1
2.02504440785812 1
2.06028761634954 1
2.04871190349547 1
2.00383921867542 1
1.94086764354252 1
2.03386542061064 1
1.97272700907469 1
2.04346246196545 1
2.02959952503397 1
2.0069597915011 1
1.96258742702507 1
2.04140824537929 1
2.00970937558537 1
2.04186123621466 1
2.07873387200932 1
1.95582247703565 1
2.10074599329619 1
2.0499844037775 1
1.87425403588472 0
2.07246793054858 1
2.00314181499457 1
2.05812432902181 1
2.01245653679684 1
1.91938509243566 1
1.92350296721235 1
1.95148976404903 1
1.98018365070084 1
1.94384444138691 1
2.0340078246032 1
2.13704507221375 1
1.97049369343337 1
1.97128442124307 1
1.93020890727775 1
2.0025568860583 1
2.00083300818813 1
1.99341191845203 1
2.0758315213028 1
1.9931900438966 1
1.95769362377291 1
1.93333617143334 1
1.96723044003453 1
2.02409258528772 1
1.89494789795666 1
2.00506116161317 1
2.02710357389533 1
2.05831367361216 1
1.91212749792515 1
2.03665791803303 1
2.01000907446118 1
1.93160053739062 1
2.02710268299697 1
2.10497801233709 1
1.95253262333062 1
2.00891635690369 1
2.02175495845966 1
2.07877313817927 1
1.92667934429521 1
2.02124139829052 1
2.02640256076521 1
1.86723490314125 1
2.04395620630268 1
1.97665566678145 1
2.05769882302089 1
2.03019180884228 1
1.99019366872151 1
2.00571485851518 1
2.11013050462023 1
1.96767365973552 1
2.00293326956589 1
1.95790296754458 1
2.02479971071944 1
2.01571750787522 1
2.0043055428512 1
1.97208149015943 1
2.04499486995423 1
2.05026018895357 1
2.04907057815375 1
2.08048043522969 1
1.9444490738459 1
1.94453374440931 1
1.99825796948737 1
2.0356036519855 1
2.12640144364864 0
1.9849285699614 1
2.10911102818692 1
1.98102423662879 1
2.03053862749285 1
1.99856895329096 1
1.93194721562267 1
1.90545897169368 1
2.03728166414045 1
2.10782004375614 1
2.0554435032813 1
1.95244228446163 1
2.00385734203985 1
1.94848337932627 1
2.10924948485643 1
2.0037850615158 1
1.92653893687796 1
1.99364672503914 1
2.05202148788183 1
1.97112926448016 1
2.12810751061026 1
2.07404357622209 1
2.10948538975111 0
2.06330199102596 1
1.99130630866219 1
2.07389411635614 1
1.98301675983035 1
1.95104566736492 1
1.97803464574958 1
1.96375816501628 1
1.93011431007039 1
2.02319755807839 1
1.98505152849828 1
2.11099968366615 1
2.05933098858811 1
2.07576761913473 1
1.99585322609575 1
1.91270996538976 1
2.01148046780796 1
2.00865370063303 1
1.98474261164053 1
1.80575875698668 0
2.10788914769763 1
1.96517656154787 1
2.00085737586246 1
1.97847518288015 1
2.04800818597113 1
2.04687948891488 1
2.02257672862919 1
2.0152032407553 1
1.96484541586782 1
2.07713879734677 1
1.97165434560723 1
2.07485181636661 1
1.96591338594842 1
2.0438065728565 1
2.0351829995766 1
2.02486305307831 1
1.99398982329209 1
2.06538247718101 1
1.98107112550079 1
1.96873539683219 1
2.03529993104066 1
2.05816577033862 1
1.98997368981483 1
2.03867350445837 1
2.01833577571011 1
2.02788249346663 1
2.09333030858071 1
2.09472376727415 1
1.96464523466942 1
2.05612511203357 1
2.07400323356193 1
2.12237879014097 1
2.04378436755398 1
1.96011851014898 1
1.9320010464558 1
2.11824166504017 1
1.95508655195271 1
1.98176293501007 1
1.95635365774479 1
1.93456566739998 1
1.86989851464181 0
2.00149916335663 1
2.01505590681186 1
2.08614174949426 1
2.07993569924138 1
2.02900877680774 1
2.04073627681777 1
1.96840733579289 1
1.89299720033187 1
2.02126380075261 1
2.05074060557174 1
1.96630270984725 1
1.9043738595112 1
2.00068791186309 1
2.03911636604553 1
1.96062726882373 1
2.09904570631879 1
1.98034280650483 1
2.11410328769935 1
1.91334059501469 1
1.98096321015966 1
1.95630696632623 1
1.93597564966135 1
2.00507677711014 1
1.92528712518757 1
1.9571665457196 1
1.96578161581699 1
1.91316388067836 1
1.9961959845306 1
1.86376608772244 1
1.91606060383542 1
2.05150825852046 1
1.95813194214285 1
1.94541685466757 1
1.98642101249565 1
2.08754273569275 0
1.87551426762987 1
2.04325458681292 1
2.07572744695027 1
2.00865177151514 1
1.97930029737157 1
2.02006635109918 1
1.88429067681139 0
2.02735026843626 1
2.01842766321417 1
1.99480935155738 1
1.98350980978389 1
2.09674872004635 1
2.0532731763896 1
2.00257656842507 1
1.95461961548627 1
1.9001601708318 1
1.92227487180658 1
1.9684570466511 1
1.9911121367654 1
1.97467237290939 1
2.03367031338277 1
2.00745758833304 1
2.07211297931095 1
2.08421582390289 1
2.14959031815907 0
2.00179171477904 1
1.91124594136256 1
2.00931059269882 1
2.01574247231648 1
1.96702368189869 1
2.01926920532097 1
1.98116787241832 1
1.9131908669979 1
1.99429868353126 1
1.9912376840101 1
2.02873590879561 1
1.94439336409515 1
2.10927934978506 1
1.95842501183113 1
2.04835331554462 1
1.90757442120467 1
2.01497466265408 1
2.03856413858803 1
2.03602236901593 1
2.02487004007117 1
1.94285328971525 1
1.97191766900165 1
1.9670272795448 1
2.01156465141042 1
2.02830471167252 1
2.03819321397832 1
1.9500656338966 1
1.95724013458932 1
2.0526584744758 1
1.95025720413879 1
1.91360116858689 1
1.95865728420011 1
1.90027359676195 1
1.97314734071698 1
1.94337950813956 1
1.94244114094731 1
1.9433465932533 1
2.10349027297025 1
1.94697264695161 1
2.10864128292449 0
1.86228234501329 0
2.0351971221087 1
1.94894069685079 1
1.86781275360386 1
2.16107519804348 0
2.10378701780173 1
1.92923639078287 1
1.91364781928967 1
1.93912332512246 1
1.96013999725878 1
2.04498197275691 1
1.96664920144523 1
2.03129436509471 1
1.98105374252836 1
1.97658384150448 1
1.99492591936231 1
2.00843308388468 1
2.00824943051586 1
1.89997032083096 1
2.02711655257447 1
2.05239891153212 1
1.87384966662446 0
1.93818012981473 1
2.03230238024277 1
1.95015118915586 1
2.03164085131691 1
1.99632781753037 1
1.99475394672015 1
1.90904129514355 1
2.03604052220246 1
2.0922950553953 1
2.01994300066797 1
1.91906589798507 1
1.9496248516514 1
1.98322992962844 1
1.98175199078038 1
2.02109253334717 1
1.94007402092167 1
1.98744389632976 1
1.97932474162817 1
2.00731478532779 1
2.0162810370088 1
1.94336385671831 1
1.92658917152012 1
1.97662278217908 1
2.03813325409895 1
2.02100792330606 1
2.06381827232215 1
2.01839503190733 1
1.93614100286091 1
1.95658917542221 1
2.05106267115561 1
1.9893979843679 1
1.90756594417346 1
2.03454838279108 1
2.0281338632025 1
1.91461481830164 1
1.83250680968551 0
2.06665679693472 1
1.97559168314982 1
1.94241538642094 1
2.01697285396234 1
2.02410251612874 1
2.0057968901937 1
1.99016995492046 1
1.93368691500092 1
1.99977227856973 1
1.93997834674594 1
1.8969049060588 1
1.993892676116 1
2.06422284415823 1
1.95719420303874 1
2.0698762194862 1
1.99640475305982 1
1.90888720177666 1
2.01939044020427 1
1.96603039795461 1
2.01371153822679 1
1.93559954334598 1
1.97837509713107 1
2.10239149572694 1
1.94723746668642 1
1.87721532030933 0
2.12398680143446 1
1.94052134368108 1
2.01114871308204 1
1.95371049995752 1
2.01240767244012 1
2.03274087899873 1
1.98211776692772 1
2.01749602631614 1
1.95685869978704 1
2.01328712111955 1
2.05358921612571 1
2.06351882947919 1
1.94605764149743 1
2.02398703926701 1
2.05406169637102 1
1.911695599154 1
2.06263102265306 1
2.0393130480916 1
2.06885833716935 1
2.04411447874988 1
1.92722095564073 1
2.0071597685331 1
2.02521133962893 1
1.98811980771748 1
1.90669144882481 1
1.9554847185613 1
2.00577295028337 1
2.04511388849062 1
1.97651307390897 1
1.92368173808357 1
1.93404709467934 1
1.9316091431594 1
1.9853428471259 1
2.00881541629062 1
1.99836717763084 1
1.98520704197392 1
1.86739644971106 1
2.00534522806511 1
1.93863043524436 1
1.96805545378704 1
1.94930903519649 1
1.92777425868088 1
2.13428687276906 0
1.99511827914455 1
2.14235077964052 1
1.99826935040892 1
1.87554337534697 0
1.9489999507714 1
1.87103657725854 1
2.05420392400079 1
1.97919688931208 1
1.92793546062252 1
1.95276753275246 1
2.05969380533516 1
1.92875487957363 1
2.04535344393996 1
1.94770775635864 1
1.91058672393027 1
1.95706858142519 1
2.0886220450503 1
1.9895519532048 1
2.09782409507964 1
1.9777766620417 1
2.07696150335021 1
1.89193864293895 0
2.04436737981369 1
1.96074219601595 1
1.99114955690315 1
1.98576383647704 1
2.02130548152031 1
2.05844529582422 1
1.99384771495939 1
2.06046626981383 1
1.95969122319873 1
1.99177741169992 1
2.11449486996072 1
1.97369214088166 1
2.0836504303699 1
1.93418142688203 1
2.0011996271369 1
2.0056797787349 1
1.99605233937889 1
1.94551655343768 1
2.03868452060878 1
1.99125175457576 1
2.01418042229066 1
2.00049054612181 1
1.97025531499644 1
2.04997663187568 1
2.00291810465687 1
1.95927956743698 1
1.96762412966196 1
2.02090434914637 1
2.04212198025178 1
1.9760940878181 1
1.88082335868989 1
1.88482179798397 1
2.10332759968632 1
2.03237952241615 1
1.99279128368724 1
2.02018540488633 1
2.06427810790154 1
1.95091348810403 1
2.09931768489973 1
1.84156624977716 1
1.91398931919394 1
2.02190465593911 1
1.997991471165 1
1.96911662822896 1
2.07980192592827 1
2.02925040348604 1
1.96635620418502 1
1.90997206214454 1
1.94291442378934 1
2.00081260956884 1
1.98806008070903 1
2.03567202270292 1
2.05680748404986 1
1.83829279355025 0
2.01827289326391 1
2.06003764361784 1
1.95660475418372 1
1.99314412486243 1
2.0255012044291 1
1.95745298848683 1
1.97460612529231 1
1.97649066579957 1
2.09688122139569 1
1.91218984060472 1
1.99403184866728 1
1.99754971972138 1
1.95018113567166 1
2.01736705507506 1
1.94478083402033 1
1.90849159180615 1
1.97266341279857 1
1.99510371806655 1
1.9498420556543 1
2.12536763600534 1
1.97880364000147 1
1.99576610221019 1
1.9298435846375 1
2.01153010850169 1
1.96220192323192 1
1.96452972499727 1
1.96109863306287 1
2.07348314534391 1
2.02345646965268 1
2.09573916491935 1
2.01792092995591 1
1.93412616162388 1
2.03669320697752 1
2.09353180004575 1
2.04881998840978 1
1.97180750321056 1
2.06789408631579 1
1.93013995393778 1
1.98372209855918 1
1.93872938267333 1
1.98716501165896 1
1.96731297677343 1
2.13987055622916 1
2.03650132486848 1
2.02160564776416 1
1.91228079599285 1
2.01695445510945 1
2.03333068309683 1
1.98009097600317 1
2.02767058700124 1
1.93729350641514 1
2.07288092053616 1
2.01160313675 1
1.96898989914107 1
2.08935748310541 1
2.02803499138742 1
2.04733776421036 1
2.07909620765553 1
2.01681558603556 1
1.96542345868388 1
2.01273789442171 1
1.97509536298535 1
2.04565504760442 1
2.04736242466607 1
2.06320211800319 1
1.91755937190274 1
1.98958024121049 1
1.89439538384805 1
1.91283046241342 1
1.93821780177407 1
1.92322273117096 1
2.15629941811136 0
2.07909606878966 1
1.96971341149772 1
2.06883130042479 1
1.95244051122605 1
2.00337098021986 1
1.94469077371967 1
2.01626914690722 1
1.97520086431746 1
1.90792131424365 1
1.98623343930912 1
1.89531284520087 1
1.86779068661667 0
2.09283900182934 1
1.87016124995571 1
2.01717760630251 1
2.00368186277137 1
2.02275307477203 1
1.9593221441989 1
1.92978671303951 1
1.99489782369391 1
2.01120740380232 1
2.04038878923324 1
2.09517240841725 1
2.03623754127051 1
1.95422446000835 1
1.91467829249859 1
2.02876227177467 1
2.1618736218988 1
2.02298200480377 1
1.97033054062323 1
2.03274797067803 1
1.9881135655069 1
1.95288304073077 1
1.98227819987109 1
1.99697089149525 1
2.07319536778483 1
1.97870280348751 1
2.03158397281527 1
1.98354524332736 1
2.01225826927494 1
1.98801668843017 1
2.0364049633238 1
1.95793656817144 1
1.92849324620265 1
1.98653326776969 1
1.99585198561104 1
2.08349839515083 1
2.04139326205653 1
1.86633567987378 1
1.92794875560375 1
2.02834185061252 1
1.94699630218564 1
2.02720318647949 1
2.06982012281736 1
1.93137115708594 1
1.93640272991422 1
1.99666950356947 1
2.03813914548776 1
2.02587520157399 1
1.9273712896586 1
1.97028129252469 1
1.98123509302565 1
1.9465249428027 1
1.98560998707161 1
2.06447125024889 1
2.01941554972483 1
1.99795548315187 1
2.06859460660881 1
2.00858137708572 1
2.05033149075869 1
2.09858902885944 1
1.98024573064932 1
1.9181982675402 1
1.92121108701741 1
2.01430205046814 1
2.00410499631155 1
1.96401576415234 1
2.04336305924617 1
1.95252265950384 1
2.13899635086769 1
2.02579508561105 1
1.94367141326092 1
1.94521694088688 1
2.03017491818696 1
1.91953611942489 1
1.88577068714878 0
1.99903881261861 1
1.9744334551988 1
2.06624788623361 1
1.94892614389883 1
2.02161070460867 1
2.03939876231603 1
2.01597391052788 1
2.0118964862297 1
2.11670455214956 1
1.95237669839256 1
2.06557738083381 1
1.92416827097773 1
1.95381930638668 1
1.93943335592831 1
2.00981767325809 1
1.95831945779756 1
1.95677955104667 1
2.00110631156466 1
2.0084197361746 1
2.0312557927402 1
1.956767156662 1
2.02313599455048 1
2.00939796579382 1
1.96442159051757 1
1.94600196731946 1
2.05897220647987 1
2.00913178668796 1
2.00823017244953 1
1.99346687234791 1
1.99978617188201 1
1.95375960379659 1
2.09659521990359 0
2.0701749408284 1
1.97735515687311 1
2.1070432719253 1
1.95059826053753 1
1.94344853599071 1
1.96563050989626 1
1.93984029906493 1
1.90341958846365 1
1.97835735803224 1
1.95722952104439 1
1.97742434309605 1
1.97555922352431 1
1.99446246236359 1
2.00879742921075 1
1.90909145158847 1
2.05002137559007 1
2.00279103507357 1
1.95579426346966 1
2.03880282799923 1
2.0146580546892 1
2.00138867246373 1
2.03214001609688 1
1.98187211954892 1
1.95896248836116 1
1.84160495263634 0
1.99726442842762 1
2.10876789838744 1
1.89689789440878 1
2.0504446295013 1
1.9143794551851 1
1.87347186308884 1
1.97653196048738 1
2.11319963177812 0
1.97165453760259 1
2.07344603394422 1
2.03606040293623 1
1.94892219377387 1
1.95007963538817 1
2.00942648523871 1
2.02129494544628 1
2.02211748100805 1
1.90302309936887 1
1.90201289486501 1
1.98123136619022 1
2.01976094056914 1
2.01107360528872 1
1.96954671616047 1
2.041161017719 1
1.97044986500679 1
1.97786369016537 1
1.98935419321237 1
2.02001861162693 1
1.9426382372676 1
1.96721477283687 1
1.95673423314517 1
2.0045260196513 1
2.05301685750274 1
1.9354782702227 1
2.0097347761076 1
2.01814632354011 1
2.0509953563326 1
1.90808389482702 1
1.974279889264 1
1.93703687028082 1
2.04364223809569 1
2.06036985090467 1
2.04796538104 1
1.91789624271717 1
1.96569630754275 1
1.97730453575503 1
1.98176378389738 1
2.05151207115983 1
2.00720894132876 1
1.98620069909785 1
2.05339124187728 1
1.95280187708084 1
2.07000964164552 1
1.97205877480886 1
2.12030904079232 1
2.05096178308951 1
2.00966440878085 1
2.07391592501112 1
2.09975523910414 1
1.98851778185917 1
1.86330028804492 0
1.95347866763546 1
2.01607537599864 1
1.96311285748024 1
1.99927052989795 1
1.99120803930291 1
1.89551614229827 1
1.96219203393269 1
1.93516488448953 1
2.0060704007975 1
1.95673800206182 1
2.11401044836557 1
2.01556936654535 1
1.98776572330798 1
2.12628274666792 0
1.98880210204156 1
2.03428899903528 1
2.03633637277925 1
2.00617648421746 1
2.00200026142845 1
2.00012891800154 1
2.01045339808849 1
2.03822559270803 1
2.09576909818262 1
1.8396345402823 0
2.07510178889151 1
2.07536244130563 1
1.96375294292387 1
1.97213122141834 1
2.01644914016685 1
2.04853127195968 1
1.97969644011196 1
1.97573144104779 1
1.96097785335722 1
2.02879227699526 1
1.97155295568131 1
1.95975790764694 1
1.97187805340576 1
2.07170239558188 1
1.96607697923745 1
1.99561002232096 1
1.93774986376665 1
1.84327951231078 0
1.99958430514047 1
1.96276395836686 1
2.01979277975275 1
2.05335802422679 1
2.0933042094991 1
1.96918916961115 1
2.03480564210372 1
1.91753657939193 1
1.98657352637455 1
1.96198688233262 1
1.98419656546062 1
2.04889949121683 1
1.94971958796944 1
1.96604190447388 1
1.99946076104269 1
2.0660590961764 1
2.01581149914824 1
2.01726586394194 1
2.06624084939559 1
1.93926962520912 1
2.03496058386795 1
2.09790630432912 1
2.20413250833883 0
1.95493241884242 1
2.02619920496432 1
2.03027745840385 1
2.11550576972036 1
2.00222531713935 1
1.92336041871029 1
1.87084989428853 1
2.03990709847562 1
2.03829093015244 1
2.02080513709371 1
1.93300951069434 1
2.02536172985707 1
1.84054272176057 0
2.0769585502857 1
2.06336904646107 1
2.10688559614906 1
2.01206922341259 1
2.02991574362218 1
2.14524378935159 1
1.92881293642181 1
2.03687294780153 1
1.96278580867516 1
1.95006545641744 1
1.95030883211742 1
1.96118783378232 1
1.96018695587073 1
1.92440807864315 1
2.04973252309664 1
2.10919608677116 0
2.06827368189947 1
1.98625472437119 1
2.02785162743466 1
1.97251806949329 1
2.01347694989872 1
1.8456931957802 0
1.96954077252232 1
1.94561399571507 1
1.98086470006784 1
2.07631724462573 1
1.9378829777543 1
1.96979734550013 1
2.04328619853931 1
1.96632052511243 1
2.07510467481342 1
1.87396577918403 0
1.89381079496479 1
2.04409979288896 1
2.03918979543595 1
2.04181986948624 1
2.00973144771891 1
1.96945161479239 1
1.89889973824642 1
1.91107125387876 1
2.00047899304269 1
2.05018718868198 1
2.03550735981942 1
2.05157288430992 1
1.96552199461967 1
1.98999933748973 1
1.93622047538751 1
2.05786844518994 1
2.03777187923501 1
1.95222647475611 1
2.08168644369356 1
1.99347708874963 1
2.09136680789673 1
2.01202221017889 1
2.04798343238403 1
1.87875643805407 1
2.03864958193603 1
2.02660298165468 1
1.991588781772 1
2.01933258124913 1
1.91387660669263 1
2.08294658230972 1
1.86395926375679 0
2.03869551663982 1
2.0232069428565 1
2.05131050462844 1
2.01906725910453 1
1.97654819481046 1
2.09480929199804 1
1.98317916237062 1
1.88518252625359 1
2.12239888772231 0
2.01724780497797 1
1.95806966646452 1
2.00540945300677 1
2.02963522438636 1
1.92292874649614 1
2.00588953658627 1
2.07551797600754 1
1.99618150409649 1
2.04030366789028 1
2.06745077956935 1
2.00947239845491 1
1.97149514517535 1
2.05923905130797 1
1.92851030675963 1
1.93490940506261 1
1.95216315181314 1
1.9340393958895 1
2.03078187693906 1
2.06708751807706 1
1.96659911146076 1
2.11864010788553 1
1.9474996221934 1
1.9861222655945 1
1.9801768867837 1
1.96529467674893 1
2.09283132213051 0
2.14920527952271 0
1.97503548572469 1
2.09255802761496 1
2.06380548210491 1
2.02032493373339 1
2.00230182770576 1
2.10323751966879 1
2.05386070511627 1
1.91251873548428 1
2.02716429306652 1
2.07914054900315 1
1.96426466849197 1
2.0481378797275 1
2.03458788756265 1
2.02854423013889 1
2.04361297772772 1
1.98940853849362 1
2.07413286254839 1
1.99080665579252 1
2.07253784634969 1
2.05733207561946 1
2.04528936414687 1
2.03989648302949 1
2.02176673673692 1
2.10780141184055 1
1.94698066432662 1
1.91164078054629 1
1.96920408127403 1
2.0720179115377 1
2.06183611272077 1
1.98525447365251 1
2.04454291121224 1
2.07640962151201 1
1.99827499644007 1
2.0287561069762 1
2.01677802642202 1
2.19969236051169 0
2.00794168722233 1
2.01798903689696 1
2.04478574782085 1
2.03211044707973 1
2.02588281439458 1
1.89084397616406 1
1.91995017252672 1
1.99454720069777 1
1.98300881542717 1
2.07631997542737 1
1.87941615779613 0
2.0639815046116 1
1.91727711334292 1
2.04545272218701 1
2.1161957593444 1
2.06071781983223 1
2.0689464053523 1
1.91709176864941 1
2.00442928039881 1
1.86360401885825 0
2.06604492369079 1
2.08318940457932 1
1.8943310470473 1
1.8776446447997 1
2.03577204217634 1
2.0117649048617 1
1.95301188654703 1
2.02199067296492 1
2.05170126384568 1
2.00124306658236 1
1.91257669747076 1
1.86641111015045 1
2.03242701709582 1
2.00208832317651 1
2.01046584943783 1
1.95350872145208 1
1.90183696555454 1
1.9643972464922 1
1.95285154524619 1
1.97210345728112 1
1.9792283845598 1
1.87690052493503 0
2.05523676931891 1
2.08206491910052 1
1.97116812597226 1
1.95908717924058 1
2.07109620951011 1
2.18903746906751 0
2.02957400851937 1
2.03579461207636 1
2.04652832005342 1
1.97097602341613 1
2.02354049208966 1
2.04265161971492 1
1.97940902167559 1
2.03505808074554 1
2.09276134253791 1
2.07738196167541 1
1.99211323167936 1
1.99161680561412 1
2.04424776497608 1
2.03364135393231 1
2.03555401857637 1
2.00737821064214 1
2.01239804988983 1
2.065579138257 1
2.02363590798822 1
1.95513554754748 1
1.98394143524826 1
2.05873503127454 1
2.04718337395336 1
1.96815098147961 1
1.92020419043447 1
1.89086481418478 1
2.09815528075192 1
2.00925360968276 1
1.9592164680755 1
2.03830270345426 1
2.02512618674085 1
1.98474697971397 1
1.98939100261472 1
2.0139347179553 1
1.90836121487146 1
2.04881746392006 1
1.8800112615633 1
1.90923461033351 1
2.02286779616253 1
1.91669000134243 1
1.841605074294 0
2.00417819109997 1
2.10704344576778 1
1.96344402284976 1
1.93749678538916 1
1.96168469244975 1
2.02772537192677 1
2.04357903037219 1
2.02219903311667 1
1.94005838960645 1
1.98699263051451 1
1.98669881420093 1
2.00070668509504 1
1.97542930166759 1
1.99051992945598 1
2.00674752405634 1
1.94967404801586 1
1.98361818438792 1
1.98241980037797 1
2.04354553566161 1
1.98989995766762 1
1.9836639586228 1
1.98576856387541 1
2.00138467421947 1
2.18681726426852 0
2.02605481896817 1
1.96779632974837 1
1.95051285668114 1
2.05786828377168 1
2.06103188072343 1
1.98965979302225 1
1.92118670705069 1
2.14685388246302 0
1.97932761412858 1
2.03416342292934 1
1.99887973650744 1
1.93562911243906 1
1.97053607386785 1
1.99745600828942 1
1.91612068927693 1
1.9620364650162 1
1.9666187975464 1
1.95606274846345 1
1.98662278681557 1
2.04154443760466 1
1.89098421496989 1
1.98985918901535 1
1.92617615210641 1
1.96407374440416 1
1.99587945031087 1
1.97175527191925 1
2.01134456179248 1
2.05602667100609 1
2.00294481198278 1
2.04559258297993 1
2.01405637824834 1
1.99123770036625 1
2.0981875627924 1
1.96402732908484 1
2.00032314825824 1
2.06688912035099 1
1.94368102181638 1
1.99954248016261 1
2.06585208449478 1
2.0210022828431 1
2.05617027594057 1
2.06670059497237 1
2.08807408648691 1
2.11052292525143 0
1.96346552524897 1
1.98500024072816 1
2.00059923105771 1
2.04522581208496 1
1.88863081082278 1
2.01025291134128 1
1.98751461800376 1
1.96505296534543 1
2.07683877084294 1
2.05051120973472 1
2.00725456463625 1
2.02448363732715 1
1.97761116168166 1
1.980711079688 1
2.06500822946091 1
2.00589924385918 1
2.09271457430528 1
1.95341358478662 1
1.95405182476002 1
2.06636428842409 1
1.91396596215244 1
2.01959232963023 1
1.98901091915005 1
1.99254221482144 1
2.00319354567343 1
1.93668386901153 1
1.93563974942906 1
1.98679820359282 1
2.00979601059254 1
2.03000555834522 1
2.02435314335754 1
2.02093992713589 1
2.04006916508184 1
1.92487005324006 1
1.87936462600458 1
2.01910718414192 1
1.90774756824358 1
1.89307817489339 1
1.99543711540747 1
2.04628830730921 1
2.11652337963425 0
1.98588090860069 1
1.98108736384146 1
1.9597061672135 1
1.96741279910014 1
2.02116159252734 1
1.98115381008869 1
2.02454602217785 1
1.96310635968274 1
2.1228420538653 0
2.00971214554592 1
2.05184273459991 1
2.09509092312237 1
1.92754383914498 1
2.07871446616056 1
1.94467581295499 1
2.00718851171434 1
1.95616031116956 1
2.03396317609558 1
1.9408807752857 1
1.99430473005148 1
2.00114450870264 1
1.97633596561331 1
1.99034069982627 1
2.0369423372159 1
2.01228522550372 1
2.06839852915541 1
2.02078373686965 1
1.98778305382517 1
1.81342887590164 0
1.98490810418772 1
1.89182778205891 1
2.10858721424305 1
1.91279658706295 1
1.94566196118942 1
2.08817995989518 1
1.90526137078748 0
1.90967081198133 1
1.97348619534928 1
1.95623055929247 1
1.97327240526857 1
1.94888075197619 1
2.01750521807637 1
2.05665727052211 1
1.93695594637095 1
2.03969715039172 1
1.97641962214341 1
2.03961199607959 1
2.05872277815824 1
2.05877456604533 1
2.06398370799164 1
2.06200250476195 1
1.99391117865796 1
2.05224048540751 1
2.03301573339632 1
2.01800221012826 1
2.03558236956465 1
2.03631777023085 1
1.92320097800738 1
2.04670165961833 1
2.01614274619868 1
1.97828065625035 1
2.06434021141842 1
2.04525492888511 1
2.04730401904757 1
1.93449869826804 1
1.93915442056635 1
2.08042119509445 1
2.01433713547054 1
1.94146290765519 1
2.02451736028873 1
2.06327172440983 1
1.98705425629856 1
2.02337552295709 1
2.08722950398423 1
2.01391868012687 1
1.99675933865376 1
1.96088159618199 1
2.0428813075481 1
1.85973915601441 1
1.97640708102805 1
2.00268162749971 1
1.94341505039352 1
2.1146369598802 1
2.02961436525464 1
2.0734058831398 1
1.9574942460791 1
2.06645212847454 1
2.01518024306301 1
1.98765202124062 1
2.04544873698663 1
1.97572284923344 1
1.85643500278762 1
2.01565239353354 1
1.95811092883079 1
1.97089828086151 1
1.99176620137218 1
1.9945784599901 1
1.97228502587539 1
1.95667040128364 1
2.03014570665336 1
1.96074056396381 1
2.01872598996836 1
1.91955882939419 1
2.09182495697089 1
2.11926871542554 1
2.0623788257101 1
1.89290506657322 1
2.05698032309597 1
2.00340798257023 1
2.07907964026389 1
2.07479405524647 1
1.9213602544816 1
2.01344420827331 1
1.97989432995913 1
1.87847991616295 1
1.96486784535387 1
1.96861437474796 1
1.95638364315296 1
2.02870580157352 1
1.98390808488181 1
1.90556717644722 1
1.96195220749859 1
1.97363974852211 1
1.96328800808752 1
2.06151272780688 1
2.0251105811187 1
1.96241242321821 1
1.89858854381985 1
2.01818871492841 1
2.00854720652327 1
1.96763107619813 1
1.97990023805524 1
2.04207092278489 1
1.97670921959183 1
1.89418724977459 1
1.93955638940303 1
1.88408860712982 1
1.99334249055579 1
1.97580253762694 1
2.01701663529878 1
2.02544357099748 1
1.9391791938075 1
2.04464782890179 1
2.01753557421566 1
2.05435492160612 1
2.01043386263937 1
1.97237550014369 1
2.01184394283875 1
1.94632586715782 1
1.98062112372399 1
2.00325295555854 1
2.01134150755752 1
2.00813126161571 1
2.03020891294442 1
1.99717308385144 1
2.13129621584735 1
2.0287312298891 1
1.96001674036975 1
1.87376305756548 0
2.07142367329671 1
1.99770842852098 1
1.92505528556111 1
1.89248116838455 1
1.98825221188916 1
1.93738442534329 1
1.96291496186961 1
2.14537986343396 1
2.01389832652593 1
2.00190066919722 1
2.11540909347289 0
2.03981309845205 1
1.99864767677205 1
1.93431872474638 1
2.00908089027494 1
2.03460643660514 1
2.06197984262141 1
2.05949714726313 1
2.11543300600309 1
1.99332779795582 1
2.02716615593158 1
2.0738463931914 1
1.84931011401017 1
2.05709681820981 1
2.11802980956314 1
1.98661630588261 1
1.97821195403776 1
1.99207227093859 1
2.04146551325575 1
1.97527517039924 1
1.99516241629057 1
1.99683187419953 1
1.90153628737916 1
2.0567475372428 1
2.02078694838536 1
1.97313499419169 1
2.01994168856853 1
1.96065165848347 1
1.97741703290834 1
2.00214943059272 1
1.98424684308439 1
2.02471446159112 1
1.95559910549067 1
1.94481045722701 1
1.8882248453985 1
1.99690096191114 1
1.95057911889042 1
2.01528269467726 1
1.87547686154151 1
2.03161523560652 1
1.95311421509718 1
1.98822499843762 1
1.96587535874025 1
2.0225282577731 1
2.02608961647413 1
1.96766941107872 1
2.00295030853913 1
1.93037301568037 1
2.0428919231162 1
2.0673357510257 1
1.9866601888024 1
2.00870148869573 1
1.94423148154899 1
2.0426346665701 1
1.99719736316643 1
2.03140463997978 1
1.96472074990886 1
1.97812359656333 1
2.0714766270287 1
1.89747706242085 1
2.03143546826335 1
2.03829067884969 1
1.95773723773933 1
1.99991658537373 1
2.08466782402777 1
1.94518452697281 1
1.90601983285209 1
1.90032276145434 1
2.06646817966382 1
2.01264155058604 1
1.94660404115009 1
2.14697882758997 0
1.8981856920077 1
1.99896283305392 1
2.01258386298358 1
1.91513711444661 1
2.02990107325575 1
2.12003585915709 0
1.95895967600146 1
1.94076954911479 1
1.92826047076265 1
2.09375316784296 1
2.04683110260274 1
1.9690560991823 1
2.03181030111542 1
1.90863906166455 1
2.03178528191924 1
1.88311939705777 1
1.93325279446314 1
1.97522350531596 1
2.00450437461016 1
1.95585828538164 1
2.03562304637636 1
2.17276862113832 0
1.97335565235021 1
2.08239393911784 1
1.92856703084692 1
2.04361779588659 1
2.00660151243165 1
2.06962817900444 1
1.90885184303326 1
1.95234677624247 1
1.99176318777386 1
1.95721217355228 1
1.98664597102844 1
2.03142117996698 1
1.93952033494246 1
2.00639016859486 1
1.98251492451701 1
1.99615016555142 1
1.93441898470988 1
1.94230403815941 1
2.03874474300829 1
2.16913047693676 0
1.94434546706546 1
2.00602848572896 1
2.10594370345191 1
1.9585437009732 1
1.96218487175035 1
2.040212150439 1
1.95118435148365 1
2.0866473876761 1
2.03670318274023 1
1.98327846721171 1
2.00164696129275 1
1.98568918733613 1
2.02001001502852 1
2.02659813499804 1
2.1097795395152 1
2.00206185387475 1
2.08250536544159 1
2.04535747713927 1
2.07812907011402 1
1.99010522321528 1
2.04060116854612 1
1.9803736831378 1
1.99639503872914 1
2.07011075435538 1
1.89323877091767 1
1.92891856289006 1
2.05514795688713 1
2.00261344466561 1
1.90108407978935 1
2.05760509276961 1
2.10707445212319 1
2.06042300787559 1
1.95950940178104 1
1.88185941828711 1
2.09248871130793 1
2.12015790676748 1
2.06981033358534 1
2.01489692686893 1
2.02095142801147 1
2.04146271786749 1
2.02855650987944 1
1.98533403940353 1
1.90358819411868 1
2.1063055323622 1
1.92292298737965 1
2.03267238986417 1
2.00564325688311 1
1.96375444493987 1
2.03282844379556 1
2.04911022064724 1
1.90179005808182 1
1.89048076859145 1
2.07705909935617 1
2.01842776399903 1
2.09678687541748 1
2.04666799543948 1
2.0438933365112 1
2.07704204118417 1
2.036087114412 1
1.97222077879095 1
2.02834635707091 1
1.96899572730534 1
1.98744812740648 1
2.07690695221734 1
1.92761485577859 1
1.92363731017583 1
2.02649368556325 1
2.04597919459146 1
2.06133606075853 1
1.9487387740805 1
2.02508625990105 1
1.96449710884205 1
1.92669322866085 1
2.04095009987568 1
2.06666215001714 1
2.09221412475773 1
1.96097566032292 1
2.00789044712105 1
2.08539809957697 1
1.91534255925526 1
2.01420731633004 1
1.97168052881009 1
2.00852406618869 1
1.96743480704584 1
1.95797483974839 1
1.97174681074725 1
1.99696583327082 1
1.88612616029707 1
1.99343585591932 1
2.03960730614525 1
1.92634558203983 1
1.97987501119851 1
1.96762604488279 1
1.97854884301582 1
1.99923102613821 1
2.02367854929969 1
2.02653174018414 1
2.0646926724003 1
2.07104969368281 1
1.90755894031764 1
1.95557077131724 1
2.0468461947061 1
1.88948736016021 1
1.90555875013448 1
1.87657393588157 1
2.07720287664574 1
1.89653285023864 1
1.97439703834141 1
2.0407417580312 1
1.97893683565659 1
1.98635900602626 1
2.0315598391505 1
2.03023223509952 1
2.06899621921552 1
1.88250861288586 1
1.93761962909776 1
1.97716129740369 1
2.04740573489749 1
2.00540817521555 1
1.93627123951771 1
1.94721132236225 1
2.00070046741718 1
2.05309482160797 1
1.94227099278686 1
2.00781083867073 1
2.07215493170745 1
2.02069835067156 1
2.06257617659574 1
1.90278673861776 1
1.94760175473227 1
1.95558903852212 1
1.9400993866372 1
1.92967206929085 1
2.01714915016407 1
2.07996799811459 1
1.97335958492662 1
2.00760013247866 1
2.04402619768529 1
2.03768621837767 1
1.99043173964903 1
2.01718379779009 1
1.93413602790368 1
2.04137058128848 1
1.98022928221741 1
1.99228783388727 1
1.89389264614947 0
1.95002899753477 1
2.03657817346383 1
1.94687941492993 1
2.01013461398035 1
1.99553887441773 1
1.95074177821804 1
2.1031322515792 1
1.94996617162779 1
2.02021950375028 1
2.05327122259111 1
2.02063225472036 1
2.04269868063883 1
2.02986315712617 1
1.98603584395796 1
2.06600342238968 1
2.05065437861326 1
1.94582006610599 1
2.05134226789065 1
1.98234509773734 1
2.03193005975626 1
2.11692279296058 1
1.98417909662786 1
2.07719878500196 1
2.00471537683712 1
2.01010717520912 1
1.96319626035044 1
1.97686792761744 1
2.00404947091303 1
2.01662799134589 1
2.02222783480144 1
2.05178209846628 1
2.04749665728548 1
1.96082512733291 1
2.05580907740284 1
1.94112957647689 1
2.16023628419446 0
1.98387003818059 1
1.97963339245753 1
2.00289050351321 1
2.00352048550076 1
1.95512424622104 1
1.94577922665965 1
2.00263253976925 1
2.06189233598776 1
1.99157003062582 1
1.94406849396658 1
2.13808731980235 1
1.94281612245825 1
1.88957020320766 1
2.0632663806624 1
2.05191236248761 1
1.99790958616391 1
1.98204384824301 1
1.89062446092055 1
1.90790193267962 1
1.87050552802087 0
2.02430944056748 1
1.98533847053347 1
1.93577395176192 1
1.86412490685958 0
1.97682709284201 1
2.02824673047028 1
2.09743912996136 1
2.00494503712422 1
1.97127526362454 1
2.01621837090365 1
2.1873386483903 0
2.07027288557734 1
2.02131744546964 1
1.94717309579178 1
2.01404911664182 1
1.97016630299645 1
1.94111811220357 1
2.01111137929892 1
2.13268091466571 1
2.02542415060927 1
1.99233019868739 1
1.95205206164198 1
2.08262256931838 1
2.0567090587421 1
1.93246358123501 1
1.90747678871526 1
1.87533744902501 0
2.01246424171188 1
2.01653720763436 1
2.00308683172575 1
1.98054629142035 1
1.86680061636772 1
1.85197472115844 1
1.92056310788467 1
2.00123045050207 1
1.96160108393485 1
1.94316653576559 1
1.9589172239541 1
1.9999628144443 1
2.14223356329549 0
1.97133357619148 1
2.04188259312327 1
2.02600080656952 1
1.94453595917699 1
2.03489030246094 1
1.92378134366389 1
1.95412245299658 1
1.88632664485821 1
1.92554442588736 1
1.89789186971528 1
1.97303219703361 1
1.98303812119789 1
2.03459043665785 1
2.15629588954349 0
2.1077704593946 1
2.11832460930424 0
2.08594430954248 1
2.04228911343061 1
1.93594747160608 1
2.02704011643405 1
1.89983121417006 1
1.94919856653546 1
2.00171160949719 1
1.98816021552612 1
2.00121013983405 1
2.02917334850799 1
1.97713990351108 1
2.02328682872846 1
2.00111017553447 1
2.03140213743556 1
2.0028314274241 1
2.04261303642555 1
1.99468075624005 1
2.02652176387269 1
1.99967211139096 1
1.96307610387301 1
1.88181461906513 1
1.91811157071813 1
2.02732311333956 1
1.86838839006773 1
2.12117408440729 1
1.99914797769138 1
1.92231753212921 1
1.92711601940869 1
2.05219005465962 1
2.03744698884668 1
1.98493069766757 1
1.96394187347594 1
1.9181001985945 1
2.00867948436351 1
1.99281655793384 1
2.02286609059044 1
1.94163928098362 1
2.05153473060889 1
1.92948633965283 1
2.00317867691759 1
2.07561162415023 1
1.95725153271562 1
1.96577084319366 1
1.88421378064492 1
2.07444162245237 1
2.11722454561723 1
1.91675194784867 1
1.99685382255374 1
2.02316330952975 1
1.97057543484731 1
2.04232198102352 1
1.94712121744794 1
2.04402448738403 1
1.97029534494102 1
1.98706785246224 1
2.0035507698211 1
2.07914442782442 1
1.98059175339447 1
1.98113890751765 1
1.93869590695204 1
2.07438702563762 1
1.93853262634093 1
1.96072767078436 1
2.0931975594435 0
2.09711702522785 1
2.05025858662583 1
1.92753452854733 1
2.01405181738197 1
2.00505493698646 1
2.02766308663845 1
2.06049371401693 1
2.04650122993716 1
1.94503082636044 1
1.99901377901092 1
1.89806359380088 1
2.02747883653765 1
1.98529685040886 1
2.08650526297515 1
1.97166385447013 1
1.97717768795297 1
1.99556007810845 1
2.02934743171771 1
1.99843617530048 1
1.98450692930259 1
2.01429948763629 1
2.03482275924923 1
2.06155115940649 1
2.05254478206035 1
2.03411773779013 1
2.08142691678799 1
1.97858255665017 1
2.09771153611584 1
1.92810193597593 1
1.93470371694189 1
2.05108173767718 1
1.94595399455064 1
2.02165223560942 1
1.98556499774462 1
2.14552309096538 0
1.9824050355892 1
2.02461115043332 1
2.04868824729449 1
2.01832353146548 1
1.97770068304264 1
2.01769131404975 1
2.12274945325522 1
2.01667850682703 1
1.90164470562115 1
1.97666091401877 1
1.99854927952478 1
2.05059383367049 1
2.00046272076084 1
2.02146136804138 1
2.06793072590052 1
1.95902878336542 1
2.02904543835942 1
1.88230348627707 0
2.04804796632623 1
2.12908081598691 1
1.9246406466153 1
1.92532490643653 1
2.06731164424296 1
1.93365714989908 1
2.14595174269057 1
1.90678897250233 1
2.04007068103536 1
2.0147289357883 1
1.96847639863314 1
2.0225648007034 1
1.97310153260236 1
1.97966156692323 1
1.9598362348818 1
2.01167856720255 1
2.02026946785298 1
2.02460357181868 1
2.0495518309856 1
1.91519778187159 1
2.00768277336868 1
1.92994349988703 1
1.92595403136548 1
1.97425092418052 1
2.07537104248715 1
2.0051695203251 1
1.99154277443808 1
2.05562792817526 1
2.04714622253685 1
1.9541389482903 1
1.99769503628418 1
1.9606630462445 1
1.98639315351519 1
1.93420928315923 1
2.08282394746258 1
1.96051225859825 1
1.98450959372615 1
2.00717240023761 1
2.01961360538797 1
2.0652390965436 1
1.94640103594223 1
2.05304189709141 1
2.06357568510154 1
2.06188370076578 1
1.96881765991749 1
1.98783163570488 1
2.02226537511524 1
1.93621669719266 1
2.0086203099766 1
1.93027371156873 1
2.01826781602679 1
1.92485501910759 1
1.95638875690034 1
1.94390359944966 1
2.0435709305349 1
2.05326593315892 1
1.9981599183351 1
1.95886993518768 1
2.06540354475915 1
1.99185544938548 1
1.88832690754721 1
1.97579860436751 1
2.01167054018408 1
2.03946755780315 1
2.03986630920339 1
1.98854577591588 1
1.93316279659912 1
1.97804293507893 1
2.05084036537654 1
2.27977434118004 0
2.01979796195805 1
1.98836810667143 1
1.974965640799 1
2.04590332246385 1
2.10261195716307 1
2.02225088983628 1
2.08532569344324 1
2.01821009668377 1
1.90451294928265 1
1.93995431218355 1
2.03136771337545 1
1.98783291488274 1
1.97595016174677 1
1.84037751122013 1
1.99179781476387 1
2.05572926397355 1
1.96167500149544 1
2.02550406027606 1
1.9993538414021 1
2.08573291905057 1
2.06509704416339 1
1.98108943541574 1
2.07108037784649 1
1.97264685065312 1
1.96201924193834 1
2.03677254032655 1
1.99926260306831 1
2.11567705338554 1
2.001189904713 1
2.01054330307808 1
1.98422033212336 1
1.91774176727081 1
2.06654213402644 1
1.94659174005653 1
2.10398985744955 1
1.98583897960009 1
2.0216619393594 1
2.00446417302891 1
1.84926674692312 0
1.99369038646831 1
2.02510212242072 1
2.12253219525047 1
1.96767439146166 1
1.95045446445553 1
2.01723024289228 1
2.14633401811079 0
2.00058726806631 1
2.03430466371367 1
1.88835361649668 1
2.07914272030558 1
1.96440506023506 1
1.9772361626055 1
1.98603608638952 1
2.07618957700379 1
2.02182260161898 1
2.04796598029928 1
1.99874415431032 1
1.9428190247177 1
1.9715709562901 1
2.02254733388444 1
2.05976136623588 1
1.99257532053435 1
2.0015293358841 1
2.04611421454599 1
2.01803445358214 1
1.91682421354294 1
1.90912603687718 1
2.03359035350019 1
1.97819897814875 1
1.97494465075865 1
2.02093762113035 1
1.96963424099945 1
2.02290191028032 1
1.9759378180015 1
1.96014823260778 1
2.06769453024736 1
1.95145353935987 1
1.94551091526643 1
1.97977259492609 1
2.06640126646405 1
2.00844279269335 1
2.01687381048483 1
2.02661427116312 1
2.00399639214326 1
1.97253193045346 1
2.05310173307978 1
1.92995235096663 1
1.94258629968965 1
2.03571909433209 1
1.98758219993986 1
2.02213362431154 1
2.05845178509229 1
1.94946885266498 1
2.10651031013177 1
2.02274152194179 1
2.04523348427758 1
2.05595683058233 1
1.92973744829828 1
2.02523917048549 1
1.99867807553911 1
1.94836140596403 1
1.98228714121202 1
2.05457815413962 1
2.05098175935473 1
1.93343294877397 1
2.06367506773995 1
2.01912167346668 1
2.03898351656692 1
2.0338501423935 1
2.0196048185197 1
2.08049579797594 1
2.07930660093755 1
2.04825796735817 1
2.07950283723453 1
2.11423845238531 0
1.96822002685131 1
2.00916926868648 1
1.92635466471845 1
1.94557076685381 1
1.96960395577276 1
2.00208934945972 1
1.98957425337021 1
2.08673931557874 1
1.98516504138314 1
1.94401510008229 1
2.01838190525477 1
2.05816436082939 1
1.98447230205889 1
1.99812606977888 1
1.93765048879307 1
2.03770327205351 1
1.92800892547179 1
2.01729362365887 1
1.83622934412319 0
2.00128541293361 1
2.04521944677797 1
2.07829466942178 1
2.07391769080686 1
1.98187647008524 1
2.01819026683376 1
1.93785052098625 1
2.145982480919 1
2.02635008336833 1
1.93494939879186 1
2.03653764879244 1
2.07755473212012 1
2.0250761701888 1
2.03560257680482 1
2.01625201201752 1
1.96285145344893 1
2.06240336167424 1
2.06974673293028 1
1.99791529841295 1
2.07228448891844 1
2.01744304509848 1
1.97913922955427 1
2.05743439929287 1
2.10895427281255 1
1.98784360652435 1
2.01197346863665 1
1.94434648347711 1
1.93310240597688 1
2.03244062517875 1
1.91662780105242 1
2.01394307189893 1
2.01166736678873 1
1.90542613715925 1
2.07481879499387 1
1.93405952519012 1
1.98112659074853 1
1.99998846637764 1
1.94073495662748 1
2.00739293310013 1
1.9042351614757 1
2.04850752967114 1
1.8692927900854 0
1.90271943511646 1
1.93075039594959 1
1.96511203185208 1
1.96100660896665 1
2.09766061298603 1
1.88898829269971 1
2.07587716252298 1
1.92327039115671 1
2.11322413840355 0
1.98489210021798 1
2.01770026539256 1
1.95437403331973 1
2.05046011144009 1
1.98351415846341 1
2.07807243419942 1
2.05160699829243 1
1.94815025876651 1
1.94826924018581 1
2.03557475043919 1
2.07124212108713 1
1.9696604575401 1
2.03386342456247 1
2.08408491628887 1
1.85151893777232 0
2.04009752171975 1
1.97116502346785 1
2.06391041971931 1
2.07664071168795 1
1.92191099904306 1
1.86245816129544 0
1.85520689563439 1
2.09666101307419 1
2.02277821566571 1
2.05269889540013 1
2.11750692296571 1
2.06078732017829 1
2.02549975757035 1
2.02625970844906 1
1.93548923443567 1
2.02769732453838 1
2.08578412530457 1
2.02556144335252 1
1.91271156651702 1
2.04354188123189 1
2.05884419747402 1
2.01311980133468 1
2.01682020587657 1
1.85223559280471 0
2.04713623472236 1
2.01897208347901 1
1.98080639556258 1
1.96896765724666 1
1.97595565425703 1
2.08394930337971 1
2.15033672089546 0
1.99564986693584 1
2.00138601773706 1
2.06445405557526 1
2.09994787562157 1
2.02526923120861 1
2.05417588406554 1
1.93978673362323 1
2.10824467834459 1
1.95504658563414 1
2.05487184261312 1
1.93810829109129 1
2.00186445052162 1
2.00095071660805 1
2.02161684667419 1
1.97892378019018 1
2.07673761809451 1
1.98520423323634 1
2.14892963260017 0
2.10649957103747 1
1.93792118020397 1
2.07825761980278 1
2.06870655061865 1
2.0688385921734 1
2.05524870961521 1
2.08337106209843 1
1.91203476936528 1
2.02460191699837 1
1.97964331963212 1
2.02884108974314 1
2.0701364333346 1
2.02497083312163 1
2.02489711828162 1
1.97168060813245 1
2.21163392642897 0
2.06894823061771 1
1.94667862926707 1
1.96436707663023 1
1.92163533779225 1
1.95409422555006 1
2.02155224968632 1
1.95762711918213 1
2.04319107749214 1
1.95197750647579 1
1.94637367133851 1
1.99795248735728 1
2.07194370049696 1
2.01039731731919 1
1.98248788724002 1
1.95123239384512 1
1.93633763766075 1
2.00221043718211 1
1.86133937589479 1
2.00520287639646 1
2.00014374473469 1
1.91226248994582 1
1.93164371346292 1
2.05872660045375 1
1.86328511520536 1
2.031909853619 1
2.01584759341868 1
1.89090542087718 0
1.97560581398307 1
1.97651441896461 1
1.9941352776463 1
1.97231423404743 1
2.07152752856327 1
2.03267898004319 1
2.09160932777928 1
2.0883420071412 1
1.96862183818998 1
2.05878198676513 1
2.01131379713055 1
1.9652079997279 1
1.94739707139469 1
1.99684776579577 1
1.9130489791121 1
1.99396191487127 1
2.00942177108326 1
2.0790334335774 1
1.95890130100633 1
2.11075969079373 1
1.96837740394127 1
2.01118539903227 1
1.98358863210688 1
1.96903495971767 1
1.92741722252971 1
1.96894813284321 1
2.04768055453895 1
1.99223414617346 1
1.98986336379575 1
2.00767055673275 1
1.97413841587096 1
2.0606947172258 1
1.92004669472655 1
2.06338598453143 1
1.9244634755969 1
2.09657552837664 1
1.94530170173906 1
2.06756610564443 1
2.00134856980602 1
2.04756958782804 1
2.07707168364765 1
2.02597328754752 1
1.9485711683048 1
2.06370079780093 1
1.9787365204946 1
2.06714388246362 1
1.99125078840419 1
2.03919547151253 1
1.95045488777637 1
2.03936665389206 1
1.95122746144667 1
1.97028821269437 1
1.94509501736701 1
2.01432446816476 1
1.85632100576413 1
2.05977951778091 1
2.00696612204885 1
2.10317679168324 0
2.01258741448909 1
2.08777759590538 1
2.13893695711698 0
2.03197953459444 1
1.97749597337004 1
2.03317231458428 1
2.17786635120459 0
1.98164790416067 1
2.03274642741513 1
1.99946108835555 1
1.90020079327917 1
1.95756385716425 1
1.94096949618551 1
2.00142506441257 1
1.91847591223432 1
2.07320986619263 1
2.03829717335067 1
2.06963814018452 1
1.95011831072656 1
1.92813791047924 1
1.95842312664551 1
1.93878288758681 1
2.0266603779887 1
1.97994395660144 1
1.94431759878092 1
2.07043104120432 1
2.00159558590823 1
2.11534449591042 0
2.02579625631581 1
1.93679626729924 1
2.01940513906589 1
1.97812638921852 1
1.91584255384287 1
1.93040276903682 1
2.05566212996971 1
1.81704334077356 0
1.94880409740599 1
2.1226164005676 1
1.91573558737066 1
2.02241722097028 1
1.95976932654354 1
2.03080124300494 1
2.05879987231277 1
2.06699873862965 1
1.99724446895302 1
2.01308869511958 1
1.93627650207769 1
1.97011547470659 1
2.02888223197907 1
2.03834493208459 1
2.014390980906 1
2.04788109462375 1
2.03954498759962 1
1.94045006816836 1
1.95456196745871 1
1.95049915637433 1
1.98816901801822 1
1.98771869680033 1
2.0135454211406 1
1.89405703852719 1
2.01770248622506 1
1.78516684894064 1
2.03904654320854 1
1.97463112328729 1
1.860565288267 0
2.09598074863458 1
2.0433407082812 1
2.00478459952955 1
1.92186885775879 1
2.02867343050698 1
1.99297329016052 1
1.87792212818858 0
1.99950554832538 1
1.92739366385374 1
1.9782419387288 1
1.98942231389 1
1.97746683091797 1
1.98362455152238 1
2.09729840243858 1
2.00913091052098 1
2.01526362083234 1
1.97983455114244 1
2.02792357655813 1
1.99780569258848 1
1.83955735003656 0
1.94016368499877 1
2.05278366868898 1
1.98396815831206 1
2.00950443057046 1
2.06212999989818 1
2.05341039439366 1
2.07159134326986 1
1.94399593066387 1
2.02380081993565 1
1.96896599042226 1
2.02022265319507 1
1.98069677834433 1
2.05422666357282 1
1.98035069900851 1
2.1185807251647 0
1.92818457669117 1
1.99044291759324 1
2.00653666479062 1
2.01105481621585 1
1.92483835612932 1
2.01463689831942 1
2.01862377260497 1
2.00890834213605 1
1.93170238351598 1
1.98205216912581 1
2.17290909902703 0
1.97196137314425 1
1.98916260597229 1
1.94296225399143 1
1.99205368542129 1
1.89690821668105 0
1.99755387944506 1
2.02436194898097 1
1.90382086967185 1
2.00979054543896 1
1.95832793402532 1
1.97818404715859 1
2.12677782757653 1
2.01083170311434 1
1.97395562887542 1
1.95523163157366 1
2.07773366849763 1
1.95253554398345 1
2.02280752475679 1
1.9723074881563 1
1.99381378095846 1
1.95405386634908 1
1.99027397834575 1
2.02815826515763 1
2.15862673247809 0
1.99750532574188 1
1.97960052399321 1
2.02859047867429 1
2.05963189310848 1
2.07800350793302 1
1.8928767638397 0
1.96023428458043 1
1.9454195164648 1
1.96672939712346 1
2.00907187091932 1
1.95956310606502 1
2.01836172195411 1
2.07493683726153 1
1.99066610329785 1
2.00768496159185 1
2.03715362195416 1
2.00832969567531 1
1.96821217703334 1
2.05457127726993 1
1.93926186239233 1
2.00894172724867 1
2.07204069218582 1
2.01721371653711 1
2.04694129096426 1
2.07838588729486 1
2.08164440956877 1
1.95286253254186 1
1.93088460046427 1
2.00921218064886 1
1.9308263938052 1
1.95258949214709 1
2.01316626966966 1
1.98848922410553 1
2.0550170397611 1
1.94837094640746 1
2.06143248004967 1
1.93879271249138 1
2.10535660839336 1
1.90769527018818 1
2.03669020803108 1
2.02901186735115 1
2.05482278653666 1
1.99350305822102 1
1.94673303258528 1
1.91734381499283 1
1.99686443913686 1
2.02008181567339 1
1.90317041858577 1
2.02631328303956 1
1.93771819457984 1
2.04589882600732 1
1.99647966401055 1
1.98163938658628 1
1.98078187143898 1
2.06434735805356 1
1.93219167714083 1
1.99444076278497 1
2.12080179270763 0
1.96186887787373 1
2.04910922664836 1
2.04794958146131 1
2.0291141567949 1
1.9346568343916 1
2.12154243437152 1
2.10625654537589 1
2.04504044408284 1
1.95573641991926 1
1.8845365550885 1
2.02212407447437 1
1.90945041414562 1
2.00284075720803 1
2.12246485789747 1
2.02199747176644 1
2.10406861345183 1
1.96161027951455 1
1.96100948726415 1
1.93420582743625 1
1.92485786371179 1
2.07674773963434 1
1.94444055128766 1
2.02199083971829 1
2.0224783383922 1
2.11722899302749 0
2.07461192481166 1
2.05791192100423 1
2.10244675338369 1
1.97945667766612 1
1.97730033056618 1
1.86115999262212 0
2.03078132271146 1
2.02145218579746 1
2.00141530465745 1
2.04793123571232 1
2.00400631252431 1
1.97371878176353 1
1.92878972898099 1
2.03251838102627 1
1.88164293824277 1
2.10454693149756 0
1.99627584375514 1
1.99364410413448 1
2.13316247867224 0
1.9627081349789 1
2.0688312363399 1
2.00944238376833 1
1.92543421535569 1
1.86432534701868 0
2.00032755169844 1
2.09489328526444 1
2.03887699415761 1
1.99086539363142 1
1.89321132818682 1
2.03538518180624 1
2.00933697567285 1
2.03298902312481 1
2.00598838506385 1
1.99905378476111 1
1.96750817416194 1
2.00057179077082 1
2.0109499625711 1
1.97003443007234 1
2.12098296932244 1
2.00422238365389 1
2.0680699967018 1
1.93443003182915 1
2.0515235550948 1
2.03843500296244 1
1.89739304845571 1
2.04102273947003 1
2.02018057476621 1
2.12352691879825 1
2.01737708078575 1
1.97655732725745 1
1.9786580473851 1
2.0271414672972 1
1.90848543941903 1
1.98411575906259 1
2.04582470855535 1
1.97045680730052 1
1.93818225866537 1
2.06913640458179 1
2.0699574299198 1
1.94191058383183 1
1.96027664655286 1
2.01083268214941 1
2.07623026821385 1
2.02428294978461 1
1.9546613193057 1
1.9301516202424 1
1.8917911051243 0
1.86174920432525 0
1.97844720754577 1
2.06347894629752 1
1.85003938913193 0
1.94376284263681 1
2.04996059295079 1
1.95996226512049 1
2.01986435660988 1
2.06103462305939 1
2.00388272760438 1
2.00991146001552 1
1.93406018312752 1
1.94281144406283 1
2.07696481580405 1
1.94075065753349 1
2.02416648634353 1
1.88239653211168 1
2.07462040776955 1
1.93932378180395 1
1.99508197441404 1
2.04333720210292 1
1.95434871659778 1
2.01200853779961 1
2.00371725810865 1
2.06373063688523 1
1.90972761527358 1
1.94601108714002 1
1.94431785495146 1
2.06903085239295 1
2.07461057262213 1
2.02943718553641 1
1.97193592938808 1
2.0485467478584 1
1.91969633656549 1
1.90032924216022 1
1.90414911875724 1
1.94501271302916 1
1.9647278178441 1
2.0275618824719 1
1.97943640166509 1
1.93157547585387 1
2.01446648996371 1
2.04849088154817 1
2.07748660508864 1
1.96142890136348 1
1.96402667721723 1
1.88981424121928 1
1.98114418427243 1
2.16816338405969 0
1.98169746318268 1
1.9250317580759 1
2.04475821639958 1
2.00915654046151 1
2.17029741750964 0
1.96017579712736 1
2.03569776518817 1
1.89929283409119 0
2.06765752196302 1
2.06243327809402 1
2.04835042118849 1
1.95730609479389 1
1.97829121567482 1
1.89601138203785 1
1.9904003407056 1
1.84878539705418 0
2.0275948934892 1
2.08750964353016 1
2.03661359637625 1
1.85589617979457 0
1.9176845098831 1
2.07545926950189 1
1.83695468227265 0
1.97302958933986 1
2.11533566820142 0
1.97807976166195 1
1.87180663574479 1
2.00275991356076 1
1.98591273329122 1
2.02643983462529 1
1.92617462797542 1
1.9815268535821 1
2.11754660817401 1
2.00418834289423 1
2.05057777666088 1
2.01589022008034 1
1.90221804856743 1
2.06210743631986 1
1.98908317854743 1
1.94476128668688 1
2.01698449776963 1
2.01780742577048 1
1.98981117209404 1
2.11479774466878 1
2.1336612911284 1
2.01256225293625 1
1.99301139128451 1
2.02180591122249 1
2.00964774665263 1
2.0571171972022 1
2.03382310804359 1
1.99397503020553 1
2.13808119386597 1
1.95337414650434 1
1.98654642417961 1
2.00600684524363 1
2.01965406925253 1
1.99369912913985 1
1.99335107089364 1
1.92673793819736 1
1.99848206898441 1
1.94775422486579 1
1.9785937932054 1
2.01595855526608 1
1.90857412683224 1
2.02230122839384 1
1.98898696819198 1
1.98682195481458 1
2.00962917012324 1
1.93572653261164 1
1.92591940413877 1
1.97357959391823 1
2.00833225738876 1
1.95979729493471 1
1.95044551880727 1
2.00048708573421 1
2.08683812773631 1
1.97711024498884 1
1.92939516911054 1
2.0777173376402 1
1.84943758774166 1
2.06501908906033 1
1.92433784866011 1
1.91595643095377 1
2.06074984160061 1
2.02212476329111 1
2.05614272367434 1
2.11074957958289 1
2.06532690524901 1
1.90764299075426 1
1.9362403129021 1
2.06873575591093 1
2.01310609385985 1
2.0166090127523 1
2.12830826718651 1
1.99614874912376 1
1.96110777687947 1
2.08658072341778 1
2.0387717379714 1
2.04769077759956 1
2.06009520085608 1
1.78782684360373 0
1.95055781759897 1
1.96886843840264 1
2.02857602351362 1
2.07618552475628 1
2.01359047950951 1
2.03516372876994 1
2.15737436856665 0
1.94086703140951 1
2.0330031578058 1
1.97262083535139 1
2.01227585608086 1
2.06798971612116 1
1.99046327995504 1
1.95585860817979 1
1.93949545835344 1
1.96438994050851 1
2.08223620561999 1
1.92232356557594 1
1.90548234653021 1
2.00659502595426 1
1.99664061182134 1
1.93977094087823 1
1.99697606119024 1
2.01954068202678 1
1.88379929202789 1
1.99477981096892 1
1.98069699338045 1
1.98084087041131 1
2.0077636692265 1
2.01145783170437 1
1.8847802495775 1
1.99274304186406 1
1.95825463117253 1
2.01538060497432 1
1.99622162550764 1
1.94320427885819 1
2.07444849979078 1
2.02994271201917 1
1.99442336906878 1
2.0243052931018 1
2.05906902327812 1
1.86648243801016 0
2.04491139008462 1
2.01510538750056 1
1.97498740547834 1
1.93338848004081 1
2.03627398012288 1
1.92259086534323 1
1.99332528693822 1
2.02132066255658 1
1.94983050612063 1
2.01000669348177 1
2.10944208427548 1
1.96296414081502 1
1.94633716801731 1
1.97671000232424 1
1.99107791913171 1
1.92180566653231 1
1.93935143578386 1
2.00809070901646 1
2.05315096874314 1
2.03375002956576 1
2.03684249928553 1
2.14731377377734 0
1.92942768220077 1
1.99758554275287 1
1.97807367882411 1
1.9135671764451 1
2.01556653410049 1
2.0146918860109 1
1.96014300324139 1
2.00633599136242 1
2.0056225920688 1
2.08646565250535 1
1.98383472226186 1
1.98264833156804 1
2.004518383629 1
2.10679425325948 0
2.05496544018022 1
1.93216499061819 1
2.09335501566181 1
1.91911507557519 1
1.99505821902346 1
1.960977632152 1
2.0048605866991 1
1.97445212709207 1
2.03396802464711 1
2.08014405328087 1
1.98422610505939 1
2.0429681021118 1
2.02050526332136 1
1.93889832562156 1
1.91933943792457 1
1.95911434527211 1
1.89213454836007 1
2.00288032530641 1
1.9534537262307 1
2.07375153677503 1
2.00065534607789 1
2.06218161404974 1
1.96884969415538 1
2.00293486252267 1
2.01042521725951 1
2.05448810340275 1
1.88699979461396 1
2.04784529499687 1
1.93229438695407 1
2.01036689643947 1
2.03971961931171 1
2.14677972580794 0
1.94719705607148 1
2.06904986845008 1
2.01309313304402 1
1.9831547875164 1
2.0471901975528 1
1.98563406335439 1
1.95622727043702 1
2.03563087388802 1
2.06416803082725 1
1.92614254666485 1
2.01827691005487 1
2.0027989978715 1
2.067230928262 1
2.01919442592171 1
1.92004817388107 1
1.96257068759579 1
1.93621281135271 1
1.94262710152676 1
1.99803747661124 1
2.04135571259398 1
2.14215415608998 1
1.96846811034161 1
1.84241999301823 0
1.92007617778619 1
2.02658906076363 1
1.98773580542446 1
2.03918674282875 1
2.02773956929706 1
2.07548785435975 1
1.95082757146872 1
1.96762420044507 1
2.04866534542433 1
1.8405840086101 0
1.96893620286414 1
1.85735566276066 0
2.10639707944904 1
2.0528295590709 1
2.02974159085713 1
2.02929444408318 1
1.96344183275964 1
2.05141590995669 1
1.9111278766271 1
1.90948884257786 1
2.14575517003837 0
2.0546217958979 1
2.02442300815818 1
2.05312144292303 1
1.93581092501783 1
1.95809593140052 1
2.13694286953619 0
1.99579608816461 1
1.90147504819972 1
2.02725761782264 1
1.9023692886855 0
1.97891468530606 1
2.07603194745739 1
1.91265440198957 1
2.04291118289139 1
1.98834086017585 1
2.00590404173096 1
2.07023560720897 1
1.76237337419964 1
2.03961132203741 1
1.94659904543548 1
2.02108437984289 1
1.980031670239 1
1.96011523396781 1
2.02732688562713 1
1.90301805130298 1
2.03792250595424 1
1.98037129596013 1
2.03289854318111 1
2.03102262248515 1
1.85657600377244 0
1.94469956463119 1
2.04798102908556 1
2.04137207884076 1
2.02078256107877 1
1.95927325877652 1
1.94846420087977 1
2.00149880633457 1
1.98332589069456 1
2.07134316683056 1
2.07065945414316 1
1.95989043284059 1
1.9868220774456 1
1.9706137141549 1
2.02351604267378 1
2.00299428738314 1
1.93383646706258 1
2.09835978909623 1
2.09916659389251 1
1.84435873207164 0
1.99948811928763 1
1.99780407100655 1
2.03663165694624 1
1.99201510051583 1
2.06848627025928 1
2.01835854525744 1
1.99253081354156 1
2.0271849430146 1
2.08617480415196 1
2.10969295185246 1
1.99014792756247 1
2.04607767489161 1
1.98847429461172 1
2.00349040063642 1
1.9468210271006 1
1.97023027378678 1
2.02311938019022 1
2.02956795290445 1
1.94237042519762 1
2.06221274943419 1
2.10925904726084 1
1.9326193721299 1
2.01589351215593 1
2.02442817468445 1
2.09006419376704 1
2.00181062494767 1
2.09032680974443 1
1.95521137266407 1
1.90375597080283 1
1.93413096715362 1
1.94749995780169 1
1.97783100170549 1
2.01220319397621 1
2.02952035064542 1
1.98850638505379 1
1.94656115535972 1
1.94694919082378 1
1.96112089724125 1
1.94107805690146 1
1.98710217226724 1
2.00077276940801 1
2.02201281911359 1
2.01536593069257 1
1.99248443490385 1
1.97413565345032 1
2.00251000032828 1
2.06580887920857 1
2.07240481744313 1
1.9667039295519 1
1.9783362396658 1
2.03201089990328 1
2.03996415351302 1
2.03068318765 1
1.9974237707606 1
2.01767023628186 1
1.94912313722638 1
2.03824333387401 1
1.81563805308736 0
1.81889328259341 0
1.96453469881429 1
2.00938189663168 1
1.8795619605122 0
2.02515836246331 1
2.07380324805157 1
2.03422448640422 1
2.0308491031373 1
2.02874418374531 1
2.06498726277825 1
2.0318989833525 1
2.03969909927512 1
2.05588483552518 1
2.00405228222425 1
1.92880964141426 1
1.97887256050136 1
1.96169101752386 1
1.96443786965661 1
2.01741360601422 1
1.95106035842331 1
1.9293738971157 1
2.06673105974695 1
1.92634977561659 1
1.99930135273708 1
1.94828707996585 1
1.98561136315053 1
1.92949148442462 1
2.00124668833164 1
1.97128630948557 1
2.07901199331623 1
2.05342982520575 1
2.078569834539 1
2.0525209006263 1
1.95282168735921 1
1.87963873603911 1
2.0258897038513 1
1.99003804429384 1
2.1269923303691 1
2.02491663878334 1
2.0169112356598 1
1.99578656603837 1
1.9807349783744 1
2.03323761151558 1
2.01410652263802 1
1.93420762576592 1
2.00455806226603 1
2.06539714797926 1
1.95403058448312 1
2.12739083553375 1
2.12027867287892 1
1.84746932507433 0
2.10747910302643 1
1.9556851564522 1
1.96946400563277 1
2.0205824162181 1
1.97518458141154 1
2.06970322879791 1
2.10229155911299 0
1.98130031096742 1
1.92100699161719 1
2.01609500211064 1
2.06248775318304 1
1.90916538331766 1
1.9314691259833 1
2.03910735105819 1
1.97350487519737 1
1.89848431700917 1
2.07767536194245 1
1.9848365194647 1
1.98086776103613 1
2.04236969975102 1
2.08741810475015 1
1.97965926556223 1
1.94766750221754 1
1.86744398605875 0
1.94415504663531 1
1.99431048184944 1
1.94224118444958 1
1.94862059518392 1
1.96533336903374 1
1.99802552157602 1
2.01592067934241 1
2.00622469083516 1
1.94326345518994 1
1.94331925903514 1
1.97035051011306 1
2.09411033212872 1
2.0683408107452 1
2.12050332424939 1
1.92110669158512 1
1.84362659337968 1
1.9788927612899 1
1.98873362757355 1
2.04698369726843 1
1.99832487233411 1
1.95689556156426 1
1.98234143757677 1
1.92861551437174 1
1.98192651002586 1
2.00940298411504 1
2.11238943599689 1
1.96439501126152 1
2.00921971744356 1
2.00740351437187 1
2.0120347293555 1
1.96645747632838 1
2.03744523349024 1
2.04679345061523 1
1.98901889557374 1
2.0514606365174 1
1.97902634957994 1
2.09599796430691 1
1.93791585771407 1
1.98357018885333 1
1.92675510181615 1
2.0807015602978 1
2.04140329953259 1
1.98803043272392 1
1.98817989857747 1
1.93486313699059 1
1.99568206784252 1
1.96213121979236 1
1.97395166300469 1
2.07207487488886 1
1.90272971041937 1
2.02268510362139 1
2.03100548321597 1
2.07904410048069 1
1.99897930563913 1
2.01688806326499 1
1.88413469756944 1
2.04888188997204 1
2.05254653115552 1
2.01642890564032 1
2.03422492838416 1
2.06837758174888 1
2.0232439866002 1
2.02472558745843 1
1.85824001982174 1
1.94969518157766 1
2.0116899600558 1
1.98551098277703 1
1.98492919235289 1
1.99412582134133 1
1.98178001943714 1
2.04792567047093 1
2.02605073411901 1
2.03008612765355 1
2.06136535678714 1
2.03318155542727 1
1.98064454027686 1
2.01154642062076 1
1.94078732140871 1
2.02621842653604 1
2.01290611770787 1
1.97000581060634 1
2.00890029018887 1
1.97085519735256 1
2.00833860041117 1
2.01711940811256 1
2.0659276243059 1
1.89710292974746 1
2.02087684226401 1
2.01140352937816 1
2.11671854339427 1
1.92389305683627 1
2.03892337892509 1
1.92606552687174 1
1.89536402046746 1
1.95788490161724 1
1.92547169183047 1
1.91164445913915 1
1.97157704750513 1
1.95824702368397 1
1.95322520171822 1
2.0204215696616 1
2.03284636173849 1
2.08432103538009 1
1.9902356697374 1
2.01047640203996 1
2.00629938969692 1
1.93926459163929 1
2.0566771321847 1
1.99842835947839 1
1.97306580402327 1
1.96947631930712 1
2.00685598599566 1
2.03063811285256 1
1.89838262201491 1
1.95134149487433 1
1.9245401548755 1
1.91168884526983 1
2.03750513911044 1
2.01348781043239 1
1.92184288992364 1
1.95304581903365 1
1.91374159854709 1
2.04333489773334 1
1.9721607700717 1
2.02697402208835 1
2.02657820536292 1
1.88197772356865 1
1.96478667241369 1
1.92796738218028 1
1.93429263700053 1
2.0571076529063 1
2.03886640291484 1
1.91839551133675 1
2.03289545945258 1
1.98227282033431 1
1.97021164970931 1
1.87835176780376 1
2.07840460343794 1
1.90795680531046 1
2.04458341409594 1
1.91838099292087 1
1.9832589725453 1
1.9428270268529 1
2.00979591661775 1
2.00849291401516 1
1.98362219753912 1
2.08132574043678 1
2.00348926118944 1
1.90609601855117 1
2.05606170670204 1
1.99800706982324 1
2.06314369124417 1
1.96705286279157 1
1.92709804244045 1
2.05510441872742 1
1.88407798855771 1
2.06680655789672 1
1.89841154744998 1
2.00917187709426 1
2.03195220362536 1
2.01540619615564 1
2.06873977627195 1
1.87766707521198 0
1.97664498042109 1
2.03785387728885 1
2.03526700441221 1
1.88973767655211 1
2.06274547883775 1
2.03260405582423 1
1.93137895533176 1
2.0349588126588 1
2.02855638871642 1
1.97214673506961 1
1.95849296696652 1
1.96863626524144 1
1.99621030470011 1
1.94332408840949 1
1.9850044013178 1
1.99263627635354 1
1.94287540610422 1
2.01967197723411 1
1.98514270571491 1
2.06733450371675 1
1.93857437955775 1
2.08576411200416 1
2.11973234724377 1
1.98615666613302 1
1.92378127706569 1
1.95323770786528 1
2.0586190534943 1
1.99493820896796 1
1.96376281838878 1
1.95308651984621 1
2.00558070043428 1
1.99074262319877 1
2.06645753183642 1
2.03236188719396 1
1.95926271711841 1
1.93992387222498 1
1.85298235482897 0
2.02848269459644 1
2.04128051048235 1
2.13882166283859 0
1.96829433460491 1
1.96114758184157 1
2.09884661145198 1
1.97109626329106 1
1.99216157381441 1
2.01860940189316 1
2.03622997014912 1
2.02125634485595 1
1.96707196079778 1
1.93072623109764 1
1.99205636186301 1
2.03165900799256 1
1.8633189184127 1
2.02124770856019 1
1.91188057282626 1
1.99562706176432 1
2.07092188502178 1
2.03946622759603 1
2.05341380093577 1
2.11121839670248 1
1.95441168169013 1
2.02423548291668 1
2.0249838939925 1
1.9282317924983 1
2.04515146940725 1
1.98730937885938 1
1.94312278676754 1
1.985749969959 1
1.89508081059587 1
1.88085329168376 1
1.95399559269742 1
2.03519436263093 1
2.02677269327999 1
1.97705026983617 1
1.95898671906273 1
1.98314206764347 1
1.96271325659851 1
1.99911117144535 1
2.07773552190138 1
1.96689077440637 1
2.09311667093576 1
2.13802287323255 1
2.09576459565637 1
2.04232051394272 1
2.00689711913838 1
1.88460810723798 1
2.08212471854486 1
1.96197303211272 1
1.96548430872898 1
2.03847624194053 1
2.13252644349701 1
1.94326690699023 1
1.95840899796243 1
1.9356094317208 1
2.05946410265874 1
1.99118252326063 1
2.05796762803129 1
1.91630274774394 1
2.03066378483543 1
1.96531346278096 1
2.00557430715746 1
1.95791837132236 1
1.98914911827452 1
2.03579611521949 1
2.07232068039015 1
1.90149690029628 1
2.05002472551681 1
1.94470775673401 1
2.01955004368527 1
2.1096444513477 0
2.03129679910138 1
2.02141795304958 1
1.91617364228612 1
1.88128757044003 1
1.91346298911587 1
1.97666495594277 1
1.95804425640564 1
2.07088804750346 1
2.09853046346564 1
2.00398169991854 1
2.07029857308373 1
2.03649238727704 1
1.98121682198182 1
1.88566202244272 1
2.01076796347411 1
1.89169840374583 1
2.09262897361494 1
1.92012894986954 1
1.94270989066137 1
1.92892903704046 1
1.98663587545296 1
2.10626170633692 1
1.98796849384752 1
2.00531278652955 1
2.04274800377402 1
2.11813682389591 1
2.05493261944714 1
2.03396641408389 1
2.02127328170457 1
1.95606030212654 1
1.96400678954746 1
1.95910368326022 1
2.04046172569404 1
1.97760153612223 1
2.09319176263729 1
2.10237456480577 1
1.98596065923524 1
1.99601513256622 1
1.9916921891489 1
1.99278081173006 1
2.00706177101153 1
1.93919126813618 1
1.99705386447337 1
1.94267396221439 1
1.97555150674007 1
2.05670959085995 1
2.02547545502403 1
1.96019966632302 1
1.99473966895975 1
2.01568354232218 1
1.96515635962717 1
2.02243068937529 1
1.98046498701768 1
1.8680096701608 0
1.96597577280611 1
2.07203480069666 1
2.09356328573108 1
1.94617139463881 1
2.02742538123891 1
2.01909244129349 1
1.9843954023241 1
2.06397655533146 1
1.90366589242043 1
2.01372717712374 1
1.88602081060248 1
2.10928002003124 0
2.12694165421174 1
2.05527464820507 1
2.00027349766413 1
1.9282733479312 1
1.93998128681518 1
1.9001464918845 1
1.94898204873485 1
2.02624318323772 1
2.01956157041548 1
1.95857311296884 1
1.99534295501188 1
1.96443397885376 1
2.02934658833234 1
2.16190451790201 0
1.92235237472746 1
1.86131076923052 0
2.01277503907405 1
1.95579793026086 1
2.05087139606357 1
2.05997900171399 1
2.02942616238584 1
1.92245040875359 1
2.10100871121183 1
1.93325513193464 1
2.07270438544062 1
1.99774009190815 1
1.94768895576583 1
1.98363587998216 1
2.10906769119112 0
1.90648222705085 1
1.99626959866761 1
2.14560041484464 0
1.97339686715173 1
1.99102200859979 1
1.92978271292623 1
