# Supplementary material for: Bias caused by sampling error in meta-analysis with small sample sizes
Source: PLoS One. 2018 Sep 13;13(9):e0204056. doi: 10.1371/journal.pone.0204056 (PMC6136825; doi:10.1371/journal.pone.0204056)
Supplement: S3 File — (ZIP) [file pone.0204056.s003.zip › results N = 20 delta = 2 tau = 0 sz = 20-30.txt]

"dl.delta" "dl.cp"
1.99313628532178 1
1.87447176051332 1
1.89556762903107 1
1.92560168058936 1
1.67631642839021 1
2.09099245747117 1
1.88973356100438 1
1.89108916059459 1
2.11689746792367 1
2.04025062253402 1
1.69012811924366 1
2.11682124061881 1
2.34916156568398 1
2.25515248928876 1
1.8835055960971 1
1.75360202318288 1
1.86991935931647 1
1.85678983312196 1
2.03081421707973 1
2.14560151500929 1
2.34572418675299 1
2.24226002317513 1
2.03400493598975 1
2.17231603241118 1
2.03397414939018 1
2.41834290904192 1
1.89901726434723 1
1.86285164980872 1
2.05738418290635 1
1.77172338361929 1
1.37606396411766 0
2.14295957558812 1
1.71968665116454 1
2.22339332104906 1
1.89547031736809 1
2.01138415201164 1
1.86123560001059 1
1.91616191302866 1
1.96890106760502 1
1.92802961746524 1
1.86630284203835 1
1.95565699429882 1
2.18954455233423 1
1.94288912311852 1
2.2395055501812 1
2.08590061696038 1
1.98527342453692 1
1.7100345446502 1
1.96618675359026 1
1.80631531132763 1
1.84685170446823 1
1.74122526631472 1
1.80450448666049 1
1.42529613072666 0
1.88462691207508 1
1.98758377093531 1
1.87513589075366 1
1.690732868357 1
2.2239945707818 1
1.92122332296264 1
1.70125112090362 1
1.98591492714124 1
2.59901427247001 0
2.25232127201094 1
1.85638320718519 1
1.9076493609177 1
1.94906215976832 1
2.11452172165212 1
1.58069684756248 0
2.15789483120861 1
2.16401874751973 1
1.97053244936409 1
2.43983632918217 0
1.67914351547865 1
2.15139518205283 1
2.0670646423686 1
1.74465861712645 1
1.93732704290679 1
1.55178169260657 1
1.92121933833274 1
1.84836874277117 1
2.15365683779299 1
1.91365274493582 1
1.94521992800365 1
2.25281616848163 1
1.4758029442757 0
1.65451410437399 1
1.56768677470086 1
1.99832300754901 1
1.98412103152692 1
2.2602793898941 1
1.46741470613031 0
1.98860853285617 1
1.95413885708222 1
1.60565483367175 1
2.37622098446553 1
2.1727970884307 1
1.98731463198507 1
1.85754743631801 1
1.87902017969122 1
1.89987952886226 1
2.03944961525621 1
2.2026623123559 1
2.10622937967494 1
1.95318264342698 1
2.29573470478998 1
2.29096587436241 1
2.12091183059927 1
2.0011729681087 1
1.68175455187387 1
2.21021240516443 1
2.42901311284159 0
1.74937462976869 1
1.84169095317654 1
1.8063691653837 1
1.6365892595695 1
2.00198076816836 1
2.10706022961297 1
2.23130292461562 1
2.61076882034699 0
2.08711789802094 1
2.172644401778 1
1.84993358733935 1
2.29892909152439 1
2.06763061649764 1
1.54975714893332 0
1.54380885488811 1
2.05527831239788 1
1.96895631867358 1
2.12957620078022 1
1.6269886226644 1
2.09277201054692 1
1.91766636370104 1
2.18702474607418 1
2.0743279041745 1
2.22096372742688 1
1.87042824119268 1
2.17080193458075 1
2.0797172696227 1
1.72628001092216 1
2.04917039830213 1
1.82731567566994 1
2.46252201647518 1
1.56662176328514 0
1.493630667254 0
2.14617572130228 1
1.72867137315064 1
2.0482961428427 1
1.91393258734775 1
2.36998642097238 1
2.0720591274916 1
2.28018639944633 1
2.2706174410607 0
2.00209384766289 1
1.78791340389721 1
2.04120875165623 1
1.97031236715097 1
2.07973500964798 1
1.84236781200006 1
2.19135897261781 1
2.39129283979028 1
2.07414832371406 1
2.19264782975033 1
2.00609062177638 1
1.57284881151051 1
2.33272039927184 1
2.61418766665051 0
2.29760014435997 1
2.34567676480757 1
2.00186021008036 1
2.11526607399448 1
2.21180888074178 1
1.96477620015152 1
1.86229511721743 1
2.3853387722692 0
1.83739207814793 1
1.96095176769905 1
2.11990319524817 1
1.92391821742805 1
1.79812953343307 1
1.76654548742415 1
2.21976726532645 1
1.87495695528849 1
2.02882708383737 1
2.37591174944157 1
1.7739546279271 1
2.20892972417433 1
2.14640129707459 1
2.24380275559427 1
1.74557491067428 1
1.89787880089334 1
1.8298782476253 1
2.18718884504205 1
1.92676908586632 1
2.21292811596159 1
1.70566682185238 1
1.67061908504766 1
1.97485770812903 1
1.97959528124208 1
1.87723189673116 1
1.58612134024185 0
2.20451913154643 1
1.94700273150686 1
1.98393456838028 1
2.02306771834598 1
1.71817558544243 1
1.78575097481197 1
2.1324756224224 1
2.05864844452706 1
1.85248880120333 1
2.18529967804753 1
1.80458006092759 1
1.97140610927818 1
1.82141419241168 1
2.02200714166917 1
1.41492965709517 0
2.15723460485872 1
1.81672620930653 1
1.88367501005806 1
2.24824263998942 1
1.93024208375175 1
1.99801194883447 1
2.1139159397134 1
1.98365516779164 1
2.10466485738637 1
2.15964123473261 1
1.87406603674459 1
1.89699960267707 1
2.09035172464436 1
1.97613191665812 1
2.10124572650843 1
1.83803299693858 1
2.43508741980972 0
1.91941703626824 1
2.22497420459551 1
2.09527317552028 1
2.33643548884338 1
2.35609975657478 1
2.24492882240604 1
2.1715096619691 1
1.89106287986708 1
1.84710469934279 1
1.79852298436965 1
2.0945883200064 1
1.73580060069567 1
2.49438845190424 1
2.14324751345369 1
1.99748537693795 1
2.17062048934627 1
2.44730277836462 0
1.69265881399075 1
2.3256364943913 1
2.1014889226483 1
2.46877437721806 1
1.99801448480686 1
2.01708765814397 1
2.44720215292967 1
2.10151104444696 1
2.11948455523506 1
2.15782474406625 1
1.75882119927736 1
1.57676387672204 1
2.28006428171646 1
1.96892361899413 1
1.72720469998544 1
1.93128564339557 1
1.79377173926506 1
1.93729155929147 1
1.95888627996128 1
1.81028478739468 1
2.057716751053 1
2.20037691894123 1
2.2118152255695 1
2.12615781204054 1
2.21892098113731 1
1.76945809025209 1
1.73115156895214 1
1.94796241522498 1
1.87472437135051 1
1.77059577645479 1
1.87392454277565 1
1.9838817328055 1
2.06887291785724 1
1.77498665617343 1
1.96368815906642 1
2.65926336289108 0
1.92335939673852 1
1.8214376415175 1
2.13045471760579 1
2.20106537656976 1
2.1842484841995 1
2.582526102691 0
1.93622039355145 1
2.00248482363679 1
1.7996329453921 1
2.14237756432704 1
2.03795734015802 1
2.16207895404386 1
1.71165452700026 1
2.23611729114941 1
2.18597366297804 1
2.06606450953449 1
2.27330665215607 1
2.09838185929728 1
2.00439065475675 1
2.00104842324041 1
2.22902295198429 1
2.09693488370318 1
2.06812584087732 1
2.10300084715284 1
2.07466704117689 1
2.1571970523891 1
2.07782971077679 1
2.10123040678529 1
2.20598147409428 1
1.88695210215222 1
2.04232345676687 1
1.75232426452293 1
1.85370191787982 1
2.40676445918249 1
1.91530708138547 1
2.04633711598245 1
1.9337052880808 1
2.25171200634146 1
2.10557539088109 1
2.02442566833926 1
1.95972410277633 1
1.64215874739407 1
1.77878879034393 1
1.91420370406662 1
2.06272073960747 1
1.7634611813824 1
1.97323480938361 1
1.94432168959009 1
2.27162795287134 1
2.00632339209206 1
2.01420631965913 1
1.96917955422423 1
2.32830553005415 1
1.74458720689302 1
2.04524679441393 1
1.67431592999227 1
1.96427111822483 1
2.22323331311368 1
2.09915315117744 1
1.91116686777072 1
2.18462973441071 1
1.78001868044216 1
2.05649764831517 1
2.18703474269949 1
1.78050590829521 1
2.28021789873645 1
2.09468633103911 1
2.05128185842038 1
1.68628781511813 1
2.23254813398233 1
1.88115668161413 1
1.79860242798405 1
2.08841048984439 1
1.89435064572247 1
2.13896737584329 1
2.44827648220845 1
2.27511863625086 1
2.13646364075535 1
2.12244024046186 1
1.8034537346143 1
1.96392937432158 1
2.0188854724464 1
1.96385649671148 1
1.83727058926773 1
1.85747058537093 1
1.85395381615437 1
2.32503990598975 1
1.70216413115277 1
2.12167292680861 1
1.98255678237161 1
1.89459703255067 1
2.03126271980251 1
2.02114499647184 1
2.18491440771319 1
1.68812227850669 1
2.15670430499683 1
2.01254609297001 1
1.8123980703053 1
2.04011081328714 1
1.83302741426044 1
2.23938012075882 1
2.20162090396229 1
1.93418195809814 1
1.990540124287 1
1.87894664853472 1
2.06279992209068 1
2.30435805605432 1
1.81467907108979 1
2.19643418723202 1
1.87561932627272 1
2.30140047626657 1
1.86628300002169 1
2.25582110864197 1
1.86690178256942 1
2.01619280451537 1
2.11960512352626 1
2.07027514917316 1
1.77230424699607 1
2.00278930779662 1
1.78241877310003 1
2.09281725747536 1
1.96010274356565 1
1.95144009321976 1
2.19547978376283 1
1.72888483364843 1
1.7968199110067 1
1.73009066464575 1
2.36927891726567 1
2.18251025489065 1
1.89220268108233 1
2.0645389699333 1
1.8664145074998 1
2.1166368965532 1
2.54909984306511 1
1.91297783705521 1
1.80860046767523 1
2.35146607938555 1
2.00403947371604 1
1.48796717208912 0
2.30896517070331 1
2.37937394584031 0
2.23916743945342 1
1.74933531740903 1
2.26762593589731 1
2.12647466152019 1
1.91255030736581 1
2.06393734269343 1
2.18935787465938 1
1.95661121783634 1
1.95560591448501 1
1.75757968571512 1
2.03752655810114 1
2.10306522969485 1
2.12325283374882 1
2.18580094596604 1
2.10892314148785 1
2.37067125050645 1
2.25933956783427 1
2.30006833727554 1
1.95244610031304 1
2.1324714394743 1
1.79383919400621 1
2.17889231531604 1
2.2947162227031 1
2.15152822983579 1
1.82697207283067 1
2.12193389175776 1
1.98723419975389 1
2.3950944509755 1
1.84178858608917 1
1.9633843345348 1
2.26921852978564 1
1.88490343907514 1
2.14754469912356 1
2.35186385561045 1
2.00262669121719 1
1.99112526003318 1
2.17337430539544 1
2.20401115471648 1
2.01422119558851 1
2.03809588495687 1
2.62237637207661 0
2.17568323933055 1
1.83823751848028 1
1.72068969051359 1
2.01763882987076 1
2.27439070493442 1
1.73228788173995 1
1.70947787159419 1
2.36401002280916 0
1.82074210173465 1
2.08494991369613 1
1.89337570276284 1
1.64745820546663 0
2.07156846185487 1
1.78176995923345 1
1.599309304931 1
2.28904744556451 1
2.16779415207954 1
1.97305502899012 1
2.1588691608042 1
2.45010866945678 0
2.04764014103258 1
1.88335772237865 1
1.7529544248949 1
2.08654340775377 1
2.1764243727839 1
2.3296927798042 1
1.94852512704724 1
1.69300213728996 1
1.959263377421 1
2.23405863583847 1
1.92731261802385 1
2.29157048876806 1
2.17470716837439 1
2.11857960371857 1
1.88928158499073 1
1.91700325972467 1
1.83216560233267 1
1.97059439625891 1
1.79081942688378 1
2.23479413602181 1
2.06391811392534 1
1.85523707665058 1
1.84929106458346 1
2.23350794934611 1
1.84001739273179 1
2.16702382238863 1
1.66084065334494 0
2.19088811444878 1
1.9354780830799 1
2.08422536855412 1
2.05745079133319 1
2.17335636844471 1
1.72174552972934 1
1.88531604269877 1
2.10510867975518 1
2.16930111010816 1
1.88884962696132 1
2.23539840530586 1
2.01717764164816 1
1.92366150407626 1
1.92446045322083 1
2.3373285948246 1
2.05131244458574 1
1.79392945737752 1
2.07308687857511 1
2.11490922897587 1
2.06583939014007 1
1.93582387508474 1
2.21934054201542 1
1.86599790049595 1
1.7907187799334 1
2.02209374100054 1
1.77853379961247 1
1.96993442627316 1
2.26242317612664 1
2.17798904423833 1
1.84086312269845 1
1.99328565689514 1
1.96137116675193 1
2.47963300215701 1
2.17346139577941 1
1.89293283603647 1
1.49291270834781 1
1.89352750466512 1
1.74359652532977 1
1.96768372635306 1
2.10885858565381 1
1.85578752160382 1
2.16585079718274 1
1.79635488738494 1
2.18162893125634 1
1.70873213913234 1
1.82716683112354 1
2.21039538627046 1
1.82169048326831 1
2.03045979811377 1
1.93025931996687 1
2.33722734619905 1
2.182828713412 1
2.0635252112702 1
1.9583045377213 1
2.20693760513429 1
2.25149399609225 1
2.37666956886084 1
1.85483751729684 1
2.50144090527679 0
2.18972223979151 1
2.12633998240927 1
1.89002314354768 1
1.99612360141492 1
1.82049760618002 1
2.27549913366857 1
2.15278013644547 1
2.19207480652939 1
2.42832418117036 1
1.53572112531028 1
1.91782451716021 1
2.06699290434344 1
2.39977623876261 1
1.6518219564161 1
1.78435784260221 1
2.24232270378376 1
1.85117312818352 1
1.93689740481495 1
2.0137220236843 1
1.99699741717125 1
1.8653222702688 1
2.23255203904694 1
1.86896536532524 1
2.09414481266549 1
2.18156607575776 1
1.74943655721569 1
2.18007786788025 1
2.37627030933637 1
2.04972429981868 1
1.75055775569271 1
1.71022255861336 1
1.83356905925454 1
1.97281218077409 1
1.78184857429464 1
1.79415991644271 1
1.79330477681526 1
2.08549515578439 1
2.22057760398388 1
2.03855166979616 1
1.87207479691793 1
2.19593194122296 1
1.9658755544393 1
1.97851094870136 1
2.1253469672417 1
2.1133907693199 1
1.67429902993539 1
1.77771003695794 1
1.84037220355155 1
1.90921326209779 1
1.70256089267248 1
2.00979655521598 1
2.13070160330042 1
2.26970558828617 1
1.98254788741306 1
2.25830932627129 1
2.05938628237504 1
1.97177080223047 1
1.88735870355996 1
2.22857044384911 1
2.14711450353516 1
1.82709972703964 1
2.28000766274088 1
1.82725652031757 1
1.95334855811153 1
1.54141772369626 1
1.85429125574634 1
1.72468812269331 1
1.95739733929947 1
2.02732514426903 1
2.23362858288601 1
1.78883391105741 1
1.88050616089615 1
2.20650022602299 1
2.09788689666524 1
2.13476467722901 1
2.03054909134392 1
1.63512066188233 1
1.90116419919745 1
1.95824642901642 1
2.01611195227947 1
1.94876765979213 1
2.06578895037056 1
1.73566217696658 1
2.20995095365007 1
1.70136556059846 1
2.1130995918443 1
2.29090698385208 1
1.66566204006971 1
2.15199659609208 1
2.20893255364034 1
1.70136397309035 1
2.35440858223183 1
2.46077902631073 1
2.07832318534047 1
2.33647012841555 1
2.05297816658905 1
1.88778314434726 1
1.97706702801406 1
1.70097939159811 1
1.76877954047995 1
1.95871844026788 1
1.98514781774783 1
1.75556471195423 1
1.85691403540586 1
2.30952871012645 1
1.72669461292257 1
2.26346469541487 1
2.04321401503949 1
1.89586079227248 1
1.80765182307631 1
1.98487129632574 1
1.8604254920574 1
1.77811226907434 1
2.03696882002436 1
1.91334654146556 1
1.95354159542958 1
2.0266590583041 1
2.55039365567005 0
2.09367925039338 1
1.7601806556859 1
1.55350833980346 0
1.50912554298689 0
1.67170670722737 1
1.96478945848937 1
1.81760191719268 1
2.27676698651143 1
1.77005218883217 1
1.7974840213054 1
1.88161989124247 1
1.85031612820558 1
1.70784125243859 1
1.72615174429197 1
2.09549136286166 1
2.30824313779816 1
1.97293549594851 1
1.73958721733179 1
1.99300414047123 1
2.04944293687366 1
1.83163169925166 1
1.92408389443558 1
1.78725848083529 1
1.86757550482639 1
1.87007182027051 1
2.06848040084323 1
1.93189713797418 1
1.90655859527489 1
2.26150610416545 1
1.68029361490952 1
2.15808633957896 1
2.07272954684702 1
1.88658548347698 1
1.99358907157067 1
2.04696572040522 1
1.9796090564088 1
2.52177422821058 0
2.43520031482 0
2.15618404782608 1
2.35229610674864 1
1.76934809148243 1
1.95336916858195 1
2.2493653984774 1
1.85936587255666 1
2.02309128801854 1
2.07714291205916 1
1.65047414862416 1
2.0019628132898 1
1.75517929519717 1
2.08162506897204 1
1.98246620930575 1
1.65914635909156 1
2.01919747932001 1
2.38610080492122 1
1.81875469446559 1
1.87726243897069 1
1.57128756970185 0
1.82864270667057 1
1.87456355640029 1
2.06495190646291 1
1.66339668589345 1
2.29036999331103 1
1.64303851693934 0
1.73647022582111 1
1.84837033768372 1
2.35825054085755 1
1.91712967640853 1
1.97840005811554 1
1.75775411411398 1
1.99995220172156 1
2.20209703563736 1
1.99788408980523 1
2.20621959201674 1
1.90260432850356 1
1.87044893818741 1
1.81375060508838 1
2.08722703717241 1
1.96379991159773 1
2.28941450059678 1
1.84761744604761 1
2.03308806052903 1
1.76947305714861 1
2.00436834058707 1
1.97430888414529 1
2.2002231882648 1
1.92447335370682 1
2.03194637478491 1
1.71003837891975 1
2.00612356283406 1
1.800043092597 1
2.06792361861408 1
1.94737850756696 1
2.09891851579657 1
2.39234214608054 1
2.13670408381981 1
2.08735428786405 1
1.71374518487099 1
2.28479692169206 1
2.13230159221118 1
1.70044666535116 1
2.06987622402939 1
2.17216194435877 1
1.87825273777908 1
2.19916493383941 1
1.83185291908158 1
1.79893862497349 1
1.87286829959387 1
2.03148922213457 1
1.96889731176964 1
1.71286317718796 1
1.90624852390416 1
2.04556402148709 1
2.25253152519209 1
1.9137928539062 1
2.03958768366102 1
1.54390768034358 0
2.24062345594215 1
2.16549084929598 1
1.96094610552347 1
2.27280242816533 1
2.47985498555011 0
2.0700963406081 1
2.00496174507103 1
1.8174909201879 1
1.99530447334623 1
2.30170284281043 1
2.07827736513263 1
2.19984084247204 1
2.01373350650972 1
1.79988703357858 1
2.00126274881261 1
1.64401467938638 1
1.88373114666334 1
2.00012629742982 1
1.88109234183611 1
2.3453960354067 1
2.31464626844446 1
1.90781552350778 1
2.23607974125831 1
1.58473832533687 1
1.90989902305264 1
2.06513563723656 1
2.159994609046 1
1.58340361048162 1
1.65175069360381 1
1.803912213778 1
1.72015758867604 1
2.09695392460471 1
2.01494662857829 1
2.1169646173351 1
2.12977991199885 1
1.71755729811608 1
1.89573086989859 1
2.26362858413693 1
1.94908961069206 1
2.17175604995861 1
2.29546491571248 1
1.8594759199476 1
2.14939702223508 1
2.34608016730419 1
1.87048600927997 1
1.81328594155352 1
1.55578102193664 1
2.40732545019744 0
2.09808381965116 1
2.02721740666693 1
2.26639453931372 1
1.98855391167286 1
2.35329199033752 1
1.90864907952498 1
1.5631637819901 0
1.996966858882 1
1.71423756597407 1
1.90808929505318 1
2.02018771132857 1
2.06598518992667 1
1.5700916298305 0
2.10902081609568 1
1.92276089281013 1
1.86520216514403 1
1.92472566780871 1
1.87049397760667 1
2.12345043654492 1
1.99759073963344 1
1.79992982732584 1
2.12797085812554 1
2.0590323514223 1
1.89598946527833 1
2.2637087137108 1
2.20692838095347 1
1.97505874864614 1
1.91325697560241 1
2.0102414536806 1
1.78856086485775 1
1.89206837240346 1
2.28008148555902 1
2.07912891464232 1
1.89316930877861 1
1.86334332518379 1
1.82855421465293 1
2.30408871673579 1
2.13860894005746 1
2.18280626786384 1
2.06150132511552 1
1.96302117471827 1
2.07289256263307 1
2.03301082416511 1
1.74082974007637 1
2.07507594106896 1
1.98270904020999 1
2.17146744645945 1
1.67195960011072 1
2.15039474894782 1
2.46851658102878 1
2.29440641517197 1
1.99133960407234 1
2.46175395431085 0
1.96342466452161 1
2.18140282627707 1
1.79090940756189 1
1.67106940448035 1
2.26353717587615 1
1.98267513182033 1
1.81438529405079 1
2.10277993128509 1
2.10111622985289 1
2.04782979856934 1
1.84370734069474 1
1.75404023025443 1
1.64189351266906 1
2.20255788511043 1
1.74823946473765 1
1.92197407611319 1
1.9676403961816 1
1.68509516249317 1
2.06202747039044 1
1.68282435295914 1
2.15516226332569 1
1.76001665344075 1
1.90841666093033 1
1.87569874004971 1
2.11166990134178 1
1.9483571908278 1
1.89206158236629 1
1.99601810668072 1
1.88790041650926 1
1.55020283437443 1
2.58123329907716 0
1.95405825860885 1
1.7561953245791 1
2.05028624697084 1
1.99662584922457 1
1.44817704519332 0
2.15924197297526 1
1.8645552104885 1
1.61708889043334 1
1.86728861999145 1
1.70058900812461 1
2.16157552686735 1
2.14939616649677 1
1.84481960016324 1
2.15167104231021 1
1.70124822051908 0
1.88977658330113 1
2.42224384035557 0
2.08612709578483 1
1.98115947677324 1
2.36719160477355 1
2.04245861791721 1
2.36800545663316 0
2.20724538449523 1
1.97152618866786 1
1.92701135835174 1
1.9850844807176 1
2.12858680676067 1
1.76807477378299 1
2.14911762030063 1
2.10470363164283 1
1.82013248417863 1
2.04473862484054 1
2.07811261038621 1
2.6111648934796 0
1.86613596606737 1
2.16389159270118 1
2.44439154530771 1
1.83277811240263 1
1.9112626218941 1
1.88047239972443 1
1.85001718146174 1
1.86865170301327 1
2.12144202835378 1
2.16285505926316 1
1.90663276206313 1
2.26884273402939 1
2.15204384914831 1
1.89969930203616 1
1.86346741315008 1
1.97749753527775 1
1.55467274816091 0
2.06254493894173 1
1.89021560347114 1
1.67993366733925 1
2.27476486520027 1
1.68107886155475 1
2.12855403186365 1
1.80042702393612 1
1.94358265783217 1
2.09393693216137 1
1.95176507067288 1
2.15928697256103 1
1.94367951245624 1
1.79437568786562 1
1.92822641141109 1
2.24186917712374 1
1.82144156829144 1
1.80218517830674 1
2.00290430079 1
1.92926924642651 1
1.76796884808918 1
1.89539954987485 1
1.93054098056777 1
1.83643822844481 1
2.14889696432801 1
1.92710967200793 1
1.62366585189835 1
1.88405741025649 1
2.28578068101249 1
2.09978916780006 1
2.1372189062911 1
1.64285082980067 1
2.1335346136396 1
1.84491218495556 1
2.23869690013418 1
2.06221185676592 1
2.1478201362594 1
1.89396821646075 1
1.68973075372053 1
1.69453325988589 1
2.1353899428197 1
1.91680114202109 1
1.93929838924291 1
2.3069766617195 1
2.21279752448744 1
1.80937743863398 1
2.02550670211333 1
1.97446762799444 1
1.7027031800803 1
1.88052758013319 1
1.7314845847979 1
1.39864315136302 0
2.17199850539105 1
1.98307102536052 1
2.22866391832943 1
2.24407176892666 1
2.33132393093681 1
1.86452270795735 1
2.24813981822184 1
2.02248190129224 1
2.28855338187775 1
2.16707422995497 1
2.05488393273505 1
1.95829647524137 1
1.93647801851545 1
2.39872662308851 1
1.7240151203777 1
2.13169070053057 1
2.05969979016339 1
1.85010981989722 1
2.06084922100117 1
1.96926571948079 1
1.66477407754619 1
1.99577434620488 1
1.82400926197578 1
1.83909798264139 1
1.74535567609812 1
2.06426182450528 1
2.20077443076469 1
1.91721424422803 1
1.93943974498354 1
2.12533507503787 1
1.89897815287395 1
2.05688579293723 1
2.19073007916714 1
1.88973558430141 1
1.98643859245017 1
1.72808140701833 1
1.93397536490721 1
1.98995272958971 1
1.9472498567785 1
2.06530728263941 1
2.17880882706019 1
2.05747484768533 1
2.17980305012441 1
1.87794904335562 1
1.86244093507121 1
1.9077790126793 1
2.25502301401226 1
1.93609398179377 1
1.40978007369432 0
1.9733408517639 1
2.30603051001889 1
1.83792183429688 1
2.29635712229028 1
1.84813908393572 1
1.98187587988532 1
1.61209095670467 0
2.2888195381706 1
1.86852984590175 1
2.32845516854438 1
1.75076431354685 1
2.0085065656573 1
2.10045579006924 1
2.18739011483403 1
1.6716237848033 1
2.0413205999309 1
2.06384076666439 1
2.2042154275441 1
2.19433470723212 1
1.44064081747153 0
2.11974491382183 1
2.00472019875248 1
2.52642931391687 0
1.77345343158256 1
1.98271275955781 1
2.16017159085487 1
1.8889581211794 1
2.18125393808124 1
1.79865249657223 1
1.69358197174866 1
1.85819438881299 1
2.04467063003566 1
1.41552611710445 0
1.80518865733975 1
1.80403709375566 1
1.97375080950373 1
2.32028366025375 1
2.31955722860927 1
2.44046711160613 1
2.31558328406781 1
2.15961994062748 1
1.89463399331506 1
1.61641209423992 1
1.93859553012649 1
1.90203954298453 1
1.78082147992857 1
2.36703859530127 1
2.41048866251897 1
2.21563961057141 1
2.05645385402601 1
2.04531963350822 1
1.94922953357782 1
1.62600190626883 1
1.73560188854908 1
2.27544482744626 1
1.86472824412203 1
2.17899379307893 1
1.77682320419029 1
1.94960158095811 1
1.71222504487528 1
2.00106717803859 1
2.25683245313432 1
1.80781029179822 1
2.05143185898047 1
2.03923775131994 1
1.85507117338211 1
1.78406275559903 1
2.28657479174582 1
1.81610678129215 1
1.86301261814677 1
2.29426846503128 1
2.1007812892029 1
2.34252711342477 0
2.25408349464199 1
2.03305540574172 1
2.13132243887941 1
2.04038592215943 1
1.93239030243408 1
1.72003094781619 1
1.85298928176361 1
2.14699158438214 1
2.14558959142739 1
2.10076727353235 1
2.16076277156919 1
1.87458503691585 1
1.68904177255055 1
2.46696390174668 0
1.6251921663158 1
1.87568633133826 1
1.62235462984918 1
1.79848432454174 1
1.89174172242231 1
2.14583052480665 1
2.07112834978017 1
2.47637277413486 1
2.21283386337703 1
2.01149278428279 1
1.96469585747162 1
2.0973106716968 1
1.94026340094211 1
2.05015580647223 1
2.18151531732176 1
1.69407601784569 1
2.21678656842527 1
1.68016345384003 1
1.67671958877661 1
1.82090028558729 1
2.10684688013769 1
1.84254010463549 1
2.34467413861058 1
1.99558434109231 1
1.67661315231145 1
2.04956747763296 1
2.16590935715243 1
1.92371973642833 1
2.13744081625552 1
2.12578077391729 1
1.9059040429537 1
2.03004487058085 1
1.84842377654892 1
2.10860963499965 1
1.60577033524127 1
2.00415555520266 1
2.22996521960799 1
1.83562721061927 1
1.83176569618513 1
2.14117389344702 1
2.47778686912346 0
2.1191741077171 1
1.51776328032358 0
2.30843524085967 1
1.6345021954993 1
1.76152706066023 1
2.10587214093069 1
2.06866859615048 1
1.72080194717144 1
2.1691171387896 1
1.76522578212002 1
1.72526236360643 1
1.389138966644 0
2.28910863534276 1
2.1762125918418 1
1.85965785823766 1
1.93554443701063 1
2.03631892429222 1
1.81823334064672 1
1.79198391571932 1
1.98012285955951 1
2.13661518689886 1
1.93946227427531 1
2.17942994957289 1
2.27837386455486 1
1.76707432809518 1
2.02187966223169 1
2.24557093099008 1
1.73604627088464 1
2.29971515586406 1
1.63127459833242 1
2.02615513480426 1
1.96423875889604 1
1.93287811712421 1
2.4026306302451 1
1.93766605824469 1
1.76899097665517 1
2.06748337229357 1
2.13053900901258 1
1.91431824382128 1
1.75179681280709 1
2.11419469533949 1
1.61670901729667 1
2.15062582027928 1
2.0137840383794 1
2.11887033808494 1
2.08184570935298 1
2.06447226362692 1
2.09544193076494 1
2.1036226410729 1
1.69360688133058 1
1.98010345451953 1
1.74663686037651 1
1.79793582001694 1
2.73500965227444 0
2.15789292409297 1
1.9873110077165 1
2.09279578012296 1
2.17462979513625 1
2.06223929638664 1
1.62294669084946 1
2.00053551271078 1
2.16364380928062 1
1.8821137984558 1
1.8789173418393 1
2.13272135618263 1
1.94299974232688 1
1.94821687992183 1
1.87604328943701 1
2.28288488436938 1
1.93396158326727 1
1.65022472962602 1
2.50136447954341 0
2.17517020040728 1
1.88934741356753 1
2.03708625622499 1
2.29700227190486 1
1.91725726166945 1
1.660592569724 1
1.86928926941895 1
1.9565129412923 1
1.73908289596048 1
2.01188126534991 1
1.91949031697203 1
2.08178313028125 1
2.15619825749308 1
2.28731608241172 1
2.09373010426586 1
2.30407020541218 1
1.97534427652263 1
1.96341163917689 1
2.19053283679648 1
2.06725690045306 1
2.26797388855061 1
2.07015633001413 1
1.90405936418413 1
2.10943599682257 1
2.22887693978456 1
2.38784934431634 1
2.55959584816199 1
2.17429693608535 1
1.97014728425101 1
2.0894712713905 1
1.80870875116438 1
2.03096110860879 1
1.94748279328632 1
1.85726637011602 1
1.91192003771185 1
1.96760765761329 1
1.90431877706421 1
1.9477292284779 1
1.78034983220486 1
2.06619106525322 1
2.18529124822807 1
1.99421783304155 1
1.67288939031262 1
1.72390725789516 1
2.1050838233323 1
2.03434786521237 1
2.22431261440992 1
1.97934866993584 1
1.66933032995708 1
2.08318661836003 1
1.71062864196774 1
1.75549979409823 1
1.88009755792172 1
1.9104694778607 1
2.11761615704059 1
2.24578672993058 1
2.05409863692648 1
2.07173175634198 1
2.05889974016557 1
1.82284888288005 1
1.87775557426549 1
2.2148966406164 1
2.09380220993482 1
2.23797638495429 1
1.60224664276841 1
2.27034332327507 1
1.76170893341431 1
1.81639757174905 1
2.10019454876404 1
1.8188443266756 1
2.36307994696117 1
1.4902276777281 0
2.04476534624126 1
2.19346949276251 1
1.81774197706044 1
2.04243178093233 1
1.89114695786851 1
2.05725481511725 1
1.83377329524501 1
2.08728728051767 1
2.20949100992396 1
2.03014544883752 1
2.07812656551135 1
1.95844042635495 1
2.55268236460693 1
1.91845698566238 1
1.58027369994617 1
1.99849332506019 1
1.95435875424326 1
1.83116421736253 1
2.17564959740143 1
2.3568616061695 1
2.02527210930878 1
1.99387243751525 1
1.9716303685674 1
2.17973290417271 1
2.14386909034814 1
2.02612030826355 1
2.2425393170773 1
2.23698758368029 1
1.51406911386546 1
2.38144382805637 1
1.91022235171878 1
1.86275890350947 1
2.13717842032993 1
1.8827712619747 1
1.76425711279657 1
2.1657381723561 1
2.35740922626214 1
2.13976037936912 1
2.14670459163434 1
2.22732732412849 1
2.04030786749575 1
2.39579562632918 0
2.14967432878068 1
1.41547392794413 1
2.16795987103206 1
2.06656137673972 1
2.0883074866995 1
2.06961156415177 1
1.8036450029785 1
2.02875436491781 1
1.72024997569917 1
1.90441063182086 1
1.95086635399178 1
1.9518456149297 1
1.99033815558656 1
1.49159265646583 0
2.0829018565589 1
1.72606397826096 1
1.94532571658764 1
1.83986061099273 1
2.35397720993799 0
1.84036587571272 1
1.90218136189841 1
2.08057992827692 1
1.95592896199825 1
1.96094252995466 1
1.92730341561487 1
1.75242686296266 1
1.89629094937323 1
1.74936967993009 1
1.77555243013554 1
2.07066536686217 1
2.10646100833528 1
2.07876490302405 1
2.09864572019548 1
2.04674775000385 1
1.90171935792918 1
1.93221628339549 1
1.86371659014771 1
2.17011810904267 1
1.89934112162916 1
2.15765918894829 1
1.99576046693955 1
1.64298112531827 1
1.8849002385797 1
1.53153093676634 0
2.08470359254585 1
2.07785718020624 1
2.09904845963157 1
2.44627912698016 1
2.15386971274348 1
2.04009581919206 1
1.61670979899227 0
2.17457527570693 1
2.04375331504457 1
1.75022370540478 1
1.66893555355693 1
2.24591665642448 1
1.94706284227673 1
2.10839327355044 1
1.88206218528574 1
2.11243016649969 1
1.85085103890887 1
2.15718357384512 1
2.13177171530819 1
2.26244497922975 1
1.82385450172867 1
1.73002004186134 1
1.84902573435507 1
2.040380974096 1
1.77014343535602 1
1.79807027830589 1
2.0050719960684 1
2.00161616938363 1
1.8017172594197 1
1.65910545160584 1
1.71957018288885 1
2.08418464767871 1
2.21957336431276 1
2.03168509952926 1
1.75327186804108 1
2.23313658014034 1
2.26636724855589 1
2.25151064324134 1
1.96688769192013 1
1.87221591096745 1
2.20093440504842 1
2.33451654739114 1
2.12386808170558 1
1.85571126280938 1
2.28445080286478 1
2.48501263981697 1
1.60603725441646 1
1.71328926822363 1
1.99730653053622 1
2.1789984609271 1
2.0132296184148 1
2.40041631702987 1
1.87173340409737 1
1.41628704939344 0
2.30870756607374 1
1.89166823331989 1
1.96407740160128 1
1.62426509955626 0
2.03768371935651 1
1.9245457955329 1
1.91407460048506 1
2.08676054181741 1
2.13471516470908 1
2.24416637027884 1
1.86873965445545 1
1.95987692685743 1
1.87785974208711 1
1.80112384065928 1
2.14266962000593 1
2.27858104209882 1
1.80957849892072 1
1.76156758161364 1
2.02722237151383 1
1.82585817479959 1
1.83657658892823 1
1.8843311598916 1
1.96746810748086 1
1.58813938875715 1
2.10341565738295 1
2.17712018704369 1
1.96652156858252 1
1.82109528005096 1
2.18011598441718 1
2.3654927714425 1
1.98048059723682 1
1.8318467002184 1
1.90798447610689 1
2.12832203034443 1
2.1389821515026 1
2.32454906948054 1
2.30715404905124 1
2.12020935432824 1
1.90466181007943 1
2.04813748641801 1
2.28432757557501 1
1.97611458577664 1
1.60441112322013 1
2.13884856166436 1
2.01299323850435 1
1.73611648644104 1
1.90649660785322 1
1.83312058035577 1
1.7698461782043 1
2.15261890841914 1
1.88132072214636 1
2.00192506108463 1
1.57823935708481 1
1.71391433528724 1
1.88329131086175 1
2.14702088387113 1
2.15106990205885 1
2.123290448017 1
1.95534579800278 1
2.29303811488619 1
1.93852895894985 1
2.41510603412346 1
2.32802233246802 1
1.9185620244985 1
1.98618263594323 1
2.27347612903582 1
1.98945247143912 1
2.10464451872375 1
2.05901757021046 1
2.11250466830873 1
1.66368578438944 1
1.59282026030556 0
1.96891028125625 1
1.91077974443236 1
2.18870641617719 1
1.813938726571 1
1.65767056659179 1
1.71440289225035 1
2.13713567641052 1
2.11474524752004 1
1.82200211760866 1
1.78009815185383 1
2.37450852365683 1
1.98247894952241 1
2.01036295712121 1
2.09925247355868 1
1.80590621992326 1
2.08815945356252 1
1.56715667766691 1
2.2715667121567 1
2.00072271658527 1
1.72969972258874 1
2.01915625820045 1
2.03100070951788 1
1.57275330696939 0
1.9454211257704 1
2.21967369419218 1
1.82081610778825 1
2.03215463663481 1
2.15856950638374 1
2.07128824976923 1
1.9883855589401 1
1.79744515992101 1
2.02410852518408 1
1.89500124238653 1
2.07771864294563 1
1.64824193238077 1
1.75826672261 1
1.9854163783526 1
1.84266477776015 1
1.94811616823315 1
2.09926716521727 1
2.19739179589631 1
1.72096235814027 1
1.94016456865214 1
2.09395712798281 1
2.2280270912055 1
2.01032824641167 1
1.93369664299696 1
2.00308890060407 1
2.28704586896623 1
2.07709809484748 1
2.18437849490145 1
2.2013314207767 1
1.91473819490544 1
1.89449222606413 1
2.07967012141648 1
2.03578796193741 1
2.43971250520036 1
2.07872338827466 1
2.03845105765775 1
1.78381068132159 1
2.13336656765448 1
1.85599998877299 1
2.14059640417698 1
1.73255665051911 1
2.04741895194819 1
1.65895077049007 1
1.79828528012758 1
2.07130597098756 1
1.97993947574194 1
1.5548938160013 0
2.28181516371067 1
2.01384025139348 1
2.35602943501653 1
1.98109656354031 1
1.99812729032195 1
1.91096202155275 1
1.82590332575478 1
2.16227154084535 1
2.07083736831382 1
2.26979666349735 1
1.46318799725438 0
1.93490736030312 1
2.17354376460297 1
2.38557494848608 0
1.82747542770416 1
2.29069700719021 1
2.03430464722308 1
2.01120757750663 1
1.85555804027374 1
1.9695266282201 1
1.95520712738648 1
1.83040245432839 1
2.1587448727332 1
1.93234369766498 1
2.0443749719715 1
1.8255612225531 1
2.54417006399661 0
1.79384632960643 1
1.96788846077455 1
2.02958086480503 1
2.27893133631593 1
2.24613945657523 1
2.37413390393059 1
2.08854356276468 1
2.09879581884568 1
2.11628909764427 1
2.30175135297943 1
2.14893992776811 1
2.21825146332284 1
1.97172928169825 1
1.83833119908454 1
2.01123294121288 1
2.13061924695192 1
2.042805746661 1
1.91135832632811 1
2.16033286692235 1
2.04672170965344 1
1.53512068828267 1
2.02475340321923 1
1.89588959265589 1
2.23127373807401 1
2.09634382535845 1
2.12284159889419 1
1.90911670444318 1
1.65353081198699 0
2.06065472096293 1
1.90892193596457 1
1.96226704583391 1
2.04949926055583 1
2.15270709018654 1
2.12384378771212 1
2.25779524030054 1
1.68463456951487 1
2.09652072130038 1
2.18974380688314 1
1.4978379621068 0
2.24977091747394 1
1.74351731147692 1
1.95895824425807 1
2.10377330113524 1
2.03541300722653 1
1.91442535608216 1
1.80144897385221 1
2.23067305789004 1
1.91409539071535 1
2.10746613872567 1
1.92433279821458 1
2.64797064773979 0
2.14453402002293 1
2.06689981392729 1
2.10249937912533 1
2.23601173729621 1
2.0805181214712 1
1.61921859860906 1
2.33892789184402 1
2.04328387513663 1
1.78981195827228 1
1.99767269910405 1
1.55932154480592 1
2.28204876868783 1
1.94164888371252 1
2.15145950795454 1
1.56261698350366 1
2.07820133355686 1
2.06820816110503 1
2.34690201210931 1
1.72222116092753 1
1.75649709944839 1
2.03518655285132 1
2.09760186221219 1
1.80587020566154 1
2.25965782792395 1
1.74556067665793 1
2.08220921603125 1
1.88594425877301 1
2.18456868380192 1
2.24523703832211 1
2.14808967283471 1
1.55962300596685 1
2.11805456771251 1
1.74363585438949 1
1.72414525481065 1
2.22039674820757 1
2.06583830606413 1
1.50065820196677 1
2.50389875972163 1
1.87739854308726 1
1.98795138410807 1
2.01869992441986 1
2.14314519131871 1
1.84819659731973 1
1.99363125490883 1
1.97046756945528 1
1.9471139247093 1
2.20271974572445 1
1.70929203671116 1
1.77851314754926 1
1.86585823401425 1
1.96059476193197 1
2.03251235715189 1
1.86497547479352 1
2.15425720611906 1
1.80339814506321 1
2.09823541649749 1
1.97395536628603 1
2.24735467221853 1
2.34957626894631 1
1.8996667736789 1
2.56603380443573 0
1.49523597105923 0
1.80043863564624 1
2.52711861931274 0
2.41061899521391 1
2.18502085926376 1
1.74283847749295 1
2.07041539527529 1
2.02366158050907 1
2.09793569669492 1
2.0873236577738 1
1.94437806897283 1
2.08074529730888 1
2.28907300716223 1
1.88045197194466 1
1.73704547798056 1
1.93673525361545 1
1.86766661789914 1
1.63836271221823 1
2.28164534032131 1
1.9284956140598 1
1.51610317773215 0
2.36574323999897 1
1.86082877627958 1
2.13169600350819 1
1.52890808108407 0
1.94220592942223 1
2.07529636333231 1
2.06428707733719 1
1.86383530424691 1
2.19956734978971 1
2.04056997152106 1
1.62060127595398 1
2.23974694496198 1
2.23768898637175 1
2.06562929067161 1
2.07781337045537 1
1.73660962006983 1
1.82939972227569 1
1.89781887088832 1
1.97755872617404 1
2.41797032278642 0
1.73328099373195 1
2.36592957438265 1
1.4152807967038 1
2.31087419796263 1
1.79357735471202 1
1.88174036232201 1
1.62291718215825 1
1.65507843431271 1
2.48863809328548 0
1.84023716775069 1
1.83033442559138 1
2.34000467441008 1
2.02325385067846 1
1.58141401238635 0
2.35049077485503 1
2.1071643360847 1
2.11802960844232 1
2.08622047475655 1
1.65066038020623 1
2.08198219423505 1
1.78616182682503 1
2.10370380603152 1
2.2771122177148 1
1.94125996707779 1
1.69058962257272 1
2.17082131622197 1
1.95542848418466 1
2.17563394227389 1
2.10887906538975 1
2.14357161996926 1
2.46521871495723 0
2.2859268946515 1
2.13988314580482 1
1.6163383329838 1
1.94350024206481 1
2.12263576652918 1
1.97443739194138 1
2.24716464235669 1
2.27089426623589 1
1.95568155938853 1
1.9601573745694 1
2.43457678017009 0
1.82203553658691 1
1.63477362394359 1
2.7249640957832 0
2.07028846816864 1
1.79539414527482 1
2.06854433686738 1
2.23139146030421 1
1.76790261024269 1
2.03582283570425 1
1.88284494163268 1
2.4703876559408 0
1.92559789875307 1
2.13253183004553 1
1.64350335021576 1
1.48281496360646 0
1.94848726088473 1
1.78310634940087 1
2.34389478075279 0
1.81489563894976 1
2.13642857760788 1
1.62037321893275 1
1.8848799746388 1
2.1978359149647 1
1.94815692726057 1
1.93570973555364 1
1.71571939674632 1
2.36902596753515 0
1.76674145058587 1
1.86738527332468 1
1.80239001033601 1
2.14081118468609 1
2.22285367161978 1
1.67168088432924 1
1.92830504774136 1
1.8731280658761 1
1.91282607807502 1
2.18696534352694 1
2.28225436642147 1
2.40422104658782 1
1.80485627312947 1
1.75092107839053 1
2.49173325700743 1
2.44810856183154 1
1.77389319831013 1
1.99526402892779 1
1.67207041006611 1
1.76978307513803 1
1.35231702974874 0
1.8713982491647 1
2.31406337095251 1
1.72543725052139 1
2.16812602436513 1
1.78459725218716 1
2.14870740898271 1
1.89220793203348 1
2.11491707179585 1
2.10412770669531 1
1.50534524164972 0
1.90177835809652 1
2.21234340071152 1
1.77805815969199 1
1.79642657620582 1
2.42529488054806 0
1.77849124628475 1
1.91555455425156 1
1.82018539417135 1
1.65215299919528 1
1.97487466245327 1
1.86934668980512 1
2.09217787224459 1
1.81140065470708 1
2.16152407895073 1
1.83852706560021 1
2.01712390929531 1
2.0150642000344 1
1.71170833005463 1
2.24972199218411 1
2.18507956061547 1
2.30116171678123 1
1.86009375149663 1
1.97680143709999 1
1.87110149957665 1
1.9134768897604 1
1.41004748520922 0
2.20798909780952 1
1.64062625351452 1
1.47571723811899 1
2.11776865904539 1
2.0367002781283 1
2.16507724341252 1
1.98882852846736 1
1.72375072141294 1
2.19886211508811 1
1.60901163004183 1
2.51448924906213 0
1.53323050810994 0
2.25400656804032 1
1.88041218207154 1
1.75854173033716 1
2.27787100606561 1
2.1831864025634 1
1.77692057356767 1
2.18756308367989 1
1.95135057267094 1
2.29869728476346 1
2.2996445219184 1
1.9056706551125 1
1.95813806284955 1
2.11300970588195 1
1.96427719226651 1
1.79503705751125 1
2.19321174643863 1
2.25138565077667 1
1.79881412200208 1
1.91720719729568 1
2.13780095171266 1
2.03371497605168 1
1.75805541503277 1
1.79523758581978 1
1.98198954502611 1
2.24672209455241 1
2.17969783375918 1
2.06344790956392 1
1.84202972282415 1
2.22014875503928 1
2.14173618663712 1
1.95680848261104 1
1.82122798455568 1
2.40415819282818 0
1.88348941259148 1
2.55896419004021 0
1.92468103742508 1
1.92623768814087 1
1.84471182514777 1
2.20885263692626 1
1.77095945022039 1
2.33233425376855 1
1.62342350024857 1
2.18158477937467 1
1.85462228074176 1
1.94417919970795 1
1.76446408623837 1
2.10336783703194 1
2.38910252178415 1
2.04243272938927 1
2.25218015933881 1
2.06567967604435 1
1.70833646322427 1
1.9226830992101 1
1.77923834635638 1
2.3663395126136 1
1.73215055674644 1
2.37841718522593 1
1.63737338064935 1
2.17726554467764 1
2.53722401916309 1
2.07288108169892 1
1.9949080390141 1
2.19263725306572 1
2.16110399826758 1
1.69928233424282 1
1.88821875793608 1
2.2379941168306 1
1.97283700961161 1
2.04013919952177 1
2.1026256818537 1
2.02085636126057 1
2.27550189939756 1
1.86903533547886 1
1.96693140616662 1
2.13689298080859 1
1.91728388028554 1
2.15038534306628 1
2.09390075182985 1
2.18345061416655 1
2.04326288707 1
1.81013362573756 1
1.89133863831121 1
1.56983022145248 0
2.01280253608925 1
1.88568555302046 1
1.88365691302506 1
2.46653222684468 0
1.96843031937274 1
1.72147788472568 1
2.09492866764631 1
2.07372976605884 1
1.96887293883056 1
2.13165168777586 1
1.75566555911698 1
1.62630054938235 1
2.25027325701642 1
1.96011645752955 1
1.81148776772653 1
2.23555774117507 1
1.98426504404011 1
1.91855352740955 1
2.3320532264905 1
1.66976553288755 1
2.21994718045686 1
2.08186101126619 1
1.86154232292051 1
1.72475560219018 1
2.50533930151564 1
1.87468411525292 1
2.07722139219031 1
1.79529708678791 1
2.36859014101015 0
2.11430936753553 1
1.80296288215487 1
1.82313578430179 1
2.22550035581184 1
2.25507322848392 1
2.13195415346772 1
1.67551210923003 1
1.92084112398601 1
2.06876688869763 1
1.59975275201662 1
2.09545964249084 1
1.90592720912581 1
1.96543938645711 1
1.61379174280744 1
2.02759447706504 1
2.14046846686926 1
2.02543678628105 1
1.93427105859282 1
2.20100571472959 1
1.97883720380039 1
1.71251009211362 1
2.02206196527677 1
1.54520951750295 1
2.09750475923493 1
1.87521913500402 1
1.73674468762342 1
2.45897152786507 0
2.25677953870315 1
1.91808333077505 1
1.78898031327548 1
2.04703194382565 1
1.80603540942985 1
1.81725873342481 1
1.8416030924948 1
2.05376956497532 1
2.1174316019159 1
2.04022982436852 1
1.71119003675267 1
1.93082238768284 1
2.14125004215744 1
2.17423566700522 1
2.13587085259539 1
1.70814602991863 1
1.95719289376781 1
1.94422641694059 1
2.28448798112836 1
2.06534345524613 1
2.10584957927542 1
2.14543995494015 1
2.03606993250695 1
2.33175833937311 1
2.24370132854059 1
2.04346529320033 1
1.57441994455504 0
2.15600649736827 1
2.08036845171461 1
2.12105205473174 1
1.50564116913591 1
2.30557129365289 1
2.33895014859047 0
1.7891623949596 1
2.06106885131875 1
2.17030034678278 1
1.7293851014167 1
1.84882893226399 1
1.53681250393444 1
2.19683446819292 1
1.8137825442301 1
1.79418083061662 1
2.01095140922624 1
1.91217347599406 1
2.15815524850505 1
1.68039515803898 1
2.42222351092887 1
1.68852541660775 1
2.06512442764085 1
1.95156027972988 1
2.00300309550234 1
1.79599057212079 1
2.23978720538965 1
2.08617185770962 1
2.19995211400558 1
1.94432925345958 1
1.96476698087625 1
1.87590666347057 1
2.3847126902688 0
1.86380417297761 1
1.79620413055929 1
2.37476042595573 1
2.29534906439428 1
2.03129258249561 1
1.93901947869388 1
2.52717291834044 0
1.42720752551674 0
1.80872983746849 1
1.84877817254307 1
2.15628674791297 1
2.00682821100883 1
1.82916866206576 1
2.08348483897003 1
1.87737211234347 1
2.12088423601662 1
1.53757403757081 1
1.98162609244189 1
1.265870644561 0
1.84316802678756 1
2.25047537554414 1
1.7628818719314 1
2.17920031537365 1
2.05152376139591 1
2.07776931785615 1
2.12394125514962 1
1.89512800464575 1
2.25807791649308 1
2.06489558459172 1
2.15699384551873 1
2.12688394567617 1
2.05552488674963 1
2.40630721495344 0
1.89572936284003 1
2.03258876923796 1
1.80604877748599 1
1.77514210897086 1
2.03563019345181 1
1.87784924904977 1
2.10849690207673 1
1.9586769138125 1
2.10081935416673 1
2.16506763733111 1
1.92335224054865 1
2.0924341571844 1
2.11750753928399 1
1.73507092889807 1
1.73404140929778 1
2.43962639965684 1
1.89667659221077 1
1.88742257783954 1
2.11111026283625 1
2.15382368031691 1
1.6129511526588 1
2.19552202101468 1
2.34213593093639 1
2.25060396689449 1
1.84534262919587 1
1.71542159531482 1
1.74173616720018 1
1.75329768030391 1
2.09411848125563 1
1.97273778957296 1
1.85017975172911 1
2.24015320207894 1
1.86643540830366 1
2.1857156391802 1
1.89200902172714 1
2.30507182251144 1
1.62403033334998 1
2.0557878045229 1
1.79247322144484 1
1.88892611754026 1
1.90486644367624 1
2.07259280139661 1
1.79474048406536 1
2.21502617564719 1
2.14129585070109 1
1.92181809783763 1
2.22508576665515 1
2.15412830201678 1
2.15708574030905 1
1.891986316523 1
2.16311706372668 1
2.09094701456967 1
2.29604562584759 1
2.09681742082347 1
2.17604502514821 1
2.09421173812578 1
1.46204971885725 0
2.0920740552266 1
2.25862040294143 1
1.91803983172646 1
2.17431462788098 1
1.65039613373534 1
1.63432630789866 1
2.25244488545078 1
1.93102220370671 1
2.37315267425656 1
2.13772962509261 1
1.90471634406772 1
2.26088688897444 1
1.92879747718478 1
2.02714047635198 1
2.24035972235964 1
1.67862449710041 1
2.16228234198525 1
2.38813504067119 1
1.90474004385131 1
2.17953182875994 1
2.51465388931419 0
1.78973133152385 1
2.11261506327101 1
2.73552198402108 0
2.18494515362622 1
2.07948521321069 1
2.23471217868148 1
1.65119248163251 1
1.90198531913075 1
1.88458943131149 1
2.13535575949391 1
2.09172783998845 1
1.73687004931119 1
1.80792696402506 1
2.2176792579903 1
2.07647200644302 1
1.94417864672925 1
2.00353254476885 1
1.98438845770571 1
2.10116394575704 1
1.90464382017695 1
1.9126741588208 1
2.00132957646807 1
2.05768929068402 1
1.97894278438644 1
2.19856221409463 1
1.75624233602173 1
2.01056998045052 1
2.1986893017659 1
2.16066234985198 1
1.93766158089017 1
1.97676859637498 1
2.10305718338579 1
2.06544152699031 1
2.01507419508281 1
1.97201884485776 1
2.25200370393049 1
1.80468660821476 1
1.78719098962961 1
1.8541015542254 1
1.94955242082913 1
2.0982944145627 1
1.61325894538974 1
2.47087724512133 1
1.89783659725655 1
2.1002111807701 1
2.10924224505333 1
2.29293495613906 1
1.64802667671284 0
1.74224301961032 1
2.02759200968294 1
1.80780446760149 1
2.1066400513082 1
2.14060896063994 1
1.8558885955234 1
1.65285016420978 0
2.06570434668587 1
1.8947311933333 1
2.19108307619124 1
1.63501235345097 1
2.45525933910068 1
1.92898154002963 1
1.76529520547208 1
2.23218780516513 1
1.95572697319656 1
2.03708336491906 1
2.00172677205603 1
1.77952628803822 1
1.70346655529948 1
1.94048307717126 1
1.72787962083097 1
1.64503940415518 0
1.89976075432493 1
2.02219671401547 1
1.7029580056562 1
1.86294818331966 1
1.77649651186371 1
2.04470389388181 1
2.00513704983795 1
1.99567219023786 1
2.14142239841932 1
1.87475398960404 1
2.02244677324634 1
2.05559798461333 1
1.96920589768576 1
2.13863378071004 1
2.04432833050976 1
1.70167205214057 1
1.72110087348449 1
1.8751860710694 1
1.80546715239262 1
2.22176298422597 1
2.12650799341067 1
2.20431118049716 1
2.07953337815172 1
1.50017683467759 1
1.83980355071134 1
1.77704683913268 1
1.81693469276378 1
1.92783051068508 1
2.0683756299489 1
2.11983863850185 1
1.96779507546323 1
2.04316085564829 1
1.94930463296602 1
1.62306628739287 1
2.11924899781609 1
1.928434060037 1
2.05087776033327 1
1.82413843668448 1
1.97880012043121 1
2.10329021802968 1
1.54179639401039 0
1.49738447883114 1
1.93931297737815 1
1.83389953522702 1
1.93860391013563 1
2.17033228951324 1
2.19810893021086 1
1.68597990460308 1
1.85511441976013 1
1.80618691954132 1
1.81531187676813 1
2.09845300107298 1
2.04122769085977 1
1.93321478351068 1
1.93608965434359 1
2.07669854068984 1
1.77952723101132 1
1.90736218019209 1
2.28102846219703 1
2.04126572539129 1
2.12257249094636 1
1.95121925437652 1
2.08773647464348 1
2.23925634823689 1
1.92355106810588 1
1.89371701761414 1
2.02907537781978 1
1.97303424234177 1
1.74110509321496 1
1.87437571275898 1
1.70161538703704 1
2.0196749500808 1
2.04038677057641 1
1.63230950027535 1
1.87759630401593 1
1.94340116752735 1
2.15116626944653 1
2.05186282031083 1
2.07223688789098 1
2.08709620374296 1
2.10564066761375 1
2.443833581395 0
1.88863949872003 1
1.90271911144806 1
1.964572613724 1
1.91569679742605 1
1.54266854456343 0
2.17669521548596 1
1.9181518341304 1
2.11915450076678 1
1.73702094067571 1
2.17438810999317 1
2.59908813860367 0
1.94246810274907 1
1.64171883505327 1
2.34130955782051 1
2.1738400915373 1
1.78267039076889 1
2.08206849907597 1
2.08986102971304 1
2.24082573462557 1
1.96526986069234 1
1.81472840447395 1
1.82476244986766 1
1.87331696505492 1
2.12814150632729 1
2.27259816748186 1
2.24924274913009 1
2.06654772222957 1
1.82483627007416 1
1.8156198281426 1
2.16257926687265 1
1.73131735463136 1
1.54555453828621 0
2.0849165345728 1
2.00036825333742 1
2.77236677432918 0
1.8631204504277 1
1.6545819515436 1
2.00277655004194 1
1.97218226163061 1
2.01474249263809 1
1.90049457961727 1
1.86471006679498 1
2.2923657784402 1
2.03543848650296 1
1.92197695108437 1
1.98213232921968 1
2.41215388774536 1
2.07167754238204 1
1.92124712948928 1
2.58731489111312 0
2.04096324653658 1
2.37981128233203 1
2.11641718638131 1
1.94650457957568 1
2.03623725976559 1
1.89176391209605 1
1.90221622041405 1
2.35602380385624 1
1.88265202923985 1
1.85169803933232 1
2.11935607682226 1
2.21149887534745 1
1.67321308749413 1
1.70033495755247 1
2.24433711363846 1
2.6493702485186 0
2.14884086993802 1
2.05308470748661 1
1.82813831358069 1
1.88413887327517 1
2.20447223493192 1
1.61620981091939 1
1.93836457524784 1
1.98002182368178 1
1.95187343520296 1
2.28453456193556 1
2.23502476460408 1
1.99808446325877 1
1.94110671173447 1
2.21875497619191 1
2.03553427111544 1
2.18944521338167 1
2.42314675324509 1
2.2730309201402 1
1.82836496499614 1
2.0297287228515 1
2.05987611466106 1
1.54326504686458 1
2.73616911064868 0
1.79426225945592 1
1.67024466948395 0
2.15490259168641 1
1.69375746551098 1
1.43567016337777 1
1.94692363747932 1
2.07750376401596 1
2.20310538298614 1
1.99612610849936 1
1.94470680999764 1
1.83270342652305 1
1.87463006046689 1
2.12871610341699 1
2.17432107421741 1
1.78794211882128 1
2.04878331013284 1
1.93350883348745 1
1.92044501423965 1
2.2264981471661 1
2.11224407447822 1
1.93649456793997 1
2.47388640919774 0
2.01259046098554 1
2.38447606085233 1
2.10467982518157 1
1.65441768694123 1
1.7132421446126 1
2.13761908975049 1
1.82765355852521 1
1.85255595481416 1
2.04965591400185 1
2.11797815519887 1
1.99076626685651 1
1.6989462136113 1
2.2596640585506 1
1.7482753244829 1
2.26791702241016 1
2.07307541680347 1
1.94083712722751 1
1.96682476587457 1
2.00210088498701 1
2.20116191242043 1
1.89118965355718 1
1.78558712803585 1
1.77491269951832 1
1.98831545851043 1
1.66602081309892 1
1.69948761613935 1
2.00077376204231 1
1.77425383027427 1
1.99386603353926 1
2.02585120066332 1
1.90124347258633 1
2.11024114063051 1
2.13719051029003 1
2.20436364112921 1
2.10258347027448 1
1.76862275740359 1
1.80431039857103 1
2.1821632789166 1
2.13801829610329 1
1.91771006048383 1
2.08260500687466 1
2.15365395398406 1
2.02204061435283 1
1.96501160098972 1
1.95365835287178 1
2.21768261510196 1
2.24700745572533 1
2.07876084802865 1
2.04668740837498 1
2.1978824670934 1
2.09663441871889 1
1.96514900988098 1
2.316552498342 1
1.97880108304937 1
2.05151439223959 1
2.31585477431833 1
1.84354442974675 1
2.06330510473746 1
1.77658672163142 1
2.25099105124382 1
1.83867176701545 1
2.27318373142432 1
2.20635731099223 1
1.9229922814476 1
1.77162774359938 1
1.7844470467292 1
1.59436448861622 1
2.29956609993488 1
2.31448725205332 1
1.53965894868286 0
1.97321500475396 1
1.94462785116452 1
1.75542624293264 1
2.00761983198205 1
1.98722231922999 1
2.43645044600392 1
2.3295562643791 1
1.80911367498789 1
2.05192630647103 1
1.86548120302632 1
1.98344334294377 1
2.41268700211518 1
1.8961337834038 1
2.04779541860843 1
1.57530591284445 0
1.51825659287254 0
1.86823793206681 1
2.02120029100372 1
2.12409965746185 1
2.11613546954125 1
1.67704560996704 1
2.27991826135103 1
1.79572309058874 1
1.85968941353148 1
1.8996486150301 1
2.37416962649037 0
2.18844339112343 1
2.2093947750106 1
2.0378396323077 1
1.90903852706982 1
2.00622877046528 1
1.89938949553417 1
2.02037090859078 1
1.82939060367363 1
2.15583399376276 1
1.83354379508642 1
2.0253052068097 1
1.87604622515102 1
2.33155096794002 1
1.98707324896943 1
2.16204767970572 1
1.84982740734325 1
2.33089084581183 1
2.12891973655802 1
1.9655977695787 1
1.84088310262593 1
2.20155413700624 1
1.74504302220329 1
2.05464904486166 1
2.141845945403 1
2.02676947730166 1
2.12166679692718 1
1.68751723488756 1
1.82630647529339 1
2.03942972510816 1
1.81823836905432 1
2.23814871479057 1
2.15657542062236 1
1.97988727001155 1
2.09446827866664 1
1.87201819764684 1
1.90853815285702 1
2.44948580145487 0
1.85376524069226 1
1.93863215902742 1
2.2425483185946 1
1.82266831595441 1
2.16035526735935 1
2.21147327725101 1
1.70637442941662 1
2.29854664435889 1
2.19956726193203 1
2.05935751698192 1
1.61673677235128 1
2.04855379507451 1
1.71840452538399 1
1.82922131069397 1
2.37660583488281 1
2.10081424157725 1
2.15132904379072 1
1.96268062432945 1
2.3116727021545 1
1.95255054789216 1
1.90073667576288 1
1.9082954535698 1
2.16119096708796 1
1.972296841376 1
1.91324330850761 1
1.59051509970604 1
1.78524611360117 1
2.25246781435564 1
1.94252220005061 1
2.14333086318535 1
1.53628565451163 1
1.81530737819513 1
1.65204920539334 0
1.81281330018204 1
2.48742704153559 1
2.24453265114506 1
2.02005634272395 1
1.87431303132373 1
2.13866003676431 1
2.15509276693173 1
1.75278367587808 1
2.23839122611959 1
2.10654999881049 1
2.39622382004523 1
1.83751547988041 1
2.07236038408009 1
1.71853591030086 1
2.1733685420839 1
1.98118363481242 1
1.96956633822765 1
1.79134572075475 1
1.90765826283159 1
2.19889153261501 1
2.07922730941659 1
2.0933640323684 1
1.71563700839737 1
1.70857527361523 1
2.12001207806788 1
2.207520422947 1
1.94534724439405 1
1.77812812354542 1
1.87698658781874 1
1.97934769436903 1
2.53145175394747 1
2.00217974435689 1
2.09318011380148 1
1.93278154239372 1
1.96439126905658 1
2.17898963838776 1
2.55261507595038 0
1.86679568892855 1
2.07661424522975 1
2.08802771169359 1
2.13316073409737 1
1.9016548531842 1
2.00086077945116 1
1.96760650506749 1
2.40122943933136 1
1.91477647166825 1
2.01076682017804 1
2.26309706745359 1
2.02111273744271 1
1.92256713255046 1
1.8470255102476 1
2.35417071286284 1
2.25372160735126 1
1.78006938693041 1
1.86545889917037 1
1.80386636462388 1
1.79367051767295 1
2.07281516458109 1
2.0707311548579 1
1.96136798587718 1
2.08126841531486 1
2.07601681645418 1
1.95452995743693 1
1.91654156386082 1
1.81619532774541 1
1.85459526271709 1
1.81394374757531 1
2.4114685459857 0
2.06938709297806 1
2.05550035314894 1
1.63335022258964 1
2.21642723231024 1
1.85296834453579 1
2.13632806619108 1
2.32892229949505 1
1.89116050040712 1
2.07565667557221 1
1.66793363455452 1
1.98968925382187 1
2.30679655340724 1
1.99377442999637 1
2.48593131062297 0
2.20938542435589 1
1.64798126429146 1
2.29135478781834 1
2.13032956494915 1
1.62200635320959 1
1.86923054925277 1
2.43458956554086 1
2.17400904082943 1
2.2963930887084 1
1.85448026328975 1
1.83759338386238 1
2.36290382045728 1
2.08137413902618 1
2.211012965497 1
2.20399111969759 1
2.1883340301365 1
1.59274315009904 1
2.45288550557523 1
1.89889014296197 1
1.8080478197342 1
1.75323465286477 1
1.86235313722969 1
1.97661645046912 1
1.96228879445763 1
1.88653621453508 1
1.90596448912365 1
1.86846350457457 1
2.173135824744 1
1.87988465947666 1
1.75410286374134 1
1.86846174519652 1
1.89521843768894 1
1.63829648890364 1
1.89766297013399 1
1.33014132441581 0
1.93628771945731 1
2.0079615731601 1
1.82987824018778 1
1.90252462425407 1
2.09457220801634 1
2.18270008437186 1
2.32811454183026 0
2.13397102530915 1
2.1927369636131 1
1.80986632995939 1
2.11799152250756 1
2.20379010186269 1
2.32035591578711 1
2.29187855854975 1
2.31342973775932 1
1.66152675120191 1
1.87613514550675 1
1.91647604641769 1
1.54031941068282 0
1.43306302203524 0
2.30276869493877 1
1.94530921888205 1
1.96018418599521 1
1.55439799325477 1
1.97481755150319 1
2.17817476118541 1
1.99568262411946 1
1.33998346973917 0
2.06099284734426 1
2.1379471251948 1
2.21031324181366 1
1.69780232582219 1
2.07716941790111 1
2.08573653891855 1
2.07805232889403 1
1.90626798431172 1
2.12106407643697 1
1.85579271407901 1
1.89235994838102 1
2.17453749252742 1
1.87330278413779 1
2.04889313602729 1
1.90220473788043 1
2.10516579294523 1
2.25040505401459 1
2.20916610695069 1
2.40637884428599 0
2.41660936289486 0
1.82054905205618 1
1.93293606047225 1
2.07428457469482 1
1.87795621778726 1
1.7791155804572 1
2.18803198304838 1
1.98182803547 1
1.97883823179962 1
1.88543387090363 1
1.88796836691007 1
2.21309643109582 1
1.75691741765848 1
2.21146136151032 1
2.18725652894638 1
2.05868861203825 1
1.97944956618272 1
2.08925967118786 1
1.67490028650452 1
2.00513381204331 1
1.7719981386318 1
1.49388833515175 0
2.28572196886997 1
2.04532674517623 1
2.05342952458922 1
1.95092128706451 1
2.0290882945186 1
1.61818647052704 1
1.91383016790098 1
2.27367714822571 1
1.89042446787391 1
1.83602773505606 1
1.87408326250114 1
1.78479826953922 1
1.89308650584257 1
1.88927189569371 1
1.87130833506696 1
1.99199735889721 1
1.89696105539197 1
2.15388829389162 1
2.19976446207954 1
1.97796524265075 1
2.14087000252647 1
1.98510101478256 1
1.91949566972909 1
1.99561118776077 1
2.08007486181141 1
2.22141942299415 1
1.653614245976 1
1.78312781785506 1
2.21400211489503 1
2.10980108332014 1
1.5396156003053 1
2.06974482355617 1
1.89462173539994 1
2.00046548991152 1
1.79152616072027 1
1.64565262203171 1
1.97597446661624 1
2.04627918527307 1
1.59718158001851 1
1.55411512854167 1
2.03280395823695 1
2.24944277661399 1
2.06686322979926 1
2.04948057436633 1
2.09234596632631 1
2.18692442130895 1
2.07498188695319 1
2.15220928806168 1
1.99309725645977 1
2.28347432103792 1
2.02915779160454 1
1.55986388759543 1
2.15635825118739 1
1.89380688767703 1
1.68586265782524 1
1.93459525763882 1
2.09754956756744 1
1.92738326635985 1
2.17422823543656 1
1.71423341171354 1
2.37202633655312 1
1.6806835522685 1
2.01699160899785 1
1.92314293095731 1
2.18197239885914 1
2.16505269419167 1
2.0752820865958 1
2.21125822085902 1
1.93498833376424 1
1.69878681635684 1
1.96030885533086 1
1.80891176590059 1
1.56549382119646 0
1.81398820643829 1
1.91342756318443 1
2.64906643482255 0
1.90662847582277 1
1.7322926442133 1
1.67259484357325 1
2.07615294304027 1
1.54698852056292 0
1.98095989265529 1
2.28710905904543 1
2.00392172960774 1
2.0635523507305 1
1.80821957671926 1
1.9743821416163 1
2.2035866182052 1
1.96965835790146 1
2.03702748372675 1
2.20478565157746 1
2.00532776316319 1
1.92188503907091 1
2.13715569535732 1
2.05450372293182 1
2.02517841903715 1
1.75792308844273 1
2.00308642122677 1
2.18971626227328 1
2.34387350652691 1
2.11185055390367 1
2.10834339756879 1
2.142641365209 1
2.02393953008976 1
2.07829804056633 1
1.83488602599979 1
2.39865028620383 0
2.2341621470536 1
1.99237582804553 1
2.21868483094242 1
2.26469346625222 1
2.06726666739795 1
1.69595359723031 1
2.08120771284787 1
1.84556761489523 1
2.40537588154045 1
1.92332442490639 1
2.03832178863244 1
1.78323602881558 1
2.15472733998832 1
1.87710679975689 1
2.15173823557636 1
2.05958120849737 1
1.94634161015074 1
2.1094640949658 1
1.62207603494724 1
1.90814803660436 1
2.01849327148779 1
2.37514509648145 0
2.16854957977677 1
2.1384961338002 1
2.24074496510261 1
1.93382606006875 1
1.60745586073152 1
2.43987739832331 0
2.34120919717698 1
1.86704751066654 1
1.91004912278751 1
2.23771180432864 1
2.03347552817204 1
1.90129016195925 1
2.31909862969185 1
1.95262550723873 1
2.26011115090519 1
2.04155575724637 1
1.87717773491025 1
2.11969107189686 1
2.27270592164324 1
2.22122262656228 1
1.72011772853594 1
1.95284260356641 1
1.76234626844617 1
2.42880323538059 1
2.11528064319347 1
1.68777522975758 1
1.81876451381949 1
1.93911959094157 1
1.86907655628512 1
1.5401943112434 0
2.19984188333363 1
1.6962178379382 1
1.92948275692067 1
2.52177988021735 0
1.96436450007793 1
2.13144468578368 1
1.82653536766244 1
2.13462038162467 1
2.23836093463059 1
1.93685936778371 1
1.93981210869057 1
1.90525218181194 1
2.13613800395567 1
2.05538862096884 1
2.50249810667738 0
1.79968405396984 1
1.94276052952895 1
2.17968486273621 1
2.09811965213618 1
1.97681320660554 1
2.07266440368438 1
2.30170641882654 1
2.23242775225293 1
1.68498108254953 1
1.91776198989223 1
1.87380677555267 1
2.33149326573418 1
2.21539955084581 1
1.66239398983392 1
2.07494387608517 1
2.1216485460264 1
2.18914028148808 1
1.97346349842877 1
2.09889353280924 1
1.81856858847137 1
2.08972223216913 1
2.06949888542841 1
1.89807007061243 1
2.18729683858459 1
1.45384169246664 0
1.94615404443264 1
1.95250694769667 1
2.08619714661299 1
1.95588014163448 1
2.10292865629347 1
1.79972047610521 1
1.61864924246012 1
1.93954115249903 1
1.67148995761273 1
2.10247319990122 1
1.90624354769351 1
2.00076012916962 1
1.91375164787728 1
2.02625554471392 1
1.94676076821878 1
2.1657318809293 1
2.18047888542815 1
2.02941862117662 1
1.48123854917815 0
2.27569693407664 1
2.02881178593777 1
1.98473772633707 1
2.11935154202157 1
1.7683457844421 1
1.66503228642849 1
1.8554144860906 1
2.09981527307796 1
1.9125053624489 1
2.34716811870441 1
1.85906709540982 1
2.11935789184619 1
1.81941135034552 1
1.89248165295378 1
2.0334286515453 1
1.70892921279134 1
2.05409461796485 1
2.01700743399535 1
2.15610536545148 1
2.05051787122876 1
2.25483488518754 1
1.93486398464777 1
2.02711093545817 1
1.71450428260696 1
1.8272919017754 1
2.19193641937587 1
2.172538913872 1
1.95449956264763 1
1.75905599479301 1
2.09734961737791 1
2.28213786609965 1
1.82059669228772 1
1.7929109090634 1
1.61560724869562 1
1.60685519388449 1
2.13188531023315 1
1.84310594528766 1
1.67601801467938 1
2.19229287302319 1
1.92051168269852 1
2.14957000680451 1
1.99800260997046 1
2.03020472539686 1
2.04251196619925 1
2.35196812866856 1
1.89266536761948 1
2.01881745093839 1
2.05661058146735 1
1.78663832874231 1
2.06098130103798 1
1.81206013496685 1
1.71119309210241 1
1.87630657196945 1
1.97006562873628 1
1.86526458607004 1
2.10009647515924 1
2.08774950020376 1
2.05356360049203 1
2.22547085750107 1
2.10767078160484 1
2.01760523171049 1
1.62640933524716 1
1.61482505083173 1
1.97422119290997 1
2.26072803591761 1
2.27119585182812 1
1.9135287409538 1
2.2719295065281 1
1.98678225190028 1
2.12181632242331 1
2.11393453933239 1
1.69670323579945 1
1.61024427332679 1
1.69092412408088 1
2.07310601633889 1
1.84195795787818 1
2.08584707377852 1
1.89892349531148 1
1.74324132262148 1
2.19744598698685 1
2.1091441138778 1
2.01214067582889 1
2.05646692207421 1
1.70538526310069 1
1.79320384070603 1
1.75264070868746 1
1.58715459976308 1
1.78668553040634 1
1.76273435868679 1
1.48326749254465 0
2.24629504469164 1
2.01719469805408 1
1.7140791174711 1
2.071312966511 1
1.39850675383638 0
2.14936151111101 1
2.0627165221012 1
1.68769253914905 1
2.432003571117 0
1.89984554249163 1
1.81225248460077 1
1.6920441209245 1
1.8413883201524 1
2.10418852191342 1
2.17482614922304 1
1.94294197954316 1
1.8198452840803 1
2.10240890237788 1
2.31225787925062 1
1.98607681792144 1
1.85546238362526 1
1.72727422106235 1
2.12681728291618 1
2.19295962597178 1
1.85828222746017 1
1.95987830191894 1
1.7152280477987 1
2.46985173601832 1
2.20714633222885 1
2.07389934755285 1
2.11334617293828 1
1.74537086185112 1
1.80279421809656 1
2.17516108848358 1
1.88217343819235 1
2.02596274018953 1
2.00966061477568 1
1.71343712055231 1
2.40810293975031 1
1.77818137830648 1
2.19436858098207 1
1.8353916883588 1
2.11785240244572 1
1.62519481579301 1
2.60169303897344 0
1.97074399745475 1
2.4514840935728 0
2.05070861530554 1
1.87798928603092 1
1.7059522484722 1
1.42011483461512 0
2.0128830018073 1
1.60225029068649 1
1.90400254099895 1
2.02683600727019 1
1.96879049368845 1
1.75794526406748 1
2.48013158437286 1
2.23738576983124 1
2.08931517551783 1
2.25279519356341 1
2.0443105832685 1
1.72601686291664 1
2.04801826522124 1
1.78044079513283 1
1.74249853882448 1
1.74751840028864 1
1.72464842379093 1
1.71751243852835 1
1.37937323596604 1
2.27059499568126 1
1.72282363986345 1
1.97036124803439 1
1.80443621946017 1
1.96900408927871 1
2.05283123893592 1
2.14427997965952 1
2.09031349422723 1
1.56539792801167 1
2.21664745802906 1
2.21854710199426 1
2.12123143858752 1
1.7992973908852 1
2.13058515686526 1
1.92857497422415 1
2.05916383368834 1
2.11860034264149 1
1.76704497835995 1
1.87267154113381 1
2.07262204254466 1
1.88604700677243 1
2.10472931053465 1
2.34408003521185 1
2.14603066658686 1
1.90245239993392 1
1.94523518481227 1
1.71146011895846 1
1.98124523629675 1
2.00719355065235 1
1.78218133509156 1
1.96601756473479 1
2.04283354130822 1
2.26703971796763 1
1.9456014637892 1
2.01399129898435 1
1.86855955171262 1
1.98100063311688 1
1.91916023875247 1
2.41167969691936 1
2.15742238892438 1
1.75077879909544 1
1.96812351390678 1
2.24701168555875 1
2.38260729405637 1
2.20783897639417 1
2.23493323637082 1
1.96226224183193 1
2.05611892357426 1
2.23743432529185 1
1.75883059031469 1
2.18565532499117 1
1.68414208795322 1
1.97271782540921 1
1.80914248230412 1
2.1862378008973 1
1.66789818227292 1
1.98157602258148 1
2.23532526308365 1
2.46468312836519 0
2.02907171478238 1
1.56422517745547 0
1.95833044314441 1
2.10928379864464 1
1.7330191896578 1
1.71368520646208 1
1.5908423120815 0
1.88665286440339 1
2.06363470722109 1
1.97942550161299 1
1.81680772014737 1
2.28327498081882 1
2.12904868188362 1
1.95152227064559 1
2.01165609847824 1
1.62131112151652 0
2.10154791257102 1
2.01718439569092 1
2.13764097056063 1
1.91198163494525 1
1.99708697463935 1
2.10375559490988 1
2.03973378851479 1
2.25036074654121 1
1.6872303823171 1
2.02136634458159 1
2.5037702884114 1
1.97576783936409 1
2.01432514224698 1
1.96123993471727 1
2.36396881224966 1
2.06723924504662 1
2.04067463548899 1
2.29421335989989 1
1.80334077765671 1
1.8103992102988 1
2.37738138152429 1
2.08594076169792 1
1.89940809200689 1
1.70985643432427 1
1.79613984946311 1
2.08493681909752 1
1.74845931491475 1
2.09442729498066 1
1.61582721683276 1
1.89676202362722 1
1.77576214901562 1
2.50693885170388 0
1.64303189491854 1
2.14437176514461 1
2.15553213000052 1
1.89233911740734 1
1.70827768133102 1
1.881023808317 1
2.06816020045676 1
1.47521721320464 1
2.14430825867139 1
2.02255774014261 1
1.9928020472856 1
2.11558353867858 1
2.15300077900015 1
1.99858420785046 1
1.68442970751247 1
1.76384238232629 1
2.0472658389754 1
2.13763879484101 1
1.84356833161748 1
1.85895388776558 1
1.89222875678562 1
2.21881955321413 1
2.02287486870422 1
1.86770255425407 1
2.09171385296712 1
1.84009543132324 1
1.8890432532862 1
1.90174945190842 1
1.85982234370994 1
1.95767084389411 1
2.14402185600964 1
1.48964718479294 1
2.0202265430044 1
1.72234085745106 1
1.79657540711036 1
2.07314766336565 1
2.06033308466174 1
1.9129137644598 1
2.22686978514418 1
2.20435323543072 1
2.00948490274209 1
1.79163079760824 1
2.07046502720723 1
1.92589981236788 1
1.92314118753838 1
1.97684715960832 1
2.16180124467531 1
2.06458134273981 1
1.9703476231882 1
1.86990658401547 1
2.12002340410461 1
2.03730135956853 1
1.76959746730126 1
1.67653382432371 1
2.14234595738859 1
1.54693630084113 1
1.80317075198684 1
1.90736760678726 1
1.98539154798621 1
1.8473955048526 1
1.86434789438077 1
2.41888674332724 1
2.13188676727579 1
1.88954885425272 1
2.13963360728887 1
2.02102546137957 1
2.17012001767522 1
2.096792346154 1
2.17690462690676 1
1.75069528051459 1
2.55540194601646 0
1.88430550183048 1
1.7963342068289 1
2.14633493591994 1
2.00021017837547 1
1.7288790650704 1
1.87620431448767 1
1.95398256629103 1
2.07379071658599 1
2.35516295750752 1
2.43930109976094 0
1.76641552540615 1
1.99387427662196 1
1.87303192988002 1
1.92933247114365 1
2.28824325033872 1
1.89632394847613 1
2.10416685013228 1
1.8073603771516 1
1.63448952129027 0
1.72267052085354 1
2.05292222352247 1
2.19309317865059 1
2.23515989317724 1
2.09609997689442 1
1.94401217002884 1
1.89552986098594 1
2.26360082235484 1
1.74940817938598 1
1.92222066754437 1
2.04315993440797 1
2.00179316532447 1
1.75994867365272 1
1.94062693340919 1
1.77004864480546 1
1.97746851106558 1
1.71084219574814 1
1.7135288663199 1
2.34508807479586 1
1.94026561286099 1
1.84056137209227 1
1.98325333397905 1
1.74034367277554 1
2.1742489050112 1
1.96753631393435 1
1.80312930231921 1
1.78009256460078 1
1.94121952466882 1
2.26927120301375 1
2.17595518717163 1
2.20981905895823 1
2.33196004676111 1
1.38343044910943 0
2.1244229655513 1
1.81125762047968 1
2.03758047402539 1
1.9777163820097 1
1.99883377363565 1
2.2267318952171 1
1.65034780959847 1
1.77161689788002 1
1.83247744915193 1
2.07655049875018 1
2.13506552291398 1
1.99360176263504 1
1.71480642785865 1
1.9685941078388 1
2.26961373446698 1
2.15142574562347 1
1.69932009457638 1
2.22999754552075 1
1.66767937568301 1
2.43242704720756 1
2.11688039165242 1
1.8559024086528 1
2.25147436623728 1
1.61620267947714 1
1.88317717780146 1
1.7963884374228 1
1.98957361472939 1
1.88072639833157 1
1.78673931726561 1
1.82588337099246 1
1.75528416369557 1
2.15362130196734 1
2.01406312961396 1
2.14921088022664 1
2.13013991652039 1
1.92612049907947 1
2.22757831429115 1
2.1157275304995 1
2.29876984654526 1
1.71412244125032 1
2.27958156283831 1
2.23772208678152 1
1.67353082770957 1
2.39466265699299 1
2.25349707086616 1
1.78585626868099 1
1.90547732795754 1
1.95594417624538 1
2.03305378164385 1
2.2000909154164 1
1.99925702310993 1
2.26272103217131 1
2.17741556669856 1
1.7142788330789 1
1.79491771659551 1
2.16711017680558 1
2.02790334966681 1
2.07295724907891 1
1.89710429935569 1
2.32767649527629 1
1.8824349760091 1
1.66988068838167 1
2.33993003949668 1
2.30571813504604 1
2.02965661514852 1
1.56397213663671 1
1.85102391769243 1
2.2075079804589 1
1.93581433971896 1
1.92493884376454 1
2.11374896979565 1
1.93071269791233 1
1.96518442370119 1
1.96092430882282 1
1.49238274323714 0
2.02269049359013 1
2.39403094425878 1
2.13462839856412 1
1.82520928616074 1
1.53409798910362 0
1.95760809150015 1
2.37258105304127 1
1.94427633193486 1
1.831129162923 1
1.83704095739867 1
2.04597192935458 1
2.12099820470624 1
1.97542252151755 1
2.28860645633161 1
2.09103945275439 1
1.92294969017702 1
1.66237012945382 1
1.88082891797579 1
2.12123175217603 1
1.91651104738102 1
1.81673519077934 1
2.52260854523802 0
1.93180787494065 1
1.93749421575767 1
2.00272010155558 1
2.08889030437754 1
1.8413138264894 1
2.3079153934123 1
1.87260400858054 1
1.97297057830868 1
1.91141350652379 1
2.11009528714127 1
2.03734276718601 1
1.73595235854533 1
1.83381042080128 1
1.46294007914395 1
2.09794856707601 1
1.6826341894723 1
2.29064784218501 1
1.755768172869 1
1.77599115593251 1
1.68809204951639 1
2.12173578358842 1
1.75381216637249 1
1.56036311335982 1
2.02604868955742 1
1.89389527210325 1
1.77815183746636 1
2.0296931202098 1
2.01813808327041 1
1.97663164241137 1
2.12145526001181 1
1.89870970061826 1
2.12335657066598 1
1.85655454582681 1
1.79299287079157 1
2.31355269908896 0
2.10930191619699 1
1.76421515786812 1
2.57052674342842 0
2.03404571343342 1
1.72476884643242 1
1.88232393812221 1
2.05008110183962 1
1.97297753392585 1
1.74340645460827 1
1.86288340832226 1
1.47239591441731 0
1.59266605705416 0
2.17945136357971 1
2.11891797288478 1
1.97191249950166 1
1.65967030371741 1
1.90317713295699 1
2.16944444740482 1
1.79132885608351 1
1.66628549887778 1
2.43734852075427 1
1.97248689769631 1
2.05173890058536 1
2.11881255488821 1
1.98705265148312 1
2.13962073411492 1
1.72805495241708 1
2.18252516718973 1
2.30627919991649 1
1.94080145222448 1
2.03515270403769 1
1.75893434958348 1
2.04668441772145 1
1.90795578218045 1
1.79621564829582 1
2.26141298991379 1
1.78068314464633 1
2.03524959463786 1
1.96588851767308 1
2.16963088200539 1
1.95878739157987 1
2.23711804441584 1
2.03532189241645 1
2.0061505129953 1
1.97887765269332 1
2.43395826372418 0
2.40195959471911 0
1.91896167613511 1
2.19833594457621 1
2.01366982077448 1
2.01146790982864 1
1.72295414237668 1
1.82311406285816 1
1.88545920444105 1
2.31963738816125 1
1.98905995316031 1
2.10592256030483 1
2.01569403864305 1
1.94182824885423 1
1.94314741937819 1
2.17798490013333 1
2.30256028154336 1
1.88010372221346 1
1.95459487643347 1
2.03234429333633 1
1.97551412516149 1
2.31726147677181 1
2.09689664347266 1
1.86660191132678 1
1.98500586118816 1
1.75025236437919 1
1.71483147867272 1
2.42495172852526 1
2.2558011782251 1
2.17735804122978 1
1.82001651019394 1
2.08252130388494 1
1.84220959159259 1
1.4649108614497 1
1.96163967055552 1
1.78948069716478 1
2.02197979386434 1
2.64529985691982 1
2.12839541814444 1
1.88338816901774 1
2.32820327421951 1
1.73675458183145 1
2.0274907627189 1
2.11463445013126 1
1.97491594638826 1
1.982008576589 1
1.95641962860856 1
2.19630338727273 1
1.85999181440573 1
1.87048728561909 1
1.88055163177329 1
1.89086908613962 1
2.20874327120876 1
2.23660612837156 1
1.66048885419523 1
2.05576076492076 1
1.86777416713699 1
2.1384546592694 1
2.12248806705039 1
1.91240284641669 1
1.76131984298593 1
1.73592057803625 1
2.01277981621653 1
1.84383545777757 1
2.25443929393218 1
2.2448577527037 1
1.80444244370012 1
2.2189629290486 1
1.96612440850241 1
2.12436690456999 1
2.53187143419544 0
2.10346384405681 1
2.246332156136 1
1.5357696737573 1
2.09517455033207 1
2.16972944223915 1
1.85262269677086 1
1.8753435106287 1
2.29969854654714 1
2.0023895287762 1
1.94052698427494 1
1.44211107718647 0
2.05646159210201 1
2.25737371566923 1
2.08717612956528 1
1.81577756341528 1
1.85093204511358 1
2.09070064220563 1
2.02094062183516 1
1.59659857676847 1
2.3058824675207 1
2.09377095801578 1
1.89889840039341 1
1.86008377013537 1
2.25382383684172 1
1.78621154358511 1
2.03384815126918 1
1.70558115129975 1
1.83600384981738 1
1.82986066613565 1
1.9291240657221 1
2.08669159253286 1
1.81300223774453 1
1.82216379929489 1
1.70026238157656 1
2.90878788263637 0
2.19485814440503 1
1.8773891821957 1
1.73862160258418 1
2.26280986921283 1
1.93493771987405 1
2.07708512066412 1
1.44026266515317 0
2.02553589312718 1
1.67982629213392 1
1.90233551074234 1
1.94957846362472 1
2.02923677163027 1
1.89065341346703 1
2.04456591149905 1
1.8338736927315 1
1.71091831821915 1
2.17594206351512 1
2.19802755907099 1
1.90957527508955 1
1.86068923279338 1
2.05657085997783 1
1.8636853490707 1
1.9376841414078 1
1.6864794304207 1
1.99059979936372 1
1.92530004109473 1
2.10680837140625 1
2.04388556955344 1
2.03881264183725 1
1.93503474999385 1
2.09340597348909 1
1.64965609187886 1
2.05933823258778 1
1.66390574813439 1
1.9401742542571 1
1.90634681815318 1
2.05771179357571 1
2.39532127278218 0
1.89039588915427 1
2.28286628003654 1
2.19285667058065 1
1.77064265305564 1
2.20514151698236 1
2.13769492007148 1
2.05900245495544 1
1.78140315526719 1
1.86727873359587 1
1.50097322682532 0
2.04420546944763 1
2.13754534664507 1
1.86108467679705 1
2.07134730172601 1
1.88129904041786 1
2.07618653178218 1
1.92132645728601 1
1.94728001200893 1
1.88256262093409 1
1.9516650782524 1
1.94075632401431 1
2.11864988123048 1
1.84099344250525 1
2.07183073806123 1
1.79548334821816 1
2.20857084888746 1
2.28759465622942 1
2.10500872324914 1
2.12289006231622 1
1.76600235353401 1
1.68001495299049 1
2.28174359575693 1
2.04326453601399 1
2.09055548234506 1
1.96831303871749 1
1.9836480662876 1
2.26671528593903 1
2.1455345208851 1
1.62043636075017 1
1.75851789278966 1
2.31258693653786 1
2.0381370537612 1
2.16358576564947 1
1.84588481283684 1
2.14219296245308 1
2.06914663828909 1
2.28688894726946 1
2.26370984016247 1
1.8199537557386 1
2.12176596971399 1
1.82125347482428 1
2.04383031388458 1
2.22161060306286 1
2.12941121276506 1
1.91190396704602 1
1.72743254756976 1
2.12060694519979 1
2.04072090760217 1
2.16264460855792 1
1.63358857595202 1
2.19797769525269 1
2.13641540649704 1
1.94097966312181 1
1.64607664175003 1
1.79605428280242 1
2.01653448941195 1
1.80122902701942 1
2.03737864933824 1
2.00592851640678 1
1.72220240111289 1
1.90076720273368 1
1.79077398666562 1
2.03362194391646 1
2.026633607057 1
2.19917783683347 1
2.0597741765611 1
1.61008177425164 1
1.86355839211864 1
2.03702057969622 1
2.54795138182314 0
1.98510752380385 1
1.95799707447199 1
1.97554038029526 1
1.89652938111046 1
1.84182230408987 1
2.09454806025957 1
2.15211516547725 1
1.98164377271474 1
2.10016070550682 1
1.77003585657366 1
1.87456560752922 1
2.11922196380859 1
2.06178777977379 1
2.01115326572674 1
2.02344780936652 1
2.1066151701023 1
2.208810095623 1
1.84320049141013 1
1.89085857596552 1
2.03081307881629 1
1.84204148535595 1
1.86883141226422 1
2.2386030477347 1
2.02614409432617 1
1.96242452501115 1
1.91889469543042 1
2.15071831614616 1
1.62295728306435 1
2.27776906411818 1
2.09885767782484 1
1.85643780939834 1
2.43561289691474 1
1.85971773051616 1
2.02846169418284 1
1.92563633001609 1
2.34277284618506 1
2.16975209038784 1
2.12386003085509 1
1.72995239238941 1
1.96086775761538 1
2.06170207538718 1
1.87470898322414 1
2.10771120909351 1
2.00283868545571 1
2.1001292940258 1
2.24290583478509 1
1.75823890904447 1
2.22578953978553 1
1.49549440526399 0
1.89280850728392 1
2.26151673903889 1
2.11632601722669 1
2.48651732003986 1
2.10653252298426 1
1.88763708467104 1
2.153395901038 1
1.74455962836515 1
2.5363202775089 0
2.24256586577297 1
2.30179919456006 1
1.76456598366608 1
1.79283652438149 1
1.89117157547895 1
2.02784219748111 1
1.81949885256817 1
2.20248182300941 1
2.1827205508672 1
2.03310736938892 1
2.08707539562361 1
2.00402202510771 1
2.17912312826875 1
1.94665768906039 1
2.30160469627778 1
2.16080273179051 1
2.0842940865329 1
1.81370645640349 1
2.3703939420803 1
1.55585580358006 1
1.99874863639131 1
1.94452572244267 1
2.14178693741939 1
2.13577167347137 1
1.53986014213866 1
2.00119971733296 1
1.89168487582442 1
2.14154343831773 1
1.75498790965883 1
2.18057705946271 1
2.14939205209723 1
1.56486790991776 0
2.0069623633649 1
2.37884367476339 0
2.17203753739609 1
1.86840740021757 1
2.18197090335092 1
1.84380966062195 1
1.85206994324933 1
1.53281382930622 0
1.95446094297133 1
2.21344253828921 1
2.21073288797637 1
1.95330976627256 1
1.69780961242785 1
2.20934953703655 1
1.95005109760319 1
2.06216642866446 1
2.24449477386034 1
2.07276605616321 1
2.21586837648614 1
2.01232967996051 1
1.9064797826809 1
2.49126621243546 0
1.97447622815602 1
2.30902824725966 1
2.15026004303971 1
2.09400049938409 1
1.69250559845245 1
1.87839467795424 1
2.07630345372254 1
2.14604727955208 1
1.74052468658563 1
1.73671281278744 1
2.26397673412072 1
2.30921911925525 1
1.89246621600228 1
2.00606888549396 1
2.24321671894262 1
1.86159176999932 1
2.08726884924231 1
1.97349339705681 1
1.97644489086514 1
1.83279489120744 1
1.99279963468153 1
2.15099383118975 1
2.12537883830838 1
1.908966204755 1
2.61416793216592 0
1.95647077810767 1
1.67674647835841 1
2.31943361222555 1
2.04244745856733 1
1.89871729110483 1
1.97290203654797 1
1.68544806905406 1
1.77233466261849 1
2.19386655548223 1
2.29929907559353 1
2.4306632969961 0
1.99656696312468 1
2.20853546160033 1
2.11558347232602 1
2.06419627313787 1
1.89794803990266 1
1.84094138983447 1
1.92545193080941 1
1.62795140787812 1
2.04718191262764 1
2.23253986136048 1
2.17347655002237 1
2.28388151199534 1
1.59005241409251 0
2.04413804575387 1
1.66176344647012 0
2.14511341189691 1
2.20519956807309 1
1.8659779189004 1
1.97155693003684 1
1.93679155391419 1
2.09009666264437 1
1.62010116330273 0
2.36771243118055 1
2.04638635292943 1
1.97601995684083 1
2.16913786324078 1
1.38486194720603 0
2.0211123228286 1
1.97073799159334 1
1.65395052554692 1
2.03619674720494 1
1.87624417949575 1
2.13302323212156 1
1.80748037968151 1
2.05449734125831 1
1.85512774697928 1
1.8530589190355 1
1.75959226056845 1
2.00049702710489 1
1.8200124233519 1
1.7231722834752 1
1.94653851169446 1
1.83195988343479 1
1.87032681345437 1
1.80846627085638 1
2.10110269254267 1
1.87280905881252 1
2.44122472240638 1
2.26257073993177 1
1.89984355342397 1
2.36604754097585 1
1.99728428622107 1
2.16025018532715 1
1.82469933759678 1
1.95900144868964 1
2.02065464786489 1
2.33037115450364 1
1.99461134960584 1
2.15338231444902 1
2.22227982131408 1
2.13204096334614 1
1.86061071112409 1
1.90132938970278 1
1.45815135157438 1
1.91858877936596 1
1.80858644219174 1
2.28421377327359 1
2.19680575188132 1
1.61425284080887 1
2.13465059556729 1
2.03227327600207 1
2.41049086242751 1
2.04865913545452 1
1.61149955455817 1
2.00498940469965 1
1.6484890273824 1
1.79205520895908 1
1.86553943141939 1
2.12515881560212 1
2.13757593129218 1
2.04075533702181 1
1.89654824925372 1
1.78450117134252 1
2.10097419216507 1
2.44675553551976 1
2.11184659320775 1
1.8771146130214 1
2.02220814084399 1
1.89037477760148 1
2.04081281117703 1
2.00918476599461 1
2.06112635695053 1
1.79042796795502 1
1.56442271072557 1
2.3768171440937 1
1.91224084451562 1
2.17496323019167 1
1.98889852109262 1
2.28782391752236 1
2.08251362274721 1
1.75443450348546 1
1.84761399932226 1
2.52547509229352 1
2.02025713094133 1
2.03345474269227 1
1.77511215005004 1
2.14661495407415 1
2.02146717466225 1
2.13566236691863 1
1.87316417576594 1
2.17500945055296 1
1.93347629387698 1
1.81184857408227 1
2.29087049530102 1
2.2936858585192 1
1.76280427712091 1
1.89008059211464 1
1.88552543935257 1
1.85857263978878 1
1.95440862544046 1
2.05518407460364 1
1.91077084902536 1
1.56694317941157 0
2.2138270261655 1
1.8535149402894 1
1.94301380051312 1
2.49312441309564 0
1.72736024875658 1
2.15424504261015 1
2.30156034518147 1
2.08170811699483 1
2.01556391524475 1
1.90070895843715 1
1.93764126740418 1
2.19659041011029 1
2.11998213553886 1
1.95023125339767 1
2.05277921941767 1
2.07075859976056 1
1.75708370903436 1
2.18717224434208 1
1.9983384939639 1
2.18010184923823 1
1.83972102210067 1
2.11912330501319 1
1.78639505203441 1
2.25631757174485 1
1.97713260398643 1
1.84549837028076 1
1.75906908773728 1
2.01833052448788 1
1.73514563739583 1
2.2528202440845 1
1.8152941173536 1
1.99560776462269 1
1.54528190182789 0
2.13760305760189 1
2.42314368564438 0
1.80110025640308 1
1.86242124894783 1
1.99584211860621 1
2.08332649561544 1
1.67367365021107 1
1.98275613003758 1
2.32685825839022 1
2.04048168653858 1
2.21972823794443 1
1.89555954755674 1
2.05772587294421 1
1.84042565570869 1
2.05258065653814 1
1.78726046123927 1
2.04181366139865 1
2.02074777226044 1
1.93665141198987 1
2.23401659300458 1
1.97417814023568 1
1.97792040298683 1
1.99431988548964 1
1.78717590510786 1
2.27751863822563 1
2.40055975373832 0
2.05879747811912 1
1.95407359262708 1
2.10540879676855 1
1.94803037087955 1
1.957152496301 1
2.08816316591767 1
1.85785232150495 1
2.39082332483505 0
1.83567602709955 1
2.0291576783347 1
2.25962832857842 1
1.77085936371915 1
2.25224559468971 1
1.85533286462786 1
2.00321911842696 1
2.06127475920812 1
2.27495494250278 1
2.01094208745168 1
1.73805800455027 1
1.97673776993683 1
2.32321586779982 1
2.09377505526925 1
1.92448140162093 1
1.87881100458221 1
1.88648390156473 1
1.60856226276851 1
2.4054446652635 1
1.74989577209057 1
2.11118986162797 1
2.20715690492091 1
1.92600944316387 1
2.23078775300593 1
1.9296685166715 1
1.98252903436652 1
1.80420154358998 1
2.08383791776296 1
2.00105103727705 1
2.25361025358279 1
2.13035251439554 1
2.0513173475859 1
2.05462876753386 1
2.06543645133267 1
2.16110983752877 1
1.97321170453172 1
1.87499983901106 1
1.86484298624871 1
1.89557479783354 1
2.20143492163648 1
2.19809689004386 1
2.12707861387426 1
2.05543689235128 1
2.30486780512656 1
1.9535580968736 1
2.11653619791666 1
1.77357598934336 1
2.53644032558972 0
1.87547598513692 1
2.0562010714831 1
2.16208403639476 1
2.15153662154798 1
1.89627874276419 1
2.19221178482233 1
2.14628382906182 1
2.34647514552393 1
2.14352071871286 1
2.07399519117532 1
2.02822903108722 1
2.14734054469675 1
2.1307860263667 1
1.9306172358861 1
1.91746246219384 1
1.90116836168321 1
2.14628676870118 1
2.0493483646121 1
1.8888847515235 1
2.49696216332541 1
2.05151938211535 1
2.07782369956374 1
1.71757407864199 1
1.89377676013046 1
2.02933739426669 1
1.77904575275979 1
2.01903779163025 1
1.84521275189937 1
2.05125054385368 1
2.10250647197439 1
1.98724238486372 1
2.01997095518902 1
2.17268476607888 1
2.35110494278022 1
1.78622763988974 1
1.64572036119351 1
1.79266992805382 1
2.06313904173437 1
2.17260224934552 1
2.04267521931802 1
2.08930466231987 1
2.0719255691977 1
2.37650578377326 1
1.95596362976823 1
1.87415159575462 1
2.08965276101572 1
2.10035881173545 1
2.01369588199523 1
2.14392961250997 1
1.8559671359113 1
2.17792999207677 1
2.23472130061133 1
2.33170542453478 1
2.22043928107926 1
2.0516454276647 1
2.20238292459159 1
1.99098163452315 1
1.96351994473342 1
1.89237001912906 1
1.97242956850542 1
2.06938674283447 1
2.03670718295862 1
2.14904856470881 1
1.73899092737124 1
1.98983533923934 1
2.01591401381404 1
1.77115800879874 1
2.16734479167636 1
1.77593565230779 1
1.97847663469242 1
2.13050720687601 1
2.2359600318811 1
2.08774979905746 1
2.16846481090823 1
1.76892165797871 1
2.03659071571777 1
1.84021099617743 1
1.95785822804009 1
1.90294541264732 1
2.00602446208569 1
1.78345704518233 1
2.43968186363016 1
2.14866855401766 1
1.89832872909762 1
1.85858257096974 1
2.22375805464573 1
2.17608030011711 1
1.65606174442443 1
1.57601635542396 0
2.00460947183698 1
1.68375173221837 1
1.8256447140133 1
1.74574936907425 1
2.30857001994843 1
2.07244113110324 1
1.99530941042261 1
2.02878386198652 1
1.9826654129744 1
2.33889390621414 1
1.90105183658022 1
2.09067518657433 1
1.54829565609003 0
1.96780364866203 1
1.96188702458615 1
1.80772978046688 1
2.44161586109744 1
2.35736676630639 0
1.99730661138603 1
2.19594988482698 1
2.08405348876748 1
1.91036148262117 1
2.02354687169612 1
1.99926152886509 1
1.93545225557421 1
1.74180831447034 1
2.45431387832221 0
2.35729141892211 1
2.03594894297627 1
1.84384814264258 1
1.63920214028424 1
2.21705221879096 1
1.86779713971952 1
2.49299272379819 0
1.97719838687371 1
1.75763633119199 1
1.92041855568817 1
2.06037300608096 1
2.18605715092064 1
1.79316561987699 1
1.8914094133143 1
2.27114633318491 1
2.08091330962087 1
2.27463174885313 1
2.07356678505954 1
2.18308410772157 1
1.69896268458071 1
2.11316989273669 1
2.05368149778312 1
1.89024810654084 1
2.51737821903264 0
2.02029595635071 1
2.13239673627801 1
1.87057394261614 1
1.87927879256135 1
1.95242254427296 1
1.78838582190308 1
1.87001073831355 1
2.11866884540582 1
1.7521875667852 1
1.81850425687218 1
2.04020661135525 1
2.01944846672613 1
2.12865890708126 1
1.81492667198126 1
2.12635607014014 1
2.04822108095091 1
2.29353719432358 1
2.06911687269197 1
1.90593516813534 1
1.95601037144438 1
2.12346515951009 1
1.95140358784993 1
1.88213771368448 1
1.97658471014327 1
1.59147423192647 1
2.54284035070471 0
2.1149333282972 1
2.08635307786019 1
2.11709084733878 1
2.30211097527055 1
2.36984769527142 1
1.92953123783945 1
1.64339203275239 1
1.94130060920915 1
1.82004464131045 1
1.72030698299699 1
2.28273222913661 1
1.94173091455579 1
1.61174790143473 1
1.82362294246984 1
1.71031797426723 1
2.28941911578851 1
1.75546763202154 1
1.97251919429792 1
1.92434256308634 1
1.85368633848656 1
2.09796163504425 1
2.01963146602027 1
2.17139573833845 1
2.15918785479711 1
1.95739569375379 1
1.93008208491485 1
2.06650448837529 1
1.77610159677009 1
1.96207822293691 1
1.92699097401422 1
2.07335051047423 1
2.28991405789553 1
1.71837438992995 1
2.07489295660929 1
1.86050517897813 1
2.11201099796317 1
2.03767214697347 1
1.86106702374636 1
1.49778483353964 0
1.84807380451262 1
1.98397385223168 1
1.32443688640462 0
1.71635050355657 1
2.07041153418337 1
1.69339016110275 1
2.25141838293512 1
1.58459101886769 1
1.95981995875141 1
2.1803850202366 1
2.0651308777703 1
2.00669476798997 1
2.15475323649908 1
2.10434184355406 1
1.76907741648903 1
1.8188144902581 1
1.81457549941809 1
1.84744413779499 1
2.18049613874515 1
2.36397562391596 1
2.07259223348057 1
2.24255548845464 1
1.90641532779512 1
2.30241306400885 1
2.18689257614975 1
2.07649435789062 1
1.74689926714427 1
2.05889358516318 1
2.24895527058879 1
2.21467293413736 1
2.29803777249937 1
1.92540700612108 1
2.10076767204585 1
2.29678461534082 1
2.3344539739484 1
1.9509073859794 1
2.0951193431341 1
1.98014248580515 1
2.24301083104829 1
1.67796269930527 1
1.80037479112536 1
2.02888982728713 1
2.23524894545543 1
2.01886552127767 1
1.9923589709948 1
1.8433546118365 1
1.51058994708163 0
1.76239472773924 1
1.63473524006137 1
1.80074283588536 1
1.77468498574129 1
2.02005655696871 1
1.77220891306543 1
2.19090184557814 1
2.17924921138647 1
1.77360200322804 1
2.32341191656907 1
1.78813429475637 1
2.055381008393 1
2.36804237614684 1
2.05257753053865 1
1.82382216535639 1
2.45663361875265 0
1.85524751224735 1
1.97299625786708 1
2.34896391340217 1
1.94459424469834 1
1.9495972009638 1
1.97408191197218 1
2.26948521845866 1
1.96923570365902 1
2.06920542712985 1
2.16062814371644 1
1.84682236704376 1
2.06635283549346 1
2.28524928708287 1
2.06933261691708 1
2.05478805509214 1
2.26921488443108 1
1.29686149656795 0
1.85607181337778 1
1.44800944615508 0
1.76214207579297 1
1.97777897392247 1
2.0467635622973 1
1.64091751825097 0
2.04449697127264 1
1.9094023346221 1
1.64440501206287 1
2.00203730585399 1
2.0740244617769 1
2.4925396421538 1
1.98078333310417 1
2.09040756802157 1
2.21985420196079 1
1.92337981793117 1
1.86749551765511 1
1.99038415367639 1
1.96950738812368 1
2.07711189076461 1
1.99962261073848 1
1.77858009445166 1
1.73845990152751 1
2.35065290193042 1
1.7253111632601 1
2.23379964391962 1
2.03411355833926 1
2.20877529436518 1
1.86329587509281 1
2.17355562746864 1
1.88554672858915 1
2.26433242013999 1
2.11540885998501 1
1.80762311300092 1
2.11874576463541 1
2.26754279851444 1
1.58992368032242 1
2.1656293281253 1
1.88998592481833 1
2.02530359497762 1
1.92542723673251 1
2.06701936750048 1
2.00086605775279 1
1.89657404079345 1
1.69586872662331 1
2.23639425080447 1
1.75993181174557 1
1.85992621404704 1
1.92046031339991 1
2.3236178345655 1
2.28191919456377 1
1.80408578533037 1
1.86227972364742 1
2.18534380492243 1
1.92052647561861 1
2.00190990301803 1
1.76363483453639 1
1.75370227446469 1
2.26676353679507 1
1.9732148676189 1
2.32572645347918 1
2.10625937562874 1
1.63678041250235 0
2.14811280389631 1
2.32165459689121 1
2.12416956014184 1
1.72676039387658 1
2.19466805895233 1
1.57890683101877 0
1.95871300222082 1
1.87182906616705 1
2.10135307513082 1
1.82441427262465 1
2.25948593590425 1
1.97868338096142 1
2.24497448735615 1
1.9466179371141 1
1.78697817418299 1
2.17954010647592 1
1.93642880392238 1
2.0060940953474 1
1.89453615266218 1
1.60451398940158 1
2.36217640033998 0
2.09562951568059 1
2.42917295281426 0
2.143527922897 1
1.71642043481042 1
2.12296309310157 1
1.89900310287341 1
1.82811631152189 1
2.2595280345219 1
2.02160346281247 1
1.91108210079741 1
2.1615755267829 1
2.04993556119543 1
2.04994015438937 1
1.69598249188734 1
2.07600358494577 1
2.03987011543428 1
2.26677689031039 1
1.62046864969412 0
1.85548341200386 1
2.36342778127592 1
1.74701034046531 1
2.16007897805045 1
2.31230315505029 1
1.61039233707492 1
2.08001905751439 1
1.98235222036672 1
2.09270393110956 1
1.96300100033525 1
2.16188816157723 1
2.17273573298662 1
2.07821198878736 1
2.21055704551445 1
2.06930111019392 1
1.96023967951023 1
1.98310483129177 1
2.00379464671107 1
2.36366038351621 1
1.90474243668559 1
2.03069564097452 1
2.11058780293976 1
2.47538389818918 0
1.87304112802555 1
2.23338072462915 1
2.10932063918951 1
1.62960121158258 1
2.0959853032018 1
2.23507657749175 1
2.2215151754528 1
1.68413321713445 1
1.93548358920849 1
2.01803137629284 1
2.68382831190301 0
1.82782771945723 1
2.24586488846561 1
1.87508867591559 1
2.33762165144082 1
2.08621526661344 1
2.0632601895947 1
1.77479080444556 1
2.06153558633989 1
2.24922711745205 1
2.26757342544705 1
1.87788534460241 1
2.20714585011554 1
2.25911570710117 1
1.86329697951975 1
1.88857404145025 1
2.01193015843184 1
1.89130576184036 1
1.86860312131042 1
1.95665225501579 1
2.19999757209063 1
1.76703944563996 1
1.84380121507331 1
1.78289698640309 1
1.954839301941 1
1.60013899583699 0
2.16608261777395 1
1.84792720909038 1
1.99145923022414 1
2.02725742480526 1
1.86588437491797 1
1.94013979396874 1
1.93100746738912 1
1.99235483762699 1
1.99293656200465 1
1.9576065912331 1
1.82061338853101 1
2.02115794376689 1
1.76611403237697 1
2.31011820563481 1
1.74082923269601 1
1.77011941101162 1
2.18388172408714 1
1.69506219998854 1
2.08352634696054 1
1.79000249507116 1
2.37137625381793 1
1.60013716649997 1
1.55227942409405 1
1.89323360600212 1
2.29362133259282 1
2.10035664443934 1
1.77006000423157 1
2.08468550676611 1
2.06441846351986 1
1.98239941995251 1
2.19265774954498 1
2.11538610664356 1
1.81408827752689 1
2.0510656543574 1
2.13979225841789 1
2.12392513706564 1
1.82279098543772 1
1.93583827315217 1
2.25694724612272 1
1.57339723823967 1
2.02307988534765 1
1.9534368998295 1
1.63719676830738 1
1.9399063263285 1
2.06324036006203 1
1.55030445114526 1
1.91469068591688 1
1.7182055697534 1
1.9771209316757 1
1.73424097683755 1
1.91542929894587 1
2.33932168744619 1
2.06422633149257 1
2.27909055128222 1
2.20964545062595 1
2.09469328545843 1
2.30824631210724 1
2.22298407829412 1
1.87713832356107 1
1.84291721562783 1
2.05237054895626 1
1.97043609072982 1
2.02577406611618 1
2.35304904502111 0
2.03285796431108 1
1.68027909844415 1
1.92594382308224 1
2.10272370405836 1
2.13883680690131 1
1.97965438892642 1
1.75639558148055 1
2.42438152508873 1
1.72250302673541 1
1.78438988321023 1
1.96528931120842 1
1.95688504744705 1
1.90843952085386 1
2.20820916049833 1
1.85678378037492 1
1.53278624085309 1
1.77620602959829 1
1.7035869482388 1
1.61912984529329 0
2.4889344733307 0
2.31355392913912 1
1.78740857632893 1
1.90444743071645 1
2.00191705974113 1
2.23227664788567 1
2.22499917563966 1
1.99934728126751 1
1.98971394647482 1
1.94836641088756 1
2.29975283623657 1
1.9941895099217 1
2.05146158726809 1
2.07215791949733 1
2.45899740017521 0
2.36213150054058 0
1.56749172952773 0
1.71165845534691 1
2.15398061823261 1
1.71517083828618 1
2.04693501832842 1
1.99311117649987 1
2.09465967671476 1
2.07279149549152 1
1.74374117459111 1
2.05286400330317 1
2.22305609616042 1
1.80093718570991 1
2.18751194370341 1
2.07855622843081 1
2.06361109880206 1
1.71431730653479 1
2.12419998690935 1
1.9010350694565 1
1.91002232904011 1
1.97034091064833 1
1.8391519317639 1
2.08300556631917 1
2.3493607522228 1
1.91935303945563 1
1.91531161253027 1
1.86459815355033 1
1.88056249373897 1
2.30593808634655 1
2.30179920747564 1
2.03989224029703 1
2.11028573173685 1
1.56280721224125 1
1.87810830018041 1
1.98043947131778 1
1.86988073436546 1
2.24084472319804 1
2.06910110164007 1
1.98660639950827 1
2.20392793317667 1
1.64117554594088 1
1.7377499599475 1
2.14765007546765 1
2.12637408185107 1
2.01758358038801 1
2.05573789988013 1
2.33061592294186 1
1.90765442329023 1
1.72880868221066 1
1.60664701432352 0
2.32827563614741 1
1.68417541563898 1
2.14770513663404 1
2.27171804670775 1
2.18333265001907 1
2.26192566842552 1
1.68239404997154 1
2.41889682614121 1
2.40811145965216 1
2.17030209038235 1
2.03443136901828 1
2.09130052146312 1
1.8469578719189 1
2.16068477346817 1
2.14598580205559 1
2.14035377604446 1
2.05081115942633 1
1.82208580554378 1
1.88349702548079 1
1.64573163143214 1
2.0715120098635 1
2.169584096995 1
1.64967562498471 1
2.33080105909207 1
1.82572572100989 1
2.18055152024835 1
1.63691429720869 1
2.1052415070424 1
1.73577378826828 1
2.00751075246202 1
1.84633603350311 1
2.17936344536297 1
1.80208690635345 1
1.82311603410299 1
2.08439194754146 1
2.191328241888 1
1.92864157771054 1
2.02652877385779 1
1.77756333979935 1
1.75641199145775 1
1.73347990859721 1
2.02720714044473 1
2.18514990449371 1
2.02048300512908 1
2.03309674540025 1
1.93673436217017 1
1.71396230329295 1
2.05307150180021 1
2.22971918715291 1
1.70800387595523 1
1.73134892153389 1
1.95971396862337 1
1.80269071641591 1
2.05335847311502 1
1.48220901627784 0
1.66836432164097 1
2.08499752231555 1
2.08558164190296 1
2.14606328625129 1
1.85226302967375 1
2.15567512370254 1
2.28397299562919 1
1.73735980525923 1
2.18051176667964 1
2.284284795109 1
1.50888253515072 1
1.665823902474 1
1.89447465308787 1
1.76543799863488 1
2.09128029753308 1
1.97273438425026 1
1.83546337239206 1
2.31370128016691 1
1.82231102630213 1
1.82967278398287 1
1.96371947105417 1
1.92019801450604 1
2.03241478723491 1
1.85061888888118 1
1.89921694329972 1
2.08398118787583 1
1.58210188950038 1
1.92700342719857 1
1.99657538970346 1
1.74838964505395 1
1.84982449330144 1
1.76316637570856 1
1.82573821328032 1
1.95030214229038 1
2.09517739667028 1
2.16058667134216 1
2.09939462033046 1
1.8202737604825 1
1.86043948246545 1
2.38370177253758 0
2.07680232287132 1
2.19258681449466 1
1.74738628001386 1
1.6538523042899 1
2.19969861707697 1
2.34131877947356 1
1.93221327912145 1
2.20913888860469 1
1.85819356921604 1
1.99148409592543 1
1.87194072126169 1
1.95409133422058 1
2.01974878451165 1
2.37657831699333 1
1.92488708006952 1
1.97783910319522 1
1.92141247845361 1
1.79448016130023 1
2.56347388532131 1
2.13929075780017 1
1.3988931301019 0
2.04469784774442 1
2.06254953451158 1
2.01927727205646 1
2.00183188931661 1
2.17590512298714 1
2.16124384114667 1
1.86895668293982 1
1.88909339674391 1
1.91208613597215 1
1.94373303740575 1
2.09348998814082 1
1.94857249246007 1
1.84212990933169 1
2.20205405309761 1
1.96130634312385 1
1.94534379623823 1
2.09439558171444 1
1.92956471953509 1
2.10714705820798 1
2.0558958742054 1
2.02657524145327 1
1.99223363177582 1
2.04548113331666 1
2.09187009391082 1
2.13450914850522 1
1.76491195789181 1
1.89629013315537 1
1.76815385937397 1
2.2701862496615 1
2.0004876896843 1
2.22109561332306 1
2.05180546396716 1
1.97201356128444 1
1.78594754272209 1
2.08555133927306 1
1.95856637301382 1
2.13754072988694 1
2.1069033975022 1
1.98045205160312 1
1.91610541160797 1
2.09438480396429 1
2.09146436055722 1
2.5576401550228 0
1.94749803525118 1
2.09133639850774 1
2.23775257808905 1
1.83477621944367 1
1.78924276832041 1
2.27714242255736 1
2.10110523917063 1
1.95744014603656 1
1.97156632371285 1
1.96257422637398 1
2.24534328807286 1
2.23146544200263 1
2.27022161946561 1
1.43937848564674 1
2.16839629907897 1
2.24680354954103 1
2.06189197197852 1
1.97734248123452 1
2.10599981250256 1
2.13482485312219 1
1.64170051340628 1
2.23559656802002 1
2.40302243080282 1
1.98219158956649 1
2.07212704745568 1
2.11418199151288 1
2.06468595575439 1
2.00956458146295 1
1.76375584949475 1
2.00936137128152 1
1.8163294989914 1
2.1616223788397 1
2.14003634251708 1
2.27133265720449 1
1.68442737140424 1
2.23971645470115 1
2.16504086194564 1
2.38044586563895 1
1.87505614300467 1
1.92664389664975 1
1.68872628050072 1
2.05947961644422 1
2.17616628782326 1
2.12454668990306 1
2.00836308325581 1
1.77086162874872 1
1.91801977015693 1
2.22753664779647 1
2.15971311223842 1
1.59426692290336 1
2.03648270769377 1
2.14620420181943 1
2.26408647235247 1
1.8530033184978 1
1.74219855435753 1
2.04655036991554 1
2.06754790906961 1
2.05929435225095 1
1.56418641309662 1
1.77109791968788 1
2.22840352137252 1
2.09871511059731 1
1.80268995202608 1
1.93001485762945 1
2.09619083898971 1
1.73841204612055 1
2.11328646511241 1
1.62018660510293 1
1.72754835647469 1
1.52595559505801 1
2.00848909955846 1
1.89362313555257 1
1.76204963710005 1
2.23602932841172 1
1.89368779221747 1
1.95934421403583 1
2.04395701632473 1
2.15629705579433 1
1.75510852143193 1
1.6959766783968 1
1.60074961957449 0
1.75643668508875 1
2.04737663616453 1
1.86519514316713 1
2.11872579004806 1
2.06677455603208 1
1.99109242651205 1
1.89279744685614 1
2.13773034478881 1
1.65856856525172 1
2.01885381168683 1
2.15030047855002 1
2.3364132445685 1
1.83309075868713 1
1.74694716661369 1
1.87859915069083 1
1.90499356191109 1
1.94495182213157 1
2.01328479164928 1
1.94237887423125 1
1.96126991137213 1
1.98131822041902 1
1.89855342863472 1
2.06105865616532 1
2.23554020131281 1
2.01319854550168 1
1.94266773076313 1
1.77184075688279 1
2.17823375441038 1
2.43507765691042 0
2.17003461754007 1
2.5083603904624 1
2.26952780243946 1
2.28686387011003 1
2.04977771155733 1
2.36964736085118 1
2.07117036747215 1
2.25640898863213 1
1.85391719333928 1
2.63666165900582 1
1.96859961154351 1
2.24300465338003 1
1.96795952400752 1
2.22153807934164 1
2.33753291923404 1
2.10955706593652 1
1.87696033633268 1
1.97298882401975 1
2.39938866315824 1
1.86613876957087 1
1.9521171000029 1
2.01144772064358 1
1.96577765168392 1
1.76709529124413 1
2.03333681684093 1
2.03504164379419 1
1.80237521424416 1
1.78998603517839 1
2.45158239181057 0
2.13219345006641 1
1.68582986664168 1
2.22072653780767 1
1.8203767352258 1
2.00793870807893 1
2.32258059257548 1
2.14014110315139 1
2.12019009602359 1
2.50038925445196 1
2.10894346877109 1
2.52461773611439 0
2.27651263611643 1
1.92661309374987 1
1.49013032753461 0
2.40487740880097 1
1.90855157684448 1
1.82886209935862 1
2.03380219772327 1
1.96887277999941 1
1.82837314875912 1
1.94933744132948 1
2.2543212115607 1
2.38634552566997 1
1.7023260622944 1
2.20818684149628 1
2.36742394524201 1
2.16958882331826 1
2.13324299797366 1
1.78030161283942 1
1.90857371012178 1
2.28102300506437 1
2.5059635241713 0
1.86238354008574 1
2.01142316910942 1
1.93243305886619 1
1.90818134106592 1
1.98666349216253 1
2.07877056542297 1
1.79408054387164 1
1.92369785362005 1
1.80102412524491 1
1.96931394725515 1
2.21547646809448 1
1.6909183500993 1
2.01851711097861 1
1.97187237049004 1
2.28985613803899 1
1.64017242357294 1
1.95794022566768 1
2.10658599350268 1
2.15869663305531 1
1.75771354451193 1
1.73751140884154 1
1.76496364584782 1
2.01740936549268 1
1.82472130266913 1
1.51677648720629 1
1.97338672994669 1
2.25235937016979 1
1.75029135732823 1
2.06176516889102 1
1.71653934815276 1
2.33438968921296 1
2.08122350156951 1
1.9445918500222 1
2.25417039866012 1
1.82531687138406 1
1.82750157884044 1
2.24285670107319 1
2.26583860000681 1
2.15162968579752 1
2.32115589309187 1
2.23456452014255 1
2.24456639960758 1
1.83956513699201 1
1.99656692558016 1
2.29334647735589 1
2.19167974097772 1
2.00942297213864 1
1.92693433622548 1
1.78118905864067 1
1.97437741230098 1
1.99080681547869 1
1.926061421329 1
1.95055691696486 1
2.12234330972754 1
2.29504478597868 1
2.12355918060109 1
1.9055285059671 1
1.87028299905116 1
1.87147217703737 1
1.60254816191341 1
1.80544565907224 1
2.09815328957788 1
2.02482547309217 1
1.96598888092895 1
1.87095953274345 1
1.71748985836733 1
2.04521464087341 1
2.01617299636452 1
2.02161163515993 1
1.88087557055066 1
2.22809643162678 1
2.07711272862784 1
1.91037916352217 1
1.90161104966644 1
2.51704966107057 0
2.05011764083336 1
2.20270596593972 1
2.3523000734427 1
2.35755159879248 1
1.98093073060256 1
2.28607942104511 1
2.0188713591835 1
1.82449636733455 1
1.65108940071583 1
1.96165513654217 1
2.05945065056483 1
1.91646987946041 1
1.59939375039736 1
2.09570579138646 1
2.44028496271769 1
2.43240064740133 0
1.96947095765082 1
1.95747147203547 1
1.99311063395744 1
1.8955910416143 1
1.86418578961947 1
1.71961306886408 1
1.95614710701917 1
2.01236129067148 1
2.13209568444647 1
1.87589675239923 1
1.79226772796127 1
1.73282261941207 1
1.84380748899961 1
2.13214397407095 1
2.0181853966992 1
2.27367083868253 1
2.22007686834784 1
2.00074198742776 1
1.96684667238256 1
1.95781851827437 1
2.18695076164534 1
2.07018158498473 1
2.30428541373034 1
1.90208645973813 1
1.69260675298917 1
1.88536639455332 1
2.0202992370315 1
1.79503579651579 1
2.16971892364062 1
1.84787207721729 1
1.62745325783865 1
1.58842837677297 1
2.27324551938765 1
1.74638688433645 1
2.0287888089989 1
1.97909523540063 1
2.08098533666544 1
2.07004185782557 1
2.12268194073044 1
1.64746680342686 1
1.93013688154407 1
1.97649804079155 1
2.06235559746625 1
1.70073927451439 1
1.84378718812007 1
1.50413485417145 0
2.01357522851047 1
1.98681000770622 1
1.78546070581967 1
1.87374879323556 1
1.93672491134079 1
1.8960826298965 1
1.55204096076076 0
2.41911287763959 1
1.80693658785159 1
1.55911971170435 1
2.06100146440785 1
1.73481234088816 1
1.82646440006872 1
1.83355385395581 1
2.00389547638481 1
1.74716847264059 1
1.95912501447284 1
2.35376288873748 1
1.77707025180969 1
1.95628913868201 1
1.75760590830402 1
2.00088554855106 1
2.16222865372793 1
1.76365466115165 1
2.42181941075371 1
1.86696631320139 1
2.07254703048625 1
2.24777405445302 1
2.26259388037776 1
2.248963129831 1
1.95931562819084 1
2.11746840677313 1
2.02633385965648 1
2.09388669329049 1
2.25861460276717 1
1.63685461742394 1
1.95113297355926 1
1.98853788105042 1
2.04298566471167 1
1.88609452963156 1
2.25551522029467 1
2.28819265381637 1
2.18284476941962 1
2.1839164749298 1
2.11323217248324 1
2.07065004309313 1
1.97208833118155 1
2.21791503289377 1
2.37580612486735 1
1.82611501433858 1
1.86629227710649 1
1.90004578099338 1
2.05377188058975 1
1.82742364746879 1
2.21907362508954 1
1.5604323421194 0
1.88668437421115 1
1.92019428749624 1
2.19756479920819 1
2.34459117193099 1
1.85194310973817 1
2.21570241868221 1
1.65868338275978 1
1.78289449778402 1
2.04933128579185 1
1.88978401594121 1
1.71432139494947 1
1.76772198114276 1
1.93246856988567 1
2.02540720402832 1
1.69679592384638 1
1.93471613285727 1
1.47750780117897 1
2.08780630372818 1
1.97535885678842 1
1.94215223137481 1
2.07541234033876 1
2.3228263966403 1
1.81430958067791 1
2.14784529235455 1
2.08174213734737 1
2.07658336319751 1
1.77724117813588 1
2.03088361458397 1
2.30168431706159 1
2.17920267974055 1
1.82227254543965 1
1.81317734763645 1
1.828742051142 1
1.96721196028343 1
1.51345058538071 1
2.16258232926272 1
2.45122309731482 1
1.65605712056298 1
1.98115101455906 1
1.85614823808166 1
1.69647337621315 1
1.65152086364833 1
1.86844605771992 1
1.82779111502813 1
1.99639877561531 1
1.97562124634547 1
2.25749099633763 1
2.30075504855429 1
2.12810939634103 1
1.47438617638156 0
2.60812317621261 0
1.95727171412592 1
2.16517844342116 1
1.92724943547255 1
2.00751660595985 1
1.97506461274488 1
1.71070247099446 1
1.93882604071516 1
1.96791635668097 1
1.67668830445318 1
1.97217039904532 1
1.78080205359636 1
2.16642904195035 1
2.57654577297293 1
1.99676346595901 1
2.27670052178694 1
2.1969064615686 1
2.13940750005879 1
1.81772568626683 1
1.76296421731662 1
1.60943459131585 1
1.9487894500694 1
1.40378634049244 0
2.30053033618466 1
1.94756339552039 1
1.60414432427445 1
2.73487656939674 1
2.06687762218855 1
2.02552759079562 1
1.91961524197951 1
1.90438744182056 1
2.17808702039493 1
1.91399583804413 1
1.78293820516982 1
2.0066194784355 1
1.5236320090508 1
1.86307832386902 1
2.18180551809634 1
2.46458893004347 0
1.99661419214681 1
2.39097828451862 1
1.96170685964907 1
2.06564501452495 1
2.13711272943742 1
1.99032834796693 1
1.84576877535801 1
2.12506685096257 1
2.20582630962841 1
2.44728678228604 0
2.03673409749426 1
2.26215024503816 1
1.99615963243543 1
2.33085116367645 1
2.47930826287608 1
1.77306832184327 1
2.24845874582251 1
1.80777769319701 1
2.07429381443227 1
1.68332885544025 1
2.37711783984091 1
2.10554146980195 1
2.16383862702133 1
1.89199952394765 1
1.59026027734087 1
2.06946991575171 1
2.04806131077857 1
2.34290218957607 1
2.17029727369844 1
1.99897737251087 1
1.52868731592665 1
2.05939312961387 1
2.63810727608952 0
1.89056323857362 1
1.82258209261022 1
1.86640296439265 1
1.85766518700963 1
1.82731346330166 1
1.93048053493877 1
1.64264481492818 1
1.76817969649578 1
2.06850564825714 1
2.05925383371614 1
2.24301707093584 1
1.88389921778834 1
2.13124333596322 1
2.18629444706313 1
1.8939219491215 1
1.90453279521107 1
2.44983797915111 1
1.86219863689346 1
2.29290721584951 1
1.85582183786748 1
1.81445635688023 1
2.15535877729721 1
2.00789221353261 1
1.72187631462625 1
1.63069740542921 1
2.2527730720332 1
1.76306971449476 1
2.3303578118895 1
1.89616748969651 1
2.11631924265996 1
1.96516767691985 1
1.78363912430147 1
1.87025881019406 1
2.02656376639134 1
2.16065929128691 1
2.10182007212846 1
1.95216657878256 1
2.17806915854379 1
1.9103758137533 1
1.94371563216735 1
2.25452003322592 1
2.26612091070603 1
2.03030665262564 1
2.2333939259798 1
1.91546812806383 1
2.1464165694965 1
1.6906832301159 1
2.1367218215515 1
1.77657447609 1
1.83303356712313 1
2.01401971245232 1
2.13166774354772 1
2.03247963356541 1
1.8989578503966 1
2.28244735216349 1
2.26253330813619 1
1.85255710484879 1
1.83499532042346 1
1.72996289347296 1
1.65972826405471 1
2.02327012488801 1
2.07082869659365 1
2.0711033658279 1
1.96354866504914 1
1.50410337891572 0
2.20470938642829 1
1.94024799422023 1
1.83976801228772 1
1.9813303108537 1
2.10717100777495 1
1.86057079811397 1
2.00859653895226 1
2.24363417272601 1
2.30477808132117 1
1.8213888046096 1
1.77712250618806 1
2.2168944670961 1
2.59863030436595 0
1.84528421063238 1
1.4409809299441 1
1.98809212893066 1
1.61527875793441 0
1.79302404137494 1
1.91363906087476 1
1.77637617041199 1
2.12454238290691 1
1.98410791984695 1
1.84582901032241 1
2.26112985483483 1
2.03012432213746 1
2.01033061876373 1
2.29837657869791 1
1.92025719668134 1
1.8977636513591 1
2.04642761180039 1
2.04700669554535 1
1.93491655435726 1
2.08318305284462 1
2.00728370648863 1
2.08379351464019 1
1.69500834977606 1
2.30755281970236 1
1.93557778770131 1
2.02425833380909 1
1.82849208081556 1
2.06112686864771 1
2.32284901378976 1
2.09013178171379 1
1.66899797725003 1
1.86899301367869 1
2.16324633448135 1
1.90145270473859 1
1.52028582729349 1
1.85120281336636 1
2.03244521911032 1
1.74623427594806 1
2.06700992429134 1
1.80334455676934 1
2.05970838927489 1
2.31439530086617 1
2.07945451075855 1
2.25776071196439 1
1.832652082174 1
2.26685952641263 1
1.98801675808584 1
2.13652085652327 1
2.20333225165164 1
1.99488839673721 1
2.04446355765281 1
2.31131844132182 1
1.86586008479146 1
1.73690307558673 1
1.89679861186335 1
1.85562787065861 1
2.15170805404367 1
2.02480310527061 1
2.3767542597594 1
2.04988480510454 1
2.40176547620548 0
2.18585139752584 1
2.17885393133175 1
2.35294510385708 1
2.00864597442498 1
1.73651518537353 1
1.96764348448302 1
2.06898894589147 1
1.99800815584111 1
2.50742840277294 1
1.74761770046031 1
2.24995966449468 1
1.84492260375775 1
2.32789714989291 1
1.99943958609162 1
1.93168898406116 1
1.96075076869179 1
1.85941902163325 1
2.41416664473256 1
2.27895103776509 1
2.50815799934168 1
1.92917446351448 1
1.6911333763573 1
2.1346483285783 1
2.15890006720788 1
1.8020058921018 1
2.41861137729671 0
1.91509714130006 1
1.73425191684941 1
2.12733423878636 1
1.9396082377231 1
1.9587130983003 1
2.01386693517074 1
2.09520568480218 1
1.64311696147503 1
1.97416267370446 1
1.96648757283458 1
2.19703282388799 1
1.75761481381095 1
2.11929250275522 1
1.95480195913492 1
1.64891774306243 1
2.11955058360602 1
2.12309679881533 1
2.04171520923896 1
2.07175950293352 1
2.17535528104843 1
1.84754923100956 1
1.85438710716435 1
2.21476880625218 1
2.06800819175314 1
1.88308312830517 1
2.15362805363732 1
2.066652663475 1
2.05349066610815 1
1.91641952539133 1
2.07303374880482 1
2.10489131392123 1
2.14075800475967 1
1.66932400068841 1
1.70098107824936 1
1.9025297123133 1
1.96125227804101 1
2.07567319182204 1
1.94539525500529 1
1.9764506213021 1
1.93065105015272 1
1.9755362187446 1
2.05464873496318 1
1.5288846071139 0
1.83768514326589 1
2.23211845065958 1
1.9447354987432 1
2.36399540930306 1
2.09012065408065 1
1.62629953812286 1
1.9071715062753 1
1.93248925412842 1
1.94796991176655 1
1.90697061062524 1
1.94972738293176 1
1.91095415928143 1
1.71669777794123 1
1.39652357750877 0
1.90122624229188 1
2.07560179089364 1
2.10030222235147 1
1.92060685116856 1
1.90428901937223 1
1.9767204330197 1
2.13240685707748 1
2.26629899977973 1
1.90685820799011 1
2.31138486122645 1
1.44774840989245 0
1.91544657517128 1
1.96668339482764 1
2.38392057191094 1
2.08452014097765 1
1.95074373018782 1
1.73749522203899 1
2.64986924698353 0
1.83932001131349 1
2.35564836191663 1
1.73799570679955 1
1.9257554814101 1
1.97035667052689 1
2.41088460602392 1
1.70380426632366 1
2.18061458748349 1
1.88265089634852 1
1.967073442796 1
1.93981699211054 1
1.95980268994704 1
2.12273313110265 1
2.21159889564962 1
2.0657106465031 1
1.86652096097203 1
2.04965070493135 1
2.21270699494565 1
1.88128981239815 1
1.98938526358667 1
2.26874461457911 1
2.00052893514566 1
1.79354375671917 1
2.23094835890928 1
1.99387652789022 1
2.1230858127832 1
1.90059241087599 1
2.21751103611557 1
1.92834396900533 1
1.88909233744273 1
1.95759784430753 1
1.9209762900775 1
2.30252578991384 1
2.07983719054984 1
1.82942876250219 1
2.19147824126111 1
1.98985489309187 1
2.04524654877196 1
1.76053177435709 1
2.04037718455627 1
2.26433920440977 1
2.25563559025425 1
1.57749783540596 1
1.76192818562664 1
1.77931193841866 1
2.03759105638115 1
2.13531804553368 1
2.07247427194666 1
2.25528823074941 1
2.21589585446949 1
2.39346912606279 1
2.17200721328823 1
2.12676063643572 1
2.16982264560896 1
1.90265306520996 1
1.98359241656617 1
1.88804783956053 1
1.64226176564694 1
2.39503277411999 0
2.10775631648315 1
2.08519720669869 1
1.58898296660799 0
2.15347258759825 1
2.31861972788644 1
2.04244588855419 1
1.73072881699949 1
1.99937820125566 1
2.45773942728578 0
1.94168427751492 1
2.15999020569338 1
1.98112873221457 1
1.950427185487 1
2.09748882410848 1
1.91753698556367 1
1.88318894402536 1
2.06847176014936 1
1.86876700688491 1
2.21476066528032 1
2.05042407014813 1
1.89283375339914 1
1.91975456520997 1
2.17018427512395 1
2.04602146596693 1
2.16121924944956 1
2.06482842144435 1
1.84646172470483 1
1.73100449218818 1
2.33855692802156 1
2.04906224444615 1
1.67158475410921 1
2.27785467288417 1
1.73719860709151 1
2.13007332204543 1
2.17501069800192 1
1.912638980935 1
2.12845489081634 1
2.01225139119301 1
2.05434874680546 1
2.31253343724333 1
1.74254244244421 1
2.03266028193017 1
1.91588148938608 1
2.01525496472008 1
1.87534783580584 1
1.94007657677308 1
1.9580515758896 1
2.13057673823019 1
2.18198548017971 1
2.14629712410407 1
2.18754460522387 1
1.84662140768152 1
2.27411832766476 1
1.71193499662417 1
1.78065603126663 1
1.95392020279477 1
1.95200018222886 1
1.93530802010179 1
2.24540648369254 1
2.12809507062336 1
1.77619096055163 1
1.82476870090191 1
2.07922233344314 1
1.83626533705761 1
1.92320117142379 1
1.99804262988393 1
2.11948154810421 1
1.90981476877858 1
2.00114272489047 1
1.94434928983262 1
1.71669207850579 1
2.02861946118417 1
1.89982383517789 1
1.76842343042491 1
1.62457902694795 1
1.70154486395181 1
1.8261466367614 1
2.03150750432963 1
2.03662268060697 1
1.80066823831535 1
1.66599373241534 1
2.10374669873042 1
1.67862645920275 1
2.13073200968674 1
2.14025571423406 1
2.18056387155904 1
1.96103153219622 1
1.9945856033911 1
1.78524963230047 1
1.97203986419655 1
1.69788076469178 1
1.94641047295243 1
2.28637882201051 1
1.85492172816839 1
2.15725395672083 1
1.9210944081634 1
1.5859846277222 0
2.13795269575834 1
1.9704413688029 1
2.10548097018826 1
2.3099415433827 1
2.21838113831874 1
2.40477987909121 1
1.83495392514404 1
1.72057236558914 1
2.29004270244612 1
2.27675151115476 1
2.26785495618421 1
2.03188106346948 1
1.92835794716024 1
1.62921083596174 1
1.96213417142923 1
2.19522128249454 1
2.11880075883928 1
1.92148041621922 1
1.85022145960037 1
2.12685427992185 1
1.74996445481404 1
2.65942181405828 0
1.77307397361151 1
2.06790841776717 1
1.99152843116905 1
1.74646582793924 1
2.08403438040068 1
2.02082756986683 1
1.84002323032748 1
1.94894028152687 1
2.18680443280868 1
1.72745054156983 1
1.76139794298281 1
1.87134015797809 1
1.62182218879601 1
1.76423139035772 1
2.0444748335664 1
2.14544337589495 1
2.36690021348259 1
1.92443269179658 1
1.75420922921519 1
1.76666802091506 1
1.85387815954827 1
2.10800172339099 1
1.55091541186463 1
2.10707618947893 1
2.08849433210018 1
2.0915579497437 1
1.99636719036385 1
1.93486636880737 1
1.89029939928088 1
2.05075163637407 1
1.69826373020753 1
2.26780573811595 1
1.90292560525547 1
2.19539687711447 1
1.89016687303606 1
1.89229613401987 1
1.84665822815599 1
1.5479623469884 1
2.15298193511233 1
1.67166592233764 1
1.71416489020369 1
2.18316277358201 1
1.80315570470436 1
1.97731369549543 1
1.67018716092785 1
1.94573464159227 1
2.02889914975116 1
2.00710483809274 1
1.89119219497548 1
1.9596555851863 1
1.99564414032066 1
1.80032595697446 1
2.09834293845143 1
1.99364521619863 1
2.01998246791714 1
1.92826347183158 1
1.96452784330911 1
2.0153600546075 1
1.87886497732611 1
1.73223046260916 1
1.79693910367813 1
1.9994873355058 1
2.12019612197625 1
1.83664400729476 1
2.0754812709849 1
1.86423752310679 1
2.01704408371085 1
1.53218406175552 0
1.90580226626819 1
2.33456138297374 1
2.40232259073469 1
1.92676367916964 1
2.47200754056022 1
2.00802685351074 1
1.95321411611073 1
2.14446063909198 1
1.58790348309543 0
1.90467750002272 1
1.90752546307178 1
1.88870421762177 1
1.78364713220113 1
2.24449726292702 1
2.05238403741486 1
2.11546262110991 1
1.89601064536366 1
2.00530885815891 1
1.74298517541174 1
1.69208340631799 1
2.12799523487898 1
1.8751756004967 1
2.08752364596626 1
1.75274369627037 1
1.74352054137022 1
2.20384876078601 1
2.1184803701965 1
2.09742921720485 1
2.07141091611067 1
1.91409265563257 1
2.15280222880978 1
1.69330839080889 1
2.01360637520879 1
1.59080019668721 1
2.32351219182589 1
1.88266654226961 1
2.32431457643727 1
1.79668065692128 1
1.76940996104739 1
2.14817200349416 1
2.22844579603498 1
2.12699629537024 1
1.88567163116513 1
1.76612952366632 1
2.13675878634016 1
2.05676740221967 1
2.26692903569602 1
1.67219624946428 1
1.82305673540697 1
2.00105706880509 1
2.17798517443717 1
2.2041777307857 1
1.93495055104885 1
2.20602990940107 1
2.16930774858515 1
2.2680356634823 1
1.94160632125768 1
1.74351159280724 1
1.55595476492713 0
2.08340976237931 1
2.03674747488413 1
2.03640967804658 1
1.83956391156112 1
2.02769971411325 1
2.14786186831138 1
2.05975451303205 1
2.19229615768082 1
1.89880361429611 1
1.85041358488755 1
1.8877336091953 1
1.7496621924699 1
2.25198629994651 1
2.12924222387495 1
1.59998343733376 0
2.05046210524888 1
2.64409696076247 0
1.65033163025028 1
1.53310905423204 1
1.8342423245398 1
1.87265335314132 1
2.23636363158028 1
2.34256665106611 1
1.62327384948043 1
2.27003015833671 1
2.22772380192017 1
1.89733453264262 1
2.28060293058348 1
2.16897811812778 1
2.26785250740041 1
1.57493017096068 0
1.83367308632017 1
1.96236534265 1
1.78929871591065 1
2.3155013884707 1
1.71205859059948 1
1.96339599276261 1
1.99259362939492 1
2.42276613334361 0
1.84766215378748 1
2.42482611928231 1
1.81726865680454 1
1.64505855244568 1
1.95209203531506 1
1.90318059952982 1
1.70098441374081 1
2.10704315534147 1
1.89548168490686 1
2.24655893995251 1
2.04026051719142 1
1.93430861138483 1
1.88334461989927 1
1.77962249292678 1
1.85093057957064 1
1.82605244905512 1
2.22090309911165 1
1.96461931152476 1
1.95421269570311 1
2.03729381064578 1
1.78921746077019 1
1.67925060078688 1
2.36500123013786 1
2.00119432763401 1
1.75631521712512 1
2.01717549519026 1
1.76534768026347 1
2.16041829989595 1
1.97270019192884 1
2.3245482604033 1
1.99120759425173 1
2.32861285132651 1
1.57100209409359 1
2.11676552259384 1
2.08148336559534 1
1.89983399632746 1
1.47889465109386 0
2.23407802522178 1
1.70382563502932 1
2.12054828031041 1
1.77489940375693 1
1.66485353722613 1
1.96091504882258 1
2.07519825164117 1
1.45612717647297 1
1.8316488915494 1
2.00940874074469 1
2.10013293275975 1
2.14108982964378 1
1.86553396916805 1
2.19749240839977 1
1.80946413343733 1
2.03724730919027 1
1.88427006612566 1
1.9925209872244 1
1.85706267549294 1
2.22646313667992 1
1.83000333354032 1
1.90163220642727 1
2.17207812998533 1
2.01484967843849 1
1.95775446894488 1
1.54697933872945 0
1.85691262760086 1
2.07192967871615 1
2.0606755802689 1
1.66471916390802 1
2.00325048927944 1
2.1375687940525 1
2.2742548756959 1
1.69784928505352 1
2.21551427440554 1
1.83101837918129 1
1.86671126972314 1
2.14526930670975 1
2.07080657191273 1
1.68584904003319 1
2.16942163019798 1
1.75517620138571 1
1.73167191752877 1
2.29955682885593 1
2.53481853091741 0
1.92912515121082 1
1.41154749362464 0
2.28475803437516 1
2.19981856317133 1
2.07415952184257 1
1.87508465923953 1
1.73637990685246 1
2.10979975643934 1
1.78156080497484 1
2.08372701068726 1
1.55817846501384 1
2.11274407300962 1
1.95479195790396 1
1.88674759621206 1
1.69180048146332 1
1.74880901204788 1
2.08581272694705 1
1.88982474355322 1
1.96694500123722 1
2.20397250664984 1
2.0101435772665 1
2.0709211555797 1
1.98360619667166 1
1.98089535521988 1
2.63143748086165 0
2.0414859425987 1
1.4694593333936 1
2.2058027323272 1
2.16995915683874 1
2.1279061576423 1
1.92424980124319 1
1.94417282024369 1
2.1224867462776 1
1.71290387144054 1
2.04556276226952 1
1.85265197438137 1
2.00720034062781 1
1.84056644367267 1
1.99424178889982 1
2.03810750047329 1
1.96882354743562 1
2.30833211223773 1
1.75268765175857 1
1.9243945894086 1
1.92659348685662 1
1.59485868583484 1
1.87725391767355 1
1.95258272627502 1
1.96951532514393 1
1.84845405783864 1
2.06028127225835 1
1.89041247196944 1
1.94715872459787 1
2.24593077723994 1
1.91670245993494 1
2.06576383068259 1
2.14679200828508 1
1.98722780415306 1
2.12123431355831 1
1.96508329640905 1
2.33434051172342 1
2.24370587063347 1
1.96473636167688 1
1.95051677893163 1
2.01282325170599 1
1.84571301549158 1
2.25798776637731 1
2.16260041650669 1
2.15156930408192 1
1.91948782917331 1
2.06528563950551 1
2.10316499396571 1
1.92422903314534 1
1.50832055027405 0
1.98988107631249 1
2.03057846782296 1
2.12442378735401 1
2.11422182224119 1
1.70118063173444 1
1.97147767163855 1
2.02103377777473 1
1.6824495863877 1
2.02632798713333 1
1.93636002909856 1
1.84228211007843 1
2.10010837325422 1
1.52639526768957 0
2.1709665597233 1
2.02690248794924 1
2.21438895421807 1
2.04816265393073 1
2.06827751909389 1
1.82888283787198 1
1.70448430897365 1
2.14692712277521 1
2.05799665991251 1
1.91658904314443 1
1.59371213115465 0
2.06106480965549 1
1.86551848908989 1
1.9734687806062 1
1.78085481065987 1
1.70378480055901 1
2.28585893800978 1
1.55502106561252 0
1.83492349508397 1
1.8672378739054 1
2.15540389953222 1
2.07632904326658 1
2.12947102890596 1
1.96406101785763 1
2.17236876427492 1
1.47768362217704 0
2.0974962217653 1
2.02880470845937 1
2.14397586880258 1
1.86676966371609 1
1.967461447149 1
2.27302677975224 1
1.89728671698672 1
2.18047814705106 1
1.92764637204806 1
2.1385298754069 1
1.83589883496875 1
1.90980241439572 1
2.10290606094764 1
2.34398318996595 1
2.14008508590367 1
1.68308021085882 1
2.06586363405885 1
2.14203635691362 1
2.20110276517172 1
1.71483191123113 1
1.99105715195648 1
1.61289059802846 1
1.82677894457463 1
1.86225642648865 1
1.94839227533611 1
1.91602344010088 1
1.99180846323337 1
2.19551994381004 1
2.20740602742442 1
2.03081358377824 1
1.62086090187083 1
1.58491328907255 1
2.12924744000286 1
1.78637250041488 1
2.05390174004269 1
1.83441340028624 1
1.89412041436964 1
1.56053167393925 1
2.57021174240825 0
2.21038654788412 1
2.03818260085025 1
1.8528869656893 1
2.49244985087429 0
2.27950036636992 1
2.52183218321236 0
2.21711504505688 1
1.95649784343733 1
1.94895768866675 1
2.14449970006479 1
2.11634631275227 1
2.32313743120927 1
2.05068693853916 1
1.79067045338264 1
1.88534240744783 1
2.23044947635608 1
1.81836894969003 1
2.13802408060694 1
2.08691131856085 1
2.14933281077575 1
2.10505493771813 1
2.07040387188344 1
2.06088471156845 1
1.80618022301568 1
1.99047029422753 1
2.28756328758273 1
2.03424050290889 1
2.32172089402347 1
2.38220400930481 1
1.71942559706429 1
2.05640661685761 1
2.01752366041217 1
2.618924976657 0
1.97539315695979 1
2.66269738239741 0
2.17232806245543 1
2.01885941485553 1
1.77443081801096 1
1.68391470413777 1
1.89112948889376 1
2.27625724553748 1
2.13359306154342 1
1.7322723418532 1
2.2798335420493 1
2.13692417298193 1
1.64910641358893 1
1.99944198057872 1
1.76279299819862 1
2.26399969403275 1
1.85219273128911 1
2.07241778004247 1
1.92961717689907 1
2.17470856737338 1
2.22480319797864 1
1.87060907771023 1
2.05991929147395 1
2.0953205767727 1
1.63111729965278 1
1.77727282717869 1
2.06025322133236 1
2.06329461506928 1
2.07686960441936 1
1.80147918322241 1
2.05482031722584 1
2.54318417266446 0
1.8871468850316 1
2.31384519497502 1
2.03383178726845 1
2.06568183183006 1
1.8095988669182 1
2.31226896255973 1
1.71759702864981 1
1.73607827717945 1
2.00375315083041 1
1.54503090411688 0
2.15109805655144 1
1.70397098384237 1
1.9881869489257 1
2.23576851276178 1
1.81723679549783 1
2.24830622544435 1
2.04592281809742 1
1.63743401966748 1
1.98739205725287 1
1.80197236293651 1
1.77222205843634 1
1.63814267795792 1
2.24748306153545 1
2.25890811788039 1
1.74935445536335 1
1.92020109243847 1
2.01717142164249 1
2.05748974815841 1
1.92713785894662 1
1.98471841154918 1
2.08643068395545 1
1.66023008697406 1
1.86786942946798 1
2.02449891119554 1
2.12784018885686 1
1.9631374544745 1
2.0283411395258 1
2.17090698283348 1
2.10572094361986 1
1.9090165178104 1
2.38359403897854 1
1.93887651067816 1
1.81349677550049 1
1.68602611008401 0
1.9449357850427 1
2.0703886046744 1
1.75735884809804 1
1.91944581322275 1
2.0154044660901 1
1.43049241194632 0
2.15985589323047 1
2.08278206179343 1
2.23706685637696 1
2.06626444765518 1
2.15784391411238 1
2.40565492026944 1
2.06390661955074 1
1.66205409606143 1
1.74599309894472 1
2.13970784592942 1
1.71222817091049 1
1.96122463111981 1
1.94763434970854 1
2.07071466222129 1
2.00018541100258 1
2.29662329133761 1
1.51450274205376 0
2.02866057954379 1
2.13030329690985 1
1.57471735066118 1
1.84931160036014 1
1.81081455839688 1
1.98426306393529 1
2.00631099364058 1
2.45480222214569 1
2.15516202088075 1
2.1400398224521 1
1.91565809853801 1
1.93986192241138 1
1.82343732101514 1
2.18015011554732 1
1.92158416301949 1
1.92069489299733 1
1.61916226707628 1
1.89631509234565 1
1.62155654553832 1
2.23280074320721 1
1.70086792367676 1
2.10178029795932 1
1.96143812769435 1
1.69607241582832 1
2.41522009449239 1
1.56199052482412 1
1.92345528657041 1
1.81075329362709 1
1.9098231119323 1
1.92579984396157 1
2.33506916584549 1
2.05949712675683 1
1.85559829985494 1
1.87047819995753 1
1.87188210929609 1
1.9845695981389 1
1.72115686970943 1
1.93956649224127 1
1.93293991889673 1
2.2932625461077 1
1.61307195876155 1
2.30074709525498 1
2.01932123802789 1
1.71213160711147 1
1.81721282640486 1
2.06762182865685 1
2.244650865008 1
2.24036097581599 1
1.75598844550712 1
2.09996610332453 1
1.74191126664983 1
1.87042699165718 1
2.02615745371768 1
2.20603654149095 1
1.8655958778112 1
2.34192448689636 1
1.98340576113092 1
1.78526957923162 1
1.78298652323433 1
2.11373942936074 1
1.88525378083869 1
1.55953574400903 1
2.13339691924014 1
1.86150172387316 1
2.37487034593011 1
2.1310550260153 1
2.00490000115551 1
2.03551021968969 1
2.18371055331478 1
2.09400379668464 1
1.9655333125195 1
2.18472154481485 1
1.85041208798542 1
1.80901006486235 1
1.66467352278206 1
1.87141164558039 1
2.04630332640738 1
1.88622415539313 1
1.2469098754025 0
1.75254995057006 1
2.05080325819561 1
2.07190283625186 1
1.79322438746585 1
1.8894115931022 1
2.1072454448059 1
2.03980081908633 1
1.91037701944623 1
1.80189881488621 1
1.67914149851645 1
1.8933545967697 1
1.83837339149447 1
1.77762199975517 1
2.25521465028768 1
1.83348169042501 1
1.67880159139789 1
1.78659808809453 1
2.03180570660894 1
1.76048857766974 1
2.26832686415109 1
1.95733791088166 1
2.09639319551931 1
1.5787746583807 1
2.11782698402056 1
1.92038772819527 1
1.96438684965632 1
1.68674121084644 1
2.01867439502825 1
1.94827848558267 1
1.67847373507118 1
2.23492710198395 1
2.37749950896556 1
2.01353069528095 1
1.79604939449383 1
2.24361471098407 1
1.98800673824145 1
1.89190871238099 1
2.04810253281104 1
2.11690582983561 1
1.97644145361676 1
2.22537970139821 1
1.94972751854012 1
1.80225794616531 1
1.99206047180552 1
2.4202654653199 1
1.88263552779997 1
1.74659936586597 1
1.79565677605835 1
1.34852904090687 0
2.15838294802486 1
2.0533834040804 1
1.60592232189359 1
2.0801225371372 1
2.16321808197551 1
2.08851837120141 1
2.1739111958541 1
1.6725851229214 1
1.86806660360663 1
1.8178378623852 1
1.89624153418458 1
2.15917994177257 1
2.07654440634718 1
1.88050199127521 1
1.82458977913001 1
1.98231080948893 1
2.32483770616498 1
2.17939392653838 1
1.93376062974405 1
2.01127192752862 1
1.84505926791903 1
2.4385482374961 0
1.86178893377156 1
2.0542601420308 1
2.45574113726588 0
1.90699272080523 1
2.17691749811525 1
1.81261493394994 1
1.91121915405858 1
1.75276219766864 1
1.90169993483734 1
1.64708119036736 1
2.00390995432879 1
2.35365139564244 1
1.83739303004782 1
2.14584598501509 1
1.94052366753064 1
1.91116560509963 1
1.82454779697185 1
1.89246574676314 1
1.91533309716373 1
1.81246364549713 1
2.22717986068894 1
1.98220061870999 1
1.82018751824442 1
2.10864977646307 1
1.59571829095523 0
1.88779889747538 1
1.78677938194797 1
1.41090080006916 0
1.87324484010417 1
2.05312270902987 1
1.92103055355777 1
2.14637182469157 1
2.35284190535004 1
2.07964767709074 1
2.21039723341882 1
2.21385649351479 1
2.20417972110676 1
1.82479957437783 1
1.88274281596411 1
2.23901132875641 1
2.24528339848479 1
1.82074186004469 1
2.20473226905284 1
2.07807380014006 1
2.01802590612565 1
2.24008899977895 1
2.04817871932061 1
1.76424744586463 1
2.88068874754832 0
1.99226204515825 1
1.98630192514294 1
2.1730333253464 1
1.74274220937538 1
1.75913723004959 1
1.92533096463039 1
1.90967981467592 1
2.08878597893468 1
1.86072372871226 1
2.00305597889115 1
1.77371468735784 1
2.10800514945239 1
2.16488677579375 1
1.88935660674949 1
1.71085882783123 1
1.97474806593172 1
1.89971602646736 1
2.11390146321436 1
1.98932329207975 1
1.6598078097627 1
1.9671214653453 1
2.47232291366688 1
1.75337168459865 1
2.42300067901421 0
1.30688839207066 0
2.03197455736635 1
2.00727300689515 1
1.83656456525636 1
1.85354519051059 1
2.03008056699314 1
2.30515655279539 1
1.95489868170773 1
1.89537901184296 1
2.24239418905583 1
2.0060443878799 1
1.89656788064363 1
1.98534058106816 1
1.82075842755357 1
1.78201192194534 1
1.9025958246383 1
2.25295955894048 1
1.26195945606357 0
1.51957875699137 1
2.0453418284314 1
2.08145442041758 1
2.23688091227656 1
1.85150445329756 1
2.03882988222254 1
2.30602332958928 1
2.26956334006706 1
2.01630354096085 1
2.06033212942956 1
1.88198031869937 1
1.52516818104304 0
1.87803614127983 1
2.06471531238058 1
1.95325354206113 1
1.91115634646102 1
2.06283384111593 1
2.43061602558955 1
1.87373259162725 1
1.78909023289554 1
2.10801330367619 1
2.14137874067237 1
2.32672287592173 1
1.90137608101857 1
2.27769879974706 1
2.11740981021076 1
2.21487764511039 1
1.9696467288658 1
1.96271041953674 1
1.72093333419659 1
2.14556593235283 1
1.71641759172165 1
2.03760008640558 1
2.18262247705315 1
2.11105326752362 1
2.08836830623541 1
1.86181518811405 1
2.37094751512015 1
2.11961447682101 1
1.85377493580686 1
1.88463685550403 1
1.68313724189603 1
2.10280814148398 1
2.18508068570682 1
2.02151138417278 1
1.62139842245232 1
1.7179129929414 1
2.0137873155343 1
1.66240792263561 0
2.42447797395429 1
1.85973032833576 1
2.36144649651088 0
1.9922897422688 1
2.02273601079945 1
2.03462181484003 1
2.23295022232847 1
2.22591754896322 1
2.12241100054529 1
2.32124780747236 1
2.382997962025 1
1.94724717759717 1
2.13497180549433 1
2.23773719430599 1
2.10660304984474 1
2.2348029129258 1
1.88556704149356 1
1.91270649879406 1
1.99588863178527 1
1.84625838144465 1
1.89252649305232 1
2.20465888250127 1
2.27330202010797 1
2.06582838749135 1
1.81891206783763 1
1.8846706169419 1
1.9469395107783 1
1.77513993664303 1
2.05128340095947 1
2.16657769064074 1
1.98953026977784 1
1.99898795935221 1
1.95868017364425 1
2.32790611629732 1
2.12647476370595 1
1.99528762145914 1
2.05583702952905 1
2.09598452973685 1
1.96485665743188 1
1.87552161075095 1
2.04027581774696 1
2.27653658226492 1
2.04677565978394 1
2.31639176132785 1
2.46978834141026 0
1.59235396480372 0
1.89704862555757 1
2.21711954510954 1
1.87361887442163 1
1.95993308534347 1
1.95132737883916 1
1.90494399641956 1
2.13779466226185 1
2.02774848114214 1
2.11500131680395 1
2.14666188581831 1
1.95816834305146 1
1.73748408352028 1
2.14624579125944 1
1.80871349066574 1
2.05264133266104 1
2.38390053755765 0
2.25677576329798 1
2.0463047653968 1
2.25949555056788 1
1.87068819933823 1
1.91149909556205 1
1.86705921301385 1
1.85046162236156 1
2.0239898253687 1
1.98266912251085 1
1.86414941470004 1
1.69210209083403 1
1.88067107130846 1
1.75833037898536 1
2.21754528698108 1
2.1068760596294 1
1.61738370545564 1
1.92015286352189 1
2.07099927793109 1
2.04898103729493 1
1.8229236695553 1
1.83113991977778 1
1.9968421725272 1
1.84378178965446 1
2.13232716733018 1
2.14098088736574 1
2.00389678465198 1
2.16350110019268 1
2.06609188485974 1
2.51909652730815 0
2.19641205206377 1
1.87075214137761 1
1.78124104147818 1
1.93268396321465 1
2.04089038445686 1
2.24439192927657 1
2.22001193652832 1
2.03367756010083 1
2.00494278247589 1
1.42519086147615 0
2.14942423549269 1
2.1669906796552 1
2.03731929569477 1
1.94031736315868 1
1.94570335992068 1
2.01908132525517 1
1.94943237256479 1
2.14644100644213 1
2.11934365174855 1
2.29438922696722 1
1.83142721861988 1
2.24105623626205 1
2.26026421409296 1
2.31724946144212 1
2.07312018695546 1
1.79205048627198 1
2.37918195787643 1
2.0689199850143 1
2.03502996206641 1
2.41936576307518 0
2.11694525919946 1
1.89926310517529 1
1.75178388473208 1
2.12049205853133 1
1.89622008219911 1
2.0739288416547 1
1.80831311081265 1
1.80597507825217 1
1.67258789364661 1
1.77381803388907 1
2.0661512183025 1
2.07100504131525 1
2.14014496026769 1
2.0052176274577 1
2.26370956482906 1
2.07399895606612 1
2.00664577392572 1
1.91822839463798 1
1.9417768039303 1
1.7931817153138 1
1.92063347943487 1
2.24525521477126 1
2.31818092564371 1
1.87870233808645 1
1.688203770349 0
2.3179095993515 1
2.25456226468502 1
2.08322800794931 1
2.30386004103518 1
1.84261198488367 1
1.96948303865453 1
1.97546598671297 1
1.85556782670893 1
2.11754717243974 1
2.00362917635514 1
1.96011245365208 1
1.91066135352618 1
1.825449479867 1
1.80640771683372 1
2.05501854147984 1
2.24834093024084 1
1.7210276974916 1
1.85289760056239 1
1.99337897539272 1
1.91280533329738 1
1.71263601225502 1
1.74096009804402 1
2.13197112865288 1
2.18209546151288 1
1.74097825830297 1
2.08480108315475 1
2.25265615052588 1
2.06457552474319 1
2.25061593006106 1
2.01843328365641 1
1.88032615512112 1
1.43967532051968 0
1.83042843398245 1
2.11884601482851 1
1.95919685182099 1
2.31869856493471 1
2.32138489889836 1
2.35046439180268 1
2.04200152977433 1
1.70684554586907 1
2.2890576456568 1
1.90481296090816 1
1.9648430491685 1
1.80990316893973 1
2.14416918134467 1
1.8278076933877 1
2.2508450946836 1
1.97030918727769 1
1.79257580178678 1
2.00591192995895 1
1.95574845984049 1
1.95791572320179 1
1.58226549369646 0
1.90190648055893 1
1.89675447574284 1
2.01668591917406 1
2.12657983189567 1
2.33640011021921 1
1.96187178063142 1
1.85731062477756 1
2.01477818345617 1
2.11106181645449 1
1.73768515499766 1
1.92305942034512 1
2.20124323876171 1
1.97928304154771 1
2.04033063015801 1
1.62671008754576 0
1.39018861899456 0
1.81428841460509 1
2.0631765788285 1
1.58979818679849 0
2.15381364235446 1
1.70001825931907 1
2.10192437837949 1
2.08004016559054 1
2.07070425967784 1
1.83447359110199 1
1.85755008843768 1
2.05141965588323 1
1.89784990069026 1
1.96007845794946 1
1.8415652220356 1
1.66999605219679 1
2.18551327997528 1
1.95469536709789 1
2.00259563471065 1
1.82325663180293 1
2.23361815450586 1
1.90704993355347 1
2.08261847602315 1
1.82970133401212 1
2.15015883933702 1
2.16350827743372 1
2.09882245358161 1
1.84839609550405 1
2.17497254744607 1
2.16122631110766 1
1.88418004878737 1
1.80468977034299 1
1.94205655056928 1
1.77475812031657 1
1.90374267231362 1
2.06388160349069 1
2.28393855351418 1
1.72939977623116 1
1.95939607103117 1
2.12311068959728 1
2.0385172893383 1
1.65859904272201 1
2.29661244748107 1
1.63261491533281 1
2.10137638251372 1
1.9048936129468 1
2.02224973255723 1
2.24053714720556 1
2.29172348691047 1
1.91915778839309 1
1.9635688302605 1
1.79099077780423 1
1.92946676806745 1
1.99359432078415 1
2.06185197835451 1
1.85639137563272 1
2.32941501901213 1
1.97142427186528 1
2.12526547878857 1
1.83775669770996 1
1.57982468667474 0
1.78735552222212 1
2.25637949290673 1
1.8999215159857 1
2.00111558597778 1
2.07022388864374 1
1.70225585214653 1
1.99653923131336 1
1.99918680084075 1
1.83065982847744 1
2.12544048981363 1
2.07032868804662 1
1.73238323982488 1
1.89910500480686 1
1.78788882250283 1
2.10071142034454 1
2.04477676529539 1
2.14124836569959 1
1.99276642657887 1
2.32012521437214 1
2.14151526781834 1
1.79255193783163 1
2.0661702973472 1
2.06065633382433 1
1.77587540048261 1
1.66070279151737 1
1.67614970380118 1
2.01856806368102 1
2.05174845783448 1
2.16996331965967 1
1.34445199016855 0
2.39915029442385 0
2.28011962037479 1
1.91747390160075 1
2.0579707141231 1
2.07883661282518 1
1.82276830925498 1
2.16415790990485 1
1.94469293252657 1
2.37589881759173 1
2.11934651867927 1
1.72969008430114 1
1.90573228174125 1
2.26126678029886 1
2.409118712523 1
1.66632020210045 1
2.02083948314608 1
1.76400352146732 1
2.18026931344004 1
1.94452800333667 1
1.98952615356989 1
1.93997778586384 1
2.03265104510109 1
1.66124712634706 1
1.76824324116528 1
1.92302839995975 1
2.04365213410874 1
2.32035772752776 1
2.28882215265609 1
2.29115647692705 1
1.71440643532935 1
1.77957665364869 1
2.03508020585153 1
1.88090937718882 1
1.89075239992856 1
1.94438351942114 1
1.91839093625379 1
2.47725626705044 1
1.79777168337987 1
1.87238224245592 1
2.19611774455165 1
2.0049066063867 1
1.83474014348975 1
2.15751986791337 1
2.00569103496203 1
2.210479696493 1
1.57471257959861 0
1.38534617880861 0
2.24139599668401 1
2.25077853020535 1
1.49630418645874 0
2.06031989734569 1
2.16566948283967 1
1.82879432584953 1
2.01985237757429 1
2.18491971181372 1
1.97026792274015 1
1.89563433728537 1
1.98027035035547 1
2.2651827571369 1
2.00213720729184 1
1.85376627982058 1
2.07368123958924 1
2.02959270636923 1
1.68573304848858 1
1.95378236091884 1
1.73109624845065 1
1.57574513826679 0
1.42781055551809 0
1.88328768469121 1
1.57079825683271 1
1.78987311691694 1
1.72100556513454 1
2.16136715308043 1
1.82704792271304 1
1.6126439823797 1
2.20650248711434 1
2.33873827311902 0
1.88178463149492 1
1.8771896230298 1
2.12321868771139 1
2.08647346477728 1
2.07573370066129 1
2.61520173784823 0
1.75643588205864 1
1.62493533487532 1
1.8169679198701 1
1.75005504511551 1
1.94286760233519 1
1.78310660704661 1
2.17059134161313 1
2.00038002461312 1
2.14945904450069 1
2.21950947522583 1
2.08103522291383 1
1.84335653136167 1
1.81438414579508 1
2.00008054704247 1
2.15234624185163 1
1.88404868623474 1
2.01913749327693 1
2.16192254425802 1
1.5728020290651 1
2.25334551825819 1
2.1709514813477 1
1.86750949903152 1
1.82418308221209 1
2.2723419381886 1
2.05133992786285 1
2.13714853767094 1
1.7841782963571 1
1.98694379988907 1
1.88360847451196 1
2.03192280859124 1
1.85699820229075 1
2.63132489425757 0
2.15585932260234 1
1.82562655882082 1
1.94302617703645 1
2.42837155067418 1
1.76786365845244 1
2.22510623485185 1
1.88285419961943 1
1.6350957909909 1
2.24498213102164 1
1.87515689285481 1
1.98018755197313 1
2.11079943415076 1
1.85097109858035 1
2.05382900947159 1
1.84921111450232 1
2.00488240243533 1
1.97925502289774 1
1.63269745617609 1
2.33633453853466 1
2.24086946401994 1
2.20745334930323 1
1.99051816022677 1
1.71347583430569 1
1.97824547972099 1
2.07640969370726 1
1.64905728005385 1
2.21747356229642 1
1.50274606947888 1
2.5296692838982 0
1.78905393183483 1
1.46235323847556 0
2.03332640001828 1
1.95393000013852 1
2.13325850760586 1
1.86605458648574 1
1.86006101850652 1
1.92649818997011 1
2.03429114170428 1
1.78263082118269 1
1.95590587422167 1
2.08675514003246 1
1.87122354111797 1
1.94843932788864 1
2.03194341590081 1
2.19798522644084 1
1.80883391776182 1
1.80541379097784 1
1.39930399819635 0
1.9304740987575 1
1.9424106573077 1
1.65268992539413 0
2.06174843813695 1
1.86917809181182 1
1.69220829682469 1
1.95177275146558 1
1.45775263765857 0
2.28310097930194 1
1.98777045130572 1
2.13146280196761 1
2.1984757031716 1
1.75583433160249 1
1.9343413806429 1
1.95549987359209 1
2.00098654025356 1
1.68111128321153 1
2.04692648746998 1
2.42468061862149 1
1.69354511279505 1
2.17533886252695 1
1.89300750737075 1
2.10103910615051 1
1.70465172174031 1
1.69640060232558 1
2.07515623261416 1
1.59051620416069 1
1.63280968459139 1
1.81589448004877 1
2.0741085935217 1
1.92389155398053 1
2.0731785770388 1
1.75076599909376 1
2.37026695329329 1
2.03468276524501 1
2.32043063947898 1
1.99760448003462 1
2.37749377298343 1
1.80882040896982 1
2.24326623486566 1
1.9825249279951 1
1.82934031661145 1
1.64661725559859 1
2.07912273408612 1
1.79254095289126 1
2.06954694914996 1
2.00940570395106 1
2.08898206096897 1
2.21194852374566 1
2.05415054932123 1
2.18863752760058 1
1.68527029425791 1
2.38429803433728 1
2.24119878045255 1
2.13153694163264 1
1.79387346613705 1
2.3176548470264 1
1.50742689436201 1
1.95271735631543 1
1.84435033442677 1
1.78732121477357 1
2.07805381657037 1
2.02060550438067 1
1.40424172688125 0
2.00083934250516 1
2.02254632293587 1
2.01126301464045 1
1.80295845799408 1
2.07439995526913 1
1.96205126229366 1
2.08579917019438 1
1.8402466916271 1
1.34030600187123 0
1.94317785873958 1
2.05926061064435 1
2.1317902297932 1
1.86373508626134 1
1.78026817565251 1
2.28300421046142 1
1.93338602298872 1
2.25598735069374 1
1.96163400507186 1
2.08477512261057 1
2.22275724132741 1
2.35416896549061 1
1.8486805321932 1
1.91753144261176 1
2.21090011760091 1
2.35457048105179 1
1.88606841472931 1
2.26013549609144 1
2.11759587171207 1
2.36991716401488 0
2.12121367951703 1
1.75811521651173 1
1.8938645283788 1
1.94834041205016 1
2.44294348058723 0
2.13417058060581 1
2.2553907384568 1
2.23318565054667 1
1.98075607501517 1
2.0597934089684 1
1.86999179232035 1
2.11375911299309 1
1.69857002271603 1
2.24158080387328 1
2.27283046601773 1
1.799033257422 1
2.36532385999961 1
1.77735341860965 1
2.07845489179015 1
2.09156963304692 1
2.16485119273208 1
2.08210836471163 1
1.92121662615795 1
1.79906288863395 1
1.82780985549291 1
1.89198697050652 1
2.05467934763549 1
2.24889563082659 1
2.27237020268727 1
1.85577549236541 1
2.0549826165561 1
2.0556635500369 1
1.87858528686022 1
2.01564180338002 1
1.88916473289407 1
1.93897873222815 1
1.93113482113261 1
2.52161044670005 0
2.01639191191787 1
1.87551288420061 1
1.9190134676104 1
1.85827706011967 1
1.99676112280187 1
2.20656719025268 1
2.10800225657258 1
1.641958627965 1
1.7135964813274 1
1.3301405986461 0
2.06513608720867 1
1.91366471047895 1
1.86404602576843 1
2.4537903270444 0
2.06180226665961 1
2.19374125444212 1
2.31217797863059 1
2.07163185272649 1
1.98492580739379 1
2.40288104586971 1
1.96548190674448 1
2.1748749496245 1
1.96296971716217 1
1.42289015092603 0
1.82711247608326 1
2.00777124449526 1
1.99605693116197 1
1.74874754133765 1
1.88178472423174 1
1.87593131238213 1
1.99295987192519 1
2.20156467375814 1
2.19162365286829 1
1.87420644432935 1
2.23838781727488 1
1.79020914014438 1
2.12183942410113 1
2.12265329828607 1
2.07283343214606 1
1.6026353664813 0
2.52124871117547 1
2.25176107778252 1
2.06282720877715 1
2.25563281829573 1
1.77035673007392 1
1.71211968565782 1
1.91663917801832 1
2.30048342914171 1
2.13589230237923 1
1.92091628996169 1
2.04399701756736 1
1.91884534748927 1
1.58637795658497 0
1.84179066787289 1
2.22575600280406 1
2.27432062133701 1
1.90905705454504 1
1.99028981368779 1
2.0106086084588 1
1.91845880732059 1
1.90504055279112 1
2.05597141977644 1
2.09826809292804 1
2.01001499235734 1
2.28592147401962 1
2.53254872864892 1
2.12534417132451 1
1.79599634012266 1
2.04946111057648 1
1.72807389343007 1
1.88927119219612 1
1.97286054995979 1
2.37799631581185 1
2.14324765312946 1
2.2713873092364 1
1.82567009636563 1
2.28004177594145 1
2.02204008060702 1
1.98046030928725 1
1.58918760845761 1
2.29115437718538 1
2.19966945594786 1
1.77013038868122 1
2.38855073058687 0
2.16466491033186 1
1.99613151175265 1
2.01445746971966 1
2.0440496295419 1
1.79471256558467 1
1.8825850489737 1
1.81513035330052 1
1.63603966479181 1
1.99233654293338 1
2.15140070097746 1
2.06905244883154 1
2.17523067446968 1
2.0420791053776 1
1.95999574478217 1
1.83322175197831 1
2.16158241545588 1
1.83877203735365 1
1.82095908067659 1
2.09999820001925 1
2.08004923007944 1
1.88791058816083 1
2.07048625538045 1
2.25756333939882 1
2.18554361469521 1
2.46247675316784 0
2.37683768969056 1
1.81616091492647 1
1.99236922449109 1
1.94409793517014 1
2.16650642077175 1
1.88976942720589 1
1.50393626664938 0
2.11279632030186 1
2.11372063967572 1
2.06662284209488 1
1.36828160004055 0
2.29996866528171 1
2.2030145838115 1
1.87298257034267 1
2.03719617858208 1
1.67596111235553 1
1.98420429523937 1
1.94514443761036 1
2.25767831166007 1
2.29715758690579 1
2.09278884738123 1
1.98724715579482 1
2.05459566924007 1
1.95143661083517 1
1.85783924448043 1
2.04382606522159 1
1.97237695046376 1
2.00289301733242 1
2.08837091740245 1
1.95395486867319 1
1.99455505351934 1
1.90048184014096 1
2.21638287817206 1
1.8093602243456 1
2.42787319638342 1
2.30944448057071 1
2.17153251830532 1
1.88614821522632 1
2.1199004189381 1
2.3512952445004 0
1.86814932186903 1
2.04062959019159 1
2.1369648415999 1
2.14067348823724 1
2.07059371384738 1
1.94479270433346 1
2.03097228134288 1
2.14159944297319 1
2.1506777679745 1
2.15284675640325 1
2.0493979823853 1
1.86977635892953 1
2.14213670794373 1
2.0269891184149 1
2.04709367762248 1
2.16512814633759 1
2.38830239176805 0
2.10498560329134 1
1.89869001827299 1
2.13079950290193 1
1.99127382595838 1
2.04342276582811 1
2.33201877367203 0
1.79815016414625 1
2.01891010734177 1
2.06249811792929 1
1.51854251582911 0
1.61751790758392 1
2.04284722741109 1
2.30461325458658 1
2.28410513803569 1
1.87585087225092 1
2.40640400777936 1
1.99170881858139 1
1.39716829012652 1
2.14814492628615 1
2.63649609238677 0
2.23285527533491 1
2.03179969953258 1
1.96618233872494 1
1.92041451895418 1
1.88646005390414 1
1.90241458899257 1
2.34861986052108 1
1.74785906250171 1
1.72505330705189 1
2.18492840910022 1
1.81920447243866 1
1.90162823987762 1
1.77501266146683 1
2.31132661058728 1
2.06869536663338 1
1.75886828512391 1
2.14592198688618 1
2.13829081980591 1
2.01557161553491 1
2.00933844860263 1
2.03832797781966 1
2.03063847562877 1
1.97324811339641 1
1.8659712905874 1
1.75176260543368 1
1.93330401584226 1
2.22824592758335 1
2.09396942268091 1
2.2791301778447 1
2.24210551667573 1
1.99100485208699 1
1.97639653545999 1
2.00393494183224 1
1.82498715913052 1
1.90423630287415 1
1.83441657561987 1
1.58289399797755 1
2.00717776216027 1
1.78150902730358 1
2.27255881732985 1
2.12348733094023 1
2.0189298593146 1
2.14547073063912 1
1.65341933211629 1
1.87864764195321 1
1.89539352815541 1
2.07411113690711 1
2.10743276826749 1
2.52674992372765 1
1.91692058463883 1
2.28650387100274 1
2.21320398415408 1
1.5268711228799 1
1.96769208306443 1
1.87794113433579 1
2.09424308155311 1
2.06921089650081 1
1.93795110624242 1
2.10587326801343 1
1.83491708872035 1
1.86827573856596 1
1.73269002160462 1
2.27176900873997 1
2.11765155506308 1
2.07330245540629 1
2.20623392724434 1
1.83634788718648 1
1.82438104449392 1
2.80955136977492 0
1.93275796913531 1
2.05518075359229 1
1.70802485709743 1
1.95142253881241 1
1.93464734988969 1
2.04873302667031 1
1.7394649174853 1
2.56266708867362 0
1.8451161454372 1
1.97664263120833 1
2.0066694237795 1
2.1400318767207 1
2.2028053405731 1
1.88111323213116 1
2.03541999604189 1
1.67986100768939 1
2.23562460044845 1
2.03137672202794 1
1.79522232815732 1
2.360900602817 1
2.38024038476478 1
1.15927183313213 0
1.94172427582067 1
1.76701400049842 1
1.56211069055672 0
1.9349112123614 1
2.10686571090671 1
1.89339766751047 1
2.32056750445228 1
2.06153007519753 1
1.99401093037959 1
2.09975442577471 1
1.81692662448244 1
1.72343742401624 1
2.13027379504521 1
1.38956016071705 0
1.75405035759431 1
2.5370944576508 0
2.17714154980532 1
2.0562470876371 1
1.98793792478941 1
1.98355536864902 1
2.00005981921883 1
1.82385872897821 1
1.82722979174871 1
1.9043899223222 1
1.96175676715558 1
1.87881855651014 1
2.19307647805144 1
1.59648003556117 1
2.45752351167469 0
1.8303815037854 1
1.90798160674185 1
1.79047224177101 1
2.23677593966295 1
1.6532682323011 1
1.68885188336284 1
1.96166077133857 1
1.99394540227668 1
2.14261677410436 1
1.83248326761951 1
2.03930380009749 1
2.39055941366319 1
2.23704900649014 1
2.16855192618226 1
2.19231688977738 1
2.16668006411741 1
2.18588101472586 1
2.02103355861053 1
2.1037096609907 1
2.00418722412514 1
2.24458567052845 1
1.95459298548112 1
2.0924696419917 1
1.71706394811861 1
2.19092108704006 1
2.0034114440701 1
1.54185017139393 1
2.07134882875451 1
2.07251284272166 1
2.20196107621945 1
2.35109888449139 1
1.85001106069975 1
1.79360397137817 1
2.10619886099324 1
1.91986074046429 1
2.0456677565531 1
2.32277207787398 1
1.86273448419842 1
2.094363523933 1
1.96481955970521 1
1.78682145017458 1
2.13719091325235 1
1.88942849975443 1
1.90981960103003 1
1.77832195733769 1
1.86484457008606 1
1.95891906212927 1
1.83725390619341 1
2.07255399226455 1
2.01134216004955 1
1.56865316353809 0
1.87639603446528 1
2.21779466048889 1
1.74833222558167 1
2.18218019223686 1
1.86924220718681 1
2.03481755998584 1
1.68153268825858 1
2.09570812789509 1
1.96580117251115 1
1.94367457799772 1
2.08078744464227 1
1.92700140623379 1
1.84315157640759 1
2.18417158491468 1
2.0399549378093 1
1.79624611134781 1
1.57955318480867 1
2.25747605170029 1
2.01645571127616 1
1.92332833906184 1
2.27935070531431 1
2.1329237564936 1
2.03449120635502 1
2.25021276194521 1
1.74679212580964 1
1.62447876768907 1
2.20691696496569 1
1.76364852734355 1
2.31297451422208 0
1.89603912444739 1
1.9027651401271 1
2.08929774369586 1
2.12545519067306 1
2.2234923866462 1
2.27267478819478 1
1.88999263207433 1
2.16254142188496 1
1.8110242555132 1
2.00504112300584 1
1.74317153014477 1
1.65449768308186 1
1.74641009752841 1
2.02025486572389 1
1.88620148514458 1
2.00606702467064 1
1.70745722483193 1
2.05404405694704 1
2.19216644858707 1
2.24259388746578 1
1.87074174711375 1
1.84748928620669 1
1.77917806783573 1
1.7091821509455 1
1.84012417433667 1
2.04179049466725 1
1.91265536605558 1
2.41502411057363 0
1.72141889913738 1
1.75066089890969 1
2.26062203201431 1
1.95321954591165 1
2.04946523609085 1
2.19202894566851 1
2.24612273836277 1
1.35079840965472 1
2.55298242200396 0
2.15794348081334 1
2.15797105772693 1
2.32079257239608 1
2.24529779874622 1
1.92855103076477 1
1.92560485415155 1
1.69690430050708 1
2.16924574924723 1
2.10546521146541 1
1.80348760101666 1
1.94004535947832 1
2.12116403319018 1
2.16710463404234 1
2.17355507061495 1
2.28282741121961 1
2.2051356200543 1
1.94802412699506 1
2.21828294194737 1
2.04488783792288 1
2.04768897490337 1
2.48902844559782 0
2.0263163346061 1
1.90970006262199 1
1.9994240352372 1
1.89373948765242 1
1.96175466316513 1
1.50878721919561 1
2.23281192810276 1
2.35782182842512 1
1.54131953763772 0
1.89655813204562 1
2.12957203795624 1
1.62847699333491 0
2.01921246256585 1
2.06746362167433 1
1.57338571800312 1
1.71792758371628 1
2.02758841498832 1
2.11399595299691 1
2.22073320316795 1
1.80008914496267 1
2.03269532878419 1
2.16782412321759 1
2.14481104790458 1
1.91583592220407 1
2.18876246272495 1
2.04773978610756 1
2.35023878618686 1
2.09146992189044 1
1.89199569949143 1
2.02663958016065 1
1.81390411755271 1
1.83064775759749 1
2.15235296867097 1
1.88736136104024 1
1.73083507449562 1
1.7912054497478 1
1.89424409328213 1
2.07859698261341 1
2.05858539378181 1
2.16519082311534 1
2.17193059059092 1
1.78240739483492 1
2.11975069944819 1
2.09753211569201 1
1.65449854375573 1
2.11778352237193 1
2.22586137037097 1
2.46501085844839 1
1.932034929547 1
2.21548563249064 1
2.11260540071686 1
2.07586386792595 1
1.82644466328844 1
1.51850132419481 0
1.66447953255237 1
1.81803080421864 1
2.05713290778888 1
1.66632253163141 1
1.9511715709552 1
1.79922119968244 1
1.88548528295457 1
2.15582240644639 1
2.08517393964792 1
1.80956242118071 1
2.35376545363317 0
2.15734230052717 1
2.16886321133377 1
2.21938695396184 1
2.49768663509682 0
1.8994062703522 1
2.13009740423022 1
2.43103309696025 0
1.85502162324221 1
1.91112389403941 1
1.57100581104464 0
1.72652487722957 1
1.87407790224718 1
2.18098248154483 1
1.85570118901299 1
2.18264016063724 1
2.19827018316153 1
2.39916235536257 0
2.18938206866355 1
1.73027233887751 1
2.08492753174457 1
1.87911494208923 1
2.35090394054136 1
2.28487692342898 1
2.05710155324685 1
2.00883390988965 1
1.56555332781973 0
2.00258676560942 1
2.20931882573276 1
2.20465055759249 1
2.22911585071187 1
2.24246098656651 1
2.25504816827085 1
2.12638975021409 1
1.7543198109842 1
2.09957495887292 1
1.86680356163576 1
2.13675216397102 1
2.08803546277889 1
2.11579878545977 1
2.20149590252424 1
2.01841185012213 1
1.88639095067135 1
1.72262363368259 1
1.80381807382899 1
1.84956325134609 1
1.99056728822324 1
2.02827445009923 1
2.41491930003897 0
1.9806396617409 1
2.23323535254085 1
2.08438779239998 1
1.8182493128593 1
2.10837825695135 1
2.01288179885134 1
2.10802808236705 1
2.01651562858548 1
1.76336097838222 1
2.07894514758049 1
2.03535948664946 1
1.94043996542692 1
1.68333851481543 1
2.21057800389327 1
2.25603334332992 1
1.78547289437049 1
2.2604668126809 1
1.7670703730358 1
1.54440833398035 0
1.84899536599123 1
2.18571337482345 1
1.8188643808289 1
1.95848731157222 1
2.14659493232245 1
2.20700650422922 1
2.19052544376373 1
1.72317599970942 1
1.74291769183487 1
2.0654123520938 1
1.84296391526971 1
2.16367474338831 1
1.7497528792734 1
2.02446872580677 1
2.32244903101003 1
2.19478678062096 1
2.0462998379432 1
1.6280441273723 1
1.77711266155004 1
2.22179492993935 1
1.82171102613639 1
2.1151382278215 1
1.95961870461221 1
2.09541564528102 1
2.31929242947488 1
2.10352869500535 1
2.31278222510437 1
1.72159455359124 1
1.91773849722478 1
1.8881490904053 1
2.39966099722995 1
1.90657114443585 1
1.86825221531934 1
2.0340756280114 1
2.48025291148382 0
1.96932201910256 1
2.18682715485015 1
2.10269640629962 1
1.87148339021426 1
2.31839196021357 1
2.0912514565068 1
2.02640175518059 1
1.77507218816139 1
2.15729281711789 1
2.14723040385804 1
2.03217575135021 1
2.61852465181874 0
1.82740837740525 1
1.83461102892128 1
2.26528563390512 1
2.03997200305704 1
2.08887187415249 1
1.99410256680561 1
2.01529676834493 1
1.8528594719897 1
2.06356271509361 1
2.00096319426507 1
1.73995378569145 1
1.88430040965284 1
2.38541946324592 0
2.16757333878613 1
1.81721145708133 1
1.81353504691392 1
1.69066773085198 1
1.82224092609851 1
2.20297053207383 1
2.14700151390885 1
1.75955540881081 1
1.96848824992077 1
1.88794146260104 1
2.07949798615214 1
1.83616430463191 1
1.9975875809478 1
2.09106663479775 1
1.92472643183713 1
2.05070224809255 1
2.09275921526806 1
1.800420379971 1
2.13669956171123 1
1.89058503980783 1
1.74208154936222 1
2.00894009785431 1
2.25096480685083 1
1.96417357434278 1
2.21093056565384 1
2.10129924337874 1
1.90606563898563 1
1.93221757784593 1
1.87428291542583 1
2.09310811599324 1
2.10442260601283 1
2.16140268662803 1
2.24691358934659 1
2.16803849576631 1
2.19782624163826 1
2.27197555106685 1
1.98774748122198 1
2.2853924227444 1
2.23951192634895 1
2.00298571691387 1
1.85450076378655 1
2.37640366580774 1
1.81602381696669 1
1.77310526211141 1
1.90898283083471 1
1.89120809088534 1
1.84181725578039 1
1.82745411215951 1
2.05868260500217 1
2.13412562722535 1
2.22154717419945 1
2.14397401515106 1
2.31794980505622 1
1.92750383535904 1
1.89383390959535 1
1.71734394553251 1
1.78033138321097 1
2.22173119942211 1
2.05708112980737 1
2.04292694471995 1
2.15221359850556 1
2.0579116482286 1
1.61424626771692 1
2.20554670843972 1
2.26584034814162 1
1.47330275084917 1
2.25635204420057 1
1.93384193768468 1
2.05076961994088 1
2.04887962123034 1
2.03931072650051 1
1.70055283321015 1
1.3207144252705 0
1.96419276502064 1
2.14994740133936 1
2.11027357926546 1
2.04593206024177 1
2.09577868290496 1
2.22311033332632 1
1.97212678307941 1
2.29349073418287 1
1.72203635259811 1
2.20131288100122 1
2.20705060213276 1
2.15912188090316 1
1.87735148312453 1
2.00410926409908 1
1.63969873748091 1
1.91533786649453 1
1.79285947442033 1
2.2718431401697 1
1.92433438329657 1
1.9132344187852 1
2.02376116998888 1
1.91995638660838 1
1.11428976024772 0
2.19527425612341 1
2.37868950998097 1
1.96818612375439 1
2.08818369074639 1
2.03891502418091 1
2.04780191597056 1
2.01497637937236 1
2.08121854341674 1
1.7248564626748 1
2.06707075560206 1
2.17353281378106 1
1.53754347604078 0
2.1288162862649 1
1.7041102801183 1
2.1091657545148 1
1.61006942489164 1
2.05740882331814 1
1.69110419106364 1
1.97849746735353 1
2.12441563200206 1
1.98097216240526 1
1.60595775166156 1
2.07915314466046 1
1.75023779068737 1
2.20321356482255 1
1.96482840800364 1
1.83903257136675 1
2.17371012433961 1
1.77028735199821 1
2.11151160977397 1
1.92289330988232 1
1.65198152224419 1
2.01062397838735 1
2.01858561423609 1
1.97192084342852 1
1.62853712492322 1
1.77685241749732 1
2.22308258250425 1
2.01681336322067 1
2.07776122670147 1
1.77338808175295 1
2.23586286080837 1
1.94539025354047 1
1.93823170575773 1
1.63384355051722 1
1.81344137027372 1
2.27249364831457 1
2.08686209000946 1
2.27042664040066 1
1.72621212026939 1
2.35664127831806 1
2.27747534171465 1
2.02080297399595 1
1.77693071314409 1
2.43716308493649 0
1.91751718576458 1
1.88120615053706 1
1.71092298959761 1
1.96274555232483 1
1.8173840749366 1
1.94628983314019 1
2.03520627377842 1
1.69265288064967 1
1.94668338811254 1
2.03481206436105 1
1.99671669883368 1
1.85743592368913 1
2.0488582192933 1
1.99976064175994 1
2.02918998407378 1
2.01969274422558 1
2.29472576359263 1
2.67093093125992 0
2.09408434095853 1
1.9344554881138 1
2.0170750529377 1
1.96426318143437 1
1.77383426799721 1
1.77636962286667 1
2.18875174069896 1
2.08500070237307 1
1.73393461265068 1
2.00592395183531 1
2.02196292676498 1
1.92530116304299 1
2.0705698376017 1
1.87503710041143 1
2.19681116709736 1
2.02439088029311 1
1.92975541618526 1
1.6909588696911 1
2.16272214747838 1
2.05140077759081 1
2.02486749179834 1
2.18177389591466 1
2.20747653710181 1
2.15266523952987 1
1.94285398102674 1
2.53111220878233 0
2.29766147321313 1
2.49547605797576 1
2.14132794544997 1
1.95159611003804 1
1.94692735957938 1
1.72624109300017 1
2.08886777768208 1
2.12379854568136 1
2.32256075635902 1
2.18934888435394 1
2.1420124077036 1
2.49024237427541 0
1.74917913162977 1
1.95645728829345 1
1.98989440931581 1
2.34093536054762 1
2.02974594135514 1
2.35606762603855 1
2.17010509454313 1
2.26900959976499 1
2.02470682043962 1
2.1619385352961 1
1.99279891991857 1
1.82948565390697 1
1.82023998128892 1
1.77339457500877 1
1.65844342469143 1
2.15249581539525 1
1.96368462379896 1
2.32544869851619 1
2.07031384638959 1
2.19565994198645 1
1.8323495558755 1
1.67163588525867 1
2.21903232476241 1
1.79032200544029 1
2.14995881445968 1
1.74459232861215 1
1.70908841209197 1
1.83112822853904 1
1.57062855752119 0
2.00623218088207 1
1.71044092112044 1
1.90780559147129 1
2.22095291981034 1
2.35359047976784 1
1.79104400771431 1
1.90780179328757 1
2.0973644084841 1
1.98886996637547 1
2.05788042057581 1
2.35288043969536 1
1.98511474442259 1
2.08687213462096 1
2.17478039498162 1
1.97642593173968 1
2.44977192505912 0
2.02392609906706 1
2.08397494558968 1
2.08583482160131 1
1.88320341215709 1
2.27468554143766 1
1.94328053210411 1
2.10226232534905 1
1.60047708799134 0
1.87564564477214 1
1.72223256384361 1
1.81155839257924 1
2.53733305241975 1
1.84210469531695 1
2.22669466245036 1
1.77578174027439 1
2.15635422859964 1
1.8254201066399 1
2.09966909396758 1
1.94762823831315 1
2.27852014947163 1
1.90757172494827 1
1.68155571778269 1
1.54611498391561 1
1.22155964797269 0
2.2333234248577 1
2.29064706217163 1
1.94014382592797 1
1.83918232726568 1
2.12998585403134 1
2.15186692736041 1
1.67757017328795 1
1.98760942780353 1
2.08940320252633 1
1.81294108071644 1
1.88410676166886 1
1.72637960394831 1
1.88844325669043 1
1.8047715872462 1
2.15657515012695 1
2.04712029374103 1
2.22353472968619 1
1.74791840780862 1
1.84108444483496 1
2.40617551991728 1
2.21888595183838 1
1.9167289905288 1
1.89753076141383 1
2.11669431232709 1
1.84983536767167 1
2.22783870729127 1
2.33950700966445 1
1.77098075921722 1
1.86653207931496 1
2.04726349336755 1
2.05199400179181 1
2.10383979345178 1
2.38525699869922 1
1.97561940957793 1
1.91985519535383 1
1.79392574118089 1
2.1021805041871 1
1.72155281983607 1
2.01554887690358 1
2.22578481587395 1
2.19757062208864 1
1.94186381520695 1
2.00745857271973 1
1.96071400480018 1
1.78709987267394 1
1.86608663768783 1
2.08952204940815 1
2.30642315207121 1
2.05388444677644 1
2.15743439990214 1
1.62633804595518 1
1.98799631446804 1
2.05966077102041 1
1.73560986569197 1
2.14631810214666 1
1.58183887098268 0
1.54166308889932 1
1.6555232910039 1
2.17561213422933 1
2.1782709436681 1
1.90793383636941 1
1.82734408267225 1
1.88640237447035 1
1.93188595682947 1
1.85250864018645 1
2.03277215357429 1
1.81174285697726 1
2.00814586140336 1
2.07148193111228 1
1.8266903879883 1
1.98904430453263 1
1.98620445984473 1
1.72895925026141 1
1.75188920054732 1
1.95229859365802 1
2.02598392083579 1
1.67425144823205 1
1.71818302528563 1
2.16874577413702 1
2.23964962313334 1
1.93713708192366 1
2.02331153080367 1
1.95427994209261 1
2.00068115126051 1
2.19263626170178 1
2.25436935855771 1
2.21510143514362 1
2.0890946095147 1
1.80680859360851 1
1.88657468188333 1
1.45570220027 0
1.98549548473541 1
1.57804490144156 0
2.06803885013726 1
1.73021030550492 1
2.20044260997584 1
1.93560856406943 1
1.63720961579058 0
2.36138453764737 1
2.0215331468106 1
1.65769235243401 1
2.17813634879578 1
1.82746472356023 1
2.03237673869695 1
1.95823861840489 1
2.15385096450959 1
1.701669008501 1
1.45619352734733 0
2.22580039037328 1
2.04298283879296 1
1.98359430885922 1
1.98250254783934 1
2.09993713332107 1
1.91082590500682 1
2.21028140444758 1
2.46029680913715 1
1.83295389686279 1
2.06163215219271 1
2.07620546139186 1
1.77800253692053 1
1.81034773739539 1
2.10988483697676 1
2.11232464069677 1
2.39153676565801 0
2.27104503254348 1
1.91287326271082 1
2.24786102542379 1
2.05719128114068 1
2.21985864122451 1
1.84878488726686 1
2.22067027553741 1
2.14135849631243 1
2.05657959157226 1
2.03084584900517 1
2.10584705473416 1
1.98890626532531 1
2.14622144853387 1
2.29446433601547 1
1.91331262597187 1
2.06726578919848 1
1.92690415536004 1
1.95839537015768 1
1.72325660434031 1
1.79448455566765 1
1.6121164071835 1
2.21543897263625 1
1.8520569747333 1
2.14635475481524 1
1.89757881014393 1
1.81681974552885 1
2.07612724000511 1
2.11574279156452 1
1.92720255627744 1
2.08154901867149 1
1.95590643664913 1
1.84071177517355 1
1.90195777729747 1
2.20496044690368 1
1.94589811419042 1
2.13600551194716 1
1.70771197192049 1
1.68575626925483 1
1.28354821591531 0
1.97099007254028 1
2.03394889193869 1
1.73833353789229 1
2.00356548874204 1
2.0324507677319 1
2.16029986842165 1
2.19556307214555 1
2.13114488133933 1
2.10748368895888 1
2.21956255552709 1
2.09533138591091 1
1.75699678600916 1
2.09606950010794 1
2.14337347034105 1
2.14496436906923 1
1.91214207654702 1
1.75010325251663 1
2.31148034570182 1
1.96495393946451 1
1.95712985951728 1
1.96184002704566 1
2.21894713966197 1
1.46234876306544 1
2.09413334255175 1
1.87195332432227 1
1.79650405415342 1
2.362366070856 1
1.77188121334978 1
2.12334699439268 1
2.03487503604692 1
1.63251717569924 1
2.16948312903771 1
2.01911140126962 1
2.56900673085649 0
1.78728678675037 1
1.82210846503875 1
1.83762121472178 1
1.91420421848886 1
1.89357844496993 1
1.43007160932538 0
2.11935768094056 1
2.07275393456429 1
2.2394491711796 1
1.74154255787626 1
1.75574125975153 1
2.07315381611283 1
1.88059950007423 1
1.56840202344372 0
2.21447582487813 1
1.58899829390067 1
2.13661585919125 1
2.1060660168555 1
2.23661730021504 1
2.18807436813959 1
2.13524754383341 1
2.09063093932154 1
1.4694028142575 0
2.15651527800661 1
1.98918588485928 1
2.00473237951431 1
2.14434241682382 1
2.01704698531217 1
2.43267365665296 0
2.3343407873934 1
2.24059709716638 1
2.12033008273016 1
2.1340514723563 1
1.83647900500699 1
2.09382221161085 1
2.2482296387587 1
2.17056615827833 1
1.88568801848954 1
1.55751945981874 1
1.84873007285914 1
2.33355054584308 1
2.10040373606146 1
2.04913010801576 1
2.16207680852081 1
1.912613054824 1
2.27289079795259 1
1.88133354793007 1
2.05927097894472 1
2.09311730423308 1
2.21816684104168 1
1.87648973906167 1
2.46689439597363 1
1.29678313060268 0
2.14919770927634 1
2.04915236868736 1
1.90292395934533 1
2.06924987051934 1
1.9695381241937 1
1.76581276003695 1
1.46953772204461 0
1.91772602000881 1
2.22885025371564 1
1.60680388334909 1
1.98185226655948 1
1.75524920007977 1
1.83099876118278 1
1.86937947834923 1
1.64266506252704 1
1.53127470138549 0
1.69552615586132 1
1.97971758107993 1
1.87498996020469 1
1.97440898455096 1
1.78351751438549 1
2.3875538523726 0
1.97439150874738 1
2.24968067117205 1
1.96390923917033 1
2.29738854426447 1
1.62435873072512 1
1.63506000611082 1
1.75085332665353 1
2.1213074778753 1
1.99976074243138 1
1.75338348089824 1
1.97169384055497 1
1.71793467774246 1
1.66124472229794 1
2.10340973940934 1
2.03984814201417 1
2.28051252717893 1
1.88051645046476 1
1.98168773969704 1
2.02025299785052 1
2.00924839243729 1
2.22582280798574 1
1.53750988532979 0
1.68042785382431 1
2.15579010969243 1
2.06092807385969 1
1.88355790088437 1
2.02417781399997 1
1.86035554650229 1
2.0844920245391 1
1.6681987507328 1
1.77266880024345 1
1.7424896105042 1
2.14239106121384 1
2.36786787081381 0
1.94638724246128 1
2.03404350312503 1
2.09396172832755 1
1.87361495482925 1
2.13672358916108 1
2.29114335815341 1
2.43812553735818 0
2.06982181230043 1
2.02579249737993 1
2.10509200225564 1
1.73529189005936 1
2.12562827192526 1
2.11974859870734 1
2.32670158983044 1
1.80330839679293 1
1.86879189374189 1
1.7921055120098 1
2.31019043716327 1
2.22915240029334 1
2.07680123136231 1
1.9069581670982 1
2.22330652407072 1
1.77683109485506 1
2.24754773985975 1
2.00977399841086 1
2.22338363708927 1
1.74857623878062 1
1.76498934025519 1
2.12737601770335 1
2.38585327864471 1
2.14787541948471 1
2.32264153108294 1
2.06353104713437 1
1.96029621232042 1
2.12732834957425 1
1.43580351507014 0
1.98609508069901 1
2.15290335430339 1
1.89975507278169 1
2.26894120280188 1
1.9707193442115 1
1.80112347189303 1
2.09965975096805 1
1.79153574466937 1
1.93930638261264 1
1.94507902178614 1
2.2113757549673 1
1.96034562911633 1
2.12742742374844 1
2.08186938557064 1
2.01427614186123 1
1.82728089344148 1
1.75125334137832 1
2.09166822500228 1
2.02583506051442 1
1.72029162375803 1
2.36504843124485 1
2.40345970557503 0
1.67401570446095 1
1.6875876308827 1
1.79327923879521 1
2.36883404574618 1
2.07413077451559 1
1.73377792492564 1
2.50334236075763 0
1.75729915970014 1
2.07969802780506 1
1.67717544693391 1
2.07696112796292 1
1.83613573409053 1
1.72102958393837 1
2.28227671724397 1
1.92934792283408 1
2.04752393345171 1
1.97785053086954 1
2.30442103127806 1
2.02833992462263 1
2.09333329949266 1
2.23091786257811 1
2.11411972330797 1
2.1577130552213 1
2.25514805292715 1
1.91078683250157 1
1.92171647467389 1
1.86836278824295 1
2.13314052985117 1
2.29987782609049 1
1.95381238552095 1
1.87559511691828 1
2.0415300667833 1
1.74230382947205 1
1.97018005389315 1
1.73401406747421 1
1.94313380599887 1
1.96109130758199 1
2.22025296206342 1
1.92194612422736 1
1.90936104579072 1
2.08987276662515 1
1.88433952363404 1
2.27101978796891 1
2.08060367850447 1
2.12766725359871 1
1.82639449637446 1
1.69158011560027 1
2.3085218882809 1
2.51350992775983 1
2.4756994067224 0
2.0537448403072 1
1.93289731990267 1
2.15736709397723 1
1.83114923078427 1
2.03272253747278 1
2.11666097422592 1
1.8077267146382 1
1.96688842609209 1
2.30489195823213 1
1.68389265485441 1
2.27608302703122 1
1.98419282795748 1
2.32524593004025 1
1.92025841654011 1
1.97489504208784 1
2.10617814694018 1
1.93617257857441 1
2.03341703930463 1
1.75806161341287 1
1.88619146239305 1
2.28913362874499 1
2.01371884496447 1
2.63669463648682 0
1.95612464751851 1
1.93448170311078 1
1.77719865318716 1
2.08951812075158 1
2.01469571802965 1
1.78087227475674 1
1.94182782756981 1
1.98259640513307 1
2.60911418402969 0
2.11969546947735 1
2.13566772090112 1
1.89277456400349 1
2.2530496404728 1
1.66333811670913 0
2.04654734929577 1
2.04895227521149 1
1.83775980197195 1
1.82335133050445 1
2.13879928836317 1
2.17613073934757 1
1.69359955785398 1
2.10331402374007 1
1.98610622174448 1
1.88407978060849 1
2.03382906868025 1
2.01868000114461 1
1.93970662758138 1
1.83357183779932 1
1.89446325443666 1
2.03003424686227 1
1.55616533227905 1
2.00719980499676 1
2.56461124471848 1
2.33161670776878 1
1.92272998172074 1
1.90977920559658 1
1.44485928845653 0
1.6408066870309 0
2.03657941450968 1
2.06389403102521 1
2.1099668803403 1
2.08128784930623 1
2.21946836776591 1
2.15830023482073 1
1.61749841968824 1
2.07915041853933 1
1.78044335491253 1
2.0826187335634 1
2.1083974774143 1
1.86213119992737 1
2.10388794659642 1
2.15843770501972 1
2.04810224632453 1
2.11295661910542 1
2.32304471501098 1
2.04757617227072 1
2.17246259347864 1
1.94506851597679 1
2.34693667879849 1
2.05971596131984 1
1.76714587153881 1
2.09728684610453 1
2.42362283271093 1
2.09559065412291 1
2.01472518641632 1
2.06328357962696 1
1.8297586778966 1
1.93329877808847 1
1.79023808366832 1
2.08188889771599 1
1.64379664832199 1
1.98123375395738 1
1.99583469187274 1
2.21589575973557 1
1.9582556012992 1
2.17394755867468 1
2.11747717097353 1
2.04661557001957 1
1.86213358667825 1
2.32263001621206 1
2.18013624414482 1
1.79999393482978 1
1.96805044466304 1
1.84526253452739 1
1.83062647739141 1
2.06402013425387 1
1.92630358642664 1
1.53248108436399 0
2.05352979786561 1
2.15540298552549 1
2.40317406326449 1
1.86324080452339 1
2.06129113277062 1
2.24104784364448 1
2.13216321145918 1
2.3248304062682 1
2.11164153349816 1
2.15422688575265 1
2.19975756183949 1
2.13889200440113 1
2.0740106846497 1
1.87486266433994 1
2.20594536451262 1
1.82218963564654 1
1.81813206087016 1
2.13437790862342 1
1.90581060535046 1
1.9704399333855 1
2.27480610413905 1
2.04727305608114 1
2.21557073504772 1
2.03556119723544 1
2.05471875789808 1
2.07375240871134 1
1.81481354137679 1
1.75008299234587 1
2.02849453692377 1
2.0456036470582 1
2.22445180531872 1
2.63390334630176 0
1.93143452245178 1
2.35452388017892 0
2.17621299600492 1
1.87730692666615 1
2.05332832791333 1
1.6847482318261 1
2.17559872872161 1
2.21348769990542 1
2.0163660858725 1
1.63206224666724 1
1.86131888914668 1
1.79647838321198 1
1.87291052454002 1
1.95107715663841 1
1.95413235723674 1
2.33242587852129 1
1.65146996682478 1
2.05824367542687 1
1.62883233228847 0
2.12621935481077 1
1.66888735272344 1
2.14794898472337 1
1.73180629877743 1
2.15100176056434 1
1.98838664341539 1
2.02242802279871 1
2.19293257957206 1
2.0184332942219 1
1.9840116068751 1
1.80186503968927 1
1.94023562976962 1
1.77280111173799 1
1.95244443334565 1
2.0057933231697 1
1.94606197234567 1
1.83490168183079 1
2.26781160915435 1
2.07958362232125 1
2.37464290905225 0
2.14872303579833 1
1.96158863627149 1
2.14332075502032 1
1.68228302827482 1
1.91593828063678 1
2.00127665852523 1
2.04139901947188 1
1.95885354313325 1
1.91234019990676 1
2.43160274453927 1
1.87466522009304 1
1.65419086800435 1
1.81677157976775 1
1.78162310593264 1
2.01127548581811 1
2.00964716387979 1
1.92453363029508 1
1.87135635649175 1
2.19238425190587 1
1.58836933730582 1
2.2831805716107 1
2.21365313409382 1
1.79538880917904 1
2.11549482413 1
2.26780527573515 1
2.16149121273583 1
2.38133551151158 0
2.03163403845541 1
2.15639058869301 1
1.74119797666649 1
1.98146635815351 1
2.06132347123004 1
1.85884198832316 1
1.59409211219217 1
2.28757057797529 1
2.00481894550393 1
2.33741815112242 1
1.98880095908477 1
2.07438781092958 1
1.9423798948981 1
2.10394871687439 1
1.93192859718932 1
2.20792303734332 1
2.08716542495205 1
2.07823095426321 1
2.54471994315036 0
1.93456035593171 1
1.77138209694449 1
2.0289674878807 1
1.89513983415386 1
1.88817861099074 1
2.16928970008443 1
2.01301628909462 1
1.71451354874469 1
1.99139399572931 1
1.87012991486971 1
2.07030186918842 1
1.71181304518503 1
2.34056487157388 1
1.97515787557195 1
2.1863586292753 1
1.95341948059192 1
2.03303936826034 1
1.99129686153615 1
2.18315234363036 1
2.3328801885644 1
1.70726507275071 1
1.79352832203025 1
1.8122222791903 1
1.56393189795172 1
1.70327312939724 1
1.78199072429241 1
2.11737511098237 1
2.28265934635129 1
1.21581965082583 0
2.2198638160128 1
2.05569209659389 1
2.01256541489243 1
2.02723813668238 1
1.62373147388825 1
1.96905446853924 1
2.04873012076118 1
2.05982814867407 1
2.31224373691475 1
1.77054544594659 1
2.05805069141085 1
1.69481389778514 1
1.94173617436661 1
1.79174121890104 1
1.42509638678923 1
2.28080804420465 1
2.18986247715199 1
1.92187288961623 1
1.97934491797932 1
2.32200579481161 0
1.71363756986649 1
1.8012038514624 1
1.99834163347336 1
1.99402218299861 1
2.0921678753471 1
2.00182350655282 1
2.19172767394149 1
2.28911066503707 1
2.12560149071779 1
2.152720812291 1
1.92025498620112 1
1.88198996733097 1
2.16018622891469 1
2.10403245387338 1
2.11285107078472 1
1.71628488064996 1
1.91243641799155 1
2.05796647716209 1
1.86072707607536 1
2.00601523690156 1
1.87218674670097 1
1.81094663073543 1
2.41500848727981 0
1.40288982929022 0
2.01860351246211 1
1.98979249589697 1
2.20838747366643 1
2.03308850631728 1
1.7235243783948 1
2.31749259853245 1
2.07393174708979 1
1.91389046357348 1
2.47434767126423 1
2.01668966332672 1
2.01819145412658 1
1.83496829250653 1
2.1591083260104 1
1.8975725422263 1
1.83061072251472 1
1.96277150495074 1
1.94330223858542 1
2.05488663828327 1
1.95242280087633 1
2.17109702781883 1
2.16837465947517 1
1.90999667616451 1
2.27084493087931 1
2.13320188884648 1
2.17854842226566 1
2.02805402227771 1
2.05638299320838 1
2.15769142226819 1
1.63364479693789 1
2.37924427337032 1
2.30112923484983 1
1.86783165431383 1
2.33401859804704 1
2.00995097167916 1
2.34354244389077 1
2.17874790139394 1
2.26732554447103 1
1.96053829425288 1
2.22007006415624 1
2.22015940570865 1
2.09628544412277 1
2.28585925988661 1
2.00586958315807 1
2.34503198496018 0
1.78865850118084 1
1.95587095294669 1
1.958419249376 1
1.99580930508606 1
2.06140492844179 1
1.76636470578602 1
1.8714884896411 1
1.57491916099635 0
2.07685273685949 1
2.41844851627792 0
1.74650747105329 1
2.1778954132576 1
2.02995032536251 1
2.0468125713162 1
1.6927667389599 1
1.72501289224187 1
2.41941462012243 1
2.22577768082565 1
1.9484922574392 1
1.94717261896873 1
1.93745238041177 1
2.1541500993694 1
2.20427266597971 1
1.75991672092088 1
1.84642270967321 1
1.92148676524756 1
1.618909067465 1
2.28472272670951 1
2.17126837933663 1
2.18419797005741 1
1.92363241721605 1
2.1372900585579 1
1.86417333157766 1
1.89091059142017 1
2.24395691346311 1
1.75347630239962 1
2.09506027278837 1
1.90433941819412 1
2.12877785642075 1
2.00317295824101 1
2.18797650962124 1
2.46648904703638 1
1.72419037300373 1
1.65023870845067 1
2.18567440810628 1
1.8539943054019 1
2.34734680845812 1
2.16147418085816 1
2.01293771148336 1
1.79532357931064 1
1.86946607049582 1
2.08687425125811 1
2.061689378832 1
2.02668448964612 1
2.14688570957715 1
2.38234709790041 0
2.12815678148503 1
2.14652648492498 1
2.05607851105336 1
2.4043334512019 1
2.11795928146454 1
2.28730997270802 1
2.12818636947795 1
1.86584032808032 1
2.07675693342767 1
2.51965991524106 0
1.78169311072996 1
1.64410431344005 1
1.79988450415947 1
2.30504961455591 1
1.91299994994799 1
1.97559401070364 1
2.13967841761809 1
1.98602647989483 1
2.18883692836073 1
2.09836289607292 1
2.02664173015547 1
1.90019357316897 1
2.56513698100003 0
2.22324223188942 1
1.87456809902421 1
2.0460084249585 1
1.90235599457484 1
1.93389749806908 1
1.79253997794089 1
2.11246740601305 1
1.61612595926018 1
1.9303004494387 1
2.47383194939833 1
2.04112793928117 1
2.04879653141091 1
2.06720654920623 1
2.06382609133538 1
1.84405834692701 1
1.9790970729244 1
2.06281200541125 1
1.82097424847871 1
1.90841340643583 1
1.76339805882606 1
1.93510741950246 1
1.74150669131831 1
2.06152032142931 1
2.11028439453254 1
2.28981858690369 1
1.89864532186266 1
2.26449085487037 1
2.08278896644038 1
1.55130648045464 0
2.49066872689481 1
2.15338275450881 1
2.19294018399636 1
2.06147539070146 1
1.93306873825732 1
1.81828224890878 1
1.86084029132986 1
2.08295109196372 1
1.89906587192069 1
1.80489745067849 1
1.95848471470312 1
1.83087047717023 1
1.90990607068908 1
1.71030343697957 1
2.21483987616562 1
2.19956570221428 1
1.97220198198949 1
1.9742684886211 1
1.9937403683933 1
2.05475107294555 1
1.61348338770656 1
2.33134248956819 1
1.82160860121832 1
2.25162843846802 1
1.98217248220617 1
1.65232115041491 1
2.32227875050387 1
1.79733366374264 1
1.88005389242776 1
1.66496092251287 1
2.00373531504254 1
1.79017433576224 1
2.47064811166006 1
1.94852916359635 1
1.98755198557266 1
1.98806047362064 1
1.96148278237343 1
1.79879728513913 1
2.00085759161485 1
1.89738876978361 1
2.02903791642107 1
1.44452465410649 0
2.13966791850969 1
2.18787377542059 1
1.92546888618841 1
2.16554552856365 1
2.11210332620157 1
1.93530050740113 1
1.65442568958509 1
1.7303496657915 1
2.21770917610023 1
2.08507775283839 1
2.60173011121177 0
1.86234889409154 1
2.09607991608941 1
2.27879292506754 1
1.8258799116865 1
2.24381115131799 1
1.91285272491408 1
1.97717513239996 1
2.19677143127364 1
2.04267103404037 1
1.81507118942756 1
1.9939231886933 1
2.20408466720586 1
2.17117377905126 1
2.49224762600296 0
1.97465293756928 1
1.98739851677017 1
1.8445078619541 1
1.87313905516849 1
1.85016798306143 1
2.07838093888658 1
2.10322732884814 1
2.16009720076809 1
1.78024806628272 1
1.81055911679285 1
1.83125884629052 1
1.98454808433222 1
1.46863384719336 0
1.97249864784579 1
2.17414123627345 1
1.81014997381453 1
1.80277745973507 1
2.06579812808096 1
2.2248477381621 1
2.20364749127762 1
2.2658634647994 1
1.71069187353481 1
2.3175107921663 1
2.03719129231539 1
2.12515922560965 1
2.19984519285348 1
1.74804031106223 1
1.69708539583043 1
2.00247398270939 1
1.96715901790403 1
2.00515753948991 1
2.07735079524142 1
2.13332211559055 1
2.1841646326166 1
1.78344117252508 1
1.97735787177657 1
1.85260126001287 1
2.16843082597128 1
1.8213161793222 1
1.91619691108773 1
2.01638557217458 1
1.85533642880113 1
2.29943209484148 1
1.81935882186364 1
2.06269753915235 1
2.23411036441848 1
1.86402366660129 1
1.99136570539813 1
1.86258561597702 1
1.6866143783322 1
2.04237136651088 1
1.66759364929954 1
1.78944713891754 1
2.05059614722275 1
2.06993514809471 1
2.08305885137996 1
2.40150497108574 1
1.91660717134073 1
2.10321891297833 1
1.83546678450403 1
1.71060684792139 1
1.98001861743614 1
1.8885840651022 1
1.69656957731975 1
1.84249911565521 1
2.20446235307878 1
2.35253395775302 1
1.89258285237036 1
2.11037379324419 1
2.06943186452753 1
2.12844336138318 1
1.69867209780209 1
1.9026160193509 1
1.7380226422358 1
1.77827043664134 1
1.95763800150325 1
2.42027176003592 1
2.18342638859322 1
1.98577034580545 1
1.92247281586591 1
1.80755015295678 1
2.02293344429688 1
1.74495494843289 1
1.76415276072228 1
2.08897641225801 1
2.11367448493956 1
2.00641717535171 1
1.8670633361017 1
2.29735282926049 1
1.9648412427547 1
1.83536242942247 1
2.09761934907406 1
1.91325903096964 1
2.22661701578367 1
2.13406991614071 1
1.99905298656791 1
2.1954183929348 1
1.84156440187785 1
2.07219022381396 1
1.83637308678934 1
2.18131226076485 1
1.86381040316916 1
2.23535245560493 1
2.27434429626518 1
1.8251528159857 1
2.02630785216398 1
2.16602093802719 1
2.00036100193767 1
2.08471523793741 1
2.07259594796018 1
2.12171507377183 1
2.12685656357374 1
2.03528941863827 1
1.90374195711876 1
1.71351604720717 1
1.85866454701578 1
2.06040039219114 1
1.65034977253718 1
2.0762155029229 1
2.14701198374221 1
1.97832809684676 1
1.92592383559096 1
2.24408694908407 1
2.0746673185885 1
1.89466127245434 1
1.87206565741965 1
1.85919041962864 1
1.74576043350782 1
1.98714973310055 1
2.0641971789567 1
1.54871025841309 1
2.30758164878116 1
2.13134366039274 1
2.01883568902193 1
2.05729781530424 1
2.11986429508585 1
1.37282090407256 0
1.73852061868239 1
1.76567955845484 1
2.32455071118024 1
1.91032965008118 1
1.94862847236474 1
2.35789532479565 1
1.95730540760335 1
2.23931152772569 1
2.25700919376466 1
1.88354314066373 1
1.91988140794882 1
2.34129739267141 1
2.12312135792129 1
1.94466686926531 1
2.16203117109393 1
2.30547405995488 1
1.99489037346973 1
1.91813608058171 1
1.80348946140516 1
2.28034386152162 1
2.00686826874913 1
1.73785823264984 1
2.08124174464061 1
2.00821442600941 1
1.43775547978864 0
2.1719617712539 1
1.77302192980781 1
1.99723520661725 1
1.9796917774371 1
2.10080512694599 1
2.40791550525967 1
1.53637470341918 1
1.88504556092061 1
2.14861315049873 1
1.9490746914947 1
1.79056404851728 1
1.90979601424923 1
1.93435199961556 1
2.00081129319209 1
1.91257011226843 1
2.13987615665426 1
2.04859310876604 1
1.99305012146706 1
2.17342348195738 1
2.28296551536133 1
1.96220236850377 1
1.89918905528791 1
1.86538454364409 1
1.9346901755597 1
1.75369881408742 1
2.06762037398547 1
2.12232770847895 1
2.01719777740969 1
2.03017358403821 1
2.16088245248737 1
1.96140715352528 1
1.91693452958442 1
2.37508844588686 1
2.13096720807687 1
1.97896492971477 1
2.00676778184569 1
2.1923130860635 1
2.19370746092051 1
1.99248883469055 1
1.76597552597904 1
2.19163909813151 1
2.09809979589809 1
1.75485764651768 1
1.80954063322892 1
1.68490765473582 1
2.38818719070633 1
2.22889793911592 1
1.9551516449895 1
2.32568910764538 1
2.46067837277592 1
1.93243184525911 1
2.35194483797607 1
2.08497887223302 1
2.03335534187029 1
2.22613177274015 1
2.06086543054584 1
1.81773177408096 1
2.05329843199448 1
1.78296507834508 1
2.1085351610075 1
1.99014590149406 1
2.12863821909745 1
1.89064683657502 1
2.220687658631 1
2.37370024856935 1
2.09742305505016 1
2.18778521132748 1
1.75842628406428 1
1.94164715000024 1
1.96625563322727 1
1.97889727086832 1
2.128451748314 1
1.8768861325767 1
1.5808009395592 1
2.36480892424563 1
2.02003042683777 1
1.98778045217843 1
1.91795546921095 1
1.28193037376344 0
2.07989692578649 1
1.52450550274101 0
1.84808119525438 1
1.97159341028705 1
2.06848980053845 1
2.04427196144314 1
1.7575697156191 1
1.71786598146423 1
1.86908943811145 1
2.14928728278485 1
2.00009608747972 1
2.15666868753453 1
1.9910545794331 1
2.03983231789525 1
2.17931148102153 1
1.98593777194551 1
2.13644387964135 1
1.63015888936608 0
2.21339499504032 1
2.13628353455131 1
2.00148100168915 1
1.98909541309167 1
2.34902639122712 1
1.63616722128197 1
2.24417764506403 1
1.8608910886567 1
1.82350016201688 1
2.09671575773343 1
1.82760244380283 1
2.46644770370999 1
2.07415719318743 1
1.88431771849691 1
1.9742361747725 1
2.3449673299284 0
2.1698556848895 1
2.28754193879891 1
2.08513242248205 1
2.15853467395987 1
2.19673561088851 1
2.23383410637353 1
1.98562563141303 1
1.85883201356599 1
2.02199281157798 1
2.07019148245168 1
2.2189842309478 1
2.50197097713314 0
2.08889407353034 1
2.24567233347136 1
2.11303708513922 1
2.0655416091528 1
2.1548898292632 1
2.09899894075172 1
2.05658072048136 1
1.5277952955016 0
1.70107536598567 1
2.08703830491432 1
2.13208480935319 1
1.65304323166101 0
1.67332868645989 1
2.33018032050453 1
2.31162771210224 1
1.87347744757486 1
1.88350591694368 1
1.81558214425064 1
1.89316191284252 1
1.9378036704069 1
1.81053834895098 1
2.20616667751628 1
2.05109351924864 1
1.82363854849075 1
2.33811631266549 1
1.81956783616132 1
2.09198714168013 1
1.93881305571356 1
1.98642620648402 1
2.20955947907464 1
2.29127842265227 1
1.9598347241435 1
2.11591148109421 1
1.6709302395377 1
2.2508155215724 1
1.84376364194558 1
1.92346660863942 1
1.81224168501841 1
2.11307962072869 1
1.97013326466117 1
2.52307257844315 0
2.02280747795922 1
1.80557076387136 1
1.90229189843648 1
1.95804554714693 1
1.90768729971685 1
1.61654328642885 1
2.06966823123308 1
1.52785759651869 0
2.10000500210275 1
2.10268027383814 1
2.27627132209921 1
1.77185353839574 1
1.68882307678049 1
2.43092046926162 0
1.86874283361157 1
1.98746734834598 1
1.9759325928757 1
2.01078849659075 1
1.98217029397113 1
1.85036793105953 1
2.07090980169249 1
2.20988018211954 1
1.70776331999497 1
2.30274954977128 1
1.80774825528154 1
2.24437966755283 1
2.02397618437955 1
2.22486711733339 1
2.33442380367372 1
1.92020458768698 1
2.05757481928271 1
2.01709393865817 1
2.1316039005867 1
1.76792635621541 1
2.00287306372787 1
1.65301486523837 1
1.84363511879015 1
1.99526069499995 1
2.03926986941696 1
1.90394063808997 1
1.71189487641125 1
1.77932802120761 1
2.09656065220156 1
1.84085096572006 1
2.11392349547455 1
1.83467036806995 1
1.73251799397986 1
2.12386692310549 1
2.22796550342001 1
1.79417729733194 1
2.2787830430168 1
2.12880747148469 1
2.19891135964536 1
2.07138182949877 1
2.08177016635497 1
2.11408125432005 1
2.06466529425238 1
2.14616973733091 1
2.07346448061764 1
1.85818962041146 1
2.23447264434883 1
2.32892769466099 1
2.20666048061805 1
1.66913203249973 1
1.59522350385551 1
2.18482891084051 1
1.51686962640272 1
2.21228601503402 1
1.62015219897725 0
2.04059153456218 1
1.9046686709887 1
2.01436740401963 1
2.16357317266507 1
2.11260668530472 1
1.83185826094854 1
2.0088257873383 1
2.1694842621435 1
1.98307949282646 1
1.89754144147781 1
1.48515768803843 0
2.44681044838897 0
2.25487213381923 1
1.3689787733976 0
1.51014562589604 1
1.88113730947755 1
2.37400944962912 0
1.96191267300863 1
2.03584390734123 1
1.62837380062407 1
1.69590544408242 1
2.10989455854807 1
2.19050266063136 1
2.04086803581858 1
2.23422948987307 1
1.8108082021604 1
1.92544125130642 1
2.09190887454291 1
2.28407455669193 1
1.89044853624064 1
2.10941233933077 1
1.81142505431582 1
2.02256418255699 1
1.95079719624881 1
2.26912575751251 1
1.60082765232709 1
2.15200801579924 1
1.92301330067466 1
2.00664035304694 1
2.02666284249142 1
2.15183276539566 1
1.98591802796415 1
1.89418170864277 1
1.64183284851463 1
2.10620661878603 1
2.00967363607642 1
2.22895484466755 1
2.37743664396053 1
1.56568055091449 1
2.01399372301747 1
2.01626935305298 1
2.23667123180262 1
2.04048786300552 1
1.89651847331782 1
2.12871704336633 1
1.74413615092013 1
2.02418026361773 1
1.84830634030617 1
2.2212936260524 1
2.10605662043689 1
2.10076123238732 1
1.80773284509418 1
2.13955137126275 1
1.91796073955608 1
2.36305942519909 1
1.80531701614435 1
1.72932255827717 1
1.61854748890071 1
1.84150739364194 1
1.93012434980677 1
1.83909722560616 1
1.85843604250588 1
1.91109636560956 1
2.3467125836017 1
1.91065806759779 1
1.95781912936222 1
1.91627687419669 1
1.71759923780124 1
1.88374580105153 1
1.7739521044795 1
1.83165078766106 1
2.00557600454232 1
2.14852878059955 1
1.6957335577074 1
2.17893627297928 1
1.85003120880109 1
2.20473191265327 1
2.04463627957189 1
1.94563303780021 1
1.77628590737804 1
1.88653674154946 1
2.05994280044952 1
2.13687473847193 1
2.29788581938122 1
1.74307620024414 1
2.07081182787567 1
1.97650890595634 1
2.2214015201692 1
1.9147373264509 1
1.79053822807653 1
1.90126128902677 1
1.57637772242216 1
2.03113031939829 1
1.74775658450798 1
2.05350114699245 1
2.02829247830821 1
1.9234349412235 1
2.06361027973025 1
2.18876801908014 1
2.04252765280948 1
2.16153901660305 1
2.12022239469443 1
1.89039339983255 1
2.10818599313757 1
1.66220391456763 1
2.24076375925038 1
2.21950270755078 1
1.54990087421203 1
2.19423395729582 1
2.08467489605876 1
2.11572826027882 1
2.13906231891035 1
2.33681030177835 1
2.04186415812582 1
2.33808454478467 1
1.96671234900192 1
1.83794676811521 1
2.03077194382263 1
2.15544322659576 1
1.90285090723143 1
1.91794488761464 1
2.3055761869962 1
1.74401503121175 1
2.06841731773471 1
2.06414193001145 1
1.82246834472267 1
1.9374887913032 1
1.33926213653778 0
1.97817411237466 1
2.12837741303484 1
1.96046841374431 1
2.09007019320801 1
1.90438195836545 1
2.43045743125666 0
1.68495436757327 1
2.15694346312877 1
1.77057124874656 1
1.9768270783747 1
2.15665078595965 1
2.05104030877556 1
1.72265948499558 1
2.33009863743753 1
2.17808544604098 1
1.75293443445897 1
1.97091845425816 1
1.45895713994315 0
1.78987141165982 1
1.86087456629956 1
2.08155561349663 1
2.10783430417455 1
2.25281683983062 1
1.67096231693418 1
2.21587685535784 1
2.18876695788295 1
1.97714409343029 1
2.01935040275202 1
1.84649053541676 1
2.05990405094262 1
2.13811579477619 1
2.00567199115238 1
2.22271688615201 1
1.79928508723825 1
2.1285225694947 1
2.11127674902955 1
2.12622428436667 1
2.26348636713125 1
2.08268823686961 1
2.10754720951735 1
2.26038555765315 1
1.85229983065431 1
1.81128374830971 1
1.63324651032567 0
2.07357222118713 1
2.03495196161098 1
1.71372300111642 1
2.1404526388661 1
1.95354291264249 1
2.01272038094544 1
1.92377973476075 1
1.43694347248031 1
1.58675599782067 0
2.21157606395511 1
1.51148328804143 0
2.198231709469 1
1.96298600859263 1
2.23073813499474 1
1.94261055393951 1
1.866924483457 1
2.13942284769991 1
2.30915279438784 1
1.82625203180528 1
2.04581949034155 1
2.38679787143931 0
1.76131876151084 1
2.00560100604371 1
2.33623306948006 1
2.23921429445639 1
2.15354136057208 1
1.75427714405819 1
1.76653820135954 1
1.90036315043768 1
2.16556039788397 1
2.00002831803822 1
1.9048275197437 1
2.05170605698656 1
1.88167356854727 1
1.62953552519778 1
2.06512560049046 1
1.81039842043891 1
2.04167822018501 1
1.81903919302492 1
2.12660374028922 1
1.78335717848824 1
1.71832047097265 1
2.2605037737655 1
1.51605196052922 0
1.9146239999541 1
2.33266417328482 1
1.79153370760029 1
1.46716106742285 1
2.53049498033033 0
1.64523328848074 1
2.04878543336851 1
2.03351008894814 1
1.83955133519787 1
1.63796912850676 0
1.70030851827967 1
2.40585547892408 1
1.95225677610094 1
1.67898988316641 1
1.61002665287236 0
2.47647925657807 1
2.03636150888816 1
2.1596273899622 1
2.33464447377259 1
2.16577692517968 1
1.91857828428599 1
2.22744351029221 1
1.94707860427126 1
2.18974331324526 1
1.95396964544262 1
2.08083405685458 1
1.87861485609428 1
2.37423554579641 1
2.0701884335167 1
1.86291118222842 1
1.93491047174091 1
2.17025866748035 1
2.01884781306769 1
1.9159133230075 1
2.46063409078092 0
2.30991754698377 1
1.47209130373996 1
2.13608565382173 1
1.48981918516054 0
2.28135395347161 1
2.09421057372491 1
1.68340429333569 1
1.84505560838424 1
1.59758773793313 0
2.00397070253331 1
2.37051287771111 1
2.16462967781277 1
1.96337687342416 1
1.79927436413115 1
2.11424615706347 1
2.30220407342242 1
1.83268708887895 1
1.67362738527429 1
2.03104362063864 1
2.00715390535553 1
1.7075009040098 1
2.00384117793419 1
1.95621571247166 1
2.5305773271092 0
2.0989476361471 1
2.00474123050884 1
1.35883223257235 0
2.41069237782327 1
1.99681329096924 1
2.21400821705576 1
1.75654499342327 1
2.47243725437335 0
2.18579863837828 1
2.01656432974679 1
2.00484670276279 1
1.8301958192485 1
2.49515600347155 1
2.24184414305831 1
1.97038521873929 1
2.10723497956916 1
1.91037272110497 1
1.75999905196605 1
1.77330656023277 1
1.75085534120917 1
1.62721467233194 1
1.91969553522231 1
1.89877626846701 1
1.8768899086301 1
2.14852775031428 1
1.72255936792865 1
1.77277048960606 1
2.11688005457546 1
1.8717593810605 1
1.74943790481528 1
1.87090917959764 1
1.83198971324864 1
1.93167421354375 1
2.1696006436924 1
2.28485277758111 1
1.5222262471266 1
2.05673417296462 1
2.04855517859937 1
2.3636242798072 1
2.08418156897053 1
1.76407818378538 1
1.96609151563213 1
2.04062323716378 1
1.87196387808529 1
2.10705353105043 1
2.5695197339658 0
1.89972305684392 1
1.79484784628243 1
2.34863053967747 1
2.18901085067521 1
2.07671605129322 1
1.89563217023971 1
2.31933382076843 1
1.85800731007207 1
1.5746104621355 0
1.84929579398167 1
2.13329551299888 1
1.82673634453764 1
1.71257248125987 1
2.0069580570524 1
1.82833043147142 1
2.09896026506292 1
2.19921860285019 1
2.04049320164356 1
1.87067799217479 1
2.02709370594487 1
1.95065958872423 1
2.00643427800731 1
2.23889958718156 1
1.98347850014929 1
2.02988903093579 1
2.07862597095573 1
1.72385018116249 1
1.92591669367192 1
1.85035245250539 1
2.12535136354285 1
2.11508387141617 1
2.14589714838309 1
1.98548236692592 1
2.1059182886266 1
2.09078667386319 1
1.51752222363595 1
1.99273559594134 1
2.14861362701401 1
2.07047225904882 1
2.36315140110158 1
2.11859355415698 1
2.20494535963664 1
1.87697605432224 1
2.34287804156981 1
2.59167243681768 0
1.83011497466082 1
1.86757733740281 1
2.10812022068144 1
2.02617313620501 1
1.78412052461628 1
1.80084899776849 1
2.02077281624907 1
1.79803915932058 1
1.83424282144854 1
2.37997184973835 1
1.91199351092292 1
1.68799344780094 1
2.24187269881825 1
1.99601837012168 1
1.95247402444486 1
2.16975045498666 1
1.97920382532529 1
2.13251392556195 1
2.05086428433583 1
1.69949166375978 1
