# Supplementary material for: Bias caused by sampling error in meta-analysis with small sample sizes
Source: PLoS One. 2018 Sep 13;13(9):e0204056. doi: 10.1371/journal.pone.0204056 (PMC6136825; doi:10.1371/journal.pone.0204056)
Supplement: S3 File — (ZIP) [file pone.0204056.s003.zip › results N = 20 delta = 2 tau = 0 sz = 30-50.txt]

"dl.delta" "dl.cp"
1.99697140825181 1
1.83972116772154 1
2.04558013007707 1
2.1370759870702 1
2.3733865860431 0
1.95471518812412 1
1.8419348180305 1
2.03065535568954 1
1.83614085146774 1
2.20663385350839 1
2.0278429154917 1
1.75610408208939 1
2.10444689349738 1
2.18100808272057 1
1.89995746063099 1
1.53270496300519 0
2.28728135569569 1
2.23344065702945 1
1.88862702755401 1
2.27269612676556 1
1.98209990421947 1
2.10372259149137 1
2.02205129392595 1
2.22713918100273 1
2.01799617317777 1
2.07796907149056 1
1.68154929152836 1
1.83251058434818 1
1.92854221742528 1
2.28766529137488 1
1.75930245252743 1
2.1559220543281 1
2.23498097908704 1
1.99288459266729 1
1.93921365002337 1
1.87117672286545 1
2.25796871391689 1
1.92083492553131 1
2.0756834075665 1
2.02627512279251 1
1.84578925260893 1
1.71144327074641 0
1.72170326882635 1
1.96890468309076 1
2.03750642669596 1
1.730199962197 1
1.83322392408222 1
1.89113758027621 1
1.84694160829829 1
1.56901972711723 1
2.37304215661108 1
2.12298892193232 1
1.89753061892029 1
1.80856272917928 1
1.72441482217316 1
2.157248171171 1
1.95386530911015 1
1.75893092899458 1
1.68078883933897 1
1.92720538377856 1
1.87097040566008 1
1.95634728976844 1
2.2534400634092 1
1.91383181017589 1
2.07462817367311 1
2.11315050465613 1
2.06807603598826 1
1.96800814897242 1
2.10812483235241 1
1.68974588643459 0
1.91178325567768 1
2.06407050560972 1
1.87128956140519 1
2.31608425078405 0
2.24104601495223 1
2.03842520247215 1
2.25951503935035 1
2.42719129241332 1
2.20013800168446 1
2.08932878237108 1
2.20019666645697 1
1.92839341573791 1
2.10278005347634 1
1.9184488150449 1
1.52041885012478 0
2.30901183514942 1
1.95437235873667 1
2.30073811938709 1
1.95803211041958 1
1.90113118942272 1
1.97218542308958 1
2.04848714745881 1
2.00078526944864 1
2.14927281120943 1
1.66609043025895 0
2.17593134071601 1
2.08716842599587 1
1.74415106647275 1
2.03607665691125 1
2.11047394046275 1
2.12083204882322 1
1.79559381246138 1
1.85492338375967 1
2.37165518872039 1
1.9356435475837 1
1.92925265777526 1
1.96796001123981 1
2.07728047420811 1
2.19779025967223 1
2.04938725137067 1
2.0607240194976 1
1.85000909572972 1
1.89717149864841 1
2.02330456579087 1
2.19963026189287 1
2.08298698092991 1
1.89003762183777 1
1.99618028787587 1
2.09731097786109 1
1.96513425042363 1
1.92898025616229 1
1.91269047605161 1
2.19656227373784 1
1.97090926186704 1
2.06361001733411 1
1.78645552775845 1
2.30206336992808 1
2.15635859186653 1
2.12915915667431 1
1.87743688648027 1
1.88436611543294 1
1.93591898695603 1
1.95623232215799 1
2.01573605363253 1
1.83233674178333 1
2.00146117038156 1
1.97358799920647 1
2.44455148136746 0
2.33340168195647 0
1.76395957469769 1
1.92226046561857 1
1.97024076548066 1
2.05620962325242 1
2.09033001629925 1
2.22047617810156 1
1.82874700261647 1
2.1284155178021 1
2.1957779331692 1
2.01871421582377 1
2.08237560085975 1
2.10903910604857 1
2.05139871969991 1
2.07064921151383 1
2.13842714769981 1
1.94093995398909 1
2.05689297011198 1
2.10281838591477 1
2.02449577036033 1
1.89463440873411 1
2.01731128118933 1
2.12071486671916 1
1.95110848840389 1
2.19118226848859 1
1.82519040072965 1
1.71664739818684 1
2.20345492374356 1
1.92979083550142 1
2.04769890690817 1
2.04558029092889 1
2.1373151466634 1
1.71358823659945 1
1.92006883769068 1
2.06911298753118 1
1.92777460343396 1
1.93984744597271 1
1.76777882598388 1
2.12213483879859 1
2.31361293394781 1
2.04144242285296 1
1.86227448660818 1
2.03860004620566 1
2.06871421634381 1
1.60644847484849 0
2.37284980678117 1
1.96378761848698 1
2.00331390336694 1
2.17243656655487 1
1.8290028395678 1
2.22094690264306 1
2.05457788448453 1
1.91553367531285 1
1.66184112665531 0
2.5077656496767 0
2.41699573725292 0
1.93301669567918 1
1.93699359321325 1
1.92713136643671 1
2.02755229411935 1
1.85559079495907 1
2.04658696652568 1
2.23651123433361 1
2.01681063583442 1
2.12654141892383 1
1.7976223015246 1
1.81154125105244 1
1.85280929275606 1
1.89811725271825 1
2.23391164019985 1
2.22300885370385 1
2.20002278561889 1
2.20931114520489 1
2.07414293573742 1
2.00342013456903 1
1.9583508357272 1
2.08302428928089 1
1.97676951632838 1
2.281532924915 1
2.29166990004124 1
1.97486265786984 1
2.27422579351269 1
1.95509767796391 1
2.02532984762186 1
2.20327528347848 1
2.06791831334969 1
1.95222683680127 1
2.1009825077446 1
1.74034571757105 1
2.0051062790269 1
2.06441764069084 1
2.07132235465975 1
2.22574263510655 1
2.27069518376047 1
2.06425011261464 1
1.84596849700744 1
1.87941500718015 1
1.9060964208124 1
2.12828140340337 1
2.05650850462648 1
1.90822310185896 1
2.20305773991215 1
1.94485786938288 1
2.17663165289622 1
1.65862208419654 1
2.02330977634112 1
2.07832497300954 1
2.23787882898877 1
2.05054467968006 1
2.16055302152466 1
1.93085087059755 1
1.86583726140363 1
1.95183333354121 1
2.06693857018976 1
2.07758358559173 1
1.86593506501396 1
2.02222974757469 1
1.93396490144425 1
2.24263073287839 1
2.20807881888264 1
1.81461071175502 1
2.12647638829401 1
2.30870440513264 1
1.67461208727433 0
1.86127586653847 1
1.69968143072536 1
1.87639599655277 1
1.98203630448521 1
1.65156500343647 1
2.12756619752705 1
1.96319828966545 1
2.15804417114953 1
2.0854765235813 1
2.46647633433179 0
1.94570439842748 1
2.14871451179159 1
1.9792343830722 1
1.99445497958976 1
2.06499197033243 1
2.11103674543177 1
2.00913531603254 1
1.90030886457722 1
1.99425950780031 1
1.98713316950132 1
2.11176372508336 1
2.5488103527808 0
1.98499585414124 1
1.9033029220691 1
2.15804211929857 1
1.93238756700937 1
2.0810529013613 1
1.84293899908117 1
2.31262971921295 1
2.06642182038689 1
1.6320682712227 0
2.05376128400661 1
2.14672782426467 1
2.01302081460115 1
2.08082448841082 1
2.07571287234399 1
2.12776677476996 1
2.07401754502578 1
2.14093891618027 1
1.79945027643332 1
1.95820833864906 1
1.91335552539898 1
2.01810891759359 1
2.21543767955473 1
1.81733566517266 1
2.05991285688204 1
1.90392576903869 1
1.96336424496576 1
1.92286124628636 1
2.00650510558026 1
2.06275153241875 1
2.21456097573052 1
1.6979143233827 1
1.99971184586003 1
1.81064989097171 1
1.98003448110709 1
2.1050095794354 1
1.89109144909205 1
1.96379635636192 1
1.88253625335523 1
1.81592155748439 1
2.00533732517879 1
2.05572072594766 1
2.06520320811584 1
2.1394679461065 1
2.10126567043273 1
2.27759209013493 1
2.10042545616702 1
1.8938291144616 1
2.03166157142017 1
1.9311425235699 1
1.76378703373947 1
1.81658077708059 1
2.06609978251673 1
2.35476328924201 1
1.97070557808829 1
2.18079836346012 1
1.78963112028042 1
1.87280396737056 1
2.35377729511513 0
2.17981976238693 1
2.07846138840942 1
2.00254497879533 1
2.26838911431644 1
1.84445071824792 1
1.90511321371339 1
2.22045714825108 1
2.09442992142667 1
1.6749136829183 0
2.00055373032362 1
2.02153617062551 1
1.67533103337172 0
2.38240012139053 0
1.89378432128758 1
2.17805120806128 1
2.05181163389799 1
2.20771562705298 1
1.99004653950479 1
1.96411544573962 1
2.20259467610562 1
1.80529205836472 1
1.89704676908373 1
1.66278423732537 1
2.4375125715387 0
1.77889289754679 1
1.77350926826252 1
2.24671720987237 1
2.07775223809773 1
1.47684017000381 0
1.9988875134779 1
1.78293138000784 1
1.94345664652045 1
2.00303970984321 1
2.15573154359953 1
2.02280511362094 1
2.00793636907821 1
2.22429082400503 1
2.17349335558425 1
2.18896618015192 1
2.06220261589961 1
1.93904132437661 1
1.75437258008898 1
2.20572048806259 1
2.36545073705035 0
2.1613746096857 1
1.57704186741481 0
2.04778417077566 1
1.894898824229 1
1.97525860481944 1
1.75297824723943 1
2.00446568241966 1
1.83621571619771 1
2.12222808376527 1
2.06746329015998 1
2.04033900660964 1
2.24115169553479 1
2.04116516032409 1
2.50697059390751 0
2.3941477665312 0
2.4283070359785 1
2.27191735102421 1
2.31899541181882 1
2.03652373344317 1
1.90970683148521 1
2.25010379271127 1
1.74454778932081 1
1.72902895591547 1
2.27982938761085 1
1.97179259860326 1
1.91657602782532 1
2.2286225989653 1
2.12204336072087 1
2.07938732994195 1
2.15791046211247 1
1.94531638870565 1
2.22539699718264 1
2.00445634289239 1
2.35218787571847 1
2.22951477380007 1
2.14077665767177 1
1.83763046821577 1
2.26684720184281 1
1.77322359300016 1
1.92959682158484 1
2.07575826303102 1
1.91966200875276 1
2.08342468895657 1
2.30491180298805 1
1.85283888092887 1
1.99762474667866 1
2.08828755006418 1
2.05287624130295 1
2.1029342932843 1
2.07421288860783 1
2.32442639141693 0
2.02138771871231 1
1.54769207475947 1
2.05834972983163 1
2.19721953961685 1
1.89555514851434 1
1.68820715549145 1
2.02420145567008 1
2.03562458643262 1
1.86172428103278 1
1.57336030754881 1
2.06036579737069 1
1.78795530299935 1
2.01091884658375 1
2.12020475635117 1
2.23592477762103 1
2.03783462034715 1
2.22212211950372 1
2.00323303235165 1
1.92218101076224 1
2.02225508369642 1
2.06015364301878 1
2.17046848270896 1
1.92514983759948 1
2.09238112525861 1
1.85494196917202 1
2.09446312925747 1
1.89150480987835 1
2.05500593349531 1
1.87307758522595 1
2.11688185876508 1
2.10935259759225 1
2.27186259011605 1
2.01156239516982 1
2.22775283133784 1
2.15441173420136 1
2.06681286253509 1
2.03259991741056 1
1.92740232559772 1
2.06134842215594 1
2.16841937835876 1
1.75476600200765 1
2.13137615580606 1
1.9030195312552 1
2.26215967700031 0
2.25285367420357 1
2.04336944889404 1
2.26706842110478 1
2.07026018152535 1
2.02021635762189 1
2.13139665715657 1
1.93468569372996 1
1.76363849274675 1
2.29914912576518 0
1.78357870996836 1
1.9774339672864 1
2.02912840025642 1
1.72352370265815 1
2.20415622972437 1
1.92547024089159 1
2.06625936528225 1
2.06605753811382 1
2.16100494173506 1
2.34733941014748 0
2.06580624432014 1
1.73152878755074 1
1.89058843381953 1
2.29350948470412 1
2.12933621194888 1
1.88985155305564 1
2.09748215503414 1
1.77973466954259 1
2.24929130275124 1
1.82276899100589 1
1.57205753369311 1
2.11334248167906 1
2.09189036473446 1
1.93138005268786 1
2.12863183085823 1
1.78581766133819 1
2.53919694704785 0
2.08111089939602 1
1.69626961689803 1
2.19982330418186 1
1.91664300440475 1
1.78260332854196 1
1.94591101314849 1
2.107010234248 1
1.999222586748 1
1.90373341252064 1
1.89024780892803 1
1.77327302814093 1
2.19487069460054 1
1.79525783885359 1
2.0519919993409 1
1.90752099772115 1
2.05069643407802 1
2.24047839121527 1
1.9871841952709 1
1.8837423694335 1
1.88977513236149 1
1.97769866050295 1
1.86261011618491 1
2.00769026787302 1
2.02183199371818 1
2.03991461451187 1
2.10155630292889 1
2.17268718636265 1
1.80269944066834 1
2.1311576917359 1
2.02803081055336 1
1.86441319113862 1
2.41928695631066 0
1.91593882981993 1
1.8775598798535 1
1.81431865632717 1
2.04677354721148 1
1.95515272070261 1
2.16563452678778 1
2.13545563786019 1
1.86413700805878 1
1.76903466517321 1
1.96678795357064 1
2.04600452821004 1
1.85211035501407 1
1.90970944424464 1
2.20226314394707 1
1.89005937279266 1
1.95984448985968 1
1.99963612219488 1
1.91194133537863 1
2.15348400646636 1
1.88401007648629 1
2.06852551556255 1
1.91026867165967 1
1.95727134472624 1
1.852136585232 1
1.80649299331122 1
2.0071470397015 1
1.86011249769062 1
1.83916146851345 1
1.98064939719069 1
1.87554992661331 1
2.26517738260012 1
1.97214655538475 1
2.24050139989956 1
2.05306575832467 1
1.75631888170475 1
1.95329950850031 1
2.24519097987975 1
1.97741121322438 1
1.98583831495722 1
1.8307210957754 1
2.11113093477859 1
1.92957102661999 1
2.14748650998147 1
1.96638169775302 1
1.88103500581112 1
2.25918909330867 1
1.9800894288049 1
2.08297755028346 1
2.17470177194994 1
2.15831804323526 1
1.99234197731897 1
1.9713397305264 1
2.19935710153693 1
1.71699698548749 1
2.01245776657935 1
2.45596647610795 0
1.92758831000145 1
2.4818362355469 0
1.96463317755088 1
1.90602675522016 1
1.97385651078288 1
1.79609846001588 1
1.95883702490042 1
2.17863770460671 1
1.87114434317731 1
2.04543119509091 1
1.51232590386973 0
2.05015202012888 1
2.01628221940933 1
1.87948270700395 1
2.01982676668779 1
2.14961291353978 1
1.99024367379839 1
2.07790243379271 1
2.23259196097502 1
2.0913372958856 1
1.88824976194697 1
1.88859195538373 1
1.90648219192816 1
2.07396395964417 1
1.76976802146347 1
2.20541900173555 1
2.01191075558513 1
2.25628307610988 1
1.73912215849096 1
1.95029391851414 1
1.9319768459541 1
1.98086889182753 1
1.63257533474936 1
2.25768523183125 1
1.93990282213869 1
1.85116017875475 1
1.73811302156548 1
2.04873919629774 1
1.97151938085756 1
1.85464242934767 1
1.79099834987078 1
2.24824638961128 1
1.84759940606503 1
1.8592446483608 1
1.94044423752876 1
2.22158462801653 1
1.75893994537567 1
1.97481473250443 1
2.26091011565792 1
1.81143517632961 1
2.1430485960396 1
2.16136870625972 1
2.22609885963804 1
1.80039610060124 1
1.98481609524183 1
2.03568759586648 1
2.20899614983297 1
2.58056412107895 0
2.04010937727545 1
1.91618725586957 1
1.61635517308734 0
1.82970446741748 1
2.17195172184973 1
2.05633504743085 1
1.83112313543277 1
2.0657659865252 1
2.23017322967698 1
1.95805352957188 1
1.69448244309073 1
1.57716097703369 1
2.24200922953267 1
1.74510516800176 1
1.87886192006408 1
1.71038546882564 1
1.69646124279644 1
1.99135032953272 1
1.90450889023889 1
2.30055850216566 1
1.87309115827704 1
1.79259660857631 1
1.85611529256307 1
2.06059438808517 1
2.05044332166349 1
2.08318516538063 1
1.98722229777812 1
2.05151440982088 1
2.04397537859026 1
1.99723575033139 1
1.9778916961394 1
1.77795264689619 1
2.14632233136425 1
2.10311590123981 1
1.85648589057188 1
1.73175342769456 1
1.83705200257558 1
1.96170781438882 1
2.04973999414941 1
2.23436763631314 1
1.75797963639948 1
2.26780168772026 1
2.29844304116369 1
1.97387620798903 1
2.30291099023785 0
2.09675829055602 1
2.07656480539531 1
1.95211911315146 1
2.17738547758911 1
2.0022343755561 1
1.99706725344757 1
1.80672333318909 1
2.14050890843721 1
2.09766667748095 1
2.14829433223525 1
2.00803053168584 1
1.89688398528994 1
1.955193877747 1
2.14168883534407 1
1.96196411404466 1
2.16778661629037 1
1.99284230792693 1
2.139060100357 1
1.99217688121268 1
2.06258511492622 1
1.93930401385167 1
2.10336867328607 1
2.0476739501957 1
2.32157015598504 0
2.16190508381064 1
2.09044951424926 1
1.90785486885985 1
2.12551012719599 1
1.6669766067114 1
2.31400391852291 1
1.93621401513923 1
1.84706592250329 1
1.96255395836731 1
2.17661589203599 1
2.01891641788542 1
1.94192962500309 1
1.95287004271282 1
2.11934038324097 1
1.9199158160125 1
1.96653521589843 1
2.01148674181518 1
2.0190585614979 1
2.20206483475617 1
1.75607461893035 1
1.87167021385049 1
1.9263630681668 1
1.94866884393874 1
1.83902865300105 1
1.76257317515107 1
1.87508784808185 1
2.10312399154455 1
1.70470616156208 1
2.00037348420151 1
2.12297690999511 1
2.06355442306413 1
1.90455865181746 1
1.95682617835217 1
2.02618665251378 1
1.75722486116206 1
1.98937427643063 1
2.3278141230228 0
2.09276141967013 1
2.0712027478114 1
1.70607108869263 0
1.89772164029214 1
2.00958869093138 1
2.17980274502394 1
2.00580861341806 1
1.88565401160211 1
1.89802315790272 1
2.2313242731107 1
2.02098569927792 1
1.7901266595431 1
2.07699841696618 1
2.0529798825243 1
2.01642212791558 1
1.8716637373085 1
1.7425684956424 1
1.99110618847597 1
2.12855227023331 1
1.8503719859099 1
1.89638001192012 1
1.93949291719395 1
1.94272827883574 1
1.97257378723177 1
2.14915109051938 1
2.02082813008307 1
1.55772866535654 0
1.60142771291206 0
2.09687003766642 1
1.91267572714791 1
2.10396363870782 1
1.88565817896428 1
1.79629710917792 1
1.98349555873667 1
2.15176732305298 1
2.09327745597434 1
1.88856022555906 1
1.84706283691668 1
1.95162593446845 1
1.69636032950048 1
2.02445112393528 1
1.88198308640287 1
1.55895453518233 1
1.69849317272281 1
1.92256301379994 1
1.66860266983052 1
2.17630008915708 1
1.83173569169825 1
2.01177059931195 1
2.05554825254278 1
1.97450556960248 1
2.04069320610655 1
1.7455305059316 1
1.9443409666991 1
1.91310805137893 1
2.33543519023928 1
1.92670368461854 1
1.93963857015678 1
2.12594917054318 1
1.65555929178446 1
1.92307614088216 1
1.87727095602077 1
1.71800039464396 1
2.2368261116469 1
2.02421228206676 1
1.73948681554955 1
2.10088273830539 1
2.19849942106447 1
2.06532157971674 1
1.73431065173228 1
1.96698573202825 1
2.09988780855899 1
2.00723295774109 1
2.08453040354478 1
1.98343328170651 1
2.08450355016261 1
2.09425372236368 1
2.13649124553796 1
2.41662359925123 0
2.05275956691753 1
2.09783364286214 1
1.8415447901978 1
2.14420416826464 1
1.95081993717972 1
1.97692799761448 1
1.99296400991653 1
2.13010299578653 1
1.91125946587067 1
1.94715243891709 1
1.99684851454139 1
2.04150865955777 1
2.12766627739613 1
2.3461355809354 1
1.98677615742867 1
1.98981729126524 1
1.93412773607556 1
1.8519115307858 1
1.76121930268542 1
1.86674087310356 1
1.95027119034552 1
1.83852582217798 1
2.08961647084447 1
1.86391391368944 1
1.93470461263272 1
1.86655337330155 1
1.85802766785345 1
2.21270029236415 1
1.87753128939718 1
1.82715633973819 1
2.26579241226109 1
2.14591694669949 1
2.16815879548135 1
2.09437796624227 1
1.72817163126979 1
2.06562728771569 1
1.95526952204807 1
1.86452713207181 1
1.95270485824994 1
1.83435813042692 1
1.86940865586853 1
2.05497308022191 1
1.89811340917445 1
2.16663735423457 1
2.05571123438845 1
1.71448949365397 1
2.19469800562112 1
2.0800989108453 1
2.01824598211546 1
2.07057518878492 1
2.28890042958536 1
2.17249388221174 1
2.03207754755546 1
2.26689741732091 1
1.80950907311609 1
1.92653867059125 1
2.20791831971182 1
1.81327875480292 1
1.92737603005294 1
2.11264728071691 1
2.27864512970435 1
2.15722828050193 1
1.86377351430871 1
2.12093884313642 1
1.86136790346225 1
1.91421719575482 1
2.02900428994001 1
1.92285242294381 1
2.01953138213788 1
1.85993007590173 1
1.75273924319571 1
2.0924589575151 1
1.77288426158152 1
2.2915965971111 1
1.75090955253047 0
2.1230435788217 1
1.87257489419957 1
1.88881427244694 1
2.07952025464674 1
2.1886172460171 1
2.02501189757725 1
1.76503924027335 1
2.03796072965339 1
2.13929859681664 1
1.85102452154704 1
2.16815274152812 1
2.11996087254027 1
2.12467322549323 1
2.23674157585172 1
1.64405108436577 0
2.15519004728927 1
1.83274599945506 1
2.00302188860848 1
1.87677719696354 1
2.17816821296985 1
2.176347375306 1
2.07696636077197 1
2.16764096721409 1
2.1559441956178 1
1.88389060046879 1
2.10662461311837 1
1.99271436239187 1
2.0063716585582 1
2.18228631090903 1
1.71247680139183 1
2.02690579383033 1
2.02766375933542 1
2.18927446180466 1
2.05631385364609 1
2.04804753877294 1
2.02612270770794 1
2.01107107567369 1
2.24682371164915 1
2.11400549105729 1
2.03801564420824 1
1.67978364488571 0
1.90988080652069 1
1.87765945806908 1
1.80705817560347 1
2.06943683368711 1
1.77601795074582 1
2.28297310848115 1
2.00192000264194 1
2.0171366751492 1
2.07084089591997 1
2.04737286044588 1
1.83850630940989 1
2.05051742572341 1
2.35436663716125 0
1.94850367618673 1
1.99536668431963 1
2.04249448336899 1
2.27120935056549 1
1.66550078838977 0
2.07364437431847 1
2.00429698814752 1
2.06382836367239 1
1.99287619381523 1
1.8573350775093 1
1.53147979113774 0
1.91209188874563 1
2.00461228284721 1
1.89938903855387 1
1.8526109873394 1
1.79423538330017 1
2.13165118100902 1
1.91505464275788 1
1.86778624966095 1
2.20689329998777 1
2.2195408467044 1
1.96141694584821 1
2.28843604231348 1
2.05941996006823 1
1.88042510324309 1
1.98148009016275 1
2.20302688431186 1
1.91276728001619 1
1.76763112340437 1
2.03884127655984 1
2.14705510255803 1
1.78581377478527 1
1.93870164876144 1
1.74980592763731 1
2.18747507760574 1
1.79175156894086 1
2.07895437616276 1
1.96573093469177 1
2.14035876099541 1
1.90980716826306 1
1.9461091453589 1
2.00761681556787 1
1.8926654835237 1
1.81071854436183 1
1.97075570282104 1
2.09280959877068 1
2.20462943032037 1
1.74089781197557 1
2.1743119287029 1
1.91942444587005 1
2.23606163453673 1
1.98567979219645 1
2.03230280138254 1
2.10637464908284 1
1.96989942803042 1
2.09517216303282 1
1.96803194309911 1
2.11707991972694 1
2.04024299120828 1
1.95943301289802 1
1.9830239641054 1
1.64677161555625 1
1.99375327245231 1
1.91766581410865 1
1.90204529376685 1
1.87493945489262 1
2.17629514386234 1
2.08792258407023 1
1.93443766793297 1
2.1719669121382 1
1.95567399527106 1
1.76660184817867 1
2.13277257407016 1
2.15776161021097 1
2.27864009000245 1
2.02580019850231 1
2.05693834697471 1
2.00410228488519 1
1.7634529029403 1
1.85683844654611 1
1.79226277499176 1
2.00734422165098 1
1.95733740211219 1
1.8097812111252 1
2.17273081969838 1
2.11161288868299 1
2.00480730997393 1
1.96586358455906 1
2.04169042488788 1
1.78880519177961 1
1.89578262934856 1
1.95225985451818 1
1.98737206929006 1
2.01087158565229 1
2.2478054501767 1
2.03327706472346 1
2.0719516040133 1
1.8208488821708 1
1.85374870600784 1
2.2213893872186 1
1.6859822650536 0
2.33139634441951 1
1.73672360885827 1
1.8357749358708 1
2.19201099452548 1
1.85705481023415 1
1.74909764830413 1
1.67386052225403 1
2.14358110089297 1
2.00636659576981 1
1.96494384627357 1
2.00962061861882 1
1.86875125687056 1
2.38085109961166 0
1.98608631296062 1
2.08200969149201 1
1.91193606070994 1
2.03780192841134 1
1.68475934241296 1
1.78884581670826 1
2.08989517016806 1
2.03657192561832 1
1.98182195203043 1
1.91830646214685 1
1.9251987469723 1
1.60225796341616 1
2.01388777218488 1
2.0537560089508 1
2.19183456616231 1
1.98090458342225 1
1.73704366347635 1
2.11750077671695 1
1.98872540829817 1
1.99155430716872 1
1.9281622815784 1
2.19911373094566 1
1.66020814841398 1
2.09899475261296 1
1.89676095688917 1
2.13026100845189 1
2.11656578033217 1
1.93012477226157 1
2.19069332879206 1
1.91534207500764 1
1.99764625446274 1
1.81172063805942 1
1.83153279077851 1
2.12370944962708 1
2.08928299005145 1
2.21315015718595 1
1.65086080873055 1
1.93436708650517 1
1.8494381447467 1
2.06469716117244 1
1.94987267685171 1
1.99578537430507 1
2.03697230055428 1
1.89199712405171 1
1.78815752771005 1
2.08385464301355 1
2.17278288813714 1
1.89547798090427 1
1.82605696757366 1
2.15784428050308 1
1.91593885985563 1
1.77686356690564 1
1.70875503670844 1
1.88627666831778 1
2.05270365722798 1
2.07530760524729 1
1.86135040963646 1
1.83446670393305 1
1.95689061047954 1
1.94960807227857 1
2.17379393315494 1
2.11513108463336 1
2.13572839005126 1
1.91848979365475 1
1.76085267046687 1
1.98468983546756 1
2.24479746443769 1
1.65049835083556 0
1.98761289794434 1
2.12348693668352 1
1.86834969884726 1
1.8289999634102 1
1.74663175735541 1
1.79118345166525 1
2.023589397844 1
2.01126068645112 1
1.86019988217135 1
2.05060648851488 1
1.90240866363124 1
1.87751394601164 1
1.83489849663238 1
1.8432381832235 1
1.87624130272671 1
2.0602102061686 1
2.065665327642 1
2.25704156688739 1
2.02843316994236 1
2.16070378710625 1
2.02388663484392 1
2.05728001983789 1
2.19484439202014 1
2.14908689122985 1
2.08743869154768 1
1.9586641195125 1
2.37903690249475 1
1.94777046264722 1
1.86769477752999 1
2.27355957562036 1
1.74585878272106 1
1.69728642257018 1
1.62507940980946 0
2.0862418782025 1
2.54792355912341 0
1.80881056934309 1
2.16893853357588 1
2.1149445514779 1
1.80980408375022 1
1.95807098700265 1
1.69660412479309 0
2.15847813831723 1
2.12280738453581 1
1.93695069486421 1
2.18891859231518 1
2.43557173283874 0
1.70863013522112 1
1.91705899208868 1
1.71551651743299 1
1.92534552591761 1
1.65995523650986 1
2.08373857297446 1
1.99892883118398 1
1.98407478331908 1
1.9548586693584 1
1.86325270336372 1
1.70706414554651 1
1.99202168111286 1
2.10247329071044 1
2.11023194826406 1
1.70886046319029 0
2.00449433001272 1
1.67890580721322 0
2.01797053568568 1
1.96403729980796 1
2.07097085234419 1
1.9354744067077 1
2.21578086640529 1
1.77441034820341 1
1.93371117585145 1
2.15665708005474 1
2.25581394659322 1
1.9023404090081 1
1.83818368398008 1
2.20700554043723 1
2.02982581794423 1
2.22377184580317 1
1.93875389432653 1
1.96792240366186 1
2.16013903665823 1
1.71515733348326 1
1.83445425484111 1
1.81525867433498 1
1.87140077995562 1
1.93167848123526 1
2.12355742816491 1
1.92889847067532 1
2.27397963649767 1
2.22001845826101 1
1.81808243103552 1
1.80445251143443 1
1.87924723343149 1
1.64878233567486 1
2.1036670195963 1
2.22681015067937 1
1.88631219579313 1
2.06594989216036 1
2.27194446195773 1
2.09915790002283 1
2.13541362117503 1
1.93969292102012 1
1.80538809347881 1
2.01381084844461 1
2.0708227908025 1
2.14655117781565 1
1.96498721499369 1
2.08545446334664 1
2.00338863405272 1
2.00075361625156 1
2.15804251843748 1
1.81705453632818 1
1.95454613525822 1
1.95806350583682 1
2.06278640919172 1
2.04090732982165 1
1.93932812538589 1
2.08313680389159 1
2.23633669778947 1
2.16650963305899 1
1.95372569037461 1
2.14262456665015 1
1.98523011088496 1
1.8820527897781 1
2.04394726678919 1
2.03175092956766 1
2.42396549950217 1
1.95086678404397 1
1.93419448820342 1
2.24425374713222 1
1.94506280931915 1
2.2475906778199 1
2.30902986455215 0
2.05085215699528 1
1.83282715521109 1
1.8924134515271 1
2.02949182919383 1
1.91495211151644 1
1.84415655179118 1
1.91239335842624 1
2.07125841373023 1
2.20043282577294 1
1.76146322009709 1
2.00437070046103 1
2.0424960003477 1
2.2915428005335 1
1.8616734512171 1
2.05638468836425 1
1.80111970050568 1
2.15330232496896 1
1.65614143200881 0
1.99295387035664 1
1.88999429251902 1
1.82628822093545 1
1.99663638668548 1
2.18921510905709 1
2.12448390829786 1
1.96657998643877 1
1.77572084376834 1
1.90052206037433 1
1.79612267088257 1
2.1159969156204 1
2.13500739125784 1
2.03002581707154 1
1.94605025781892 1
2.00403222738299 1
2.04205982814158 1
1.7939037167679 1
1.96718354011434 1
2.32607887718114 1
1.73255426547411 1
1.8920029147764 1
2.18568818754127 1
1.93015827332011 1
2.04376842026034 1
1.93327482750333 1
2.15620169024664 1
2.03951922082478 1
2.10714294667314 1
2.08783763276107 1
2.01638517403483 1
2.01231525410757 1
1.99863136908964 1
1.95521684873709 1
1.75947505746525 1
1.73743946403772 1
1.85409636996837 1
1.98593661463131 1
2.25285082283065 1
1.90016386347929 1
2.19370228415326 1
1.87720706206026 1
1.5895379149871 1
2.26010626190199 1
1.81136791092918 1
1.87742027539715 1
1.87171774298243 1
1.92300694040534 1
1.94568025071387 1
1.60485132438002 0
1.95895167195315 1
1.98619972598729 1
1.96768964890515 1
2.01989828173732 1
1.99289205385665 1
2.12335532089125 1
1.79298310246874 1
2.0265466179161 1
1.96857380600149 1
1.73135539578552 1
2.15174677974159 1
2.28958403529994 1
1.62565155142824 1
1.74652707018244 1
1.72315426832795 0
1.86273336241843 1
2.29628103831231 1
2.01801082419931 1
2.09667443406866 1
2.03886564575273 1
1.97943398815458 1
2.17397424441743 1
2.07505619073804 1
2.28295295365614 1
2.03876831620456 1
2.07670357729398 1
2.01485698928032 1
1.92317772338556 1
2.04483854476159 1
1.67597598703798 1
2.0517322986489 1
1.91465003726548 1
2.13936089265011 1
1.96230311680047 1
2.20313008899701 1
2.20047503813601 1
1.90028847002168 1
1.81480666275778 1
2.07501801269123 1
2.0984131084263 1
2.14968979760362 1
2.04712510428524 1
2.02807117436549 1
2.10946765176455 1
1.81931705075765 1
2.29848818343812 0
2.09641292958237 1
2.09452241294927 1
2.47526975431864 0
2.2346136675549 1
2.05459834279678 1
1.72151824221589 1
1.8457754557872 1
1.88961300091899 1
2.17607777221608 1
2.16502211331379 1
2.05644532488706 1
2.13764298126619 1
2.1146260147571 1
2.06823854140571 1
1.85802802941489 1
2.20085605565014 1
2.00120247557937 1
1.85081325905817 1
1.65784962536217 1
2.02877108888038 1
1.95756846428818 1
2.06848460264866 1
1.84828596416384 1
1.98453780800815 1
1.77148904857759 1
1.84192363772316 1
2.05585902405638 1
2.06513454382721 1
1.96052671175035 1
1.85215478570206 1
1.992456809786 1
1.8659614345486 1
1.87933823806461 1
2.25939049464504 1
2.13533164980522 1
1.86959522900987 1
1.77387586617344 1
2.25284012717542 1
1.93005070191736 1
1.86797326451024 1
2.02101508969359 1
2.10858634503385 1
2.04379153831218 1
2.17384266488105 1
2.25341443967358 1
1.7787576587729 1
1.85908078125425 1
2.0297422425881 1
2.11546746536022 1
2.20566864051681 1
2.3735101621506 0
2.15128910384047 1
2.13259722727871 1
2.08376935339735 1
2.01004009710129 1
2.00140778660469 1
2.14713391018905 1
1.86376199802749 1
2.16238081091287 1
1.84464026711837 1
2.08333722421891 1
2.05629925958182 1
2.05252325009505 1
1.93845712188431 1
1.92182265546382 1
1.96828012661079 1
2.08570170642704 1
2.05278351275354 1
1.85151748609139 1
1.90870567809195 1
1.96235461058266 1
1.93827942947105 1
2.06467729217836 1
1.90585370696346 1
1.84957539256711 1
2.09300807933377 1
1.48649433880597 0
1.81326469858183 1
2.49675257966953 0
2.26894119859275 1
1.82293690551251 1
2.23536881657405 1
1.98461752516812 1
2.02031924551229 1
1.97189242240945 1
2.28260887682851 0
2.2476421985482 1
2.12502850366488 1
1.83244060250995 1
2.16802853515921 1
1.99274652430582 1
2.09670823061359 1
2.19281481978042 1
1.50004146486853 0
1.98673024455389 1
2.23995502667637 1
2.23684903211098 1
1.96198261693311 1
2.15300878960544 1
2.10889889966338 1
2.10293191576859 1
1.8526563245015 1
1.75243015447998 1
2.03620610302439 1
1.81804869164358 1
1.91052753321551 1
2.02195057256428 1
1.85713394688839 1
2.00737406261728 1
2.03486387715807 1
1.88050474178065 1
2.2003390412758 1
2.18906053853096 1
1.97719270161787 1
1.76736902495486 1
2.24880952103017 1
2.07295647107691 1
1.88127457686622 1
1.8691218264264 1
2.21711090653263 1
2.04138605788683 1
1.90324619822047 1
1.96385144592885 1
2.15077739672791 1
1.92878902542648 1
1.9043911250094 1
2.29118825079821 0
1.76304416411181 1
1.97623019296635 1
2.3258818024357 1
2.21243414799349 1
1.85546643622345 1
2.06420442407809 1
1.97242045449631 1
2.1903247469605 1
1.83440830317077 1
2.01522379965587 1
1.98011572269027 1
1.81904094946053 1
1.72424820932148 1
1.97755630334404 1
1.93027806868915 1
2.08908633261514 1
2.03093307166189 1
2.06487424576677 1
2.05770585318526 1
2.03281704360307 1
1.90552756358527 1
2.01356808373495 1
2.19487734739116 1
1.77862177061592 1
1.97795036332509 1
2.27154911384698 1
1.87319826998349 1
2.09795721975238 1
2.07959952621843 1
2.00229208251582 1
1.72695239899078 1
1.90529780002574 1
2.14777393243287 1
2.33559737850827 1
1.90206278800573 1
1.9279459410446 1
2.17609403470724 1
2.11577964340496 1
2.03047975173521 1
1.98731060521242 1
1.93331478848012 1
2.04431203918631 1
1.81830326742113 1
2.33724750399114 0
2.22564351431367 1
2.20374058863076 1
1.82336099252403 1
2.0921928124385 1
1.89841716078506 1
1.96513323475347 1
1.94004361995477 1
1.66576348349574 1
1.55444481794958 0
1.89539611112116 1
1.85625601823723 1
1.93169488084466 1
2.14218326342776 1
1.6550674054895 1
2.05639838439592 1
1.84942417911391 1
2.04835218217521 1
1.94136694564578 1
1.82985148619309 1
1.84803307319655 1
2.12757949222769 1
2.2611973735549 1
1.7760245995606 1
1.8353452595045 1
2.17276754446557 1
1.99528020023911 1
2.05616669930615 1
1.94724902801889 1
1.92718487015529 1
2.06173060567896 1
2.21539284711047 1
2.02160495224018 1
1.92152472662484 1
2.09115480694142 1
2.02626292537908 1
2.06542420102988 1
2.04176042198993 1
1.82605518567907 1
1.80457230912932 1
1.66790653649969 1
2.25819734542575 1
2.09232732176803 1
1.9406322446406 1
2.04098612418216 1
1.86884115505353 1
1.89451905733912 1
1.91947158183045 1
1.78779587845799 1
2.05177123972694 1
2.08771878896573 1
2.38146300601377 1
2.2136212038379 1
2.25728548323068 1
2.08995500957548 1
2.13169370610987 1
1.73099433799166 1
2.60210587872709 1
2.02087723409627 1
2.18556431372672 1
1.70262406095631 1
2.16748356451363 1
2.23050270679027 1
1.90136474299943 1
1.89718192842068 1
2.03297926115194 1
1.82301880514333 1
2.10537555956963 1
1.76040351028052 1
2.0141926523963 1
1.96797831338848 1
1.96202163720315 1
1.88114338578385 1
1.91132940003376 1
1.92314861152319 1
1.96664647064475 1
2.17974309764658 1
1.9726514509725 1
2.28706466102433 1
2.20381500412528 1
1.82198294020647 1
1.87596952953083 1
1.87203402053486 1
2.13790391259881 1
1.8880546224961 1
2.15171354279784 1
2.11104001474669 1
1.90917801131146 1
1.67820632823931 1
2.08734439067642 1
1.93197042946366 1
1.8874992306647 1
2.04702684864757 1
2.198023019715 1
1.97931651812114 1
2.021701865324 1
2.19785558585169 1
2.03579197540529 1
2.02870644467878 1
2.02431184302193 1
2.08810902713375 1
1.97419233967458 1
1.96823041499155 1
2.08318536421265 1
2.08529365914173 1
2.38774017482042 1
1.84483842331883 1
1.7123056509132 1
2.02261386095806 1
2.03811678845502 1
1.67002571948933 1
1.69967019055566 1
2.2467818314866 1
2.3558592185191 1
2.05048317172073 1
2.05352150172676 1
2.04102535707403 1
2.09591052709806 1
1.71366802901852 1
1.65873412270594 0
1.90079820974204 1
2.09166536678835 1
1.82922825736519 1
2.04722358251758 1
2.15938570902023 1
2.16673860750941 1
2.17677217661065 1
1.90095909326452 1
1.93074208648891 1
1.94693602764211 1
2.06929173926884 1
1.67602415007236 1
2.01275358466716 1
1.75009088351164 1
1.90145316280251 1
2.06360529313953 1
2.08693277415507 1
1.95214462628242 1
2.46993973841775 0
2.00938053378483 1
2.05576144284814 1
2.27791481271097 1
1.93945786714608 1
1.83879840049254 1
1.88682254847041 1
1.96198034807162 1
1.78003690525843 1
1.66417339136844 0
1.73999762856543 1
1.77417639006296 1
1.85753446463441 1
2.04038267056101 1
1.85713238409909 1
1.98426321682092 1
2.19472085942607 1
1.94622994178125 1
2.06350950216886 1
1.78371128028675 1
1.97548085236992 1
2.29406990427802 1
1.79902662665387 1
2.15440354483163 1
2.01879332237066 1
2.25161204696397 1
1.84774488047616 1
1.68892795575307 1
1.90513390663808 1
1.99794338607089 1
1.91941555447228 1
1.71653049042829 1
1.59604650208868 0
2.12406164045251 1
2.15375375862004 1
2.2732584480377 1
1.82818549185756 1
1.95504256217742 1
1.93490247195495 1
2.13618201225984 1
2.27545733942026 1
1.78346795702538 1
1.90119083666348 1
1.89761453922549 1
2.15566727806197 1
1.99055498522808 1
1.81153511930497 1
1.77391863526058 1
2.10438366034735 1
2.22396666092518 1
1.96422097751178 1
2.13062328731082 1
2.03449257869387 1
1.78457226594238 1
1.75887424970417 1
2.28128190962302 1
2.20801079843562 1
2.2868222712741 1
2.0104852471017 1
2.35093320266494 0
2.13354128262575 1
2.14617138203362 1
1.95025339259679 1
2.0338799247522 1
2.02147432460571 1
1.60623388575412 0
2.09681623247769 1
1.86176381845018 1
2.32950165973341 1
1.91576800276844 1
2.31965630485537 1
1.98117863006288 1
1.77370632532435 1
2.00556152114109 1
2.27069806844331 1
2.08733908900006 1
2.01654275501084 1
2.09683969334155 1
1.84898805427954 1
2.17707302341486 1
2.10583621004389 1
1.9890821357632 1
2.13185605111717 1
1.88202662273235 1
2.27247744112431 1
2.11540940279448 1
1.93698357481212 1
1.76794775066328 1
2.22642411838477 1
2.08939153992878 1
1.90077222351081 1
1.9282347596057 1
1.95593168630227 1
1.69131074643166 1
2.07710010579052 1
2.04608388553932 1
1.92946110524703 1
1.89260036265445 1
1.99298585932321 1
2.19478072175471 1
1.89201965876256 1
1.68089060151729 1
1.96997750440782 1
2.11261222051394 1
2.11333314831527 1
1.77706391581578 1
2.07340988409825 1
1.99917624898117 1
1.98114658728192 1
2.28774360450367 0
2.05124564646585 1
1.80093414917191 1
1.90891676020417 1
1.83517356093753 1
2.05121012295034 1
2.25394806040814 1
2.1633494827342 1
1.7839526279482 1
2.06975346611164 1
1.54880493623041 0
1.9254339467999 1
1.80225800602175 1
1.84098725387607 1
2.18206150486954 1
2.25407791010368 1
1.71415115080987 1
1.89815732885071 1
1.92155245047712 1
2.16843364651463 1
1.75654463150999 1
2.16976285593263 1
1.89222244908797 1
1.95646167475447 1
2.20219145869989 1
2.01820565613352 1
2.09416888968663 1
1.78592193869522 1
1.88494568938588 1
1.90635152188071 1
2.16719495724748 1
2.03034899982971 1
1.53193047862897 0
1.80785011848479 1
2.20064209051955 1
2.03234907744556 1
1.785796420313 1
2.29752138978675 1
1.88813128049231 1
1.94156010116059 1
1.92779734262654 1
1.9870882228829 1
1.77521412926068 1
2.01542276801442 1
2.06841163505325 1
2.04836807853584 1
2.09682141603188 1
1.92473377189513 1
2.2404961400017 1
1.90009405723346 1
1.91810161603383 1
2.09633400973265 1
2.20536323484666 1
1.76587049085135 1
2.06680074255605 1
1.80494598087253 1
2.08579660636497 1
1.75877748703838 1
2.18086050569193 1
1.83972208442177 1
1.98257049883934 1
1.90361306151435 1
1.84426557670376 1
1.84312067307686 1
1.93474831081462 1
1.76525540158941 1
1.8966038974264 1
1.86624873982899 1
2.08058251990344 1
2.19036272581104 1
1.8505127379144 1
1.71898321086838 1
2.00892329495984 1
2.11249110116347 1
1.81947147375298 1
2.00329805668089 1
1.90008210310986 1
1.75014161703616 1
2.02676764950252 1
1.74916178814475 1
2.18335506101796 1
1.80239623790403 1
1.76550759046624 1
2.08801340810274 1
2.15251374710301 1
2.06533600428765 1
2.30302764688547 1
1.60554045858361 1
1.81925768221459 1
1.90025798060997 1
1.84592638926613 1
1.950104134452 1
2.09912970289701 1
1.8838531911005 1
1.81570089475127 1
1.87666747836674 1
1.81356817100493 1
2.20979771233312 1
1.87777581156095 1
1.95586553382754 1
1.98881758680474 1
1.87632210581525 1
2.23783847936211 1
1.9684355128813 1
1.77971174566208 1
2.06340075834518 1
1.78732569951982 1
2.30341888881642 1
2.11297230094049 1
2.03057806195063 1
2.10611051059991 1
2.02352409564777 1
1.86616713654439 1
1.95240335620517 1
2.03820693084193 1
2.02049853549818 1
1.89577708461837 1
2.10225488502454 1
1.79934923851697 1
1.77352485005479 1
2.01157913262969 1
2.08738485776911 1
1.9749702006257 1
1.94320991346175 1
2.11421991325908 1
2.07479006237788 1
2.22934444782603 1
1.83911713754239 1
2.00457686803402 1
2.4320140874752 1
1.77910240513662 1
2.17505961973454 1
1.73609667166056 1
2.08368253770571 1
1.95196769324606 1
1.97456969953919 1
1.92152750328551 1
1.63734999055311 0
2.0980207488309 1
2.13259997888179 1
1.89832936889941 1
1.93425698654702 1
2.14174572403669 1
2.0286275406992 1
1.93901011298135 1
2.20938007855998 1
1.85626548973384 1
2.28559354721665 1
1.91431034506797 1
1.88516935759061 1
1.9862913546783 1
2.18375310626501 1
1.91395146184417 1
1.86064787190132 1
2.21045682954066 1
1.92899856318269 1
1.83858968567691 1
2.11959457822387 1
1.86542031288935 1
2.22000783671972 1
1.60405704467563 0
1.99630154941183 1
2.08055773923271 1
2.11393853105137 1
1.96978911837235 1
1.91761638705331 1
2.03597456840085 1
1.78905031814489 1
2.09003010153752 1
2.02726713194208 1
2.00834599315577 1
2.30160900109333 1
2.13865481449566 1
1.76535808766065 1
1.97575849175121 1
2.14081638601719 1
2.04657366513693 1
2.27202098999135 1
1.84926690384384 1
1.79309958212223 1
1.80377989404645 1
2.11604499556823 1
2.1804223116713 1
2.04677431455752 1
2.00003808678407 1
2.00485693392054 1
2.02299365894283 1
1.85523611410057 1
1.93629351802387 1
2.29117451967388 1
2.1089096485321 1
2.21609812890819 1
2.07819578848245 1
2.15007792857913 1
1.99096933175507 1
2.17823908704976 1
1.68745695211665 1
2.19166405535388 1
2.09394665406959 1
1.97413616757047 1
1.97048039152716 1
1.97402834547342 1
1.80161079971885 1
2.11167834080308 1
2.20182066109719 1
1.78643728893286 1
1.85649941420153 1
2.04330410440552 1
1.93336221506721 1
2.09268685643422 1
2.08567127637894 1
2.0319214225092 1
1.62335505144698 0
1.89373430070066 1
2.0774020674752 1
1.96642154687188 1
2.0337662733226 1
2.35870176464371 1
2.07673081687391 1
1.98782705436648 1
1.98994264980258 1
1.9425006545204 1
2.13208205891823 1
2.0573401244925 1
1.8471109451981 1
2.13663987445693 1
1.81396504250693 1
1.96460514724584 1
1.95752112798582 1
2.12336465231083 1
2.19925456766054 1
2.18919592997161 1
2.27144036234632 1
1.99956003471944 1
2.14272081861561 1
2.30934442343183 1
2.0577676600928 1
1.95347102473345 1
2.04634720194085 1
2.15592720708421 1
1.81009900379736 1
1.84655238294395 1
2.06610868112976 1
1.65757053464276 1
2.04301632984499 1
1.97644875687875 1
1.86085690542587 1
2.12016491627222 1
2.15277413211266 1
2.00491641859822 1
1.96448352883884 1
2.14938249194955 1
2.12502297492138 1
2.15783856493346 1
1.94388887472058 1
1.96536407274562 1
2.50909769838421 0
2.23004499640278 1
2.0147509842608 1
2.19291132798737 1
2.03537229062755 1
2.06360877527644 1
2.09112856996815 1
1.94602095441658 1
2.14107051287912 1
2.10532952461294 1
1.79947240555134 1
2.14870314884699 1
2.01975201682881 1
1.97194372986364 1
1.98007485731816 1
2.12307862688339 1
2.25962671384529 1
1.99477427289191 1
2.22356799481395 1
1.87153280543157 1
1.98358129709276 1
2.08421860353723 1
1.90544730231327 1
2.12531641149257 1
1.89022767122028 1
2.15920889261542 1
2.15981246443887 1
2.06106991025382 1
1.93938400953795 1
2.12396901055705 1
1.84257062723598 1
2.18429526573499 1
2.18741184461511 1
1.84424759105114 1
2.14668115200736 1
1.96906034444897 1
1.97914051050085 1
1.69446988407698 1
2.17893486697016 1
1.70644266728111 1
2.00511420606016 1
2.17208165220867 1
2.23542509790067 1
2.00628112636242 1
2.09518202167372 1
2.18741483222725 1
2.13887779087482 1
2.12288534619786 1
2.28864861294326 1
1.93783738146202 1
2.15094896821783 1
1.79508439225122 1
2.09197628687157 1
1.79409379994328 1
2.16101155627925 1
1.85755526711284 1
2.10279952710554 1
1.93473423221893 1
1.82206408577981 1
1.93866488770866 1
1.94494172183249 1
2.28211196431909 1
1.90160166820256 1
1.91948146755744 1
1.80671407734839 1
1.97837672691142 1
1.99605940372898 1
1.68813222122536 1
2.30885929523992 0
2.13392744655433 1
2.09866472073459 1
2.13270558189409 1
2.07042243449545 1
2.09415526371254 1
2.31437289517431 1
1.66765616139113 1
2.11058728176195 1
2.1218467667193 1
1.78590951127222 1
1.62524256936075 1
2.05285960685743 1
1.91997780862463 1
2.03423304973869 1
2.02371067019408 1
1.92189436473178 1
1.9152611884392 1
1.95007566814607 1
1.95909495234931 1
1.90863426069229 1
2.11735323095663 1
1.78644257006218 1
1.6681968449776 1
1.79692731265284 1
1.96497974127453 1
2.18522593958977 1
2.00372206152431 1
2.13331688427092 1
1.99250418932244 1
2.0070705294321 1
1.90107854079627 1
2.23166300503406 1
2.17067061972787 1
2.00083779055675 1
1.88160314387491 1
1.83315925952146 1
1.55031237862612 1
2.31773156848644 1
2.06493468976154 1
2.23588335382275 1
1.71934572162336 0
2.27978447370862 0
1.88934185214076 1
2.04292241381446 1
2.09208451702337 1
2.31174404504128 0
1.91488563325348 1
2.11214919026534 1
2.45412239149039 0
2.22728042833758 1
2.12510460820893 1
1.96906754753529 1
1.85077131613409 1
1.96221898116635 1
2.00633982775995 1
2.2437551665636 1
1.96431452486233 1
2.05368292850324 1
1.9624738784692 1
2.0293363480057 1
2.02187580165231 1
2.06224535266261 1
1.93918756036685 1
1.90611427168588 1
2.16193040011618 1
1.83014733342109 1
2.14859535062273 1
1.6521627735664 1
1.76221534920906 1
1.85270933743848 1
1.80288557841797 1
1.83505582858306 1
2.16940301030283 1
1.73575205994944 1
1.94476023362523 1
2.12295618847188 1
1.81038629479027 1
1.85391374632307 1
2.05237935225433 1
1.94255016028899 1
2.08281865015958 1
2.02341667911366 1
1.64274245532483 0
1.93502341292289 1
2.08466289399506 1
1.9975303211055 1
2.00394330749281 1
1.84319482381889 1
2.36372632798996 0
1.9506368822081 1
1.84871720973501 1
2.09106569054783 1
1.7708431993968 1
1.84506806029798 1
1.93494610148242 1
2.22239124169863 1
2.05250493616437 1
2.10777232367147 1
1.76213748325487 1
1.88500068129912 1
1.88442768973818 1
1.93913619791826 1
2.18473778041046 1
1.80169043781347 1
2.1732673843744 1
2.14479611140962 1
1.65743144047763 0
2.08304432007578 1
2.15581598220829 1
2.05384519040036 1
2.0198661525472 1
1.9205142374978 1
2.05109831016819 1
1.81611524142642 1
1.89962869182563 1
1.91906723002845 1
2.1033085161883 1
2.0684727605871 1
2.28704906658106 0
1.56618203421927 0
1.77140204985151 1
2.18778774593677 1
1.71903248195029 1
1.86413575864951 1
2.00061029487283 1
2.32520679020583 1
1.67006579874708 1
1.99737846345699 1
1.8998324886437 1
2.31920134346854 1
1.81707070866688 1
1.93607301714622 1
1.91116339179053 1
2.27298406080786 1
1.99779480860788 1
2.1138717056765 1
1.79074638763341 1
1.94252216946518 1
2.11557044464179 1
2.08126327631089 1
2.51051092125911 0
1.89289670687419 1
2.03938824354409 1
1.95004762716173 1
1.79512899118188 1
2.13888581402743 1
1.98426942047171 1
1.85451331443861 1
1.8603794720777 1
1.97892460857425 1
1.85329325100129 1
1.92897528836632 1
1.9749852272573 1
1.92460426023636 1
2.0805709617425 1
2.08505661745731 1
1.66792769917796 1
1.94989591504944 1
2.17408422311604 1
1.83478247701589 1
2.39434781782866 1
2.09079366058929 1
2.2617827101766 1
1.63534390772919 0
2.02205419012664 1
2.02894120349445 1
1.91541405784272 1
2.08919066618849 1
1.78212711995799 1
2.02846697450243 1
2.14878025356691 1
2.2048315785518 1
1.98497450860726 1
1.72933613706926 1
1.71210555867203 1
1.95769069183855 1
1.89033505153208 1
2.21990412680983 1
2.27386875211313 1
1.86486973115823 1
1.99502295159935 1
2.64483362300651 0
1.67440549189502 1
2.07706899488739 1
2.18298397437188 1
1.77382031139317 1
2.0362381463337 1
1.87868958919482 1
2.23542524645141 1
1.88958912836122 1
2.25785523937555 1
1.93116713885193 1
2.15500086969013 1
2.02339376136673 1
2.05898729682634 1
2.06492235795081 1
1.9226389395186 1
1.74591908557115 1
2.0828435441222 1
1.9542423725187 1
1.82645703250927 1
1.82776798423772 1
1.98581876420544 1
2.15302239426199 1
2.05945921276165 1
2.19547460928678 1
2.11675792329919 1
1.77652426501732 1
2.0029638919214 1
1.94605662429278 1
2.31251029551773 1
1.98948945559348 1
1.79304022321558 1
2.04109206918104 1
1.93944206685136 1
2.15929534962229 1
1.96635581037374 1
2.28086044865421 1
1.91178267397064 1
2.04519560450579 1
1.88540566247788 1
2.31293969388028 1
2.05217334064476 1
1.95152237126858 1
1.78138274771685 1
1.89126956882243 1
2.03650016867776 1
2.38958816085347 0
2.07493036928527 1
2.23171870954574 1
1.98173742605836 1
1.86912461770845 1
2.03157506818909 1
2.03608651479949 1
2.06787956055336 1
1.98222961455524 1
2.02753947400437 1
1.88354966705809 1
2.18420883534129 1
2.03054462001896 1
2.00266483418589 1
2.12621403711109 1
2.0426004865495 1
2.0291145353859 1
1.97233174180422 1
2.09476477688233 1
1.92927962258426 1
1.87818439311316 1
1.96592232319249 1
2.16592118404694 1
1.92940385939022 1
2.18824287757575 1
2.04689002244471 1
2.14645495780519 1
2.09023998813326 1
2.09420469648946 1
1.794685584883 1
1.83932027939073 1
1.86001628352876 1
1.88174402814212 1
2.15218625760398 1
2.31203324477385 1
1.78927403653707 1
1.91624013549131 1
2.02004778834577 1
1.84978481062114 1
1.98426258640573 1
1.87057555662123 1
1.86472029979902 1
2.24337003346757 1
2.21931892221693 1
1.99475912354057 1
1.93489804570121 1
1.97051084069015 1
1.90803740019814 1
2.11927563252491 1
1.86996920715843 1
1.88852291671132 1
1.99338252004795 1
1.83074444479352 1
1.87527610553519 1
2.18825265520351 1
1.98799792802452 1
2.09950631520947 1
1.95017588883553 1
2.05226336626793 1
1.93151428905844 1
1.948278557376 1
1.68553507584703 1
1.88179015073393 1
1.84726995822868 1
2.01525427900074 1
1.76812609436828 1
2.21768974496332 1
1.92964901592661 1
1.64399994066002 1
2.10246557517784 1
2.02386075248595 1
1.93397554938424 1
1.78699360229778 1
2.07713361919744 1
1.78319979889825 1
2.39509697516698 0
2.12933333241504 1
1.7203154632137 1
2.08751674017798 1
1.97763759318951 1
2.03004336939055 1
1.96575309056468 1
1.90177433317697 1
1.66112411985043 1
2.03015592951968 1
2.10672814033664 1
2.25422620363809 1
1.9293889734488 1
2.19442690523388 1
1.91312661606854 1
2.07138937549156 1
1.87029565456621 1
1.99090142020825 1
1.93312553577484 1
1.84786886988206 1
2.10231993110314 1
2.07546822944859 1
1.76479490798762 1
2.15889766728886 1
2.00296367011561 1
1.88739079078405 1
1.7623320410952 1
1.88190854315059 1
2.19032366939985 1
2.07530673521699 1
1.84511397969617 1
1.84478845103685 1
2.06462308708803 1
1.87200025824657 1
1.98681520312747 1
1.84439602665926 1
2.1691290553723 1
1.97205204153847 1
1.90319648714891 1
2.00649318317513 1
2.22672186044527 1
2.11424098571799 1
1.94414202715159 1
2.06694381141344 1
2.11972558328963 1
2.47884951203067 0
2.11922870984841 1
2.10077592046466 1
2.1605359954538 1
2.00365556667179 1
2.10307875169437 1
2.06547682021839 1
2.05069636896243 1
1.70161721729827 1
1.69345112349211 1
2.21236037815076 1
1.91285240754877 1
1.89993990249908 1
1.83767731053499 1
1.99250471516278 1
2.0359627527199 1
2.20200445478454 1
2.00589107315881 1
1.97005315766292 1
1.98495424391355 1
2.07486961397535 1
1.89640237273298 1
2.22664758227879 1
2.19749672424817 1
2.14373973596195 1
1.77079794451649 1
2.17851323318988 1
2.04371633129552 1
1.73577033804832 1
2.13432549236513 1
2.23914076787576 1
1.92011536489431 1
1.94607446139057 1
1.99301201790753 1
2.0270283971829 1
2.05236030821523 1
2.1710307573181 1
2.15239168893447 1
2.50444023673956 0
2.21556069434466 1
2.06063337107401 1
1.51423080983541 0
2.04951602532363 1
1.8724547128208 1
2.1444405012615 1
1.81043521994086 1
1.7899468914141 1
1.99005108895041 1
1.74799063050942 1
2.06219688502562 1
1.92931049434482 1
1.98047186420541 1
2.07039735340654 1
2.06915876109066 1
1.86197842200661 1
2.01619760983814 1
1.89105261908988 1
2.03428342500166 1
2.16520821884415 1
1.83641059058059 1
1.7216536614803 1
1.97857436414277 1
2.200807260399 1
1.92316763348416 1
1.90093511939925 1
1.97344674488912 1
2.05159640043777 1
2.12543428733899 1
1.81633524334698 1
2.09092208226412 1
2.17565583708205 1
2.16594171169469 1
1.9857027634687 1
2.02931041628061 1
2.01077928854836 1
1.68344801028156 1
1.95600980795622 1
1.98177720992224 1
1.99178987923756 1
1.83641019888635 1
1.71787354235432 1
1.96424532709436 1
1.92810684999209 1
2.33737235055064 0
2.19606609482924 1
2.1835964002321 1
1.69488982195803 1
2.10222316344167 1
1.91222268282633 1
1.82904778533968 1
1.878040565623 1
1.69906699920154 1
2.16821449593855 1
2.10992934019163 1
1.74858660739535 1
1.988936956417 1
1.98554322281279 1
1.86833138278156 1
1.69600854121115 1
2.07605859898009 1
1.80474558302946 1
1.76991604620016 1
2.07547797268278 1
2.00785724928116 1
1.83735340546294 1
2.07620889713745 1
1.65544290790726 0
1.97180652675625 1
2.03130967371559 1
2.03916264477678 1
2.04283180062804 1
2.1619820789875 1
2.12226105918962 1
1.87479200641907 1
2.03100442324252 1
2.13950265787905 1
2.09905582999481 1
1.76755747305449 1
2.22556884290185 1
1.88167300006643 1
1.8830505328759 1
2.28400188888636 1
2.1670009096736 1
2.15749466991802 1
1.96035172829079 1
2.06211059163349 1
2.16272004186648 1
1.88262101585257 1
1.7298976854404 1
2.04283720696544 1
1.70907711294358 1
2.37080472584543 1
2.11454693217604 1
1.91783728862158 1
2.1571320848673 1
1.91041417677294 1
1.87053886091251 1
1.97824733519004 1
2.00974754077677 1
2.09948573923717 1
1.93296365929752 1
1.82334007781822 1
2.08264554009857 1
2.06688552654346 1
2.13836150110411 1
1.84512747916259 1
2.36587621569238 1
1.91025304248901 1
1.99064394518166 1
2.05719902129032 1
2.23105980641668 1
1.82105235458621 1
1.99739645589371 1
2.16666783296256 1
1.92422454025317 1
2.03245041437155 1
2.02895600579227 1
1.9450022067909 1
1.93188008529923 1
2.10786708136587 1
2.07420316296955 1
1.91063459526769 1
2.02827895297467 1
1.85769777767682 1
2.20910767324358 1
1.90947141320944 1
1.93115702833178 1
1.68976047319215 1
1.59456764295245 0
2.01410259309194 1
2.10369600602068 1
2.22935130123067 1
1.97974181556678 1
1.93397173866957 1
1.82585804873204 1
2.06520854043989 1
1.97016575652745 1
2.31223416888857 1
2.43098699345862 0
1.774088116993 1
2.00076882573836 1
2.07560545692249 1
2.04376400407525 1
1.96764358115712 1
1.96561108518229 1
1.95269640809259 1
1.85635651107459 1
2.0507697784911 1
1.81905656037724 1
2.07825083720241 1
1.72558863465462 1
1.90166059009238 1
2.06735529791348 1
2.09771774232789 1
1.80447634907208 1
2.07459313477414 1
1.88824414033281 1
2.2060093351841 1
1.80126137383584 1
1.98270564810706 1
2.09101310834143 1
1.85661522640086 1
2.10104591249645 1
2.08708097522646 1
2.02302521763362 1
1.81788189855784 1
2.30563158710835 1
2.18331295363573 1
1.99941826694672 1
2.18255552025213 1
2.09711696195393 1
1.91013918778879 1
2.03713894854528 1
2.1524754453078 1
2.21275878396302 1
1.85483346812841 1
1.6950610465701 1
1.91472545840745 1
2.00736170770695 1
1.88825834757921 1
2.13873657878452 1
1.86442507614123 1
1.85341964970875 1
2.17589276440791 1
2.05107792546501 1
2.35630923026991 1
1.84721196706513 1
2.02385898183741 1
2.15914271491535 1
1.89572586821742 1
2.11128152836587 1
1.99180787763784 1
2.08532930886684 1
1.73360436175745 0
1.84969237628715 1
1.80783368257395 1
1.95072139494149 1
2.03748962968489 1
1.88436947626597 1
1.64657356536534 1
2.03181014877266 1
1.81280541072694 1
1.93161160038016 1
1.72245384543235 1
2.03972659172332 1
2.20132304243767 1
2.23728505305779 1
1.75747907704166 1
1.77912146574004 1
2.12631231527931 1
2.09255509368907 1
2.00876156813254 1
1.68814468278776 0
1.76995398997737 1
1.97345702217983 1
2.13561576824642 1
1.87957851663162 1
1.9037055756103 1
1.86835025102522 1
1.92818664886735 1
1.79717256130858 1
2.18166903730224 1
2.05347138795921 1
1.62666848065397 1
2.14319349255815 1
2.06346672257077 1
2.08045097199011 1
1.99504677281965 1
1.89782069299817 1
1.75702402660512 1
2.0463369066106 1
2.27733970700447 1
1.93706455025409 1
2.2281814925044 1
2.04046580237772 1
1.99782134051517 1
1.77620304506123 1
2.10983763702677 1
2.08910421873901 1
1.92559277089038 1
2.29292739812993 1
1.73984567638979 1
2.19950729603401 1
1.9439475574217 1
2.22557615826828 1
1.79126820903035 1
1.88047747042113 1
1.91699251218408 1
2.24992957710496 1
2.05897371318839 1
1.83524450163225 1
1.8289363641201 1
1.84937453817277 1
2.03810128996292 1
2.19700399147167 1
2.08053280602655 1
1.8841475920616 1
1.75727558012672 1
1.99549175474844 1
2.05136001341674 1
1.90092177888384 1
1.84842383762551 1
2.02462294515477 1
1.94873018941657 1
2.15367903065756 1
1.99204836496991 1
2.13008209321264 1
1.84802951108264 1
1.98027068614678 1
2.07874062513084 1
1.90630242432162 1
1.95246944050642 1
2.28722573408248 1
2.11527629476478 1
1.63974553794163 0
1.99535581243818 1
1.99943449414367 1
2.05373022620588 1
1.77834608731675 1
1.85863709380912 1
2.09154318792033 1
1.87010022936556 1
2.05469473313787 1
1.98477343929161 1
1.99985134426052 1
1.63254115014913 0
1.3544481183947 0
1.89258501882896 1
1.9027881444774 1
2.18695500353267 1
1.98393805306675 1
1.67166578958813 1
1.76664296171803 1
1.98672207517558 1
2.00387267447671 1
1.65460848705275 1
2.33950684099529 1
1.98553456441793 1
2.02053794219805 1
1.96888863678351 1
2.0476471071693 1
2.11432511669129 1
2.16752529687878 1
1.93464941271901 1
2.17777205637134 1
2.03046392428396 1
2.14901363559905 1
2.10783553895578 1
2.12118842737427 1
2.0267436326046 1
2.16579507158208 1
2.02325942219257 1
1.7950526839465 1
1.59484260005596 1
2.13777207345155 1
2.20986479978675 1
1.96294350588661 1
1.9976674654052 1
1.85611009343747 1
1.82066772555669 1
1.93974328344791 1
1.89866712672447 1
2.02258723496781 1
1.94928718923644 1
2.07612813674365 1
2.10294418863811 1
1.8783784515061 1
1.93102115779762 1
2.16893293721671 1
2.02302984868911 1
1.98949333165024 1
1.80019722871612 1
2.01853938261002 1
1.76582294254183 1
1.66275774752778 1
1.84564222678603 1
2.07999237985453 1
1.98701310959766 1
1.77762535740767 1
1.88318534367606 1
2.21178231137345 1
1.94341151502087 1
1.88541774207633 1
1.82143237411619 1
2.02216078233969 1
1.99164151918113 1
2.04962573296193 1
1.85314794069649 1
1.62438005935802 0
1.86066379613307 1
2.22440989587824 1
2.26839003143001 0
1.97906080091702 1
1.89674583572773 1
1.9401297621037 1
1.80965941160239 1
2.12428098958897 1
1.87022710056876 1
2.01020316171175 1
1.85910944572913 1
1.88581446860279 1
2.07438820113116 1
2.19930762750628 1
2.08176699087097 1
2.05323228092475 1
2.25960817309399 0
2.28332321819218 1
2.1960028781417 1
1.9998296991794 1
1.94976738854573 1
2.18574898554731 1
1.79824849282482 1
2.25273573902233 1
2.14174639806261 1
2.03869323022226 1
2.18038707182977 1
1.86831222407338 1
2.35445637619605 0
2.20987489509792 1
2.0171663141198 1
2.17735430375395 1
2.09414975876273 1
1.95539554362041 1
1.9619423916689 1
1.99842329816254 1
1.92826411868454 1
2.06556173362646 1
2.01230179621483 1
1.94390754777286 1
2.01103565364621 1
2.02403042928057 1
2.37826357184385 0
1.99911733886851 1
1.9579574515784 1
2.1302042091816 1
1.47213722627819 0
1.81805021161169 1
1.98405068533377 1
2.02798517353062 1
2.1685602264 1
2.19326224356903 1
1.88698591118903 1
2.05298431998901 1
1.71649798200446 1
1.92906827269044 1
2.02736894958146 1
1.9501562761191 1
1.89052962890072 1
2.11757197603843 1
1.88929278959267 1
2.00606802644834 1
1.94196333878896 1
1.83211579989395 1
2.1940727966562 1
1.94086702933647 1
1.75083655996008 1
1.94306650881972 1
2.18871281155271 1
1.9100428870703 1
1.88501744301703 1
2.05010429054627 1
2.54046418070924 1
1.96715072226255 1
1.98732703048846 1
2.15782515219513 1
2.10657622489321 1
2.05731561539966 1
2.11846377472771 1
1.9400859753096 1
2.04917896384821 1
2.0687261367702 1
2.07657602726959 1
1.63011457496502 1
2.15093130925632 1
1.84405746095312 1
1.90177210081601 1
1.69758266276836 1
2.27254904754814 1
2.07652473338117 1
1.86406115698351 1
1.98551372389397 1
2.10420919868916 1
1.95200885262022 1
1.94396331893943 1
1.71527773395767 1
1.91557209251617 1
1.98990231275024 1
1.60847381129407 0
1.96682634132416 1
1.71762763930537 0
1.86494103138006 1
2.02313218936241 1
2.05340798200881 1
2.33172860433057 1
1.92017493838997 1
2.24519800968239 1
1.91743555687424 1
1.80422631589199 1
2.01111640551825 1
2.19885078112019 1
2.0876495462528 1
1.97537792510904 1
2.00758010709563 1
2.02466529740314 1
2.10176425500446 1
1.60463509023072 0
1.75084282057123 1
1.74007701751285 1
1.71027643140856 1
1.85507624138531 1
1.80142891233701 1
1.99691282248945 1
1.92200101810747 1
2.48405318746258 0
1.74743569433053 1
2.49225039383131 0
2.08607191399521 1
2.05651880360496 1
1.96620559937475 1
2.07845383871893 1
1.75181380261115 1
2.21116073349699 1
2.01215085965586 1
2.05383081149392 1
1.86434191447415 1
1.86484374656664 1
1.96509061089737 1
1.82421985928505 1
2.0225817861846 1
1.90580960267059 1
1.91309647284555 1
2.01041985070685 1
2.13379743345889 1
2.03692223512756 1
2.09045365338039 1
2.19063258531031 1
1.78425993414194 1
2.02359183111699 1
2.30069277258161 1
2.27282356865715 1
1.78860704563597 1
1.96027135758652 1
1.9385687432528 1
1.83284008564478 1
1.92202155518474 1
2.30233258322297 1
2.20069193640068 1
2.05275689739946 1
1.80827585632127 1
1.95146843215389 1
1.63249832307761 1
2.21778550176841 1
2.01097987975808 1
1.8524071480086 1
2.16001368585262 1
1.83480218644869 1
2.08458955078908 1
2.00698111591619 1
2.03338134420519 1
1.99780230464004 1
1.75742352027899 1
1.78655328823153 1
2.15833686575751 1
1.92061091831092 1
1.82939179271356 1
1.88696105019348 1
2.07383510560661 1
1.65648352225299 0
1.82828261284403 1
1.98628159336974 1
2.45903430680253 0
1.79357498524447 1
1.87308553931703 1
1.81193259211823 1
2.25187168267602 1
1.88791234879493 1
1.89310516023386 1
2.02126520592826 1
2.10016977969066 1
1.65258814873368 0
1.78787406822939 1
1.68903223912395 1
2.13699603287114 1
1.81501061722107 1
2.01173379382697 1
2.08705486588493 1
1.87591988516911 1
1.9469286585548 1
1.82171050200291 1
1.8651376937484 1
2.18191568256909 1
1.75472284315345 1
1.96179974532669 1
1.95785394467404 1
1.67154549542374 1
2.19269694556029 1
2.11423086854502 1
1.90161034228428 1
2.15211395901698 1
2.22149295154308 1
1.99769512176227 1
1.76870964963248 1
2.04429901157404 1
2.12796581200136 1
2.15770038753702 1
1.96884999565797 1
1.99728795729635 1
2.10384460027031 1
1.90898018581201 1
1.47035231658054 0
2.21247201786812 1
1.86418024050889 1
1.91235565703091 1
1.95620434890941 1
1.86993218581184 1
2.08201244627303 1
2.2017393917037 1
2.15016747126736 1
1.8882908460527 1
1.87000191466239 1
1.96412540875168 1
1.93463265758786 1
1.99380694298438 1
1.85269912871435 1
2.11828458713902 1
2.10280855206147 1
1.90911712837359 1
2.15913152740529 1
1.96863780944577 1
2.24679403110123 1
2.04201554983995 1
2.18500298289212 1
1.9483901255695 1
1.95972499748008 1
2.29298777971466 1
1.90992068509312 1
2.08138145013169 1
1.75934270277263 1
1.85623989442108 1
1.82452066590153 1
2.22621459774906 1
1.81563153001092 1
1.98317507838335 1
2.26916744800837 1
1.92935121961462 1
2.20400874444658 1
2.08487365050324 1
1.99247914852418 1
1.99142853512761 1
1.9969969562999 1
2.1579934815205 1
2.19400050251771 1
1.89428082474289 1
1.97321537821994 1
2.01506211619642 1
2.05138995909464 1
2.0001759144894 1
2.27369252455847 1
2.09116512235292 1
2.1114240006973 1
2.14045199676674 1
2.09560567461914 1
2.00877632606964 1
1.94355757112119 1
2.11696253401457 1
2.12372641253147 1
2.21806392618065 1
2.14280514117233 1
2.20800204089671 1
1.55110600518901 0
2.09795354000691 1
2.24072893755798 1
2.2487551024543 1
1.8587214685604 1
1.99846590535595 1
1.93097420210708 1
1.72824264919929 1
2.25043148724341 1
2.30376247837818 0
1.99184044172649 1
2.11543542420531 1
2.15186911364379 1
1.92464592422148 1
1.889906771227 1
1.99486936036627 1
2.01128646451211 1
2.00282995618495 1
1.75138418947998 1
2.08624696936195 1
1.83104286242105 1
1.56281115568232 1
1.8951277329248 1
1.81215720610822 1
2.22890383999781 1
1.95748331584214 1
1.97113120946011 1
1.99444120122874 1
1.89242297983864 1
1.95044695364736 1
1.86382906277396 1
2.21433768290172 1
1.89549135428489 1
2.33430835191714 1
2.22049966658824 1
2.10089050646209 1
2.19688687510607 1
1.99841908714009 1
2.21619440893105 1
1.85688121331806 1
1.95019173501896 1
1.96819162810754 1
2.03904264983157 1
1.7734546902499 1
2.0279593510409 1
2.01321431954113 1
1.80494916823178 1
2.14773228398966 1
2.4203265113249 0
2.09997532566133 1
2.27961241511626 1
1.89339533609578 1
2.45436361521605 0
1.88895281613149 1
2.05310807603569 1
2.01348125445232 1
1.97524294697499 1
2.25486290347169 1
1.85282806791178 1
2.04724023713225 1
2.03243572513894 1
1.79811479219312 1
2.23859519970887 1
1.80490695556195 1
1.77602669602388 1
1.9774742110151 1
1.59656687659041 1
1.97925576875953 1
1.89807331572062 1
2.03303921156592 1
2.1537485210721 1
2.24114720795239 1
1.83234685994933 1
1.84556100474996 1
2.247391802764 1
2.37360691645743 1
1.97893667793579 1
2.0414685438268 1
2.13507278722358 1
1.78975236478246 1
1.65170588828988 0
2.24155389204171 1
2.33682039273041 0
1.77502087205014 1
2.26377453114927 1
1.65134417543955 1
1.96490953368743 1
1.95241902356919 1
1.95928610156457 1
1.86380481307242 1
1.91294259744641 1
1.70592343921518 0
1.88996153564689 1
1.70680348601084 1
2.31310971678706 1
2.0751765794812 1
2.09119124513921 1
1.78911564846366 1
1.86045520803882 1
1.905133967426 1
1.81589033215043 1
2.0323940045487 1
2.01526872464141 1
1.87040137430953 1
1.73266472640275 1
1.94162352993089 1
2.29606427869115 1
2.14237116218235 1
2.0616447498876 1
2.07090577337407 1
1.94922663797468 1
1.84312237022868 1
1.74845626669539 1
1.8364381690538 1
1.8640105447198 1
2.04916999621573 1
2.1350043429084 1
1.87979410208125 1
1.96334283604726 1
1.91894246461853 1
2.17743655274512 1
2.12395653884672 1
2.01356644553588 1
2.13212236917134 1
1.93245020163614 1
2.28470168125378 1
1.94729308885569 1
2.04284099738352 1
2.05092206186369 1
1.79516993258045 1
1.90187056217527 1
1.57422262544584 0
2.27937525400629 0
1.99957548244301 1
2.07951407063246 1
1.91168843169043 1
1.64402714489637 1
1.97144746113157 1
1.93803771098901 1
1.90379801966077 1
2.30848282945901 1
2.22050867837521 1
1.79602809013053 1
2.03430012032283 1
1.98444026699401 1
2.10045584478033 1
1.94785022516191 1
1.90184949031302 1
2.03698695803332 1
1.81198912095195 1
1.98017174365812 1
2.0337010382795 1
1.79267934292765 1
2.19182952483367 1
2.01269444475439 1
2.16203953330129 1
2.29156496814063 0
2.15322163551986 1
1.93253903336325 1
1.87556233582529 1
1.99701455339505 1
2.10965356223291 1
1.79476488835821 1
1.94113924107808 1
2.01558262536579 1
2.16000846404047 1
1.83048815864754 1
2.17380724961162 1
1.87025694370061 1
1.90121708796888 1
1.8148009291699 1
1.80850622813153 1
2.06433904056568 1
1.89822240665595 1
2.0765073291725 1
1.78036671039697 1
1.92112107669456 1
1.97134195861374 1
1.9620178348831 1
2.08944903951454 1
2.36356476724284 0
1.77460490882077 1
1.69326202809679 1
2.00980667195216 1
1.87692987282845 1
1.99309390895991 1
2.04406684528743 1
1.78119915396895 1
2.16731723034168 1
2.11296133255519 1
1.82160999964806 1
2.08571986679874 1
2.03291372359211 1
1.87685960646219 1
1.92959873751724 1
2.21949209193187 1
1.93037879680883 1
1.96443394747136 1
2.01432329578282 1
1.76168298569857 1
2.06619980792168 1
1.77138530088985 1
2.07752276549386 1
2.27145115211268 1
1.88578728149793 1
2.27209124741284 1
1.9057547199161 1
2.30561750204842 1
2.12833262479268 1
2.34439953123668 0
1.97203988752881 1
2.31115082126964 1
1.92787420647153 1
1.95640681174486 1
2.13511097281376 1
2.06975435073735 1
1.87082284431559 1
2.00481912095221 1
1.71601539165558 1
2.0047317019222 1
2.2789514309665 1
1.95744653416898 1
2.12104820912413 1
2.01660962636537 1
2.25020538947556 1
2.24803897192648 1
1.93061638496145 1
1.87184929670426 1
2.24100503493592 1
1.85810071884353 1
1.93364706020531 1
2.06484748777549 1
1.77498642934677 1
1.94139252747115 1
1.95224494367611 1
2.08819160724249 1
2.29547605217903 1
2.17143290953088 1
2.40922480352194 1
2.29055301544071 1
1.94490435589096 1
2.1247505930208 1
1.75543753805033 1
2.19760853745199 1
2.17016950159487 1
2.05031441959595 1
1.94021252778396 1
1.99750198639494 1
1.8082001848599 1
2.08546191247944 1
2.17612154811888 1
1.96470503273071 1
2.30656117324346 1
2.11816336129951 1
1.92766008923093 1
2.16422849292162 1
1.99831507556792 1
1.95168140219207 1
2.16633176420135 1
1.89086897315658 1
2.039121465088 1
2.04416311111718 1
1.95385470372073 1
1.8245694927328 1
2.00698697643052 1
2.24420359661472 1
1.8609837796198 1
1.79550842973496 1
1.90125054269944 1
1.93231581413994 1
1.91250670871568 1
1.9721200631466 1
1.88358631469307 1
1.85087440546673 1
1.92044409672593 1
2.026763114657 1
1.95255833606712 1
1.84809727969567 1
1.94390529583102 1
2.03632501502635 1
2.1621103940243 1
1.76474782542605 1
1.87375476157507 1
2.08511708911988 1
2.17839835639045 1
2.09390407359677 1
1.9085770622622 1
1.95735785747298 1
1.8351233529595 1
1.97698092403691 1
2.13939177615776 1
2.18222135167531 1
2.1251814037634 1
1.77775528014348 1
2.06186302472143 1
2.15637524067454 1
1.91380484995498 1
1.82041451410252 1
1.83700088797854 1
1.98790748729921 1
2.02267518371041 1
2.11321605880723 1
2.15820086461088 1
2.07100612607142 1
2.67972506233375 0
2.26528268374791 1
1.63938504437343 1
2.04325041209342 1
2.33785085117546 0
2.10371689768628 1
1.94910722117165 1
1.88604524485094 1
2.02194903408419 1
1.99231148674252 1
2.01084927908995 1
1.87077884326362 1
2.13963909115708 1
1.69407305730651 1
2.00128819796435 1
1.98428411097669 1
1.91712219689501 1
2.08696346931081 1
1.807685146711 1
1.56929123253936 0
1.85120760614869 1
1.97606789914941 1
2.0051536587425 1
1.9756949692805 1
1.92969165756101 1
1.98734324570517 1
2.09781053891617 1
1.93742107693931 1
2.12982719934509 1
1.61286686539047 1
2.17406624500008 1
2.0265406228498 1
1.81024365936302 1
1.75994764276497 1
1.88649922651918 1
2.06601774782414 1
2.0819921825993 1
1.70883537211378 1
1.86926701935603 1
2.02286207249854 1
2.14406764846461 1
2.02261158617508 1
2.20490597696879 1
1.93255560537096 1
2.03701774036359 1
2.06444358976544 1
1.72657199414863 1
2.02685070261146 1
2.12808722793076 1
1.53730905447811 1
2.0281424897207 1
1.72116284370301 1
1.99795904159743 1
2.49716776531787 1
2.05796629441948 1
2.20414489416813 1
1.82282602019745 1
1.72433334165168 1
2.07157154909286 1
1.93929511928077 1
2.17902216685834 1
1.72335395851828 1
1.99544713876731 1
1.99723990973857 1
1.91858023832128 1
2.19002991272357 1
1.89864545726542 1
1.87471139552028 1
1.95918269270617 1
2.13065764659382 1
1.8723739816434 1
1.79919004997246 1
1.95136932328615 1
2.16499750858555 1
2.01723435209418 1
1.89060019842067 1
1.92373923337807 1
1.95797335800599 1
1.85307717070676 1
1.96995872879671 1
2.03138667120763 1
1.95043578282834 1
2.01544779069145 1
2.02434192193752 1
2.07478612159884 1
2.14874415833832 1
1.84472394445395 1
2.08462323211139 1
1.85688017774011 1
2.20236547283193 1
1.93338571234253 1
1.90436587507386 1
2.23456269826569 1
2.11771826474624 1
1.73095563293944 1
1.86064133423261 1
1.93344817547265 1
2.12282801994937 1
1.95081075850451 1
1.84327328888738 1
2.05303794932283 1
2.19579064511497 1
2.03257331600733 1
2.29192229660191 1
1.98720908500085 1
1.87547526961056 1
1.92722783079342 1
1.82299457035792 1
2.19002063674376 1
2.02991762858835 1
1.92023348813148 1
2.15544668013374 1
2.13873967726336 1
1.9395452810127 1
2.11470310753077 1
2.02656798138222 1
2.06146439490836 1
1.76516091290774 1
1.9036463924731 1
2.2919733609093 1
2.05531982643072 1
1.94748956912962 1
2.15637540939594 1
1.86663928107277 1
2.1944131915288 1
2.20808644316816 1
1.78942716821103 1
1.90275279292181 1
2.07653866073712 1
1.90976027751167 1
2.10959850272468 1
1.8206400248674 1
1.74960185893503 1
1.91444382859591 1
1.71458280842272 0
2.15697702967668 1
1.99691664542974 1
1.95579145558909 1
1.9176647613943 1
2.02193423633164 1
2.02799349956618 1
1.68955972068431 1
1.86993279554808 1
2.07761141712078 1
2.11197129639468 1
2.05835721802529 1
1.88862548639496 1
1.99243739251738 1
1.9743391169082 1
2.18706807134539 1
2.04746520749522 1
2.17613784246676 1
2.06364503418666 1
2.2910387020398 1
1.69323860557579 1
1.67907708442034 0
2.24218068773593 1
2.24702791955915 1
1.96835444402226 1
2.04516003327756 1
2.08843029415988 1
1.96717394750429 1
1.94789650374941 1
1.81849111327873 1
2.10486690660643 1
1.87201202071571 1
2.00349867897821 1
2.02569396898305 1
2.28406217834498 1
1.76923372216438 1
2.11947653243646 1
1.78131515128403 1
1.88292420825945 1
1.87674236694131 1
2.0137727309546 1
1.95653522625099 1
1.93928104540452 1
1.99026565453181 1
2.30228371097064 1
2.02900556379452 1
1.81029967206215 1
2.02344339782748 1
2.02565478236281 1
2.0117034226502 1
2.03340577293198 1
1.80313184481164 1
1.92031102288957 1
1.85160058227153 1
2.0918623811358 1
1.9567586833465 1
1.95794392981489 1
1.56051601680281 0
2.15046201710874 1
1.817277461849 1
2.08583228439135 1
1.73537615918749 1
1.65624930034541 0
2.21463110084544 1
1.94667732316644 1
2.17921922322978 1
1.94416947681936 1
2.04567957391946 1
2.08163522084073 1
1.96211220049347 1
2.02780880291185 1
1.89236790670358 1
2.34648231731172 0
1.83229808342111 1
1.78698505854253 1
2.19279559915015 1
2.29730753612161 1
2.26006244370272 1
1.71120463244381 1
2.09497224229051 1
2.23207595166485 1
1.95307169866372 1
2.33305335610483 0
1.8672612852051 1
2.11574287430218 1
1.96123121474154 1
1.94739530485118 1
2.24449174973062 1
1.94247794867927 1
1.96382304089203 1
2.07934533281003 1
1.74457663886081 1
2.00691443332238 1
1.85117717967066 1
2.03449887244666 1
1.93768215246311 1
2.09609924947576 1
2.42348850642064 0
2.00852193763504 1
2.00194911687609 1
1.89139101992454 1
1.91867553922501 1
1.76892769681688 1
1.99119698366951 1
2.09736577013327 1
1.91752044172874 1
2.09234917809109 1
2.05824464008653 1
1.77754858002996 1
2.23575597817703 1
2.00754281821759 1
1.77764125934931 1
1.91450333707841 1
1.79186590184046 1
2.019294563947 1
1.9469490430397 1
1.93788367872362 1
2.00119410727029 1
1.83106570263764 1
2.02221711161611 1
1.76769215308922 1
2.04243672237726 1
2.01271731774418 1
2.25924404433014 1
2.00807986692265 1
2.13821938125668 1
1.90470599613968 1
2.31589233372094 1
1.96245055489087 1
1.9957913944137 1
1.72486400524469 1
1.66065154230124 0
1.70995218675917 1
2.21593488385093 1
2.11836261826267 1
1.88815738379728 1
2.2171823519904 1
2.30405703653878 1
2.17717166175012 1
1.9609076772635 1
1.85193773770516 1
2.07421289497691 1
1.66315133645166 1
2.09962598171308 1
2.00489816507066 1
1.98349081281345 1
1.89557446336563 1
1.98939325051273 1
1.75634531849368 1
1.84207391607533 1
2.39403386099234 0
1.93571150316507 1
1.71272606179723 1
1.93895303125744 1
2.0937798694236 1
2.05706657790874 1
1.99778996335682 1
2.01915087208904 1
1.8899767324317 1
1.8554890223451 1
1.95590510394165 1
1.89640891098861 1
2.20279893935533 1
2.11463855116401 1
2.03757929201242 1
1.65386527386212 0
1.90293294616205 1
2.37602731686883 1
2.02613809570904 1
2.24238371629977 1
1.91722415693887 1
1.89141231614867 1
2.28419701262568 0
2.03542950329963 1
1.95642870021917 1
2.15115488351864 1
2.25604445358723 1
2.06315073217428 1
2.03922033808106 1
1.89984607865996 1
1.88917778295534 1
1.92009143190738 1
1.85404511737008 1
1.91713407261428 1
2.00915612977606 1
1.80177399869784 1
1.89206938884443 1
2.08435533372191 1
1.82817850167788 1
1.81671554300649 1
1.78295983828079 1
1.88866438982405 1
1.87719114290851 1
2.04956835056376 1
2.13659232266063 1
1.92196020481376 1
1.98250434816682 1
2.16068643060309 1
1.9960343681557 1
2.04305051022004 1
1.87745029824284 1
1.9664213261909 1
2.10724742706357 1
1.80753392886836 1
2.00779372107827 1
1.74901786366385 1
2.08076141864552 1
1.97212328771183 1
2.03477712027942 1
1.84316690663067 1
2.24925580633035 1
1.96758192110332 1
2.05527918800824 1
2.04054199198328 1
2.21253521077941 1
1.89719121475555 1
2.02435486154436 1
1.95043467648575 1
1.8497814581862 1
1.40860688559661 0
2.07340853809714 1
1.99262448189171 1
1.99205425910619 1
1.87777020883194 1
2.2099572101345 1
2.11630788787316 1
2.1398425899673 1
2.11708397019491 1
1.9206990530347 1
1.92227801738127 1
1.94157342343124 1
1.90838739215002 1
2.17864694514767 1
1.71862204439399 1
1.94617006607637 1
1.93105053990658 1
1.88742369743192 1
2.1803002993352 1
1.99152434318695 1
1.89646760825648 1
2.56358675130521 0
1.95523967932198 1
2.13991989683868 1
1.95753435012869 1
1.93188685519168 1
2.04694564012453 1
1.64009670716231 0
1.90816035592189 1
2.03095082734375 1
2.20433765321804 1
2.08872880508163 1
1.42805668001202 0
2.02234091600159 1
1.99812200177936 1
2.13967660641648 1
2.11827496617819 1
1.92709454837245 1
2.01497038164728 1
2.30195882460414 1
2.18123930191954 1
1.85865195541783 1
1.78674456648669 1
2.13155033277563 1
1.93226504032765 1
2.06117137120321 1
2.10927244962488 1
1.97834684388787 1
1.75925793822515 1
2.11008059668725 1
2.18535672085759 1
1.90902293652494 1
2.24029619133278 1
1.90124079829293 1
1.93527587059126 1
2.07929856674282 1
2.0174149265021 1
2.02389899122613 1
1.96717807698682 1
2.13462441421597 1
2.0472959494259 1
1.75636151585626 1
2.15619617935605 1
1.70802015925968 1
2.00976207418164 1
1.91460872723933 1
2.03827344502543 1
1.99985323352296 1
1.95121263904072 1
2.14856597318583 1
2.00275505979625 1
1.96209269389271 1
1.60086407150054 1
2.07377061612782 1
1.89418406468131 1
2.2168844249317 1
1.98138609887438 1
1.95051011164464 1
2.14982705237078 1
1.75889891790636 1
1.7916699135284 1
2.0310952628207 1
2.37411354161408 1
2.08857974548079 1
2.01270548404948 1
2.10388294917392 1
2.15081935358999 1
1.86030365086761 1
2.16739416381921 1
2.11705221459314 1
1.98465483649357 1
1.84440964374001 1
1.93352376568614 1
2.03945421572909 1
2.19560855266827 1
2.06619541678154 1
1.86823434197572 1
2.0869361240478 1
2.10028060957796 1
1.9599998740578 1
1.52319846568139 1
1.98277688053777 1
2.16409916824561 1
1.77755978465383 1
1.7970792565023 1
1.80164251974257 1
2.04791808066739 1
1.8678109051619 1
2.16245703556362 1
2.03928462225342 1
1.85412723866314 1
1.89275432241891 1
2.26227581821157 1
2.02462656094873 1
2.17164570595556 1
1.96986220380332 1
2.14370491871633 1
2.03858228658623 1
1.94022580329115 1
2.32613360394309 0
1.94572325061131 1
1.94731235091056 1
1.98221495795541 1
2.13216100478525 1
1.86565048578668 1
2.07327573363047 1
1.9168745179746 1
1.66054077512237 0
2.26681635218971 1
2.03634518380498 1
2.04618717803945 1
2.05455250355039 1
2.03616987260451 1
2.13858840202124 1
2.25250946180885 1
1.75940187562326 1
2.26254264724511 1
2.05036789207211 1
1.85253552220666 1
2.05657832000962 1
1.88372347366928 1
1.90861959541544 1
2.0648067023869 1
1.93075775832192 1
1.94925515678569 1
2.14840204463274 1
1.98308534946985 1
2.0197057699593 1
2.24713199141515 1
2.00056420563171 1
2.07141903581573 1
2.23703200588247 1
2.03034105185784 1
1.98430600929324 1
2.10985755652638 1
2.22786912585069 1
1.93876506793076 1
2.09290770431919 1
1.9962708589059 1
2.11518947802619 1
2.38921035312105 1
1.7770248795968 1
1.93421166939141 1
2.01054912420185 1
2.05999048695073 1
1.722814843873 1
2.04819553611639 1
1.82921310804816 1
2.01790196219953 1
1.90324884671646 1
1.88192769456909 1
2.17082779220423 1
2.07061420125213 1
1.72240254955487 1
2.0050329281604 1
1.59912116490982 0
1.99936856860588 1
2.26490548039524 1
2.14234345305322 1
1.87327100919676 1
2.00453182773693 1
2.13554057662424 1
2.01195536978439 1
1.69242222107852 1
2.0300475460379 1
1.94851805748227 1
2.52224750853426 0
1.92340685830498 1
1.74867437165817 1
2.01851278304159 1
1.72436754758083 1
1.82568348674059 1
2.01044530764294 1
1.65371451059862 1
1.89030371359566 1
2.02208841107456 1
2.02163943156874 1
2.35349428294549 1
1.77329854105679 1
2.0507250942092 1
2.05573690018887 1
2.27558657899536 1
2.25389945971349 1
1.85934004767656 1
2.00693968509619 1
2.06391264106412 1
1.85075168511245 1
1.71590626112192 1
1.86298399696767 1
1.70162821005623 1
2.0876860339939 1
1.81198554303186 1
2.01754421852821 1
1.85216937936525 1
1.90755972337966 1
1.93118271886359 1
1.89802839186771 1
2.16086397300257 1
1.89049300166603 1
2.17421589555746 1
1.96024679006693 1
1.85783108313191 1
2.061475425708 1
1.85820888936331 1
2.22212900727069 1
2.08186041838445 1
2.03961693511609 1
2.58432401924909 0
1.90984813994684 1
1.80103977805235 1
2.08892864200201 1
1.98002255631953 1
2.14106131952136 1
1.99919193730641 1
1.95449953943474 1
1.9540960751888 1
1.88424373511808 1
2.14136285157553 1
2.17783401618152 1
1.89829000174083 1
2.03345891768475 1
1.72809852740283 1
1.66844424160157 0
2.10157234109769 1
1.78670043349228 1
1.7888979483671 1
2.0133569094653 1
1.98059159335314 1
2.09118847705343 1
2.01991664698802 1
2.15829519266594 1
2.12025279652369 1
2.32929239793584 0
1.90836662855563 1
1.96444300524868 1
2.10299072264876 1
1.94154784993995 1
2.28228178265552 1
1.97515400392023 1
1.90208882695762 1
1.86626756753713 1
1.89149979198793 1
2.04404203058217 1
1.9914523215039 1
2.14751615134146 1
2.11912154119347 1
1.74459584879956 1
1.92874215350262 1
1.76936119350846 1
1.8853960500201 1
1.96154641132752 1
1.99702796792078 1
2.23368947221163 1
1.70324579653385 1
2.06108785760169 1
1.82891462095417 1
2.07611537765861 1
2.06050314419876 1
2.51069781160566 0
2.067785647302 1
1.73533728633768 1
2.32481359512571 1
1.80310426953851 1
1.80818057843403 1
2.12332950595754 1
1.98412996341921 1
1.94544730899776 1
2.04453768235097 1
2.15781766679232 1
2.3489814601168 1
2.15252744940878 1
1.86313912520055 1
1.4399722585001 0
2.03124837456651 1
2.05341159765934 1
1.86811828357491 1
1.95120424586123 1
1.90443900061239 1
2.06077445386447 1
2.20446208654511 1
2.12994030331734 1
1.98820578647974 1
2.30078288742429 1
1.94786154401156 1
2.08419804698628 1
1.8595811142375 1
1.92608834615998 1
1.84378810911939 1
2.04102080694762 1
2.06902108670961 1
1.94004822814645 1
2.130915549021 1
1.98247551675408 1
1.93778624327175 1
2.09883165050167 1
2.04529746957831 1
2.10863099795489 1
1.90946784597599 1
2.14660870338172 1
2.09433679274046 1
1.86834560838387 1
1.66958468947279 1
1.95696006915372 1
1.87434017307243 1
2.00550957366105 1
2.27965320462766 1
1.97294052790353 1
1.95590785340008 1
1.84436405360606 1
2.05982197995041 1
2.04924772651691 1
1.89725659032981 1
2.19456301899123 1
2.0812387930866 1
2.32156567527011 1
1.77338118518339 1
2.02089954085729 1
1.5765677950084 0
1.79654322749482 1
2.00337426900965 1
2.11781124540826 1
1.82993224954413 1
2.2862528257459 1
1.79574021547797 1
2.14442454513728 1
1.60323149413192 0
2.11206487148771 1
1.96152123914303 1
2.08572620085608 1
2.0383018756302 1
2.15193933882543 1
2.17845990964873 1
1.91159935749508 1
2.15923833183373 1
2.0425712330167 1
1.81214220624198 1
2.04968193952285 1
1.87647592130749 1
1.8885282885809 1
1.72132286121407 1
2.04580757644599 1
1.86379542544958 1
2.19109427885771 1
1.93271533766063 1
1.89390658273853 1
2.33745141892507 1
1.98144003796508 1
2.04825762938805 1
2.06640933388198 1
2.02328474804153 1
2.37999907933398 1
2.35033553978352 1
2.03609170917399 1
2.02118086230225 1
2.18236732208522 1
1.93422757775164 1
1.98974868707623 1
2.05494442413851 1
2.00497051762209 1
1.93296559578392 1
1.90223006586097 1
1.42037162064886 0
1.87488192962351 1
1.98361910488075 1
2.13113174813012 1
2.15477821364999 1
1.97681927982527 1
2.19469041284654 1
1.79215773741684 1
1.73986181731929 1
1.82763832559328 1
1.64487372634843 1
1.98928298112867 1
2.08285425480089 1
1.98451473310783 1
2.07188158282773 1
2.13862681747624 1
2.04639277536193 1
2.23219272526518 1
2.33664137500012 0
1.86797276947281 1
1.89972149590119 1
1.86797133953654 1
2.08211940251593 1
2.06611200980318 1
2.10228251088532 1
2.13710993229365 1
2.27278205005613 1
1.87885750468368 1
2.02350780724065 1
2.01663609371618 1
2.35371295437712 1
2.17697846962574 1
2.12923329209007 1
2.24068635527551 1
2.23198668467546 1
1.7736562885525 1
2.01095720720762 1
1.82300235791293 1
1.78072742353884 1
2.04728276762199 1
1.95884579506581 1
2.15131510517059 1
1.94974892751901 1
1.81638461045141 1
2.20452621345447 1
1.67514712544672 1
1.79548340458129 1
2.20487794118037 1
2.34488683466306 0
2.14401407930179 1
2.01811681748348 1
1.79230227538959 1
1.91918482043346 1
1.88075289930966 1
2.12177556003845 1
1.66689735335652 0
1.84206805992879 1
1.93065811646865 1
1.87871802814557 1
1.86087808980204 1
2.37955286886962 1
1.99910767866931 1
1.94791242856431 1
2.18678545410831 1
1.87250666632801 1
2.22515901039229 1
2.14959571862369 1
2.4546565271056 0
2.09522712310718 1
1.93514307616692 1
1.9451185711494 1
1.88885312323221 1
2.01076136652129 1
2.14447478971829 1
1.89411662233992 1
2.15400188639516 1
2.19056121034515 1
1.88330184917681 1
1.96112668072524 1
1.77587312560051 1
1.97408303180779 1
1.87597626143321 1
1.98848478973406 1
2.33979572628066 1
1.6478097871788 0
2.31711117547026 1
2.08523529423176 1
2.08047020364525 1
1.87502016423659 1
2.08397158759906 1
1.80313770732404 1
2.13317310811233 1
1.95931306941074 1
2.000522174248 1
1.66085180378334 0
1.65790749349032 1
2.31725582848903 1
2.0798352544007 1
1.90972274305943 1
2.32934581395393 1
2.23301163417112 1
2.06671785752257 1
2.07851126747364 1
1.89262526854973 1
1.93339394030776 1
2.19860420736291 1
2.08897134273049 1
2.05530517530761 1
2.01104868546888 1
1.9320803760019 1
2.10813578357549 1
2.19131226390167 1
1.65789373725778 1
1.9356351389114 1
2.11217212126193 1
2.30582188301639 1
1.66056870119268 0
1.97738057565544 1
1.94851003616135 1
2.14143827377159 1
2.03499214403544 1
1.91731232613391 1
2.12848570464169 1
1.98399888190463 1
1.8588214902418 1
2.22333920729775 1
2.1287773860821 1
2.07022882762214 1
2.13359406805627 1
1.94941305306553 1
1.84962252006904 1
2.22858085328529 1
2.12277143478965 1
1.79106649694423 1
1.98035328898433 1
1.71959479193604 0
2.10816166233801 1
1.99075153645444 1
2.0900049828437 1
1.93121062470318 1
2.03051536711208 1
1.95782101176142 1
2.11974796984091 1
1.79768707763672 1
2.37026579948402 0
2.44652092735804 1
1.79218942607743 1
1.75190991094269 1
2.04254879531619 1
2.25641953154776 1
1.85452226910413 1
1.83562253269401 1
1.83603545807275 1
1.98914864222931 1
2.02475248984268 1
2.14389922195735 1
2.10316304612849 1
2.08361630747094 1
2.31280052875906 1
1.94475831447928 1
1.75276364613013 1
2.08044081852838 1
2.01478173524114 1
1.63977090558833 1
1.74440089686688 1
2.10952657180139 1
2.01295625016061 1
2.45779942437855 0
2.13737996332584 1
2.51418450539926 0
2.02806415450697 1
2.03064074853571 1
1.98755430243408 1
2.08120111055279 1
1.87327113392881 1
2.02385418870285 1
1.73912702580811 1
2.16432993732843 1
1.7284226382757 0
2.04638884533137 1
1.64939047304117 1
1.80162022544602 1
1.96201348245683 1
1.87420083036721 1
2.09443222362165 1
2.15451814360886 1
2.06293133965336 1
2.2432495253246 1
2.14899709804214 1
2.00890640317214 1
1.91032946807509 1
1.87967450252576 1
1.99211476652679 1
1.96759492702861 1
1.73487341149322 1
1.7913517738746 1
2.08033350494363 1
1.91727474289748 1
1.87662347558901 1
2.21824254915496 1
2.16332418590927 1
1.74171001574644 1
2.42880481391088 0
1.82267103778725 1
2.0665859607123 1
1.91842164554778 1
2.10580678058432 1
1.86660181652927 1
1.87208523385358 1
1.90547017157061 1
2.12625658896781 1
1.85100508190758 1
1.96901753627382 1
1.839765728354 1
1.61827384864008 0
2.00666300942771 1
1.75968877180599 1
1.82144392700644 1
2.13165360209788 1
1.90647807482812 1
1.89689799980795 1
2.10737080677608 1
1.81032069184633 1
2.02906793485007 1
2.403922436169 0
2.33999392924605 1
2.04390982540946 1
1.66647090203389 1
1.82427189890543 1
1.93088372202378 1
2.17184659128258 1
1.95174321903104 1
2.1577171249129 1
2.04884931655542 1
2.08040988194399 1
2.19517660242699 1
2.14366187085012 1
1.91593177041479 1
1.96341334376381 1
1.85467118557523 1
2.30075239237114 1
1.82697264891694 1
2.05641712894029 1
1.96868388464318 1
1.81883113436591 1
2.16743486266846 1
1.79775910994546 1
2.14752744331449 1
1.75892406626539 1
1.81248193281347 1
1.97557917516156 1
2.03278678132617 1
1.98460296684565 1
2.21188805523427 1
1.81714438401606 1
2.1100900716529 1
1.80717114053454 1
1.9082910487025 1
1.75085347016268 1
1.7087558393183 1
1.9903318128568 1
1.80830547355759 1
1.75480439297444 1
2.28625430135846 1
2.20009943696636 1
1.98007547753293 1
2.06269806380023 1
2.02587177231217 1
1.99330803711653 1
2.24362112129531 1
1.83932249309276 1
2.18537663941149 1
1.90133108241622 1
1.61097472868439 0
2.22831964857902 1
1.87346115928218 1
1.77877085845773 1
1.99894576986939 1
1.90642974664476 1
1.93334048702231 1
2.04156680243907 1
2.12105423785237 1
1.50976870091748 0
1.86525953652895 1
1.95725144438566 1
1.83974472998046 1
2.13367826706217 1
1.78662558310422 1
2.06574007738684 1
1.95075172473945 1
2.18777145446694 1
2.06489059594676 1
2.36506476728823 1
1.7677365765086 1
2.02920136488493 1
1.74681085032448 1
1.95291418849119 1
1.97154605630335 1
1.64841472366699 0
1.78447004490226 1
2.13285172207456 1
2.06467564047219 1
1.88489916555099 1
1.86105372500224 1
2.09081440028253 1
1.99556742255313 1
1.95488914603263 1
2.17807181998039 1
2.20184599211619 1
2.43628396019666 0
1.99350761271243 1
1.71472976003129 1
2.08891107432318 1
2.17557981378597 1
2.09152976781576 1
2.27316896325397 1
1.86925706651571 1
2.03375451510582 1
1.75560103081538 1
2.08746760819528 1
2.11558405548423 1
2.13646029778021 1
2.16961861003606 1
2.10254066725644 1
2.22097621450901 1
2.13294100648595 1
2.11441118075887 1
1.81286967705461 1
1.69401390915814 1
2.02222712475292 1
1.98245776938027 1
2.0834979524271 1
2.10757256219744 1
2.10038011259247 1
2.03933350590016 1
2.33420782450879 0
2.08771368023169 1
2.5027817373821 0
1.79414254047299 1
2.09396163546839 1
1.75810895059825 1
1.99752350052634 1
1.82166890290453 1
2.37019341161698 1
1.97794003035995 1
1.81750971754508 1
1.82774168555447 1
2.01120989164399 1
1.94803537978443 1
2.34969589552733 0
1.77927315756616 1
2.00191854834085 1
2.08332879021593 1
1.71545974695539 1
2.01956236762748 1
1.99825720081897 1
1.90577969855769 1
2.11751337646962 1
2.01963474403992 1
1.97422372831884 1
1.9115184197645 1
2.29962774709784 1
2.15814207042174 1
1.66132554814563 0
2.23049195577151 1
1.90887854072393 1
2.03125554857018 1
2.06534694379283 1
1.94970072851457 1
2.31651398422604 1
1.82547657683824 1
1.92309522722832 1
1.9771357103132 1
2.21830219394442 1
2.06386149972906 1
1.74924747722333 1
1.86830178688244 1
2.51213870275912 0
1.92458478891184 1
1.99471978694867 1
2.12770567653277 1
1.90790871094235 1
2.19506806117506 1
1.73960465235648 0
2.22060294827158 1
1.9727068117203 1
1.83424567543071 1
2.11438895831202 1
1.63054066561934 0
2.10158724297446 1
2.04076089656158 1
1.83506492814497 1
2.15183428515492 1
2.06075671938197 1
2.31631076637937 1
2.22057702893773 1
2.20641295384722 1
1.91104226256453 1
1.89507716424634 1
2.20469234444258 1
1.77124197947709 1
1.72799244653092 1
2.0158718203749 1
1.97286999137901 1
2.05853957767562 1
1.86771991485479 1
1.89761398009097 1
2.02175289390295 1
2.21503325713313 1
2.13188771903897 1
1.82170292550834 1
1.79397423686834 1
1.73872291756116 1
2.1514044201195 1
1.98786563988081 1
2.06150508084888 1
1.98028825657506 1
2.02411842134958 1
2.2133416550022 1
1.93438956041773 1
1.64508777281493 1
2.11017239499593 1
1.9579597231475 1
2.01061560660346 1
1.80966619164996 1
2.26203754309244 1
1.93026355486955 1
1.75210159553981 1
1.90878144300936 1
2.00982315032609 1
1.86590424851202 1
2.02703036660708 1
2.12421314984648 1
1.84866659470366 1
1.94795580470448 1
2.12255649538709 1
1.92059843471782 1
2.04460650333369 1
2.04632388833579 1
1.98582587450546 1
1.93470590250811 1
1.96879183601642 1
2.23513639326609 1
2.00935951138752 1
2.07014896059218 1
2.31848310254194 1
2.18786091175191 1
2.11879500207576 1
2.11022382044357 1
2.0622977326363 1
2.34751214312897 0
2.00417752191045 1
1.98164385599307 1
2.0059607781771 1
2.02499742079352 1
2.03454686757926 1
2.07353681524147 1
2.1658488141833 1
1.95628295637063 1
1.75409079471161 1
1.98386738463454 1
2.24236762875901 1
2.06135537793767 1
1.89949099430581 1
1.96372477966395 1
2.27183803382882 1
2.06758545345714 1
2.16833060409032 1
1.89902550216833 1
1.94143765863014 1
2.08613696497605 1
2.04738972135674 1
2.23987477310534 1
1.70022354318134 1
2.17384184678884 1
1.99862263923045 1
1.8787496774261 1
2.05381857077101 1
1.84649043088067 1
2.18497941173796 1
1.72238294509777 1
2.19646250881364 1
1.92430440198631 1
1.90804887814016 1
1.91812620773558 1
1.96799837962196 1
2.07800178407218 1
1.97600661510886 1
2.33419291291973 1
2.19568310930346 1
1.78734421366381 1
2.22469178614884 1
2.18108090723556 1
2.04040246011274 1
2.13361421912166 1
2.1175807426853 1
1.87193882798882 1
1.85726831773114 1
1.86910863793101 1
2.06963175820509 1
2.01064221693329 1
2.30795806846603 1
1.82518722282514 1
1.93762677353978 1
1.84672484032227 1
2.0586669810081 1
2.0497123688134 1
2.06343021211348 1
1.78632787123345 1
1.77040879289164 1
1.68233895361212 1
1.86608894774627 1
1.99674778696526 1
1.93621602765156 1
2.03775455776969 1
2.17158637569672 1
1.76254398299578 1
2.16050491396561 1
2.02467379234801 1
1.93984085118641 1
2.08338377797149 1
1.73480116562505 1
2.03754653850204 1
1.81092545385685 1
2.06678959498306 1
1.88225546230568 1
2.04909900376812 1
1.90892181625713 1
2.12322543543494 1
1.88403418795231 1
1.92429664645269 1
2.03593417785329 1
2.10817653104713 1
2.07619825866233 1
2.01895365173202 1
2.18582525432578 1
2.07661989796559 1
1.91293249832481 1
2.29410092335564 1
2.02591494022717 1
2.00124625325147 1
1.70045477095357 0
1.69578649833893 0
2.15996486485854 1
1.97743192330577 1
2.05026869928594 1
1.95843487168754 1
1.97581890587597 1
2.01510837937255 1
2.01260158996138 1
2.04174249530629 1
2.0356139051178 1
2.18289568822746 1
1.75713944458487 1
2.30785808319373 1
2.19634562722262 1
2.05725779871292 1
1.75930598698191 1
1.73582948302558 1
2.46221429583295 1
1.93639472178618 1
1.8750616322096 1
1.73046290281075 1
1.9462884007471 1
1.76781574762528 1
1.95752479086851 1
1.92026877580948 1
1.82268386197636 1
1.95837491391519 1
1.96223025432211 1
2.09098336908455 1
1.82713474706621 1
2.10863760853224 1
2.13740620001393 1
2.35021293422356 1
2.62934992610717 0
1.6665105987183 0
1.74175228613377 1
2.0551632790552 1
2.16263041999508 1
2.00122282777597 1
1.98958314243765 1
1.77526693086389 1
1.84906186872799 1
2.10263001354447 1
1.85921891851954 1
1.90459092495533 1
1.8421575540669 1
1.85845774132622 1
1.79168501636039 1
2.08740505632465 1
1.94014130962055 1
1.80341888145453 1
1.83334286087831 1
1.94811036824228 1
2.06483782856746 1
2.16200289074066 1
2.32996550978832 0
1.94530109465155 1
2.04399649649063 1
2.00957158529885 1
2.12499665091054 1
2.21266577821931 1
2.10826689969712 1
1.89289402309879 1
2.22921525749919 1
2.0795549032706 1
1.87025191969761 1
2.39799096045047 0
1.81037179284391 1
2.01103047685794 1
2.00116265759254 1
1.83369214287154 1
2.35016881443858 1
1.96819423107561 1
1.83100806602133 1
1.75598351486087 1
2.17713477735596 1
1.81241955789122 1
1.90041499794792 1
1.85124360060533 1
2.19836735225636 1
1.86005836271295 1
2.15033113568726 1
2.07071564333846 1
1.82211505629904 1
2.1000079957803 1
1.99990523694089 1
1.81262323558339 1
1.98238033950687 1
1.98163193782787 1
1.83528393090733 1
2.00901320678343 1
2.02110113777412 1
2.18297331484421 1
1.81612043575268 1
2.21453367805744 1
2.05809298190786 1
2.34034982694398 1
2.07475145366111 1
2.11823554455421 1
1.88093647084319 1
2.04182749472595 1
1.74458639689161 1
2.0742725117071 1
1.83394917777993 1
1.92851138693807 1
1.79889890272013 1
2.10870600115753 1
1.95303946008376 1
1.9132890930602 1
1.70001543899377 1
1.97588146707394 1
1.84281216283194 1
1.89698378691099 1
1.85759158904459 1
2.02619787679177 1
1.77205615096182 1
1.92382992572625 1
1.755044876498 1
1.84288361780403 1
2.26102224950393 1
1.65713329657159 0
1.86309311226841 1
2.0702845023404 1
2.14173680153295 1
1.94932106439901 1
2.04470707250681 1
1.85274724072973 1
2.08247837182984 1
1.89738210286529 1
1.74159493213193 1
2.14818719686715 1
1.92331450237701 1
1.77847601000444 1
1.76012103029548 1
2.0524105049894 1
1.86977423154566 1
2.16694139433008 1
2.21283057615038 1
1.66278274238451 1
2.38193237463512 0
1.87463159369084 1
1.8340836633207 1
1.92697841866797 1
2.31151835522118 1
1.91820650232225 1
2.36527550588035 1
2.01948438957776 1
2.08304832424014 1
1.90941095434716 1
2.2899267243936 0
2.02795289833927 1
1.69517750270404 0
2.19694940306698 1
1.93092617955963 1
1.92883256288034 1
2.19420162764661 1
1.76264627483354 1
2.18351171334338 1
2.14949768507328 1
1.75587856933447 1
1.95031585716036 1
2.13807144411385 1
2.10697550982223 1
2.11946023914862 1
2.23723948978172 1
1.96990706251425 1
2.16387154825464 1
2.03105533847402 1
1.99290611759751 1
1.97631190986481 1
2.09244125002542 1
2.0759691018093 1
1.98478926979425 1
1.81870316403037 1
1.85803442380527 1
2.19075877298584 1
2.09992352214313 1
2.15079272626381 1
2.09076035910038 1
2.08022767668282 1
1.70055220097982 1
1.77161749343619 1
2.03676567606253 1
1.90707915146097 1
2.17685865304922 1
1.98985615694546 1
1.95241758134539 1
1.88759608548431 1
2.00250747624327 1
2.07985649766349 1
1.9714142257132 1
1.80552537429502 1
1.77172616736709 1
1.83648314604929 1
2.00844228704148 1
1.97019004687662 1
2.06394852760605 1
1.59025911084716 0
1.84820427592254 1
2.14771135207879 1
1.90175099839582 1
1.83462399114872 1
2.19214658748371 1
1.98671897500499 1
2.01052622893237 1
1.91583069141752 1
1.98081490110869 1
1.87689289502186 1
2.20117363084352 1
2.11427417456556 1
1.86079481631875 1
1.96050543906257 1
1.87215942355715 1
1.90709960544161 1
1.87899995960659 1
2.06321764673859 1
2.14815419879162 1
1.8213830200689 1
2.06217250444174 1
1.68554487698355 0
1.88484351402354 1
1.98702755508654 1
1.71552277190195 0
2.15677209958828 1
1.98591370514086 1
2.01789010488299 1
2.30170432319002 1
2.32747959815253 1
1.58422307308398 0
1.98532321428259 1
1.90794275854365 1
1.9353621388026 1
2.03990085129419 1
1.71317547826884 1
2.09665246291737 1
2.06002035295597 1
2.09722486334021 1
1.84698965261305 1
1.93911899164333 1
2.55766110481043 0
1.76617849882333 1
2.12531311728072 1
2.09183491800263 1
1.61911907298121 0
1.8278035470075 1
2.18381079427045 1
2.30302541879504 0
2.18122551888807 1
2.35593216115214 1
2.00863888779471 1
1.86071413994187 1
2.10561112700186 1
1.84827222505404 1
2.04612644696424 1
1.99596369087167 1
2.04069406235698 1
2.12212288823283 1
2.14362838533712 1
2.23613816583901 1
2.03504890209382 1
2.32597346434419 1
2.15100612629892 1
1.95981358527995 1
2.06160909069892 1
1.97006979663538 1
1.9512114534015 1
2.08253016173235 1
2.12764573698176 1
1.80193856403095 1
2.03593681841508 1
2.23501377420268 1
2.17474290489006 1
2.06779730783345 1
1.87163327135328 1
2.14659571477295 1
1.96727710518506 1
2.21791610551181 1
1.95578399429355 1
2.31087366942207 1
2.16182365362241 1
1.88235657904932 1
2.16264694728499 1
1.98619943398564 1
2.01485436832897 1
2.01577226189244 1
1.94646100406815 1
1.79511009299669 1
1.99633800553968 1
2.00283857448908 1
1.94920631102696 1
1.8257929131305 1
1.75004791323727 1
1.83444146803251 1
1.97347511385226 1
1.96273673166969 1
2.07135656595857 1
1.91380293299831 1
1.8779943746791 1
2.16896316808749 1
1.93793253290855 1
1.98679780295249 1
2.0324336273545 1
1.58701268502846 1
2.01768771079191 1
1.63179943403012 1
1.72874913482235 1
1.86882579178705 1
2.07495948571241 1
1.87936400521586 1
1.77608860211258 1
2.00166374567013 1
1.85422218279013 1
2.26791285136887 1
1.87949295067104 1
2.11472966108947 1
2.21439088651492 1
2.14826957857433 1
1.92045135538243 1
2.14662086542127 1
2.23205678099057 1
1.87887547139246 1
2.1172912295674 1
2.08286398096298 1
2.17057285274863 1
1.73156026101019 0
1.85108842354439 1
2.28020317141395 1
2.00192884969103 1
1.90738399446764 1
2.19843281335266 1
1.77619110587336 1
1.89783912002353 1
1.83434439911818 1
2.15600369168204 1
1.66959975107407 0
2.25700398463377 1
2.01297549906469 1
2.03016162715482 1
2.11012635036132 1
1.7263254738621 1
2.07219627690126 1
1.91743920470084 1
1.77080942552102 1
2.20294272782563 1
2.09907228849485 1
1.88285284340558 1
1.85089658979145 1
2.26920065132815 1
2.02126424152741 1
2.20308971907338 1
1.92216359826881 1
2.09299423963079 1
1.90851374355266 1
1.56243713488779 0
1.95644892448605 1
2.13053705333503 1
1.98272740912314 1
1.99405537274152 1
1.80219758239781 1
2.19048015846038 1
2.3923724712751 1
2.04264082726644 1
2.21358156058076 1
1.74028387619906 1
2.12571448738338 1
1.62659089313854 0
1.75823557114112 1
2.0479382061614 1
1.89661014901817 1
2.22080957087577 1
2.25584196437611 1
1.91885533206421 1
1.80758049141421 1
2.03960600721535 1
2.07375165624478 1
2.24877088295868 1
1.72046742107954 1
2.2069322190323 1
2.08964341422812 1
1.85102540580963 1
1.85175116429598 1
1.90599080024777 1
1.74934730793817 1
2.11340551450365 1
1.90696659254259 1
2.28404508262668 1
2.1378474738326 1
1.8386647993467 1
2.05988197909582 1
1.96823801996713 1
1.90026068693565 1
1.9022352883732 1
1.98858888719951 1
1.98964507200769 1
1.67535367409462 1
2.27896122951598 1
1.91406591723665 1
2.36481936214879 1
2.25596874105021 1
2.11113724164817 1
1.9611245383239 1
1.95236828736044 1
2.51240564908379 0
1.83998333876225 1
1.66778938223185 1
2.2239667425056 1
1.8969914084078 1
2.05410956163079 1
2.03218051732133 1
2.33739473151018 1
2.09220291321511 1
1.98195128067839 1
1.94195307930447 1
2.39764939445171 0
1.7908815683813 1
2.17048332974406 1
2.26774097899425 1
1.99075394958082 1
1.91555648685162 1
1.91488134023282 1
1.77396854666573 1
1.93670737197871 1
2.03309535867637 1
1.89330829643796 1
1.80745391696737 1
1.8249136094321 1
1.97541760350854 1
2.26993580979432 0
2.10344994100474 1
2.10154631046906 1
1.91892099470543 1
1.9186822784413 1
1.86103280329165 1
2.23312490757409 1
1.8779003446942 1
2.0888424077567 1
2.11442902179732 1
1.970469259292 1
2.18674876731774 1
1.91188212968187 1
2.04595629340376 1
1.97748600719711 1
2.02047858109063 1
1.98233980057709 1
1.79909169422768 1
1.94398484700952 1
2.00112824515676 1
2.22737939020393 1
2.00162691801 1
1.96304686003084 1
1.76933845539796 1
1.97156861098859 1
2.28788276476363 0
1.94983632578719 1
2.25589167810885 1
2.14135104038948 1
1.8676709205052 1
2.08731787593371 1
2.0528711953805 1
1.97572606073804 1
2.0816478560847 1
1.67164825101504 0
2.05202798217756 1
1.98371794602663 1
2.12602318442306 1
2.19100866228583 1
2.01000550954261 1
1.95906792331368 1
2.28715084067377 1
1.77011908781349 1
2.03628117134612 1
2.02660408278092 1
1.91765245532791 1
2.09835311622439 1
1.97006039238431 1
2.05760203952009 1
2.18277552710439 1
1.87383948710322 1
2.08356723566331 1
1.89991735052963 1
2.09862904276822 1
2.20219729008337 1
2.21252016466159 1
2.00410151223574 1
1.77711836399894 1
1.62126716711427 0
2.20704486820009 1
2.4445946235291 0
2.33184957614935 0
2.23660687361487 1
1.95741755855457 1
2.15194474787238 1
1.6354714963681 0
1.9663369592866 1
1.86835931642341 1
1.84682573074068 1
2.16749791895509 1
2.40202232182164 0
2.07312526348867 1
2.30948813384739 0
1.87414889743088 1
2.21417278868172 1
2.31039142797095 1
1.93643703497422 1
1.7493842862054 1
1.89383128301911 1
2.17842100149529 1
2.03353097131235 1
2.11838740506404 1
1.90523359923082 1
2.09280522461085 1
2.33982046507571 0
1.97107550133961 1
2.07320865546883 1
2.03216976793132 1
2.12960936139736 1
2.02451465566865 1
2.02018686568426 1
2.25518951207708 1
2.22716798805385 1
2.18286751516614 1
1.9032647316197 1
1.98090435954367 1
1.74753291201 1
1.73417512166311 1
1.89938143541826 1
1.97975526059709 1
1.94360062004452 1
1.94625527177102 1
2.06424993364033 1
1.6689645150219 1
2.00359731609283 1
2.25858914165855 1
1.93807848910005 1
1.955573024018 1
1.86359843880217 1
1.95692693625899 1
1.9293440204656 1
1.93709726451936 1
1.94929611004983 1
1.91246287618414 1
2.10116863549235 1
1.77842460283219 1
1.66037976934505 1
2.18882306933257 1
1.92214918742796 1
1.98875239576118 1
1.90742562047639 1
1.98825000956534 1
1.80906111949952 1
1.66771827202037 1
1.9545891290213 1
2.31375258328121 1
1.74709555451694 1
1.91156596094284 1
1.85050045777758 1
1.99983823163231 1
1.87283925099138 1
2.16134740443915 1
2.11429782773231 1
1.77754510937914 1
2.01846270744679 1
1.43969798971577 0
2.03094520036653 1
2.24188644520237 1
1.83557660918727 1
1.57336601558628 1
2.11989754692542 1
2.24339479536838 1
2.19434135318023 1
1.82715861116466 1
2.06858499339898 1
1.91206586180457 1
2.41464271945494 0
2.06878597357701 1
2.08546219730315 1
1.98949959705341 1
1.98732165359396 1
2.05085273096614 1
1.96070071649459 1
2.07119998191458 1
2.04025760203338 1
1.84475695355573 1
2.09381333148173 1
1.96072439615404 1
2.03268774880719 1
2.0336155280444 1
1.99264214844111 1
2.06754059226015 1
1.74391815666603 1
2.23401113913847 1
1.8498765142045 1
2.20815468643237 1
2.000429662933 1
2.22075670200007 1
2.0207395694508 1
2.08419755218418 1
1.7228020707503 1
1.7625747241634 1
2.07971915229804 1
1.92817485528252 1
2.16013474395067 1
2.2244166839017 1
2.00301902079919 1
1.70208872440481 1
2.11237213508872 1
1.91310563077385 1
1.9378876079339 1
2.28369394737554 1
2.36913564016226 1
1.72103062691515 0
2.36126706529909 0
1.93567157805261 1
1.87065050671807 1
1.97703425028358 1
1.94102693131095 1
2.01228088864795 1
1.7278004125068 1
1.63691451391856 1
2.07286426663096 1
1.9159841777688 1
2.02682398481387 1
2.11153222182763 1
1.9286229894896 1
2.00572804892211 1
1.7893489365148 1
2.19994487314834 1
2.02106357812036 1
1.78310628630341 1
2.1194165811455 1
2.21933001785639 1
2.17539364232933 1
2.13966469169023 1
2.09815367861799 1
2.0135416664246 1
2.08019025430894 1
2.00019577579842 1
1.908862526166 1
1.85545834810061 1
1.84526237041307 1
2.13056403235659 1
2.01514394738304 1
2.22509070412498 1
2.2240765322425 1
1.89496912397824 1
1.92486695225799 1
1.87696922074698 1
1.82935165336072 1
2.02837677394976 1
2.00738599492482 1
2.11047930854701 1
1.99587246373545 1
2.06684170213444 1
2.10655904221226 1
2.19980864880927 1
2.04912849955574 1
2.25370717417584 1
1.99964516170999 1
2.27166132893599 1
1.99594203107057 1
1.95286632117625 1
1.70177345200437 1
2.09841933354684 1
1.95929985986146 1
2.12478566395997 1
1.80096169724247 1
2.33447905777827 0
1.75211932285738 1
1.9679861315097 1
1.78725807345535 1
1.91556835430878 1
2.26807009559918 1
1.89431056319544 1
1.48109796201775 1
1.78644353469376 1
1.28829428820675 0
2.09027099298053 1
2.01547219392211 1
1.83335297173146 1
1.8928960291055 1
2.28605514336517 1
1.98011280893138 1
2.14905109648494 1
2.05095045879953 1
2.10744431788003 1
1.96997059392899 1
2.01289665769195 1
2.35686447954298 0
2.04079028965061 1
1.87720813893403 1
1.8851403939104 1
1.95822398718784 1
2.35742405646791 1
1.74313295250855 1
1.82266648365774 1
2.18630482159691 1
2.03170787371901 1
1.86694626019245 1
1.76500651857811 1
1.71544105496664 1
1.98610654409107 1
1.76999318177876 1
1.86813155495603 1
1.99168275010279 1
1.91343150043001 1
1.80016443022023 1
1.87630406697148 1
1.79475663159033 1
1.84197594540702 1
2.15952519924996 1
1.89918305492577 1
2.07335266252198 1
1.75727766307587 1
1.91336724797014 1
1.96469026779996 1
2.02791472895696 1
1.91055973204053 1
2.07343098210192 1
1.88736755998095 1
1.99310292151614 1
2.14522761656369 1
2.0351701434977 1
1.96438223598719 1
1.89883873045476 1
1.98301928557159 1
2.1012271513246 1
1.99573681699126 1
2.11968000072507 1
2.23018759885928 1
1.90977201811794 1
2.0888142778712 1
2.04396989041851 1
1.95151704825819 1
1.76896788154448 1
2.02130040821842 1
2.13219501492162 1
2.2166706937121 1
1.95716200643089 1
1.9949497485701 1
2.25063502362522 1
2.08941212783998 1
2.10090312118333 1
1.91465622144822 1
2.11025305338836 1
1.91918132197301 1
2.12811571460518 1
2.17730756310334 1
2.10786893617282 1
2.14578113968854 1
2.4727092649703 0
2.06713887900262 1
2.04707438593083 1
1.97302007113882 1
2.0329983465215 1
1.76137528034324 1
2.13172112029659 1
1.86030646078007 1
2.0956194067583 1
1.88365192175917 1
2.19403439073771 1
2.28331682310536 1
1.92670442180992 1
1.71373747430665 1
1.75008975432482 1
1.65593188392414 0
1.9546541225944 1
2.01465626487635 1
1.93295383136865 1
1.83318113692169 1
1.89726557523452 1
1.84272508254174 1
2.02859730265142 1
2.07310910298174 1
2.2145104918871 1
1.90075551294598 1
2.02441666952476 1
1.93361342856459 1
2.1369646193432 1
1.70236088582632 1
1.73727176043753 1
1.80093891264073 1
1.896120385717 1
1.82806255956297 1
2.00810793045664 1
1.96942338861955 1
1.71614325308554 1
2.14799765394414 1
1.87437635495746 1
2.04597254284896 1
2.09408675216463 1
2.2112753603433 1
2.15548597680127 1
1.97382836880832 1
1.76790325657692 1
1.86200363509955 1
2.01277156320244 1
1.88513762743338 1
1.95305808726795 1
1.99500840929805 1
1.94287017920434 1
2.01823459401723 1
2.03427795527528 1
2.21074790762461 1
1.9873590471011 1
1.84251655082575 1
2.08829629191228 1
1.6631448569869 1
2.16914970180376 1
1.95035865670432 1
2.09060312882854 1
2.55845739307981 0
2.15021246997408 1
1.84774835484969 1
1.88002312542393 1
2.1894606717361 1
1.99679704138195 1
1.87174102788868 1
1.80012318306359 1
1.98685058204855 1
1.90888908990483 1
1.95923460649527 1
1.94667250617816 1
1.91913135136134 1
1.98942989367982 1
2.29791630466308 1
2.21058947211022 1
1.81023823445798 1
2.05887724617629 1
2.07899163811351 1
1.93997993736487 1
2.0218882130123 1
1.98514017282299 1
1.80147523690111 1
1.98211610662165 1
1.92295830527845 1
1.92910482467457 1
1.96148590899986 1
1.78671669272552 1
2.09743412592884 1
2.21615171887605 1
1.84033992124834 1
2.11150947688529 1
2.11997774736818 1
1.92327693657034 1
1.92122489950652 1
2.20656679601746 1
2.13774539157079 1
2.01882927656469 1
2.18210903015548 1
2.14797308214771 1
1.87835747100333 1
2.34076350009349 1
1.74894423513922 1
2.0314014723266 1
2.17252284139525 1
1.84921747140306 1
2.05247885788055 1
1.92026849264251 1
2.26533820044123 1
1.80864249050496 1
2.05286842574995 1
2.09954924955383 1
1.88523885202296 1
1.68899545819974 0
1.95879186036566 1
1.89880509194357 1
2.04213148654526 1
2.13925293549682 1
2.02129572414593 1
2.04041195769102 1
2.00989839869444 1
1.58031388621747 0
1.87067813667291 1
2.10782908127995 1
2.08992286560953 1
2.00394082735141 1
1.7615630852366 1
2.02918979585152 1
2.37113563228436 0
1.87174724117089 1
2.10739486120889 1
1.70357711708144 1
1.804118702037 1
1.97679859192714 1
1.81575176016813 1
2.05128347298206 1
2.07282984126595 1
1.94686733356303 1
1.88783999055669 1
2.15009537934055 1
2.24760573988164 1
2.08497511285052 1
2.01743230714926 1
2.27822344591551 1
2.1354446786258 1
1.93158580925318 1
2.24033547392049 1
2.09467581897399 1
2.14452864463524 1
2.25915082210487 1
1.84807540740818 1
2.14563089782373 1
1.88543517029646 1
2.1940969180555 1
2.14735076236596 1
2.18718249852679 1
2.17301534455989 1
2.06135460661567 1
1.88076741467252 1
2.18914425341056 1
2.09634048129033 1
1.94486503543485 1
1.83501544252084 1
2.21999944613033 1
2.14411847181937 1
2.17109020631398 1
2.14906209816698 1
2.30193862026392 1
1.91197815644329 1
2.0366384853774 1
1.73587877179782 1
1.47560432585275 0
1.98952359577869 1
1.73564541098916 1
2.0303905460916 1
1.96994802207669 1
2.05419625466037 1
2.18223974965061 1
1.97241364068882 1
1.85899428278938 1
1.7359392287446 1
2.26274360834133 1
1.89306363251746 1
2.28762423938058 1
2.04639536767409 1
2.03384310761036 1
1.63986398423124 1
2.29889493832516 1
1.81568447979712 1
1.81217447856407 1
2.14111445073558 1
1.7443715986681 1
1.99128327576412 1
2.07443092653976 1
1.78545196261914 1
2.21674530750142 1
1.80512214916121 1
1.92018883182002 1
1.97589173740672 1
1.7898460326832 1
1.96254323436878 1
2.12809957307327 1
2.09371785994344 1
2.03320701893748 1
2.10046393042306 1
1.93578755967888 1
1.76483900775038 1
1.92586856003027 1
2.16920011039384 1
2.20982867528799 1
1.85833979913385 1
2.08399163655599 1
1.69309326620985 1
1.86008258020597 1
1.94770515800648 1
2.11215727411 1
1.88801066542041 1
2.15418733262933 1
1.91019927967172 1
1.8561763666434 1
2.10111607367289 1
1.57379425562018 0
1.8212053745269 1
1.8804315145343 1
2.0140308836092 1
2.06431714030388 1
2.06384722885139 1
1.60165518648378 1
2.19691253399692 1
2.52038347465682 0
2.21259815418353 1
2.17549768648742 1
2.03146104392092 1
2.11639060493108 1
2.16886396641626 1
1.91895612100412 1
2.07687099212112 1
2.18311066232334 1
1.94437082400496 1
1.89598358493302 1
1.83410917851355 1
1.75651059758143 1
2.17191431966237 1
2.1375180762947 1
2.01793667949204 1
1.98241874049961 1
2.2224746378766 1
2.08567574189264 1
1.88752727505779 1
2.13649319148458 1
2.03865751157773 1
1.94415702665813 1
2.14757910517766 1
2.02701131387342 1
1.82218437392417 1
1.87524824647518 1
1.79796883778691 1
2.34974820504832 1
1.96958122938261 1
2.04002492210353 1
2.06750424563542 1
2.32360348289179 1
1.84305157123836 1
2.05597934773103 1
2.27582325972467 1
2.07239103979869 1
1.86170785063832 1
2.05683567333833 1
2.24466908755709 1
1.95690096269797 1
2.10064996061836 1
1.76787309546731 1
1.97918666505116 1
1.91120796069242 1
1.80679388663425 1
2.03625715836885 1
1.88727342410283 1
1.8086374371423 1
1.84232462146712 1
1.89603694013895 1
1.88159812564475 1
1.92742717299512 1
2.05646389785001 1
2.23215216992135 1
1.93529908963678 1
2.18868273039591 1
2.36768394406686 0
2.08353398497502 1
2.0030742872905 1
1.89647069756191 1
1.95489321239784 1
1.75258489234736 1
1.54994888143233 0
1.73848337410687 1
2.02501879100707 1
2.34762926782983 0
1.96956319207185 1
1.99114813637251 1
2.16947217648676 1
2.17351446838985 1
1.75613988427199 1
2.05252556567017 1
1.8370332305236 1
2.19180620031361 1
2.04762608577324 1
2.15233814321091 1
2.09075068212307 1
2.24991997535478 1
1.65773715326905 0
2.0043499801934 1
1.90820686391632 1
2.08478250311696 1
2.0483701944663 1
2.03456933084116 1
2.01949507959958 1
1.96030111968194 1
1.94873232942799 1
2.10865455790125 1
1.9893299185952 1
1.70349691714364 0
2.30243636074059 1
2.06402124832284 1
2.01315285344683 1
2.02349849465233 1
1.96788075968689 1
2.02118934228049 1
2.194463867689 1
1.73040982810542 1
2.01004493855687 1
1.81162051160972 1
2.16015489300409 1
1.97713261510983 1
2.09255236763273 1
2.10836918132139 1
1.95457559270178 1
1.9834591477169 1
2.2906340865677 1
1.93678254119797 1
2.02414026692512 1
1.80379710043346 1
1.86585319383926 1
2.15544644000324 1
1.93946012742777 1
2.06125982665802 1
2.12123188344245 1
2.04391492410657 1
2.35370419586765 1
2.05788151975458 1
1.96693709295518 1
2.06418834069993 1
2.09618508593833 1
2.15440178324795 1
2.16833720191361 1
1.97134856745403 1
2.10317740411482 1
2.14484593125453 1
1.80066346371059 1
2.23984031437522 1
1.95145620072071 1
2.14939137440136 1
2.21288554453856 1
1.83949472600756 1
2.05736431197047 1
2.00813801788486 1
1.97745072680578 1
2.21193763836449 1
2.11585983461308 1
2.25574163825242 1
2.01062551729552 1
1.70238896782971 1
2.13548948940288 1
2.17826296350824 1
2.11373574164828 1
2.0500972284139 1
2.04142176475254 1
1.89306074049075 1
1.96596015649999 1
1.73800468009713 1
1.92026557956613 1
2.1416634524213 1
2.19235138860283 1
2.18868365720764 1
2.08760499904063 1
1.68128037275897 1
2.02838115099062 1
1.95474472669117 1
2.21252748729194 1
1.84038080071177 1
1.81072649958548 1
1.78780229918483 1
2.21786319844797 1
2.20484166064691 1
2.1551309088817 1
2.02370738745805 1
1.96160756098139 1
2.35178198395515 1
2.01520036382713 1
1.85938301813905 1
1.83820129339467 1
1.94746212071061 1
2.3182070187761 0
2.00407995713903 1
1.61320448131448 1
2.09949595435404 1
2.23117126246618 1
1.92651655186169 1
2.12721292908906 1
1.746716550977 1
2.23757672711282 1
1.90085248480342 1
2.27219377759214 1
2.06228335521017 1
1.84760449941071 1
1.81224763312118 1
1.78081101618413 1
2.19931115232417 1
1.98307860414733 1
2.22998880637955 1
2.05585130650332 1
2.01974795728109 1
2.1116208954767 1
1.46609760744724 0
1.96542422681192 1
1.92237725576709 1
1.97928290905535 1
2.06155210231096 1
2.27164519975611 1
1.82669483986135 1
1.97395888098501 1
1.76693024767771 1
1.84800043757854 1
1.82449390444722 1
2.0300627574501 1
2.29085602645045 1
1.98958125224555 1
1.93478627857381 1
2.09481315309537 1
2.03581825816238 1
1.96255538643938 1
2.00130214581592 1
2.09829320616897 1
2.03762738442343 1
2.26275482368753 1
2.23093019119686 1
2.2280973758786 1
1.65912635192233 0
1.97511950113496 1
1.96289513531224 1
2.02436135846279 1
2.28519936054758 0
1.85281134509044 1
1.94604494072241 1
2.35992879740427 0
1.80748094012103 1
2.12551535246852 1
1.81151535499423 1
1.94589230880647 1
2.04707842224054 1
1.90209774701863 1
1.93179633099279 1
2.52584783469676 0
2.09779260881095 1
1.76496009602896 1
1.88385541569352 1
2.07667650146869 1
1.88109959550472 1
1.92959515600665 1
2.01258469249865 1
2.03080441569001 1
1.92370891225816 1
2.07460581236322 1
1.96133389141983 1
2.0230234148173 1
2.04564162809478 1
1.9814390116165 1
2.20536355191094 1
1.99416656622676 1
1.96349132188176 1
1.9248040769039 1
2.16390307472513 1
1.82479618452668 1
1.96532586323946 1
2.045833299647 1
1.77989215099076 1
1.77598474455039 1
1.64936392744312 1
1.925327195751 1
1.77087270234454 1
2.07524615365402 1
2.15232980313478 1
2.01370617678313 1
1.8926748617536 1
2.22004652652033 1
1.80947979394806 1
1.78397142534422 1
1.80766004435947 1
2.20900832963107 1
2.34019769726187 1
1.74318135581116 1
1.94262485518909 1
1.84401059103802 1
2.24170050055327 1
1.63639221542395 0
1.85255147080432 1
1.79263422053539 1
1.76538373720444 1
2.22933542595705 1
1.71776665719948 1
1.94215329037086 1
2.37251834492662 1
1.83768453022169 1
1.73630595238414 1
1.78326979029778 1
1.91383076109462 1
2.0786711894446 1
2.13716481181415 1
2.47847819589488 0
1.92509913599714 1
1.80660979015433 1
2.07351680939755 1
1.91227056834758 1
2.00769014983092 1
1.7384611197297 1
2.20192645263948 1
1.9813457780058 1
2.01551655518714 1
1.96093751049814 1
1.88902202820427 1
1.74143203789349 1
2.18667619598264 1
1.90089482634935 1
1.85843576962395 1
2.43170834443385 0
1.98303561188442 1
1.81977383507374 1
2.14819262084818 1
2.08137772135324 1
2.0418231430032 1
2.29628351535344 1
2.02030428235255 1
2.15858013404341 1
1.82859578982681 1
2.36362480824036 0
1.78394070604533 1
1.622058770259 0
1.94323721519702 1
1.92051409927195 1
2.00927697335872 1
1.91926439986714 1
1.98876456739962 1
1.8516759926984 1
2.08241421534345 1
1.81833959864704 1
2.0139426298257 1
2.05843747039195 1
1.90053368488561 1
1.92935997252306 1
1.82878827591726 1
2.0805856876624 1
2.05824007357785 1
2.12185005863515 1
2.1060739362702 1
1.93323829847486 1
2.03129118573199 1
1.85796184543976 1
2.15002901621385 1
2.24807558645966 1
1.89868707469615 1
1.77542927153303 1
2.2124835289177 1
2.06800809975869 1
2.2648964291706 1
1.89461697705424 1
2.03393255095615 1
1.93906208831333 1
2.16763861569639 1
1.76658201139635 1
2.01900439882442 1
1.84421804098109 1
1.9995429959218 1
2.0018815526823 1
2.01883839646201 1
1.79815819202594 1
2.14585193626625 1
1.90686146898426 1
2.09486986429533 1
2.14331939856935 1
2.06810932054845 1
1.80093297006018 1
1.96079675101992 1
2.1067282578145 1
1.92288472357204 1
2.09822620219604 1
1.93601697063498 1
1.8503258923562 1
2.04291096148499 1
2.00071070039766 1
1.79528420686716 1
2.3768498895738 0
1.90680655682299 1
2.21384523444738 1
1.97949734690217 1
2.18873002885481 1
2.11506328420746 1
1.81182453580708 1
2.23661198073666 1
2.2004180648914 1
1.94298226813023 1
2.01115402420165 1
2.26801081016465 1
1.8860356586847 1
2.0860476613355 1
2.09267298353399 1
1.93869999877995 1
1.91737874300616 1
1.92491857818864 1
2.26477199485477 1
1.67812851153589 1
2.14827567940868 1
2.10529343952028 1
2.08301298312421 1
1.86764495876054 1
2.17013729401059 1
1.88281246278979 1
2.11294776711885 1
2.1729645030526 1
1.83365691677912 1
1.78770082827401 1
1.81906545974903 1
1.91074524914833 1
2.19552566102634 1
1.83961917310082 1
1.99061596321566 1
2.0236575974771 1
2.25042924058743 1
2.08480569622566 1
1.87456346174924 1
2.0549518393461 1
1.9493659867648 1
1.79885970350301 1
1.89119024530657 1
2.08411593570284 1
2.03374964270586 1
2.21047368036803 1
1.98551558928959 1
2.18713676616905 1
2.24424135404688 1
1.87095969874837 1
2.01870163269413 1
2.21140182380726 1
1.8571614366716 1
2.19516856975326 1
1.81804352252098 1
2.12396475207639 1
1.85978371714529 1
1.9777140714251 1
1.81835926525627 1
2.0930641935163 1
1.85456770497443 1
2.02193129872338 1
2.07122622695424 1
1.97686654093655 1
2.15213425146451 1
2.08419291952855 1
1.78361219168671 1
1.78666536598514 1
1.94367391271458 1
1.81127858021889 1
1.70262704804177 1
1.90051491447554 1
2.17252923193437 1
1.91551489200937 1
1.904554135393 1
1.68009284340122 1
2.0391052163898 1
2.17471579428371 1
2.27097039124885 1
1.70018283483222 1
2.10315382865435 1
2.09839720731216 1
1.85524871012064 1
1.88125769324272 1
2.02931762132479 1
2.18523026152676 1
1.82079743111418 1
2.04501638001365 1
1.94155372779225 1
1.86879705665722 1
2.13521588705428 1
2.06251511620529 1
1.90402155051497 1
2.16558230641088 1
1.75260718857822 1
2.20899807630445 1
1.89988336721773 1
1.82670982240431 1
2.15258495056843 1
1.94533263831342 1
2.12216288802226 1
2.10427956365063 1
2.10058851413824 1
1.8795348088622 1
1.90372999232449 1
1.87944541522884 1
1.9902884980629 1
2.22225064953663 1
1.92862446416411 1
1.8628031474005 1
2.08040217411309 1
1.6824174132513 0
2.10270405897421 1
2.06898303508075 1
1.70055697317935 1
2.33137340670006 1
2.18770118324263 1
1.63921548855396 0
1.87219639028423 1
1.81972048539047 1
1.98270862883529 1
1.96278265159418 1
2.06157642507425 1
2.00311644115194 1
2.2885457460646 1
1.94349204059286 1
2.23552426135126 1
1.98216020070759 1
1.92984711804729 1
1.86987276093759 1
2.07462000098365 1
1.9426550271221 1
1.87175711046349 1
2.06307035479753 1
2.1093420972613 1
2.15706664771461 1
2.0575919262676 1
1.97008848715497 1
2.15453724331181 1
1.9756279995409 1
2.03589454074863 1
1.9422730910114 1
1.95113452844007 1
2.02607828197541 1
2.09589488463309 1
2.03844498306677 1
1.80311275945167 1
2.26116943079871 1
2.05375894043039 1
2.1587626388667 1
1.61347077029934 0
2.09407648443182 1
2.15842813730462 1
1.9229506590058 1
2.18341668311807 1
1.95655062499562 1
2.01631938485215 1
2.03288988451725 1
1.591213813538 0
1.95169534170475 1
2.07440230730575 1
2.14338361406806 1
2.07032331746174 1
2.11613604824399 1
1.98708507054079 1
1.77495031041308 1
1.90412945784962 1
2.00479776248523 1
1.97749108769653 1
1.7051996809608 1
2.04541914426012 1
2.03382537303695 1
1.91692875482762 1
1.81212868383918 1
1.95118394571436 1
1.8724660258162 1
2.22362944835428 1
1.96368432619402 1
2.21220237100928 1
2.22506443600153 1
2.1430225739133 1
2.15832038247091 1
2.41521360494385 0
1.93556697386963 1
1.7880436506943 1
2.1687359000067 1
2.13819969460002 1
1.86965346261127 1
2.06187063587285 1
2.06482542965273 1
1.60619739939959 0
2.04155611826561 1
1.95567448275837 1
2.19882463423472 1
1.8530860772457 1
1.71328207659256 1
1.86524964693591 1
2.15972287627678 1
2.1533967043804 1
2.08853141378529 1
2.33183143399261 0
2.31939815650672 1
2.06829215160979 1
2.17726101744041 1
1.97210318725318 1
2.08790347082656 1
2.12735696461792 1
2.09549507185296 1
2.13791042977513 1
1.88312898267252 1
1.83468476908932 1
2.05902400779645 1
2.2645194942425 1
1.89449324997446 1
1.81630733495667 1
1.89122453849565 1
2.10667335198965 1
2.11646478053438 1
1.94173914330815 1
2.1150183553803 1
2.09336462852541 1
1.71895187151718 1
2.22293816400669 1
2.03410642865414 1
2.22458060566388 1
2.16816993155934 1
2.10707490885926 1
2.287599244655 1
1.62941699690573 0
2.20050861411219 1
1.97251887032212 1
1.77697925813598 1
1.74595285464524 1
2.31300708694488 1
2.07682798696699 1
1.81425420083299 1
1.64190415956945 1
2.30577476152886 1
1.91669750476436 1
1.94709275054032 1
2.03698480718182 1
1.98644316639965 1
1.95886056637789 1
1.98965792185633 1
2.00468351311724 1
1.89477931759379 1
1.86237656971732 1
1.9056435533559 1
2.05047760255978 1
2.32649881364511 0
1.97526254916253 1
2.19346748639523 1
1.72612111923157 1
1.84706239671039 1
2.02354771101172 1
1.82033112675008 1
2.03453987915128 1
2.12966288823605 1
2.3161113570409 1
2.29207552511377 1
1.97487609112129 1
2.08704486577429 1
1.89906238457196 1
2.15599014938682 1
2.06213093861847 1
1.88755882611864 1
2.04801008929667 1
1.88231395404406 1
1.83288102965922 1
2.17608494828042 1
1.99470305304055 1
1.80309281863859 1
2.11254379583255 1
1.88032757230718 1
2.20934646588077 1
1.71592984051761 1
1.81394113710902 1
2.03658034409221 1
1.79899726827324 1
2.27658201784397 1
1.90215780173643 1
1.92200222663807 1
1.87287322459877 1
2.18126730404332 1
2.0546499430391 1
2.13758719145624 1
2.14341217790791 1
1.59120601757104 1
1.78431055878711 1
1.75361545980773 1
1.86996245006115 1
2.0271795490023 1
2.13980905790022 1
2.1151275279342 1
1.97213391862694 1
2.36609683812067 1
1.8856934553649 1
1.98879193619286 1
1.72904876829297 1
2.09483374594269 1
1.9475370398078 1
1.93302488284254 1
1.98789985859769 1
1.92501530152027 1
1.63835158130776 0
1.87739256710764 1
2.20521267144065 1
1.98373345249212 1
2.02058950949625 1
1.9645702192392 1
2.11688078153742 1
1.85178168454068 1
2.10354360407531 1
2.31405488160634 0
1.98386909614819 1
1.98256766539816 1
2.25754832665225 1
2.22009673415119 1
1.86756136489812 1
1.81466983319627 1
1.82650526697082 1
2.32359250304794 1
2.08119032079236 1
2.22655895157407 1
2.32270376856044 0
2.13559461748914 1
1.83825760164351 1
1.9456775845827 1
1.90276642856179 1
1.96546574988499 1
2.24419439125798 1
2.08913088609702 1
1.92805862244568 1
2.26618133496341 1
2.26537612479825 1
2.20836863545785 1
2.22910023927936 1
1.76945378229378 1
2.0898476344207 1
2.11596914658385 1
2.08665523173536 1
1.97914410109907 1
2.17437277396504 1
1.88092596101433 1
2.03413107292543 1
2.03649088099264 1
1.99828860758983 1
1.99349309250785 1
2.18444513974183 1
1.98746825786891 1
1.90429920798434 1
1.89608279071034 1
2.3438287566396 1
1.83986215313847 1
2.07846063787618 1
1.89225886723935 1
2.12766287430605 1
2.34696009262968 1
2.26951551865127 1
2.17106497935154 1
2.00446875865937 1
1.89829759654006 1
2.23527568628339 1
2.03771476661848 1
1.63647755500348 1
2.04994596596429 1
1.99605658153154 1
2.09470933154251 1
1.911684046658 1
1.75801340919285 0
1.7156290136095 1
1.87872016021881 1
2.44587072409252 1
1.71267445717029 1
2.06514393814683 1
1.95884236609793 1
2.10279036217897 1
1.83374830613019 1
2.07731850926055 1
2.32025228522326 1
2.00013520833382 1
2.25122507501529 1
1.81398285603924 1
2.54847103531314 0
1.91356350767611 1
1.88847946330259 1
1.47376291686661 0
2.07486344170423 1
1.68762804675497 1
1.97085661082453 1
2.14675392700224 1
2.07614059209845 1
2.23465558882255 1
1.91147253343067 1
2.23162394181966 1
1.77017377405584 1
1.83147904133152 1
2.2367511064792 1
1.9789664376548 1
1.83461858866906 1
2.09917520471391 1
2.14263324570512 1
1.67847234709006 0
1.89647819841752 1
1.94387452600404 1
2.00195305596624 1
2.19354637698583 1
1.73197074901647 1
2.03138006661073 1
1.84177930582228 1
1.98954117706847 1
1.7330608942707 1
2.10317189846434 1
1.85698614128757 1
2.18760134925597 1
2.0963664046954 1
1.86837093692989 1
2.05548018484173 1
1.59272035772254 1
2.32579829244079 1
2.0667694856547 1
2.1988120864823 1
2.02309641087855 1
2.14756912119959 1
1.95178423262037 1
2.18830024654675 1
2.03551937595954 1
1.82076818079304 1
1.9894317503221 1
1.95953981095054 1
2.34807945078464 1
2.2238116100754 1
1.95454463889325 1
2.17795406393493 1
1.97835146401026 1
1.86294715779479 1
2.12727238139367 1
1.99531310840802 1
2.0549886455427 1
2.1878906015231 1
1.9075586836804 1
1.95193196121079 1
2.07268996685503 1
2.15664370806199 1
2.04031927704527 1
1.48110779558684 0
1.90078215782917 1
2.13207080889046 1
2.06072621399837 1
2.02670430136036 1
1.97144176460159 1
1.98023686757328 1
2.0824275844116 1
1.97363997252443 1
2.35190911076194 1
2.20566536417367 1
2.07444183854841 1
1.81733156787302 1
1.99457738293065 1
2.07736016873742 1
1.83693248172731 1
2.0509158645345 1
1.94828840252644 1
2.00272383254867 1
2.17874316039607 1
1.95542248520058 1
1.98579762043036 1
1.9956025582595 1
1.9721658802555 1
1.89828510362846 1
1.87016578187852 1
1.9686069532417 1
1.97574905843379 1
1.65927393894299 0
2.06192280111756 1
2.11235170486303 1
1.8744063477696 1
1.83049496631626 1
1.97576890420648 1
2.06441464445648 1
1.62964996931185 0
1.94234379882135 1
1.98254431734935 1
2.00522973095083 1
1.50957715484336 0
2.07507759809438 1
2.20966712785844 1
1.54332474297921 0
2.34205866392077 0
2.27324467665437 1
2.06184383122416 1
2.21439906157041 1
1.85074830941494 1
2.0218717828095 1
1.89702024520611 1
1.9884295492823 1
2.00516474763699 1
1.73788678230084 1
2.02323519407686 1
2.02829082195561 1
2.2614490873629 1
1.92934080009619 1
1.94854559069569 1
2.08620070499943 1
1.90412227202482 1
2.17075644782155 1
1.80565925308415 1
2.17923003043835 1
2.13989052674482 1
2.22027875194759 1
1.60934058629396 0
1.82914657636111 1
2.11004387147878 1
2.28014261108246 1
2.25648473699312 1
2.08265792233853 1
1.80622685674998 1
1.89613711329717 1
1.74464672311525 1
2.12935208990872 1
2.11822115906033 1
2.23105097485893 1
1.95285204522551 1
2.0580657398324 1
2.14989153820511 1
1.84785246421253 1
1.76115616344756 1
1.97655613331942 1
2.02792272707535 1
2.43295196879917 0
1.9761166225021 1
2.17585531603686 1
1.69319578052546 1
1.7966622236037 1
2.12569539141468 1
2.08975071906927 1
2.19960188724716 1
1.92981885969718 1
2.13550671529271 1
2.07506011553952 1
1.64019537736914 1
2.19590298469172 1
2.06213592093729 1
2.03476174073316 1
2.27807336654529 1
1.93704678772608 1
1.89829263846751 1
2.09881526122776 1
2.44894357533594 0
1.88420879183454 1
2.04177117547648 1
1.91370250543791 1
2.24786204832294 1
2.17372288455309 1
2.11900203777396 1
2.17033148101039 1
1.92517163119792 1
2.04296426542071 1
2.01246844062265 1
1.9121709328526 1
1.83947645165757 1
2.13310008675678 1
2.00066097833623 1
2.0208355033267 1
1.68790442308282 1
2.08176469117374 1
1.94452543119564 1
1.89344279765783 1
2.31994300834982 1
1.77461126015234 1
1.96041535237723 1
2.02711577788388 1
2.14921443217883 1
2.16459152585614 1
2.25610426109937 1
2.00315935984793 1
2.16435260466488 1
2.10738599403223 1
2.14764828854364 1
2.20543698421408 1
2.17637380885489 1
2.16797119679131 1
2.23999683681469 1
2.1159988701681 1
2.15237466191513 1
1.99140446078082 1
2.06282716032973 1
2.14402404581055 1
2.41497896760457 0
1.99372080815687 1
2.08889026115867 1
1.74674770263819 1
1.66055950861566 1
1.85334352194254 1
2.12185098114698 1
2.10345713052543 1
1.96077463823289 1
2.00119178687065 1
2.07611364673552 1
2.12642586893302 1
1.76538325255572 1
1.96290041337185 1
1.84618267206268 1
1.98184278122698 1
2.05110501019079 1
1.84351969762886 1
2.07255956800335 1
1.90441306419745 1
1.9473852090252 1
2.09483245227388 1
1.86399709766593 1
2.19936958623034 1
1.8523119969208 1
2.16806526059496 1
2.29388452805131 1
2.19462752162804 1
2.06359329464737 1
1.72183062632232 1
1.614608596017 1
2.01003861832528 1
2.11960868364327 1
1.96216268685263 1
2.50877176926314 0
2.2008956022928 1
2.21688904407771 1
1.95608142048639 1
2.17237941189534 1
1.91954410526792 1
2.04469428358785 1
2.09051266478054 1
2.08637001852264 1
2.36846815034425 1
1.97703344224624 1
2.03097226724116 1
1.95141883976118 1
2.06383464100415 1
1.80132028367894 1
2.02946005686439 1
1.72744610730175 0
2.06774306702496 1
2.28496925320879 1
2.00223398578029 1
2.10497446926452 1
1.84887695955295 1
1.80320980662815 1
1.78542268080667 1
1.98922812089433 1
2.22384491890473 1
2.09287634099877 1
2.07372875644509 1
2.06533179595056 1
1.96026932245343 1
1.88163927569003 1
2.02193324133788 1
1.95177079678347 1
2.0679927167753 1
2.49621857016095 1
2.22768372760074 1
1.95503002616251 1
1.73260157431756 1
2.09853955536029 1
1.89211340091336 1
1.96648953097847 1
1.93543808897523 1
1.69456724932469 1
1.9825852751745 1
1.99242585874222 1
2.19208930369978 1
2.4622511005776 1
1.76670941160334 1
2.08044078113564 1
2.05808454297971 1
1.74281137946527 1
2.15429422691742 1
2.21506005110913 1
2.20898475272689 1
2.39588601479195 0
1.75397081035854 1
2.10687281481637 1
2.02064855559278 1
1.77716890174733 1
2.16817738265918 1
1.97471019086801 1
2.14970653613781 1
2.02101311641692 1
1.79989447230188 1
1.6493897564629 0
2.21126835303451 1
1.80411386162542 1
2.18213098074737 1
2.13748735438288 1
2.18776565469925 1
2.04618424737638 1
1.90121300703087 1
1.83731799905647 1
2.1016696282939 1
1.90938716624977 1
1.98554575785746 1
1.90476644941278 1
1.88805764867546 1
2.01235240748918 1
2.32360979084364 0
1.87781963356063 1
1.87711145504952 1
2.01562914177374 1
2.09325261954526 1
1.78317947096741 1
1.97469499801593 1
1.91543299444194 1
2.25390887060944 1
2.13122988919813 1
2.00134446024266 1
1.65259151473281 1
2.01679397008367 1
1.58326181057675 0
1.86485572821118 1
1.71477328988528 1
1.71348694493958 0
1.87829814408033 1
1.95610487543477 1
1.85056878909063 1
2.09386900288096 1
2.02570253585559 1
1.85119096458247 1
1.96271712198575 1
1.95876454326854 1
2.29485065758575 1
1.96280193577143 1
2.11931096632419 1
1.64243125831287 0
2.35990086104164 1
2.38085182469162 0
2.04891269637113 1
1.93597943013508 1
2.33561716995976 1
1.68446393724425 1
1.88911167341213 1
1.80860747870071 1
1.83121487571757 1
1.91700398301106 1
1.88793999754004 1
1.87301305656199 1
1.88415816450986 1
2.14572849116405 1
2.06743843408661 1
2.27310263571396 1
1.97798481541525 1
2.01269360799656 1
2.1522688623599 1
2.11612086502134 1
2.30154110441763 1
2.10448288423976 1
1.79871592664429 1
2.04938570425612 1
2.0142706760992 1
1.81660938602407 1
1.98621602302596 1
1.91889689579026 1
2.12043772232015 1
1.95057449455613 1
1.71815194340542 1
1.97418701868661 1
1.74330040245775 1
1.75337771713143 1
2.05170927737342 1
2.34743516039812 1
1.72343469440813 1
2.05771383782661 1
1.97115358392773 1
1.84395856755985 1
1.64095591261875 0
1.92852747753603 1
2.13848867339541 1
1.81560076061855 1
2.29820883646959 1
2.01385484863347 1
2.02084762390907 1
2.14779835159694 1
1.86837501763957 1
1.88667046904517 1
2.08689502041262 1
2.21236559683201 1
1.89047284120595 1
1.82696301172859 1
2.01968843096576 1
2.06555373430077 1
1.99260262435922 1
2.23573768261137 1
2.30232307387088 1
2.00829602242546 1
1.70870088188207 1
1.82880836308663 1
1.89215575311491 1
2.18199387648732 1
1.68319480804976 1
2.10341977489251 1
1.89834365339184 1
1.77539372314805 1
2.0173769474927 1
1.75705793364395 1
2.42062515005698 0
1.91058144867546 1
2.05472963393167 1
1.95371572922363 1
2.29260567343527 1
2.02820044638297 1
2.03777539318452 1
2.24138913327533 1
1.8757296573036 1
2.02175209050803 1
1.91683933019937 1
2.24469049984963 1
2.24292036324505 1
1.968689142202 1
2.27160247843318 1
2.09068079275363 1
1.72794138519851 1
1.98091525112395 1
2.12594456794097 1
1.99617530707717 1
2.15409460886891 1
2.09354948540489 1
1.92976947526083 1
1.95037908055266 1
1.93716016860103 1
1.94649522651333 1
2.05366526606591 1
2.19300647320302 1
1.92723293292822 1
1.92853821629789 1
1.81007984619568 1
1.71331724513747 1
1.94454019903829 1
1.92183788535639 1
2.19564894654137 1
2.0050813933364 1
1.8993851765493 1
2.13896386098827 1
2.22352484196077 1
1.94907915318115 1
2.16141172567497 1
2.00176855229387 1
2.20670996422656 1
2.09600997455534 1
2.43873566397879 1
2.08289091020581 1
1.9296300844596 1
2.13302188594032 1
1.95046540005051 1
2.13593504048925 1
1.98675209420891 1
1.93201548211532 1
2.26599932129419 1
2.16014233646308 1
1.63282135834666 0
2.02677356139209 1
1.98001814585263 1
1.84913681840322 1
1.89546780767924 1
1.82667569483856 1
1.84996640437602 1
1.95160211376978 1
2.18714987758414 1
2.14839765542868 1
1.95360805693854 1
1.94345251875963 1
1.95833391472352 1
1.693725886589 0
2.2046563346522 1
1.88507393571393 1
1.85645822969186 1
2.05890320224047 1
1.86947029097186 1
2.25868956453815 1
2.03312399102943 1
1.95460049109206 1
2.01228320609018 1
2.26668344738205 0
1.92224768444725 1
1.74591990939132 1
2.25595593028444 1
2.18570080676709 1
1.96532155664277 1
2.33633459610147 0
2.34995037552518 1
2.04440640555737 1
2.00494679139314 1
2.10069262698445 1
1.89519539985149 1
2.20618046810453 1
1.95235907470755 1
1.99905018962048 1
1.87793091706182 1
1.95345586604271 1
2.15389803843656 1
1.91834889684119 1
1.98117425842656 1
2.14250553718788 1
1.99571074524321 1
2.09279241466404 1
1.96193497926267 1
2.1270945492517 1
2.08921130742661 1
2.18220726291562 1
2.15523451748823 1
1.74261101557664 1
1.83919272615951 1
2.00827734158338 1
1.54172174650733 0
2.12505126754267 1
1.91541447698067 1
1.94408262179412 1
1.99456044614764 1
1.96289084828446 1
2.00845192983834 1
1.78588093865796 1
1.93431112336834 1
2.20402718662112 1
1.98495477878378 1
2.16650174549777 1
2.32134871713167 1
1.90045439413806 1
1.9780744081744 1
2.07936003670306 1
1.8164000409566 1
1.87693732820985 1
2.13962709511016 1
2.03203103059189 1
1.93534157766308 1
2.08773752317254 1
1.76008825486876 1
2.17392701434892 1
1.9321356607644 1
2.01828838778163 1
1.79830604693929 1
2.18174962360068 1
2.01135769744785 1
2.15443618909195 1
2.17283331048725 1
1.9272838392268 1
2.05913426426202 1
2.00450924081284 1
1.95529440632969 1
1.76583301739792 1
2.19703111057967 1
2.05237572204943 1
1.95395820751735 1
2.18259875994562 1
2.11179900268025 1
1.78817181280945 1
2.02243291460395 1
2.24142046060968 1
1.90796462466085 1
2.01076151648077 1
1.88610300650747 1
2.08540186010315 1
1.65599019741706 0
2.22133363994055 1
1.6424315672501 0
1.71485118703289 1
2.05641219187955 1
1.96210621878961 1
1.78085482864224 1
2.0676442984571 1
2.2738108966195 1
1.78857168420689 1
1.83920045406113 1
1.98136874584585 1
1.84148530683131 1
1.96262065734038 1
2.0471494624036 1
2.40333260945675 0
2.03187384336223 1
2.09138706111633 1
2.13239773307368 1
1.81601951340226 1
1.91047861741876 1
1.97349842379103 1
2.11439498399118 1
1.99976959301824 1
2.22815992429877 1
1.8948722508452 1
1.95011813572506 1
2.0527524891486 1
1.86242437621061 1
2.11911824705043 1
1.93892337879014 1
1.96457440973095 1
1.87139787094503 1
1.72331449903542 1
1.9367460696265 1
1.81622484218894 1
1.82656174241007 1
2.02942087021453 1
2.17296399207534 1
1.9069636557787 1
1.91452089129383 1
2.13362658535155 1
2.07006831654639 1
1.99052661059254 1
1.9556739347018 1
2.07079114031118 1
2.16726115966626 1
1.70809451258896 1
1.86882964689311 1
1.93550299808982 1
1.92461883713348 1
1.97234877206925 1
1.7444895495375 1
2.20333208742685 1
1.94657775327118 1
2.0844878046941 1
1.76953583322658 1
2.22705686019544 1
1.91443467145354 1
2.30086005038336 1
2.08932098961568 1
1.75361337761277 1
1.59096379167277 1
2.24700320093821 1
2.23286571614936 1
2.38926795086334 1
1.80539191418635 1
2.05724476849285 1
2.19447321294035 1
2.10846157485299 1
2.00475737172211 1
2.10561801610524 1
1.981205195059 1
2.29874404171225 1
2.03332400553357 1
1.72767772966315 1
2.14504137876739 1
1.88334740165666 1
1.6517083301366 1
2.10517359028941 1
2.19858320455255 1
1.91217601062837 1
1.94993122413109 1
2.07396889136199 1
1.89789812398125 1
1.97896447579408 1
2.14307753483477 1
1.97209937955892 1
2.16593215729978 1
1.90905526773577 1
2.15437656420294 1
2.05637837454737 1
2.00832118973058 1
1.78816076414997 1
1.98534788792728 1
1.77470292530392 1
2.22429485052319 1
1.91593246448071 1
1.97057607728936 1
2.06970758693662 1
1.83532252986518 1
1.86877448679814 1
1.63002800445621 0
1.86712146866228 1
2.047546290832 1
1.77149253503606 1
2.02771077125862 1
2.17373257345891 1
2.15574296957645 1
1.93103643224162 1
1.68013038991388 1
2.27892845446519 1
1.98685550981732 1
1.84691422913565 1
2.04120995329334 1
2.04383738509585 1
1.9655283261061 1
2.00815980948597 1
2.06907714601791 1
2.27678074694936 1
2.15145396606666 1
1.91736418318127 1
1.71763400145615 1
1.83425990137699 1
2.13728940352028 1
1.8764218846148 1
2.18952882525297 1
1.85671343246175 1
1.64977277308386 0
2.17404613646806 1
1.74982824263867 1
1.99785536561888 1
2.32482456400587 0
1.81688505311727 1
2.18789248928943 1
2.24564467555115 1
2.07106465302832 1
1.86984355842221 1
2.25183533385943 1
2.15678554027259 1
1.96786822762743 1
1.92360496315179 1
2.08742948594803 1
2.01580993787349 1
1.82652953955304 1
1.93297843027656 1
2.07982548046482 1
2.10130092594691 1
1.87769819312587 1
2.04654979084864 1
2.23241515293083 1
2.11314193598652 1
1.93263352374753 1
2.13493309579347 1
1.98035016936773 1
1.98811261454349 1
1.83364250718255 1
1.9970407542719 1
1.94330103453035 1
2.14020152976843 1
2.10040558139023 1
1.80709974300122 1
2.16305835436363 1
1.90538121732351 1
1.94232017879773 1
1.85467523061811 1
2.04023493251807 1
1.88158966402079 1
2.16881911617945 1
1.80777412330148 1
2.06562780277963 1
1.9117065567766 1
2.31645803865963 1
2.02002815578421 1
1.89223356011427 1
1.93757140098627 1
1.94457361229969 1
1.98256457490746 1
1.81913503997266 1
1.80783776130852 1
1.96575972571314 1
1.97083739026714 1
1.60154844307935 0
2.28285751712105 1
1.93992872901838 1
2.2054068949484 1
2.14552956601449 1
1.89902580768784 1
1.74146442347875 1
1.8920999240249 1
2.0915251745799 1
2.12924737560412 1
2.07513214046964 1
2.07554565962819 1
2.11084974469293 1
1.89561735687208 1
2.00692177175032 1
2.05857284184359 1
1.97044390917779 1
1.97125473910788 1
2.29336373128545 1
1.92048340601343 1
2.3077936729357 1
1.914586480581 1
1.9153668556544 1
2.13303377389892 1
2.03420863579669 1
2.15944559359117 1
1.9065845016911 1
1.93713477418499 1
2.19166863184425 1
2.06727342752792 1
1.92204854589654 1
1.89625046099015 1
2.36338823772165 1
1.82802196534275 1
1.82761868738079 1
1.97538956827517 1
2.07051418324215 1
1.63014809977878 0
2.00390070774712 1
2.13872489532967 1
2.19164135120171 1
1.83922360137901 1
2.1293982139298 1
1.92343775972691 1
1.86049925742625 1
1.97330259933134 1
1.87630967762996 1
2.16609104152028 1
1.9238566893382 1
2.23417404079659 1
2.18001448253431 1
1.98103204422879 1
2.1317861836293 1
1.9712165624245 1
1.73953123723819 1
1.71750247778228 1
1.84399971503906 1
2.01301817901218 1
1.82548664075992 1
1.94525024117466 1
2.15672611513537 1
2.17130990121753 1
2.01222247569371 1
2.19574893283658 1
1.76864005651929 1
2.12179667063867 1
1.892246958954 1
2.04154183049656 1
2.02848643704109 1
1.89230774490091 1
1.96701287546951 1
1.86709036031418 1
2.21140852489587 1
2.07200864739186 1
1.88819521267094 1
1.86994767405596 1
2.1965149577191 1
2.05978133120247 1
1.84832322528564 1
1.96085382212129 1
2.04677518599301 1
2.18322183882137 1
2.33240425578766 1
2.14280590923631 1
1.71853893390675 0
1.96984078626603 1
1.87258622823871 1
2.13303706545609 1
1.81417385282494 1
2.16605837608009 1
2.27814485823624 1
1.90594063466392 1
1.84802915448116 1
1.96952103439535 1
2.01508387174149 1
1.69103634044889 0
2.03915125578822 1
1.88344451409082 1
1.81222919311093 1
2.12008075114491 1
1.91272008047122 1
2.35597663510883 0
2.23274567688003 1
2.08560521017649 1
2.18221725098366 1
2.0276140420996 1
1.78790279664025 1
1.92158938331348 1
1.98199764068644 1
2.22643547945337 1
2.05482222434428 1
2.03113080998917 1
1.81789342687298 1
1.84619454967022 1
1.80438977571214 1
2.33214269527081 1
2.19783205613237 1
2.11307408593872 1
1.95987633536609 1
1.88808491491436 1
1.97077205844954 1
2.07393161894723 1
2.07483429321102 1
2.28526614252566 1
2.01498619113901 1
2.00710611966383 1
1.729951562315 1
1.88792152460538 1
1.95594046171357 1
1.97313270571116 1
1.77712036649975 1
1.75582482729041 1
1.65046621040369 1
1.84807523063603 1
1.85742044137445 1
1.89985136198123 1
2.0568511896249 1
2.22333104202742 1
2.24661764930017 1
1.96827853939788 1
2.00674752008323 1
2.02074820339299 1
2.28941558245777 1
1.90382196657362 1
1.97693964061487 1
2.0176323506111 1
1.80627510018896 1
2.2623260808208 1
2.11012789368342 1
1.87462058222164 1
1.79155941991291 1
1.89489626048611 1
2.04158833904242 1
1.76881930005453 1
2.03020211496676 1
1.96894449433442 1
2.13310867486323 1
1.96943599119111 1
2.05517770297967 1
2.02295449405744 1
1.85978160199827 1
2.0935781336754 1
1.86077651110229 1
1.99208601534242 1
1.96199877288852 1
1.79038099816811 1
2.25084342843473 1
1.7594809771985 1
2.00937062930455 1
2.18934283994456 1
2.07213041625095 1
1.91920175731433 1
1.74673310110625 1
1.92155029351848 1
2.19619979926566 1
2.26429982124906 0
1.99699034911631 1
2.02556538105775 1
2.02902482083848 1
1.9452840254328 1
2.04716718773393 1
1.84209266146019 1
2.10126552137701 1
2.20550570386326 1
2.02489213021287 1
1.8329403586544 1
2.04695436294029 1
1.96617858177485 1
1.90146685112752 1
2.02843125546645 1
2.16606507818722 1
2.33414810611485 0
1.99779555830684 1
1.78240850168933 1
2.19935182180529 1
1.65901892025524 0
2.31257905069349 1
1.96100411628744 1
2.12277232405771 1
2.05831792634699 1
2.16833127471558 1
2.04100395981444 1
1.83279563967454 1
2.23117299077513 1
1.97711506755546 1
2.11687366383837 1
2.09817114608684 1
2.18141624685947 1
1.89285815925582 1
2.03567310390521 1
2.12756666667768 1
2.36461238285994 0
1.93980321752656 1
1.80954420832547 1
2.42951405921335 0
2.37499362623015 1
1.95911659620323 1
1.98110993232749 1
1.76201285228273 1
1.99287348817818 1
1.70364265782977 1
1.78516283906614 1
1.73242525523931 1
2.01908552476164 1
1.94315677673013 1
1.67388823774771 1
2.17123635673864 1
1.85019824975728 1
1.98262167343464 1
1.95177431779821 1
1.98436048416783 1
2.16301733687954 1
1.88718531046196 1
2.30860338307077 0
1.89394254589926 1
1.8743553074491 1
1.90561489300927 1
1.99214595319877 1
1.81411498748088 1
1.98808251684743 1
1.94063269145934 1
1.93348518877848 1
2.1134934671962 1
2.06522692716961 1
2.06586971922225 1
1.88190127973656 1
2.11796730526408 1
1.92651472154729 1
2.06208519468778 1
2.02965971510755 1
2.07111923020544 1
2.03648859994234 1
2.19318860823744 1
1.88029293654216 1
2.16137844681599 1
2.25564180651327 1
2.01218534436281 1
2.16997285369791 1
2.15056534495287 1
2.29832867752596 1
2.0336009612478 1
1.9222992961469 1
1.94585232485476 1
2.09772031275763 1
2.15055583058439 1
1.91508304479868 1
1.99455259302061 1
1.82286362015201 1
1.72898704147878 1
1.89202728625009 1
1.96862218487333 1
1.88248631811783 1
1.90809606382127 1
2.02854767175511 1
2.08296397269917 1
2.14349777219565 1
1.82275011552889 1
1.77083783476305 1
1.95011998987552 1
1.80238350001199 1
1.98706949224109 1
1.99231686745492 1
2.01127021231296 1
1.97953294061797 1
1.94847493474291 1
1.97049521489175 1
2.02473258196835 1
2.00835919942304 1
2.10512806283046 1
2.07974508156413 1
1.92651147765265 1
1.9026050507316 1
1.82930364483074 1
1.88246340096474 1
2.00181387503237 1
2.04888689098154 1
1.95899261842139 1
1.9845484539428 1
2.01125147359548 1
2.33290163564789 1
1.77516514022675 1
2.17200312468789 1
1.67404412982729 0
2.17061609006892 1
1.95536460715663 1
2.00279689130131 1
1.9112322479341 1
1.8841483392577 1
1.90295860979463 1
1.98388329288431 1
2.07161099318965 1
1.76276145376593 1
1.77003334517708 1
2.07926711567999 1
1.72104368463305 1
1.87880174628813 1
1.95989224058505 1
1.75907859952686 1
2.13001300906393 1
1.87851968223919 1
2.06406571056898 1
1.82295512815789 1
1.80630537673883 1
1.54886574895087 0
1.99406934163173 1
1.76378842490621 1
2.23994289713903 1
1.90468211578969 1
2.07373826082993 1
1.7958217944837 1
1.84926383511161 1
2.14018327319192 1
1.81132771230602 1
1.88198637606097 1
1.86694291661132 1
1.84852173930202 1
2.29674910862605 1
1.8536378253355 1
2.29505011578021 1
1.51464692091899 0
1.98701896982634 1
1.83413995006803 1
1.820566938112 1
1.72004832333939 1
1.96213015272748 1
1.77731156409035 1
1.9996885535434 1
2.10095719430962 1
2.16968914413478 1
1.9481807416933 1
2.10716462266097 1
1.93331250752055 1
1.79748072565553 1
1.98018301889681 1
1.98737863896344 1
1.77996394340475 1
2.00027926622898 1
2.01842876827765 1
2.25888489875219 1
2.1613058201245 1
1.74089741135212 1
2.19624128257328 1
1.82838777926197 1
1.8791047725155 1
2.23702102749467 1
1.81627555409166 1
1.95027244226035 1
2.04990800645784 1
1.95805886090486 1
1.96358398173548 1
1.61787482242938 0
2.05069498133974 1
2.53047231411902 0
1.7032496747303 1
2.2373265745604 1
1.96203506066483 1
1.70706404421063 1
2.02159502050144 1
2.00015227113725 1
1.93404298090272 1
2.32110660078786 0
1.86293023366613 1
2.03702331036861 1
2.01064810332563 1
1.83950482994777 1
1.87962490548736 1
1.83654779736793 1
1.84543549205723 1
1.79048024105715 1
2.19169788071773 1
2.16086923497049 1
2.09273137697012 1
1.98249898700416 1
2.23502595714824 1
2.05231441190295 1
2.41882421554861 0
2.13904541863019 1
2.09554298605284 1
2.01527783736217 1
2.10861497279157 1
1.93944728556429 1
2.26838614491276 1
2.01376420376126 1
2.01034077917324 1
1.9043564618411 1
1.80025192798983 1
2.02140288361045 1
2.01214925316439 1
2.11832837821982 1
2.09095041079557 1
1.98806933272055 1
1.89639924720487 1
2.19422259321102 1
2.11054124442775 1
2.05449543505681 1
1.89946572878458 1
2.13309455937601 1
1.96952352163334 1
1.91940258573308 1
2.02946193318131 1
2.03547884349886 1
1.98533939246111 1
1.94397728622932 1
1.96625884920165 1
2.03392441087863 1
1.9851861558172 1
1.81490229376674 1
2.32274813947247 1
2.20234684694949 1
1.99229916759585 1
1.76650398795007 1
1.8059125495116 1
1.96389926365703 1
2.01748695018038 1
1.65846997979547 1
2.04587113345179 1
1.37285280456206 0
2.18556994147108 1
2.15657228865427 1
2.43276517594785 0
2.00515438014232 1
1.91914290230959 1
1.92400655348786 1
1.81707675237687 1
1.88564150383782 1
2.32651858017608 1
2.05073447751081 1
1.81809433435688 1
2.05358235166168 1
1.75103094645789 1
1.67068923767077 1
1.69859042412913 1
2.10351006029959 1
2.1040468190694 1
2.11015949835979 1
1.93003533310519 1
2.46527537897972 0
1.82678952270965 1
1.82249172385733 1
2.03519666324272 1
2.04114865915937 1
1.92651047690545 1
1.81775432210509 1
1.98397355887045 1
1.87535248243132 1
1.84456825512612 1
2.14154127249093 1
1.92678568178508 1
1.94770969541044 1
2.00282039298059 1
2.09279618085509 1
1.93088175510642 1
1.7100722403104 1
1.99765144554424 1
1.92634560986146 1
1.82858937577076 1
2.08711701032521 1
1.90566690335252 1
2.15213305476426 1
1.93697201200519 1
2.01986558895896 1
2.19269938584163 1
2.04346282867266 1
1.97458626277664 1
1.93613581763467 1
2.14048493884153 1
1.92293521042066 1
2.0076255718832 1
1.98787027505002 1
1.98626911085691 1
2.1493882815423 1
2.22543866484757 1
2.0487637353096 1
2.02786578697989 1
2.18829273908414 1
2.02216925532875 1
2.25430777263322 1
1.64491050871383 0
2.09324940314246 1
2.36960053765799 0
2.22179756079695 1
2.0176246165325 1
1.84368960088735 1
2.1215294991042 1
2.31577725637027 1
2.13704649835194 1
2.04861295585072 1
1.86529731512268 1
1.81171921395898 1
2.31113493428951 1
1.9027882189319 1
1.99010079215983 1
2.38508647935319 1
1.92302201481987 1
2.27206837993904 1
2.03580361957591 1
1.85699804736829 1
1.91832033113031 1
1.75239480101097 0
2.00019938802969 1
1.77109021042198 1
1.65966833241888 0
2.04389882572321 1
1.6909406828375 1
2.01150136349586 1
2.30711740995938 0
1.92572135863687 1
2.09586198370883 1
2.00022555191066 1
1.9559898937011 1
1.98122250231167 1
2.06300656960935 1
1.9098810346031 1
1.99890612720967 1
2.25251853869183 1
2.21012953106134 1
1.89441104223525 1
2.00136056468868 1
1.88847523638766 1
1.85118322709402 1
2.17233480669544 1
1.9256096418962 1
1.93402411477593 1
2.14509502741861 1
2.0586432560539 1
1.75868153003923 1
2.06278017694933 1
2.16940417140934 1
1.50176995528659 1
1.92021990883554 1
2.04861587955994 1
2.04906047226059 1
2.06669420303833 1
2.01812101746055 1
1.6084573531837 1
1.98442831896938 1
1.90089072665128 1
2.2422890058902 1
2.32698188726652 0
1.93115132752695 1
1.98435211284127 1
2.18584298756479 1
2.01379038491568 1
1.84324795387286 1
1.99054040710488 1
2.32951192805015 1
1.94813425561499 1
2.00837517794264 1
1.6887470308839 1
1.9235399449199 1
1.83667588617491 1
2.03693282067905 1
2.09966395165265 1
1.92577251115017 1
2.08289953460664 1
1.50672318697964 0
1.91134155116574 1
2.02699635870912 1
2.15088908650691 1
2.23070510042026 1
2.04488895704839 1
2.11770973525476 1
1.90679637819438 1
1.87779812523355 1
2.15981380815038 1
2.03296551358677 1
2.20011760167335 1
1.96657363949716 1
2.1454925683841 1
2.20099115606826 1
1.72525361862902 1
1.83016225918302 1
2.19199487104824 1
2.14336122795194 1
1.9252482023923 1
2.13908084367187 1
1.92143042453412 1
2.23212125458836 1
2.15336219627474 1
2.19223786982683 1
2.00770633002541 1
1.6519037823319 1
1.86573058356828 1
1.96999604505524 1
2.03370532799366 1
2.04137142556045 1
1.88768972855538 1
2.55430297877855 0
1.9620836499683 1
1.8954934553367 1
1.94550842971979 1
2.10316741731683 1
2.25154622412063 1
2.58347113041673 0
1.90125216127689 1
2.28545106594119 1
2.10791519202998 1
2.05096533260784 1
2.08380207405997 1
1.74931259961825 1
1.65178201152445 1
1.96861192943388 1
1.69493411285371 1
2.29194722608519 1
1.84164602218785 1
1.73445148547259 1
1.79870103871985 1
1.92453020948602 1
2.07406384169654 1
1.94956151565577 1
2.09937862841557 1
1.94773102378522 1
1.81280059110472 1
2.06630417667698 1
1.93188138049405 1
2.18426504748799 1
2.06709784750924 1
2.0210714541019 1
1.86576912485579 1
1.7179585741246 1
1.98768150090924 1
1.82570501757056 1
1.89033887536834 1
1.94247793037964 1
1.920466913716 1
2.27862929249999 0
2.06955277582623 1
2.14517266969223 1
1.71240765731042 1
1.91484614218514 1
2.13341526518703 1
1.90883437411109 1
1.9321957461998 1
2.13179700751211 1
2.13674480590404 1
2.02944844957338 1
2.12812503429855 1
2.12899842400461 1
1.82562342228733 1
1.87706284128844 1
2.11313774064243 1
2.00412152911579 1
1.59649732698054 0
1.89692142447998 1
2.25458404064501 1
1.92432835700404 1
1.94444905541111 1
2.12328186010441 1
2.05516963863613 1
2.16218217068915 1
2.1629755535451 1
2.134104619218 1
2.02545496037215 1
1.75425817054165 1
1.85430129546643 1
2.14779372063722 1
2.25927253956824 0
2.08407581931322 1
1.87052710581885 1
1.7739901549596 1
1.9313647367954 1
2.42009412540802 1
1.7486250845463 1
2.32446112972145 1
2.4146980570704 0
2.07070591128463 1
1.88942638902658 1
1.90978054367178 1
1.9933546642364 1
2.09242883025928 1
1.97977284217134 1
1.96541891361734 1
1.85856602345845 1
1.90939502295148 1
2.30821124253511 1
1.83535321571953 1
1.88074688599233 1
1.85264998111395 1
1.68253450071608 1
1.77934889659724 1
1.85045347080808 1
2.19425303463495 1
2.03250815909875 1
2.00116696741248 1
1.82832533193258 1
2.1609882862483 1
1.63535607456956 1
1.92835307624714 1
1.67701522703777 1
1.86013281234253 1
1.89901071086989 1
1.84210484701804 1
1.74257278033726 1
2.03152117029001 1
1.9194126937403 1
2.05081375969873 1
2.0767694555161 1
1.7267636064693 1
2.03184445476792 1
2.01318623258315 1
1.98558248360144 1
2.07087629610017 1
1.94800367582871 1
2.07875971375109 1
2.10414633134194 1
1.91160136972438 1
2.11283269600798 1
2.04394898460161 1
1.9313111422217 1
1.87436336098311 1
2.16107767762769 1
1.69333889135249 1
2.08897115229717 1
2.27101159928737 1
1.99562979849215 1
2.05793418998752 1
2.01307468903892 1
2.15555542843432 1
1.99621889803106 1
2.10889443690074 1
2.26474195381745 1
1.83112829041693 1
2.04530759729022 1
1.82070880204691 1
1.98635211985474 1
1.87187148080838 1
2.27195144359652 1
2.10153137036414 1
1.94258245809713 1
1.99164671206087 1
2.05589717412756 1
1.725226355064 1
1.78297514874678 1
1.71334176047555 1
1.80628221541339 1
1.9093077085825 1
1.9456798787995 1
1.86541750000954 1
2.07221035052377 1
2.19687964831814 1
1.96220255120203 1
2.18060534927106 1
2.08578096266951 1
2.44055881389399 0
1.90035716528 1
1.95946397415632 1
1.72792481081428 1
1.93067241900648 1
1.75023323352462 1
2.0667413976254 1
1.9810719442606 1
1.69468225312259 1
2.06178084949083 1
2.11494227613369 1
1.96344413171309 1
2.00114314005704 1
2.34275851925676 1
1.76160310258757 1
1.57039000038934 0
1.96750134117598 1
2.50320488333065 0
2.18787524032221 1
1.83328261135778 1
1.95786422176708 1
1.80587462940851 1
1.93203249856224 1
2.15879954034387 1
2.13123340725333 1
1.96336583999921 1
1.80096479034358 1
2.15816093841404 1
1.93738631815924 1
2.02087427064229 1
2.01283409266198 1
2.07189546987874 1
2.07139991381105 1
1.54067108042579 1
2.06628405297947 1
1.93065447189875 1
2.11175886298336 1
2.0590363617985 1
2.14143507396663 1
2.19774637337666 1
1.80501555145014 1
2.3937924918813 1
1.51445873814228 0
1.95131240934061 1
1.84700629334089 1
1.97504971258116 1
2.09657856222523 1
1.96014574683967 1
1.75426171129284 1
1.89444718839212 1
2.18038015878964 1
1.77487233961236 1
2.04932697922877 1
2.00701984359607 1
1.93100483802756 1
2.18861363532859 1
2.11133406430288 1
1.79956218828912 1
2.1505002900438 1
1.80106413361501 1
2.00267877029105 1
2.22415242790912 1
1.76427346043324 1
1.98084784261115 1
2.10639355437928 1
1.82555544334449 1
1.98282943357612 1
2.34139265873832 1
2.01098442694431 1
2.11367127183707 1
2.14791282411569 1
1.75737733641391 1
2.06653459269726 1
2.32913667652979 0
2.26330983531178 1
1.67934046464022 0
1.82721447727279 1
1.84859904607705 1
1.91465812640281 1
2.10967639440342 1
2.17695941414203 1
1.6931375628797 1
1.81344665962739 1
2.10790934841739 1
2.32729094669603 1
2.21637294397636 1
1.88764776009853 1
1.77065307440188 1
1.57241980821711 0
2.15699864623932 1
2.16162429840237 1
2.18413467131874 1
1.78957818270665 1
2.17717856208628 1
1.60265495994117 0
1.61614025802541 1
1.83805045419783 1
1.99542122925735 1
2.18589392291644 1
1.89256099828945 1
1.88455076207638 1
2.5331196728951 0
2.17265314859367 1
2.22460479868681 1
1.9134506827985 1
1.59788409979889 1
2.31898910443819 1
2.1506034183465 1
2.12169947014446 1
1.8393117614967 1
1.97092208548625 1
2.032357332887 1
2.2008451328334 1
2.26381833859721 1
2.10892107616047 1
1.83616121111177 1
1.96054774939151 1
1.92840080017503 1
2.03825970817137 1
2.1515704177999 1
1.99663631897466 1
2.185260167218 1
2.2267660736281 1
2.0880535661901 1
1.76823574802777 1
2.13722800445227 1
2.2764534654941 1
2.31380496559239 0
2.07953576896729 1
2.30826181867825 1
1.92455310159516 1
2.19482152041813 1
2.19301752871548 1
1.77935120449673 1
1.78240942504382 1
2.03618968736059 1
1.96323186514933 1
1.98317837336691 1
2.12220294621108 1
2.09339928460543 1
2.28635672827496 1
2.11256747023728 1
2.04138260688006 1
1.83665676042722 1
2.32324156042024 0
2.00884668878534 1
1.90536178322927 1
2.17598821638663 1
1.92306376204481 1
2.35641311124678 0
2.19147664813066 1
2.18930497467518 1
2.12056726940868 1
1.97009319966735 1
2.09405987247056 1
1.65371119035517 1
1.80890324213633 1
1.77702230915428 1
2.03049092534767 1
1.85335364024934 1
2.11062277591803 1
1.92839453797469 1
2.16783413873381 1
1.93950418235878 1
2.03887411466939 1
1.64341415503481 1
1.93728635257453 1
1.86678984338067 1
2.04872654904941 1
1.96401132158524 1
1.85234541564198 1
1.99087244784189 1
1.91773810201819 1
2.04316296117629 1
1.69211119574923 1
2.04082754516942 1
2.05579745296758 1
1.82387350432376 1
2.01444810279356 1
1.99037985851859 1
2.07842474266594 1
1.97332666698012 1
2.21437814071012 1
1.71635656363588 1
2.01855789427409 1
2.04019191801506 1
1.99868258824957 1
1.83945975104617 1
2.03079835922112 1
2.09160598974893 1
2.02026694643038 1
1.84462701636077 1
2.11103430178016 1
2.08238530379808 1
1.88499699682692 1
2.3356066482572 1
2.11325857558222 1
2.06978594734302 1
1.88045598861573 1
1.86202782093442 1
2.15845176955646 1
1.79185056595152 1
2.14821175032313 1
2.32567746317849 0
1.87526942054109 1
1.98804865049989 1
1.93601719156999 1
1.97175466772423 1
1.89836292273819 1
1.91324917329682 1
1.99683617298725 1
2.24809371869597 1
2.2856817197962 1
1.94243793657174 1
2.09903744108478 1
1.71810288380089 1
2.11835097620325 1
1.70250707148925 0
1.84903496988623 1
2.00211531604026 1
2.05109709711408 1
1.96390225394666 1
2.08378180242701 1
2.08326969694684 1
1.84047978150344 1
2.08670637505652 1
2.3502072570836 1
1.85157390820255 1
2.0591687240657 1
2.04304495477849 1
2.239970886732 1
1.97530538591189 1
2.03446063671765 1
1.69715192895078 1
2.04045056280655 1
2.05477482696466 1
1.75315543766339 1
2.11259044307238 1
1.94493903336517 1
2.19541615296121 1
1.93798802616279 1
2.06718057936185 1
2.08933978755957 1
2.29268516344484 1
1.86027089091634 1
2.09081457012311 1
1.94357834259566 1
1.97327676774697 1
2.46747233701524 0
1.99139758094549 1
1.78073039203145 1
1.98024395859172 1
1.87616730105722 1
2.24434912265686 1
2.04231881123276 1
1.93521281608588 1
2.22637467475387 1
2.096779445335 1
1.73829495581189 1
1.83511338079683 1
1.96544238201545 1
2.01785853691188 1
2.18534606783312 1
1.89793374828311 1
2.03376560755198 1
2.09060304304687 1
1.89618284312821 1
1.93468437088487 1
2.29348551531588 1
2.18539122250308 1
1.96277100123645 1
2.17476156132777 1
1.85711762475732 1
1.76986199668929 1
2.1274232797298 1
1.98436510184003 1
2.06122988854518 1
2.16583554024347 1
2.17353117155112 1
1.94519698100566 1
2.11659184290225 1
2.04162991070741 1
1.771691113545 1
1.85962862293982 1
1.90644891394359 1
2.27319208616185 1
1.97907447118239 1
1.95409991587334 1
1.70894815167988 1
1.96823949224094 1
2.2775507419155 1
2.02131131830205 1
1.80760651440376 1
2.08498549169084 1
1.99263332062981 1
2.17526979817854 1
1.84032212540047 1
2.03231553696699 1
2.00916624123708 1
2.03779816148364 1
1.87545560612027 1
1.90541074421501 1
2.37129600569118 1
2.13392243400006 1
2.09124984701713 1
1.96949383492803 1
1.88815126190979 1
2.2992921443722 1
1.9964853844932 1
1.89988671898841 1
1.92771267320093 1
1.84459248631107 1
2.15436154516107 1
1.89226982565573 1
2.19409330162978 1
2.04696334716601 1
1.88777795513738 1
1.9760152674306 1
2.2815185138863 1
2.26091600061111 1
2.0607212634283 1
1.76943754056201 1
1.82691133869708 1
2.13386391040938 1
1.92176451854253 1
2.19559405619975 1
1.93045026967301 1
2.32506064141277 1
2.0314055865376 1
1.90516936815696 1
1.70854427747316 1
2.08725799131983 1
1.95146933013596 1
1.93598632549597 1
2.20441758888081 1
2.37175960283429 0
1.43862205038385 0
1.80837029927865 1
1.7005898799101 1
1.98650172441362 1
1.63359794630547 1
1.75227020720585 1
2.30276064082143 1
1.9277181909564 1
2.18790076306853 1
2.03625309938897 1
2.09201965051939 1
1.98977780571384 1
2.36765997443188 0
2.13488232122776 1
1.96490993788704 1
1.89095910543778 1
1.8931433993171 1
2.02720171226795 1
2.14373137237696 1
2.09028992721887 1
1.92956941595492 1
2.17438359179979 1
1.91906300002208 1
1.93328847532692 1
1.97300085842671 1
2.23795302623698 1
2.0393125552467 1
1.83323644963692 1
2.07372684533918 1
1.97572872882238 1
2.09148924071991 1
2.29534599572226 1
1.77999936245624 1
1.97481163792034 1
2.07914158907556 1
2.17918050808779 1
2.24941169196378 1
1.86425293402999 1
2.05365350635607 1
2.04570038383147 1
2.09408730519505 1
2.2193775836702 1
1.80705625819747 1
2.08056773742481 1
1.74815723321755 1
2.27667424586034 1
2.12896817900307 1
1.99830359715446 1
2.03870017220219 1
2.15082555123296 1
1.67132804431438 0
2.18497922921593 1
1.91435515514761 1
2.13862710837652 1
1.73539435670762 1
2.07691989417961 1
1.89899218660402 1
2.14397126083758 1
2.05079643025646 1
1.94982403395667 1
2.0783860292457 1
2.05632227397139 1
2.23132767849905 1
2.11603285297527 1
1.88769031655988 1
2.02134912512702 1
2.08921913688018 1
2.22585649493231 1
1.85324856164123 1
2.12055594407162 1
2.11800354764708 1
2.43373556373714 1
1.82045609123998 1
2.05170662687409 1
1.98941561892599 1
2.09956215821813 1
1.77077681507496 1
2.35506622541634 1
1.99116222755354 1
1.72914846635632 1
2.01351983637064 1
1.90599804875294 1
1.9690393575232 1
2.13632379954865 1
2.18321019493653 1
1.91345834238359 1
1.99700874929391 1
1.90029680345345 1
2.3796577085041 0
1.87651761411525 1
2.06932114422939 1
1.81873050225607 1
1.82480015073321 1
2.28962285712417 1
1.85839310575038 1
1.85568350363956 1
2.18351752118348 1
2.20198349287908 1
2.15074705369711 1
2.0424711475403 1
1.94217110928933 1
2.12204775513548 1
2.13325596483535 1
2.01107717721939 1
2.04318678023703 1
2.09434161254564 1
1.59271503482367 0
2.08416668955963 1
1.6767890599233 1
2.03399179951931 1
2.02919803276971 1
1.97887572206537 1
2.19232485246225 1
1.60273381152123 1
1.98944249495801 1
1.97245927474376 1
2.01199188517149 1
1.9718040792847 1
2.10292130481926 1
2.17890505969889 1
2.17211591840869 1
2.06275953740566 1
1.82601342971028 1
1.85920051672326 1
1.78067930411468 1
2.09008727314184 1
1.82065835078214 1
1.97664336223004 1
2.01429474187888 1
2.03528259666007 1
1.95837723783221 1
1.98185180479815 1
1.88620136827233 1
1.96117566023031 1
1.79849762252643 1
2.11292387062171 1
1.72228084574892 1
1.79437323394936 1
1.83787076384601 1
2.12139923869589 1
1.79224726802803 1
2.07342146270691 1
2.2674622409959 1
2.03617526160303 1
2.06715878604675 1
1.96976755751664 1
1.87061107027101 1
2.29568336023192 1
2.01858370236159 1
1.98570901636025 1
1.71037167921622 0
1.84882349831128 1
2.18784016725858 1
2.08011331743146 1
1.93451156963327 1
2.00692728575954 1
2.31039340474784 1
1.95327356912342 1
2.17567370530724 1
1.9132644261299 1
1.99725268015606 1
1.75592633691165 1
2.10890089028893 1
2.19572471300067 1
2.02413999509037 1
2.01620506241106 1
1.99775341470885 1
2.25416507744155 1
1.98579701875943 1
1.99576434806137 1
1.99846499621125 1
2.00586555939908 1
2.07965855138764 1
2.04508755927524 1
2.25366125345297 1
1.74246667894918 1
1.85512486994092 1
1.70465515927716 1
2.09528115429347 1
1.91901401870739 1
2.08925884131504 1
1.70961843683466 1
1.99424645548887 1
1.9443656864525 1
2.12117940889941 1
1.71126850894335 1
1.71561676436543 1
1.78246912663877 1
2.03052788091702 1
2.21576371581904 1
2.23638754700892 1
1.77105453720377 1
2.32153658193886 1
2.10348142409139 1
1.94147494494923 1
1.89649676540117 1
1.91935296828174 1
2.01494827038909 1
2.02201904516614 1
2.09494311645685 1
1.9226816236681 1
1.8853375163429 1
2.14880133114067 1
1.77115476760258 1
2.11656372980357 1
2.07960773639557 1
2.17888718974159 1
2.16725618474476 1
1.99883462607685 1
2.01868263044191 1
2.23798392442889 1
1.89001135455097 1
1.85221960300225 1
1.97498692530095 1
1.92711095610399 1
2.21968797787429 1
1.77993400272811 1
1.92663692529809 1
2.09933843919485 1
1.71338670433246 1
2.13395550266692 1
1.93865910512057 1
2.33819380417093 1
1.72648867966926 1
1.92734559301495 1
1.70307815611653 1
1.91265902193717 1
1.88010829458821 1
1.93201957656233 1
2.30509453237113 1
1.98995156106227 1
2.0626633278382 1
2.09872778585004 1
1.80632146026794 1
2.01979896943302 1
1.92647427110767 1
1.79149395334267 1
2.18717909896599 1
1.90501927107663 1
1.89826743751637 1
2.013374262969 1
2.24039007128542 1
2.15379375109689 1
2.00547259450227 1
1.75694499574064 1
2.12675655847735 1
1.9152172277851 1
1.90953560440301 1
1.85546447133873 1
1.94053876858625 1
2.03967308316885 1
1.91427580873657 1
2.00755640296642 1
1.95887306847503 1
2.03435935366678 1
1.78953468770898 1
2.05497713768238 1
1.96556052877494 1
2.3265882805155 0
2.03121714459532 1
2.03895539153492 1
2.18449774711687 1
1.72676881370396 1
2.08017594015637 1
2.01941984053191 1
2.09042129202545 1
2.50673715147704 1
2.21193528356947 1
2.27167440816355 0
1.76625020145589 1
1.97655770111812 1
1.68468598092018 1
2.10382383086854 1
1.71443470891344 1
2.03291534158297 1
2.41145592777881 0
2.07351061288366 1
2.00743702557021 1
1.8806109669791 1
2.17205437959021 1
1.91730428249246 1
1.91628868645867 1
1.86468031846796 1
2.02097369609516 1
2.04404915017527 1
1.5823336012746 0
2.01296792901677 1
2.17533275519729 1
2.09592349945931 1
1.92712892921534 1
1.98227990806875 1
2.17016889113267 1
1.90938568968122 1
2.05517818470827 1
2.0875348862559 1
2.16397259990537 1
1.75192041410044 1
1.86585969315956 1
1.87274967718435 1
2.17953945400415 1
2.09036854584916 1
2.07075682127147 1
2.18319930497182 1
1.75823894506898 1
1.81570340474854 1
1.99804264465053 1
1.88845537681986 1
1.70638150182427 1
2.18967103090879 1
2.23853458535146 1
2.02454979108621 1
2.36791197603802 0
2.00075151112186 1
2.02619418582827 1
2.26410348198268 1
1.97287339894494 1
1.43353878864229 0
1.86068131103496 1
2.06017537905205 1
2.01125585513547 1
2.02033835616565 1
2.02367687094333 1
1.84230193049824 1
1.92979157612913 1
1.9155389170515 1
2.15201224873553 1
2.44048645180058 0
2.15251532317774 1
1.73848737026531 1
2.05888875305596 1
2.07612817583709 1
2.02133295304564 1
1.72298419137082 1
1.73304886330131 1
1.94308678251859 1
2.22839358076207 1
2.27684264687108 1
1.82148025076369 1
2.00544749802857 1
2.06889202438758 1
1.94313675916448 1
1.87964331703509 1
2.14042479208413 1
1.91987752022532 1
1.87766089668278 1
1.97593598241943 1
1.89162094143829 1
1.9985555814924 1
1.95464813617893 1
2.01657441502076 1
2.14071242627765 1
1.79525502478133 1
1.78643731711799 1
1.88906259421369 1
2.41651993358791 1
2.07789078234579 1
1.73181895246362 1
2.30551536057104 1
1.78221257102941 1
2.22903247100925 1
2.16454973020824 1
2.18322350154272 1
1.98668259944161 1
2.08040353458168 1
1.83410367776349 1
1.73516189352571 1
1.91153509328626 1
1.83543285818005 1
2.10215206288105 1
1.97277819043477 1
2.03957456166287 1
1.94852816215495 1
1.9492198846052 1
1.98556738716754 1
1.82631848502889 1
2.21667870776788 1
2.05672539499457 1
2.18425423367205 1
1.95561688091121 1
1.87126117495622 1
2.18847817069152 1
2.0934616636275 1
1.92836771877842 1
1.84221446533389 1
2.34473903609516 0
2.04185073730566 1
2.22455427211527 1
2.22982726162703 1
2.19944202536644 1
1.95068950836839 1
2.14494257145166 1
1.95032739657401 1
2.10734254963835 1
2.01747722272899 1
2.24285103098574 1
1.92644452803637 1
2.13117192291333 1
1.70130101088199 0
2.05315396575379 1
2.05523665769664 1
1.87803773687442 1
2.03811364804255 1
2.15483159252533 1
2.0960362067406 1
1.99568709518633 1
2.01753537738792 1
2.1538965118227 1
2.15116870381184 1
1.94731507050945 1
2.0683382234459 1
2.01051823915511 1
1.92743353085996 1
2.0687195740172 1
2.23183407694132 1
2.05670602369724 1
2.17401509688459 1
1.93912851396674 1
2.20753523976845 1
2.20807624742833 1
1.93012650913351 1
2.19025018106633 1
2.07582958797728 1
2.00318218006371 1
2.24599330377456 1
1.92039652091876 1
2.15531086360587 1
2.19972236937595 1
1.63457176163944 1
1.89786765602018 1
1.93168121198092 1
2.07219573778283 1
1.99223080674484 1
2.33372900228087 1
2.20036395649477 1
2.12054403272905 1
1.89279327915158 1
1.9554254544509 1
1.9548814570178 1
1.77023005599875 1
2.23299233074696 1
1.71562092565189 1
2.09206886538353 1
2.03007909684093 1
2.2405222602625 1
1.99079327751226 1
1.95121235645397 1
2.01345024774033 1
2.09704556538128 1
2.08998247697499 1
1.96800990791927 1
1.92747239554815 1
1.8680034314081 1
2.13412317933032 1
1.68151022093841 1
1.90292293455579 1
1.95882778363242 1
1.72579871429132 1
2.21420994148428 1
1.95518204463735 1
2.01523097170607 1
1.83084055282601 1
2.07751327509422 1
2.14140363848245 1
1.63602734472552 0
2.03158406247245 1
2.41486829116655 0
2.18305388661677 1
1.89465747605318 1
1.95954859344057 1
1.96518182181141 1
2.13650567260884 1
1.82376525610401 1
2.06487440469338 1
1.86508150505845 1
1.91205002078854 1
2.26314534179253 1
1.99494356576047 1
1.82220764579409 1
2.09391226899128 1
1.96399536191621 1
1.76617077417387 1
1.77478662839962 1
2.00071272406196 1
2.37014763989834 1
1.69982754222933 1
2.16263344183824 1
1.93756474506937 1
2.02836929825315 1
2.10266816029806 1
2.05364846279668 1
2.00887676926719 1
1.92399861408362 1
1.96629317401513 1
1.93824867153605 1
1.91944959586764 1
1.87944076115947 1
2.0828720837147 1
2.05698672072194 1
2.27708942653972 1
1.93737601615208 1
2.04895519261873 1
1.84204340615094 1
1.96778016764774 1
1.78417860965858 1
2.11609841595964 1
1.8908280323226 1
2.06344866028869 1
1.95971634944576 1
2.0268390756404 1
2.09632764155058 1
2.1550383769294 1
2.0254772686402 1
1.82458228271188 1
1.85356170684689 1
2.12443510213023 1
2.19228865484771 1
1.92816264256699 1
2.38610472456452 0
1.87865164916389 1
2.08871917508638 1
2.04274369182625 1
2.1043514981576 1
2.08367342558173 1
2.24556322109392 1
2.08963200527097 1
2.31205302963549 0
2.17878863299189 1
1.88245286134437 1
1.92765955603573 1
1.89015520990615 1
1.8875097323517 1
1.81899612386775 1
2.23794469557798 1
2.1976976057908 1
1.63627713861582 1
2.04486809365236 1
2.42585548441475 0
2.28571272490513 1
1.76634261096448 1
2.12163021100928 1
1.81201621406363 1
2.05697593478659 1
2.09394056870308 1
2.1510828989085 1
1.79121274108675 1
2.20056195077682 1
2.23765309936396 1
1.90901402035174 1
2.08614658819978 1
1.88446332538268 1
2.06027891447347 1
2.08356056863883 1
1.65405019919994 0
2.32548749114961 1
2.03879326539701 1
1.94822884782263 1
2.22920132976643 1
2.06620915863782 1
1.97042311460463 1
1.83109227828814 1
2.28325801230761 1
2.421482603258 0
2.16860911411259 1
1.94741391916797 1
1.88853050157227 1
2.04700728445769 1
2.13292101928667 1
1.8423688052094 1
2.01717669954762 1
1.94527583028799 1
1.94454624325971 1
1.83699016527824 1
2.18308293328689 1
1.90254268222732 1
1.66865202795537 1
1.97517426496331 1
1.91905388650154 1
1.77064903872884 1
2.07940102034428 1
1.70755639224112 0
2.18887183975618 1
1.98348472444957 1
1.92766733525588 1
2.26485639459793 1
1.94905145580265 1
2.07432899700506 1
1.87741508893097 1
2.09591942533049 1
1.58913502540065 1
2.05681416869573 1
2.0495794631957 1
1.95373265014674 1
2.04927424657201 1
1.92175439781009 1
2.08863545890452 1
1.78781324790882 1
1.8888442207731 1
2.01801746090977 1
2.04287763939052 1
2.26131152821126 1
2.1945357390764 1
2.05331483909009 1
2.27331338547673 1
1.94598727267369 1
1.83469599563159 1
2.04185104382042 1
1.84751204628836 1
1.97105279442591 1
1.79130831261161 1
2.03554765839975 1
2.0422249260801 1
1.78410281771396 1
1.99784637604313 1
2.09063859984314 1
2.12714544639282 1
1.92126153691069 1
2.05633500423715 1
2.04682538789339 1
1.74298219354387 1
1.900394902868 1
2.27228451765441 1
2.00537979235595 1
1.98315079127347 1
1.60733472617746 0
1.93919479347005 1
1.85102526097794 1
2.14496773719816 1
2.02259513839281 1
1.9849678336912 1
1.81300261870944 1
1.9879588532708 1
2.12422407267724 1
2.25273592265337 1
1.87366557232549 1
1.99167155803668 1
1.95646626298664 1
2.15186386669634 1
1.94299551731673 1
1.82064842370564 1
2.36458747458628 0
1.81797449359159 1
1.75394691228655 1
2.10508824072895 1
1.80651936364964 1
1.91610236412496 1
1.98568153594834 1
1.94328380360462 1
1.85650137179575 1
2.07818265950369 1
2.06906249776221 1
1.98677716914025 1
2.14771916823264 1
2.23599517437053 1
1.7077325516866 0
2.08686999695981 1
2.15805033781201 1
2.12511809273229 1
1.80553525850662 1
2.25144693998368 1
2.14339557577446 1
1.9618399945193 1
1.99437319859326 1
2.35520808733608 1
1.90035572774373 1
2.07315957762615 1
2.37030371865226 1
1.81315067977465 1
1.97447518833194 1
1.80052643677914 1
2.21602147193227 1
2.09853020224371 1
1.95933846227717 1
2.03657172833935 1
1.79590354233327 1
1.69379471686637 0
1.84719236839967 1
1.91897066955362 1
2.14504595677928 1
2.0432557343752 1
2.2477585313121 1
2.09266128941097 1
1.59180177819002 0
1.90079643749562 1
2.27691665774954 1
2.05100231380194 1
2.21956588245917 1
1.98410155987827 1
2.26383072349196 1
1.68938510717486 1
2.17977639906722 1
1.59015832627763 0
2.07644942063668 1
1.98767250534146 1
1.98073432834793 1
2.07717004296227 1
2.11217833055819 1
1.83714469620619 1
2.21278658148116 1
1.93244810092866 1
1.96224848316025 1
1.91432086867726 1
2.21102793369776 1
2.04006219491937 1
2.35372324507914 1
2.020888875912 1
2.00364476930407 1
1.99601520069423 1
2.07238270753478 1
1.95556751180614 1
2.20732607910203 1
2.19104806716506 1
2.251727682965 1
2.07354845442092 1
1.68392226091382 1
2.04891068276925 1
2.11188826588688 1
2.10386850129966 1
2.26363858069411 1
1.72634528820703 1
1.81951573644968 1
2.17318295517916 1
2.16943337269414 1
2.20355313265891 1
1.83563065441197 1
2.08273542672827 1
1.99356997584066 1
1.70689689650271 1
2.03333614208911 1
2.00589582952301 1
2.15446400766759 1
1.82955002898866 1
1.99819469007053 1
2.28663631848866 1
2.11820638171672 1
2.02935431285354 1
2.17244153584875 1
1.98909271404083 1
2.00573353873753 1
1.78445246702457 1
2.25300923184098 1
1.81865160989106 1
2.22302870060703 1
2.02157928800607 1
1.76564077779708 1
2.34140088317486 0
2.02852354940071 1
2.01576593038344 1
2.07742037409012 1
1.87395899287496 1
1.88856063862151 1
2.22642341599397 1
1.90456742825376 1
1.9338008746408 1
1.92592697404776 1
1.90538750182034 1
1.92611389588423 1
2.29348219918276 1
2.00809497182163 1
2.28387771371594 1
1.90931900522289 1
1.98417798100065 1
1.69055828884976 1
2.16956737106988 1
1.94443252362841 1
2.33363339972157 1
1.94874250730377 1
1.84190311692041 1
2.15221769225557 1
1.90894130970218 1
1.8306211415035 1
1.99089529242256 1
2.1767823559984 1
2.00289926019349 1
2.04856218092807 1
2.22335619002905 1
2.05140379231487 1
1.7601574843561 1
1.77212499508307 1
2.11331668811749 1
1.90729742583445 1
2.13890551964164 1
1.93223244165701 1
1.96780749321787 1
1.94245650920724 1
2.04224104747579 1
1.6817701601807 1
2.06929465313571 1
1.95865083412314 1
2.00741447137033 1
2.00240783956906 1
1.90653381626949 1
1.95295259086891 1
2.11076211903844 1
2.18181361791861 1
1.99133011705262 1
2.18040824707996 1
2.16592636914033 1
2.03136074283398 1
1.94185450921334 1
2.13727114674458 1
2.00766587543846 1
1.94504445488603 1
2.03624118328321 1
2.01874640521239 1
1.91251686969844 1
2.10397449409509 1
1.80625118348096 1
2.10237590436961 1
2.03697975282281 1
1.98220752073735 1
2.2010253524563 1
1.93404153742906 1
2.1865643725889 1
1.7941588601299 1
1.8561191487183 1
2.24406028946783 1
1.80406201842061 1
1.95694104292501 1
1.87274146928749 1
1.98865069339701 1
1.90990769539662 1
1.81476516672926 1
2.05348011879189 1
1.78771727925735 1
1.56108003882538 0
2.38067034577098 0
2.26524368494645 1
2.14061079366844 1
2.20376632743889 1
2.08199032369556 1
1.90920209878832 1
2.3309112038266 1
1.94781461559984 1
1.79888737158858 1
1.8845418078952 1
1.94813448617282 1
1.94087023106638 1
2.18755619288007 1
1.77563985865704 1
2.24427161355985 1
2.21664352677522 1
1.97367336748999 1
2.3530314243002 1
1.92627517050548 1
1.78366069078697 1
1.6802589892364 1
2.11061314788917 1
1.89963493484189 1
1.77753248998089 1
1.92688042503188 1
1.98249712955963 1
2.04361920079591 1
1.82534125068515 1
1.97399574219109 1
2.1426063442439 1
2.17440645238043 1
1.82887000455512 1
2.10563347961284 1
2.18367778996281 1
2.31199688141379 0
1.88940760904682 1
1.9143891575819 1
1.8068023660052 1
2.15462922199523 1
1.86021837547752 1
2.11696070225227 1
2.27177511557809 1
2.14954988415965 1
1.93757420751081 1
1.90230239607058 1
1.82182282290804 1
1.83060260212247 1
1.94077892863031 1
1.75658913896589 1
2.04521235564998 1
1.89255310029603 1
1.94268760594572 1
1.74214148310577 1
2.21324786657304 1
2.00527544612848 1
2.01233600293428 1
2.19632756531358 1
1.95281591848269 1
2.18400400320777 1
2.19353109847906 1
1.88378488992033 1
1.63166190538933 0
2.0406480142769 1
1.63032016492389 1
1.84514210806913 1
1.96572458648688 1
2.11979007192729 1
2.11052406598554 1
1.7827025612711 1
1.92141034728195 1
2.0648662809588 1
2.11036261723761 1
2.08328401091687 1
1.88634474342742 1
2.15927072192656 1
1.88298634354446 1
1.77491771833767 1
1.89729233793202 1
2.25619341207398 1
2.00651817167552 1
1.76243576164577 1
1.95850745124914 1
1.84687342118536 1
1.87225303196914 1
2.13976534019369 1
2.01464813864266 1
2.08909168624504 1
2.23567679705541 1
2.0582773729403 1
1.93574747390391 1
1.68131666653274 1
2.11537658347081 1
1.73958144436524 1
1.84385269116325 1
1.99288400299285 1
2.01465355881799 1
1.98404465620017 1
1.92346069618054 1
1.74744900522012 1
1.83236140373874 1
1.90956277160361 1
1.99274319175386 1
1.89019384457743 1
2.07216261989273 1
2.1447617387218 1
2.078978098586 1
2.01470172561066 1
1.80976443422837 1
2.2549076491751 1
2.05867292217302 1
2.02329561825299 1
2.41384436553685 1
2.24814798082181 1
1.79200609310052 1
1.93808352019649 1
2.02201720114559 1
1.91119482981658 1
1.82529356784649 1
1.96310430427688 1
2.04111060073296 1
2.35837524957826 1
1.81227745697668 1
2.01814980834054 1
2.39217538036943 0
1.66355355884783 1
2.2024737470494 1
1.99839418275048 1
2.11929141886931 1
2.21785234137502 1
1.96884248673762 1
1.9350348758339 1
1.9900505711788 1
2.06481739590336 1
2.01226108431623 1
1.82900161006413 1
1.71962090932199 1
2.09598521948376 1
2.12471922690518 1
1.91086422093366 1
2.28869665164707 0
2.25448192271874 1
2.17006336991481 1
1.99507120193362 1
1.97838513684796 1
2.05619038809023 1
1.52409911888717 0
1.91761109401035 1
1.88277830113721 1
1.98578357776597 1
1.72967615194125 1
2.07626340086108 1
1.91379294993499 1
2.06522847642739 1
1.86548074499593 1
1.61245946242154 0
1.68642877457414 1
1.84927133048496 1
1.94623986974462 1
1.84234976434764 1
2.23193422065612 1
2.11971115287801 1
1.65722275142457 0
2.14646637616436 1
2.17322857037021 1
1.77283979201462 1
2.25262026897771 1
2.18647531078009 1
1.89402091346508 1
1.90099105943608 1
1.859890708942 1
2.11397056942065 1
1.88068487243763 1
1.77745230389893 1
1.83741361685915 1
1.97866416298775 1
2.3144067061137 1
2.0489453936721 1
1.96677406841901 1
1.67871046740104 1
2.12395917956625 1
1.9751639164347 1
2.22805847816196 1
1.84129069318633 1
2.09076519017591 1
1.77413872897454 1
2.20443876243645 1
2.13530217003498 1
1.70435804891185 1
1.75138516019059 1
1.7146019220195 1
2.37040026077585 0
1.5752418344486 1
2.01211973246906 1
2.41360792581123 0
1.81548684554526 1
1.9669088508069 1
1.89545825647654 1
1.82359512569016 1
1.75752935369773 1
2.14958262120397 1
2.1334696735228 1
1.90685413341433 1
1.96487889174819 1
2.06790377477089 1
1.7806543947276 1
1.63149737915122 0
1.93509265526706 1
1.99449564607456 1
2.02342883383025 1
1.92732252076021 1
1.88609794987469 1
1.78742885309356 1
2.00975626953388 1
2.19442847809397 1
2.10821684200593 1
1.99185844434783 1
1.80124287545139 1
2.08780598373126 1
1.98060860150136 1
2.14223836972157 1
2.17969839489928 1
2.25342503277359 1
2.10362852782034 1
2.17322364457321 1
2.03869443830472 1
1.837214896141 1
1.87323404742798 1
1.98063031197875 1
1.78635628473828 1
2.10248486929563 1
2.01878701508938 1
1.93426373519667 1
2.08743128103373 1
1.99380450805094 1
1.95541883550748 1
2.1234503487184 1
1.8433398367327 1
1.94453518470493 1
1.77629311028896 1
2.15053991782071 1
2.13187936021515 1
2.16446076691921 1
2.07400774225557 1
1.79592776398723 1
1.83557130869577 1
2.08683086470501 1
1.95581821052126 1
1.77950617682947 1
2.1126313642703 1
2.2479152688409 1
2.09540001942287 1
2.04141554323721 1
1.50805703809323 0
2.0345785671584 1
2.09197638897392 1
1.98224567872143 1
1.84595342150459 1
1.90443849987182 1
1.80022008067889 1
1.9972367066238 1
1.83886441962669 1
1.81086682541899 1
2.17980814981747 1
1.78159741260425 1
1.9230202394551 1
2.14981090572078 1
2.17183825374258 1
2.01951610879284 1
2.39951496188974 0
2.27400002164283 1
1.96856963831601 1
1.96615539980696 1
1.94375731701985 1
2.42153405895944 0
2.21779160308753 1
1.87318279991817 1
1.76926763648227 1
2.121613326449 1
1.83650890890978 1
2.06556048775168 1
2.0164303746304 1
2.01352258845555 1
1.8983288331355 1
2.17088003755561 1
1.81721265942818 1
2.16933841675798 1
1.93721467852937 1
1.80841664901982 1
1.98589896827217 1
2.01273963824625 1
2.36746519352409 0
1.75626870321178 1
2.22733405384611 1
2.0157995357557 1
2.1893253089201 1
1.74623540521827 1
2.12721282862418 1
2.13442115683449 1
1.75606004473597 1
1.78009349283348 1
1.94549066758691 1
1.94030226694256 1
1.82925319210128 1
1.83226390472107 1
2.0970886693918 1
2.03110582955215 1
2.07191756656414 1
2.00237886569372 1
2.07480878672812 1
1.9200471101323 1
1.88271910863914 1
2.18889198089412 1
2.10337464339634 1
1.97324839059416 1
1.93350176327379 1
2.09908137980694 1
2.20841199568098 1
1.83464344813087 1
2.42185079609049 0
1.80714146254928 1
2.00764396544346 1
2.07372678564563 1
1.94148098269758 1
1.90208166366151 1
1.87043014456142 1
2.16572122984344 1
1.86222919401243 1
1.98766295848066 1
2.03264930787428 1
1.91440641138394 1
1.90054416576796 1
2.29111824894105 1
2.01261892582086 1
2.2465272207243 1
1.79954588739967 1
2.06323575451011 1
1.78881459386606 1
2.00705658576183 1
1.90875085529008 1
2.0887985092784 1
1.97203340395544 1
1.96271413443303 1
1.84727180641737 1
2.14315128936661 1
2.29109457241309 1
2.05922369936036 1
1.9396848420653 1
2.19644391093857 1
2.14754490026868 1
2.13870610372241 1
1.82345641734857 1
2.1307837182503 1
1.68577174824238 1
2.03534507840684 1
1.9739711903301 1
2.00649081155685 1
1.76874541713323 1
2.12486939030847 1
1.75391332730581 1
2.01373291233365 1
1.74452816911821 1
2.25570689830673 1
1.94386790781806 1
2.1163481581103 1
2.1370238172524 1
2.00340695482647 1
1.90134168034866 1
2.09306115544079 1
2.14870794717073 1
2.2844558740149 1
2.03212182645745 1
2.36794024575055 1
2.33645883633466 0
1.81448002798445 1
2.11060569991751 1
2.22150640899057 1
1.97644885781733 1
1.87239105927768 1
1.92619200389342 1
2.12204291755772 1
1.71760742578636 1
1.7949954812136 1
1.96887325981056 1
1.85101420332207 1
1.95278575094365 1
1.83290767407802 1
2.15581372263223 1
2.04200828574386 1
2.08110297760764 1
1.83056683064265 1
1.90629729641788 1
1.99590785256276 1
1.85775948743619 1
2.00951699533614 1
2.0895843622555 1
2.04444579862263 1
1.79556007684906 1
1.99129054117089 1
1.92687964245172 1
2.04286091568382 1
2.1642472453638 1
2.16749464524499 1
2.21400910031827 1
2.14935051509494 1
1.99354412374242 1
1.95335955069364 1
2.00183701819835 1
2.34735877391141 0
1.84169153184655 1
1.78434439643461 1
1.70946596553919 1
1.95570934312264 1
2.00716498217867 1
2.18781631752263 1
1.9373256676247 1
2.01616921637349 1
1.92778031929961 1
2.09053250694808 1
2.07278113733578 1
2.11121786253857 1
2.20045836474968 1
1.8253866723439 1
2.00751528961363 1
2.28959634487291 1
1.90000131765088 1
2.12210389267517 1
1.73882993443925 1
1.79728220750236 1
2.2022279461147 1
2.06338452647791 1
1.98715234861108 1
1.93432895020928 1
1.96470139593524 1
1.83422700338227 1
1.93509774018271 1
2.18196265464804 1
2.1976823081001 1
2.03487319122377 1
2.30320739321817 1
1.95539333920349 1
2.16328446643674 1
2.18197875312177 1
1.99118537170916 1
2.06127069088799 1
1.81279871644849 1
1.75415027632049 1
2.08668879748861 1
2.00645723185035 1
1.97535383327707 1
1.65106873312649 1
2.20012286915506 1
1.94788938854723 1
2.08212806103245 1
2.0590750206179 1
1.85688331901399 1
1.84937981303807 1
1.97389440008362 1
1.97654853349108 1
1.88286482955121 1
2.41758134532253 0
1.90155900314753 1
2.00198909807791 1
1.60594699385378 1
1.72593304712298 0
2.01116116932561 1
2.06767891939391 1
1.95058453527374 1
1.65742386209648 1
1.81672387160525 1
1.96997820044828 1
1.99717073969614 1
2.09970664561189 1
2.07657111296953 1
2.06840461953093 1
1.81675415123117 1
2.01123629943164 1
1.65307004702374 0
2.11098008790586 1
2.10785840744975 1
1.70573591972016 1
1.83723659835679 1
1.89233670929933 1
1.95489068859809 1
2.10711071391307 1
1.99176971352567 1
2.50070484220652 0
1.85660548586192 1
1.70094687454452 1
2.06295475324841 1
2.00523399128523 1
1.83152508309404 1
2.15921041275015 1
2.04286022901407 1
1.92862738314353 1
1.82073510757372 1
1.87806972723923 1
1.84234223959259 1
1.8067805675795 1
2.20637505517611 1
2.23691470514516 1
2.34917945476348 1
2.01063110832328 1
1.87611806147423 1
1.78056172290947 1
2.03331708005631 1
2.20528192631137 1
2.16807974141895 1
1.9452541900135 1
1.80421302406442 1
1.98236308448617 1
1.950494193311 1
1.88525908330428 1
2.09643464344347 1
2.11001142952832 1
1.82353235905032 1
2.05538804931747 1
2.25874678021512 1
2.19489010096058 1
1.84815788342844 1
1.93758095610876 1
1.91638934355299 1
2.14309557490013 1
2.23527578336382 1
2.26021244266955 1
2.14648292637408 1
1.8352584214208 1
2.21386257533704 1
1.6921267160402 1
1.74665805219966 1
1.81196822029625 1
1.98781545688495 1
2.11982139530594 1
1.79508565599444 1
1.90662879626482 1
2.08079698766907 1
1.7462192125317 1
2.23228144692689 1
2.08933166792333 1
1.74440299203396 1
1.90513070818325 1
1.97078593674579 1
1.9393351304679 1
1.95689216940283 1
1.7445813859055 1
1.87413710089027 1
2.02543608229901 1
1.80274679233809 1
2.16946978343525 1
2.02993766378045 1
2.13886432665357 1
1.64940769831041 0
1.92387401685855 1
1.97717924960925 1
2.19228775153152 1
1.79513671488435 1
2.15010927094099 1
1.89510765584823 1
1.79377534642121 1
2.03464468125024 1
2.22400835001262 1
2.02993524081497 1
1.91260290968701 1
1.98661695294078 1
2.07850445802233 1
2.03103432884308 1
2.20936959257254 1
2.28939715477054 1
2.28325673456477 0
2.14123248700354 1
2.13721029830753 1
2.14165593521411 1
1.82031118302067 1
1.79289609295481 1
1.98395562332177 1
2.08178983609001 1
1.82333420464373 1
1.64785483795619 1
1.76937550377823 1
1.81791496775678 1
2.09491992190158 1
2.03461791789438 1
2.17990570692129 1
2.24378813533551 1
2.10071303969353 1
2.07948952102551 1
1.87247338248137 1
1.94566661000589 1
2.37841360847592 0
1.96116524383204 1
2.0523640281707 1
1.99171406113058 1
2.07516199316408 1
2.04841914375727 1
1.88043673133943 1
2.27051095253179 1
1.98664461127349 1
1.81458192672107 1
1.9642701045917 1
2.13212913834935 1
1.79175458226032 1
1.94676154994001 1
2.21799217175144 1
2.08362932488487 1
1.84899963301315 1
1.87046870174374 1
1.70212431770357 1
2.04274798483798 1
1.82150876596935 1
2.03365061085267 1
2.13213000051635 1
2.07568027835216 1
1.84710289324062 1
1.92357723172777 1
1.9175540652907 1
1.70050398047261 1
2.03320421380223 1
1.91037562299884 1
1.90293090382469 1
2.15469374722745 1
1.95336469324189 1
1.90023826860474 1
2.48453435126415 1
1.94689755327057 1
2.1427122836613 1
1.89390173216576 1
2.11033326522935 1
2.03767832094541 1
1.79666158556226 1
1.98737633630058 1
1.86453557167573 1
2.07222098649708 1
1.68233413911528 1
1.98379164739433 1
2.07554145877459 1
2.00229906191215 1
2.4614590523104 0
1.86676716889614 1
1.89052747141608 1
2.11308474571595 1
1.58866071017134 1
2.12839577476398 1
1.59078186729153 0
1.97132476931714 1
1.99893177192409 1
2.00482786835479 1
1.79944440639154 1
2.0357971951653 1
1.97844913090046 1
2.18379057399068 1
1.87043685027609 1
2.44060996452745 0
2.28593603026115 1
1.91269307369769 1
1.80163435164459 1
2.23948799572878 1
1.82259233257015 1
1.88022809960467 1
1.6309502582118 1
1.93698406736416 1
2.0310872748482 1
1.85686494784778 1
1.84322716584311 1
1.74902594502423 1
1.65967685528603 0
1.86058168362099 1
1.83004648941186 1
1.83802921545298 1
1.81637441350076 1
1.87197838224216 1
1.9594231438248 1
2.16168390667957 1
1.59496790720646 1
2.11544340377992 1
1.91231034167945 1
1.7518684865274 1
2.12472515204096 1
2.01193164115673 1
1.82682708335465 1
1.81317996543921 1
2.02182742594206 1
1.85519875316601 1
2.02245421043555 1
1.82254275052926 1
1.96150175242236 1
2.07822392079134 1
1.88768740008602 1
2.14332779172657 1
1.9541805742876 1
1.85595413191471 1
1.79061514529538 1
2.00822168094709 1
2.17423859544055 1
2.05779575086625 1
1.80182248088828 1
1.62249807785858 0
2.1689913063604 1
1.94311734618525 1
1.6957703408402 1
2.38593843395551 1
1.73174574407243 0
1.94458320493372 1
2.07433003549755 1
1.91211547638301 1
2.22777714781048 1
2.0203257515399 1
1.91864848578372 1
1.91092609606996 1
1.91205324035503 1
1.51237694487204 1
1.93688583758177 1
2.19594988801198 1
1.92354145465076 1
1.84658457724316 1
1.60155744767018 1
2.12055149408676 1
1.714502733053 1
1.80708192644555 1
2.23878010380687 1
2.13804901021916 1
2.06805956632249 1
2.07200703661052 1
1.71133144338847 1
2.28067989349369 1
2.08840530324303 1
2.0325809292326 1
1.9514246077317 1
2.12532940546953 1
1.8659504524857 1
2.09432623248502 1
1.87478946418826 1
2.08048697567621 1
1.76759453002015 1
1.95395049774378 1
2.20353688229555 1
1.95300204014313 1
1.83430549228061 1
1.87074615201659 1
2.13837743104856 1
1.85781397955237 1
2.01492272644621 1
1.98937707241324 1
2.15213996445677 1
1.91970467572733 1
2.34055497359778 0
1.99375628960731 1
2.15266445419541 1
1.97072612963186 1
2.0947091777845 1
2.1238687369363 1
2.21732612721726 1
2.1543310624803 1
1.87694263817168 1
1.98350545346769 1
2.05856710161726 1
1.89096484775182 1
1.73388048294601 1
2.06428925786956 1
2.20615547555419 1
1.97381088387241 1
1.76211737112183 1
1.58094212877621 0
1.96344381974351 1
1.67491931762369 1
2.07471555236335 1
1.88283554817147 1
1.88906317390097 1
2.05444871242247 1
2.22928884435822 1
1.92835682400284 1
2.00437803148575 1
1.92276484722034 1
2.52001371759371 0
1.95640643636205 1
1.87489636393504 1
2.08834088341042 1
1.78006451732985 1
1.72976025237633 1
2.13577950531241 1
1.86653357820014 1
2.15969708402549 1
1.87766952951066 1
1.62810074453875 0
2.26879229252813 1
1.71430820949556 1
1.69384505670375 1
2.14802969082434 1
1.91021465139795 1
1.82115198458488 1
1.57990443227185 0
2.23802615364987 1
2.19339954741117 1
2.38811809845634 0
1.96689901068278 1
2.08034840050405 1
1.83904831066051 1
2.08220759663374 1
1.9994387063927 1
2.0927135092583 1
1.68632841908144 1
2.22297165442016 1
1.90346344976684 1
1.83954379011385 1
1.84482164711471 1
2.13880472562641 1
1.91590405957079 1
1.94627143956541 1
1.96684254089577 1
2.12431603670877 1
1.80524108148079 1
2.09214714031519 1
2.40103352427412 0
1.88914533740042 1
1.99585746728765 1
1.94495080944985 1
1.73082397743229 1
1.98253564812389 1
1.99361776567109 1
1.80304686229343 1
1.85204645241356 1
1.86925368971956 1
2.13869718516885 1
1.99162164546287 1
2.14798449213534 1
1.98459542707421 1
2.02027122233569 1
2.09567151009462 1
1.73766436826985 1
2.02521821734662 1
1.79826261271048 1
1.80187643367132 1
2.31217909627284 1
1.81285866372532 1
2.12171781118563 1
2.12727846066011 1
1.59530998900804 0
2.18134191327066 1
2.24481363697992 1
2.1551829625629 1
2.2206051611544 1
1.54340561210963 0
1.88727743846084 1
1.92976879054696 1
1.60163010847366 1
1.90736368848792 1
1.86904258007536 1
1.7814766694738 1
2.02772180794723 1
1.82366183081484 1
