# Supplementary material for: Bias caused by sampling error in meta-analysis with small sample sizes
Source: PLoS One. 2018 Sep 13;13(9):e0204056. doi: 10.1371/journal.pone.0204056 (PMC6136825; doi:10.1371/journal.pone.0204056)
Supplement: S3 File — (ZIP) [file pone.0204056.s003.zip › results N = 20 delta = 2 tau = 0 sz = 5-10.txt]

"dl.delta" "dl.cp"
1.62806645263796 1
1.23466619860326 1
2.18799063787875 1
1.75670678936168 1
1.7252721551931 1
2.16420995895105 1
2.39799579781137 1
2.14383790533624 1
1.71185845800952 1
2.21515453775286 1
1.92514438778966 1
1.49901246920057 1
1.23320155545919 1
2.80707772397776 1
1.31457803328273 1
1.55066590630885 1
1.63224289306448 1
1.38329077504522 1
2.41372839498504 1
2.43544946901255 1
1.30342833587116 1
2.33097119327216 1
2.21575067585377 1
2.32561643646098 1
2.39276130434054 1
1.92794815573439 1
2.07394317399117 1
1.79756895938142 1
2.74074044774971 1
1.96050000404827 1
2.1464273021469 1
2.04708115606243 1
1.5182490952962 1
1.68045788298919 1
1.11867294915772 0
2.05220419349064 1
1.92006784976478 1
2.88281698342327 0
2.28191302775869 1
1.85009164353682 1
2.50788819486178 1
2.8418217961343 1
1.88637326950159 1
1.63908743861638 1
2.18104724278293 1
2.13462371325936 1
3.28770378754431 0
1.93919728990633 1
2.60928017776515 1
1.77241926226252 1
1.33254970594784 1
2.19603026340043 1
2.29211666574342 1
2.63417433374306 1
2.50304235309438 1
2.12571833635801 1
1.51853813290968 1
2.05466130883026 1
1.44931366124831 1
1.89034299849998 1
2.13949839999092 1
1.52101177111622 1
1.72468658859641 1
2.07810901563664 1
1.86678696027959 1
1.49419452239381 1
2.75441229065723 1
1.71020139746679 1
2.68422070600892 0
2.15155327173341 1
1.82627476982715 1
2.65365645794614 1
1.52861903438101 1
2.58883524673521 1
1.7732061785592 1
1.75186445948202 1
1.73477876304517 1
2.77842696339049 0
2.49878164140625 1
2.55559753685516 1
1.89937229043761 1
2.07914754487016 1
2.33262470840759 1
0.912808097971413 0
1.46548633694591 1
1.22193442495632 1
1.19905248143761 0
1.64256749053681 1
2.29825388024273 1
2.300134972178 1
2.22552238386911 1
1.71050482827855 1
1.52694702718168 1
2.42786600652513 1
2.22849694313085 1
2.30441122713943 1
2.26021963914674 1
1.82668626580937 1
2.0959423251364 1
2.27459954899205 1
1.61561444083244 1
2.02030796716204 1
1.62667329636362 1
1.48488120080956 1
1.51902900697704 1
1.7062842265203 1
2.10721071498755 1
2.05025361438601 1
1.98697764763745 1
2.02055752627061 1
1.40892208217084 0
1.98685539239615 1
1.24085062547023 0
2.79482705053484 0
1.88904634017087 1
1.79621859226116 1
2.72486638601089 1
2.1718986608195 1
2.61837432478781 1
1.65728989646169 1
2.30657619176229 1
2.19598772922331 1
1.0977924940687 0
1.45676469773278 1
1.95718350347037 1
1.99145556113213 1
1.96486848431745 1
2.15087017975614 1
2.26411471082113 1
1.74108510862994 1
1.74263862156264 1
2.10706843852722 1
1.48518757487256 1
2.46693969980952 1
2.07486828493625 1
1.68413431118071 1
1.63657011764788 1
2.01272092037002 1
3.32178310367144 1
2.36583325436787 1
1.6093065205793 1
2.54449119294211 1
2.44042463417489 1
1.60847631688134 1
1.83627707298505 1
2.15251626321753 1
1.43158304946801 1
1.83517017830237 1
2.14262209280556 1
2.59081988730721 1
2.89322687042916 1
2.31721180546983 1
2.47421574236252 1
1.98856912759771 1
2.07429578994206 1
1.69523014310928 1
2.37386722077616 1
2.21060502575645 1
2.76555361324984 1
2.50756597644518 1
1.70589529059277 1
2.19586626178636 1
2.58566171515895 1
2.20371163229656 1
1.76022932421527 1
1.94993165315566 1
1.23039439336569 1
1.63853951381453 1
1.4922642132836 1
1.46330259672076 1
1.77674387756565 1
1.87216710181003 1
1.14305128552596 1
2.17231621113594 1
1.99707238925244 1
1.27196613179672 0
1.73047841962001 1
2.05580766232176 1
3.3207677668191 0
2.10285893012835 1
0.813017488373845 0
1.23886629482125 1
1.60711547470919 1
2.15149629539946 1
1.80770000047343 1
2.01333549470173 1
2.20945451976963 1
2.54092440217133 1
2.50609461060257 1
2.3386479799431 1
2.36781912539129 1
1.51628894063503 1
2.39545832570048 1
1.86626130856352 1
2.47298610014603 1
2.05215705545282 1
1.57020386213403 1
1.83374253694942 1
2.00708668024211 1
2.16373319096919 1
2.1624279149871 1
1.17974652653459 1
2.16757763738754 1
1.54768144378674 1
1.54646701005601 1
2.26596346654118 1
1.36883954982201 1
1.79243893908442 1
2.54301029215417 1
1.80538226317573 1
2.02523632293062 1
2.15289501403603 1
2.24906694988607 1
2.43534624961999 1
2.49735812145587 1
3.06057818418079 0
2.29946070864741 1
1.69209184814739 1
1.98750257187426 1
1.97935387679217 1
1.77576416701199 1
2.10014729618457 1
2.076713253856 1
2.87632161785807 0
2.26019803658564 1
1.72560840333758 1
2.04271665447298 1
2.42046716083206 1
2.0663164379864 1
0.987635969613986 1
1.12434719458096 1
2.7335397583469 1
1.28145351552657 0
2.1523360852042 1
2.24461888256334 1
1.73725168702288 1
2.11254554847481 1
2.65751858424612 1
1.69845065041741 1
2.61206226292575 1
2.7469653744787 1
2.04102769953532 1
1.78013748512369 1
1.25692363926354 1
2.38709951572709 1
1.89459898292867 1
1.53178571902072 1
2.25276409486823 1
1.55222124594445 1
1.75096420388079 1
0.946002692664299 0
2.92010820303133 0
3.23356214633627 0
1.99457969966228 1
1.32402948729156 1
2.18004684597635 1
2.61056035333173 1
2.42379912781502 1
1.37673529681351 1
1.7592507418977 1
1.73182763694656 1
2.26483407050987 1
2.03974345097336 1
0.64750617520695 0
2.44452348672475 1
2.48621851941088 1
1.8047728130891 1
1.55930600057507 1
2.75583104189175 0
2.92146026919597 1
1.85677461412241 1
2.47230295260813 1
2.99471281252807 1
2.11880156385623 1
1.71456188387952 1
0.716136346273767 0
1.36349991804378 1
2.39641686431695 1
2.0431746827015 1
1.59825610131467 1
2.39124796778398 1
1.29303805273119 1
2.17234717547099 1
2.29534882973155 1
2.14560950870298 1
1.3483363857365 1
1.53347011981166 1
1.62281949404289 1
2.94664187064944 0
2.44382007163853 1
2.60687840216464 1
2.57690383242257 1
1.83517801896984 1
2.46971376475634 1
1.41061233481076 1
1.77269980116284 1
2.29464108305424 1
2.4923003270521 1
2.44278034569158 1
2.10785512737938 1
1.93523214595941 1
1.36780404916738 1
1.78490496185392 1
2.70641841509925 0
1.86511971162929 1
1.82769755117696 1
2.70702415462109 0
2.35357866628893 1
2.6141830408765 1
0.999864303816794 0
2.10811571302713 1
1.61101987730445 1
2.08949917629724 1
2.15957310431257 1
2.19051717173754 1
2.58237150494042 1
2.25504024716139 1
1.91297688676558 1
2.16662934540006 1
2.0930939266791 1
2.05015304056748 1
2.03924509618778 1
1.29294604799932 1
2.31349222157583 1
2.67195176005086 1
1.62641667468677 1
2.09416977126074 1
0.858803543231277 0
1.71519749997846 1
1.94322412991732 1
2.26972749619711 1
2.07293443405514 1
1.78123760446901 1
1.8143492402895 1
1.86639425690437 1
1.69079249444596 1
1.73217598737675 1
2.41509489266076 1
2.38922489150383 1
2.60137476635847 1
1.72374179696253 1
1.71338205284272 1
2.34601834374119 1
2.13446955547717 1
1.77495291118163 1
2.2015685458848 1
2.35269446104539 1
2.14429840492843 1
1.78341124247973 1
2.20080593534018 1
2.47193883025738 1
1.82274530187366 1
1.91039013454275 1
1.78175005798396 1
2.32248008207742 1
2.49701414261942 1
1.34364357009451 1
1.57842651186393 1
2.9746523559436 0
2.48534249374423 1
2.06242361459257 1
1.41257383198304 1
1.77178792440216 1
1.8602228778485 1
1.24794572477998 1
2.00987875872609 1
2.67045992517243 1
1.81360661616071 1
1.32551093260941 1
1.9872016301253 1
1.52418117484771 1
2.12321100666457 1
1.99201309175766 1
0.815059448113107 1
1.95656583367293 1
1.39211790296098 1
1.39784149537824 0
2.12818715633026 1
1.14964108770475 0
2.76654642583006 0
1.22490765960075 1
2.50947098269689 1
2.64147116790221 1
1.8907833756669 1
3.09094475260467 1
2.18272005807426 1
1.77342461628516 1
1.81581980700668 1
1.96365595272913 1
1.65689347229362 1
2.27514397049125 1
1.4240048000851 1
1.9345300115668 1
2.06176445398731 1
1.58489118470856 1
2.04009036194918 1
1.90627725689928 1
1.6207075262108 1
0.330823871275411 0
2.08867900123476 1
1.79827581674927 1
2.63013741200667 1
1.75243864459236 1
2.40568272979047 1
1.01919772665518 0
1.75275887998922 1
2.17849641899803 1
1.80326555070023 1
2.4113262580266 1
0.999751193528634 1
2.32186728321307 1
1.49846653059828 1
1.71711323782578 1
2.47750146141933 1
1.66127656873196 1
2.21798882205713 1
2.21187990701945 1
3.10935123781253 0
2.45689293833255 1
1.28628880003041 1
1.83419783161921 1
1.95414383195336 1
1.66955947477216 1
2.73321654198651 0
1.93581574629462 1
1.9631323949333 1
1.76579296470621 1
1.82403324037695 1
2.02707295536381 1
1.69865981023149 1
2.9329994736502 0
1.64987167831425 1
2.61096241801447 1
2.45828489095096 1
1.85916550077774 1
2.87510714136688 1
1.42780390844159 1
2.89421023994739 0
0.498621168274764 0
2.23459790310577 1
2.00405152538831 1
2.26904832517045 1
2.20529565476512 1
1.87434901720208 1
1.23195675076771 1
1.52785880958299 1
2.37252176988561 1
1.51154488550607 1
2.01812470157842 1
1.82687016215664 1
1.69138092147399 1
2.11807813306286 1
2.75390784580203 0
1.70437546451418 1
2.41823333346001 1
2.29076797909332 1
2.32340815107289 1
2.26297052459871 1
2.08166621437817 1
2.0029078666217 1
1.9350787454026 1
2.29606167078327 1
2.02785529324763 1
2.56153968925494 1
1.84930921061895 1
2.01334916915197 1
1.53464648598038 1
1.84810952008245 1
1.43247392598847 1
2.36354036835788 1
2.0001906920109 1
1.92368926355919 1
2.7178858070313 1
2.45949620836792 1
1.37986032457761 0
1.1639918513626 0
1.93592657313019 1
2.23250541160474 1
1.60279682142859 1
1.78868584718204 1
2.55065541168273 1
2.76488665118295 1
1.86213485600758 1
1.99575156441246 1
1.82260968464611 1
2.55642022396384 0
1.45171403252089 1
1.89117673110154 1
2.65036574708394 1
2.01672198032979 1
2.87746198976656 0
2.37488118524731 1
1.69729588375564 1
1.69393929818395 1
1.80761750303767 1
1.68512486426989 1
2.17286100868554 1
1.40299450364527 1
2.78250665975274 1
1.63344079877537 1
2.40560315282602 1
1.37593970814851 1
2.01821357028398 1
2.44241081418171 1
2.16553063959192 1
1.94691773590471 1
1.63901125197733 1
2.43474954866831 1
1.61238609490276 1
1.13782029962906 0
2.33503108209931 1
2.17923858500749 1
2.02366251243516 1
2.07687901990545 1
2.76476745742703 0
1.9420505885449 1
1.88151968546375 1
2.10923936709135 1
2.15866967531147 1
2.05464570127642 1
2.28228740479085 1
2.17427660814639 1
1.65098382793644 1
1.97304586793741 1
2.63670166626656 1
1.65859458470059 1
2.11760894467168 1
1.84197940317545 1
1.96962488402536 1
2.49763521771029 1
1.81661369080405 1
1.51952931528022 1
1.52760130688382 1
1.75145213054736 1
1.81100639157102 1
2.02678394739502 1
2.90603365759889 1
1.41875464937639 1
1.9130566091603 1
2.47987370580541 1
2.79571355983324 1
2.83370249170604 1
2.17861415459633 1
2.64266097772552 1
1.70806955538742 1
1.67901942519175 1
1.73093338263116 1
1.85789653629767 1
2.60315936232668 1
1.26703823351471 0
2.30820628433738 1
2.46969220867807 1
2.74139787324677 1
2.11102652549638 1
2.10892378898137 1
1.68627763768388 1
2.22720718205131 1
2.09251563496638 1
1.86775607659433 1
1.14980352732136 1
0.78580734469672 1
2.1580252380639 1
1.63964972091611 1
2.16608638905811 1
2.12499836051302 1
2.53802851089918 1
1.97626096633987 1
2.16432844818622 1
1.72432556582791 1
2.01027363871056 1
2.39765690845759 1
1.73173310985536 1
2.22372974171193 1
2.02208089103539 1
1.54422362389086 1
2.03464174780067 1
1.61475966888086 1
2.32594845783475 1
2.75112064296224 1
2.0302905875158 1
1.92570994221707 1
2.18248639972315 1
1.92208507670145 1
2.26912215032282 1
1.82025620976521 1
2.05556814850955 1
2.50322980005607 1
2.19169824915101 1
2.36179193351007 1
1.94809385472367 1
1.95791172242261 1
1.47895163583033 1
2.39326713999327 1
2.0647492734785 1
2.38876036474879 1
1.81780783394304 1
1.57219659596308 1
1.44291229033377 1
2.60874818675166 1
3.48337860022689 0
2.37183041117067 1
1.30512548704291 1
0.88433002535108 0
2.84543689657413 1
1.42948620797515 1
2.32434317660766 1
2.09382228761285 1
2.28701361900012 1
1.37564012725417 1
2.30677048857316 1
2.03139605456577 1
1.66096472266274 1
1.74520765119205 1
2.5969529410093 1
2.23014085990151 1
2.0818925875591 1
2.01446609932783 1
1.73272841378849 1
1.1281408205731 1
1.34121447461968 1
2.24186154865558 1
2.59377416900128 1
1.85201049722002 1
2.30606103033408 1
1.97248206809359 1
1.93036996156483 1
2.25816147757832 1
1.73003783848189 1
2.94594185950736 1
1.89976496040084 1
2.55237100692025 1
1.89354597991682 1
2.76522470248291 1
2.12031050289258 1
0.878833244093459 0
2.09024287705431 1
1.88072143947651 1
1.57148310530787 1
1.79528768567891 1
1.77585594449054 1
1.77968903160689 1
1.52651759462335 1
2.28146322584999 1
2.79649062801301 0
2.13920168668356 1
2.01286409831702 1
2.50497144353425 1
2.30449759245252 1
2.57726574325789 1
1.69022390198322 1
2.05289526000088 1
2.77800480393982 1
1.96959347161828 1
1.78812456845518 1
1.89184762849632 1
1.57435582306846 1
1.14230777846056 1
1.69639138887753 1
1.44824328611371 1
2.65397086106269 0
2.46663747450759 1
2.4019846293665 1
1.7909611290551 1
2.07381588156021 1
1.38338768749901 1
1.09038388133142 1
2.49625435240866 1
1.69410286863727 1
2.6557761051178 1
0.799034329275952 0
1.22332226681895 1
1.64399732513285 1
1.92963453195977 1
2.3141572541508 1
1.72634555429364 1
2.3605876366726 1
1.82943337885404 1
2.89800675851535 1
2.77224004771022 0
1.26983636811635 1
2.08572947654864 1
1.34388494814255 1
2.09163490830517 1
2.3484573892427 1
1.96602228189344 1
2.0772766406736 1
1.63182168638575 1
1.68314650253606 1
2.31948012260628 1
1.30236235948028 1
2.37075073601085 1
2.31151853278639 1
2.41480924258526 1
1.60663319315434 1
1.52611902222537 1
2.97278543749363 1
2.50764428665099 1
1.575343929379 1
1.50209380709672 1
2.41224852001809 1
2.60740627615113 1
1.56410903890065 1
1.5396828895278 1
1.2157235688304 1
3.01453390037155 1
2.77572425320949 0
2.08537010530797 1
2.46232377826646 1
1.82443655598546 1
1.64417751545056 1
2.38336010482536 1
0.85618621711826 1
2.14741694207822 1
2.59692771847029 1
2.03166935585996 1
1.84200932465917 1
2.6908860081683 0
1.82590000683375 1
1.69976773801217 1
1.95168732991079 1
2.09623147156038 1
1.47537284059139 0
1.70081307853085 1
2.05996669668875 1
1.83476561264047 1
0.849773716301089 0
1.61990576281704 1
1.59410824663246 1
2.34044151066255 1
2.02648643111937 1
2.64149666531646 0
2.47086771467555 1
2.73089979715961 1
1.65973759215249 1
2.17458057606382 1
2.47961514578779 1
2.41421470725353 1
1.17786111197208 0
2.5487973829658 1
2.36815285277092 1
2.29735561318536 1
2.15416272377129 1
1.95242606052474 1
1.60320159567077 1
2.79002932681213 1
2.78217082768689 1
2.22183397573165 1
1.93200234866468 1
1.66490247346221 1
1.86941306812423 1
2.07607718213593 1
1.84605383909484 1
1.58192278773934 1
1.7749991182188 1
2.1331004435852 1
2.21780726098957 1
1.71296552041311 1
1.82672400399287 1
2.25512019709822 1
2.38718501035922 1
1.84037819381595 1
1.25828659041881 0
1.64578617420605 1
2.17336012166159 1
2.38781550137327 1
1.30887501153352 1
1.78800502736357 1
1.803270193892 1
2.46023739326652 1
2.04985878739968 1
2.09100022813353 1
1.57487492489781 1
1.88639926362025 1
2.24358056162223 1
1.60701937495476 1
2.1971471475212 1
1.92611094897227 1
2.29684891478043 1
2.16127003765348 1
1.33867500619818 1
1.59022222075116 1
1.35401982443525 1
2.86961237671856 1
2.37541955522011 1
1.63072040583499 1
2.65717250385864 0
2.56132723014554 1
1.59982512046205 1
2.14182544897052 1
1.24871841269457 1
2.61566104688265 0
2.42191433780195 1
2.09828485245337 1
2.25834253376848 1
2.17142598828618 1
1.79313262925217 1
2.19139641423619 1
1.89608967191351 1
2.17777380917926 1
2.24806684139014 1
2.31199829874536 1
3.35804242829563 0
2.05946329392558 1
2.24068240866185 1
3.10968300391256 0
2.35426127731775 1
1.20745125314635 1
2.41849998016195 1
2.69799018454996 1
1.9388330951565 1
2.01835811249623 1
1.75010172131458 1
1.86439151851588 1
2.77453322859163 1
1.56880698827659 1
2.09684133796043 1
1.52798435958895 1
1.59665349848349 1
3.01466818349725 0
2.39962112798866 1
1.66016990614632 1
1.75509573955406 1
1.60452962389035 1
2.80728506757525 1
1.66647777212086 1
1.19907189196255 1
1.97442426812564 1
2.74528797596644 1
1.00679242865078 0
2.79714971806837 1
2.39258976407286 1
1.43495978651057 1
1.93607781925453 1
2.18308076902443 1
1.19821559046525 1
1.46291017434155 1
1.35058316396946 0
2.25912746460955 1
1.80305402541698 1
2.60669046442631 1
1.57610870612493 1
2.54524997229402 1
1.98182098398388 1
2.12194907768803 1
1.64441673838188 1
2.27595013299211 1
1.17062866037126 1
1.03244445906498 1
2.03016595950844 1
1.69218740058491 1
1.77936743180671 1
2.51475856983176 1
1.19609869889834 1
2.60019577413476 1
2.39189784232634 1
2.49435282141865 1
2.33546113955404 1
1.68566665500014 1
2.14384357470609 1
2.04066400109417 1
1.51504135911667 1
2.58172558779726 1
1.78190804182015 1
1.44512837059195 1
1.68642300024674 1
2.09017651564366 1
1.24995245872341 0
1.41667465279133 0
2.33449182283406 1
1.79331823593517 1
2.33078587121651 1
2.23189660808573 1
1.64685855175803 1
2.88675760297444 1
0.964747320461968 1
2.03068665503939 1
1.80616045624332 1
2.21309064278474 1
2.37023379929947 1
2.90457377108542 0
2.0412328482071 1
1.94756304233773 1
1.90239086217695 1
1.73703942323219 1
2.47968138669381 1
2.0927712559938 1
2.40002024334252 1
2.62610575846019 1
1.7111558394249 1
2.23413440415407 1
1.9675995237519 1
3.07426374406675 0
1.40916071596322 1
0.733319041257394 0
2.00210945202358 1
2.79943846750316 1
2.56803505235578 1
2.61116218870107 1
2.41100736109715 1
2.49072647922456 1
1.97657790103658 1
0.964010337606121 0
2.12588097283025 1
2.91500842372429 0
2.50950289458789 1
1.94847339003287 1
2.07807666009905 1
2.32756074710143 1
1.8966705858249 1
2.16831217471783 1
1.96775362128653 1
1.78692634760897 1
1.78823623395623 1
1.91650152664217 1
2.21481651033306 1
1.27761083245788 1
2.64945067866462 0
2.18797957488744 1
1.71868176080579 1
1.35903320378638 1
2.43209507600683 1
1.82993340040096 1
1.91532147810572 1
2.07472117005789 1
2.60266414475693 1
0.754014335816533 0
2.3947854621235 1
1.36321524113691 1
2.48635103777496 1
1.86858021730551 1
2.09254706925858 1
2.08573733783051 1
1.68320378825677 1
2.23177923775861 1
2.37775260965335 1
1.55801987513635 1
1.63553076979362 1
2.52161609587338 1
2.69186524092945 1
1.93228788073552 1
2.41847742658595 1
1.92301754484861 1
1.83152778795547 1
1.87114167928983 1
2.1202403981834 1
1.47288302123428 1
2.8569678509084 1
2.04349396856749 1
1.67767883922081 1
2.17356473279765 1
1.81405337743542 1
2.09050979612141 1
2.31697132578961 1
3.24924883684427 0
2.04401346541942 1
2.41696046683063 1
1.95398052699318 1
2.39688275355104 1
1.53051628397085 1
1.9564074593844 1
1.72996401412224 1
2.21181908553645 1
1.18048444077524 1
2.3080253966576 1
2.11700461764108 1
2.27657242878728 1
2.42835069335839 1
2.50536947636024 1
2.54674006365928 1
2.57675483182212 1
2.43571790628458 1
1.64993666740674 1
2.58665465805245 1
2.13110679327837 1
2.10127157325056 1
2.64852852600388 1
1.98011848174001 1
2.40445898568353 1
1.87821217822327 1
2.55947532296907 1
1.45181652646937 1
2.75717103944731 1
1.87554879152823 1
2.09023130910981 1
1.09241914284256 0
1.81589506425827 1
1.88417376965848 1
2.18900340439168 1
2.17890650104697 1
2.02311376892093 1
2.2133846122929 1
0.996705283130005 0
2.29696301611099 1
1.62398014515909 1
2.01323442170367 1
1.81709988035971 1
1.67063355223532 1
2.35170487277265 1
1.5086781447943 1
1.18383555369937 1
2.11431671166237 1
1.81771849463995 1
2.04170709498852 1
1.70877557613307 1
1.99495921966845 1
1.95780545784786 1
2.59556588659483 1
2.38580616332284 1
1.86576667380993 1
2.36103148465418 1
1.41603696684443 1
2.33004336465925 1
2.19858255067828 1
1.94787869347822 1
1.78918924909757 1
1.4119654311372 1
2.04153733504902 1
1.54205204622764 1
1.90708464048343 1
2.5194574759491 1
1.06194756694082 0
2.12092736883243 1
1.94111467518276 1
1.92073470716893 1
2.12304427966251 1
1.88945965953942 1
1.75878502192387 1
1.91948072095691 1
1.87464120052158 1
0.721913411846142 0
2.52304262281302 1
1.32809005824834 1
1.64335237796886 1
2.5782978314572 1
1.52718720732263 1
1.74427921543197 1
2.60366547020744 0
2.6434715026937 0
2.03926770866748 1
1.7945810604005 1
1.98092509910175 1
2.20399572767482 1
1.7353250888803 1
1.65399570063668 1
1.79623039837004 1
1.82969479214113 1
2.02837689091176 1
1.98582544747612 1
1.59532323105392 1
1.77821748200571 1
2.23931562813056 1
2.46143682732889 1
2.34378587132049 1
1.83101768740801 1
1.48385266273037 1
1.66244469057133 1
1.62400578995868 1
2.0461290812757 1
2.3138395848505 1
2.33156307229111 1
1.63846867246161 1
2.78953089723469 0
1.27517864151111 0
1.47833379891189 1
1.55173085966058 1
1.57418452321309 1
2.44730203111609 1
2.68158446508632 0
2.76853017949442 1
2.11502781795808 1
0.720235429562086 0
2.18564406119563 1
2.43275495702777 1
2.72443202224545 1
2.01986651417502 1
0.946379202378419 1
1.76301842775537 1
1.30804357643715 1
2.79264657076923 1
2.47362748103449 1
2.36039143079369 1
1.19795846404186 1
1.7633471903739 1
1.87809456593621 1
1.92268835573873 1
1.69857321125395 1
1.94219114455755 1
2.51269252918086 1
1.75476986360995 1
2.41746670937674 1
2.0481940583874 1
1.7070823869436 1
1.98387038324251 1
2.62327434789082 0
1.84805653713789 1
2.18481371241283 1
2.18428234820762 1
1.84602501666796 1
2.43770216697387 1
2.05042054963014 1
1.81041407890802 1
1.73869804763893 1
2.2940092501923 1
1.23909541989106 0
1.29730802911787 1
2.36595785614425 1
3.18324199316887 0
1.22146725732662 1
2.16836150400045 1
2.5779510131881 1
2.15747875082149 1
2.37130734462334 1
1.76412274611524 1
2.36511243668082 1
1.05625551283687 0
0.99041592822423 0
2.13350827324453 1
2.11138367887928 1
1.04861670937451 0
1.66949830439798 1
2.74482678300803 1
1.56839569871294 1
1.74907787251273 1
1.8039143250861 1
1.70319448339973 1
1.88773227629842 1
2.68497380582812 1
2.55639574866819 1
1.51185437432454 1
1.39916841046419 1
1.08099553291858 0
2.74675974948127 1
2.33797042198829 1
2.18886965709159 1
2.04314072496812 1
2.36499771725458 1
1.18666249681666 0
2.12944984662978 1
2.25077720021405 1
1.82830524969471 1
3.24270045485394 0
1.81300883840576 1
1.99547629912014 1
2.1328246381836 1
1.00947949540333 0
2.37392486508809 1
2.81584467463531 0
1.92501111448787 1
0.784191611426424 0
1.6264877641726 1
1.40505947702387 1
2.19157303697168 1
1.90967350038155 1
2.08115523067743 1
2.726600023623 0
2.1854062496027 1
2.04241825235413 1
2.49782388997581 1
2.42171347604674 1
2.0889438061709 1
1.69351417550538 1
1.5670292700699 1
2.23098258346369 1
1.54178799670953 1
1.31908321684365 1
1.97201835625077 1
2.32054306605509 1
1.92394430622461 1
1.32364740630759 0
2.52284506445238 1
2.37466323093434 1
1.87761094825671 1
1.88317529317653 1
1.77437225881191 1
1.72880750062331 1
1.81925919175872 1
3.12062034601978 0
2.03840268379653 1
1.43800208251179 1
1.00414864543644 0
1.76315702631076 1
1.60485281523621 1
2.52541540121921 1
1.6829285701991 1
2.19672182289501 1
1.91521113656654 1
0.950845486645422 0
2.29171419143407 1
1.70796837380652 1
2.1415982416858 1
1.1161723960664 0
1.85940038303311 1
1.86345454816018 1
2.19914601836354 1
2.2039115008039 1
1.8880474030097 1
1.68415377047381 1
1.85088668116031 1
1.35227395507141 1
1.61790866601838 1
2.88475152857429 1
2.43418597452709 1
1.37178552308364 1
2.30047437004502 1
1.8713515107563 1
1.98001616846698 1
1.46971046486702 0
1.92355198343594 1
2.57549365983914 1
2.26549793765806 1
1.95794872609976 1
1.91467633599627 1
1.62045272655313 1
1.52993405773082 1
1.83481310020915 1
2.44884341402441 1
0.920147321945527 0
2.27046690186484 1
1.99977299381573 1
2.09392042852352 1
2.10458658673304 1
1.96651691795169 1
2.04452562026936 1
1.76053259701672 1
1.90295575701587 1
1.34533541673755 1
1.56695876701009 1
1.67311636773532 1
3.04080181379473 1
1.77953805100256 1
1.8893401844755 1
2.06860334045824 1
1.07166509456213 0
1.8237763047931 1
1.83709381897749 1
1.97161672497996 1
2.53346983369626 1
1.40155795812101 1
2.38679845228608 1
2.80219768075277 0
1.80210056343245 1
1.83995809868567 1
1.56718487517241 1
1.89564223417215 1
1.74342352732382 1
2.02838767605942 1
2.03120111786149 1
1.89564616641926 1
2.01789075058554 1
2.21339865613502 1
1.37759536168145 1
2.20688453578553 1
1.15977685465597 0
1.69448801309784 1
3.32616680685946 0
2.21209040971481 1
2.15234552457456 1
2.22272086662016 1
2.12608970521057 1
2.18855588423523 1
2.1423547148019 1
2.64804522260332 1
1.87543426916887 1
1.7199451174629 1
1.34197284674337 1
1.6385559582906 1
1.27582157483391 0
2.18804178946701 1
1.51112168058065 1
2.500350972159 1
2.20649306731836 1
2.25882661341167 1
2.52029780375822 1
2.37587496050837 1
2.07799930825336 1
1.93393094529973 1
2.53326954173366 1
1.83079701821087 1
2.17206330599751 1
2.18788828443466 1
2.19552910917571 1
2.1955587589256 1
1.92824985973191 1
2.65182411871313 1
1.62692492983097 1
2.22237889158261 1
1.63557310322435 1
1.16440646319515 0
1.48344153433051 1
2.86925795236601 0
1.65941356139695 1
2.10005133907273 1
0.988576109741067 1
2.59295536493038 1
1.78277775064591 1
2.05247252427984 1
2.28625986565306 1
1.75169137335404 1
2.61652339833606 1
2.04596607907353 1
1.98779367579112 1
2.41005868382531 1
1.13687768993522 1
2.05952225256532 1
1.45869875956924 1
2.64302185651203 1
2.50786130168927 1
2.20265325961804 1
2.20725231378341 1
1.58791903226142 1
1.95018976599792 1
1.99310341653566 1
2.70224776214973 0
2.00620949119474 1
2.27171527130289 1
1.83879953707922 1
0.945121822847966 1
1.84399553063503 1
0.904780814199606 0
2.06308043943445 1
2.13661085241231 1
1.88565721670902 1
2.21821970865507 1
1.50675890645266 1
1.93209412196271 1
1.57894561478082 1
1.80823796358466 1
1.04983819797683 1
2.04060861171003 1
1.79385123841165 1
1.73384285618043 1
1.93572515342519 1
2.1152366421979 1
1.483033047205 1
1.75475638220202 1
2.33476644961451 1
2.08996088339956 1
2.10115634979451 1
1.85566259298742 1
2.07349248869621 1
1.83857197832893 1
2.24161589015094 1
1.72726385400918 1
2.45430516370213 0
1.26346251787757 1
2.33129302945552 1
2.12693868342628 1
1.36869091624321 1
2.23492908252731 1
1.87164381588594 1
1.64725792070956 1
1.9366503083729 1
1.93090891295381 1
2.1944895036515 1
1.403155102853 1
1.79693317793702 1
1.56867288691492 1
1.91473333332976 1
1.41282313797785 1
1.33519586608299 1
1.58234624667535 1
2.92918381653952 1
2.42624257135903 1
3.03554895082734 0
1.49039840868713 1
1.93228841249173 1
1.61333882280868 1
2.04629305024134 1
2.11841409380049 1
1.92758381062346 1
2.45081469518453 1
2.53813455842385 1
2.13450472901785 1
1.27968875982268 1
1.72786827129045 1
2.38877583738786 1
1.41519246446193 1
2.12347856402141 1
0.680791786346566 0
1.7565481449088 1
1.83760186079097 1
2.21015756502772 1
1.99107515787641 1
2.32747571331568 1
1.60810456984955 1
1.5119938991427 1
1.21346770692092 0
1.78381985531429 1
1.82315199667607 1
2.42400981655689 1
3.06916510568122 1
2.16817189886834 1
1.44694405291418 1
2.36887262884848 1
2.09904676071468 1
2.47850207639413 1
1.29153250623586 1
1.71943682145351 1
1.21404249254134 1
2.11017149539708 1
2.10207345270106 1
1.11259121466828 1
1.55417137797638 1
2.16900684636633 1
1.90781155926371 1
1.33228739406198 1
1.44547041664578 1
1.78353367210105 1
1.52084482624462 1
1.96984936934521 1
2.5368306141955 1
2.15410929853337 1
1.68339567732507 1
1.92571774654815 1
2.05868680306932 1
1.72721476973285 1
1.9317797959062 1
2.16804287258794 1
2.501888354627 1
0.672951254272075 0
1.05099120497233 0
2.05346127832661 1
2.10371839186562 1
1.68567259132776 1
1.16211951118372 0
2.40859681317022 1
1.73009267564717 1
1.9797169619063 1
2.01520669029129 1
2.05661507571491 1
2.79857569603795 0
2.15138228025989 1
2.62904527529662 1
2.25609719870713 1
1.91028953034476 1
1.83889075548497 1
1.66464577338706 1
1.47916102648511 1
1.94408995486325 1
2.25408173029175 1
1.07896798959173 0
2.15856140850611 1
1.58654679802778 1
1.26161893825308 1
1.51995679153641 1
2.48277784995318 1
1.99751944588045 1
2.24465395533308 1
1.7653875343079 1
1.76180668882148 1
2.3943529187089 1
2.89459615628923 1
2.53957897888363 1
2.25237643515924 1
1.77957141689101 1
1.6917393953937 1
2.10312144878164 1
1.86594943314653 1
1.89001084497219 1
1.8419880545902 1
1.56242788520842 1
2.20238373675877 1
1.62844185700798 0
1.92142864152524 1
2.01758601312658 1
2.51297425657184 1
1.78467777964155 1
1.80091625451329 1
1.65346845613902 1
1.66176350041643 1
1.94963652972851 1
1.25670628659198 1
2.38660178734054 1
1.86499694309682 1
1.61088991032959 1
1.38773068707002 0
1.89680007427731 1
2.26211808121421 1
1.70832059299463 1
2.12690031874645 1
1.9257532057907 1
2.31787342708404 1
1.27746299446779 1
1.62379819705524 1
1.2918463854324 1
1.99995502438338 1
2.60823109897356 1
1.92358902974873 1
2.47432484980589 1
2.12242598345472 1
0.879480587429742 1
2.34302170920008 1
2.22598496619578 1
1.75121441872347 1
2.513285741095 1
1.83468051173727 1
1.78809888930404 1
2.48455067021533 1
2.3505851794323 1
1.54328404873268 1
1.35989922476329 0
1.72657987552889 1
2.80593409650341 0
1.47104844640128 1
2.21616209197008 1
1.87534269225282 1
2.32609455540866 1
2.55219270674081 1
2.24405060691649 1
2.04295316394782 1
2.48888041707999 1
1.7663847080548 1
2.32329655586298 1
2.4053752159117 1
2.26854759090294 1
1.11962322470211 0
1.16003276649061 1
0.924555098258794 1
2.44787409319446 1
1.93787247615627 1
1.63540652048626 1
1.97021561537466 1
1.96699835156388 1
2.26311785300484 1
1.03588128172261 1
1.82792213262627 1
2.37802843987713 1
1.77543668823646 1
1.47554798539552 1
1.85926071402574 1
2.1645026864317 1
2.51415676029506 1
1.58316999515211 1
1.67681626191939 1
2.56509728516417 1
2.87378689749358 1
2.47914023823665 1
1.83777499840382 1
1.89195414871042 1
2.27403944675358 1
1.90676199225503 1
2.08662358537854 1
2.61908896716174 1
2.08637737926456 1
2.01983119553968 1
0.877464038198611 0
1.79016525916025 1
1.73500809114079 1
2.02260593913648 1
1.34364590413011 1
0.764799544232297 0
1.823391004297 1
1.7593708104161 1
1.7710060354078 1
2.48109207526602 1
1.58243071587314 1
1.90209279025453 1
1.81444409808453 1
1.28326564235231 1
2.11047682521401 1
2.21856195112682 1
1.96407239992693 1
2.17942253259124 1
1.44441202719228 1
1.71329063760586 1
2.43370667955878 1
2.28848515061049 1
0.932264481151305 1
1.69595203135536 1
2.3832308681579 1
3.11277705948529 0
2.2306349705091 1
1.54913977516112 1
2.33977562677762 1
2.17490507922387 1
2.56034707926988 1
1.31126795433598 1
1.43598592862734 1
2.40340356813826 1
1.77399590204322 1
2.45600081623994 1
2.38636721167636 1
2.65507740179708 0
1.9491505478845 1
1.65345358100727 1
2.36337399330834 1
2.08016591477025 1
2.2276806580458 1
2.38620211383734 1
1.984696007896 1
2.43159083754848 1
1.18674916730951 1
1.68424043685688 1
2.22315817048807 1
2.44512499174695 1
2.19166589575187 1
2.14406902637987 1
2.40985459178086 1
2.06136609275094 1
1.96727790819742 1
1.49053162768034 1
1.90655257529569 1
1.37048261893891 1
1.77353126858163 1
2.40061449334272 1
1.85689744885439 1
1.87760474260485 1
1.79018700024887 1
2.14320672651687 1
1.00793270583417 1
2.73154792271107 1
2.37802060267614 1
1.63835792121706 1
1.30442557247153 1
1.20335677916711 1
2.36716260517193 1
2.23543821359116 1
2.31565739729715 1
2.19529945008316 1
2.48105609140041 1
2.64793646920946 1
2.07227192623133 1
2.06244409220542 1
2.32423505460085 1
2.10648689384898 1
1.86784547118181 1
3.02255486490873 0
2.47531892488554 1
1.90695567186679 1
1.48677427179874 1
1.98269828275237 1
2.3459834888057 1
2.1264057936639 1
2.85845103922671 1
1.08103187416128 1
2.58994578225865 1
0.934445978479769 0
2.19004402568658 1
2.20021130615511 1
2.06399452256401 1
1.4568130070419 1
2.13055438186353 1
2.11459361172791 1
1.74194279514381 1
1.5991936820276 1
1.75371572728091 1
2.24135075592569 1
1.20146476296551 0
1.30764580266913 0
1.63812210181098 1
2.06259308760761 1
1.57106777556563 1
2.63353721852651 1
1.81249234236897 1
2.15461519696314 1
2.69744661156689 0
2.40437151648627 1
1.76495285909932 1
1.98476845230998 1
1.90337218516927 1
2.56510507698506 1
2.36326870621826 1
2.19816840443729 1
2.16984861011055 1
2.12453066299792 1
1.8405445147372 1
2.41722001393117 1
2.31976669614111 1
1.74566744968184 1
2.20178364187056 1
1.59354231117589 1
2.04009585037271 1
2.32750870898981 1
1.86825107937029 1
1.76712349256942 1
1.8884265949006 1
2.01383226304848 1
1.40889924465674 1
2.73919230831867 1
1.72805479527666 1
1.95579597850897 1
1.79575118472819 1
2.10286846383774 1
2.45663646565317 1
1.22531834564869 1
1.47709406674043 1
1.13692104088487 0
2.21879667163732 1
2.49705194731509 1
2.28111339985478 1
2.66104065793412 1
2.06628134456168 1
1.98005686306344 1
2.02482407051985 1
1.62341421649646 1
2.78293514190675 1
1.51997017469961 1
2.24763801893875 1
2.06160755571519 1
1.89149244744319 1
1.65554588947629 1
1.39571015949129 1
2.43785618102802 1
3.19482949608805 0
1.76559032912512 1
1.78652094893466 1
1.74721972345372 1
2.3803361197061 1
1.87822946093321 1
1.49226008399433 1
1.16668724987633 0
1.66132579953132 1
2.33189342530632 1
1.78950290849258 1
1.78521337466314 1
2.43468201435039 1
2.18617745240472 1
2.60681867333911 1
1.58405110891677 1
1.88144663003447 1
0.89283501941946 0
2.21273930790178 1
2.02187267644551 1
1.37580227731362 1
2.0381009219511 1
2.10890276339221 1
1.97324187630765 1
2.2219235496866 1
1.90370221361798 1
2.15369202254875 1
2.32989381452665 1
1.85127888522756 1
2.51118360960276 1
2.45040234866814 1
2.02482969277472 1
1.7405892096415 1
2.20347019412619 1
1.8477144102875 1
1.78284720030627 1
1.93543189839045 1
2.01417143785553 1
1.25953518921247 1
1.52464654727367 1
2.76034931352811 1
1.90403647065294 1
1.42641774351098 1
2.58729933777863 1
2.02654283776725 1
2.24601992505405 1
1.49675944243203 1
4.0858707508993 0
2.51188962479225 1
2.28966047024536 1
1.79261639792304 1
1.22140693126026 1
1.79441297603014 1
1.61129357563947 1
2.11921901298703 1
2.33946721007127 1
2.4747292107786 1
2.19973309414315 1
2.58904897961058 0
2.5210339682568 1
2.25306487760324 1
1.08557495161128 1
1.674070591812 1
1.7060692360117 1
2.04549723907067 1
1.48529322811246 1
2.69936141378927 1
2.84296595341685 1
1.93425300759741 1
0.791263265786412 0
2.48782881863195 1
1.73518691114623 1
2.14022969513252 1
2.31010132650294 1
1.50714732926345 1
2.2844588512813 1
1.84804093180248 1
2.45373705837806 1
1.90998074175752 1
1.88229644744924 1
1.11094040634432 1
2.20057641509534 1
1.93459412672211 1
1.87362850416457 1
1.84313970273615 1
1.72774827692834 1
2.29208877764542 1
1.94899000484005 1
2.18700262274134 1
1.5864757234282 1
2.13163016002855 1
1.69505744572434 1
1.94398825328697 1
1.85850689282975 1
0.960421164974135 1
1.82002358543762 1
2.14410423373673 1
2.4947533123557 1
2.07752105432448 1
1.92857803707229 1
1.70422286825386 1
1.67117166362291 1
1.25172260502649 0
2.15751610492147 1
2.11360353800292 1
1.86392114839129 1
2.37373685325179 1
1.79763637749688 1
1.24841825908374 1
2.25125184053523 1
1.72169620596669 1
2.34856470533028 1
2.25143589636952 1
1.72731334089814 1
1.62086364470226 1
2.69308686243454 1
1.55388101590372 1
3.11229652965548 0
3.1044185904897 0
2.07434655049851 1
1.33571177135775 1
2.36911740854142 1
2.22048485853806 1
2.59804822470596 0
1.59377326789395 1
2.02859202169382 1
2.14015077977676 1
2.22709641332585 1
1.75390172640279 1
1.97315869167211 1
1.63078634377669 1
2.81888593258899 1
1.86196419670933 1
1.4103937236223 1
1.9820762721917 1
2.44621194690075 1
1.8890068793089 1
2.33958071492845 1
1.80619879328399 1
2.153635580259 1
2.29050530330599 1
1.97878675301177 1
1.91832831073572 1
1.96838017440258 1
2.5358149626773 1
1.30448650880581 1
2.36893422652163 1
2.16071111915881 1
2.35531184072345 1
1.92612128301466 1
2.03973505347555 1
2.77641383990674 1
2.19345652006127 1
0.989074107004519 0
2.66401652764892 1
1.71650958521147 1
2.18188742342354 1
2.52490174916971 1
2.20284364793845 1
1.43528568356503 1
2.05128143751013 1
2.21351389629746 1
2.70065175797374 1
2.03762941182523 1
2.12224655812621 1
1.89186883013042 1
1.723189712859 1
1.86752206797942 1
1.98822421901919 1
3.05038050780203 1
2.18266710018074 1
1.44185748123475 1
1.07466547729508 0
1.38610462407254 1
1.81361006782846 1
0.962741292137561 0
1.82377370245639 1
2.64843610242548 1
2.7109056781508 1
1.77866782938327 1
1.96157158762952 1
1.72859728589676 1
2.14367254328944 1
2.02005987034107 1
2.14566129226703 1
1.32283756789385 1
1.74991950514685 1
2.03907446855808 1
2.6570056789735 1
1.89690944533197 1
2.54231676979295 1
0.42830436448846 0
1.44523539375685 1
1.52885132503518 1
1.73701833680741 1
1.80044955990545 1
2.35309794218926 1
2.24221472121218 1
2.11028465116053 1
1.83139144929943 1
1.81185688805862 1
1.50774280493917 1
1.47116150075767 1
2.71629175557086 1
1.60286697749783 1
1.9556112700293 1
1.90256136625714 1
1.6610104604627 1
1.87169380602565 1
3.0777268351901 1
0.966738665466569 0
2.38223262486349 1
1.99831842776169 1
2.44932525114192 1
1.97257601968297 1
1.39359107734476 1
2.02957498150688 1
2.24913983014253 1
2.48819093177897 1
1.65971979857217 1
2.28220591107989 1
1.56351621413115 1
2.69325584438685 1
1.47564669844929 1
2.566918104579 1
2.12816325895374 1
2.54775356064797 1
1.45537003801229 1
2.45302300311475 1
1.48230650081285 1
1.99910079514725 1
2.0163833894446 1
1.37951614349345 0
2.26439076602425 1
1.44462895234342 1
1.85759796314148 1
2.0101940825488 1
2.2032854473272 1
2.02091790992552 1
1.8942219411516 1
2.20789405113726 1
1.97234120303819 1
1.6042215692297 1
1.90214953350835 1
2.63258382887464 0
2.14794234104185 1
1.97526202862768 1
2.14004240628512 1
1.82318698726459 1
1.32535117801628 1
1.87692177143815 1
2.10642793112475 1
1.44230736596872 1
1.50104575367274 1
1.08219804147743 0
2.23235312931609 1
2.27658837860643 1
2.07740347114469 1
2.71184958496613 0
1.6148168576988 1
1.82475482473709 1
2.18276619020112 1
1.04783200193323 0
1.91823567201038 1
1.7011530963629 1
2.31311085984703 1
2.53203026131321 1
2.23488434183154 1
1.77005001179698 1
2.15061847971592 1
1.98258885796205 1
1.81907739723348 1
2.24181118095637 1
1.44495766870608 1
2.54621356027102 1
2.20674054069682 1
1.83340994819123 1
2.60518382035985 1
2.08106021135354 1
1.69660736035117 1
2.30205528770136 1
3.21490869589474 0
1.72281241941581 1
2.06823658677747 1
1.96355813474303 1
1.44574492422478 0
1.83048542101721 1
1.8832306009177 1
1.56355199546558 1
2.54733149077896 1
1.31466905084706 1
1.39340843506598 1
2.06581245257561 1
2.16041910769649 1
1.84590054919401 1
2.57000517457853 1
2.11088809756286 1
2.29275680701812 1
2.32693372445997 1
2.23391280445813 1
2.13095261054811 1
1.25805553971344 0
2.42283109405386 1
1.70728277152918 1
2.95792999954149 1
1.76620715379561 1
1.88809328391677 1
2.60023426188875 1
2.07384949148312 1
2.04606700841478 1
2.32880582867413 1
1.8852212273404 1
2.29376109303129 1
2.07291104958232 1
2.1851532811359 1
2.03520906195755 1
2.93043077247255 1
1.98634305240926 1
2.38760542611204 1
1.56892087616405 1
1.65999656561038 1
2.8598203548604 0
2.04587062498154 1
1.74273180697784 1
2.46667204728347 1
1.26145098330169 0
1.640867638832 1
2.77170670066189 1
1.63631708675709 1
1.807652645392 1
1.97149301064578 1
1.72154074732598 1
1.61476074763706 1
1.9193410249502 1
2.11900104426134 1
1.6194894376295 1
2.50966755683385 1
2.01048650196807 1
1.94938310478828 1
1.86518323112525 1
2.19265539223306 1
1.58427351238701 1
2.21702257000741 1
1.91482742709739 1
2.30616274607616 1
1.75893210173498 1
1.94091976058446 1
2.28457330206967 1
2.0763374184214 1
2.09370922693761 1
2.43453518096757 1
2.0048571302108 1
2.1898369487922 1
1.76229293112815 1
1.77337307306308 1
1.94901279533648 1
1.8833727291875 1
2.23192014969647 1
2.54736618873666 1
2.3948617557081 1
2.30948929390979 1
1.88247852160995 1
1.16754325676834 1
2.27477411889686 1
1.7236476610229 1
2.90392622020559 1
2.86106979872272 0
2.36409207595732 1
2.59409746237361 1
2.51303525595677 0
1.28858877476128 1
1.9113720686433 1
2.6065738193634 1
2.48963865790349 1
0.275585451494207 0
2.09467576565127 1
1.6568097430603 1
2.44331841993896 1
2.0916795019416 1
1.5729355932592 1
1.88196015819208 1
2.16756725484136 1
2.14241563081265 1
2.34287792192159 1
1.62169409274802 1
2.66189758516416 1
1.86695734877081 1
1.21502779841035 1
1.76526304543881 1
1.91979324171886 1
1.83879888210241 1
2.46829656233485 1
2.5995491508869 1
1.85261155659125 1
2.40732162987306 1
1.71639990904628 1
1.16127199766575 0
2.43901097105728 1
1.73248174560731 1
1.83676894893125 1
1.50074471943905 1
1.81089802672903 1
1.51602648281698 1
1.64647677700412 1
2.37933415042589 1
2.29033064603815 1
1.6358716527384 1
2.06213116035291 1
1.92583337676683 1
1.98815801655788 1
2.04923991722542 1
2.49946899437082 1
1.97287842719303 1
2.43144426547478 1
2.32855575194941 1
1.24944207959169 0
2.3172877252777 1
1.5315142163314 1
2.02101363118697 1
1.89065912606163 1
1.81184780445032 1
2.47785209435195 1
1.25389911909798 1
1.81514186669321 1
2.19499081288489 1
1.7824079830134 1
1.57187130410149 1
1.27936113125755 1
1.06997095864431 1
2.68195947994208 1
2.24671997757948 1
2.09953467974752 1
1.74214282403441 1
2.14778970775153 1
2.36261700839836 1
2.19351855970773 1
2.1365166406024 1
1.6983873208307 1
1.47460867030283 1
2.45589601241111 1
1.77669730987372 1
2.11279122908075 1
2.26968846149552 1
0.996569948458713 0
1.89910539859622 1
2.42777250844487 1
1.7001730326594 1
1.59740535980184 1
1.89262456079287 1
1.89912904308429 1
1.90678073292032 1
1.5288206329709 1
1.84522415969121 1
2.61228654113613 0
1.6243763933545 1
1.35291474107998 1
2.3526516127985 1
2.3564381432101 1
1.03027181487811 0
2.05558105099944 1
2.47103748477944 1
1.28605747182977 1
2.85621197274347 1
2.33411595203464 1
1.6440933647169 1
2.37752254322478 1
1.35818026762372 1
3.03922976926542 0
2.24161332555538 1
1.38624988126282 1
2.11174633589921 1
1.58789894963158 1
0.618078451742866 0
2.64802903258101 1
1.20264469323413 0
1.49885705358897 1
1.6965246102354 1
1.80774330974935 1
1.68775134964038 1
1.62310395774489 1
1.89651785029963 1
1.66674785853784 1
1.90289970534286 1
2.11503294493881 1
2.02497983789135 1
2.27986883131121 1
2.22988772659473 1
1.89734444457812 1
2.07452995820849 1
1.07817286511033 0
2.51739502533827 1
1.86687082747077 1
1.46464656794482 1
1.38368753723961 0
2.19986974351368 1
1.99772524002408 1
2.00888779329191 1
1.48818057770329 1
1.54871428570765 1
2.36856972240189 1
2.16650392930771 1
1.67999688669224 1
2.75135049592727 1
1.73980298067085 1
1.48171241342927 1
2.59733648089903 1
2.33460752741648 1
2.17083650818425 1
2.59950336706724 1
2.2118791098907 1
1.88039273590248 1
2.11014475431056 1
1.72127351067843 1
2.2328894518938 1
1.19195284990715 0
1.81339505942107 1
1.35775290155573 1
1.89443868072394 1
0.986612194657728 1
1.17475065433736 1
2.28650820247519 1
1.96738036817881 1
2.45529659182179 1
1.96559363639432 1
1.89905955386835 1
1.99749827228166 1
1.48935227533981 0
2.73112631777458 0
2.50315477349865 1
2.54044376325036 1
2.31375129373798 1
1.57843894437269 1
1.38883834137729 1
2.10094577107156 1
1.18994781284464 0
2.69087816710416 1
1.8049984515106 1
0.878783077672109 0
2.17321013778838 1
1.87083091534157 1
1.99252737265777 1
2.89727362829375 0
1.76470166133755 1
1.96435922270668 1
1.92592164421422 1
2.42105930297253 1
2.48636419699448 1
2.13150833287876 1
1.99600634220494 1
2.46599481819461 1
1.4464430016474 1
1.50355836149593 1
2.25678416378066 1
1.84986472562002 1
2.39484917205924 1
2.36507981698653 1
1.84224668931907 1
2.37903255158655 1
2.2382382249709 1
1.3051808345768 1
2.45769630590052 1
1.85128298852248 1
2.75608178572817 1
1.97749612973348 1
2.02983424602407 1
3.04717357463162 1
2.42080510830257 1
2.3826556202963 1
2.34340672779123 1
2.74715254791793 1
1.48939089463625 1
2.25544230543781 1
2.48693669711516 1
2.84838637005851 0
2.32374106664454 1
2.38957279889312 1
2.15092111628332 1
1.44560386304744 1
2.40262331397117 1
1.70724361596512 1
1.41017457425764 1
1.65318085229943 1
1.79251405889768 1
1.73972428690754 1
1.40374378368184 1
1.73329336133276 1
1.88305192294207 1
1.53893848934455 1
2.06035706124427 1
2.29739192655852 1
1.56843600667833 1
2.28774449720512 1
1.95064146730502 1
2.31105944012193 1
1.97073895541806 1
2.07553767609394 1
1.72195818081861 1
1.91588478772828 1
1.71109314425598 1
1.58618651662512 1
2.34661701180889 1
1.70578492759184 1
2.58516507358634 1
1.46908690116151 1
1.91578888881385 1
2.12494535229363 1
1.61426389527012 1
3.02393282960457 1
1.41308460489926 1
1.99500095831671 1
2.64422802951577 1
2.52975237032185 1
1.81731452730127 1
2.48200471751149 1
1.68105899482155 1
2.21622053937587 1
2.42740353084126 1
2.25843899511081 1
2.0502259363157 1
1.6861865115557 1
1.90501770605055 1
2.07691108795502 1
2.09765843384832 1
2.20231877372786 1
2.20598549058194 1
2.44311525523165 1
2.75132374136767 0
2.50280471699644 1
1.92373553899055 1
2.15334040611314 1
1.7660029673042 1
1.84235000115722 1
3.16951146350616 0
2.29452624178066 1
1.78944601345899 1
2.30222869099701 1
0.862579503380727 0
1.57938118752689 1
1.53104423612448 1
2.49259455460676 0
1.16701303739107 1
1.28060682564957 1
2.16796279269713 1
2.18501090757785 1
2.30321709191001 1
2.32824810438489 1
1.87138950050034 1
1.24930316188357 0
2.3684334397388 1
1.3833713003838 0
3.29700665529557 0
2.19703752963654 1
1.75105652532708 1
2.23247865683172 1
2.23627724013783 1
2.53101928910623 1
2.29964106333517 1
1.74149351526634 1
2.02784304361872 1
2.26370043339441 1
2.89037056002001 1
1.45572344414408 1
1.77917019917984 1
1.79130998331233 1
1.7043243579821 1
1.59527326153217 1
2.76734736937869 0
1.44183972258824 1
1.9385574486145 1
2.95793304020935 1
1.52097781619408 0
2.30395276667313 1
2.60603120593686 1
1.55461243012727 1
1.35757236894128 1
2.0961650101515 1
2.10157318439928 1
1.991706620442 1
1.18748403810448 1
1.91600651393197 1
2.6692568742885 1
1.24387587037138 1
2.52450790167412 1
2.21322648467278 1
2.59516242945388 1
2.04632998034715 1
2.472128365831 1
1.39146553843113 1
1.88952600939217 1
2.08812130635976 1
1.99142876372116 1
2.45870140548699 1
2.86081688959279 1
2.33715534404086 1
1.65245646733633 1
2.47482542554356 1
2.20203721505104 1
1.59483881618263 1
1.89577341002701 1
1.9933118028368 1
0.574003139707348 0
1.59076281781411 1
1.64380258837523 1
2.13026576923646 1
2.07600066519058 1
1.60187522997248 1
1.30473242413235 1
2.23889456092092 1
2.24555697008021 1
2.29075076319735 1
1.86803959975559 1
2.13834092927984 1
1.67435905892231 1
1.54986190114149 1
2.01973529329297 1
2.17510967275195 1
1.34558868747545 1
1.91509385713647 1
2.42346587770941 1
2.22905002150657 1
1.57274025890786 1
1.21227409114441 1
2.16689708077092 1
2.23844053157577 1
1.33243579016986 0
2.10941043592199 1
1.95957825805531 1
2.25827877384816 1
2.87176035785101 0
1.87964723594418 1
2.57507498005031 1
1.69859205149769 1
1.036458189442 1
1.63003056580011 1
2.30972995153222 1
1.05550753003929 0
1.90617110457931 1
1.87883087225707 1
2.46430186599875 1
2.56634701360075 1
2.366548946674 1
2.31506249525435 1
2.29444520703419 1
2.16645389363921 1
2.45777327526059 1
2.25350595304305 1
3.02719345067502 1
1.72543601101584 1
2.4060261311983 1
1.33052893620285 1
1.72765838169702 1
1.79789055618057 1
2.0952364738909 1
2.56492809785113 1
2.01960090185773 1
1.36783870979132 1
2.72853362447898 0
2.12545382121625 1
2.09110234295871 1
2.03823860092172 1
1.98378084880639 1
2.51490434864782 1
3.26382975596292 0
2.18840165013487 1
2.00351206829055 1
1.4766971385538 1
1.47682415666497 1
2.6200534324361 1
2.47893449794843 1
1.71007282666287 1
1.66865667900152 1
2.55996526416832 1
2.05617280019162 1
1.58709011671288 1
2.76677919360769 1
2.27190114575468 1
1.72785108585837 1
1.7918525930275 1
2.26421088641262 1
1.80792598162914 1
1.99572595992889 1
1.95026253885358 1
1.70295116517701 1
2.05927236213139 1
1.88454610307059 1
2.32069632194223 1
1.88420653305738 1
2.00690361370751 1
2.19858137819204 1
2.63498308344899 1
2.6109426815004 1
1.53087970006375 1
1.96102465401005 1
2.66301925673577 1
2.04417331877955 1
1.72605782188646 1
2.10195387107542 1
1.82380871356103 1
1.73777982664799 1
2.03735766165714 1
1.73076618461973 1
1.99070763648419 1
2.7972663830008 0
2.00463719210735 1
1.61870340552647 1
1.76668205041477 1
1.99291532343389 1
2.18239554407317 1
2.15632154536568 1
1.84202661712969 1
1.48257360615451 1
1.1848995483713 0
1.99702573888304 1
2.69300298492908 1
1.33465388059071 0
2.02215963105599 1
2.29894986895577 1
1.90310771238367 1
2.01009293505659 1
1.93892124469459 1
2.53634078805114 1
2.36795205304688 1
2.99354685307782 0
1.47588057548807 1
2.83088039757892 1
1.98029096494645 1
1.40021502954638 1
2.01942774531787 1
2.09643051618413 1
1.87947428719949 1
2.47698372979417 1
1.38657896446714 1
1.74844527527602 1
1.92977080391873 1
2.44293540620312 1
1.98318876330704 1
2.0380027010136 1
1.59689617538844 1
1.89522363001416 1
1.69984058029986 1
1.57943466933205 1
2.16781850672637 1
1.72376414660792 1
1.87177427719578 1
2.12278022609324 1
2.17731098821467 1
1.73119808737731 1
2.03297343495591 1
2.20552421859361 1
2.29631685249141 1
1.52665652347511 1
1.51137346469628 1
2.34565926654309 1
1.78202979036602 1
1.63889469044866 1
1.7570159783065 1
1.5528130122198 1
2.01570945227698 1
1.65981133967113 1
2.93997671205808 1
1.73669412384195 1
2.22269068860427 1
2.22807376110058 1
1.82597393036705 1
2.08259010615977 1
1.50294789508064 1
1.02827441684712 0
1.80571565535438 1
1.05551551808787 0
1.36549225859897 1
2.65940184091646 1
2.03249916705539 1
1.89452412976254 1
2.79483199939112 1
1.90995494256106 1
1.62219696533552 1
1.67735390480754 1
1.74548065239342 1
2.24724045918735 1
2.05831789123296 1
1.5831949464886 1
2.13229765476606 1
1.87992915804429 1
2.92449727161214 1
1.51346046050532 1
1.40647945782848 1
2.16958779252593 1
0.880986020969931 0
2.42587215286875 1
2.13874435095778 1
2.116565579019 1
2.31738958587091 1
1.74479147809276 1
2.74029119468145 0
2.40102119236577 1
2.306511288076 1
1.94648223366287 1
1.91003126828702 1
1.54346002425987 1
3.29923854817216 0
1.85234724805223 1
1.52457272647537 1
2.63631315922185 0
1.47897784901246 1
2.22504305780395 1
1.97723128762029 1
2.20340180380194 1
2.35119540565518 1
1.60829639048585 1
1.58669011993685 1
1.35529778182257 0
1.77165973956935 1
1.86519547699186 1
2.09207657658701 1
1.68768508258758 1
1.97008041540265 1
2.04722202273993 1
1.77229832728277 1
2.157323804551 1
1.35580117964324 1
1.70424288205776 1
1.36475213166239 1
2.50071229270206 1
1.57269993538326 1
2.69191529102704 1
2.26945661353087 1
1.72916236867186 1
1.32730808809888 0
2.18281492361891 1
1.56800246271193 1
1.97987351633723 1
1.96342279746416 1
2.21250935624321 1
2.19151893096523 1
1.1547116496043 1
1.45785836877629 1
1.48628509866359 1
1.55853524074125 1
1.96630486888778 1
2.20253975272441 1
2.45130476217172 1
1.21767706655641 1
2.32018218607892 1
1.01035026630176 0
1.69349327912504 1
1.91824236564584 1
1.82610555904409 1
1.70453567940483 1
1.84503692564013 1
1.97001939286555 1
2.03632497980175 1
3.06449029668416 0
1.96033889991051 1
2.78985801578944 1
2.29440873627907 1
1.50847765571149 1
1.67504966095549 1
2.47073566841638 1
2.35381343223848 1
1.93248583689153 1
2.60744126648624 1
1.82074601421949 1
2.10647270545525 1
2.51703420819704 1
0.800936210446488 0
1.61299842740771 1
2.83240106291839 1
2.34204671177592 1
1.89105283178642 1
1.6130844429383 1
2.06197424932537 1
2.61884133791548 1
1.9877960122699 1
2.16001687203609 1
1.62829363061512 1
2.02226506819486 1
1.89586128193299 1
2.25949708596276 1
2.32496348315881 1
2.21812080939213 1
1.94163617962246 1
2.87977784735777 0
3.10656967671786 0
1.72345698515511 1
1.46457418252066 1
1.64667613893696 1
2.12142500835968 1
2.68666852546778 1
3.3133735536095 0
1.90132412891472 1
2.4534302192051 1
1.51268919923598 1
2.15496020313529 1
1.87050908041518 1
2.63679090013051 1
2.03984972196256 1
1.90733468003528 1
2.52468784174961 1
2.22050734006567 1
1.85999299886916 1
2.20217170628976 1
1.81385474363159 1
1.79186405525655 1
1.95012606126627 1
1.46766635420603 1
2.1540459402656 1
1.76495781587371 1
1.70730001134796 1
2.24159390792294 1
1.17480063840142 0
2.3820302533255 1
1.02286645289293 1
2.20980028627352 1
1.30260646070495 1
2.318469689319 1
2.25881744767701 1
1.99889675463944 1
1.87181872747927 1
2.29455079100106 1
1.67691970912124 1
2.4269005267728 1
2.70085293032303 1
2.18538223099498 1
1.56140803633663 1
0.619781843031596 1
1.33395075548945 1
1.83773967505406 1
2.58283183432497 1
2.26854784269753 1
1.50633918047368 1
1.50294193345752 1
1.45504364740229 1
1.40940327124469 1
1.98417838221738 1
1.54455287110424 1
2.78364367140121 0
1.48244054369256 1
1.98345658574792 1
1.1912948830139 1
2.49999688152534 1
1.68046897202365 1
2.04150689560719 1
2.22136355442821 1
2.02203503238068 1
1.58878605834991 1
1.81162939289505 1
1.98472411123003 1
1.94522824602901 1
2.37179481695089 1
2.18202254401937 1
2.15114962402393 1
1.86494009885249 1
1.61016124656955 1
3.02975650138359 1
2.44667029696113 1
1.85369495650031 1
2.48339120884956 1
2.3547036259789 1
1.99933130863522 1
2.10714161187182 1
1.89815468877899 1
1.94827426676956 1
2.12797335391101 1
1.67010357245972 1
2.99153542197496 1
2.32230654505609 1
1.9493435259046 1
2.2012945655198 1
1.76929201977485 1
1.85087345243144 1
1.71199346384402 1
1.9560660948371 1
2.03313525301846 1
1.94979923396352 1
2.64319135986824 1
1.70060194143112 1
1.68066208124467 1
2.70153812835382 0
2.27040386632127 1
1.90592509470886 1
2.67922819187854 1
1.59040649777445 1
2.6207543510524 1
1.88180957995842 1
2.54168436291927 0
2.01580722848997 1
1.53205410125679 1
2.88959360664915 0
2.45637601633729 1
2.50395233579344 1
1.75533405333768 1
1.19124121482264 1
2.07499377661111 1
2.09246077731412 1
1.40691514622083 1
1.84239303426087 1
2.86193148716462 0
0.546007814322655 0
2.73381842399896 1
2.31969343200073 1
2.10937707713205 1
2.77023905089791 1
1.46103502209436 1
1.9367645279356 1
1.99585561904564 1
1.56124549445097 1
1.91735447328055 1
1.67968517603944 1
2.14154351657239 1
1.36006594787074 1
2.64110721522416 1
2.35044319483245 1
3.16691419993687 1
1.81998183152311 1
1.16988100331071 1
1.60007491494868 1
1.96848740303643 1
2.24909392260929 1
1.91031632859882 1
2.38320716533774 1
1.91053625888439 1
1.92401950956693 1
1.74213491029131 1
1.82544217951183 1
1.90497137648712 1
1.51418843495019 1
1.48772991454553 1
1.69996267911268 1
1.35097033588984 1
1.77812887521508 1
1.72965188914692 1
2.0429675760314 1
1.68997111555886 1
2.37865742872099 1
1.63956004629853 1
1.48082736901545 1
1.56976251357951 1
2.24882655521247 1
2.17376561143985 1
1.77403981692412 1
2.04853615670901 1
2.26077068876605 1
2.18455292735246 1
1.82499713938059 1
1.69105529821555 1
1.85456133613538 1
1.10437923645536 0
1.79222618562952 1
2.19868105063936 1
1.98078505648093 1
2.17685116308602 1
2.81143976350255 1
2.97835819825102 0
1.92435002968376 1
2.60326111169454 1
2.43232162800914 1
1.86951089229716 1
2.02217076960007 1
2.49758070487901 1
1.84160444373522 1
2.26058607528542 1
1.57403753667316 1
2.12214377762834 1
1.69946791049813 1
3.24165755565036 0
1.58440217423462 1
1.88643737116621 1
1.47823225682338 1
2.48135542962416 1
1.83418815398891 1
2.16146450641448 1
2.08118288831635 1
1.90945895580718 1
1.66604598616192 1
1.29876206302494 1
1.98531580437674 1
2.5378354120618 1
2.67820186791462 1
1.88166407265331 1
2.63932762239925 0
1.80368714391281 1
2.38098127287783 1
2.060000354076 1
2.59343742673405 1
1.92206337014803 1
1.4642029719474 1
1.87750985915167 1
1.67759536489558 1
2.35072950989708 1
1.98589086274012 1
3.12016133169679 0
2.13385821798823 1
2.7666808907869 1
0.94084913857313 0
2.25102923733291 1
2.14166732158446 1
1.49318368813563 1
2.0199453694996 1
2.36268721292677 1
2.52701908263008 1
2.64838330652758 1
2.45669176311506 1
1.8033752013208 1
0.687889013160422 0
2.42098900417143 1
2.29066003792993 1
1.71541461616663 1
2.04996198923984 1
2.68146835618081 0
1.26870517956879 1
1.43107336179728 1
2.33143026541096 1
2.17109837613584 1
1.71360166003055 1
1.5915625797794 1
2.51958339196489 1
1.9109761364632 1
1.05809970590175 0
2.03405494372428 1
1.48509293029462 1
2.41801048421923 1
1.98169655979447 1
2.39948298971243 1
2.50753022944147 1
2.09661775323508 1
1.9080392150362 1
1.92704192558124 1
2.74340539734659 1
0.988349736851791 0
1.74622868860061 1
1.94899070796058 1
1.57044609913742 1
1.5095611465043 1
1.12400994281001 0
2.37145929563659 1
1.32321465384539 1
2.47103299944142 1
1.69467384561484 1
2.60410123560013 1
1.0471263455882 1
1.36637922514424 0
2.22279476290275 1
1.60694867706717 1
1.9314816965583 1
2.34183930172558 1
2.22107703949327 1
2.15792588013157 1
1.97595966724788 1
1.19223841160189 0
1.84027445065599 1
2.38560627695646 1
2.33246468043203 1
1.77177242793174 1
2.28557153516478 1
2.5272563939937 1
2.18429615925886 1
1.75593964530397 1
2.20992903222964 1
1.80711771802378 1
2.05175920994303 1
2.99209183392355 1
1.66979602217165 1
2.15917504602719 1
1.84609171924404 1
1.84414781694746 1
1.63387945514892 1
2.21382396300628 1
2.32784446035052 1
1.45127523370557 1
2.59135653750858 1
1.86252580793078 1
1.92262727204407 1
1.35412696902684 1
2.39612806233099 1
1.31940283542254 1
1.89045370264226 1
1.64173430822124 1
1.61105790096732 1
2.52898258670212 0
2.50112162419255 1
1.69214811062536 1
2.16857633661129 1
2.28858095315394 1
2.72892324675924 0
2.02339759731508 1
2.80874492006582 1
1.85348475008541 1
1.91117109239875 1
1.9058845651022 1
2.42827779969744 1
1.78747387300695 1
2.5937097845319 0
0.903688463823622 1
2.26339952932604 1
2.22345203227361 1
1.40184002507001 1
1.83427265867379 1
2.36931998011086 1
1.47605971136108 1
2.31915086788865 1
1.73499213670542 1
1.90724358171544 1
1.76887645517435 1
1.57888023877241 1
1.92202032648601 1
2.05668360291835 1
1.63099171894621 1
1.36787337920718 1
2.09412301045145 1
2.51721767571892 1
2.17197587205625 1
2.62950165008433 1
1.47114856946387 1
1.48429323611819 1
1.85750961435172 1
1.50509117361704 1
2.49245394037061 1
1.39585349040647 1
1.77700364279076 1
2.25402897967651 1
2.50540356123018 0
1.72589661722721 1
1.62099373186361 1
2.68127276113885 0
2.12292484369905 1
2.36672808602023 1
2.23189559041475 1
2.30761474495628 1
3.06967567719337 1
2.91389625806152 1
2.27188096053758 1
1.76846148928305 1
1.91005179669388 1
1.81163300477106 1
2.33730652964905 1
2.27599354114457 1
1.71584355328415 1
2.21309975649792 1
2.58318259404326 1
2.04981637744337 1
2.92297086787401 1
1.67454435959319 1
2.01597833987857 1
1.2748022187524 1
2.10669388787041 1
2.01161115815763 1
1.44363650072203 1
1.34750732198691 1
2.25134310295635 1
1.61860325508259 1
1.94912489557663 1
2.60423149416893 1
2.4735988783792 1
2.28642520119014 1
1.81112702229504 1
1.87061906456427 1
2.59166793825127 1
2.23659925583553 1
2.43042386769955 1
2.59098938244821 1
2.1888494363212 1
2.00724077452941 1
2.14642173657436 1
2.76634707499612 1
2.7812132178786 1
1.70464791175495 1
1.4929910963898 1
2.28779558471051 1
2.43755009944687 1
1.61357515209978 1
2.02440662758918 1
2.19539133248125 1
1.38596909093793 1
1.89481569318033 1
2.05415111220619 1
1.86238378201102 1
1.72115194604265 1
1.9557995131841 1
2.37772329824975 1
2.0072301767082 1
2.03692772083988 1
2.01771451979215 1
1.93119521250754 1
1.94603894358762 1
2.67189470899843 1
1.25247596079874 1
1.19222011224175 1
2.31983445346433 1
1.87964926501773 1
1.9119010080112 1
2.14011739574096 1
2.40711885684334 1
2.11224179683158 1
2.03408736565719 1
1.51020461619967 1
2.7533667490188 1
1.66500218251562 1
2.66764213169645 1
2.24318448288619 1
2.3022949773614 1
2.36930328928674 1
2.14265620889249 1
1.4815455050455 1
2.20983972341016 1
2.71963448537998 0
2.24895045260025 1
2.32839771451331 1
1.36730018859235 0
2.21045936902178 1
2.26696481293389 1
2.19461489142865 1
1.53236589893727 1
2.16788603405379 1
1.99487706362935 1
1.93081900013429 1
2.67797407809366 1
2.52265043457818 1
2.89080946683001 1
1.66807426747079 1
2.01156259857108 1
2.47848348087636 1
1.92328608827648 1
1.71032522085904 1
2.73652557613695 0
2.17575413139647 1
1.38886249002362 1
2.63420612335646 1
2.44733036091393 1
1.95383396355281 1
1.94359965982886 1
1.79798733593841 1
1.42860848947335 1
1.5893867450564 1
1.59404711823138 1
2.14679664816089 1
2.00008926381294 1
2.40261420918221 1
1.82012738745329 1
1.72598327166898 1
1.82955258356207 1
1.79701085250388 1
2.43121486329802 1
1.42589822944932 1
2.32831542206576 1
1.88424137982197 1
1.84795008374328 1
1.95230560995618 1
2.36460082129431 1
1.94129210600099 1
1.85001765998351 1
1.61837981936041 1
2.99052985080355 1
2.19333932272729 1
2.21071791808439 1
1.90236281254683 1
2.34557395489711 1
1.24943149677932 1
1.73461985321719 1
2.43827002726263 1
1.68739238608598 1
2.23871895696764 1
2.7479009510613 1
1.89816250385764 1
2.13515803300826 1
1.25391768120913 1
1.63396854678369 1
1.96905313062775 1
2.27979800340409 1
1.80094279475942 1
2.68635558722836 1
2.51007302416916 1
2.0917764826986 1
1.7032982318625 1
2.14865040166392 1
2.51641095573668 1
1.86872668328503 1
1.24158783525457 1
1.9548104273731 1
2.76788037798327 1
1.44956623625995 1
2.7025551386856 1
2.66738894643705 1
1.83294199385917 1
1.52042151497372 1
1.82881506718208 1
1.94976739908521 1
1.38033066719574 1
2.43663008329646 1
1.75192972791159 1
2.44217412552823 1
1.979463301834 1
2.71750930075424 0
1.80695622155055 1
1.77166746545805 1
2.51889529294903 1
2.41782664031972 1
2.95900599084044 1
1.66984784101198 1
2.32124348948045 1
2.83695072336134 1
0.756279601688581 0
2.09028428565149 1
2.93649282139291 1
2.57586997904152 1
2.57829561965563 1
1.8124076028402 1
2.45121151166999 1
1.34995135883892 1
1.92574894984889 1
2.27465141402304 1
2.24083616087426 1
0.971098019747546 0
1.8878879826753 1
1.51500983830776 1
3.04172081196712 0
1.64936936953493 1
2.76154946181256 1
1.97472339600395 1
1.33789751527679 1
2.43623174521315 1
1.23591246588119 1
1.39982749523259 1
2.18261956407761 1
1.91310476618657 1
1.73293156825324 1
1.98237555323667 1
1.88403340067333 1
2.8375305080682 0
1.54131349379234 1
1.78577874522356 1
2.96554924568278 0
3.01045360915896 1
2.21424008170773 1
2.1305219212355 1
1.47227739361864 1
2.36593696073912 1
1.80820218548334 1
0.194965667015474 0
1.75455216178549 1
2.55146216824821 0
2.07551234250034 1
2.86161011310623 0
2.53510945512889 1
1.45266554558426 1
3.08021978611056 0
2.10927457560504 1
1.15887963998528 1
1.50981771632761 1
1.87483070101318 1
2.56909649729118 1
2.33204465912708 1
1.48770594652512 1
2.20238893519931 1
2.2289550607551 1
1.56763887971954 1
2.53841636020623 1
2.54506392683984 1
2.1300575880723 1
2.0822624264096 1
2.5310625430361 1
1.47166196165399 1
1.86275598983652 1
2.89167021955722 0
1.39441123691207 1
2.40269937915587 1
1.37437811883115 1
1.49665622612156 1
2.03004177857456 1
1.64842009437068 1
1.80219319764528 1
2.84570535016253 0
1.75948395514444 1
1.7818513204093 1
2.51942707462083 1
2.06642205633369 1
2.87522520874569 0
2.84774737541336 0
1.9675174265842 1
2.71175935181629 1
2.3374626390669 1
1.98224919882977 1
2.14225751258426 1
2.58616696418908 1
1.57506692953173 1
2.33969165013073 1
1.54724964333437 1
2.29661806259601 1
2.08479440162678 1
2.63810781969789 1
1.85228781596774 1
1.9808139036268 1
2.76305611740101 0
2.77943021716061 1
2.16913357619201 1
1.30009485530585 1
2.77930828739733 1
1.85620956595634 1
2.17094916898869 1
1.36669675289757 1
2.55772085878937 0
2.3421189346549 1
2.01620368672744 1
1.82608596079177 1
2.02328808920988 1
1.62156972523505 1
1.84796384306214 1
2.8919140348426 1
1.67814563337825 1
2.53437217996061 1
1.47113800008578 1
2.00768934209202 1
2.3103353725047 1
1.53373894289336 1
1.9457890076848 1
2.38743550565559 1
1.03337080397518 1
3.18866378435456 1
2.12067417764864 1
2.47630786921506 1
2.45859853957179 1
1.6407112508827 1
1.51475602892453 1
2.85951082458773 1
2.31252169255322 1
2.3085700067915 1
2.23891007575301 1
1.66187390305221 0
1.86853072867502 1
2.67268877760544 0
2.16489692901109 1
1.98055908366033 1
2.12992834527471 1
2.17228320006858 1
2.12565126470209 1
1.63947546028732 1
2.63377232545268 1
1.9432479153148 1
1.97185129448788 1
2.59434847661841 1
2.04498143793685 1
1.78603475392589 1
1.36086047765726 1
1.81859128702241 1
2.19661134045268 1
2.05102010175197 1
2.01214243860512 1
1.38147462192785 1
2.08587865063469 1
1.69996526266761 1
2.16621822586071 1
1.50757859486695 1
2.36551374965266 1
1.4071659829362 1
3.64467423645703 0
2.06010075679628 1
2.11695990641257 1
1.52142274945321 1
1.87014671715349 1
1.68019145700748 1
1.8027386179228 1
1.5958646487011 1
2.24021306297236 1
2.35322503160207 1
2.63861116150556 1
2.24569834251402 1
1.80526606557528 1
2.45346812822202 1
2.06024573192022 1
3.07469977427492 0
2.15498128900517 1
2.22862496479763 1
1.93525782452577 1
2.48866920645072 1
1.38441232232841 1
2.21752970886074 1
2.71599045618633 1
1.58386804087424 1
1.86105912177826 1
2.08010849471927 1
1.71955096554185 1
2.08107706484934 1
1.63218863499635 1
1.26017851115827 0
1.55475695710191 1
1.6395404718382 1
1.17297757807322 1
1.65028678222784 1
2.57999114693843 1
1.83851585541713 1
1.61465655472108 1
2.100141637095 1
1.56418977504778 1
2.3007251662472 1
2.31981872468931 1
1.52569195994769 1
1.76946396634125 1
2.43095114454032 1
3.10134855563191 0
2.47744557589123 1
1.7616360825575 1
1.56541243833525 1
1.76126537210839 1
2.12883380030696 1
2.2918564770652 1
1.56244425975699 1
2.15269500516818 1
1.49148506792763 1
1.73152500039679 1
2.05046941174527 1
2.11091671583316 1
1.44972373015844 1
1.6593989527554 1
1.85270179091203 1
2.58354127415668 1
2.31258578390935 1
1.98495847147593 1
2.54613261272394 1
2.22174467808468 1
1.65591795469681 1
1.74904419735213 1
1.64118448147114 1
1.84077249021659 1
2.28385031969661 1
1.98602143729057 1
1.90001855526193 1
2.97302847207646 0
2.6193271467563 1
1.96264013736231 1
1.5368821490867 1
1.38599379086867 1
2.46411564749618 1
2.18389590047637 1
1.95527504477295 1
0.537299178650731 0
1.6349444635111 1
2.56263460787379 1
2.52115437531553 1
2.43025557721534 1
2.37082308212355 1
2.44750704172953 1
1.93390257354327 1
2.09063353732049 1
1.87541739843769 1
2.5751419996282 1
1.71027713222956 1
2.57318039433879 1
1.71719722189569 1
1.58062488228841 1
1.58708777257551 1
1.91782250411355 1
2.56050658235656 0
2.05060336154496 1
1.63466165580128 1
2.51279334267865 1
2.24186276392324 1
2.41870267504646 1
1.63769483373689 1
1.39482042534983 1
1.20790940475174 1
2.24858601703822 1
3.07718895757568 1
1.88541061914088 1
1.08319230161201 0
1.82400667404392 1
1.04188493831116 0
2.0775813069744 1
1.93469103088073 1
2.27400115684548 1
1.68103879517346 1
2.95912990443516 1
2.84434536214096 1
1.41812630584735 1
2.10805813357075 1
1.98687672396047 1
2.74620900871481 1
1.78051010022094 1
1.70007919618145 1
1.44446349798118 0
2.09021197151629 1
2.24957051331441 1
1.94049689811516 1
1.95006251770519 1
1.32094750512356 1
1.6178870103212 1
1.81878881770029 1
2.53950397624705 1
1.92043508040915 1
2.08568292701805 1
2.27718247883874 1
1.77617953042306 1
2.41526562100761 1
2.0010208205242 1
2.93972907144581 0
1.63746829323158 1
2.24045524211516 1
1.91648206590484 1
2.74366756009179 1
2.25532421702495 1
1.26085313996765 1
1.88432065912713 1
2.07934846493788 1
1.54744781829065 1
1.44850801310535 1
1.13894427957899 1
1.26020598785872 0
1.39891638880967 1
2.35949449777305 1
2.18969146506682 1
2.57714310685218 1
1.66196743133149 1
2.23791807483703 1
1.86647698280797 1
2.06976669209768 1
1.29977417434258 0
2.32547856626971 1
2.43296488972063 1
2.06380381957182 1
2.21443543664962 1
1.72622696773012 1
1.33361770430334 1
1.79053887075593 1
2.23174367884819 1
1.7382755386872 1
1.59983363137966 1
1.91864015942834 1
1.68608098517446 1
2.74634287400576 0
1.92994124958356 1
1.39755570522919 1
1.7010932891198 1
2.00807265109018 1
2.0702555417924 1
1.67210265178508 1
2.31107687236391 1
1.75203330506449 1
2.63027913513721 1
2.23332283149436 1
1.51909281619476 1
1.35111431117268 1
1.28256490785737 1
3.05100598195359 0
0.686574773053876 0
2.60494245042053 1
1.34032747993139 1
1.51290870712966 1
1.96254458033823 1
1.96261895133113 1
2.36912827799319 1
1.72856553943521 1
1.93737619660964 1
2.40254626545644 1
2.14594487596325 1
1.98033421782514 1
2.53483827290532 1
2.7617019092532 1
2.6097166623947 0
2.50043049580422 1
2.41761694209726 1
1.83773697913991 1
1.70323483651292 1
1.74849260692783 1
2.53887021276701 1
1.68587036027514 1
1.5165245458537 1
0.681354992276864 0
2.22276691630281 1
1.69340705164667 1
2.36502328448082 1
2.20556562460974 1
0.685376615760082 0
2.0013956632291 1
1.0070892427038 0
1.86246878426502 1
1.78560734598289 1
2.80289315573776 1
2.76792368699342 0
2.40182545860644 1
1.89111531133293 1
2.42661326675581 1
1.35830084085623 1
1.92686858127956 1
1.62028381334806 1
2.22746577804594 1
2.08329602060112 1
1.48620557985949 1
1.92369135978346 1
2.38777176257504 1
2.03472286087807 1
2.22525989616803 1
1.83860384093441 1
1.5641187457656 1
2.2220218451811 1
1.57544832126873 1
2.85144139352145 1
2.03928187429922 1
1.27246421877531 1
2.30359659812595 1
3.17605186653328 0
2.05734345675102 1
2.15253162562739 1
1.51348948271271 1
2.80086710033935 1
1.79314315083968 1
2.30827993247215 1
1.90521360464512 1
2.07584740068783 1
2.52631176842673 1
2.44557176077677 1
1.7994194336631 1
1.1126475976133 0
2.30522144161936 1
3.24443570941505 0
3.06609958337111 1
0.906335048329593 0
2.23550776993145 1
1.62725809417259 1
2.17184287838406 1
1.2931542206821 0
1.37952086322108 1
3.04152677032119 0
2.01232768521474 1
1.76247625472221 1
1.93514471871425 1
1.28942169534798 0
1.941587179045 1
2.60858572187359 1
1.82303755059598 1
2.1479120115144 1
1.81400547453408 1
1.69543728484114 1
1.76475702314526 1
2.95390081477935 1
1.84901340587857 1
2.38216223038001 1
2.51182797488817 1
2.54138010339679 1
1.88687131635771 1
2.49448275514846 1
1.77719068698475 1
3.08321046792936 1
1.57320470420134 1
1.77956072631782 1
2.38637106402193 1
1.03006305584981 1
2.41575244202907 1
1.15117794822914 1
1.49327189401561 1
1.97830649844474 1
1.55163392071713 1
2.16871226351792 1
1.96548769818908 1
2.51577735554458 1
2.08156205680865 1
1.91152349466007 1
1.51448428929814 1
2.01918909880129 1
1.65958918288617 1
0.178082427365887 0
1.88521969168405 1
2.30621499432235 1
1.43969124275737 1
1.22743783232185 1
2.02950626198788 1
1.96042751702508 1
1.98009084279866 1
2.37685068414971 1
2.08413512716677 1
2.51297040269293 1
1.55288323406791 1
2.3504280302362 1
2.33785749162 1
1.41771976046279 1
2.86321390820148 1
2.23464747978 1
2.01649502522558 1
1.45184656261432 1
2.1540535623325 1
1.87856670737186 1
1.86141785614256 1
3.01928187559022 0
2.05545389155961 1
0.914682455235139 0
1.77841637812316 1
1.20481144203768 1
1.72718241854182 1
1.76424043081266 1
0.573067059508412 0
2.61892668636497 1
2.02482281979234 1
1.32998983413796 1
2.21052385370148 1
1.9473969010849 1
1.65351649268292 1
2.07594527525231 1
1.30950377542649 1
2.7746474613424 1
2.21175169350822 1
2.96277545706227 1
1.86332824465069 1
2.21926067759188 1
2.02185698402648 1
1.58929419986205 1
1.97460564608084 1
0.937009357505091 1
0.801346381945986 1
1.86671088205912 1
1.90109077553628 1
1.58599214965935 1
2.11473772467594 1
1.99927617047062 1
2.07506744559949 1
1.33992906295436 1
2.10469525089868 1
2.47022455363154 1
1.90593645665638 1
2.39980643904944 1
2.03958738490326 1
1.86196622987181 1
2.14087319071698 1
1.15372631602183 1
2.26270507837786 1
1.80282793127678 1
2.70800675246144 1
2.16683279880968 1
1.53059203309617 1
2.27489522925152 1
1.38055741668767 0
1.99014114373168 1
1.37801184571026 1
2.60828985778791 1
1.99005922633024 1
1.55576524504721 1
2.66849684167983 1
2.03828537179811 1
2.14698492067882 1
1.77777112797758 1
1.84900442616445 1
2.17267800547928 1
0.965992827794343 0
1.89284617034741 1
2.20182717573516 1
2.02400324850844 1
2.00168172255216 1
2.0458450268992 1
1.50721922093124 1
2.64014995545525 1
2.14716677613866 1
2.29093517012447 1
1.92123885729945 1
1.27346779603136 1
1.35560023564232 1
2.68200746674178 1
1.67450140394387 1
3.31722872233299 0
1.91822713068186 1
2.69522351414714 1
1.85823566025945 1
2.33662398315439 1
1.53529285533718 1
1.92906003595827 1
3.20947803525778 0
2.33375332639228 1
0.938651653808996 0
1.41459442040991 1
2.65014565962172 1
2.01108434122483 1
1.8284956393328 1
1.86487626043155 1
2.14417073211979 1
2.45785843817391 1
2.23625386311383 1
2.77253756681397 1
2.3251252073281 1
1.96310823189837 1
2.25615421112291 1
2.48555254446993 1
2.31302621963301 1
1.71954530558774 1
1.95809990585773 1
1.38354950023872 0
1.94078193886777 1
2.26036846464016 1
2.03334421753728 1
1.8463009102628 1
1.88620101633677 1
1.54893302275309 1
2.10423826681213 1
3.06049585178424 0
1.59396004238759 1
1.08387617958271 0
1.3636945558669 1
2.31294607796809 1
1.95154032353302 1
2.35786987184467 1
1.51191430963671 1
1.92282516505669 1
1.46602332453183 1
1.8446750261435 1
1.57515502284773 1
2.0144909976557 1
2.31020577360613 1
2.28975745369531 1
2.89405388158962 1
1.52065683764722 1
2.17098751480385 1
1.50604677401049 1
2.09379955312496 1
2.34799557272108 1
2.24647182678441 1
1.89029039032896 1
1.97347586467361 1
2.02579083288091 1
1.97503839916743 1
1.73987014664505 1
1.98330420052677 1
1.79941815846826 1
1.88897494535958 1
1.40762451444875 0
1.77126982318076 1
1.77618254418292 1
2.30294061231292 1
2.32355645939448 1
2.16634594293296 1
2.75073404359556 1
1.78962646573938 1
1.35728566441245 1
1.86624329719302 1
2.18072256768631 1
2.65536636484445 1
1.41238822744171 1
2.05152516558397 1
2.77047979697023 1
2.00129163078849 1
2.50431514668276 1
2.10070391110396 1
2.08422186146218 1
2.93874517760996 0
2.57786816491822 1
2.74830250262466 0
1.89551131057223 1
2.36540707007936 1
1.66232008554208 1
2.16119922932819 1
2.13189841060043 1
2.05734240479265 1
2.07819761292888 1
1.14557051433436 0
2.15626611609624 1
1.56016050554043 1
1.920998917303 1
2.6150556540741 1
1.86263373715525 1
2.38213607202168 1
2.65248626087131 1
1.59974824625739 1
2.01789371167511 1
1.92328493862833 1
1.64984229874403 1
1.74587365053971 1
1.94333915366736 1
1.74648562850076 1
1.56245797887477 1
2.02448325941402 1
1.98340247819436 1
1.9063261582296 1
2.10711962228934 1
1.50702928665658 1
2.22490545719342 1
2.02989897161946 1
2.7178246256869 1
2.5137142371188 1
1.74305276468948 1
2.36841838908318 1
1.00860263959803 1
2.01811391929218 1
0.895370034978538 1
1.60118997775002 1
2.06008348601941 1
1.7502163698672 1
2.68645925675251 0
1.97762496389628 1
2.98723822090485 1
1.64418404178963 1
1.83479522161107 1
2.33877122884809 1
1.81794055679188 1
2.22735608547524 1
1.15260185792712 1
1.50853536615774 1
2.13007371744602 1
2.46961701138694 1
1.90161422025931 1
2.12426854329892 1
0.775287887565324 0
2.19688046266992 1
1.75588294348314 1
1.51479613429709 1
2.44556076769459 1
2.70752005498582 0
1.81974740198576 1
2.23785757960001 1
1.33574347691957 1
2.48022200476444 1
1.91863598366637 1
1.69397891907062 1
2.65371037007197 1
1.65309219505566 1
2.28810365695553 1
1.94784507873014 1
2.36409818873717 1
2.48815465965746 1
1.84396369394379 1
2.02447624528785 1
0.937240671953489 0
1.91151740456301 1
2.31592587344391 1
2.18887715783446 1
1.19887122235935 0
1.96562783734965 1
2.0439329880078 1
1.57673473639912 1
2.18065100291416 1
2.23657769096334 1
2.47409946615807 1
1.94850101092246 1
2.33614898833929 1
2.03905682530066 1
2.2098584712523 1
2.17347906156732 1
1.74392823603598 1
2.14587541595499 1
2.1049235708856 1
2.11428693205595 1
1.99440494904064 1
2.5622259804549 1
2.10878108592464 1
1.83318839560805 1
2.28125634514388 1
1.76162212181179 1
2.84053178313112 0
2.32183407011826 1
1.64878630891289 1
2.05048305005026 1
2.71883520437015 1
1.48279184398951 1
2.40595929423884 1
1.62794575624519 1
2.0997967998061 1
1.38270625066336 1
1.07318841600346 0
1.63969714509413 1
1.44393612099336 1
2.28192312960391 1
2.02745515427902 1
1.69328693539886 1
1.4238166986359 1
2.17867432429658 1
1.70104824665898 1
2.3357586343742 1
1.68856882254396 1
1.93890604957289 1
1.58873606794184 1
2.5380106756318 0
1.81308396968849 1
2.70275570294169 1
1.95647145635573 1
1.89058966250846 1
1.94290843711878 1
1.28167566097172 1
1.2724277609506 1
2.83372721418787 1
1.7155045265597 1
1.76319202168139 1
1.96301623805133 1
2.33582318182238 1
2.09780151495546 1
1.58153202716966 1
1.26073989858191 1
1.9528363364755 1
1.91767335903377 1
1.65130040755374 1
1.70110872476913 1
2.50044238237612 1
1.79390361763069 1
2.21258914302815 1
2.38181110645292 1
2.52296545359866 1
2.41125454423582 1
1.93156108176856 1
2.71154705233909 1
1.88687992586005 1
2.16047627853776 1
1.88310453912381 1
3.24180457816781 0
2.12790965871624 1
2.02299141426364 1
1.96370379391449 1
1.84862291093048 1
1.70727858893827 1
2.87101020971467 1
1.95293801204003 1
1.38184432759046 1
2.30993931692307 1
1.8170005944998 1
1.64605978768217 1
1.82562440304525 1
1.72974297397656 1
2.16061348778496 1
1.03524663517304 1
0.905392380177043 0
1.48597470996007 1
1.50804185984287 1
1.63285666747797 1
1.69726588197562 1
2.24568700573377 1
2.79935817194746 0
1.53623726332701 1
2.19523691997036 1
1.95956252651721 1
1.81657179712341 1
2.19314051494358 1
1.62440705055679 1
1.96068172389817 1
2.91233193831553 1
1.90724379373281 1
2.25065527389895 1
1.72102831033494 1
2.19656131160466 1
2.17857858225934 1
2.52975075102709 1
2.6355115224668 1
3.24368374701672 0
1.72545243415219 1
1.86266255969111 1
2.02508689635722 1
2.84492462266418 1
1.88310962140196 1
1.53225097318253 1
1.73253923496773 1
2.28646887343425 1
2.20524767830023 1
2.4372218635298 1
2.24605772938948 1
2.78047284342196 1
2.38089000851911 1
2.22654232948632 1
1.33409595502373 1
1.35701771119101 0
1.89620800455812 1
1.24275463256534 0
1.75505724082908 1
1.4145711612762 1
2.10996074641789 1
1.79876166070017 1
2.44292706023998 1
1.44016179445042 0
1.22596564839656 0
2.09444118950302 1
1.74363788393868 1
1.65056412857693 1
1.90390621521148 1
2.1064358899954 1
2.22958336095995 1
1.13816840853113 1
0.878403949859862 0
1.63250800431314 1
2.41940541973333 1
2.30243214448905 1
2.29784329589834 1
1.59509771074916 1
1.92716637896562 1
1.88213930683394 1
2.35552235579005 1
1.97126240182699 1
1.76189177183916 1
2.30919574392427 1
2.04948487281161 1
1.27296980623253 1
1.3472020707533 1
2.8836168765064 1
1.36771784575686 1
1.59442362467347 1
1.99456536840412 1
2.4806773641733 1
1.90338282971506 1
1.71893662553554 1
1.79340716180254 1
1.89698085926987 1
2.15350132205662 1
2.3516144014743 1
1.80577979155778 1
1.74820521409578 1
1.73694779882213 1
1.32751719768441 1
2.13478824466515 1
1.44939619680792 1
1.64722395291399 1
1.99135125485636 1
1.72241645834803 1
2.96891306110322 1
2.14390630466674 1
1.85725387996814 1
1.91580694115646 1
2.67098264631225 1
1.47805766233207 1
0.453796697350351 0
2.16845293605678 1
3.02867390148631 0
2.07495892766709 1
2.2421130431738 1
1.47410428156195 1
2.60943204983952 1
2.11265688194651 1
2.05040361373334 1
2.0401013653704 1
2.38442070064849 1
2.56383288617728 1
1.79058413674416 1
2.27183933525725 1
2.16323414651202 1
1.98640212189135 1
2.54402836279454 1
1.96870603149006 1
1.35801863808996 1
2.08692487587149 1
2.05779981996581 1
2.97272453059166 0
1.04607767376699 0
2.44772467725282 1
2.27129756713029 1
1.52564458899856 1
2.26221137442485 1
2.46857632827579 1
1.62288674055434 1
2.50387286769782 1
2.632601266418 1
2.1879998785375 1
2.35028366374988 1
2.37404997704251 1
2.52647928683023 1
2.35681028083377 1
2.71170234606119 0
1.96369157066733 1
1.97570600303571 1
2.88985475790976 0
1.95982294407446 1
1.4436687900962 1
2.46936987951418 1
2.74692315787028 0
2.07249765317697 1
2.21393225829149 1
1.81014483997641 1
2.27800217750064 1
1.98553678693334 1
2.22954835071615 1
1.95781548681425 1
2.17020622007042 1
2.65252925746004 0
1.76203127052807 1
2.14975864726894 1
1.52904661866539 1
1.12725504240564 0
1.12643162761533 0
1.75988932830869 1
2.21063606805297 1
2.75567860525344 1
2.20767910465988 1
1.32527648397871 1
0.221619757396264 0
1.18939152435795 0
2.27661220884839 1
2.31739631765597 1
1.51348212499242 1
1.96621059818172 1
1.37579582425774 1
1.73665669226432 1
2.17620827974053 1
1.91029222296068 1
1.58525571935201 1
2.80397697400753 1
2.15548709778907 1
2.63384818102108 1
1.88921271479004 1
1.85380901079486 1
2.43919771477752 1
1.84232775782026 1
1.90317344277546 1
2.21148811523704 1
1.67292801681943 1
2.4312774988478 0
1.89265986272953 1
1.86918728161455 1
2.1226971448388 1
1.86421566440058 1
1.87066007786237 1
2.45604445121024 1
2.32420526559033 1
1.49843477647243 1
2.17928022452796 1
2.17128201670983 1
1.81138583627196 1
2.15876940493753 1
1.83099287802583 1
2.02995189505875 1
0.97609084979711 1
2.45862166445666 1
1.88176834294654 1
1.91831325835839 1
2.79571892644012 1
1.90017072435938 1
2.02892105131972 1
2.11139025588293 1
2.52060972433084 1
1.97840504941815 1
1.94417640669345 1
1.86078527212056 1
1.33213414467486 0
1.28120419302899 1
2.43999446926538 1
2.33817233703232 1
1.88770966916122 1
1.48493160807435 1
2.34048183768809 1
1.55356900725684 1
1.21058749431023 1
1.96172081137482 1
2.64998870821364 1
2.4940973584331 1
1.3912349406384 1
1.57344682996966 1
2.66036809754507 1
1.56706399135829 1
2.29538421660542 1
1.46645891343713 1
1.93935487058254 1
1.71941955676908 1
2.7035657013217 0
2.33903783363824 1
1.31054733003635 1
1.65581407573695 1
1.4498087538291 1
1.74755124586368 1
2.08052769103526 1
1.88569681589444 1
1.65315068789451 1
1.52816909513415 1
2.51657242542491 1
2.86318421753672 1
2.72568051592393 1
1.80715281093322 1
2.13010034604679 1
1.64230317468417 1
2.44699021818028 1
1.43245282833451 1
2.22315711144658 1
1.44828507949799 1
3.26491379666987 0
1.76038875665329 1
1.8994885189695 1
2.04497182246622 1
2.43950962541187 1
2.34309466409024 1
2.61617345071044 1
2.09097978014135 1
2.19640754861707 1
2.77381603682394 1
2.3670975863735 1
1.987025201763 1
2.79026092560986 1
2.5394570054268 1
2.73029758804181 0
2.35245100647482 1
1.80344784343217 1
2.16504441570802 1
2.48350420086558 1
2.65288561458499 1
1.91568010756455 1
2.08692460533458 1
1.53006177136769 1
2.0948737389292 1
1.2828047715633 1
2.15253250324147 1
1.6319736350303 1
2.11457827126051 1
1.48941924874043 1
2.30974776804432 1
1.59642077002807 1
1.88491917728976 1
1.58091930612357 1
1.40541941815949 1
2.83929645777103 0
2.07320959659084 1
1.98821661457417 1
1.41036755635883 1
1.67336487696555 1
2.58765357071951 1
2.02965369198111 1
3.05102713108164 0
2.36013432702131 1
2.81409225163604 1
1.4633179922777 1
0.877877504273487 0
1.54670637276782 1
1.63378908459339 1
1.58226408500771 1
2.36161028704641 1
1.95412072033958 1
1.56885352287603 1
1.70523521637588 1
1.37495719142911 1
1.75445591802092 1
2.04420794764589 1
2.05498696174645 1
2.28012885771 1
1.95040088162834 1
1.42417948588949 1
1.32609298287942 1
1.48375367882846 1
2.1375167207006 1
2.84086200022469 1
2.29118559407095 1
2.47461549463756 1
2.11345483823958 1
1.83241552772296 1
1.70969032461056 1
2.18008918507209 1
1.84957847523484 1
1.88029950653673 1
1.65860524552138 1
2.31681023220557 1
2.56737020226619 1
2.19671999840268 1
1.93881884442393 1
1.97951296389417 1
2.70264800254898 0
1.81623803656749 1
1.51481562605888 1
1.79354919494661 1
2.02352407627121 1
2.48375946445374 1
1.58978950041513 1
2.01885482942203 1
2.49519865839493 1
1.77908923008917 1
2.186493115126 1
1.86327674257913 1
1.67261075677533 1
1.90227077456257 1
1.62090305648211 1
2.62165552154199 0
2.81930554491667 0
2.26610911867026 1
1.37544996070567 1
0.837789514702749 1
2.06353834415408 1
1.93401400472373 1
2.08541383082262 1
2.57970610588165 0
2.75722226043833 0
1.49783478888526 1
1.9325494477088 1
1.7653366054944 1
1.23153000914887 1
2.23585648557791 1
1.70171141181177 1
1.37643397999264 1
1.38657938266198 1
1.63776066280543 1
2.40875257259449 1
1.87977118088934 1
2.45287317228243 1
1.86661842545908 1
1.61589484708443 1
2.10760735986775 1
2.10731960915826 1
1.29752462852758 1
1.93566196743764 1
2.65065449447531 1
2.580255090646 1
1.91927896066968 1
2.05596823732372 1
1.61849574556255 1
2.42307144205029 1
1.82917579372241 1
2.14744939324813 1
2.36974810209169 1
2.0044695292108 1
1.99338628960845 1
2.02965344262934 1
1.75762707333407 1
1.94327010746638 1
1.77757849121236 1
1.28153252379056 1
2.12434392991762 1
1.6359392372418 1
2.82191672008544 1
1.52119941225248 1
2.44350197376219 1
0.950528529144062 0
1.66907042567 1
1.19429911709267 1
2.06721905678718 1
2.42317640496313 1
1.59157516703041 1
1.77503633923924 1
1.92110324568248 1
2.20091494976559 1
2.15344746153349 1
2.62040592619532 1
2.47434447381235 1
1.86472363589723 1
2.18493030733795 1
1.73285141299838 1
1.92631998481233 1
1.77927350882851 1
1.98994560725492 1
2.82116948920508 0
2.32819376854539 1
2.30257391024525 1
1.96821320890492 1
2.04662089562959 1
1.03639724212952 1
2.11817058611832 1
2.03483776177034 1
2.19005770517965 1
2.93533824214719 0
1.03919452258569 0
2.2131987557131 1
1.74904921970307 1
2.18083496640013 1
2.45590912190412 1
1.67931882998767 1
2.13853921846476 1
2.21255755592355 1
3.45703404153542 0
2.60711400913056 1
1.66536458257136 1
1.61936120504375 1
2.44131002276259 1
2.2830720213829 1
1.96049633114104 1
1.72555103548505 1
2.19654996565096 1
2.38584247025762 1
2.27729976832591 1
2.04270691530656 1
1.96355051150911 1
2.10824247705226 1
1.19735935484161 1
1.83360665520996 1
2.79554800899525 1
0.907003858981743 0
1.73165659642949 1
1.55805835080507 1
1.85311825449945 1
2.25016184999298 1
2.07603462266148 1
2.59612993733709 1
2.01788057855458 1
2.05568523776854 1
2.22005944271948 1
1.28719084377587 1
2.08244418545705 1
1.98998606890717 1
1.88730825137766 1
1.90771708067126 1
2.6055861016169 1
2.69367918932823 0
2.46269282120047 1
1.26441510628186 1
1.96962353039365 1
1.78819979449349 1
2.17041463513345 1
1.64518474025737 1
1.99618393595393 1
2.21234930023228 1
2.20438677494071 1
1.38110301466937 1
2.33272270635461 1
1.60484530056776 1
1.96709075697287 1
1.67948701344125 1
2.42906224188756 1
2.87045076327127 1
2.52500964258406 1
2.2757406663179 1
2.06608632011256 1
1.9146343460699 1
2.4572873205727 1
1.97597995732545 1
1.90779249454607 1
1.96904386998511 1
1.93245777181265 1
1.91413279504346 1
1.65855560258118 1
1.97801977696793 1
2.42536648394078 1
1.51789761426625 1
2.8021542977118 1
1.46259452219061 1
1.84530764399801 1
2.23190431750786 1
1.78895471649532 1
2.72183085899777 0
2.71989959470019 1
2.58792018238018 1
1.86068250840875 1
2.06891384045682 1
0.626329114329687 0
2.87029469770014 1
2.10313837874566 1
3.18635319655024 0
1.88493016212989 1
1.74958015145229 1
2.37151751314543 1
2.05583351770299 1
1.95476000761824 1
2.03721621819745 1
1.65018103008499 1
1.49057307922332 0
1.74646899466127 1
2.25760473087649 1
1.75773496990792 1
2.21368347548768 1
1.95130766121866 1
2.2814334376832 1
2.3063538511008 1
1.62537895904518 1
1.95555868499535 1
2.14573319975161 1
1.46192264915637 1
1.95741973766185 1
1.5754757383131 1
1.45924078589987 1
2.81898334240186 1
1.41849033973044 1
1.48760259049578 1
3.0901794012344 1
2.38749433252277 1
2.57371326016951 1
0.9988067395014 1
2.46532894507684 1
1.90928869879556 1
2.35664383138748 1
2.18845159239415 1
1.74452880983095 1
2.07790034074914 1
2.15025882821095 1
1.84440736276668 1
1.50061659724652 1
2.66531895974106 1
2.13370992656705 1
1.58560835473126 1
2.19158123582918 1
1.5364533786468 1
1.65396668602361 1
1.67058601119994 1
2.67718716788677 1
1.7653373400251 1
1.82693662957106 1
1.5477749096189 1
1.30198569027281 1
1.43502844291451 1
1.08068718006507 0
2.26448404685485 1
2.30971864518583 1
2.12930837937557 1
2.01300139301708 1
2.17008811242568 1
2.65036882526036 1
1.49454503605594 1
2.12539490980856 1
1.87792501253626 1
1.72585303982411 1
1.7108015083048 1
2.29808702187936 1
2.05713310204555 1
1.56090992930208 1
1.66492681821033 1
2.88498876823623 0
1.47943620984181 1
2.30446150209722 1
3.24687856411797 0
2.63235100165232 0
2.52810062947075 1
2.06275337252745 1
3.32003103941975 0
2.81521703877071 1
1.77587528928374 1
1.50418404223756 1
2.69228261516192 1
1.62996424461346 1
1.31514302795928 1
2.28663647148652 1
2.05799758456895 1
1.62299305793443 1
2.6437860702483 1
0.128552908867513 0
1.10100865400685 1
1.50180256100425 1
0.977944998752285 1
2.296224067956 1
1.61471089191304 1
1.88429736199352 1
2.46003191607553 1
1.29744956678759 1
2.59094154928687 1
2.08865314839257 1
2.13368978779214 1
2.49439715096247 1
1.93169621983027 1
2.31971909128891 1
2.65861473961876 0
2.09005367229413 1
2.38676721363051 1
2.09225763554342 1
1.81339178914524 1
2.1284931288925 1
1.69769756295421 1
2.57497398315331 1
2.01312440385775 1
0.710623915891543 0
2.28313124638322 1
1.20490413129995 0
1.94796775140342 1
2.05471942504488 1
1.71246165955914 1
2.11713505928297 1
3.35040603703412 0
1.94533612779933 1
1.4677781972213 1
1.84461082639072 1
2.13122972332428 1
1.8654625818285 1
1.53804011637588 1
2.22218390491267 1
2.16441669274801 1
2.32295292491865 1
1.79797387539107 1
2.17201368925253 1
1.62435449215364 1
1.53881470968085 1
1.85684572998122 1
1.89175675135922 1
2.40329389634435 1
1.61844544205931 1
1.85980071008467 1
1.77321159554302 1
1.95242260467616 1
1.78661396672854 1
3.54520917623407 0
1.52952163382616 1
2.26746867295107 1
2.68074682905667 1
1.83724310972975 1
2.1024356928338 1
1.7606002258118 1
1.9404274111083 1
2.45127533605581 1
2.10324063121798 1
2.11687481666028 1
1.60667338926718 1
1.9357521085749 1
1.54815926323941 1
1.82398069332032 1
1.98671861417954 1
1.80335260861329 1
1.84994800371196 1
2.32665974721027 1
1.50337792887095 1
1.69751868742531 1
1.7943242542367 1
1.87086110909466 1
2.16484132233308 1
2.07782534477053 1
2.61794307695575 1
1.86686731433881 1
2.03396647270706 1
1.86895395812711 1
2.71335374350006 1
2.07734094228177 1
2.13531301814219 1
2.14733298891015 1
1.38923919827716 1
2.28750275256308 1
1.29071251769295 1
2.40565031590639 1
1.50836868651027 1
2.15112440063247 1
2.36461886104538 1
2.39532944402558 1
2.06240729614478 1
2.22569403172798 1
2.70432390814519 1
1.85236845090732 1
1.29003586570111 1
1.70371227171819 1
1.33823126244717 1
1.22372285816076 0
2.36357391636846 1
2.89362450811699 0
2.16067360714696 1
1.62338773827251 1
2.14565141629876 1
1.83071263958378 1
2.07760323372244 1
1.71203349018958 1
1.74560818551447 1
1.92621701479449 1
2.03008189841607 1
2.78497076779329 1
1.88191671155649 1
1.67767209574041 1
1.90399878577877 1
2.65627498890416 1
1.42679178680543 0
2.31851958522946 1
2.81878830899509 0
2.85868866760513 0
1.38562492667856 0
0.965397606214883 0
2.17667876945676 1
1.40737427638483 1
1.85568189657425 1
2.04046415362923 1
2.07864450858715 1
2.61087005898422 1
2.35543377820919 1
1.81518610233482 1
2.19961116738403 1
2.61033343605364 0
2.90160148227581 0
1.6205458185955 1
1.68890347646282 1
2.20316531520149 1
1.86335070534218 1
1.73298924268014 1
1.77629244607664 1
2.45454708936057 1
1.6800134012762 1
1.66708928384068 1
1.85362778234171 1
2.9279349454521 1
3.75436355583659 0
2.46759796490882 1
1.91872018343087 1
2.02798326859191 1
2.7701480883671 1
1.67784877989693 1
3.60664129530308 0
2.26699372845198 1
2.46818406216047 1
2.95381397823667 1
2.27378890252634 1
1.50917068246342 1
2.22463824179119 1
1.95910383865317 1
2.96893710551859 0
1.18069253108666 1
1.18945851236894 0
1.9504733474044 1
1.35850588846644 1
1.96825965561355 1
1.93737582333028 1
2.25791876097447 1
2.04874935173909 1
1.49179017144266 1
1.62725461381617 1
1.16551712967198 1
1.51752029743571 1
1.20093403302759 1
2.22249700775772 1
1.40890729862116 1
1.14928641340399 0
1.60084014772308 1
2.51691647664579 1
1.60347367283204 1
2.06206529269306 1
2.02386736507639 1
2.29086518158827 1
2.61510265143424 1
2.20068289570379 1
1.90915877628701 1
2.79287682715901 1
2.04760240372248 1
2.14241591793229 1
2.63938000954053 1
2.10963190760772 1
1.81782741580666 1
2.1125306201293 1
2.32001549339031 1
2.90473131254864 0
2.55940911511324 1
2.03103726034858 1
1.20190661388163 0
1.85796295278636 1
1.54577254093355 1
2.59193014896586 1
1.12359154998413 1
2.22054225686555 1
2.10581257014831 1
1.36357661985005 1
2.01000906452139 1
1.86834146314893 1
2.37384299559971 1
1.86272675373787 1
1.84418387080174 1
1.88787525032934 1
1.65895424190808 1
2.11108511434888 1
1.92394077020007 1
2.22617694121058 1
2.19682519813286 1
2.23997420939072 1
2.15376370640751 1
1.97873957447164 1
1.93940953366425 1
1.67451300232064 1
1.8153707911984 1
1.78427371876053 1
2.12171123864416 1
2.25543065896987 1
2.58791199391824 0
1.54668726867484 1
2.39184883786101 1
2.84767637754302 0
1.42196906867762 1
1.75521635669655 1
2.37181058618257 1
2.15137938130534 1
2.24776910408469 1
2.16089447475043 1
1.63243463502859 1
1.46105394100496 1
2.00840264595697 1
1.68332186254608 1
1.60306817076907 1
1.76498942288186 1
2.06012409951639 1
2.31374229403766 1
1.93221800547679 1
2.1515994420953 1
1.757988659269 1
1.75825864233674 1
2.11933342957593 1
1.91930239573989 1
2.70169904458095 1
2.49725437740959 1
2.81010467020517 0
2.20302588897977 1
2.08556426706374 1
2.32910750265437 1
1.74954535641979 1
2.33387008665976 1
1.60862780587948 1
2.34632047204617 1
2.15268804920322 1
1.90266474700186 1
1.57653697228149 1
2.10985308573825 1
1.37169785038564 1
2.0008734359714 1
1.85620466075861 1
2.18543676395044 1
1.83998917086807 1
1.35141783454887 1
1.99165081782559 1
2.44687320878416 1
2.102117226633 1
1.77161073363313 1
1.77591085402339 1
2.39843231351066 1
1.24532066197601 1
2.26318294392844 1
2.3275610933255 1
2.73750116462118 0
2.12727514660495 1
1.97729130558145 1
2.09830708764966 1
2.10155823519464 1
2.36280523979824 1
2.27436201088935 1
0.454034071152238 0
2.48035873651547 1
1.72644562477282 1
2.35182057740985 1
2.90352919285423 0
2.10707138064709 1
1.12505509766187 0
1.52233422332994 1
1.96822240114258 1
1.4893297623104 1
1.34760717427444 1
2.05477091972879 1
1.3517462533324 1
1.47212824185123 1
1.91751005721271 1
1.98342783309807 1
2.51683619479909 1
1.79693684116191 1
2.26446617898561 1
1.62736640117967 1
1.87905901857235 1
2.49355391141993 1
2.01568704826051 1
2.86081787898163 0
2.05197085788708 1
1.7940132128586 1
1.30544961436574 1
2.25331174774957 1
2.01691842787426 1
1.3088469296442 1
1.70446168024158 1
2.31157770929926 1
1.98236051342185 1
2.22112694074651 1
1.74491528327938 1
1.95331281319028 1
2.52694081626535 1
2.27707678357444 1
2.43684741382442 1
1.87219825470649 1
1.78593990267615 1
2.09151507492699 1
2.0965522986497 1
1.10179598058739 0
2.41266235610559 1
2.05682676607651 1
1.69302969775568 1
1.83404354975298 1
1.14258371363531 1
1.75327054311231 1
2.29450455596568 1
1.82204867020895 1
2.2531510873288 1
2.34307063090887 1
2.0516038707213 1
1.97011733844985 1
2.03923273030115 1
2.05110098052725 1
1.15368920166785 0
2.09800506189522 1
1.8847408726404 1
2.32293296860872 1
1.00444017039103 0
1.95185622299243 1
2.28499053066873 1
2.71468492820936 1
1.71773637428852 1
2.34429861593158 1
2.06576660244124 1
2.13031117105903 1
1.96131992925485 1
2.79857884279145 1
2.59127342554849 1
1.82498651143578 1
1.87046520013963 1
2.00816009467195 1
2.15613157436437 1
1.0121781399792 0
2.18064719709581 1
1.7960125825805 1
2.66893510408788 1
2.22775513669566 1
1.59610313272257 1
2.22219725336893 1
1.50659198015668 1
2.09310458288854 1
2.17441858572644 1
2.3000883925103 1
1.60303511207376 1
1.6879923842313 1
1.72476768558314 1
2.42009711696522 1
1.51390493394725 1
1.58779182427959 1
2.5482068997879 1
1.52239813273141 1
2.17472618162809 1
1.49891755139947 1
1.28055574987618 1
1.31507893375523 1
1.90311832285227 1
2.91945197137818 1
2.11895342092756 1
2.2975130374379 1
2.30139131976529 1
2.24268589830976 1
2.34834010503851 1
2.3814891384467 1
1.79711030266974 1
2.05724764412726 1
1.38441415548154 1
1.5713966798609 1
2.02130737081206 1
2.14737404601119 1
1.58101740209976 1
1.95669462675755 1
1.73593975466608 1
2.22248289931779 1
1.81735651803522 1
2.09988443853837 1
2.15187816199539 1
2.61895616599791 0
2.13808873750077 1
1.79864040224442 1
1.61013101769769 1
0.907858080483253 0
2.17454604390312 1
2.29597004179083 1
2.25636747905012 1
1.92975982895346 1
2.24877694073885 1
2.05619443146884 1
1.69869966001707 1
2.19502745484355 1
1.85375990233028 1
2.41870563742321 1
1.97367967029167 1
2.05361792771066 1
2.46759346264269 1
2.14425586544232 1
1.63168167402674 1
1.59558501342399 1
1.38481707087034 1
2.79390774265988 0
1.76147466267193 1
2.09848048219873 1
2.48353501889132 1
1.99803564376402 1
2.4750219823861 1
2.31539931091883 1
1.92400009235713 1
1.86724726518146 1
2.36523585345406 1
2.09956431929866 1
2.13603740079993 1
2.36320664107584 1
2.28178511651851 1
2.15673155401985 1
1.48598978495465 1
1.84905241085434 1
1.7371098745045 1
2.38093215098985 1
1.9079434041771 1
2.54624719442722 1
2.86568070416266 0
1.88738843706213 1
2.4101965977975 1
2.396899604984 1
2.19565427884479 1
2.24774792874276 1
2.12040466730725 1
2.27869033137545 1
1.25661561057388 0
2.00922442247511 1
2.067164344452 1
1.84117844840751 1
2.37203611046577 1
1.65521168199266 1
1.55063202384585 1
1.52427181577682 1
2.03507794545922 1
1.65644764388536 1
2.07564430678159 1
1.85098100474062 1
1.84478470463837 1
2.56486748588369 1
1.67094635302534 1
2.72049232363784 1
2.65605900979989 1
2.18671786913488 1
1.89140201375252 1
2.27057565546913 1
1.96827330122467 1
2.91042146873518 0
1.85633530545321 1
2.21140870173257 1
1.94011660824177 1
1.80931665887117 1
2.56069951941255 0
2.40788730513049 1
1.59376586001337 1
1.19125191321546 1
2.63232491131447 1
0.884319964228178 0
2.39576607610931 1
1.91692847700843 1
2.00003553806722 1
1.70222039286563 1
2.74394981563867 0
2.69170907329569 1
1.86587946373259 1
1.48213686122928 1
2.28921446531563 1
1.31023219116944 1
2.29346645136079 1
2.11660977581151 1
1.76896999324622 1
2.01158396500578 1
1.47773869089416 1
2.72337809306448 1
1.84528802439888 1
2.05347351095818 1
1.66545772956593 1
1.11691652424912 1
1.60289126845904 1
2.40403710286299 1
1.99254390659167 1
2.14805040474935 1
2.7789121510014 1
1.94704578292908 1
2.04660610652198 1
2.04299435884523 1
3.16220803356676 0
2.81287643137561 1
1.62326348593869 1
2.48212055886205 1
1.54736461326327 1
1.89831682846972 1
1.41437070397951 1
2.42120358824194 1
1.44167170360604 1
2.27865499781686 1
2.14946354476903 1
2.99768276884997 0
1.326342634943 1
2.02313716031494 1
1.34218451595367 1
0.624816573626205 0
2.10771568729489 1
2.04314544462195 1
2.25121314376768 1
1.33708907641808 1
3.11593278208992 0
2.46929733194245 1
1.89609410201297 1
1.87421125473602 1
1.6145789489632 1
2.09221204305861 1
2.28601323453577 1
1.85456102171519 1
2.92836087750276 0
1.34458338526795 1
2.43995679458376 1
2.71721919855218 0
1.621626028406 1
2.41382764746332 1
1.19734322106916 1
1.61628381806707 1
2.05647499280188 1
1.75108422837837 1
1.03066067687611 1
2.17513142587045 1
1.3493186627866 1
1.89881506749853 1
1.83813408202855 1
1.83209242381552 1
2.26076914480876 1
2.17049582599929 1
2.68912198265312 1
1.70245536000974 1
1.95412356681476 1
2.52927815024753 1
1.36572801336335 1
2.39522200840015 1
1.9987899580122 1
2.56357470520847 1
2.08090220107556 1
2.24690046455039 1
2.38328947607508 1
1.81567145749589 1
1.87031039879989 1
0.938303832704068 0
2.97659726733261 0
1.57829624225531 1
2.4001195038954 1
1.53636012754122 1
2.31074645157787 1
2.39113190631266 1
1.19245500525995 1
1.71367421319145 1
2.04115515402105 1
2.17934075338046 1
2.04445382459463 1
1.41593641159326 1
1.50718729876621 1
1.24963765699614 0
2.02442533476024 1
1.11815846170493 1
1.97968932464627 1
1.80128267765173 1
2.97878388228862 0
2.03852113654674 1
2.0617499453738 1
2.06466547082086 1
1.44297383125215 1
2.15644535386049 1
2.02524727812371 1
2.3957113084378 1
1.54685676144952 1
1.39264986497319 1
2.0430386482013 1
2.20806535161724 1
1.69876473434331 1
1.52274296787547 1
2.44556440587636 1
1.96406095578913 1
1.78446888394174 1
2.04757351407384 1
3.21913117108727 0
1.4930125840341 1
1.12633118718068 1
1.67744739558505 1
1.48430222785266 1
2.83185647667182 1
1.58940773270173 1
2.35645451459857 1
1.8843662340137 1
1.52970394685359 1
1.51084802777007 1
1.17805944603099 1
2.36897046438849 1
1.9545011765969 1
2.61508452065334 1
2.66357805208121 1
0.946989970100484 0
1.59224988901222 1
1.51815560175638 1
2.43289691321838 1
2.52930811530917 1
1.37004931348161 1
2.39616145410576 1
1.40531001461644 1
2.1266988593718 1
1.15036142942374 1
1.96804191320073 1
2.65171109740535 0
2.031723728967 1
2.28745741007515 1
1.08534434773111 0
1.75916856608504 1
2.31221742277787 1
2.32317740733146 1
1.63312259600101 1
2.4946078427375 1
1.54162749086269 1
2.13931651584925 1
2.19610022199267 1
1.38137500378369 1
0.866635819643496 0
0.622344658653528 0
1.57014258730584 1
1.31583212762342 0
2.33662088425825 1
1.54375749222138 1
2.12345469272781 1
1.32017452358124 1
2.20141885331283 1
2.65349400710927 0
1.72580324981178 1
2.37981088098023 1
2.45211646803283 1
1.67085059953697 1
2.13824435730744 1
2.52537939358528 1
2.18160918067838 1
2.47810394825218 1
1.76034899279429 1
2.60177067784753 1
2.20683824792052 1
2.55200543606816 1
1.54856308122874 1
2.09083525746397 1
2.30662399198977 1
1.86300054878745 1
2.0721782329438 1
1.83741756487414 1
2.43356469274064 1
2.1248882487583 1
2.78008863218541 1
2.37670080898844 1
2.6843250849256 1
2.11577860406958 1
2.71447720638823 0
2.01725541685844 1
1.80095237114834 1
2.18486101109102 1
2.27934845713421 1
2.03422101809265 1
2.01845393100022 1
2.94640264725314 1
2.14668800160869 1
2.26102437622907 1
1.74881927817474 1
1.36297963340111 1
2.12704819964719 1
3.03558087485684 1
1.63477846645237 1
2.11514150749296 1
1.33220478349535 1
1.60682836303981 1
2.11435558303453 1
1.67755088429943 1
0.810363779934242 0
1.38393040623445 1
2.36474037863498 1
1.34999627727533 1
1.85583027619152 1
1.12124420755028 1
2.17031825344467 1
2.1668065164676 1
2.45990785473389 1
1.96118881570088 1
2.38485119282791 1
1.84818747857425 1
2.30862341546792 1
1.91285813994375 1
1.75367380055679 1
2.21457281872733 1
2.58131503031604 1
2.3336448227767 1
1.06877389480954 0
1.6693455431318 1
2.47325232302638 1
2.23371885801074 1
1.48798664746168 1
2.66402980668149 1
2.66295443664064 0
1.86388291897214 1
1.8602912814177 1
1.47994884100308 1
2.57263703657937 1
1.44227405312397 1
2.07374175797082 1
1.5798963372131 1
2.30852664167976 1
2.19893499256857 1
1.88982491234221 1
1.6667854786156 1
1.56587853361225 1
1.96166118626474 1
1.39173055756844 1
2.51595346581864 1
1.9246833072574 1
1.76199974371507 1
1.77000621981615 1
2.35274938193199 1
1.91419626733786 1
1.97255779226476 1
1.67784985093116 1
1.53587872453327 1
2.36401897924258 1
1.93728815584572 1
2.27916889317183 1
2.33436598662294 1
1.85663528518217 1
1.94104357075891 1
2.50392361265816 1
1.79552489807201 1
1.75080982029025 1
2.42565643920024 1
1.5585773820261 1
1.84821700132194 1
1.71034934188221 1
2.15849017546236 1
2.87487671413666 1
2.53930472407987 1
2.36717537585274 1
2.56362550724279 1
1.87770853703565 1
2.01146171539807 1
2.18096946007478 1
1.56203434097297 1
1.90266768453035 1
1.41491769809976 1
1.11160795741448 1
2.18304912863045 1
2.66194759806356 1
1.8362585158314 1
2.40097339598533 1
1.7984806126263 1
2.52733682259067 0
2.00349103223645 1
2.67019316553113 1
1.37634875563731 1
1.98098957550349 1
2.47265405877249 1
1.69954173260572 1
2.31783618955702 1
1.44207565058604 1
2.22390326442281 1
2.20313488376559 1
2.12514453714968 1
1.84930626820101 1
2.23681362394667 1
3.03692777293962 0
2.30215401125666 1
1.82618701967317 1
1.72753206961244 1
2.05202620221259 1
1.82721519627131 1
1.80443909307146 1
2.09127293347796 1
2.18024092447674 1
2.5058020036136 1
2.08245074549386 1
2.19826235380061 1
3.09265888764537 0
1.85459160548197 1
3.17460842539274 1
1.61632324904304 1
1.93563454371161 1
2.25726134073925 1
1.49938756023147 1
1.9481653273456 1
2.29339320268183 1
1.94955788267774 1
2.04138875034588 1
2.33520263792736 1
1.09517374776348 0
2.53629199930466 1
2.1949991258438 1
1.40364549653589 1
2.48906434480263 1
2.21412829950183 1
2.04172425354113 1
1.73604461659844 1
0.86553610216445 1
1.89250105576016 1
2.57565148199209 1
2.99676799603485 1
2.82180662224216 0
2.0647036094107 1
2.08130418125079 1
2.53849168395104 1
2.5038801455813 1
1.75372919158422 1
2.0310812668031 1
1.82146678316047 1
1.80387894363577 1
0.422530233183899 0
1.70840892810824 1
1.78891760501287 1
2.09393194535671 1
2.44138314815484 1
2.35457986803474 1
1.3591595370141 1
2.56376304860254 0
2.33161592291375 1
1.13956689542771 1
1.92454160407519 1
1.76389756335791 1
1.58923963866325 1
1.73076962538285 1
1.57895492984092 1
2.4131316923334 1
2.38732234491789 1
2.04407192097009 1
2.13130605609599 1
4.16871623867056 0
2.31703328627198 1
1.98810331760573 1
2.00265116391625 1
2.28737143881974 1
2.3307563009522 1
2.16132534582784 1
2.22017921436174 1
1.87190219658703 1
3.40862909057711 0
2.61738375218712 0
2.65572994984898 1
1.85702075481123 1
2.63628215014125 1
2.33103932111431 1
3.01371939705373 0
1.7618301823975 1
2.51622647626132 1
1.65051523467517 1
2.09247802622916 1
1.27040385718513 1
2.26112153737528 1
1.95936143433784 1
2.31007183391445 1
1.82247116039211 1
2.37557903260933 1
1.58251353240741 1
2.25212447067719 1
0.741634374452734 1
1.68071126380312 1
1.28732505473748 1
2.34177541311339 1
2.23476340882853 1
2.1055180953563 1
2.12744220861003 1
1.82105617493732 1
1.99469443062218 1
1.77745845720888 1
1.47963333541383 1
1.43522989435779 1
1.99425250811254 1
3.04596153649896 1
2.41122373452309 1
2.43595646197665 1
2.25067475971608 1
2.39166570453673 1
1.44721073827468 1
1.48491732417119 1
1.27045173683261 1
1.97636444827283 1
2.17253460935046 1
1.98928103333901 1
1.81337579500554 1
1.52332937302805 1
2.42901050641863 1
1.95122084595014 1
2.39077562558618 1
2.41169270065569 1
2.07409633031906 1
1.85739312641317 1
2.08363478336486 1
2.4503132108903 1
1.8616844285811 1
2.28697668706787 1
1.47771030445618 1
2.24959756949687 1
2.22278144438102 1
2.16862392887117 1
2.91925589567193 0
2.46782004558194 1
1.88021083489498 1
1.92037915548637 1
2.85943564233811 0
1.74293421583012 1
1.37278434355424 1
2.41597999481591 1
2.71116476560644 1
2.17361162961589 1
1.97216249137497 1
2.32494553472129 1
2.3253995498401 1
2.03165873622445 1
1.98366241510317 1
2.21928915818847 1
1.38490816112259 1
2.05464857278176 1
1.69071531804137 1
2.03901077004146 1
2.95360230222756 1
2.45792549361742 1
2.21579471005334 1
1.54487242414039 1
1.6191291945862 1
2.00813009098427 1
1.82817218835503 1
1.6275514671444 1
1.81095180962313 1
1.9645750843825 1
1.89191360754587 1
2.57064882827687 1
1.53981207643024 1
1.87557450068023 1
2.25380432846114 1
1.3621458364841 1
1.15194903370993 1
2.33947540697893 1
1.69322076793743 1
2.07362523930747 1
1.8678911492288 1
2.41645196914865 1
2.24313909531975 1
2.48301193854647 1
1.99301498818258 1
2.63464438895558 1
1.92180811764936 1
2.55893423129306 1
1.79068140303005 1
1.85066121804797 1
2.46594764207028 1
2.46916245303768 1
2.70987808972939 1
1.51864661943926 1
1.72803089567269 1
1.79690837461924 1
1.55378261037573 1
1.47257273952012 1
1.35215094643276 1
1.54800974405963 1
2.94765276743098 0
1.38440688781544 0
1.80858388012223 1
1.43749117498905 1
2.00452643165442 1
2.17643669672389 1
1.43962418012285 1
1.91649747613078 1
1.82453148182917 1
1.69806469215647 1
2.09570749143168 1
2.48964190516828 1
2.40514535763047 1
1.63544595097238 1
2.1277968969866 1
2.22356119320739 1
1.64315687159455 1
2.52943884445517 1
2.24111890770717 1
1.3937485507764 1
2.84849251608356 0
1.89690970077476 1
2.57321643713497 1
1.9474939735742 1
2.17123621798702 1
2.59654551192095 1
0.65625768917299 0
2.65305331023778 1
1.84138835232749 1
1.86757338197934 1
1.77464193200967 1
1.61747034152041 1
1.86086288358039 1
1.62137283032438 1
2.75291044775416 0
2.22142498035459 1
1.45838913011263 1
1.54792736854612 1
2.70537304208317 1
1.66028290700972 1
2.06316855634924 1
2.15613461153774 1
1.77299351479833 1
2.09938777396916 1
1.23207730386795 0
2.81392914232307 1
1.62594403200043 1
3.38182859745399 0
2.29995695763663 1
2.16881649102084 1
2.20727702323839 1
1.37254435473181 1
2.50083784334401 1
2.35443895170704 1
2.78905981311459 0
1.95712575713573 1
2.25819446768438 1
2.33548095779714 1
1.81267285285486 1
1.44195436210253 1
2.32591948093781 1
2.1135435010437 1
1.49656055620784 1
1.67101892954065 1
1.4779009962043 1
2.82039340311941 1
2.1912238559058 1
1.61965229618607 1
2.37045637696598 1
1.67964101129829 1
2.15871871008391 1
1.64107960381059 1
2.46020127832912 1
2.17274608193393 1
1.5469715621103 1
1.78070991682682 1
2.42168627268694 1
2.3056610403216 1
1.80980923157246 1
1.2364276523731 0
1.98460143738514 1
2.53260791763074 1
2.3316402785011 1
1.26064114686024 1
1.97466750982322 1
1.61212763314126 1
2.10472394880046 1
1.69089231045062 1
1.84510670131182 1
1.61365039600794 1
1.46807022141605 1
2.39668987412782 1
2.28551290871672 1
1.62359761417978 1
1.61286635744076 1
1.44655239574116 1
2.45768758654016 1
1.63035199509512 1
2.09637817124245 1
2.27641182941022 1
2.38397584359404 1
1.80803746534728 1
1.99600183795145 1
1.44206562756397 1
2.43898717465711 1
1.94551158952431 1
1.50769702438544 1
2.32876757781693 1
2.17150838101144 1
2.03697045857013 1
2.13258393868027 1
1.57365006899837 1
2.0593380909266 1
1.72772432508797 1
2.1472422936261 1
1.74006567858035 1
1.92326568368025 1
2.34036107006184 1
2.20287203758834 1
2.83881491403247 1
2.30111088868619 1
2.52813369008679 1
2.0653275663073 1
2.31229286517843 1
1.99700175965476 1
1.89031349778106 1
2.48834442010224 1
1.84544468341865 1
2.45843941789698 1
2.02624722527874 1
2.77858552438264 1
1.60828502973351 1
1.61001224800009 1
1.6333369632175 1
1.45586161825116 1
1.73944830213944 1
2.07376954081954 1
2.54432858011945 1
1.3532897410358 1
2.29032124777648 1
2.379477367626 1
1.35151284395727 1
2.84270310647078 0
2.01587271081167 1
2.10859789553101 1
1.95996250330028 1
2.28534239875093 1
1.51731429360828 1
2.32649613884433 1
2.02120038146233 1
2.10576776870464 1
2.35053763090879 1
0.41444250881492 0
1.86882434015762 1
2.2469211104694 1
0.917704119022329 0
3.03796615740079 0
2.41422044665474 1
1.98283126375076 1
1.89342512950628 1
2.21747861339207 1
1.71707872726516 1
1.26804014962222 0
1.81084529096447 1
2.72384600929942 1
2.11080603246317 1
2.24799792102428 1
1.41742574097055 0
1.20054689088447 0
2.63197762600343 1
2.64368795870015 1
1.89658661456032 1
2.56607628115371 1
2.49151984679964 1
1.95810458566745 1
1.70703536354884 1
2.176869452971 1
2.31613998630537 1
1.55353103824298 1
2.38900445711369 1
1.9778649035949 1
1.99872870357475 1
1.20024991952024 1
2.39469658788202 1
2.23210482577738 1
2.52912440149584 1
1.96591321841707 1
1.73554057014734 1
2.28142371901282 1
1.81956696620908 1
2.17804426483437 1
2.08193085531253 1
1.95328809612833 1
1.24149737966109 1
2.23555546897161 1
2.56653498150898 1
1.57661182728481 1
1.77157570662886 1
2.09203163243799 1
2.84345979845059 1
2.14414570262415 1
1.73040264120874 1
1.82883641833336 1
2.59578956549328 1
2.12395432247399 1
2.38279373086001 1
2.34134637597687 1
2.15037313959169 1
2.60806329647423 1
2.1049033660477 1
1.51825792845809 1
2.41197469707822 1
1.69842416177687 1
1.86173704178536 1
2.27437742172429 1
2.00472267764799 1
1.79479718683974 1
2.3394824782247 1
1.90364675940938 1
2.36493358467061 1
1.86769335565026 1
1.93459441257558 1
1.45955777366864 1
2.05169562589035 1
2.45191101767291 1
1.34996531508719 1
1.96853645807618 1
2.03626224321938 1
2.140177711585 1
1.84815485543274 1
2.48153972078002 1
1.80332931704425 1
1.58523158506215 1
1.56217285441472 1
2.69916139478815 0
2.35719702589343 1
1.95085398290781 1
1.84896628610266 1
2.01385138339774 1
2.66826814497002 0
2.64155376521361 1
1.8047500195738 1
2.59296041380253 1
2.18218912170572 1
1.97157011280109 1
1.92285672022516 1
2.32808348285473 1
2.36075881788339 1
2.06614936728166 1
1.92632458148182 1
1.38621943061405 1
1.98565476401621 1
2.00844056022681 1
1.58843229025425 1
1.60349802282109 1
0.956279012479228 1
1.97054939891032 1
1.42823355880337 1
1.62952534185739 1
1.80021278351401 1
2.11946289199165 1
1.36582052270503 1
2.32443589192796 1
1.95769710619594 1
2.068759882352 1
0.680872512656279 1
1.7672869304913 1
2.03843398273508 1
1.7726733579144 1
2.15815561784662 1
2.23915684824077 1
1.8873704536444 1
1.46932804417611 1
1.45978803160946 1
1.64406819547076 1
1.37977582594393 0
1.96317951506462 1
0.862973402555497 0
2.49631923495783 1
2.37117108664391 1
2.83104625394234 1
2.32448116473647 1
1.71844397619899 1
1.37919480853501 1
1.98500475917713 1
1.89682298618836 1
1.57474490487385 1
2.87187842770023 0
1.78928418058878 1
2.42480771395752 1
2.38752263217865 1
1.83015673089802 1
1.58668065201267 1
2.86062468768744 1
1.78435191060386 1
2.22339696496974 1
1.9907334228129 1
2.07109308256084 1
1.69977014204781 1
1.74317856657063 1
1.81985803354223 1
2.25979949236273 1
2.23725637104038 1
2.87187115002371 1
2.05340088944588 1
2.49293924963395 1
1.66348115525132 1
1.97816789249172 1
2.09139976010241 1
2.95029206463701 0
2.41649051990689 1
2.31171481241801 1
1.37402178797381 1
1.71299577854362 1
2.61232395152408 1
2.78863215596284 0
2.36220790127767 1
1.40251698072755 1
2.95699708090545 1
2.31872994622737 1
2.51451174791399 0
2.7809434160215 1
2.65032095620642 1
2.46150714400373 1
1.91623878766043 1
2.09565212373341 1
1.61619604164073 1
1.57937821343259 1
1.22673562382494 0
2.16885111752889 1
2.30054373113079 1
2.4689561616641 1
2.10807566388704 1
1.26473095772843 0
2.07726451362228 1
1.76840254730729 1
2.00324297379088 1
1.81890516383859 1
2.09315580694876 1
2.73824299098291 1
2.625280258517 0
2.26365757190716 1
1.79628924788576 1
2.06209205431389 1
2.06287895672206 1
1.72404216794595 1
1.80258904695674 1
2.15324155018999 1
1.80915294976417 1
2.31522660281291 1
1.55853401389701 1
2.81187526029398 1
1.75941625361333 1
1.99897057397325 1
3.2238831678008 1
1.46890789364885 1
1.8960681179887 1
2.35438205686193 1
2.57437458802964 1
2.30897512557824 1
2.11481415879153 1
1.45878222001904 1
1.46586545228075 1
1.90055112584354 1
2.21475521636359 1
1.34833473570741 1
1.74945547419665 1
1.84053816303937 1
1.8446506441898 1
1.4178711913167 0
1.05575492484186 0
1.2186869668778 1
1.58122925316334 1
1.50416158053543 1
1.87960274979132 1
2.62037042333823 1
2.15954355563982 1
2.15904914391139 1
2.74309121811929 1
2.39996004233286 1
2.50164701906408 1
2.4736338175692 1
2.46478735346232 1
2.36333749717821 1
2.08722291953957 1
1.39106952860339 1
1.28870696670378 1
1.61063268459011 1
1.28399164130558 1
1.9044307828864 1
2.17990116413622 1
2.17267767920988 1
1.86698604470718 1
2.76360147094006 1
2.44941701403197 1
1.65180556943165 1
3.1219186318898 0
1.83421830270049 1
1.97760625622594 1
2.52924226866265 1
2.09363042760433 1
1.64329566496817 1
2.31055666566715 1
2.04624647646975 1
2.04765117851432 1
1.81900398244166 1
2.81847783773724 0
0.959217671134611 1
2.1306798904748 1
1.81940013937703 1
1.91108133938602 1
2.31252125632403 1
2.60554766425617 1
2.14945255583414 1
1.31600943764549 1
1.78747559895296 1
2.76107888904038 0
2.51561598553214 1
1.91016933000037 1
2.99559126385068 0
2.51546854581933 1
2.44370350444165 1
1.47578277650535 1
2.36011809845194 1
1.77359572502088 1
2.53823933311957 1
2.26916501181111 1
1.69541151887562 1
1.82495868999179 1
0.611175486629452 0
1.22057350928041 1
3.07995766882818 0
2.62351067793639 1
1.00285006249858 0
2.12489860976406 1
2.34733513162535 1
2.53911085138338 1
2.12001637000156 1
2.002258108502 1
1.78392193476275 1
1.82929822955659 1
2.00519995162439 1
2.00527715605134 1
1.78448655639924 1
2.44456917133453 1
2.27009467072692 1
2.4566088553425 1
1.99020934241864 1
1.98454125460007 1
2.04526068164692 1
2.58204685503533 1
1.61853341700825 1
2.0114710442461 1
1.63504252525553 1
2.48688740168685 1
2.72786425089719 1
1.23687789998752 0
2.80766089016075 0
2.20004647094478 1
1.95583816965662 1
1.45896875147492 1
1.91357260774236 1
1.2442909584895 1
1.76361475656426 1
1.63134535957997 1
1.81774856909371 1
1.82681171739341 1
2.25559879510598 1
1.83037141488155 1
1.85773852637928 1
2.04270601930981 1
2.0782616787099 1
2.41920200912478 1
1.6174738561108 1
2.68234482926855 0
2.37412990344181 1
2.18616637169788 1
1.99266611205875 1
2.36424885143497 1
2.18701219745201 1
1.10701581625739 0
1.52890263157194 1
2.04096868498192 1
2.01940563735343 1
2.75903114081631 1
2.57649725554224 1
1.47678103409756 1
1.83547154017068 1
1.26606667519307 0
1.31036661779045 0
2.37687989674008 1
1.78891641953513 1
2.34729486801744 1
1.74292868756571 1
2.61216288817701 1
1.77185157924503 1
2.3329798801072 1
1.46657831205703 1
2.40832603577391 1
2.30999930212885 1
2.59045246973127 1
2.26902071028326 1
1.37060570372223 1
2.47047941215394 1
2.28620945334489 1
2.16251280062315 1
2.16787187263637 1
0.744056982544695 0
2.04803119973229 1
1.9402528846818 1
2.86014119430457 0
1.73299528010969 1
3.00343668268985 1
1.62106954905662 1
1.64112549409698 1
2.9214175015831 0
1.35112719993559 1
1.54731106193437 1
0.727288267019923 0
1.68085358403001 1
1.88461044194017 1
1.92686182399387 1
1.83920490657167 1
2.74088601116905 1
2.15565046595503 1
1.76897147450669 1
1.78222859564577 1
1.93586731052661 1
0.81326589393303 1
1.43313767524025 1
1.59419796210576 1
1.84446558833413 1
1.57290411610623 1
1.83070727587278 1
1.61888198009718 1
1.38323642514981 1
1.74450541201922 1
2.46192699073324 1
2.09007568935739 1
2.24787895859727 1
1.78855768580013 1
2.39251852139248 1
2.75308068980967 1
2.16743755111365 1
1.73871927919325 1
1.97842135974098 1
2.05702140071833 1
1.58482191808938 1
1.36767396521738 0
2.35917061566406 1
2.37547651033473 1
1.84600894924158 1
1.48867442608509 1
1.15859965742734 0
2.21611558257626 1
1.90839182655573 1
1.06579463953173 0
1.94086210348891 1
2.43374148984169 1
2.20757435806959 1
2.35287884782914 1
1.81253498427308 1
1.55667764333211 1
1.9650137456999 1
2.05602048339575 1
1.79059098309188 1
2.42719307791794 1
1.98065437810593 1
1.32219924042691 1
1.5008032048357 1
1.60632381691521 1
2.60578570410825 1
1.54535666612441 1
2.2779328677909 1
2.61628180172902 1
1.54125658551766 1
2.13735087791441 1
2.62444720747958 1
2.01223690894374 1
2.33641090019903 1
1.70240923738508 1
1.97639644671083 1
2.43486155961347 1
1.94078074611083 1
2.05490396660974 1
1.69208246060708 1
1.47491278446863 1
1.88481117563606 1
1.90706907074912 1
1.66678707255958 1
1.6919091729914 1
1.61600747944068 1
2.6221932737824 1
1.6783937834187 1
1.95899803988198 1
1.95556194318509 1
2.25473878520956 1
1.65691733625382 1
1.91246814257547 1
2.51783212093259 1
2.04052987083809 1
1.88638130704638 1
2.60244505803133 1
1.93994728803189 1
2.49704252116293 1
2.0754058241679 1
1.99657627094772 1
1.37405667174112 0
2.62189846817244 0
1.68737652828596 1
1.85623792621767 1
1.74133344071958 1
1.3788764821236 1
2.45047126364574 1
1.28276445794225 0
2.16741189877974 1
1.0777166812463 0
1.77557685918495 1
1.98729443309456 1
1.50388717989842 1
2.01591558140003 1
2.07983302915208 1
1.83611590970365 1
2.33052795476096 1
1.26266955495977 1
2.09655554713387 1
2.53893680925505 1
2.13479150576327 1
2.4023192478532 1
2.05328009392654 1
1.62952257319452 1
2.38770772282307 1
1.76780213731276 1
1.92444245321567 1
1.52392325481163 1
2.25828566924318 1
1.72966758139211 1
1.26682447929921 1
2.04380665548338 1
2.09563774423328 1
1.31497135981937 1
1.94840062334378 1
1.88280002898744 1
2.49951235996068 1
2.48350298968071 1
2.60248396840761 1
2.42469359872073 1
2.34226720964631 1
2.29493506102922 1
2.05817278634712 1
2.53341108724872 0
2.31880227513576 1
2.81637602940393 0
2.6085485322428 1
1.45322382013661 1
1.99756334296978 1
2.41104313986491 1
1.17007047778877 0
1.74595413841206 1
1.14574100132035 1
2.49317634602916 1
2.39468933696136 1
1.97548030880642 1
1.88968811423191 1
1.40031680818042 1
1.72405820007495 1
1.36893193366174 1
2.75211702246649 1
2.90645433785398 1
1.28070722486084 1
1.89213303718328 1
1.51681415177841 1
2.06585477951437 1
1.65170748636209 1
2.68811611649677 0
1.80981231982753 1
2.29203466898469 1
1.90667820347973 1
1.60036026812331 1
0.742647268351286 0
2.24671905185966 1
2.33507326835631 1
1.64691563257745 1
1.9033745996929 1
2.46447604927819 1
2.54124879825183 1
2.19591676129862 1
2.52816191128143 1
1.88586010679073 1
1.98111158950816 1
2.05733972089241 1
1.77563374265405 1
2.90875649790483 1
2.50981783222264 1
2.13591638517763 1
1.76895028212608 1
1.95818196272417 1
2.90925058446909 0
2.02288899310065 1
2.58283854359184 1
2.1493386260635 1
1.5588318066308 1
2.14821380285881 1
2.65674094637217 1
2.26345285198229 1
2.2226377053635 1
2.24061873863551 1
2.52178211812131 1
2.0551169898175 1
2.57750943264761 1
1.45425509904656 1
2.14158369079746 1
1.17082153147635 0
2.36605176500956 1
1.25233686846135 1
2.17041080936859 1
1.92564503144804 1
2.56593518823367 1
1.69719443986857 1
1.53321384615668 1
2.06625655088775 1
2.39470353686612 1
2.57845570313796 1
2.09962287691053 1
1.80310152373444 1
2.18640189507964 1
2.43472413179749 1
2.29201729939621 1
1.93116927195954 1
2.27491471315129 1
1.71373349488167 1
1.53795827627889 1
2.50034947538157 1
2.32277949614807 1
2.27475142604916 1
1.86560138458147 1
1.21797801347652 0
2.63149474973905 1
1.90304510126085 1
2.56652044208192 1
1.74021823179925 1
0.666263759531593 1
1.75404563383086 1
1.05209587125042 1
1.98400681887347 1
1.65925961008396 1
1.76565249720011 1
2.41188476666553 1
1.49086065190055 1
2.34178191577863 1
2.45426902604093 1
2.51355803458498 1
1.64045852586043 1
1.77190460169676 1
1.32915082378951 1
2.58290767441603 1
2.02883421952804 1
1.97021485797392 1
2.776217443654 1
1.2021360211587 1
1.99873673999856 1
2.10250489286239 1
2.14718821500999 1
2.27491225576713 1
1.10013039823648 0
2.20745707373194 1
1.55791268637142 1
1.74353193706108 1
2.58627939322295 1
1.95210665814156 1
1.5547228142764 1
1.95289156101057 1
1.32482048949121 0
2.56088404541107 1
2.09026585082505 1
2.05126274749379 1
1.5757100621424 1
1.80275918381617 1
1.08585866526295 0
1.68401869804838 1
2.30631412892205 1
1.2743135727432 1
2.41203253069626 1
2.40840536436585 1
1.6449512879672 1
2.33005199461046 1
1.59599860275385 1
2.04035505659258 1
2.20089425218826 1
1.56232210857732 1
1.24491274276702 1
1.9206667682935 1
1.40041095963674 1
1.57431848967804 1
2.3683345487296 1
2.75067384285642 1
2.23469067355815 1
2.64193405313232 1
2.71751643829807 1
1.53187175948115 1
2.13276024747416 1
2.2731057716807 1
2.53429431181251 1
2.39877821169878 1
2.30659997179633 1
1.50991751431878 1
2.19110588909082 1
1.8631409544689 1
2.14087847849742 1
1.60227346098765 1
1.97056647874541 1
1.51799667378889 1
1.5979784322501 1
1.72376270368907 1
1.17022126668759 0
2.56791565750206 1
2.50300224131078 1
2.08797903327932 1
2.69778294744698 1
1.40577719158416 1
1.61643898411622 1
2.18579392462872 1
2.44047088176544 1
2.50688879062361 1
1.46260503067405 1
2.12943468751829 1
2.15635952657871 1
2.93179076771279 1
2.22451593195085 1
3.68024588735714 0
2.82892232246082 0
2.37703845953188 1
2.02940517943837 1
1.30984890150597 1
2.26209780228147 1
1.89656908358428 1
2.68343824177807 1
2.53549217613386 1
1.48304951349802 1
1.5396121519117 1
1.533017119769 1
1.8624666088135 1
2.50531033427935 1
1.61270555560449 1
1.72956352168543 1
1.62762431737255 1
2.41844648552908 1
1.66621156927556 1
1.93059923502649 1
2.52318479543566 1
1.82267460837419 1
1.76074019501498 1
1.9028772282157 1
2.25334019539385 1
1.77942332956286 1
2.0600150018583 1
2.21024745789895 1
2.15786602243296 1
0.559359383311339 0
1.6275906807068 1
1.79171134988601 1
1.20426893270509 0
2.89993756367097 1
2.8298903042411 1
1.5520388167695 1
0.449716322489019 0
1.87967338037273 1
2.88266992540954 0
1.88461008359281 1
2.06054562553742 1
2.2073940068829 1
2.14087661920438 1
1.56246850981881 1
1.99535079471473 1
2.25958970011725 1
2.55850326373657 1
1.19310601012096 1
2.79714424011695 1
1.40230099509611 0
2.47181119575104 1
2.04465218961328 1
1.97967562483351 1
2.20925788235825 1
2.45829318668274 1
1.67353991047014 1
1.55603604887296 1
2.06153767869222 1
1.88901068116287 1
1.82587610722968 1
2.53664719850217 1
1.83619661963514 1
1.932690456345 1
2.31488618068822 1
1.46485356918159 1
2.21969503594312 1
1.66584912771531 1
1.90961042882037 1
1.53310157312883 1
2.28896391508161 1
1.79519221471118 1
2.00821284170606 1
2.5530506598948 1
2.33103784059012 1
1.69162068782704 1
1.98997000963853 1
1.17849722090175 1
2.16343741027924 1
2.15274544810597 1
1.40434342279831 1
2.17844597031679 1
1.73174171704104 1
2.40498765984635 1
1.08021297736939 0
2.18345402231136 1
1.30773368028046 1
1.18363548946403 1
2.98824598090405 0
1.33443577553726 1
2.12218283346996 1
1.89550506121159 1
1.89584755254291 1
1.98627887485081 1
1.82590170970665 1
1.85912254848562 1
2.26604916674842 1
2.84432170790981 0
1.54630143566302 1
1.60370091410392 1
2.28275663191428 1
2.45104173165198 1
2.39559246806845 1
2.16029002784768 1
1.66603233277083 1
1.47176537031966 1
1.29167619061741 1
2.29517490186933 1
1.92111979731067 1
1.17816127026543 1
1.61234433387623 1
1.25935984581062 1
2.08176867590893 1
2.07157244178788 1
2.26625062601996 1
1.67538490227497 1
2.76766930438819 1
2.17888311317845 1
0.734707946521353 0
1.99922535829468 1
1.96169950718964 1
1.40056436422609 1
1.84699026290491 1
2.05902738734029 1
1.96267529644454 1
2.08863479232883 1
1.89901934618825 1
2.39111001857771 1
2.88425258003066 0
1.85182144250503 1
1.59424732833346 1
2.45089217170144 1
1.68758202271547 1
2.31029937456215 1
1.95174439677553 1
2.11352798817846 1
1.52887832383216 1
1.51659841909489 1
1.62388556873504 1
2.13640368806451 1
1.91613733409644 1
2.18524562655351 1
2.32684315286888 1
1.69359723505257 1
1.98761806302541 1
1.36057768603003 1
2.35721952860359 1
1.53689135746765 1
2.09038726923886 1
1.76795059102382 1
1.92254205106429 1
1.88641339005642 1
2.146305187493 1
2.2395733973349 1
2.10824014147719 1
1.82059686379774 1
2.08944122364327 1
1.50034324811399 1
2.2827971766099 1
1.90372250921203 1
2.30228550009608 1
1.2721490833049 1
2.51236131843206 1
2.23096564980722 1
1.64295804328964 1
2.12959610417691 1
2.51401141868921 0
2.35765428277133 1
1.85015176831014 1
1.66590643706757 1
1.67721402286324 1
1.43841228903441 1
1.67792868956089 1
1.93437580523714 1
1.81310395613375 1
0.945568258427595 1
2.28964571618408 1
0.774870129254455 0
0.832746284844332 1
1.99045531899039 1
1.60824979221555 1
2.68566148690151 1
2.79078706481625 0
1.43847900358246 1
2.41269336014008 1
2.11324524846983 1
2.19697742241374 1
2.31581526716421 1
2.07471701386543 1
1.18995052057172 1
1.6173989371385 1
2.54434458961705 1
2.10419156075517 1
2.37919007808875 1
1.01830074817779 1
2.79553448318168 0
2.3907391972741 1
2.4599230079306 1
2.38513440155676 1
2.06035458119113 1
2.63529891833111 1
2.64800630801734 0
1.17017296668729 0
1.57298975632186 1
1.7432180124569 1
2.43406231604997 1
1.24657803650085 0
1.93963953050068 1
2.03175351376686 1
2.1652164595888 1
1.62212628091998 1
1.11545732689082 1
2.03037361345859 1
2.21053937506293 1
3.53323893521606 0
1.42488504298586 1
2.29723885165261 1
1.72501179260321 1
1.47267081583732 1
2.43826954223553 1
1.4148302856575 1
1.44050406819312 1
2.49117684991374 1
2.58810828427303 1
1.70633683609356 1
2.30470942350789 1
1.57519609419132 1
1.93672421132235 1
2.49634312083192 1
2.4042526590835 1
2.16079360180117 1
1.70350280292257 1
2.00027307280418 1
2.25990974694756 1
2.19224717504315 1
1.40615072211308 1
2.06079714197856 1
1.99565514869986 1
1.72709627763473 1
2.01036432500571 1
2.63353019520732 0
1.76605854347663 1
1.60333510140647 1
1.84392838653963 1
2.19028022426419 1
1.66672138651595 1
1.87483205077769 1
2.78513425147671 1
2.11353265137642 1
1.8109945789427 1
1.91603300961066 1
2.21768994538758 1
2.24540605864044 1
2.14867190799541 1
1.37260121512659 1
1.86544541996265 1
1.82511276769249 1
1.74886590421839 1
2.35467881725751 1
3.36306571744133 0
2.20079549089768 1
2.73712150171037 0
2.4758963089832 1
1.40730563322514 1
1.57568125350701 1
2.06608169106203 1
1.58701540089184 1
1.08707554010458 0
2.46146047145402 1
1.94035288665281 1
1.92664146807703 1
1.39467119545989 1
2.56335039293793 1
1.31495375009743 1
1.00786275868708 0
1.76274214949643 1
1.73516223915718 1
1.95760424082142 1
2.29208356624288 1
2.71354584780829 0
2.07837274063206 1
2.11445807251834 1
2.30102705592746 1
1.76754760857783 1
1.42541855883927 1
1.40589216708534 1
1.26772418492566 1
0.942014834725213 1
2.05442503996467 1
1.45751874553855 1
1.80581930274988 1
1.79006889426043 1
1.22344757893366 1
2.85997319569607 1
2.30972321999182 1
2.22012892459206 1
2.99060298354548 0
2.14503040349705 1
2.22781792173693 1
2.46477260229008 1
2.56917300387545 1
1.36576518498924 1
1.81915241009192 1
2.04540483902869 1
1.99718907018713 1
2.25806733840771 1
2.70377619731634 1
1.65721672163623 1
2.13406897922492 1
0.886378540612958 0
1.82336269559076 1
1.85163709388341 1
1.72007951813649 1
1.88172528118744 1
2.44194680973457 1
1.96265911986702 1
1.38414130969428 1
1.86755291438283 1
1.75854089486196 1
2.62303494542226 1
1.26645900810402 1
2.09320619814811 1
2.15701072740389 1
2.37233703748192 1
2.13891311850927 1
1.93458006705185 1
1.81606736272166 1
2.14757361492872 1
2.11330567087979 1
2.92444525742019 1
1.59003896885629 1
1.72747622762078 1
1.04069675835912 1
2.12666820020348 1
2.5970223854213 1
2.45595631201151 1
1.77263461967972 1
2.43780763624843 1
1.97466257046981 1
2.73045341047685 1
1.32535848302132 0
2.7492461883815 1
2.2288130044586 1
1.96719333467712 1
1.7107601162018 1
2.42116249330585 1
1.67889117711533 1
1.7669696968263 1
0.988121113678154 0
2.06448471042118 1
1.94941398814911 1
1.91821417503815 1
2.2445424582738 1
2.63719744273375 1
2.58779987853803 1
2.35897089847625 1
2.40786582555952 1
2.16009631906079 1
2.12553564661353 1
1.59540495356488 1
1.861812049407 1
2.20136715962421 1
1.76512344871254 1
2.36697445872661 1
2.2711628497693 1
2.21544905390685 1
0.950520566024656 0
1.98335552612864 1
2.452868231567 1
1.7565910164848 1
2.34526930154616 1
1.96978295217803 1
2.18665422570501 1
1.97862700043721 1
2.32168230705003 1
1.76343968119118 1
1.71474746967351 1
2.90851219202623 0
3.51150321360652 0
1.77910380278314 1
2.84685696553729 0
2.39754551742678 1
2.80458306438867 1
1.98272624871839 1
1.9770817434842 1
1.81480495044894 1
1.73165295600221 1
2.09006030019197 1
2.32317776182636 1
2.11162698345004 1
2.35406811282842 1
2.73307821380901 1
2.70613528482068 1
2.0572764443597 1
2.2428426411666 1
2.09189152105331 1
2.35902510690944 1
2.52214309525699 1
2.03276421826736 1
1.86985201704818 1
1.96354919935649 1
1.72288549543377 1
1.73340058664357 1
2.12643532161614 1
2.20509082554048 1
2.05990901843814 1
2.53814040100307 1
1.79654256038007 1
2.29099837204084 1
2.17066534688228 1
1.47378822255413 1
2.34665650572633 1
1.74964892263618 1
1.86676602922021 1
2.27334670479678 1
2.22943369491215 1
2.27211591970552 1
2.00788535568977 1
1.70506971567931 1
2.13773907595877 1
2.29864730692667 1
1.74175233537367 1
3.12201972855821 0
1.49789348721912 1
2.11443950895363 1
2.10198096056141 1
2.49734734330566 1
2.03832733758929 1
1.77285105718775 1
3.10792250875637 0
1.78865769665186 1
2.37641975065176 1
1.98480311661505 1
2.00272041682678 1
2.13835467272876 1
1.9734156386249 1
1.99227308376821 1
1.7429766776025 1
2.53407144065812 1
2.1204132431711 1
2.05207097871739 1
1.52473720529729 1
2.59689847869094 1
2.07673037333775 1
1.19486970562607 1
2.36723473747902 1
1.3894075818618 0
2.2317293684946 1
1.78753171954804 1
1.92226259311209 1
2.4455780114794 1
2.36584707782926 1
1.82543503019499 1
2.43062825370597 1
2.41273051399373 1
2.11582866936406 1
2.08607941473987 1
1.95149859851376 1
2.13409807777813 1
2.34134695028282 1
2.48166077054878 1
2.0335037620263 1
2.07159177121521 1
1.30348680976694 0
2.98650937362368 0
2.15367295857275 1
3.11221013539201 0
2.50154507986241 1
1.66202425086558 1
2.57171712407639 1
2.34054547111738 1
2.40190940533827 1
2.31110108713664 1
1.91514394230233 1
1.18760987944086 0
1.64833661295526 1
2.09290290171298 1
2.24371534802199 1
1.80610621923923 1
2.05989858383754 1
1.99792627297297 1
2.13762329794089 1
1.84970718932783 1
1.34395282033145 1
1.32240242417678 1
1.79751027384957 1
1.62380348576136 1
2.46509209063047 1
1.98064427049557 1
1.38349348836298 0
1.63182836278482 1
2.59311667521597 0
2.87168240966335 1
2.07420411262818 1
2.66921990967897 0
2.43031279574295 1
2.61649003678857 1
1.665234694769 1
1.72975790493874 1
2.858729538827 1
1.31550439475701 1
1.79748562741212 1
1.91715955069962 1
2.21734151220882 1
2.37606291767595 1
2.20087377972441 1
2.18356685337326 1
0.855840538341486 0
3.3004434392505 0
2.00164311420516 1
2.07105649290914 1
1.92254899802934 1
2.17344777251381 1
1.75541149413155 1
1.989258299903 1
2.1002505862015 1
1.86277344957364 1
2.16405005288328 1
1.70627668005069 1
1.5125001347299 1
2.08088852219757 1
2.27844190686266 1
1.9677002664424 1
1.95886873926023 1
2.03647789013696 1
2.73492211832129 1
1.93097703299599 1
3.09337952652239 0
1.70251188734899 1
1.77793894195883 1
2.67562114988357 1
2.17690998938464 1
2.28334684206309 1
1.34362806728098 1
2.02937767744428 1
2.27090765585196 1
2.14852648487127 1
1.93410674555302 1
2.3540693972971 1
1.37890128594648 1
1.94608703859213 1
1.67718285769506 1
1.82267202559789 1
2.46296827306046 1
2.41516692749698 1
2.04918920770034 1
2.33324722357799 1
2.27729878050545 1
1.70611793899621 1
1.44196436606646 1
2.13374169542181 1
1.37289231890083 0
1.95364103637097 1
1.82498106843183 1
2.2613351440786 1
2.26542056567179 1
1.85422260999136 1
2.20883074350735 1
0.890904549874978 0
2.79584343886986 1
1.20788893583457 0
2.02431789382153 1
2.2611994684269 1
1.93258447738084 1
1.47017642059492 1
1.8579631700912 1
1.99850034323636 1
1.56004748204468 1
2.39471875381606 1
2.35058110412369 1
2.16263778718833 1
2.0881872314949 1
2.27283496515412 1
2.07950283000489 1
2.09698762174041 1
1.88272503377787 1
2.20501141362705 1
2.18806900836074 1
2.02342096107485 1
2.14882351077509 1
2.22530175266694 1
1.26328198985517 0
1.72982712877139 1
1.78390683942816 1
2.36652308796999 1
2.15712523896899 1
2.38372908000628 1
2.2026014561598 1
2.15129909962022 1
2.68929350480182 1
2.50655476440538 1
2.32780221369176 1
2.03948942338067 1
1.01471252969862 0
2.03650561640606 1
2.22149681071597 1
2.51780345381938 1
2.25060994718336 1
2.4251894078023 1
2.39384551808304 1
1.65807603022434 1
2.45182866437378 1
1.78931484348949 1
0.929796248440003 0
2.4043547075282 1
2.04828611388362 1
1.51221145387032 1
2.19010998385222 1
1.65232789345263 1
1.38430597882261 0
2.04459906830837 1
1.77182505029535 1
2.47880652945535 1
1.61657860638544 1
1.36838811455842 1
2.95902918612215 0
2.27519635409225 1
1.40798827701475 1
0.94186110128505 0
1.89575450774811 1
2.44477113952157 1
2.1769250408896 1
2.16878221282656 1
2.39621465431854 1
1.50465812691185 1
2.21105853759971 1
2.4772311430608 1
1.72238498994917 1
2.16570857983757 1
2.76703025571015 1
1.93558590012388 1
1.47370363852112 1
1.84941163014608 1
2.24029414341189 1
2.62988669063818 1
2.74504428850508 1
2.86884364006777 0
1.59729478379067 1
1.74716120120536 1
1.63205037572001 1
1.67777991818542 1
2.58146280554508 1
2.09199018353912 1
1.43197291983575 1
1.75397851489103 1
2.77779737684781 1
2.75086243900722 0
3.41375318693447 0
1.77781411412545 1
2.30115232954952 1
1.58774746280153 1
1.65244842531724 1
2.52065066736201 1
2.29656650352352 1
1.66658788380349 1
1.96713981479582 1
1.52683498201231 1
1.46786899291835 0
2.07284634009512 1
2.22337770266726 1
1.81320398045254 1
1.38832765571189 1
2.06001345736543 1
1.91483644087405 1
2.60916391623421 1
1.87775662727149 1
1.76098321891157 1
1.67437893795066 1
2.0348120768556 1
2.4890213169425 1
2.13591236674335 1
2.63480016421839 1
2.02627230383331 1
2.50374861483895 1
1.91225966591553 1
2.43791440619945 1
2.36123806258339 1
1.39186541612915 1
1.98784789326083 1
2.82059618210162 0
2.09647353190929 1
1.58411376510532 1
1.35432956417274 1
2.07852440256226 1
1.53354839292436 1
1.99957078627238 1
2.65303015751826 1
1.93219728649786 1
1.68929451062743 1
2.68763640759634 1
2.15696935422758 1
1.64261230354796 1
2.78388807876184 0
2.02146707426186 1
1.48321378297556 1
1.77791267899724 1
2.34611984183324 1
1.60324374681026 1
2.36292116723301 1
2.08096995000255 1
2.12898310816422 1
1.82993292259852 1
1.78508672679672 1
2.48643430478428 1
1.3387855396139 0
2.98793130331328 0
1.75390872405963 1
2.15931345552064 1
1.81200097206397 1
1.82231118011927 1
2.28619604598293 1
1.80332946996654 1
1.96623164359124 1
1.75571258240692 1
2.26538425241938 1
2.8278402423075 0
1.9341186021665 1
2.30368880256183 1
2.23947728753662 1
1.41658092594156 0
3.04406685974768 0
2.00174479311731 1
2.00390398622239 1
1.92453828519751 1
2.88428506271355 0
2.09201280697334 1
2.40457902596785 1
1.86201876291447 1
1.76701958769766 1
1.83669861380023 1
2.24750607308574 1
2.31040507017557 1
2.57863760472879 1
2.39115817282221 1
2.55369648257975 1
2.34655566008778 1
1.87866621155398 1
2.24130859355685 1
1.83238618084241 1
1.34194395909783 1
1.39969380244766 1
2.50652741650165 1
1.94945073158092 1
2.6024646691253 1
1.53053174615773 1
1.4919359740289 1
1.40271651664518 1
2.34492647120015 1
2.69084502684196 0
1.94585304382313 1
1.86961281354909 1
1.52784976500991 1
2.52244831167324 1
1.91691412864332 1
1.35052696317307 1
2.95307368863673 0
1.84731100337377 1
1.18124086733121 1
2.15638544263707 1
1.479084521426 1
1.92464720088463 1
2.52910472393355 1
2.47907516363776 1
2.11691387155633 1
2.30201936166066 1
1.87621949805803 1
2.2151611555627 1
1.8729409435849 1
2.46853596416683 1
1.90599919686263 1
1.88244839341823 1
1.30930330855069 1
2.0644329404249 1
1.72174167119391 1
2.20437232592766 1
2.03476030510794 1
1.81200007499784 1
2.3110226296956 1
1.92454661764748 1
2.3595234964986 1
1.26094214874979 1
1.69047710443512 1
2.44266958786594 1
2.33788632209783 1
1.7927541409541 1
2.07542724423653 1
2.56597189823813 1
1.8955823753024 1
2.48749362212837 1
2.63641123966856 1
1.98344509735338 1
2.22685026895183 1
1.77722738982256 1
1.73711034362963 1
2.10826898182485 1
1.42547255922946 0
2.42935678107707 1
1.72200167200502 1
2.31888006708557 1
1.66934019033187 1
2.12923535193206 1
2.15523693535139 1
1.93816624484341 1
1.02098166689239 1
1.81945451939939 1
1.25331496520749 1
2.0690887062657 1
1.94480277737437 1
1.46387624432622 1
2.11519096684285 1
1.35718239271563 1
2.68906708725936 0
1.94269206844467 1
2.21022026319269 1
1.06024234149366 0
1.84915575240472 1
2.19533723335987 1
3.01225046232949 0
2.25455439249327 1
2.20076258168848 1
2.25065956598185 1
2.23443548137616 1
1.63190143338516 1
1.5810417768655 1
2.54434875807114 1
2.47570760482766 1
1.99669780399002 1
2.40662951339998 1
1.40240656498877 1
1.70542683311442 1
2.10439042583993 1
2.83964098122921 1
0.489978093328303 1
2.11686054488546 1
2.01566201324381 1
2.0616924315995 1
2.16848322691138 1
1.63253355865529 1
2.68678042918507 1
1.32798605729871 1
1.82850870664599 1
1.55259985219006 1
1.7854579882631 1
2.36096924767982 1
2.21022249708653 1
1.60727505261029 1
1.80819915017961 1
1.80176345611054 1
2.00211702442312 1
2.13142819118297 1
2.50166517681449 1
1.34572438015555 0
2.36418465482317 1
2.20181740617988 1
2.51480046052254 1
1.57762447964462 1
1.49695823643928 1
2.07666950998918 1
1.98439338005229 1
2.55534364883018 1
1.486316074789 1
1.79589188428596 1
2.69678392226277 1
2.12712899264048 1
2.9680681740521 0
1.9077209748976 1
2.23158801906547 1
1.8017545361024 1
1.38423196463419 1
2.49062637004348 1
3.13847860848636 0
1.88540473297431 1
2.67962198388904 1
2.18667542367157 1
2.44206846071874 1
1.54046579692298 1
1.94034704491231 1
2.14364163515705 1
1.52467549581669 1
2.27318695756076 1
2.65016014431214 1
1.83811387694143 1
1.8920696759841 1
2.58177554376951 1
2.12367532992365 1
1.47975372639755 1
2.76583352865749 0
2.60757320678112 1
2.16206544870097 1
1.96990816195225 1
1.92083318746625 1
1.66154074058257 1
1.84477084275249 1
1.78501816026808 1
2.06820115476686 1
1.92376600236091 1
2.30386854847259 1
2.60813640137511 1
2.49164029153989 1
2.11911864773141 1
2.14019813036874 1
2.3348509120387 1
1.93936278065428 1
2.0509021041368 1
1.76097583670654 1
2.284807805758 1
2.23997606725134 1
2.75514007961406 0
1.9408002760238 1
2.02119111496556 1
3.09662104053351 0
2.33555304491578 1
2.15709139468797 1
1.8073760036694 1
1.7021212836153 1
2.04850266422428 1
1.94897701886251 1
2.5571423198331 1
2.30648204069154 1
2.21450385616158 1
1.83038823570234 1
1.62144206571363 1
1.70847951587674 0
1.98112546930654 1
2.47452760389058 1
1.2615678990239 0
1.955025563137 1
1.67456603404614 1
2.06757192324758 1
2.16874368558984 1
2.77855907542725 1
1.67453767948739 1
2.89406577457893 1
2.24243616589047 1
2.23969425229449 1
1.84864875548273 1
2.60443965753544 1
1.47562150821886 1
2.19746490390262 1
1.17121232782438 1
1.5415049451502 1
3.019633460742 1
0.98175428947548 0
1.92154304834213 1
2.43390049823118 1
2.57668694560262 1
2.41406037642299 1
1.70311714484764 1
2.29370906755835 1
1.94354022473465 1
2.35606912997892 1
1.63746266263086 1
1.73377715088877 1
1.29554409057794 0
1.7840851874744 1
1.6049853266996 1
1.92482435111257 1
2.3518757112848 1
1.48913296727538 1
2.08740715915492 1
2.24409431016699 1
1.54088845210078 1
1.88758559824874 1
2.19375777949995 1
2.08055325535922 1
1.61183773892409 1
1.95417806626493 1
2.55571990426305 1
3.0433892739324 1
2.1638884860154 1
2.21919117381165 1
2.09163862762536 1
1.92610639200025 1
2.72673522259673 1
2.30007032425369 1
2.32071697007351 1
1.71282167903404 1
1.23143439502399 1
1.49251628233532 1
1.54057032747708 1
1.9604542708793 1
2.00255861411125 1
1.84264220933576 1
1.14725558449268 1
2.3919432429455 1
2.27087612009578 1
1.81325948800006 1
1.15418388376857 1
2.58463009042142 1
2.09784071917316 1
1.19470843411696 1
1.98985645431526 1
2.74051131238214 1
1.94608759575524 1
1.76217231750673 1
2.26616818161992 1
1.4707101676231 1
1.73394583361713 1
1.78362633270351 1
2.55426160635417 1
1.77715787546539 1
2.55406991604238 1
2.35771699468797 1
2.39179543421296 1
3.32088791082596 0
1.92956785292287 1
2.32528162899764 1
2.93560680994868 1
2.34687107477845 1
2.01411435998482 1
1.71426519841748 1
1.64326874846623 1
1.64797981278524 1
1.98244132831407 1
2.75748381431726 1
1.05642741443929 0
2.05372581387351 1
2.52066965939194 1
1.01052528990444 0
2.60830724913078 1
2.33685387992329 1
2.64535037103398 1
2.48952938885228 1
0.85991284347703 0
2.19543705886734 1
2.40389757257079 1
1.69021780796138 1
1.13820915505728 1
1.96210615720365 1
2.18014130891415 1
2.22278047342083 1
2.02748414771098 1
2.69661146972533 1
1.22680463911967 0
2.15809785774228 1
2.07168692133558 1
2.34156990742382 1
1.84366840578335 1
0.905987379956006 0
1.81795907297598 1
1.96155193094426 1
2.27410418945886 1
2.41295414472385 1
1.43478607900397 0
2.47696143426201 1
1.79755614419154 1
1.57290019366039 1
2.27212289944314 1
2.72029237027968 1
1.44162482349311 1
1.61400656768708 1
1.32795679042849 0
2.04762775565681 1
2.04579826182408 1
1.60765389645139 1
1.47106097857567 1
1.91333585367269 1
1.62663983656002 1
1.9441036451404 1
2.03399942989989 1
2.42635577009233 1
2.02216763889717 1
2.10583832922382 1
2.30055340390439 1
2.47118830962319 1
1.57613022738439 1
2.11254010592606 1
2.20321441448547 1
2.55343406507236 1
2.4065868483956 1
3.12069648369716 0
2.49568907199144 1
2.1778356592541 1
1.25393700580457 1
1.38000391073019 1
2.12668159781831 1
2.58828233110813 1
1.58662747356859 1
2.07658621235601 1
2.39459923901226 1
2.14370941164049 1
2.16955163162498 1
1.8803415354762 1
1.36118599930858 1
1.9852031022555 1
2.58290242988149 1
2.71503884704805 1
1.95831378017562 1
2.28286440624878 1
2.16097197249173 1
1.67789456386612 1
2.11976083585882 1
1.86257699105111 1
2.41382366836901 1
2.28264086532977 1
1.60974201813417 1
1.14300122735579 0
2.43983041136834 1
1.03439675622548 0
2.5515267385192 1
1.80198511326742 1
1.71255176640904 1
2.53407187850626 1
2.16597499947397 1
2.61022730880323 1
1.92075482349462 1
2.37574301103269 1
2.0016173572096 1
1.98929075673561 1
1.80018603091362 1
2.95686499248374 0
2.24816223287117 1
1.63606143894035 1
2.12354337746814 1
1.97114666679872 1
2.12829003117342 1
1.40656431339312 1
2.33423030753004 1
2.42704773886794 1
2.21795051703274 1
1.87040485020682 1
2.21318422587004 1
1.54067522359146 1
0.881466383630114 1
1.60769106989788 1
1.5586901869988 1
1.88592373808837 1
2.18075521865711 1
2.81160414185106 1
2.18652708555796 1
1.82427202805871 1
2.30232572796467 1
1.47447195110981 1
2.28214298986536 1
1.96460655292451 1
1.8699992146142 1
1.01051490146566 0
3.22197017144614 0
1.55407296782224 1
2.55646739926075 1
2.1333532479482 1
2.64915549350538 1
2.60925945129012 1
1.65723462882197 1
2.95233106513028 1
1.568098266075 1
2.23400020945575 1
2.51094376448236 1
1.87027319747338 1
1.51755735157386 1
2.15034159713036 1
1.50969972131357 1
2.58288607598833 1
2.55204513018549 0
2.51838756625067 1
2.05503267595016 1
2.72385046319014 1
2.15842127092039 1
2.15649530937341 1
2.60307793835287 0
2.56035803838634 1
1.26893380692449 1
2.88169683811539 0
1.56790923014869 1
1.72253128752673 1
2.8960050552103 1
1.7249508645933 1
2.2949811584181 1
2.19486945440137 1
2.59581031944183 1
1.60484362281444 1
2.11234435824811 1
1.42111579766991 1
2.32647958961382 1
2.15922864649375 1
1.75439895760946 1
2.00243040286102 1
1.74868617267245 1
2.61307343432047 1
1.41131397831117 1
1.29243978690077 1
2.49051961959998 1
1.84850446477437 1
2.45491173958309 1
1.38592347115606 1
2.46979596966127 1
2.30712770891093 1
2.13175854470958 1
1.44978959965689 1
1.80679378234339 1
2.31782785677584 1
1.18872870149108 1
2.40503785237459 1
1.49098494056616 1
2.71070843933847 1
1.66627732810226 1
1.81958629367273 1
2.545502543296 1
2.69676461474503 1
2.12427141507262 1
1.73273115364774 1
1.99000777983401 1
1.78324721715735 1
1.88316630227623 1
1.52525034453419 1
2.75050995903977 0
2.55891980841359 1
2.19080676355408 1
2.43134630130125 1
1.6136257404329 1
1.79958072237078 1
2.41314901998881 1
2.34363427921902 1
2.0630059948464 1
2.37033608053868 1
1.82630005108049 1
1.99113605202747 1
1.58911556844985 1
1.61614755290435 1
1.74184371715244 1
2.29565855931609 1
1.96824885698461 1
2.0499737538471 1
2.51916899409265 1
1.5830386609819 1
0.98924560308647 0
1.57147877292639 1
2.01793497501049 1
1.53862326242852 1
2.05058541085041 1
2.29254213437663 1
3.25472141453521 0
2.21974917514782 1
1.21360602837066 1
1.75135828254987 1
2.10767820556403 1
2.47734466431637 1
1.4913218381675 1
2.42327301768461 1
1.65680515623801 1
1.88957937682365 1
1.93139391707305 1
2.20831080562351 1
1.75059564792312 1
2.15870596535133 1
1.7354541845861 1
2.07006351107393 1
2.32072556663339 1
2.17552253871593 1
1.92045947150039 1
2.509374486134 1
1.13835692649792 1
1.68519831283901 1
2.37714414301283 1
2.85970567391414 1
1.95724286180758 1
3.08021654753903 0
1.97167195120048 1
0.906257678448352 1
2.72327316996506 1
1.6570430045367 1
2.46074597998505 1
2.18719966815951 1
2.0619956866305 1
2.85415997682264 0
1.28082400609439 1
2.27523989947302 1
2.69289207749717 1
2.18193342607048 1
2.29297234745116 1
1.91737426778821 1
1.71201207082053 1
1.88204903775718 1
2.19501223348417 1
1.67996246267491 1
2.03953475950714 1
1.98962209345203 1
1.70416173323034 1
1.68805040561175 1
2.60904192212949 1
1.9317512126008 1
2.389314437873 1
1.85106970522449 1
2.98099735055552 1
2.40376679401472 1
1.60144969074453 1
2.60662300646163 1
2.28891497011042 1
3.058477951681 0
0.857919625493307 1
1.22092292289623 0
1.98307379317863 1
2.43369623952753 1
1.8429834854669 1
2.06172826511977 1
2.27655870318136 1
2.58869090213068 1
2.5325757903531 1
2.13332615206113 1
2.26550195040637 1
2.3872504849386 1
2.0232662830883 1
2.26403415111796 1
2.24233107335056 1
1.37214175714734 1
2.18710451296577 1
1.79330029588599 1
2.26644469826212 1
2.19626652926658 1
2.59247236230359 1
2.00307818862686 1
1.7597568744296 1
1.42179304367532 1
2.29753886052794 1
1.62083154156218 1
2.71017768387151 1
2.04221809512259 1
1.26979944461594 1
2.23084949180296 1
2.3889885711242 1
2.56379837278325 1
2.86995618256232 1
2.04938599401885 1
1.7254316357571 1
2.53414292285976 1
1.35975114871391 1
0.5414628145647 0
2.67069949959629 0
2.40902519870474 1
1.43850016581486 1
1.74378927729751 1
1.7664746882036 1
2.01777599672456 1
1.97640642403225 1
1.80458025044066 1
2.22747702776668 1
1.59893998345642 1
2.63052893771556 1
1.57679639954568 1
1.81834266399689 1
1.9195857487125 1
2.37879219850709 1
1.05251651471728 0
1.72024656059842 1
1.86585596800462 1
1.57149053443189 1
2.33389197141917 1
1.11014558001758 0
1.6187417343706 1
1.0277421112678 0
1.50110896319998 1
3.00925986312161 0
2.8957215842221 0
2.21353480900198 1
2.6607384867549 1
1.81635854312137 1
1.68947793333418 1
1.6347987474413 1
1.93915162675161 1
1.48179862556124 1
2.43372059179586 1
2.1003691536959 1
1.28855922665365 1
2.38415695425393 1
1.5873043922976 1
1.97716734379704 1
2.05099336924452 1
1.35746757924846 1
1.33391932660884 1
2.20109335193525 1
2.10203043590811 1
2.14791386641888 1
1.72055234856006 1
2.09221208877744 1
2.05131576788 1
2.13590360029879 1
2.21559848603937 1
3.18958678158811 0
2.80182346185127 1
2.21164803924082 1
0.974039106258985 1
1.84745449243556 1
1.99492575576164 1
2.44475363314071 1
3.33288306793193 0
2.0629278091703 1
1.56169755784955 1
2.45649856635698 1
2.21297954995331 1
2.42946768112786 1
2.46591478813888 1
2.81195686903278 0
1.48184641257228 1
3.00771670721346 1
1.84655051466254 1
1.21995390177119 1
1.17525948547507 0
2.66616542112445 1
1.95678429688973 1
2.67821683347444 1
2.31379971061908 1
1.74079134329038 1
2.05989211122398 1
1.8509799515975 1
2.23730607902468 1
2.17439157050497 1
1.68869003257342 1
0.945753458734512 1
1.61744899009102 1
2.12359435492701 1
1.81919313480319 1
2.72757568651828 1
3.25758767251571 0
2.37772525690634 1
2.29926778894488 1
1.81571713555631 1
1.1209072955733 1
2.63652092226727 1
1.79572679975857 1
2.07314010723269 1
2.10333913345184 1
1.58935113994633 1
2.06451116407799 1
2.60267472995472 1
1.91893564340778 1
2.99640037612728 1
2.2338914292233 1
1.65620873382055 1
2.28603972046351 1
2.35291500932894 1
1.3634505630945 1
2.05271952468852 1
1.84779489352133 1
1.81640248256318 1
2.03013231673641 1
1.43773737971699 1
2.07076421560376 1
1.77576250996072 1
2.26834961222925 1
2.223991152603 1
1.96924783203454 1
1.81653962830255 1
1.25231520149656 1
1.91475661284885 1
1.93117783928781 1
2.09855897184346 1
2.29148652532797 1
1.78713305049758 1
2.4581425100133 1
2.19361981541369 1
1.09051745968255 0
1.73159932066859 1
1.82275186376235 1
1.45208643226293 1
1.68529899761848 1
2.00945323050638 1
2.60251371891687 1
1.7865401732799 1
1.83738837220779 1
1.51516354337351 1
1.97903077349534 1
2.57482666810566 1
2.08754942853661 1
2.35173791174132 1
2.26760995857167 1
2.48672742899346 1
1.74214945702553 1
1.97391723863625 1
1.98078201535223 1
1.38572535511277 1
2.53939531903863 1
2.28772217716155 1
2.31272577773653 1
2.02585231214945 1
2.32959159438503 1
1.33801161137976 0
1.99589992339244 1
1.78597709257603 1
1.71189832723124 1
1.61821976561598 1
1.90599801692323 1
2.45639703937434 1
1.14806330608088 0
2.51711960606692 1
1.80104993078871 1
1.30178699361965 1
2.45042127158202 1
2.19909537679314 1
2.87885752907041 0
2.35642519004098 1
2.20619323999671 1
2.64279600061742 1
1.69177624849794 1
1.49508935278568 1
1.66492913877346 1
1.48320415045458 1
2.60656208987461 1
2.03135277275751 1
1.79709930958937 1
2.49972576748701 1
2.38785958083183 1
1.82655152360024 1
1.51783900666692 1
2.38854153844122 1
1.73391388918219 1
1.37896962904717 0
2.00610691373347 1
2.12868741018896 1
3.00921865924148 0
1.56294730827725 1
1.64006116066588 1
2.36029074042299 1
2.07620799519142 1
1.71752789308961 1
1.99853813222316 1
2.28912495455816 1
1.96455504658605 1
2.20838043470825 1
1.51104377723127 1
1.56308979837403 1
2.21176241818877 1
2.10296553771862 1
1.98753345595095 1
0.808585180749545 1
1.92418699625201 1
2.0626728806254 1
1.82051934492274 1
2.41824162779571 1
2.34063752284697 1
1.54504386101094 1
2.09038554455376 1
2.15472602627198 1
1.90738600760544 1
2.06730103828772 1
1.7934991530019 1
2.58546525452126 1
1.60638329363165 1
2.95221701065498 0
2.07042247488081 1
2.07153893201739 1
2.14778868113289 1
2.12656712987407 1
1.16479254828154 1
1.97816202215539 1
2.84882052179985 1
2.60356859688655 1
2.06947221908234 1
1.53557318289385 1
1.99445480243101 1
1.39286836771925 0
2.46624900637007 1
2.45763800049401 1
1.70799354728238 1
2.43175525965751 1
2.16202576459101 1
2.25721964562414 1
2.31249671837642 1
2.19878211598743 1
2.22457772301953 1
1.97921128652111 1
1.29525512963965 1
1.49129119337915 1
1.78936385934568 1
1.73016758878228 1
1.63435299833614 1
1.81770886808285 1
1.81758052046329 1
1.56634970015708 1
2.6878531612579 1
2.50722727578104 1
1.54408148556841 1
2.46377202197699 1
2.29694397947754 1
2.07157982565832 1
2.46113237702603 1
1.94568564269005 1
1.97241297398978 1
1.91834963867861 1
2.30134973155716 1
1.69748639455034 1
1.51929694655468 1
2.76637066708912 1
1.64622521635524 1
2.79761533383543 1
1.85189059043924 1
2.7022147638936 1
2.23969725472861 1
2.18411934381196 1
1.65944517439999 1
1.8711163276606 1
1.97658653797453 1
2.50478567446288 1
2.54513474122479 0
3.22871949596617 0
1.92513315070619 1
2.60266050435916 1
0.88566779504256 0
2.15077398397323 1
1.64092509801331 1
2.28534318975378 1
2.22366211038812 1
1.79429330337757 1
2.01276467825571 1
2.17426936749035 1
1.80275159831938 1
2.20288117746068 1
1.73537676014079 1
2.03666439478421 1
2.18965693803223 1
2.1007178702308 1
1.67530462680729 1
1.78801166626722 1
2.02880515906998 1
2.62347588010807 1
1.65700126486878 1
1.72585007969994 1
1.72022719628345 1
1.43763537937858 1
2.52105810235295 1
1.80198555942673 1
1.94085970188134 1
1.81309463676535 1
2.0205776941786 1
1.62951794677561 1
2.19685612473489 1
1.34070867133437 1
1.18086777469604 1
2.04487730618782 1
2.57187866741733 1
2.52296401138792 1
1.82281463103775 1
1.61084741942259 1
1.50994374147148 1
2.31399762247777 1
2.48362382107843 1
2.43403393742954 1
1.57106934058562 1
1.12675825142781 0
2.0903310512177 1
1.9229755371574 1
1.86585819946965 1
1.94987289726904 1
2.45400189265291 1
1.3740695289668 1
2.63848366786634 1
2.02593413169905 1
2.71704808870699 0
2.33324436452627 1
2.11718366903785 1
2.4261102791213 1
2.05725762206581 1
2.55709119464891 1
2.66090647397981 1
2.05694182224925 1
2.8829952343635 1
1.63573184190186 1
1.4261099912007 1
2.37873199774467 1
1.44600274535709 1
1.6680949346391 1
1.24895954059151 0
2.28928624970268 1
1.73172262933967 1
1.69264506891065 1
2.12361097621302 1
2.53695612748071 1
1.81756865226729 1
3.66467761583791 0
1.94605442799423 1
1.18449566266977 0
1.32309173393675 1
2.21979407553448 1
1.67456642804465 1
1.69088621922514 1
1.01278805491222 0
0.995791949071403 1
1.51087404595247 1
1.77954586681444 1
1.96597787221275 1
1.66673179578492 1
2.12315037527035 1
1.97366647850632 1
1.24065664174049 1
1.71197700218341 1
1.90026511850708 1
1.739292149133 1
1.61896542474317 1
1.45860380987516 1
2.23984659213772 1
1.06593114051071 0
1.76623367478263 1
2.44701277935647 1
1.2923319430896 0
1.33837601399682 1
1.99600112268943 1
1.78031223222768 1
1.71860903758764 1
2.47631932084484 1
2.63906637156035 1
2.03608628588972 1
2.43843088569313 1
2.27414732164769 1
1.67679381924627 1
1.84475078780742 1
1.7558606178404 1
0.632843983388963 0
1.69478327720136 1
2.27531252928003 1
1.35676925611082 1
1.99797695734871 1
1.44056338064009 1
1.63490466903983 1
1.65041664385631 1
2.25369930609801 1
2.55776977771476 1
2.34941732646419 1
3.15397780649352 0
2.3108535254832 1
1.43806755329088 1
0.947796036953272 0
1.79425605500322 1
1.86923568699809 1
2.35560289219245 1
1.95362427086992 1
2.88157536807676 0
1.82380676095391 1
2.1320012985194 1
1.29256883694531 1
2.38962180661591 1
2.75693154639989 1
1.9418246785032 1
1.15635967189842 1
2.56321583891834 0
1.45855019337496 1
1.97861832198066 1
1.97038975049299 1
1.46602159937919 1
2.14216445214863 1
2.20684275822137 1
2.50184378525723 1
1.56847311260734 1
1.516638322392 0
1.88423068435654 1
2.70276411156221 1
1.69710183340827 1
1.53263863402338 1
1.81504525314683 1
2.08471876318819 1
1.59743311462779 1
2.12785552083956 1
2.43636036486401 1
2.53060199976749 1
1.09568390005038 1
1.77044383069175 1
2.32789218589474 1
1.29335743102342 0
2.02566327234491 1
0.576294958146637 0
1.35736868238021 1
1.67346823000829 1
2.0083585050603 1
1.87257109833934 1
2.05963716040374 1
2.53511059412406 0
1.93541820030603 1
2.28312613885796 1
1.56017154330443 1
1.73972962881343 1
2.86015932321451 1
1.88137260097414 1
1.30825587792829 1
1.34892285300665 1
2.05535548784568 1
2.21810041200294 1
2.32180925874337 1
1.47472345193432 1
2.5083085341528 0
1.8693853402504 1
2.10672878285098 1
1.21009318270552 1
1.71679758789856 1
2.033818638588 1
1.77114503499988 1
1.3820810607753 1
1.86568245241328 1
1.98525933959923 1
1.36071428607822 0
1.54984501029294 1
2.08237957046669 1
1.6816627343768 1
3.07474799528847 0
1.39081791702046 1
1.59175270938347 1
1.49548456353403 1
2.13029415388337 1
2.14202720028532 1
2.7276845360668 1
1.74367757438003 1
1.53963731400198 1
2.3755807804172 1
1.34241259730727 1
2.26622843551375 1
1.86626801263179 1
2.25456839447816 1
1.77468651721177 1
2.47591956694939 1
1.01688699891056 0
2.12362634855901 1
2.16642897615968 1
1.80709257185669 1
1.88737339232445 1
2.36553280666303 1
1.65803036823412 1
1.20832122032695 1
2.21242863091852 1
2.39407060938623 1
1.39241500826492 1
1.74413870033013 1
2.74779244641056 0
1.7615276857716 1
2.47862123882019 1
2.17573612436105 1
2.69608744825188 1
1.91866431320982 1
2.86787013458141 0
2.64324445097496 1
2.59197427187151 1
1.70631077688337 1
2.9422756170922 1
2.07089667155736 1
2.00711865268051 1
1.07166569048677 0
2.68084709701279 1
1.67996324344111 1
2.34202133734026 1
2.47367652376616 1
1.82690087803109 1
2.063290780648 1
1.88019534247108 1
1.81372752595916 1
1.98390588071144 1
1.62554863365599 1
1.07316178058385 0
2.67600681874814 1
1.56844784667396 1
2.24457402871856 1
2.28549842029589 1
1.8510290846696 1
2.84653111279027 1
1.46897795568244 1
1.41501157739084 1
2.22426370527966 1
2.32320287799562 1
1.89392519513681 1
1.98649765895429 1
1.78598275044866 1
2.02074541082651 1
1.7600939817028 1
1.97469425204439 1
1.7510530374736 1
2.1448894613202 1
2.02534409843493 1
1.75311878286976 1
1.83110674694011 1
1.99481286025955 1
2.78943779470185 1
1.56098775031114 1
1.91915383766617 1
1.55796344931615 1
1.50801287486626 0
2.37405565740632 1
1.88434103795405 1
2.07413469060569 1
0.877507842366468 0
2.22618726998074 1
1.70006641522084 1
2.5258760412804 1
1.69018844179692 1
2.39247140287354 1
1.28071505965378 1
1.56481519815173 1
2.02288655133941 1
2.23036970771632 1
2.27244384285421 1
2.41765327196218 1
1.66392558671754 1
2.47256225762571 1
2.31055007130121 1
1.23778634001154 1
1.99980088899106 1
2.01859637423775 1
1.7645689030221 1
1.66272853872918 1
1.5292024824089 1
2.38965600530314 1
2.5596270367346 1
1.61538690978629 1
2.08038477550633 1
2.51121331709138 1
3.15964741516739 0
2.06550323462013 1
1.80012991970299 1
1.76504262886257 1
3.08184660861193 0
2.21785719295643 1
1.4162945094871 0
1.8985016347777 1
1.75973806923384 1
1.66210980249853 1
3.12426838349512 0
1.82285500989872 1
1.49897801338829 1
1.41919222195499 1
2.84017161154909 1
2.03838585955458 1
2.331931959819 1
2.01437502689482 1
1.56510685102914 1
2.1645605388024 1
2.17573614738299 1
0.921392583655529 0
2.30890828785216 1
2.63818318972354 1
2.50763430135939 0
1.73369457499029 1
2.26824617167667 1
2.4720760174021 1
1.29201052871249 0
2.61767567432764 1
1.44799363721542 1
1.4043066060047 1
2.91263203633888 0
2.21644684619247 1
2.08471284301921 1
1.68807221106634 1
2.12610362294067 1
1.82795848542413 1
1.05740780104827 0
2.35317849864388 1
1.83254215970236 1
2.25862752547834 1
1.88122970320777 1
3.08717533093836 0
2.52113555123877 1
2.07677898852244 1
2.9475739614726 1
1.5182891129428 1
2.26469951988622 1
2.24312403797151 1
1.72494379601412 1
1.90287485266962 1
2.58963995301339 1
2.34941108025081 1
2.46200311207401 1
2.29751218369893 1
1.64394799775018 1
3.0221811465223 0
2.51466627913888 1
2.25068434563734 1
1.52310286587365 1
3.54095299079521 1
1.59767445731617 0
2.29519308329669 1
1.84412084176322 1
1.82789270599345 1
1.95169947242459 1
2.03390611782608 1
1.86896564511752 1
2.16093897801062 1
0.87591060734423 0
2.55904440032184 0
2.01549546412986 1
2.68615507789579 1
2.22037668522566 1
1.73684808917665 1
1.0875994953468 0
2.50195058466649 1
1.80911614311313 1
2.27081285578248 1
1.81707337580303 1
2.13761628525653 1
1.48899398671595 0
1.86209735644755 1
2.6874125592078 1
1.42167707247069 1
2.62150055191653 1
1.82421048712025 1
2.08895836791526 1
1.68459857662674 1
2.19500016062787 1
2.13225465081554 1
2.36632682562293 1
1.53916435282907 1
1.96949073873563 1
2.88384649069818 0
1.81256620559536 1
1.61588819446096 1
2.54696940872393 1
1.52154426155197 1
2.53132732791013 1
2.72677674174465 1
2.8424685338868 1
1.98572171031889 1
2.44245933715426 1
1.486134850134 1
1.15549366796488 1
2.98873625873663 0
2.71983814866931 1
2.44305394867614 1
1.75545970560974 1
2.19756023219848 1
1.65214190811936 1
1.82991382091009 1
1.60741590818499 1
2.05932361350917 1
1.25087585662577 1
2.50007717930784 1
1.54348926686476 1
2.30609884710433 1
1.33277213582161 1
1.77631502921495 1
1.15200160817536 1
2.25764804050853 1
2.01918941432191 1
1.37664429993925 1
1.54508754872825 1
1.87748345384041 1
2.0291659139217 1
1.63064808126522 1
2.37435395090152 1
1.77577917587303 1
1.67530894503612 1
1.96650532146068 1
1.7156222096179 1
1.46728925774568 1
1.25729428803004 1
2.56109192463439 1
1.95875200952742 1
2.22982913008092 1
4.40400252477772 0
1.25286951131784 0
1.08367010195778 1
2.00921358523289 1
1.24578313600398 0
3.16301144698162 1
1.66756604432566 1
1.94208168875894 1
2.0972929131964 1
2.386711494326 1
1.89682631979245 1
2.07851911189113 1
3.58435166411118 0
2.09459536669034 1
2.45090850084091 1
1.42884452971092 1
2.23673467295826 1
2.55308952614988 1
1.86131409552841 1
2.03168977305253 1
2.29977868269298 1
1.85516136160421 1
2.43400498328988 1
1.99034406665507 1
1.64485967032061 1
2.13630584972226 1
1.91333179893472 1
2.44583862239147 1
2.66533686656222 0
1.41523995026898 1
2.32393416941239 1
1.62785952476519 1
1.11349708356244 1
2.2941472102645 1
2.27340665414247 1
2.02441979021699 1
2.13271277003917 1
1.85738235871933 1
2.38773787713106 1
1.51927130756883 1
1.18667201877777 1
1.47622810463961 1
1.14162419476863 0
1.99593238918807 1
1.61657695034204 1
1.86206993445742 1
1.52595523037176 1
2.33817654564174 1
2.40968040442365 1
2.40714853013092 1
1.91026943915332 1
2.55254102285872 1
1.95531803342732 1
2.85591554034018 1
1.50482475279165 1
1.8243848001768 1
2.14640015234188 1
2.54823849280217 1
1.99530720809185 1
1.66953327370085 1
1.71517253791217 1
2.08762576979101 1
1.9947680653843 1
1.70017661507992 1
2.07890578625255 1
1.88936965179191 1
1.92913410746049 1
2.42352729313751 1
1.79689917231865 1
1.78091194326488 1
1.80085125980529 1
2.07082179421073 1
2.57159403395466 1
1.87698999567838 1
1.64244214871382 1
1.67189617473458 1
2.59012617377363 1
2.41421722863144 1
1.59910041839423 1
2.49311618482943 1
1.70013643886097 1
1.16847159566884 1
1.85791733731821 1
2.26131737857494 1
2.80465982129608 1
2.32008619728103 1
2.01481593483025 1
1.79289423343906 1
2.47084903999835 1
1.96692888318267 1
1.58960040096344 1
1.35212451046215 1
1.42576328859759 1
2.21346660575464 1
1.66925252590258 1
1.69854541034658 1
2.1751968069126 1
2.02405346340066 1
1.87776992914342 1
1.34474471814279 1
1.92211135006785 1
2.1270732409663 1
1.81044052340166 1
1.99024702991757 1
1.35410628559596 1
1.85165638073403 1
2.18934884124894 1
1.34815526106713 1
2.93847639024661 0
2.67339709700998 1
1.48713991211373 1
2.16303979657825 1
1.72990200053903 1
1.97382360364258 1
2.36453602339356 1
2.4168781570246 1
2.88410343141151 1
1.87859777265297 1
1.57679781981108 1
2.05899373681651 1
1.72529810931269 1
2.58376369233133 1
1.90557596052654 1
1.97045025465383 1
2.57325298834691 1
1.86358250594272 1
1.84346274750183 1
1.87071278235641 1
1.65644876014945 1
1.40257992706358 1
2.10842309609231 1
2.37143003440884 1
2.52468644783204 1
1.78166433483104 1
2.82081377729231 0
1.45968871761107 1
1.78968933422346 1
2.40254711264309 1
1.15684667948403 1
1.63027485005196 1
2.69239248573456 1
1.60451506188072 1
2.05958585108886 1
2.52927953761621 1
1.86330545770675 1
1.6708975843031 1
1.76200156580375 1
2.00887834868248 1
1.84982288346827 1
2.09560805242757 1
2.54372080765273 1
1.47906794022063 1
1.23338721824486 0
1.70437399792111 1
1.61559843816777 1
2.08338343404469 1
1.88080263541238 1
1.55514931809794 1
1.46508292117503 1
1.81963889144765 1
1.94685681346121 1
1.99527671230787 1
2.452555794176 1
2.57398653669963 1
2.35056558644624 1
1.75031982085296 1
2.89558854282278 1
2.06570005403808 1
1.11328290864678 0
1.4905301072115 1
2.10150671322777 1
2.71549389577037 0
2.13577343136675 1
2.77949792933353 1
1.87229535425605 1
1.44230733810501 1
2.14838680755729 1
2.10197290140134 1
2.05083036435955 1
3.06478714640264 0
1.1720211743111 1
2.21292365186097 1
1.81558607338793 1
1.78588094238651 1
1.66966616028133 1
1.63615344110069 1
1.56458571092683 1
2.24655086428794 1
1.92603180703822 1
1.72033844991849 1
2.4485619772825 1
2.05809779330334 1
2.7469487351965 1
1.93944215897167 1
2.27961634740348 1
1.71529492922849 1
2.26995411187488 1
0.74244021067351 0
2.33743167868806 1
1.75289504390799 1
1.82009186981056 1
2.64298919658921 1
2.59548712451259 1
2.46709589742332 1
2.01886044129045 1
2.08569888535965 1
1.623984921142 1
1.94855471354635 1
2.8974200905393 1
1.97758852814055 1
2.22711228506345 1
1.46415743023177 1
1.91996440573738 1
1.83422047480574 1
2.95229529192407 1
1.84342995503684 1
1.79745779834841 1
1.73081650255168 1
1.9178277673427 1
3.01075204252765 0
1.84412174704807 1
2.06191551201579 1
1.49085957429387 1
3.01493661550091 0
2.54975268300499 1
2.86561586221706 0
1.83375137820157 1
1.94780235499606 1
2.53787151345625 1
1.76846056286618 1
1.43246755974276 1
2.09125023011214 1
1.96938597706705 1
2.08030325322034 1
1.18469162938046 0
1.49492228691897 1
2.07475009471995 1
2.38214051910504 1
1.88906236345988 1
2.18841534560668 1
2.08979275226415 1
1.73072505731065 1
1.35203655557314 1
1.50103894629861 1
2.18653806311798 1
1.22865311879177 0
2.01246371087606 1
2.10270586473001 1
2.5322807736168 1
1.51015737697886 0
1.3216936751505 1
2.43356877962502 1
3.29118150577011 0
1.61894692492239 1
1.33972384884805 1
2.32438037538593 1
1.3050319139481 1
2.22890902175602 1
2.34127622858531 1
1.77324142636424 1
1.84790068234617 1
1.45334262767368 1
1.9376567669941 1
2.32375148579424 1
2.5672881693696 1
2.36058697060202 1
1.95402908487657 1
1.34879358842273 1
1.78316123134812 1
1.25314000881637 1
1.61703078245541 1
2.24359593272435 1
1.78960822555355 1
1.337160130671 1
1.56593376104708 1
2.0957648870942 1
0.177323668368129 0
1.62454411665104 1
2.15020316399396 1
1.4846616919318 1
2.44582939169521 1
1.45392648194684 1
1.95455168521907 1
3.07355921973572 0
1.61100243608336 1
2.14804903592957 1
2.28423093417764 1
2.19483950715274 1
2.59647791400483 1
1.4865975777392 1
2.17991340223175 1
2.45934038093084 1
2.29750167490684 1
2.41385513045577 1
2.16497816454347 1
2.13657301750224 1
1.62190073579483 1
1.17594100877344 1
2.31421809828982 1
2.60171767585268 1
2.1733555377118 1
1.54739404494446 1
2.29720715113806 1
3.05304530947881 0
2.79225672124592 1
1.97227636042994 1
2.01459263802468 1
2.69066364420181 1
1.72447650951844 1
1.93812209567186 1
1.852563212397 1
1.49863702477619 1
1.53961055968994 1
2.46901612928018 1
1.97282265243014 1
1.63982884265992 1
2.25995070696625 1
2.07441381322046 1
2.0451374974562 1
2.05018358940357 1
2.14413401042627 1
1.40214734447737 1
1.51916417118664 1
1.37435099520099 1
2.44831478940598 1
2.12751955102405 1
2.12586181773497 1
2.09269384886451 1
1.8326505576422 1
1.60538565493947 1
1.80634681703308 1
1.0561294982951 1
2.02560743310258 1
2.22139246778598 1
2.39274210591103 1
2.26257436736781 1
1.3972340996067 1
1.61487309563373 1
2.34421022042447 1
2.09295263439723 1
2.16226786689313 1
2.61804986372375 1
2.32647780533008 1
1.72808752112324 1
2.36206792887153 1
2.32666652193649 1
2.02710016096593 1
2.0083017998557 1
1.79353425937788 1
2.23916467950058 1
1.81707739228774 1
2.11483066631101 1
2.06913589609998 1
1.74428536820125 1
1.51433543517603 1
2.22190854358588 1
1.25935671574812 0
1.30677722567803 1
2.34448412951645 1
1.80962093431659 1
2.00115332536722 1
1.89522345025094 1
2.08446317731597 1
3.00574812177065 0
1.4904135277259 1
2.01391333573375 1
2.06998730905436 1
1.90733954730674 1
1.82451815057052 1
1.42943190102627 1
1.89407056742103 1
1.59890036440949 1
2.15381044708183 1
1.47299484670236 0
1.34773032536157 1
1.86877041870814 1
1.75904220828324 1
2.44958772935849 1
1.75074209293608 1
2.31968499001685 1
2.53849304465406 1
2.36213620923051 1
1.77480686971452 1
2.38684170036416 1
2.48023746429406 1
1.7001875650785 1
1.29605148055143 1
2.24134737775077 1
2.22103693154653 1
2.50182349591874 1
1.82082235763808 1
1.93144377334131 1
2.12776838125374 1
2.05289539351852 1
2.55027729386627 1
2.15571881230215 1
1.58682603373784 1
1.05889209988311 1
2.23930422793973 1
2.26734134918029 1
2.58354591589725 1
1.85331908365439 1
1.96214695657672 1
1.42561473671251 1
2.27934983926741 1
1.987850677154 1
1.78933416122798 1
1.79181962824323 1
2.70832550550063 1
2.59252001104448 0
2.11970535514391 1
1.46828608492045 1
2.55480849418477 0
2.63196131022054 1
2.82150863061088 1
1.512770387572 1
1.82646181797251 1
1.58443721126141 1
2.67485396459624 1
2.06401153008597 1
2.23925982786924 1
1.94222762981378 1
3.09598569888859 1
2.14209764553344 1
2.49650757620296 1
2.51752152188804 1
2.63807585274701 1
2.21848461975344 1
1.58606860539841 1
1.60031899495278 1
2.1012009781013 1
2.22035584533376 1
2.09057056544977 1
1.97994400636104 1
2.32467271734386 1
1.2711943660463 0
1.84916636183383 1
1.45951174750706 1
2.00673263127151 1
1.83198988107085 1
2.07474230379899 1
2.19080144581999 1
1.54228149120511 1
2.76225468828907 1
1.38973818290826 1
2.68154285980538 1
1.23201990742763 0
1.50217410425388 0
1.94659312070161 1
2.10833968369706 1
2.51524080992931 1
1.84657808561759 1
1.75313982286623 1
2.13701109414877 1
2.42627478444518 0
2.45113658910133 1
1.80421288034254 1
1.88980487740699 1
1.69128682291917 1
0.56086349761009 0
1.87807483213779 1
1.55039579613649 1
2.48110935702294 1
2.37240635349492 1
1.70981636607565 1
1.9163377883698 1
2.47729561732439 0
2.16017187173485 1
1.4369643513493 1
1.87719959817546 1
1.97487907096154 1
2.95778066114573 0
1.51796821838396 1
1.68152326834729 1
2.41142845727114 1
2.26992616382672 1
1.9021384749662 1
2.11285667169745 1
2.0604061900295 1
2.184818994861 1
1.75115280048132 1
2.31965656752333 1
2.30883187111993 1
1.84831642334036 1
2.0639176741526 1
1.6947848487655 1
2.31751012180171 1
2.63065504752623 1
2.46131132758918 1
1.60659995196067 0
0.920271330910802 1
2.32722512401179 0
1.70673052086745 1
1.20446301681822 0
1.88914624060333 1
1.82015980221203 1
1.94017882830796 1
1.90159738963654 1
1.36595982608517 1
1.76531737519105 1
2.30846404442466 1
1.88199553773687 1
2.42786329586624 1
2.35696167262945 1
2.64928049324607 1
2.34508661422174 1
1.59238899025028 1
2.46088689040484 1
1.97359929441496 1
1.35175831455722 1
0.870006359851642 0
1.30819444034358 1
1.93789862878521 1
2.06096971833125 1
2.0784053127206 1
1.78616756027276 1
2.20667610566295 1
1.63778969591295 1
2.38058731358591 1
1.36052034228572 1
1.79509268272908 1
1.69345104972095 1
1.87883807516663 1
2.81942958471861 0
1.43961256042838 1
2.23347815872612 1
1.89970977837019 1
1.95253911026581 1
2.44125068361788 1
2.25247680042914 1
1.33060011227558 1
1.43489513644209 1
1.43646616972206 1
2.21003109294011 1
1.85284446023713 1
1.45153986712681 1
2.28217968768117 1
2.25196694386841 1
2.16302957851394 1
2.43753085147754 1
3.42173427305134 0
1.91477133106797 1
1.70202602441793 1
1.99146962954043 1
2.7423260938434 0
2.09688188683597 1
2.25630600750476 1
2.54865695108195 1
1.8216965995834 1
2.34672497955557 1
2.70228887801108 1
2.75395960280928 0
1.49420480538761 0
2.06171765279075 1
1.5144712801368 1
2.95831202978082 0
2.10346657266657 1
1.36665741516495 1
2.50250931437156 1
1.89106943765586 1
2.18181052114491 1
1.35267131335277 0
1.4512877223855 1
2.39657524210614 1
1.55018695633835 1
2.28114876146435 1
1.51703724969095 1
1.62176958376154 1
2.93770362932329 0
2.45389096087844 1
2.04511662475192 1
1.53193786405433 1
1.95011231698738 1
2.08358752493197 1
1.7466013547482 1
2.42161782887852 1
1.27865633454335 0
2.20800910272526 1
2.05840223502921 1
2.39637953618218 1
2.33402528434892 1
2.2100738495891 1
2.78335605818406 1
1.45768074817288 1
2.8322971801806 0
2.21739848447347 1
1.56282025883541 1
1.44446025012398 1
2.28588954609066 1
2.31457104452727 1
1.65944336628939 1
1.63870917944203 1
1.15892788507155 0
1.85867133684637 1
1.38745877023637 1
1.83433928664227 1
2.95464916582522 0
1.79922449205055 1
2.51603167347973 1
1.76043222997263 1
1.67354220558745 1
1.19006877643193 0
1.60063939591607 1
2.56834753282032 0
2.46502150724449 1
2.77278715447219 1
2.28407511382017 1
1.84251744833744 1
2.06399000184075 1
2.79307244494343 1
2.72997457478996 1
2.68357867547474 1
2.16547888931253 1
2.23726146805295 1
2.22085360378794 1
1.68915102114092 1
1.37839427734818 1
2.36031443245583 1
1.87038869849966 1
1.32465530455337 1
2.65139451316679 1
1.42971178293332 1
1.49421615405411 1
2.33771209128388 1
1.95810090374986 1
2.0484327439391 1
1.73862644348767 1
2.20056277397111 1
1.78535957697247 1
1.92022510160306 1
2.61884474303577 1
1.68579263017831 1
2.39670552362929 1
2.87212487739159 1
1.80259126780261 1
1.94674106256786 1
2.08155540639026 1
2.4545805187758 1
1.90718904709888 1
1.76763637793722 1
2.09273302973397 1
2.38353427458727 1
1.71288024331896 1
1.74288414966309 1
2.05214183522772 1
2.09345975310837 1
2.85295521951489 0
1.68728355725959 1
1.70755532364764 1
2.01624918810584 1
1.99918223565766 1
2.61955433325932 1
1.59865258439332 1
1.95596749332084 1
2.11275034965775 1
2.32615290359447 1
2.87418873706632 1
2.47002529256893 1
1.99588301982331 1
1.68922207818478 1
2.60453890108441 1
1.70685312670852 1
1.58674541379825 1
1.55042550380393 1
1.88134071679198 1
1.7047327193264 1
1.27127068105411 0
1.24258204854165 1
2.85125526805903 1
1.71298451895219 1
2.26944002778578 1
2.4775251561659 1
1.89053301966946 1
2.73795419185959 1
2.41698341061366 1
2.01721409591296 1
2.74437031501024 0
1.63000537701072 1
2.04382323460267 1
1.60489068837021 1
2.2920887429985 1
1.48252659446998 1
1.99322826203389 1
2.51041774374412 1
2.23226307203236 1
1.62668238940044 1
1.97329537135738 1
2.41686875580572 1
1.08689695833956 1
2.29240504738738 1
1.80864843345265 1
1.47441774407796 0
1.82075104885152 1
1.70738846803708 1
1.66215217420796 1
2.00005578445449 1
1.97065532453691 1
2.16369090776189 1
1.39469162257849 1
2.23190559163405 1
1.94848507882168 1
1.88296696122554 1
1.43389947855653 0
3.27595878137928 0
1.52241457807579 1
1.58324586639445 1
1.94421744766184 1
1.69870761310973 1
1.97520450586206 1
0.877976213328759 0
2.23068672215979 1
1.63496614391329 1
2.32233375891516 1
2.60281445100305 1
2.27493930685516 1
1.60689971950566 1
1.77326009844134 1
1.60728717475375 1
1.64405528112725 1
1.79378638621068 1
2.79638388769154 0
3.12402343956587 0
2.73454388537366 1
2.11893490230596 1
2.33869987591169 1
2.07848831022385 1
2.44489494244855 1
1.40793247819264 1
2.54004146543267 1
2.9848530045802 1
1.5347479745781 1
2.19869256441723 1
2.50681784266167 1
2.36498775580367 1
1.45111444324602 1
2.41356570580158 1
1.96810807508316 1
1.03071265093836 0
2.68385668998893 1
1.73867476924359 1
2.74750250546688 0
1.84115248136084 1
2.3857415948321 1
2.11084613077121 1
1.36308403742775 1
2.11989894547387 1
1.68179128268924 1
2.29308570239249 1
2.4214388243774 1
2.70137983158214 1
1.38770061015353 1
1.97731605696579 1
2.33387656803953 1
2.80252565879356 0
1.9476887731841 1
2.92986920071918 0
1.8791548994369 1
1.9917249874154 1
2.39108615707832 1
2.02237656071226 1
2.68207595121884 1
1.85819804119232 1
1.74131344763406 1
2.49179357426159 1
2.31272091906711 1
1.6156575494924 1
1.70956420500425 1
1.63943130123929 1
1.9431024196676 1
2.02806394780231 1
1.40030082651342 1
2.16035511700464 1
1.59986533626438 1
2.77478253709817 1
1.91766760349961 1
1.85661451842472 1
2.20883737012225 1
2.11145374860941 1
2.4268538748748 1
1.7137107208712 1
1.56595843940718 1
2.08247191010427 1
1.01350944277734 1
1.86788156208627 1
0.876332333805536 1
2.65534052518357 0
2.44004237156745 1
3.00430802505991 0
1.9684083672053 1
2.46262371221365 1
1.79163285386397 1
2.04848261881795 1
2.27578418803453 1
2.61989200159263 0
2.11570020528685 1
2.16480039133311 1
2.18080196238542 1
1.1476147231728 0
2.77328602435318 0
1.62609763331099 1
2.19956032911404 1
2.44625299169198 1
1.82314655160593 1
1.66392656149204 1
2.16836322487986 1
1.42793411079057 1
2.34237593436807 1
2.17732846487046 1
1.91236947841346 1
2.04168537686784 1
1.99891395034721 1
2.74377915595839 1
2.82966945187377 1
1.87739209665586 1
2.16689371817496 1
2.32190327051053 1
1.94686933752746 1
2.2264355822513 1
1.95348640485054 1
2.74284808121288 1
2.60777716453755 0
1.03243323250082 1
1.27313201921419 1
2.01452249864739 1
1.81535228654097 1
1.80333101559878 1
2.15944665252787 1
2.32910310370281 1
1.55521363664378 1
1.80586950537307 1
1.82305897621345 1
2.16536472882246 1
2.61055348437364 1
1.99796670683701 1
2.27743733910329 1
2.54158064286242 1
2.69577875000619 0
2.44612124614422 1
1.52622929306908 1
2.1342986671642 1
1.71236678823027 1
2.58628365467359 1
1.74357176147933 1
2.55318971070018 1
1.15500390505755 0
1.81101920941771 1
1.10481194919641 1
1.99182719301041 1
2.04038208098605 1
2.33742263799237 1
1.36689783250862 1
3.10247312237819 0
1.39392084803604 1
2.83335148254963 1
1.87880878536302 1
1.95971982057189 1
3.24907791917144 0
1.71446656409413 1
2.1965959228445 1
2.40768027312107 1
1.42378340349856 1
1.71427437110967 1
2.85593167220418 1
1.42030967791623 1
0.623201761252883 0
2.2149994164002 1
2.00365314794081 1
2.29658253506639 1
1.94936314757959 1
1.76564440401966 1
1.40637700724972 1
2.80625595795772 1
2.05557012065887 1
2.09768591552839 1
2.69259219192786 0
2.25523287818696 1
1.92715995119018 1
1.31812400381025 1
1.39425900704903 1
2.59560085565874 1
1.28400038506042 1
1.30121161166977 1
1.93854171175333 1
1.53684796634645 1
3.01776395094593 1
1.97295327946682 1
1.31563935365807 1
1.91420881227411 1
1.25440386001947 0
1.68523690317949 1
2.04601148056332 1
1.69845628953336 1
2.66537876331323 0
3.34124608955476 0
1.91618381427368 1
1.90357875408689 1
2.18198254996173 1
2.31121001896994 1
1.98225785891618 1
1.71934739041814 1
2.22013329841678 1
1.75705236475933 1
2.11755089461646 1
2.20835812157083 1
1.58260464190641 1
1.80619603254617 1
2.25045355184876 1
1.61520525251972 1
1.68775688261163 1
1.61008570541662 1
1.72046865933891 1
1.24779634715575 1
2.82230555302376 1
1.67385464782287 1
2.00593375213498 1
2.07681262467541 1
2.58504467824876 1
2.3875140489052 1
1.10471092496217 1
1.58176394885676 1
1.8528238483451 1
1.674691010262 1
1.91720654728093 1
2.55761776004901 1
1.7213636795482 1
2.30026729383118 1
2.46128307668951 1
2.20104964811355 1
2.76667636044219 1
1.92383099387879 1
1.17242504466238 0
2.60989433932685 1
3.35653496020607 0
1.9909539583582 1
1.97535742468987 1
2.35696242458875 1
2.03995844084696 1
1.6815775310013 1
1.72582256657915 1
1.76397402832362 1
1.8914416116 1
1.95975824870143 1
1.97854733835508 1
2.29653336182911 1
2.02846169127369 1
2.0883854984628 1
2.34651326996889 1
2.27784479690327 1
1.91682581177028 1
2.11046165176841 1
2.38075530370136 1
1.69712316016355 1
2.23527492934506 1
1.72750869201609 1
1.67444792118338 1
2.23609771988067 1
0.705971773088226 0
2.48974021330817 1
2.88220276943427 0
2.25535007255322 1
2.18887437132274 1
2.50277644507021 1
2.10103556385066 1
1.7590711441879 1
2.29695167659169 1
2.05271588318734 1
1.85045647721919 1
2.77579164711438 1
2.39117620009133 1
2.32898048008492 1
1.74441262395514 1
2.04488553948036 1
1.87920369100515 1
1.7717184196807 1
3.0358137917582 0
1.89744984554214 1
2.02429247733171 1
2.13167585136614 1
3.29131697581603 0
2.25206012698729 1
1.94445555934556 1
1.91533678811858 1
1.14640997794195 1
1.63528223592656 1
1.67942851297806 1
2.6300840096981 1
1.39836042869594 1
1.98351699788145 1
1.75833132081427 1
2.39916221385692 1
1.7264480490622 1
1.86628935776624 1
3.00774781939272 0
2.76668330149648 0
1.74392087843268 1
1.5603688444298 1
2.46945573118535 1
1.93426326785637 1
2.37503917624702 1
2.43074644533484 1
1.59113066410602 1
2.10208289725401 1
1.21370956962469 0
1.53153663006505 1
2.16664431132187 1
2.26985154743662 1
1.40729959524387 1
1.93020560639243 1
2.48388771210734 1
1.75988704193103 1
2.07097700905013 1
2.25849833231091 1
2.21468500052873 1
1.68112734028228 1
1.50915780706467 1
2.19021952968225 1
2.42890507125878 1
2.18502576386703 1
2.69197579025834 1
1.19026313138864 1
2.33888036072736 1
1.29973972596494 0
1.50143467268603 0
1.38846214588508 1
2.73192453107541 1
2.3877911339222 1
1.97986984649457 1
1.95463644004598 1
2.49293077436068 1
1.46445997290092 1
2.03033451602681 1
1.79013498937015 1
1.91154834511202 1
2.57554930945075 1
2.48200326385556 1
1.2720303340111 1
2.61211713668157 1
2.40853748050588 1
2.19178062103031 1
2.43507226929391 1
2.21726589508598 1
2.02769390407138 1
2.5010043681189 1
2.08322423754265 1
3.23763764241879 0
1.75346697047094 1
1.85771828157335 1
1.8751784137241 1
2.11388874518832 1
1.97924613091104 1
2.35861938985261 1
2.51124363704565 1
2.52830112845854 1
2.45625003299713 1
2.41742751386152 1
1.66081943297388 1
2.61908913388 1
2.27065885199355 1
3.53504320709258 0
1.89562187677579 1
2.55474565398727 1
1.33447209160282 1
3.14150017040005 0
1.91507991516202 1
1.38583114264743 1
1.77281944086004 1
1.60019602298674 1
2.4757610993908 1
1.98068183384066 1
1.47735608716662 1
1.59054719699781 1
2.01312895711105 1
2.20310865767017 1
1.98543089993527 1
1.73688087259797 1
1.72884052784035 1
1.64259490791724 1
1.44174173005275 0
1.10595170749231 1
2.28582758051461 1
2.10073860259211 1
2.29772181793044 1
2.55105613302788 1
2.45924580839347 1
2.15641887888259 1
1.5015007871581 1
1.75983454683947 1
1.63222717513696 1
2.12806598863412 1
2.00424263247542 1
2.12604303382895 1
1.72183477602104 1
1.76461318448536 1
2.19842910523879 1
1.4804338166708 1
1.77999108608559 1
1.83341007919944 1
2.28118426555349 1
1.75819444138088 1
1.79804793575215 1
2.10298789447616 1
1.73549518978948 1
2.33636339639505 1
2.2527141143627 1
2.1387204358865 1
0.935595622547967 0
1.92531778881794 1
2.04419142135108 1
1.85433113790363 1
1.64127572421256 1
1.81936511095339 1
1.76438746123746 1
2.38914448149596 1
1.95571439048315 1
2.00357718402451 1
1.54809147186334 1
2.09924422068637 1
2.28849311185196 1
2.46623916169423 1
0.846790911912968 0
1.34069538572303 0
2.17380483568572 1
1.17154704447365 1
1.40071473801005 1
1.85674395324089 1
2.41612219581917 1
2.2055405434198 1
2.83685776876833 1
2.20802164374837 1
1.97896913535197 1
1.88678209538272 1
1.78172340945775 1
2.21129410662251 1
2.28219607611956 1
1.58775710982512 1
2.17225864154631 1
2.00750648324975 1
1.61822672595507 1
1.70794839878024 1
2.41020543016081 1
1.74831272265244 1
1.5425697850476 1
1.83504133934168 1
2.58005095125965 1
2.20584510490689 1
2.12866765565501 1
1.81071244790008 1
2.41705045654203 1
2.42971667460915 1
2.25629352935058 1
1.31682861532173 0
2.50551974753208 1
2.49759548078086 1
2.07523865413935 1
2.34045664768325 1
1.86922948230554 1
1.99105704087398 1
2.65003137759578 1
1.70373918160677 1
2.44830000424724 1
1.47885328051247 1
2.60612577044084 1
1.22830703267654 1
1.75590304384884 1
1.94307048229946 1
1.73918109646493 1
1.52968717251894 1
2.66699356016183 1
1.42068859465875 1
2.6056201987302 0
3.10958584558077 1
2.07042985571515 1
3.07782334426132 0
2.83558314382925 1
1.99639748247922 1
1.32738301810932 1
2.30233357917803 1
1.16705748960505 0
1.99279422181282 1
2.10216836084326 1
2.37963125672014 1
1.93732584173899 1
2.21156451322587 1
2.77205234521084 1
2.76831373054238 1
2.24026972285394 1
2.05300387066943 1
1.64539891224932 1
1.67691804874376 1
1.99352839946271 1
1.76778285541435 1
1.56659589425322 1
2.48712442403089 1
1.62095724108511 1
0.93998431173922 0
2.63175205024542 1
2.19991567278776 1
1.97728763920829 1
1.54955137611553 1
2.19560502000001 1
2.38482889733262 1
2.86959865536095 1
2.58842489478598 1
1.85480804263545 1
2.31574883092898 1
1.52519171431304 1
1.46957652532119 1
1.61716615193622 1
2.53697121476888 1
1.69817103840949 1
2.4320401775391 1
1.67006701516728 1
1.47667535371467 1
1.92972740227304 1
1.64787985452282 1
2.11879454321349 1
1.6680765253377 1
1.43763794322188 1
1.52260124531916 1
1.73487837824322 1
1.64754984608051 1
1.92652043747695 1
1.58609699967977 1
2.15030819032651 1
2.59782858161477 1
1.79318104285196 1
1.87559331274149 1
1.72770079590887 1
3.18602839994938 0
1.83029027371474 1
1.67409133522946 1
1.70347401604621 1
1.84869919472211 1
2.42825622519099 1
2.56074592387806 1
2.21127041443094 1
1.0156113796341 0
1.98054573773952 1
2.41294643448536 1
2.00346762494781 1
2.41263860736991 1
2.54780488843603 1
2.03583573597599 1
1.83475556049593 1
2.78202318816118 0
1.30870196044688 1
2.18709590300648 1
1.72314855803365 1
1.85150789410935 1
1.34744016174544 1
2.36805071660553 1
2.18833818874575 1
2.8008070783026 1
2.03311203403361 1
2.47615952766303 1
1.82495037538108 1
2.879007960593 1
2.98221539583134 0
2.10119697987701 1
1.16350738651593 0
1.87911728912593 1
2.38383126896778 1
1.28982014963328 1
1.55195313092596 1
1.59823283511067 1
1.99417581245184 1
1.89562086332457 1
1.97025456225416 1
2.022043433571 1
1.59485338214049 1
1.9664754392409 1
1.20605776932268 1
2.10002605509922 1
2.2294371445611 1
1.6145086539919 1
1.70168450824632 1
1.98302165252007 1
2.03528592861395 1
1.77914630323571 1
1.9515492552579 1
2.00492160451041 1
2.66504396549902 1
2.66510215950062 1
2.31601980873436 1
2.60942089087732 1
2.48131206189182 1
1.15583813414835 1
2.40090414863949 1
2.13400422028423 1
2.55895684721374 1
2.55679197724477 1
3.39750179589674 0
2.23820069304524 1
2.0079793973812 1
1.67795590852841 1
1.41320256928664 1
2.02731300325086 1
1.69131298254282 1
2.12378160169497 1
1.66183805323101 1
2.62342715307327 0
1.95746460445513 1
2.63646935380631 1
2.2716507420624 1
2.27025039328433 1
1.946113445732 1
2.48921982099982 1
1.60922630240605 1
2.48341170182316 1
2.48313380710814 1
2.29523752808061 1
2.48827236230799 1
2.83268311833059 1
1.42149886863653 1
1.90864760023665 1
1.02139216486247 1
1.66789252193365 1
2.08226713225991 1
2.43185156028011 1
1.33241962662858 1
2.26505857857052 1
1.50995206526648 1
2.2393209852302 1
2.5554798059412 1
2.33614970556109 1
2.29704114723985 1
1.62815199056949 1
1.41222925282232 1
2.26952666283227 1
1.82372308614613 1
1.83905716524923 1
1.53217984988656 1
1.87082361565651 1
1.84274637045733 1
2.40252253299786 0
1.88566496557081 1
2.60324816948219 1
2.14237829039611 1
1.92401211085603 1
2.87018777891199 0
2.09267635636444 1
2.36587573066712 1
2.02344942931715 1
1.99320204275025 1
2.12787806264035 1
2.26478554391763 1
1.35239409779578 1
1.97339513282536 1
1.79545542383631 1
1.11548813068086 0
2.33281764627789 1
1.5071173195747 1
2.83462939109272 0
1.6712682754691 1
3.41887005029343 0
2.33890482963535 1
1.55466154625813 1
2.29907438403283 1
1.19917856419127 0
1.47030896182608 1
2.87383384550532 0
2.26183227346068 1
1.91921146030214 1
1.84892704196433 1
2.04368250878242 1
1.68745081361777 1
1.69379038483345 1
1.74314943122697 1
2.17892686983979 1
2.25911214818577 1
2.13363518666376 1
1.581796874389 1
2.00302030794137 1
2.85496989783112 1
1.75039007102425 1
2.37776008095118 1
1.62113419772088 1
2.1884908154102 1
2.13453310907355 1
2.18987251102146 1
2.51443492714267 1
1.97841182471245 1
1.95352016545466 1
1.24519912760512 1
2.15531078962599 1
2.25821955607461 1
3.12041442629019 0
2.81010071905051 0
1.35744960195336 1
2.49375131526507 1
1.58615982952023 1
2.40936530394529 1
1.27183728620346 1
1.58184174624289 1
2.19496734357658 1
1.95953835271141 1
2.05922799761714 1
2.01092980591092 1
1.86295108496038 1
2.59729538698631 0
2.43719969720795 1
1.99439425861148 1
1.63618553969672 1
1.3874233751959 1
2.11783587535958 1
0.971621363277534 1
2.15805822618893 1
1.42940979730843 1
1.21482841702101 1
1.54258039388274 1
2.31884620793266 1
1.92800658738316 1
3.13828713621439 0
2.67008909268558 1
2.65517979442766 0
2.34391852120574 1
1.44448149087053 1
2.42383535076473 1
1.78832668588561 1
1.64374001802084 1
2.26341002685651 1
2.48917735680324 1
1.79995893655061 1
1.30287539503537 0
3.12039296323185 0
1.41987900332871 1
2.20384227286395 1
2.04203199956299 1
2.35155549975525 1
1.78822351802141 1
1.54982527927615 1
2.40991374102184 1
1.97766915285501 1
2.82046031042621 1
1.75611251718249 1
1.54254931645741 1
2.2786788286734 1
2.51800463580362 1
2.02284041092719 1
2.75150774967797 1
2.26247225775972 1
1.92363901718681 1
2.01845379484095 1
1.83786041328308 1
2.14928392689244 1
1.93243263985912 1
1.80254148384282 1
3.36861593703207 0
2.85970875744656 1
1.40616446260741 1
1.49936342629883 1
1.91557155229951 1
1.64618811216352 1
2.02434597908724 1
1.59798665029767 1
1.93312121371105 1
2.16877153295737 1
1.61796385534119 1
1.18630963711066 1
2.14789899839487 1
1.86033345894982 1
1.15057140927944 0
2.17448663416893 1
1.73238239028232 1
1.77759572980157 1
2.42541569052135 1
1.80536501786381 1
2.26298722289779 1
1.83951231851149 1
1.87769754571879 1
1.80332853005144 1
1.56700796652408 1
1.93074153394557 1
2.75056210274239 1
2.07275944718756 1
1.33160256639158 1
2.45675797860074 1
1.56228899709256 1
2.28310175108057 1
1.84515254120847 1
2.46603073102301 1
1.88751284373686 1
2.10289893765399 1
1.88822634336018 1
1.88794376396514 1
2.00264420981969 1
2.08896635408508 1
1.92242322640683 1
1.87797088778094 1
1.67680120641076 1
1.91714042070641 1
1.76852512602882 1
2.65298335405804 1
2.43761224502315 1
2.43735198938786 1
2.93100763355111 1
2.39517787973638 1
2.20944019397263 1
1.89154435779618 1
1.66489943202892 1
1.5221943356218 1
2.02916841272855 1
2.18973096858304 1
2.24700671675677 1
2.13989742687023 1
1.75745571541623 1
1.9885623203014 1
1.86262252840685 1
2.23033051530132 1
2.16290462669506 1
1.93712830691275 1
1.27881546648121 1
2.11347254371899 1
1.95183018027769 1
1.84507717799552 1
1.8841575487082 1
1.6984263400641 1
1.43775754036002 1
2.07691907671674 1
2.31142559889963 1
1.55605470627286 1
2.18015791810225 1
1.60097123522342 1
1.49718739559389 1
2.44616862626325 1
2.01273358355773 1
2.30636233284186 1
1.59730509828705 1
2.08690490880512 1
1.51557334815576 1
2.81318672650205 1
1.68284887617038 1
1.74949242961601 1
3.4983973074951 0
1.7107416840273 1
1.67867629538726 1
2.22376082846328 1
1.73651411068351 1
2.64921587547489 1
1.74762546042253 1
1.38773975261006 1
1.781937970986 1
