# Supplementary material for: Bias caused by sampling error in meta-analysis with small sample sizes
Source: PLoS One. 2018 Sep 13;13(9):e0204056. doi: 10.1371/journal.pone.0204056 (PMC6136825; doi:10.1371/journal.pone.0204056)
Supplement: S3 File — (ZIP) [file pone.0204056.s003.zip › results N = 20 delta = 2 tau = 0 sz = 50-100.txt]

"dl.delta" "dl.cp"
2.24959472535323 0
2.18185340561489 1
1.94499991004362 1
2.15354418279995 1
1.88438426167027 1
2.21661792092651 1
1.84785037453542 1
1.99405564166837 1
1.89387748323267 1
2.08678086705759 1
1.72459985453158 0
1.8092753459044 1
1.92130224120623 1
1.9379069035085 1
1.89471954352162 1
2.04651748722194 1
1.8823964485219 1
2.06973442459645 1
2.08268237930008 1
1.87983631622614 1
2.25504468575955 1
2.08007289031247 1
1.85814103901175 1
2.06141239062651 1
1.98975814694889 1
2.0610938570264 1
2.16460344589653 1
2.0356862334808 1
1.95986708290654 1
1.93318280837699 1
2.03097415419402 1
1.96302223207458 1
2.10114235483673 1
2.13814759026676 1
2.07950593550894 1
1.86997034128012 1
2.04059552949675 1
2.14331431830755 1
2.10987882120496 1
2.13848782029565 1
2.13179164244107 1
1.80252671330711 1
2.19839563172813 1
1.93711658482792 1
2.13921133364815 1
1.97393506250025 1
1.91082539073405 1
1.8491313365493 1
2.00787208270872 1
1.9358985783304 1
1.95267693988628 1
2.06212605026849 1
2.05013990088421 1
2.10260042848381 1
1.9435552427349 1
2.10886764564089 1
1.99748628775241 1
1.84906807031358 1
1.90012790740376 1
2.13226800280155 1
2.1026902287948 1
2.11626057249531 1
1.94835597138043 1
1.99675395419655 1
1.9504958494399 1
2.11843695156485 1
1.91434399276412 1
2.03154873843921 1
1.76763425055248 0
2.09099021470218 1
1.89910462073049 1
2.10288174990174 1
2.0522167229242 1
2.02809395397746 1
1.84762053881223 1
1.93893057240314 1
1.99704229440439 1
2.41249291940299 0
2.0740325729745 1
2.06450400648622 1
1.90957268192161 1
1.91372036105604 1
2.02068306960917 1
1.78767498470763 1
2.00438432451503 1
1.82054560125066 1
2.21583334845194 1
1.95216630884023 1
1.85231350501012 1
1.95869265393782 1
2.00547333172998 1
1.78601560960478 1
1.9513275129084 1
1.90924927143258 1
1.94770914276829 1
2.02134931804057 1
1.7890887548835 0
1.70490344696423 0
2.01093492121108 1
1.89973262533972 1
2.04320447517892 1
2.17433677819836 1
2.10475922078831 1
1.64876485544213 1
2.1777817987339 1
1.95687835964023 1
2.11609057938811 1
1.92817708053633 1
2.14917674150698 1
2.081499387956 1
1.78727553756912 1
2.01117483577107 1
2.1483015200128 1
2.22168553647628 0
1.92401830150162 1
1.86171961470563 1
1.98023633185696 1
1.94108106418243 1
2.00367428769413 1
2.05840059455511 1
1.96506499572346 1
2.14279469831527 1
1.84313037528264 1
1.94217561313883 1
1.91024358056266 1
2.04986148983183 1
2.07245427481683 1
2.0095196064893 1
2.09376416644894 1
2.07300532335308 1
1.97373733970314 1
1.71851542278129 1
1.73347321976649 0
2.11942885810421 1
2.02211575660546 1
1.96099334735303 1
1.99343864571685 1
2.08737434294867 1
2.24270782781945 0
1.98424630449012 1
2.18231129829 1
2.08656056993854 1
2.00047072856678 1
2.08199662619842 1
2.16507026271475 1
2.05709139225291 1
1.99820565992256 1
2.03227181555224 1
1.93202396546357 1
2.0028239891625 1
2.06604312688496 1
1.86714303412109 1
1.96568410170532 1
1.9638830023371 1
1.89275045358231 1
2.02980192533084 1
1.94549736964342 1
1.99653477898996 1
1.88901831343947 1
1.95908110574014 1
2.01184316579978 1
2.05391711036901 1
2.16394718738365 1
2.02070085424656 1
2.0314016504498 1
2.05980883759157 1
1.97053012863594 1
1.94266419305822 1
1.90545029981516 1
1.84419179600527 1
2.018072283026 1
1.86159313575047 1
1.93011878506402 1
2.02763953394407 1
2.00897554503062 1
2.09155395122596 1
1.94467120016329 1
1.87770309575654 1
1.85526730847455 1
1.99915097061693 1
2.15339031403273 1
2.04697762304443 1
1.9214095986688 1
2.09580385401628 1
1.90214926392796 1
2.08763357749043 1
2.05508084438438 1
1.96299454968532 1
1.88913137005369 1
2.13922483292072 1
2.24419680809213 0
1.94148328537117 1
2.05865672461182 1
2.09096152536157 1
2.0703710786121 1
1.90379426922117 1
1.96017335126009 1
2.08007994247118 1
1.91539258405602 1
2.12745392126667 1
2.0678440795049 1
1.95125015885996 1
2.1240825636475 1
1.87262236055722 1
2.01425676293484 1
1.90775386713445 1
2.03063577341186 1
1.95884337630058 1
2.19819810976313 1
2.0055864501151 1
2.0547315416621 1
2.11333791379513 1
2.01632370110962 1
1.98037735647726 1
2.07789406783117 1
2.17061124567394 1
2.00126857757342 1
1.81238375035694 1
2.04280403909782 1
2.03931674483431 1
1.91050018126236 1
2.17703677866371 1
2.03971106934607 1
1.89215438273802 1
1.92792533351115 1
2.04364943480284 1
1.78265964586872 1
1.93926964101086 1
2.02634919359733 1
1.93623087258248 1
1.82811513061789 1
1.81813443783341 1
2.18619946142595 1
1.97651358912675 1
2.06087944037601 1
1.76872140951818 1
2.10191944954509 1
2.07274943626095 1
2.21196059317068 1
1.949451168048 1
2.04407062724112 1
1.95487677708428 1
2.16943303072565 1
2.03307347522029 1
2.0823149552775 1
2.10554694130794 1
1.9722607706538 1
1.9937351143339 1
2.13244480097948 1
1.99517532784142 1
2.25151836825509 0
2.00157925784494 1
2.04765949477643 1
1.73561938330266 1
2.01975996544224 1
2.04587449269156 1
2.03653794964935 1
1.98045720469132 1
2.10502122482079 1
1.8644424276779 1
1.99140200124412 1
2.11636029315921 1
1.88257279444585 1
1.86405324477775 1
1.98159081345241 1
2.12467181935987 1
1.90782058653169 1
1.88738541669001 1
2.15012025768086 1
1.7520445372648 1
2.0261210605835 1
1.74452131251222 0
1.99396595772496 1
2.06901284477971 1
2.117308755653 1
1.78370599348155 1
1.90829773670385 1
1.91358976291427 1
2.06130682236372 1
2.18341980651074 1
2.05755713385649 1
1.95733962704967 1
2.03067183822351 1
2.18306493821286 1
1.94999005630556 1
1.89660990188746 1
1.82155585821889 1
2.13122418663463 1
1.98630825509461 1
2.07387118549471 1
2.24964723825579 0
2.030508956787 1
1.78157129678501 1
1.86769919773589 1
1.83391588468275 1
2.039751092278 1
2.05257870664725 1
2.07537410232505 1
1.76077585868189 0
2.06625450976095 1
1.9249486968221 1
1.80175923901504 1
1.95837760401375 1
1.92373419793566 1
1.96819626363054 1
2.10543053829415 1
2.13154197559415 1
2.01746920863879 1
1.85088143151914 1
2.00787380065951 1
2.03239337097747 1
2.12132957874451 1
2.06635791131858 1
1.90263006816665 1
2.15920139498204 1
2.32518508468354 0
1.97334542252127 1
2.10427107835132 1
2.00007702122126 1
2.07318849552194 1
2.13518242330294 1
1.83160563081081 1
1.82374597996673 1
1.84332696841796 1
1.92235434195162 1
2.04356787161104 1
2.01307353146358 1
1.69217389140564 0
2.05649410145184 1
2.00775687853607 1
1.85454401356397 1
2.05023743708852 1
1.85075346120736 1
2.01127393928901 1
1.72514667122182 0
2.03511425927124 1
2.16180492343398 1
2.1524201495965 1
1.85891238738798 1
1.87963886112061 1
2.25366042571018 0
2.07042600933182 1
1.86923430105711 1
2.07520441323065 1
2.1141677719266 1
1.94607984240969 1
1.85049949767189 1
2.0039772195074 1
1.91329928125305 1
1.95919928928743 1
1.86219967974272 1
1.8987659088663 1
1.92550896193495 1
1.93600840048309 1
2.12007718857483 1
2.1924400119824 1
1.84517595448399 1
2.01680685190862 1
1.89203014945954 1
1.9564111801498 1
2.01429120525132 1
1.89035014926443 1
2.06033733667721 1
1.87448706201898 1
1.90352581886923 1
2.05017023359653 1
2.00943861867544 1
1.91687617706429 1
1.87658657197844 1
1.93224267285739 1
1.97106143200347 1
2.02698715599538 1
1.94498304667097 1
2.09238849227854 1
2.05075431828878 1
2.00167283193293 1
2.17839986961024 1
2.04435882311098 1
1.78054778281075 0
1.86153135202946 1
2.13575982189046 1
2.0611793833018 1
2.05972954842186 1
2.06430510342067 1
2.09704901893841 1
1.79189662628055 0
2.13367028571474 1
2.13839355759226 1
2.12744489489995 1
2.21027210640647 1
2.05160847347514 1
2.13681721443124 1
1.98232916080911 1
1.9858885914222 1
2.09681196169405 1
2.04039068383803 1
1.99955958003943 1
2.08855715358743 1
2.02576442883032 1
2.09197383919917 1
1.98346881770041 1
1.8950813644771 1
1.83900134930552 1
1.94643696772021 1
1.95291521274967 1
2.42152932854646 0
2.0099836681507 1
2.0247934534823 1
1.87748892899482 1
1.92460716933655 1
1.97743240579909 1
1.91309252595153 1
2.07112622781748 1
2.1084870676439 1
2.04212254165437 1
2.01443792240352 1
1.84139565854894 1
1.9619347539197 1
2.03605259978832 1
2.20059188415905 1
2.05627191551545 1
1.92429576292846 1
2.15704555175897 1
1.82388910081871 1
2.0000366958455 1
2.0192663125245 1
2.09868816780392 1
1.97752317098245 1
2.0294997317437 1
1.84163670807995 1
1.98207925836641 1
1.87497783824816 1
2.09721716236344 1
1.99354645413201 1
2.13860343654874 1
1.80577196835731 1
1.95255184683502 1
2.01689469566448 1
2.02056635088678 1
2.0903471654461 1
1.77107442814228 0
2.05104170032365 1
1.90409820907732 1
2.03185259754803 1
1.98656859511953 1
2.13797947724671 1
2.41765180246385 0
1.95610661515016 1
2.03328689559507 1
2.13701297009614 1
1.83894496533651 1
2.00562594757561 1
1.86476874821295 1
2.19353824557748 1
1.91806281975688 1
2.00830502666941 1
1.84290525318123 1
1.91172817704089 1
1.98035223371608 1
1.83801105931841 1
1.83579555980418 1
2.10273105010993 1
2.0071930444788 1
2.082818935074 1
1.89436396689361 1
2.06701868999441 1
2.05891023384728 1
1.95042712941293 1
1.93920316810109 1
1.96967259389433 1
2.09214200107376 1
1.82707673902771 1
2.1082560794046 1
1.94824939318253 1
1.97263326989018 1
1.97562593506512 1
1.90751173601957 1
2.13905923953376 1
2.05378548626292 1
1.98899306011988 1
2.04925176659688 1
2.11427033263143 1
2.02816208185609 1
1.91332955811008 1
2.16279468151487 1
1.97036210864242 1
2.18566421561603 1
2.23341017949124 0
2.06912046229638 1
2.01750793163951 1
1.95320383299919 1
1.95826561408886 1
2.08504619247055 1
2.16399697376038 1
1.8778805429928 1
2.15482839143458 1
1.91845820530796 1
1.95217541016939 1
2.20760792989019 1
1.95546032503702 1
1.98104936190612 1
1.96219676033618 1
2.0545093630271 1
1.87776103047955 1
1.99219482256944 1
2.13304055428673 1
2.16612818102607 1
1.9748131222678 1
2.21477656098048 1
1.89169653102302 1
1.69984107068704 0
1.94067438334648 1
1.95318461508719 1
1.99243406172344 1
1.89482772718319 1
2.07206408918596 1
2.0142436808936 1
1.97555873623994 1
1.84938301397356 1
2.16644519447638 1
2.05389519900011 1
2.03321725087759 1
1.99047119135014 1
2.23004856943881 1
1.80550254557192 1
1.97382336422044 1
2.12170053285751 1
2.0454461968152 1
1.94357009987946 1
1.8483068092051 1
1.96738194815716 1
1.9096975947843 1
1.89747321031029 1
2.11247291743646 1
2.01015858894089 1
1.96483040670926 1
1.82503749435361 1
1.92573072699647 1
1.96374401674638 1
2.0420731949987 1
2.01929750637373 1
1.6499455673718 1
2.00218892052871 1
1.96442787880843 1
2.11941264647253 1
1.9314462052569 1
2.03214411301927 1
2.02882791735501 1
2.02523494691048 1
1.71854006591344 0
1.84558357951923 1
2.11071334804848 1
1.9001807771053 1
1.9314128689313 1
1.91157210810608 1
2.04813058311858 1
2.2085947573451 1
2.20895967984161 0
1.89268157001102 1
2.18521128098654 1
1.88447706510164 1
1.95457098121375 1
2.05916687657173 1
2.14249903081767 1
2.07945925592862 1
2.05456262187767 1
2.00828882445566 1
1.72919014103252 0
1.8631824169839 1
1.93796791042345 1
1.91905144840957 1
2.10198128022613 1
2.22225284836365 0
1.81540250301993 1
1.92581980890196 1
2.01651812431817 1
1.92126055499222 1
2.19001660152879 0
1.97253127443644 1
1.92656890026712 1
1.99596647126974 1
1.93510609003621 1
1.92428927284188 1
2.06051051272021 1
2.00716700743172 1
1.86822081872704 1
1.93065486044302 1
1.92723177281947 1
2.05490830753282 1
1.98870313061487 1
2.05644312035226 1
1.93091129098187 1
2.09714529040975 1
2.21187076712753 1
1.94979264417049 1
2.00647075619734 1
1.98758591263577 1
2.32132999531653 0
1.92833706817106 1
2.08957105370861 1
1.8579008065287 1
1.95683125405169 1
2.20003716160576 1
2.18881937323387 1
2.18589400894289 1
2.22209062213557 1
2.05699096592402 1
1.99962711694796 1
1.92883842516093 1
2.14494006989857 1
1.97231388195392 1
1.86705700234174 1
2.07127533390727 1
1.88383562658875 1
1.93935313646322 1
2.00484398509128 1
1.87458181133388 1
1.98202282526319 1
1.87077960014788 1
1.91621910776959 1
2.06295497620033 1
2.42449850161053 0
2.14485254263663 1
1.87746105483951 1
1.93955594450295 1
2.25309201778536 0
1.93592150536257 1
1.96940163394035 1
1.80259964854571 1
1.86909670086748 1
1.98109808437608 1
1.86434816321873 1
1.99749130025943 1
1.7633845543863 1
1.94857080235102 1
2.02521761640462 1
2.10144430758828 1
2.14416390474964 1
1.56812733475201 0
1.96229791354752 1
1.80072727510136 1
1.96052990831887 1
2.03595179420976 1
1.93792493601572 1
1.81029270239662 1
1.82831273407913 1
2.30479276502137 0
1.84977548353985 1
2.19738313987158 1
2.08240185541173 1
2.30674308159642 1
1.61209708619029 0
1.96652865697219 1
1.71394169454986 0
2.05186030919658 1
1.98159048987011 1
1.87115286390303 1
2.12013898061966 1
1.85266384353646 1
1.94083806877237 1
1.85825156670123 1
1.83181578508335 1
1.91144270799452 1
2.11939576475312 1
2.09385241747455 1
1.99129687781945 1
1.95113716196487 1
2.13202572422625 1
2.05230119052909 1
1.96408309122611 1
2.04392445728302 1
1.96904555785605 1
1.99471385464049 1
2.01851671429254 1
2.15872989266086 1
2.08800340088212 1
1.91263804214994 1
2.09689075892377 1
1.99710919151177 1
2.07704308942162 1
1.95864469077256 1
1.94288221259327 1
1.98484840981886 1
1.91856820661574 1
2.11537618364371 1
2.17410171694875 1
2.07842971284333 1
1.99730068347645 1
2.0140763743513 1
1.96604763547632 1
1.87298312163196 1
2.02219006017604 1
1.85696789969336 1
2.09236999645424 1
1.81598880940435 1
2.04922214409294 1
1.84883083116955 1
2.10372198920593 1
2.26898137861291 1
2.06663748958181 1
1.79212123910144 1
1.93901925673421 1
2.05516031987467 1
1.98724037508304 1
2.07199317205313 1
2.03321732111013 1
2.03929295168566 1
2.06044612149793 1
1.80134444212081 1
1.90013237970922 1
1.77736438040267 1
2.03600492965576 1
2.02739877521817 1
1.94734685018202 1
1.96325226458174 1
1.98233368829057 1
1.9530932626768 1
1.97642292296396 1
2.01347226193818 1
2.01038331495821 1
1.99780205631718 1
2.12152422396798 1
1.96789656063902 1
2.17232947049567 1
2.0523348489731 1
2.03755125996496 1
2.1506953283625 1
1.70198766714142 0
2.03014647139829 1
2.06737122007716 1
1.95728644762024 1
2.10468538005952 1
1.79639014642991 1
1.77575774161369 0
2.14252226270261 1
2.09308235536267 1
1.93759264645164 1
1.99439086641183 1
2.08394603410839 1
1.88181501135823 1
1.87226224727746 1
2.09944517214839 1
2.16923486012178 1
2.02677511685278 1
2.09677957885999 1
2.07652558900905 1
1.97505231118151 1
2.10882345611998 1
1.97085245272672 1
2.02305002349188 1
2.09263645942117 1
1.76932547655736 1
2.1606792833879 1
1.6998270185313 1
2.18042897890195 1
1.73265864581349 1
2.07620082617517 1
1.95213731125239 1
1.86845611958839 1
2.36515071275295 0
2.020594747501 1
2.02957273597885 1
2.12088549173556 1
2.16311823839811 1
2.09909774615308 1
1.90593861910107 1
1.97227172479791 1
1.74461083003095 0
2.20072566515159 1
2.06796313664076 1
2.08374343148333 1
1.9161573917089 1
1.77750350121657 1
1.89746377796651 1
1.98717030996398 1
1.71106074116507 0
1.98405338080345 1
1.97833194258175 1
1.91846347515353 1
1.91019108911838 1
1.93521111138736 1
1.85813122807436 1
1.97777574818241 1
1.92832198111553 1
1.9483212018332 1
2.04569117135071 1
2.04415458797882 1
1.90270354324777 1
2.22933548097082 1
2.03933001871144 1
1.90240794461741 1
2.09734723739184 1
1.91265277551143 1
1.74222566771679 1
1.91648691571203 1
1.97490681829093 1
2.28223374900229 1
2.00651621428087 1
1.96646771296939 1
2.12161430773174 1
1.98090010452922 1
2.02512468529597 1
2.0359029506706 1
2.04671817164384 1
2.06864787292281 1
2.00543469172694 1
1.98457955617888 1
2.04992764861904 1
1.98237426781742 1
2.05419105689423 1
2.0900688358064 1
2.11681057136606 1
2.11685728382187 1
2.16534406740405 1
2.21895353892755 1
2.02565561809934 1
1.85819752068486 1
1.88079227338195 1
1.9203250879015 1
2.02892034844541 1
1.94981928457627 1
2.03161801192711 1
2.2912967252946 0
1.85386439674184 1
2.04092204704119 1
1.77342461091547 1
2.04645938059615 1
1.8702148158678 1
1.97606810769936 1
1.96136929910939 1
1.97555871549601 1
2.10546083848355 1
2.05745888864327 1
1.8574205859381 1
2.26775411129607 0
2.00223261363766 1
1.89188065430087 1
1.94775668585979 1
2.04744335119162 1
2.08792583663959 1
2.19589460988241 1
2.022340956049 1
2.16082448681628 1
2.03595831063129 1
1.6757552437671 0
1.81525574555731 1
2.02858663676317 1
1.99290682911296 1
2.07067858476831 1
1.89322082750432 1
2.12084941458681 1
2.10188733656097 1
1.84979031925313 1
2.06335606610976 1
2.01474583084038 1
2.00108034354749 1
1.85982345321451 1
1.98091804590807 1
2.17804116692976 1
2.0174045682024 1
1.89849625097398 1
2.01733287775073 1
1.89345441878853 1
2.22664081401688 1
2.13559151852245 1
2.04227864202216 1
1.78359828072808 0
1.98173730204384 1
2.07181129039761 1
2.0386939380984 1
2.01704970984262 1
1.92291413770269 1
1.92086385105974 1
1.9728769163559 1
1.91248074036591 1
1.81613615136821 1
1.93292932257085 1
1.96592522011145 1
2.04066154740393 1
1.9332009353233 1
1.85345427360159 1
1.92804047058605 1
1.86186755259489 1
2.0741102046932 1
1.6593529307822 0
2.22105084696347 1
2.02861513533175 1
1.92789440603338 1
2.121588233538 1
2.03970022366364 1
2.11088842833106 1
2.23428316080686 1
2.08150830601149 1
1.8784949033157 1
2.1963165752807 1
2.29517383387885 0
2.07182363149033 1
2.16676977851429 1
2.1228657587094 1
2.0181960396575 1
2.01861836411529 1
1.99769675776096 1
1.95960965680326 1
1.99638900101693 1
2.20751577981578 1
1.99446990795622 1
2.05979760890883 1
2.04548415546698 1
2.2098439800569 1
1.83420863435754 1
1.93254228728495 1
1.85292861536771 1
1.97873678904535 1
2.00759821064622 1
2.00854199159771 1
2.0190728587348 1
2.01351262015775 1
1.98946161138878 1
2.11625006698313 1
2.15220345321163 1
2.13654540012069 1
2.02557112869301 1
2.12858258891066 1
1.88927401704368 1
2.01368735511066 1
2.00236086513041 1
1.93659295431983 1
2.01537885615149 1
1.90539178885427 1
2.05818204305603 1
1.95828373253222 1
2.06977654730313 1
1.98719587339551 1
2.07373198128953 1
1.87632454552636 1
2.01219142178944 1
2.00799003002881 1
2.01110795119865 1
2.15385053794581 1
1.9428933274958 1
2.06950318327746 1
2.29426340281893 0
1.7613231754503 0
2.1694864447668 1
2.18919563937177 1
1.92504746932142 1
2.03554535311054 1
1.96327849107968 1
1.90776634991705 1
1.98854606070832 1
2.15473023035977 1
1.99957749296872 1
2.02219484088073 1
1.88456252233169 1
1.95617115357908 1
2.16872890575229 1
1.93534098473341 1
1.81628890981408 1
2.01204638389726 1
2.06283234655027 1
1.7490669921992 1
1.89090677518194 1
2.03332893765108 1
2.08670965929071 1
1.9546110722973 1
1.75240166778198 0
2.01550268883711 1
2.08374832799231 1
2.12770128331147 1
1.93551034339994 1
2.04390394474935 1
1.8520504824149 1
2.17185924371225 1
1.9878582640777 1
2.08957312206516 1
2.08973829405186 1
2.33745166143202 0
2.02923726218587 1
1.99780876172612 1
1.87701254211741 1
1.87395791689007 1
2.13844035882374 1
2.03023288200591 1
2.15303479550996 1
1.9130091935518 1
2.24787627374843 1
1.88469371007833 1
2.11372352192599 1
2.15309357337853 1
1.97163347606615 1
2.05797453406668 1
1.94913048208327 1
2.19378981022829 1
2.0105593512543 1
2.15596637876005 1
1.9772410147982 1
2.01774451575457 1
1.96311816950953 1
2.01045883208357 1
2.0913782947554 1
2.10182631793928 1
1.77714901310655 1
1.97074173632383 1
2.07354913335632 1
2.01954373191891 1
2.01602174277008 1
1.97710694466263 1
2.09616880477397 1
2.04310847676897 1
1.97210055009729 1
2.1517625729679 1
1.98032812111651 1
1.96663771579918 1
1.74874851213063 0
2.07204611733291 1
2.00112983332035 1
1.8481943987529 1
1.82460000281106 1
2.12931659951561 1
1.97909351612904 1
1.84728668612758 1
2.20862126640658 1
1.85903344740145 1
1.90111151049101 1
1.98051817315072 1
2.02413567314866 1
2.00547143396587 1
2.14862830611696 1
2.26439141324882 0
2.25611508691833 0
2.08826722286321 1
1.91535019191478 1
1.98220212368635 1
2.04815684897472 1
2.02426432472671 1
2.12590727243898 1
2.15398738133943 1
2.08081935846298 1
1.86484787336415 1
2.18458755290255 1
1.93411348568838 1
2.07702064297361 1
2.39955806775916 0
2.2015068290833 1
1.94254585394441 1
1.86247861124068 1
2.16210992928316 1
1.95330046532003 1
2.0211578283824 1
1.87430423992871 1
2.11495422498683 1
2.12225079972555 1
2.02560076902967 1
1.91304949506927 1
1.91623607479782 1
1.92383216072544 1
2.16503043584934 1
1.94619219562265 1
1.96407091239856 1
2.02965165167286 1
1.97665807200572 1
2.08329550776827 1
2.11092798606702 1
2.03982436834281 1
1.82541620789555 1
2.13287307016528 1
1.88269538793629 1
2.0201004714367 1
1.96632286986211 1
1.88984379406876 1
1.97005732014851 1
2.06629495339871 1
1.9147588081109 1
1.87751564111959 1
1.99271531984407 1
1.80188651073777 1
1.95415865088929 1
1.99320078804618 1
1.97800680494405 1
2.06766846062911 1
1.99812980373535 1
1.77066357753548 1
2.2279094821401 0
1.87909512101375 1
1.83016288789863 1
2.07418392631401 1
1.99829878386258 1
1.97727239217973 1
2.25675710469001 0
2.02820066998218 1
1.84480891853603 1
2.24710076366515 1
2.03193397788137 1
1.76767082875805 1
1.98911353774765 1
2.17561309715555 1
2.01434011089645 1
2.00227363776178 1
1.77945525114156 1
2.06720299576017 1
2.02082213348553 1
1.80874225878896 1
2.25802920138584 1
2.05312605753178 1
2.05607075883039 1
2.17453296821227 1
1.85473895083825 1
1.84012747036531 1
2.24365347364621 0
2.13585742728719 1
2.04472117144488 1
1.8792387406941 1
2.01806400661634 1
2.01538688272096 1
1.82069993564068 1
1.75210997199779 1
1.81672952535724 1
1.98160459041918 1
1.86282709158495 1
2.11795036693158 1
2.06030103591115 1
2.1317633489609 1
1.81445453846173 1
2.10904285828345 1
2.02910857141962 1
2.02326007168781 1
2.04514408660457 1
1.92917378973652 1
2.0949149467413 1
2.29292276189472 1
1.84106643133099 1
2.06025472120258 1
2.07434324803343 1
1.89455943090186 1
1.94341288722214 1
2.05207043096728 1
2.20646024417741 1
2.08478613891766 1
2.01989847018992 1
1.95479498745342 1
2.2188105234343 1
2.10240857632895 1
2.14126037754498 1
1.97024562953338 1
2.00330959977454 1
2.08336585560187 1
1.98586027675113 1
2.09784840708208 1
1.86623456614889 1
2.10071912076484 1
1.95213642936997 1
1.90739231530247 1
1.71448630893733 0
1.93240339326407 1
1.89731764063325 1
1.88431247966613 1
2.19911864301774 1
2.04945284506185 1
1.88566715117931 1
2.13307391442438 1
1.7187465328171 0
2.08541342693289 1
1.99830840713171 1
2.00972824169322 1
2.1405754515593 1
1.9008883159989 1
1.82591971790914 1
2.02380627277525 1
1.99243720455438 1
1.96324938817541 1
2.04337101194149 1
1.85866657945181 1
1.99378345500212 1
1.8881957096433 1
1.97205620294416 1
2.00919780445135 1
2.08098007145566 1
1.8720197320655 1
1.96194487288036 1
1.97957859398328 1
2.18781586107074 1
1.64402168630775 0
1.98989011694784 1
2.07166426873234 1
1.9770872128615 1
2.00596776398678 1
2.02342667043484 1
2.00315136093887 1
1.91539717317766 1
2.05219027086911 1
1.77098138682249 1
2.01348385922741 1
2.10262031111964 1
2.00805627322018 1
2.15812812748702 1
2.07869237853352 1
2.26267248385816 1
1.95480684213078 1
2.14959307468523 1
2.01112376225112 1
2.02553166102133 1
2.06934414191332 1
2.12505131995851 1
2.05835512176563 1
2.00570723467469 1
1.99077259651719 1
1.8940609552945 1
1.76946979093273 0
2.15776373466145 1
1.88622538358366 1
2.23930116754035 0
2.14669029871564 1
2.02708790055989 1
2.01720929672639 1
1.92916299602794 1
2.10631900078877 1
2.13515606297972 1
2.09605875120546 1
2.15689701540735 1
1.82105003793037 1
1.84242637867594 1
2.01151491589185 1
1.91346637199344 1
2.05861817466433 1
2.03220260770645 1
2.12311816358912 1
2.06915279265743 1
2.05388088535513 1
1.85022191665914 1
1.99388368803644 1
2.2659206772725 1
1.91123342809584 1
2.05197080849242 1
2.09636503419463 1
1.97286630979922 1
1.77266535089984 1
1.95292990371243 1
2.00634540176486 1
1.82395851887878 1
1.94979544256024 1
2.03267541384993 1
2.16851154976765 1
1.97467552326477 1
1.87695365846147 1
1.88982258089369 1
1.80514682635455 1
1.96788112983539 1
2.18350495188511 1
1.98162462223918 1
2.03392360905063 1
2.14000013890498 1
2.23780516798927 1
1.90634767052347 1
1.99486868069405 1
2.2239319146094 1
1.82563839801788 1
2.0862584331272 1
1.98705677820329 1
1.96489521815332 1
2.10980887297759 1
2.03691733989489 1
2.02092937843714 1
2.14699861736154 1
1.92411159044527 1
2.10011342065906 1
2.14332164396451 1
2.07384856225053 1
1.957840454123 1
1.78860706899904 0
1.82322246567593 1
1.83575860656974 1
1.99527821804367 1
2.05650463465018 1
1.79913743135841 1
1.79116179258387 1
2.1353122636064 1
1.99297938052747 1
2.16253922078551 1
1.9994863423809 1
2.00472914904577 1
2.0703333709573 1
2.02783227752738 1
2.02216583007345 1
1.79592755197122 1
2.22461502866915 1
1.90118122678437 1
1.83845375570087 1
2.09570082433171 1
2.09499005193059 1
1.92020287835208 1
1.98132755710971 1
1.94703909160856 1
2.00507409502885 1
2.03509249197543 1
1.86562955511541 1
1.96215811890393 1
2.05181766803463 1
1.9218815780585 1
2.0150537013553 1
2.04948707334435 1
2.21976669117399 0
1.96791699566186 1
1.85225171093137 1
2.08134282827258 1
1.90071349862943 1
1.99551104767612 1
2.03702209511949 1
1.99816880712377 1
2.18269539848752 1
2.08169301379593 1
1.95767820306448 1
2.23286951668033 1
1.80402704874459 1
1.91195045724669 1
2.06886421751494 1
1.97666030407908 1
1.99518854831351 1
1.97817815523077 1
2.12113605761273 1
1.91916428770276 1
1.95950698495959 1
1.94849156003829 1
2.01651010618264 1
2.05180152816683 1
2.0270023042811 1
1.94934167396084 1
2.34201936128672 0
1.76379588112427 1
2.07622370710974 1
1.91541134434858 1
1.88912008048561 1
2.04237364707318 1
1.99706035667434 1
1.87513287214965 1
2.04933787528002 1
2.0956270232433 1
1.95492791668165 1
1.86057644538717 1
2.09275404411572 1
1.83209463813859 1
1.98833626853139 1
1.98136617733076 1
1.86134410807484 1
1.80770142994386 1
1.98222204668185 1
2.0364199284476 1
1.95649322104004 1
2.15844342697226 1
2.17106127593487 1
2.12718018163449 1
2.02122522972285 1
1.95688682612182 1
2.12167819820514 1
2.06623280071389 1
1.99095512252874 1
2.04162334557677 1
2.13409462631467 1
1.90721730908134 1
1.97223360760545 1
1.93954791286293 1
1.97678980883842 1
2.04051435956444 1
2.11555986508858 1
2.20742059229014 1
1.8258442460282 1
2.0008552080916 1
1.84299116874477 1
1.90168450636027 1
2.14297408967933 1
1.98109603701638 1
1.97645417918532 1
1.83112579379579 1
1.94780518546694 1
1.87113160871018 1
1.86484259625791 1
2.00377841954525 1
2.03999666911436 1
1.88423083947134 1
1.96901402186678 1
2.02050320581296 1
1.95174958126579 1
1.81191874170847 1
2.0309339705559 1
2.09028663982723 1
2.02571975360347 1
1.8571888581353 1
1.91405058924772 1
2.05446219013542 1
2.03032574808805 1
1.73631166027424 0
2.01598426028786 1
2.00019946965046 1
2.06144869602703 1
2.17001963652886 1
2.04807617173314 1
1.99475059951706 1
1.90402349661159 1
1.98971108961247 1
2.19307689543569 0
2.19640486485973 1
1.84078790278557 1
2.2004859147812 1
2.10063515954883 1
2.03105150552832 1
1.91243473682993 1
2.12364004273395 1
1.73181109720476 0
2.04239230015938 1
1.96160719791101 1
2.13596410715092 1
1.98113021067611 1
2.14243462139186 1
1.97338648505091 1
2.0664031539678 1
2.07263857067679 1
2.00057087179537 1
2.10786403001689 1
1.89916979421786 1
2.10580669236071 1
2.03465468576692 1
2.18479097176233 1
2.0154186360483 1
1.94496616757941 1
1.83565045184658 1
1.99866538391934 1
1.98002113042081 1
1.97196648123488 1
1.99108901498553 1
2.00666753871276 1
1.88677628145603 1
1.75466511789884 1
2.12427033996802 1
1.94125680554557 1
1.98278294309651 1
1.85836901194474 1
2.17000374506068 1
1.94881152462011 1
2.13439034757342 1
2.25565896549514 1
1.86675558333876 1
2.00322298024089 1
2.08786958314964 1
1.9073570397111 1
1.98234674494326 1
1.96787170766525 1
2.04579768866737 1
1.84775191867949 1
2.06438718328241 1
1.82907634585703 1
1.77501120300019 1
2.17996316201266 1
2.02173096360167 1
1.95674980788041 1
2.0580498325395 1
2.09060013065753 1
1.97493252780841 1
2.16172807020295 1
1.90502643329752 1
1.88966696155744 1
1.80373482995433 1
2.08596172650248 1
2.15150783602099 1
1.99506192028722 1
1.94459323153605 1
1.941043394382 1
2.05489490094614 1
2.06640369864835 1
2.01904431719077 1
1.89278982962559 1
1.88454628308542 1
2.08343792779904 1
2.06359045966469 1
1.83491237613431 1
2.25000342319903 1
2.10893009624111 1
2.12368221292101 1
1.96466396460864 1
2.07980488081662 1
2.1116072986761 1
1.99770212880829 1
1.9738140763007 1
2.04193593522807 1
2.09862851468435 1
2.03761160474507 1
2.10652490791179 1
2.12384711938814 1
2.06562698202795 1
2.04694080885697 1
2.20410839274863 1
1.93815656794513 1
2.03352512361521 1
1.82253877500245 1
2.25090365324262 0
2.13281911503486 1
1.94505296977007 1
2.03666843043685 1
1.81348975273526 1
2.0936445448597 1
1.94405783954966 1
1.8749469350946 1
1.99439145647065 1
1.9939565775951 1
1.93705085993945 1
2.00514772202942 1
2.05483488236259 1
2.06750376943026 1
2.10140181402051 1
2.03240113017799 1
2.05312696994279 1
1.99489672813562 1
1.95561235008611 1
2.02632704418018 1
2.06425166648898 1
2.08397115597285 1
2.16605871813143 1
1.7922375771111 1
1.98341432226027 1
2.04668892687659 1
2.09669645574732 1
2.11030314296697 1
2.10706713393391 1
2.21237593905068 1
1.98588857490423 1
2.09784932329036 1
2.0715362528136 1
2.05896878559365 1
2.03325779466994 1
2.05101616269132 1
2.15235176783863 1
1.93963073815353 1
1.91026817659759 1
1.88428725451482 1
1.9122130752114 1
2.22475488879903 1
2.08703779689281 1
1.6954716843943 1
2.09260525165393 1
1.97024177117852 1
1.94014617655845 1
1.99386087786302 1
1.92590074441129 1
1.92337648453204 1
1.92259860075111 1
1.98232867277537 1
1.9278526998525 1
1.7893441420844 1
2.19101657888522 1
2.02132326469065 1
2.00169849826396 1
1.73807982366682 0
2.09605723977812 1
1.96181511772308 1
1.97831277843702 1
2.10314188507461 1
2.28481446514429 0
2.04371279166273 1
2.09247135751727 1
1.95572276085282 1
1.86338040566889 1
2.19675361150346 0
1.94885415989054 1
2.17467720038039 1
1.74332852946642 0
1.82058601001682 1
1.88740548186227 1
2.0208638557991 1
1.94224349453613 1
1.94322074190536 1
2.14597392485496 1
2.1811714714656 1
1.78701157118693 1
1.97032477688916 1
2.24476683845257 1
2.13570126302229 1
1.82192967197687 1
1.90832774985573 1
1.81150572021009 1
2.02078328089945 1
2.10535695448347 1
1.96941685556037 1
1.97915781606652 1
1.74501035930381 1
2.05606479060011 1
2.02515329691148 1
2.01213090306442 1
1.85622872780902 1
2.17658054197948 1
2.0307512724171 1
2.09462148260879 1
1.99414651282249 1
1.98965717504839 1
1.67324328146198 0
1.89707593260198 1
1.90939727630861 1
1.8790907791164 1
1.82293036156882 1
2.15176065589163 1
1.92564691970391 1
2.02041272908037 1
1.88374850242439 1
2.15663567215588 1
1.97785723969911 1
2.10865485335397 1
2.05602948434195 1
1.86865429722384 1
1.98761274773784 1
2.04801198323755 1
1.84474634780291 1
1.87396838422343 1
2.03732530145895 1
2.07538056030672 1
1.98812940472044 1
1.85723107953365 1
1.97390815328521 1
2.03543983150084 1
2.09930544691964 1
1.72373449598763 1
1.92015977479234 1
2.07419870944224 1
1.91195433372334 1
2.02648605912214 1
2.01610324670551 1
2.06037070044539 1
2.01644541181711 1
1.91202198076204 1
1.98652969084999 1
1.9761532746228 1
1.95471365369673 1
2.12042428505043 1
1.78466595670946 1
1.99164952131263 1
2.26046025994985 1
1.75089782823572 1
2.07175807252508 1
1.92037863334409 1
2.09250094776152 1
2.10453578134448 1
2.20093657561053 1
1.89188890019436 1
2.06884636950469 1
1.94997932209792 1
2.28789866268166 0
2.05048892730991 1
2.13436136628749 1
1.93919406496707 1
1.96358688651242 1
2.1413435766472 1
1.92525969679874 1
2.09669025060889 1
2.03348067714132 1
2.14380749787078 1
2.20938524498065 1
1.65585356043608 0
2.1805286244622 1
1.96368113650211 1
1.66116253886872 0
1.91424266239861 1
2.05003251645564 1
1.82524844480797 1
2.00959654138366 1
2.06450302139624 1
2.09640070307382 1
2.10781125628411 1
1.91137385734913 1
1.82990096722863 1
1.93764585452859 1
1.75241500707666 0
1.87344403935296 1
2.11521942675966 1
1.95440751590757 1
1.76309619588626 0
2.08397233750794 1
2.00892431605028 1
1.95768659549801 1
1.93472849384429 1
2.01900991591562 1
1.98245121276495 1
1.87998202881658 1
1.9682412431647 1
2.06779424300666 1
2.066570683392 1
1.98487847736583 1
2.04930372419765 1
1.9473181718718 1
2.09226720247433 1
1.72876938353489 0
2.1054913724791 1
2.13331458027349 1
1.96315302201969 1
1.98856845559584 1
2.23863784537563 0
2.02803727682113 1
2.22889709312234 1
2.06199603354329 1
1.94998548421919 1
2.11983410749286 1
2.14115922730818 1
2.12786515042767 1
1.90583373903863 1
2.03337929592779 1
2.09669679896964 1
1.89031637317046 1
1.88355310393914 1
2.05232403121084 1
1.79754325152067 0
2.24366773109931 1
1.71170781157625 0
2.05447973063531 1
1.93317010698167 1
2.04319917076515 1
2.11337369257294 1
2.16087259874895 1
2.12459801400405 1
1.95061563132856 1
1.89421234915517 1
1.87481853772529 1
1.89841770217953 1
2.0904710546986 1
1.98420731346973 1
1.99403551913436 1
1.83937114104339 1
1.99531841715653 1
1.80650928872199 1
1.9953022065011 1
2.06106393406406 1
1.7163638043263 1
1.96229961499279 1
2.00425983927829 1
2.2529701776107 0
1.76600828184906 1
1.89624183408389 1
1.99360077548017 1
1.83289031513608 1
1.87072605853798 1
2.07930099332382 1
1.78532601073154 0
2.03449017771021 1
2.17049734557964 1
2.07551610445213 1
2.08776976104922 1
1.95067141381196 1
2.09924828610043 1
1.92360020313186 1
2.03600120897278 1
1.91649447724309 1
2.18249867271738 1
1.86640324649431 1
2.13281842670628 1
2.06306081930774 1
2.088006773094 1
2.02569510793052 1
2.04046010334892 1
1.90193580796475 1
2.16005586073256 1
1.99668233143573 1
1.93299237800475 1
2.23063307673421 1
2.02450833340751 1
2.02140168983688 1
2.01703695524905 1
1.90501530719164 1
2.06293377424385 1
1.91268006938881 1
2.01621107340034 1
1.92156717758716 1
1.99721181536624 1
1.88081930871703 1
2.12660855825712 1
1.98275074214685 1
1.79171231698971 1
1.9509082252972 1
1.8790470499516 1
1.96295273021461 1
1.92986458686262 1
1.80492061041088 0
1.99554557546999 1
1.8653181684585 1
1.95974415168114 1
2.08378205446065 1
2.1279104928166 1
2.16219352391858 1
1.77400733229852 1
2.2622026468884 1
1.84584064573652 1
1.96505336952422 1
2.15043038905111 1
1.95553550740929 1
2.3815809078357 0
2.09720543316007 1
1.97743367296572 1
1.93845238942052 1
1.89046071991398 1
1.97207275156267 1
2.08800878424992 1
1.8101043410018 1
2.06488529026812 1
1.86778570654579 1
2.15307017087757 1
1.8219120633548 1
1.93414084764188 1
1.94898989590228 1
1.89292411310327 1
1.93932616361028 1
1.95804760050997 1
1.89335410212818 1
2.15923614494255 1
1.89377854689226 1
1.96005432961359 1
2.06273035448877 1
1.96296072645796 1
2.08320275796169 1
1.97535785307271 1
2.13779672078338 1
2.31451896959613 0
2.13782866399456 1
1.91993729284232 1
2.06118752723958 1
1.8342996849998 1
2.16762681995038 1
1.88188005984896 1
1.76006829546068 1
1.96740672457423 1
1.91810622929856 1
1.95367714806677 1
2.18555515390933 1
2.01276155606125 1
2.06889340705403 1
1.9597585997321 1
1.91675747623131 1
2.06391279091873 1
2.05365199032798 1
1.9451762447564 1
2.14839024971714 1
1.98810376168648 1
1.90424944806767 1
2.10211058215704 1
1.90930847991596 1
1.91025502983948 1
1.9143663983182 1
2.03182721842622 1
2.07867739152042 1
1.96582521267223 1
2.09259688717886 1
1.96698279266524 1
2.13521890071612 1
2.09099363730031 1
1.9121043789401 1
1.76114066305506 1
2.02835611169107 1
2.01653338510015 1
1.9531333816351 1
1.95126506238883 1
1.90611229411135 1
2.09626681298907 1
2.07387396745492 1
1.94852508788855 1
1.94615788465282 1
2.08328152242925 1
1.97663047823773 1
2.04335119215673 1
1.89616527121494 1
1.82322081602183 1
1.97401360186133 1
2.04218564034892 1
2.10793262947641 1
1.98716640488199 1
1.95900209684693 1
2.02448719512141 1
1.90686936683013 1
2.10039815772357 1
2.11092758881102 1
2.268594464492 1
2.04749461677461 1
1.91421858932926 1
1.90611381651599 1
2.06824042693827 1
1.91744230783594 1
1.77008119905251 0
1.99377741515601 1
1.85463653211256 1
1.93361416212584 1
2.0014702974457 1
1.88598918777659 1
2.02300984280303 1
1.86191114292802 1
1.73306364536535 0
1.99823606210582 1
2.22968524337836 1
1.92925981284541 1
1.96024463930236 1
2.02002497491754 1
1.92972502877025 1
1.99350738928307 1
1.99896475017581 1
2.06690991780732 1
1.91511378952237 1
2.07089639012834 1
1.8641768583729 1
1.83379207148666 1
2.06203686737129 1
1.87905942312417 1
2.03719045589752 1
2.22829121790667 0
2.0354678130722 1
1.91043188445936 1
1.9926145205881 1
1.93513448268108 1
2.08361482175668 1
1.97865813313739 1
1.98814108472411 1
1.85852428444156 1
2.12790299108487 1
2.08745349942285 1
1.9958219142102 1
2.05650804120293 1
2.02901463917306 1
2.1749293275484 1
1.96954524998779 1
1.96293766587238 1
1.91811423359727 1
2.05181043647839 1
2.22079745397579 1
2.08850499614757 1
2.0228052484605 1
1.966607182756 1
2.14499781702395 1
1.84787318257618 1
2.00564107854728 1
1.78209634531734 1
2.09897220640551 1
2.07500684700029 1
1.89796528760253 1
2.07140230794961 1
1.97146327689535 1
2.13528902809802 1
1.90346704907431 1
2.08839329990795 1
2.1532712874718 1
2.05128589814957 1
2.09115679748195 1
2.09410871492681 1
2.01278217792547 1
2.09228412117125 1
1.79252824835698 1
1.9837542556982 1
2.0188479307231 1
1.95775016151438 1
1.78511870684264 1
1.98357013199266 1
1.9742023899783 1
2.09093176187742 1
1.94255928338206 1
2.08370168143339 1
1.86064608100143 1
2.15214158563548 1
1.99553385171383 1
1.95137728399945 1
1.98512708988357 1
2.23467456203986 1
2.04030960733569 1
1.95345161120369 1
2.03325617300147 1
2.08762482100956 1
2.26190033933561 1
2.05297055323909 1
2.11067057906067 1
2.04097931905359 1
2.04611815543533 1
1.97947181168787 1
2.07399729386753 1
2.01874603379372 1
1.98048863767058 1
2.03189457257745 1
1.90790938167189 1
1.96454328344197 1
2.01159516116456 1
2.17919794964995 1
2.00637668289431 1
2.02989460405955 1
2.01352168337843 1
2.03755552046215 1
1.97158616265068 1
1.89384479959766 1
2.07787391453822 1
2.03468033007045 1
1.8959185644254 1
2.00907415038491 1
1.89197209463781 1
1.91722258213267 1
2.07848138705367 1
2.1738108254066 1
2.14807395300042 1
1.98766138273836 1
1.94828916218993 1
1.89982461399251 1
2.02347890083705 1
2.09631903731374 1
2.1194694091214 1
2.12469265788515 1
2.2508844136534 0
1.98516661047025 1
1.9595034343474 1
2.23042022605877 1
2.06569512469758 1
2.07449164044506 1
2.17248149366916 1
1.95077705575994 1
2.11682375344567 1
1.8343991912285 1
1.98353577727609 1
2.04197567105817 1
2.02492531761826 1
2.02681153214853 1
1.8885928945992 1
2.00036611558675 1
1.91866417812305 1
2.04677172221836 1
2.18126649029846 1
1.94812856970452 1
2.27372428012122 1
2.02091568711939 1
1.90721054550377 1
2.02742553039931 1
1.87861822058579 1
1.97187637614668 1
2.09784573555474 1
2.08650379129806 1
1.98551754641454 1
2.1380488405696 1
2.09170327559371 1
2.07399191375798 1
1.97515076660742 1
2.04512817458948 1
1.91946670812435 1
2.14973009257262 1
2.05474991886298 1
2.1114141896072 1
2.10969537117861 1
2.17471707340065 1
2.06294217393945 1
2.15844644208814 1
2.06138034227125 1
1.99826874598302 1
1.90116506623767 1
2.00434417867726 1
2.06019658491502 1
2.0645166654094 1
1.95896032249697 1
1.84534800992734 1
2.05869026158636 1
2.17012841294173 1
2.13155252396956 1
1.98089469738231 1
2.20562825076953 1
2.02107047446306 1
1.98785221863782 1
1.8979831303898 1
2.03974006631797 1
1.97104944908944 1
2.07623553163182 1
2.03504499336911 1
1.87028925996357 1
1.91132881252945 1
1.95315863727794 1
1.90428402619671 1
2.09361744663274 1
1.87762410168497 1
2.01875575380991 1
1.86821303510106 1
2.00417855798551 1
2.09729300144164 1
1.99359658000875 1
1.97668127438016 1
1.98306256413391 1
1.71882591342243 0
2.22386118292083 1
2.00694288620488 1
2.05838229279156 1
2.28103701181391 0
1.99610594578744 1
2.14687744266925 1
2.0763225951438 1
1.9186014354045 1
1.96513588895972 1
1.89709661971672 1
2.03975855442032 1
2.00166329072352 1
1.88879719261961 1
2.0986535556252 1
1.96915119359791 1
1.99942726447616 1
1.9829740293614 1
2.09790051580286 1
2.00252026848939 1
1.99145999374652 1
2.23268196951466 1
2.11149427242102 1
2.1694949944245 1
2.19602935861581 1
2.09314564701472 1
1.99657837452366 1
2.20231246068309 1
2.16310515403375 1
1.95236516764047 1
2.09564635987438 1
1.95083936780942 1
2.0556168418212 1
1.92613279413468 1
2.22214452752628 1
1.82811644303092 1
1.91859449698696 1
2.08682458364696 1
2.0223140335771 1
2.03143276545438 1
1.99843254199246 1
1.9977380776712 1
1.8078125177398 1
1.87144553213811 1
2.12079595574879 1
2.21369063915648 0
1.72578780704713 0
2.07642827489522 1
1.96630342016324 1
2.01549950058667 1
2.04139575808749 1
1.9053797795241 1
1.89561251394231 1
1.96442338616641 1
1.89751991708629 1
2.18893978258366 1
1.92068362431028 1
2.01682180282153 1
1.9910414878563 1
2.12214596943869 1
1.90604116249488 1
2.06281542733228 1
1.79363376795661 1
2.10852047995967 1
2.06604274221709 1
1.90787014257845 1
2.08501756587764 1
1.97463789443184 1
1.85679631954059 1
2.02956948707491 1
1.68886728006739 0
1.84626328547525 1
1.98723703940469 1
1.87363860488617 1
2.03717278722048 1
2.2423303913929 0
1.93441011832315 1
2.05479279778743 1
1.88547428326749 1
1.93136159624686 1
1.95370280697185 1
1.90243202964444 1
1.98924597068553 1
1.93535651342292 1
1.84266981484818 1
1.87203484428005 1
2.08349342297065 1
1.94864392507859 1
2.09181089703682 1
1.8334779677573 1
1.97445063960057 1
2.02923299767886 1
1.87235765314189 1
2.07232196007579 1
1.98202370414458 1
1.98040961824195 1
1.96008017460548 1
1.96948616612994 1
2.09046878390541 1
2.01075983110696 1
2.0389287301391 1
1.82453001669126 1
1.82896782406893 1
2.12678612663163 1
2.12672895388744 1
1.97033772617977 1
1.89075476618662 1
2.06664651467065 1
1.81169562356733 1
2.14197653164667 1
1.87541024562851 1
1.91590382742711 1
1.92497281132086 1
2.0516738181959 1
2.11198446923568 1
2.18435861161809 1
2.2636216318216 0
1.84619333206663 1
2.03234121864897 1
2.27605879102252 1
1.98494826943514 1
2.03498740508097 1
1.8791666254755 1
2.00704651272687 1
1.90885909934077 1
2.00087620751055 1
2.05452117959442 1
2.18106393708215 1
2.00007555188389 1
1.90018797689221 1
2.00229001532959 1
2.00374928960839 1
2.05840640543383 1
1.9723950355479 1
1.89956858610547 1
2.00213850045132 1
2.08491351629719 1
2.01571526557642 1
2.04784223684182 1
2.15539783432955 1
1.97562324383471 1
1.92890778771134 1
1.99151864188139 1
1.72652721308775 1
1.82564865111963 1
1.95555364010398 1
1.83715748664638 1
2.03123736172341 1
2.05212188450366 1
2.04873960274398 1
1.98439735413871 1
2.11420580225252 1
2.03885745062467 1
2.09822271477763 1
1.95924760633513 1
2.07036698698473 1
2.11048113929154 1
1.99256987525754 1
2.0854285818704 1
1.93142986324443 1
1.85033616612626 1
1.91328168775148 1
1.91068590374825 1
2.15298871979836 1
1.78557881394764 1
2.16881783416541 1
2.26800075457489 1
2.10643294995865 1
2.13911246166465 1
2.08519802851189 1
1.97976830752976 1
1.98839180491334 1
1.96546889144099 1
1.80183098087328 1
2.08054743930479 1
2.15223735390483 1
2.33100506413046 0
1.9304066198091 1
2.01899965875445 1
2.18373331335985 1
1.99258255673714 1
2.24399553943099 0
2.02110028534609 1
1.98814478926594 1
2.08791165230312 1
2.16312572436498 1
1.81154717975793 1
2.06449488503807 1
1.90333146566041 1
2.09716487125594 1
2.08494622477991 1
1.9659314567712 1
1.9904760373078 1
2.05261298426537 1
2.23424778235651 1
1.70354554368767 0
2.10568845624809 1
1.8592356868809 1
1.97581533309146 1
2.04995193078316 1
1.80377749220759 1
1.83048700319925 1
2.15109467517123 1
1.90211908479067 1
2.1912855413526 0
1.8430479417921 1
2.27398041211643 0
2.0486224836252 1
1.9256615572129 1
1.95163607156989 1
1.88790511422111 1
1.93846217070247 1
2.07055734998183 1
2.01075591275698 1
1.75588949869 0
2.00554921397867 1
1.9458933167408 1
1.9535946603341 1
2.03304118612652 1
2.00301278098941 1
1.88364435537895 1
1.96833150400273 1
1.91931062101266 1
1.97295111087831 1
2.03895029334421 1
2.15189945161755 1
2.14197438914482 1
2.03445539949305 1
1.85903015992175 1
2.09431955449448 1
1.92422849281361 1
1.96155462452228 1
2.02128539784116 1
1.9596151170822 1
1.92070958917115 1
1.78869477948668 1
2.06862583188126 1
2.05056507952738 1
2.07314462743081 1
2.07451621742723 1
2.00795318741266 1
2.14522743480484 1
1.92676576994842 1
2.06910888583222 1
1.75530538950668 0
1.93035602191672 1
2.02755344617618 1
2.09180511312397 1
1.77727307323016 1
1.91134696920562 1
1.98701302928026 1
1.9295670580974 1
2.00397565278671 1
1.90272940992514 1
1.84254212024358 1
2.05818129573854 1
1.88488587836674 1
1.96513359874477 1
1.98122774251816 1
2.07422658141336 1
1.93698224950544 1
1.90083444305339 1
1.91915183491716 1
2.06816689253677 1
1.99800595940704 1
2.13347239395838 1
1.9450953356352 1
1.86285532549336 1
1.93897443027552 1
1.90998145240123 1
2.09981234201205 1
1.78294819544958 1
1.87241568840678 1
1.70384670984941 0
1.95843052444246 1
1.77047672945609 0
2.0151424176547 1
2.18340670374202 1
1.94546989226951 1
2.059142553926 1
1.89091986884531 1
2.12488390508045 1
2.05012876484015 1
2.09977726595285 1
2.1519498973774 1
2.12362667366602 1
2.03691977857194 1
1.97279034114821 1
1.86853702471596 1
1.68375545157764 0
2.42870611371973 0
2.01700576035291 1
2.103680480166 1
1.95763527050609 1
2.00556935921943 1
2.00275958819978 1
2.21127239224315 0
2.21276160363555 1
2.07704185903459 1
2.02546008331733 1
1.95879782576532 1
2.21278090666293 1
2.06937768747441 1
1.97560751450773 1
1.98960318244555 1
2.20894888659244 1
1.92384446490983 1
2.20514720352666 1
2.019738219371 1
2.00521899726427 1
1.99346588356331 1
2.02465015611657 1
2.05749401793199 1
2.01887347792784 1
2.0500640206423 1
2.10843328608485 1
1.85882989903117 1
1.92885206822387 1
2.04989944493578 1
2.09838559228696 1
1.66552483083854 0
1.81396907038467 1
2.04521570144655 1
1.85894475814147 1
1.99336827399532 1
1.84115581034514 1
1.88801944679145 1
2.0302045154358 1
2.28788646130846 0
1.71420257318885 0
1.99975601854263 1
1.84132727808592 1
1.77414416846723 1
2.24974101039265 1
1.76805427045448 1
2.09781807505464 1
1.9254032781946 1
2.09495983665454 1
1.97445031971281 1
2.04249861266629 1
1.9716405836347 1
1.97053466276487 1
2.13807780165034 1
1.9453108384856 1
2.0206936724663 1
1.77257006129407 1
2.08123124264906 1
1.95007990857678 1
2.11204274746287 1
2.00712979667344 1
1.87786464726524 1
1.89062483982198 1
2.10100600668602 1
1.98894254136235 1
2.05526279064603 1
2.04731879182004 1
1.949978342621 1
1.9941137552544 1
1.92255282164314 1
2.14918379060339 1
1.75052375754038 1
2.12105741351919 1
1.91455861325904 1
2.09156630513902 1
1.9245696225599 1
1.86963145329451 1
1.99667738808541 1
2.39232111727476 0
2.1854260510134 1
2.02354340695611 1
2.06828857404843 1
2.02781855353879 1
2.15071259366148 1
1.8321224303615 1
1.95355967977303 1
1.98158657823572 1
1.75975303468583 0
2.14750490288029 1
2.13404896267418 1
1.73434953202701 0
2.19393110596827 1
1.90634181823988 1
2.11524070741868 1
1.90707464421574 1
1.97729797171504 1
2.01315236420626 1
2.07947337668443 1
1.9797728749732 1
2.19309650801005 1
1.84481886909857 1
1.90267215277943 1
1.78146958002961 1
2.10272916751226 1
1.94555386695176 1
2.24373607670943 1
2.27480376963607 1
2.01435470426741 1
2.14678542378711 1
2.17887678486391 1
2.06136073076727 1
1.95922716481755 1
2.17492553892707 1
1.95885527814882 1
1.91442872650766 1
2.23622819829781 1
1.9842146290969 1
1.90831912566568 1
2.10967490131166 1
1.85617554428088 1
1.8753396983874 1
1.93902008741119 1
2.13229025911744 1
2.16867285009019 1
1.96579581352044 1
2.02509753225771 1
1.7906353180329 1
2.06903399827467 1
2.0964166144627 1
1.72477914574553 0
2.08725134954014 1
2.01346399062693 1
1.98977437295311 1
1.93064993246286 1
1.93832834458847 1
2.21944172821272 0
2.03284145935502 1
2.00790128547428 1
1.87500943230476 1
2.02042831276116 1
2.01458161543869 1
2.04406794804465 1
1.96465759136271 1
1.97622423873611 1
1.97626879226034 1
1.90817552277011 1
2.01220892519226 1
1.97334221971281 1
2.12178868443642 1
1.92285440716389 1
2.2351803027671 1
1.94980314633626 1
2.08456636243894 1
2.16521684595312 1
2.03945698206669 1
2.0819652162951 1
2.18102968959423 1
2.02592213906602 1
1.77602871767019 0
1.87203684606186 1
1.86903173305757 1
2.0154240473455 1
2.18626410348346 1
1.89750600089111 1
2.02401910492482 1
1.9621218108512 1
1.97734276765984 1
2.03350036628955 1
1.96163519572283 1
1.8219723064327 1
2.17868378709373 1
1.80547387250582 1
2.05502877612261 1
1.881220603791 1
1.99832109400951 1
2.06206853585608 1
1.88111863118423 1
2.18057796585347 1
1.74697682108545 1
2.1732867491681 1
2.06590661171821 1
1.98119949533705 1
2.09693437211929 1
1.92671416648993 1
2.25746399320367 1
2.00903646607468 1
1.75279989053353 1
1.87389177575974 1
2.14652011793711 1
2.05414282854972 1
2.04102066735147 1
2.0530809199938 1
2.28381003674159 1
2.00237926764756 1
2.0289839560358 1
2.1163803615411 1
1.7151165285275 0
1.86581313488895 1
1.92695431910561 1
2.12308863118541 1
1.9260803757602 1
2.11391911076847 1
2.02839144939069 1
2.06973156658412 1
2.14510252901804 1
2.01223011430592 1
1.89061075304659 1
2.19792120735911 0
1.79157591265851 1
2.06680412768788 1
1.96021254910045 1
2.03465461252462 1
2.12837017320852 1
2.08763746687894 1
2.04220034910832 1
2.00952016485374 1
1.90684916148235 1
2.00400086668522 1
2.1928699442398 1
2.03436043897433 1
1.98850202317697 1
1.81064692780177 1
2.14025870154406 1
2.22548182681649 1
2.0832679252238 1
1.82144843119584 1
1.96415823387345 1
1.77918326181124 1
2.02946139260455 1
1.90905104963481 1
1.98242897387398 1
2.06166475248782 1
1.98218921858954 1
1.96711065061862 1
1.97685080321145 1
1.84310507550198 1
2.0213533860004 1
1.98261351341041 1
1.87565755089625 1
2.03371259887248 1
2.15712273020411 1
2.01178748570933 1
2.00048154405936 1
2.02789682886332 1
2.11013794061987 1
2.06376235023486 1
1.99810053129219 1
2.15395309590485 1
2.06308940321011 1
1.88564228214828 1
1.86638753696745 1
2.11056265424121 1
2.02082116643927 1
1.93241602737886 1
1.87160418094833 1
1.97056265758426 1
2.13532587788481 1
1.89400524799945 1
1.75997966036667 1
1.93921916178531 1
2.06107918715142 1
1.97873775092583 1
1.94162053676449 1
1.88776123093551 1
2.09741580448159 1
2.12712027099025 1
2.01294011108607 1
2.02906176018196 1
2.0367654639759 1
1.84845299950591 1
2.05391784766149 1
1.95250742513515 1
2.07545883642711 1
2.02764453652617 1
1.98050272740292 1
1.90821487876201 1
2.04169237978102 1
2.01617078507425 1
2.13790945020239 1
2.08780162464241 1
1.96048223205323 1
2.10696900240924 1
2.03535281576139 1
1.94061927950457 1
2.06360312644801 1
2.13744698012403 1
1.81380580882404 1
1.75558962066335 0
1.88016257476187 1
2.41238417093128 0
2.07647121835072 1
1.95017412368026 1
1.84829156423078 1
1.87126288597329 1
2.06353885645128 1
2.04560441331796 1
1.89944664976202 1
2.11288897404509 1
1.98602441648976 1
2.08846384930137 1
1.90504868312154 1
2.06072161168961 1
2.05253709197231 1
1.8903692413576 1
1.7663347425707 1
2.04988529964892 1
2.02432322041523 1
1.85606581524048 1
2.10498224123851 1
2.05980006494268 1
1.97379350244631 1
1.96566852549477 1
2.00670912265486 1
1.99348363292853 1
1.95181945272864 1
2.00220882890097 1
2.07431682549315 1
1.95664714260237 1
2.04058213574002 1
2.26633763838335 0
1.92847199095818 1
1.98077972351392 1
2.02331201871532 1
2.04735461311832 1
1.95781200824018 1
1.77238320166902 0
2.07172521020899 1
1.82734387861691 1
1.79834890286035 1
2.07240667004619 1
2.15995147857799 1
1.92518446731655 1
1.99944714162442 1
2.01918620569114 1
1.9206656519997 1
2.00749491234968 1
1.83996529871988 1
1.96546168734319 1
2.04267086226154 1
1.84028986847954 1
2.00911323451461 1
2.11563418191094 1
1.84302202027138 1
1.94309634809154 1
2.1838493914588 1
2.09207456157971 1
2.0648309645688 1
1.89354711942204 1
2.07560271190435 1
1.92510764521492 1
1.92674704468623 1
1.93629891343215 1
2.07304064826592 1
1.97239939216235 1
1.98743597957671 1
2.16180609913651 1
1.97558303765338 1
1.87788866074099 1
1.93198569823641 1
1.91685633438699 1
2.14374680763106 1
2.01114345049478 1
2.01064012803443 1
1.85250283577936 1
2.06815279603906 1
2.00840478502031 1
1.92992653683918 1
2.0535754726202 1
1.60414525187694 0
1.99080619261547 1
1.84301737189786 1
2.09527327890912 1
1.87242725252006 1
1.80263902664771 1
1.98814557878386 1
2.05021102668719 1
1.97170399929672 1
2.07904738131261 1
2.09811060920472 1
1.98326005582844 1
2.16004480552815 1
1.78245201503391 1
2.00942745743249 1
2.03270020487089 1
2.08449294711219 1
2.06659221615399 1
2.13057335881346 1
2.20465118457414 0
2.0179575634196 1
2.09232699865428 1
2.0023573548427 1
2.15569422320278 1
2.02256907854515 1
2.09027177359596 1
1.76342100955757 0
2.15239741583481 1
1.92884072563486 1
1.99129006971952 1
1.99513620375131 1
1.96466411639412 1
2.09825993719017 1
1.97909760976916 1
1.83157028102553 1
2.05291033524046 1
1.86757609425705 1
2.03687616291932 1
1.93071848498079 1
1.9616295905808 1
2.00384730082986 1
1.90922348775849 1
2.00705668186429 1
2.03599992819264 1
2.17443103262839 1
1.9490630910407 1
1.88852680049382 1
2.04610226736302 1
2.04769624396979 1
2.28694246094238 0
2.095868378628 1
1.80572315221721 1
2.18333530069225 1
2.02411948040205 1
1.99794908462609 1
1.80277317089401 1
2.13686696890463 1
1.83110704897089 1
2.15548213931126 1
1.91959049139881 1
2.01701547953496 1
1.71600060616667 1
1.71260684557312 0
2.09738801831893 1
2.30284888949722 0
2.06282300920916 1
1.86011197938275 1
2.16051664197838 1
2.01340227621926 1
2.15301865222357 1
2.12635798511299 1
2.24460206864845 0
1.8404518695188 1
1.82808277583294 1
2.12827296516751 1
1.74535704980799 1
2.17896643428888 1
2.104738578495 1
2.21569847750154 1
2.10793708663963 1
1.95546834996349 1
2.09048673956084 1
1.95019757082858 1
2.03998183351032 1
1.91256581201447 1
2.12107911607182 1
1.98748338885248 1
1.80155241720267 1
1.85136416107568 1
2.34709892695138 0
2.11302800816722 1
2.02370711204109 1
2.06035291385564 1
1.84189931640507 1
2.11466407920235 1
1.90201505789093 1
2.15065092896443 1
1.8053124182427 1
1.99281610142446 1
2.0826450631502 1
2.06970277988809 1
2.18083351408253 1
2.07410261677429 1
1.7958907409193 1
2.13870924312249 1
2.01476548566067 1
1.89860883213678 1
1.98309779873872 1
1.92022919879242 1
1.95950827341692 1
2.09873533622566 1
2.11152923095992 1
1.92130538034157 1
2.0200482629596 1
2.07757892379697 1
2.24401599706995 1
2.03534566629608 1
1.93287396360727 1
1.92280330279765 1
1.915758362265 1
1.97767465870418 1
2.18929867926213 1
1.83733136587779 1
2.29331088375875 1
1.93385434727806 1
1.96263786365842 1
1.94791400801126 1
2.0995271416281 1
2.15245898557057 1
2.30767414181224 0
2.03193375888716 1
2.07384171274403 1
1.94616756290332 1
2.06980827268165 1
1.91245489695738 1
1.64928949543433 0
1.92415370484764 1
1.9348236520462 1
1.96453761083847 1
1.87970976578808 1
1.77562708088443 1
1.97374854267385 1
1.8508793053424 1
1.69796169645805 1
2.09241520773429 1
2.15474466090541 1
1.98894767316858 1
2.0137025832245 1
2.0502822968308 1
2.04912337631449 1
2.17617127622643 1
2.01279000615709 1
1.98149283591562 1
1.788159007898 1
2.06819342079414 1
2.10061545386663 1
1.96654297319369 1
1.94813606366227 1
1.99204288406402 1
1.93960200812943 1
2.10763809501671 1
1.7268804964574 1
2.14062911351113 1
1.96005091427162 1
1.98137370770953 1
1.86431692067528 1
1.98254241786085 1
2.07332679501286 1
1.81621218473581 1
1.77970333637174 1
1.99585009972975 1
1.74416650735803 1
1.96714870422449 1
2.13986584956845 1
1.97391325093776 1
1.97258035834161 1
1.97882566789153 1
1.93377364204148 1
1.80358742454697 1
2.0909764491106 1
2.17747591116564 1
1.97653016277178 1
1.97654447485767 1
1.98497802391514 1
2.3138625443021 0
1.90242571600145 1
2.03231600617565 1
2.12007255165088 1
1.86448643817773 1
1.98190492261741 1
1.88045865459407 1
2.06231453036672 1
2.16722276192793 1
1.98024700591015 1
1.99078191302081 1
1.98050918697792 1
1.92290416432108 1
1.98357174904066 1
2.09830764454619 1
1.95471627442163 1
1.97672404290051 1
2.02884060369973 1
2.13816133428941 1
2.10064235951011 1
1.92200077761288 1
2.07004573092727 1
2.22669362969721 1
1.893791239436 1
1.96166436303773 1
1.97610686545522 1
2.04066235021981 1
2.18978898136292 1
1.95931826506398 1
2.04968852816917 1
1.87777732114988 1
1.97991851696849 1
1.83100805617874 1
2.09352457353374 1
2.0366773603586 1
1.85999026406467 1
2.14273748282271 1
2.07167023394277 1
1.8446330934149 1
2.08051104485708 1
2.14436669257802 1
1.93970062352104 1
1.62450901759338 0
2.09289475660131 1
2.16266669470592 1
2.06986477414133 1
1.96200917702216 1
1.85562949157965 1
1.86320360914532 1
1.91116756041787 1
2.04227769719303 1
1.86880121260507 1
2.29988567880754 0
1.94605760913203 1
2.07946723091291 1
2.08812562508737 1
1.90892002506491 1
1.72601672685629 1
2.14221078894484 1
2.23117065962684 0
2.06183549437207 1
2.1935854420929 1
1.70086361320248 1
1.99721911576423 1
2.05835545221739 1
2.01998917912148 1
1.90792469145313 1
1.94568271406087 1
1.94520679925562 1
2.14112475231829 1
1.9503768900119 1
1.88485835169347 1
2.04245741046749 1
2.04551954270223 1
1.92016822368064 1
2.08914872166069 1
2.09933758207104 1
1.79513394921458 1
2.07901732306953 1
2.13049872759129 1
2.07385536250036 1
1.92322554469848 1
2.08693127522293 1
2.21514921434493 1
2.08054317358093 1
2.10818131906541 1
2.16583652981741 1
2.04181817267074 1
1.91952783775351 1
1.85974700960886 1
2.07026609188015 1
2.02649117369873 1
2.03000369775939 1
1.91695889882638 1
1.93422526169705 1
2.11824509890148 1
1.88790298114817 1
1.84140201876009 1
1.94292698448002 1
1.99789741025214 1
1.99637636814557 1
2.11503787291812 1
1.852923278517 1
1.94807447038403 1
1.93599161658784 1
1.84529143661154 1
1.8522520903028 1
2.10050256619036 1
1.91103015127494 1
2.12675473915278 1
1.80411650090951 1
2.03900941369907 1
2.01764908410853 1
2.08231791323036 1
2.38894410851772 0
2.23704175346585 1
1.98546167164525 1
2.14082911805748 1
1.96449545120137 1
1.98784554997975 1
1.98692829569595 1
2.11319055771739 1
1.87366380704484 1
1.86412772412659 1
1.88432718845523 1
2.00161156350932 1
2.0187967964012 1
2.14084546211858 1
1.93144151198757 1
1.93937393442493 1
2.08238447506948 1
2.02705515877146 1
1.97304872319673 1
2.01216297458388 1
1.72586146388884 0
1.89824027401798 1
1.86674135041934 1
2.20246126592652 1
1.965862349167 1
1.99084809260864 1
1.99731431238376 1
1.94668171667931 1
2.06771137292302 1
1.93458185024136 1
2.03957634866832 1
2.00321433943343 1
1.89312947798581 1
2.13458262752625 1
2.06818571267019 1
2.0523951476922 1
1.94694125783271 1
2.17804943972107 1
2.17589262055621 1
1.97222870577489 1
2.04215207625947 1
2.17759877060392 1
1.99350811885157 1
2.06867362596241 1
2.09246722197984 1
2.17568863006669 1
1.96258001684958 1
2.12164723227106 1
2.02633425269828 1
2.04344315306874 1
2.28564627288862 0
1.9376028703843 1
2.10924857652061 1
1.97537213520866 1
1.93043403538461 1
1.85649658618395 1
2.03736954086427 1
2.05731056092295 1
2.03495516513826 1
1.98989107706975 1
2.06542632866639 1
1.982612763214 1
2.08223427181428 1
2.0774335636615 1
1.96402120475017 1
1.91647247114112 1
1.83718721162356 1
1.97681681119128 1
1.96379600182706 1
2.10652449551537 1
1.9191636268214 1
2.01669046785345 1
2.172648092794 1
1.97399251250221 1
1.9524887252875 1
1.84938174990864 1
2.07379502381305 1
1.78098072456839 1
1.95559072064852 1
2.14312095344787 1
1.9514374993945 1
1.7512074537065 1
2.09913755902189 1
2.19103362595436 1
1.78396820550452 1
1.93881504877953 1
1.74072894130954 1
2.04522325585153 1
2.04542066554251 1
2.13560515631468 1
1.73933445478667 1
2.03813417000817 1
2.06382636582212 1
2.09294410934705 1
1.923463782069 1
2.17954857901839 1
1.942272115987 1
2.12867009897144 1
2.22648229734134 0
2.0489639015619 1
1.9425974769597 1
2.01817373374626 1
2.05265140579127 1
1.75880122240711 1
1.8907957171263 1
2.01093967570833 1
2.19492568493608 1
1.8765032135086 1
1.95032460781693 1
1.93834767347573 1
1.97680284833504 1
2.17407455586038 1
1.97816122396497 1
1.94165079920049 1
2.01580671051133 1
1.99805302055039 1
1.99247893294079 1
1.89696343164268 1
1.97788817688524 1
1.89077505193596 1
2.16744303369456 1
1.89778192421736 1
1.95788758823242 1
2.0485812261423 1
1.95381896300607 1
1.82620987448641 1
2.15523990119416 1
1.99562018515983 1
1.91218338956937 1
2.09472286774951 1
2.13637349567698 1
2.27788035986658 0
2.1180553751034 1
2.12951612843124 1
2.10502691267743 1
2.04390363631972 1
1.95660147237804 1
2.25829641227795 0
2.02248223182988 1
1.99146451091738 1
1.82855171346894 1
1.77226946224663 1
1.84836552587474 1
1.97049061065395 1
1.77238589926222 1
1.92808669172751 1
1.80637092375563 1
2.02761389719539 1
1.93804369085283 1
1.93913081681793 1
2.05283567982903 1
2.05925287229863 1
2.17356554973269 1
2.05195704161508 1
1.84571872741984 1
2.04544225066106 1
1.70524448038799 0
2.20954273674313 1
2.0305646720514 1
1.82333321819518 1
1.95824729193172 1
2.03133695007254 1
2.0199440245966 1
1.97593009366726 1
1.93087100331159 1
2.06145197857162 1
1.93111441614921 1
1.8886301666824 1
1.90461227268358 1
2.02751408755382 1
2.06032965102921 1
2.35179182286061 0
1.87178279599022 1
1.8490153939114 1
2.0077480981401 1
2.0309349632723 1
1.95480090090943 1
2.03084048742912 1
2.20080635473996 1
1.93336560965973 1
2.07066975202965 1
1.97519126906064 1
2.20587525858222 1
2.00410446250814 1
2.01247913605448 1
1.93495403108011 1
1.87158960381127 1
1.89716090003512 1
2.05232765782073 1
1.88313817380246 1
1.69189467427999 0
1.92140619061417 1
2.01263683147417 1
2.13394770263527 1
2.03083895747352 1
2.14303701947142 1
2.08302271408385 1
1.95032275147755 1
1.92363838518504 1
2.07065948725698 1
2.08747710897609 1
1.97285427535437 1
2.04928348524529 1
1.94586854739849 1
1.90832600741093 1
2.05904341439784 1
1.86553042002221 1
2.05916059228765 1
1.83242726356603 1
2.1356883850132 1
2.26390554001568 0
2.27220270182225 0
2.07903831345437 1
2.04840426722637 1
2.04277294178146 1
1.93405793957174 1
1.93128033455562 1
1.87046848973148 1
2.1425883540595 1
2.08465129634275 1
2.28608098067908 0
2.32988314422407 0
2.0379519464946 1
2.08549035602704 1
2.05650183469792 1
1.98443051497561 1
1.91021718166226 1
2.00054278299779 1
1.96982337152795 1
2.21460517030844 1
1.99407600477808 1
2.04674633942409 1
1.91872843400838 1
2.0342076190095 1
1.88892260352786 1
2.04680760922269 1
1.86498702321851 1
1.84205570266892 1
2.12686203170935 1
1.92645246757644 1
2.0412590737733 1
1.78332824535218 1
1.89190584294327 1
2.01128284832653 1
2.12110480122132 1
1.96685862686197 1
2.0155685232985 1
2.04588561445688 1
1.88262299885907 1
2.15177689293267 1
2.09201807836181 1
1.866663345822 1
1.83768956267879 1
2.1641105062843 1
1.95999918954608 1
2.13827063719558 1
1.98081882034031 1
2.00936585136965 1
2.13282913264391 1
2.07873195532822 1
1.89760101934824 1
2.02673144996061 1
1.92789998219183 1
1.94942265663639 1
2.045681263373 1
1.93955460886175 1
1.96581625453622 1
2.00845268549458 1
2.12719752604959 1
1.92879829105333 1
1.78910153867135 1
2.04022035088562 1
2.09164906170255 1
2.20350452051079 1
1.95101577986621 1
2.19368928435923 1
2.0940860615105 1
1.80773467925781 1
2.00509979489042 1
2.033172960646 1
2.15407452561338 1
2.12803366807182 1
2.22604231201461 0
1.73637596362697 0
1.9957060917983 1
2.20701042237751 1
2.1279895869978 1
2.22254494605017 1
2.26500042069717 0
2.09428257707561 1
1.93519460513524 1
1.87732439090705 1
2.15620217773792 1
1.82940397996498 1
2.03401169775512 1
2.05191761191712 1
2.03775194847051 1
1.75184579999822 1
1.96113230218426 1
1.98946519497961 1
2.04075492902784 1
2.24851878289029 1
1.99733797348297 1
1.86797632010528 1
2.00689297186065 1
2.03358671798834 1
1.95206199634429 1
1.9054726335228 1
2.1038223244251 1
2.11426487812293 1
1.8527741222997 1
2.15431538883383 1
2.08117474953757 1
1.90344495517241 1
1.89019551926397 1
1.70462165553441 1
1.9174398299084 1
1.91337554398586 1
1.87409004067746 1
2.23233344624467 1
1.97182936040587 1
2.14159784753249 1
2.04533892012648 1
2.00212430767636 1
1.93137643270434 1
1.93415420776073 1
2.25314607164718 0
1.93850927823846 1
1.96285510827553 1
1.88487956792699 1
2.0664730393693 1
1.92792895062189 1
2.23927940824617 1
1.95120254407711 1
2.17360855523007 1
1.99165042954565 1
2.09132769362031 1
1.8340867732106 1
1.82732981514171 1
1.92111815941792 1
1.89737866573638 1
2.13721636538905 1
2.06234460941712 1
2.232559996683 0
2.04250324012336 1
1.96493489514256 1
2.07302271456449 1
1.83438594121553 1
2.11572519522022 1
1.77741864237832 1
2.05368067879374 1
1.97057862215477 1
2.02996183591374 1
2.10580257444626 1
1.89353424399226 1
2.02272248852474 1
1.74529380618187 0
2.10785524066417 1
2.21282050162041 1
1.9579379875993 1
1.81016626163434 1
1.96680211435699 1
1.97527655182404 1
2.06063193322404 1
1.88297569488796 1
2.16228338056668 1
1.98820917486668 1
2.02006361807956 1
1.84090316320777 1
2.08630844392486 1
2.27276670567867 1
2.09122877153052 1
1.91784469883687 1
2.01092102244936 1
2.35234671169723 0
1.72562146165745 1
1.98014682580242 1
1.94450060209097 1
1.90076353534088 1
1.92127892293932 1
1.88299837019046 1
2.11047376156502 1
1.94599140564179 1
1.86255915270762 1
2.13342519672992 1
2.10138431538416 1
2.08991853967288 1
1.92587650880308 1
1.92754164726257 1
2.04551133700259 1
1.9860128438335 1
1.91326204520652 1
2.11469871813156 1
1.8370780635493 1
2.03398514619033 1
2.11721258101891 1
1.90187156009234 1
2.1455244279069 1
2.12912488450957 1
2.12381697525223 1
1.86932587300146 1
2.06983758186145 1
1.78505209715011 1
2.09752616684308 1
1.86778360377465 1
2.09293443022863 1
1.98819702513781 1
1.85401129646932 1
1.89624739098463 1
1.94104519684947 1
1.87308691737603 1
2.07948880094353 1
2.08714317924819 1
1.94640820299556 1
2.07774162255057 1
1.86106493346457 1
1.97160193720052 1
1.91562800985427 1
2.02485959219467 1
1.84401252660509 1
2.00834721024138 1
2.20316522660941 1
2.11062159568143 1
1.72516382883335 0
2.06928956413657 1
2.0185373266068 1
2.15735275998962 1
2.00078376489684 1
1.94239387996285 1
2.05065641254805 1
1.93443562425789 1
1.99717845302669 1
2.05842588698145 1
2.00298191141656 1
2.06375580268039 1
2.07046307801637 1
2.02576649146715 1
2.04432910292715 1
2.08211361370617 1
1.93246604083726 1
1.89661821013202 1
1.89073292685318 1
1.87274492632342 1
1.93794879476219 1
2.19279084950451 1
1.7501049481029 1
1.78137235416088 1
1.9807951887936 1
2.03263887765813 1
1.84263467506744 1
2.12668735138369 1
2.04101471038241 1
1.96626651639667 1
1.9658809319837 1
1.79411543186185 0
2.03443032823098 1
2.2060381980316 1
1.88379684496914 1
2.01404830779225 1
1.86651995035445 1
1.92518965720223 1
1.91571306787566 1
2.02523331838504 1
1.92251090505411 1
2.16536395239916 1
1.91151508916899 1
1.90811132340468 1
2.07926723244682 1
2.0888333895266 1
1.88433312347667 1
1.96754889608877 1
2.12514033633238 1
1.96658573621333 1
1.91170588802585 1
2.18609712575336 1
2.08567577838926 1
1.83273439566612 1
2.15003585536605 1
1.90691342841043 1
1.99861460903327 1
2.06242748216595 1
1.97948266020854 1
1.86846948902732 1
2.13634929689218 1
1.8734477607393 1
1.80036256167655 1
1.69846580277866 1
2.1927477859448 1
2.07866279595568 1
2.14231786070782 1
1.98955201145511 1
1.92384338584336 1
2.00470017036653 1
2.1579196132229 1
1.90681630035688 1
1.89027897474178 1
2.10886086679335 1
1.8499194594219 1
1.86747713633576 1
1.82586727893041 1
2.15366362697809 1
2.03414805514474 1
2.05293398764166 1
2.10116179135742 1
1.92988834716767 1
1.90719456609491 1
2.11912193700117 1
2.0340739580332 1
1.91282393758868 1
2.25492936715407 1
2.16555658813238 1
1.96305722645298 1
2.03814626998764 1
1.9275918348118 1
1.91978149199389 1
2.13240324434005 1
2.15826710196303 1
2.02653654661635 1
2.11711832418418 1
2.21650951149488 1
1.95957853229589 1
1.87601055844158 1
1.92017557349367 1
2.26113676890869 0
1.91620592282618 1
2.05566103605965 1
1.78436563438863 0
2.04187663337365 1
1.75294410309409 0
2.03389288116284 1
1.86789881208038 1
2.14194114782387 1
1.77993725779647 1
2.088519102229 1
1.99766206723336 1
1.9514661762013 1
1.96478402266731 1
2.16774757536253 1
1.96427853779162 1
2.08805783381428 1
1.91752047423179 1
1.81190235529123 1
1.8443320878143 1
2.10764399378536 1
2.16451795144295 1
2.06682793414893 1
2.03645439860786 1
1.86702542084671 1
1.80802106264671 1
2.06513954618947 1
2.01069571824932 1
1.96749426685391 1
1.83804035058949 1
1.9802903359018 1
2.00194622738353 1
2.05034210083755 1
2.03903835816564 1
1.94692052133579 1
2.02459556116467 1
1.88646388429871 1
1.99032147180546 1
1.98570231279043 1
1.97367770036953 1
1.98324376472402 1
1.82937266741622 1
1.95033073150334 1
1.95068672076282 1
2.20847701490414 1
1.94007558473639 1
1.87318610200986 1
1.94517288953708 1
1.81444277506299 1
2.00430785150846 1
1.89167847541301 1
1.95950035232283 1
2.02455861341901 1
2.06263631331988 1
1.92262322207987 1
1.8225231878136 1
1.93225838171166 1
2.00874057061063 1
2.10140857425983 1
2.11052464594616 1
2.49190567052304 0
1.75979064609361 1
1.97105652093645 1
2.04792122348562 1
2.15150404964304 1
1.89605358717624 1
1.86226920563899 1
2.12981738257126 1
2.0756841378286 1
2.10431035596083 1
2.07650141081724 1
2.13093743481375 1
2.32963982045388 0
2.12226849823965 1
2.15647134982749 1
1.96086636156407 1
1.87374086082437 1
2.02093950193873 1
1.98540375671963 1
2.07196838302341 1
2.06691157632392 1
2.0682875935826 1
1.90793975937163 1
1.99126410119906 1
1.82547267473046 1
2.07926690829383 1
2.38023382028099 0
2.01162970303021 1
1.88640804400347 1
1.9405011549063 1
2.05957400942797 1
1.96425624027143 1
2.06995790940831 1
2.17099498708624 1
2.07787772940039 1
2.14107007117458 1
2.06183480701154 1
1.97006599033873 1
2.16619298880169 1
1.8455215625102 1
2.13298310072842 1
1.85655209877246 1
1.92819630293925 1
2.12377717609978 1
1.93276549967383 1
1.84231001836247 1
2.17500162591745 1
2.01143486815651 1
1.88587044324722 1
2.15808722898751 1
1.93124806177067 1
2.10052984971472 1
1.90399636255311 1
1.99210582344405 1
1.91975539405422 1
2.08114623045787 1
2.05758048943168 1
1.9422206605403 1
2.04701680644769 1
1.92775398020871 1
1.98103072804749 1
1.79657921347183 1
1.75920799800818 1
1.94987479989477 1
2.23413929100862 0
2.06580175712613 1
2.09193153020023 1
2.01324480887615 1
1.93463793974253 1
1.93377496528211 1
1.97005485425311 1
1.93688364047172 1
2.18789186966604 1
1.81544563448563 1
2.03345305626785 1
1.84249751593481 1
1.98125993947254 1
1.91032901940419 1
1.89895547720436 1
1.96468251106667 1
2.02061712392125 1
2.03553972972065 1
1.93147540550535 1
1.84888699924881 1
1.98205986477181 1
1.92539067942415 1
2.00778718459125 1
1.87833762997289 1
1.84891178305295 1
1.99301483265079 1
1.99283176870521 1
2.0946175384305 1
2.05611356260709 1
2.05466257227149 1
1.84311703737422 1
1.94254713207534 1
1.94791063028724 1
2.0461431536151 1
1.94441472612505 1
1.87848201020407 1
1.82650797336075 1
1.94499878948449 1
2.04185405898772 1
2.09766616956177 1
1.93515802976208 1
2.00735057439445 1
1.92906762312456 1
1.73317569801319 0
1.94590162553048 1
2.01820885290884 1
1.87634994738656 1
2.06195453557761 1
1.96302419759985 1
2.05790378591192 1
2.03823492695336 1
2.1106201076888 1
2.07396423847805 1
2.01576635766321 1
2.27124105108146 0
2.00277857287452 1
1.80241035609982 1
1.94929844446569 1
1.97208575089467 1
1.96519627887222 1
2.13676887775515 1
2.04077361965674 1
2.0609107694645 1
2.06972634638179 1
1.94613648522527 1
1.93955149733785 1
1.89065721845998 1
2.06037642991136 1
2.06448424017125 1
2.00766742176505 1
2.22152469304471 1
2.07455395258296 1
2.06671079193438 1
1.85161145428521 1
1.944152474488 1
2.02899648674457 1
1.64466213718235 0
2.03282705698015 1
2.21770515518033 1
2.02924730996871 1
1.99806161824018 1
1.99423749891859 1
2.11688259107243 1
1.96562612397456 1
1.97252188587251 1
2.08935869326733 1
1.91638686855945 1
1.89789325489739 1
1.99339612261301 1
2.14057253073843 1
1.81056752419832 0
1.98230296041299 1
1.85059530705722 1
1.97690272799611 1
2.01864467522278 1
1.83872049608398 1
2.19553899349155 1
2.07182275516902 1
2.11508768759609 1
1.96760568779951 1
1.77657484878316 1
1.9329110408221 1
2.06061465537251 1
1.93804121966857 1
1.74353572801698 1
1.99321158612362 1
2.14783679362829 1
2.09185275851464 1
2.0177199120334 1
1.82924720498376 1
2.09315745573851 1
1.97720072412775 1
2.01359402638243 1
2.01385125655504 1
2.0507428598608 1
2.17818177137921 1
1.95966700686993 1
2.09694469810148 1
1.99087729064533 1
2.06020071069038 1
1.74203273520625 1
2.03058477549457 1
1.89058345806809 1
2.2774561451376 0
1.91218614651628 1
1.76076348103809 1
1.90820181205103 1
2.11140774276721 1
1.85564497308021 1
2.04111257837354 1
2.16503972803495 1
2.13141341905905 1
2.08196714664373 1
1.94708365572075 1
2.14775050571391 1
2.04464686139843 1
1.72635114047032 1
1.96222888756187 1
1.94625224779313 1
2.0365902362635 1
1.9384559549275 1
2.06527638816115 1
2.00467294341156 1
1.96036300782888 1
1.80760238764892 0
2.14055145275609 1
2.05623485689993 1
1.9485526909648 1
2.15112423495469 1
2.20744682481039 0
1.79618972689811 1
1.80613008590358 1
1.97659659699625 1
1.90089688275022 1
2.05312854867326 1
2.06121804045635 1
1.89465984493905 1
1.85045143073429 1
2.05185679734259 1
1.88071002470899 1
2.20749001433183 1
2.00922344305372 1
2.02328302533783 1
2.09243104931027 1
1.80438304918984 1
2.23820338294838 1
2.02928109883703 1
1.95297088295974 1
2.0004494694913 1
2.14145068255441 1
1.95164662758168 1
1.97397621554113 1
1.84097143741348 1
1.71555758325456 0
1.81284786960977 0
2.14948382644906 1
2.16385450823557 1
2.05327775993264 1
2.16806205456106 1
2.18074517067121 1
1.89386447110012 1
2.02011357144736 1
2.022107525944 1
2.13549941491387 1
2.0740628542345 1
2.33893961261544 0
2.03260657379779 1
2.13915856542454 1
1.89794301659615 1
1.78520450213414 1
2.10835032590696 1
1.92016924218555 1
1.96985738838544 1
2.04832678145692 1
1.9812997217994 1
1.93388140712132 1
2.05897297089605 1
2.01290343323763 1
1.97229262029451 1
1.92636027838732 1
2.05125271194204 1
2.11187268649429 1
1.74438324306447 1
2.15803540028632 1
1.92415842456494 1
1.96928811434781 1
1.77295526258255 1
2.05255505490075 1
1.97831557046868 1
2.34137741315969 1
2.00474997851898 1
1.93254467404824 1
2.05224910083771 1
2.12556676215756 1
1.74150022935684 1
1.80593420286002 1
1.79405670867501 1
2.06962404461265 1
1.91507810992628 1
2.00097323290096 1
2.26680040750413 0
1.98547319147005 1
2.24305158729246 1
2.11301096524619 1
2.23107363636202 1
2.00725127827115 1
2.06755582075725 1
1.9736123041515 1
2.08577713228638 1
2.07931153003069 1
2.17813666769331 1
2.07938380065497 1
1.98574155060899 1
2.07009876565804 1
2.19662121449387 1
1.84248627035108 1
2.10023008216117 1
1.93437638311987 1
2.22955244344361 1
2.05406657610902 1
2.08480595207137 1
2.04028851000669 1
1.96532000066166 1
1.91962036130762 1
2.07941731253795 1
1.93308186288658 1
2.04768476934747 1
2.08005039602328 1
1.95004699294798 1
1.92220780052841 1
1.94996094630828 1
2.01270195309506 1
2.3561011742741 0
1.79745730123829 1
2.06166210123633 1
2.1373463224822 1
2.11996274210125 1
1.99879291889016 1
2.01147982187082 1
1.99973068775957 1
2.01641013130962 1
2.03297400622749 1
2.04234000920049 1
2.08139040182131 1
2.02128079506813 1
1.87325511164381 1
2.00672101468969 1
1.7573785587469 0
1.98398162652884 1
2.01236662616005 1
2.06223752381485 1
2.10172367494114 1
1.99997334201275 1
1.94089348293314 1
2.21965103990715 0
1.97780062350027 1
2.13839068862428 1
1.96375874778357 1
1.95301539894404 1
1.83864673664379 1
1.99333656541616 1
2.0104078177889 1
2.01132097314048 1
1.9267221136828 1
1.86717864867516 1
1.92362457644913 1
2.06625315862625 1
1.92922797879935 1
1.97178611575464 1
1.8608941819542 1
2.11946824778178 1
1.98069352869271 1
1.9889018330544 1
1.87952450801267 1
1.79997503106223 1
1.9038288701508 1
1.91306161492116 1
2.07370418029415 1
2.17670554880693 1
2.02067783409595 1
2.12221086225324 1
1.74049871109512 1
2.05301174361189 1
2.10025216158429 1
2.05785060909674 1
1.8978147001355 1
1.91020888054213 1
1.90344354025988 1
2.10171075551355 1
1.88864789457218 1
1.99588875932383 1
2.12719468656038 1
2.12598719247466 1
2.01555541526023 1
1.73493731440053 0
2.1805450292114 1
1.76285359311827 1
1.85663424617673 1
2.02191581578141 1
2.17917909420978 1
1.99124424031211 1
2.09365059980106 1
1.84432875645962 1
1.84698796358797 1
1.92941574232874 1
2.14546066664215 1
1.96394163454972 1
2.05420220409282 1
2.29334223935788 1
2.2140707277612 1
2.11126648410858 1
2.10742359686404 1
1.923781029983 1
2.0166286044186 1
2.08266901556352 1
2.0692421065909 1
1.99269032648167 1
2.07540612018754 1
1.77251676771321 1
1.97682300397447 1
2.01510922548897 1
2.02271572921571 1
1.94106905450066 1
1.80958874122955 1
2.0220391908986 1
2.00498275776585 1
2.13000699485321 1
2.04863442517381 1
1.9192531108202 1
2.15037716510293 1
2.02090663325441 1
1.84129020045497 1
2.10900756741394 1
2.2605453157393 1
2.0493428714159 1
2.00845894386814 1
2.12651996327256 1
2.13158541767829 1
2.23899490892567 0
1.89602371792975 1
2.03608877017662 1
1.80887494558159 1
2.01779591668398 1
2.09380500591787 1
1.97381007918137 1
2.13962843916661 1
1.96336820041402 1
2.29414161296708 0
2.06436715623979 1
2.0951060981428 1
2.00310954080794 1
2.06811976228444 1
1.86974234395831 1
1.9610123668908 1
1.91455933568314 1
2.09962047010387 1
2.04757256553798 1
1.88316339964726 1
1.8387699625139 1
1.93319365492096 1
2.14794644924268 1
2.32103294744427 0
1.87861908623719 1
2.21183637468341 1
1.86260248113187 1
1.91836303703821 1
1.89672420644972 1
1.88820721341634 1
1.81667061270641 1
2.14728899575571 1
2.02422488448574 1
1.83520998748545 1
1.81473053891854 1
1.97695086814899 1
1.81335488806243 1
1.85270494433596 1
2.2533952914304 1
2.25622638125153 0
2.20591157215481 0
2.19679459410216 1
2.13327389165888 1
2.05845052616993 1
2.04248766519543 1
1.93590580671483 1
1.95882728590649 1
1.91552805474452 1
2.16637146479619 1
1.9948980554504 1
2.10659867769472 1
1.98055229011643 1
1.92597134045658 1
1.84739134918986 1
1.98093846070091 1
2.01963677773943 1
2.02691578174537 1
1.79196976477206 1
1.83656079563919 1
1.89166152795459 1
1.9566482680476 1
1.76050417703235 1
1.90245752879887 1
2.07431994703802 1
2.026847250959 1
1.5011183468928 0
1.97770951377791 1
1.93500966489703 1
2.01115645729353 1
1.78251793358028 0
2.02120374909887 1
1.89980814059 1
2.04237279182662 1
1.98305259868302 1
2.17330198797824 1
2.14848276166661 1
1.88697623821373 1
2.04342544319737 1
1.93710541193723 1
1.88187891042094 1
1.74505103335965 1
2.02700320747514 1
2.15569976467065 1
2.03593195080925 1
2.034641647378 1
2.02240170436396 1
1.90351749891877 1
2.01440982833561 1
2.02772715227451 1
2.27182513031016 1
2.03279110484696 1
2.00628434685206 1
1.88100599293585 1
2.11680738745786 1
2.18455723788352 1
1.8887568070296 1
1.99481499714414 1
1.77858413461236 0
1.94364841952416 1
2.03269023357097 1
2.06253281109503 1
2.09146218948408 1
1.97144073156881 1
2.10542816140761 1
2.06777712500348 1
1.94677439407754 1
1.98386076825124 1
1.99966262951072 1
2.22239303972656 1
1.82006178036365 1
2.03246413034183 1
1.89346881101967 1
2.12067376502626 1
1.9058407447204 1
1.98235281404234 1
2.04389147242573 1
1.87607039688239 1
2.01758933046196 1
1.92836004832701 1
1.97920438664907 1
1.94023502986762 1
2.06795219320995 1
1.95416191265475 1
1.92704541951683 1
2.13697574105946 1
1.8134506643148 1
2.0449923427752 1
2.14179220854658 1
2.05754311640173 1
2.06493623989955 1
1.93441929885752 1
2.05646917332508 1
2.07147009794915 1
2.10140427341438 1
2.13090840125357 1
2.00885341989165 1
1.95533124477762 1
1.99789228665066 1
1.54622082423374 0
1.79699321126656 0
1.89301600589571 1
1.93968124576416 1
1.9572279105511 1
1.96199077459904 1
1.89109373203066 1
1.75598759259498 1
1.8960486136855 1
1.85837779450277 1
2.09789260516232 1
2.07956744879421 1
2.1334470765477 1
2.04153735682705 1
1.97061790422682 1
1.87366874144298 1
2.119429498066 1
2.04874559366858 1
2.24735731465128 1
2.08983376480891 1
1.85509616216332 1
2.00305250758644 1
1.9364970215766 1
1.94714482254573 1
2.04151470550766 1
2.14808003125725 1
1.73641782658954 1
2.02051369340051 1
1.78629666547927 1
1.8767247317839 1
1.98731176513779 1
2.08066185730425 1
2.17900939191126 1
1.85874186859836 1
2.05327612480984 1
2.04040241698756 1
1.91441278831845 1
1.97841092543225 1
2.02193841651366 1
1.98545475192579 1
1.91185671726018 1
2.0178988329046 1
1.89504885139464 1
2.20962677612082 1
2.06321632077769 1
1.97389628360265 1
1.99578499488949 1
2.16267971621229 1
2.1729364879584 1
2.07892395283317 1
2.03663638658501 1
2.00798644962128 1
2.08043922465113 1
2.02792581705666 1
1.91549760766766 1
2.0944383895413 1
2.15092894301937 1
1.96592270324134 1
1.66535483628902 0
2.01041903754806 1
1.94298409577318 1
1.89995666437571 1
1.99869215727738 1
2.07745030159985 1
2.01327803006634 1
1.86786789647864 1
1.74712512926259 1
1.80010914112752 1
1.94220933376205 1
2.16761928836769 1
1.93974032954159 1
2.10537786892046 1
2.12011344532677 1
1.91655402262026 1
1.94479148911446 1
1.8697130431614 1
2.17556617295531 1
1.92187329264739 1
2.05484174103014 1
2.04845076050565 1
2.104985073039 1
2.13321353067478 1
2.01964918174098 1
2.1259899575828 1
2.09847157367196 1
1.91660965836488 1
1.97371430611301 1
2.05048640939215 1
1.92507127378217 1
1.91966344308606 1
1.88878869279495 1
2.15273169487073 1
1.95239726723137 1
2.12128127517446 1
2.0774153120811 1
2.0202571618688 1
1.72523627935005 0
2.12149334567866 1
2.0283680729803 1
1.80591484784007 1
1.95498196083343 1
2.02353200157755 1
1.96236742964802 1
2.04438585121777 1
2.00039533208901 1
2.01920714223078 1
1.89530250833222 1
2.06847022979302 1
1.84724578420499 1
2.21330081918957 1
2.07518015349473 1
2.14940753991464 1
1.89508966027465 1
1.94592729438918 1
2.08364589388325 1
2.07457870720699 1
2.00951953040333 1
1.82126858724453 1
2.04122156886558 1
2.13128810956721 1
2.13598327445675 1
2.00375801002034 1
2.14566407873323 1
1.70942582556912 0
1.94485749496228 1
2.06011619671321 1
1.86185542761744 1
2.15012605109827 1
2.14820578874744 1
1.92261121063679 1
2.03200219717319 1
1.98527530154518 1
1.9950358832328 1
1.93139445070713 1
2.03534656853654 1
2.03829301986051 1
1.94995294417963 1
2.122600303566 1
1.91971163961527 1
1.98929436865212 1
1.96414431089622 1
1.93763134098295 1
1.90199477722297 1
1.80358954317079 1
2.05734407378673 1
2.01221077723121 1
1.9696644600555 1
1.87478146129155 1
1.95968405981236 1
2.0521391430189 1
2.11863545637653 1
2.02511559656365 1
1.92403017951348 1
1.70459770621742 1
1.89560633818468 1
1.9354865044108 1
1.96662284137999 1
2.0640405943717 1
1.82040863361432 1
1.81626298074438 1
2.06338452047873 1
1.91968106200223 1
2.07471034594136 1
2.16080588486508 1
1.83830681877463 1
1.9945276660862 1
1.97794296649574 1
1.92889591731472 1
1.98983135760235 1
1.98209957843722 1
2.05846534178694 1
1.75553158634559 1
1.74455162997735 1
2.03656273413146 1
1.97922455510764 1
1.91758250264685 1
2.04356785882167 1
1.81700064296391 1
1.99009129418109 1
2.03820172042462 1
1.95396155299157 1
1.99294336910924 1
1.93461025470256 1
1.98227860434471 1
2.19818045547439 1
1.99429368581959 1
2.19123353195332 1
2.05554137045015 1
2.09482152353455 1
2.19969032577722 1
2.02212618189093 1
2.27036882363389 0
2.10621614157529 1
2.00361306889794 1
1.9814182131978 1
1.88517498818887 1
2.09361506930875 1
2.01964117147935 1
2.19560439060587 1
1.95075907028605 1
1.91109101184775 1
1.93578476360899 1
2.21177733389119 1
2.02719565884826 1
2.00444250431154 1
1.9446833162531 1
1.86544090123057 1
2.05082232359503 1
1.78494931132957 1
1.92061853488588 1
2.01057540869565 1
2.06773561184775 1
1.99878525943182 1
2.07820395516076 1
1.99047161905402 1
1.91916624930578 1
1.96010241476028 1
2.04432584182159 1
1.98612350955172 1
2.07725156988445 1
1.92065781060881 1
2.04759481378696 1
1.99109907053895 1
2.16104309046944 1
1.87614372098046 1
1.9791367549279 1
2.17391659473488 1
2.19524833820487 1
2.17483349302525 1
2.04214845526212 1
2.07703369008666 1
1.93015252833676 1
2.18204305765759 1
2.02242581110739 1
1.88995732553588 1
1.9403768220459 1
1.96887478187437 1
2.25498433887563 0
2.15749551120597 1
1.96216942899435 1
1.95796935297768 1
1.80203215582528 1
1.99120049457043 1
2.20373703857595 0
2.15299412937741 1
1.85463730746916 1
1.88224560168263 1
1.90079739637721 1
1.8959977210885 1
2.09340707524131 1
2.14299988128408 1
1.90714662346737 1
2.12554767093298 1
1.87114378175482 1
2.0966061582477 1
1.83722596887219 1
1.9520645753642 1
2.01186663779314 1
2.103136066217 1
2.11993278341085 1
2.0843741269451 1
1.98803358516405 1
2.01867407050075 1
2.09809722946166 1
2.110179964155 1
1.93546662121617 1
2.06287477243534 1
2.05619749862131 1
2.03462540560954 1
2.19551926822076 1
1.80561790789401 1
2.07350902415261 1
1.79984904829336 1
1.90199651643779 1
1.9873083517319 1
1.99069546029716 1
1.97843483102403 1
2.051912426797 1
1.90297483130709 1
2.01896775237985 1
2.13983706557257 1
2.01217508917755 1
1.8354482684468 1
1.95468589067332 1
1.87554919443579 1
2.05805286348447 1
1.9531592420102 1
2.11447641528888 1
2.1489450248628 1
1.83748113107402 1
1.98594325349199 1
1.94194672684618 1
1.7924110913781 1
1.89547871176786 1
2.02605614729555 1
1.85209836214081 1
2.13845721220124 1
1.7811296663008 1
2.11349986020426 1
2.13470591889075 1
1.89140920056041 1
2.19873539307001 1
1.88015973382204 1
2.20008742007399 1
1.93509026435693 1
1.86728322251353 1
2.00306099559834 1
1.98353725907055 1
1.93888152444204 1
1.85528272743432 1
1.85033452833158 1
2.08029954960155 1
2.06579485149253 1
1.80596429688724 1
1.97720147736331 1
2.23082599130155 1
1.9857005606337 1
2.04297335926137 1
2.073211464153 1
1.76073514116246 0
1.79124835460342 1
1.86452630581766 1
2.10987917302215 1
1.79959736224693 1
1.86095474859401 1
2.02796825847342 1
2.08893977583535 1
1.93429344884534 1
2.15372980049776 1
2.19964993242834 1
1.95550582268215 1
2.17570407423605 1
1.93867520704537 1
1.98245266976055 1
1.99980161140114 1
2.13999577818791 1
1.98552235662079 1
1.9863462341104 1
1.9118749441481 1
2.03700970741174 1
2.12179179026507 1
2.0997649645112 1
1.9048730727626 1
1.83535850526232 1
2.13446986503102 1
1.92386096205283 1
1.89738661997803 1
2.03517672846657 1
2.06150406006308 1
2.02409305912153 1
2.02834423236524 1
2.04647948446263 1
1.91409909296205 1
1.81176537570163 1
2.02647565773701 1
2.10288571806081 1
1.9480372713571 1
1.95165289713121 1
2.01274376557946 1
1.89537236783191 1
1.84919729356177 1
1.88413251780673 1
1.9906415606928 1
1.77937476143232 0
2.19328490783491 1
1.66746009433764 0
2.18862219294643 1
1.84955444601439 1
1.93534028606034 1
1.97814168482425 1
2.08435960888712 1
2.23841322052479 1
2.22522481472917 0
2.17557112465557 1
1.99544676642315 1
1.85500555029395 1
2.03410199049481 1
2.26568050825057 0
1.98779637761131 1
1.87848677851478 1
2.19104860837686 0
1.95316508975513 1
2.02602832130535 1
1.86488404359967 1
2.20598399320469 1
1.96173122899729 1
1.94080803693408 1
2.03957566880126 1
2.10441113598026 1
1.89473811778228 1
2.03042295205438 1
2.01568776313874 1
2.05360320531851 1
2.21456039575568 1
1.97290354153822 1
2.21486570688895 1
2.14423429464571 1
1.91666733999474 1
1.89880891574081 1
1.94612183351005 1
2.06891437149714 1
2.08749940156421 1
1.89796615701301 1
1.97862880881918 1
1.9736605683798 1
1.9157879016633 1
1.9521542371291 1
2.05304145790844 1
1.9834695112419 1
1.9530595127769 1
2.01160190655967 1
1.90465555253862 1
1.88768659786502 1
2.07483465725696 1
1.83197664610839 1
2.08275573765063 1
1.87452439577872 1
1.89633814762941 1
1.74204516769797 1
1.90100904061347 1
1.85986209933098 1
2.08038909251219 1
2.0003360101158 1
2.09386618277792 1
1.90625546224705 1
1.9662842915939 1
2.00494246003928 1
1.90826418189865 1
2.21492707463251 1
2.02253633640478 1
2.17782492465293 1
2.15960479295658 1
1.91877830901753 1
2.09188813793203 1
1.85668397973569 1
2.20700529212785 1
1.75997182642304 0
1.8832801404668 1
1.88732054626739 1
2.00187683985472 1
1.91486990709982 1
1.77106656820959 1
2.0878247736454 1
1.98441510679777 1
2.06618209013824 1
1.82047477174841 1
2.011563229433 1
1.96872577087644 1
2.10455847285967 1
1.89409823294784 1
1.94354656059322 1
1.96910532360884 1
1.85273603953976 1
1.77660281396656 0
2.14199111193667 1
1.84711325577927 1
2.02466895340809 1
2.06292927765861 1
2.18529151681983 1
2.15003758576595 1
1.93288895920748 1
2.1933652049026 1
2.1486154981864 1
2.07210282834932 1
2.14787593430438 1
2.19717968498678 1
2.00791789576428 1
2.09767694258403 1
2.02628085827293 1
1.92922010212475 1
2.15426640229963 1
2.03455053543024 1
1.926502679541 1
2.08817598832946 1
1.92830352212085 1
2.09333628716597 1
2.14431738099704 1
1.77478706889764 1
1.78281662211519 1
1.93802162142551 1
1.93089961808336 1
2.1169292882811 1
1.94990823130216 1
2.01278907920826 1
2.05860028774562 1
2.20356123311102 1
1.89863593040756 1
1.91877693882619 1
1.91508146082097 1
2.02472033639163 1
1.88004406964079 1
1.97550179227012 1
1.91192227550679 1
1.87081498324387 1
2.06987679676793 1
1.86647459789249 1
1.94147944264733 1
1.75816371216079 0
1.89857830999687 1
2.115115769449 1
1.83955696635997 1
1.99310470689728 1
1.99421382922082 1
2.14113640365467 1
2.10992922459779 1
2.00402223805517 1
1.99230682491715 1
2.03264854589771 1
2.02859989476304 1
1.96689283941509 1
2.07322967429575 1
2.14561625430803 1
2.08296987651714 1
1.93172010002491 1
1.95832419226332 1
1.85642757639061 1
2.12204091456873 1
2.0340238011078 1
2.11919855168233 1
1.94590982297937 1
1.9762660479448 1
2.15615974701833 1
2.06653406417328 1
2.14319495638666 1
2.06746296867255 1
1.94735679160566 1
1.9641095574509 1
1.92036001299931 1
1.95176769463747 1
2.05442249639933 1
1.98065259155883 1
2.0919609366817 1
1.92716315121961 1
2.05557089035532 1
1.96897812050495 1
1.93291175953687 1
2.10703482538688 1
1.82264826118909 1
1.95370679697608 1
2.04098182916249 1
1.87336284369623 1
1.95495910554275 1
2.02055993610405 1
1.77511689385054 1
2.10169978159243 1
2.00217465751177 1
1.91403555342181 1
2.09881698037947 1
1.98856374967896 1
1.84593726993474 1
2.00136861042697 1
1.91557567934908 1
1.97012236799925 1
2.1070097087331 1
1.94757279860314 1
1.92512434347335 1
2.11604323655341 1
1.99380955830132 1
2.13767439717868 1
1.90605999331772 1
1.86818364245546 1
1.84443362703989 1
1.76666812354882 1
1.82613394769114 1
1.99545908549329 1
2.17429468054147 1
1.87317952802636 1
2.12357948850064 1
1.62906671745461 0
1.85271033420664 1
2.11936500588573 1
1.97219636225673 1
1.90264968011698 1
1.71942725972528 1
1.92183090221052 1
1.95150113448135 1
2.02812363513019 1
2.08977900250294 1
1.80948186020976 1
1.98419482883875 1
1.92531121336416 1
1.9675903846874 1
2.26121986728334 0
1.7805216861326 1
1.84781729572632 1
1.93328272645442 1
1.86302306635593 1
2.07072810088706 1
1.92607365469793 1
1.95452767854692 1
1.82476990878172 1
1.96804778442117 1
2.0804657277781 1
2.07854917803038 1
2.07164694172465 1
2.19437932801797 1
2.05407255283272 1
1.96990086287993 1
2.01338331410293 1
1.99354261106633 1
1.96398476733131 1
2.23662156535206 1
1.89918669106869 1
1.84122247377099 1
1.86665336844958 1
2.20992942947987 1
1.90492595580894 1
2.06124008958024 1
2.1230881803619 1
1.97862762746767 1
1.94245926117042 1
2.17131644261118 1
2.08412012421427 1
2.08654399376386 1
2.01407087181306 1
1.95456113794276 1
1.98202732844665 1
1.89865096002372 1
1.99580267484744 1
1.99521930280455 1
2.13426954723037 1
2.02572351299096 1
2.11072308702476 1
2.0312909605202 1
1.88513401429761 1
1.95718908108449 1
1.91924106259789 1
1.98134359441301 1
2.18960809555369 1
1.99405613140783 1
2.24040714335226 0
1.97626118709332 1
1.91091210281859 1
1.95147765551618 1
2.06814508110413 1
1.93866310312251 1
2.09537439401112 1
2.05288756241372 1
2.06097957645223 1
2.02163257966239 1
2.10215089030361 1
2.04426427865287 1
2.01383324020725 1
1.94998205287052 1
2.14258365180377 1
2.0820087634698 1
2.02652045775389 1
1.83938696254965 1
1.78183979424891 1
2.04716304937336 1
2.29219072748076 1
1.83893202494996 1
2.16773120590558 1
1.99603088385878 1
1.98727417996595 1
2.22985306333465 0
1.86407272398241 1
1.89209482453097 1
2.00022172163135 1
1.98527476618963 1
1.96276951213059 1
2.03454034090911 1
1.92948638283498 1
1.95269850100428 1
1.95428082760241 1
1.90487900724229 1
2.00773624357965 1
2.02474003538272 1
1.89352597023433 1
2.15088523408615 1
1.88357656822223 1
2.00617811268195 1
1.87921261469547 1
2.09385191794903 1
1.99797876808784 1
1.87178274109723 1
1.77072513165218 0
1.7495835489755 1
1.85662257536407 1
1.86347207625591 1
1.98908121270398 1
1.66960976904801 0
2.2188760842178 1
1.88592581619531 1
2.02222797844573 1
1.93897908535629 1
2.10178095954312 1
2.02265722942017 1
1.73161626893479 0
1.96925526410796 1
2.10301715060893 1
2.01398962980859 1
1.99577010007901 1
2.09003453479657 1
1.91186709001944 1
1.93796773385855 1
2.18562415234814 1
1.99601374932984 1
1.93451797719707 1
1.96685897381015 1
1.93939416397221 1
1.85072455192963 1
1.98681076312244 1
1.98436646357333 1
1.84372320632352 1
2.12266657130131 1
1.9256200094923 1
2.21222328231256 1
1.83325551835664 1
2.00967741502539 1
2.13297167632162 1
1.89978573030044 1
1.97162599629607 1
1.97083448774139 1
1.96456025162094 1
2.07889226947392 1
1.94107940061284 1
2.20474119990856 1
1.90341289070531 1
2.02175979234188 1
2.22011635333425 1
1.99404697901368 1
1.99339867681638 1
2.05339499221669 1
1.97953989542135 1
1.91578966085435 1
1.87569022727268 1
2.0477050641037 1
2.02646937862782 1
2.08499948238243 1
1.88189729823388 1
2.02744041936843 1
1.77293478356682 1
2.01625148003832 1
2.04720159200462 1
1.9869751362266 1
2.02174988040317 1
1.90376468074663 1
1.91108621448335 1
2.0632430081744 1
2.04163692980335 1
1.90684360900937 1
1.82566510743878 1
1.78756285092457 1
1.97782687294335 1
1.94889805607588 1
2.23896789948515 1
2.00702716357243 1
1.93971925081606 1
2.11336888854882 1
2.14694487458629 1
2.02479629988934 1
2.1063632365353 1
1.96050012065284 1
2.06375113870452 1
2.06733376469298 1
2.03264332071339 1
2.07843615935769 1
1.90971764113512 1
1.94858063911041 1
1.89454101638016 1
1.91507585585212 1
1.9401816698068 1
1.65516732068767 0
1.99941957274493 1
1.93285135081768 1
2.02094332101653 1
1.80414479296766 1
1.78283098078448 1
2.04035792671386 1
2.10335984297237 1
1.89407477073963 1
1.93311625665975 1
2.01474817765328 1
2.03392621849034 1
2.04999595258413 1
1.97322755621753 1
1.9767348568909 1
1.91631797975965 1
2.06614677152702 1
1.91802375812187 1
2.26637032599839 1
2.01287180595218 1
1.96882519316092 1
2.06912297696377 1
2.1789684643073 1
1.94204242657362 1
2.0420933082164 1
1.91434024479725 1
2.08913185876715 1
2.14299558880279 1
2.05891726821411 1
2.28451221878516 1
2.03577474685257 1
1.95541319278292 1
1.91620485971519 1
2.08503673092599 1
1.9346193291361 1
2.12075275468441 1
1.91978634584429 1
2.02160787599751 1
2.06996203375952 1
1.80974053513834 1
2.08670691659036 1
2.06415922764971 1
1.95264534867061 1
1.96354665579797 1
2.01276096177464 1
1.88453891937049 1
2.00287119155894 1
1.97111313736859 1
1.85045730142116 1
1.99415070580148 1
2.10883883989824 1
1.99030180793177 1
1.92045065308424 1
2.03878339883753 1
1.95539723245067 1
2.09505841530021 1
1.91339937356863 1
2.11887513811679 1
2.10918933458704 1
2.06163308584513 1
1.82881156242689 1
1.88783679812902 1
2.0348987767546 1
2.12525832895705 1
2.29855940852713 0
1.97570346660995 1
1.87340805331432 1
2.1210108143861 1
2.32207591484908 0
2.1073339091137 1
1.96164994346204 1
1.81877990568033 1
1.92325511706796 1
1.93017425654666 1
1.89062633544384 1
1.99914791581053 1
1.78388243443714 1
2.02275161260816 1
1.8779635980235 1
2.19165032088961 1
1.93131623404823 1
2.07851195029923 1
2.06884855306306 1
1.95223433276591 1
2.14310212465761 1
2.13993867915931 1
1.98934288269369 1
1.82277170067576 1
1.92474099089565 1
2.29510505140049 0
2.017765467549 1
1.92714162101542 1
2.02878925241529 1
2.05234516509691 1
1.86944657642457 1
2.08371300943765 1
2.05998878084657 1
1.96338342535026 1
1.96745906338854 1
2.02103994403509 1
2.14229070461274 1
2.01393770316565 1
2.16195951109221 1
2.02931011987885 1
2.03352092065196 1
2.04603592636618 1
2.07852706117027 1
1.98080518738967 1
1.92546055457408 1
2.08697712972477 1
1.96216780165211 1
2.0420472601071 1
2.05152352561393 1
1.99041690585182 1
1.95688626784948 1
1.93186541384546 1
1.97778252087244 1
2.02529189278052 1
1.84078317634827 1
2.17890481981455 1
1.89910366405298 1
1.98804173786995 1
1.968147262211 1
2.1855246411941 1
2.14389823240755 1
1.94337737297956 1
2.03096154987675 1
1.86497302386294 1
2.08828024247973 1
1.98184101430914 1
1.96643346629363 1
1.91907381701209 1
1.95775421828403 1
2.17159577958951 1
2.08321116017775 1
1.6422895577325 0
2.0270515190091 1
1.95075105636893 1
1.94103763421302 1
1.93669824258108 1
2.40478365018114 0
1.86352363563658 1
1.84657660221521 1
1.94990239414003 1
1.94279024454131 1
2.04627363450798 1
1.95473672201213 1
2.05141722108067 1
1.99039687107482 1
1.96377518388881 1
2.09868374628593 1
1.88548589698106 1
1.95720556706757 1
1.97714391965098 1
1.92747100830228 1
2.07032335557128 1
1.98816644193926 1
2.00788712899753 1
1.99678777862779 1
1.96299004427799 1
1.95988966352823 1
1.7877351147725 1
2.05711361655299 1
1.9552688977234 1
1.85914699551283 1
2.20268308393746 1
1.98716248514497 1
2.13153983010303 1
2.03294003649887 1
1.86434385197023 1
2.2152951632335 1
2.01452593865683 1
1.86786544470392 1
1.78801428082611 1
2.05422060401954 1
1.86535432232982 1
2.00606548510106 1
1.920609503548 1
1.88492811087011 1
1.88957989070473 1
1.87483347657486 1
1.89422809863347 1
1.8585493801585 1
2.12802629947371 1
1.96140669925975 1
1.97695187919801 1
2.09912107144505 1
2.11717722699157 1
1.89125019266522 1
1.83015038688179 1
1.79380193601242 1
1.97514347392109 1
1.90354350101623 1
2.03696630159364 1
1.81045613851628 1
2.23670619871024 1
1.80806228007387 1
1.90783676297268 1
1.95663418591979 1
2.05396169262885 1
2.08391640395497 1
1.97043919891782 1
2.28105858739401 1
1.97324024070611 1
2.0323819038467 1
2.05636965646845 1
2.02992725027789 1
1.96853033620646 1
2.19419556827817 1
1.85819434273871 1
2.10545489266961 1
1.99805885623344 1
1.8156196102125 1
2.05855901739392 1
1.75763715754824 1
2.0357119759558 1
2.01053248231934 1
1.95578205736289 1
1.841041106872 1
1.96333780685999 1
2.04413126999625 1
2.06787565717351 1
2.22116562025395 1
2.01345745786713 1
2.04649002148092 1
1.82896750628774 1
1.85293834876223 1
1.93411504514433 1
1.95207824617219 1
2.04753948086995 1
2.10296350560718 1
2.05911005543493 1
2.02787816160664 1
2.06232092128416 1
2.07088025624453 1
2.1751342089636 1
1.90445821637682 1
2.01825081669263 1
2.00767113221301 1
2.04790953387284 1
2.11027195708582 1
1.94575874447874 1
1.77092523688047 1
1.94805422902741 1
1.98523099548471 1
2.16063343374591 1
1.81525745561202 1
2.00541617225715 1
2.12729805998938 1
2.02081234322081 1
1.97818032179654 1
1.89732670011766 1
2.00665665159601 1
1.95732338595352 1
2.21862642088835 1
2.05507064729473 1
1.99398716359671 1
2.20599077023659 1
1.8887205568542 1
1.8620171260086 1
1.99605133923113 1
2.24534875264828 1
2.03131818906596 1
1.91521352539615 1
1.83093033084898 1
1.74736489729084 1
1.91687818279469 1
2.04658964942384 1
1.90502928727665 1
2.23399342116183 0
2.01100718551446 1
1.96741552358553 1
1.55251910561606 0
2.15255820766529 1
1.9857139443599 1
2.08272363022555 1
1.86161933462752 1
2.03054335645166 1
2.11743261009886 1
2.00887348218185 1
1.76910467870926 0
1.93031219484484 1
2.0341134784676 1
1.84073051627878 1
2.18411168873389 1
1.81086158596392 1
2.22006661494924 1
1.97416120723171 1
2.31888664085343 0
2.09143530971605 1
2.11667295007528 1
1.73276839450213 1
1.78258746413165 1
1.91537237112732 1
2.28765442606697 0
2.07802728536671 1
2.0686856062672 1
1.86008570183259 1
1.96046697665664 1
2.13841060306755 1
1.98803664100092 1
1.98421189039164 1
1.9527251616383 1
1.82331347301603 1
1.91401061099207 1
1.96414579731315 1
2.20096165592183 1
2.05361386772457 1
1.92372890797369 1
1.85504219949659 1
1.90699861550577 1
1.92848882068851 1
1.89440021128438 1
1.85509733067233 1
2.24717306489427 1
1.8749962488936 1
2.10942729438017 1
2.04915381003103 1
2.01110734641111 1
1.8259899104953 1
2.00381841969393 1
2.17376133131163 1
1.91052613035854 1
1.88475646211928 1
1.92480538900864 1
2.09148012808022 1
2.00447304110922 1
2.1592303153495 1
2.01269886245003 1
2.13228112818732 1
1.94985700181701 1
2.24398926448299 0
1.97513422709951 1
1.9922211941601 1
2.13866422556849 1
2.08158383335617 1
1.96671887905732 1
1.82945611289656 1
2.01647204533289 1
2.05876600258941 1
2.08684962890254 1
1.94525672008493 1
1.93046754701778 1
1.92234506992015 1
1.94555191089652 1
2.12186735370337 1
2.10522512748758 1
2.16440177315611 1
2.12142138461054 1
1.92105068903254 1
1.8289765475792 1
1.89139291343936 1
1.89464141657267 1
1.92350457915889 1
1.97817678863537 1
2.00703336720905 1
1.98688475338246 1
1.86108141250999 1
1.91321943128133 1
2.06667622365698 1
1.82901392907892 1
2.01565839277439 1
1.90876241225168 1
2.01225336947859 1
2.04233462201138 1
1.84092821380856 1
1.82922736993647 1
1.89810934930956 1
1.99625071664704 1
2.04328609351322 1
2.1443145567596 1
2.14146624355391 1
1.81349868275166 1
1.73666583191039 1
1.97259186444943 1
1.9522484307919 1
1.91390363620814 1
1.92853971544286 1
1.91208727847876 1
2.02493191293997 1
1.87010891409055 1
1.88684111802878 1
1.98254632556396 1
1.958700999766 1
2.04421337718231 1
2.16825479525426 1
2.0090190643354 1
2.09503163078523 1
1.95249378495109 1
2.00954155469841 1
1.93450051686772 1
1.90180130290737 1
1.86813366731889 1
2.09188782466513 1
2.06865275911322 1
1.94743210223585 1
1.9663463899475 1
2.08030270521716 1
1.92659771947603 1
2.03654207504741 1
2.22226920941593 1
2.22502664638209 1
1.9784459022654 1
2.18107826575251 1
2.30770348882946 0
1.94855082240463 1
1.97154528116745 1
1.79796493956494 1
2.09806555750078 1
2.14571004727139 1
2.21274931438428 1
1.97175829005548 1
2.08491292447859 1
2.05839767261816 1
1.95594223112556 1
1.96672013821985 1
2.05646293844852 1
2.15250051965781 1
1.98411236275161 1
2.01939042462601 1
1.62573451387179 0
1.91524837860217 1
2.05386155721212 1
1.98135157201312 1
1.91594337287503 1
2.0305183581475 1
2.081412827924 1
1.88390207455891 1
1.89438401062599 1
2.11534976866985 1
2.0490940542155 1
1.90513405351509 1
1.93618293655127 1
1.85110775825255 1
2.02177279927665 1
2.04396605127487 1
1.9408685853332 1
2.15469211165893 1
1.95396837922864 1
1.84204621857938 1
1.81355812746131 1
1.88064565307025 1
2.0799690152883 1
1.91304395168024 1
2.2826080553543 1
2.06975755555004 1
1.98104286030507 1
1.90104977122336 1
2.18845311347882 1
2.16272850802627 1
1.93664412985844 1
1.76097971699844 0
1.94894401202601 1
1.94252343275356 1
2.0891704777514 1
1.87572074517141 1
2.109512214482 1
2.04286996001849 1
2.11421964474316 1
1.81307160597222 1
1.98060444221476 1
2.10367311863458 1
1.90322334593329 1
2.03619511775033 1
2.0447884396543 1
1.81782317246607 1
1.76703983450179 1
1.84074529661885 1
2.0889211846584 1
2.01517249726301 1
1.93317564499904 1
2.23390970998664 1
2.00172485648261 1
2.12166814673997 1
2.24545609599475 1
2.12279506643361 1
1.7249454655175 1
1.8571666117086 1
2.14912465601391 1
2.15750036829585 1
2.0615472833439 1
1.9779341542522 1
1.7119600541482 1
2.03506384779363 1
1.80277830307898 1
2.01860187712354 1
2.04458464615997 1
1.83412894511094 1
1.87203755039098 1
2.21801534503124 1
1.91650604277815 1
2.08346827383168 1
1.67658877306589 1
1.79822527882988 1
2.03634489945716 1
1.9475347383664 1
1.97575539455026 1
2.0526597651159 1
2.12297725000494 1
2.01634479148142 1
1.95937238273876 1
1.87050989841698 1
2.10602162175576 1
2.11039534478603 1
2.03402304885221 1
2.01252882885224 1
1.52023681282038 0
1.77567145952383 1
1.88802496630203 1
2.05759530708484 1
1.93362733684999 1
1.96291674291098 1
2.04175387829304 1
2.10098204239694 1
1.94392300929181 1
2.20657454327095 1
1.99296212984303 1
1.90314661506921 1
2.0293806800086 1
2.00050356843801 1
2.068426227713 1
2.16419408182148 1
2.13193465010623 1
2.10954337699828 1
1.99268049658255 1
1.85129594415566 1
1.98993426618171 1
1.83998673890895 1
2.09125789483719 1
2.14186718567729 1
2.03615413988301 1
2.04450268081639 1
2.07260552098681 1
2.15032576436722 1
1.94837027689856 1
2.11209539065871 1
2.08673767095171 1
1.81809597881422 1
2.04175217310518 1
2.02664911187823 1
1.93564214779298 1
2.00779529925604 1
2.05843249629203 1
1.85662912109135 1
1.89959368019369 1
2.15356121529571 1
1.80337746273965 1
2.16752743573683 1
1.93702099442769 1
1.97966593124362 1
2.28363612906776 0
2.18749900071308 1
2.18347954014108 1
1.90786655539712 1
2.25542730193407 0
1.97201360978286 1
2.00228976368714 1
1.90596103995572 1
2.13963179520417 1
2.00703495049354 1
2.00010148394361 1
2.19003795970751 1
2.06994451826889 1
2.32523621798201 0
2.15989328077179 1
1.85891643850317 1
1.98600236633916 1
2.14652283814438 1
2.01943690115931 1
1.91951956671292 1
2.0018097342038 1
1.94473987308232 1
2.07576717795281 1
1.97375848250637 1
2.02630969195849 1
2.01319213967764 1
2.21499902423314 1
2.02566797684467 1
2.07317148777816 1
1.95409705506205 1
2.13054388189367 1
2.18074735475839 1
2.16066117807225 1
2.10467206186481 1
1.98497369855978 1
1.98330726036932 1
2.0085530334691 1
1.85669846669183 1
1.94726854195059 1
2.09193223254415 1
1.99690759407329 1
1.90279119849606 1
2.06658179303329 1
2.00945972326108 1
1.93324358632569 1
1.92403638264113 1
2.00672561657798 1
2.0570468076946 1
2.18740204419518 1
1.82184390371671 1
1.99611875144479 1
2.000327322719 1
2.08605636850365 1
1.94991337425292 1
1.97371338136225 1
2.12961553025741 1
2.05918737408155 1
1.98380807845469 1
1.97461369295448 1
2.25409596467799 0
1.91782121333187 1
2.1313269060589 1
1.79536052358396 1
1.87049130582482 1
2.29045875741722 0
2.03934968508151 1
2.18412135050344 1
1.98592334608024 1
1.79212642251093 1
1.95249181857133 1
1.86697596197189 1
1.98110062021025 1
1.85173033187093 1
2.03551696533093 1
1.95593756372613 1
2.12676739698592 1
2.06031408116799 1
2.00191278769163 1
1.99725317001656 1
2.03841366899046 1
1.95169723135385 1
1.8471927541701 1
2.06049084920215 1
2.00557299603448 1
2.00284808375995 1
2.15408118269716 1
1.87156019115857 1
1.88697161632898 1
2.15094918419195 1
2.12384693445868 1
1.82971741607033 1
1.70539237625318 0
1.95239650118064 1
1.8658739085829 1
1.79562986217961 1
2.00417819940844 1
2.10700234149053 1
2.09100198451933 1
2.40683546296301 0
2.13543134392784 1
1.86934696050671 1
2.04080470566066 1
1.57191380524146 0
2.0208380308302 1
2.07872443485844 1
1.85555500907985 1
1.99064333233265 1
2.03425017353646 1
1.86051820623071 1
1.77953727344461 1
2.11936144396108 1
2.06579753630168 1
1.97703489800843 1
1.99913873505416 1
1.94631679194392 1
1.97563453311793 1
2.15729208215051 1
1.9558924505554 1
1.91329245444139 1
1.93751745575424 1
2.06765982988198 1
1.88730954190484 1
1.80574101364242 1
1.99346078357585 1
2.0783231252947 1
2.109025998333 1
2.1398397234124 1
2.04401113928522 1
2.06101165324129 1
2.0299897326369 1
2.09941672664766 1
2.09693878670868 1
2.26911735096836 1
1.93322065173032 1
2.00826772818545 1
2.08045631956621 1
2.39305316622626 0
2.08634029237318 1
1.77840887969296 1
1.94557896406481 1
1.92029996242497 1
2.02909575156568 1
2.09504788317961 1
1.96406273092501 1
2.07036062086977 1
2.00170057038272 1
1.90723579203653 1
1.91339749405004 1
2.05383913108869 1
2.02021976555448 1
1.92813042615664 1
2.15095796005923 1
2.08056067960509 1
2.12086015666436 1
2.08971386150594 1
2.20826749536513 1
2.06091790691735 1
1.93311327252561 1
2.02568351704674 1
2.01897166694381 1
2.20373553242088 1
2.02737955638298 1
2.3011996675701 0
2.07829284116546 1
1.80535664586247 0
2.01946761880288 1
1.98239949767194 1
1.83777109604104 1
1.93901997753839 1
1.76574001080634 0
2.09921345215557 1
1.99274488868543 1
1.96699745670238 1
1.74586718434442 1
1.80606057835325 1
1.92867011247867 1
2.01417603300349 1
2.12074878011373 1
1.78146394746681 1
1.94263850162266 1
2.31267287272959 0
2.02228239029033 1
1.94222823782782 1
2.0463757697235 1
1.86455362846505 1
2.08494318267328 1
2.129684633158 1
2.19548887177437 1
1.88468761981103 1
2.01192148708531 1
1.82638296552612 1
1.98409674998706 1
2.0589163045666 1
1.97577059519236 1
1.84818478889428 1
1.75191566179424 1
2.30662750761599 0
1.95690164947798 1
1.94572986950127 1
2.0433574172267 1
2.09493121874554 1
2.0962586093096 1
1.98012849858152 1
2.07814227250963 1
2.08460754304638 1
1.9525859063606 1
1.98054937372504 1
2.30127871866426 0
2.08082632672913 1
1.89544952062104 1
2.05448074065285 1
2.07937392588624 1
2.20536732550772 1
2.0073136557488 1
2.03871974075172 1
1.96674515240785 1
1.92108774532187 1
2.10296229525641 1
2.07521732660782 1
1.84744069161583 1
2.00330535369534 1
2.13340475147643 1
1.80221470504717 1
2.02686302504414 1
1.79092955815244 1
2.01729128970953 1
2.00203680370452 1
1.85893099233214 1
1.9806383669704 1
2.03131945763729 1
1.96432873123094 1
2.00242743805196 1
2.01926005324642 1
2.10024855407444 1
1.63900406604924 0
1.90680938956303 1
2.05007041305516 1
1.94411502283419 1
1.92035694897922 1
1.95612942996628 1
2.04632049131594 1
2.11993158013382 1
2.21997159699337 1
1.7376010839978 0
1.77850549326945 1
1.83069848627119 1
2.10225999853469 1
1.87686976218861 1
1.65316772140904 0
2.08371371100806 1
1.98697319022433 1
2.00636784232569 1
1.79027731682095 1
1.81439905520631 1
2.08467200991029 1
1.80837317424884 1
1.98671414829901 1
1.91956725046902 1
1.97678283724076 1
1.8745633556787 1
1.88766527480558 1
2.06730670323465 1
1.88698994121269 1
2.04477081704319 1
1.90885225481023 1
2.15353399361923 1
1.91814637456359 1
1.89970318391034 1
2.0674488209313 1
2.09564343672253 1
2.03146385443621 1
2.05677076046266 1
2.13074555582739 1
1.91136701507739 1
2.0243985001091 1
2.14150363067484 1
1.90302094274748 1
1.94327673604787 1
2.13355089290251 1
2.12568991342019 1
1.85855444634821 1
2.17544499587075 1
1.78817723832007 1
1.87749295931521 1
2.0307124675723 1
1.97875968932931 1
2.0736224516848 1
1.96168807273908 1
1.86081191749084 1
2.05491975173824 1
1.89120047431592 1
1.97317832051234 1
2.02664159602942 1
2.02176376857857 1
2.06705046513697 1
2.02314416302262 1
1.94607423471007 1
1.8974521982534 1
1.99641544615081 1
2.00339526113012 1
1.93988603517839 1
2.07112379903739 1
2.10960828356258 1
1.884457409348 1
2.02200022153241 1
1.87700703116272 1
2.05851098772952 1
2.03280492375329 1
2.10935008505049 1
1.94534090490238 1
2.02341010546858 1
1.95245388379816 1
2.24628484976557 1
2.01318378883884 1
2.03825264679366 1
1.8942745745435 1
2.05033513160241 1
2.01498182700752 1
1.94392455397121 1
1.97045625055737 1
2.05028282725721 1
2.07093428960793 1
2.10165985651121 1
2.00038234391049 1
1.96420659018785 1
2.10318943680163 1
1.83329104246572 1
2.07777724196125 1
2.0075974369824 1
2.13104659601434 1
1.9800563790041 1
1.91481430182507 1
1.87467353341627 1
2.29992220673468 0
1.96252614680059 1
2.1066881921895 1
2.0391975987109 1
1.86904850527673 1
2.08285455314593 1
2.00241660817265 1
2.00312678179873 1
2.06475227557401 1
2.04816284788693 1
1.9556925402955 1
2.06327276579539 1
2.0065521110729 1
1.95262723570127 1
2.02002970072867 1
1.85230262080499 1
1.86345930355146 1
1.8226793387581 1
2.06252862285282 1
1.95822800351327 1
1.87252607102603 1
2.02456975752726 1
2.11537344707098 1
2.00828839451996 1
2.21822333954086 1
2.0817846151096 1
2.14366011950058 1
1.85213225642596 1
2.08786490964461 1
2.23368951387709 0
1.77179001549974 1
1.77368672264465 1
2.11345823077156 1
1.95616680437928 1
2.01704856587458 1
2.05603650465128 1
1.91587854312662 1
1.80616389874805 1
2.0186982558263 1
2.08558642830894 1
2.05632173085008 1
2.02976531269438 1
2.30359753164616 0
2.15440703646876 1
1.97851865898808 1
2.10099308361351 1
1.86832311437689 1
1.96556339073866 1
1.81916617385706 1
1.92101198517065 1
1.93741471602248 1
2.14801590292566 1
2.05054360110451 1
1.7909300607544 1
2.03739466821965 1
2.05159532509049 1
2.22900048234955 0
2.08849003571198 1
1.75661986474382 1
1.81224040688066 0
2.18924995247622 1
1.99175848882732 1
1.90498402267628 1
1.97587688391531 1
1.9629344946856 1
1.88558621511516 1
1.90847361180029 1
1.85107805309473 1
2.15160725320246 1
2.09170470496169 1
1.97685932465074 1
1.84855994671907 1
1.86204705743765 1
1.8361079799887 1
2.03234084097888 1
1.949730537227 1
2.11614305110155 1
1.83753945705071 1
2.08209600218632 1
2.05806562021236 1
1.93074893352681 1
1.98762116052081 1
2.0225342523245 1
1.80659831791348 1
1.87601460904596 1
1.81029599379944 1
1.84945968998645 1
1.90403061077067 1
2.04188318740027 1
2.00055319399417 1
1.99748478011623 1
2.04042141086165 1
2.02521148823485 1
1.86322636307013 1
1.92128033754744 1
1.91948410591484 1
1.85506543001359 1
2.020225310772 1
2.01549508426213 1
2.10362943164606 1
1.91503235344482 1
1.96853371146151 1
2.02998621133576 1
1.82178357101399 1
1.98308349950561 1
1.77210497123986 1
1.82308536626531 1
2.00307103039473 1
2.14232302632395 1
1.9191480813629 1
2.10371333843547 1
2.03075364673357 1
2.09012751168002 1
1.95606022623744 1
2.03480268084759 1
1.83963177089337 1
2.01961110623248 1
2.14894078040334 1
1.89646248931844 1
2.19709774653238 1
2.03601152473383 1
2.07418410528538 1
2.03946883953803 1
1.80762502692675 1
1.98050307914354 1
2.32040249115801 0
1.97827195039247 1
1.92461834356414 1
2.21358091946769 1
2.15372733228246 1
2.03215376099512 1
2.08897339719925 1
1.9408113287709 1
2.09784803486334 1
2.03585579268735 1
2.05901576156892 1
2.01359742047058 1
1.751468770672 0
2.02915245580153 1
1.81020540523661 1
1.87724245569982 1
1.96017137047547 1
2.09804550246651 1
1.82401982816409 1
2.12526011737919 1
2.1108105681688 1
1.87176577309866 1
2.07270353494061 1
1.94098541227665 1
1.91006308855094 1
1.91290543648062 1
2.35738033372181 0
2.04410144711643 1
1.80806297103065 1
2.17430917684623 1
2.02826278730034 1
2.04656949223045 1
2.03075370035949 1
2.17332425517365 1
2.03308440716567 1
1.89040313082355 1
2.09073226262253 1
2.0494219736944 1
1.97316001799114 1
2.04296157143753 1
1.99517969166413 1
2.05417188966495 1
1.8955403809345 1
2.14608704928525 1
2.10777948862146 1
2.11034075321394 1
2.04592957197261 1
1.89586534462226 1
2.09627936624294 1
1.94929609535083 1
2.01531317831199 1
2.08450223334812 1
2.14214554629483 1
2.10175216422649 1
1.93607933615116 1
1.92821221319642 1
1.90037514551133 1
1.84094059475413 1
1.93560494490366 1
1.71097796017832 1
2.05052848421498 1
2.05694421246257 1
1.83202194956583 1
1.83830253558681 1
1.97185937690669 1
1.85667192666775 1
2.08598500292051 1
1.96900981288879 1
2.01977876351955 1
1.89303374276251 1
2.01346165575587 1
2.01871158876013 1
1.88144977381339 1
1.92472288219011 1
1.9841908377922 1
1.89481870316063 1
2.41969225823078 0
1.88895010816107 1
2.01496388908139 1
1.95294438176467 1
1.89923098178116 1
2.09988521687774 1
1.8713216626932 1
1.7951471761956 1
2.22444238823438 0
2.06193027468493 1
1.85776804302403 1
1.96109715118932 1
1.95648150049591 1
2.07688183881647 1
2.15808102932615 1
1.96048448721464 1
2.09018762639666 1
1.87969330858972 1
1.96176254749662 1
1.94730988346536 1
1.77591834126105 1
1.97349191438513 1
1.93638014417388 1
1.86602409127431 1
1.80512424947207 1
2.07108807988143 1
2.15241819947027 1
2.01360712830143 1
2.09914370795964 1
2.15058401008805 1
2.06792723486669 1
1.99630402115874 1
1.96703804212579 1
1.9137214232073 1
2.12627649720376 1
2.05904055522919 1
2.07213950248122 1
1.96298791871843 1
2.02972828683806 1
2.03179040161493 1
2.02457814342098 1
2.10114549153989 1
2.06001857825883 1
1.94903315603884 1
1.86022480570812 1
1.84269596991897 1
1.87302029521928 1
2.08668994118276 1
2.22903013971159 0
1.78976679210888 1
2.03792605733787 1
2.0122665424835 1
2.1480993919265 1
1.96808192149464 1
2.04306669939387 1
1.86288757404327 1
1.87573228891212 1
1.90196015925277 1
1.84469383482725 1
1.82279154602189 1
1.93775607104123 1
2.01078996641139 1
1.71063675344375 0
2.00200492764328 1
2.04785263878199 1
1.8882830454294 1
2.03418430554675 1
2.08437438478629 1
1.97809343396747 1
2.14850154714874 1
1.73439698871882 0
1.95444371061096 1
1.93804104661795 1
1.8896942380235 1
2.09600514989599 1
2.02897885238387 1
2.03420154316258 1
1.99456466099745 1
2.06927599352543 1
2.08703950734029 1
1.9367044609986 1
1.7904278185548 1
2.05922533491352 1
2.00292039280325 1
2.07627339225265 1
1.87781603032567 1
1.88205605157061 1
2.07191972228126 1
1.82382602449716 1
2.18416529260057 1
1.94307577498662 1
2.10221649111222 1
2.0437221096018 1
1.94035113523648 1
1.93101377407846 1
1.95981329305114 1
2.09999952621989 1
2.01921542406436 1
2.20872628740782 1
1.863871594254 1
1.95665670366025 1
2.15057281186723 1
1.91457808931583 1
2.41880493259318 0
1.91380202142095 1
2.17279556763003 1
2.04855964708145 1
2.04009177119682 1
1.98726161234968 1
2.07723573138439 1
2.04972321049811 1
2.10573996805312 1
2.11219096832554 1
1.82480904332375 1
1.94124708440748 1
1.9871867842528 1
2.17447331622814 1
2.17264699077608 1
2.02377415336041 1
2.03645384097264 1
1.88955750841572 1
2.09614993870713 1
1.97116596669289 1
2.00658184671545 1
1.99682623929775 1
1.89217601892263 1
2.1119070094461 1
2.06557973178982 1
1.94611821872198 1
2.20794604447351 1
1.97491077110307 1
2.16779195973322 1
1.85271027249038 1
2.05699718398216 1
2.09730667210287 1
2.03963160211149 1
1.94868668287052 1
1.91633807740734 1
2.18210559146598 1
2.0030081465987 1
2.07099864762708 1
2.17093412274566 1
2.18885026005373 1
1.71834363700031 0
1.81464257492242 1
2.08344948540089 1
1.68907018296684 0
1.96551381618307 1
2.03509766087327 1
1.90273595244955 1
2.18095390198684 1
1.86296949857432 1
1.97234888651447 1
1.76836271293161 1
2.19759205472719 1
1.96270037698816 1
2.04040863483302 1
2.189277370489 1
1.95688380940471 1
2.04986371728727 1
2.09106874721485 1
2.19909275535544 1
1.96804366411125 1
1.85378920019331 1
2.27170743923244 0
1.83421821194712 1
1.98095809310493 1
2.12888502065525 1
2.08856622270625 1
1.93986624927809 1
1.87726760390118 1
1.84790589845926 1
1.99881628775818 1
2.19176884335148 1
1.85494394546551 1
1.77942678138322 1
1.87753520695722 1
1.81404815773062 1
2.04091919228987 1
1.81508449842968 1
2.19420345731712 1
2.10525341089981 1
1.88156707989281 1
1.90919870980504 1
2.12055685021877 1
1.84643849975407 1
1.85222063122283 1
2.01729259010627 1
1.94471903241054 1
2.20211001477194 1
2.16967233285943 1
1.98955008972015 1
1.95448303905237 1
2.05175034292723 1
2.01852581223014 1
1.94486820052613 1
1.7952953952183 1
1.96045587699112 1
2.04628680660869 1
1.89743357944509 1
2.03986148581929 1
2.03126278597276 1
1.82454963737393 1
1.99136258099146 1
1.92836047823486 1
1.97057449668584 1
1.89622976927931 1
2.05986806661568 1
1.95013803597747 1
1.68396073266558 1
1.87182215238726 1
2.12360330202293 1
2.18649849111558 1
2.05285973355976 1
2.0871030870476 1
2.05972623418627 1
2.29395222668189 1
1.87535343768401 1
1.97509990901069 1
2.07606852837744 1
1.8980023657064 1
1.85368932964893 1
2.00796181455402 1
2.00956108160001 1
1.96988454944536 1
2.05047720154635 1
1.80635060967431 1
2.14721464078184 1
2.07877401189715 1
2.30049494356179 0
1.73312039113104 1
1.92464310425424 1
1.91276645111395 1
1.83441228335998 1
1.63877524705944 0
2.05494453665139 1
1.92311454586088 1
2.13357699085183 1
1.97559486973804 1
1.9788374058026 1
1.99894443315567 1
2.10465778870545 1
2.11688953915717 1
2.03547112774305 1
1.93090143843912 1
2.041742648751 1
1.82499650017371 1
1.97468209002845 1
1.90878500027646 1
1.87603375344274 1
1.7993074286609 1
2.04897178976681 1
1.95611752781537 1
1.88194011953393 1
1.62390290275115 0
2.18914801286178 1
1.88618458722834 1
2.05430144743455 1
1.9876351282532 1
1.89569163235325 1
1.87552626803381 1
2.08386419215839 1
1.84183795154512 1
2.04478622109937 1
1.99004812041482 1
2.03404637304666 1
2.21264649175932 1
1.8487674682806 1
2.01783035290695 1
1.98732760491635 1
2.12201463319316 1
2.05311610468004 1
1.94750084980152 1
1.86781284128673 1
1.91915714769152 1
2.29929159206769 0
2.15796357556271 1
1.92460031416666 1
1.88749582107595 1
1.89773614821946 1
1.6761231660671 0
2.12614861210619 1
1.88740650919583 1
1.85306205804826 1
2.06157293377339 1
1.98631481430165 1
2.05035109336342 1
1.94552814374442 1
2.30894932074049 0
1.92529255727431 1
2.03506691381657 1
2.12545172458455 1
2.11909007638805 1
1.68055603304943 0
1.98160585489005 1
2.02924379662226 1
1.9490253186532 1
1.94821868574922 1
1.83973359585992 1
2.19739200839172 1
2.08071733753288 1
1.9495407791151 1
1.87963975533621 1
1.9851599232133 1
2.05338728679262 1
1.91955781184218 1
2.05184849400665 1
1.92987199290874 1
2.22020755048021 1
2.09569534300732 1
2.02876152046608 1
2.07436860766547 1
1.92472523262108 1
1.99373789392921 1
1.93930085025964 1
2.39405505538248 0
1.85219853592182 1
1.88086759643285 1
1.91818131606248 1
2.12810215076038 1
1.95730457095643 1
1.70785648552554 1
1.84961047371505 1
2.09608452917723 1
2.09817886972691 1
2.08147302661339 1
1.94677183456669 1
1.83991048124243 1
1.84985083114084 1
1.89186591029138 1
1.93366516044685 1
1.84824374079776 1
1.88673593371524 1
1.99408620568528 1
2.1711383969009 1
1.84105269490849 1
2.01030785384632 1
2.22070601158127 1
2.02984726037357 1
1.89253972242263 1
2.10387050499894 1
2.16294209387438 1
1.8790642435904 1
2.01229036118742 1
1.95756883258025 1
1.79363866774839 1
1.88926168123013 1
2.06390131884694 1
1.81488707298374 1
2.15319977613672 1
2.03187388006129 1
1.99739376118981 1
2.00076060914004 1
1.7671881040664 1
2.0797503348425 1
2.04744182194675 1
1.91389492726382 1
1.94910543863995 1
2.08952869370011 1
1.74416848202985 1
1.95439947868721 1
2.23894484996884 0
2.06050967414642 1
1.67924508755699 0
2.11297710955989 1
1.9650533741137 1
1.62598955337841 0
2.06842093525165 1
2.0900044956035 1
1.88938259774172 1
2.04133261025135 1
1.94685081390402 1
2.12230265676512 1
1.92422477922206 1
1.93463344512916 1
1.94095602256204 1
2.04011392452588 1
2.12458347236679 1
1.89418278118222 1
2.19618541674847 1
1.82747642257162 1
1.77976551762481 1
2.05835605758213 1
1.69608429484782 0
2.02220879488365 1
1.95329371881369 1
1.96416765651465 1
2.02141592671334 1
2.00885317381669 1
1.95351449920149 1
2.12592974030069 1
2.18207378591702 1
1.97925203653443 1
1.97361191703445 1
2.03242778060195 1
2.01768327442482 1
1.85567830395907 1
1.89463136355862 1
2.05594029190454 1
2.11992651285148 1
1.99622123253461 1
2.07252292145339 1
2.09400754139815 1
2.00906040945364 1
2.11212473980121 1
1.94668246764858 1
2.0187365885095 1
2.01637543143774 1
2.08007747094706 1
1.96732512087587 1
2.03082261454532 1
1.92306872327651 1
2.33600448412952 0
2.11298719449863 1
2.03659529598866 1
1.99666256885827 1
1.68376186526613 1
1.95112105519905 1
2.14550807400071 1
1.91712598405023 1
1.83047615930826 1
1.92246410891497 1
2.15194665481926 1
1.94113637764352 1
1.85997657181785 1
1.90867636421638 1
2.149988734079 1
2.01037882641538 1
1.97506329477455 1
2.15779910474818 1
1.85063596636475 1
2.0263464860712 1
2.17330621121113 1
2.20379168390256 1
2.00360879393569 1
1.73389637554053 1
2.05878468361977 1
1.78191065330564 1
1.98778715786083 1
1.93001226208382 1
2.03006558879827 1
1.99398743041123 1
2.01703373851916 1
2.11985141088545 1
2.05045093497884 1
2.05436030474308 1
1.92526445269022 1
2.13123728768254 1
2.14540793086786 1
2.10322022149961 1
1.95293401549638 1
2.16040675160994 1
2.04111862980161 1
1.73019764070703 0
1.95446494414798 1
1.70452431009576 1
1.95927125987665 1
2.08068518443554 1
2.06558192007168 1
2.17226830880892 1
2.21204454623048 1
1.9680206401472 1
1.93492624279983 1
2.13205192623991 1
1.83285972858382 1
1.93540536323531 1
2.08796057142764 1
2.16303098393323 1
1.95669966085881 1
2.09294021114728 1
1.94861940367377 1
2.01559547208942 1
2.02648772805096 1
2.2195861884122 1
2.27848877877337 0
2.0348499175197 1
2.0028874563664 1
1.94855758710665 1
1.99487243769755 1
1.88706690411052 1
2.13652750047917 1
2.04017019764164 1
1.95483724934645 1
1.83231778687087 1
2.01112496256126 1
1.9237116500505 1
2.05581407448861 1
2.06521296289676 1
1.87569456018612 1
2.23640301234871 1
2.02135342226551 1
2.00719399366896 1
1.93955610654755 1
2.04429503630204 1
1.9606683407307 1
2.00042406989072 1
2.01215118263772 1
1.96539539661696 1
2.11589566003646 1
2.36456071593249 0
1.81995339055486 1
1.90808502310446 1
2.03546536284715 1
1.75935224046361 1
2.06573732735228 1
1.80075018240852 1
2.05839265684893 1
2.02006169208216 1
2.11394864656837 1
2.03826632801465 1
1.93656532809374 1
1.98863339007018 1
1.92449522806438 1
2.00250109187014 1
2.08917278738265 1
1.92644461039219 1
1.98657420417643 1
1.97539593942443 1
2.11842561686128 1
2.01237421343687 1
1.82941602771577 1
1.80997716284471 1
2.05954218946945 1
1.95393881980553 1
2.02626866920569 1
1.9196002409514 1
1.97456015318931 1
1.97880377280737 1
2.12135975210223 1
2.18381540557363 1
1.82296430056473 1
2.20570845256594 1
2.03856636898804 1
1.98423141836694 1
2.01813823865801 1
1.8869660901482 1
2.18381886065696 1
1.91013050940733 1
2.16059879712003 1
2.06645996945742 1
1.94614737581793 1
1.88084152922483 1
2.00778406809452 1
2.00414480113008 1
1.94696725194247 1
1.8804129384435 1
2.11544245601212 1
1.99801495110982 1
2.03388519034784 1
1.93864502306566 1
2.03058626493402 1
2.09121538319396 1
2.20257688061425 1
2.08486190719204 1
2.18568473821128 1
1.984338578644 1
1.71318425352377 1
1.85463053796164 1
1.91776770504857 1
2.19903105869299 1
1.89824983057235 1
2.16136145918009 1
2.11503482990732 1
1.95116606765656 1
2.06650107359789 1
1.92938629158099 1
2.03017662726265 1
2.04223903559043 1
2.0192997723919 1
1.97295545231315 1
2.12831613539664 1
1.99951640446279 1
2.0331950588114 1
2.08468918938776 1
1.89720219653275 1
1.97745913864562 1
2.099021998335 1
2.01635853644699 1
2.06536742514432 1
1.95362519514201 1
1.89227897593266 1
1.98559121242307 1
1.93016847679806 1
1.81327313153587 1
1.96076926977925 1
1.87975585072253 1
1.89739281109028 1
1.89734534562718 1
2.15939330041016 1
1.86257825411135 1
1.83612075775744 1
2.00138300287396 1
1.91007336610822 1
2.02220398742024 1
1.99002413628133 1
1.95057714355792 1
1.9083338148883 1
1.96095921770266 1
2.27014512201448 0
1.97004910906842 1
2.06359878263667 1
1.98956684990999 1
1.92278620396191 1
2.02593368418083 1
2.02015648421623 1
2.0685387128069 1
1.83301872958987 1
1.94608002843438 1
1.93850667048352 1
2.08272083855038 1
2.06589926840727 1
2.16332926210769 1
2.11160185003345 1
1.94423964579364 1
1.98550849975832 1
1.9290613372619 1
1.99843177393262 1
2.11359714416904 1
2.28524649043542 1
2.13435865579397 1
2.01078431793033 1
2.01507162617367 1
1.96478146350577 1
1.92000133418165 1
1.97904555754936 1
2.09804458278108 1
2.14714569884286 1
1.88372567166375 1
1.94680606317754 1
2.10612491148162 1
2.00231182470639 1
1.86302311547199 1
1.85667058298017 1
1.89251740930857 1
1.99027567647837 1
2.05979107857776 1
2.08345552479929 1
2.07806731860635 1
2.00105997065377 1
1.94973095847688 1
2.19238625341001 1
1.91732220344366 1
2.09350910402032 1
1.87899960195381 1
1.91709306583045 1
1.9035244471535 1
1.99172358896826 1
2.08082661712765 1
1.81861413748566 1
2.093232820675 1
2.04747657754481 1
1.97740325227536 1
2.08275212247813 1
1.94048550832791 1
2.38326200051903 0
1.9194400529978 1
2.17421175411017 1
1.79584845907467 1
1.86119723998853 1
1.93599394401873 1
2.10327552456055 1
2.10089874706709 1
1.94614439803548 1
1.81711817558025 1
2.0111158274496 1
2.07699985304958 1
2.01519690461938 1
1.92391107539401 1
1.96324708987901 1
2.09519691066191 1
2.13220798129642 1
2.09433281304776 1
1.99825740701698 1
1.96271974443212 1
2.10918138868307 1
2.05263811382041 1
2.07820214571977 1
2.15928900066994 1
1.94102233183464 1
2.08731345491808 1
1.95248392750647 1
2.02480392118751 1
2.03497066689662 1
1.966488372012 1
1.90844961505128 1
1.93579325230851 1
2.00297145632485 1
2.03301678894657 1
2.00432878358291 1
1.91113913390301 1
2.06110795585695 1
1.99823560496828 1
1.90136342030257 1
1.67722176494973 0
1.90106140744409 1
2.08326332420196 1
2.05318209807234 1
2.01070476840191 1
2.01270684150868 1
2.01880424712035 1
2.10481838915535 1
2.04437824181842 1
2.01422982897091 1
1.89478377482875 1
1.91240319806429 1
2.08809727891411 1
1.83538763527238 1
2.02043945418886 1
1.79094385067523 1
2.02234770684282 1
2.15633995742157 1
1.99323305793345 1
1.96609976430386 1
1.94421004201161 1
1.9582931927442 1
1.96248614455495 1
1.97705001887489 1
1.90916254495877 1
2.03602748365445 1
1.89022120286801 1
1.74324717974621 1
2.08915728549924 1
1.82348538597634 1
2.00806749771676 1
1.92755721093912 1
1.89636906225955 1
1.99071383625211 1
1.89256546020889 1
2.01468947658855 1
1.73726802110207 1
2.06553410077898 1
1.83190847916637 1
2.05246454583812 1
1.94529949766804 1
2.27645729541681 0
1.930320643634 1
1.83265996472083 1
1.9723956269472 1
1.83005156636772 1
2.22146956957755 1
2.10811902828489 1
1.95848991576331 1
2.01947650533699 1
1.99029781068437 1
2.20775742744016 1
2.11119802210546 1
2.0407283452463 1
2.00461776863546 1
1.73395201703728 0
2.02948720865188 1
2.09567173306827 1
1.8126760693192 1
1.95341750698135 1
1.90831017226166 1
1.9098177829043 1
1.90042185134528 1
2.06205913796866 1
1.9361261014977 1
1.73217391885883 0
1.79252558969812 1
1.87983912082998 1
1.89590953462851 1
2.13622715352028 1
2.08179991679127 1
2.27462533774356 0
1.8970940927836 1
1.87714984664308 1
1.95330696438548 1
2.06757278553985 1
2.02047748082662 1
2.01282737315065 1
2.29056874657081 1
2.05699750131221 1
2.07888650762097 1
2.18003808587417 1
1.91338318097132 1
2.00041790799647 1
2.1304640345398 1
1.82887375382008 1
1.96133778949022 1
1.91095379658147 1
1.83997502346424 1
2.13270618719648 1
2.20392527266993 1
2.24851526923082 1
2.00775628130254 1
2.01655954666465 1
1.93931502466718 1
1.99990625566693 1
1.9352637553893 1
2.29538062488374 0
1.93290653089038 1
2.03353928596644 1
1.9186803766385 1
1.96785969996277 1
1.91498901799479 1
1.92491674120545 1
1.96377192772822 1
2.28031370386278 0
1.94574995645082 1
2.06406648068259 1
2.13072619368326 1
1.84899436039749 1
2.00801178205819 1
2.00895794726474 1
2.03201580407247 1
2.12470779405649 1
1.8255023588239 1
2.07643022114919 1
2.05366040636158 1
2.09075902192043 1
1.95679914077732 1
1.92375421540483 1
2.08006860011072 1
1.98109991259246 1
1.76024651999733 1
1.95040637929744 1
2.01770974651933 1
2.05474330108873 1
1.98812296664198 1
2.28269184213819 0
2.12442024898787 1
1.80515559918861 1
2.01172317512824 1
1.96777685824182 1
2.05804752723057 1
2.0882535034645 1
2.21246741574076 1
2.31648886364938 0
1.99010560335631 1
2.27722958984622 1
2.07600905032659 1
1.88403407459651 1
2.11741299789623 1
1.79902464014214 1
2.10288163586594 1
2.02525613285246 1
2.18018340513308 1
1.9018502667391 1
1.6972497680649 1
1.93165803057297 1
2.08469236550245 1
1.92747013010737 1
1.8151348116539 1
1.76001177094957 1
1.83281939889867 1
2.01204440401316 1
1.98354567232534 1
1.81469897786956 1
1.93720711194371 1
1.98241241840016 1
1.94315544137322 1
2.03433820398517 1
2.0974533109375 1
1.92329501379479 1
2.09961791344201 1
1.97352485307449 1
1.80981618041099 1
2.13822942420574 1
1.8899949078118 1
2.21578599874457 1
2.01913815706979 1
2.05339181418681 1
2.16774195303826 1
1.94669499838566 1
1.65700776366511 1
1.85176795612277 1
2.07413102049574 1
1.91294661856315 1
2.20857387968083 1
2.00438375052563 1
2.1353917044973 1
1.94465898953304 1
2.07476698052259 1
2.12670563049739 1
1.87517627856996 1
1.87363517127645 1
1.95901938970269 1
2.17587361181402 1
1.99731952342462 1
1.96275716305641 1
1.98069070055771 1
2.2737219713157 0
1.94857499280768 1
1.90862975829153 1
2.13354561521191 1
1.92641541380183 1
2.03671447590738 1
1.82705546614444 0
2.09846831383404 1
1.92623065834721 1
1.97276223355165 1
2.00587580637283 1
2.04553782994993 1
2.03987545242767 1
1.87286889726 1
2.16812549240987 1
1.93057168556304 1
2.02038611190228 1
1.82439851480569 1
2.0790075899883 1
2.25549415104626 0
1.91998189844938 1
2.15070818949013 1
1.91320876130725 1
2.04108831428438 1
2.2746697146948 0
1.98190170643402 1
1.9770807785857 1
2.0079168115196 1
1.77512612504446 1
1.91045961896419 1
1.98134029041289 1
1.98900563056945 1
1.798278207839 1
1.89165170420984 1
2.00396750337546 1
1.93864448690574 1
1.77258207787998 0
2.15617786973596 1
1.95245862917512 1
1.77814804808203 1
2.0639263083841 1
2.14041050068873 1
1.74908827036867 1
2.02275918905366 1
1.98401455545905 1
2.12043710753051 1
2.28752175636232 0
2.08003005003537 1
1.99411514532964 1
2.08338647103181 1
1.96910697291186 1
2.08890582681928 1
2.20831277990384 1
2.01910465422397 1
2.12780577108289 1
2.06189363774214 1
2.01919522582689 1
2.09876962737014 1
2.03807563123133 1
1.85172388732274 1
1.96668786058814 1
2.18172411222257 1
2.1488054520385 1
2.03801295071926 1
2.03359128790232 1
1.97898614948865 1
2.019486075362 1
2.16459965250085 1
2.10932652176325 1
1.70131064472062 0
2.01335448706068 1
1.9214321498457 1
1.96615653026473 1
2.03273158903099 1
1.85766165168875 1
1.88498311224152 1
1.98412061489201 1
2.14310439216263 1
2.01220609087989 1
1.96036710343822 1
2.07847551359179 1
2.02480238159052 1
2.08458553996463 1
1.94707640559836 1
2.17903571997607 1
1.85049733459945 1
1.88701729958653 1
2.153361746417 1
1.95921347678695 1
1.83191781106835 1
2.02579840106783 1
2.13455550707826 1
1.88777630275117 1
1.85149999692103 1
1.87224674263914 1
2.01081258785127 1
2.12896877869226 1
1.94531650399436 1
1.96003587934597 1
1.95550750808708 1
1.82009625798715 1
1.93634645905994 1
2.17517235233659 1
1.86957643558918 1
2.01990611171507 1
1.99462163303559 1
1.93056247476742 1
2.18069757914337 1
1.94192246119371 1
2.21364632595524 1
2.02282263697094 1
2.26246817571695 0
1.74787099133528 0
2.01356810955393 1
2.03020246185198 1
1.88794521900315 1
2.10938172782037 1
1.85289741415694 1
1.86475539092937 1
1.86355533277005 1
2.0616636258285 1
2.28631635645123 1
2.05566551465978 1
2.12931169468645 1
1.89389795946694 1
1.79324660550727 1
2.08111682791717 1
1.84543880631853 1
2.01259625086549 1
2.00744188485867 1
2.06633224609315 1
1.84754624267345 1
2.08607763359151 1
1.94180441042494 1
1.94213126510286 1
2.04363248751185 1
2.04639182004617 1
2.05765935515035 1
2.11581588419712 1
2.0325774700426 1
2.11317037296652 1
1.93192921711142 1
1.88507579343363 1
2.18471869639199 1
1.83364101251025 1
2.00941675431601 1
2.08412887053412 1
1.91103181519686 1
2.14182141297575 1
2.18149612859754 1
1.92046712339661 1
1.9871735175332 1
2.09069003297031 1
2.17603413238375 1
1.95140636671214 1
2.06743980517971 1
2.23170615934755 0
2.10702494646339 1
2.11215406258333 1
1.99023248474773 1
2.03641611986379 1
1.89536629034734 1
1.89000456407087 1
1.84313653953216 1
1.89990462458641 1
1.95461283547372 1
2.12328004522232 1
2.07747984022296 1
1.88123200696766 1
1.88557727814261 1
2.08857557473552 1
1.94809336828772 1
2.06455708473198 1
2.16256345407453 1
2.05770748384329 1
1.98492650467777 1
1.96316449184029 1
1.88462049036801 1
2.23056651564538 1
2.19452032576108 1
2.18215223681713 1
2.39640509601083 0
2.21185260380772 1
2.06461380149315 1
1.92686347390914 1
1.88374695502346 1
1.79191678936245 1
1.98343521457052 1
2.0339707857858 1
2.16022760545287 1
1.82652550759654 1
2.08422429105324 1
1.98911476985246 1
2.0553249543952 1
2.02541312281616 1
1.88645344577226 1
1.97144765323543 1
2.27462430319752 0
2.04197508048523 1
2.04251248558473 1
1.91125780838468 1
1.88378424043889 1
2.18319663225005 1
1.76145856083666 1
2.0252823993171 1
1.93107341824507 1
2.12233369142986 1
2.20574993981321 1
2.1180049621273 1
1.95571130540604 1
2.28793885331169 1
1.8833435216095 1
1.97160067532378 1
2.03905769529292 1
2.00843552368072 1
2.03112754802677 1
1.94047033318811 1
2.07741277095597 1
1.90969358699326 1
2.21398907924402 1
1.85160056964764 1
1.73214778621312 1
1.94286330426117 1
1.67454009546663 0
2.00402378013959 1
2.01128289224344 1
2.07316908997381 1
1.93128201364007 1
1.97252624724788 1
2.11468367211987 1
2.06801793844989 1
1.88325572781132 1
2.14675590262449 1
2.13083117833318 1
2.12868414720737 1
2.19075834796359 1
2.01200602195312 1
2.0321354340563 1
1.8644862171678 1
1.98426353561796 1
1.93152137825814 1
2.0369570512151 1
2.02801741123915 1
2.15986224078095 1
2.02312136619109 1
1.91982890911907 1
2.09178414067796 1
1.90073465129335 1
2.16149478068996 1
2.08908984412157 1
1.97608500620701 1
1.83116771057085 1
1.99847897976743 1
2.06582981619784 1
1.92068514378606 1
2.08010488653509 1
1.97588657497551 1
1.93916628943563 1
1.7443154472835 1
1.90064260706561 1
2.0404973692943 1
1.8681219286289 1
1.84816302265013 1
2.1282641493106 1
1.87908135953306 1
1.90166786050406 1
2.02885998275168 1
1.90433043614891 1
2.16057969192403 1
1.96563530303694 1
1.77634134746486 1
2.07218899037705 1
1.92610233383773 1
2.02887248484085 1
1.84759816616576 1
1.89269429677175 1
1.93877587418606 1
2.16131163927969 1
1.98196824053639 1
2.03710384597128 1
1.81987402886539 1
1.83579987242525 1
1.90192437745334 1
2.09078261037252 1
1.86944464708435 1
1.99630314173766 1
1.90682438233996 1
2.0369012338432 1
2.18873431397177 1
1.90566181037556 1
2.11968294113059 1
2.02393223181314 1
1.79135025439542 1
2.13389585957409 1
1.80299716306042 1
2.10781089523359 1
2.41575277532899 0
1.97388102359653 1
2.01367442930292 1
1.80120422467425 1
2.07692376115753 1
2.01042576189144 1
2.07002623947197 1
1.87024075275955 1
1.98288133949732 1
2.1692683599856 1
1.87711812163826 1
2.01510238010704 1
1.92734791930832 1
1.76353062034783 1
2.03411187166582 1
1.99556810017332 1
1.85023603586151 1
1.83607284102829 1
2.23670833271005 1
2.08557568318523 1
2.07745641248659 1
1.93799014865272 1
1.8285720885348 1
1.93687190163661 1
2.0185624913547 1
1.92095424751938 1
1.93653944388473 1
1.9194030875178 1
1.95835275029731 1
1.84194001732945 1
1.95718864592886 1
1.74979238664001 0
2.01783647122387 1
1.99281155679084 1
1.83498646679322 1
2.00096310213931 1
1.98479397966029 1
2.00250950234249 1
1.88401808676435 1
2.1437792263516 1
2.02198187109542 1
1.84846694529351 1
1.80739787750091 1
1.84392987415696 1
1.91114380792135 1
2.2216337355855 0
2.27202927270739 1
2.06886930564077 1
1.89809282869391 1
1.916574466092 1
1.96456962420047 1
2.02930384700453 1
1.94636569024546 1
2.05089273796926 1
1.98738245915573 1
1.92325161716619 1
1.97156266572799 1
1.86041117837306 1
2.18870419819592 1
1.99019813857338 1
2.10154305483168 1
2.02466485433858 1
2.12266239583191 1
1.95206423345474 1
1.99735995296023 1
2.05017855808446 1
2.06321726054987 1
1.97738268330681 1
2.12276849643834 1
1.88446438471694 1
2.24929503082485 1
1.9754770026917 1
1.76010432383782 1
1.97883680589876 1
1.8539038022754 1
1.99321751565183 1
1.82450307918417 1
2.12618480433214 1
1.86224499562106 1
1.84732521298546 1
2.2488093891877 0
1.9216376070466 1
1.93886660658031 1
1.92909938496663 1
2.10044624579746 1
2.01631846613311 1
2.03658006632186 1
2.07137828392501 1
1.89552397828696 1
2.15415501102683 1
2.05355927392697 1
2.06883732723852 1
1.9122332337135 1
1.96879101285015 1
2.17315026460657 1
2.01110170625182 1
2.11584271737866 1
2.16815125813994 1
1.92629416643911 1
1.69780966723104 0
1.99063695745769 1
2.06927535585696 1
2.03658228355296 1
1.91500154968548 1
2.03458252913985 1
1.85025157893151 1
1.86524613859819 1
2.04032560440623 1
2.07888687741938 1
1.90933543017227 1
2.08047020722492 1
2.09028762218004 1
2.11115448845965 1
1.88378816140996 1
2.00970799382783 1
1.97386858031868 1
1.87012856021893 1
2.186719929304 1
2.0747406920767 1
1.9400057274571 1
1.98933566126988 1
1.77172481671428 1
1.89798362079446 1
2.03159492623731 1
2.05629713671471 1
2.00175651345947 1
2.03436702935033 1
1.89660687595312 1
1.9739237141245 1
1.93377055334205 1
1.98267168975374 1
1.98006335641018 1
2.11431799401832 1
1.82702262418778 1
1.84497837786773 1
1.89926716298877 1
2.14620579599596 1
1.91454755204776 1
2.16338573687293 1
2.02586284767922 1
1.73152241173698 1
2.1538816541715 1
2.17127677078801 1
2.10745996577735 1
2.24348525974407 1
2.09457416623945 1
1.82872401618334 1
1.99937748457189 1
2.02014994071207 1
2.02957835646094 1
1.93882691987908 1
2.01425877680003 1
1.7304399066465 0
2.05743354862227 1
1.88696807613827 1
2.08591200449114 1
1.9359114243351 1
1.87981090042393 1
1.94074088424839 1
1.96108701608562 1
1.77686874823964 0
2.05507684759009 1
2.01191659011916 1
2.10262276021383 1
2.06319666407285 1
1.87356391013904 1
1.86759914363704 1
2.06229304409361 1
2.02299952815257 1
1.90621700575426 1
2.08278722705554 1
2.03291705197958 1
2.0591548635021 1
1.96918011249203 1
1.97159166368642 1
2.03396458368726 1
2.03122098630387 1
2.08701553077287 1
1.98743962562989 1
2.07543358303949 1
1.79466762662982 1
2.10965424360243 1
2.0445707895783 1
1.95317835579601 1
2.11944998167396 1
2.00104441782507 1
2.16575294323358 1
2.09022460030995 1
2.05692080278136 1
1.73618704276016 0
1.98178454737964 1
2.01031798991102 1
2.00892445975479 1
2.09669454422393 1
2.11187569461836 1
2.00046815558283 1
2.14526493465617 1
1.98498055547472 1
1.98270134949044 1
1.86036647371928 1
1.85714483550091 1
2.10836831239898 1
1.96535397717365 1
2.1353052433188 1
1.89915673579692 1
2.22743654402636 1
1.78276428122236 0
2.02061193572314 1
2.07275034739106 1
2.0566769703507 1
2.09364111771095 1
2.0093062789785 1
1.92639241864175 1
2.07398270477661 1
1.99144367841356 1
2.10550489408791 1
2.04862057308434 1
2.06704796605732 1
2.03608815718366 1
2.01941913611812 1
1.90490222392316 1
1.82158527444655 1
1.95624571994177 1
2.05748836083745 1
1.98230450215813 1
1.95668916918528 1
2.1817370184178 1
2.12708027845323 1
2.29474053261592 1
1.91941381552594 1
1.93971519219494 1
2.07600239475875 1
2.11930459554132 1
2.05887186862711 1
2.25606247662589 1
1.98105625404258 1
1.71927334457392 1
1.77843703607923 1
2.06319906962992 1
1.98426511202312 1
1.93128982507188 1
1.7747364696363 1
1.93756949907188 1
1.94011477632446 1
1.89793244018111 1
1.93749524015818 1
2.05979233611074 1
2.0017199896956 1
2.02816696460015 1
1.85002400814194 1
1.93401158702334 1
1.92635603335124 1
1.84800017030303 1
1.9398510964176 1
2.11655652203808 1
2.02967255176393 1
1.85618860441261 1
2.04183176910346 1
1.8082896955447 1
2.05920265743775 1
2.13658051300637 1
1.93174563420517 1
2.04726480868037 1
1.99006123271918 1
1.77656326164657 0
1.88946229561011 1
2.05291166137131 1
1.98854074501861 1
2.02780393650921 1
1.79056690273171 1
2.07343670249272 1
2.06390721075851 1
1.96321187571586 1
2.09449271016969 1
2.14617856398303 1
1.97081738260901 1
1.98375492836119 1
2.15502578923537 1
1.8120705386205 1
1.8987872657021 1
2.24218737802418 0
1.89227607298565 1
2.1308811013988 1
1.92087703396456 1
1.95034212623147 1
1.85526316667365 1
2.0775879052014 1
2.18213329475799 1
1.99491287727723 1
1.79294567299582 1
2.08249554308658 1
1.95130884083089 1
1.86260056671487 1
1.83259216667485 1
1.94953740765826 1
2.10016448195766 1
2.03962815091883 1
1.89590058166163 1
2.08348435221152 1
1.98471553873109 1
2.07707197974561 1
1.86564803418225 1
1.83672549674864 1
1.95614376059667 1
1.89133129235969 1
1.99892818688591 1
2.09265613478902 1
1.98144256214309 1
1.88241777584124 1
2.0908485856784 1
1.67824733739705 0
2.0160207253459 1
1.86704121415199 1
1.94579859670672 1
1.92402020483776 1
1.89874078165297 1
1.91001811138888 1
2.03123501927558 1
1.93675009257027 1
1.8546845743037 1
2.17089759977396 1
1.92072247227334 1
2.19348481810664 1
2.03852793423907 1
2.00043038011106 1
1.93945983449269 1
2.02270553342284 1
2.136357747019 1
1.90373764731284 1
2.10409555847555 1
2.27492256394484 0
1.90874741661013 1
1.8336490709716 1
2.07645784585714 1
1.80612907051158 1
1.92327470003413 1
2.0762209577181 1
1.99592737294604 1
1.9756700830077 1
1.92586893198052 1
1.85270399194586 1
1.79632292481361 1
1.85387153379165 1
1.92362953195571 1
1.92602668192497 1
2.10685029607417 1
1.72738895817364 0
1.85738075389792 1
2.07058586525477 1
1.99026963229323 1
1.94957700775733 1
2.05309955841588 1
1.99349562201841 1
1.97466646271119 1
2.03890982756247 1
1.89659955958494 1
2.05944175579258 1
2.06741250739221 1
1.90960230888635 1
2.10860739049456 1
1.79510102437622 1
1.78767821112587 1
1.91468599554218 1
2.0448108288414 1
2.15564748459343 1
2.10714088984576 1
1.92661101181192 1
2.17658405061273 1
2.02903154401273 1
2.00878069471392 1
2.05337493424116 1
2.05025470386817 1
2.13631046537565 1
2.17484953398654 1
2.09168094447653 1
2.04929367842426 1
1.9672151912317 1
1.99032238305382 1
1.94913013649097 1
2.00507911111157 1
2.14685372969753 1
1.96565421413378 1
2.04475300949788 1
2.14699410614777 1
1.90108029812315 1
1.94828125323038 1
1.87917999106074 1
1.97719279228819 1
2.06389679654474 1
1.99259419740981 1
2.0292147000587 1
1.86797069761663 1
1.9426105804131 1
2.07467799399813 1
1.86799613456803 1
2.14861915115505 1
1.91094741706812 1
1.96265130881192 1
1.97852208010726 1
2.05071531144681 1
1.75017872358798 1
1.95068491413088 1
1.90792592762605 1
2.03740140063111 1
1.89730840477604 1
2.08700158849249 1
2.05586939007471 1
2.18573549341385 1
2.17340598027645 1
1.94072344701363 1
1.99849140940685 1
1.96798571682072 1
1.86507438453477 1
1.98911060769307 1
2.18511239360525 1
2.11665915129059 1
1.97382935310028 1
1.78654481818589 1
1.77355672348043 1
1.71895893489582 1
2.01532915506444 1
2.02761893682101 1
1.97527009736376 1
1.96105960307436 1
1.8333192418623 1
1.99903887857992 1
2.02033441177418 1
1.85018883697595 1
2.0124798518082 1
2.01343570288263 1
1.97280635591517 1
1.72814521346371 1
2.04170990044089 1
2.17999656912582 1
2.0135853137102 1
1.98885436301015 1
2.12527827791613 1
1.91223966802129 1
1.99288777207111 1
1.99241451845679 1
2.05855455543607 1
1.99540901127416 1
2.04565258412045 1
2.04765425764493 1
1.99541339981099 1
2.15106236605284 1
2.09893770067269 1
1.87112623113959 1
2.11974858515897 1
2.00840428147171 1
2.1439473041541 1
1.89042550416192 1
1.94500495337862 1
1.72911707107507 1
2.23578306929422 1
1.69303151028714 1
2.04205517388413 1
2.50230854212292 0
1.97042690601942 1
2.16142318498296 1
1.92425365868206 1
1.96518471308616 1
2.0075602008573 1
2.12127220248123 1
1.93725315265578 1
1.7505408826382 1
1.99578261988864 1
2.18268120881998 1
1.92668112202563 1
1.96728905283079 1
1.95004903241178 1
1.99496751347553 1
1.97974457371693 1
1.89891536869643 1
2.0899775142807 1
2.00822977411297 1
2.04667379444826 1
2.09536015360154 1
1.98406237953508 1
2.08998660654256 1
1.94516794310204 1
1.81483419318485 1
2.1719349273053 1
1.91744375157763 1
2.00355602433633 1
1.99034240399486 1
2.01469978977733 1
1.97588608159324 1
1.86773628720974 1
2.03246108112074 1
2.05298631343327 1
2.03363196824328 1
2.03570182865166 1
1.97316637262588 1
1.99785777858092 1
2.18192321617412 1
1.77453770797281 1
1.89307778291908 1
2.10254236516662 1
1.84866151239922 1
1.99537060244381 1
2.07996793544496 1
2.06358300252608 1
1.81244031315578 1
1.8309557507254 1
2.00781177800045 1
1.81738045757185 1
2.0096363447589 1
2.04958210922266 1
2.00199304018582 1
1.92793032008998 1
2.026377774632 1
2.07748436862522 1
1.95276611104328 1
1.89828521188043 1
2.03031480389441 1
1.89723194945371 1
1.99180390439201 1
2.02496604085717 1
1.81740706480218 1
2.11160826555124 1
1.93659132356744 1
2.18045051606658 1
2.08019956060775 1
2.01676988338045 1
2.10169061838417 1
1.81180948242173 1
1.75711886954005 0
2.03989971104669 1
2.02180431472374 1
1.9824239961271 1
2.04126429411774 1
2.04432502571297 1
1.89022924945342 1
1.95457276129457 1
1.94430721855483 1
1.91916070695468 1
1.90935784896835 1
2.08771395701965 1
1.94545466059339 1
2.16310199839789 1
2.27937493130069 0
1.94933197138204 1
1.84176878787775 1
2.05682093356424 1
1.94211738320614 1
2.06440555811246 1
1.90734200776408 1
2.05678188077335 1
2.02602098536003 1
1.85929658534957 1
1.92252444025319 1
1.97166061100929 1
2.03653678461641 1
2.149602045595 1
1.85162847594667 1
2.04065762134649 1
2.05435329293889 1
1.8195033838121 1
2.09998096536214 1
1.94350759882818 1
2.19774939746957 1
1.99847417038143 1
1.91542810517424 1
2.00522250156884 1
2.17419523867469 1
1.83114443218721 1
2.07942678554535 1
2.15235280458349 1
2.03364832144822 1
2.09164402224478 1
2.03064550257998 1
1.84585262644812 1
1.96836020935894 1
2.08727798380481 1
2.27831529676252 0
1.87349695610485 1
1.93114677601001 1
2.07430298069726 1
1.98530883056193 1
1.83952810963357 1
2.00637289340188 1
2.13591630992049 1
1.93588212356735 1
2.06237082818264 1
1.99513368046872 1
2.08917255945356 1
1.90513981688552 1
2.02407411715609 1
1.87300652474698 1
2.12576139794831 1
1.87674312747709 1
2.04189838712695 1
1.7479208021864 1
2.1743071538171 1
1.96845071569243 1
2.02598725973629 1
1.86345541905688 1
1.9297560145009 1
2.15203393827036 1
1.98885121435556 1
1.95742046004748 1
2.17901809059429 1
1.99673458497557 1
2.0273972220508 1
1.84533310603138 1
2.04442073532275 1
1.92243638704428 1
1.91021398779262 1
2.12428709579409 1
1.93946985725487 1
2.17574799617552 1
2.19264557313767 1
1.86939909564641 1
1.95347974477587 1
2.10692094553541 1
2.15011809678747 1
2.09827665761021 1
1.97973791269609 1
1.96069667573201 1
1.92901438566118 1
2.14056906448079 1
2.05824086233044 1
1.9578516078672 1
2.04594927361672 1
2.07626923959848 1
2.12787353405851 1
2.0060417378131 1
1.96999770112019 1
2.22441328628059 0
2.16495385299054 1
2.07453491749985 1
2.04129406507965 1
2.08256297589784 1
2.11686854745456 1
2.14922697516733 1
2.00371187487101 1
2.03023134952142 1
2.0405335033571 1
2.15167988090529 1
1.98567241975945 1
2.1383723029886 1
2.24775785453838 1
2.15634669916609 1
2.35887736039095 0
1.92479772971857 1
1.95281444162965 1
2.03426700690538 1
2.14069285763602 1
1.81572965899 1
1.98645296450596 1
1.76943423250885 1
1.895966963175 1
2.01300633700707 1
1.9848373456934 1
1.96914312902923 1
2.04839874472123 1
2.22593235110658 1
1.90014426757677 1
2.06059608238662 1
1.90366608578242 1
2.02756968423234 1
2.13568303720139 1
2.04266711022834 1
1.98510847433145 1
2.09656214872344 1
2.0450707161265 1
2.03961673544638 1
2.10211914250452 1
2.02821827253711 1
1.53742138574959 0
2.06006496901322 1
1.95429080984219 1
2.07328991912414 1
2.12123657993148 1
2.17237752295272 1
2.13167245692251 1
1.9457234885113 1
2.29423392414306 0
2.2857543372517 1
1.88821355871598 1
1.87929038451875 1
2.13875616426174 1
2.01317698435709 1
1.94031264773974 1
2.01357551612397 1
1.94746505208404 1
1.99822895333463 1
1.95964177357277 1
1.96698381388209 1
1.82333614653454 1
1.86480272316168 1
1.84167635883368 1
2.06252105870077 1
2.23778179218133 1
2.07122102298027 1
1.97198758022575 1
2.0774007330263 1
2.021278352798 1
1.82932729400195 1
1.90433558351885 1
1.89544452456591 1
1.90863192087436 1
1.9603041867502 1
2.01743834136086 1
1.90582468142956 1
2.17116665354554 1
1.90707812886458 1
1.99112213231076 1
2.03006766068926 1
2.08205628726834 1
1.83230429853098 1
2.03401751493055 1
2.00443386351588 1
2.17163186701509 1
2.07748947631772 1
2.01313153656719 1
2.00142672567084 1
1.93250797996599 1
2.06119798872122 1
1.94744535112845 1
1.9994283329913 1
2.16886439381278 1
1.88687873606757 1
1.9257960276242 1
2.02722581121981 1
1.84286488665651 1
2.13396244880426 1
1.99340436915207 1
1.97184813741124 1
2.00272475858874 1
1.85095662442934 1
2.01213976713727 1
2.08864870527655 1
2.10726770346447 1
1.98270072339334 1
2.02658889051223 1
1.86584327974869 1
2.04894427072382 1
2.0788018726238 1
1.91613359185305 1
1.99460578625959 1
1.94189203895306 1
1.97062521685064 1
1.90228310810962 1
1.97189137234433 1
1.99885771864203 1
1.90713459515101 1
2.09752870216137 1
1.95802982337598 1
2.01921145482378 1
1.89900944062616 1
2.00046985135585 1
1.88498601586584 1
2.26157919109269 0
1.88794328066353 1
2.03493018547595 1
2.11131961502737 1
1.95101212124054 1
2.29428619666445 1
2.05798993331702 1
1.73750068535956 1
1.86462266367916 1
2.01405312127722 1
2.17725392777306 1
2.03198128870522 1
2.07569564807639 1
1.71562443824263 0
1.93820608706279 1
2.15033577229385 1
1.98612262649559 1
2.08083452957358 1
1.93806692574505 1
1.91665317492392 1
2.12215922141445 1
2.06426283178546 1
2.05295163659515 1
1.93656748177447 1
1.95026067731143 1
1.90475830536185 1
1.99033325360903 1
2.08315340952887 1
2.04499723293458 1
2.0818255006302 1
2.06996599206705 1
2.09098470903321 1
1.88602978297354 1
2.10248899612481 1
2.16098421848634 1
1.9196040890643 1
2.00226276918238 1
1.97324353012897 1
2.15314404995423 1
1.99872634436386 1
2.20217394689691 1
1.85610395746136 1
2.02024018481899 1
2.07704543410761 1
2.05779339466892 1
1.99381606391972 1
2.01947677111446 1
1.79777111849258 0
2.0556956095927 1
1.97333200056331 1
1.97159050822288 1
1.73454771812897 1
1.91423224351364 1
1.86834765799053 1
1.97264762360664 1
2.13476562975382 1
1.86051765216766 1
1.99418312757829 1
1.97948200170435 1
2.13802460622099 1
1.92850899641495 1
1.87410921055617 1
1.92886595718592 1
1.98901667592758 1
1.93312336746902 1
2.15325051663206 1
1.99365082678768 1
1.92711072132897 1
1.90343104180178 1
1.98518307657184 1
2.12062419801847 1
2.06296211901516 1
1.88152422019828 1
1.71657336119562 1
1.88357019139802 1
2.21926785593895 0
1.84345764566652 1
1.84202258725789 1
1.98025137726942 1
1.91835917570291 1
1.99899669365275 1
1.99094738814724 1
2.00508901472571 1
1.90333993393692 1
1.98399139602084 1
1.92170854183553 1
2.03718763541702 1
1.66879931424438 0
2.11514144661937 1
2.21698080907414 1
1.90632038148311 1
1.93924114831509 1
1.95973945626355 1
1.98856907220967 1
1.93043207558726 1
1.87842324106929 1
1.79538606766374 1
2.01777599309393 1
1.951015560131 1
1.86903078277705 1
2.04222716463324 1
2.18412365940164 1
2.03665726067023 1
1.99053420351046 1
2.08698065382634 1
1.86674488414191 1
2.05721522267466 1
1.84598610580169 1
1.87042392023361 1
2.00444171936541 1
1.95471742933648 1
2.29950379477167 0
1.88276803640089 1
2.05175704249889 1
2.03803819239035 1
1.99507945118491 1
1.92149647337716 1
2.09060603464836 1
2.05186870912537 1
1.82730515086114 1
1.99012171403665 1
2.20900277926153 1
2.15392036190349 1
2.04074194917461 1
1.89964389083272 1
2.0571454672222 1
1.8037077308522 1
2.14310195300779 1
2.03414750084901 1
2.21530471590792 0
2.00727803413576 1
1.93422835642786 1
1.85451343072895 1
2.01854165756086 1
2.00067694970637 1
2.04441936001295 1
2.01003527567942 1
2.087814384672 1
2.14634683652463 1
2.11398940509696 1
2.10195968344676 1
1.88069806847465 1
1.99545095434216 1
1.91853607323481 1
1.92269448556866 1
1.98558226588035 1
1.87626930572856 1
1.9483095167324 1
1.98475397880045 1
1.93328624497925 1
2.05304794679348 1
2.03330272335114 1
1.84383937859894 1
2.18834908698593 1
2.04685582224251 1
1.98245168223314 1
2.06072633255915 1
1.82081189402923 1
1.98653710617522 1
1.90194048082812 1
2.18911243184894 1
2.00698342509008 1
1.95535777269934 1
1.96731093142125 1
1.79961978726125 1
2.10700442972525 1
2.01183555983684 1
2.31793065523807 0
1.86714086497892 1
1.74752299207952 1
2.09133889266526 1
1.94306487503561 1
1.97241495171988 1
2.12192822231262 1
1.82925891664581 1
2.21203242267484 1
2.03730658142282 1
2.18808099553329 1
2.17290035846831 1
1.85582629421019 1
2.11484965552878 1
1.98859244575449 1
1.90643967017573 1
2.0085485236871 1
1.91039822567746 1
2.08328003670268 1
2.02701390649813 1
1.68709552855689 0
2.01906821063064 1
1.83703236371313 1
1.81608887864798 1
1.9599805070749 1
2.05968606989345 1
2.15120345374006 1
1.8793265636968 1
1.7026922370466 1
2.0156791582267 1
2.08577828266516 1
2.13033928706092 1
1.77355462421041 1
1.92818208469876 1
2.26680537397153 0
1.77107186677454 1
1.74683625306786 0
2.16617133643276 1
2.12754815683485 1
2.08268209546362 1
1.95747204050065 1
2.01892920512833 1
1.82534150897573 1
1.80768051492874 1
1.79604224066669 1
2.05188165932717 1
2.00029002334632 1
1.96124480353982 1
1.98490245249892 1
2.237766417856 0
2.18167707256973 1
2.22989672064498 1
2.25044070282582 1
2.22286924424411 1
2.06834302896821 1
2.12293990026791 1
2.06818180853229 1
1.99645499983341 1
2.0155678421222 1
1.80544702042921 1
2.04123564282126 1
2.05735072248902 1
1.79305470975144 1
2.00499192395634 1
2.24986913937412 0
1.91872694288084 1
1.94236173535151 1
2.02529496100932 1
1.87842925161415 1
2.12655629880998 1
1.98913571656233 1
1.95434901595361 1
2.11820208799336 1
1.94998091744976 1
2.31985814303292 0
2.01463179626291 1
1.84491250907092 1
1.95194972339515 1
2.01079750566195 1
2.08399177554128 1
2.04079094766304 1
2.09303472079952 1
1.97673581118971 1
1.98563190531517 1
2.00225755872882 1
2.09354924871287 1
2.03551300839027 1
2.09060818238454 1
2.06430787145551 1
1.86046878303106 1
1.92546137240053 1
2.03833818998956 1
2.07383494970792 1
2.11302989575354 1
1.84815168052903 1
1.91672028627262 1
1.88465610883583 1
2.04020987341556 1
2.09321358339886 1
1.83988111510614 1
2.01813423194415 1
2.01962137763154 1
1.93916985127796 1
2.02492155611966 1
1.89477311032559 1
2.02448384275851 1
1.90357406133295 1
1.97894084488673 1
2.02946857155017 1
2.11023774057517 1
1.78196755254311 1
2.05952541013148 1
2.07039978757188 1
1.88098401010134 1
2.00377454235461 1
1.97534249446288 1
2.22732685499983 1
2.13880420407254 1
2.1915451106239 1
2.26814252954255 0
2.19516605414097 1
1.88994072526632 1
2.02555003507761 1
2.03109042341076 1
1.96547075051805 1
2.12833842870054 1
2.17593261246892 1
1.96784845048978 1
1.96022768527294 1
1.88983048099714 1
2.19790240331253 1
2.20485917959306 1
2.12145752704802 1
2.24415979668634 1
1.8332184143789 1
2.01183484038527 1
1.96084937339655 1
2.05384800491505 1
1.93148070784655 1
1.96347864934742 1
2.04172220627176 1
1.70037318444774 1
1.84647382391364 1
1.95021690566441 1
1.86224874394318 1
1.97882831127637 1
2.13665147495065 1
1.92547219997222 1
1.94764728890093 1
2.27676842487662 0
1.9811754351332 1
2.10536432409539 1
2.03879666846362 1
2.16098341377441 1
1.90524165585371 1
1.8578391176237 1
2.22227644930024 1
2.04042986687472 1
2.25270329006089 1
2.0256747299541 1
1.92827172720482 1
1.75953274064455 1
2.02052548880659 1
1.90553176129515 1
1.96750221079102 1
1.85946120918787 1
1.82246823885921 1
1.96017143638865 1
2.09938406648632 1
1.87052741287643 1
2.01812105789857 1
2.0957299251825 1
1.99226309600636 1
1.95478500582252 1
2.09706976378132 1
2.14487166501511 1
2.01813054425299 1
1.99247692347889 1
1.92748083310662 1
1.94523381674327 1
1.81666176107728 1
2.08922268632495 1
2.00076260471951 1
2.03684091416099 1
1.97615567734417 1
2.12957956344658 1
1.85935318608519 1
1.99477550372428 1
2.02700993853381 1
2.03498342657903 1
1.73673757242321 1
2.01545227196394 1
1.81729815609193 1
1.98929423905552 1
1.71497116718778 0
2.1985557682008 1
2.22097154196414 1
1.93449089405359 1
2.2353510304183 0
2.10247012674835 1
2.05290205164657 1
1.80573634763984 1
2.10453674642608 1
1.8774767272643 1
2.04834905858649 1
2.16192659617136 1
2.03451145013723 1
1.91825259725818 1
2.06043031275524 1
2.12069012697142 1
1.88347221320445 1
2.19174196185357 1
1.99568138654191 1
2.03807600909955 1
2.20651901274462 1
1.97655561564543 1
2.11688156761545 1
2.07544838329653 1
2.07605110944269 1
2.10251955897949 1
2.05928314772361 1
2.02925591474757 1
1.89920615838736 1
2.05470977814639 1
1.84250307150286 1
1.80614239451404 1
2.10784525986053 1
2.05693243374874 1
2.06224659841935 1
2.11156177487579 1
1.90873960776974 1
2.0004829499233 1
1.78977624163907 1
1.8350726240815 1
1.78985355220275 1
1.88928232613124 1
1.98618179674513 1
2.0590185822047 1
2.09466091063823 1
1.90475757041407 1
1.90152090941928 1
2.00108726995632 1
1.94882621231464 1
2.15504745538136 1
1.89331705644262 1
1.94206660760279 1
2.01037070543704 1
2.00953727445101 1
1.91836078325589 1
2.11570905146859 1
2.01813577246949 1
2.08257989887915 1
1.94648704126972 1
2.04965048209401 1
2.0872161914876 1
2.04162294398618 1
2.03731599886085 1
2.18576633544546 1
2.07153890024173 1
1.94617141253782 1
1.92514153758667 1
2.047719748663 1
2.0066287246036 1
2.19170711588676 1
2.16059774781985 1
2.19576020515923 1
2.10124835665032 1
2.06804989546206 1
2.0224419475483 1
2.02720996086622 1
2.18604140101815 1
2.14968607333563 1
1.88266984562524 1
2.01233155283503 1
2.1229680271795 1
1.98833818485685 1
2.1051557425661 1
2.07555893715388 1
2.0470068491371 1
2.2195654287415 1
1.9584283579739 1
2.03418136439046 1
1.9171246403738 1
1.95041221203385 1
2.01584189685749 1
2.12532671838718 1
2.09038885014117 1
2.10163837328125 1
1.96062640516437 1
1.91048387954792 1
1.99190739999067 1
1.84733646591003 1
2.30035038066327 0
2.08113213173591 1
2.10417243204845 1
1.90704673434757 1
1.96357803315763 1
1.98615897545985 1
1.73151184615929 0
1.99764765203699 1
1.96572732968698 1
2.01592046253789 1
1.95818259113341 1
2.12425365209652 1
1.9604244603296 1
2.02654840287437 1
1.98140843262685 1
1.99741422609029 1
1.99599827278216 1
1.89089929053042 1
1.95699272208639 1
1.99377217889251 1
1.96584290391268 1
2.20075192751165 1
2.01773995676025 1
2.00043411616681 1
2.16674053202229 1
1.92159547247453 1
1.86225432771418 1
2.25803418008087 0
1.87120406449816 1
2.00422432166099 1
1.93781388854833 1
1.85331684773641 1
2.00727291220896 1
1.87313318930828 1
2.03113176537904 1
2.21379040690561 1
2.04021100330195 1
1.95380984107899 1
1.97406963802086 1
1.8946173040268 1
1.8052167218019 1
1.93439016658703 1
1.85001461273615 1
1.99676933209279 1
1.90558180758788 1
1.78187595184148 1
1.81902237884224 1
1.97835130983423 1
2.09839236320655 1
2.05875447781733 1
1.91875254523636 1
2.10340957939681 1
1.85162982575815 1
1.67260418202044 0
1.98131906891331 1
1.83435843039825 1
2.18989553136605 1
2.05115687670841 1
1.95697872639447 1
2.19664743693403 1
2.15385516507333 1
1.75715951416843 1
2.05365908317454 1
1.92183110624237 1
1.93046989383394 1
1.86302777640032 1
2.0459753634353 1
2.00210223336011 1
1.76527666543835 1
2.09499520394843 1
1.77060975059103 0
1.79630015882822 1
2.07162691540733 1
1.9828667210801 1
2.19838269704083 1
2.0133800285674 1
1.79205537429237 1
2.12681117408689 1
2.0911548792627 1
1.97681370102201 1
2.00013257394869 1
1.79789707502854 1
1.9438649141238 1
1.83228752732012 1
1.8688232678403 1
2.05289108978953 1
1.99028963728134 1
2.04625316904395 1
2.10477338705959 1
2.14501774452984 1
1.62799958773813 0
2.08852030848382 1
1.97070238581582 1
2.25514048912909 1
1.91573611769899 1
2.30486719299423 0
2.02434984208969 1
1.90951655808769 1
1.89753768304871 1
1.90905337384209 1
2.10185088765614 1
1.91675258778411 1
1.96625351158285 1
1.86118850731291 1
2.05917236334396 1
2.10353280382686 1
2.03721324813465 1
2.15308508039983 1
2.3059166454104 0
1.94330127989456 1
1.98332374237923 1
2.05664183900113 1
2.13558533802723 1
2.0546222238312 1
2.19818444986028 1
2.0811751093885 1
1.91911132837264 1
2.05105263511703 1
1.79094342017212 1
2.06943910225371 1
2.11852239277323 1
1.68799887084536 0
1.96538296652512 1
1.94902765183488 1
2.15941776584852 1
2.1320864204733 1
2.11112146386953 1
1.86623600195946 1
1.59045276890239 0
2.22823745491996 1
2.26036463229517 0
1.87486793954954 1
2.08107989908163 1
2.18413940023661 1
2.02248952551984 1
1.91494379504483 1
1.96785819988633 1
2.18070199671336 1
2.04126060066119 1
1.915366461422 1
2.00990370755646 1
2.17357476113729 1
1.94516741809821 1
1.77388021087776 0
2.13389929578843 1
1.99653206208863 1
1.91303124318288 1
1.83631580055233 1
1.99195168831778 1
2.09171090579253 1
2.01356106938204 1
1.93745555005727 1
2.14392803707357 1
2.06956826098391 1
1.78347279820006 1
1.79766955890897 1
1.73416245746645 0
1.97587022537724 1
2.10737815690633 1
1.96940188554883 1
1.84737555679716 1
2.01525432108327 1
2.12753161171548 1
1.98608204068345 1
2.01445362514406 1
1.86981096040812 1
2.13422696016499 1
2.04206162005291 1
2.09461973840846 1
2.14794048397949 1
2.06105701107242 1
1.91831766199995 1
1.95735949030746 1
1.98520897298054 1
1.84654958381964 1
1.89370209463595 1
2.03655105158388 1
1.99802792504613 1
1.97884557103388 1
1.86476040429237 1
2.09523150161401 1
1.95240662045778 1
2.23781424211968 0
2.01555310820222 1
2.26393776315248 0
2.06945979242555 1
1.9614133694023 1
2.23407016386838 1
1.96636799879122 1
2.11539831850417 1
2.07138078002638 1
1.84095884297755 1
2.16448764070064 1
1.95234622086867 1
1.70190790512852 0
1.85628832488705 1
2.11317860196429 1
2.06071331703184 1
1.82154019002176 1
1.94235444606118 1
1.96261079104047 1
2.03078946439254 1
1.8517947688207 1
1.92450397423134 1
2.0153373555649 1
2.12462237044478 1
2.07762817328098 1
1.93588762334851 1
2.19914954079794 1
1.9393539990715 1
1.94945131262018 1
2.03405670159491 1
1.78248658919548 1
2.1892406555922 1
2.13755181018163 1
1.97508798955926 1
1.82128294088537 1
1.98345399238293 1
2.18591639540935 1
1.97164857808074 1
2.03737894762737 1
2.04076320989197 1
1.98604806682597 1
1.92467051233568 1
2.02296373884563 1
2.02226246232512 1
2.04220322780345 1
1.99755904485204 1
2.05108873007807 1
1.89762628809908 1
2.09166701066616 1
2.1278935499244 1
1.91711638718991 1
2.01894374017757 1
1.87761516184312 1
1.85171018647712 1
1.89326701212683 1
2.06023457710896 1
1.99763871954799 1
1.87200556082007 1
1.89710458154585 1
2.03134706213823 1
2.10363363752684 1
2.20059478166075 1
1.85314198670853 1
2.21603715041388 1
2.09725080544437 1
2.21986050940465 1
2.17889131186007 1
1.8979317987516 1
1.95319783155651 1
2.14765560960958 1
1.88668414811166 1
2.07941254477386 1
1.97045259254124 1
2.04407989764101 1
2.08852794358905 1
1.91360718359593 1
2.12972466396544 1
2.00834647232442 1
1.91337398878673 1
2.1502786148548 1
2.16608655911967 1
1.97992303980468 1
2.07956660172853 1
1.98534128714461 1
2.08477966491811 1
2.16810918288779 1
2.06921140889935 1
1.8281413166628 1
2.08654075511045 1
1.69654195561869 0
2.03558172462809 1
2.15420978859794 1
1.89704266148208 1
1.98908435649807 1
1.6589598701099 0
1.99936539958151 1
2.07886899461999 1
2.02162064299989 1
2.0686469004752 1
1.89363065518531 1
1.98455060696366 1
2.14578751351795 1
1.98540870267487 1
2.19983142212092 1
1.93410449600933 1
2.16244844408817 1
1.92445510736752 1
2.10051793636388 1
1.96920259160492 1
2.03920368742784 1
2.09927742789663 1
1.79396588459125 1
1.87650357684331 1
2.11348642935077 1
2.06626506117759 1
1.91899256364927 1
1.7522095169773 1
2.00742788824335 1
1.86753142794668 1
1.9760389291296 1
2.03937274293663 1
2.0145391043954 1
1.96813451187983 1
2.14392534818919 1
2.14845437420778 1
1.94495263738022 1
2.01254666124228 1
2.14910506369685 1
1.99381086309437 1
2.00635963918161 1
2.00405623838559 1
2.05172947763519 1
1.84444614362656 1
1.82191571934357 1
2.09683406061577 1
2.06497981420695 1
1.98381160779945 1
2.22371448376821 1
1.99883571865365 1
2.05199568486257 1
1.98887567345694 1
2.01947030727602 1
1.87765061781762 1
1.9541368673637 1
1.88685205289476 1
1.99047080749218 1
1.94826163333332 1
1.92335147100798 1
2.17122278428754 1
2.07020946541685 1
1.9234550978655 1
2.03302251330528 1
2.20773868353106 1
1.99182614683867 1
1.97850596098251 1
1.88888182333613 1
1.76280229218781 1
1.84120094719639 1
2.09005203339619 1
2.05557560497721 1
2.06651467033045 1
1.90754683262312 1
2.19819464708238 1
2.10621868648528 1
2.03160101975272 1
1.94805566480719 1
1.90105989169942 1
1.82993367167271 1
1.91898422732084 1
1.99863188606247 1
1.86990213387045 1
1.83816537174931 1
1.82575622457782 1
2.16991308617099 1
1.91690585647688 1
1.83289853112913 1
2.07789409165255 1
2.05753715479235 1
2.03422994552044 1
1.92666222623307 1
2.18861664592213 1
1.97949858226105 1
2.01418917734801 1
1.87360903794054 1
1.95412966999174 1
1.93360824333843 1
2.0705508618708 1
1.85663262990741 1
2.19620302948721 1
2.14612186541461 1
1.74864749508542 1
1.9367972762279 1
1.89763928446797 1
2.16160785499416 1
1.89359119813554 1
2.00315010755052 1
1.99195649820635 1
1.96525617398946 1
1.80523997659332 1
2.00032096681556 1
2.00377152439469 1
2.11531052668638 1
2.0422469608757 1
1.99610537132346 1
1.87112234513219 1
1.92537028816001 1
1.95260460303261 1
2.16396277731752 1
1.99737978445424 1
2.14328046381624 1
2.04964515342307 1
1.90458336029849 1
1.88820904807838 1
1.88962604648067 1
1.91685093144919 1
2.06213207692552 1
1.79562362706624 1
1.74934397038393 0
1.80538609988969 1
2.09148707294235 1
2.01049331069515 1
1.96069079822913 1
2.18144044514488 1
1.8145366060214 1
1.91866642635809 1
2.04777852475224 1
1.9665393799131 1
2.30270925442914 0
2.07762888685527 1
2.02212114466901 1
2.13994645423589 1
1.96273286575336 1
2.00250173290973 1
2.10060836338333 1
1.99396449509728 1
2.04250393593975 1
1.88126323048974 1
1.7173135845746 1
1.99557763040491 1
1.97275964801137 1
2.06677098467251 1
1.90876865977588 1
2.2240216204718 1
2.14424955820003 1
2.09397302745626 1
1.81264008765335 1
2.04421038547577 1
1.74730790917548 0
2.15316433204453 1
1.94685149936874 1
1.9708005551739 1
2.14314660012618 1
2.08034591748147 1
2.09097536945709 1
1.93372663803602 1
1.9293134736762 1
1.83384023243433 1
2.01233924927793 1
1.97149707827694 1
2.04829379707462 1
1.99936876652491 1
2.22427313659755 0
2.07377842098431 1
1.90617085537197 1
1.89625053798922 1
2.0063290777697 1
2.11644063316152 1
1.95421180566736 1
2.05053028385703 1
2.17734368762328 1
2.08701206946228 1
2.23081916660255 0
2.06613374943525 1
2.02243280251061 1
2.09066154971488 1
1.93527915112531 1
1.66842446256635 0
2.21511196496279 1
1.98286773790456 1
1.91703047942245 1
1.89756896188992 1
2.04979973546094 1
2.20469158345201 1
1.96084128829678 1
1.96044799964303 1
1.95583815797238 1
2.04266606125886 1
2.04313298101806 1
2.29061838848343 1
1.94698552270039 1
2.15174467966947 1
2.0004394600386 1
1.94249337916847 1
1.92691818002132 1
2.33465479834233 0
2.11317183316645 1
1.88305905426517 1
1.97540599856933 1
2.12611435702989 1
2.04680746405892 1
1.92547847460335 1
2.07746231299087 1
1.85955972621112 1
1.93999461942146 1
2.02520964462087 1
1.89035110953154 1
2.16300024301731 1
1.98523860488108 1
2.03888749881606 1
1.88643249969837 1
1.99323372511983 1
1.95421944047533 1
2.03376366164547 1
1.948685365564 1
1.90980055456434 1
2.12718510661265 1
2.22600455756792 1
2.10664939295534 1
1.98059171851781 1
1.92958270797121 1
1.88328698712889 1
2.01856174192047 1
2.11597279292101 1
1.80568659717849 1
2.1191045823355 1
1.91233613061412 1
1.96908986442056 1
1.73600170065512 0
1.95042176847596 1
1.97836737352905 1
2.0086262160545 1
1.97966005328558 1
2.11362002489479 1
2.13713558775072 1
1.86359036448812 1
2.06084756543103 1
1.8457586916088 1
2.16756221092289 1
1.95416626013469 1
2.05219397148466 1
2.05419455615398 1
1.78623379659328 1
1.96400811171982 1
1.94254213603237 1
1.97319152667282 1
2.08892603156056 1
1.93520250777283 1
1.86541226992824 1
2.31310660963891 1
2.03210061608819 1
1.98627886985387 1
2.0972161222498 1
2.04161246709267 1
1.97294810244231 1
2.03575673412387 1
2.11869012685602 1
1.94055936314253 1
1.89041416261587 1
1.98852245378913 1
1.91977887189331 1
1.99236352739999 1
1.9513268659305 1
2.10235993708825 1
1.97317869893567 1
2.02181452506776 1
1.85737860531253 1
1.91485821062478 1
2.22049252388582 1
1.99295547412087 1
1.99934815340727 1
1.8980479968388 1
1.93696814322929 1
2.27244481166997 0
1.87392829714882 1
2.03660796422703 1
1.77718447748364 1
1.95159020266204 1
1.94757543371462 1
1.90389700387259 1
2.16021497993879 1
2.08904036545946 1
2.02249229419523 1
1.90679215283696 1
1.81564187675847 1
2.02552463714521 1
1.81587697841676 1
1.66346225927249 0
2.16619239384116 1
1.96703053099954 1
2.08581186607409 1
1.99609712218014 1
2.28291469850498 1
1.95514125673952 1
2.07091386206112 1
2.29509247251848 0
1.83999724768473 1
1.94608911712201 1
1.7660417182147 1
1.90538763748474 1
2.0698317018431 1
1.89563884040735 1
1.82351495226923 1
1.87092629830721 1
2.18274955560062 1
2.0515376751177 1
2.06933374907298 1
1.86178140296878 1
1.79291646047366 1
1.87587562918244 1
1.95194048634371 1
1.87094341376168 1
2.04128605724751 1
2.06225195004264 1
2.08412398550979 1
1.77597391805097 1
1.97914308918886 1
2.18475632838253 1
1.98243341007725 1
2.09207018552401 1
1.97536939897264 1
2.31746220504109 1
1.74525449579145 1
2.01117619173738 1
2.07858335301779 1
1.73244326284196 0
1.8903143030816 1
1.94387000013722 1
1.78754834582817 1
1.93214796803956 1
2.13728569711467 1
1.98802742301285 1
1.94045197919465 1
2.18698117977818 1
2.01556587156109 1
2.21694757876805 0
1.89464915566614 1
1.97927954390128 1
1.88001421599046 1
1.85685099158987 1
2.12875533913956 1
2.04320288583011 1
1.79456105061447 1
2.01549358246203 1
1.78159528698829 1
2.05086924167682 1
2.13212792297756 1
1.9159291804242 1
2.07072498961819 1
2.25984206118814 1
1.99341045451055 1
2.15270965193627 1
2.06707051092451 1
1.97999002742157 1
1.93141412679391 1
2.12797868719188 1
2.09553987999644 1
2.02909075616604 1
2.11145453171065 1
1.98904498051813 1
2.08139326813464 1
1.98610178675453 1
1.83830509677294 1
1.91889396855625 1
2.19674768964309 1
1.84831099816378 1
1.90265993499056 1
2.09580322787906 1
1.83445561146299 1
1.98849201832667 1
1.91990492526201 1
1.95839480020514 1
2.05490680054476 1
2.10457731509476 1
1.92186309559723 1
1.99708044496875 1
1.80582715720995 1
2.01241278562449 1
2.18692666227584 1
1.94348869121944 1
2.09504968113052 1
2.10749266776437 1
2.04451136063575 1
2.05794718514594 1
1.93538167917908 1
2.11679820837935 1
2.01787562070604 1
2.05810247729299 1
1.87421139667502 1
1.99041755335164 1
2.01685062611234 1
2.047258698287 1
1.85278838354737 1
2.08286963420074 1
1.69269535305271 0
2.04518610845289 1
1.94914827520111 1
1.76497447519793 0
1.87683644639184 1
2.06584834282419 1
2.05004179313967 1
2.02551260462115 1
1.86204422535437 1
1.98178317777299 1
2.04774338314806 1
2.04986001000556 1
1.98118328227565 1
1.98451616410888 1
2.08854526028425 1
2.04619686173665 1
2.15040806211668 1
2.02800697404363 1
2.09491927446369 1
1.65226425767168 0
1.73388629388659 0
2.14455152118909 1
2.14157434757343 1
2.0560475785279 1
2.02795367199896 1
1.8590894590949 1
1.91136370460427 1
2.08606527465857 1
2.09428987574098 1
2.12898504932669 1
1.95049562520305 1
2.09992291527962 1
2.02168889159313 1
1.9687511154327 1
2.01675198978045 1
1.90873863865634 1
1.58040754164171 0
1.78890508499247 1
2.0527457690845 1
1.88768717141632 1
1.92945407760062 1
2.3088699498105 0
1.87125921642239 1
2.10154567282395 1
1.85232045683454 1
2.10635916601021 1
2.11942462898247 1
1.92884953555882 1
2.08524683380204 1
2.1945747211263 1
2.02747648703113 1
1.96914618137428 1
1.95132060940258 1
2.0335757252011 1
1.96721038408159 1
1.77611725242241 1
2.08541616355344 1
2.10604268071562 1
1.7453371062602 1
2.13058235574039 1
1.88522764959384 1
1.85565834230322 1
2.03473015376659 1
2.16380008027556 1
2.01116057846682 1
1.98904191790467 1
1.91631107785066 1
2.0389199413463 1
1.97347523465471 1
2.11848774671343 1
1.92325024666749 1
2.09655053413851 1
2.06377003793162 1
1.98712737944073 1
1.88807217407831 1
1.92037053289206 1
2.08043982442594 1
1.98858815611974 1
2.13292254827693 1
2.02435145100346 1
1.93986634200941 1
2.05629406803624 1
1.938539442829 1
1.8673299004188 1
1.96924990756226 1
2.06718057994554 1
2.07544877909512 1
1.97088042168841 1
2.06359233547024 1
1.92504812252891 1
2.02925646682764 1
2.08667208779872 1
1.99286070975691 1
1.95831262612891 1
1.82550905094968 1
1.92935146228954 1
2.01500760946494 1
2.23756402825869 1
2.01110554143661 1
1.96335306773111 1
2.22087207431887 1
2.06889260422748 1
2.1106519104523 1
1.9622585603362 1
2.10441262208329 1
1.76178443864371 1
1.94452802022658 1
1.85045792971076 1
2.08696223317079 1
2.0931409510612 1
1.90704884875599 1
2.1488163187948 1
2.09307225675761 1
2.39647982526319 0
1.88441356440225 1
1.98375403205513 1
2.0716974453257 1
1.87049199837709 1
1.91690645143692 1
1.67873489313627 0
1.95571826220373 1
1.79396451185301 1
2.03801883854804 1
2.04018577919789 1
2.0291994448705 1
1.73709275005862 0
2.09465749546421 1
1.88353644896195 1
1.84062590314893 1
2.09785670936451 1
2.02473522349215 1
2.18565028695817 0
1.82559006203329 1
1.95873675185607 1
1.9540388078545 1
2.13286390202934 1
2.01874929971262 1
1.91666061840412 1
1.9308141854012 1
1.63323507077532 0
2.14045660764294 1
2.16433418264561 1
2.08808642505553 1
1.96467775742039 1
1.63485052399555 0
1.8582940452311 1
1.78099410643172 1
2.06198682536405 1
1.91213079024036 1
1.94533518163145 1
2.09603035364647 1
2.05635545421884 1
2.08364998424849 1
1.72157494735858 1
2.18390735866407 1
1.97227754543604 1
1.86939659849651 1
2.10944473641904 1
2.13294606028314 1
2.12038423894578 1
1.97771546919586 1
1.83224489325303 1
1.89845292561951 1
2.0393536928992 1
2.1190159736142 1
1.96974698435712 1
2.03203688563487 1
1.95642395631344 1
2.12721775384238 1
1.76200413408624 1
2.00519481692891 1
2.10078997319734 1
2.02326011230069 1
1.96015554556839 1
2.12356498905848 1
2.28751197299195 0
1.91489377027157 1
2.09530326653754 1
1.94655775157396 1
2.04246591660762 1
1.96849515352834 1
1.92715921787114 1
2.06781567725357 1
1.84029939138811 1
1.80466420355847 1
2.00476321991913 1
2.23943095768561 1
1.77334632331951 1
2.02902296135215 1
1.86017453778475 1
2.01653275979936 1
1.99015134526072 1
2.21294747844429 1
2.02937333273229 1
2.28211011250746 1
1.95506273881052 1
2.0103125342894 1
1.85066865536047 1
2.11110654077882 1
2.30934817137093 0
1.77460643461866 1
1.97780506012465 1
2.04897393863919 1
1.85490595510522 1
2.04114897716168 1
1.99481900201255 1
1.91445575612308 1
1.96921977305862 1
1.96855299088827 1
2.08679608291811 1
1.81632838488307 1
1.88547746020645 1
1.95245008124687 1
1.90461962895429 1
2.21453804647183 1
2.05744486869351 1
1.95099392314882 1
2.05604252123652 1
2.17858874093189 1
1.93518730479097 1
1.9525919668285 1
2.03451602280063 1
2.18160613589654 1
1.98853070582091 1
2.09705696341572 1
1.88969854320486 1
2.05618074933607 1
1.92881135241317 1
2.22194063096886 1
2.01085582767963 1
1.9669324560891 1
2.21671387062138 1
2.14550787496919 1
1.80828728554555 1
1.94212444880085 1
2.02080641748656 1
2.30740417535843 1
2.068092210351 1
1.93311889787115 1
1.7567687344274 1
1.82386264015698 1
2.20347552706533 1
1.90047209235561 1
1.96085561856677 1
2.18196830542648 1
1.61672318626749 0
2.07502761579573 1
1.96918683773394 1
2.11577567166254 1
2.14843114971314 1
2.03678792044459 1
1.99172216698922 1
1.77462282396781 1
2.10659669280503 1
2.06889691094751 1
1.77021508194288 1
2.12886028788342 1
1.95666040066753 1
1.88540729803159 1
1.98509595450651 1
2.05382851537403 1
2.13073642610513 1
2.01709216355532 1
2.00415604390713 1
2.04024171342199 1
1.98645355348125 1
1.82008188880258 1
1.81619933772645 1
2.10339975398475 1
2.14691004661866 1
1.97991503484922 1
2.08756043700773 1
2.17893382925538 1
1.89702013615193 1
2.21454675769614 1
2.16686071751212 1
2.09468192279981 1
2.01356109569631 1
2.01609269594512 1
2.08812455535296 1
1.97283198736728 1
1.9218551776987 1
1.9655480251773 1
2.12982095868366 1
1.9446000412007 1
1.56901965594035 0
1.88745363390372 1
2.0988654358751 1
2.06286296547759 1
1.84426923107236 1
1.77210434198462 1
2.19685206977265 1
1.94321111930489 1
2.18750555832925 1
2.0180489966792 1
2.12758747523427 1
1.9476094439974 1
1.82328130167309 1
1.96531831380296 1
2.12487217644238 1
2.02698079152224 1
1.96212097412765 1
1.97325565364829 1
2.21185352899438 1
2.06015918270206 1
1.81276825454757 1
1.98300385557086 1
1.93716170819745 1
2.03121674056058 1
2.10525053199316 1
1.94322478888197 1
2.14181803923181 1
1.95173035700967 1
2.10410546349437 1
2.1837102643013 1
1.90002867285819 1
1.80377217849402 1
1.9621963668561 1
2.02420094426936 1
2.13727415063992 1
2.00751860716068 1
2.0311728389822 1
2.02403302418472 1
2.1110422167771 1
1.99558976830973 1
1.95199940859992 1
2.13263728759593 1
2.00464951660325 1
2.10437277798762 1
2.0158509445282 1
2.0230766534865 1
2.07464811217629 1
1.90585522709735 1
2.24118353307049 1
1.97314545379654 1
1.99309505635493 1
2.05127558134285 1
1.83114978397864 1
2.09194009042224 1
2.02214984339334 1
2.06791793336925 1
1.91617781602694 1
1.72458422045933 1
2.10031316323046 1
1.76906757861815 1
2.04651079294521 1
2.05350514138285 1
2.04660347070857 1
2.14143502188417 1
1.60178764683571 0
2.11194123879142 1
2.24201964162744 1
1.91296265421485 1
2.01300378379634 1
2.15708084242902 1
1.83719712838369 1
2.0759794341529 1
2.000554576291 1
1.85281922042731 1
2.00792148044112 1
1.88936687500634 1
2.37266544008247 0
1.8858813519984 1
1.90262748634367 1
1.99690934590885 1
1.9796611607556 1
1.88670295099909 1
1.93308718428696 1
1.98494063269593 1
1.8402094813351 1
1.75548331950768 1
2.11964765055497 1
1.92397303673861 1
1.87975098139454 1
1.93809786124606 1
2.08234327639823 1
2.16168307249415 1
2.14178453830853 1
2.15013492572967 1
1.89630089862129 1
1.90444003354017 1
2.08855492723917 1
1.95731720008909 1
2.03452272555617 1
1.99673858859109 1
2.18034335281831 1
2.16559598012915 1
1.74737470617985 1
2.12017157704187 1
2.08909344794325 1
1.95503048339623 1
1.9500281877499 1
1.92471743138186 1
1.93936346818087 1
1.96625839554879 1
2.10475649709877 1
1.99555099739134 1
1.80996949756065 1
1.92804545362741 1
2.10201834456457 1
2.08930857522059 1
2.09452512949348 1
2.00797371348443 1
2.08781560822931 1
2.13811053905807 1
2.02705552378227 1
2.07987507788424 1
2.16799838869156 1
1.96581029041908 1
1.83829281098288 1
2.01178352953505 1
2.10276857483232 1
1.99902043678733 1
2.06673567204082 1
2.06225799291907 1
2.03110240024761 1
2.16933308741578 1
1.67045487913663 0
1.97776165329108 1
2.14717997929337 1
2.0811828006757 1
1.94806646305074 1
2.16450995979057 1
2.10073841948475 1
2.08064206366445 1
1.90100117662462 1
2.031787963341 1
2.17914782851144 1
1.9936778632905 1
2.07974128557959 1
1.97241392067438 1
1.93237233355738 1
1.92012571308359 1
2.05996402766144 1
1.79374940097181 1
1.89701490441323 1
1.98151139587544 1
2.11720932800878 1
1.87200423732734 1
2.03849804440617 1
1.94751320315815 1
1.97715672776082 1
2.13241972605783 1
2.1659978083977 1
1.91702739837939 1
1.943617863552 1
2.12177597117872 1
2.08531868224597 1
2.00521964716463 1
2.01036215102055 1
2.03491707214396 1
1.87895369372271 1
1.94332958681429 1
1.98507585301119 1
1.98190915462226 1
1.83014152513167 1
2.08509930122536 1
1.89723127299674 1
2.03605653803027 1
1.85881211675164 1
2.00305890776757 1
2.06970199626075 1
2.19590920908644 1
2.02531473795531 1
1.97777514819591 1
2.05580175067104 1
1.92200605442134 1
1.92241965938047 1
1.86360841466645 1
2.06458088650675 1
1.79959534435672 1
1.88357180389608 1
1.89657041713477 1
2.03356086236932 1
2.03308573578652 1
2.01980815083686 1
2.06185415109451 1
1.97612890056241 1
2.21291574421553 1
2.02659097294225 1
1.95376075538877 1
1.85968920744705 1
2.05754315496694 1
1.99213510103054 1
1.93987710011536 1
2.15674221974158 1
1.9507717887413 1
1.9479017603256 1
2.01119673052459 1
2.03677410814632 1
2.22224007770354 1
2.20273519164801 1
2.03291134646377 1
2.21588661542545 1
2.22689368580667 0
2.0189622651471 1
1.94849740055213 1
1.93140426710485 1
2.06966862759839 1
2.06460476432396 1
1.96758271630125 1
2.09286391368013 1
1.98850932466543 1
2.1384473247146 1
2.06115396693618 1
2.05969868050866 1
1.9139546128472 1
2.00277720396171 1
2.11589564280511 1
2.04004816882108 1
1.83703380568338 1
1.99170001543256 1
1.95940466387958 1
1.99998453336444 1
1.8968248920925 1
2.1142003069643 1
1.81090757319056 1
2.12664082297516 1
1.85387084927691 1
2.00574619038371 1
1.94726910629145 1
2.01757094169045 1
2.05600787672597 1
2.11813913390716 1
2.0111806291348 1
2.02963726895513 1
1.85673762089688 1
2.05130950952793 1
2.02468459263026 1
1.80464941333831 1
2.16277604499343 1
2.08417236770826 1
1.90780663608448 1
2.17525081332035 1
1.78283347060612 1
1.94897871978105 1
2.12754703018154 1
1.92042089980321 1
1.89602950029665 1
2.12575432290831 1
1.93507311129117 1
1.89438277689206 1
2.09359486566157 1
2.11348550480109 1
2.07538912262944 1
1.79588321314554 1
2.31034436915311 1
1.96993662973788 1
2.02511425492367 1
1.93937654182023 1
2.13420020073995 1
1.99092824523298 1
2.03194762178669 1
1.90349609977953 1
2.06356958804467 1
1.98077239563401 1
1.91368531965882 1
2.12685113206167 1
1.9321677529503 1
1.93877701093746 1
2.13336783807125 1
2.02408485575654 1
1.78725739233464 1
1.98342576896671 1
1.93594515245809 1
2.16962864138329 1
2.02625807728375 1
2.03222442145912 1
2.3008514971746 0
1.75368994852305 1
1.98373930886313 1
2.02032215735651 1
2.03027694971487 1
2.04231599904168 1
2.01421793243589 1
1.99315032977346 1
2.04285341834043 1
1.91165415793724 1
1.90498871407919 1
1.89844175487806 1
2.01841827272215 1
2.07823736280707 1
2.05072763937655 1
2.14712380238285 1
1.94321440383005 1
1.86355203910646 1
1.99045637622148 1
2.08165920364364 1
1.95259538394724 1
1.98825566999943 1
2.04283115900216 1
2.01028131174656 1
1.99156639006553 1
1.97918694538042 1
2.00942070324342 1
2.06219514931247 1
2.01384390478791 1
2.03904431731547 1
1.99945579719026 1
2.10817608986179 1
2.17540753818426 1
1.82882801078097 1
2.16197541897089 1
1.92799966281566 1
2.04719834361202 1
1.77150727293878 1
2.05221674723076 1
2.00637331038864 1
1.96303457264354 1
2.21289069537971 1
2.003329941855 1
2.11859008302333 1
1.65249377681786 0
2.16698583433091 1
1.99599598884976 1
2.00169197054602 1
2.10637611342431 1
1.87466835754082 1
1.96155979059164 1
1.88507378605757 1
1.81330287064071 1
2.01706051820737 1
1.77757871905826 0
1.91901788971567 1
2.12256503143234 1
2.05790771496812 1
2.16692866803217 1
1.99679914802385 1
2.01705237243813 1
2.02329781724097 1
1.90496135760367 1
2.01751140473013 1
1.73743184610122 1
1.81226329963472 1
1.94703348105906 1
2.10462932580298 1
1.92158109421566 1
1.98638971806566 1
1.86229531024728 1
2.19391944346052 1
2.04569046915045 1
1.77351623999369 1
1.90832557386395 1
2.38546567367092 0
1.92133949439831 1
2.3160864872662 0
1.82432104391714 1
2.07446161145889 1
1.99523547497371 1
1.99149101872183 1
2.24562177334163 0
2.0109004160414 1
1.98085592955426 1
1.94885005445861 1
1.78465818473773 1
1.9079641342362 1
1.9466510932754 1
1.90194359334889 1
2.36592593495005 0
2.02899169433141 1
1.8398018997205 1
1.89345953106 1
2.02309368940431 1
1.95009888655869 1
1.95820930737054 1
1.85921230915412 1
2.11208300950682 1
2.06766986918407 1
1.90373222797894 1
2.01079875586257 1
1.9554013391046 1
1.88189519616075 1
1.81980248426862 1
1.99919899607006 1
2.05270253126407 1
2.3008102114059 0
2.1301729769792 1
2.115716762394 1
1.83203455618705 1
2.10440463162737 1
1.80537856200779 1
1.82141441860351 1
2.17849248684809 1
2.03364199975453 1
2.02496708050385 1
1.8767165556814 1
2.27329158456755 0
1.94874572598479 1
2.00436245086871 1
2.11652501740242 1
2.16110169608077 1
1.75342012855624 0
2.06495866235705 1
1.96571391371231 1
1.99929913546924 1
2.06901108442956 1
2.01824247689557 1
2.05824328309008 1
1.93895074817395 1
2.09503056554906 1
2.01697400037237 1
2.08743102034831 1
1.92825127146537 1
2.07221353632559 1
2.10112343957094 1
1.95372511303956 1
1.95396962703362 1
1.93477269536912 1
1.98502936748291 1
1.81756316689424 1
1.97179849699004 1
2.06158825552761 1
2.04838129698644 1
2.20968583799454 1
1.87607803758884 1
2.05967132220603 1
2.03890399387139 1
2.08035487223043 1
2.16650327134369 1
2.04651831227832 1
1.91621693310945 1
2.02250391959208 1
2.00831033961744 1
1.9252817042559 1
1.71113853451039 1
1.81148599233001 1
1.98193315839234 1
2.03330546872481 1
2.09785595937569 1
2.12553675921893 1
1.73409843102675 1
1.97686535505315 1
2.03094978351191 1
2.12346544739835 1
1.88912239503944 1
2.04777768728119 1
2.13210369070829 1
2.08512967330905 1
2.16723426930104 1
2.083898939377 1
1.93788163780529 1
1.97611760587143 1
1.84018862821719 1
1.88296217720555 1
1.86172810815131 1
1.97449309652054 1
2.08785571924063 1
1.90833302578164 1
2.07418613040702 1
1.86567565706675 1
2.02442673360826 1
2.02306557911986 1
1.80520533520637 1
2.02035346960351 1
1.99714596375718 1
2.06618940411259 1
1.77705406233373 1
1.94185354693262 1
2.30672607863823 0
1.97658306119367 1
2.13432131177056 1
1.98328606922784 1
2.06330122812933 1
2.31923860756229 1
2.0639914530284 1
1.75483011075868 1
1.96525401051776 1
2.0992206622255 1
1.89956992186312 1
1.7944545664558 1
1.96924671437208 1
2.02981482144342 1
1.76537832146978 0
2.01715882799901 1
2.21331371100633 1
1.82673107191388 1
2.10662316847372 1
2.13973566057063 1
1.96277686336704 1
2.03637887031607 1
2.09299797661368 1
2.03946622555033 1
2.18439341391091 1
2.15728862367863 1
2.13461873324514 1
2.07111738174082 1
1.99584386138889 1
2.01124605616619 1
1.92522829663276 1
1.83743581789971 1
2.14200653075333 1
2.04303478138184 1
2.19380506051197 1
2.19649845053586 1
1.98071538710708 1
1.82434372726083 1
1.89960420926531 1
2.09283459892791 1
1.99737958231985 1
1.88149470459406 1
2.20871408751581 1
2.09392765180323 1
1.92130755903011 1
1.88658852050764 1
2.05732199867474 1
2.11583811984163 1
2.26294812442147 0
2.10572276208469 1
2.24037677833221 0
1.9346291090899 1
2.13055409302673 1
2.12071683985061 1
1.98649942895443 1
1.9692080606107 1
2.03781365463763 1
1.98056803079758 1
2.00222922079169 1
2.22904102298892 1
2.01404554731241 1
2.19019330327374 1
2.02327475001638 1
1.94372068376463 1
2.24285119899589 1
1.95718528313214 1
2.0293101422854 1
1.89927890267292 1
2.25143688728672 1
2.06932577049977 1
1.89952559063083 1
1.95890544935761 1
2.12848156075999 1
1.95779438133474 1
1.99639014909997 1
1.7392126541911 0
2.07969802593232 1
2.21013694253576 1
1.9423931480445 1
1.92989730722 1
2.15431133915617 1
1.85322718449754 1
2.12287987394153 1
1.94229357298803 1
2.00341828562132 1
2.03985398844717 1
2.03611069453652 1
1.89167300097945 1
2.16873056729687 1
2.16103138194753 1
2.08663241639782 1
1.7366317745388 1
2.1450861545227 1
1.75082591708739 0
2.06449637375979 1
1.92900741765687 1
2.07671666827803 1
1.86733438436377 1
1.97469152134444 1
1.96804360106546 1
1.71604448294621 0
2.04094524003546 1
1.86463670816179 1
1.98481444415066 1
2.01219966075866 1
1.90678040820048 1
2.03253429193106 1
2.09352205496839 1
2.10824837359686 1
2.05759686844345 1
1.87530788627416 1
1.9279080811281 1
2.0434453374531 1
2.0673507395487 1
2.09144718187357 1
1.89076249153377 1
2.09610006017858 1
1.97698846298717 1
1.83211010846094 1
2.28229852660112 0
1.89695636045513 1
1.99706721507933 1
1.93832443895562 1
1.90690851416034 1
1.90669638054081 1
2.19895915614178 1
1.83733066612211 1
1.71771796485969 1
1.9637818192392 1
1.84483068223293 1
1.85568423937167 1
2.03981326456066 1
1.96097485328327 1
2.20792718085213 1
1.68541309241917 0
2.26357286073297 0
2.09855897767294 1
2.01067514522064 1
1.75227526211054 1
1.93985963847487 1
1.8918820510349 1
1.84460540682514 1
1.8845404760763 1
2.02311139232816 1
2.33747178665134 0
1.99333809819424 1
1.93828297168701 1
1.85522412460276 1
1.99706008900671 1
1.9954041217367 1
2.05080669429031 1
1.93673987637541 1
2.25241995351902 1
2.01673683419713 1
1.98946417898498 1
1.96819715685201 1
1.90979492264422 1
