# Supplementary material for: Bias caused by sampling error in meta-analysis with small sample sizes
Source: PLoS One. 2018 Sep 13;13(9):e0204056. doi: 10.1371/journal.pone.0204056 (PMC6136825; doi:10.1371/journal.pone.0204056)
Supplement: S3 File — (ZIP) [file pone.0204056.s003.zip › results N = 20 delta = 2 tau = 0 sz = 500-1000.txt]

"dl.delta" "dl.cp"
2.04258232736155 1
2.00262220495938 1
2.05792525775537 1
1.97530081709269 1
1.99649286536298 1
1.97577904887796 1
2.00891762246769 1
2.02517339752277 1
1.92630109729759 0
1.97496240680587 1
2.03835118094187 1
1.98889987391953 1
1.9706746945468 1
2.00836588210883 1
1.95934648509705 1
2.0093174730613 1
1.96780866986899 1
2.0060349348484 1
2.0124200169903 1
2.01055962492726 1
2.00160282374905 1
1.92810885390182 1
1.96548865098808 1
2.03050540830408 1
2.11881225090729 0
2.00260698099135 1
2.00857464940515 1
1.96855051858332 1
1.98880790253244 1
1.94296723411838 0
1.99536987317288 1
1.9612752219946 1
2.01665047915308 1
1.98286592211791 1
2.03694277781025 1
2.02671390661505 1
1.9976569667856 1
2.01418994222082 1
1.99354893032587 1
2.08384029663034 1
2.00787573618139 1
2.0083028701797 1
1.95587047280255 1
1.98220559082656 1
2.05430844950699 1
1.90955961255023 0
2.00558152617394 1
2.06712141075421 1
2.04191018296641 1
1.98077739474773 1
1.9904561008995 1
1.99430554227575 1
2.0099571357893 1
2.04765344159774 1
1.96004225019541 1
1.97099690179448 1
1.99292490605869 1
1.99863303678574 1
1.95104015471579 1
1.97716756963098 1
1.96472741601352 1
1.99308563651758 1
1.91264455873043 0
1.98220920600471 1
1.98822731525779 1
2.06214362944603 1
1.97095137678827 1
2.04184344781584 1
1.98018206217377 1
2.0021646824561 1
2.05369034717628 1
1.97029011932335 1
1.99831096282368 1
2.00408782817818 1
2.02277515977809 1
2.00049286145018 1
1.99007216208644 1
2.03039428745382 1
2.0061326597639 1
2.02415154943969 1
2.034022482497 1
1.94325158089893 1
2.01733297955108 1
1.99305560250843 1
1.95090638404568 1
2.0553243189939 1
2.00372464912506 1
2.05251393136592 1
2.05433343478601 1
2.00417748655153 1
2.02288604248079 1
1.9670533365273 1
1.98417874908178 1
1.93614736946002 1
1.97256521712378 1
2.01946415499663 1
2.00279408003486 1
1.95513872927806 1
2.01028330809459 1
1.97429816618603 1
2.03351353694518 1
1.98407359105113 1
2.00150996326804 1
1.97965542683989 1
2.04733751777306 1
1.97147124616149 1
1.95766093991613 1
2.03931311520637 1
1.98933424849591 1
2.05801602832883 1
1.953861410594 1
2.01153238250635 1
2.02390625882773 1
2.00850651913701 1
2.02849668775242 1
2.0010241020313 1
1.93376911210541 1
2.05410695320484 1
2.0350052024556 1
2.06120920384796 1
1.97756766564865 1
2.02497716691067 1
2.03856024362176 1
2.05553659042454 1
1.94792831075566 1
1.99691538394264 1
2.02984451761468 1
2.02926114354747 1
1.94020605437085 1
2.01144273522596 1
1.95014410110204 1
2.01721514489493 1
1.98305512932758 1
2.00502332646013 1
2.00173524565858 1
2.0575733762923 1
2.02492584064068 1
2.01757379345038 1
2.00508961992567 1
2.01989657691247 1
2.06860796411637 1
1.99956593111491 1
2.08502073959204 1
2.07131226317988 1
2.01815452375593 1
1.99999402145663 1
1.97629428089046 1
2.02837143796661 1
1.98051482261217 1
2.01585282761722 1
2.06989804946005 1
2.00149236957609 1
2.04116531730705 1
2.00580672527483 1
2.0139859457132 1
1.98369940282935 1
1.99349430195981 1
2.04542091851823 1
1.9707000870058 1
2.01762962481923 1
2.00548000048456 1
2.04251461597306 1
1.99724591373132 1
1.98769065141188 1
1.98881130391375 1
2.06285473496085 1
2.03909971134534 1
2.04471705864238 1
1.96903413300645 1
1.95277599892824 1
1.99296950521852 1
2.02802452892257 1
1.96034296124634 1
2.01338888843559 1
1.91553414354102 0
1.98626109719956 1
1.96867339969321 1
1.99457113213752 1
2.03666191104789 1
1.96815734975515 1
2.11189722176703 0
2.02112036504641 1
2.02038310526725 1
2.08017633947613 1
2.04570562217155 1
1.95349113269612 1
2.00445328025738 1
1.99128734405752 1
1.95797124031883 1
1.99636680548705 1
1.99597205812117 1
2.01250894943914 1
2.01638394073028 1
2.08773696248301 0
2.01825192785703 1
1.98159581719541 1
1.99086920028542 1
1.98745692567119 1
2.00627707920529 1
1.99347183923423 1
1.9569052748388 1
1.98000066816464 1
1.96757469757555 1
2.01888419338829 1
1.96046183585695 1
1.98416410076944 1
1.96731895165839 1
1.97965193380386 1
2.01541756549966 1
1.96831937154984 1
1.99574002647724 1
2.03367039018069 1
2.00300943927933 1
1.95301342289774 1
2.03437856682559 1
2.02767901185496 1
1.99454051304501 1
2.05710398801413 1
1.94833438137458 1
2.06936239978552 1
1.98595267740989 1
1.96388142569329 1
2.0219379947162 1
1.98490746776632 1
1.9829414612679 1
2.00385086305278 1
1.95962794532579 1
2.0002229032948 1
1.95790493081599 1
2.03289241026415 1
2.01051428994703 1
2.04657002238517 1
1.99839980356938 1
1.9304383878773 1
1.99442509837792 1
1.99254075767961 1
2.00133730574181 1
2.04545871291494 1
2.0034748154342 1
2.02820457886756 1
1.98971383621495 1
2.02680404954015 1
1.98575532215798 1
2.05328177835576 1
1.99794103910957 1
2.01691211694276 1
1.98298705831539 1
2.05005194286345 1
1.96799551349037 1
1.99261815083665 1
1.9986326990063 1
2.01201425932057 1
1.92854080968124 0
2.08074908076307 1
1.97627088611778 1
1.92581541595409 1
1.99676135339447 1
2.04009542411483 1
2.03842382375188 1
1.93467784338846 1
2.04670346206916 1
1.98846359318091 1
1.96336608941446 1
1.96642327759572 1
2.03518538324349 1
1.99201157866176 1
2.03239857178172 1
2.00066680503121 1
2.04515469605569 1
2.00985338155379 1
2.01464592173469 1
1.96621448796964 1
1.95964163857588 1
2.06138998990635 1
1.97976655831229 1
1.95462458216497 1
2.01801440142911 1
1.97487351451152 1
2.02586175220099 1
2.039126748403 1
2.01444184226161 1
2.06249067140871 1
1.97496698715867 1
1.99764132305995 1
2.03899371365382 1
1.99819605514559 1
2.00469800625393 1
2.01353344434448 1
1.93572764956341 0
1.99455591208454 1
2.05932243506612 1
1.93852962728439 1
2.00471258085642 1
1.96839957161387 1
1.96567894843372 1
1.99045508506015 1
2.03545109160154 1
2.04529910587743 1
1.98002345258608 1
2.02682846507958 1
2.08062043873787 1
1.95417888265012 1
2.02238768888881 1
2.0438724420153 1
1.9822335867461 1
1.95337498901658 1
2.00156029271028 1
1.96213113336825 1
1.96404097103964 1
1.95427092616607 1
2.07430224083406 1
1.95970788716802 1
1.98519670509611 1
2.04888850896601 1
2.04780074643426 1
2.01356589336442 1
2.023856996041 1
2.02104985278159 1
2.02792710433732 1
2.04853690008289 1
1.97856341178059 1
1.9707395263261 1
1.97274229488931 1
2.01013111070065 1
2.0032225336134 1
1.95359790311748 1
2.07107915165793 1
2.03215991922925 1
1.96180304829571 1
2.06085155633862 1
1.92722105249039 1
2.04256414601291 1
1.93953698877109 1
2.08668315204896 1
2.02235917270463 1
2.0056372948111 1
2.10087804166652 0
1.99730668123651 1
1.97066060032673 1
2.0172910352948 1
2.03950366473846 1
1.99198827280793 1
2.04844986201606 1
2.01255901507147 1
1.99425786683727 1
2.0420880227002 1
1.96951623376162 1
1.99895335408711 1
2.01416701408271 1
1.96355195736105 1
1.97050559949192 1
2.0129441087833 1
2.04082473116043 1
1.99004344042459 1
1.9708727056606 1
1.92805282490719 0
2.00295811601677 1
1.92311783198908 0
1.95872570840471 1
1.95165361545198 1
2.01539389619182 1
2.04241792035824 1
2.05976249654412 1
1.97556470019638 1
1.9697088486666 1
2.00358069936058 1
1.96794922110461 1
2.0377564708421 1
1.96932808229909 1
1.96790934943788 1
1.97886963379875 1
1.99130816240378 1
1.963080451955 1
2.03126800736955 1
2.0154890260219 1
1.90872605007783 0
1.97944699571066 1
1.93036067555121 1
1.99253366008483 1
2.01812120756811 1
1.9871165628237 1
1.97265713848315 1
2.0135985734407 1
2.03260627747686 1
2.03039420852285 1
1.95238119856833 1
2.04238724466943 1
1.96415728891172 1
2.00410500584294 1
1.93434341417948 1
1.95847375636882 1
1.93891674983044 1
1.9784484210183 1
1.9442684357728 1
1.9424056208317 1
1.95433387919633 1
1.97436969739549 1
2.03884735506811 1
2.01754890128272 1
1.9746734943611 1
2.05214884055333 1
2.00150320480869 1
2.01061359570314 1
1.93339320619143 1
2.01929827714187 1
1.93419524611909 1
1.9376858938969 1
2.09006580479223 0
2.05352653169444 1
2.02812649896513 1
2.03088411584996 1
2.03070256519908 1
2.04814785489146 1
1.96484234196652 1
1.99769463867423 1
2.0556757176189 1
2.00826777468758 1
1.94377938733433 1
1.95083552284635 1
2.08673479444498 1
1.97161656656247 1
1.93679523249246 1
1.96341865563852 1
1.96288155369511 1
1.97261319532282 1
1.98198673184868 1
2.01056902583172 1
2.04816966345455 1
2.02910780846572 1
1.88871740670632 1
2.01111877616851 1
1.95160283750562 1
2.05205701131612 1
1.96164334660229 1
2.04382886286496 1
2.04220816426617 1
2.01779444919517 1
2.01913212452644 1
2.00877601304711 1
1.98150571460417 1
1.96994820797391 1
2.03587652698778 1
1.94006649037188 1
1.96365295241304 1
2.04696620517968 1
1.97820766454622 1
2.04409389017905 1
1.99021675922876 1
1.95888620811475 1
1.98377208537583 1
2.03239097012155 1
1.96005128035263 1
1.9849001633082 1
2.01467048711684 1
1.97471066043054 1
2.02293263428536 1
2.10706471991297 0
2.01890519155194 1
2.01924300173204 1
2.00127635130166 1
2.06125905113863 1
1.96173366395669 1
2.02220464089835 1
2.06977167449114 1
2.00477956656894 1
1.9869412102639 1
1.98439571086043 1
2.01614358676657 1
2.00194312527156 1
1.98999018715416 1
1.93289100959607 1
2.00350258356012 1
1.9616192874647 1
1.98500753287549 1
1.96251293393795 1
2.06985120314889 1
2.02364481508524 1
1.93659045564034 1
1.967492835059 1
1.96821408722392 1
1.98241738728187 1
2.02260326245066 1
1.93836594734534 1
1.98434859366865 1
1.98778593440205 1
2.03980360553961 1
1.97514479995856 1
1.97940506562962 1
2.06540803142811 1
1.95189591296446 1
2.01191026899076 1
1.95076343473178 1
2.03434143362991 1
2.0469454226925 1
2.01063072092522 1
1.93126806435546 1
2.02173947124971 1
1.95251247362409 1
1.99870434521366 1
2.02133988699268 1
2.00855498550489 1
2.02212068478307 1
1.97178653580685 1
2.07757820447299 0
2.008252681726 1
1.96659141552437 1
2.03192475289896 1
2.00932394459411 1
1.99654421664436 1
2.00262732021659 1
1.91904866102035 0
2.01573876624997 1
1.97691317803619 1
1.95925521016709 1
1.96689979530929 1
1.8919479902755 0
2.06445654644286 1
1.96752464390306 1
1.93633449166002 1
1.93757712302271 1
2.01750256736872 1
2.00328109043245 1
2.01634115480294 1
1.97253064821997 1
1.95162789748533 1
1.97773699244201 1
1.9241587230207 0
2.01321174366073 1
2.00094160653693 1
1.96524042195381 1
1.92357160782217 1
2.01984728297457 1
2.0220833387736 1
2.06389417044242 1
2.00546679490803 1
2.01471559740237 1
1.99314274815594 1
1.93373966980753 1
2.00742255397785 1
2.01073429475111 1
2.04592549235052 1
1.98165151958172 1
1.961289909873 1
1.9721628225512 1
2.00597655380445 1
1.91215934115168 0
1.9568499360007 1
2.07701208122118 1
2.02480152921873 1
2.00483691556176 1
2.076089698045 1
2.00301851748772 1
1.99264289439279 1
2.01900853589399 1
2.07942087952908 0
1.94416824503231 1
2.06038210586898 1
2.02509534861381 1
2.11928223985359 0
1.95310876581316 1
1.87955506006396 0
2.00912242273002 1
2.01365947221941 1
1.97941083358038 1
1.99151027653241 1
1.97106241332554 1
1.89224533208063 0
1.98194155632146 1
1.9731767284231 1
1.98535056163998 1
1.9687520643275 1
2.01732837396165 1
1.96189108311144 1
2.0073430441065 1
1.96652651714073 1
1.97404329102128 1
1.98930171072279 1
1.98849527138911 1
2.00572542347285 1
2.03852011704004 1
2.02604086983201 1
2.02354073200276 1
2.03226535572857 1
1.9733628158296 1
1.98597448033412 1
2.01054159694425 1
2.0459140791254 1
1.98646804338245 1
2.05416306618847 1
1.96421739048213 1
1.97177405325391 1
1.97316735475378 1
2.03827547070183 1
2.09406990457503 0
2.00741585349203 1
2.00504680591407 1
2.01975397098208 1
1.97991540443126 1
2.03096184205219 1
1.99698442219088 1
1.99019928361181 1
1.95765386729169 1
1.94858026440723 1
2.04335757705034 1
1.96467788333495 1
1.99449682882141 1
1.97839231575875 1
1.95550043164193 1
1.92992280072662 1
1.97741652649772 1
1.9680147452756 1
2.01189748578154 1
1.97199867963793 1
1.988691955921 1
1.9278565993514 1
2.024716510325 1
2.05320376911475 1
2.04219041531126 1
2.00504534732169 1
2.01333370527994 1
1.9595122311907 1
1.90866982962233 0
2.00634448577445 1
1.97771509195602 1
1.96835761042228 1
1.94756836427095 1
2.02714048395714 1
1.98980883068963 1
2.01518919185891 1
2.01663751188556 1
1.97864505275809 1
2.01114228680607 1
1.93211649571021 1
2.01192398016994 1
2.06076496929729 1
2.01160703313182 1
1.98384499224224 1
1.96464259149211 1
1.98660130582762 1
1.89907721570949 0
2.05330117671295 1
1.98578162727632 1
2.04714802268421 1
1.99920959486195 1
2.01340383880117 1
1.96743643491827 1
1.99429473242416 1
2.05476693317917 1
2.02553788408624 1
1.99990222151855 1
1.97063489153877 1
2.04632641320881 1
2.00203334749406 1
1.93101020703069 1
2.00738845543383 1
2.00146862436562 1
2.03859680879921 1
2.01199801765086 1
2.0177990450038 1
1.98827711527969 1
2.00355184534625 1
2.00011089551251 1
2.00437971214379 1
1.9650436316115 1
2.04012132582431 1
1.97791767132402 1
2.03041480098832 1
1.93110640317855 1
1.9866223570219 1
1.9423020600858 1
1.99499866973004 1
1.96952402543333 1
2.02125524055762 1
2.0289921095935 1
1.97531145408377 1
1.93082138878671 1
2.03819183453256 1
1.99456211592334 1
1.98069321435431 1
1.95249442234178 1
2.0491327021932 1
2.06064855292177 1
2.04748222097048 1
1.95091655643337 1
2.05313859929948 1
2.07652698459727 1
1.96839201478668 1
1.94526245299623 1
1.96871229477401 1
1.98734783234756 1
2.04174593794047 1
1.95319338742648 1
2.03514720026042 1
1.92916663648604 1
1.96008941567115 1
1.99422395418736 1
2.01315644639138 1
1.96675065456121 1
1.99410868501859 1
2.02864738961972 1
2.00196669297208 1
1.88030630833383 0
2.02198388869856 1
2.00088813664506 1
2.06126027248332 1
2.03798377049894 1
2.01528910615051 1
2.03021577636454 1
1.99023250889429 1
1.99163643028393 1
2.04733237279 1
1.9519511938978 1
2.03835498758645 1
1.99999319888151 1
1.98968202157223 1
2.00420056164801 1
2.00875829496453 1
2.01466321769772 1
1.94327563507358 1
1.99253572013902 1
1.96397537618035 1
1.98693894717807 1
2.07398684964816 1
2.02809889856865 1
2.04606371170054 1
1.98498711833684 1
1.94642175306123 1
2.00699698453149 1
1.97728353648608 1
1.97409047423865 1
2.06642070200361 1
2.03888590032908 1
2.00075826696963 1
1.98248380794375 1
1.95899678644995 1
2.01870576960557 1
1.99694512747824 1
1.95474347693311 1
1.97660478703648 1
1.95421388990391 1
1.98867280798 1
1.9765234406436 1
1.93650315176061 1
1.99652021926348 1
1.99216400439634 1
1.94397254909713 1
2.04162490090669 1
2.00204662981888 1
1.93978289894665 1
1.99604512038379 1
1.97445075830206 1
1.98098611018443 1
2.03282280422117 1
2.01622283209411 1
1.99108702730835 1
1.98612437901067 1
2.03409786588474 1
2.04639637033205 1
1.99614475219227 1
1.98743809195446 1
2.03995452835894 1
2.01294175888064 1
1.97273049587965 1
1.99564375555616 1
2.04775074340518 1
2.00196887943224 1
2.00094502852616 1
2.03047166028924 1
1.97265058765546 1
2.01677262145989 1
1.95264027033648 1
2.00031249977538 1
1.95995511219288 1
2.02216956175305 1
2.00413824103903 1
1.97616483682124 1
2.00147275528879 1
2.07271237038423 1
1.89214601908942 0
2.02095171320749 1
1.98792637729957 1
1.98687334018999 1
2.05142326826081 1
2.06842589413221 1
1.97698725106139 1
2.11627013121905 0
2.02638005495835 1
1.99266392565837 1
2.00000816433013 1
2.03325982113971 1
2.01683791756305 1
1.99140509170003 1
1.9593680601621 1
2.0199742970841 1
2.06907429812813 0
2.01841308585434 1
1.96829906154846 1
2.0173458079796 1
1.9506170631142 1
2.03453250774962 1
2.01683161882019 1
2.04693129604875 1
2.02454433536938 1
2.01879392388344 1
2.00768006350888 1
2.01420985339022 1
1.99997160218386 1
1.98677348509051 1
2.00889739404946 1
2.1050547015726 0
2.00933745866002 1
2.07275767906717 1
1.98119210811291 1
1.97240430466226 1
1.99054784465111 1
1.97492816912295 1
2.04829309758748 1
2.05532047834464 1
1.97084730191437 1
2.05074182608257 1
1.98352448505584 1
2.06650249500128 1
2.02067758381512 1
2.01903242982575 1
2.03409742309606 1
1.98468904749523 1
2.02729548846665 1
1.95490397190824 1
1.99177647339067 1
2.03401534074727 1
1.97061450650316 1
2.03049263419169 1
2.04308657984924 1
1.96871176619195 1
2.00476212224117 1
1.8567453539494 0
2.03989917441241 1
2.06252447014246 1
1.95264302681149 1
1.98158586979607 1
1.97256517030945 1
1.98607147917663 1
1.99203060618004 1
2.05553755788691 1
2.05131099801794 1
2.01232024220004 1
1.94955861886126 1
2.03472543610546 1
2.02354728276013 1
1.95448914863308 1
1.93439442677597 1
1.99274129701078 1
1.99410516855411 1
2.0297586469632 1
1.96072033372675 1
1.97810872713322 1
2.02632124806829 1
1.97927810747994 1
2.00877135878942 1
1.95772563134832 1
1.93174837636074 1
2.02014015866289 1
2.02907135966221 1
1.98547316982525 1
1.92385493379791 0
2.01995137151434 1
1.9664539318882 1
1.98949007131136 1
2.00949060132248 1
2.04185478564699 1
2.006649314101 1
2.05276087125246 1
2.03010776838876 1
2.04349399979354 1
2.04331812153194 1
2.06547337833089 1
1.96189143341505 1
1.93646651240028 1
1.96799408966243 1
1.98072114248912 1
1.97635737785658 1
2.02070007281962 1
2.03531317378278 1
1.94350692860862 1
2.00554501941531 1
1.97667945627054 1
2.00081249334395 1
1.9841568547584 1
1.96795234151686 1
1.93925377852103 1
2.01590112657067 1
2.0631341367088 1
2.02596809534365 1
1.99864243542573 1
2.09406458252539 0
2.04117902674383 1
2.04994569049107 1
1.97356967923315 1
2.03679987519303 1
1.95767935801602 1
2.00172727653771 1
2.01125482601831 1
2.0348519659374 1
1.96127451603863 1
1.99163583091926 1
2.02793195045165 1
1.98840758904464 1
2.04196361076088 1
2.07296636677478 1
1.9792263869436 1
2.03458454665917 1
2.04258094057093 1
2.00452221185836 1
2.00334351021222 1
1.98869471296204 1
2.03251733373336 1
2.05473462689779 1
2.00818405216772 1
2.10876970729197 0
1.93322001965546 1
2.01990755301231 1
2.04686610580789 1
2.0107065529384 1
1.98634580475129 1
2.03109006723821 1
1.96909693405848 1
2.0479020190894 1
1.9845272146059 1
2.04678581551862 1
1.98991699943988 1
1.93088308298413 1
1.99231898692315 1
1.99542783943519 1
2.07146476160893 0
2.0010924118256 1
2.02319565732997 1
1.95764666581027 1
2.02447354866829 1
2.0271742293684 1
2.03273672279518 1
1.99004289394227 1
2.05942785205149 1
2.02359066646686 1
2.09031436344622 0
2.08492173500539 0
2.01211470627944 1
2.00375925734442 1
2.01606740982209 1
2.01303782050215 1
1.98340147207814 1
1.98384188337434 1
1.98927220066888 1
2.01812447989795 1
1.94236094996293 1
2.00999133106356 1
1.96585520850015 1
2.01148032649492 1
1.94620404122486 1
1.98667574488166 1
2.04955715872206 1
2.07747268378404 1
1.98681098834014 1
2.00729634225903 1
1.97474916224798 1
1.972708424383 1
2.05063328110321 1
1.96252046645044 1
2.07744361697629 0
1.98774305218892 1
1.9587255094667 1
1.97086726651221 1
1.97323442547617 1
1.94773765046459 1
2.00352138223425 1
2.06623231114514 1
1.95422955694691 1
2.03081389947346 1
2.01121304784645 1
2.03320485573737 1
2.01346894855868 1
2.01709772955127 1
1.97730549505334 1
1.9842606818788 1
1.99520092660622 1
1.97469376440701 1
1.97282941630915 1
1.97433768587983 1
2.02128062871409 1
1.92321582240616 1
2.05950491079795 1
2.03391475291812 1
1.98892668355298 1
1.99070880906829 1
2.03729497737552 1
2.00610152772872 1
2.00153317943598 1
1.95045344957752 1
2.03640545976591 1
1.94601878501159 1
2.00033198030024 1
2.00778960751703 1
2.05710923641542 1
2.02897723718963 1
1.94475650426085 1
2.03755928104264 1
1.98167792051422 1
2.01600398299166 1
2.02692252039592 1
1.95946346806212 1
2.01181386298191 1
2.06371727752359 1
1.94302931034067 1
1.99253969767698 1
2.00497359607268 1
2.03296209446464 1
1.96644918460347 1
1.98392058956274 1
2.0012976557984 1
2.0572849161772 1
2.00130430983295 1
2.01215464997603 1
2.07734801949966 1
2.00390006030979 1
2.03131222395836 1
1.97196445483148 1
1.95731411165709 1
1.98773331160624 1
1.96207697657303 1
2.00657416015714 1
1.91926942003791 0
1.99856204787373 1
2.05025184686012 1
1.99189139272189 1
2.00858538589241 1
2.05378810632936 1
1.97372965443078 1
2.01058411877772 1
2.02699325482441 1
1.97728808074214 1
2.01130594516834 1
1.94252436424943 1
2.05298028108094 1
2.03025843428859 1
1.9642340057236 1
2.02199587580334 1
1.95097908867785 1
1.99163127852998 1
2.03434137147952 1
2.00134546919503 1
2.0358895600695 1
1.93240075499516 1
1.95555897175246 1
1.99525161762648 1
1.94549571149414 1
1.99231508154114 1
2.01711266170632 1
1.98012007408477 1
1.94286233988254 1
1.9686329957912 1
1.99577358932566 1
2.03241071388564 1
1.97828229112631 1
1.99880492517247 1
1.93624096504944 1
1.97360152200037 1
2.04198876378044 1
2.03725061119099 1
1.99367822649262 1
1.97471755940772 1
2.02020621159717 1
2.04663038747662 1
1.95616765190325 1
1.9892318809867 1
2.02997240860778 1
2.00705308205903 1
2.02716690547978 1
2.03316186399427 1
1.95638157371534 1
1.99612420759084 1
2.01022203610686 1
2.02677221289329 1
1.96284342190638 1
1.98790917588676 1
1.9726603037704 1
2.00273181034747 1
1.97080590325282 1
1.9693047366633 1
1.94780147243311 1
2.01095542209897 1
2.00271968719089 1
1.977475484738 1
2.02357166048149 1
1.97313816024247 1
2.00420708108902 1
1.94532248473605 1
1.97394051472069 1
2.02357690121049 1
1.96153538459985 1
1.97828191793571 1
1.9867675583864 1
2.0661905345707 1
2.04029191865358 1
2.03424459921359 1
2.01985255858726 1
2.00821023610955 1
1.94772187178042 1
1.94854888654284 1
2.04199239337481 1
2.00854011019139 1
2.04925029612963 1
2.03884122715429 1
1.99131331827047 1
1.94275528393167 0
1.9783138972539 1
2.03614884838444 1
2.07123164666866 1
1.9956292480291 1
1.95850759964831 1
2.00359691243367 1
2.00110299803574 1
2.02655743693047 1
2.02663587449785 1
2.02246812006827 1
1.96657778373646 1
1.99463881348963 1
1.9393139183498 1
2.0402051939723 1
2.09563844401043 0
2.01063205740903 1
1.97440858060822 1
1.9265536164845 1
1.95302640866623 1
2.05089021379534 1
2.03159808563426 1
1.97651812127677 1
1.99150651887474 1
1.98233451702908 1
1.95769308859505 1
1.96328900197436 1
1.97781660718207 1
2.04546376219712 1
2.02226673411568 1
1.98927288133787 1
2.04032142623783 1
2.03389623545198 1
2.03126383964427 1
1.93663501676972 1
1.99569022248019 1
2.02007661274213 1
2.00213008424097 1
2.01656440036628 1
1.9846225452461 1
1.96530947946047 1
1.97455619305974 1
2.0229710242546 1
2.08184941149955 0
2.01769940842105 1
2.02046362442931 1
2.02936640910743 1
2.05133249799031 1
1.9031730764091 0
1.96679526522613 1
1.9843516373274 1
1.99454611918886 1
2.06248765120329 1
2.02039228596994 1
2.03868123440373 1
2.02028878756468 1
1.99943187877294 1
2.08192257667137 0
1.94453693837419 1
2.01156527256151 1
2.04779319596246 1
1.97855419983312 1
1.97595567661268 1
2.02805431056749 1
2.01286433707106 1
2.01500336137495 1
1.95327497545734 1
1.99503413274443 1
2.03666786378277 1
1.99608008666423 1
2.04370553467558 1
1.91987313031012 1
2.05017800744837 1
2.00642919252634 1
2.07388821397268 1
1.93778682622198 1
1.97975136728053 1
2.01536337822173 1
2.06211708184264 1
2.01081739570838 1
1.940849110253 1
2.0470419003841 1
2.04299733948541 1
2.01061409811231 1
1.98873995748126 1
2.07400794604485 1
2.00821684571841 1
2.02050453075239 1
2.05354440602671 1
2.07101307575993 0
2.00771589870472 1
2.03093231278822 1
2.04584933786712 1
1.93534100325041 1
2.07019280189862 0
1.98374996571177 1
2.05573193239446 1
2.00868103128715 1
2.00684111927546 1
2.01824877482721 1
1.98919746803465 1
2.02851024931334 1
2.02789551127438 1
1.97790781090599 1
1.927773234019 0
2.00341389995838 1
2.04195600548517 1
1.99613385745905 1
2.05386153454306 1
1.97357939500147 1
2.01081700808739 1
2.0122818742503 1
2.04625122955892 1
1.98429331241643 1
2.04627982429504 1
2.02963113753754 1
1.99287191641472 1
1.9687268962893 1
1.91133710598432 1
2.03747962609459 1
2.02144916128686 1
1.98053863190444 1
1.92081879803877 1
1.94257529648568 1
2.04049034271159 1
1.95843189541659 1
1.93407055933679 1
2.03927057432919 1
2.00421561378035 1
1.97209631448695 1
2.14298937513078 0
2.04759920059803 1
1.99525304850459 1
1.95352337335955 1
2.03922632906566 1
2.0116073269638 1
1.96857968371648 1
1.99615612160806 1
1.99071156300369 1
1.98176767388012 1
1.95175118112174 1
2.03405835029091 1
1.99118489458163 1
2.00997077101432 1
2.00825085898467 1
1.97259422898107 1
2.04193355810726 1
1.97899041396608 1
2.02059251621388 1
1.99547979515008 1
2.1188639296644 0
2.02558787891847 1
1.99737249976935 1
1.99423414780087 1
2.02673976095016 1
2.03243843242886 1
1.98792362587718 1
2.00941976496045 1
1.98126840610664 1
2.0215553734625 1
1.96885687274109 1
2.0127837309098 1
1.9943551953008 1
2.05234944724791 1
1.99431626243101 1
2.00736315403754 1
1.95085835704313 1
2.06070361097733 0
2.01683944055448 1
1.99912853138559 1
1.97555781604653 1
2.05128674027439 1
1.95234269647825 1
1.96221278570855 1
2.03730416889766 1
2.03933971773501 1
2.04718137388841 1
1.96256649977731 1
1.98961085014862 1
2.03714153475383 1
1.96203833441377 1
2.00879166934255 1
2.00940039425424 1
1.96496885045426 1
2.03138127600372 1
1.97142833637247 1
1.99990271321965 1
2.01158525988316 1
1.92736145878698 1
1.99776006233648 1
2.00567480287142 1
1.98050463725915 1
1.94777974091291 1
1.99912078062302 1
2.09882143107946 0
1.9744986571068 1
1.98667840278122 1
1.97281120745966 1
1.96300245303527 1
1.95010770318025 1
1.95848333688694 1
1.98941255587134 1
2.01478431004835 1
2.01685132604312 1
2.11345829864391 0
2.02605183865458 1
2.11977276212064 0
1.99974081565581 1
1.98210639951264 1
1.99839900805894 1
1.98077079601063 1
2.01476672879768 1
2.06205409548913 1
1.95796648591057 1
1.99125677479358 1
1.98119738602735 1
2.02309464963939 1
2.03165339389405 1
1.9770850143772 1
2.01432612231835 1
2.02478032423656 1
1.94900030537355 1
1.99901458751569 1
1.99146347576756 1
1.97202430118046 1
1.9921893910369 1
1.96158742674286 1
1.9979402510032 1
1.9677914747092 1
1.95614845069648 1
2.03032409675181 1
2.03361585159507 1
1.98141531692567 1
1.98743049299891 1
2.07594950785976 1
2.00552231440559 1
2.01748556928874 1
2.04181736990566 1
1.99613284561463 1
2.03688730653411 1
1.97754827665474 1
2.03564043411607 1
1.98798018706817 1
2.04398855898958 1
1.98135624846593 1
1.9485793942279 1
1.95283340522431 1
2.04752656610847 1
2.03294233160194 1
1.96192341612575 1
1.99630401044344 1
2.082336367163 1
1.94831939002691 1
2.02281810427825 1
2.01976425651921 1
1.95242905404783 1
1.97896478737136 1
1.89891472564218 0
1.93657864972728 1
1.98133608883508 1
2.0182750931932 1
2.04212960461539 1
1.98426723030702 1
1.98784132228246 1
1.98893971984857 1
1.92855101761365 1
2.02938195413262 1
1.98314314546437 1
1.99835621791711 1
2.0015033122604 1
2.01439058645314 1
1.89558877221226 0
2.03301827864495 1
2.02809179528759 1
2.00474071046495 1
2.01519506811711 1
1.97107758058923 1
1.96307231963579 1
2.03283824126994 1
2.07705499314707 1
2.00009326152976 1
1.98862655978831 1
1.98664187484987 1
1.99372082863819 1
2.00682733015023 1
2.0656823533009 1
1.97337721633258 1
2.02224586286099 1
1.97854008107148 1
1.93258717863602 1
1.98264506686663 1
1.97532425888226 1
2.0199250369563 1
2.0510769671161 1
1.97869594910839 1
2.06898933221124 0
2.03036177864432 1
2.01465108148498 1
1.9881613480911 1
1.9446977209178 1
2.00633672997129 1
1.96948885016402 1
1.97834723053014 1
1.94549217855842 1
2.05166837943822 1
1.94056194126144 1
2.02771852047722 1
2.05271880037864 1
2.07694328468534 1
1.94129637977396 1
1.95527102074712 1
2.0330835884258 1
2.00396373103629 1
2.0289435697912 1
2.0060589216786 1
2.00446649805237 1
2.00435787067465 1
1.97367959994708 1
2.00428228292915 1
1.94159008930726 1
1.98387089402444 1
1.96192854291757 1
1.99096277235295 1
1.97640822982524 1
1.92445504849555 0
2.00724506567695 1
2.04244260685549 1
2.01485845548566 1
2.023465827533 1
1.9532678589944 1
2.02225476261011 1
1.98434357015363 1
2.02620630517976 1
1.99717129635846 1
1.96729800453631 1
2.04832152604637 1
1.97304208444082 1
2.02054513012454 1
1.97800647890639 1
1.96356873533198 1
1.99794945850163 1
1.94324013838304 1
2.05757928167781 1
2.00455807477235 1
2.04138835122301 1
1.91978249878815 1
2.02478421892766 1
2.02556466618987 1
1.99436304576012 1
2.0298940596104 1
1.98667608979778 1
1.97581430319372 1
1.97665375312993 1
1.99161672671959 1
2.01171174599174 1
1.95284386969446 1
1.89668388887668 0
1.97111885604424 1
1.99121726349913 1
1.97458637152733 1
2.02593177196441 1
1.93714945288562 1
1.95066541266163 1
2.03305842306017 1
2.00836932264482 1
1.95312552916639 1
1.9742078830185 1
2.02037916826583 1
2.02860530339949 1
2.05705505740373 1
2.01103663590219 1
1.97824720525111 1
2.04932434908969 1
2.01251553994216 1
2.05341223661715 1
2.00535720637766 1
2.04107821597717 1
2.03508466837394 1
1.97379131584026 1
2.04594131594462 1
1.95270378408168 1
2.00274351239795 1
2.06058940934711 1
1.94439711185507 1
2.02095774555149 1
2.04118719492304 1
2.00534177019255 1
2.02095077032899 1
1.96846671246685 1
2.02249875564123 1
2.01448887654952 1
1.97724623396892 1
2.01128077403806 1
2.04690710137706 1
2.01657739574328 1
1.96793701927639 1
1.93338693346703 1
1.98511490174495 1
1.92895581744486 1
2.01540662090267 1
1.91001339406326 0
1.9449866576413 1
2.05919512729245 1
2.0428494303159 1
1.9504298140948 1
2.02457818588183 1
2.01155730514289 1
1.99569545127693 1
1.98157246678718 1
2.04196687006329 1
2.06465073038334 1
1.98451964319691 1
2.01173614540716 1
2.03382409819664 1
2.0248234705312 1
2.01131010354251 1
1.96415492167963 1
2.04621509215917 1
2.00332982232283 1
1.93241769591339 1
2.06275703679883 1
2.00285817812696 1
1.99368800135472 1
2.05590696787669 1
1.97571466835935 1
1.99488213194635 1
1.99161387776398 1
2.00399670565077 1
2.02438524133953 1
1.9787251016031 1
1.9421070801665 1
2.00086256737631 1
1.99656689851446 1
2.01259265188955 1
1.98762462521869 1
1.98790707991817 1
1.94713018765329 1
2.07808459831793 0
1.99570911448237 1
2.05817745096306 1
1.98728131404206 1
2.04042514171863 1
2.00363298265347 1
1.94864413583473 1
2.0483359172091 1
2.01444448617799 1
1.95926450491237 1
1.9444931644052 1
1.98026539357732 1
1.99688536259726 1
1.95983861987157 1
2.07140624908154 1
2.02870537843571 1
2.03982385750033 1
2.04768743866175 1
1.97163284536226 1
2.0089740014839 1
1.99321727716238 1
1.99068074298757 1
2.06524360321664 0
1.96455386972325 1
1.94579720895845 1
1.99770795525513 1
1.96958352097208 1
1.9966521009875 1
2.01268522128972 1
1.96743774367912 1
2.02000531220421 1
2.02415367880977 1
2.04632500053415 1
1.9492864432917 1
1.99296732741756 1
1.97555746299211 1
2.03636141362183 1
2.05714735700489 1
1.99689220305365 1
1.93604881329536 1
1.99282973247155 1
1.97607761231871 1
2.05055639441885 1
1.97984795507409 1
2.00118668510954 1
1.98766339220611 1
2.05264749317784 1
2.00190028564407 1
2.0106391047537 1
2.01798332456082 1
1.98294544187922 1
2.03344216649848 1
1.99340448314673 1
2.02383703121831 1
1.99026345976758 1
2.04205829701144 1
2.00408497608751 1
1.96507097502054 1
2.04914645508286 1
2.05576784801599 1
1.99918232748557 1
2.01849266201837 1
1.98551006807208 1
1.99294037878026 1
2.04087851744754 1
2.00387403912472 1
1.92695482726592 0
1.97610253435761 1
2.06328463406924 1
2.00061981625693 1
2.04781551361326 1
1.98836225357004 1
1.99033029537907 1
2.04639108951637 1
1.956501152469 1
2.05354998463959 1
1.97095983292905 1
2.000164552883 1
1.94188304236884 1
1.98884816892571 1
2.06352863441952 1
1.96768882676518 1
2.1155715633333 0
1.96034096289205 1
2.04801927916449 1
1.98171505342798 1
2.00401128126164 1
1.99133752459111 1
2.0085649640766 1
1.96987409225721 1
2.02025531650341 1
2.05591387726006 1
1.99897679504516 1
2.02089535777786 1
1.97798343565926 1
2.00062383122187 1
1.97124053473611 1
1.95496102257231 1
2.01806478753447 1
1.93896843119174 1
1.97955271395503 1
1.90634548975966 0
1.97426572758549 1
2.03231502923571 1
1.94765405504592 1
2.04130376557966 1
2.01605791121269 1
1.97843982285008 1
2.00467216368223 1
2.01568381098743 1
1.99212788087772 1
2.03854295148386 1
2.01208471136909 1
2.02760179065462 1
2.02507494409308 1
1.98158683584903 1
2.05262237651465 1
1.97612247935214 1
1.91781345736972 0
1.96686457718579 1
1.91378147721003 1
2.00107200565714 1
2.0168687520094 1
2.01792658345156 1
1.93436140335255 1
1.99797521860566 1
2.0072504484977 1
1.99247794084186 1
2.0197810842109 1
1.98568819203048 1
2.04169426943902 1
1.99468151341335 1
1.95613406527452 1
2.04434860773603 1
1.96291968850757 1
1.95188895537546 1
1.98464027265611 1
2.01515702172694 1
1.99890946059913 1
2.06357691320477 1
1.99925549793079 1
2.08257095563095 1
2.06455097016446 1
1.96351299799474 1
2.10802024191521 0
1.97941720092923 1
1.99010176141443 1
2.00296908586379 1
1.99068508897432 1
2.06948304712245 1
2.00346816497012 1
1.98736890051484 1
2.07716903748291 1
2.00732543626542 1
2.06530761282752 1
1.98611337688103 1
1.99232016760575 1
1.93814364613636 1
1.99685733405731 1
1.98840126069958 1
2.04287246190694 1
2.02045864602238 1
1.98077129437944 1
1.92012902905761 0
1.96813632606659 1
2.0561714457614 1
2.00900523268312 1
1.97333654408044 1
1.99234489872851 1
1.96214207687978 1
1.99645780636857 1
1.99742699571574 1
1.9654946514371 1
1.99430517085863 1
2.07117377611284 1
2.01973547968444 1
2.05479604778348 1
2.03630346297754 1
1.95909907098678 1
2.05067302682227 1
1.96032908941015 1
1.97793155531164 1
2.01209400601914 1
1.9944142213034 1
2.01680836478575 1
2.07842060021143 1
1.98905385441144 1
2.02512769467502 1
2.0451246747458 1
1.95261298464485 1
2.05666538730465 1
2.07986633658441 1
1.94053184775578 1
2.013620771917 1
2.00407274516674 1
1.98947779110766 1
2.01384141423083 1
1.96165530075904 1
2.04536296721624 1
1.96476091593762 1
2.01220550051069 1
1.99250687166018 1
1.96536406401473 1
1.94813705604916 1
2.00668660733815 1
2.02451018181234 1
1.9929774789069 1
2.02107185414786 1
2.00926186660431 1
2.00018034294706 1
1.90942224221637 1
1.99307529101375 1
2.04156053392004 1
1.99847279077452 1
1.98358644886799 1
1.97817230529923 1
2.07548410378122 0
1.98733897772759 1
1.99586431997555 1
2.01643130879019 1
2.00815784781279 1
1.99537630424957 1
2.03367588869985 1
1.98851685716352 1
1.96271284789005 1
1.99486819416604 1
1.95317518312629 1
2.03736337693344 1
1.96884525925799 1
2.01330393242623 1
2.00332064483871 1
1.92956002741273 1
1.98948986869602 1
2.02291988753786 1
1.95480052587743 1
1.97344056142218 1
2.02171785430276 1
1.98476134273307 1
2.04053160703048 1
2.02413268533837 1
1.99855470805809 1
1.97763511410051 1
1.99876434419772 1
1.98047078439027 1
1.9855023630652 1
1.97345964694645 1
2.00168277764689 1
1.98787579547535 1
2.04630153517534 1
2.03726078217319 1
1.96727233961627 1
2.07409936713223 1
2.03055268683315 1
2.00168192569642 1
2.01977517671765 1
1.99743058589004 1
2.02861547614263 1
2.0117764171678 1
2.00374329369235 1
2.01507268199358 1
1.93041913727062 1
2.011216905625 1
2.02515768250423 1
2.00124817207556 1
2.0296535148197 1
2.00962943220506 1
2.05060727814353 1
1.91934155865877 0
2.04339351529859 1
1.97262463570751 1
1.92922879530759 1
1.99637925668972 1
2.03425876217138 1
1.93206959659522 1
1.96677900195075 1
2.03938807804 1
2.00940717071414 1
1.9544995299065 1
2.05545367593518 1
1.9769998849982 1
2.00735015676815 1
1.96734130607204 1
1.96299802233683 1
1.94935039709533 1
1.97402720858924 1
1.9801406375869 1
1.99022070542893 1
1.97741680061073 1
1.99779719676942 1
1.99611847952968 1
1.94705423705672 1
2.00128902283765 1
1.93312496692846 1
2.02135740982676 1
2.01922183683472 1
2.05647833486198 1
2.04294658855496 1
1.9787305185403 1
2.02776834052897 1
1.94465326941511 1
2.01139355490275 1
2.04788607753063 1
1.94355792017779 1
2.02474336960088 1
2.00559205684037 1
2.00230673766672 1
1.94796695189382 1
1.98679795360494 1
2.01333916839125 1
2.05283140308949 1
2.04756865649078 1
1.91225467240253 1
2.02778258274644 1
1.98370094916554 1
1.99444336651857 1
1.94592936016608 1
1.98395337409338 1
2.04902593025454 1
1.96126487654191 1
1.97108986507458 1
2.00722027325951 1
2.06507641901804 1
1.89662048992987 0
2.00730082985693 1
1.93065699532092 1
2.04437341242725 1
2.04872893120532 1
2.00885007387834 1
1.98109099793277 1
2.00978152280353 1
2.01234778615475 1
2.01216699192746 1
2.03231510046717 1
2.00392623069062 1
1.95075619152258 1
2.01025511733636 1
2.02098670339351 1
2.02329646265083 1
1.97253572105559 1
2.01754375728393 1
2.07688910703569 0
2.03567432985837 1
1.97660022350446 1
2.00782487911845 1
1.95241028032483 1
1.97759816460918 1
2.07610121997842 1
1.88101182249113 0
1.9507805494256 1
2.00992838011677 1
2.04299277540581 1
2.00791012889369 1
2.01639025617143 1
2.02981410858415 1
2.04313446496535 1
2.03528244004888 1
2.06561374961861 1
2.01893681138871 1
1.92440245456379 0
2.05212694133838 1
1.99346540265732 1
2.03004958511793 1
1.92419674799614 0
1.94022367360664 1
2.03022190998274 1
2.0213150486252 1
2.00100873530619 1
2.04636647565081 1
2.02175457746718 1
1.94662614793435 1
2.0199967104806 1
2.09079814400306 0
2.01463695540087 1
2.01242812483476 1
1.99214966713076 1
1.98387274548073 1
2.03906500272742 1
2.07250385488012 1
1.9867272955502 1
2.06042060789076 1
1.97454214778654 1
2.03343163191224 1
1.97622513081738 1
1.89352358175461 1
2.08865864349932 0
1.96542110026028 1
1.97878027703313 1
2.05236600365796 1
2.02366828667708 1
2.01157782950336 1
1.99986465458002 1
2.00297002598914 1
1.99364561482008 1
2.02432657064907 1
2.02276042481097 1
1.97321737628201 1
2.00906558659766 1
1.93454191830754 1
2.03401067464163 1
1.96769525555937 1
2.03971063812945 1
1.97846893392878 1
2.01141102116399 1
2.01140932234802 1
1.98069272019772 1
1.99658073187889 1
2.06700081761493 1
2.01277629106737 1
2.031943152295 1
2.02001567171852 1
2.01449562444832 1
2.01948193256091 1
1.99919786109723 1
1.99048654031713 1
1.93360038971059 1
1.95318556672471 1
1.97811261656859 1
2.03640963403809 1
1.96808055397976 1
2.00252981056694 1
2.02823029028128 1
2.01641148687474 1
1.97840813564809 1
2.0201200566752 1
2.05321259335466 1
2.01162774409692 1
2.02800145475446 1
1.99202127267332 1
1.98856092838293 1
2.02215320656329 1
2.00129072647742 1
2.09228780211031 0
1.9525376722328 1
1.94646521786347 1
1.99229527013165 1
1.94903438222944 1
1.99196064369167 1
2.02901836285887 1
1.98058437553316 1
1.9723102397409 1
2.04657180628935 1
1.96767703477878 1
2.02563014744042 1
1.9877994097186 1
2.0287180018518 1
1.94597289418277 1
1.89702556712882 0
2.02655898023352 1
2.03029134251071 1
2.01911866124215 1
2.06353380205191 1
2.05780430889564 1
1.92759031220781 1
1.97438122415937 1
1.97714032369098 1
1.96458378466702 1
1.93259991240637 1
2.01758430693277 1
2.03697256260439 1
1.937051072841 1
2.05873359962957 1
2.02545028560517 1
2.04761233910588 1
2.01739216168381 1
1.99897210319878 1
2.02607510386598 1
2.06700884336475 0
2.02639558572674 1
1.96242609009201 1
2.0096797443411 1
2.06005942883952 1
1.99420747808089 1
2.01483630599955 1
1.93957012139435 1
2.02655468184325 1
1.99394296335409 1
2.04384280584035 1
1.99831458249655 1
1.98149689554549 1
1.96080429406824 1
2.0040140768392 1
2.00674732117545 1
1.99113359489542 1
2.03548133795853 1
2.00030714146973 1
1.97461019753702 1
1.96949805983545 1
2.03193582264956 1
2.00666511207663 1
1.99192294387224 1
1.99328279278321 1
2.02309285250348 1
2.07945929256858 0
1.96517917853559 1
2.01476876733881 1
1.95099479748339 1
1.96576285712513 1
2.03414274126685 1
1.98637461454855 1
1.96706139777139 1
1.99352607954726 1
1.94139111543524 1
1.95949716340171 1
1.98933289636726 1
2.01026264685232 1
2.00520542417486 1
1.98334436746557 1
2.10391292791819 0
1.98353794757522 1
2.03050582284152 1
2.03387830499049 1
1.97755058290683 1
1.88383132275985 0
1.93237434090413 1
2.04078681007477 1
1.99313503447819 1
1.96641956823067 1
2.02854090688864 1
1.97454823019915 1
2.02385622544894 1
1.96311813227418 1
2.03596600268407 1
2.01868620159333 1
1.94810616367527 1
2.02575568716654 1
1.99087599854055 1
1.92283292281902 1
1.96341816012484 1
2.02100803630075 1
1.96612588606128 1
1.97469488908582 1
2.05614880841233 1
1.91381749595022 1
2.02205803841495 1
1.99466830679224 1
1.97383500835125 1
1.92822167289545 1
1.92261401926531 0
2.0263871769401 1
1.96688212819523 1
1.97170691441822 1
1.99476519105784 1
2.02002176414922 1
2.00946108077772 1
2.00309073568234 1
2.01805957247566 1
2.01425532181995 1
2.00584843887242 1
1.97316982358845 1
1.98197279738019 1
1.97514668968332 1
1.9838014282297 1
2.0196854716011 1
2.07675993374721 1
2.01479490429188 1
1.97066895464132 1
2.00778702622889 1
1.95486487179307 1
2.00945060878551 1
1.94446429994337 1
2.06560850950996 1
1.90298608399901 1
1.95810736537354 1
2.00858411184704 1
1.98370400667531 1
2.02070891968101 1
2.0282470676103 1
2.09269033237489 1
1.99419431678234 1
1.98915093407852 1
2.01427057966257 1
2.07670638627205 0
1.99604410612839 1
1.91087758381023 1
1.97216773991737 1
2.03822128460406 1
1.96785887079 1
2.03412537021571 1
1.99816416624883 1
1.98064267131077 1
1.97741492995955 1
2.04180301082386 1
1.97795629123193 1
1.95066651837044 1
1.98517424595707 1
2.01535803665093 1
1.94526887958207 1
1.97668480469079 1
2.02335209302968 1
2.03906172141329 1
1.96415292100505 1
2.06416013742713 1
1.9842899299352 1
1.95580363650946 1
1.9767090110972 1
1.93762210549229 1
2.07816248493157 0
1.92266184732094 0
1.99334429803948 1
1.97599098398983 1
1.91169365333563 0
1.99667837223186 1
1.93114898009567 1
1.98805576719384 1
2.04677584964896 1
2.01524273643782 1
2.01295309910108 1
2.05899896332761 1
1.98818910075137 1
2.01751869894066 1
2.04379470849688 1
2.06262360888435 1
1.95624753851427 1
1.97170675744456 1
2.00530211727495 1
2.07618048393772 1
2.01170644052124 1
1.97392166465886 1
1.96499169169413 1
2.00514133013588 1
2.0011344250329 1
1.93147082974025 1
1.98504510307923 1
2.03960094241797 1
1.90416308396556 0
1.94886933787102 1
1.99227891979978 1
1.99797285211407 1
1.95494732734967 1
1.99392687042322 1
1.96328866669986 1
2.02626625475491 1
2.05684438139671 1
2.00117322105058 1
1.96773674720365 1
1.97638026923567 1
1.96616947904865 1
1.89428105648493 0
2.00426295645713 1
2.01162332951715 1
1.948531380719 1
2.00841160730385 1
1.93518301108084 1
2.02091567017198 1
2.02304740216002 1
2.0418456358939 1
1.97431450374812 1
2.01310739100491 1
1.9702921231621 1
1.95944656992184 1
1.96928795407399 1
2.01774296822117 1
1.94016037233593 1
2.02367018517654 1
2.01666851337219 1
2.0364998954994 1
2.03726787948637 1
1.98578944240221 1
2.06592437805202 1
2.0440529828217 1
1.96909118915966 1
2.02901552656091 1
2.04802485911247 1
1.98210016906258 1
1.98530906062367 1
1.97542405240559 1
2.03951912331236 1
1.98678453016362 1
1.96907200293378 1
2.04136849363845 1
2.06295235406072 1
2.0134442832505 1
1.98822426271653 1
2.01210275531481 1
2.06298494098931 1
2.01268801916765 1
1.98998631781631 1
2.06089387687038 1
2.0201694792467 1
2.0149284217368 1
1.97547727125058 1
2.04165569930427 1
2.02937396479211 1
1.97432206151035 1
1.95613579621472 1
1.97337582812359 1
2.00222698804912 1
2.03582085844455 1
1.95108741933081 1
2.02659340446199 1
2.04567818773722 1
1.92807093699791 1
2.00425861380223 1
1.97852057538495 1
1.95051570723541 1
2.04924699025207 1
2.00470852284367 1
2.00405792513457 1
2.04282035356072 1
1.9758667624622 1
1.99415264880349 1
2.07786655037087 1
1.97208219106436 1
1.99065228623082 1
1.9210775766161 0
2.01340209833244 1
2.05308485380492 1
1.9965817869727 1
1.96745383334762 1
1.95539842999573 1
1.95741328988271 1
1.97347047792644 1
2.0124971644842 1
2.08507422373493 1
1.98069128684612 1
2.00766549434558 1
1.96093259026033 1
1.99827147594459 1
2.01823435116023 1
2.08056456309463 1
1.98788885367489 1
1.98109234848428 1
1.92727764105977 1
2.06099530506402 1
1.99202594008043 1
2.02078698405683 1
1.97654212356505 1
2.01474303885561 1
2.01272516566915 1
2.04134672951383 1
2.05033840458687 1
2.0371235829083 1
1.98062699352819 1
1.99413308129191 1
2.04217396263259 1
2.00168705056761 1
2.03531404813234 1
1.92662118050978 1
1.99917111546693 1
1.99545881638853 1
1.98774847505241 1
2.01133446688236 1
1.99515218118199 1
1.966129811867 1
2.00427299257535 1
1.97515393079707 1
2.05116170374998 1
1.96711579659916 1
2.01613373936296 1
1.9954480639993 1
1.97403409951797 1
1.97386084190632 1
1.95418311356768 1
1.95356745941704 1
1.98120337149835 1
1.9372116104048 1
1.9712889149481 1
1.99632944466452 1
1.95782606675155 1
1.99402081445448 1
1.9461784238081 1
2.01116275656761 1
1.97493881955145 1
2.04764349917906 1
1.98367039068668 1
2.08446875747355 0
2.0156675796617 1
2.01734342450631 1
2.00068829561992 1
1.98741862268313 1
1.99690432357844 1
1.99724099806671 1
1.97268954869215 1
2.0042109961942 1
2.01030266462244 1
2.02036600864974 1
1.98510238822017 1
2.06993753364828 0
2.04053258357079 1
1.993397655696 1
1.98863509220222 1
2.01317341358086 1
2.03730254150668 1
1.95085608254671 1
2.01810932254015 1
1.98004357446311 1
2.02333149908174 1
1.9692958560462 1
2.05063166633253 1
2.0364801377265 1
1.97341978132774 1
1.97107110047804 1
2.06246077207346 1
1.94822087672897 1
2.03426930862866 1
1.99130250738422 1
2.00220401208617 1
2.01964723290329 1
2.04228703197265 1
2.01289900727929 1
1.96443705912925 1
2.06611452594593 0
2.01295950083612 1
2.00002695343159 1
2.00100875678215 1
1.99315299126212 1
2.00276893713641 1
2.00433398928097 1
1.95183474178861 1
1.94717672108257 1
1.95503440401244 1
1.9912218937546 1
2.01823929302306 1
1.98707376846417 1
2.03850613535304 1
1.9526737052791 1
2.03584274907621 1
1.98527925952442 1
1.91283940936681 0
1.9993678387939 1
2.0160653805212 1
1.97996649856034 1
2.02893947358839 1
2.05804914114245 1
1.96696727639294 1
1.95646886465016 1
1.97714584922407 1
2.05167040927525 1
1.99453884797948 1
2.04211931825636 1
1.9943813823487 1
2.03504243507847 1
1.98843211967443 1
2.02069928617112 1
2.06401756553717 1
1.88399978554696 0
1.98508002301228 1
2.07384692856727 1
1.92932148658908 1
1.94539158140898 1
2.04297862418759 1
2.02594823967507 1
2.00822835322014 1
1.99283095109296 1
1.95897822978439 1
2.05052471366094 1
2.02320088584346 1
2.08488264474355 0
2.06338337726347 1
2.03075084147756 1
1.96950126110491 1
2.00679447451704 1
2.02414874509566 1
2.01191751372264 1
1.96034839854532 1
1.99682017880425 1
2.0683009882257 1
2.02581148851935 1
1.99519850477971 1
1.9977800851115 1
1.95974199528597 1
1.94424624016842 1
2.0198822272789 1
2.07162778481113 1
2.05120466389189 1
1.98641332592462 1
2.01587984833589 1
1.95296131787361 1
1.97977437777732 1
2.07457751218622 1
1.96867646816645 1
2.08164502377302 0
1.93714460021587 1
2.0126036393323 1
1.96157624133975 1
1.97678165482931 1
2.03880768317339 1
1.99812945434978 1
2.06786626836201 1
2.00844994682568 1
2.03443981811145 1
2.0030831407554 1
2.00552052122686 1
2.0216420597338 1
2.00003684234953 1
2.00539553841015 1
1.99187939635672 1
1.91671423109297 0
1.99117063459217 1
2.00074750401136 1
2.01408669619652 1
1.99896211292607 1
2.00535166607875 1
2.01998547351494 1
1.99902444404729 1
1.94915806701686 1
1.98082415604358 1
2.07264257436789 0
1.96747787096091 1
2.01228588788066 1
1.95440141896178 1
1.96474353383712 1
1.98786555106895 1
1.98385460950109 1
2.02144600037596 1
1.99836740398789 1
2.00929260924135 1
1.99408345007431 1
2.01138641134497 1
1.97506585791034 1
1.97980931931063 1
2.04717689369325 1
1.99932699680421 1
2.02883421495903 1
1.98720097757756 1
1.98603543066896 1
2.07627026327112 0
2.0378355970672 1
2.00869733478137 1
2.01841540296541 1
1.9898907210086 1
2.0234591394188 1
1.99518794656801 1
1.94247661533147 1
2.03075473940974 1
2.02114437828337 1
2.05346772608459 1
1.95870986257351 1
2.01070865049862 1
1.9561482127713 1
2.03134644670331 1
2.01077771675717 1
1.9856163522124 1
1.93646111878643 1
2.01633010585978 1
1.97994259863221 1
1.98101712734621 1
2.06949030106288 1
1.98066973148712 1
1.98639206621119 1
1.90535177004114 1
2.01293116765751 1
2.03629834543926 1
1.99760473888019 1
1.91830151818705 0
2.09971658122543 0
2.02956725496389 1
2.02461171758121 1
1.99751369876917 1
1.91867755134068 0
1.98890574153246 1
1.93323376716618 1
2.00075859262054 1
2.02597142649364 1
2.00683581161496 1
1.99793923602413 1
2.0428181984232 1
2.02415332460837 1
2.06495868827667 1
1.96994210671409 1
1.98572332749953 1
2.09683077269564 0
2.00453856677943 1
1.98626317486033 1
1.97756919928357 1
1.99016148554621 1
1.96962318066418 1
1.98279949227813 1
2.05318361999585 1
2.02673422110516 1
2.02069544575866 1
2.01526026234784 1
2.0497344211478 1
2.00075386069302 1
2.06283920409552 1
1.93779231589181 1
1.98107522261404 1
1.94293020466497 1
2.05467618537417 1
1.98318708862153 1
2.03233424108983 1
2.04518773064983 1
2.02058201218041 1
2.00255301829828 1
1.98268685450166 1
1.98071736933705 1
2.04392802103133 1
2.02426791196995 1
2.01991734687852 1
1.99239789727959 1
2.01759347195647 1
2.00430603511967 1
1.98599568603347 1
2.0295325059434 1
2.01835197257552 1
1.94273110328179 1
2.0052107835412 1
2.0303103685493 1
2.03149906552703 1
2.03005154012804 1
1.97217637737153 1
1.96443977326692 1
1.99658764277206 1
2.00123374037781 1
1.97396337602031 1
2.01603056858795 1
2.04355758137221 1
2.0130411294886 1
2.02405659423159 1
1.98563700342 1
1.96212661891226 1
2.0146099489594 1
1.96293293140539 1
2.03037820454861 1
1.99982453126578 1
2.00885871651648 1
2.01927723798644 1
1.98484679942457 1
2.03224426129177 1
2.05077061443814 1
1.96262831042311 1
1.99723940295653 1
2.04737575583663 1
2.02473492379615 1
2.01534707677006 1
1.9302767407764 1
2.0185716960987 1
1.97362016968295 1
2.03414962779272 1
2.0164027993275 1
1.98233022872391 1
1.98061785885857 1
1.95202789867159 1
2.00767652041457 1
1.90753391595454 0
1.99865539361677 1
1.99912542315851 1
2.02832693191174 1
2.00776999300203 1
1.99100536173394 1
2.03706539280372 1
1.9833133300417 1
1.92473300332391 0
2.03050615304882 1
1.95698046505776 1
1.98136229863377 1
1.99737217976458 1
2.00587216893279 1
1.97335870616861 1
2.04518594037272 1
2.03981833668073 1
2.04835391497337 1
2.03556898563851 1
1.92531481609663 0
1.97726339887858 1
1.99766343139133 1
1.98219341605848 1
1.99241396057707 1
2.00713640862817 1
1.98315266003693 1
1.97404431741346 1
1.96526182368667 1
1.98748140134097 1
1.98505268695201 1
1.97280316426203 1
1.96971700714679 1
2.01998805990381 1
1.99184044780573 1
2.03645529454985 1
1.99840014227296 1
1.96253345794403 1
1.97180318614254 1
2.0370991500673 1
1.97772823466464 1
2.02534296560923 1
1.97351961170309 1
2.04625522319711 1
1.93502247541664 1
1.93600533501384 1
2.00993616468546 1
1.98122448080289 1
1.96055901366922 1
1.96023142212401 1
1.99750125604132 1
2.0159064316917 1
2.00048552430712 1
1.99317400372131 1
2.07906522119935 0
1.98807132569255 1
2.00622724959952 1
2.00837130567366 1
2.04384387645536 1
1.96747657915285 1
2.05614471573337 1
1.98767009220017 1
1.98124459813354 1
1.9692674969355 1
2.03217019662626 1
2.03223710253724 1
1.96999892003678 1
2.00457322075043 1
2.0328949875197 1
1.99980231880586 1
1.99304643171285 1
2.07624120653095 0
2.02950097336286 1
2.06119362366877 1
2.06013700183869 1
2.0117425573692 1
1.98539586436156 1
2.02124538953323 1
1.97275944947676 1
2.0309875458901 1
2.05763251685338 1
2.03693966722597 1
1.94430599562917 1
2.02987571154865 1
2.02270674945649 1
2.04223444235425 1
1.96402501986779 1
2.01906814691918 1
2.02051458724653 1
2.04866665427397 1
1.97623432157658 1
2.01267983571914 1
1.97522624670109 1
1.97217582319868 1
1.99542125654333 1
1.9614246253474 1
2.02196962753862 1
1.98832851191502 1
2.04154514306641 1
1.99857687310981 1
2.02560515252283 1
2.03158953562629 1
1.99647141709723 1
2.05959835611564 1
2.06112735945241 1
2.01546627233191 1
2.03115910173576 1
1.97472763497467 1
2.00570613988798 1
2.04837150029765 1
2.00139503577707 1
1.96944116832283 1
1.95377151598372 1
1.98295674593358 1
2.00643114792722 1
2.03671327975602 1
2.04068742953937 1
1.92458106230826 1
1.91067093757661 0
2.00689054724421 1
2.03932902221763 1
2.05449944329874 1
2.03102940206942 1
1.99932765029555 1
2.00215589523919 1
2.00325426035001 1
2.05065603448501 1
1.98725688213473 1
1.98799945415329 1
2.03733952671336 1
1.99806748921947 1
2.0343825380865 1
2.04290774752687 1
2.00135044656315 1
2.04220214131351 1
2.03719285547139 1
1.9718862789709 1
1.99306709569826 1
2.10088214489749 0
2.00207489373508 1
2.00402698870785 1
2.01976858149898 1
1.94379970312782 1
2.04687386754583 1
2.03634258045755 1
2.02513026268672 1
2.04124502055809 1
2.01278787282456 1
2.01186945152122 1
1.9560256006269 1
2.03419026952101 1
1.99491271315793 1
2.04107856053816 1
1.99167916239724 1
2.01855828576131 1
2.03834863769673 1
2.02902917184014 1
1.98630892294749 1
2.00351621841703 1
1.99476279462437 1
1.93963630810133 1
1.99929501983603 1
1.9909511579995 1
1.99463303473206 1
2.02046896854453 1
2.01376269937617 1
2.005729721222 1
1.98349234867034 1
2.03953311652016 1
2.04498816410792 1
1.96337757251728 1
2.05370092650394 1
1.97386375304199 1
2.07030928684888 0
1.98503459683619 1
2.04294967303325 1
1.97561183894093 1
2.01722880984517 1
2.01917612728424 1
1.98642497314721 1
1.97356955849378 1
2.01945687556666 1
2.06351562904425 1
1.97468643046653 1
2.0240702860063 1
1.95249247369087 1
1.94892310784764 1
2.0344062012246 1
1.99874088740364 1
1.99269431409764 1
1.99107165221037 1
1.92449122453428 0
2.06888514513002 1
2.04219001125586 1
1.94552921506522 1
2.01969554689622 1
2.03504698311331 1
2.03661152308067 1
2.00826509607136 1
1.95009375630216 1
2.0074027088637 1
2.02873558567047 1
2.00653916034452 1
1.98058973321099 1
1.95370832415675 1
2.01012847733501 1
1.98369538136424 1
2.03200378434326 1
1.95795570918811 1
2.05304619152199 1
2.04200307859739 1
1.98404653347941 1
1.99773434635467 1
1.94640146585596 1
2.0285925259272 1
2.0489431924986 1
1.99458839021814 1
2.02936273811908 1
1.91854849529396 0
2.02986007103017 1
1.96151995395908 1
2.02405950364903 1
1.97629496994142 1
2.07505428118318 0
2.03715454086665 1
2.01778635756563 1
1.94185526410678 1
1.99053177039931 1
2.01341955712953 1
1.95509319327827 1
2.03777707765878 1
1.90811318404287 0
2.00483163013661 1
1.98663145144706 1
1.96187070799667 1
2.00199621727668 1
1.95968318013556 1
2.00630175914509 1
2.06411585007942 1
1.94108949318144 1
2.09292675551496 0
1.98645984714225 1
1.97560100159421 1
1.99062305782622 1
2.00836950945315 1
1.99581994143897 1
1.99271858992861 1
2.0093152257444 1
2.00637439884519 1
1.9725449070288 1
2.01921556637529 1
2.03174485036466 1
1.98699273568285 1
1.99745458365295 1
2.01460930350059 1
1.99103048973842 1
2.02500059959456 1
1.97386117666512 1
1.98761559022677 1
1.93304158835523 1
1.9625060324382 1
2.04265438190994 1
2.04468565946824 1
2.04140844595073 1
2.01043921562688 1
2.03086869899471 1
1.98387440840399 1
2.00616703359917 1
2.00744056090353 1
1.98190929209407 1
1.98973069809737 1
1.97014009973764 1
1.95228807355562 1
2.0303330083214 1
2.00120139860926 1
2.01857825294446 1
2.03890009021856 1
2.0378721035427 1
2.0064689960583 1
2.02946476365605 1
1.95564508417422 1
2.02182372644036 1
2.03033012735765 1
1.97807784490386 1
2.00124323931127 1
1.95044784876002 1
2.01421536982041 1
2.04451850389725 1
1.99682047614279 1
1.9550737152357 1
2.03147637747778 1
1.95845692438158 1
2.03520707327038 1
1.95062104607821 1
1.93523060244079 1
2.11102440304933 1
1.98929055741003 1
1.95379818111007 1
2.00790507408345 1
1.9304160514815 0
2.0119593401981 1
1.99822408016957 1
2.02842156271396 1
2.01105594435954 1
1.96439865331998 1
2.03524183646058 1
2.06430923270323 1
1.92409110776426 0
2.05915998199999 1
1.97892424363427 1
1.99117628485673 1
2.01947817152951 1
2.01221552099848 1
1.9508783215806 1
2.05419255814532 1
2.01235508440264 1
1.95961366496774 1
1.99125883347253 1
1.95487977231687 1
2.03282751238092 1
1.95333123305973 1
1.97095723277886 1
2.12214357236659 0
2.04700412256994 1
2.00265984124633 1
2.03299066782376 1
1.99591736811943 1
1.98403362337561 1
2.03395672597991 1
2.0101761388058 1
2.05366943579965 1
1.98688960374566 1
1.94688883645046 1
1.98233210882393 1
2.0674579403507 1
2.02375738848009 1
2.05548672970567 1
1.97978928465742 1
1.98780965171776 1
1.96194274941902 1
1.97798542306281 1
1.98726738836476 1
1.99879569071261 1
1.99442866331969 1
1.991367342206 1
1.99680442606529 1
1.99998983751755 1
2.01263155952543 1
2.00803978120534 1
1.9923352715114 1
1.97446108691812 1
2.01790566138398 1
1.96121602637572 1
1.93792347104915 1
1.9907941164107 1
2.03488543687724 1
2.06750521048031 1
1.93573717097287 1
1.9993151916367 1
2.02813594664895 1
1.97482277941705 1
2.01816035103028 1
2.05238113823548 1
1.9648290838093 1
2.01806992417121 1
2.01617317524736 1
1.98346323926749 1
1.97229045177283 1
2.03292960547692 1
2.00342901142726 1
2.02014955149254 1
1.95558149617405 1
2.05546326360922 1
2.04539355748653 1
1.97730116229664 1
1.99601445333919 1
1.98258256889578 1
2.05027871567584 1
1.9700192926694 1
2.04544566086467 1
2.02307904144526 1
1.95659884473596 1
2.03387274894219 1
2.00956643456009 1
2.03055333168005 1
2.02223755777617 1
2.01342470033287 1
2.06813485658565 1
2.0619413653522 1
1.97778017799838 1
2.03560440837326 1
2.06331909983451 1
1.97654706323627 1
2.04851625636241 1
2.02538748590327 1
1.98656059663669 1
2.00658373651876 1
1.97037276989039 1
1.99198675703548 1
2.01491474707469 1
2.03140377883939 1
1.97291561041928 1
1.99112303505551 1
2.03959219261235 1
1.96611684545686 1
2.00421272897045 1
2.06139463956002 1
2.00924754141382 1
1.99683373255636 1
2.02928057084045 1
1.97609074721961 1
1.97228699963294 1
2.00511239399956 1
2.03255859924898 1
1.97192523906739 1
2.0571650292723 1
1.94884661255968 1
2.01366825424174 1
1.97262721947436 1
1.98158048280145 1
2.01389108231514 1
2.04773092984555 1
2.05557449363886 1
2.04793686428708 1
1.99721871953842 1
2.07276739543992 1
2.0088397848125 1
2.06811964281985 1
1.9584256154623 1
2.0384807739388 1
2.00881598080365 1
1.9417950488538 1
1.92715569575744 0
2.02004726880155 1
2.01681785612072 1
1.98457237427858 1
2.00802764963597 1
2.06631460833863 1
1.96930015873007 1
1.92277952654663 1
2.05433121985231 1
2.0072193193694 1
1.94463315320388 1
2.01424146271856 1
1.98413647913869 1
2.01003550128472 1
2.00189873980286 1
1.97664365634434 1
1.91744595757558 0
2.02907250032223 1
2.00974659580529 1
1.98259514420431 1
2.04212287182223 1
2.03634577080474 1
2.01477795758684 1
2.02831450335724 1
1.95841602308421 1
2.02581864908378 1
1.96868124039275 1
1.9886748024686 1
1.9596195503634 1
1.99249392424704 1
2.07255869174842 1
2.06064675127308 0
1.98959468705985 1
1.95222301091874 1
1.97491467337899 1
2.02212652966116 1
2.01663382186879 1
2.02184202621629 1
1.91508674615338 0
1.94717532006331 1
2.01232930366861 1
1.95683276849077 1
1.94601211900305 1
1.96881193120459 1
1.94201194281164 1
2.0264245987349 1
1.95736501394582 1
2.01893562627796 1
1.99854777685392 1
1.98790433852476 1
1.91995819217426 0
1.95962097064335 1
2.03344923024694 1
1.97365562578306 1
2.04476407520807 1
1.93281802152728 1
1.92650604172737 0
2.03783582347328 1
2.02510023799881 1
1.98741404575295 1
1.99916969324263 1
2.00073441346972 1
2.03165528697688 1
2.01059424814541 1
2.00863085603507 1
2.01497425659004 1
1.97481615463418 1
1.96966877435196 1
2.00499937656158 1
2.00960891853377 1
2.03643957667291 1
2.03174812312589 1
1.9874988993382 1
2.01323469884666 1
1.95069484633592 1
2.07450319218107 1
1.96185485432041 1
1.97015340217517 1
1.95525644476858 1
1.9529623470882 1
2.01323927900784 1
1.90914578415553 0
1.99676509559443 1
1.98692205293006 1
1.96788821074882 1
1.9913983364721 1
2.00719450013009 1
2.01325717736015 1
2.05137240956505 1
2.01084589461209 1
2.03054231569485 1
2.01609281787786 1
2.04290086573193 1
2.03438684441542 1
2.0035102026343 1
2.04752390873557 1
1.98096664573708 1
1.96795153484986 1
2.004648492417 1
2.05920492892018 1
2.00327371552748 1
2.00943958628263 1
2.0268902313119 1
2.0530469003756 1
1.98338081950726 1
1.91141199893576 1
1.97919261572704 1
2.04365688094553 1
1.99242062481848 1
2.00987381631061 1
1.93950698126177 1
2.05442028994269 1
2.02929071774305 1
1.99424024080245 1
1.93622646030428 1
1.94677929074472 1
1.98068886645712 1
2.00479524211951 1
1.94906349167393 1
2.01722672339418 1
1.98072250494766 1
2.01621811711871 1
2.0468990420614 1
1.98340832509729 1
2.0302081114421 1
1.93272835978786 1
2.06799783066121 1
2.01618825935395 1
1.99115590356383 1
2.01402501090839 1
2.00289349729687 1
2.03960809211444 1
2.04474782896643 1
1.98475035277251 1
2.09901915110725 0
2.0350162911551 1
2.02890220462261 1
1.9536551006011 1
2.0196888141959 1
1.94693639169491 1
2.0053884024332 1
1.93706343554123 1
2.02539031303206 1
1.94698758743179 1
1.99193987866265 1
2.01189225819062 1
2.03544941622632 1
1.9607296076473 1
2.01067351590104 1
1.99831786681318 1
2.00522649709871 1
1.94118592244466 1
1.93908324067687 1
1.96797934635593 1
2.00545298227813 1
1.93217740355657 1
2.06787609164394 1
2.03646634141673 1
1.95399123993115 1
2.01530522375373 1
2.04833451116797 1
1.94703743678958 1
1.97114840519861 1
1.9607607467937 1
2.00409726775244 1
2.05170432226195 1
2.07327420962628 1
1.94251726237274 1
1.95960401165451 1
2.0099938446204 1
2.03843311108827 1
1.98679841878317 1
1.98306662700106 1
2.01745008180408 1
2.12034734992869 0
1.99807154224831 1
1.89375073854686 0
1.98250657227729 1
2.00444739882928 1
2.05020933833088 1
2.01606251029833 1
2.02060736418863 1
1.98332341770985 1
1.93818105706743 1
2.03360807547521 1
2.00476901279019 1
1.94179717662183 1
1.98926920370051 1
2.01470743177148 1
1.99964335944331 1
2.03088962990919 1
2.00085353155425 1
1.99839848389044 1
2.00531696836586 1
2.01465253778817 1
1.91719059912453 0
1.97078214247042 1
2.01155637739816 1
2.06383471367832 1
2.03753961014649 1
2.04069393738208 1
1.94179719931555 1
2.04071614577379 1
2.00752371227437 1
2.00643185436602 1
2.04986788386611 1
2.04007719899417 1
2.03636695561056 1
2.08907140413819 1
1.98512555876597 1
1.97386240455182 1
2.04813787117122 1
1.98010930591593 1
2.10609110704564 0
2.00303759600615 1
2.06450829069818 1
1.99298587132842 1
2.07030592164554 0
2.02451510815655 1
1.94858349657176 1
2.02823557809884 1
1.97835831033874 1
1.97189544324764 1
2.03622840185932 1
1.99741333523791 1
2.00379001998369 1
1.99647027643894 1
1.99834121778606 1
2.012322117732 1
1.99693275017673 1
1.97984804328573 1
2.05016894504433 1
2.00568004399768 1
1.88000168286213 0
2.0379136861389 1
1.93627081750318 1
1.97265073496657 1
1.96782582057963 1
1.97141800878067 1
1.98236354085824 1
2.00143793874656 1
1.9791874727384 1
1.99480538373306 1
1.97795231027133 1
1.98646740250546 1
1.99512790125953 1
2.00883834948344 1
2.02061141636839 1
2.03725849777344 1
1.94313283307218 1
1.99971664437243 1
1.99926980900988 1
2.01240914591095 1
1.95213800057458 1
1.95766644135938 1
1.99155078725909 1
2.03148349506173 1
1.9873794448601 1
2.03404469340905 1
2.02087454216895 1
2.01596476599531 1
2.00211162003294 1
2.01011893798564 1
1.9671118678686 1
1.97128631865061 1
1.99070408107198 1
1.9317983949285 1
1.95186760883312 1
2.00324518710522 1
2.06005976756413 1
1.9602597662807 1
1.97921380575331 1
1.97709944760462 1
1.98103287101294 1
2.04820742235981 1
1.96404354289119 1
1.98900735438242 1
2.0346251248995 1
2.04354114921378 1
2.03656922878408 1
2.0241507674191 1
2.0036992945585 1
1.95499488925501 1
1.95341336217591 1
2.0199129050309 1
2.04919194717575 1
1.97660934913352 1
1.96262790668176 1
2.0316040531763 1
1.92869528104246 1
1.9934153504282 1
2.00881470502335 1
1.93768973771364 1
1.95824487737196 1
1.98889678797433 1
2.01509965787496 1
1.9610049672275 1
2.02417988016245 1
2.04941505869189 1
2.02560976115736 1
2.05453072174162 1
2.00103098035271 1
2.02010561528468 1
2.03559863935148 1
2.02332828533345 1
2.00818907738118 1
1.95406721013648 1
1.977077906377 1
1.92690423484175 1
2.01267782307316 1
1.9796510133381 1
2.02729696308831 1
2.0056977158557 1
1.96051161353196 1
1.97051241539478 1
2.02652177354035 1
2.09225372269949 1
1.97654770908301 1
2.02335096953621 1
1.99028194740514 1
1.98460748083085 1
2.02996791870809 1
2.10926581717366 0
1.99662858344445 1
2.00519162074959 1
1.99495773730952 1
1.93009575586519 1
2.02992466614795 1
1.98488564998417 1
2.0610452452636 1
2.00522377302255 1
2.08524948529565 0
1.95335047385509 1
1.93786998843882 1
2.04437585791756 1
2.03579705917331 1
1.95609362276608 1
2.04283129614004 1
1.98263662031567 1
2.02482068735979 1
1.9985749395409 1
2.00899269389991 1
1.97521365679989 1
2.02886143457719 1
1.99980627561484 1
2.03089877061759 1
1.98112173625391 1
2.02190718667675 1
2.04163368831588 1
1.98950588098385 1
2.0137022564635 1
1.99493139935853 1
2.01538709528657 1
2.0507192261236 1
2.00151940448642 1
1.99755223173232 1
1.99891782779848 1
1.95382020602059 1
2.00892918438931 1
2.07489021805646 0
1.9975245853269 1
2.01479401110551 1
1.99304666252071 1
1.98924564936275 1
2.01100489164302 1
1.98919993729826 1
1.95657462786206 1
2.01032568398917 1
2.02330571799909 1
2.03540032518034 1
1.95446856824149 1
2.02003280549334 1
2.01252890759934 1
2.02523399388513 1
2.06056646989388 1
2.0290212072844 1
2.01197214342059 1
1.9849502861303 1
2.03865902878215 1
1.99116887400624 1
2.00598834631573 1
2.02963779592963 1
2.04698846295908 1
2.00643364607305 1
2.03860119464405 1
1.97631407881465 1
1.99008193604377 1
1.92867323279378 1
1.94689832215346 1
1.98183027210728 1
2.03254002134329 1
1.97824722312465 1
2.05035152824526 1
1.96772327986548 1
2.00739074826574 1
2.01448839520765 1
2.06172724558223 1
1.98796572392224 1
1.97170591173674 1
1.99301246492772 1
2.03622974078738 1
1.96703666735415 1
1.9962090701672 1
1.99466466480008 1
1.99629036174143 1
2.05102739531198 1
2.02171448805521 1
1.95415722623867 1
2.00684019421086 1
2.01597975534944 1
2.03305809025439 1
1.9875351712817 1
1.99860568693407 1
1.9911033852066 1
2.02948563635785 1
1.91440142489198 1
2.02869378737 1
1.99213917810461 1
2.06292321029834 1
2.06445598169583 1
2.06434936378183 1
1.96215939222228 1
2.02277624174409 1
1.96305839959194 1
1.95398014745553 1
1.99624019969441 1
1.98898806158277 1
1.96535182503901 1
2.00999489801172 1
1.9640084972409 1
2.02363594824459 1
1.96282471486908 1
1.95760401098506 1
1.97569808612128 1
1.9256754132742 0
2.0182760038563 1
2.0639575923314 1
2.02772555036072 1
2.01905400541005 1
1.98472457672026 1
1.99844594215626 1
1.94405865166293 1
2.07123949994952 1
1.93840962420993 1
2.07287515131236 0
2.02372392308106 1
1.97532284820333 1
1.94184308638715 1
2.03775526446373 1
1.94886057296887 1
1.96392271971408 1
2.01459991569373 1
2.01781738631335 1
2.06568602983299 1
2.02018664207137 1
2.01082993485644 1
2.05124318721678 1
1.98146585238214 1
1.99679604343035 1
1.97619260338687 1
1.96767652745558 1
2.01630786920599 1
1.96154577905517 1
1.99664176338599 1
1.98489062375027 1
1.95903483983497 1
1.98813550032788 1
1.98187450323859 1
2.05111805001476 1
2.02986882954703 1
2.01404631512959 1
2.01628349902051 1
1.95145126587727 1
1.89663421381848 0
1.92957375077142 1
1.94060165390772 1
1.96261517340385 1
2.01806497188657 1
2.0625315297015 1
2.01417241287463 1
1.92727993915375 1
1.97798347753175 1
2.02929409779744 1
2.02929661869126 1
1.97542473608835 1
2.00211814935125 1
2.01481271879682 1
2.03171138814488 1
1.98159911385959 1
1.93551596225234 1
2.01244641834291 1
2.00227747791466 1
2.02572626872651 1
1.97666612169432 1
1.98411902141922 1
1.97899374116067 1
2.04412116174393 1
1.9948838938328 1
2.00359213379387 1
2.00926670912351 1
2.00878331094951 1
1.98130016700252 1
2.03347050374557 1
1.96129656479549 1
2.01153522077203 1
2.00977021089477 1
1.96996950606149 1
2.10987502234339 0
1.97365849539818 1
1.96668349957265 1
1.94122500375111 1
1.97036966867741 1
2.00873858988626 1
2.05887815526805 1
2.00710381764656 1
2.04090395025849 1
1.9901635819669 1
1.96388739468042 1
1.99609471711704 1
1.99934651671405 1
1.98313325888372 1
2.02741214933746 1
1.99870209455334 1
1.99433031148401 1
2.0193082561772 1
2.06813573486473 1
1.95805926299655 1
1.95474469579907 1
1.98416191178507 1
1.99005570893038 1
2.00907889812398 1
2.0399863553251 1
2.00963657473882 1
2.05922390497207 1
2.00846594372842 1
1.94929202124661 1
1.98245917429296 1
1.97552809086681 1
2.06064656059538 1
2.03208985058153 1
2.03998421859833 1
1.99628649668948 1
2.01327364901951 1
1.95052111325198 1
2.03437005727905 1
2.03796586048633 1
2.01559971160367 1
2.02761304884173 1
2.02855529848364 1
2.01954589206946 1
1.95520626866065 1
2.02843564773864 1
1.99949989397299 1
1.9685943990998 1
2.01780562567656 1
2.00755560762297 1
1.98519712224383 1
1.96162530376348 1
2.06355580270988 1
1.98996355802361 1
2.04595411062964 1
2.00390833618685 1
1.9915807093651 1
1.98546046708933 1
1.99192911038762 1
2.0051796012148 1
2.03992316395016 1
1.95377632400539 1
1.9995083068509 1
2.01423723626817 1
1.94040982012605 1
2.01167564234712 1
1.99176492307017 1
1.98043894040592 1
2.05533487015109 1
1.9242219557377 1
2.00080618806842 1
2.01884019348261 1
1.9845611137356 1
2.0360205179963 1
2.02242337546665 1
2.02830368552568 1
2.03474965727224 1
1.96739353767027 1
1.98841436395059 1
1.93080672704583 1
2.01889649590745 1
2.03569130172795 1
1.9734363951287 1
2.02825940198165 1
1.99278877528166 1
2.03578123482775 1
2.00925764645308 1
2.09207437960152 0
2.02319645687187 1
2.00319010999627 1
1.98425170548916 1
2.01285726658398 1
1.94178375978939 1
1.93192839538641 1
1.94477470542871 1
2.02900119558655 1
2.00842715503017 1
1.93947168284628 1
2.00508992613236 1
1.99634751840822 1
1.9824542811268 1
2.07248762493075 1
2.04113497514316 1
2.01383103230438 1
1.96236978587216 1
1.96404977674399 1
1.97023057687985 1
1.9895924680384 1
1.97822709506522 1
2.04175282297216 1
1.96163410102229 1
2.12883302363043 0
2.02932655196523 1
1.99478508760538 1
2.02406596323391 1
2.03058428009286 1
2.00439004897556 1
2.00050944548411 1
2.00652425312397 1
2.02596519869041 1
2.00839131336513 1
1.99070801981498 1
1.98581146984487 1
2.18399651086201 0
1.97586710901306 1
1.98862131888943 1
2.00616625811504 1
1.95365230069762 1
2.00710686074283 1
2.01476298470546 1
2.09242732740121 0
1.94319432219172 1
1.98859575926379 1
2.05699205625099 1
2.04440884782903 1
2.0096331498653 1
1.93994288962697 1
1.95748077678421 1
2.01704781692848 1
1.90359205198767 0
2.04975490652037 1
2.06249983545229 1
2.00090373272284 1
2.00479256267338 1
1.96782818380548 1
1.98176099269977 1
1.99296964080764 1
1.98997848644347 1
2.05238183141934 1
1.99097185201315 1
2.02165450873187 1
2.01573861189744 1
2.01580813205347 1
2.05879542603803 1
2.06789257411341 1
1.99778653891853 1
1.97031513331649 1
2.01256625452113 1
2.06097245091949 1
2.00428881315569 1
2.02135530925304 1
2.02924630863097 1
1.94158272416479 1
1.99505238909015 1
2.01097185228303 1
2.00633286894058 1
1.99381477785921 1
1.988020246621 1
2.00323846116143 1
1.94202749756383 1
2.01790235637362 1
2.0265361404318 1
1.96718829641082 1
2.03033836920977 1
2.0790936076958 1
2.04935473994168 1
1.88305199590181 0
2.02553189576421 1
2.03775739812144 1
2.03780169327406 1
2.00377650498245 1
1.98309095418507 1
2.05941338007107 1
2.02396464687473 1
1.95019063625004 1
1.96718634938163 1
2.04609156840635 1
2.05667135245129 1
2.02877137503474 1
2.01865880573393 1
1.97223561932479 1
1.99215047039253 1
1.96471599303551 1
1.99012398406941 1
2.03387658017792 1
1.97736306218087 1
1.95631251996219 1
1.9968070301159 1
1.97973210648513 1
1.95330391080393 1
2.00365485639781 1
2.01966243614641 1
2.09912450626102 0
2.04810712837246 1
1.98657195212397 1
2.05777957758547 1
1.98443299261117 1
1.97396808542842 1
1.99259414512476 1
2.01895161307015 1
2.02719919211445 1
1.96504823003861 1
2.01126185423862 1
2.00474928651806 1
2.02663387395448 1
2.00993874146174 1
2.02416049357248 1
2.08104442787999 0
1.98231647407264 1
1.97731851690222 1
2.0507982239554 1
1.973483496636 1
2.0037371180988 1
1.98110841337256 1
1.99772418579763 1
2.02041353786919 1
1.95703254953029 1
2.01515051094528 1
2.00034926612283 1
1.96426601838757 1
1.9740183107161 1
1.99250401014682 1
2.04418901945928 1
1.93812631707901 1
2.05991175255783 1
1.99748095633723 1
2.01164489936534 1
2.04752328818339 1
2.0285571439575 1
2.00241110837913 1
1.97510809523298 1
2.03740616721991 1
1.98890591515885 1
2.0226201819589 1
2.01313224409298 1
1.96032300209886 1
2.01993427443702 1
2.01560606399484 1
2.05487560444666 1
2.00020104951499 1
2.0139494954138 1
1.99064892636434 1
1.99174293310871 1
1.9112184211845 0
2.03797443206516 1
2.02944127074129 1
2.04935164407955 1
1.95038896335576 1
2.04414109271803 1
1.99929724011415 1
2.06903055464562 1
1.99983228577671 1
1.99093389008832 1
2.00582445353085 1
1.99059410896806 1
1.96644726357517 1
2.01907612026429 1
2.01763652168476 1
1.98721320929659 1
1.97868363087893 1
1.97176849611226 1
1.97878900239081 1
1.96236504456935 1
2.02930787254962 1
2.02107109968882 1
1.97335549334547 1
2.03787302950804 1
1.95018953887473 1
2.00441394386528 1
2.08434485412994 1
1.98298049320229 1
2.03471179347497 1
1.99640206411032 1
2.06047317082162 1
1.97953695974304 1
2.07079023082557 1
2.03880165069762 1
1.97827271560035 1
1.99009059168227 1
2.00831539842933 1
1.95921447435777 1
1.99905763038915 1
1.99615544992565 1
1.95183409807031 1
1.9550952486388 1
2.03136604078524 1
1.93719797702336 1
1.95825699055222 1
1.9996984025226 1
2.00578760725984 1
2.00231119961297 1
1.92911843437339 1
2.03381045307363 1
2.02225359413106 1
2.08306431555255 1
2.02122320876121 1
1.89639887803835 1
2.00822757625478 1
1.99604733816971 1
1.98441283704835 1
2.02978072762576 1
2.01816514786994 1
2.01801158589002 1
2.00841646900219 1
2.00348566012328 1
2.04972950937974 1
1.99750994651245 1
2.08272447234116 1
1.91546505188301 1
2.05116720547534 1
2.06286588409603 1
2.06407496537669 1
2.00832536619109 1
1.98881673541073 1
2.01302717785386 1
2.00753599527325 1
1.9816374482025 1
1.97706701282274 1
1.97536717263393 1
1.9543553390767 1
1.97973914729084 1
1.99485499679959 1
2.04450090187593 1
2.02657318767047 1
2.03707680909859 1
2.04439351283752 1
1.93517931491692 1
2.08654879894517 1
2.01842820465552 1
2.05268558658701 1
2.00431691301029 1
2.02284464415184 1
2.0408746848303 1
1.97392709590357 1
2.04954962729517 1
1.94954784508186 1
1.98630342944231 1
1.94835003878473 1
1.96903180905099 1
1.93450614163602 1
2.01693027503015 1
1.98669778017696 1
1.94382822279066 1
1.99093754315253 1
1.96549690921761 1
1.97124793549799 1
1.9398291112989 1
2.01606280685166 1
2.02181074757733 1
1.97930098066222 1
2.02811052400863 1
1.97208327602408 1
1.9984802305525 1
1.94698301310952 1
2.09124171834342 1
2.0171587570795 1
2.03832043911863 1
1.97497802128203 1
2.04698654439301 1
2.03899932893941 1
2.01690315680655 1
1.99968206917301 1
1.93115595087592 1
2.0207408207513 1
1.98192525284388 1
1.96150850110659 1
2.04616168301487 1
2.00414883056528 1
1.98823619992552 1
2.03623609383977 1
1.94536871174664 1
2.03461206333118 1
1.99295418721609 1
2.0078184503132 1
1.98954406432681 1
1.97187945487151 1
2.02536722969512 1
2.02668353041874 1
2.06232142752141 1
1.97152529344356 1
2.05923383642959 1
2.04723791947653 1
1.98219539164719 1
2.00014135975512 1
2.03449210448701 1
2.00560366062844 1
1.9016450387146 0
2.00439134701327 1
1.98005785768644 1
2.02896234005108 1
2.00884803373723 1
2.03401441328691 1
2.05292664475424 1
1.95884605625365 1
1.93328366949577 1
2.12246111854897 0
1.99750648184678 1
1.97732863982558 1
2.04380316139545 1
1.96729753968883 1
1.98221810079148 1
2.01013381607332 1
2.03960650900173 1
1.98963380135661 1
1.98497077782323 1
2.03806109742795 1
1.99197457057838 1
1.96530765799368 1
2.04363003949104 1
2.01193939199783 1
1.98694301818164 1
1.95344962459102 1
2.01033634687991 1
2.07094194889877 1
2.00370179648521 1
2.09873371638285 1
2.08663587268957 1
2.01521403032965 1
2.02496120748691 1
1.96424326386329 1
2.01499723635026 1
1.99159246700926 1
1.94662419769029 1
1.96292958433929 1
1.99821283911147 1
1.99761394328817 1
1.97011443594263 1
1.96487239483746 1
1.93251936795838 1
1.99134896296438 1
2.04121149524689 1
2.00639583707648 1
1.98364195201615 1
2.01286956152018 1
1.96859424659586 1
1.98427600760892 1
1.96313321944913 1
1.95908179044418 1
2.02802675972291 1
1.95018330832238 1
1.99285543732617 1
2.03462017102803 1
2.02352685463591 1
2.06421911481434 1
1.98886241592833 1
2.00311438237897 1
2.03692915037866 1
2.02624074316147 1
1.98776363544338 1
1.97334045267536 1
2.04434819650986 1
2.04835855036647 1
1.9730240391089 1
1.89422271306846 0
2.05589120354494 1
2.00493946364642 1
1.9485554077131 1
2.04893854295859 1
2.00652300339296 1
2.02384309420933 1
2.03455871720579 1
1.96927412012022 1
2.04083578491013 1
1.94620270775142 1
1.90444785079056 1
1.9792067226533 1
1.95326525666432 1
2.07152428978391 0
2.02207412504283 1
2.00290713299649 1
2.05803691215992 1
2.01315755638681 1
2.01325487902871 1
1.9902725198728 1
1.96355323873939 1
2.01178278934543 1
1.94908278498745 1
2.08053221994814 1
2.00975395496583 1
1.96246464771907 1
2.04154347344425 1
2.02603527818904 1
1.98016832020022 1
1.96077224003097 1
1.94427203046238 1
1.95736041732227 1
2.0823456776194 1
2.00531304386559 1
1.90040458197427 0
1.96874671118727 1
1.96798460699986 1
1.98983751722427 1
2.07700977943468 0
1.98872372504698 1
1.96551684252239 1
2.06542743679503 1
1.98638292382578 1
1.98763906969146 1
1.99166183618043 1
1.94169404490418 1
1.99940096702668 1
2.03558831486863 1
2.039300644096 1
1.98559442675174 1
1.99735566474009 1
1.9810819594199 1
2.0114565941904 1
1.95432707968415 1
1.99448099849259 1
1.94411450467337 1
1.98054079633131 1
1.97333603477681 1
2.04408707206286 1
1.96753366125601 1
2.01187073309962 1
1.97970844531717 1
1.96663786437497 1
1.96861552169151 1
1.99551982242448 1
2.03235277837859 1
1.98926682813287 1
1.96549895575615 1
2.04067929334118 1
1.97569321382465 1
1.97887510159671 1
2.02985765105678 1
2.04636132221798 1
1.91500430182986 0
1.97835273420924 1
1.9912726030754 1
2.05378158255583 1
1.98401381155186 1
2.0335611289417 1
1.98672369848218 1
1.97483417876514 1
2.03904951087832 1
2.04795432556362 1
1.98941645952003 1
2.02625251830859 1
1.98157459572638 1
1.96871147250229 1
2.06547635980216 1
2.04095399810688 1
2.00126117702356 1
2.04078668920568 1
2.00260985140813 1
2.02246413376545 1
2.01255469694467 1
2.01574572785362 1
2.03080048914763 1
2.05118778796711 1
2.01833789832278 1
1.97126474923786 1
2.04167987292674 1
2.00560162845148 1
1.96110384468689 1
2.05284338761692 1
1.99724029795002 1
1.92990758067541 0
2.06814003088244 1
2.02381605551169 1
1.99495591733905 1
1.96579964013013 1
2.01870951959821 1
1.96460854094991 1
1.99829048189446 1
1.97665894389322 1
2.03069264314953 1
2.0492349741534 1
2.04314612826705 1
2.04453129309158 1
2.02665136199052 1
2.07099083992025 1
1.97302456249865 1
2.03167658551549 1
2.02780115899996 1
2.01981731737687 1
2.01015414086008 1
1.97853751738426 1
1.99892420220372 1
2.00651667774811 1
2.03705533961074 1
1.96067194580433 1
2.02739149623791 1
2.02989314573819 1
1.97383843263115 1
2.01738836517953 1
1.94144965802581 1
2.02250610739644 1
2.04836225636325 1
1.93871706670008 1
1.99416192018098 1
2.01182813871504 1
1.97398675072638 1
2.01535424394641 1
2.01158345232392 1
2.02675622825626 1
1.98966123597261 1
2.00399744971737 1
2.0575815644976 1
1.99034128899644 1
2.00574683793841 1
2.01472030125325 1
2.01819519067778 1
2.01066685712145 1
2.03944030278714 1
2.0101527756744 1
2.00249648862192 1
2.00044367058931 1
1.98756844431177 1
2.03732766429267 1
1.96015047760271 1
1.95053679124912 1
2.02497629840296 1
1.99234779488517 1
1.95855924314688 1
1.94968489662096 1
1.9709711257953 1
1.97453509256668 1
2.01652165619851 1
1.98607154743123 1
2.0048381796895 1
2.04076980311851 1
1.97875139441935 1
2.06185333516515 1
2.03144169160546 1
1.9504302504829 1
1.99377066417186 1
2.00060641373038 1
2.04283083684097 1
2.01003909224304 1
1.96156340171957 1
1.98367176585577 1
2.03938638812076 1
1.98561320582309 1
1.96973733868538 1
1.98125587838076 1
1.98699952040047 1
2.01370238870137 1
2.01275805877065 1
2.06296054521626 1
2.01388487276881 1
2.01312358459084 1
2.04357390221439 1
2.04580442364877 1
1.99279643053133 1
2.03472262165579 1
2.00068199665132 1
2.00580809079902 1
2.04953576483994 1
2.01908866717949 1
2.00386937095105 1
1.99679407509803 1
1.97501757324016 1
2.01425399678252 1
2.0134678145916 1
2.01787941175254 1
2.01201394605443 1
1.94242992694137 1
2.09120730570889 1
2.0796377643545 1
1.99566802145806 1
1.9432836195877 1
2.04820309231595 1
2.00238251447887 1
1.96304555558566 1
2.04532964548171 1
2.04778906549089 1
2.02242728509327 1
2.05488941621395 1
1.97597779274361 1
1.98380791394556 1
2.00954050006844 1
1.99056889258007 1
1.97168257755538 1
2.02652391586289 1
1.99657644915582 1
1.95719028106131 1
2.03407683970402 1
1.99269623014925 1
2.07629617447132 1
1.96616662472152 1
2.03561264445821 1
1.94182857435404 1
2.00567822420466 1
2.07539574142671 1
1.95011631927238 1
2.05840580191262 1
1.9954983784927 1
2.04156532966927 1
1.90530204432671 0
2.01738404778842 1
1.99601383775518 1
2.05433114422608 1
1.99132943226941 1
1.98617037373696 1
1.95967389931301 1
1.9811884040523 1
2.04678858856847 1
1.95810957375635 1
1.97280023545926 1
2.00805070490615 1
1.87856053733325 0
2.06411790393276 1
1.9783733857907 1
2.04823615985545 1
2.01491864654906 1
1.88756629584574 0
2.01946906670027 1
1.99133716871101 1
1.98499684684427 1
1.97858809880038 1
1.98376537607757 1
2.04828527246912 1
2.00084879229931 1
2.06083345827323 1
1.94268861486475 0
1.96378198409465 1
1.97879118368409 1
1.99358358840469 1
1.99792563795856 1
1.9887963712966 1
1.99454075945941 1
2.01308341344684 1
2.06540922653667 1
1.92646558624283 0
2.01287757599736 1
2.03428229085747 1
2.06610021326642 1
2.02340768120998 1
1.97196738120633 1
1.97174350835078 1
1.97850958698806 1
2.00193504958072 1
1.94895087593116 1
1.93357945159061 1
1.92235351149691 0
1.9716254687031 1
2.019315096616 1
2.00091758799322 1
1.95444191420187 1
2.0292522023332 1
1.9391917534043 1
2.00914185598659 1
2.00730275339491 1
1.95935459355989 1
2.02283483780815 1
2.00642274762348 1
2.0092549356847 1
2.02451021935774 1
2.03953972307701 1
2.02106776104189 1
1.97436186140542 1
1.94463472245909 1
1.99373694236489 1
2.04481641524383 1
1.99800578846355 1
1.9929058782194 1
1.94774987358228 1
1.95954354427026 1
1.93654930353882 1
1.9882464572411 1
1.96982782595698 1
1.97883856077083 1
2.01008387857173 1
2.00300073648672 1
1.97756304565577 1
1.92025379929077 0
1.99635925525623 1
2.06893151173319 1
2.02523991686145 1
2.05798699979489 1
1.97098148889012 1
2.03271319974745 1
2.00274699073562 1
2.06051838842691 1
2.05835411080076 1
2.01048875769237 1
1.9819139811784 1
1.99073761673072 1
1.9842050964544 1
1.93566337886355 1
2.00179463794912 1
2.00790218739963 1
1.9841187473201 1
2.03479439977002 1
2.04762978727217 1
2.01883208745036 1
1.95969356141595 1
2.01895309820683 1
2.00321994405033 1
2.08886915319044 0
1.99902656443151 1
1.97625755278378 1
1.94266020475805 1
1.9867365686738 1
1.98853777487555 1
2.0156401307117 1
2.01290309438861 1
1.96978617560229 1
1.97547352152604 1
2.02545307902906 1
2.00053075682 1
2.05562413293858 1
1.98576666279736 1
2.02115234593426 1
2.04457814667031 1
2.02426401523417 1
1.99986900701693 1
1.93707233148544 1
1.9586217909204 1
2.03638471861309 1
2.03481743802904 1
1.93667793358901 1
1.9690313683825 1
2.02449542037606 1
1.98472953202229 1
2.02851365676855 1
2.01668771459055 1
1.96058145411032 1
2.0237504618279 1
2.04466404977348 1
2.02902506984338 1
2.02562809002095 1
1.95470969261453 1
1.96238625025271 1
2.04092927047065 1
1.99408982275601 1
2.03052479240605 1
1.99812054623405 1
2.01575398031794 1
2.00263877239074 1
1.94372634391036 1
1.97152335746946 1
2.01571833702419 1
2.00300227190594 1
1.97698058845389 1
2.04508623064935 1
1.97076585823064 1
1.99405998848136 1
1.96507645163461 1
2.00782568049323 1
2.00452105051698 1
2.02921374553249 1
2.03929980373939 1
2.02040529070281 1
2.01833275835898 1
2.06269429722281 1
1.99164916096709 1
1.98382448529221 1
1.96302099377667 1
1.98302931798285 1
1.9752099831682 1
2.03654650543523 1
2.04612730749248 1
1.97805111048988 1
2.00406516086552 1
2.0435751343542 1
2.0519238777984 1
2.03891397945904 1
2.02395210448114 1
1.94427979017866 1
1.9871586678119 1
2.00987844325756 1
2.01482058056988 1
1.98444902765184 1
2.01523582560767 1
1.97011936039362 1
2.06306672762116 1
1.90653249253076 1
1.97946772310398 1
2.00195276703611 1
2.00015100193292 1
2.00150958976098 1
2.00055162781826 1
2.0054887567232 1
2.01750285799941 1
2.01942179833175 1
1.98075990120921 1
1.96638809280538 1
2.03739030964247 1
1.92392487560542 0
2.03399569086921 1
1.94172739273288 1
2.02952941178378 1
2.00293796790399 1
2.02650947323864 1
1.99152173737057 1
1.99998509232311 1
2.0076444771341 1
1.98692830664317 1
1.98100870417335 1
2.03421421775306 1
1.98395627684715 1
2.08621062448754 0
1.97658975869939 1
2.08641004192037 0
2.03304901210061 1
1.93016648326832 1
2.00687077355949 1
2.03907105814206 1
2.03695446329708 1
2.01959492658156 1
1.9528620121531 1
2.05136166741761 1
2.0224874408426 1
1.97384298812915 1
2.01265312283595 1
1.97553788039114 1
1.97453251588767 1
1.95955342923617 1
1.94244196738141 1
1.95536594111884 1
1.99355718613276 1
2.03726641041126 1
1.99772804503695 1
1.97685110954865 1
1.98710328425266 1
1.99187756433874 1
1.972410841942 1
2.00342233708881 1
1.96159390298494 1
2.00416922558303 1
1.89800431382255 0
2.02708258044309 1
2.0352514040097 1
2.02685926903193 1
1.99969429236318 1
2.01826935809168 1
2.05552559039784 1
1.9868616772098 1
1.97808123014792 1
1.97776989993167 1
1.98246150398465 1
1.9840992283074 1
2.05579557569541 1
2.0280354724334 1
2.00352674926985 1
2.02671527975527 1
2.04583836010978 1
1.99779033935243 1
1.98074864607931 1
1.92858696309271 1
2.00916168042815 1
2.06164910220772 1
1.97888790238392 1
2.01963000467226 1
1.95455475328962 1
2.02097789082131 1
2.02567613568665 1
1.95326071045377 1
1.96960919421141 1
1.91315587935181 1
2.00379966743335 1
1.98600544348308 1
2.01145093554381 1
2.09250743834699 0
2.02996664739449 1
2.01096862374216 1
1.97750163031807 1
2.04713584304716 1
2.00093151763992 1
2.0191012069971 1
1.94844423459291 1
1.96586452851476 1
2.01133206573841 1
2.09356704737596 1
2.02867900383078 1
1.96847450012962 1
1.99145644766602 1
1.96942239066756 1
2.00811787474197 1
2.01514575864445 1
2.01189064177532 1
2.04378430004815 1
1.97052191934774 1
2.02122732886629 1
2.00594855825507 1
1.87497516708164 0
2.00083464554943 1
2.01457137376622 1
2.05558037470887 1
1.94634852308617 1
2.00519052132606 1
2.06261870558849 1
2.03268818795545 1
1.96842444876755 1
1.95967561453999 1
1.98507205665441 1
1.99472431368768 1
2.05282965283985 1
2.00369793744953 1
1.94199741235487 1
2.03068436929139 1
2.01119675343344 1
2.0470101322704 1
2.02094673762995 1
1.90340608647093 1
2.05076479159438 1
1.91891995365198 0
2.02977709516477 1
2.04711733314773 1
2.02597756278691 1
2.00810766443111 1
1.99311387088027 1
2.01699295815834 1
1.94430960773145 1
2.08340190297381 1
2.00551806388683 1
2.00389591382853 1
1.99326038850591 1
1.9824284548652 1
1.97908222431492 1
1.99370229851736 1
2.07581829962962 1
1.96366689683538 1
2.00744645682139 1
2.04525954023379 1
2.00031612346263 1
2.04278140001856 1
1.9862029431586 1
1.98894180215203 1
2.01961217780466 1
2.02833507131388 1
1.99306464684919 1
1.93763045585999 1
1.98833328492694 1
1.96612549307419 1
1.99138099239386 1
1.97333914548063 1
2.00298366356892 1
1.99732310419106 1
2.03037399940707 1
1.98776975215587 1
1.93107220505356 1
1.98128691286345 1
2.03879949675478 1
2.05507554229002 1
1.99481665342448 1
2.05635698638106 1
1.9613904745875 1
2.05659161949789 1
1.97140955300868 1
2.00597266222965 1
1.99562371137296 1
1.96128068731742 1
1.95757881559667 1
1.94235396210627 1
1.93057315263547 1
2.01486272959702 1
2.02121423313963 1
1.92586456649036 0
1.98430053453851 1
1.99526805619687 1
2.04899615437088 1
1.91903611288907 1
2.02432728368389 1
1.99841119999509 1
2.00884685478235 1
2.00981971881659 1
2.003097729656 1
1.98643704113148 1
2.04409728078729 1
1.96263551984921 1
1.94087249711083 1
1.98167926919991 1
1.98150240022077 1
1.96117951973947 1
1.99886946266517 1
2.00013009420759 1
2.02633986490273 1
2.05443630524607 1
1.97776222983778 1
1.97016960434885 1
2.06204236525835 1
2.02910314179426 1
2.02576599659013 1
2.01850928939735 1
1.95306641252244 1
2.02229894735178 1
1.97258387819308 1
2.01299018826904 1
2.01028393423522 1
2.06435192072306 1
2.02401912514117 1
1.96729064886951 1
1.98188773463501 1
1.98332302019671 1
2.02543182339166 1
1.98590507192987 1
2.04199527715423 1
1.99271025089281 1
1.95629954827692 1
2.05279902246251 1
2.05726334844291 1
2.02787704862918 1
2.00122449710064 1
1.9500575096037 1
2.03337387630058 1
2.04569123948284 1
1.97318069119887 1
2.00253780399432 1
2.02511409704804 1
2.04334874100179 1
2.04367521263176 1
1.96518647878237 1
2.033821080872 1
2.03367699193717 1
2.0125350000539 1
2.0361558622334 1
1.99271951408618 1
2.03688676535037 1
2.00168466159778 1
2.03794538154867 1
2.03389689518253 1
1.99577318926663 1
1.96796781360478 1
2.03266032342658 1
2.08081478182857 0
1.9435916031425 1
2.06468072562383 1
1.97745749837004 1
1.92777771290132 0
1.97469722544964 1
1.93103356174335 1
1.98179669155353 1
1.97632025684801 1
1.99302115937986 1
1.94680519898448 1
1.97442797944542 1
2.00571882372463 1
1.98387501509063 1
1.98291109648874 1
1.99897355264024 1
1.92940234947707 1
1.96301492151877 1
1.99637154060285 1
1.99158461680547 1
2.0090038876409 1
2.00546216923305 1
2.00364562091817 1
2.02851763899732 1
2.03276716953865 1
2.03980402505364 1
2.03584567223062 1
2.03673013651407 1
2.03418508741211 1
1.97661798874101 1
1.97465419247024 1
2.07208238931062 0
2.02325203845668 1
1.96597573990358 1
2.03066550805871 1
2.05909321309312 1
2.02954375564221 1
2.00405142776399 1
1.96118503743115 1
1.97777515101797 1
2.00483047530171 1
2.04044313723677 1
2.03788277365169 1
2.02956056477559 1
1.96560752817771 1
2.03064014968239 1
1.98800233127419 1
2.0346660096265 1
1.97920207527374 1
2.06185206856264 0
1.9994199540818 1
1.99703314699377 1
2.03268449105492 1
2.09130063115084 0
1.95713946643572 1
2.07420304023809 1
1.99380394691612 1
1.98674951637028 1
1.96503283930749 1
1.98217251587973 1
2.0151721049932 1
1.98020025494124 1
2.02204341545384 1
1.98111968976835 1
2.0494128791664 1
1.86428310209852 0
2.01996819473346 1
2.05356300563527 1
2.05304267753662 1
1.93903828524243 1
1.98274200896394 1
1.92884588137272 1
1.91319300788162 0
1.986892357053 1
1.94116240863533 1
1.9858544169685 1
2.05838917949194 1
1.98079769236177 1
2.08860225239984 0
2.00704454041014 1
2.02225384468843 1
1.97171439184606 1
2.06722486721539 1
2.01074066350669 1
1.9309027725557 1
1.96761214171705 1
2.079967487626 1
2.06779521181316 1
2.03737634931408 1
2.04306511693639 1
1.99845093702198 1
1.97261351464416 1
1.97721763913783 1
1.96892950889881 1
2.03491869862719 1
2.0119964165362 1
1.96154790568848 1
1.96963592770624 1
1.97313130753465 1
2.02543976745129 1
2.06394774329162 1
1.99008881895486 1
2.01631316438159 1
2.02226692080399 1
1.97047369170631 1
2.02175116199718 1
2.0208099463014 1
2.03010503993462 1
1.95640123048463 1
2.04320687710448 1
2.01700078987698 1
1.96555118409785 1
2.05767157888358 1
1.99948190549953 1
2.03920043927639 1
2.00745309452957 1
2.01028702713817 1
1.93173080694295 0
2.04572657688668 1
2.03711097791836 1
1.99148266635908 1
2.0931431947754 0
1.92311025036519 0
1.98968411618019 1
1.94250468079256 1
2.07950353887713 1
1.99583615800056 1
1.94224792908923 1
1.94149497633288 1
1.88851556284243 0
2.03912716826355 1
2.03644926735977 1
1.94157736931908 1
2.01508698706976 1
1.92968188056035 1
2.03196873251408 1
1.99666620684057 1
2.03707799761123 1
2.05905358542788 1
1.93931539832566 1
2.10112432588844 0
2.04138152923894 1
1.99769802571988 1
1.94263275293573 1
1.99572000927472 1
2.00951042543654 1
1.9804129236914 1
2.00517393508194 1
2.03998165777191 1
1.95587313493561 1
2.0050102738617 1
1.97611614570875 1
2.01983487685647 1
1.96676695407529 1
2.01530426155245 1
2.0270575360882 1
2.03002758574054 1
1.94887996263082 1
1.93329328614247 1
1.96251153676171 1
1.98835248232654 1
2.00427835284146 1
1.99569744388299 1
2.0004054795329 1
1.99316803283495 1
1.95818526327352 1
1.97766815234813 1
1.91869859756657 0
1.97648755896109 1
1.99666925584677 1
1.98938992192405 1
1.95235661005357 1
2.01687411881775 1
2.04285267412532 1
2.01080067544099 1
1.99128033830267 1
1.9878116370334 1
1.92276193442795 0
1.98736956985812 1
2.02416670672158 1
1.94824140490918 1
2.00635151442339 1
1.99948520517167 1
2.03518437491319 1
1.99101936114161 1
1.94970002706811 1
2.11035971345292 0
2.0468062491027 1
1.98207575642553 1
1.9600203599399 1
1.93940440691592 1
1.99575200817424 1
1.98185395802019 1
2.01898965952954 1
2.00215389887707 1
1.96405528926107 1
1.94274138154304 1
1.98444231704055 1
1.98842381869842 1
1.98258045649381 1
1.96194724264221 1
2.05295182168826 1
1.94824444849735 1
2.01187588586523 1
1.99831601601033 1
2.00127728383678 1
2.04864168852645 1
1.98760298068017 1
1.97036353183633 1
1.97554097339992 1
2.0202859300251 1
1.9977617250656 1
1.91149659608051 0
1.99268952490645 1
1.99296692713897 1
2.01752965082352 1
2.00197033429916 1
2.04899275221666 1
1.93840142545588 1
2.01200166424878 1
2.07021849300488 1
1.98868797695918 1
1.98926160560549 1
2.03033060331376 1
1.9562147784559 1
2.05892366646403 1
1.97179725075679 1
2.04394248187758 1
1.99730208788631 1
2.04063863902414 1
1.91543132846384 0
2.03888721204005 1
2.04039254874094 1
2.00786142201155 1
2.01460046944672 1
2.00554133626758 1
1.9428036096917 1
2.03068463293004 1
1.97843138256982 1
1.97005467383912 1
1.98360860899028 1
2.03802618053944 1
2.01810399678551 1
1.98659855026733 1
1.99449162308985 1
1.92325144829712 0
2.04826195002592 1
1.99664618078415 1
1.96823652195839 1
1.97201573754974 1
2.12037813870581 0
2.12238039298147 0
2.05137987146799 1
2.05793462920085 1
1.99313942432683 1
1.9751994179672 1
2.02088050928114 1
2.01757806768011 1
2.01087979887206 1
1.93271991301884 1
2.03824723152466 1
1.9289862664863 1
1.95887117886366 1
2.03170367330142 1
1.98092379956687 1
2.00552879200155 1
2.01744864781611 1
2.06468320212065 1
1.99471246669896 1
1.99297011391537 1
1.96066727728294 1
1.9499978853445 1
1.99930109388959 1
2.04864198895022 1
2.04973920322362 1
2.04006005848182 1
1.98644025219783 1
1.93990706652166 1
2.00065857306552 1
1.98749465083719 1
1.98842222561251 1
1.94752365538361 1
1.97696723144233 1
1.99043096633156 1
1.96825006250361 1
1.94574567986003 1
1.96753126611209 1
1.98938173855085 1
1.98433256138107 1
1.97855104648967 1
1.97741223877738 1
1.99431887960791 1
2.00456579015991 1
2.01181761834123 1
1.98957482086426 1
2.03204832166812 1
2.02591947646407 1
2.06143127094618 1
1.9700642912692 1
2.02946893314537 1
2.04456546149517 1
1.91451055361576 0
2.0116764239386 1
2.01997790082174 1
1.99346152869527 1
2.08370555227658 1
1.99837834511679 1
1.98267943198773 1
1.94725448003631 1
2.06282147395492 1
1.98116464808629 1
2.05048330280478 1
1.97652904145113 1
2.0237510681723 1
2.06021030440858 1
2.01935044506576 1
1.99574175950655 1
2.01040892937649 1
1.9998389899585 1
2.00722218200607 1
1.97672309287162 1
1.91966330257994 1
2.03550578786122 1
1.98203718895746 1
2.04032879154526 1
2.03286443861117 1
2.06839087554863 1
1.97580845433929 1
2.06835060995569 1
1.99471481344816 1
2.00551559603302 1
1.96731304694493 1
2.01507165063325 1
2.00340263235426 1
1.92771686030742 1
2.12350862114195 0
2.02095369054332 1
1.97316885705058 1
2.02954773739255 1
1.92225251233457 1
2.00064480765415 1
2.05882198198382 1
1.96410835646184 1
1.98067787339657 1
1.94018838528899 1
1.99123327607186 1
2.01369224967753 1
1.98609412754754 1
1.9605611306825 1
2.01843302057005 1
1.98226819951473 1
2.01894461595456 1
1.95932281812164 1
1.96279417668994 1
2.03470935262951 1
2.10094607793467 0
2.00766705433236 1
1.98750575999037 1
1.9725245472339 1
1.99159361454485 1
2.02419737937973 1
1.98142270619336 1
2.02026967958564 1
2.02343359629 1
2.02003790437132 1
1.9776848486409 1
1.99690674794496 1
2.02012143095857 1
2.02029733665889 1
1.99942578566687 1
2.00270963209041 1
1.95901679086935 1
2.07505330772473 1
1.88874471941978 0
2.01116850888825 1
1.9735792050105 1
1.99975501436121 1
1.92992908398597 1
1.93265559237115 1
2.00088676989458 1
2.02942981846863 1
1.93276065743178 1
1.95996980070254 1
1.9540982204469 1
1.99342963036598 1
1.99201336006978 1
1.98481859006546 1
1.98232989323305 1
2.06252650232844 1
1.97466113929698 1
1.95107916182678 1
1.98021597930535 1
1.96599565268083 1
1.99045075201032 1
1.99904986624049 1
1.9543117258758 1
2.0035813593558 1
1.9878105289745 1
1.98887609136741 1
1.99340050106155 1
2.00321678782131 1
1.94519148854777 1
2.0538869460317 1
1.9919493630735 1
2.02957325062013 1
2.0250397827536 1
1.97373714681448 1
1.9811534171654 1
1.96830973476452 1
1.97521678176549 1
1.97584717129883 1
2.03288865215121 1
1.98135752910382 1
2.02140126625869 1
2.01283021453873 1
2.04205878188591 1
2.01509291049682 1
1.89629399447171 0
2.0021945903967 1
1.96588464319625 1
1.9776278050476 1
2.0194527158746 1
2.00847502827612 1
1.9757078488807 1
1.99728309302255 1
1.96536385252843 1
1.92500533187314 0
1.99868683585685 1
1.92928169699046 1
2.01167040645217 1
2.02790620875359 1
1.98498888403397 1
1.99034288217942 1
2.03549661291593 1
1.98263733758958 1
1.99841931554095 1
1.9870005726148 1
2.03897117877331 1
2.07994102894572 1
1.98692960384092 1
2.05982858493418 1
2.04315323690866 1
2.00520471763767 1
2.06620752803229 1
2.02878004351706 1
1.96800184609802 1
1.9916861106473 1
1.96331979890151 1
2.02032479429403 1
1.96567291214673 1
2.01422640249798 1
1.98456225585701 1
1.97748702949965 1
2.02126204308895 1
2.08567671952644 1
2.00061933274923 1
1.95413893405414 1
2.00064615118833 1
1.99161690563771 1
2.01180728518223 1
2.03917725408167 1
1.9856917821025 1
1.96185914953629 1
1.94801961862125 1
2.04764846994559 1
2.05580276963535 1
2.00154630968887 1
1.98432117453116 1
1.98508441113271 1
1.97166681832065 1
1.98642992144842 1
1.96413680408762 1
1.99354705047217 1
1.97626248830499 1
2.02095452940966 1
1.99242417772717 1
1.96703601721401 1
2.00118626089811 1
2.03033244034805 1
2.02328521935742 1
2.01542130181024 1
1.98815913394824 1
2.02166156365557 1
2.07629653839128 1
1.99809851599482 1
2.01555843037183 1
1.98500383693876 1
1.96841571095324 1
1.97534464327016 1
2.00857417176397 1
2.0055188456302 1
1.98740981407086 1
1.93855266636768 1
1.96934422448821 1
2.002644999924 1
1.97201830727132 1
1.99385967153733 1
2.06088309247181 1
2.01522500230399 1
2.01630166191394 1
2.05228398453298 1
2.02103513051909 1
1.96540583085603 1
2.00086455019 1
1.95593958095403 1
1.94934690760895 1
1.99924356333392 1
1.95849921427951 1
1.96785719411939 1
2.01903533930879 1
1.95711415856948 1
2.0032260887319 1
2.05815432493703 1
2.00697378705224 1
1.98262465494509 1
1.97469363297593 1
1.98999016859311 1
1.97221423368077 1
2.04107120123714 1
1.9985669685828 1
1.96141732579302 1
1.99335031253074 1
2.02564447050741 1
1.99783444285463 1
1.97401831945202 1
1.90181336259927 0
1.95437767841714 1
1.99489096406545 1
1.91448634979356 0
1.98880696207307 1
1.97694828333152 1
2.04904065630129 1
2.03414390621539 1
1.99191588745286 1
2.00418306167 1
2.00856291124575 1
1.99463305697255 1
1.98736962832497 1
2.05800153188681 1
2.01555971412657 1
2.02433548129427 1
1.96110970916871 1
1.95899268598951 1
2.0109866109645 1
1.95401449457347 1
1.98997232067186 1
1.99978355469936 1
2.12139218174405 0
1.95347425075673 1
2.03285534658754 1
2.04238267801104 1
1.98633921445255 1
2.04135571660942 1
2.04695158356597 1
2.01381978721616 1
2.07487106059212 0
1.98218640283864 1
2.01430536605651 1
2.01775251551709 1
1.96681414708532 1
1.97333183365246 1
1.94677683818747 1
2.065387110645 0
1.98947815642066 1
1.95225368093446 1
1.9942780937453 1
1.96943250567634 1
2.04986339346811 1
2.02438333855613 1
2.00965905617826 1
2.08029171895439 1
1.98568874524626 1
2.01419331596945 1
1.99033414631663 1
2.00265263044689 1
1.92975984035426 1
2.03526215671761 1
2.02455565017752 1
2.03836653861893 1
1.99361734096725 1
1.92865846290896 1
2.00920128132938 1
1.97496158567146 1
2.01734512248423 1
2.0085169213036 1
2.05127434782836 1
1.99399527597584 1
2.08431798887973 0
1.96786794706573 1
2.04881100268337 1
1.93091849623006 1
1.93252919882693 1
1.98713176530128 1
2.05116587715121 1
1.97726751187377 1
2.03846430707829 1
1.97712186857252 1
2.0169792726187 1
2.15228968497884 0
2.0182150373908 1
2.00292406736951 1
2.00858007550371 1
2.0764838634548 0
1.99940206996531 1
2.05280322124848 1
1.99187103980386 1
2.02823976321542 1
2.01975929396733 1
2.00369471367105 1
2.02631643837279 1
1.87273930736658 0
2.00061762996305 1
2.01490698343249 1
1.9967750135718 1
1.98433195442578 1
2.04130259107985 1
1.96743848395846 1
1.98871085275945 1
2.02914146792916 1
1.99722367744333 1
2.0083876552455 1
2.01904227066609 1
1.99754596922022 1
2.04666144751304 1
1.99887588502827 1
2.02827889176406 1
2.02832099072096 1
2.0423406284823 1
1.98984926229032 1
1.99888140340316 1
1.99927412164545 1
2.00565811479296 1
1.97501109190723 1
1.94608102944948 1
1.96636999160909 1
1.98188153356709 1
1.97712531426535 1
2.03688596553087 1
2.03301174793922 1
2.01437107404573 1
1.98256765939987 1
2.00990668429641 1
1.94874548857143 1
1.96706124547357 1
2.04611533337172 1
1.99121430671361 1
1.94687695697797 1
2.01860448164222 1
1.99855099935548 1
1.96055089756963 1
2.04772105636955 1
1.97873637642456 1
2.00163074302637 1
1.93464714603234 0
1.95632316829002 1
2.01135114378115 1
1.94597173502395 1
1.9549209287259 1
2.04775473497211 1
2.01525776776876 1
2.01265020255007 1
1.95534670946053 1
2.00620832322196 1
1.91641578815186 0
2.00771871274817 1
2.01623241107382 1
2.09128631149104 0
2.03674708328753 1
2.03871556102341 1
1.99767786007117 1
1.97279217998837 1
2.01272796684324 1
2.03432764292736 1
1.97505316603818 1
2.04373976257448 1
1.99075505459722 1
1.99056777123263 1
2.0062438862092 1
1.99649014708578 1
2.06664275914237 1
1.99433294946916 1
2.04902691027823 1
1.96794221003799 1
2.0676600221672 1
2.01184481280798 1
2.02834324527029 1
1.98527482898059 1
2.00727567410458 1
1.98448096945595 1
1.97716265392098 1
1.99637179359383 1
1.97286114037668 1
1.98204558435814 1
1.99054160397317 1
2.04917638629093 1
1.93275113275335 1
2.0205060365521 1
2.00995623865897 1
2.04421823115866 1
2.02205582484413 1
1.98711630804934 1
1.9650087071823 1
2.07758239342993 1
1.9783665979533 1
1.98680219273142 1
2.06916702559687 1
1.9442767420526 1
2.01401293139496 1
2.03192843427638 1
2.04193337201076 1
2.05412292984489 1
2.00988056038078 1
1.95174867525481 1
2.05341405834973 1
2.05537045919298 1
1.9991578097472 1
2.04778956794449 1
2.01741242292853 1
1.99953613804425 1
1.99665152149072 1
2.06803770483951 1
1.88619095044187 0
1.99819156428386 1
1.99232371870747 1
1.97802355061651 1
1.96873794508895 1
2.02461715773167 1
1.98346630853545 1
1.98733022830336 1
2.04288842469116 1
1.99446242391547 1
2.08025841298092 1
2.0242319655249 1
2.00096616085599 1
1.97562165149247 1
1.997549716866 1
2.03667945428531 1
1.97630469284793 1
1.99609651750669 1
1.96678138255781 1
2.00897561657115 1
1.96242448302883 1
1.94467447184492 1
1.98690880612881 1
2.01864462755181 1
2.01806011633981 1
2.01327803043277 1
2.04118633082708 1
2.04065943395919 1
2.05703275205507 1
2.01471353339185 1
1.99628174166241 1
2.01441423093322 1
2.02109481989094 1
2.05911147068934 1
1.98356722478253 1
1.98573537956683 1
1.99176834145732 1
2.00232799942016 1
1.91037501549209 1
1.98305756179318 1
2.08422019700302 1
1.98400292249984 1
1.91200148489774 1
1.99201173274775 1
2.05246510757765 1
2.01782692697507 1
2.01823183912156 1
1.96001604420293 1
1.98935011321883 1
2.0260865441989 1
1.98610602673419 1
2.00549328229197 1
1.97368730599787 1
2.05719982041059 1
1.98588433104798 1
1.98075715633442 1
1.92677344044305 1
1.96677717471382 1
1.96900741420785 1
1.96154687551457 1
1.9974264012126 1
1.93023525833688 0
2.05911624562358 1
2.03845699281937 1
1.98644770594125 1
1.93376466272373 1
1.99375946788484 1
2.0095770701664 1
2.05062109254289 1
1.98521754351807 1
1.94637136747152 1
2.00582062086819 1
2.04788226286131 1
2.10372066429243 0
1.95752153337781 1
2.01768847667834 1
2.06727429789732 1
1.97516922384049 1
1.99102832739121 1
1.95531002064132 1
2.01027688214842 1
2.0027199341201 1
1.98686222381959 1
2.01281049864223 1
2.0292105227668 1
1.98651539856068 1
1.96012924870761 1
2.00358419756087 1
1.94266274586904 1
2.0422030216744 1
1.97395548328029 1
2.00357171204917 1
2.00721607178161 1
2.01141464709787 1
2.00425482292528 1
1.97796773291238 1
1.95757467287023 1
1.90183744398501 0
2.00174658564706 1
1.94211098639114 1
2.00077778429473 1
2.05086318087089 1
2.01992871649739 1
2.00600388663217 1
1.96328605014636 1
2.0064698260017 1
2.01848287458495 1
1.99375325957982 1
2.04569732068966 1
1.9381430626992 1
1.99527759256562 1
1.96482866882714 1
2.06627126277378 1
2.07018945727436 1
1.86452683568239 0
2.02995771033397 1
1.99561627243306 1
1.98337450803225 1
2.02244480696905 1
1.96057072550865 1
1.99274220816368 1
1.98532998298908 1
2.03077800437995 1
1.93663083448461 1
1.91136650145418 1
2.03966549615291 1
2.02153032228697 1
2.01698379144713 1
2.01230516404485 1
1.98390797307919 1
1.96409820707008 1
2.02148267211658 1
1.93885151672039 1
1.97212984830186 1
2.00909739222852 1
2.00051918035954 1
2.02766013125064 1
1.99452485797842 1
1.99730802559535 1
1.97465619991568 1
1.97508438853439 1
1.99782095795882 1
2.01740851721283 1
1.9963711724935 1
2.0432476438074 1
2.03723828311259 1
1.99029977761504 1
1.9219750562901 1
1.97879049091803 1
1.9861345790767 1
1.96582091089043 1
2.02886972738221 1
1.99406081582712 1
2.02852271279742 1
2.08261501392156 1
1.97908454018454 1
2.02883652414279 1
2.05357607874846 1
1.95110362275274 1
1.99097769481036 1
2.00462551546108 1
1.98951808438599 1
1.97553270082253 1
1.9640185739546 1
1.9659761301206 1
2.00847979727541 1
2.08409638429541 0
1.97866880109631 1
1.9657077908554 1
2.01306727470921 1
1.94993112813789 1
2.02539423109351 1
1.99385116090002 1
1.95309239967691 1
1.99299026908531 1
2.05950778807502 1
1.98181892854539 1
1.98611794231924 1
2.0004527711917 1
1.99269406922899 1
1.99528201068089 1
1.96096229319631 1
2.04277731745931 1
1.9660095715308 1
1.99949487746816 1
2.06884430109107 1
1.9667654121942 1
1.94333418509946 1
2.05232150394496 1
1.99718012415527 1
1.98997942404802 1
2.05535200923855 1
2.03025823772081 1
1.90046519711602 1
1.96076765691912 1
2.01262419218537 1
1.98708406345719 1
1.96991041104908 1
2.05862589739517 1
1.96391273561084 1
2.00479547693366 1
2.01530692923398 1
1.99575242342569 1
2.03904334929177 1
2.00176060307738 1
1.99572709663816 1
1.98478141932773 1
2.02299711965009 1
1.99658530222002 1
2.02926616220779 1
2.01735208568596 1
2.04144346093369 1
2.04802086462226 1
1.99002597106099 1
1.98097918291631 1
1.98679105845513 1
1.97975121237748 1
1.96695093409675 1
2.00525160709619 1
2.05909728235679 1
2.00158546111536 1
1.9957270634062 1
1.95814612428245 1
2.00982070989273 1
1.90995976884646 0
1.91919022362238 1
2.04475068534016 1
1.94555483830792 1
2.0602873214335 1
1.98774965256281 1
1.97905042168919 1
1.99600839729858 1
1.97909614620432 1
2.05077390731339 1
2.00352688654209 1
2.01301581967809 1
2.00761149000149 1
1.99869678345255 1
2.04665542383923 1
1.95340205736993 1
1.95782530047292 1
1.97594492545085 1
1.98229399060913 1
1.97293928624396 1
2.03730352134643 1
2.00332506403216 1
2.04376846389365 1
1.99433121666723 1
2.02684674594549 1
2.0476377662368 1
2.07046276570354 1
1.97499938297624 1
2.01696908328383 1
2.0502213740355 1
1.9297767407995 1
1.97180847247477 1
2.02673073066981 1
1.9655090635033 1
1.99197132327114 1
1.97244324242288 1
1.97537346254775 1
1.97181950864573 1
2.02716539666419 1
1.99047850239886 1
2.00357799058707 1
2.05551077667658 1
2.04424440610721 1
1.9748588230947 1
2.03695422389944 1
1.96973629582793 1
2.0694595074241 1
2.04696657469311 1
1.96402045907553 1
1.95057179115058 1
1.9833171575773 1
1.96975894713509 1
2.00221944517056 1
2.02146473464708 1
1.97839554531052 1
2.01506646643987 1
2.04489914442508 1
2.10977696373018 1
2.02899646772512 1
2.00812564495757 1
2.01610237320348 1
2.06960003960249 1
1.97701012061413 1
2.01178402641764 1
1.99571630019116 1
2.06557613782793 1
2.01549838147966 1
1.98720916997575 1
1.99394033041996 1
2.03315349620965 1
1.9650357740525 1
1.98471998510884 1
1.98711303312379 1
1.95261382817236 1
2.03596591108855 1
2.01224377266877 1
2.02310255309479 1
1.97683294437612 1
2.03017703741605 1
1.99671890278226 1
2.0281811125443 1
1.97744205513425 1
2.02907479605126 1
1.97267281188784 1
2.01777372136901 1
2.09082507096692 0
1.9911823565011 1
1.9546530951632 1
1.98401242278655 1
1.97044787812553 1
2.05245131727758 1
1.96667035453722 1
1.96890058833752 1
2.01053030960309 1
1.9994284798177 1
1.99135982260172 1
2.05368231894599 1
2.02339986612247 1
2.06878786455666 1
2.01712393281635 1
1.98619577269891 1
2.0780692397989 0
2.00808007676589 1
2.00786164492014 1
1.99416229422139 1
2.00293708931454 1
1.95279645406683 1
1.97853874084601 1
1.97767774973584 1
2.00323615364021 1
2.02315220286626 1
1.99652264770191 1
1.974337249802 1
1.94246450876495 1
2.00273231867662 1
2.01173657380472 1
1.97629803406559 1
2.01906542064315 1
1.97159893001411 1
2.01024819101452 1
1.96913541443618 1
2.04610159074599 1
2.04122711429302 1
2.02277230142768 1
1.96342963675748 1
1.98025856263049 1
2.06328394405972 1
2.07543687668202 0
2.02912679949681 1
2.05718385818556 1
2.01085877758425 1
1.97756936584769 1
2.03555135660306 1
1.98988004681092 1
2.06479852716857 1
2.07091887885606 1
2.04877496992408 1
1.92474304245003 0
1.96691688458676 1
2.02742775343694 1
2.00441963777283 1
2.02712312133956 1
2.02593745749526 1
1.94328229793965 1
1.93120029461851 1
1.95998520478592 1
1.96782626502319 1
2.02927898256833 1
1.95947333756778 1
1.93246904094713 0
2.01414091267316 1
1.99748770694728 1
1.98302164160002 1
1.99822659296488 1
1.98305826687485 1
2.04443029011999 1
1.94167695806253 1
1.99512713873457 1
2.05448803174849 1
1.98599128789282 1
1.99459499037356 1
1.96771154486042 1
1.99475841157968 1
2.02258408829315 1
2.0227262483747 1
1.98506220497289 1
2.0804470408896 1
2.08950340199663 1
2.01276653420867 1
1.95277076906736 1
2.02098767255816 1
1.93801900828761 1
1.99706748823098 1
2.03269372562717 1
2.02985640845276 1
2.03060801890954 1
1.93156393030102 1
1.94931551766536 1
2.02674833674811 1
2.00688514176116 1
2.02750491485977 1
1.97490094020289 1
2.0311557769117 1
2.04393168288279 1
2.03989329729407 1
2.01069116616961 1
1.96751205288497 1
1.88433862681688 0
2.00006914122164 1
2.01325642591844 1
2.01137346364613 1
2.07464812419577 1
1.9343832672376 1
2.00439581431378 1
2.02049550938459 1
2.02842523687764 1
2.04089638318824 1
2.00035833361768 1
1.98920519835146 1
1.9864662508317 1
2.01431530317691 1
2.0636179074253 1
2.02152878041008 1
2.02353640267824 1
1.96562412070992 1
2.08471140709997 0
2.00645542972017 1
1.96309164181606 1
2.01155048209112 1
2.00205323059196 1
2.00312780375841 1
2.00833619943315 1
2.00060905000008 1
1.97072107531805 1
2.03931503021686 1
2.03509704824256 1
1.94927781193471 1
1.98968302742006 1
2.02943324849941 1
1.97581146893375 1
2.02334523279651 1
2.0772019731878 1
2.03092006375404 1
2.08748798277914 1
1.99474675361763 1
1.99525603396432 1
2.03159233153573 1
1.99881438767485 1
2.01923931966484 1
1.95724454546725 1
2.03730506053303 1
1.95745005883699 1
1.95301617042231 1
2.00535923891829 1
2.11353861186925 0
2.0131551612711 1
2.07028559806414 0
1.96513464856008 1
1.90391045982724 0
2.02241916343818 1
2.01063760169688 1
2.03936451988038 1
1.97853650740081 1
2.01793719495401 1
2.06073649450464 1
2.00648664665056 1
2.00771207147308 1
2.00435628689226 1
1.96006031091934 1
1.9892406542345 1
2.01307286279425 1
2.01332589392688 1
1.9835073465925 1
2.01936502965575 1
2.00290109937646 1
1.9711844915662 1
2.07524968095649 1
1.99922651590682 1
2.02554137935805 1
1.95513883040558 1
1.99885939166684 1
1.95840155560805 1
2.07650867900021 1
1.99960776922785 1
1.97163601446938 1
1.92962485287385 0
2.02099646705723 1
1.99949525208277 1
1.97319706728859 1
2.01835261022219 1
2.02595930448296 1
1.99305710899605 1
1.98343741833206 1
1.96887808003396 1
2.03352627108751 1
1.98755676658199 1
2.01868699683046 1
1.99192504925855 1
1.98307805114033 1
2.03781766392529 1
1.99714375977083 1
1.99654908285058 1
1.98127454679909 1
2.03527456074115 1
1.97746479338371 1
2.00281714619225 1
1.93351724836007 1
1.989851701295 1
1.9436698344573 1
1.9627166963757 1
2.06139333478273 1
1.88783628299827 0
1.96656783336879 1
1.98017067948363 1
1.99493100343266 1
1.93526215907933 1
2.03336840518812 1
2.03031729803801 1
2.00773450637347 1
1.95860851435603 1
1.97982994502222 1
2.0530474149236 1
1.97590375669156 1
2.04247273391386 1
2.05779890976051 1
1.97933034537792 1
1.97478318097149 1
1.97243338388633 1
1.97166924728946 1
1.97928690514512 1
1.97206792884737 1
2.09199833727414 0
1.97908319040113 1
2.00446310529826 1
1.94867594103509 1
2.0629553520788 1
2.02564518061334 1
2.00637083372295 1
1.9878625760943 1
2.02803902263084 1
1.95851585888811 1
2.09628378476771 0
1.95422688419899 1
1.97798688335654 1
2.03351159701478 1
2.0660698390864 1
2.06885937784945 1
1.99760224565661 1
1.95214848683052 1
2.00273709829928 1
1.97335613122909 1
2.02817279154604 1
2.02215716860998 1
2.01991616657269 1
1.92799729581466 1
1.93439351748706 0
2.01686990766821 1
1.96995502214394 1
2.04080195736954 1
2.00332194347788 1
2.02574132039871 1
2.01160428554982 1
2.01941789444337 1
2.03689673309871 1
1.97663920988461 1
2.02919956149027 1
2.01052684874426 1
2.04216149929502 1
2.03313681290238 1
1.97521913535498 1
1.91122156527586 0
2.01287752820349 1
2.05470565362395 1
1.93439738881744 1
2.01502447522458 1
2.02154568646743 1
1.99646594471134 1
2.0755455947293 1
2.00825711749634 1
2.0610271660246 1
2.00299824570095 1
1.99740381261808 1
2.02989465646929 1
2.02890245616677 1
2.00376344736396 1
1.93114865890036 1
1.92519741046651 0
2.00916937370183 1
1.92598374465045 1
2.02246790163913 1
2.03904901504826 1
1.97983769300946 1
1.97412387158593 1
1.97928131797504 1
1.90813646938358 0
1.93352456939561 0
1.95544211275448 1
1.99361422823017 1
2.02808983758139 1
2.03825587320205 1
1.97885218229205 1
2.01745377935786 1
1.97301025991818 1
1.96528131481674 1
2.05864931847551 1
1.99098026721906 1
2.05573865675579 1
1.95796042316757 1
1.9913689009934 1
2.01191100007188 1
1.89883478927513 0
1.97903626654739 1
1.9794200419615 1
2.072255496409 1
2.01409617031815 1
1.97819847454876 1
2.02645138608201 1
1.98143698811174 1
2.01745408614761 1
1.97681980927581 1
1.97895495175056 1
2.03017166748942 1
2.00076384568374 1
2.00550924386331 1
1.98708258282981 1
1.98458273394038 1
2.01079608364392 1
1.9544975461542 1
2.00409744250607 1
2.0110718598685 1
2.0425234390167 1
2.03051221761668 1
1.99130237197996 1
2.01076438158803 1
2.02715391057081 1
2.00706656044069 1
1.98421088303504 1
2.00918843831817 1
1.96740091554589 1
1.98458884377684 1
2.01538511219367 1
2.01035285796043 1
1.94902731570208 1
2.0062976961291 1
2.07880158377546 1
1.99347278943259 1
1.91832058150907 0
2.06160221559514 1
2.0354564402446 1
1.99876169481275 1
2.02709424701051 1
1.98930095280166 1
1.97030831692809 1
2.00742113251277 1
1.99577668718921 1
2.07760205663871 1
2.03481665579588 1
1.99999798203129 1
2.0083829017786 1
1.99885970240608 1
1.99553325231592 1
1.97212543622188 1
1.94428865659733 1
2.01978455408694 1
1.97324901816765 1
2.00248985899506 1
2.09036148183801 1
1.97419672345644 1
1.9837117371934 1
1.93904671628302 1
2.01668761916598 1
2.0111173320984 1
1.9927637226142 1
2.02248278440061 1
1.97114632640286 1
1.97666626659876 1
1.96003898602796 1
1.96097856955743 1
2.00168822550395 1
1.96825230861015 1
2.03594449216112 1
2.00947577080049 1
2.0295679719775 1
2.00933437453184 1
2.01110443015776 1
1.8930592382278 0
1.97813737095823 1
1.9844494500843 1
2.00991025314055 1
1.99230542209044 1
2.02793431973938 1
2.0282841115334 1
1.98877790712756 1
1.99798556461056 1
1.89550666431972 1
2.00248761969116 1
1.98396089871576 1
2.08797016932755 0
2.01739976254571 1
2.04177446571517 1
1.98597856406917 1
1.99871796537497 1
2.01325076374728 1
2.018534687441 1
2.08366476796519 1
2.03109403729213 1
1.98863301970692 1
2.00746174891186 1
2.03010759317974 1
1.96380231785907 1
2.01394707491861 1
1.96492305592141 1
2.02748433355956 1
1.94921039962513 1
1.97162090299376 1
1.97166948020861 1
2.03436891333848 1
1.97271706999326 1
2.02305065948994 1
2.00241594447597 1
2.0022614296188 1
1.94706097606813 1
2.02157945638169 1
1.94732212238769 1
2.03640343382784 1
1.95017957228541 1
2.00667512366899 1
1.98735876712005 1
1.94799612586229 1
1.96592392000736 1
1.95061847067427 1
2.02875830684433 1
1.98256592147644 1
2.03869764414066 1
2.01570215338509 1
2.05453105874014 1
1.98841496855845 1
2.03339049939568 1
1.9611338215093 1
2.00527893851226 1
1.98685246838322 1
1.9826835960056 1
1.95698817602687 1
2.00986695204381 1
1.98407165763877 1
1.91083671521963 0
1.92728678893224 1
1.98860129928926 1
2.00414963602581 1
2.04525915928415 1
2.02675220882903 1
1.91164265923395 0
2.06449825682769 1
2.02191411088458 1
1.98224408439902 1
1.99921781237407 1
2.01129670844767 1
2.00743655087049 1
2.0026967551766 1
2.08863429448246 0
1.95421744509817 1
2.03348734217574 1
2.01388570076246 1
2.00167970510622 1
1.99771311485431 1
2.00772669621664 1
2.03153381010253 1
1.96858035696533 1
1.99141654365343 1
2.0232795583208 1
1.9522683497818 1
2.05904809954033 1
1.99968555426775 1
2.05040551171602 1
2.00455563367804 1
2.04391241479698 1
1.97273724815573 1
1.97121540005862 1
2.01269769245077 1
2.05223731767393 1
2.03855446739426 1
2.0123542453351 1
1.98438929642207 1
1.95760297263617 1
1.96551254781891 1
2.03381849883941 1
2.01039197856923 1
2.04385973040267 1
2.00670334926943 1
2.07307017260343 0
1.97774623812606 1
2.01004263355951 1
2.04775698481701 1
1.9549663695298 1
1.99171436577791 1
1.97151354388002 1
1.96004433590127 1
1.99817825031602 1
1.94905226831492 1
1.98713338934107 1
1.97160225450243 1
1.9832684459262 1
1.96856111326209 1
2.011771524726 1
2.05971543514566 1
2.0480804085416 1
1.90966172270536 0
2.06650655523821 1
1.96446398981098 1
2.02308924600262 1
2.01509278685594 1
1.98860674428571 1
1.98932819557436 1
2.05057146300743 1
1.99272355370653 1
1.97850686463876 1
2.02505963220807 1
1.96946383183243 1
1.9850868973778 1
1.96403677993434 1
2.03824131319848 1
1.95412103150449 1
1.98487167760073 1
1.98834070467028 1
2.0016646191921 1
1.97583798459545 1
2.00032510260334 1
1.98210298062379 1
2.02307638181187 1
2.05893927815966 1
2.01219788274441 1
1.94496596556016 1
1.99822395547673 1
2.06066025096413 1
2.01977940951651 1
1.99953970739796 1
1.99225773184302 1
1.98576273580363 1
2.08603712200008 0
2.00189318901485 1
2.01888582261492 1
1.97683199007548 1
2.01689412603121 1
2.00619088867175 1
2.0515505731507 1
2.02072176235914 1
1.99539026225022 1
2.01170835281441 1
2.00486566221422 1
1.99391018488064 1
2.02235491650502 1
1.97099106967144 1
1.99450461645298 1
2.01145062394626 1
2.08843637412928 0
1.98030621580441 1
2.01916219101402 1
1.99709967211036 1
2.01889005296039 1
1.96756137442431 1
2.02331078042734 1
1.96129434768782 1
2.0246323613812 1
2.01985696224002 1
1.99939543825306 1
1.97097155459653 1
2.01473022466184 1
1.95401433765724 1
1.96870115957705 1
1.99184184522044 1
2.03645775652358 1
2.01231018004244 1
2.08537554425285 1
1.9788327566831 1
1.99429547895754 1
2.06439782772184 1
1.92967585596008 1
2.00560834379634 1
2.0071196079448 1
2.01509635813682 1
1.97542639195089 1
2.00731075605105 1
1.98826836771725 1
2.06172185879584 1
2.05318003393588 1
1.98936057387349 1
1.87237917986956 0
1.96023479144165 1
2.00027598958422 1
2.05576079632815 1
2.05709634142863 1
2.03478616511983 1
2.01646961509796 1
2.00481329818955 1
1.98451933027041 1
1.99182146028567 1
1.94184634228417 1
2.03011359383743 1
1.89260531065854 1
2.03138641149278 1
2.01254061226567 1
1.93770785216159 1
2.04810773493547 1
2.02110643330172 1
2.0679106724944 1
1.94156075744627 1
2.02400523793813 1
2.03031198377569 1
1.99151726072671 1
2.01256881055326 1
2.0780433453557 1
2.01498975184998 1
2.05631802172856 1
2.08181214696109 0
2.00190362956088 1
1.90726987595376 0
2.03722705198332 1
1.99309638594886 1
2.00117146830272 1
2.04557304999366 1
2.02460920533746 1
2.03212173204153 1
1.97686294151333 1
1.97447606584921 1
1.94308271238952 1
2.02622461867451 1
2.0336428321329 1
1.9664020073059 1
2.03811112804863 1
2.04600547847723 1
1.99493077139161 1
1.96280842207453 1
1.98297455571452 1
1.99489555701596 1
1.94267950684965 1
1.97935676819224 1
1.96917296695115 1
2.07591647303703 1
2.00156769668629 1
2.00738029243918 1
1.96453408890726 1
1.99159664594518 1
1.94066572309916 1
2.02279803649781 1
1.93750080857683 1
2.01227371427308 1
2.0148561685378 1
2.00813093571216 1
1.98458479599323 1
2.02667083037718 1
1.96908952010637 1
2.02502412236408 1
1.97363387657312 1
1.99280012259116 1
2.03615252464815 1
2.01764645954586 1
1.98954520850382 1
1.94834864123591 1
1.98805292792376 1
2.02084583788615 1
2.01113994129623 1
2.01745484287078 1
2.00000472326097 1
2.01815539884569 1
1.96010894853463 1
1.94801986680991 1
2.05454793092067 1
1.96408726717295 1
1.95764571197191 1
2.00306987987625 1
2.00887381239069 1
2.02358965619043 1
2.02952247094613 1
1.96304442725937 1
2.0345406160494 1
1.96451083909318 1
2.01834777176755 1
2.01736400257383 1
2.00358173116839 1
2.0403096081762 1
2.04565087709221 1
1.98326397073004 1
2.00444189374992 1
2.07259705138869 1
2.01219509358431 1
1.98291948188112 1
2.05443308441068 1
2.00437082980517 1
2.05137904426329 1
1.98395036785221 1
2.02060768726596 1
2.07652065121473 1
2.01903211321033 1
2.01524672449692 1
1.96672444738137 1
1.9407604875324 1
2.03970800724866 1
1.98075871221432 1
1.91553947375678 1
1.9459801559891 1
1.98145127494635 1
1.9807472538641 1
2.02067519969565 1
2.03657689280832 1
1.97512698653899 1
2.04017325163838 1
1.98878545078369 1
1.94752376883434 1
1.99964267678302 1
2.02192733250955 1
2.01855467949341 1
1.95652916058913 1
2.07911026697594 1
1.98928679233328 1
1.99628590074928 1
1.97177558335339 1
2.01634164557545 1
1.98688314424443 1
1.94369031678524 1
2.04072268453192 1
2.04406499562201 1
2.02273284693909 1
2.0484673995927 1
2.05455335711392 1
2.05515579323246 1
2.00058179359296 1
1.94637109581364 1
2.04908134830402 1
2.00018281692784 1
2.05382394969169 1
2.03479609411366 1
2.00129618539253 1
2.0084299580778 1
1.98039726737286 1
1.98606567895353 1
2.02640159563186 1
1.94024912911939 1
1.99543388874067 1
2.03102452043449 1
2.00472006055937 1
1.98998171391003 1
1.97815008260581 1
1.99672627711868 1
2.00435601322628 1
2.03862904205507 1
1.96901749893096 1
2.0435045918246 1
1.99600338206803 1
2.01098138649996 1
2.016311440452 1
2.09625154385982 0
2.01616835422286 1
2.02557542455119 1
2.06404858589964 1
2.00616779686052 1
2.02155804501699 1
1.9907952200003 1
2.03282474185225 1
1.96169117910129 1
1.99301976204272 1
1.99723443749715 1
2.00183378185383 1
1.9273191614709 1
1.98109673512043 1
2.00307099251998 1
1.98073361091136 1
1.97519419832749 1
1.98002486118326 1
2.00472276214939 1
1.99148698661941 1
2.00126208874496 1
2.05080762797143 1
2.04350350149504 1
2.00682100844733 1
1.96549964194551 1
1.95170371308803 1
1.94303184848909 1
2.00441282725363 1
2.0240072408226 1
2.04318407382499 1
1.98060682984115 1
1.9918302232535 1
1.92291110636337 0
2.00754019635629 1
2.02740396711284 1
2.04562746145516 1
2.02669605335388 1
1.98159835917828 1
2.05569218418238 1
2.00887638049729 1
1.97008343485809 1
1.9793209310459 1
1.98340375383607 1
1.94469139377986 1
1.98291481963469 1
2.02973983034512 1
1.9666339400924 1
2.00991957540618 1
1.98140010706432 1
2.0559664103955 1
1.99342330063371 1
2.03600828840959 1
1.9963091039524 1
1.9537020777643 1
1.97459065706002 1
1.92875953759694 1
1.95730712838386 1
1.95396149009395 1
1.95508169261399 1
1.98013554492163 1
1.92791114190788 1
1.99162696443104 1
1.99473798484283 1
2.01366153311294 1
2.02871825784317 1
1.98540651778222 1
2.01820762830728 1
1.94588084908444 1
1.93638173378043 1
1.9052753258639 0
2.02269015695117 1
1.96419229146798 1
1.9464844825271 1
1.92914658596675 1
1.94123743003151 1
1.98580150373223 1
2.03573523477506 1
2.01341168359595 1
2.02438773667677 1
1.93831451325729 1
1.90347257866928 1
2.003040917759 1
2.02570338304217 1
2.08861059905039 1
1.98926548200372 1
1.97644645191526 1
2.06579347278014 1
1.99604791852813 1
1.93321897086603 1
2.02928774585988 1
1.96947844991139 1
2.02892246295864 1
2.05941151755458 1
1.97718494099997 1
1.96938448887801 1
1.98473116921439 1
2.02337898444214 1
1.95818509848841 1
2.00728160025391 1
2.00554592605899 1
2.00101264324111 1
1.9834889295019 1
2.01541895804915 1
2.00227313562985 1
1.96793562267788 1
2.02153048947405 1
2.04524831217342 1
2.01307959879791 1
2.03915411954325 1
2.0819530289609 0
2.0670418160504 1
2.00943639678991 1
1.99498603338224 1
2.01087441794624 1
1.98675791812003 1
2.05233131915817 1
2.03584346942682 1
1.93882084342528 1
1.97105934478807 1
1.99286461511714 1
1.94515448052423 1
2.00036535249539 1
1.96712797632776 1
1.96883079231809 1
1.95177793979334 1
2.01831394203011 1
2.03110787011642 1
2.07749681547448 1
2.01252991996317 1
2.03295588813522 1
1.98084947447513 1
2.03295267715181 1
2.02315932795112 1
1.95468591994823 1
2.00447081306507 1
1.86285462511704 0
2.02810639356581 1
2.07234220293758 0
1.96226833935511 1
1.97481048032481 1
2.00816668741399 1
1.98670405597656 1
2.01555438071012 1
1.99297483189016 1
1.99655048929333 1
2.04847056445091 1
2.02709962639276 1
1.98430112362354 1
2.0078726495148 1
1.96532280846403 1
2.0217917457814 1
2.00650148654447 1
2.09204894725889 0
1.99265299405864 1
2.03410134011036 1
2.05694854489679 1
1.90584988254375 1
1.99651067858304 1
2.10413386223181 0
1.96376855555451 1
1.98286148073823 1
1.95916242734866 1
2.00617821699027 1
1.96286380160855 1
1.99323450639567 1
1.93250365377666 1
1.93564610973664 1
1.9480363553513 1
2.00894592006705 1
1.98631492295779 1
1.92746672500958 1
2.01838939466642 1
2.05335595711846 1
2.09026225286263 0
2.0386590045881 1
2.04303701758435 1
1.9524853416107 1
2.05751124283028 1
2.02186754137533 1
1.9859422893565 1
2.03275344065956 1
1.97278380039869 1
2.0277834721393 1
2.00301573495917 1
2.00548871208218 1
1.99870937552214 1
1.99460193372924 1
2.03061340277592 1
2.05010380738808 1
1.99264525169609 1
2.01925268836226 1
2.01316618977618 1
2.0070383640918 1
2.03428345571331 1
1.97887891653833 1
2.01561694669866 1
1.98748733315965 1
1.98406748391342 1
2.03005419751357 1
2.02848071574355 1
2.03408027696872 1
1.99437588004969 1
2.02123769591621 1
2.03649684548157 1
1.99990929451765 1
1.97670875037552 1
2.02141155472838 1
2.05695113196918 1
2.00858934469109 1
2.00034601007408 1
1.93330982272171 1
1.90760461760094 1
1.98962825422003 1
1.93506892596135 0
1.99267581283484 1
2.02960090940779 1
1.96591323674835 1
2.03711681852937 1
2.0193452238324 1
2.00985893906953 1
2.070646776332 1
2.04180143651177 1
1.98193297811468 1
1.99658339611159 1
1.99884868644275 1
2.06404490239314 1
1.93865687828236 1
1.99857986343264 1
1.99184337863629 1
2.04370347556591 1
2.03081728350581 1
2.1000069230674 0
1.93520275689754 1
1.96666221742702 1
2.03306813892697 1
1.93180051351695 1
1.99472185518821 1
2.04904064599614 1
2.01332844555051 1
1.97560933721933 1
2.00620048939206 1
1.99191344836801 1
1.97728535771093 1
2.00121672445585 1
2.01934174505059 1
2.01451660215666 1
2.00650878642409 1
1.98475737742754 1
2.01463747393657 1
1.95946506686169 1
2.00156072233276 1
2.02184236366695 1
1.98740674698783 1
2.02195949661824 1
2.00550285427377 1
2.00433449789161 1
2.04570307173547 1
1.97139293023419 1
1.95961557249078 1
2.06254150494625 1
2.05423687080742 1
2.00198117858539 1
2.0232177688168 1
2.0154860325892 1
1.99363487909039 1
2.04905440211228 1
2.01390323749325 1
1.95790705874717 1
1.97898095677753 1
1.9348467126298 1
2.04007251818099 1
1.96142200434142 1
2.06757092967201 1
1.95869988082321 1
1.97462716985304 1
2.00560203560193 1
1.98540723663278 1
1.97861688383275 1
2.0033960777149 1
1.97437382058684 1
1.95570421881138 1
1.94165979302393 1
1.95577876428454 1
2.03783644252077 1
2.01865318815439 1
1.97245989658666 1
2.02647433609631 1
1.92251043300091 0
2.01327631743176 1
1.99889084095938 1
2.03782926252896 1
1.9637430129421 1
2.0109604381445 1
2.05582719172076 1
1.97915416788137 1
2.0266571706582 1
2.04305967482722 1
1.99198005649083 1
2.06339517879375 1
2.02671803492653 1
2.00440982525837 1
2.06423268015209 1
2.04938191654711 1
1.90820651345982 0
2.00042706662993 1
2.00574912532305 1
2.03230672755564 1
1.95158936736638 1
2.00828103121691 1
1.99303289956766 1
2.05695613640567 1
1.96463350418605 1
2.02157304334261 1
2.00954497162242 1
1.98212657041117 1
2.01884665088831 1
1.92950711200802 1
2.03999485630474 1
1.97419057311781 1
2.01033676470669 1
2.00024779744487 1
2.00415539417814 1
2.02964054240053 1
1.84847190811468 0
1.98343787101048 1
1.98709597982252 1
1.94381100751218 1
1.93346268962782 1
2.02598560848458 1
2.03594682427994 1
2.00781846083131 1
1.97589874856135 1
2.00273064149072 1
2.04861583078623 1
2.02465241141932 1
2.02895653108855 1
1.9689661761721 1
1.99080406707502 1
2.01516715773174 1
1.95381291178785 1
2.02340329634829 1
1.95107638379631 1
2.00572627170489 1
2.01931428483967 1
2.0987538505471 0
2.00083891365435 1
1.99275876257479 1
2.08751850253564 0
1.97519021754922 1
2.01132958228127 1
2.03302395475326 1
2.04256288414326 1
2.03414801052385 1
1.9514952688916 1
2.02590135940359 1
2.01846712896425 1
1.96141655675075 1
1.90152712652941 0
2.00384984178624 1
1.99485924227042 1
2.04020726518827 1
1.99947727698313 1
2.01573360128538 1
1.99998658913478 1
2.00895302629593 1
2.01464561363387 1
1.97620347311009 1
2.00720412208221 1
1.95738349510304 1
2.00440662504815 1
1.98445252918702 1
2.02408111145093 1
2.01656634582523 1
2.0284401414162 1
1.99389654690267 1
1.96522719762407 1
2.00671747517277 1
2.03378273412541 1
1.97332609772384 1
1.98450198120691 1
2.00871459796831 1
2.06697676228377 1
2.03170774764467 1
2.0285005973347 1
1.9790082614045 1
1.99760779012797 1
1.99002180899913 1
1.97737877732657 1
1.99143297196283 1
2.00656783460531 1
1.97407637985379 1
2.01689759636938 1
1.98443660159572 1
2.00001911381911 1
2.05188401069135 1
1.97498210005556 1
1.99048467152304 1
2.00481818551822 1
1.95959292273377 1
1.98628552147214 1
2.00663080326085 1
2.00575145838484 1
2.01961315962412 1
1.98523433522719 1
2.00518405635912 1
1.99166920491075 1
2.01927650772353 1
2.01813854125749 1
1.96214120002327 1
2.08019718419658 1
1.97293767632621 1
1.99873140841818 1
2.06759283791919 1
1.97254680829172 1
1.99550463704969 1
1.97251608191239 1
1.95821303743 1
1.93631192742639 1
2.01681651879037 1
2.0183728918535 1
1.97145855020235 1
2.03302184325876 1
1.98690367071403 1
1.983982495461 1
2.05039590607882 1
1.9125683280276 1
2.03284002365677 1
2.01025171972455 1
2.0133808050693 1
2.0449665535817 1
2.02784843078641 1
1.95524842386052 1
2.02667788142199 1
1.94873033662213 1
1.94672376796596 1
2.06948814919523 1
1.98606105273055 1
1.91665875154542 0
1.99845717784168 1
2.03435159232311 1
2.02544077065334 1
2.02211033928531 1
2.03692507767066 1
1.97659594900531 1
1.9987062263627 1
2.0779955934306 1
1.95890793359776 1
1.91867864411177 0
1.98709836488166 1
1.97622863516784 1
2.01136404645852 1
1.96071949932823 1
1.98959257085983 1
2.0400672689562 1
2.0157682814448 1
2.02410796652351 1
1.95829066155375 1
1.93043459330162 1
2.02002983364348 1
1.99276230109761 1
1.99706912861053 1
1.98655330286064 1
2.02307394670219 1
1.92532960348634 1
2.00005124071286 1
1.96573295842068 1
1.92379127805224 0
2.00369737313017 1
1.99443590636735 1
1.98897277765353 1
2.02775659587492 1
1.95216505406419 1
1.91123284213563 0
2.01205757410675 1
2.04833306100402 1
1.99758749534026 1
1.96192309255022 1
1.91731646341253 1
2.0171056161161 1
1.97340498713391 1
1.99409273230866 1
2.08818324303042 0
2.05846537450816 1
1.99705409393401 1
2.01351866021869 1
2.01894543152781 1
2.06229365389407 1
2.01158874460705 1
2.05731571795159 1
1.97850496095889 1
1.98241459737383 1
2.05605458087782 1
1.9742034245041 1
2.03190073253149 1
1.96546329393292 1
1.95953518522831 1
2.02542872736015 1
1.97047547925844 1
2.02654614145325 1
2.02551668744615 1
1.9799453964107 1
1.96690675777412 1
1.9999247514899 1
2.05438238244955 1
2.0272751825792 1
1.98765360520006 1
2.0366604171469 1
2.01386388644015 1
2.03783925880841 1
1.95881131083199 1
2.00727738340505 1
1.9775024794926 1
2.00623158055713 1
1.98857069181435 1
2.02771574748715 1
2.02092487262564 1
2.04826347779408 1
2.02391771897203 1
2.07864531153589 1
1.99992891199495 1
2.01227468446711 1
1.95760606580781 1
1.94886397781071 1
1.96749646265248 1
1.98261107157496 1
1.99690479896656 1
2.03490480571566 1
1.912784711327 1
2.0062864662313 1
1.99463127935805 1
1.9857776936332 1
2.00758861559343 1
2.02136421917887 1
1.9416744818308 1
2.00029298151787 1
1.99786104492909 1
2.03188326933799 1
1.97895873582195 1
1.99924669455226 1
1.96858283623024 1
2.01479681255603 1
2.01000506558687 1
1.96653702217511 1
2.06346047635439 1
1.9861090675675 1
2.00597594129702 1
1.99461397625932 1
1.98155075115721 1
1.96120328056 1
1.96154043162372 1
2.00137163193491 1
2.03651649760122 1
1.94631934819515 1
2.02271205015267 1
1.99392989659455 1
2.02401256254205 1
2.03202521945864 1
1.98803926394954 1
2.04989811354206 1
2.00443413591338 1
2.02941201342361 1
1.9844876471231 1
2.04003085040058 1
1.96219335952214 1
2.01332357112383 1
1.98664331653217 1
1.95872404719596 1
2.10324761294174 0
1.99104966137664 1
1.97758378077765 1
1.99072775044737 1
1.97583393644309 1
2.02501890392389 1
2.02618126254734 1
1.99547754667744 1
2.00247295850286 1
2.07002368259862 1
2.00218329199886 1
1.93941924542212 1
2.00678418281548 1
1.9424403085671 1
1.98429162269385 1
1.97572858002169 1
1.96575724000014 1
1.99844225687455 1
1.98754329991128 1
2.00384749475548 1
2.11888737834271 1
2.01074584505319 1
1.94725945349505 1
2.00560999605393 1
2.05097291452231 1
2.00854528366876 1
2.01267025177948 1
2.06562744812456 1
1.9620645967807 1
2.03748741791467 1
2.03721060060325 1
1.97479292738869 1
2.07978532132782 0
1.93292884431151 1
1.99829806232493 1
1.96471512322205 1
2.03281378815176 1
1.96296078340771 1
1.9652671073751 1
2.00218414416069 1
1.9589848883914 1
2.00030360559292 1
1.9744477921921 1
1.9596770404053 1
1.94891505122439 1
2.06202545768853 1
1.97284460348188 1
1.99123580982233 1
2.01768743546219 1
2.02093957683964 1
2.00507834912728 1
2.0528816838026 1
1.96965734809859 1
2.01940183099862 1
1.96759964065784 1
2.03205286715736 1
2.02658009193064 1
2.01222452062871 1
1.96674137199576 1
2.01177965784496 1
2.0649292901777 1
1.97591771382424 1
1.97917383956433 1
2.02942203628395 1
1.95350386036658 1
1.99655898554807 1
1.9901702219296 1
2.01549721194178 1
1.98062946694684 1
1.98794970469545 1
1.9854226909475 1
1.99724203505234 1
1.93396959851197 1
2.01640271034648 1
1.95161768530931 1
2.00598890783838 1
1.98669143120506 1
2.00148981722354 1
1.96470744083557 1
1.96074614936767 1
2.11361977592911 0
1.98739768155141 1
1.93942870537289 1
1.95686697108329 1
2.00307062016202 1
1.97402580221686 1
2.04740813465329 1
1.9733592141584 1
2.05004141481879 1
2.03558802374325 1
1.97168571451288 1
2.00375689542349 1
2.03732097274354 1
2.04272020772602 1
1.93596883482606 1
1.98951917906131 1
1.96414919940778 1
2.02151301611395 1
2.00140974817994 1
1.92083566253741 1
1.97865233017567 1
1.99329316736683 1
1.98821313359234 1
1.97552117704514 1
2.03949277633081 1
2.01116233643804 1
2.02249137665539 1
2.00899443347997 1
2.05361175730104 1
2.04987819716558 1
1.96026310072581 1
2.02944775962748 1
1.96363727049948 1
2.00144955928583 1
2.04007607177302 1
2.03930269370673 1
1.96512636249167 1
1.9705758716355 1
1.98403446622279 1
1.95885376408234 1
1.98100341827801 1
1.98869692633475 1
2.03974328717763 1
1.97177392803247 1
2.05739848587511 1
2.00634036837667 1
1.92429879967403 1
1.96001688039011 1
2.03774808413756 1
2.00375253148014 1
2.01127885630169 1
1.97725895578258 1
2.00958674751157 1
2.01503270255034 1
1.95454377857998 1
1.96978139786967 1
1.89371617372623 0
2.00118553377544 1
2.00109497563965 1
1.91656516262122 1
2.00349685671238 1
2.00009008862176 1
1.97011030577548 1
1.96800224037136 1
2.03090174710941 1
1.94617245159016 1
2.02270510308174 1
2.01295208356602 1
1.96562233553314 1
2.0351754595613 1
1.96892061451843 1
2.07170936489521 1
1.8929773683706 0
2.0150764298891 1
2.00933509211849 1
2.00301691367692 1
2.02952803942196 1
1.99932568376533 1
1.98527959679398 1
2.00212263755587 1
2.02491687754588 1
1.95374420814379 1
1.99627496433508 1
1.9505339726882 1
2.01214125896837 1
2.03999123386697 1
1.96821094891657 1
1.96811004235353 1
1.99050233093601 1
1.98964768614117 1
1.98913532021446 1
1.99105680326281 1
1.96489963666893 1
2.00085944837276 1
1.97227489975842 1
1.96094310744945 1
1.98712840556606 1
2.05043904657253 1
2.03399063917432 1
2.00586919114152 1
2.0225198706467 1
1.98595020657308 1
2.03425242941558 1
1.93574442918426 1
2.04873755480133 1
2.00300881510779 1
2.02238682906164 1
2.04370070271472 1
1.98527613449873 1
1.98330010795308 1
1.96820668017295 1
1.97476089568569 1
2.03842390296247 1
1.94909473394127 1
1.97720285208165 1
2.03588381189951 1
1.98577329512496 1
1.92805055390454 0
2.01731780252722 1
2.0644199896834 1
2.03160488815773 1
1.97320995414597 1
2.02480825654176 1
1.95537256408218 1
2.07335149318473 1
1.96645587463141 1
1.99874383920577 1
1.9656195701413 1
2.02266598000609 1
2.00793308087442 1
1.98689592688885 1
1.95847009461815 1
1.98848820513679 1
1.99236749258612 1
1.93248526228284 1
2.02674483467229 1
1.97224383506428 1
1.97622791968138 1
1.95815512681097 1
2.00650333609454 1
1.89877968603237 0
1.99629698906642 1
2.03786520517017 1
2.01729819793443 1
2.00113312406055 1
1.95254965443458 1
2.03691286719724 1
2.04318281736065 1
1.98046739733994 1
1.99161510819698 1
2.07185790307522 0
2.08890708137696 1
2.02303576559252 1
2.01583258601691 1
2.06834034812624 1
2.02994230905236 1
1.94262035803663 1
1.9856519813589 1
1.96959783650577 1
2.0120568901599 1
2.06616255178393 1
1.90724910308775 0
1.9862478688115 1
1.96057938750915 1
1.99043252097266 1
1.97369010030344 1
2.02379947521644 1
2.00824330532465 1
1.9822341138407 1
2.01688491776056 1
1.9666525083223 1
2.06973629499039 1
2.08657790623305 0
1.96929098538516 1
2.01356182790244 1
2.06219684006622 1
1.97156793744771 1
2.04407059679949 1
2.01935655479675 1
1.97574238229864 1
1.95484669902836 1
1.95799710940531 1
2.05143403703509 1
2.02483967604133 1
1.94170204757551 1
1.9318206366728 1
1.9999322629939 1
1.97279952584131 1
1.92310629428744 0
2.04485648335674 1
1.97416044168557 1
1.95184150404718 1
2.04160303439726 1
2.04311374946906 1
1.92029517521213 1
1.99362489678165 1
1.94571801537995 1
2.0179990933878 1
1.99702004140894 1
1.96772524988866 1
1.99708242658685 1
1.99706937325279 1
2.03704470648546 1
2.01022553127899 1
1.99189726147449 1
2.01853595355242 1
2.03397593415461 1
1.98773258544726 1
2.01370937974288 1
2.00172666700788 1
2.04016730846585 1
2.05646669710074 1
2.05668085686038 1
2.01532580421802 1
2.02508036685283 1
2.07427804843653 1
1.988911000534 1
1.9779851255536 1
1.93872209849575 1
1.94984322686626 1
1.95289671941441 1
2.05238656662273 1
2.03904897962619 1
2.04215378956926 1
2.03066251673343 1
2.06591494550303 1
1.98138860574534 1
2.01427046008915 1
2.04093919954627 1
1.9760310015858 1
1.98591226299952 1
2.0056370644716 1
1.97359898429465 1
2.0634449556599 0
1.97419132071805 1
2.04980460029028 1
1.99298080905518 1
1.95099070176924 1
2.03005163686926 1
1.9635049493426 1
1.97083325235281 1
2.02754164203769 1
2.0740180454375 0
2.03773465422068 1
1.96361317683301 1
2.03065218364814 1
2.00921561346405 1
2.04087610303948 1
2.03103748745902 1
1.99782446061067 1
1.98000514912903 1
1.99780710332538 1
1.96207377876948 1
1.98551201674528 1
2.0122946902443 1
1.99797619619235 1
2.00248293867064 1
2.00635186733285 1
1.96678507525062 1
2.12676534183973 0
2.04548857009629 1
1.98381706560438 1
1.98186955058562 1
1.98073994825727 1
1.92714287760515 1
2.01644499448551 1
1.94459733490255 1
2.00365888524967 1
1.96267792800844 1
2.01214160609935 1
2.0007912112128 1
2.01093511632274 1
1.9952243352393 1
1.92761427858317 1
1.98895915718221 1
2.01074717750165 1
2.05455259401561 1
2.00336167343762 1
2.02141874042781 1
1.99131329410987 1
1.92727885247903 1
1.99801372248025 1
2.07299502253906 0
2.020370956002 1
1.98228170631904 1
1.9639323557009 1
1.96829639975997 1
2.02292590398769 1
2.06418298634554 1
2.00409003351069 1
1.98101734765513 1
2.06329479339287 1
1.9957213515907 1
1.97726991789269 1
1.99698182786475 1
1.96759277497289 1
1.96722065003247 1
1.99899262175925 1
2.00555446115011 1
2.01829291188792 1
2.02288904826266 1
1.99764753537092 1
2.01481816878664 1
2.03303979133069 1
1.99121919126895 1
2.01932353733641 1
2.02295532509179 1
1.99259433314243 1
1.95317876317016 1
2.00035247050132 1
2.01904847510948 1
1.98637057423718 1
1.94323771327 1
1.96386825659055 1
2.0317345679614 1
1.9864154876496 1
1.94328607903408 1
2.02946313935997 1
2.02353090027203 1
1.96573050519593 1
2.01955047958759 1
2.00356169981418 1
2.0592767834385 1
1.91935668052622 0
1.96502866769407 1
1.97457010569265 1
1.97084793185669 1
2.00353096738322 1
1.98263528435397 1
2.0375787109396 1
1.99564992037944 1
2.02233395938957 1
2.0210693318657 1
1.99624305964469 1
1.90410401352677 0
2.01080839139533 1
2.01397755603685 1
2.04524373986357 1
2.01494640322861 1
2.00917084777402 1
1.91977619625892 1
1.98362967529773 1
1.95571872392736 1
1.97629332261445 1
2.04906075888631 1
1.99996202383945 1
2.01819034895299 1
2.04176125451697 1
2.03704597608836 1
2.05797841234287 1
1.98170870850668 1
2.05448341182795 1
2.00152710533282 1
2.02445669886073 1
2.08620427330821 0
1.94445418380245 1
1.93009458486645 1
2.00604253139525 1
2.01577588721098 1
2.01197811811865 1
1.97109501302259 1
1.96561878858848 1
1.94961200058734 1
1.93637985356337 1
2.01425440630883 1
2.0386055498028 1
1.94862632821754 1
2.0536149758126 1
2.00449311834104 1
1.92942272880675 1
2.02486053721662 1
2.04785762359663 1
1.96399073557906 1
1.97028178519121 1
1.96168723013834 1
1.96837630493647 1
1.98287644219337 1
2.01565897483386 1
1.97433048038597 1
1.97163804663578 1
1.97244319614237 1
1.97635616580856 1
1.95822105192023 1
2.04790435189798 1
1.97675524458713 1
1.99242910796641 1
1.99906732188509 1
2.00651323966528 1
2.03994069716857 1
2.08769459462388 1
1.93700007663807 1
1.96505969124829 1
1.98973925610509 1
2.03574402197905 1
2.02133509999569 1
2.04138695881379 1
2.0253583616007 1
2.07253967990636 1
2.03390989308211 1
1.94612974508158 1
2.06478899864794 1
1.98278713534425 1
1.97343811402283 1
2.06274710482157 1
2.00892975664734 1
2.01595708370699 1
1.97005400733556 1
2.02467271173205 1
2.01275578857518 1
1.99518686284206 1
1.97409277532203 1
2.0252241262789 1
2.01053037114822 1
1.98334669164464 1
1.98719023156806 1
2.03985959323005 1
1.99365762394814 1
1.97560195791832 1
1.98017554641997 1
1.98937724138117 1
2.0838995339543 1
1.9477580690907 1
1.98210154834412 1
1.95328014499353 1
2.04107419435959 1
2.01785704731176 1
1.93610825378619 1
1.99184009418343 1
2.06998643898292 1
2.06177962524515 1
1.99610307574699 1
1.93967123219018 1
1.97813063686202 1
1.99337609153539 1
2.08981032244179 1
1.93930880279696 1
1.95381011932544 1
2.05738915562763 1
1.99710684174863 1
1.98936194658577 1
2.00350231553311 1
1.9805327877804 1
2.05955712809281 1
2.0031596961924 1
1.99752336115293 1
1.96530722818495 1
1.99144204524251 1
2.02744037427269 1
1.9862780487981 1
1.95871846440592 1
1.99661795597224 1
1.97751982523448 1
2.0496979068859 1
2.01947539509897 1
1.93463166755685 0
2.01098942847568 1
1.99659091925529 1
1.94695293199269 1
2.05495382399577 1
1.98065811449103 1
1.98602828456217 1
2.013430735337 1
1.9379043041813 1
1.9800760369349 1
1.99276765927482 1
1.97439900058036 1
1.97897938776318 1
1.9688527409066 1
2.02483010964199 1
1.99758678514663 1
1.98913794479583 1
2.02520178698205 1
1.96501802253086 1
1.92215339291582 0
1.93683179213157 1
1.96756281560608 1
2.00597411781135 1
1.99408102151324 1
1.99265177415297 1
2.07802155220838 0
1.97202152382816 1
2.04042662272052 1
2.0442477953655 1
1.91193010496047 0
1.94488933983335 1
1.96143367201673 1
1.96441023412009 1
1.96519667003385 1
1.95437334110515 1
2.01438188484687 1
2.07976835086471 0
2.04552876801085 1
1.9206370724161 0
2.01600106376174 1
1.9852055596648 1
2.055846126571 1
1.97379573298806 1
1.99115132481566 1
2.02815327490872 1
2.03049930101343 1
1.97268484831234 1
1.95081994443897 1
1.99086660712452 1
2.00319909624309 1
2.01133300279291 1
1.94455363659073 1
2.02296683512049 1
1.9849089883663 1
2.02543162513793 1
2.03674949937267 1
1.9336992888239 1
2.03339113067858 1
2.04491770392204 1
2.00340020157893 1
1.99638953488567 1
2.03158600441445 1
1.95526705639977 1
2.04449142651216 1
1.95231864949437 1
2.0326890331032 1
2.00295260352031 1
2.02845063355817 1
1.98151012900711 1
1.91907825659435 0
2.06343646189127 1
2.02216936857119 1
2.0303402902484 1
1.8764138596766 0
2.04217722540596 1
2.01526308295752 1
1.99904902272142 1
1.96972535230032 1
2.04148564174007 1
2.01685837269454 1
2.09140501461623 1
2.02606044602695 1
2.0286930696086 1
1.97063008665404 1
1.98122314676224 1
1.94384674482102 1
2.04489993058983 1
2.00598391168977 1
1.96107333432636 1
1.99708712810887 1
2.01791116913803 1
1.99027666540044 1
2.02069312295494 1
2.03476460074958 1
1.98013223163403 1
2.04857040548542 1
2.01510410946604 1
2.01663577007972 1
2.03347330691296 1
2.06958721577529 1
1.92076336544687 0
1.95118257021224 1
2.0744591602088 1
1.96883403725338 1
1.98815881174361 1
2.00943000192285 1
2.0184801623587 1
1.99426841615762 1
2.05818698719051 1
2.00178335886746 1
2.03798962712602 1
2.01832228425423 1
2.00482303907621 1
1.90641378481078 0
1.95704210241243 1
2.03995548858133 1
1.97667638502076 1
2.01382709037627 1
2.01884525950225 1
2.05904166301664 1
1.99617596546574 1
1.94374937872341 1
2.01068776114541 1
2.02288791088992 1
1.98612382251458 1
2.0267707144137 1
2.0142909821442 1
2.05067918953618 1
1.99355102613519 1
1.95849321204704 1
1.98116499163795 1
2.0928538790098 0
2.02533058626529 1
1.98251276850457 1
2.00741123284865 1
2.01488572013259 1
1.97447829579209 1
1.9551996244842 1
1.97269562175145 1
2.00059923451749 1
1.94672494273978 1
1.97339201484042 1
2.02611483000747 1
2.02456419635878 1
1.98542052742441 1
1.95740793036702 1
2.0435587739811 1
1.94013095708523 1
1.983038308493 1
1.98848591683577 1
1.99750808074757 1
1.97638532975571 1
2.06030463983504 0
2.02197094218816 1
1.99276254805034 1
1.99450823245944 1
2.01044968445608 1
1.99486648851358 1
2.0031042644801 1
1.97599572854651 1
1.97108521415584 1
2.02012383057682 1
1.97519676814276 1
1.98346474851447 1
1.99879393374943 1
2.00358947591919 1
2.02830448731129 1
2.04282784889705 1
2.04395751305409 1
2.01617802605883 1
1.93161397828303 1
2.00495124855613 1
1.92660631378954 1
2.01027333120697 1
2.01934586775371 1
1.98832902915127 1
2.02322811082703 1
2.02142462905394 1
2.03511956916457 1
2.05499048926404 1
2.04933849759501 1
1.94358625485448 1
1.9658143761826 1
2.06199420383236 1
2.03458256389216 1
2.02185452150449 1
2.00664167405716 1
1.99624838017498 1
1.93579044683115 1
2.00016463767401 1
2.00181128304071 1
2.01977894336926 1
1.97588135562788 1
2.00509477151453 1
1.96415519715002 1
1.98699171461242 1
2.02627207282444 1
2.03939066552243 1
2.03446482776677 1
1.99623312166634 1
1.96869165883547 1
1.9930008508745 1
1.95221591197947 1
1.99277305213424 1
2.04487161565925 1
2.05703148180527 1
1.99089704262979 1
2.0001824138456 1
2.01648460115224 1
2.01239047575355 1
1.95145124911003 1
1.99439277457797 1
2.01750766305594 1
1.98778462358997 1
2.03725374579368 1
2.00623593096135 1
2.02246460690301 1
2.05104962409551 1
1.966952600571 1
1.9418339675893 1
1.96378522319375 1
2.01211300092327 1
2.00887356098771 1
1.9510126260217 1
2.06214403858549 1
1.99296194980056 1
1.97058847369849 1
1.97865586714572 1
1.97628061251861 1
2.01315143772337 1
1.93405617957398 1
2.02206049095401 1
1.99724540710268 1
1.98491326904241 1
2.06595341268122 1
1.99803620026003 1
1.95421571310994 1
1.98648619535592 1
1.97239608810095 1
2.0025290303225 1
1.99235967130493 1
2.01974431291801 1
2.02632270132315 1
1.9501776394903 1
1.9908384991135 1
1.93562022303925 1
2.00985547009103 1
1.97777406218415 1
2.09787907939766 1
1.95805664686976 1
2.02625386908177 1
1.97160071746518 1
1.97212933356659 1
1.97566765897916 1
2.0617553576718 1
1.92338919912895 0
2.01183143814036 1
2.03657908823134 1
2.05268244081765 1
2.02944816365431 1
2.01538975416148 1
1.9014699890895 0
2.0482786019394 1
1.9885018317698 1
1.96063464516784 1
1.9331969038128 1
1.99521187197059 1
1.99433479049749 1
1.95505661747422 1
1.97137679192955 1
1.96154900987202 1
1.94964289037537 1
2.00484181443079 1
2.01581041945447 1
1.99730240774977 1
2.00940400763977 1
2.05011446200038 1
2.04718094680621 1
1.94209969276961 1
1.97375450864015 1
1.98615721539125 1
2.02008960800614 1
2.04561325659698 1
1.92959507729057 1
2.04983607144368 1
2.06577798470914 1
2.01959638095609 1
1.9926953833489 1
2.09918730538618 0
2.01587374744905 1
2.030887534688 1
1.97997418771179 1
1.98762778385245 1
2.05085887656126 1
2.01574362404667 1
1.96556078479091 1
2.04789199450999 1
2.04265647448055 1
1.91707325781057 0
1.97248103095918 1
1.98363224761689 1
1.96789013019198 1
2.00288926224444 1
1.92714945348722 1
2.06791310026612 1
1.91611323520745 0
1.96998888248055 1
1.92850441750752 1
2.00593087151211 1
1.9765787095797 1
2.00672094107361 1
2.10409729738107 0
1.99534963143658 1
2.04855779654423 1
1.97410573515394 1
2.0300120829282 1
2.05023078630812 1
1.95460165253005 1
1.99823647181045 1
1.95620200557065 1
1.97957977101681 1
2.04627378727545 1
2.02268181453583 1
1.96898061306778 1
2.04174311149253 1
1.9831795473535 1
1.98814297613386 1
1.97361552711266 1
2.00962588618178 1
2.00544485735497 1
1.969270409792 1
2.03751615539882 1
2.00006535856112 1
2.00659454524456 1
1.95662342457378 1
1.99390179866762 1
2.05372974510998 1
1.98254507672781 1
1.98650699736784 1
1.99154336116979 1
1.96013180758057 1
1.98752582746252 1
2.00254742642387 1
1.94697370763355 1
2.03246537542077 1
2.06197496818057 1
2.00813230891935 1
1.97167307303964 1
1.96228168662516 1
1.97379071155571 1
1.92905652240764 1
1.98213598680073 1
2.01688810389477 1
2.02532657411492 1
1.97669633521152 1
1.98318686367358 1
2.01184400926975 1
1.9658222324433 1
1.90442236704812 0
1.99146360337679 1
1.97965813479226 1
2.07308883763206 1
2.00876290567342 1
1.9511676725328 1
1.93088082898458 0
1.99868894183181 1
2.04712850429691 1
1.99402890639003 1
1.97818478646343 1
1.98865312710309 1
2.05526524060715 1
2.00557848265334 1
2.02514327373872 1
2.00861497795561 1
1.95726902774312 1
1.98694162895463 1
2.01172137916486 1
2.04072209244716 1
2.00120255830979 1
1.9743442477213 1
2.03928853944805 1
1.94833512021327 1
2.04790770359264 1
1.97652626107116 1
1.9796583048462 1
1.94685074661689 1
1.90636750008568 0
2.00986255168306 1
1.95865895069243 1
2.01777956110077 1
2.03224902131691 1
1.93606503582234 1
2.08701401284941 0
2.00312444168366 1
1.98517600592705 1
1.99824384372794 1
1.98505078317958 1
1.99809012847822 1
1.98692035200526 1
2.0094461331706 1
2.00396821530539 1
2.04489898635287 1
1.96976321402191 1
1.97072052880051 1
2.01619382198142 1
1.97947184695772 1
1.98131085317983 1
1.97139151026918 1
1.95708861770722 1
2.03492494486554 1
2.01842599120114 1
1.94459648996173 1
2.00215515640574 1
2.01587532003066 1
2.01688406568596 1
2.01192013720952 1
2.04860956686574 1
1.99522873090176 1
1.98947566648813 1
1.96916610330006 1
1.97113605998523 1
2.01431451398186 1
1.96807170928335 1
2.01023769524427 1
2.04043845594175 1
1.96439273245914 1
1.9520255993136 1
1.97163564731742 1
1.95138496700916 1
2.0006351559308 1
2.07975285264193 0
1.97128739353623 1
2.06599561857545 1
2.01334783698216 1
2.05895133663433 1
2.01846652529957 1
1.99643254302139 1
1.97991395998908 1
1.98100975564183 1
1.98771072784245 1
1.99673894026157 1
2.0242762338469 1
2.03225246672186 1
2.03288790625825 1
1.98592067493396 1
2.02708404549185 1
1.96580666712519 1
2.00129835086137 1
1.99761810778116 1
2.00819317214005 1
2.00741342682027 1
2.03707501149827 1
2.09919712931739 0
1.99766321657961 1
1.99674903356062 1
2.00595968487874 1
2.00097992308441 1
1.98131382257354 1
2.0088592340946 1
1.9677767054559 1
1.98104725968052 1
1.94495086562847 1
1.95434972008586 1
1.95574406463551 1
2.00866935799236 1
2.01538103797337 1
2.0060035280449 1
1.98057435111829 1
1.9775458153802 1
2.01531085389921 1
1.93999558827646 1
2.06319237906353 1
2.04265726246443 1
2.00017553972742 1
2.00356512223816 1
1.99081581838365 1
2.03835959029135 1
1.98617502352292 1
2.02946519825371 1
2.03461742803479 1
1.9110068406336 1
1.93771263271925 1
2.05225488704447 1
1.99077218376984 1
1.99391997278061 1
2.03208960752019 1
1.99465362555635 1
1.98274234889612 1
1.94914004280517 1
2.0186470677801 1
1.99137384658271 1
2.01682331514416 1
2.00684834447642 1
2.01844980734177 1
2.00153961910081 1
2.03621857346756 1
1.99337974572767 1
1.95714261191498 1
2.03038150172986 1
2.04867679379362 1
2.04497380992835 1
2.04669148850837 1
2.06789916933408 1
1.97466862469196 1
1.98761500990694 1
2.01469345791267 1
2.02871187390384 1
1.98112360642062 1
2.0397603320756 1
2.01829655283515 1
1.99516017353569 1
1.99008569494268 1
1.87149871991696 0
2.02732948197828 1
2.077471471675 1
2.00932618689653 1
1.96859284861131 1
1.99242721169167 1
1.98993785146004 1
2.01726474337593 1
1.94969208150011 1
1.97927792069994 1
2.04938984909081 1
1.94885300409187 1
2.04632179676807 1
2.01820484356516 1
1.97898548013525 1
1.95622496549509 1
1.96626618129408 1
2.06910521568092 1
1.90710378163001 0
1.98623254039421 1
1.99671945988293 1
1.9282653154624 1
2.011483034543 1
1.95666579543566 1
1.95073869495572 1
1.99720560176834 1
1.96815570111514 1
1.92157646408229 1
1.96600076265354 1
1.96164501586525 1
2.03845128676551 1
1.98165276923014 1
2.04362620581164 1
2.0819549694014 1
1.96684766316765 1
1.98578648402567 1
2.00679699718946 1
1.99356026345725 1
1.96310025602414 1
2.01458538444383 1
1.96989368427357 1
1.93369410462546 1
1.98125446222949 1
2.03349679659474 1
1.95754224941283 1
2.06479786437751 0
2.02179195764922 1
2.01609915837303 1
1.90528560398828 0
2.05055752880964 1
2.05365707636101 1
1.94882826157075 1
1.91746469164737 1
2.01493933239199 1
1.96682666542526 1
1.9832366147103 1
1.98464649573567 1
2.02715673868284 1
2.05119114304856 1
1.94788320155817 1
2.01668485669327 1
1.98627342238597 1
2.00530022852151 1
2.00557228267486 1
2.01928384721433 1
2.0038834946387 1
1.9449081547682 1
2.02546814458305 1
1.8945245108107 0
2.02188277008641 1
2.02248459883571 1
2.02783807958711 1
2.04032815585948 1
2.00557087098268 1
1.99236036059078 1
1.98534075473386 1
1.97976136190019 1
2.03533317036206 1
2.04025101387944 1
2.0601196796916 1
1.99177366451402 1
1.98187088235055 1
1.95015958849074 1
2.04893358693895 1
2.05283048196636 1
2.02662396647944 1
1.98724052042947 1
2.04781371201615 1
2.00738400520855 1
1.94107648116215 1
2.02124062450579 1
1.98143213923431 1
1.93988296393089 1
1.99526763696206 1
1.96883670445659 1
1.98469972709298 1
1.95758927120227 1
1.97505622584699 1
2.05680737434267 1
2.00496502152283 1
2.05695526937295 1
1.98462371844519 1
2.03115409575529 1
2.04209846371343 1
1.99849031760387 1
1.99787209407818 1
2.01700893580626 1
2.05965892104585 1
2.01307715138169 1
2.0162507601314 1
1.94287323259378 1
1.99050494117086 1
1.9633448205231 1
1.99827958812454 1
2.00008076830535 1
1.98793127956657 1
1.9960325028317 1
1.89831480179509 0
2.0164125869976 1
2.04437642603171 1
1.95005177955755 1
2.03414069787346 1
2.05419075296406 1
2.08269829062385 1
2.03060804630939 1
2.04870968300296 1
2.01776195888115 1
2.01555587676444 1
1.95943186012376 1
2.05279945907034 1
1.99808444524484 1
1.9512820878036 1
1.95239407177238 1
2.07494644211429 1
2.08492071885701 1
2.06756992095299 1
1.99916386233179 1
1.98714658996823 1
2.02021899559818 1
2.00486372671046 1
2.00092576470405 1
1.99593009818644 1
2.09345646079304 0
1.96405584412326 1
2.03890801283179 1
2.02416938662198 1
1.98609682785143 1
2.04486958846271 1
1.97064107846856 1
1.91506213598437 1
1.9836693610215 1
1.98635762728998 1
1.8768172811504 0
1.97810514557965 1
1.95326323459801 1
2.00153857433926 1
2.0540578088362 1
2.01474473607742 1
1.98676096966042 1
1.97513771822311 1
1.97397045421506 1
1.9994216107174 1
2.03107237479544 1
1.98639292527725 1
1.93622664167671 1
1.93903408546665 1
2.09590307027095 0
1.97427669710126 1
1.99209384571567 1
2.04517280850296 1
2.08528998476961 0
2.01167016559876 1
1.90956122897894 0
2.03211216444767 1
1.92718079096544 1
2.08772835793286 1
2.01214675064593 1
1.93486640377236 1
1.95634732318946 1
1.97965341710868 1
2.00730698017149 1
1.92367783457624 1
2.01789899761312 1
2.0009404834036 1
2.00349446001802 1
1.97174033743205 1
1.97579385347424 1
2.0409979877323 1
1.97815828040532 1
1.98763898631679 1
1.90762981274649 1
1.92169504534106 1
1.98610139203964 1
1.99411788049099 1
1.94497369712439 1
1.9178638378235 0
2.01618219432336 1
1.9748719765645 1
1.98789450438039 1
2.04418864459593 1
1.97634776346657 1
2.04397240038547 1
1.98773586361788 1
2.04906396280894 1
1.96483019016105 1
1.96741913356581 1
1.99825619951272 1
2.05937159313114 1
1.99265720634451 1
1.98068724809573 1
1.9617200633449 1
2.03559988296453 1
2.07612285171899 1
1.99366306406503 1
2.02396068500713 1
1.98064003455322 1
2.03988668373683 1
1.96965429991547 1
1.99103666823429 1
1.99338704012624 1
2.01051322534889 1
1.97336226021689 1
2.00685766364491 1
2.00965640824018 1
1.97743770757914 1
1.96637430048096 1
2.08823966023157 1
2.00149167859109 1
2.02492053378138 1
1.99094203737835 1
2.02045249327781 1
2.03719692373925 1
1.99041736573181 1
2.01776797472837 1
1.97726484208186 1
1.97509758046227 1
2.01222811977435 1
1.98660577872351 1
2.04078953505587 1
2.07606201269145 1
2.00198050294326 1
2.02387888805599 1
2.00411108457071 1
2.02781931867157 1
2.01176394099882 1
1.99448687252593 1
1.9505730187863 1
2.01145685132764 1
2.01878780822031 1
2.00286189362965 1
2.02921468217772 1
1.99681973442733 1
1.98300648828535 1
1.93152442701699 0
2.01836936713951 1
2.04872272763997 1
1.92010031646282 1
1.97898421053523 1
2.02589642703518 1
1.97439181307141 1
2.01427487293302 1
1.99448847820011 1
2.05065713686237 1
2.03503897562726 1
1.99438884820586 1
2.11003715257508 1
1.98705636590985 1
1.97999136561768 1
2.04451904458501 1
1.92145786309483 1
1.98401756662347 1
1.92224780562391 0
1.96654638069426 1
2.02056429275309 1
2.01958684112681 1
1.96675042070091 1
2.0227553315643 1
2.02327253400342 1
2.00026730028344 1
1.97776600892246 1
2.03427972761554 1
2.02100737505359 1
2.04249526272614 1
2.00374718223093 1
1.98453874535061 1
1.90339693743368 0
2.05589717366501 1
1.92583472437879 0
1.97540206480909 1
2.01980257693197 1
2.00642216267077 1
2.04651927464839 1
1.95444237540671 1
1.9744680026744 1
2.02743557183997 1
2.00780169882429 1
2.01654354604712 1
2.00783033045142 1
1.992674246405 1
1.99780809853431 1
2.04420350540863 1
2.0089097485769 1
2.03871282821707 1
2.01427092069701 1
1.99327609047876 1
2.02589705006433 1
1.95711883300204 1
2.01090716487388 1
1.94790104214241 1
1.99270043143842 1
2.01547692327172 1
2.0290864140863 1
1.95567633869261 1
1.98845652736027 1
2.03956439734166 1
2.02306299758831 1
1.96323761917355 1
1.96517679726776 1
2.01046782345186 1
1.99991867281201 1
1.9868544677739 1
2.00063849679695 1
2.01488262766763 1
1.94344898343397 1
1.96644397320865 1
2.01422188516195 1
2.0098157359033 1
1.92878825672692 1
1.96754695877857 1
1.95880883643144 1
1.93346473915628 1
2.01249305492626 1
1.8842856683573 0
1.99779654331801 1
2.02766056116376 1
1.98748059257961 1
2.0070717512195 1
1.98465697276733 1
1.97682874498279 1
2.01478641855776 1
2.01991903202372 1
1.97935945405193 1
1.97640837330701 1
1.99165421340087 1
2.0203503293875 1
1.99577094989662 1
1.97828622806595 1
2.05795462208781 1
1.92946215652638 1
2.0337299285868 1
2.05707592473561 1
1.95185136475304 1
1.93962372901609 1
1.99916276241661 1
2.01260064541384 1
2.02285053969874 1
1.98930353607294 1
1.9818351265306 1
2.03175077751341 1
2.04219049962619 1
1.94198630452774 1
1.96887100658495 1
1.94043773984105 1
2.01158195224915 1
2.03115853070442 1
1.98601687215052 1
1.97502098653051 1
2.01598451959859 1
1.98504332712174 1
2.02098553264121 1
2.01527555391189 1
1.98134763964141 1
2.04715153574587 1
1.98540293782045 1
2.00931465734469 1
2.05136642987889 1
2.04451419267332 1
1.99650804888818 1
1.97685609868238 1
2.03691125960266 1
1.98177648983644 1
1.9707365308253 1
1.90049954304779 0
2.04450637189839 1
2.02762585732573 1
1.97972653001838 1
1.97082242939611 1
2.04782539124221 1
2.01171031957194 1
2.02168813320034 1
1.94962571448545 1
2.006023333976 1
2.07868049635312 1
2.01140706240696 1
1.95294916904903 1
2.01264440446167 1
2.05274030252281 1
2.00171982230683 1
2.05246901818329 1
1.96368070119804 1
1.96803688485185 1
1.99712546911156 1
2.0642542816691 1
2.01706110074585 1
2.00554315840766 1
2.02770014177693 1
2.04425479593137 1
2.01852353542839 1
1.98296867133491 1
2.03436480094721 1
1.99710088649927 1
2.01698723878929 1
2.03583771527407 1
2.06086490348325 1
1.99208669233341 1
2.00593638354129 1
1.96705604192952 1
1.96230701742115 1
2.01919462951449 1
1.9530499640932 1
1.97344669477204 1
1.98245339549397 1
2.01620108163746 1
2.08650972958572 0
2.04798204400355 1
2.02080334636088 1
2.00582485735559 1
1.97579489037944 1
1.95403002649424 1
2.06461000758493 1
2.00076624946175 1
1.95277340223386 1
2.01457534727452 1
1.95660342804773 1
2.02397113146353 1
1.98178960957536 1
2.02585262743469 1
1.96432719951225 1
2.02608230384672 1
1.96227084297734 1
1.99941723934366 1
1.97115705619747 1
2.02007671960372 1
2.02456723314172 1
2.05534187592216 1
2.06082624499233 1
1.98103409046388 1
1.96824674350997 1
1.99836886284734 1
2.01407693050409 1
2.03425500010749 1
2.00651281974819 1
2.00225753641094 1
2.00274139470504 1
1.92993854235724 1
2.07180981607226 1
1.98881883861326 1
2.01227673255285 1
1.93931864253234 1
2.04821953066523 1
1.99449545936523 1
2.01063085575397 1
1.97075770546744 1
2.03899133668646 1
1.9951728786479 1
2.03669457514808 1
1.99711369581091 1
2.00133709787775 1
1.95362874754461 1
1.95579121913203 1
1.94386160106448 1
2.03313560510707 1
2.01799767247941 1
2.05345485664224 1
1.97915579564374 1
2.05649055316165 1
2.01557444445295 1
2.0207235064747 1
2.02097783459221 1
2.01510533054184 1
2.06310317989736 1
2.02355569797877 1
1.99475807510648 1
1.95308694295188 1
2.06067213173339 1
1.96888265763755 1
1.99856451540662 1
1.96056482602059 1
1.99007411024345 1
2.01124528785097 1
2.05129780612523 1
1.91811232959104 0
1.9898866781324 1
2.00829428021654 1
2.05143719303021 1
1.98864234449541 1
1.97643870319535 1
2.01272425448327 1
1.90836169405812 0
2.06629953100759 1
1.9943470871471 1
1.88121612180604 0
1.96630402567716 1
2.04497269842716 1
2.02149145431118 1
2.0516012226682 1
1.9766061640287 1
1.96282272482356 1
1.96419460730684 1
1.98090200930392 1
2.04332690719489 1
1.95835075699053 1
2.02776425947248 1
2.00748046334891 1
1.94865232653125 1
2.04665578882128 1
2.0077616639544 1
2.02620751554884 1
1.9835848304785 1
1.9850709239757 1
1.96184209430182 1
2.02869185447096 1
1.97301447120631 1
2.05192993876168 1
1.98349977390866 1
1.96869947838537 1
2.00660980847055 1
2.01318713341794 1
2.01778922234549 1
1.90803558208714 0
1.92907632741358 0
2.07044737014189 1
2.02588936826228 1
2.03997150797034 1
1.97634672027071 1
1.94701061241599 1
1.98406895751379 1
1.94115481969322 1
1.97781063420702 1
2.05009806864799 1
1.94225888392537 1
1.98099781916315 1
2.01000521892206 1
2.02882573778228 1
1.99143404260772 1
2.03136413527785 1
2.06792454749834 1
2.0293766625749 1
1.99743174682573 1
2.02493413942029 1
2.00892819116557 1
2.0352335302169 1
2.0243004136094 1
2.02088515289562 1
2.04512255790129 1
2.0105125733746 1
1.98439290414197 1
2.02324247923027 1
2.04655323199451 1
1.99562993010949 1
1.91976115277307 1
1.97050516815396 1
1.94826806699316 1
2.04248531844681 1
2.04109285943656 1
2.00102697576341 1
2.06975925482365 1
1.99367834065066 1
2.0340658057623 1
1.94868768177154 1
1.98901971352681 1
2.00594522630342 1
1.99977545830861 1
1.90011749043401 0
1.98368910207381 1
2.07820867090233 0
2.0156411803402 1
2.05755526223802 1
2.00225294399886 1
2.01799159851011 1
1.98870510402551 1
1.93790113303603 1
1.98412507301832 1
2.0013967512077 1
2.02320330943787 1
1.99896460830491 1
1.99562100541272 1
1.97326934437529 1
2.03674784832663 1
1.94528202992886 1
1.98305960195098 1
2.01258576886803 1
1.97538643565399 1
2.00995458553603 1
1.99023838015588 1
1.99802581549595 1
1.9553683828604 1
1.9906319373919 1
1.98921773368865 1
1.9972777540786 1
2.06178618047767 1
1.99920364811813 1
2.01425990672258 1
2.01400595642763 1
2.0682148360856 1
2.00863209886499 1
1.99797600813934 1
1.95089535946578 1
1.98006372215614 1
1.95941185626684 1
1.95952998175812 1
2.00775091881386 1
2.00916428137016 1
1.9970329375928 1
2.03196790342908 1
1.95409269401822 1
1.96342148567007 1
2.03471278391818 1
2.01138579241455 1
2.00711178925614 1
1.93962941262073 1
2.00333754943787 1
1.98823128161654 1
2.02503431737732 1
1.99343470182907 1
1.99262415729275 1
2.03286648887246 1
2.02667993768976 1
2.01733681797891 1
2.08135671788104 1
2.04091312020879 1
1.95806402394636 1
1.96148135462736 1
2.00907389957621 1
1.99334374833602 1
1.97200448458117 1
2.02734443607464 1
2.0339095526256 1
2.05993099625257 1
2.03460828603983 1
1.97537394030904 1
1.97402889948998 1
2.05695657257698 1
2.00624161497059 1
2.01410315429514 1
1.99637902644161 1
2.01465181572006 1
1.97240595124568 1
2.05570347211568 1
1.97657636907979 1
2.01265810810203 1
1.98257848703949 1
2.01631443227549 1
2.02886070952326 1
2.03177587450144 1
1.96634850435204 1
1.96320994205584 1
2.03289708472857 1
2.0301166029229 1
2.00662864358575 1
2.04208459854335 1
1.99370791863827 1
2.05601278280443 1
1.9735129101187 1
1.99509915207216 1
2.00221627235233 1
1.99402305514105 1
1.95699805110955 1
2.02302532922136 1
2.06533310968898 1
1.93801020906925 1
2.0185829378022 1
2.06218755674116 1
2.01762387166265 1
2.00066736688697 1
2.01295938967048 1
2.00592953261404 1
2.04450980427756 1
2.05300093691446 1
2.02086485323569 1
2.02560251898509 1
2.01455450603558 1
2.00541321302006 1
1.93671322754344 1
1.98712481313401 1
1.95054996423332 1
2.03163634347201 1
1.95107312144334 1
1.98918245701172 1
1.99076339375212 1
2.03204970256615 1
1.96470001905075 1
2.02410140563999 1
2.03270875597741 1
1.99459816240309 1
2.02275212738888 1
1.9523942243147 1
1.95351417362976 1
1.95205752707639 1
2.01402870316658 1
1.98449670949894 1
2.02552217057846 1
2.08232707424124 1
1.98626565086105 1
2.05940443923018 1
2.00786143556656 1
2.02491801681051 1
1.982738739437 1
2.02020939120813 1
2.02367628473617 1
1.98708199383631 1
2.03903995515013 1
1.9572908923068 1
2.01967997396212 1
2.0218683620325 1
1.98190710048441 1
2.04166635312415 1
1.95834619367897 1
2.02012556957327 1
2.00443333144159 1
1.9415070096419 1
1.98711707829901 1
2.02140176970951 1
1.95989821315022 1
2.0535079952692 1
1.96835361793929 1
2.0778419293801 1
1.94762001205355 1
2.03121527539679 1
1.99773045505663 1
2.07868657816111 1
1.97810200611284 1
2.02815666855315 1
2.03171392158841 1
2.05014014054289 1
2.06992281040204 1
2.01830157218996 1
1.99222492784673 1
2.03942687511601 1
1.97011024585841 1
2.04617819585611 1
2.00260971781373 1
1.937877995439 1
2.00038461601938 1
2.01574958327047 1
1.93506246788138 1
2.02417953222474 1
1.98765154858405 1
1.96853524301353 1
2.0379562348027 1
2.01970805306103 1
1.98504617922465 1
2.01399888079389 1
2.02898591728915 1
2.08697502925882 0
1.99662037346034 1
2.00653887026294 1
1.96314349537753 1
1.99647040920743 1
2.006553290326 1
1.99143836754988 1
1.95560515782251 1
2.01589604550929 1
2.02017902781826 1
2.0056557512078 1
2.00070414905189 1
1.98588281073374 1
1.97143797906889 1
1.96152014532092 1
2.03679752486783 1
2.04619075627578 1
2.04854414085647 1
2.01972057283183 1
2.07396600167049 0
1.9723584341318 1
1.94568643562149 1
2.01421015028045 1
2.08765936764211 0
1.91072457322992 1
2.02073781285831 1
1.98658129378158 1
1.93952442906247 1
1.94722512683707 1
1.99510260886288 1
1.99326353985413 1
2.05862750963445 1
1.9747562451064 1
2.02000697862644 1
2.02496245329476 1
2.02958620480107 1
2.01442755892396 1
1.95783247865702 1
1.97636977673605 1
1.9577932356525 1
1.993527014456 1
2.03463171593399 1
2.00799039043367 1
2.00579176010884 1
2.01699689238187 1
1.96320178724971 1
2.02450794478084 1
2.03442098422513 1
2.00673696141141 1
1.97993484252781 1
2.01932466978112 1
1.96246795115641 1
2.02049690004127 1
2.02898970391625 1
2.00662479229273 1
1.96891776537753 1
1.93246283286432 1
1.922055121713 1
1.99539493630546 1
2.0160593786843 1
1.96702224315157 1
1.99205060160856 1
2.00765287996948 1
2.0013671738675 1
1.98566137266212 1
2.01121936159474 1
2.00893991902815 1
2.00621675483696 1
2.00264914176807 1
2.04806033541998 1
2.01461602502152 1
1.9843608216324 1
2.0219303183419 1
1.98441980523839 1
1.9896193600287 1
1.98508224918125 1
2.02251051187941 1
2.01777684434638 1
1.99505326208607 1
2.05994490273432 1
2.03362642891351 1
2.05857187710937 1
1.97925214362782 1
1.94879980111363 1
2.01148866049187 1
1.99912171845001 1
1.96570168783771 1
2.03373029019966 1
2.03414507180517 1
1.95235776354257 1
1.9968456486536 1
2.06683163690624 1
2.03922870887472 1
2.05645673060805 1
1.91159231621291 0
1.94913001243036 1
1.95486695394606 1
1.9897128510024 1
1.98571548195383 1
2.0393227078271 1
1.95434835635029 1
1.99453249532223 1
1.95605389962014 1
1.98261448457515 1
1.92836311255852 1
2.02541562686078 1
1.95100955856633 1
2.01229413397808 1
2.00261162007792 1
2.04163950315765 1
1.98367265016861 1
2.09544144135622 0
2.02393224127939 1
2.00459495809285 1
2.02648024466087 1
2.03983474552772 1
1.94923630103642 1
1.97168782028976 1
2.00940656049015 1
1.99085133583829 1
2.02221761794112 1
2.01377793688761 1
1.97686339305017 1
1.9475769582315 1
2.03069186505883 1
2.05997750360761 1
1.96298976968454 1
1.9812120179755 1
2.01503346628776 1
2.01280817066069 1
2.00736738203672 1
2.03267874124672 1
2.00275131523878 1
1.98693843492381 1
1.93821486297611 1
1.99425488522493 1
2.05210950230417 1
1.94896474035131 1
2.02986944186969 1
1.93311201685627 1
1.96809446821445 1
2.00828842804644 1
2.04094858765175 1
2.07182693842462 1
2.00375192709004 1
1.97560880253785 1
2.03678885453513 1
1.97839969550612 1
1.98590908696336 1
2.05903824381536 1
1.97932777476149 1
1.93737383024234 0
1.95603717735515 1
1.99266509247716 1
2.03274897836431 1
2.04344868109176 1
1.99372120960889 1
1.94631004818094 1
2.01188524730069 1
2.04305899414361 1
1.96846759660095 1
2.03544192688481 1
1.8927386026233 0
2.02623170967909 1
1.92635897468528 0
1.95169449629754 1
2.00863586595475 1
1.97178077712281 1
2.00434128202198 1
2.01914488154856 1
2.01481070778853 1
1.92602825193847 0
2.04155066629321 1
2.0292671251948 1
1.961250559392 1
1.96495647835289 1
2.01751177072165 1
2.06602418113392 1
2.0417208637226 1
2.01350520314827 1
2.0435352520612 1
1.95076905255171 1
1.94679766541589 1
1.96653914175671 1
1.99201899911945 1
2.01517183518697 1
1.94634239746006 1
1.96395229238414 1
1.9415893318947 1
2.05686135368263 1
2.0180063637362 1
1.98662788468903 1
1.96793060105811 1
2.05187395351157 1
2.01929083503321 1
2.00727915455884 1
1.90723672785329 0
1.99347885976933 1
1.98112831013807 1
1.99353842773266 1
1.95535762915565 1
2.01535971074194 1
1.99967819527906 1
1.96850700915196 1
1.96846955747229 1
1.99912552179167 1
1.99271267992105 1
2.05263166860492 1
1.98081748180018 1
2.03300930732356 1
1.95305626609303 1
2.0049734171398 1
2.01923399328205 1
1.99603374455952 1
1.99523170586099 1
1.97959185664929 1
1.99365797565326 1
2.03208180405389 1
2.096329781477 0
2.02776670072246 1
1.97424361116818 1
2.01763468513333 1
1.99162083678969 1
1.98793175469199 1
1.97728749380773 1
1.97244704623662 1
2.04038482845373 1
1.9850348898659 1
1.96640441250576 1
2.04792604250293 1
2.01363933124172 1
2.00041406343161 1
1.99432402829446 1
2.07137975669224 1
1.93729332567942 1
1.997695731597 1
1.94130281732669 1
2.10045948962522 0
2.03305054605721 1
2.00529398247814 1
1.99093685410584 1
1.97429804827246 1
2.00567408111414 1
1.99670349770159 1
2.01368158540044 1
1.96185418136032 1
1.98684186782847 1
2.06040283503361 1
1.97890202611875 1
2.05501169566557 1
2.00796202672645 1
2.00936102392634 1
1.96288484781144 1
2.00183137748445 1
2.01979488076059 1
1.98772876304971 1
1.99554295638652 1
2.02314243208758 1
2.08684882508355 1
2.03808350643676 1
2.0050192197502 1
2.03338513641769 1
1.98252811204024 1
1.93531401074472 1
2.01529283000613 1
2.05583915430091 1
2.00096326268125 1
2.02851449350655 1
2.00988433162366 1
1.95223179619414 1
2.00906862201163 1
1.9790353160687 1
2.03182722288054 1
1.90862108716777 0
1.96753819520177 1
2.0408721679491 1
1.96863835637115 1
2.01020936623725 1
2.04884952528827 1
1.97349632909322 1
2.04545840187119 1
1.96877798729561 1
2.01889776610904 1
2.10898095236782 0
1.96033628998713 1
2.03734799287819 1
1.98538993922535 1
2.05554813653323 1
2.06400102375358 1
2.00620004517703 1
1.97914755354915 1
2.01978065201493 1
2.04116624351465 1
1.9747685055997 1
1.93653252313457 1
1.98872984224089 1
1.99647017793249 1
2.03627260047561 1
2.02099383999778 1
2.08282031929473 0
2.0387794309965 1
2.02598918556644 1
1.99073560163469 1
2.06804839710902 1
1.94648389621233 1
1.98451894290594 1
2.0419277915084 1
2.0322207145282 1
2.02023368297163 1
2.05702011181082 1
2.05197021988286 1
2.00390436429504 1
1.99892278926059 1
2.02526424645283 1
2.05095101766053 1
1.94305359203618 1
1.93671630267919 0
2.02348809073327 1
1.98723436073665 1
1.98900437670628 1
1.99640092795516 1
1.99813340925052 1
2.01736667037997 1
2.04779465438383 1
2.00330230068838 1
2.00691073197348 1
2.07595460424616 1
1.97437469475666 1
1.9990397024825 1
1.95834133433338 1
1.95555501242105 1
1.95337222415803 1
1.96761127934258 1
1.98695145480885 1
2.02004385416115 1
2.02727715149276 1
1.97435605408562 1
1.99907170571514 1
2.0011524979993 1
1.98304709425632 1
1.95356055402095 1
2.00512657370001 1
1.94852447177885 1
2.01103325746935 1
1.97830580582512 1
2.02039298883494 1
2.04650311243151 1
2.07583431182839 1
2.01616163061701 1
1.95431705130222 1
1.96856855092018 1
1.98615133975885 1
2.09377733169876 0
1.98206964511503 1
2.01605518101058 1
1.99935267385038 1
1.93055554556207 1
1.9898469860594 1
2.05077217987745 1
2.02289778496167 1
1.979330824395 1
2.02208162462093 1
2.05815153090402 1
2.02631163876069 1
2.00665650917839 1
2.02706875510049 1
1.94613821489329 1
1.98502595333178 1
1.99039051625038 1
1.92167746270258 1
1.90121368250805 0
1.97328353858684 1
1.93946976416239 1
2.0654627454839 1
2.03135346856588 1
1.96216398674542 1
1.97474979965013 1
2.02265684389625 1
1.9959638971216 1
1.99338633550649 1
2.02259608348892 1
2.02301292544105 1
2.05804618830839 1
1.98316872787439 1
1.9237785281231 1
1.95069748942521 1
1.93863956022498 1
2.00117194638719 1
1.95637128015192 1
1.97222268106473 1
2.01184552991731 1
1.94439076728619 1
2.08023103846377 0
1.99666455852564 1
1.97552080320966 1
2.01007277748235 1
1.99941381069164 1
2.0288719200406 1
1.99553977389781 1
1.99549955858622 1
1.89225721329981 0
2.00499655293664 1
2.04935610066031 1
2.05909393756646 1
2.02923527402915 1
2.00490254906491 1
2.08083099979241 1
1.98536930229454 1
1.96811938037311 1
1.94507175343671 1
2.0168368278042 1
2.04443781557069 1
2.01638649819037 1
2.02486877814582 1
2.01209362213478 1
1.98624322144432 1
2.09257217617356 0
1.98787676894653 1
1.99765771251119 1
1.99734242420784 1
2.04092736345593 1
1.94947897580854 1
2.00971941157769 1
1.97601553655721 1
1.98498454748071 1
1.99303472686308 1
1.99719869297374 1
2.00141874435309 1
2.03843480955314 1
1.98938210472338 1
2.03468805810587 1
1.98603547122347 1
1.98489450764698 1
1.97798074108552 1
2.00524304623067 1
1.95937046972298 1
1.94777888019204 1
2.02614782725182 1
2.05140899566413 1
2.03666594176491 1
2.02753625063351 1
1.9868547571898 1
2.105533722508 0
1.98364852469769 1
2.00053647785727 1
2.00323675022712 1
1.98969679992513 1
1.99356424279003 1
2.00026385431757 1
1.98205319703379 1
2.00385348208427 1
2.05664312655988 1
1.99588644852351 1
2.01705610328204 1
1.97008470600174 1
2.00292571811537 1
1.97964771854659 1
2.03144417564987 1
2.00137235535819 1
2.04551360531502 1
1.96575914753948 1
2.08244460004282 0
1.98394179834985 1
1.96167228973423 1
2.03463678423907 1
1.97798190468354 1
1.97863671999447 1
2.06289537584777 1
1.93232365728864 1
2.00259970150379 1
1.97486174620996 1
2.04027313491818 1
2.03807466185456 1
2.02556239297138 1
2.04672907274635 1
2.02121425498124 1
2.01632075750599 1
2.08323082967291 0
1.96577294546024 1
2.03776322373585 1
1.97101762797419 1
1.98978581080685 1
2.00858550990579 1
1.98998169452829 1
1.96307846852402 1
2.02936354722911 1
1.95314849615139 1
2.03037152950048 1
2.03573992447447 1
1.95683919221263 1
1.94978620981196 1
2.0016222802198 1
2.06591341797714 1
2.01664615735127 1
2.01580573382379 1
2.04839239340014 1
1.96458117448173 1
1.99209218455223 1
2.03485490270967 1
2.01965656117407 1
1.96832829974531 1
1.97069853242966 1
1.99656204592279 1
1.93652394107653 1
2.00084077471456 1
1.97868838491361 1
2.06984368885641 1
2.09107504622769 1
1.88605103847534 0
2.045623582227 1
2.02551019902646 1
1.97025778844287 1
2.02106016737754 1
2.11651632676901 0
1.94217599688155 1
1.98283588090799 1
2.01588580666937 1
1.92454964376937 1
1.98785971211112 1
1.88605241818673 0
2.05339750923201 1
1.97778647222677 1
1.96394698179056 1
2.0346475318358 1
2.01609654528843 1
1.97003502518207 1
1.99889363698681 1
2.00092360771475 1
2.04613076047546 1
2.03653364677032 1
2.0249334061698 1
2.00148381273144 1
1.97295390811308 1
1.95255123294009 1
1.97764640012814 1
1.98634029510435 1
1.96717215849562 1
1.9881213106006 1
2.00312526712289 1
1.96836431173558 1
2.05200663531203 1
2.01217771349826 1
1.96962574375023 1
1.95603981721831 1
2.00139726637169 1
2.02518807150806 1
2.0061563481142 1
2.02026563752514 1
1.9991755697306 1
2.04493614809268 1
2.04123259044662 1
2.00452129790528 1
2.01860630071997 1
1.97503335839139 1
1.99540307997053 1
2.00899356150858 1
1.91903499181183 1
1.9529808523544 1
1.97365409980249 1
2.01486446849627 1
1.98269573633783 1
2.01248007510178 1
2.03011664381031 1
1.9929666857298 1
2.0078144092715 1
2.00881759337262 1
1.96577086671488 1
1.91753367565746 0
2.02490752006735 1
2.08116994736228 1
1.97029691107467 1
2.00912421652855 1
1.97856084145473 1
1.95534967798235 1
1.98875747043769 1
1.93717402064548 1
1.94203585818236 1
2.01029174916806 1
1.98484503161424 1
2.0544172976597 1
1.91761288824141 1
1.98419900230069 1
2.04547556899465 1
1.99959092548109 1
2.00890695321108 1
1.98780019686286 1
1.98040264724357 1
2.04226237892398 1
1.95514253035749 1
2.01469293962213 1
2.03320385185601 1
1.96136942076189 1
1.99190168373932 1
2.00562487581502 1
1.9989307939503 1
2.02263705436235 1
1.98956813189137 1
1.96823295707435 1
2.03167516883409 1
1.99000872437645 1
1.95483811380772 1
2.03548829959467 1
1.94928033293583 1
1.98392854788497 1
2.0373008948169 1
1.95956109546411 1
2.00540647886774 1
2.04783509814581 1
2.01954658543998 1
2.03639060479096 1
1.95508128842912 1
2.00850403917032 1
1.97859455727744 1
1.99138633192632 1
2.00448850726189 1
2.03188578252804 1
2.03408039976429 1
2.00052093744028 1
1.93294877362348 1
2.01435742756855 1
1.95709154546888 1
2.0288438767594 1
1.98703836768354 1
1.94640043560072 1
2.0270668211243 1
1.98379202557108 1
2.03966119372845 1
1.97560866559896 1
2.00082095052562 1
1.99370467357118 1
2.02641702133948 1
1.94692277940921 1
2.05908819554298 1
1.95634898299287 1
2.04139767371933 1
2.0394809323091 1
2.00114432495656 1
1.97975398728492 1
1.98899928959334 1
2.02258435950841 1
2.01190443915711 1
1.97362092344074 1
1.96521971578748 1
1.9843701369847 1
1.99860831811779 1
2.00131939151385 1
1.97551593430185 1
1.99254439191931 1
2.03345909441496 1
2.03485945900037 1
2.02620500594593 1
2.02453774954718 1
1.97631538583049 1
1.95396972158868 1
1.95811285378853 1
2.00888475602722 1
2.00677625039082 1
1.95955514059502 1
1.99334296321738 1
1.98524699894012 1
1.99996731700815 1
1.98862968208229 1
1.97612864643516 1
1.97389671879542 1
1.97510607825807 1
2.01022888987367 1
2.01270157056979 1
1.98953643889729 1
2.03876700290273 1
1.99280716295031 1
1.98012776009049 1
2.03470798789397 1
1.96228692592663 1
1.97457806463086 1
1.99085963151868 1
1.95220435617888 1
1.97591768499071 1
2.05642827509323 1
2.03863038451178 1
2.01084915992416 1
1.97794519624146 1
1.97876365291387 1
1.97357515251481 1
1.97539949449585 1
2.01535328539898 1
2.02286807318974 1
1.99637772688751 1
1.97111634186761 1
2.01199857927064 1
1.9434698998607 1
1.98676878187156 1
2.00213205864269 1
2.045096838108 1
2.00938812852143 1
2.04469042339386 1
1.96963178959698 1
2.01428621102637 1
2.00265102141841 1
1.9986898410587 1
1.93380412295267 0
1.97686045336207 1
1.96563754299993 1
1.99242015902856 1
2.00716668662903 1
1.99257708176618 1
1.93623742739527 1
2.08912883916904 0
1.98219188918049 1
2.00768274170485 1
2.05050093223656 1
1.97114425123769 1
1.91388807644897 1
1.99660861718282 1
1.94571056959978 1
2.00845343277372 1
2.00191145668847 1
1.9908011399227 1
2.07317415400741 1
1.99690971495511 1
2.01199891862129 1
1.96893958811054 1
2.03425015936625 1
1.9690524770838 1
2.01633873014408 1
2.06219171548782 1
1.97139240043531 1
1.98110360095234 1
1.96085120637534 1
1.91754490860016 1
1.92259835112426 1
2.04867439969419 1
1.93574915993062 1
2.01516394542448 1
2.02786132301014 1
2.03290283851739 1
1.97740847787523 1
2.02969971672506 1
1.99399057177151 1
2.05038529885792 1
1.97237275277079 1
2.0170115777452 1
1.96501416475957 1
2.00763431402662 1
1.98911991723585 1
2.00228849979711 1
1.94626483231296 1
1.97967114878228 1
1.99635108568927 1
1.93233905845704 1
1.9993368670544 1
2.04056222932557 1
2.00557518977912 1
1.96772130638821 1
2.07007278745192 1
2.02164999541684 1
2.01074162096728 1
1.98548796639263 1
1.98943627258569 1
1.96734447581338 1
2.0261444735034 1
2.0072192885416 1
2.0529812336458 1
1.966837936387 1
1.94811644330591 1
2.02541427183909 1
1.95568709298233 1
2.08923868777863 1
1.96989588780149 1
2.00024060917458 1
1.98323061931259 1
1.9756342050238 1
2.03237195066224 1
2.00476806511077 1
1.89610465451138 0
1.99146157669976 1
1.9832328826834 1
2.00273150155298 1
1.97557734380208 1
1.95688698830338 1
1.98762092011911 1
1.95960611026131 1
2.06498421243759 1
2.01357536292888 1
2.03843336000996 1
1.97558941571524 1
1.96921093175706 1
1.96244888018798 1
2.00027162770905 1
1.98059824174796 1
2.02669214129991 1
1.94456006088324 1
2.00431300398673 1
2.00749158431742 1
1.99708794401564 1
1.919737632178 0
1.9756720235209 1
1.95388998936237 1
1.96379497474038 1
1.98994802312545 1
2.01132218151321 1
1.99490210762712 1
2.00236864072975 1
2.016309691641 1
1.99066887277387 1
1.93793405986649 1
2.05620382808061 1
2.00314170462499 1
1.93771178575472 1
1.98552096997848 1
2.00300793433035 1
1.96183415911786 1
2.0106215831139 1
2.02457387554019 1
2.05825929733572 1
1.98038184877809 1
2.01326966668664 1
1.99050782694689 1
2.01513277779194 1
2.00840599707737 1
2.01776838308538 1
2.00861360634385 1
2.0122152373862 1
1.98918189884003 1
1.97676081859785 1
1.9576020345936 1
2.02233198255032 1
2.05849865545191 1
1.99748716029732 1
2.01249116748064 1
1.99565186484169 1
1.96335759854573 1
1.94909535209673 1
2.05897248466476 1
2.00848358138392 1
1.99435705585325 1
2.01397337615708 1
2.01597233894926 1
1.96287987933368 1
2.09071447761298 1
1.96994777546842 1
2.01091715783988 1
1.95712884656392 1
1.98192888895465 1
2.00399002979796 1
1.99644897816294 1
1.97149385095094 1
2.09200777650866 0
2.05885214138484 1
1.97777261779877 1
2.05578024634383 1
1.99455535171682 1
1.97665022828276 1
2.05383494212128 1
2.03013614998203 1
1.97921151508604 1
1.91859481758794 1
1.97745148000162 1
2.00938252905041 1
1.9956567745643 1
2.01449319276275 1
2.00999748231241 1
2.00564703580487 1
2.03281060973612 1
2.04534939326101 1
1.93089502001894 0
1.97204071488211 1
2.01294050529764 1
2.00351166071459 1
1.99097330802614 1
1.95114757242674 1
2.05447056347405 1
1.98955803422689 1
1.98128204140492 1
1.9854706124224 1
1.99431972118223 1
1.96523477039256 1
2.01742236783183 1
2.08972450586704 0
2.0004866491537 1
1.9781296193426 1
2.03666363375693 1
1.97443802311985 1
1.98512001841916 1
2.01531155445625 1
1.9628246059909 1
1.98688760325188 1
1.92120074186074 1
1.93417254044538 1
2.02466266416814 1
2.00049627079974 1
2.01075019194084 1
1.94795866952506 1
1.98352248352352 1
2.02408465989435 1
2.04922382753223 1
2.01214804179751 1
1.99851658265883 1
1.96223256667229 1
1.99636485043079 1
2.01147702841654 1
2.04130561143518 1
2.02920627912112 1
2.07635968118462 0
2.04970104177394 1
1.99788543611599 1
2.03591367449372 1
2.04467201643991 1
2.05262454854429 1
2.04097996715046 1
2.00822005440268 1
2.01619424488177 1
1.96690320365102 1
1.96126278777315 1
2.02341694207912 1
2.03151258940297 1
1.98773217519801 1
2.03718422622156 1
2.03170607221225 1
1.97411428835518 1
2.01201586538099 1
1.97727173358821 1
2.01575365881794 1
1.89848883853417 0
2.0141631588191 1
2.04314528344436 1
1.97132584123243 1
1.9653385739533 1
2.00984675899451 1
2.05078665249971 1
2.05160728546545 1
1.99850260222421 1
2.01462122888754 1
2.00500724293726 1
2.02237832247504 1
2.02816546748712 1
1.99803636025006 1
2.00986882921852 1
2.04430683733133 1
1.96540889877512 1
2.08700502088451 0
2.03836846343454 1
1.99236507791003 1
2.02536987815595 1
1.95373086432606 1
1.96927774751206 1
1.95621680657888 1
2.00755724842197 1
1.99506614658884 1
2.03579439415486 1
2.03049310039356 1
1.91997514836833 1
1.95251369246841 1
1.98604735030055 1
2.0449035805831 1
1.99645223702843 1
1.95550437558689 1
2.07278907379777 1
1.9143437716868 0
1.98708551150431 1
1.94125653914194 1
2.0251325545856 1
2.00210683094486 1
1.98861395629129 1
1.99018851419067 1
1.96673604432856 1
1.94029772458139 1
2.01508441489855 1
1.96397556748838 1
2.05597852201843 1
2.01346120253704 1
1.91667805741756 1
1.99157614472001 1
1.99780010130281 1
2.00850424123206 1
2.0152499477078 1
2.02793008174173 1
2.05633744152641 1
2.01831895131874 1
1.97884469571193 1
2.0664621593033 0
1.9832391103163 1
1.99616190304615 1
2.02998916139249 1
1.99331201052213 1
1.97056600912942 1
2.00638363513293 1
1.89935849558526 0
2.04773776571305 1
2.03865819903335 1
2.00643579190708 1
2.01268598830959 1
2.00154968176447 1
1.99471346535086 1
1.98702080318528 1
1.987306115077 1
2.0257541788922 1
1.97826808663617 1
2.02611713240723 1
1.99406044528419 1
2.02264853341661 1
1.97416620587049 1
1.95234778200966 1
2.05370115617837 1
1.93590334814739 1
1.95976934015261 1
2.02444772286674 1
2.00371444017084 1
2.04121709876707 1
2.00640099299287 1
1.98456887573116 1
2.04998470107265 1
2.02372187873178 1
1.97593582342185 1
1.94059756014706 1
1.95202764199578 1
1.95311649079378 1
1.98724533465274 1
2.08696073026079 0
2.01106017690924 1
1.92300317078967 1
2.01346741335668 1
2.01056109430185 1
1.90718759982425 1
2.07005011018284 1
1.98806464534275 1
1.9533333562451 1
2.03449453385462 1
1.97221844800419 1
2.00835564708234 1
1.9746735088882 1
1.95965718635984 1
2.08645665168636 0
1.97365946015722 1
2.03482132704372 1
2.0077333143196 1
1.97066649681974 1
2.02749319204411 1
2.00120292271989 1
2.02029023882543 1
2.00610097658103 1
2.10323491710165 0
2.01194343722403 1
1.9235503859274 1
1.95456934555998 1
1.9916108369316 1
2.03037362819699 1
1.99968039344225 1
2.06475013268593 1
1.95291286142307 1
1.98892718171946 1
1.95818279758869 1
2.06823390949953 1
1.98474398752753 1
2.00974016150382 1
1.94125929697818 1
1.98726464436395 1
2.01242468417725 1
1.93312525940432 0
2.04939640195322 1
1.93324909182902 1
1.98844060492916 1
1.97127883458724 1
1.99762748899555 1
2.00412611039286 1
1.97369755585701 1
1.95410656022593 1
1.97808078903078 1
2.03090381534522 1
2.03103620570834 1
2.02694963204049 1
1.95042608611587 1
2.00340579742924 1
1.9634283419811 1
2.04260165295607 1
1.99275952468955 1
2.03419086998082 1
2.00106299664601 1
2.01541215356511 1
2.02043013474812 1
2.10213917400159 0
1.9687227976189 1
2.03681087348562 1
2.01243917732872 1
2.02236252445736 1
1.9426046719125 1
2.0262197654222 1
2.05771362627906 1
1.97300087225831 1
2.01426290406798 1
1.97912609336278 1
2.00237323308255 1
2.08389135057704 0
1.98511908462459 1
1.94802547621256 1
1.98703265762237 1
1.97037250710297 1
2.00366761949076 1
2.01807402348293 1
2.07690273535296 0
1.98597938550425 1
1.96499502705721 1
2.04836135620677 1
1.97177557520548 1
1.94881716508653 1
1.99958357257704 1
2.00121896003093 1
2.02760800847041 1
1.97193907363825 1
1.99337488248788 1
1.9664776077239 1
2.04965146420528 1
2.03187194779337 1
2.02774951571176 1
2.0227853105007 1
1.99644483677115 1
2.04842959688918 1
1.92357567189529 1
1.94073302303747 1
1.99473460113251 1
1.94635164722685 1
2.07028312806082 1
2.02644327547353 1
2.01649521700689 1
1.99636711806947 1
1.96197197459453 1
1.94379580583685 1
1.99319853171747 1
2.09253541227848 0
1.93794551170545 1
2.06308835228432 1
2.04468028735199 1
1.92868542410023 0
1.97977372727523 1
2.018183493117 1
1.9182584880315 1
2.07119956663051 1
1.97390936259953 1
1.93543839966701 1
1.98595864759157 1
2.01479691629948 1
2.01271181993414 1
2.07122418418565 1
2.03154721560315 1
2.03158237115323 1
2.00743590094159 1
1.97385199311686 1
1.96018037534605 1
1.98078222028312 1
1.98468847923873 1
1.97265972020334 1
2.00952259648823 1
2.02258912361613 1
1.95178153361357 1
1.96948677005429 1
2.00652840679474 1
1.98445383695526 1
1.95364713965394 1
2.03595670976825 1
2.11615001793237 0
1.96359269136095 1
2.02041403782364 1
2.01757900587686 1
1.94848582450881 1
2.05758900686137 1
1.96679100907443 1
2.03288431740692 1
2.0157215043079 1
2.07476330093399 1
1.99380777078497 1
2.02137049369456 1
2.03200651974644 1
2.01660558189379 1
1.99632574891246 1
2.04087175612195 1
1.99135478555297 1
1.92610141647944 1
2.01163962712455 1
2.01630343527384 1
2.05741783660189 1
1.97843004937541 1
1.89783486450073 0
1.9827912332737 1
1.9857428731232 1
2.03165331810212 1
1.95434278468343 1
1.98899199024849 1
1.96947791390301 1
1.99481658198602 1
2.03117893739789 1
2.0015249469739 1
1.97276197635708 1
2.01273904721365 1
2.06073369236858 1
1.98551496596784 1
1.92995472130795 1
2.02980311564199 1
2.05356366084989 1
2.0703886557544 1
2.01108962296938 1
1.99809191847258 1
1.96386584026376 1
2.01362862383582 1
2.00405205194828 1
1.97535502834519 1
1.9499875888633 1
1.95575517695215 1
2.01779472593257 1
1.94059453401658 1
2.02104508953571 1
1.9517909821332 1
