# Supplementary material for: Bias caused by sampling error in meta-analysis with small sample sizes
Source: PLoS One. 2018 Sep 13;13(9):e0204056. doi: 10.1371/journal.pone.0204056 (PMC6136825; doi:10.1371/journal.pone.0204056)
Supplement: S3 File — (ZIP) [file pone.0204056.s003.zip › results N = 20 delta = 2 tau = 0.5 sz = 10-20.txt]

"dl.delta" "dl.cp"
1.75103527307725 1
1.43420255118549 0
1.97986737747942 1
1.80896835509843 1
2.23057014117374 1
2.72299077708749 0
2.18176173554297 1
1.70399939116467 1
1.46893815211466 1
2.43614595828928 1
1.84998524754609 1
1.50815042445624 1
1.32937445843117 1
2.23938345886764 1
2.88522592809482 0
2.03912773207775 1
1.79714314602204 1
1.79606288512796 1
2.10368454130858 1
2.33685350136368 1
2.14870644087818 1
1.99103013346352 1
2.29337892135185 1
1.65998282576331 1
1.82732202736669 1
2.01436604419439 1
1.88843534290435 1
1.87747374857101 1
1.86574663745719 1
1.86005830981984 1
2.06532361527982 1
3.03619684039436 0
1.91793925946519 1
1.71089883715712 1
2.34878904806175 1
2.11463476224064 1
2.50169028950996 1
2.53465651767815 1
2.29972446870116 1
2.39703543943601 1
2.12938187365269 1
1.51507264438369 1
1.90476648318646 1
2.19820713414347 1
2.29669740717586 1
1.94714231879849 1
2.58817240104714 0
1.9321908097626 1
2.04331355043439 1
1.97309245108613 1
2.17831233161946 1
1.70986501284171 1
2.20032550935206 1
2.05730316643104 1
1.71850324532043 1
2.56335071678526 0
2.35144152003228 1
2.10431266409021 1
1.40475026952551 0
1.25183965035252 0
2.48128277110379 1
2.65451053003904 1
2.18041177218465 1
1.92373781523593 1
1.79388567004354 1
1.9557453215294 1
2.53363499416208 1
2.46305094163423 1
1.60646122636251 1
1.77205674953163 1
1.47741258151917 1
1.80170259070096 1
1.83218375799969 1
1.96821072990587 1
1.75153780498497 1
1.06049058476645 0
1.91020888955376 1
2.21314282887713 1
2.21980044298221 1
1.55259689591856 1
1.96388819382105 1
2.12023337443748 1
2.71314760710029 0
2.09762770600725 1
1.94111248358413 1
2.48641684809043 1
2.0372319235697 1
1.73384412483152 1
2.18495309869176 1
1.91023696469021 1
2.25718769414821 1
1.8212263120834 1
2.29864042308531 1
2.3546750488967 1
2.18268983473578 1
2.07000011784674 1
1.79557267069502 1
2.13628584858456 1
2.1644445364273 1
1.27709908654968 0
2.64391767997372 0
1.92087684576217 1
1.35303407411667 1
2.29551256462045 1
2.18749350364779 1
1.94158304232103 1
1.92215338822467 1
1.90270077199084 1
2.00157508625573 1
1.74990666093426 1
1.8182387269541 1
1.47386094874239 1
1.94014503944145 1
1.44834773289498 1
1.96844308503849 1
2.49141119976866 1
1.92545295621174 1
2.00922201893894 1
1.50485105533046 1
1.67611329875341 1
2.12702636647966 1
1.90131982581616 1
1.99291897603363 1
1.66145858700308 1
1.88721922485897 1
1.64225836456932 1
1.98624437163978 1
1.93603154097007 1
1.94427958895051 1
2.17827536336974 1
2.42474582991119 1
2.05323641946827 1
2.15857062441955 1
2.17858385164916 1
2.033213408079 1
1.81924476547723 1
2.19002737057662 1
2.41410928367947 0
2.20178832527658 1
1.86683293087976 1
1.7430555696803 1
1.85013597190219 1
2.53376805021735 1
2.22516912868682 1
1.95988042883941 1
1.69300175221654 1
2.00855894489439 1
1.60465801257248 1
1.6036576588738 1
1.91930348938884 1
1.9036336230869 1
1.44652253992583 0
1.89448014741635 1
1.96023105418972 1
1.83767567600027 1
2.13836732355593 1
2.31203750987648 1
1.74567600610205 1
1.89593761051464 1
1.57987430543138 0
2.3612329713494 1
2.12016152830507 1
1.60884178992665 1
1.85517016558576 1
2.02671850491552 1
1.74756671389728 1
2.50701977009459 0
2.14556871212123 1
2.25107382293281 1
2.91549203717067 1
1.95661238380485 1
1.58963176281285 1
2.56244053813589 1
2.78910722024814 0
1.95099878898269 1
2.03417816958924 1
2.03132733688545 1
1.88296827295391 1
1.85488662504875 1
1.74236234142206 1
1.59954202012651 1
1.94587014837592 1
2.5436327315194 0
1.64080328711137 1
1.56641816878663 1
2.00517910206259 1
1.80750457999823 1
2.46057044058489 1
2.14569563184048 1
2.1612746637782 1
2.52337836676362 0
1.71686520281296 1
1.89581482171065 1
2.17209892389977 1
2.33185296638668 1
2.16361710420046 1
1.97393829278226 1
1.64294079488507 1
1.98978215296048 1
2.58139544354553 0
2.78223049716567 0
1.5965667196374 1
1.95810564085559 1
1.99201955071838 1
1.71155737820324 1
1.64335605817269 1
1.59921833010035 1
2.09375092523232 1
1.73740168366827 1
1.89753449285817 1
2.42462227934824 1
2.43148891171977 1
2.19990943623533 1
2.31654836643388 1
1.87669808292573 1
1.96368865561674 1
1.87388765289244 1
1.61504488636107 1
1.47376905571553 0
2.00517720923231 1
2.14214987454037 1
2.21249022131415 1
1.94923859458338 1
2.35229714819781 1
2.59008281467062 1
1.6259589698135 1
2.05965927255524 1
2.55352064911565 0
2.292360831767 1
2.37286492329767 1
1.9262820559128 1
1.96964402730774 1
2.18959021288931 1
1.96893831694496 1
2.39587979199643 1
1.76441855134602 1
2.57542356358195 0
2.59596456107793 1
2.08520040281845 1
2.07868079324478 1
2.29617258906096 1
1.97181342832336 1
1.63886561170283 1
1.57990393142902 1
1.80960104799033 1
1.81326289359437 1
2.06210316607971 1
2.14037526376236 1
2.452572141984 1
1.70129805382587 1
1.9798793780157 1
1.39134812745718 1
1.69865115155154 1
2.42250261354391 1
2.73263857107975 1
2.49944516094082 1
1.91750027075627 1
2.08514218671714 1
2.41309921230102 1
1.57910765436933 1
1.86416409213192 1
2.3515405347874 1
2.32428810456777 1
1.74382477413241 1
2.18344495425577 1
1.85965778214682 1
1.85194501994755 1
1.64304800373018 1
1.54050439741818 1
2.42125105313377 1
1.97078558010079 1
2.12349354766907 1
2.53574099132004 0
2.27466564563017 1
2.13857945753675 1
2.1617242801846 1
1.81621304884883 1
2.06073547484854 1
1.97572937612627 1
2.33299194425012 1
1.742280647732 1
1.97616345510652 1
2.37652366731431 1
2.18833839063298 1
2.39069870567735 1
1.83927881904079 1
2.42873966185086 0
2.8050543680023 0
1.93279468105329 1
2.09828298522548 1
1.69512666624766 1
2.15548578934605 1
2.65943210773233 1
2.30311231586631 1
2.17467224080375 1
2.14694987131879 1
1.69274108858813 1
1.29193616533294 1
2.18530388673115 1
1.93415143890186 1
2.01153830105408 1
1.7216720235689 1
1.83087768355386 1
1.83606048341971 1
2.3692415415386 1
2.65137496407222 0
2.11302674611724 1
2.40893096474083 1
1.75143689939209 1
2.13540414374686 1
1.81280313483798 1
2.18611733078286 1
1.88879033930885 1
2.017216970133 1
1.8264116530362 1
2.94689372567246 0
2.21652199726392 1
2.683202022233 0
2.24923282609857 1
1.86668262034349 1
2.32731788451091 1
2.28087166041976 1
2.39909911483556 1
2.40377234308847 1
1.60713070699231 1
2.4390360306577 1
1.5295627650483 1
2.45840329716192 1
2.16928736648675 1
2.01270570855923 1
2.13374536409616 1
1.60474708478439 1
2.2973264304882 1
2.03642491031067 1
2.27056719357621 1
2.20087513539717 1
1.66905422461005 1
1.75322861922377 1
1.82504427989707 1
2.3786490504569 1
2.02645801241988 1
2.00493333831507 1
2.05828512399474 1
2.33794030056388 1
1.8814167061669 1
1.88875802546619 1
2.70164471344964 0
1.69858041074009 1
1.94582247204099 1
2.02567083835772 1
2.21541279876534 1
1.5061427946663 1
1.37764643400936 0
2.06364373757233 1
2.18267354475097 1
1.51637375390368 1
1.66729666967328 1
1.97339592976515 1
1.53342316682191 1
2.04414242865402 1
1.89402362405948 1
1.8411063465852 1
2.2674788639884 1
2.18571922325132 1
2.35081484047105 1
1.90867681647861 1
2.36926713581633 1
1.94490606634602 1
1.86842966453196 1
1.92223357705356 1
2.35751437090182 1
1.67475382721369 1
2.247858054095 1
2.39938702532191 1
2.11406102371013 1
2.76488886778694 0
1.69035247253272 1
1.86985003132836 1
2.33619717663288 1
1.53193456301663 0
1.57493116140417 1
2.12099160071274 1
2.3234411617551 1
1.73230275641276 1
1.90894723827912 1
1.93093128865585 1
2.27420199187957 1
2.03771324399956 1
1.38935362197684 1
1.40039779538773 0
2.29207980268744 1
2.05260719679692 1
2.2065428035512 1
2.48781805654224 1
1.89808292981668 1
2.35977204608985 1
2.39604271170795 1
1.98349039779202 1
2.07043055852194 1
2.25691574602186 1
1.94966018074173 1
2.38485125689748 1
1.82787429287315 1
1.26225188114664 0
1.38992515487645 1
1.69224044109858 1
1.41563664497575 1
2.45110927535592 1
2.79258094150124 0
2.88361725928913 0
2.21131787034561 1
1.99155596554861 1
1.64998689285518 1
2.24447967723137 1
2.28789112974327 1
1.99158973141308 1
2.20977861463596 1
2.1496951704882 1
1.90924890709767 1
1.75692434251586 1
1.68524068216043 1
1.98177942675763 1
2.00260536938069 1
2.41186865907716 1
1.47124541041533 1
1.91605953502092 1
2.08245079352911 1
1.79219890220945 1
1.59450055866896 1
2.65762737983231 0
1.83318744736252 1
1.95332399032205 1
1.85090060089999 1
2.39528973830265 1
2.29048349446921 1
2.389141042825 1
2.31683391757469 1
1.88680416468703 1
1.43485780218542 1
1.39894138630692 0
1.85938069786809 1
1.72576065123727 1
2.51726788248554 1
2.05659634767845 1
1.95479723900375 1
2.05942742252617 1
2.4098559210921 1
2.0599731250831 1
1.98546455419087 1
1.53051545467282 1
1.89540254028276 1
1.79849993879982 1
1.85387734991194 1
2.07638613531299 1
2.1601034668919 1
1.76746364083235 1
1.81872426713242 1
2.23757791920879 1
1.99608904963486 1
2.74869267957182 0
2.50242089660069 1
2.42318373242075 1
2.22334278717237 1
2.15582228078016 1
1.96155632419418 1
2.39034470515122 1
2.21826288137364 1
2.24421079588802 1
1.90601884656267 1
1.61422350630677 1
1.39230767363562 1
2.38808877943508 1
2.09002111995482 1
2.25861183292306 1
1.91198508507449 1
2.44075996290081 1
1.7427053681068 1
1.43268223502423 1
1.60432719613274 1
2.68198659022187 1
2.37147620937576 1
1.92281945480662 1
2.25480829255444 1
2.37534024650067 1
1.81435290318231 1
2.30508660429263 1
2.18022293061064 1
1.81549750684902 1
1.70372731321714 1
1.59003325409138 1
1.91416540669019 1
2.06688475151973 1
1.63749333671089 1
1.96414935065393 1
2.36516614899036 1
2.07351860249745 1
1.91872854701079 1
1.69029690553475 1
1.86562133575887 1
1.84249100787258 1
1.74920302571167 1
2.55576672392761 0
1.61578792990599 1
2.0841616228795 1
1.84407347941019 1
1.73613215355253 1
1.70869312621827 1
2.43931099314838 1
2.08352465167387 1
2.04126057509617 1
2.09243141214039 1
1.80115047507069 1
1.53006208226674 1
1.77455943929993 1
2.18695492558264 1
2.30329793818986 1
2.28224171775848 1
2.89719911495556 0
2.34741754672627 1
2.76833260373515 0
2.25418309962729 1
2.55456339111501 1
1.25766372938408 0
2.13363464706697 1
2.2131343572811 1
2.14678189372793 1
2.08049774863321 1
2.22947756109569 1
2.26693484465495 1
1.84153170164402 1
1.77348940595197 1
2.07566699086362 1
2.11992156255298 1
1.81404003698218 1
2.07765207655898 1
1.92249973853124 1
2.6886653809636 0
1.56695414640303 1
1.8019016657896 1
1.94375406782458 1
2.20708169835688 1
1.70830006210887 1
1.98504751935839 1
2.19552474038901 1
1.79975771045882 1
2.01114635039791 1
1.98671558970683 1
2.12888402606198 1
1.78180223526388 1
1.74250396162801 1
1.83633441164371 1
2.44994712470021 1
2.53192198831551 1
2.65426597140605 0
2.08967218984792 1
1.65023601990363 1
1.63260496690309 1
1.58142535374863 1
2.01792034476822 1
2.35951101785714 1
1.64126991249733 1
1.9360074234783 1
1.83004217098277 1
1.63301760879587 1
2.39578338788816 1
2.02504478306064 1
1.58380049256397 1
2.13979118298278 1
2.03517079203166 1
1.44508529786223 1
2.1385745161797 1
1.59041198566055 1
2.16761711871021 1
1.68071798325054 1
2.12813379295966 1
2.00808449221443 1
2.56510468361751 0
2.32968626145934 1
1.62431312058331 1
2.5212054265119 1
2.25221911632793 1
1.63125151533267 1
2.50310136292082 1
2.19983727739286 1
1.91014852098081 1
2.52326842370984 1
1.80399114824626 1
1.9125563299932 1
2.67884946495056 0
1.70060068658025 1
2.15574329634362 1
1.56453481677282 1
1.60588026346087 1
2.09914042142768 1
1.94939911527046 1
2.01939988415414 1
1.65538388754124 1
2.21145274929229 1
1.44399398251 0
2.1993418963543 1
2.16051725378079 1
1.9276604531194 1
2.41475028695354 1
2.23619047660833 1
1.64521162234182 1
2.1679287048736 1
2.43010971555452 0
1.61611948450321 1
1.71468755179574 1
1.19016315063027 0
2.10665799833083 1
1.89619458946292 1
2.13103054134367 1
2.19608722689819 1
2.54345580447876 0
2.01751925840837 1
1.678349898944 1
2.40610248181324 1
1.81662106133698 1
2.5416257539825 1
2.31747288757826 1
2.23546656397541 1
1.79164188261661 1
2.28772336561429 1
2.11351834061645 1
1.94097815885718 1
1.64506516840501 1
2.91790217147086 1
1.53335195444729 1
1.89496399740313 1
1.79548252139593 1
1.71829092445811 1
2.29765128797656 1
1.56401570697536 1
2.2712861360248 1
1.69255787407144 1
2.25806194905844 1
1.56665191689656 1
1.99701028610342 1
2.1052636909272 1
1.33014717583808 1
1.28287145916096 0
1.84903961677657 1
2.26877760190688 1
2.05960426685784 1
1.62341953606098 1
1.96532615760204 1
2.36667610820439 1
1.96567124654306 1
2.21428235746713 1
1.67166333793392 1
1.74129652318618 1
2.18594929997963 1
2.00110097772202 1
2.31348826997171 1
2.36649601086071 1
1.59526758062783 1
1.89188192560805 1
2.18194528174394 1
2.17122254804647 1
2.3158384115264 1
2.53651279388745 1
2.37297551619393 1
1.86160867527471 1
1.87531030603806 1
1.93450884370376 1
1.8580206155459 1
1.74024997054272 1
1.90907237611848 1
2.04840021859004 1
1.04424225911057 0
1.87243863321746 1
1.08607744102119 0
2.47094964808576 1
2.40487898770416 1
1.90761695373951 1
1.72463821246195 1
1.83406192282874 1
1.65077499894365 1
1.76721209080999 1
2.12132430207374 1
1.82310125624795 1
2.18718906208746 1
2.04073093912138 1
1.86626630432892 1
1.90567708870617 1
1.62241012834618 1
2.14435039116537 1
2.14151448912947 1
2.00182702662128 1
1.83059940092043 1
2.45316361790512 1
2.08469646776462 1
1.9140222527544 1
2.20335974519729 1
1.44529265696729 0
2.38039810860478 1
2.3232580568998 1
2.42002115166899 0
1.46595820202273 1
2.30927992023865 1
2.77084812972564 0
2.18170272722189 1
2.07258917934658 1
2.53249587640239 0
2.21813479023821 1
1.93262332382056 1
1.80712191144843 1
2.00128149460126 1
0.91017445937081 0
1.71621704201842 1
1.71600551539961 1
2.12399580431366 1
2.09278901891626 1
1.71190343498203 1
2.01045362641242 1
1.86317736559704 1
2.39855752924291 1
1.76593997712424 1
2.21394555859167 1
2.28945968835906 1
1.71489333786052 1
1.86991107393552 1
2.4242041329524 1
2.33053385010449 1
1.99178131921092 1
2.14206546142572 1
2.21692969057751 1
1.97948337124648 1
1.39240174253011 1
1.77090953170795 1
1.48263515321531 0
0.943612745336108 0
2.7325439711047 0
1.92843634351164 1
1.24803581046508 0
2.45736605105803 1
1.81257936600538 1
2.3484610838214 1
2.00531505038146 1
2.38784385921716 1
1.72574456278144 1
1.07281010938792 0
1.22995417606046 0
1.77242057621519 1
1.76818214703473 1
2.03749500786149 1
2.23473257347318 1
1.88864936847126 1
1.44470149498684 1
2.03901543993775 1
2.16870891504175 1
1.83763870230182 1
2.17441342571273 1
1.88687430530678 1
1.79844602416478 1
1.82478457200066 1
1.4522200505811 1
1.54461375282454 1
1.93643960533143 1
1.56049374428828 1
2.01811058783522 1
2.43800673441163 1
1.69171635879894 1
2.04996726997993 1
1.71772744665861 1
1.43136926918883 0
2.0945454485192 1
1.91629166855358 1
1.98963967607866 1
1.50531915503592 1
1.80990061968862 1
1.64416497647087 1
2.23741891553604 1
1.81856659456157 1
1.4996620592509 1
1.5358544788775 1
1.81915387412562 1
1.68975041809286 1
1.83691882062964 1
2.4497653747515 1
1.78425255314152 1
2.13366182988056 1
1.54176238508384 1
1.9411322334995 1
1.85531090932915 1
2.35342907514295 1
1.63848799476389 1
2.5354781963831 1
1.97612768574922 1
1.7849907833644 1
1.74693764624297 1
2.11864884810776 1
2.24878846512408 1
2.21066548809797 1
2.39060665759282 1
2.70273461712389 0
1.80620899166987 1
1.66446531980369 1
1.61866708455279 1
2.30811108917006 1
2.44409312663954 1
1.46710498064766 1
2.70970598524018 1
1.85378681938853 1
1.65210242423786 1
1.7177769515631 1
1.942107591616 1
1.72429817081906 1
2.52333006594646 1
1.70315261205918 1
2.30590132273346 1
1.84312184328238 1
2.01656124810408 1
1.32327796938083 0
2.08218465076429 1
2.23759508318029 1
2.14509473251364 1
2.27796552559307 1
2.00800018498432 1
2.12264964838256 1
2.14628752361985 1
2.02519173681108 1
2.07704418104546 1
1.49967836287916 1
2.1651072855461 1
1.46658691859079 1
2.29937173676347 1
2.46908403877208 1
1.98073546238465 1
1.88611746742517 1
2.38996671559457 1
1.35031763852154 0
2.18029818436705 1
1.84662249403888 1
2.37294258618741 1
2.65429505785464 0
1.72823074766822 1
1.99749853755014 1
1.72854207128351 1
1.72795794359373 1
1.65020924049516 1
2.04452302162133 1
1.48815644640102 1
1.7097146879169 1
1.62702230123944 1
1.62135792368623 1
1.47051709877671 1
1.53047342834007 1
1.89006966039927 1
2.64103019107077 1
1.80274984537121 1
2.65314276735133 0
1.96138967562609 1
2.60413130296926 0
1.68679886522909 1
1.81191487096579 1
1.69059223279321 1
2.55529856329733 1
2.28336511300599 1
2.35488506340724 1
2.28685864532541 1
1.9342995119247 1
1.77948807307665 1
1.72390253604287 1
2.29189636544268 1
1.6743127212794 1
2.14129220914943 1
2.72332396213749 0
2.43878492450072 1
2.02879271206484 1
1.85474213240323 1
2.19664453332384 1
2.1143144012281 1
2.06631384822761 1
1.99024942220191 1
2.01673998786567 1
2.69482261935374 0
2.06061389351788 1
2.25639313785092 1
1.88583789214648 1
1.78295316673039 1
1.49341822518976 0
1.96305832454928 1
2.17806484648356 1
1.94780276914167 1
2.15865093065089 1
1.59736032885912 1
1.66630929914817 1
2.12747214867814 1
2.45016246135985 1
1.88239845541955 1
2.21677580583884 1
1.87728916703741 1
2.13554302817044 1
2.2494143247239 1
1.63049216062711 1
2.14732498416498 1
1.64978665718926 1
1.11206984691542 1
2.2666207453471 1
1.9507519334799 1
2.02256257411047 1
2.05482957449302 1
2.19191234976236 1
2.61124650140857 0
1.96409100233276 1
2.20721939887649 1
2.04037854492438 1
2.16300083639376 1
2.58723247146606 0
1.54654295819975 1
1.95476285175368 1
1.77522046012821 1
1.67318252826416 1
2.00326016207871 1
2.401068800408 1
1.91466270230754 1
2.72287995037464 0
1.99789491956213 1
2.01967987765224 1
1.7973731994225 1
1.71423059366544 1
2.26790421005999 1
1.89744447615872 1
1.32950171095397 0
1.9073080603328 1
1.78283213948286 1
2.11787268287226 1
1.59559753779929 1
1.70479731304331 1
1.89183510756842 1
2.04564830580835 1
1.86815123738283 1
2.18327978701788 1
1.49682638457 1
1.55401976526617 1
2.62012085675241 1
1.90427152664113 1
1.98322127424397 1
1.90460001476453 1
1.81552984670914 1
2.21788333498046 1
2.35106725050396 1
2.09618743539832 1
2.4807488101662 1
1.09964617860741 0
2.18513200705385 1
1.53661086017524 1
2.003459164172 1
1.70330776680694 1
2.0548952699589 1
1.45846562484132 1
2.36469841042224 1
1.70620109763563 1
2.23119357700017 1
1.74569634811608 1
1.53173514889291 1
2.32185337825124 1
1.66589762016596 1
2.32039480195553 1
1.72358984995919 1
2.29638260400276 1
1.57156264898291 1
1.88503929417056 1
2.68649950127023 1
2.16781285438796 1
1.76229841422037 1
2.01536235780534 1
2.19622270258483 1
2.21416329825001 1
2.08502778184866 1
2.04587693406887 1
2.11184290294381 1
1.73882558576407 1
1.38652828831514 0
2.27366019100324 1
1.82645313576012 1
2.70682186808728 1
1.84345278546719 1
2.09052922440069 1
2.23903256357297 1
2.07552669757554 1
1.67409356424196 1
1.78186294346595 1
2.13173446344384 1
2.06711384287681 1
1.54130979656213 1
1.49287122751188 1
1.93364324699668 1
1.65634101609947 1
2.50568519515735 1
2.0163847607616 1
2.05801472119315 1
2.08257994989794 1
2.75446111323766 0
1.95888425642348 1
2.54300488424494 1
2.49351732520477 1
2.06645665155921 1
2.2259806476586 1
1.44027185990812 0
1.74490255824673 1
1.67667118453068 1
2.25561068161091 1
2.04061174917832 1
2.26568935147754 1
1.72062222733856 1
2.34711051547376 1
1.76364154572394 1
1.56197003545326 1
1.65706665423049 1
2.4427161772932 0
2.21404904723819 1
1.51543206284734 1
2.14414517488542 1
1.43799766454296 1
1.55732209984651 1
2.20897846641148 1
2.01979202635625 1
1.96428465460838 1
2.11909503086404 1
1.67640137184492 1
2.00408320110417 1
1.82778787595067 1
2.29301825508878 1
1.7925107880949 1
1.6399464172098 1
2.0285414800373 1
1.5062867002479 1
2.054152342366 1
2.99374344962847 0
2.19167874162173 1
1.65827679031107 1
2.32814552677774 1
1.81568591164991 1
2.23106832961148 1
1.92046584986788 1
2.34205152293044 1
1.93158594817035 1
2.38062976043981 1
1.95600083113933 1
1.41910500916123 1
1.68014797137642 1
1.93972670503754 1
2.08398935570133 1
2.26848265051376 1
1.93432732316462 1
1.86125438386781 1
1.81745277231779 1
2.15329239644701 1
2.98268446827258 0
2.06092856615526 1
1.74445630665388 1
2.03411078340915 1
1.79771522968325 1
2.1334621532268 1
2.454707101794 1
1.63080962268934 1
2.05197486195493 1
2.21302034897899 1
1.86873149745754 1
1.9562678623696 1
1.84146119010332 1
1.96979055432053 1
1.97223848827402 1
2.53506036080479 1
2.14720414667128 1
1.36116775245107 1
1.72031493043364 1
2.40882399675322 1
2.08257160674284 1
2.51381712641431 1
1.92837794882556 1
2.0720825938713 1
1.5850108096175 1
1.83560004750099 1
2.59025163315976 0
1.4510425715038 1
2.65733069256323 1
1.56473296385624 1
2.05522664601779 1
2.05378753772459 1
2.07339372578795 1
1.26942388717448 0
2.23776264561757 1
1.26987019086574 1
1.73929356748558 1
2.39369332228371 1
2.25117548363776 1
2.25354713266268 1
2.05046338853329 1
1.95764844514088 1
1.51888586310942 1
2.13913282631773 1
2.38299984177093 1
2.00191450159144 1
2.53346553983577 0
1.98499634379651 1
1.19829542951494 0
1.9238148139139 1
1.70647636734762 1
2.1817022183874 1
1.77139753613536 1
1.80093693127372 1
2.52017267396204 1
1.90441412958508 1
2.094433106815 1
2.34953109986291 1
2.05102051938277 1
2.00663139729292 1
2.06341496832435 1
2.18205289983668 1
1.41956884676809 0
2.06382383794782 1
1.38448636677648 1
2.23657117411416 1
2.02733987378189 1
1.51639037844966 1
1.84666745367042 1
1.55041217887412 1
2.21298252845744 1
1.73243231235861 1
2.25503652694879 1
2.47181812936133 1
2.31852042704172 1
1.63563665808619 1
1.97845897662343 1
1.86783740703744 1
1.96309774447046 1
1.98189864198354 1
2.26712588879806 1
1.76160490666861 1
1.85561666683445 1
2.0698775289365 1
2.1295064159351 1
1.35160415866673 0
2.105064112431 1
1.89798577783721 1
1.58365862027489 1
1.96707176779414 1
2.11926345471397 1
1.81462774941627 1
1.9320493907058 1
2.00840784117604 1
2.51619718536899 1
1.97607441256055 1
2.40071298297088 1
1.68664819238829 1
2.24238932323708 1
1.44443735828683 1
2.17253230314764 1
2.456062951567 1
2.53915955377948 0
2.14782601093104 1
2.22771199333268 1
2.28402350402749 1
1.59513875785667 1
2.19460397343225 1
1.74997930479723 1
1.37946728204658 0
1.68314574741383 1
1.65966842231788 1
1.79863935114195 1
1.599746793644 1
1.82819999873166 1
2.19483713690039 1
1.67562856033955 1
1.7423664271757 1
1.78699497472226 1
2.00888256171125 1
2.12975420947729 1
2.56224752316605 1
2.43757151593412 1
1.82961549035764 1
2.04545181424726 1
2.42060224743598 1
2.03937963904846 1
1.44428745585319 1
2.02119845408326 1
1.75395148805178 1
1.96315644593815 1
1.4741612732332 0
2.35664605156085 1
1.89900530139074 1
2.0298869676971 1
1.94067690016793 1
2.57906392844509 0
2.08224499932525 1
2.09575338449165 1
2.09472813586515 1
2.35327695753311 1
1.89601843176486 1
2.16810454122211 1
1.59990276846598 1
2.0935592144721 1
1.28873712747872 0
2.04255014424865 1
1.83940514592027 1
1.8494163762427 1
2.02771128713515 1
1.7873429171307 1
2.21960232897276 1
2.61455927323697 0
1.9633507725601 1
1.61137329024412 1
2.35168126507169 1
2.1111537695052 1
1.81091550786453 1
1.85607381215743 1
2.23690621298969 1
2.18061111443924 1
1.96378929314886 1
2.41932374313322 1
2.12325355925269 1
1.77502791530243 1
1.9216237266623 1
2.38907411656378 1
2.4372643172673 1
1.73163452848306 1
1.69892166312207 1
2.17617987858561 1
1.95508797454767 1
1.70868154289577 1
2.64581427959217 1
2.44330661026834 1
1.56164450377545 1
1.77731241642412 1
1.94701199358137 1
1.58180485431005 1
2.05668462055356 1
2.06521008457743 1
2.03256441623739 1
1.68980265898804 1
2.10298110465197 1
2.27215378922724 1
2.14602556866324 1
2.10759850891198 1
2.25000589677243 1
1.8173893403063 1
2.04680824846672 1
2.40181191998462 1
2.39935615459406 1
2.18555799690103 1
2.31430516335473 1
1.89169875734776 1
2.51376027377533 1
2.71737886808887 0
1.67631870536911 1
2.0564999865631 1
1.86008489551232 1
1.54658696914966 1
2.35508571614376 1
1.87377683679239 1
1.63485278017686 1
1.63195012970872 1
1.81173311218166 1
2.55024335073312 1
2.23465892434737 1
1.40078456212523 1
1.71579346899071 1
1.87436544440225 1
2.01177478967229 1
2.10088828699113 1
1.98214613436164 1
2.14855178357539 1
1.69230551777793 1
2.31065836829476 1
1.66702463465868 1
2.1458919753395 1
1.71849042310072 1
2.37507943937036 1
0.755629384852083 0
1.84084296891271 1
1.91820252524167 1
1.82333285470321 1
1.53785323490162 1
2.05365074008515 1
1.59355783227417 1
1.97827319617476 1
2.58369699977088 1
1.52752270038778 1
2.54075272595902 1
1.69396339702664 1
2.07139975665204 1
2.10519349988155 1
2.08565949987208 1
2.02445314556983 1
1.00896846767721 0
1.30727716438002 1
1.73536079232363 1
1.58522766433392 1
1.65987255291112 1
2.40565784400962 1
1.59885295473419 1
2.07295653444113 1
2.39654923877569 1
1.44092613049377 1
1.86329971933066 1
1.60150833680481 1
2.09157080885775 1
1.96347471143958 1
2.01775626026294 1
1.55740949294581 1
1.75917563087165 1
2.22985060809529 1
2.07222030843506 1
1.78158061959966 1
2.87472280546506 0
1.90899219650996 1
1.02720435971684 0
2.30754264088379 1
1.6082619743637 1
2.14849772606741 1
1.66085102963029 1
1.96607257888204 1
2.67085676967617 1
1.64739302512819 1
1.55321474571331 1
2.07141335886461 1
1.5988308600411 1
2.07521970991415 1
1.11055645783159 0
2.50955285022611 0
1.96050953503608 1
1.44565315930004 1
1.63468234944049 1
1.99003590422752 1
2.18287652372731 1
1.94518304347709 1
2.28218486201172 1
2.41831541320364 1
2.10351023812829 1
2.03348357273613 1
1.63095394562461 1
2.20974170180162 1
2.03094739949653 1
1.8955501092082 1
1.8608996144089 1
2.50271797049572 1
1.88963516734261 1
2.19210375358427 1
1.89177338164017 1
2.5429997127199 1
1.42599758087984 0
2.22825279691948 1
2.60256823303437 0
2.33937418888226 1
1.98474396463066 1
2.1975146540817 1
1.63409241563671 1
2.33602249485553 1
2.23052627493785 1
2.02867927882906 1
2.21637034568678 1
1.56182883077246 1
2.40146458247517 1
1.01764402317901 0
1.44265152174787 0
1.68942502454862 1
1.91793462370533 1
1.87697416360452 1
1.6035275413471 1
1.67732221120987 1
2.11167774161584 1
2.39185561346343 1
1.99231765329252 1
2.02910618909704 1
2.16389999234643 1
1.45524626947721 1
2.68366370736969 0
2.37967748322475 1
1.54952475479568 1
2.10029023547079 1
2.11670009061389 1
2.09407787291389 1
2.07139757940604 1
2.45843574571758 1
1.70893607140995 1
1.91181057935443 1
2.04525090424452 1
2.25445836646374 1
2.31149994188822 1
2.03881299377108 1
1.79266951008676 1
2.03354846746444 1
2.30378508635613 1
2.01395101874104 1
1.97965481370795 1
2.09451774942636 1
2.02129714358456 1
2.09739000270949 1
2.3438536858027 1
1.97410502977293 1
2.28391032524528 1
1.89360475142199 1
1.59264082823604 1
2.01949397053103 1
1.79758909119734 1
2.4311716557212 1
1.94167112467437 1
1.9887755699952 1
1.91263537498278 1
1.58051648946334 1
1.41627002975453 1
2.01377744729398 1
2.17490106077567 1
2.16342080230153 1
1.67900926106326 1
2.03672566868859 1
1.87989946941746 1
2.17441231739252 1
2.3903539753035 1
2.088580188807 1
2.12706851426274 1
2.22818631721028 1
1.52792443528942 1
2.04152090459357 1
1.67798305515391 1
1.69242173971362 1
1.93612946029141 1
2.16925362774518 1
2.00506796751317 1
1.745751443613 1
2.33343699723751 1
2.14112865375988 1
1.30070115091764 0
2.08762414435253 1
1.6113679112446 1
2.15042633900842 1
1.70195603153197 1
2.2196498567223 1
1.13730674503854 0
1.87128524367698 1
2.0311562106231 1
1.40838232915225 1
1.49949720743905 1
2.25325730155536 1
1.9224047631336 1
1.8294684902609 1
1.77626888884392 1
2.18598900144759 1
2.55446389482784 1
1.78467978656279 1
2.60579826755281 1
2.01999994861506 1
2.01217898493287 1
1.89900291066875 1
2.01730641422842 1
1.94622809773331 1
1.92983765161735 1
2.24189845338443 1
1.37740051553983 1
2.05315398306723 1
1.99132169340885 1
1.75664792669833 1
1.94315313745572 1
2.43557589977454 1
2.22566871809196 1
2.33499629722444 1
2.6269901620114 0
2.12901951479851 1
2.10396754099756 1
1.77910828630408 1
1.199942981634 0
2.47384283828665 1
2.17950334809309 1
1.8243339472665 1
2.18250995346758 1
1.87062695300946 1
2.18875789366367 1
2.07915410722546 1
2.20135447908647 1
1.80985124670782 1
1.89520852699426 1
1.87011965474825 1
1.72123784839334 1
1.77286099601094 1
1.51062642761279 1
1.54056092080848 1
1.19993995691308 0
2.07965902554953 1
2.04741326261671 1
1.71201458212463 1
2.33322810477618 1
1.29722317945708 1
1.80632824371782 1
1.69216749079402 1
1.8233537435142 1
2.09263478157119 1
1.94585189825528 1
1.74555124516864 1
1.8898059795661 1
1.94010637408518 1
1.71825676674796 1
1.83101959099785 1
1.47595334793518 1
1.62407597029856 1
1.48435533509983 1
1.71154534272462 1
1.54686259957812 1
2.06646663856347 1
2.61230630728955 1
1.7244066426527 1
1.73267337559125 1
1.79439817937493 1
1.82768078735083 1
1.91995264745023 1
2.12910549854113 1
2.42826822396896 1
1.94918282329099 1
1.63405109040902 1
2.10060017222128 1
2.52510719864863 1
2.33286569744206 1
2.01513670578341 1
1.81172174863929 1
2.11700615956573 1
1.60890529375608 1
1.63256727871546 1
2.31517112886624 1
2.21515772577564 1
2.44345806597551 0
2.19613441426316 1
1.9948546146072 1
1.57482356061085 1
2.3867345688903 1
1.94468136586834 1
1.31980422148346 1
1.76892110741635 1
1.92315957691852 1
2.37965253713189 1
1.83290889051306 1
1.82311305918008 1
2.3315009464243 1
2.10250865740701 1
2.13144357994246 1
2.20362638356618 1
1.88053641167412 1
1.34491111379131 0
1.13859878785314 1
1.68252085546374 1
2.220697922784 1
2.10086966260665 1
2.08132756909808 1
2.38380529987671 1
1.93717106403528 1
2.33502227004909 1
1.93110839781587 1
1.87145227021143 1
1.70120381797633 1
2.19705614298186 1
2.28838048304235 1
1.45880471398601 1
1.86229936097745 1
1.39608467249675 1
2.36371285453157 1
2.1844996694783 1
1.85738555425593 1
2.2453708950117 1
1.36835543594219 0
1.7591069201659 1
2.22827158014286 1
2.25720373140367 1
1.29130947995314 1
1.56007492203973 1
2.00531572239049 1
2.40340651035146 1
1.82364279618117 1
1.99035836803214 1
1.77974328544296 1
2.00893574393004 1
1.40701461993155 0
2.36753051549901 1
2.04721803320034 1
2.38078902294119 1
1.72894702484525 1
1.23437118054074 1
1.86636776203107 1
2.14184130000785 1
2.61350539530103 1
2.29327256925083 1
2.01620620088114 1
2.18320163695519 1
1.96934450643637 1
1.67900864817657 1
1.84256135565043 1
1.48426029454342 1
2.33370077098245 1
2.01473951110066 1
2.28483827729673 1
2.66051519787992 1
2.22420945574274 1
1.85983354803867 1
2.02648024872132 1
1.90104608805628 1
2.79403643657102 0
2.17805924864052 1
2.25297320311392 1
1.54773859439322 1
1.80526858558234 1
2.1776761547392 1
1.79540575369726 1
2.01163256348272 1
2.28842281203021 1
1.97404356914528 1
1.91975189571222 1
1.97450414806058 1
2.0415611130002 1
1.63456512929375 1
1.93736660788898 1
1.82698167359948 1
1.66841863422176 1
2.00221615166587 1
2.36853154189172 1
1.86829208871364 1
2.36471456961344 1
1.78891494375449 1
1.92022192350435 1
2.73473107348164 1
1.76410557720248 1
2.20333000711457 1
1.67812846755609 1
2.47206323645622 0
2.00535942898474 1
2.24914993896646 1
1.89042893751023 1
2.3359609143873 1
2.04663459424074 1
2.06257432785545 1
2.69511626376502 1
2.44261303633976 1
2.26627722823468 1
1.66364155738676 1
2.16308983857107 1
2.33589102251067 1
2.27267635001319 1
1.85143925572967 1
2.58637310596294 1
1.49757022419396 1
2.29089641412471 1
1.80818005589697 1
2.0066123525154 1
2.19310753332721 1
2.15857639343267 1
1.98535170605802 1
2.4244602853343 1
1.3665929178485 0
2.04935867819837 1
2.65621822302709 0
1.87544750119923 1
1.80341383071125 1
1.83673258580965 1
2.17243375488939 1
2.26484770812974 1
1.52242493421224 1
2.02447606773603 1
2.14491635767897 1
1.50065925561453 0
2.44267492137105 1
1.93983885944107 1
2.31575039796392 1
2.20117357073831 1
1.86799250143833 1
1.84268592930227 1
1.75833192296786 1
1.28352548286414 1
1.88279481274523 1
1.80094159287612 1
1.69289144308746 1
2.18605055444399 1
1.9342269876301 1
2.10833166678577 1
1.96967251766508 1
2.53375593419425 1
2.63093248907348 1
2.01476877472858 1
2.29901192430353 1
2.32025338643008 1
2.4212008331035 1
2.15076451995436 1
1.89473465505724 1
2.10940484250472 1
2.17949940651553 1
1.43218086364563 0
1.84546052561322 1
1.72877155547582 1
1.92925761491637 1
1.73906394084255 1
2.11366231844189 1
1.71286824295449 1
1.93762470146931 1
1.9120497190983 1
2.11416860255749 1
2.57652627122756 1
2.20692674906151 1
2.09989306713067 1
2.01796277085485 1
2.10042384198913 1
1.68770313556633 1
1.77952395260905 1
1.64403870536044 1
1.65582080761123 1
2.14095432896449 1
1.57856049353946 1
1.87162780768606 1
2.01824871790107 1
1.74756146074376 1
2.4692291140601 1
1.44852538655752 1
1.56875094099556 0
1.73739440803974 1
2.26276654485145 1
2.15627021564388 1
1.71232239528533 1
2.0574736011126 1
1.82175161920765 1
1.71224968334479 1
1.68575109979876 1
2.04238851959756 1
2.10032421633927 1
1.74476034034291 1
2.95384504072212 0
1.35502271497233 0
1.99195089191985 1
1.87775049918021 1
2.38832521205022 1
1.6651157196735 1
2.20264859600271 1
2.03648694850355 1
2.26389856444671 1
2.076495122863 1
1.94609715796366 1
1.61207383186882 1
2.13727295681907 1
2.9023947055107 0
2.38433748290452 1
2.49894866217773 1
1.82293871378448 1
2.03111066094702 1
2.18531568651912 1
1.99249705710773 1
1.53001462846919 1
1.63133430179435 1
1.61641604608783 1
2.03677462337991 1
2.00175374145108 1
1.84610833258816 1
1.8097963904805 1
1.87400720495238 1
2.51311908308281 0
1.96930929560318 1
1.94366950358192 1
2.46009435564129 1
1.76007961704272 1
1.95505351557273 1
1.66804753523979 1
1.88596295389054 1
2.0280982120417 1
3.32694006802208 0
2.05676450249321 1
2.0437838210102 1
2.17505630924434 1
1.99526711627285 1
2.60196607207056 1
2.18124470525001 1
2.15062601494452 1
1.80170784962041 1
1.94907983554663 1
2.12251744047742 1
1.89904896921025 1
2.40804097740677 1
2.67581382376669 1
1.95543815684382 1
1.91066316276439 1
2.47693591437327 1
1.84636717547965 1
2.47369757003388 1
2.44877914433671 1
1.56392945429199 1
2.70705993333737 0
1.91381265072202 1
2.43264404256229 1
2.61222087226484 1
1.85150914097139 1
2.47833943473333 1
1.62918101427554 1
2.28001268748633 1
2.24926751450955 1
1.83964739656211 1
1.64671533901691 1
2.3448296312269 1
2.74261405676022 0
1.76525350872999 1
1.65912547226722 1
2.07305960453883 1
1.54689803273806 1
2.23244764106723 1
2.08441783522523 1
1.87383603495636 1
2.28722280484574 1
1.29670398356045 0
2.09434353542872 1
2.22365699396831 1
2.32777013985537 1
1.95383969221047 1
2.264879544456 1
1.91321900216665 1
1.80851736683342 1
1.88174807925203 1
1.98306915608728 1
1.66164894854142 1
1.49347761032776 1
2.21220820877433 1
1.19959956975236 0
2.17109078616275 1
2.18181455874042 1
1.749899957954 1
2.09988877598736 1
1.9426891025098 1
1.99815342356913 1
1.71567457627439 1
2.36072374788463 1
2.1457665048879 1
1.43656896393772 1
2.38694372281989 1
2.28555944826885 1
2.06757432826135 1
2.29462033340141 1
1.38289885434255 1
1.68011507553265 1
1.5465966421061 1
1.7662308255803 1
2.19308865825421 1
2.04945568153951 1
2.33916350658364 1
1.0757727773694 0
1.97572180610669 1
2.48051670106894 1
2.43542388282587 1
1.88044280613464 1
1.33645910195828 0
2.25982374054414 1
2.01297532819297 1
1.86937689284033 1
1.88854001173988 1
2.72671342088676 0
2.14746730155445 1
2.3053086990311 1
2.10162027041514 1
2.26629756826448 1
1.79399696219546 1
2.2824050883718 1
2.54086045100126 1
1.98051691486723 1
2.49868072806336 1
1.58879518990026 1
1.75582344892174 1
2.15445976349351 1
1.82005175399206 1
2.13803347406949 1
1.41733395639876 1
0.983687542947376 0
1.40103612955886 1
1.82370696929421 1
1.83097873926894 1
1.65513258574615 1
2.27793924313141 1
2.51777362220347 1
1.62613417453998 1
2.09670519348159 1
1.98176602147008 1
2.62854623415445 0
1.66458539785937 1
1.13183206232218 0
2.44277935674516 1
1.87281040847547 1
2.15870403191072 1
2.18521810446965 1
1.51064965610163 1
2.22593158696581 1
2.14149755898733 1
2.11916571581347 1
1.84549931032988 1
1.9087735858908 1
1.63103212664972 1
1.80113134788447 1
2.71591344336546 0
1.75746351272575 1
2.79749835014102 1
1.30564808990449 0
2.02916237779196 1
2.08894628186664 1
1.83061836535349 1
2.1483892558719 1
2.30046879814762 1
1.66066175096186 1
1.98890827691656 1
2.35385943117779 1
2.42946278875472 1
1.6852843237044 1
2.03052650581732 1
2.04542748909606 1
2.28485738932947 1
1.79450414436519 1
2.42822674523274 1
2.02773381311789 1
1.96607019221831 1
2.13485175742039 1
1.94988507261156 1
1.95122624143345 1
2.35408938324159 1
1.6462503030951 1
1.83194250349105 1
1.91116176088082 1
2.27426549459618 1
1.98683871784446 1
1.42695542982308 1
1.64939036440612 1
2.51090775865683 1
2.20067078822846 1
2.03082493396332 1
2.66190165002064 1
2.76172890166254 0
1.89059908815699 1
1.36143608726674 0
2.05890552066841 1
1.73413487063885 1
2.49003469183962 1
1.82253809436472 1
1.85507376765966 1
1.10926422868048 0
2.17940212594013 1
1.74913237021552 1
1.74140503350413 1
1.93854749764821 1
1.85658387874874 1
2.15475891206738 1
2.74837416600598 0
1.87870722101092 1
2.3371109413766 1
1.59317257849968 1
2.68543513694507 1
2.09515900007966 1
2.09810554309702 1
1.66887224506025 1
1.90546292897281 1
2.08217870976692 1
1.94972232384498 1
2.02790637422362 1
1.32764718904934 1
1.81517864719338 1
1.71319707883294 1
1.95620601564719 1
1.28217431931508 0
2.37169371537256 1
1.89321301262284 1
2.4208249385116 1
1.4778693722718 1
1.45707161211269 1
1.73330693079239 1
2.446298259167 0
1.92797336791611 1
1.82846309338429 1
1.92679645757387 1
1.87021579441518 1
2.12036052812968 1
1.82430041442308 1
2.63895609620515 0
1.65240979303866 1
2.61544655464186 1
1.80063996986156 1
2.08482557683926 1
2.13825470309889 1
1.77823911556839 1
1.9525021797422 1
2.14663734694084 1
2.21277921655111 1
2.9572619272979 0
1.73277979565871 1
1.55394008796213 1
2.16173573444848 1
1.47247608480463 1
1.83675260375737 1
2.45426458383795 1
2.00233832461242 1
2.42260356929863 1
1.77820341433423 1
1.44603075017864 1
2.29130465455029 1
2.19564427241147 1
2.01878215457771 1
2.31136204780664 1
1.86933263823964 1
1.76065765313191 1
1.9948763917732 1
1.80410590793663 1
2.20265642686006 1
1.82748103806239 1
2.40688763954414 1
1.89525257606061 1
2.01510735548251 1
1.96836083223362 1
1.55099709181276 1
1.8070412848075 1
1.79667813438581 1
1.53883280470809 0
2.19853257227854 1
2.33288427159357 1
1.97040644792973 1
1.81282021910691 1
1.95215029718195 1
3.23131613453849 0
1.75280785114046 1
1.26917333274239 0
1.37792331385539 0
2.74355915299885 0
2.55089701153598 1
1.81365933907509 1
2.02312480678055 1
1.50706361835381 1
1.86265136320735 1
2.40983495821125 1
2.14991931129662 1
1.08270971070341 0
1.57905299479569 1
1.93014253048503 1
2.17027192963829 1
2.2848732677553 1
2.16318363530599 1
2.33533793719117 1
1.92024348650217 1
1.40272005940261 1
2.3643457613031 1
1.76059843258914 1
1.44172836838459 0
2.17453589072672 1
2.28430993978511 1
2.01577626647575 1
1.62739277818771 1
1.7422409212305 1
2.14490372298943 1
1.93948410315088 1
1.87424364477592 1
2.16022104899066 1
2.50923913153959 0
2.29417074486025 1
2.5469681964584 0
2.16172743812558 1
1.57164424138254 1
1.90369530937198 1
1.92180692369603 1
1.87039531779941 1
1.95538563719422 1
2.09211698045398 1
1.74123529432515 1
1.93999391686698 1
1.85190023088372 1
2.34967268688588 1
2.00148870462054 1
2.12750751961725 1
2.05409930916514 1
1.35829825094401 1
1.97929383396489 1
2.51951800470814 1
2.0310178697701 1
1.90569463935656 1
2.1650772956701 1
1.17433763291013 0
2.21710618561403 1
2.14959630757204 1
1.73543803710881 1
1.78948521251754 1
2.03114474167336 1
1.96211194464339 1
2.27933849834739 1
2.29072928386097 1
1.84753690564637 1
1.86569956150121 1
2.27220582983835 1
2.62186628281627 1
1.63376274079274 1
2.13572262103077 1
2.16638562525504 1
2.10470420885969 1
1.62543480414477 1
1.51123737407409 1
1.71755291549834 1
1.20930693565362 0
1.55598251283555 1
1.93805536362797 1
2.22451079170989 1
1.31486591489226 0
2.18001966542186 1
1.97274938232965 1
1.76126360089126 1
1.92242219782166 1
3.00266823017797 0
1.99352972275928 1
1.9164566633494 1
2.25779223603439 1
1.96332841242762 1
1.73514293924562 1
2.01733562181206 1
1.63548358125759 1
2.25340712785439 1
1.97739571909935 1
2.19573873838396 1
2.29243472597046 1
1.91643041636877 1
2.06083090749251 1
1.93462304283091 1
2.06948969771535 1
2.09703283799795 1
1.72078736143551 1
2.17760738530863 1
1.59452976413545 1
1.80588779882809 1
1.94119894575131 1
1.66791092261411 1
1.72280566776849 1
1.65582020923514 1
2.07026104619912 1
1.67403560002095 1
1.70307314746299 1
1.62623666181795 1
1.79918895113163 1
2.2552058405229 1
1.63833187901351 1
2.45436962083775 1
2.17809072928166 1
1.60188635870678 1
2.05113524176602 1
2.12429641523846 1
2.22397966989277 1
2.25314773015372 1
2.29263430336742 1
2.10711325568119 1
1.96280935554054 1
1.96517331718993 1
1.56345718898263 1
2.18163797833231 1
1.7809226330394 1
1.93016548685247 1
1.98770166331369 1
2.12007343266496 1
1.75883962388038 1
1.78817292894014 1
2.34726710927817 1
1.41045791252139 0
2.05533786909008 1
2.16228784123848 1
2.22161960716503 1
2.0399276594932 1
2.05420345229943 1
2.24746393507037 1
1.96595620493744 1
2.50947409660174 1
2.18192998997153 1
2.02304363117687 1
2.50777941717427 0
2.14617555750734 1
2.75649963507771 1
1.79557395328814 1
2.1488355144349 1
2.14923011784675 1
2.15936491900871 1
2.56151657291235 1
1.89400428049624 1
1.94575645393008 1
2.06377456631676 1
2.15319383055987 1
2.32884009207987 1
1.40909817287616 0
1.66993997322431 1
2.02700383653944 1
2.67730777910411 0
2.00270751121485 1
2.39658109929913 1
2.34063825790057 1
1.77524857895282 1
1.37173601991421 1
2.59054745505426 0
2.10345677565563 1
1.85048886541574 1
2.28982372778333 1
2.27462741099917 1
2.84353216135829 0
2.09887321556172 1
1.98691397278782 1
2.32362211024209 1
2.15662294868492 1
1.92496246404999 1
1.83065930609574 1
2.46626799457574 1
2.1613784871473 1
1.81426573636511 1
1.81008721469812 1
2.35739411591577 1
2.492695318541 1
1.84301957708995 1
2.1702246508338 1
1.854486273271 1
2.10730004522373 1
1.72822695259236 1
1.53266407314097 1
2.21732314449803 1
1.43239604944112 0
1.71234816791311 1
1.74291840257245 1
1.87312063554771 1
2.89269006033142 0
2.08895177331268 1
2.24777655260265 1
1.6721158698635 1
1.3266496148002 1
2.69267344254095 0
1.64865049488639 1
1.82923665227979 1
2.11425883243321 1
2.13995618752183 1
2.37688524993364 1
1.87328151919427 1
2.23721343680474 1
2.23593291558311 1
2.49042165626105 1
1.7921660883738 1
1.90386608886874 1
2.31266285079559 1
1.91264065494437 1
1.31379420687676 1
2.50967626023111 1
2.16084450308231 1
2.1580777068576 1
1.76218929191619 1
2.38520922456429 1
1.47100224130213 1
1.67808910973517 1
2.16423025691971 1
2.13665500006946 1
2.35643556212537 1
1.35053869527482 1
1.94741547772918 1
1.99580479847012 1
1.87657163839468 1
1.74798654916383 1
1.85235109995835 1
1.49296396122421 1
1.75437724865605 1
1.56799977261274 1
2.10866841840006 1
1.51917086307966 0
1.35882653506878 0
2.66593859577261 0
2.01135594281522 1
2.02649847452086 1
1.73114381487714 1
2.27397523351586 1
1.53221497158904 1
2.10124444370506 1
1.61044997144352 1
1.89130445733591 1
2.10625831687907 1
1.92392462696362 1
2.1707149584913 1
1.35138199863334 1
1.93380226378024 1
1.63180072030114 1
1.93030014832695 1
1.95971214651736 1
1.65765431537027 1
1.95028303807673 1
1.57517615392235 1
2.07922915807053 1
1.79934773614377 1
1.88588582473208 1
2.06080253077437 1
2.47794116059135 1
1.46464577841673 1
2.0853043739518 1
2.02860767934864 1
2.2890468673259 1
2.14390365047444 1
1.6714011444042 1
2.23052628053959 1
2.58764548994699 0
1.39757285422995 0
2.10983207329842 1
1.68088641714694 1
2.48078464522443 1
2.28474487753383 1
1.88884707979418 1
2.69925175388385 1
1.90741628021674 1
1.93624106699882 1
2.01823583229709 1
1.57045072543921 1
2.24761554898951 1
1.45924703704245 0
1.34636741205061 0
2.09569737729546 1
1.37602144959017 0
1.90667534127599 1
2.38144890791267 1
2.18647575947948 1
1.60338828897558 1
1.39110933225219 1
2.66859782757492 0
2.06031424502406 1
2.11130952318515 1
1.96596662563845 1
1.85821447590019 1
2.18978814833431 1
1.29306279459174 0
2.19913303292092 1
1.74831591376678 1
2.05023222287706 1
1.89062402413479 1
2.02250900787864 1
1.79248640598351 1
1.77429888072983 1
1.91862273344729 1
2.08289178935234 1
1.81643747176738 1
1.80792635599975 1
1.57926382938638 1
2.04843467711392 1
2.32363208188838 1
1.46548806639956 1
1.71960728220844 1
2.64944827121998 1
1.81419939375936 1
1.82702035812712 1
2.15609046174077 1
2.29497643089619 1
2.21107935628127 1
1.68718685427105 1
1.9388181686861 1
1.85601894518318 1
2.83181331212772 1
1.93657194467204 1
1.9300047134082 1
1.75455248958633 1
2.13006889102885 1
2.15177652545885 1
1.51192471512928 1
2.00737772983594 1
1.89749216116641 1
1.9144670892252 1
1.71670425389221 1
1.97731033615943 1
2.15500379577353 1
1.88310454159489 1
1.87711887352025 1
2.40287477735931 1
1.96937305007228 1
2.2050877339089 1
1.32619044866779 1
1.9191388392858 1
2.11622347700694 1
1.56079813119229 1
2.40203170621554 1
2.37533698037824 1
2.40917820466554 1
1.90068530947794 1
2.13478167163645 1
1.86930180872025 1
1.58274052711777 1
2.15247542386179 1
2.05940574629877 1
2.60242409341239 1
2.32283657304658 1
2.38870369120013 1
2.08962247645193 1
1.54664530788877 1
2.36920806408098 1
2.12407639723368 1
1.94254463136594 1
1.93444113077947 1
2.22558873003802 1
1.83290382306041 1
2.26655924678266 1
1.85761177968813 1
2.0393701505497 1
2.38683862881437 1
1.27048888599161 1
2.28531337267183 1
2.59327067841241 0
1.52489575147295 1
1.33520040597984 0
2.50582328080942 1
2.26833133994698 1
1.48144336902063 1
1.65558343686081 1
2.62942634970305 1
1.70012371550823 1
2.19541305279752 1
1.86778499936822 1
1.94723325170122 1
2.39809159376058 1
1.62076132874119 1
1.70463797228266 1
2.05461305385266 1
1.53166454679542 0
2.29025752964131 1
2.23806347417072 1
1.7090822127097 1
1.95718776201059 1
1.45742338611309 1
2.19057780385005 1
1.84426531552712 1
1.97742537368158 1
2.49769394009638 0
2.57898235761649 0
1.86598734278896 1
1.87121922604604 1
1.65116535392816 1
2.05948607718787 1
2.31324311941039 1
2.06371747145804 1
1.78804557649551 1
2.17638025271181 1
2.45095728705078 1
1.82185122867643 1
1.68526289192043 1
1.97016150613724 1
2.01705837331746 1
1.88129215763835 1
2.14036506024382 1
2.03368747252584 1
2.16010377160076 1
2.53164933920611 1
1.63133378853645 1
2.40244601371105 1
2.00977547030071 1
1.99558705841732 1
2.15858562562318 1
1.72185878852516 1
1.91833012145836 1
1.93232141242646 1
1.90300178411288 1
1.90386487447091 1
2.17689841631022 1
2.09608292354094 1
1.46899186144784 1
1.97503720605824 1
1.65726753332334 1
1.87722294160009 1
2.35814138912584 1
1.70562800962165 1
2.34244287442166 1
2.34089641793536 1
2.29453062173577 1
2.20815282738843 1
1.70371437429716 1
2.00850265807086 1
2.11203079996999 1
1.76738775778122 1
2.13774806029234 1
1.86241980913835 1
1.23919747165903 0
1.32675824722384 1
2.32001365866429 1
1.70679361820616 1
2.13628107195985 1
1.71558948504091 1
1.57624956440397 1
1.89491363803797 1
2.38785821922901 1
1.98469390744743 1
2.10807396119747 1
1.84669150226866 1
1.86200413314877 1
2.77592628076579 0
1.57781114070308 0
2.2391927032051 1
1.97174914894162 1
1.59798764249264 1
1.92838906346852 1
2.51340666562362 1
2.07892400080995 1
2.37812195197168 1
1.92249861644738 1
1.99740320843867 1
1.6205011721994 1
1.7704661779658 1
1.4607267486507 1
2.3737354179971 1
2.15788262639251 1
2.35159389740029 1
1.74732894484764 1
2.36311357987449 1
2.28896185710066 1
2.27707045101002 1
2.25153008292198 1
2.0749362841896 1
1.77807340875501 1
2.1595635885403 1
1.2390655600027 1
2.37944640335132 1
2.47172406284429 0
2.34060007070318 1
2.60616119876384 0
2.4297010590234 1
2.09645048203421 1
2.25580916519363 1
1.91444673854289 1
2.14455384295426 1
1.27862581122556 0
1.68933304212393 1
1.59103023219918 1
2.11126088915989 1
2.29324907379232 1
2.05145504813784 1
1.90496991733612 1
2.18437649599938 1
2.45739770763483 1
2.0455927169406 1
2.04884347612707 1
2.22635518138551 1
1.81860994602887 1
2.29846198991963 1
2.73427045372667 1
1.92811401319768 1
2.92481366814869 0
1.61917377915965 1
2.29979548792611 1
1.9002644391791 1
2.19921492010247 1
1.91003096448523 1
1.86847143407373 1
1.43503661805742 1
2.28304963639088 1
2.14120520572961 1
2.19948831649649 1
1.01998983843644 0
2.01996554344746 1
2.53171874572762 1
1.94283135901349 1
2.17242117524516 1
1.90848158583216 1
1.93181446596307 1
1.42074531509173 1
2.03768398773027 1
1.42280683409304 1
1.99861265507169 1
2.02779688502291 1
2.39626628508044 1
1.64714195516401 1
2.10513693902942 1
1.83166876437496 1
1.634183759202 1
1.82232200329443 1
2.30895896333253 1
1.82211658422324 1
2.03761011234015 1
1.84589666560534 1
1.82826628994252 1
2.18457183011591 1
2.23327084035217 1
2.14571590582486 1
1.89928313514476 1
1.7997634404461 1
2.11439939734303 1
1.88536479926298 1
1.98878469113272 1
1.17292392148012 0
1.87824281592076 1
2.09237742390344 1
2.1643008022335 1
2.15373972301867 1
1.66527996390437 1
2.04438772220511 1
1.43123932293124 1
2.41563690492298 1
2.33689368286214 1
1.43823176782667 0
1.34741035310438 0
2.26597939275282 1
1.89309263007654 1
2.67151991831441 1
1.79235453533365 1
1.12707750684437 0
1.98580211690585 1
1.99493032786351 1
2.01290884742464 1
2.54474907724924 1
2.47109553834948 1
1.87947150108275 1
1.80236090488478 1
1.61507628115882 1
2.23231424814088 1
1.55319473243708 1
2.45028800452451 1
1.879465940482 1
1.88464254626135 1
1.41830803427536 0
2.31056391389986 1
2.5764429171927 1
2.43002392450571 1
1.66853580224629 1
1.90717699274017 1
1.49112512699812 0
2.23472537856273 1
1.55635737726443 1
1.70195679926106 1
2.08672214256096 1
2.69594776813053 0
1.55310201247484 1
2.12793948785154 1
1.77058324973504 1
2.06993604896523 1
1.71250082882395 1
1.40025710380767 0
2.18629284933924 1
2.0239436678959 1
1.88240234364305 1
2.58933875229599 0
2.61981861101082 0
2.29300874177069 1
1.65909075894918 1
2.00512336947938 1
2.66896408556944 0
1.85511042722319 1
2.30468539416441 1
1.84489963643025 1
1.12641497018391 1
1.6928234127482 1
2.16982736688886 1
2.2407360661882 1
1.80495654681293 1
1.8606411135622 1
1.18597870298605 0
1.59482287784317 0
1.93394618785746 1
1.61283971479578 1
2.10279045577982 1
2.10982520489391 1
2.19824333252767 1
1.89292676087524 1
2.28707422810899 1
2.23849458004852 1
2.34711187744849 1
1.82185855094932 1
1.87001000336061 1
1.56585052934938 1
1.7477547429429 1
1.15151169831379 0
1.88518666889418 1
1.84431416679904 1
2.08555298533861 1
2.26926418140016 1
2.16227211517466 1
1.5452932288993 1
2.1085939096401 1
2.02455214849586 1
1.59164870029155 1
2.15779079418113 1
1.77528583095983 1
2.34235375912536 1
2.06620999864632 1
2.19849908213944 1
1.4436644523275 0
2.10391590645187 1
2.32807709227451 1
1.91682718844424 1
2.3566133166212 1
2.16575181967678 1
2.1808926515789 1
1.76225394193997 1
1.85880090140826 1
2.14063827252676 1
2.13049263986707 1
1.97007668497769 1
1.69636341564475 1
2.48879218565558 1
1.96561272897985 1
1.82881222215288 1
1.90228922131169 1
1.3344203064602 0
1.87193461016174 1
2.21655004938946 1
2.03615829854975 1
2.20389493614203 1
1.70394696995828 1
2.02950657713127 1
1.47553392807818 1
1.90286833890868 1
1.84490686390605 1
1.90295727420365 1
2.4533737910266 1
1.62314791158768 1
1.92080751224328 1
2.46155093648211 1
2.12313102849275 1
1.87794494720785 1
1.95768667975588 1
1.69760390213096 1
2.15133298196505 1
1.87809350351182 1
2.18210449922728 1
1.82079568313872 1
1.65131808230855 1
1.74674013679968 1
1.74487766605418 1
2.12412347893371 1
2.2801972759814 1
2.48712355340041 1
2.43410586672837 1
2.40991749496616 1
2.15905431641369 1
2.26981505055269 1
1.75259787049277 1
1.88863564711904 1
2.22855931600244 1
1.97744744285374 1
2.02888011383503 1
2.36663371713528 1
1.93988837141588 1
1.95847347673137 1
2.41594997714288 1
2.33256708831359 1
1.59245901776849 1
2.20493090173759 1
1.99085633396635 1
1.76119392589701 1
2.46790382670315 1
2.29402089342674 1
2.07187428928487 1
1.7352690360949 1
2.0788613531494 1
1.60954801386674 1
1.65433454159957 1
2.19721407684206 1
2.08236683579481 1
1.3951254911425 0
1.89421183600002 1
1.65850959581255 1
1.92116237525103 1
1.69311777676529 1
1.76085549912871 1
2.50464824369176 0
1.77591876376937 1
1.86893972514452 1
2.42952427607334 1
1.92270017818599 1
2.2081004125102 1
1.90006443038486 1
2.47242497767087 1
1.88008890482182 1
1.9008429036722 1
1.7357076219212 1
1.62223126609225 1
2.12415752145553 1
2.18152726545391 1
2.15164440370461 1
1.97156266216904 1
2.54268716728031 1
1.7682330816361 1
1.84465793780966 1
2.32534476023557 1
1.94462106102452 1
1.68007036772394 1
1.75893208466042 1
1.62651302392161 1
2.25893054592375 1
2.44818537969439 1
2.79895029833252 0
1.31716164424131 1
2.12329845755218 1
2.29991004923188 1
2.07130436292691 1
1.94841665409039 1
2.20570084928238 1
1.89831343944583 1
2.54003926922467 1
2.64435653093746 0
1.62689918339452 1
1.92858259709462 1
2.13673414457314 1
2.23838458588527 1
2.03210750872692 1
2.18244335939696 1
1.65443930679073 1
2.27612356854606 1
2.50929324497958 1
1.42658544594168 1
1.4534117157927 0
2.21034117319265 1
2.24166741940468 1
1.91009339421892 1
2.53047958558331 0
1.94672037615004 1
1.9710519554871 1
2.13230169022458 1
1.66602235783365 1
2.61133657677442 1
2.44479054691467 1
2.16429663345712 1
2.06520579613665 1
2.32951717366297 1
1.71721853352887 1
1.72437034952564 1
1.58504289190182 1
1.91791351665528 1
2.21910437546773 1
1.84595171862108 1
2.12047561270382 1
1.97114254427358 1
1.86419558504542 1
1.82704171922313 1
1.86354268627284 1
1.9670072093007 1
2.13877629672945 1
2.06284758349424 1
2.33718839086383 1
1.54373514536399 1
1.78878611734666 1
2.68711909113533 0
1.77183415792766 1
1.77178132786023 1
2.43436517021581 1
2.47428209299128 0
1.99137113212051 1
1.70596082119385 1
1.89832688231284 1
3.07841213933012 0
1.74091539185929 1
2.24282830814243 1
2.27199199060508 1
1.8718198944009 1
1.41638087676496 1
1.88049332669332 1
1.61455393723409 1
1.778089530273 1
2.24874739812279 1
1.33839122645441 1
1.34512170888611 1
1.74850127594516 1
2.06047471385048 1
2.2187479479882 1
2.44042769864732 1
2.1813618329878 1
2.17645785839541 1
2.05901847872355 1
1.50956239583941 1
2.19215543414587 1
2.20978874993577 1
2.24097186500809 1
2.110120005026 1
2.03873623327992 1
2.27574451309356 1
1.32802195119534 1
1.68631512436796 1
1.50310890820916 1
1.95457730869618 1
2.75863749148506 0
1.74710009881673 1
2.56172151496491 1
1.8419587508726 1
2.1772557468714 1
2.11512537659123 1
2.2167554057719 1
2.08375887168893 1
1.88752959711418 1
2.00921284404738 1
1.94827851208967 1
2.239954769008 1
2.00000977173654 1
2.25065799203299 1
2.40110802061745 1
2.3014298429383 1
1.43160143193957 1
2.37078922633023 1
2.18784723241876 1
1.7786822673487 1
1.36680444964545 0
2.34928529884689 1
1.98659158262125 1
2.48577114436509 1
1.81573522143556 1
1.75061967648317 1
2.22856847065878 1
1.92556916814771 1
2.25044035569344 1
2.09383123284266 1
2.40464579369921 1
1.87039409844038 1
1.70070554919461 1
1.67592759820059 1
1.50745139435888 1
1.93344620879733 1
1.47602599836558 0
1.94175481590238 1
1.94651841879006 1
2.59334254095014 1
1.70607862964039 1
1.81118747607003 1
1.97988204125273 1
1.67108054087086 1
2.22131461834986 1
2.05050597906585 1
1.96688731934891 1
2.37976026445748 1
1.69486843737824 1
2.12623769369052 1
1.86885301549007 1
1.85227442502714 1
1.56324829369811 1
1.83572793790137 1
2.23718376265868 1
2.00252409987866 1
1.63946335012752 1
2.32040191297567 1
1.75332746781853 1
1.7455172590098 1
2.30635272682 1
2.22821048633499 1
1.48478240703678 1
2.07241044154501 1
1.73939888312387 1
2.17073111849891 1
1.85374821225274 1
1.63255260747899 1
2.19029677617659 1
2.1434965147828 1
1.59454991382052 1
1.91245157005974 1
1.98080581672828 1
2.64143097380231 0
1.90291658076401 1
2.05718132096107 1
2.16608586776337 1
1.69870747473912 1
2.05955982923889 1
1.91539240985449 1
1.98202842756267 1
1.65744362958532 1
2.48094825477576 1
1.8944976446256 1
1.99525910872895 1
2.24245667951927 1
1.95680287484299 1
1.83780233985916 1
1.43716116065544 1
1.4740297414552 1
1.82878098166732 1
1.61047195474962 1
2.84114119051101 0
1.95038364217032 1
2.16406888799625 1
2.1651603487033 1
2.50982533003555 1
1.54003750055107 1
1.63502630395564 1
2.36098848849817 1
1.73296299831195 1
2.21739412386497 1
1.96270294377812 1
2.12743836218857 1
1.65445249289847 1
2.07878379986643 1
2.22462462186477 1
1.91737667342883 1
1.83937532578444 1
1.82367175807703 1
2.29159706056086 1
1.81000021180152 1
1.82197822587566 1
1.54308332485459 1
1.41782809806626 1
2.34282666388192 1
2.349631871281 1
1.94222802492449 1
1.81293340549419 1
2.40749028164099 1
2.10449621975449 1
1.97230323439151 1
1.9744959282547 1
1.95808726260035 1
2.17143289056501 1
2.3601818574886 1
1.51389276844969 1
1.97834891232921 1
2.05887678635492 1
1.63253276824126 1
1.55227983996335 1
1.8664973271545 1
2.68261464801558 0
2.41054230924595 1
2.24511901288773 1
1.90592016564682 1
1.74587877277351 1
1.76364463507782 1
2.31681500890615 1
2.22683713309935 1
2.17228907053373 1
1.73281931304637 1
1.46840669746856 1
1.98629114713978 1
2.10213797366654 1
1.05205097286763 0
2.22393830195693 1
1.69620073893538 1
2.22773630707189 1
1.88110743376671 1
2.34631345132492 1
2.49154561031935 1
2.30123956382533 1
2.05995454876356 1
1.72217442490521 1
2.09488209241309 1
2.43536056753429 1
2.41336935761614 1
1.80049921761723 1
1.89530667047178 1
1.72177361041564 1
1.96050982055204 1
2.38032703526091 1
2.3007477393367 1
2.27150711502432 1
1.93033146541605 1
1.86114781422815 1
1.64841189812417 1
2.9906796921759 0
0.659274393701158 0
2.0175363215103 1
1.95109077246609 1
1.56857301495136 1
1.84599330798407 1
1.72503052495711 1
1.63969292401864 1
1.92271202751577 1
2.22441622281728 1
1.66256026530598 1
2.16284134588405 1
2.22302334473929 1
2.99995663173495 0
2.30486253483279 1
1.4426085531836 1
1.39728443496968 1
2.11812517398339 1
1.74177216315436 1
2.25317079572027 1
1.84161761193591 1
2.03707357563292 1
2.17216532716292 1
1.80897518703771 1
1.6920947357695 1
2.5108299006151 0
1.86972040709235 1
2.14904676325409 1
1.52878802375045 0
1.93560282528578 1
1.67174317170107 1
2.14348706774593 1
1.48641466969139 1
2.151561940311 1
2.16160424014712 1
1.66497065811456 1
2.01179462979197 1
1.44714175266414 1
2.34466237729338 1
2.32068127291201 1
1.53015622824564 1
2.0236289321711 1
2.08480672006858 1
2.28159882702735 1
2.32863565472249 1
2.82953497469004 0
2.29005746394596 1
2.04235676472474 1
1.71380420529744 1
1.97967701496821 1
2.58005562206609 0
1.97190488832428 1
1.60273011612835 1
1.80440923645033 1
2.25844055658404 1
1.44247554083512 0
1.81923286501776 1
1.94173420182546 1
2.22776669224891 1
2.1432900764149 1
2.25250963579848 1
1.68852389773091 1
2.29436655617025 1
2.25095288447643 1
1.82122824551291 1
2.12267197782692 1
2.0332370931401 1
1.71016954602777 1
1.72659869870303 1
2.21581621328012 1
2.648642050439 0
1.85640858921467 1
2.24615679508366 1
2.07422632404784 1
1.51132932895025 1
1.03086578599661 0
2.39818104525254 1
1.82398904737376 1
1.88244770515833 1
1.64718600453469 1
2.2322700445784 1
1.92965086649224 1
2.40865926591461 1
1.7986605301036 1
2.31008935753207 1
2.00014622036774 1
2.04916916233027 1
2.62410618354138 0
2.12923081746673 1
1.44994509556528 1
2.21598021631868 1
1.99811242523331 1
2.55968342193224 1
1.29550419821166 1
2.15108636935426 1
2.7608115395908 1
3.00572737967636 0
1.80204364625169 1
1.44100173382136 1
1.72139293310583 1
1.78224008237572 1
1.8250259541371 1
2.23383679214565 1
2.34742390549014 1
2.07797864208808 1
2.12240790990289 1
1.99777648370288 1
2.03113490641354 1
1.49166135052465 0
1.47300257693439 1
1.68789285745162 1
2.12111242112682 1
2.15734546481604 1
2.03417292805018 1
2.09594937617141 1
2.30970344414345 1
2.56770208428478 0
1.95225700949814 1
2.1111841647305 1
2.35496762557963 1
1.82557091828872 1
2.04270290977425 1
2.32172240261255 1
1.71884424400712 1
2.29504221978372 1
2.30873227037241 1
1.90120584781386 1
2.09583216392004 1
1.44760981149393 1
2.21414013425123 1
1.90552661576337 1
1.96406521276425 1
2.08007611922248 1
1.95967013471743 1
1.69126966722028 1
2.18863182888118 1
2.20303346739037 1
2.07387035498157 1
2.11426130983132 1
1.93976252802545 1
2.49159777381163 1
1.76251591347547 1
2.27544057302327 1
2.35661797384997 1
2.00602532771734 1
2.05602380196492 1
1.83707088877295 1
1.96915090924379 1
2.16440145157663 1
1.74197911247892 1
2.59924078899847 1
2.19369522169932 1
1.89135430577549 1
2.26523323354946 1
2.11656160527945 1
1.82546091118513 1
2.00582989479028 1
2.16175926627145 1
2.25206402504647 1
2.01407848567318 1
1.92367072589776 1
2.01657232751709 1
2.10998188452623 1
1.80619707984664 1
1.91931792939808 1
2.16367109363139 1
2.11885827736912 1
1.57766136703566 1
1.70716407352863 1
2.05519690380465 1
1.6319618082972 1
2.01022263309295 1
2.24492475682286 1
1.61516264410767 1
2.02115829557915 1
1.7863634331076 1
1.5372734689102 1
1.74095398862772 1
1.40625247341955 1
2.15925344741715 1
1.97973396828102 1
1.84753849525784 1
2.00566852296564 1
2.18361192754431 1
2.99635537341741 0
2.62827074799315 0
1.80965372326606 1
1.45580943725116 0
1.44087120520278 1
2.02221091878217 1
1.6482800815138 1
2.07884795142394 1
1.73500479585785 1
1.99998708170518 1
1.77710324508432 1
1.97362910927783 1
2.30283965116438 1
2.12602089017017 1
2.29000463383429 1
1.72308913377177 1
2.00828795401373 1
1.02914359765203 0
1.76084611785709 1
1.90128279252276 1
1.66627295650089 1
1.59619678700472 1
1.58411780443291 1
2.1124204630756 1
2.03007309683954 1
2.12509170071194 1
1.83292171075613 1
2.54100449286454 1
2.20311634070246 1
2.00992703590859 1
1.4408746685274 1
1.7318593185244 1
1.85078875946947 1
1.97656066376051 1
2.13402680991681 1
2.39590619190115 1
2.3465863436001 1
2.0930954326264 1
1.49947488198448 1
2.08694717357608 1
2.09683548387978 1
1.99038150035634 1
2.22198922873461 1
1.64758573701379 1
1.73262375317971 1
2.25138864878145 1
2.23133823111324 1
1.94269885837622 1
2.2276218312659 1
2.2983041711141 1
1.45859810321823 1
2.81219866204014 0
2.40956790224625 1
2.13267967516616 1
1.65597915832958 1
2.24029460868641 1
2.30847531521918 1
2.24363482646662 1
1.67141925322189 1
2.44556318667094 1
2.14068705843493 1
2.25133999858854 1
2.29718200517261 1
1.81483815997499 1
2.25145254887429 1
1.34956219538041 0
2.02608563911262 1
1.58907990858821 1
1.66760350166122 1
2.07643271310165 1
2.32353882324102 1
1.83564564740835 1
1.90843506147304 1
2.15981654533583 1
2.26313701061753 1
2.07517350964747 1
1.77468100815296 1
2.03132178021786 1
1.97764678061943 1
1.89448580310781 1
1.77629562369252 1
2.3652005511103 1
2.2430000317662 1
1.61112779863821 1
2.05183796606923 1
1.59146000140281 0
1.61551711404609 1
1.98865072280395 1
2.4003238117249 1
1.62876971777978 1
2.42625620644443 1
1.72259762304387 1
1.97075104202942 1
2.36870943004803 1
2.07057929713246 1
2.49865404525505 1
2.19221339452869 1
1.87995594386726 1
2.28970292169215 1
1.89749963630621 1
2.11424294615589 1
1.9098796598321 1
1.40962838339858 0
1.95579949170352 1
1.55650597594011 1
1.78441835795358 1
2.025145896302 1
1.88845864351709 1
2.06541411484094 1
1.75301342590359 1
1.65474607390053 1
2.13619250583041 1
2.35083387083202 1
2.28235608539363 1
1.95955004521508 1
1.97058516191101 1
2.22472976138378 1
2.11455680725127 1
2.197326041127 1
2.05648388642547 1
2.06784096876734 1
2.57521811224787 1
1.89467265826818 1
1.95042351925914 1
1.28096508365679 0
2.18036540445725 1
1.87254061945984 1
2.21565622992616 1
2.15809468178305 1
1.78522569209299 1
1.9816516455475 1
2.13759086888229 1
1.79694536628365 1
2.25760296224387 1
2.1306215437132 1
2.13425156305023 1
1.64518571520771 1
1.99469806499477 1
1.68206336567885 1
2.49456801021038 1
1.92227129943766 1
1.92188381016989 1
2.19594321359715 1
2.07769149676107 1
2.29589517635831 1
1.87505803579357 1
1.87655635000608 1
1.84966747418968 1
2.26166538567197 1
2.33157134343554 1
1.63522069714279 1
1.73846297173077 1
1.67361112989659 1
1.49568177828677 1
1.95971970388919 1
2.21693307900785 1
2.03226958800859 1
2.42584448267242 1
1.98124847829234 1
1.79612129495245 1
1.26279486850025 0
1.46479724999787 1
2.65843934546556 0
2.06608824799037 1
1.94129789743846 1
2.29596401924116 1
1.89418906655606 1
1.63160777429533 1
1.64922510714509 1
2.00125857431504 1
2.5318279601046 1
1.51083395332057 1
2.00429308825011 1
1.91671258167075 1
2.17480171275039 1
2.13255124781191 1
2.31451848012403 1
2.1228968258389 1
2.18034055921301 1
1.91116125290169 1
1.33115647315126 0
2.40321493396757 0
2.46315241849713 1
1.05208325712926 0
1.76026539804109 1
2.43304590085208 1
2.51150304296495 0
1.93343272168616 1
2.04579341805901 1
2.4830941602523 0
1.24436243618693 0
1.53813499062849 1
2.37137294988267 1
2.25291701082014 1
2.5353745476198 1
1.66491761049343 1
2.10336591010659 1
1.76167167421135 1
2.43023540916234 1
1.69378549208574 1
1.67329823466855 1
1.78412713465831 1
2.41725890634686 1
1.7452153194067 1
2.20095422839751 1
2.00514828816969 1
2.10394564206998 1
2.33571558772978 1
1.66203391897933 1
1.84754123431613 1
2.10023300257216 1
2.37478136664956 1
2.11977339056991 1
2.15307048274256 1
1.62962789257228 1
2.01379078396733 1
1.99413447315735 1
1.87010395270439 1
2.53421505302338 0
2.19439333343492 1
1.66093668652436 1
1.82969175663917 1
1.90041845694329 1
1.52211436258714 1
1.9976170366656 1
1.75367578145911 1
2.32805756638584 1
1.2126338854363 0
2.48575607142311 1
1.889446114496 1
1.74328287641942 1
2.07640743209944 1
2.40486376597698 1
1.72587633395217 1
1.87573137270066 1
1.5258053284286 1
1.92242732311555 1
1.56867784270938 1
2.33852338963644 1
2.25785916361591 1
2.04809600580789 1
2.33316664400078 1
1.77784001178886 1
1.75838240751848 1
1.59081302054975 1
1.50669599660526 1
1.90491076855499 1
2.09978190026138 1
1.72947868111706 1
2.37145635011261 1
1.65858327745813 1
2.36652502204908 1
1.92604198756412 1
2.29148846992159 1
1.48602677472842 1
1.51351866967156 1
1.88125095962285 1
1.60410904087015 1
1.79588201784932 1
1.51633435077129 1
1.48818607874909 1
1.42408859716761 1
2.32162654875422 1
1.88072025371459 1
1.92005453737921 1
1.98130818357293 1
2.10845400284191 1
1.95519059676766 1
1.67446270485592 1
2.04692336033234 1
2.18076229236461 1
2.27828000755446 1
1.58490148128856 1
1.61055197923132 1
2.14778611314375 1
2.05457072084026 1
1.75580604861597 1
1.87805922805839 1
1.76307026012643 1
1.97813398357261 1
1.91662399028079 1
2.24397063522002 1
2.19764233273385 1
1.70414746586025 1
1.51205581803536 1
1.6959448844469 1
1.99279098935521 1
2.11324152742959 1
1.9589039895949 1
2.20363887417425 1
1.01815411916054 0
2.51641027922187 0
1.96417831558911 1
1.83924907363476 1
1.92747688290669 1
1.40886196673802 1
2.71866786623108 1
1.88330551020944 1
1.75609493219667 1
1.25068301533838 1
1.63360111184398 1
1.95468069142677 1
1.95355085382227 1
1.70535173410329 1
2.63256738807486 0
1.50722365941567 1
2.06711434715248 1
2.16735301409506 1
2.07074353772336 1
2.12761156389755 1
2.02957185231672 1
1.57183381541602 1
2.17910379400888 1
2.21976986477507 1
2.04192636719479 1
2.18794603601903 1
2.0931543176439 1
2.30043261155257 1
1.94957001547632 1
1.86518438455138 1
2.18061878499565 1
1.95507580897005 1
2.15979525125344 1
2.14527048191351 1
2.82589751104126 0
2.03291766240115 1
1.94715687502237 1
2.62537617463044 1
2.82966745481577 0
1.90072689645639 1
1.83772764657758 1
2.05647199519554 1
1.99194751994952 1
2.32004219638494 1
2.14549588998286 1
1.87806766254797 1
2.12011802755418 1
1.44828890103141 1
1.79435819231184 1
2.33597485462138 1
2.39461660180062 1
2.73258946077905 0
1.81386090430127 1
1.24908692847729 0
1.71052333342529 1
2.21865329472059 1
2.17827791677766 1
1.91876675953866 1
2.0548336819533 1
1.54191420160838 1
1.98296979559685 1
2.19068524719129 1
2.3276649768861 1
2.10796818124344 1
1.86239497348892 1
1.93728700917972 1
2.12676043109024 1
1.63096427187778 1
1.95342481297238 1
1.6585754031759 1
1.91131156578871 1
2.05439681891013 1
2.10785812081522 1
1.85116168164369 1
2.54251591009527 0
2.32924990743542 1
1.41170606843975 1
1.99845052976847 1
2.08855894476978 1
1.98320437791753 1
1.42873874491899 0
2.20854805498821 1
1.99872292613119 1
1.13806943430779 1
1.9347848930771 1
1.67596867959911 1
2.38095881321857 1
2.21166160331569 1
1.9206433226148 1
2.24858567635414 1
2.11940889550295 1
2.26082038497605 1
2.14618680207206 1
1.50757424303964 1
1.2219577878515 0
2.21750683330418 1
2.41659006595103 1
1.86148183357479 1
1.92950074225541 1
2.32733667977602 1
1.35697591377997 0
2.16739916775047 1
2.07459657857805 1
1.88294015707046 1
1.54616918901971 1
2.4579395046271 1
2.14489957508484 1
1.67674311044683 1
2.44105804043254 1
1.99962506142406 1
2.14879378099101 1
1.95403261972066 1
2.06694816460909 1
2.15149523278296 1
2.16345255391373 1
2.52355453602215 1
2.57471259898761 1
2.19517987045542 1
2.65516909526736 1
1.6141011062759 1
1.85467098855975 1
1.5823547086509 0
2.23806031896932 1
1.87649609961154 1
1.64727624011934 1
2.05617952029157 1
1.5247583682229 1
1.6264827291555 1
1.3632551313398 1
2.285560774139 1
1.92246610799339 1
1.94217828232395 1
2.01916662006096 1
1.50269710087045 1
2.08125271436813 1
2.23566117569737 1
2.00536030026579 1
2.00963680560888 1
1.94747304267256 1
2.07483557118147 1
2.1670893294591 1
1.82534988679085 1
1.49844812754526 1
2.02864300041182 1
2.38988712469481 1
1.98226670911057 1
2.12274079759432 1
2.13032603934957 1
2.32680204561017 1
1.34578914419661 0
2.12443651615538 1
1.40049913508151 1
2.07953745336815 1
1.77607868739089 1
1.45503841203467 1
1.84053957843723 1
1.61203533153465 1
1.87061093283487 1
2.11720356120283 1
2.30416445618929 1
1.86100312412927 1
1.82012761077998 1
2.4355905374576 1
2.3244697090947 1
1.49230159578328 1
1.58067075758097 1
2.03997675912283 1
2.15759971009756 1
2.12054280639896 1
1.65564300317969 1
2.29449296998443 1
2.0423763788491 1
2.22104067086624 1
2.44523202520953 0
1.54970179705476 1
2.52243537115363 1
1.80141801805017 1
2.14638671301856 1
1.88418057885276 1
2.12074207231808 1
2.33632071837811 1
1.89416039074625 1
2.12722019746915 1
1.73251638079344 1
2.42583001396033 1
2.24990097052949 1
1.952206357638 1
2.31245901369538 1
1.83000913921139 1
1.46405767492282 1
2.08120832876732 1
2.22173198266641 1
1.83895370968967 1
1.69729176570965 1
1.31189067337323 0
1.34681083796722 0
1.85544872446496 1
2.302947665187 1
2.54379192398019 1
1.91041197430776 1
2.20810601922414 1
2.37562100950248 1
1.79163540660174 1
1.82118192432609 1
2.02472336925581 1
1.71964149241454 1
2.04456038677732 1
2.00916513657165 1
2.16500329266129 1
2.10029709382718 1
1.79739283369601 1
2.1502424031821 1
2.34477213693241 1
1.45598594190757 0
2.09981231933101 1
2.41976594419171 1
1.99576491624389 1
2.42175781452347 1
1.49417845612858 1
2.54341774478971 0
1.48923178321457 1
2.27621697638829 1
1.56643998367708 1
2.17086054455312 1
2.28352885819216 1
2.40074911574616 1
2.01437675474273 1
2.15951011482731 1
2.098904985427 1
2.43239922315418 0
1.99903330249553 1
1.72070245362936 1
1.89992736886056 1
2.76846789747939 0
1.4480784381662 1
1.79696832098895 1
2.28898461637563 1
2.52021250623087 1
1.35906950872416 0
2.15462163900237 1
1.83418585471061 1
2.23419047949791 1
1.84618261163127 1
2.1199515273282 1
1.31316965972465 1
1.9141579265325 1
1.82916097854934 1
2.68198744112007 1
1.85294827871925 1
1.6660620302592 1
1.81737233407615 1
1.91528538496275 1
2.42733217813657 1
1.8422501074819 1
1.73010808018585 1
2.19057428807797 1
2.17393825765695 1
1.54630580544171 1
2.04511319139869 1
1.94870691109409 1
2.35803194613225 1
1.5176332626913 0
2.15181103570308 1
2.02150144841016 1
2.26117592377515 1
2.15489332238187 1
2.1923413608791 1
1.62572096185653 1
2.0999866174043 1
1.59462147125427 1
2.14786020115209 1
1.51747121134189 0
1.62672469913122 1
2.15510385727787 1
2.22951447980053 1
2.12640930909243 1
2.02449440083399 1
1.30048270580524 0
2.33380885840611 1
2.33915089892458 1
2.36272338411019 1
2.02764730416611 1
2.01579970547817 1
2.16758490147412 1
1.9502776842939 1
1.88346887262501 1
2.0967882333633 1
2.12803206861653 1
2.15055818262242 1
1.91137923905896 1
1.99175822767401 1
2.20552145117163 1
2.19046778747487 1
2.01584005517773 1
2.14303622040377 1
1.42784373089305 1
2.26253159426211 1
2.34356898271286 1
1.88786577847125 1
2.52293468182597 1
1.80361897373847 1
1.82539686481327 1
1.82813345003284 1
1.58536070263388 1
2.14441270578441 1
1.88924061607691 1
1.63222608866117 1
2.58410943592871 0
1.97918402809292 1
1.56721446257259 1
1.56995637841549 1
2.30885688667571 1
1.95355665644628 1
2.1402491145093 1
1.37985501953711 1
2.37778766476118 1
2.43963865440762 1
2.44725470087765 1
2.15627218903539 1
2.07744115840544 1
2.03184113415613 1
2.06641337453292 1
2.06977202181389 1
2.20621157155234 1
1.31714771092551 0
1.74281616136549 1
1.67779206258211 1
2.47102314947007 1
1.73845090269413 1
2.21574696174899 1
1.47854928449304 1
1.51989534683025 1
1.44106026624409 0
2.08312997511887 1
1.84087745894122 1
1.86645120262813 1
1.80040808447227 1
2.35597050471678 1
1.5406453538123 1
2.3383676866206 1
1.98343874646188 1
2.34811370655941 1
1.56656746405282 1
1.74750366089031 1
2.59701994650651 0
2.17940131900131 1
2.01216207465532 1
1.47457299953413 1
2.121105540315 1
2.07836079456175 1
1.64564427959549 1
1.71557060803968 1
1.82601083690137 1
1.76833362889599 1
1.90550028791063 1
2.08381678174593 1
1.65654267501951 1
2.1200381459631 1
2.15188452953701 1
2.26708708897535 1
1.68119367990179 1
2.43715551884701 1
1.83089360756614 1
1.84484406514385 1
1.97841652579661 1
2.03094553477442 1
2.18769837051905 1
2.48310052702031 1
1.92624968287109 1
2.59225450735223 0
1.83445187383157 1
2.08142229472167 1
1.97831324876109 1
1.90194231686573 1
2.24292561870331 1
2.22716251996309 1
2.49881938833052 1
2.26610559659039 1
1.74514921966707 1
1.71544997474426 1
2.39598185383516 1
2.05803016467463 1
1.76767115647439 1
2.10473974718052 1
2.49680275921795 1
1.69024405438201 1
1.29147172741268 1
2.40723642091606 1
1.89231164592652 1
2.10689957854177 1
2.35686103786455 1
1.886143268306 1
2.00010281776881 1
1.95839799664059 1
1.48536093702015 1
2.06042414584515 1
2.53889969938961 1
2.20204544118134 1
1.8791016816904 1
1.9284423785798 1
2.14270109359315 1
2.17214535899209 1
2.66351403106397 1
2.15906035518206 1
2.04162710916066 1
2.06420935511269 1
1.92572037957725 1
2.03451868685399 1
1.54993263752911 0
1.85985011747056 1
1.67684258863143 1
2.50121822134762 1
2.09076987632145 1
2.02546456091403 1
2.15522803024741 1
1.99914693322144 1
1.65890586933086 1
1.42392855124982 1
1.90033365648507 1
2.01348722581801 1
2.65750779989691 1
2.23851757663509 1
2.4983193221535 1
1.9691921441885 1
1.6802755885732 1
1.70680964916385 1
2.12565666540304 1
2.63088517324233 0
2.40273871825689 1
1.77953074697468 1
1.95666725842496 1
1.92304193600045 1
1.55355027094923 0
1.53198382684816 0
1.90063632866341 1
2.38371501890206 1
1.38502767756857 0
2.0734640352491 1
2.02426434457723 1
1.9678278745071 1
2.25394126083299 1
1.96154492101674 1
1.66681487413537 1
2.22086740751002 1
2.21647303140765 1
1.59531732992999 1
2.27249200000433 1
1.68976954919137 1
1.56402283647752 1
1.80410437405922 1
2.63257450371953 1
2.31063229531394 1
1.94305392173792 1
2.09558684695497 1
1.42946399239364 1
1.72703761468752 1
2.0758243199774 1
1.81177471959073 1
1.64775173362125 1
2.03299896263079 1
2.35194915958987 1
2.03499502455502 1
2.09160766884088 1
2.02991379607483 1
1.6149706432533 1
2.32556140047711 1
1.87001218216628 1
2.0497858492393 1
2.46511672468259 1
1.88211778421021 1
2.03340963617156 1
2.24917310715624 1
2.11167701576785 1
1.89812638570909 1
1.8003495601105 1
2.04279197730142 1
1.73149691988258 1
1.59046128738625 1
2.44372269191238 1
1.93244401253501 1
2.23407781351905 1
2.46301844720757 1
1.99388684648717 1
1.83033805832696 1
2.36239656114326 1
2.17373338099373 1
1.89412360390098 1
2.00875469407762 1
1.68423445970064 1
1.86016878422677 1
1.71817403822333 1
2.14011220982675 1
1.90973227146763 1
1.74570612285632 1
1.78748931745297 1
1.86039615769081 1
1.69707898440963 1
1.8785702688487 1
1.7868661248318 1
1.67288577644723 1
1.90633035237892 1
2.22416915982156 1
2.44463089961071 1
2.05604431435202 1
2.7950376903531 0
1.73669729495262 1
1.78289181470416 1
2.13369456839498 1
2.21394459234935 1
2.109440564882 1
2.36921605967297 1
2.05820640527058 1
1.95429609684277 1
1.60117516009577 1
2.00501573353595 1
1.95464113325446 1
1.71537177246247 1
1.89564031584003 1
1.98764894225401 1
2.17025083003065 1
2.58948635661729 1
2.10081158118059 1
2.06660672349088 1
1.70973701546526 1
2.43706178967195 1
2.37278235877864 1
2.3492981212557 1
1.98177065869375 1
1.60674651586723 1
1.73184294404492 1
1.99627475565428 1
2.11317970659383 1
1.77012274013286 1
2.48202075707345 1
1.91095022986126 1
1.3364051881362 1
2.22476558811988 1
2.21505799485186 1
1.91475392614609 1
1.37009189342816 1
1.80405452038977 1
2.21891445138861 1
2.00422426522301 1
2.49765642334112 0
1.99551674366782 1
1.6907889839531 1
2.37542337778438 1
1.58264670937297 1
2.41385328936762 1
2.02036478977813 1
2.01234092860227 1
2.01850057678812 1
1.66258375120072 1
2.62288933590833 1
2.6844227947444 0
2.29557778144713 1
1.85346572884163 1
2.26014687761772 1
2.03972729723701 1
1.63279540193456 1
2.16588584459689 1
1.81622123342649 1
2.58890650505488 0
1.96134597489073 1
1.8530756516519 1
2.49323991640309 1
2.07529516683082 1
2.23350898845574 1
2.01197432741295 1
1.97103824911057 1
2.113824085717 1
2.21179512778743 1
1.56892800067198 1
2.00790635193635 1
1.16639872720719 0
2.25170644182108 1
2.01577050168466 1
1.58573362846579 1
2.1134651032069 1
2.55115885068023 1
2.42302688232135 1
2.366727869072 1
1.4315513175869 0
2.3477715166417 1
2.42079832691906 1
1.82315713188986 1
2.32158516727088 1
2.05900740612914 1
1.68741584051146 1
1.84862503841993 1
1.9415993189457 1
1.74702177214234 1
2.31213216675082 1
2.09473687115719 1
2.09084981190228 1
1.7888538822835 1
2.16851769562518 1
1.84446983578523 1
2.13861350955822 1
1.92796867715918 1
2.40850091270687 1
2.13343137065667 1
2.14633306184952 1
1.58489388626073 1
1.62524568163888 1
2.38490149728784 1
1.64257820998521 1
2.18835824204791 1
2.13856796476216 1
2.1615996905404 1
1.84608595992092 1
2.0604562880717 1
2.14159514281651 1
2.21606514702081 1
1.91050815695652 1
2.55548764777786 0
2.04406548770537 1
2.22227454235631 1
2.27928376789528 1
2.0991472915587 1
1.90797337420054 1
1.77121586626783 1
2.45688738968185 1
1.93799586005571 1
2.39689671905945 1
2.62648535037723 1
2.24035365418399 1
2.14880515730293 1
2.18095831661479 1
1.94729663359915 1
2.50996806292273 1
2.15254218997188 1
2.06304307814409 1
1.91787065970202 1
1.70941946570215 1
2.01114004018513 1
1.72911777412655 1
2.21723585546717 1
2.43604697726418 1
2.10456886976958 1
2.1155763144471 1
2.17178541493071 1
2.14839339824164 1
1.96689485316526 1
2.10385550997173 1
1.83764309222545 1
1.62325435682929 1
2.42974798873937 1
1.65181355523429 1
2.51217195076841 1
2.01719174711883 1
2.23715220291233 1
2.39612965507262 1
1.43624327317539 1
1.9963814127967 1
2.25826584636078 1
1.19879209018365 0
2.29688489028956 1
2.04287590702115 1
1.79754000686247 1
1.96500053986638 1
2.1618607655103 1
1.52126467200021 1
1.73945495685217 1
1.81118047345465 1
1.52815128670083 1
1.93513424220963 1
2.72748853089253 1
2.0150093209748 1
1.99971466825854 1
2.23062686738513 1
1.66906802906504 1
1.99107226313885 1
2.26039444308549 1
2.07720077455188 1
1.29221036535245 1
1.631724178682 1
2.33991837382889 1
1.89084745392859 1
2.22535803026113 1
2.1153546226082 1
2.41053125457924 1
1.81329595339441 1
1.48265755404335 1
1.88796233503417 1
2.74744302264805 0
1.91660330490245 1
1.74666112082112 1
1.95078012112136 1
1.91052410137892 1
2.02635402777374 1
2.44566226291008 1
1.60457150576951 1
1.92069426149552 1
1.78956679323183 1
1.86257749289576 1
2.57730023662794 1
1.75579328203115 1
1.350962856389 1
2.20295417741517 1
2.34084528097245 1
1.95777989222925 1
1.60567631005542 1
2.43264903793835 1
2.42262984125604 0
2.25338178324238 1
1.77621980248896 1
1.5077697972613 1
2.06976346052501 1
2.06079203573211 1
2.26742660660476 1
1.8253578955509 1
2.30343421230836 1
1.64503983561463 1
2.0125388158739 1
1.91909634680584 1
2.42796643874395 1
1.91093264228793 1
1.86157777419142 1
2.53823157755235 1
2.06663570176209 1
1.49928405822745 1
2.53735051896989 1
1.86576367872466 1
2.15855437593461 1
2.09204711174657 1
2.12545737002271 1
2.32827384685514 1
1.72082127748294 1
1.84154344017144 1
1.93377313928684 1
2.3426022116449 1
1.95260722788068 1
1.82321645741756 1
1.96109658222255 1
2.26439823567029 1
2.5192517780923 0
2.20253314065757 1
2.34501338590611 1
1.67009230543428 1
1.52218128181938 1
1.88901124420778 1
2.34310366035415 1
1.83438218641215 1
1.97508773986092 1
2.80220809754021 0
1.93377729006275 1
2.03518988322345 1
2.03707719786889 1
2.43568830015493 1
2.20933970136939 1
1.76377705057625 1
2.03802578152543 1
2.11818399292535 1
1.90437909466033 1
1.71859682012908 1
2.04701244435639 1
1.89140335113648 1
2.26194863226514 1
2.02391056405034 1
1.99593998514357 1
2.36874316216988 1
1.83837706675911 1
1.96813334285635 1
1.93161905203878 1
2.63242408243661 0
1.92189972921531 1
2.07253574271119 1
2.16590327005075 1
1.72886486554885 1
2.04268784315176 1
2.13053520065122 1
1.60540490956396 1
2.44715665000708 1
1.69717121103032 1
2.11959552630329 1
1.89428689293137 1
1.9925950200741 1
2.53409904466358 1
1.50705545135959 1
1.23202914944131 0
1.75140568910497 1
1.98299742998249 1
2.37314939429989 1
2.02400376802758 1
1.72914504675233 1
1.94712542063155 1
2.33009650147916 1
1.46538516370665 1
1.82134122596964 1
1.68720421837543 1
2.12097095409938 1
1.89860411979677 1
1.99764538228205 1
1.90384102053855 1
2.64549585918153 0
1.98156408946236 1
2.51808365745083 0
2.36645504426629 1
2.28484018192837 1
1.79650062877374 1
1.80011996478319 1
1.94999045787192 1
2.40741237802716 1
1.93326399101731 1
2.62189715659608 1
1.92771304456239 1
1.7352439512574 1
1.61476144679041 1
1.82680998106653 1
1.82806718757603 1
2.24877246144617 1
1.97406421965508 1
2.34103621524317 1
1.57051708497489 1
2.14754270679498 1
2.29681302962348 1
1.89647336409049 1
1.85014806997574 1
2.20799686400693 1
2.17921530964785 1
2.9436867262505 0
1.49652540688431 1
1.85890352306438 1
2.48840370936562 0
2.3121785072102 1
1.79494301162106 1
1.72432523567404 1
1.98678869539667 1
2.09681716514368 1
1.97908896129862 1
1.93106104898243 1
1.54305588118415 1
2.13304982952136 1
2.45132257520645 1
2.26268664233535 1
2.03901673671565 1
1.91545475683561 1
2.8902690528971 0
2.26253551725894 1
2.12083245321477 1
2.14261724316637 1
2.05533249863901 1
2.06980959924358 1
1.99772225307353 1
2.35500698664542 1
2.44638264375503 1
2.2433894669104 1
1.91738069193685 1
2.41392630699135 1
2.08585155381454 1
1.87298053686112 1
1.86469603999371 1
1.60518536372936 1
2.02375879026767 1
1.4548264845427 1
2.06158524263216 1
1.76902489240838 1
1.54118523424247 1
1.99069692113313 1
2.03997279617023 1
1.79305848778492 1
1.5571286660685 1
1.84827187151412 1
2.43672444981515 1
2.20731285534839 1
1.85598606079268 1
2.81995588233433 0
1.09566696205268 0
2.20892664125658 1
1.65552206096378 1
1.7211139025434 1
1.83840834300703 1
2.2136031104769 1
1.44869627482763 1
2.40350102105506 1
2.40743696759373 1
2.17668538652923 1
1.67862143487439 1
1.88592784710199 1
1.20536420569362 1
2.15622173061319 1
2.04067157461278 1
2.25273888653491 1
2.16932635411156 1
2.12281838487394 1
1.51591026561035 1
1.92888000243215 1
2.14653366283254 1
2.48880844390132 1
1.8245999850888 1
2.14611253374735 1
2.11218969968844 1
2.54613226677945 1
1.98716348763564 1
2.09021898449351 1
1.32588334105362 0
2.18779530225609 1
2.25161276709171 1
2.0674882590477 1
1.96337468879951 1
1.39625960075267 0
1.74405099622576 1
2.06511975880927 1
1.96295224093409 1
1.85848917150859 1
2.1318685215631 1
2.08673823324199 1
2.0177567110215 1
2.012589347065 1
1.79092573547614 1
1.49247133189746 1
1.91689789164224 1
2.10229501639923 1
2.18211079707077 1
1.90808171090707 1
2.37723400790763 1
2.1191157857868 1
2.07901771293484 1
1.81166854883313 1
1.93649996302251 1
2.31686801049301 1
1.97032160047195 1
2.8790770491101 0
1.67482674543944 1
2.26075290617789 1
2.14754517669628 1
2.645597621375 1
2.21534267164938 1
2.30493008876781 1
2.39844206005838 1
2.23097512521479 1
1.56575067196853 1
1.91960055058481 1
2.08318766211899 1
1.74217698415789 1
1.79929374757439 1
2.25530628122759 1
2.30228957602439 1
1.91964548857542 1
1.35163125960282 0
1.91421744282456 1
2.02697490672875 1
1.64113233129253 1
1.48156980601351 1
2.37821885194484 1
1.73391422116499 1
1.99377058795977 1
1.8535833550338 1
1.78518389896652 1
1.76281390616111 1
2.59400227686998 1
1.722487959056 1
1.201459567916 0
2.30055180604509 1
2.41580606370958 1
2.41308601151746 1
1.55084399442528 1
1.98787838611806 1
1.63339863605834 1
2.11367474752225 1
2.20326578678778 1
1.83089542186075 1
1.84023637132175 1
2.32105914814852 1
1.93242174485102 1
2.14219697884276 1
1.530474523149 1
2.29639770533085 1
2.18479510619192 1
1.54526917373789 1
2.21544283748554 1
1.52159798732723 1
1.66425839299671 1
2.03208431830237 1
2.14511453930824 1
2.05523492358856 1
1.6555999949504 1
1.59655607388543 1
2.05075034277539 1
1.34213597376643 1
2.05248435723305 1
2.16852323021883 1
1.78307963225462 1
1.98181094230107 1
1.80321443615892 1
1.98754546513656 1
1.49391474939003 0
2.02740010070826 1
1.94627986540737 1
2.19215929883469 1
2.46889365566619 1
1.38794226955321 0
1.92442497159886 1
2.00717246813994 1
2.35038697696849 1
1.71658030783282 1
1.88493366536201 1
1.41391051852702 1
1.77657859255519 1
2.17467159981474 1
1.9881261810561 1
2.20119167839466 1
1.95512235894615 1
2.517090495503 1
2.07150139794339 1
2.00606834270485 1
1.52921845390999 1
1.74517531249697 1
2.06937609705169 1
2.00170310043584 1
1.79433129879717 1
2.16593674157458 1
1.96404349173706 1
1.76451565029207 1
1.98738844016628 1
1.78629473222065 1
1.6858525072188 1
2.51782884943279 1
2.59698983019639 1
2.29457390012706 1
1.78036094804765 1
1.80470499998865 1
2.41177056814527 1
1.77273515444384 1
1.32521987455063 0
2.31543385418037 1
1.89524103300679 1
2.35627800920768 1
2.27529013983541 1
1.84436606016932 1
1.87452890511052 1
2.41278267398429 1
1.4676176734115 1
1.83300744178769 1
1.84225351826522 1
1.89265262635151 1
1.82894694216654 1
1.8214753298649 1
2.48446828758063 1
2.21892543262222 1
2.18287326951322 1
1.80773085549577 1
2.33610016624026 1
2.00769752253964 1
1.58734054364775 1
2.2987741425969 1
2.8026211272616 0
2.05050164341059 1
2.2295635723691 1
1.55058294496429 1
2.08828137524594 1
2.08663678382439 1
2.18568844799297 1
2.17453674871739 1
1.99718377493877 1
2.17297441799434 1
2.0252354326334 1
2.27229854158116 1
2.07586201276651 1
1.84180980480886 1
2.39261943040172 1
2.16060435843909 1
1.71060209504683 1
1.81933803645881 1
1.93543440190516 1
1.78217025124417 1
2.32783395329719 1
1.45280041235088 0
2.32700277252459 1
2.30971355365598 1
1.9217269390877 1
1.67398659057485 1
2.05093103946127 1
2.05855328118989 1
2.04051026560973 1
2.18255441865274 1
2.25959979112525 1
2.03404793366282 1
2.11899078558618 1
1.91283776860167 1
2.2015285925979 1
1.94969430672853 1
2.46679118646657 1
2.64351126718523 1
2.53497887640166 1
1.91614112209474 1
2.04038039592986 1
2.12089755801346 1
1.75347356465675 1
2.51613497456909 1
1.7752824121356 1
1.70154189591871 1
2.27461034348514 1
1.7432784870238 1
2.10436789363136 1
2.00649657433271 1
2.81916920851661 0
2.00362595461665 1
2.16053721212738 1
1.92884226084087 1
1.98152193502514 1
2.39192737055458 1
1.9198453092772 1
2.40056775473093 1
1.71431194104042 1
2.05462257997884 1
2.07550460963906 1
1.93908018300501 1
2.24099968495347 1
1.8794490915864 1
1.91417152259701 1
2.22045491667382 1
1.66487727341786 1
1.82330977878199 1
2.42797512040516 1
1.83604707447852 1
1.95253162572256 1
1.70011493059394 1
1.68308182878713 1
2.00206177688877 1
2.51583857652385 1
1.65785051562276 1
2.3055342327505 1
2.08676823231614 1
1.20161078090524 1
1.87283025128755 1
1.57640105239097 1
1.74835551023543 1
1.92926498749259 1
2.04856564234934 1
2.04332181706346 1
2.01500819137602 1
1.78967751532908 1
2.3294770030897 1
2.13580231625304 1
1.95063419271919 1
1.35833579952927 0
1.87429146485248 1
2.34124628680066 1
2.30673282920765 1
2.6194583863304 1
2.22160660218718 1
1.87567723900381 1
2.25189486887689 1
2.04130982704877 1
1.96842168258916 1
2.14996555118528 1
1.49250377967135 1
1.8569578202628 1
2.10947957473338 1
2.24528596367374 1
1.9278592710492 1
2.07216881704341 1
1.76655597359481 1
2.26352403430458 1
1.24295311099167 1
2.40569364531462 1
2.53994135619258 1
1.63417920213766 1
2.12684465140023 1
1.94041242845323 1
1.73632063075835 1
1.98804171056317 1
2.15145041995429 1
2.01172286616608 1
1.95552882377115 1
1.96589655991959 1
0.999450364233424 0
1.53658958406375 0
1.8316862222501 1
1.59852599024998 1
2.22037216204477 1
1.87600570255613 1
2.22260551458878 1
2.00241051795893 1
2.09873895785385 1
1.90185604734968 1
2.06750834018101 1
2.62310451164354 0
2.17602648567244 1
2.22365693391369 1
1.82895544230372 1
2.04698619407895 1
2.0052624682219 1
1.66633341950833 1
1.98152851215281 1
2.1418438586302 1
1.67238944312619 1
2.23855544239334 1
2.13575922532993 1
1.73043775915582 1
1.4566259931301 1
1.68842679701368 1
2.01734667020034 1
2.06125638135464 1
1.46581409562717 1
2.19913236740803 1
2.18424848919772 1
1.79012363617828 1
1.68774288344195 1
2.09562864180371 1
2.12582573968915 1
1.94330803120117 1
1.90316572216288 1
2.22738603837848 1
2.08866122753056 1
1.67977273005205 1
1.90389607903928 1
2.01283756927233 1
2.36559262556528 1
1.79774126946392 1
1.76675157748119 1
2.03112087619186 1
1.71499657657812 1
2.2549727720218 1
1.95071091378878 1
2.12570550809119 1
1.81321670289228 1
2.52898432883389 1
1.63825308691146 1
1.63275058947845 1
1.88171195660761 1
1.20591809394217 0
1.9971526668847 1
1.6949420919052 1
2.02385998172696 1
1.98365432144006 1
1.31155802887984 0
2.24765252861484 1
2.16238712094233 1
2.17542418623999 1
2.76495470832715 1
2.43001721317099 1
1.82806064754428 1
1.56889965026774 1
2.12478116468341 1
2.18947870811203 1
1.44581220241177 1
2.20122470125155 1
1.9488561752859 1
2.42194983594751 0
2.14918243349284 1
1.46031748302476 1
2.29338348161002 1
1.74712527391876 1
2.45098786758866 1
1.78399030135741 1
2.20486922890758 1
2.39799530213934 1
2.2876545958311 1
1.2958637118932 1
1.69181506424915 1
1.56541439073116 1
2.23427397653031 1
2.04653870986815 1
2.45961080271224 1
1.99859137031037 1
2.06085491584296 1
2.06467355530425 1
1.89845220755475 1
2.19567535439267 1
1.84518086755191 1
1.96117291600746 1
1.99883665559306 1
2.65308726645983 0
1.89490185302964 1
1.97093661587183 1
1.64021612712691 1
2.43966979995896 1
1.9624565679387 1
1.68861346841822 1
2.19456131582286 1
1.99369381764822 1
1.42986716172011 0
1.67101410562505 1
2.68863571918812 0
2.34345098513462 1
1.72169454139506 1
1.86911118523219 1
2.68132651885866 0
1.69059173147154 1
2.27630337765098 1
2.21646592516665 1
2.04664962628359 1
1.75520762514964 1
1.92475984120557 1
2.14940858985578 1
2.08073646467241 1
2.53890671064683 1
2.28453425284478 1
1.68782963185459 1
1.93685415369908 1
2.30997037990853 1
2.3730901937856 1
1.98765411933903 1
2.07226587125223 1
2.61417333741593 1
1.96115656969326 1
2.31624452769796 1
2.02111561435455 1
1.77333498781567 1
1.76900336335902 1
2.11557225209459 1
2.53742452467363 0
2.0765418854408 1
2.34740436432207 1
1.18151604882109 1
2.09932775456294 1
1.54204629401412 1
2.04687077670343 1
2.03085632261462 1
2.1811852190333 1
2.0234417988287 1
2.13633438968789 1
2.64576840959788 0
1.95826591643633 1
1.77633432852821 1
2.19193325862858 1
2.277670742678 1
1.56620636351348 1
2.11316812569217 1
2.18219706570928 1
2.11629817117222 1
2.15818002328237 1
2.3586130765473 1
2.30401469884793 1
2.22773070035983 1
2.17470379128853 1
1.95678272556196 1
1.40745499015638 0
2.40227137742773 1
2.13844347607108 1
1.91919414071757 1
2.30900153520555 1
2.41306959525485 1
1.75922715669762 1
2.46278449663688 1
2.4193223026538 0
2.3052031226688 1
1.92703900968007 1
1.46143075282523 0
1.72243833625409 1
2.10155789237877 1
1.88031093518537 1
2.37153988442984 1
2.12444858052049 1
2.27452863875837 1
2.26533181296712 1
2.72711907414198 1
1.62771330338538 1
1.96633561062929 1
2.19261580655461 1
2.31716407213299 1
1.64325941436923 1
1.69465682618736 1
1.97716095739544 1
2.05370067726938 1
2.1147764298375 1
1.92348690133172 1
2.20903983953456 1
1.84317753589029 1
1.93630524830761 1
1.51430980727887 1
1.58138304885984 1
2.21104497925913 1
1.44865516015055 0
1.93997016095071 1
1.62375402359079 1
1.77224453691422 1
1.67180732975199 1
1.78704282098012 1
2.15165689859386 1
2.01415662738409 1
2.23116566075603 1
1.77243795106995 1
2.54311705392736 1
1.87974211938997 1
2.5857731825656 0
2.20656399094338 1
2.11989222560569 1
2.50519957871402 0
1.84737306313958 1
2.10780844496399 1
1.9508112998889 1
1.72269310487694 1
2.27772436276528 1
1.7597799869632 1
1.92234408498403 1
2.28830818482797 1
1.69249895320846 1
2.30389929991314 1
2.13085423125961 1
2.24567641644854 1
1.92118126346623 1
1.89734656088016 1
2.22883160458484 1
1.68883010215698 1
1.71314958039645 1
2.72844119584984 1
1.28105027935594 1
1.8791014749037 1
2.41024886794484 1
2.38790109851429 1
2.27822432581532 1
1.53690870919836 1
1.88385069302713 1
2.32914330634021 1
2.046316165979 1
1.55744676518956 1
2.44196392413114 1
1.98503111039201 1
2.56931357198909 1
2.10663572648144 1
1.85876453710732 1
1.90307899229198 1
2.47698670386757 1
2.26182261870929 1
2.51760897836062 1
2.14044942010354 1
2.21299028555722 1
2.80020175645109 0
1.98123917593274 1
2.47045071808033 1
1.78498111154371 1
1.54489524041197 1
2.47701632488678 1
1.50535878333156 1
1.96479527816059 1
2.0517918222939 1
2.91454385477337 0
2.18305497672749 1
1.60172047471875 1
2.17093339399013 1
1.62884721723915 1
1.99445213398052 1
2.12091923496052 1
2.04360649481341 1
2.09308251800126 1
2.09431599996092 1
1.89980410038979 1
1.93053228468746 1
1.8398569639367 1
1.70787858904459 1
1.7574612889152 1
1.58255353400233 1
1.77306408094837 1
2.15293486040623 1
1.70891198186413 1
1.64684209232961 1
2.2084410104616 1
1.99480528428093 1
1.95547427330241 1
2.43493105810344 1
2.2753086992548 1
2.47327791309817 1
1.38235298332941 0
1.82931119515069 1
1.76741977701976 1
2.01984102502809 1
1.99817252704918 1
2.31260251761089 1
2.27753493428818 1
2.10737712314327 1
2.15604744794682 1
1.9619910960794 1
2.24881467121623 1
2.10236967752448 1
2.00773888341386 1
1.78007457323295 1
2.45228098436414 0
2.00430994888875 1
2.35412096457014 1
1.73261605381552 1
1.98979892735022 1
2.39895075127509 1
2.40591308169122 1
1.82120429642834 1
2.36565342232371 1
1.69375182339977 1
2.24743498500957 1
2.13046492040378 1
2.25854687848176 1
1.61538897041758 1
1.55465466820784 1
1.87543704574203 1
2.4035242404023 1
2.05754711918438 1
1.71811549618778 1
1.89890115005817 1
1.70913147007575 1
1.89300783676963 1
1.70211309635525 1
2.2055870200601 1
1.98857722679143 1
2.24622540366173 1
2.20446985577792 1
2.30551387452899 1
1.75141016410215 1
1.75934854020372 1
2.07941125534344 1
1.6999968587296 1
1.45627244484348 0
1.67303498401215 1
2.0336918104592 1
1.5522461067816 1
1.88913301633011 1
1.36574298343531 1
1.63469628165566 1
1.94064734028339 1
1.96084485568112 1
1.83788619092235 1
2.31056925462925 1
2.28179116520656 1
2.16042800806358 1
1.27070378764027 1
1.88773921212002 1
1.68000966978359 1
1.85815418579717 1
2.384114108017 1
1.62690758522919 1
1.71149133774634 1
1.67478376753871 1
1.64453689740802 1
1.92429766044079 1
2.31254366343122 1
2.70127235754635 0
2.52285168124685 0
1.54576570421676 1
2.00539331192331 1
2.11520327096161 1
1.90086603824547 1
1.96898438076897 1
2.09003156950507 1
2.16154312391132 1
1.59795909727487 1
1.84274333534337 1
2.10298557248935 1
1.85472521469429 1
1.93513502968157 1
1.97568378114974 1
2.10295557704745 1
2.10823548191315 1
1.95801293114991 1
1.92727309774196 1
2.22034791453423 1
1.63918343952479 1
1.84433167863422 1
2.00164819016898 1
2.39965905282955 1
1.91734778497629 1
1.71168570207061 1
2.23309544516456 1
2.43025417087447 1
1.73920392591711 1
2.34499635722372 1
2.04022419875437 1
1.99899981167281 1
2.75405356305639 0
2.55613631061557 1
1.80567192675307 1
1.7690050251034 1
3.0595484707631 0
1.98036627923505 1
2.22837993790508 1
2.03270840998255 1
1.65137989500156 1
1.41609139690419 0
2.26977856831316 1
2.23179172705372 1
2.21956026513198 1
2.19943532202718 1
2.05166980721961 1
1.64439540547405 1
1.88258811886622 1
1.58930101691322 1
1.81674135380351 1
2.02509104963307 1
1.46327098821456 1
1.74272150568258 1
1.81788123536463 1
2.23464496700089 1
1.73104681958415 1
2.27155112506381 1
1.92591723299162 1
2.47179368189003 1
1.9001817035547 1
2.24426741695795 1
2.10333391675913 1
1.74544843986658 1
2.21204092159938 1
2.66489251887147 0
2.23364564034795 1
1.9724758512801 1
2.51251140400605 1
1.60323977806691 1
2.19479373890887 1
1.6674161149437 1
2.33309701651867 1
1.66694189883295 1
1.69666242386215 1
1.70663939842912 1
1.72514772631021 1
1.38446867959709 0
2.31540148578411 1
1.50235139650131 1
2.36593572362812 1
2.29316234192171 1
0.944405870362374 0
1.9021256968684 1
1.42316790546993 1
1.85141242131655 1
2.11369319789157 1
1.86536002860439 1
1.60892951888135 1
1.7895327002072 1
1.68523159374784 1
2.32346398340385 1
1.67364859983617 1
1.56036177479079 0
2.17838457467493 1
2.66656852874044 0
2.35118094477549 1
2.23374289629396 1
1.87173776160484 1
2.00259324686476 1
1.20327362241482 0
2.4382383016527 1
2.12981838569531 1
1.95579019189859 1
1.93493956602127 1
1.50487578615562 1
1.78558595990823 1
2.26754283141965 1
2.01072755952976 1
1.9666177769027 1
1.89895856591975 1
1.86779402095213 1
1.62970301914713 1
2.1010956584439 1
1.98348373515028 1
1.70215990792999 1
1.52671688962251 1
1.77240244225603 1
2.18449361363029 1
1.807447318735 1
1.71881414710333 1
1.45392865865854 0
2.01504409700249 1
1.84577983659192 1
2.14350506792023 1
2.32243752647509 1
1.63220607224133 1
1.68197610928152 1
2.05546488004332 1
2.15499084549963 1
2.22315159214692 1
1.97343616209879 1
2.07174600311146 1
2.23266743740143 1
2.12316581493624 1
1.98011025813442 1
2.20449064441463 1
1.93641870900621 1
2.33741758029778 1
2.0312005058485 1
1.69618399517252 1
2.03849629697173 1
2.0040043455326 1
1.56462825329244 1
1.8271698576454 1
2.06599022077964 1
1.88598423337183 1
2.06883569133797 1
2.2687548878686 1
1.95474787957724 1
1.360908760616 0
2.09361819485893 1
1.85313703604041 1
2.01805517883571 1
2.19392733074491 1
1.60731854307418 1
2.03637212028575 1
1.95551894750364 1
2.31311528416441 1
1.54575017546917 1
2.32271149302615 1
2.88124887703217 0
1.74721347965939 1
1.7573114681462 1
1.60566548868292 0
1.80046502056989 1
1.5922348046325 1
2.03123046978459 1
2.21698200753005 1
2.00537985184424 1
2.6748079183344 0
2.43504633831455 1
2.0345866142528 1
1.81353120705456 1
1.84498641214064 1
2.4109982890853 1
1.96738654055689 1
1.84621218354063 1
1.96128219847038 1
1.70148166581501 1
2.3747495160377 1
1.7926563395839 1
2.09350551011721 1
2.17833277883359 1
1.61011871170977 1
1.59362684357546 1
2.03103781904785 1
2.56716265574708 1
1.96164199564014 1
2.10328345217541 1
1.82861905264239 1
1.91802544411588 1
1.87018559519781 1
1.77393666158752 1
2.32858361606759 1
1.57035662770831 1
2.24359794100692 1
1.68278674434209 1
2.1741752661724 1
2.16136140894541 1
2.42772600266957 1
2.03755373940597 1
2.09171607489193 1
2.1840008957816 1
1.69073196403712 1
1.93787837618921 1
1.61395842258515 1
2.036002488935 1
2.19297227453076 1
1.8293992240967 1
2.15931693184921 1
2.0648897271909 1
1.66638085118088 1
1.42727516791408 1
1.98250412377982 1
2.0916019167643 1
1.52108415392438 0
2.31049568902587 1
1.66410360151358 1
1.95744272349823 1
2.39967759886699 1
2.10939871881148 1
2.3211550965874 1
2.34972673410096 1
1.92635415487082 1
2.22468237924432 1
1.48968245159989 1
1.92447601058303 1
1.8093324177503 1
1.62073731865058 0
1.94270862052245 1
1.88672415385233 1
1.52795595678911 0
1.83119540436008 1
2.02795533556299 1
2.21917002222352 1
2.29218354729328 1
1.84780813961669 1
2.3184514647158 1
2.18490560298456 1
2.04560282792643 1
1.77892857231823 1
2.13883586166583 1
2.24762167621165 1
2.06160007806999 1
2.10308165054991 1
2.12977083617433 1
2.39238960454521 1
2.19438737220532 1
1.75434383120145 1
1.62170091038127 1
1.92004479265704 1
1.89399563702595 1
2.5486108361793 1
1.80059713748796 1
2.22807484178321 1
2.35949129511456 1
1.65574911960129 1
1.7602729126545 1
2.51806749449971 1
2.59422740439158 1
2.56712934512923 1
2.29366812688716 1
2.36615140055203 1
1.9534183731104 1
1.74483976258787 1
2.48529297018809 1
2.37867036394508 1
2.39684300519947 1
1.49380881869874 0
2.25215291990523 1
2.07534330197021 1
1.71269962375895 1
2.30993493060463 1
2.05247152994514 1
1.68261582293352 1
1.76799152047793 1
1.90686593281113 1
1.95130399378545 1
3.04330370385472 0
2.25001636097468 1
1.74319270049371 1
2.41179502579086 1
2.31718930654741 1
2.10602016612734 1
2.21703820873125 1
2.32421669408169 1
2.00259696303651 1
1.87458730784329 1
2.49098571128521 1
1.89996333485282 1
2.15690843532032 1
2.51705487610791 0
1.9308828632142 1
2.2307357048391 1
1.829113217895 1
2.04395474648935 1
1.90658951676716 1
1.86344789472293 1
1.57762599499841 1
2.13316931746572 1
1.87189843191652 1
2.27557095036726 1
1.78308437136652 1
2.48945297969749 1
2.22937142315451 1
1.85965125185059 1
1.74757760411831 1
1.42406343789687 0
2.30663407485142 1
1.59569521679987 1
1.77514259067796 1
1.73669322811156 1
2.49792560812167 1
2.1729205929716 1
2.06879754428295 1
2.6609499111536 0
2.01942613022953 1
2.49019450792878 0
1.35643770961561 0
1.65763190115834 1
1.75316646089289 1
2.39562410085783 1
2.29126727795913 1
2.52583316699 1
2.5119793546729 0
1.40923784823455 1
1.90510567316984 1
1.1362758116688 0
2.02412185057817 1
1.90205590883022 1
1.88076890074313 1
1.13095606918586 0
1.74615913017901 1
2.37167528764598 1
2.22424955382323 1
2.4030188852066 1
1.33345679764019 1
1.69542033062163 1
1.86636629944497 1
2.33185800543938 1
1.77710272478647 1
1.77865239225085 1
1.56583333761819 1
1.63170582248728 1
2.26189489979681 1
1.81627681655852 1
1.83891368803126 1
2.28848230579201 1
2.07378392800201 1
1.69393385101662 1
1.66776589195543 1
1.77878126735226 1
2.44750423828158 1
2.03052475812759 1
2.18807322023022 1
1.9134428838764 1
2.03374233670081 1
1.92710712825988 1
1.83024852485422 1
1.98816902060328 1
2.35067258463293 1
2.39894943539146 1
2.43453811015657 1
1.86692515521538 1
2.08450208572954 1
2.39995736079649 0
2.43749443301972 1
2.25490539869453 1
1.95761770540802 1
1.78264046722018 1
2.23520752892905 1
2.02190348514692 1
2.37166110955903 1
2.1030591883018 1
1.9712163409512 1
2.4236401131902 1
1.83237645925518 1
2.34979362599074 1
2.26494210825436 1
2.07834381414275 1
2.01734772197657 1
2.00697760942132 1
2.51154275883946 1
1.63889802401978 1
2.3026938129164 1
2.06089712190481 1
2.05403675466156 1
1.64006905441985 1
2.05596058231139 1
2.23890402031453 1
1.97321160546424 1
2.55950993478568 0
2.2584785245503 1
2.16189389448287 1
2.23884414051112 1
1.46903457672857 1
2.28823324353413 1
2.38433313448045 1
2.12204060517127 1
2.19765515132542 1
1.38197687480827 0
1.43236014463667 1
2.19909542655103 1
1.86213273900486 1
1.67266684033543 1
2.67625898074295 1
2.09902021341221 1
2.26918064775885 1
2.12090045993039 1
2.0021852514054 1
2.01246343790172 1
1.91790762319485 1
2.408939007728 1
2.05616405812353 1
1.89805148743042 1
2.41736368639413 1
2.43125626624114 1
2.1831006237652 1
2.35372678940168 1
2.00264260745497 1
1.83528130916798 1
1.84973027747128 1
2.34066197869043 1
1.83784840311931 1
2.42310794149684 1
2.21513267312873 1
2.0928203072448 1
2.06680405103856 1
1.65942098036613 1
2.48032310234385 1
1.84518169774274 1
1.71777593518646 1
1.95679267895862 1
1.47796072087837 1
1.89723432137093 1
2.20819642257451 1
2.15798287498417 1
2.42617954171217 1
2.26296284471536 1
1.55119994715878 1
2.3599262713182 1
2.44257057555465 1
2.13749892549007 1
2.20570661001281 1
1.82373512530196 1
1.86096460476023 1
1.66524794517932 1
2.2138432967622 1
2.42943919188966 1
1.97769391101519 1
1.88118198734533 1
2.32776653729361 1
2.40845692024405 1
2.17930184454741 1
2.40871894962261 1
2.39695480736579 1
1.99421041445872 1
1.85624064940414 1
2.06056937238432 1
2.09777095682057 1
1.80742619908158 1
1.70694522026949 1
2.3476422113874 1
2.15310444697929 1
2.60427893604152 1
1.65005329653559 1
1.3384731717936 1
1.94911050145963 1
1.60568648677874 1
2.08081896469301 1
1.89467199715253 1
2.09762586386897 1
1.48707892011292 1
1.6692909315208 1
1.81771055375269 1
1.78790248401829 1
2.05407544685275 1
2.40747135932269 1
1.88139082288853 1
2.38788147368964 1
2.6744746398739 1
2.41093020150199 1
1.82817380001268 1
1.94775733820603 1
1.62621962967612 1
1.6225147487894 1
1.83159898666891 1
1.74612370768459 1
1.77464596378873 1
2.13466196517724 1
1.48883877451914 1
1.92498747985231 1
2.37417765842783 1
1.36790922381689 0
2.33290470176886 1
2.14183030727077 1
2.05035765919076 1
1.80120323780161 1
2.26449479465634 1
2.3602053284603 1
1.40007712818184 1
2.10063029585202 1
2.18668433409794 1
2.22347683785004 1
1.60803003220726 1
1.89607195033378 1
2.29142742536002 1
2.37542439687626 1
1.97911717283063 1
1.40481663340906 1
2.28507903853622 1
1.90461156236245 1
2.0973325963641 1
1.47170002604008 1
2.37373632380973 1
1.76453465842789 1
2.34186281353478 1
2.03161429762587 1
1.68857536181666 1
1.92909057011254 1
1.73923069070997 1
2.20728047326363 1
2.00545018522622 1
1.75656883490309 1
1.7836369552672 1
1.59614215951677 1
2.5298121748189 1
2.37500549523731 1
2.08697018878007 1
1.75160043343738 1
2.01765757244048 1
2.13999354430091 1
1.95552444384192 1
1.95950383219821 1
2.16157723416055 1
1.98971135733123 1
1.68966480100065 1
2.0006841742512 1
1.7480854258172 1
2.29067893210647 1
1.69747470043241 1
2.00380786759868 1
1.9847887141083 1
1.72773538287864 1
2.50378545487638 1
2.01422550007728 1
2.07211674718134 1
1.85692420224997 1
2.55322357008409 0
2.13163811650298 1
2.23362771729288 1
1.61771502275446 1
1.76310138329267 1
1.88069289746314 1
2.14585109774053 1
2.20782205382378 1
1.47547713181564 1
2.12486058573105 1
1.56430389493592 1
2.43270635303487 1
1.7233521269766 1
2.02214286308569 1
1.71006516348817 1
1.9389775391498 1
1.60760344199484 1
1.23042585755154 1
1.89509396474497 1
2.05590430572043 1
2.41016812666424 0
2.55044155390846 1
2.15430305788955 1
2.27401677246115 1
2.53141914424261 1
1.75040151132722 1
1.88715628171064 1
2.21951119710217 1
2.1205994495808 1
1.87132854556534 1
1.64172806128309 1
2.27050350627028 1
1.65016961975697 1
2.16567842850699 1
1.62491506545607 1
2.32324104270371 1
2.30233080421811 1
1.85075244690748 1
1.47117899037822 1
2.50467188384559 1
2.38736308469738 1
1.99336166511472 1
2.21238106705002 1
2.14882332378999 1
1.89177451827551 1
2.09786378559609 1
2.38489593145068 1
2.11737449054133 1
2.41547015537528 1
1.70301007230102 1
1.82964514315929 1
2.24607092241613 1
1.49456054649077 0
2.14686670102807 1
2.13129631225762 1
2.01315414959631 1
2.0337239778793 1
1.49273073040599 0
2.08744518242661 1
1.34194879206075 0
1.8305640247985 1
2.37283797086137 1
2.25960901510139 1
1.80612105716153 1
2.03665785732378 1
1.75376013669229 1
1.923565134643 1
1.68840785135807 1
1.88245237855152 1
1.7140024091217 1
1.66116553456229 1
1.67892684965631 1
1.9306801409387 1
1.7403518272122 1
2.19869872935019 1
1.79408261989706 1
2.56346200074673 1
1.74410373814371 1
2.02048227215805 1
1.43187227867738 1
2.10677587599129 1
2.15891605426032 1
1.56607453567563 1
1.70794566957854 1
2.25683304278855 1
2.37611807591806 1
2.16275919266032 1
2.01014889271222 1
2.41992232134347 1
2.17626045843466 1
2.23317800902754 1
1.49821355586763 1
2.56552575267834 1
2.29012213838954 1
1.82656218496336 1
1.97130857762565 1
1.9916923982034 1
2.11694228044489 1
1.67457867249968 1
2.26965071894243 1
2.17074565073171 1
2.2690312291476 1
1.04560481783471 0
2.20713799132106 1
1.86509027386171 1
1.4587247697108 0
2.38392017371021 1
1.68221432894549 1
1.89027094074225 1
1.60831535162876 1
2.38044336484667 1
2.562420319688 0
1.76224083085176 1
1.99417146409368 1
2.67921336951165 0
2.39217957922603 1
2.12340806313843 1
1.96284153253373 1
2.00171220549395 1
2.34552219761617 1
1.65564047743685 1
2.05585531970487 1
1.76758107203294 1
2.27151979892685 1
1.87692439294958 1
1.71958301476053 1
2.05730918780897 1
2.17380226069807 1
1.29290411372724 0
1.85415656503799 1
1.7158927528241 1
1.76067424878992 1
2.20026948415513 1
1.94126097382766 1
2.49422922178402 1
1.82098265750084 1
2.21598904988887 1
1.31674144381699 0
1.93593515198744 1
1.35762591715803 0
1.87141395780289 1
1.92745132418682 1
1.8567365416499 1
1.85059739020842 1
1.66994892470587 1
1.95928309530715 1
2.30121754193372 1
1.80669295915002 1
2.52466936514654 1
2.14168106504521 1
1.82766422592417 1
2.21227506231867 1
2.25581218452491 1
2.19275493503156 1
2.08010645670519 1
2.40488647324937 1
1.54630994810029 0
2.43554037396134 1
2.44148814615703 1
2.29582974080143 1
2.52717046588711 1
2.57822500989252 1
2.48890677671889 1
2.23739009342085 1
2.32082521185403 1
1.77159599855895 1
2.14708890650954 1
1.60997929859855 1
1.78076901140151 1
2.15727753076984 1
2.35341492401372 1
1.81846111358304 1
2.20411125607092 1
2.05317072791723 1
2.28872924280663 1
1.89625480754883 1
2.41899107128148 1
2.26584280445857 1
1.76920897912436 1
1.54024420375366 1
2.60060379850387 0
1.70313436303141 1
1.19627164315157 0
2.09096264495921 1
2.02212390646989 1
2.0787297893274 1
2.26717958896782 1
2.02763940988142 1
2.00646032838135 1
1.80063300168388 1
1.86055635684141 1
2.09186385855795 1
2.20910828362984 1
1.68953220346184 1
2.39388966724985 1
2.47674209593641 1
1.66386937587115 1
2.13354765441774 1
1.54608664019475 1
2.06534819114407 1
2.15986925780599 1
1.72812238601278 1
2.33888590710442 1
1.14886191617186 0
2.43223073369066 1
2.02270076728824 1
1.88719161982107 1
1.93339939392395 1
1.98554418958955 1
1.93770481068607 1
2.09826337798106 1
2.32630527968069 1
1.89744944056176 1
1.81239520594237 1
2.43288806915377 1
2.25616761914155 1
2.11975931865804 1
2.12385109576656 1
2.07273307073984 1
1.59814354465585 1
2.48365361529266 1
2.13665610433022 1
1.82309485844219 1
1.94406762404324 1
1.8440125225139 1
2.040808331249 1
1.71457781362161 1
1.872152532962 1
1.8552708739013 1
1.73083745271216 1
2.08101900257749 1
2.09530926953969 1
2.16652958188143 1
1.46678694621489 0
2.51954147164467 1
2.55088598876594 1
1.97415990584281 1
2.40905485986336 1
3.0411604898908 0
1.81340139894362 1
2.1909039019825 1
1.97486478031461 1
1.97914760000128 1
1.48869743840147 1
2.22980216388145 1
2.17707152159345 1
2.09785545037571 1
2.43135274265052 1
2.25038092216639 1
2.26329529333298 1
1.52028012147502 1
2.77814033011096 0
2.34122527404508 1
2.16496864119368 1
1.7743567659567 1
1.50769414168612 1
1.59351646677648 1
1.98092725321402 1
2.68766718716445 0
2.23240652390928 1
1.53209047438886 0
1.99864521122218 1
1.77059488545046 1
1.72833360901951 1
2.38016317364428 1
2.20817998417493 1
1.5775566320975 0
2.10728663288036 1
2.24459199995845 1
2.44936832355892 1
1.68833711619535 1
2.42236688559593 1
1.98899579259556 1
2.02348519629273 1
1.60997244141811 1
2.08091761263806 1
2.79954539846274 0
2.01371427868883 1
1.99874176772422 1
1.49933733988462 1
2.12123780424607 1
1.44385677451115 1
1.68243656822442 1
1.43622776113613 1
1.62962621888265 1
2.06297615548971 1
2.40157838854695 1
1.90447778211873 1
2.71220287517277 0
2.60680916105687 1
1.7875884419613 1
2.07668733097911 1
1.70973933808091 1
2.54226046397693 1
1.90925376972117 1
1.8665725945448 1
1.28388862782574 0
1.84973544828558 1
2.06118636697072 1
1.58505948891457 1
2.12626846316902 1
1.56803250482393 1
2.31598319752991 1
2.14490907070406 1
2.12282333287893 1
2.0445882544933 1
1.60423676664187 1
1.99440450523165 1
2.05959097110774 1
2.05368376835917 1
2.06812589968328 1
2.60167090266311 0
1.71846601424049 1
2.10927014342427 1
1.98340169402115 1
2.60876925797514 0
1.52941151458866 1
2.04568162023011 1
2.26962918336658 1
1.58443110472457 1
1.7364865453464 1
1.69691997093114 1
2.06628210212168 1
2.33629830908948 1
1.89808737973814 1
3.0998873102191 0
2.00812055891568 1
1.62207419433666 1
2.08227650668934 1
1.85637335179137 1
2.14239513170134 1
2.16463425357991 1
2.25535018181238 1
1.69284278381324 1
2.05622226095034 1
2.34244374479858 1
2.56185420905984 1
2.07645868831409 1
2.01353682055706 1
1.7752996549778 1
2.01311958301734 1
2.60140089766765 0
1.89035818873398 1
2.16711286955453 1
2.44247161955727 1
2.10354643506595 1
1.9243944565377 1
1.88349438219784 1
2.570118405913 1
2.51274547840986 1
1.82154815459701 1
1.57523400961325 1
2.07311142407372 1
1.98600716000375 1
1.99579758841141 1
2.0587811870005 1
2.11248890023088 1
2.47819019708629 1
1.63659416044392 1
1.60754651211484 1
1.85195682216417 1
2.35644029130701 1
2.51374080848571 1
2.02335437054727 1
2.06886672416905 1
1.90684938783963 1
2.15899496190494 1
1.31659043068253 0
1.84773567762426 1
1.38011492451864 1
2.06962046428596 1
1.9128738216862 1
1.85264552113892 1
2.23981809952655 1
1.38710255388533 0
1.86928707642418 1
1.81735537181268 1
2.17721433789156 1
2.22892555993606 1
2.07345781719686 1
2.71856060596449 0
1.48665727004435 0
1.71456238715747 1
2.49919399041245 1
2.22606477064996 1
2.27457243986034 1
2.1148558387218 1
2.05254407934211 1
2.29638035366511 1
2.14722452476611 1
2.62823557964259 0
1.43835253361249 1
1.93525683537873 1
1.86218479196446 1
1.46915127233818 1
2.14445670239221 1
2.32024959866714 1
2.08068349247609 1
1.77665506904216 1
2.19518727552683 1
2.11785724638875 1
2.14843196102712 1
2.24941628609112 1
1.10940312304259 0
2.20732162762674 1
1.50741705720355 1
1.97753826614518 1
1.63172390662412 1
2.05833053351113 1
1.93451658465336 1
1.50157847811354 1
1.43177888857578 1
2.20673735917761 1
1.57691450190156 1
2.01359323696364 1
2.03133066182102 1
2.03974201352698 1
1.88658617121838 1
1.9150222007465 1
1.8882620708891 1
2.16790940314224 1
2.44193491198761 1
1.6232792506862 1
2.12183833497821 1
1.69822584842416 1
2.08029403239131 1
2.32036200575851 1
2.73342096810258 1
2.17002257396781 1
2.23854071902254 1
1.91732611120978 1
2.39245884096221 1
2.76621621004325 1
2.50697376305242 1
2.26153311958652 1
2.18687868607584 1
2.45550712833366 1
2.71087447170415 1
1.9952934170348 1
2.40959978958391 1
2.23249540061765 1
1.8628943141078 1
2.2888584700149 1
1.74746218790336 1
2.03250564180358 1
2.31985090300957 1
1.93770095067406 1
2.17017801849136 1
1.57067570299614 1
1.93331934291334 1
1.39493062036553 0
1.74790776447142 1
1.59692271356117 1
1.77768241787961 1
2.4051342908162 1
1.64563789561744 1
2.1013504596757 1
1.80412100914238 1
2.23309001746868 1
2.29020290655384 1
1.96025541673321 1
1.93740159403772 1
2.05355987108693 1
2.45487333546955 1
2.20868445950884 1
2.33659347702826 1
2.37612270034149 1
2.25007586906474 1
2.01804142974888 1
1.91183886437551 1
2.49218771742589 1
1.73362461867562 1
2.36048615247427 1
1.65722960004427 1
1.70464791854479 1
2.29000237509335 1
1.94273604086471 1
2.27549564813136 1
1.98557419332719 1
2.69508909421201 1
1.90799524825219 1
2.21994037061905 1
2.23084698471926 1
2.51315400838629 0
1.96541415758357 1
1.98060372712012 1
1.99690942203831 1
1.98350424001707 1
1.80516408997358 1
2.43817431144748 1
1.64072126659474 1
2.32391344440504 1
1.86444183354122 1
1.24199776145629 0
2.08258660019249 1
2.05443792849163 1
2.2488727106311 1
1.97412273115766 1
1.7058967380342 1
2.51223978296751 0
2.50661255507028 1
2.10508753442658 1
2.1097299515053 1
2.07823459630582 1
2.09246023685824 1
2.03364766184907 1
1.81731777266584 1
1.52550621788494 1
1.91736892284903 1
1.78592255796436 1
2.45762041492142 1
2.00154796374603 1
2.11387574232999 1
1.550743766227 1
1.95424680575991 1
2.27327174133636 1
1.95181785650971 1
1.77195455647317 1
1.83466502750266 1
1.8999103303879 1
2.23510810917432 1
1.8075268333491 1
1.98896166487692 1
2.12047034448245 1
2.48453624645993 1
2.27978158572176 1
1.73768084076372 1
1.636508656271 1
1.99465848893062 1
1.93583044111636 1
1.42036470601982 1
2.0539586160981 1
1.81397430866364 1
2.67919271513034 0
2.34065535485937 1
2.13353756292578 1
2.4548889117454 1
2.12784894000443 1
1.4332314413264 1
1.87415856182367 1
1.05848445497495 0
2.07553505744457 1
1.75802282516602 1
2.15509555375156 1
2.03531524052765 1
2.25373864184585 1
1.77890495680506 1
2.02651057638632 1
2.08337693663373 1
1.73516815982346 1
1.98042043781057 1
1.77725469496796 1
2.01885094244823 1
1.90320463113237 1
2.16961502197765 1
1.76823159241102 1
1.960887142626 1
2.79266112824452 0
1.91607356635828 1
2.24966074001569 1
1.62787467879124 1
1.82697036366584 1
2.08950423295692 1
2.17494932646028 1
2.21055772880393 1
2.06369456318397 1
1.74482171201422 1
2.31622073450607 1
1.29985503519273 0
1.69588804222557 1
2.71854516776313 1
2.1080802384735 1
2.0298661177766 1
2.05553814989386 1
2.0560837979605 1
1.91033109196681 1
2.33920890409189 1
2.30312504345781 1
1.86483218474632 1
1.60213455596799 1
1.536448462566 1
1.59395071922092 1
1.75767403036388 1
1.9530934891923 1
2.27081299174881 1
2.44335618573464 1
1.74694295615397 1
2.10153443599785 1
2.24565799634699 1
2.23492094404211 1
2.01614868718583 1
2.08517575301411 1
1.92542201266145 1
2.27461822167787 1
2.02877722689165 1
1.77618344671114 1
2.2962204881945 1
1.67806233624669 1
2.40323249347868 1
1.64933459018363 1
1.70396361237583 1
1.55967025297073 1
1.37118055380473 0
2.0945094906897 1
2.05993715714 1
1.92030036824685 1
1.6584440810314 1
1.944158065 1
1.77709676482773 1
2.45095376369271 1
1.97718175301802 1
1.48545157854654 1
1.88703991044991 1
1.86710542658701 1
1.99519942028327 1
2.03857527239928 1
2.322335078953 1
2.2656238614487 1
2.32294325692868 1
2.2806271702714 1
1.88050093142909 1
2.03588534813692 1
1.92481193039195 1
2.32627748533117 1
2.37704552912552 1
2.33453992070458 1
2.2892656734598 1
2.09722816712585 1
1.60367520860529 1
2.5311253856782 1
2.19874365545473 1
1.58995348320455 1
2.58498758947873 0
1.79611405853548 1
2.50583863006107 1
1.76289845746417 1
2.24082621635966 1
1.43366780243441 0
1.90825477835106 1
2.16922950425187 1
2.18456240599016 1
1.87937406318514 1
2.26295718138499 1
2.27770650203696 1
2.17865333044591 1
2.43809875365074 0
2.43903270577676 1
2.33985576687181 1
2.00897436427052 1
2.06915179311305 1
1.94143962490338 1
2.24364394155906 1
1.16064868775337 0
1.92753988120282 1
2.34424452168564 1
1.74484062703759 1
2.19278345261568 1
1.63020624892025 1
1.9986588905559 1
2.06940608305895 1
1.61972794296117 1
2.11922901228468 1
2.0465882202992 1
2.31785262612682 1
2.29122312135818 1
2.48745392355682 1
2.57628970151625 0
2.24028554395136 1
1.93977279642973 1
1.59242429595138 1
3.00606367633451 0
2.51002307716169 1
2.08736201262656 1
1.83678851150142 1
2.33146050613231 1
1.76570122253133 1
2.29024597907989 1
1.61629926415302 1
1.79748980868533 1
2.32869138228469 1
2.04617678567576 1
2.04567798848184 1
1.8431572283568 1
1.97786440357513 1
1.87281413750746 1
1.70624720360932 1
2.22064988248227 1
2.01693964068361 1
2.17759777909047 1
2.15649810466367 1
2.10902452668686 1
2.7037290142501 1
1.84671782756848 1
1.65343710678384 1
1.81467235936538 1
2.30926156829094 1
1.68632259107149 1
2.20144411067115 1
1.44749148250056 0
1.99191757924037 1
2.28938020961206 1
2.01233790818676 1
1.70218770283272 1
1.64099578057768 1
2.29325511745426 1
1.86084478199851 1
1.88812846479731 1
2.11388917253081 1
2.73961335255327 0
2.02402527581456 1
1.93073014561163 1
2.00765101153701 1
2.38985852209171 1
1.71190511920094 1
2.02055545027717 1
1.22632515528226 0
1.74823953233714 1
1.71101014066059 1
1.83048053337652 1
2.65792267093804 0
1.79949076733935 1
2.24370944289961 1
2.54964431286896 1
2.3800776224153 1
1.87117084092423 1
2.25492162032546 1
1.97837408402847 1
2.44196348175739 1
2.12248335831914 1
2.17934115372317 1
1.74561087418875 1
2.13653305054866 1
2.24035602731631 1
1.66997109795981 1
1.84219955112056 1
2.16003903495301 1
2.31215522686635 1
1.72607588579374 1
2.11561108578637 1
2.05575560990479 1
2.15293451505534 1
2.13354968342265 1
1.64775601699585 1
1.89788432130904 1
1.94666731836842 1
2.31992622614621 1
2.11431901486877 1
2.49423443775229 1
2.23210515128484 1
2.45745984706639 1
1.53821278738679 1
2.35000713477312 1
1.3704144406695 0
2.18303758447646 1
1.98477248665924 1
2.24065871635807 1
2.522885575078 1
1.77643998130319 1
2.25274603346267 1
1.98078595252809 1
1.84546749556149 1
2.07418159578555 1
1.8426067837284 1
2.05546687097583 1
1.83941397546453 1
2.20344391141417 1
2.35820048009588 1
2.6353554623891 1
2.00899155179594 1
1.76923726505303 1
1.8258569536768 1
1.96951687483541 1
2.01769026185462 1
1.76340831976268 1
1.65915580275373 1
1.79871509751794 1
2.02156271963694 1
2.44861887021908 1
1.57989585091229 1
2.2610006304781 1
1.69360445281368 1
2.79749499101838 0
2.20648227777899 1
1.19043545576696 0
2.11620010859697 1
2.31833662155544 1
2.21330835070012 1
1.78791315489258 1
1.75277931490047 1
2.29213104585562 1
2.10553257464592 1
2.47203505616674 1
1.7217095070289 1
1.99958385928707 1
1.67059343247068 1
2.07192522575544 1
2.24659500811371 1
2.57495919074142 1
1.203993758228 0
2.84519034559462 0
1.90025321878368 1
2.18341118107001 1
1.95635682063062 1
1.73445280710008 1
1.71618269643557 1
1.3142199691326 0
1.96311993736576 1
2.06339468821239 1
1.47213132848628 1
1.97406811078168 1
1.611159863843 1
2.26006344489648 1
2.25899598655302 1
2.13450047139752 1
1.57182304885431 1
2.41339876167803 1
1.89106534977043 1
1.85648730639725 1
2.21525162740479 1
1.0169544332861 0
2.552426254012 0
1.9352640457152 1
1.83141695920044 1
2.21894225467525 1
1.68306321402777 1
2.20953416681809 1
1.83416112558062 1
1.91186118336975 1
2.07802268614003 1
1.77434938617208 1
2.03169593765797 1
2.2215109042221 1
1.49785611184211 0
1.9582577713179 1
1.90382627151041 1
1.58846896800605 1
1.45873428418507 0
2.4889572668254 1
1.59179880244772 1
1.31793302341753 0
2.00869574393155 1
2.12139388644411 1
1.9322085128207 1
1.50524703110608 0
1.90102393376126 1
2.26043141844351 1
2.18376688075809 1
1.92469070713069 1
2.08698663476924 1
2.19331170191316 1
1.99837345057746 1
1.46086478616159 0
2.10096666790958 1
2.24181354155893 1
1.87141492102992 1
1.90855316880967 1
1.64804238740395 1
1.92165625475321 1
1.99848657862634 1
2.23769854878749 1
2.11693584135803 1
1.86319767623544 1
1.74929122096185 1
1.87498146154157 1
1.90622130689854 1
2.07435692618779 1
1.94152183307372 1
2.1032884813745 1
1.93382042810166 1
2.04660799678296 1
2.50197891301727 1
1.52030238883728 1
2.02693017511851 1
1.8734739990513 1
1.79360337535175 1
2.30655616666261 1
2.01132824486246 1
2.03107309806135 1
2.53083757258611 0
2.32989395301859 1
2.31302094108324 1
1.84987224314506 1
2.00424588428842 1
2.16620202213511 1
1.94752028271323 1
2.02206070920183 1
2.53558288819258 0
1.99746433901148 1
1.94092161034272 1
2.74397012669707 0
2.65333644774718 1
2.02731210161738 1
2.21936287896643 1
1.89348002588713 1
1.56173764636062 1
1.88117106755001 1
1.56503078860258 1
1.91802808179943 1
1.91072954792784 1
1.70589401421793 1
2.24892107213422 1
2.21863756382533 1
1.73818981270016 1
1.94024453654599 1
1.93861566767213 1
1.68389595091738 1
1.96979152489824 1
2.04482991875492 1
1.88684636801588 1
2.29170468719241 1
1.55587347894838 1
2.77407888317106 0
1.55500430463688 1
2.13073279098453 1
2.26366582613691 1
1.94580783207622 1
1.90635434830827 1
2.01665262266327 1
2.40995849250028 1
2.00756567472129 1
1.49220777691943 1
2.04518666029687 1
2.79362612954366 0
1.92396963249007 1
1.57781182367352 1
1.75345121990489 1
1.91210998508377 1
2.11760709216017 1
1.57596159421537 1
2.44198103445316 1
1.84622807465272 1
1.6572005553246 1
1.96462399237129 1
1.90026321922549 1
1.87002699448877 1
2.15728258383454 1
2.24137174782314 1
1.6669927589131 1
1.63073765507316 1
1.61796862427735 1
1.62087285356408 1
1.99282404462113 1
1.78340240546969 1
1.75067201699839 1
2.27805657678025 1
2.13633636492531 1
2.45610882780927 1
1.58470340271018 1
2.50479580518632 1
2.08365294710201 1
2.32418546697317 1
2.32128675040095 1
2.15125080179008 1
2.09076586853499 1
2.25084852384701 1
2.82810694758316 0
1.75720154406277 1
1.4469678415997 0
1.79209667989295 1
1.49061674904954 1
1.85724958758726 1
2.38578402698756 1
1.75473895962229 1
2.18242761949778 1
1.694260088517 1
2.09468708575149 1
2.20836053147795 1
2.19836360348102 1
1.59974903528913 1
2.43063673333836 1
2.13554203137527 1
2.03138446603077 1
1.88896667826689 1
2.2558608505371 1
2.23236129954413 1
1.98023137172604 1
2.48052917332318 1
2.63046643002641 0
2.31935176989516 1
1.43140595229397 0
2.11909174884759 1
2.01297545906201 1
1.77562636292789 1
1.75119192973454 1
1.8922125791658 1
2.4701659162172 1
2.52633207571811 0
2.27046412889746 1
2.07955955093413 1
2.1212496359328 1
2.45374368262469 1
2.43858228788929 1
2.37241325537138 1
1.70929449963305 1
1.75785122863823 1
2.01947605558801 1
2.68714757762926 0
2.04017026589297 1
1.53538103447834 1
2.08009611372231 1
2.0563328929311 1
1.56747052081664 1
2.41014708697779 1
2.25712195111773 1
1.99319018702995 1
2.43824866803003 1
2.18074739325803 1
1.49361934036001 1
1.9963753787613 1
1.71478416266689 1
1.92896685570858 1
2.51440290111716 1
2.20935820661218 1
1.68928663819651 1
2.24509054348597 1
1.91326763604682 1
1.85307576962291 1
2.0118221457463 1
2.13991948763862 1
1.9349112704395 1
2.51969026461864 0
2.19326312872305 1
2.31173227403196 1
1.78869246555802 1
2.20035571617447 1
1.60665335420267 1
2.34161873452391 1
2.00894343124593 1
2.54476197379802 1
2.11430945115479 1
1.12051676362332 0
2.23076257062035 1
1.94551235963903 1
1.95989029797127 1
1.99645296675726 1
2.76381257942037 1
2.06738541879523 1
1.79818297552543 1
2.0021137804918 1
2.03973676634607 1
2.73811995410519 0
1.65094061393154 1
2.11776417340753 1
2.02609627578021 1
2.0862052473464 1
1.74292755314546 1
2.11380450368793 1
1.88250317855614 1
2.09490957094196 1
2.01851379775597 1
2.20149331052136 1
2.36640545733744 1
1.56797513149793 1
2.37931806484188 1
2.08566971978233 1
1.06212022567037 0
1.72252737220464 1
2.74823798471015 0
2.04436514886575 1
2.2192545233935 1
2.32917777296217 1
1.40422285755099 0
2.59471694792947 1
1.96604423176681 1
1.94435558225443 1
2.0121201254659 1
2.08090989262476 1
1.52348465671128 1
2.22598531777218 1
1.83159244997205 1
1.88266248278244 1
2.11323843363032 1
2.03414081009091 1
1.68258035410975 1
1.83396900918614 1
1.72708175240577 1
2.16955362065168 1
1.95498804192553 1
1.39183338160602 1
1.93837770639533 1
2.03403858564923 1
2.30192808383335 1
1.82642868408535 1
1.62862880973238 1
1.55286706735552 1
2.50408603831381 1
1.82103158019284 1
1.65067863201992 1
2.15929635540153 1
2.22877587892789 1
2.29278651018457 1
2.60594389251034 1
2.23492422985366 1
2.05422142440342 1
2.3528882144541 1
1.98958823595051 1
1.76042948236116 1
2.50947364327081 1
1.76124567671947 1
2.05626042808167 1
1.60544600523035 1
1.68485924161927 1
2.05145123251748 1
1.9265855116007 1
1.68545717657755 1
1.9114022376951 1
1.58840481827537 1
1.4763411200405 1
1.97423857414141 1
2.3961294228281 1
2.37932147635355 1
1.67675395943778 1
1.64582029194001 1
2.00851651971166 1
2.72049947609366 0
2.09616063718723 1
2.13459324627135 1
1.55915389149246 0
2.05303608856775 1
1.8751795155902 1
1.82464577414321 1
2.20278816208904 1
2.10689821996083 1
1.91003302551076 1
2.2586025316784 1
2.21325008668624 1
2.56807202854434 0
1.58568718197132 1
1.56883712038991 1
2.32391193833308 1
1.87695820358294 1
1.85149300068285 1
1.99766292749706 1
1.79087748224901 1
1.75403025794158 1
1.9358767263663 1
1.82746102755194 1
2.13338373367837 1
1.87411216858114 1
1.67543939308349 1
1.89330010235921 1
2.23201067302708 1
2.00662846956259 1
1.5045261019101 1
1.91858782167565 1
2.29985425220625 1
1.9341594082927 1
2.03057618903086 1
1.70825829441391 1
1.94770342700596 1
1.7249567622114 1
1.65505518910988 1
1.89189027335969 1
2.06814410427645 1
1.93583968232385 1
2.34312026946088 1
2.21020953812977 1
2.17495524872501 1
2.08423541420316 1
1.86361990430976 1
2.5114390879393 1
1.73666048642075 1
1.58952308260264 1
2.30882019464169 1
1.47151312175121 1
1.65298742138977 1
2.21560685288581 1
2.03027203626741 1
1.91987814443117 1
1.86440191368021 1
2.24217078525365 1
1.94240680961266 1
2.19328695471552 1
1.85694762484901 1
1.87540066632953 1
2.0254268162256 1
1.85918617936398 1
1.97253175736051 1
2.09657957139142 1
1.90167575752173 1
1.79310892776044 1
2.015486489844 1
2.08876619071911 1
1.97660150632141 1
1.64836893125716 1
1.89189250140596 1
1.64239349710546 1
1.70860575952175 1
1.97743028193905 1
1.45171059393865 1
1.91336744172414 1
2.16868490924057 1
2.12640054854894 1
1.83137862242241 1
2.21682055519092 1
2.11308267089471 1
2.49912208063774 1
2.07823907652523 1
2.2092689933812 1
1.83334596680691 1
1.51339762933453 1
1.80368288653633 1
1.59251516841816 1
1.97967415292156 1
1.67859924161271 1
1.40874356068223 1
1.37129379846791 1
1.39767401926613 1
1.76630372504866 1
2.10687972647801 1
2.02835892818766 1
2.0557020064745 1
1.84875936009389 1
1.4292621168663 1
2.25490657347843 1
1.53607385217189 1
2.23963510247009 1
1.788228588264 1
1.92006317686069 1
1.87609481988281 1
1.26938238157109 0
2.48807334415336 0
2.11177000349143 1
2.50469046605675 1
2.15994955793049 1
2.2616629704534 1
1.54753904378216 1
1.77633160892807 1
2.18465024168061 1
2.06603480283346 1
1.73724852858311 1
2.10958406183105 1
3.19651408932944 0
1.87748349146495 1
1.75546685397882 1
2.11808706966493 1
1.64795594191238 1
3.0926358481346 0
1.64681960571683 1
1.99493165187122 1
1.53209164251013 1
1.32140427288765 0
1.90327903802189 1
1.85671478635067 1
2.38457636854453 1
1.99707039290011 1
2.09203633042866 1
2.21288761371122 1
2.13804140089663 1
1.53684492078388 1
2.31741157661518 1
2.01370304406687 1
1.90018345223891 1
2.09788243903211 1
1.73462365939001 1
2.03808277303698 1
1.30318754349947 0
2.42682481868521 1
1.79048811200415 1
2.06496871356839 1
2.18913839509916 1
2.00380352870744 1
1.77166992561477 1
1.626329346906 1
1.6800198199341 1
1.85041368788258 1
1.90172426681568 1
1.64967217043576 1
1.86342077987656 1
2.00363387318896 1
2.42163277162012 1
2.18331673701719 1
1.6307626686569 1
1.97121120289014 1
2.08549151700469 1
1.06351550221094 0
1.76631574568145 1
1.95539098249325 1
2.25451004136196 1
1.60887656775742 1
2.51524092696504 1
1.71393189716802 1
1.68534596470322 1
1.97079738698357 1
1.85023480065184 1
2.81676681656609 0
1.44531055584514 0
2.09497386744089 1
2.29407138488963 1
1.84991759342435 1
1.86288897289109 1
2.2078057824883 1
1.70480210345222 1
1.36075487805956 1
2.69905945245905 0
2.29963230993307 1
1.74405875404565 1
1.81489620408055 1
1.97492710997813 1
1.63657942775981 1
2.10512649395429 1
2.09048752091054 1
1.71603593704193 1
2.62751151000478 1
2.02687992144661 1
1.95481014656256 1
2.36290331211438 1
2.16162873931021 1
1.92995507242461 1
1.89842515710896 1
1.64776662719599 1
1.89646772839636 1
2.40309643665392 1
2.38473993256867 1
1.8339426318502 1
1.74851704456344 1
2.24398578399552 1
2.05034101546476 1
1.78989603693505 1
2.122879326907 1
2.10950397548211 1
2.19873723266561 1
2.28429743922278 1
2.08415790414263 1
1.68252471066056 1
2.30248346404919 1
2.09727795054494 1
1.43546645214933 0
2.11281312160011 1
1.76965117196168 1
1.62484240152023 1
1.62656022406045 1
2.27717642727159 1
1.99550304648283 1
1.53462668495325 1
2.05478576179839 1
1.71240453923811 1
1.46712386371296 1
2.04296442167359 1
1.98413771728338 1
1.71978342921908 1
2.58230769364713 1
1.7602983206933 1
2.15973584238076 1
1.88709620981928 1
2.08850326369959 1
2.38306943609927 1
1.755866132787 1
2.0484138453081 1
2.02905569700574 1
2.02855861431623 1
1.65279305202953 1
2.23834337864484 1
1.9716027033489 1
2.62722857008272 0
1.83382705568961 1
1.92938466058534 1
1.82911510647184 1
1.96838075896044 1
2.36846871545948 1
1.87901112121477 1
1.92247977370014 1
2.45639275318268 1
2.13102354606924 1
1.9818739893352 1
1.62656793608181 1
1.97588511995539 1
1.49978488367568 1
2.3207476464475 1
2.05703304747205 1
1.85387327304012 1
2.25705246679576 1
1.74927651398241 1
2.19821250313301 1
1.69217186537196 1
1.74007047576473 1
3.03389236321285 0
1.73940787925822 1
2.50446396848165 0
2.28748873966682 1
1.85214272170701 1
1.8802450317438 1
1.93709997077541 1
1.94131245860596 1
1.86457458211563 1
1.81254187968531 1
2.11170643938406 1
0.830066136878834 0
2.0987184034094 1
2.07151617726641 1
1.91519455714475 1
2.20029238154604 1
1.64421798134198 1
2.07111978856253 1
1.7044610176509 1
2.01048898998566 1
2.11150594775088 1
1.89239719884063 1
2.09088073329675 1
2.26420691833774 1
1.55334164407105 1
2.19836261212315 1
1.72129216295331 1
1.90168236076283 1
1.94152041187336 1
2.17359503684967 1
2.20158730937616 1
1.6275887333012 1
2.0082185716064 1
1.71951018776771 1
1.98858674805426 1
1.80502440808763 1
1.45791634304961 1
2.12829455398996 1
2.03734701062257 1
1.6949601055342 1
1.77328610161062 1
1.99223352537751 1
2.044411622537 1
2.20135531626799 1
1.64073073252834 1
1.99009393352829 1
2.25624328394579 1
2.34787968025668 1
2.1589684764775 1
2.23409447798677 1
1.96489119853091 1
2.24557546655026 1
1.55114774458602 0
2.18921487949693 1
1.66833433637159 1
2.24500777423831 1
2.15084267939928 1
2.38443559151447 1
2.41762682716264 1
2.26201730155037 1
2.12095969394336 1
1.33340045481438 0
2.24805841182547 1
1.93256238782179 1
2.24739096148959 1
1.88328969467316 1
1.84878060244893 1
1.98494901920457 1
1.85404145618664 1
1.82688614027475 1
1.52076546015435 1
2.09533075574447 1
1.80910614158572 1
2.06288462878729 1
1.75714363102336 1
2.38381940634391 1
1.72836506099304 1
2.17339543109614 1
2.25103141225536 1
1.80348044822549 1
2.56474499198324 1
1.83987417362376 1
2.12941545127514 1
2.0773878083895 1
1.50339149978242 1
1.87131669618213 1
2.32437504374729 1
1.81187047082026 1
2.02483426875073 1
1.93913655451218 1
2.46728498016367 1
2.1806240545331 1
1.46656101211678 1
1.99176449666334 1
2.85192164500279 0
1.76057391534963 1
2.27284633734191 1
2.01241137739164 1
2.03298127424142 1
1.20087475824088 1
1.80043714349759 1
2.3584652211549 1
2.14363264801069 1
1.56158937856675 1
2.34823394693433 1
1.37669958809576 1
2.15699532257314 1
2.06347162579931 1
1.98307208891532 1
2.12522439422344 1
1.93980076073785 1
2.14711766414485 1
2.23622012884457 1
1.89622755602593 1
1.90957756473308 1
2.65102329682092 1
1.89642119840531 1
2.2459432376512 1
2.3512311134805 1
2.50771966578826 1
2.0123619717199 1
2.17738484258018 1
1.54428510119076 0
1.79879942520009 1
1.90714878435735 1
2.09516564249198 1
1.71390381422518 1
2.24123884796733 1
2.86581454545759 0
2.10816845290534 1
2.05765938744978 1
1.75507163581164 1
2.02266810294298 1
2.07287494502114 1
2.23373889075932 1
1.95170305148172 1
1.45982195205148 1
2.27182621143614 1
1.82511139666542 1
2.27450862569634 1
2.10918782405927 1
2.31115282317812 1
2.00168912214404 1
1.7809780547405 1
1.97437033217697 1
2.37354897547731 1
2.29694937621598 1
1.8580416453459 1
2.30693982280156 1
2.35082210334353 1
2.15597814066784 1
1.875198486321 1
2.42649954852798 1
1.99656821255062 1
2.03972228361284 1
2.31789261959822 1
1.73017107614684 1
2.01541913325215 1
2.22571436685261 1
2.07795307811942 1
1.46273954731717 0
2.78495893797568 0
1.83487585206148 1
2.00524865757619 1
1.85430410381373 1
2.51301522238741 0
2.19619914840114 1
2.08560325011341 1
1.47334391429733 1
1.7495647472892 1
1.69803833654429 1
2.82661056301219 0
2.39085763976431 1
2.48756317864171 0
2.12456832663179 1
2.00695536373984 1
2.26427936806795 1
2.44337884881934 1
1.93694998485413 1
2.42994079153195 1
1.94319478460197 1
2.05701667687533 1
2.47488267364594 1
1.69067112404517 1
1.68906865816077 1
1.91706663358989 1
1.97478390593797 1
1.72168217927542 1
2.27494476971582 1
1.73945834586403 1
2.10856694012894 1
1.35953761847506 0
1.87050689535236 1
1.79814592329763 1
1.94780811110021 1
1.8563346349355 1
2.36321553856409 1
2.15478337366833 1
2.16526270071507 1
1.60909691873118 1
2.10989434926223 1
2.23855706524892 1
2.60979806467779 1
2.20259526800786 1
2.01121282086556 1
2.19332144998157 1
2.51437308208597 1
1.55892796402711 1
1.84673546057581 1
1.75236981130513 1
2.42448984674888 1
2.3900122492438 1
1.4432238193366 1
1.56919737704035 1
2.81965048518954 0
2.25699560831339 1
1.78902543427781 1
2.0163996730355 1
2.01138473394859 1
2.47478554589399 1
1.4588187872811 0
2.41065202449376 1
2.14052569519832 1
2.11838847498684 1
2.60392240040143 0
1.72751564013551 1
2.30241002201399 1
2.25843547464579 1
2.47979471867441 1
2.30521329939301 1
2.09992052508453 1
2.1939054006027 1
1.85138349486992 1
2.13598927785071 1
1.85397109530699 1
1.6508206588 1
1.91743300233992 1
1.62770700455039 1
3.26494230770463 0
2.22324014188743 1
2.14677736216753 1
1.51787966950166 1
2.51095375076731 1
1.78634035905017 1
2.09381478617463 1
2.50147801785142 1
1.38780781723736 1
1.92917402521956 1
2.13634203354742 1
2.28648896343994 1
2.22886456449472 1
2.67489915311749 0
1.87626372409909 1
2.08394216167412 1
2.07426653297382 1
2.61375163742682 1
1.74436266282018 1
2.11786391246576 1
1.67609022509481 1
2.04436659804826 1
1.66483822464937 1
1.94278755131674 1
2.05168235831797 1
1.61498470371241 1
2.00169405618439 1
2.24789578530286 1
1.83209824214516 1
2.0662388090066 1
2.16998915451233 1
1.4131144550974 0
1.58205803037156 1
1.69005996362056 1
2.14008389904338 1
2.7579852688012 0
1.74330946473172 1
1.6385055138809 1
2.27629103441442 1
1.53482598744771 1
1.77262269885314 1
2.11331046275637 1
1.60420455658748 1
2.36835679544117 1
2.02461271430028 1
1.8388129735764 1
1.80867897354112 1
1.61962681164184 1
2.30353556246219 1
2.02832970368641 1
1.8354647964484 1
1.32143830128135 0
2.26815624769936 1
1.75246430984422 1
1.96156114259771 1
2.07376336647586 1
1.72736019156592 1
1.77017425164142 1
2.22670768969527 1
2.04066225710372 1
1.43436314799342 0
2.02750304089696 1
2.07899110499612 1
1.60263117027155 1
2.23949134377182 1
1.71904835762249 1
1.99961546127497 1
2.15873081816697 1
2.21320122114731 1
2.23626436697151 1
2.3539790208168 1
1.85366267410011 1
1.74048349794903 1
1.97644388876647 1
2.12660544243947 1
1.73312170111241 1
2.00714101288396 1
2.13331561807318 1
1.5146752920749 1
1.93109510213083 1
2.01029530841188 1
1.88320150304531 1
2.11647531303811 1
1.77532853688796 1
2.32662527673389 1
1.98851657095401 1
1.75962276428235 1
2.77052893861649 0
2.02126567526874 1
2.14161934034509 1
1.67198794443288 1
2.3585062249791 1
3.13189905857232 0
2.29791008391288 1
1.57595968346776 1
1.7208925455118 1
1.92100707394765 1
2.02621483156279 1
2.34784437523224 1
1.90531603342366 1
1.86691656754497 1
1.76263454494886 1
1.53302881544413 1
2.18903428557331 1
1.79455965519459 1
2.28466929292601 1
2.48623234629507 1
2.53233576447046 1
1.41328686824962 1
2.21070440765151 1
1.86092827683001 1
1.63839183888242 1
2.69943441197015 0
2.43131833145674 1
2.37287977234142 1
2.9454445824693 0
2.54704513124579 0
1.79766847107025 1
1.80935274555061 1
1.45641172573887 1
2.47798507882329 1
1.76994044753524 1
1.55079386201012 1
2.28388115306891 1
2.1643590137844 1
2.21873967201349 1
1.87605202966011 1
1.88544054779672 1
2.17003199089833 1
1.99013938533565 1
1.81323571411257 1
1.64387880173595 1
2.11742838376797 1
1.72611324730752 1
1.92903754498261 1
2.33739844813645 1
1.62644174861693 1
1.95423489930094 1
2.73627550558873 0
1.95063064794151 1
1.8141919012053 1
1.72702322893893 1
1.47093465199503 1
2.0151363973892 1
1.6114200703019 1
1.82212301536704 1
2.28809945695584 1
1.80262726294816 1
1.83917418352999 1
2.17459250190124 1
1.94456488526332 1
1.81183603831203 1
1.69386548650221 1
2.46804792189873 1
2.21842882523538 1
2.06383440009681 1
2.09968928207075 1
2.36681533254353 0
2.31738089132096 1
1.5142719194837 0
2.08263137774236 1
1.69207147780941 1
1.48077702802517 1
1.75425127435987 1
2.05126179473808 1
2.29316805229172 1
2.60065851610461 0
1.74539962553606 1
2.02278280513506 1
2.02844711901002 1
2.09928549426617 1
1.80447367004913 1
2.14915979602352 1
2.37181999696613 1
2.09018992864383 1
2.03553182550774 1
1.75308742881196 1
2.09687260151315 1
1.76265637737094 1
2.06349316242041 1
2.32651510814315 1
2.1332010530108 1
2.05570514743901 1
1.736715592998 1
1.26826275490199 0
2.0391621814564 1
2.37008279796099 1
1.62484601978486 1
1.97042118800629 1
1.97497785301298 1
1.94195758002153 1
2.33682661975749 1
2.0187874187139 1
1.64896929542986 1
1.70952287523045 1
1.88168635321565 1
1.80188893974927 1
1.73956472608405 1
2.04208353191622 1
1.74031888862989 1
1.66235470641739 1
2.33272758582422 1
2.55827672542663 0
1.40833896412769 0
2.16443170333706 1
2.43058306237985 1
1.93184490511643 1
1.70132291021038 1
1.9229042731753 1
1.73259906397548 1
2.05715632241219 1
2.25799934277597 1
2.0201263007051 1
1.37663822188139 0
1.74668653018081 1
2.78507246377197 0
1.8327328317781 1
1.90235420291957 1
1.90455815429258 1
2.46287166693039 1
1.71091876268235 1
2.4657390718225 1
2.29745494742027 1
1.50692437501343 1
1.75350529224343 1
1.60919755056412 1
1.49826972773769 1
2.06786503316179 1
1.51170163007407 1
2.29512002588676 1
1.6858356808601 1
1.65345075402284 1
2.1100298674359 1
2.22065506293316 1
1.73914183556906 1
2.45758901214937 1
1.62800981044102 1
1.72260824881832 1
2.26002266259738 1
1.93277510727778 1
1.60758429024084 1
2.01692447225514 1
2.27919492274462 1
2.61727866107808 0
2.26562755875593 1
2.32284648003554 1
2.1322472967139 1
1.39058937753178 0
2.35663468897127 1
2.42070349914085 1
1.89668376979942 1
1.63382673695799 1
1.95119249509508 1
1.65824396820333 1
2.26029603876099 1
1.80235708322456 1
2.15664262033716 1
2.34217794617123 1
2.10482864263561 1
2.3783047577714 1
1.58697912534351 1
2.03820899402179 1
1.38990156216576 1
1.71988889543088 1
2.10290175999736 1
1.37915849795745 0
2.27793778759105 1
2.11152929421514 1
2.11705712051827 1
1.7520462088906 1
1.33334555554296 0
1.95625379762639 1
1.39959690843829 0
2.17164306653835 1
2.88721168317918 0
2.12033209997251 1
1.19878062460999 0
1.80894821447856 1
1.6707263820625 1
2.01053927202946 1
2.3358943886911 1
2.11391610020866 1
1.46273089145354 1
1.98570038086245 1
2.25694889124462 1
1.69888842476478 1
1.99753647630204 1
2.15661460837955 1
2.31306772875955 1
1.46557374902545 1
1.97719920910942 1
2.30722369714283 1
1.90562720051168 1
2.15211350067115 1
2.38109606187881 0
2.16328947857509 1
2.19422217143631 1
1.79693540060252 1
2.06519180603516 1
1.95861676896316 1
1.90210452377747 1
2.12608746330609 1
2.11761859859979 1
2.299628064278 1
2.21199061854826 1
2.04118785369598 1
1.95058248477084 1
1.89224886354028 1
2.67255551379456 1
2.29370454026372 1
1.99536376696227 1
1.36277116443625 0
2.36758443802669 1
1.83935367498575 1
2.15932073724435 1
2.24995864476679 1
2.02643910455163 1
2.5455596994503 1
1.81515414140776 1
1.80599214609771 1
1.86271689895092 1
2.63528410709846 0
2.10632902032669 1
2.11090426572603 1
1.99114300318087 1
2.00917586417932 1
1.65982344834312 1
1.68527546673593 1
2.07963996252459 1
2.47923518992913 1
1.50689688531721 0
1.79753315482705 1
2.06327731735623 1
2.5843353769115 0
1.63168731835041 1
1.58200033530686 1
2.01745568345565 1
1.75163904399202 1
2.00922409722746 1
1.95148983119089 1
2.50095919641613 1
2.05059264168146 1
1.73025180729832 1
1.9857116764159 1
1.79375047569169 1
1.41365593068159 0
1.64759941597444 1
1.94104082872927 1
1.91898123198211 1
1.80322086309027 1
2.70410397483856 0
1.85262058887445 1
2.56339525587138 1
1.76524871216944 1
2.05905805834768 1
2.53937829542228 1
2.45599419683555 1
2.16871842276364 1
2.26828861646166 1
2.12177516511737 1
2.07186917663 1
1.92437375440815 1
1.58200220693111 1
1.49534494842002 1
2.20580829959896 1
2.34050585919266 1
2.18052184030758 1
1.66380980579552 1
1.40534785966022 1
2.07342887335206 1
1.82806948842941 1
2.22399103227307 1
2.41477061068297 1
1.91228402543338 1
1.80947005435615 1
1.64065922436056 1
2.28350235657855 1
1.66388093067454 1
2.02249840030343 1
1.82331833872243 1
1.82814703130451 1
2.32139054892712 1
2.01327625394601 1
2.18281237860294 1
1.41136496234458 0
1.96424847571686 1
2.11396814616982 1
1.00749624760612 0
2.07413903403209 1
1.5259704310689 1
1.90968675830535 1
1.75140059817723 1
1.83586031181818 1
1.89642531816017 1
2.39601489122778 1
1.74088483155544 1
2.40870657014287 1
2.37072642365638 1
1.42701932586572 0
1.97754977974236 1
2.33137238469298 1
2.13875263206046 1
2.34300590389828 1
1.75351918348662 1
2.2525451210131 1
2.02605942617608 1
1.470809010712 1
2.3146788028868 1
1.98792017385921 1
2.55401019488348 1
1.47264278254732 1
2.02943734649089 1
2.24172696399904 1
2.31762560495399 1
1.59884593404696 1
1.47195247654808 1
2.11017530276535 1
2.01528902022381 1
2.09703982242526 1
1.69361381987696 1
2.81385544918818 0
2.0170805523756 1
2.08722043856716 1
2.26985717200038 1
1.58957865489088 1
2.32235989367021 1
1.32341902155698 0
1.85514221504392 1
1.74943461368122 1
1.70047321018253 1
2.09424223310329 1
2.09260680637735 1
1.48996353781578 1
1.94605010354475 1
1.6942603908795 1
2.41860484956138 1
1.59506345835744 1
1.55374771093769 1
2.36755180456409 1
1.99817751112052 1
2.56465606724791 1
1.75388376904096 1
1.68203006699731 1
2.19128661695527 1
2.47038653581926 1
1.63525806987826 1
2.61314777606645 1
2.11453159638467 1
2.32549641959712 1
2.24713433532454 1
1.82462804240997 1
2.23953881309491 1
1.74824938583906 1
1.26691207241434 1
2.56895017628204 1
2.06410357014754 1
2.26583135284231 1
2.13419790719648 1
2.21400960184229 1
1.68454491617597 1
1.50446389356536 1
2.30031738042168 1
1.62607807800804 1
2.24891126672686 1
1.95919406709665 1
2.03164698007571 1
0.819307198432958 0
1.8065386711231 1
1.98383176294317 1
1.64142621311915 1
1.93792440861432 1
2.49351782603617 1
2.22143722196627 1
1.83984222794995 1
1.79126191338774 1
1.68786947883297 1
2.25865987591478 1
1.89446093547884 1
1.41614570193103 0
2.10353629474945 1
2.08158544327287 1
1.90806312657267 1
1.90885707936896 1
1.52428142435129 1
1.6800451058791 1
1.7663398419593 1
2.62217328477572 0
2.31099021582852 1
2.50544870573262 0
1.97645571358879 1
2.49053318512943 1
2.01883279863293 1
1.48826561513382 1
1.97842032241042 1
1.92664652949057 1
1.60337982527814 1
2.53035136659821 0
2.36324524489735 1
1.70440822798595 1
1.45842855541982 1
1.91139632297897 1
2.1623392932575 1
1.85091986291135 1
2.0992478248066 1
1.91274558052342 1
1.84537878989952 1
2.29414620512521 1
2.17702018756937 1
2.17070136882473 1
1.59068761401566 1
1.91835317383201 1
2.2626357518896 1
2.0572947300092 1
1.83097579199233 1
2.43471443860119 1
2.38222201259268 1
1.88199646607776 1
2.14459202904203 1
1.92411847794213 1
2.24858659056865 1
1.61644173902761 1
2.04092001297256 1
2.10846252453801 1
1.72031643701323 1
2.47754904403875 0
1.83288242393911 1
2.53643038189015 1
1.78299734458259 1
0.980682031755232 0
1.94271437515152 1
1.94005313969247 1
2.43134672819416 1
1.43520912561957 0
1.80031611473528 1
1.78971936873141 1
2.15085925858263 1
1.83079962996616 1
1.61117660429115 1
2.24498882691614 1
1.81427715355639 1
2.38551747903755 1
1.92491976517034 1
1.67606953645711 1
2.15053165957796 1
2.15542479324994 1
2.12427584511512 1
1.94771003517161 1
2.43018938524147 1
1.9515503130829 1
1.67977027972243 1
1.70928183104247 1
2.25845808867697 1
1.90746805992464 1
1.82992254090363 1
1.6211987834898 1
1.22708377650282 0
2.39576912076455 1
2.07693083437533 1
2.43657008493273 1
1.99185179472753 1
2.29595507627725 1
1.19656933621412 1
2.41753153027932 1
2.09656995592243 1
2.01191835977923 1
2.25349792290409 1
2.25868574257358 1
2.215746568846 1
2.57598059504932 1
1.89402703607699 1
2.29494919357111 1
2.16347430164652 1
1.78118008108424 1
2.7932297250294 0
1.83524715632467 1
1.78132429422965 1
1.77784841964718 1
2.1577981897157 1
1.67132386410089 1
2.15297708977553 1
2.01097516667506 1
1.96161408333542 1
2.23328918353428 1
2.24886407493949 1
2.32794540310447 1
2.10131021189723 1
2.10391832527099 1
1.92550978308744 1
1.80680639030985 1
2.64421787168201 1
1.7521816637343 1
2.20796983506089 1
1.83171899311233 1
1.98634143663091 1
2.0090102975953 1
2.04583071873744 1
1.98200066122243 1
2.42713282288189 1
1.71367716571404 1
2.52591365830934 1
2.2199224141279 1
2.16324048339499 1
2.06682072558061 1
1.95960170627581 1
1.97195183209824 1
2.5302897654874 1
1.89949782616545 1
1.97573208053212 1
2.22506710913467 1
2.18048417556716 1
2.16467397619623 1
2.1468631721338 1
2.08482409587178 1
1.93795779895047 1
1.83682411044785 1
1.98886191560494 1
2.22656135251528 1
1.68413962310007 1
1.83791217876192 1
2.47715164663088 1
2.60330035648304 0
2.57514962640067 1
1.76890948258213 1
2.24743624094317 1
1.91563093759152 1
2.50338651640529 1
2.33303353462399 1
1.56511384524625 1
2.34508042994068 1
1.44589047027293 1
2.27113840627567 1
1.86778153887794 1
2.42163787739309 1
2.20747581525939 1
1.69764119563119 1
1.97169669885853 1
1.75662603336687 1
1.65725967329146 1
2.11047399808621 1
1.80472323564015 1
2.30388269692397 1
2.28159076961111 1
2.69199194962401 0
1.86226356698981 1
1.61206510722352 1
2.07652984472563 1
2.05170784306615 1
1.91351762147464 1
2.04641199457968 1
1.39567094273815 1
2.15682864635342 1
1.66712592985009 1
2.24667454578769 1
1.7416180199038 1
2.33412346958558 1
1.89527079995784 1
1.96925688627846 1
1.70612270867254 1
2.09733081636949 1
2.1575674934433 1
2.35091729263251 1
2.36562226070773 1
2.00608137307137 1
2.11865121674225 1
2.76493388052673 0
2.174858379652 1
1.71847163582099 1
2.40903515099441 1
1.90714272526489 1
2.36665657590779 1
2.19193191798789 1
1.82960368030111 1
2.15979931184761 1
1.80428014065447 1
1.96740888855692 1
1.49357015036893 1
1.9345902769716 1
1.87341259146549 1
1.72374226920538 1
1.96273565780553 1
2.36480060641124 1
2.48000856198389 1
1.33020411093899 0
1.88324221254023 1
1.79756938682266 1
1.42425584655878 1
2.13079413995013 1
1.85423597257876 1
1.63187635544553 1
1.78063431909005 1
1.57604332286517 1
1.53284340932482 1
2.18305604520022 1
1.8566499083217 1
2.07916418002233 1
2.34737277711584 1
1.32119782071068 1
1.62160427212813 1
2.52877908360866 1
1.6029223808384 1
1.86522276330137 1
1.98294896122062 1
1.61829362518329 1
1.21192675496976 0
1.87026986859327 1
2.25106173621995 1
1.57929037841534 0
1.35312170373574 0
1.84838485355839 1
2.11618846876958 1
2.05315398176583 1
1.86359495812207 1
2.64995244261661 1
2.09783459475308 1
2.13371072129361 1
2.11602103377171 1
2.08468871398924 1
2.27010433194011 1
2.3370443126305 1
1.76920062825707 1
1.99023818630254 1
1.94833640836292 1
2.27817732670575 1
2.2463985850265 1
2.11763684580918 1
1.51232084680781 1
2.0703118323725 1
2.05370510587686 1
2.2594920845718 1
1.71010031375949 1
2.29722260559433 1
2.29536954622881 1
2.1075291065009 1
2.03536373130315 1
1.5833224378234 1
2.77097511732522 0
1.54409998801229 1
1.98950129211837 1
1.46966183597369 1
1.72163003959411 1
1.68710171875119 1
2.18903035233422 1
2.2113974929511 1
2.05245604976623 1
1.52242528228776 1
2.43152931734664 1
1.85094194327639 1
2.82376068801723 1
2.0927862532349 1
1.9551956832497 1
2.04441238292637 1
2.20399848222375 1
1.72870924239636 1
1.68960197725716 1
2.65590091286443 0
2.04709079831555 1
1.63174919528455 1
2.45442232468538 1
1.87849569528839 1
1.78572131471417 1
1.68404761565863 1
2.06441263042978 1
1.07402385959843 0
2.039098122821 1
1.72057811998167 1
1.72326112424466 1
1.74173201700329 1
1.92686548894869 1
1.47217738283016 1
2.46327642495763 1
1.81445448404712 1
2.62633835314826 0
2.3019816636313 1
1.44816062184974 1
2.26617284884664 1
1.54025358655656 0
2.29523842124343 1
1.99641920959826 1
2.0058231020035 1
2.40738452843875 1
1.95980518552612 1
1.2545520854993 0
1.98623586944914 1
2.08667597865151 1
2.18009940946748 1
1.73011356359254 1
1.94287447743923 1
1.81039272327016 1
1.93053114529728 1
1.90042789414139 1
2.17771526692967 1
1.8173487688063 1
2.1370444249701 1
2.16385463278181 1
1.87791988135639 1
2.0229759896791 1
1.49487919521293 1
1.82308766144239 1
1.93455275923836 1
2.10703920539388 1
1.79577602992033 1
1.64288899872606 1
1.92988410205346 1
1.44956832585089 1
2.00769780839099 1
2.04490781179201 1
1.64992999528732 1
1.74621718865396 1
2.17361894009599 1
1.75071013378555 1
1.6255134513881 1
2.05766212119976 1
2.19687851250959 1
1.8822885377305 1
1.72174395335366 1
2.11837736253096 1
2.00709608828858 1
2.33363109968973 1
2.0610243660624 1
1.99004308728993 1
1.9705374399619 1
1.95553459709205 1
1.70770799851928 1
1.95729064981741 1
1.88012818810538 1
2.29288020211646 1
2.109186549475 1
2.47498830762213 1
1.5615106762769 1
1.97702055957247 1
1.22758724580953 0
2.20019308748569 1
1.80503527778575 1
2.26983788101766 1
2.64788423362764 0
2.67203126517025 1
2.24896228794466 1
1.86619535085417 1
2.67651534895044 1
1.81099475091944 1
1.83591338501037 1
2.1212617398218 1
2.12184525176004 1
1.89662512908724 1
1.86601981424014 1
2.16689378062561 1
1.7465780296032 1
2.0860077191315 1
2.22463915536551 1
2.56225171713526 0
1.8367705397472 1
1.66380994145143 1
2.38720114871249 1
1.71371841872668 1
1.71659944777501 1
1.96013679431517 1
1.95445439895069 1
1.46948778357089 1
2.37177565583391 1
1.74615700894338 1
2.35592499353126 1
1.63174956602979 1
1.80741569903178 1
2.21839898722738 1
2.38874358920527 1
2.16871486273242 1
2.78781230602012 0
2.25506056690804 1
1.92622784884568 1
1.75022332352614 1
1.6202213660542 1
2.02092186757686 1
2.05748409338103 1
1.40899903861614 1
1.71879359360452 1
1.72739662689413 1
1.9287612574543 1
2.01013109181365 1
1.62481581050269 1
2.17270043757434 1
1.98239624894945 1
1.36096283998021 1
2.29181375000135 1
1.75907772933226 1
1.43240602513114 1
1.66938767610528 1
2.57885216762242 0
2.00765269221428 1
2.32827485762955 1
1.51879580657972 1
1.5595181798651 1
1.88938640480832 1
2.96349643838698 0
1.92292168081881 1
1.73973114010906 1
2.49093450424154 1
1.87324685593031 1
2.0577622989598 1
2.25479870899709 1
1.77310317742846 1
2.40753805753274 1
2.27619857615959 1
1.98557430027289 1
1.76941200280537 1
1.70551657058579 1
1.85799281038268 1
2.12292007443445 1
1.55489773683055 1
1.9042591591963 1
2.57140432139783 0
1.8752706043942 1
2.20273235582854 1
1.99477424953119 1
1.40703079327938 1
1.50934601067999 1
2.29290877970015 1
2.09915918634605 1
2.13789297106545 1
2.51251642285269 1
1.79978969108108 1
2.27871196286918 1
2.00451548590225 1
2.02244022123405 1
2.30072585313788 1
2.44295725381018 1
2.06075465038291 1
1.88209260175047 1
1.88916442652663 1
2.58152660304396 1
2.95474612492392 0
3.03385539692299 1
2.05434140399483 1
1.86962754694958 1
1.85692076570503 1
2.42979642282723 1
2.32340704857325 1
1.82616864347138 1
2.66599441512806 0
1.76082310287556 1
1.81707297463169 1
2.23627052303253 1
1.76559090330173 1
1.25553262043995 0
2.04146535522939 1
2.1580412352439 1
2.46994055958944 1
1.6942151035627 1
2.47397188295129 1
2.52973350372823 0
2.24067237979076 1
1.26531256099031 0
2.05698918216603 1
1.86946056823565 1
2.61591748198734 0
1.54763778706842 1
1.33271974742717 0
1.81137776830945 1
2.01993662310879 1
1.92187117151971 1
1.58526887771967 1
1.61426591167225 1
1.75533448654742 1
2.10033908261243 1
1.5234275683723 1
2.10310814509325 1
1.99250713324896 1
1.80427663801896 1
2.46505918799636 1
2.178573134788 1
2.08789755867962 1
2.34000724862023 1
2.55372484934509 0
2.43954852291539 1
1.86618588195897 1
2.13026572779255 1
2.14438104379014 1
1.94505497108038 1
1.75468941856281 1
2.1553443807797 1
1.75548199267187 1
1.83022543438669 1
2.35791342587321 1
1.63330222360956 1
1.66620411833853 1
1.51747995011176 1
2.76753010268762 0
1.92865110494069 1
1.94646105291068 1
1.37695475494521 1
2.13249232186884 1
2.05844522619886 1
2.24354068057774 1
2.14525060621288 1
1.44993799946803 1
2.18507432100023 1
1.42939218872747 1
2.29389524326524 1
2.48925974326924 1
2.22787126651398 1
2.296815343454 1
1.85425584256639 1
1.65792294878657 1
1.8178177249624 1
1.87816978699722 1
2.586139072369 1
2.117466283426 1
1.76493912620528 1
2.37712993127538 1
1.6685646801502 1
1.35377341870176 1
2.23071466570208 1
2.32012031868566 1
2.32939803572774 1
2.28608250458742 1
2.13897885042693 1
2.08439817089979 1
1.9650794713103 1
1.6557259430461 1
2.09291932628727 1
1.53271365856943 0
1.57984057108775 1
1.92105609370932 1
2.12427802888309 1
1.84009443746288 1
2.12452438735334 1
2.15059527880668 1
2.00527115820433 1
2.36391248696293 1
2.21796083205575 1
2.3417401657878 1
2.21771210271729 1
2.14922226293171 1
2.13205147240779 1
1.79725122883947 1
1.77084606254313 1
1.91567207840496 1
1.78565524917045 1
2.70807373277371 1
1.62745224388808 1
2.22292332307929 1
2.16107564853934 1
1.35800057998025 1
2.47599652998085 1
2.07243265249474 1
1.68392386227725 1
1.80890764334689 1
1.99384900059847 1
2.18466965090658 1
2.2013758564144 1
2.54271680362757 1
1.38007443623471 1
1.90278316921503 1
1.84704529134356 1
2.04238069421998 1
1.78452370599287 1
1.04240654863629 0
1.73138138312112 1
1.94376464664475 1
2.10265291657856 1
1.6452373067008 1
1.90141438857691 1
1.98252917128758 1
1.75806938370498 1
2.08753673252994 1
1.69214398253766 1
1.47068276131876 1
2.05921812796349 1
2.07359631846801 1
2.0292617695283 1
1.96447226061443 1
2.0527476051449 1
2.46831547308089 1
1.85200824627707 1
1.78180063959022 1
1.68792193974107 1
1.82845954113182 1
2.51962114318668 1
1.36678168562622 1
1.85704200810993 1
1.94910277640503 1
1.99723575817567 1
1.63083615672754 1
1.83653798254687 1
1.81205117695865 1
2.21696858509008 1
2.0889629942954 1
1.61483287252657 1
1.87780308667492 1
1.54731910597571 1
1.40195255884034 1
2.13728145111577 1
1.53577815095417 1
1.81044210948183 1
1.89889744034974 1
2.16703039943867 1
2.17339312882333 1
1.98213134630663 1
2.03905078441812 1
2.44339496764804 1
1.93857205381819 1
1.68196114929306 1
1.65837744426324 1
1.87259838958988 1
2.08668817025354 1
2.199079427957 1
2.27174748373729 1
1.89204500389474 1
2.03678952150935 1
1.98275355673721 1
2.08560175604995 1
2.46878146714205 0
2.40119510166567 1
1.7399321137401 1
2.25246056426281 1
2.40318739725565 1
2.78504928333155 0
1.82983028605213 1
1.39735884196777 1
1.90233320113679 1
2.13604750180613 1
2.08925008621089 1
2.07992151345004 1
1.84322064544103 1
2.31641440127965 1
1.89469987116881 1
2.06585979193805 1
2.22332496135668 1
2.31651970267628 1
1.85538172294057 1
2.49535508277491 1
1.64225178195001 1
2.13053162591448 1
2.28988111714719 1
2.1948273996887 1
2.18058034850891 1
1.79777679974991 1
1.49414239986765 0
2.0503914816582 1
2.33650973767368 1
1.37232095893811 1
1.15326943644562 0
2.02058055673444 1
2.87828731685328 1
1.90684922935787 1
2.26242056630228 1
2.66652427870242 0
2.06505753190341 1
2.00294882128711 1
2.50595684582535 1
1.86948746435126 1
1.97887875410549 1
2.10621934408064 1
1.39950276080075 1
2.3643736283195 1
2.09473516782109 1
1.86607370488664 1
2.01868646881482 1
2.19472294258419 1
1.9857728340457 1
2.46982730357011 1
2.10360453257023 1
2.37831141024348 1
2.5447646733975 0
2.19846628473542 1
1.78375063161444 1
1.86836501929568 1
2.27108422269688 1
2.02595164881792 1
2.12136696940857 1
1.56239680559428 1
1.18422916485615 0
1.9931579863661 1
2.50848584578912 1
1.66819769435225 1
2.43288929177155 1
2.24127220708809 1
1.91586897272263 1
1.63831418162295 1
2.55229925280863 1
1.89773910358401 1
2.19001855049099 1
2.14940325479544 1
1.87663019528731 1
2.30417218971203 1
2.20769109524627 1
2.07923913364732 1
1.83383563587688 1
2.10659963460161 1
2.10337242539561 1
2.44390275519488 1
2.26816804490904 1
2.50748141233969 1
1.9821197452147 1
1.24702738304513 1
2.53148908009821 1
2.04459311676544 1
1.28966796301272 0
2.02427754487992 1
2.05555623157829 1
2.35142162468167 1
1.86916051320899 1
2.04669589785712 1
1.75226663551698 1
2.1652001800303 1
1.21178921174031 1
2.20264710646004 1
1.52858270017077 1
1.88745645325222 1
2.19184657135859 1
2.09172066782909 1
1.88994438260246 1
2.35630179836631 1
2.20793499961642 1
1.51822470376445 1
2.14668464824921 1
2.40527487151098 1
2.03969177960331 1
2.13135486442466 1
2.67486425349128 1
2.00379240600692 1
1.75662386829917 1
1.68096444593662 1
2.04249439724259 1
1.89401355940241 1
1.94187872125652 1
1.78209710250155 1
1.97255005353401 1
1.94051776791418 1
2.50559983602749 1
2.20978829006838 1
1.3201610425484 0
1.47109634431895 0
1.89768118684347 1
2.2555227190542 1
2.06440591000429 1
2.16744615089674 1
1.88787965225696 1
1.43863685379641 1
1.86589436855152 1
1.67323211272036 1
1.79975533869859 1
2.14269953975838 1
2.31019077317635 1
2.26869193388543 1
1.8838077281911 1
2.00317039936601 1
1.39460121515551 0
1.85356162361346 1
1.96618958510068 1
1.54672500434577 1
2.56256104613913 0
1.7833913691963 1
1.842036632255 1
1.90062089823027 1
2.11562366998989 1
2.06757086291014 1
2.33253258787441 1
2.47137544374829 1
1.85737681508093 1
2.34634489306038 1
1.91486991318199 1
2.38423064023759 1
1.93952562911417 1
1.57093910571795 1
1.70791400953347 1
2.16728321112275 1
2.0644354065238 1
1.62275163364365 1
2.07285745897667 1
2.53283390926302 1
2.11062817526882 1
2.13311207757899 1
1.43880037681149 0
2.54847103892989 1
1.59429050024625 1
1.86226990100283 1
1.95768575364855 1
1.83381861671905 1
2.0319723114876 1
1.88766248496447 1
2.09208425066863 1
1.63588388765193 1
2.54375851237471 1
1.4496271334556 1
2.06730704842784 1
1.99075578240378 1
1.21554146054722 1
2.08002216883069 1
1.68977939326447 1
2.18548080235326 1
2.01692820144728 1
1.90079740410432 1
2.35559450093119 1
2.16486422529896 1
2.31909154361701 1
2.03611086346851 1
2.31556153421304 1
2.0549995067303 1
2.14336617833139 1
1.82700396617249 1
1.97873660548042 1
2.0646424387795 1
2.31381927589644 1
2.20169506342894 1
1.98437810996201 1
2.40645359350703 1
1.92299890592639 1
2.32649150261207 1
2.19774113003357 1
2.24095609819602 1
1.97132099971503 1
2.12881048514303 1
1.2385992189877 1
2.36687228148248 1
1.80540983484814 1
2.33050983484508 1
2.00205800017687 1
1.75151597556909 1
1.55077812812596 1
2.0161161828415 1
1.85556394517124 1
2.89803173352227 1
2.12489400854349 1
2.47358263083023 1
2.14319853106122 1
2.17354521985064 1
2.42238833000664 1
1.93179646374416 1
1.97206359031857 1
2.26514348972434 1
1.752358101499 1
1.86852637448083 1
2.24371818988468 1
2.05585815567953 1
2.62748754547167 1
1.20485819243904 0
1.63669011022008 1
1.90419291145445 1
1.92025103550732 1
2.10279039933266 1
2.35927661173404 1
1.74444409763334 1
1.63895680823835 1
1.92190905951319 1
2.04905947931863 1
1.7223392357074 1
1.67876790015355 1
1.42496602978946 0
2.14746725165199 1
1.88783176385026 1
2.84817509705933 0
2.47051927125241 0
1.94976304429615 1
2.38768217848963 1
1.52901820340661 1
1.46091826197763 1
2.02373668801041 1
1.74444867390156 1
2.34899168916351 1
1.86877944511563 1
2.16653610292471 1
2.28009930871606 1
2.29610433429333 1
1.56540514094661 0
1.47309810486519 1
1.66733089079786 1
2.25625008503996 1
2.52222230769239 1
1.21045848889486 1
1.54390698595327 1
2.32217744525471 1
2.17579707034132 1
2.27950045079674 1
2.06784012250138 1
1.91221906620353 1
1.95888704156272 1
1.80239542463875 1
2.05794704041992 1
2.05989234983677 1
2.85880738105049 0
2.0361284551411 1
2.62650542457755 0
2.45215928895379 1
2.05808881190079 1
1.56956864383598 1
1.98702580604995 1
1.413024526499 1
1.92657740933526 1
1.97188036731129 1
2.33365256703112 1
1.69979059965303 1
1.37037710546464 0
2.03534794495573 1
1.80716946626624 1
1.65040231159179 1
1.86188006714902 1
2.03505970175672 1
2.11375073822486 1
1.45233854518544 0
1.91434644976606 1
2.40854349544531 1
1.75780470821591 1
2.30752927070072 1
1.89770917058152 1
2.39808219214741 1
2.36614790165849 1
1.84635701536804 1
2.03641078927546 1
1.70131883773232 1
2.25169685850183 1
2.34608441811539 1
2.122854251807 1
2.57749467848259 0
1.81367101122158 1
1.69817281710399 1
1.80019031030076 1
1.84240842707456 1
2.17759105738797 1
2.52314929321505 1
2.50427455732522 1
2.61319552263141 0
2.03852740370014 1
2.13772924849855 1
2.47072596540754 1
2.03299286587453 1
2.38484834844594 1
2.5702156756709 1
2.28178243820476 1
2.36978007014199 1
2.23489059528551 1
1.65603671403324 1
1.47314226116209 1
2.40881202170057 1
1.8648040534887 1
1.72900080527581 1
2.33721356809847 1
2.52083535124308 1
2.2694853844872 1
1.60606020143499 1
2.25689957495162 1
1.71867264215732 1
2.40058589036301 1
2.5907826492709 1
2.02731938734147 1
2.44288799722565 1
2.04530016335189 1
1.92797818011903 1
1.60941413592815 1
2.10569622549111 1
2.24046977380649 1
2.44091608768819 0
2.45469979563895 1
1.5708189086897 1
1.44427747655071 1
1.91589438207796 1
2.21746540608958 1
2.10502900048873 1
2.41514592487677 1
2.18802525495058 1
1.91471111389505 1
1.94841383751717 1
1.52109879773866 1
1.70911700102109 1
1.99491513214481 1
2.35307472330652 1
2.10959585572147 1
2.14015687238715 1
2.31779307106306 1
1.49590876732551 1
2.13058069231398 1
1.82814283804098 1
1.87123728039728 1
1.90463894606759 1
1.36311320521767 1
2.48792578343331 1
2.15433069206409 1
1.54547102932386 1
2.31188099456801 1
1.97363659580843 1
2.05329386013071 1
2.38856416069184 1
2.81117610057008 0
2.2900376803741 1
1.04986286197521 0
1.88156248669722 1
1.99528388289552 1
1.35648771564816 1
2.29432732482203 1
2.4660722995048 1
1.91193787791374 1
1.8598724639703 1
1.83689670047982 1
1.6308883287537 1
1.9693567014587 1
1.61166532857851 1
2.35973591644717 1
1.72673200178607 1
2.34674678561454 1
1.84630337846739 1
2.44793855153384 1
2.53562927462101 1
2.93134932733824 0
1.99101742479558 1
1.64266587959048 1
3.11614225260137 0
2.11312624173005 1
2.27324804582529 1
2.02822691180033 1
1.95328611929417 1
1.46329260823118 1
1.5688617388045 1
2.04241528216203 1
1.32970438538791 1
2.02149458813701 1
2.43292858600198 1
1.9427232852592 1
1.94553625754708 1
2.11903386173447 1
1.91303812348715 1
1.67356430119843 1
1.94080726648494 1
1.56407840060951 1
1.7589698436724 1
2.2308215380064 1
2.29019701582798 1
1.95159164489197 1
1.92874180812274 1
1.88711029476024 1
1.77981901330124 1
1.96844174627798 1
1.83230758749077 1
1.75544146726787 1
1.82644566498402 1
1.47616718522173 1
2.09461419126844 1
2.22061473471798 1
2.07481734229538 1
1.76691627512449 1
1.97539001795797 1
1.55082711580018 1
1.35656679451163 0
1.70347147158482 1
1.97857453727315 1
2.08201321722549 1
1.71661778131674 1
1.2707382756591 0
2.457451894424 0
1.75317833376411 1
2.21347146546992 1
2.44442454309206 1
2.04360919712561 1
2.24541894179992 1
1.88266925057401 1
1.82330025482124 1
2.5343147739558 0
2.46848555976473 1
1.50696211926979 1
2.30144815454688 1
2.16186396815297 1
2.52036757801473 0
1.91806092830298 1
2.50660408665879 1
1.5241486719248 1
2.28173957665427 1
1.38444144677339 0
1.63152438167035 1
1.94556041095947 1
1.71098702801771 1
2.5155669932888 1
2.19760317702828 1
2.18961475392251 1
1.68385537259204 1
1.89729608833426 1
1.86518379362242 1
2.0718209876793 1
1.56643036549184 1
1.90800538587548 1
2.07237294167616 1
1.56159748101197 1
1.50750852132836 0
1.72709373964668 1
2.11109764851868 1
2.24632121585259 1
1.84480029538899 1
1.93025416360499 1
2.26228650234729 1
2.02285978373109 1
1.78816686961236 1
2.00861533653128 1
1.66286867041492 1
1.93586213386081 1
1.92355656723833 1
1.09015632652996 0
1.46349794829491 1
2.26379182026085 1
2.50619440850351 1
2.66907107880092 0
1.88259831140464 1
1.98981902185417 1
1.99033382250819 1
1.63204832538383 1
1.87053218967666 1
2.26571433886954 1
2.32175396242748 1
1.9250406254883 1
2.60769243314188 0
1.97724116791163 1
2.24342936546498 1
1.57474836504696 1
1.51960567409209 0
1.93253566181537 1
2.24210551594365 1
2.04601242687347 1
2.0758166655864 1
2.29858361429015 1
2.00534678432908 1
1.68623657518927 1
2.29851622170293 1
1.72637412456884 1
2.09161669326394 1
1.83643265212871 1
2.32396361525389 1
2.18985974377666 1
2.17618880671255 1
2.27990235537078 1
2.05635970407352 1
1.92045790216401 1
2.15904990447877 1
2.19851105198233 1
2.11131734761014 1
1.63328913153349 1
1.89006521147488 1
1.89174364451524 1
2.21764871516556 1
2.01779561326883 1
2.06629598480717 1
2.89131960716416 0
2.42042034932916 1
2.08105450127543 1
2.13715674822009 1
1.86140917093138 1
1.84449246891137 1
2.42435068369593 1
1.9513808110734 1
2.0394829759359 1
1.72560146884053 1
1.99763313657469 1
1.84623887507009 1
2.27238616619484 1
1.93781976626966 1
2.13848775483419 1
2.31828035890406 1
2.21583434516979 1
1.95451924152773 1
2.19531233963326 1
1.65704425300476 1
2.14640090086574 1
2.06856379410941 1
1.9188293550145 1
1.44151008285048 0
1.89313674532505 1
1.78077456131207 1
2.27225224915491 1
2.39253159169167 1
1.43430182881527 1
1.86251260044912 1
1.74392038595861 1
1.26059631729833 0
1.71355656530996 1
2.15789217161866 1
1.80952690304826 1
1.74718473116283 1
2.52361245703348 1
1.55277474410404 1
1.70243508274018 1
1.63246501240383 1
2.18051531693451 1
2.25644767384775 1
1.83766707664528 1
1.97459280129274 1
1.83181915616204 1
3.08505793555302 0
2.80186674331795 1
1.56728011073054 1
2.04710909815793 1
1.66132952018992 1
2.44835832457762 1
2.69240796175043 0
2.24466062122853 1
1.44849013123555 1
2.22617147644086 1
1.98280110868163 1
1.73451145130789 1
1.98355924686523 1
2.06656740958372 1
1.27881436451956 0
2.0456664840365 1
2.81842159835702 0
1.79821799509395 1
2.45300869525247 1
2.80539970184011 0
1.76760709775637 1
1.79498497484024 1
2.70323317120055 1
2.35269856321902 1
1.63824242497933 1
1.91016337286519 1
2.45881358923717 1
1.44775010454007 0
2.0466234364 1
1.71609604771386 1
1.98575502790022 1
1.71801538032173 1
1.89059617259567 1
1.80888719722657 1
2.68609539684578 0
1.84873688128105 1
2.15764467374373 1
2.42794849797153 1
1.73341036487681 1
1.71581386402999 1
2.59627820518655 0
1.96409632522668 1
1.77656904995345 1
2.22037179727627 1
2.10014585798696 1
1.4884581241582 1
1.72523423349043 1
2.03892338390419 1
2.2382744391351 1
1.98201617520943 1
1.95774464585048 1
1.7302167363606 1
2.15297724593927 1
2.30807727808824 1
1.97039600311693 1
1.86309659227353 1
1.77904636080256 1
2.95772843591334 0
2.30283334370264 1
2.1263962094377 1
2.3265672787473 1
2.21553297004646 1
2.00392851524972 1
1.94086257782227 1
1.93474637263108 1
2.21863993927899 1
2.3879139209285 1
1.95752573694466 1
1.86169839855124 1
2.23403558213435 1
2.21003211987818 1
1.98632456663489 1
2.03871684349745 1
2.04377548372541 1
2.89798017396705 0
2.42601604965631 1
1.81780231485244 1
2.4156235255914 1
2.04977182224023 1
2.40985191306324 1
2.08488145061337 1
1.54482488089084 1
1.94687491319072 1
1.57120237242212 0
1.82674506342364 1
1.46901039929706 0
1.67975191889502 1
1.55933500435067 1
1.87276512572119 1
1.84063590335371 1
1.97431395401726 1
2.0495614212094 1
2.24834243271055 1
2.11461338613188 1
2.74320457472705 0
1.80477444435933 1
2.40820126261011 1
1.96399613460388 1
1.77016674342322 1
2.0973498438352 1
1.96882514725625 1
1.3173929093524 1
1.98068148741996 1
1.99988045769322 1
1.50067575057208 1
2.61685489327797 0
2.38277390531307 1
2.16871809989508 1
1.85273078404934 1
1.83400149862582 1
2.04174443834112 1
2.6069899246525 1
1.9518341941881 1
1.84433909753652 1
2.24138812579921 1
2.48279746226877 0
1.76228986000618 1
2.06413562462515 1
2.85579217133 1
1.51499624837775 0
2.43682065317178 1
1.86929163290515 1
1.89387719111748 1
1.91314198494649 1
1.73414685754283 1
1.82754278185701 1
1.70311685202462 1
1.81440274739019 1
1.80434894612155 1
1.90729923196877 1
2.46324963832267 1
1.63759422040344 1
2.3536588086841 1
1.66595278792204 1
2.47231698639916 1
2.10406988175713 1
2.42489374183211 1
2.25557203697386 1
2.40790148212581 1
1.62222345118692 1
1.44185686695321 1
2.03669202366408 1
2.18288887430249 1
1.92000536430685 1
2.35557967927319 1
1.13575974990083 1
2.18070916891925 1
2.30179909680139 1
1.802114745381 1
1.86713535932395 1
1.91429734230467 1
2.29268988914966 1
1.45996993117824 1
2.34079441210758 1
2.04779853015975 1
1.98172327311283 1
2.03802736129321 1
1.51942777981791 1
2.00094693724004 1
2.07984919430906 1
2.28740779808407 1
1.72544999062341 1
1.88654022355264 1
1.77267827698151 1
1.87190985692306 1
2.10881135123928 1
1.44444834716971 1
1.48668691463018 1
1.45777974838797 0
2.37755537812836 1
1.80471536427107 1
2.1816370695137 1
2.16958565759336 1
2.04648042982988 1
2.57783489825288 1
1.81177730896505 1
1.99706934624991 1
1.90450654001909 1
2.55544522277602 1
1.77390006138265 1
2.06879241870994 1
1.65187702547226 1
2.27722425903676 1
2.3368579657311 1
2.10775452021517 1
2.40808532259672 1
2.22615358116286 1
1.81702023907115 1
2.61253389176946 0
1.41320651648286 0
1.96830850310948 1
2.27728110401943 1
2.21726847669741 1
1.63519047205502 1
2.35123800381696 1
2.2171877963545 1
1.65010401520357 1
2.47056334312051 1
1.82699091366387 1
1.26563523662032 0
2.18170234456812 1
2.60875438887708 1
2.25043653961207 1
1.74007994669044 1
1.92189435323019 1
1.80340276492999 1
2.00557134739032 1
2.27246904755385 1
2.23561591434892 1
2.26609716335707 1
2.16366077198987 1
2.02982074663902 1
2.73555759283821 1
2.12937416578641 1
2.24953564623209 1
1.99833124893033 1
2.00902813785451 1
1.25329451548092 0
2.90503533215194 0
2.1839610473258 1
1.91195425535483 1
1.55055155609756 1
2.25570521698154 1
1.57427969225776 1
2.3252641244825 1
2.00602283279608 1
1.77075802406904 1
2.13435441136782 1
2.05391321417124 1
2.1373410553583 1
2.03459707246814 1
2.3116739433952 1
1.89270292593472 1
1.91131684826666 1
1.53453036344283 1
1.61480454216487 1
2.61263485676216 1
2.33670447546013 1
2.62343147603093 0
1.85376174810462 1
1.93592154214427 1
1.88120355284541 1
2.273693477563 1
2.10768407496817 1
2.3015457691133 1
1.70532114919587 1
2.26952772876421 1
1.74915860395427 1
2.0260703431168 1
2.01697176857378 1
2.31571404415526 1
2.27151458921431 1
1.77777085414031 1
2.45646507010402 1
2.20660182654101 1
1.95129713054151 1
1.98026056871035 1
1.50212060671652 1
2.08435350734198 1
1.34342569619584 0
1.73178999431369 1
2.2641076602054 1
1.9657321513906 1
1.73546452376127 1
1.5152299504039 1
1.65738956193696 1
1.86109912912084 1
2.2749298693431 1
1.9210939504704 1
1.79310405363579 1
2.24475068748168 1
2.57022328685146 1
2.18570450886225 1
1.93878466051881 1
2.4862875646371 1
2.03566361720458 1
2.0271722949722 1
2.15066979310289 1
1.63581048112752 1
2.01554753720739 1
1.91841146411548 1
1.50354305478603 1
2.5720002290157 1
2.02515412862937 1
2.13140003013801 1
1.29649895708062 0
1.44073331308965 1
2.19370740876288 1
1.93659606818297 1
1.92636410644974 1
2.2913458071483 1
1.98727544729541 1
1.53869316595508 1
2.5217716967729 1
2.45243180781112 1
1.92118332841881 1
1.62018463835441 1
2.24808790313871 1
1.89750885944857 1
2.09088326072734 1
2.03655547286528 1
1.93523739548675 1
1.60966177875398 1
1.47890782570249 1
1.19432051300506 1
1.36455680694697 1
2.17380092987236 1
1.64527535102362 1
1.80371681659012 1
1.72950601045816 1
2.85879055711635 0
2.05017104289459 1
1.66018072427353 1
2.12530948576513 1
2.14085141136007 1
1.80523956644321 1
1.70065211348537 1
2.06636072775169 1
1.89494535124383 1
2.18729428122212 1
2.453810526442 1
1.87754280962715 1
2.1158557687376 1
2.12571231655197 1
2.40864085868141 1
2.05982489555556 1
1.7041200835817 1
2.54868288830943 0
1.87360204235852 1
1.64508892986633 1
1.74577994700499 1
2.19201677932071 1
2.34753427091238 1
1.52680029186978 0
2.38705065288952 1
1.89234401455808 1
1.93661184923953 1
2.15647587551922 1
1.69999258124143 1
2.41487177271 1
1.36373925342366 1
2.25636658835978 1
1.7136207628553 1
2.478447671971 1
1.51974931260006 1
1.93897537205462 1
1.85160519943767 1
2.01058929728014 1
2.11858161691286 1
1.89271773207698 1
2.44339896526148 1
2.55282727887738 0
1.57753964114693 1
1.97779014375465 1
1.36327363714378 1
2.13053600378224 1
1.60814988113446 1
1.84779726622705 1
2.14320388619404 1
1.96413616972564 1
2.22522463929458 1
1.90314514341823 1
1.48723861296884 1
2.47116491610482 1
2.22264463664173 1
1.48189372867074 0
2.06583339139966 1
2.28307342551473 1
1.96727551518733 1
2.36616098778489 1
1.48573954049376 0
1.70464080783272 1
2.06601048496208 1
2.04443315583095 1
2.63940310002668 0
2.21415775098073 1
2.2554660848036 1
2.14305942029136 1
2.17376023719691 1
2.17289229175462 1
2.02246864767428 1
1.72444921450069 1
2.01298082794476 1
2.64305257552715 0
1.91021122373705 1
1.78352485635022 1
1.55979427631247 1
2.05921214097116 1
1.66403766550165 1
1.79134630787636 1
2.30097793157706 1
2.17811999477336 1
2.04341774288657 1
1.61932633476987 1
1.78102430009708 1
1.54906189248651 1
2.03793500955484 1
2.26701792266964 1
1.88855108977819 1
1.89640798436088 1
2.52315313038485 0
1.51649270130459 1
1.6842907518535 1
2.02257205600021 1
2.40470063388535 1
2.104120774196 1
2.52628779217542 1
2.24728726317544 1
1.89753770519327 1
2.28249986182985 1
2.2513541513238 1
2.49410909883767 1
1.62584655207508 1
1.76449092882087 1
1.91550677622864 1
2.06096283034861 1
1.89744561246638 1
2.16254616103689 1
2.02055125705621 1
2.74758640179838 0
1.64220449208144 1
2.50738611424821 1
2.09421805973788 1
2.40029323707098 1
1.73562305085841 1
2.05899431977217 1
1.84559617505413 1
2.09542698783065 1
1.85065125229796 1
1.58153580641661 1
1.63837033543148 1
1.66347243019092 1
2.41998139158497 1
2.05917845020211 1
1.81530557493816 1
2.06389632955916 1
1.51832584925521 1
1.6988525360372 1
2.03465915882653 1
2.26890354102165 1
2.07211520636937 1
1.88246533396422 1
2.53678494815992 1
2.23609725198841 1
2.22316731458538 1
2.44826346652917 1
2.13810680249964 1
1.63262257106015 1
2.11772555369861 1
1.98239604334895 1
2.46456516277047 1
1.995346813965 1
2.30474123057319 1
1.66608885469034 1
2.48341333780423 1
1.8097471578491 1
2.09872834128445 1
1.93126301698504 1
1.95579345253306 1
1.97232018368761 1
1.67691795446484 1
2.75170859286413 0
1.73208703376026 1
2.08101685653254 1
2.63715389679519 0
2.15048329050593 1
1.50102319098079 1
1.80195657484463 1
1.05241428249701 1
2.02594478247287 1
2.40489902248078 1
2.18377492300239 1
1.94389556541904 1
2.05835615521555 1
1.95430426225975 1
1.79346022367774 1
1.86941420860103 1
2.000669499658 1
2.01439515320724 1
1.97742387401171 1
2.38332975626996 1
1.56824096063685 1
2.22465499782298 1
2.0393911908634 1
1.97332186800803 1
1.80553847642252 1
1.58467175225265 1
2.3156840268202 1
1.88467976296911 1
1.75086356910043 1
2.13468154471282 1
2.67689649919884 0
2.30281966928485 1
2.32611931053044 1
2.49586414412714 0
1.68393672479056 1
2.16377997661899 1
1.77435309521993 1
2.49422001228377 1
1.49364536390631 1
1.90750085476899 1
1.71993558318963 1
1.99255666853446 1
1.61260439342509 1
2.00095180357149 1
2.41693152621523 1
1.70633114553566 1
1.71401926872915 1
1.5386514501755 1
2.49810640944042 1
1.66213786454493 1
1.74288172032238 1
2.10846338338406 1
2.58427538681736 1
1.63727011651748 1
2.05981664542908 1
2.27552452725613 1
1.96804251043851 1
2.09007575497613 1
2.16538024092362 1
2.2085201893649 1
2.64734159794459 0
2.19242793823757 1
2.45377016249463 1
1.94106581576747 1
1.57883066191692 1
1.64229133093734 1
1.6030673115915 1
2.08321761446064 1
1.73019826665232 1
2.48592621214658 0
2.59512143615454 1
2.23473975715256 1
1.45365363648385 1
1.9326704949394 1
2.07783978661837 1
2.09318361332472 1
1.3687285017448 1
1.17872497062591 0
2.34053641037531 1
2.39104171127371 1
2.07298563556141 1
1.43920763079222 1
2.08341954082997 1
2.49952498869595 1
1.5791080423608 1
1.7696188142241 1
1.79938110466331 1
1.85721913255276 1
1.94041149428208 1
1.79791676220533 1
2.01611377481211 1
2.05773221351926 1
1.91819305175998 1
2.1095104141889 1
2.25618232575694 1
1.79418693016094 1
1.64904486504975 1
1.2224777374387 1
1.51979359149904 0
2.18063436951068 1
2.1462815812085 1
2.22579715588254 1
2.12276600106866 1
1.9942620214932 1
1.50016171896737 1
2.70102107956632 0
1.31760607794726 0
2.16798274349883 1
2.6369444156207 0
2.01999720595743 1
2.59583214170055 0
1.60050660208654 1
2.42211865046379 1
2.16453346354515 1
2.05913116774473 1
2.33097901993004 1
2.17320341421681 1
2.65240258991659 0
2.33939176133229 1
2.042565258381 1
2.00975531169965 1
1.87395507101066 1
2.08735035881335 1
2.21563130872018 1
2.27091663826267 1
1.91688323812715 1
1.76189059401391 1
2.3503925841033 1
1.72059053996208 1
1.54187949669078 1
2.16681975568191 1
2.17761195354255 1
1.75492387672263 1
1.80826667150365 1
2.21098163585598 1
1.4862602303261 1
2.01051696056594 1
2.27585542208337 1
1.56871042668697 1
2.18248841703342 1
2.2751385218198 1
1.95820793092749 1
2.12229379237764 1
2.16357653732059 1
1.76408617791944 1
2.08836554178091 1
1.24357870386724 0
1.94594136967542 1
1.81871341750251 1
2.29853008463905 1
2.30726465936471 1
2.82929465823861 0
1.74328240177165 1
1.872208523997 1
1.70059258716355 1
1.82411576977187 1
1.98148498586836 1
2.38281896383362 1
2.17387728509119 1
2.39921622322625 1
2.07554386594479 1
1.91610651875473 1
2.42858252515832 1
1.47573190920017 1
2.01453938608101 1
1.94504796030252 1
1.46166785730654 0
1.91315690710432 1
2.46814497951434 1
2.75852269142393 0
2.14339774658596 1
2.21040655179427 1
1.56187423384818 0
2.12320655514119 1
1.67553736762056 1
2.46771520084614 1
2.52281127138971 1
1.57870932648425 1
2.29557636313607 1
1.73831786328111 1
1.25231659877077 0
1.52094852134396 1
1.89419110570279 1
1.6248102800808 1
2.07352869002176 1
2.20411968277832 1
1.91089846960198 1
1.76967082883859 1
1.87605559804916 1
1.64862081733188 1
1.89243197038697 1
1.64109072211618 1
1.44777920406752 1
1.57282596574025 1
1.61224940323077 1
1.89576920159964 1
2.09030506221209 1
1.89408101721974 1
0.67383060861908 0
2.25821063297284 1
2.60931876349468 1
1.68504604392401 1
1.3710566380022 1
1.77436112806191 1
1.52253849287602 0
1.66156960466457 1
2.22629104769113 1
2.01601650756316 1
2.1263205913719 1
2.3638167311851 1
2.11229081098854 1
2.48010841077044 1
2.01660339038964 1
2.74275229574087 0
1.95914006048667 1
2.64591429841017 1
1.90368169260806 1
1.84273546784447 1
1.9769974655128 1
1.72688137344962 1
2.31869834261765 1
2.33505792170576 1
1.69091901882947 1
2.12289224657333 1
2.37625256716141 1
2.67408037548436 0
1.77404120302201 1
1.95042103116138 1
2.08477532561375 1
1.96712537061085 1
2.08335855791578 1
2.24417289319694 1
1.53131007199147 1
2.18933017979709 1
2.05159264393276 1
1.73939448770082 1
1.71147916402117 1
1.77739900884529 1
2.15099193377084 1
2.20052389721627 1
2.10396596598325 1
2.14969229348137 1
2.45108246746857 1
2.4712093463343 1
2.27113715100632 1
1.92652338564097 1
2.3480674809209 1
2.07769872781408 1
2.18678006489545 1
2.17453972817769 1
1.94620943408249 1
1.64823674041805 1
1.6372049233444 1
1.50353977771233 1
1.84721515680203 1
1.81014240470586 1
1.85012404987276 1
2.39065242702449 1
2.42993723522411 1
2.17500453995903 1
2.18377761476492 1
1.92133057275767 1
1.60904791696969 1
2.07894104611838 1
2.20406671489588 1
1.8051036325484 1
1.23906044999318 0
1.7676960390855 1
1.71574900103453 1
1.78610793847945 1
2.00137807424105 1
2.48721497251774 1
1.4777546748606 1
1.89124023345098 1
2.14369973640823 1
2.25377322406089 1
2.6642005210416 1
1.95372551341113 1
1.97351252364569 1
2.41494872655148 1
2.31596845038021 1
1.68917460466993 1
2.41661651866163 1
2.30126392939331 1
1.55875063754183 1
1.68486943390447 1
2.19253802793388 1
2.20723993631517 1
1.72691950374475 1
2.02270289884046 1
2.06445018214943 1
1.68643439127104 1
1.56613486808485 1
2.27480947977223 1
2.38764491846867 1
1.74929658591066 1
1.68385121080605 1
1.96963949280571 1
1.66404853230411 1
2.37192675483423 1
2.52329909874921 0
1.72712731404495 1
2.19250218510355 1
1.95769122775006 1
2.1636611192564 1
1.86293345381556 1
1.87308095151317 1
2.0468540257349 1
2.50439199877723 1
2.26766682523641 1
2.10925128293013 1
2.42280132696141 1
2.34875484681107 1
1.80292967094843 1
2.0751460946236 1
2.24006116215043 1
2.08563292018416 1
2.05484361675997 1
1.77013296094241 1
1.84704119523408 1
2.06408039836932 1
2.09101531904031 1
1.73768089660003 1
2.39739488985801 1
1.48120230373676 0
2.15433944112127 1
1.39511752857957 1
1.80425563084575 1
1.69164095134241 1
2.03640572793843 1
1.68110065889316 1
2.08352148361345 1
2.19754632632367 1
2.39434671298111 1
2.04297206548881 1
1.9768840045332 1
1.62081802305279 1
2.26608279972054 1
2.05610117907159 1
2.23694710002393 1
1.72513619370495 1
1.96268649497392 1
2.03284449795935 1
1.40435817654602 0
2.54568012219573 0
2.23881926027039 1
1.82588820218424 1
1.37110283147282 0
2.50081303289435 1
2.03914162678249 1
1.97547017908882 1
2.182111573723 1
1.97980543494137 1
1.69422287143472 1
2.17634913594756 1
2.38109035631155 1
1.51390114600079 1
2.15955693239249 1
1.97461618895854 1
2.05730137398662 1
2.41144218780614 1
2.39672444725322 1
2.05899650845355 1
1.64105858868482 1
1.50936231702973 1
1.79071720904456 1
1.98144520636157 1
2.10786210416044 1
1.81493096884756 1
1.57796106344423 1
2.08080642980377 1
2.5089467410433 1
2.27584803975496 1
2.19512965625236 1
1.84666352356894 1
2.03109361998954 1
1.29439265819456 0
2.1935086097654 1
2.4512597992346 1
2.31526561282239 1
2.20190158897193 1
2.36001868750963 1
2.18835610661129 1
2.18306942535237 1
1.91478858417637 1
1.99967266024688 1
1.98763610445742 1
1.52067707376495 0
1.66643533452787 1
2.12613733745282 1
2.0977794499332 1
1.45788161943043 1
2.18884108588228 1
1.96645314550741 1
2.29503746718623 1
2.24370998380758 1
1.30333550893497 0
2.28117635546349 1
2.29534212219722 1
2.51380556095819 1
1.22943852571349 1
2.50464439226428 1
2.57661503081553 1
1.72050484743102 1
2.01475924900993 1
2.16522459563478 1
1.93821441310294 1
2.5799089279897 0
1.47317840578574 1
1.92648841090551 1
2.79787412032827 0
1.57602445264649 1
2.09701045527438 1
1.9268019867279 1
2.22629579809599 1
1.71530809315588 1
1.61713001382478 1
1.48018367184337 0
1.70672505631579 1
2.15491498450403 1
1.9071801171519 1
1.31370734718169 1
1.73020065500559 1
1.98779465753608 1
2.46224885631729 1
2.07899286250138 1
2.87000109496424 0
1.86724020040543 1
2.19610822124131 1
1.99470241731031 1
2.3926537511783 1
1.65124281423211 1
2.14774772953742 1
1.28116311527183 1
2.10749572190925 1
2.40507228844783 1
1.94856105089248 1
1.92176851217138 1
1.62185699244234 1
1.92666634922479 1
2.63423228753999 1
2.43595888822772 1
1.61889961997577 1
2.42514210506295 1
2.02243760704839 1
2.15134071851186 1
1.36633373292409 1
2.52957817192401 0
1.85523850200899 1
1.85921855359567 1
2.11328777289083 1
1.82602814790313 1
2.3543487780985 1
2.39973035508852 1
2.25066874429178 1
2.43791518103707 1
2.05877278369957 1
1.83791798089016 1
1.62017133047879 1
1.96281515712574 1
1.9954136940244 1
2.16939350679862 1
2.34384030691548 1
1.92236789163958 1
1.91430187746741 1
2.05906570777226 1
1.67451462297345 1
1.77150941806708 1
2.19138071468873 1
1.9183886842136 1
2.06015942391248 1
2.13708326685173 1
1.59509998026179 1
2.19311829966523 1
1.82030096766349 1
2.11164485857693 1
1.9944116139802 1
2.28890745006479 1
2.2352652184413 1
2.05498126948219 1
1.88666968530529 1
1.72165194390026 1
2.34070244109135 1
1.86307828122933 1
1.72409098229751 1
1.8599082436987 1
2.24028780063861 1
1.746194237036 1
2.91895032194754 0
2.72195593603466 0
2.40624478284753 1
2.09496736936164 1
2.31141198948399 1
1.99912816854877 1
2.10351645662414 1
2.00450673291778 1
1.96140875243906 1
2.18771670363515 1
2.02377154758837 1
2.33607258956651 1
1.59531265634774 1
1.97379419674998 1
1.73988296195169 1
2.31970432939939 1
2.33085251462747 1
2.01665579738031 1
1.65118026107603 1
2.37518421425914 1
1.67134610642779 1
1.33420638657134 0
1.74948087305658 1
2.30920048119609 1
2.0779282648557 1
1.55093600199853 1
1.82664293826569 1
1.52808965818769 1
2.08061376476435 1
1.73556590464746 1
2.02543780779372 1
2.34336603877985 1
1.81565921753374 1
2.16528615803022 1
2.16183450885806 1
2.12014235224611 1
2.61709524695852 1
2.10919223938788 1
1.78277115000804 1
2.44110911644486 1
2.04694105625733 1
1.98899031804569 1
1.36302444852744 1
2.12390600662973 1
1.99537801402499 1
1.44458537108623 1
1.67145314844692 1
2.31735807095266 1
2.30383999950095 1
2.73738501902742 1
1.65738634679482 1
2.00425489105338 1
1.67681536254839 1
1.49725514874089 1
2.85332874192791 0
1.86490888516646 1
2.05245297213509 1
2.44946533323925 1
2.45007837315629 1
1.48226344333319 1
1.75023584245689 1
2.72453981847851 0
1.99215528200052 1
2.11253679222161 1
1.60926427130504 1
2.72992309824275 0
2.26350809952874 1
2.16111693663503 1
1.88329725743784 1
2.21587302374389 1
2.23015995080032 1
2.05531047520167 1
1.63745428793684 1
1.73834951768002 1
1.86234884423337 1
2.34734095655888 1
2.01865462528852 1
2.37795988667399 1
2.02953338214023 1
2.45029382492512 1
2.13139752741125 1
1.6986893179008 1
1.80089483570312 1
2.42516322150087 1
1.86656096178794 1
2.28464535764497 1
1.4549787657651 0
1.79069095577282 1
1.73961715995025 1
2.15241423924985 1
2.14252054147157 1
2.08492384806311 1
1.29248463803349 1
1.72355977562195 1
2.16255113227687 1
1.69322677980982 1
2.57776361832176 1
2.88753653113741 0
2.14370303739078 1
1.60150033419888 1
1.85869905656484 1
1.57606085137246 1
2.0295666781978 1
1.98643565161914 1
1.95599021357698 1
1.72140221096488 1
2.18063617558426 1
1.8540987797235 1
2.30397315629243 1
1.3111362075524 0
2.7655208476167 0
2.04458218759927 1
1.50102642347716 1
1.59789946777905 1
1.37884556231909 1
1.42499987450398 0
2.54218039513229 1
2.18970453196149 1
2.10928059745822 1
1.99206666917182 1
2.33764249391462 1
1.94178981452441 1
2.10128956507973 1
1.89576065091796 1
2.33041244167392 1
2.06940754999502 1
1.45404369002922 1
2.01771635648271 1
1.58395539823387 1
1.86620537521655 1
1.63397205858404 1
1.81573707100976 1
2.43560089028127 1
2.12442210012321 1
2.42052135880953 1
1.87700830584426 1
1.35165016093062 0
2.60672584686946 1
1.74871728991404 1
2.12385394744551 1
2.13672967806637 1
2.11229427736957 1
2.20378724103915 1
2.04744627776113 1
2.2730472970967 1
1.67555502743743 1
1.68110751746408 1
1.8878968155102 1
2.26003602271373 1
1.98517996475578 1
2.03418076091581 1
1.4217811531204 0
2.29661341452219 1
1.71379968817573 1
2.20991202799169 1
2.42339829165475 1
1.44550634960864 1
2.40779479892624 1
2.6715753167323 0
2.14791951240839 1
1.70537537096672 1
2.38031455499348 1
2.49133840309236 1
2.2060549487964 1
2.83875342652148 0
2.35221973124124 1
1.94818268912822 1
2.59004913103121 0
2.7525000873577 0
2.27407193824436 1
1.7187310841204 1
1.98375378315579 1
1.80188157438955 1
2.17162327751235 1
2.15129330094609 1
2.15895607890712 1
1.60758134114269 1
2.11690720874692 1
1.96333679705036 1
1.98204730139332 1
1.68774660124464 1
1.93965578310396 1
2.03747843610659 1
