# Supplementary material for: Bias caused by sampling error in meta-analysis with small sample sizes
Source: PLoS One. 2018 Sep 13;13(9):e0204056. doi: 10.1371/journal.pone.0204056 (PMC6136825; doi:10.1371/journal.pone.0204056)
Supplement: S3 File — (ZIP) [file pone.0204056.s003.zip › results N = 20 delta = 2 tau = 0.5 sz = 100-500.txt]

"dl.delta" "dl.cp"
2.05605521580943 1
1.83024205115597 1
2.05415053794828 1
2.12221882171766 1
2.11010036264993 1
2.20358766487469 1
2.13894474128904 1
1.86502863273587 1
1.69803347271879 0
1.95651192719364 1
1.84864919093226 1
2.01121807684869 1
1.88778706513687 1
2.16325999131805 1
2.31525228402913 0
1.94866302150493 1
1.96336862653598 1
1.94135147660637 1
1.83730284485341 1
2.07723436825682 1
2.03559970461512 1
1.76472687267034 1
2.04581279965072 1
2.02289199709605 1
1.80100386256523 1
1.72224585679576 1
2.25722135704192 0
1.82932928185526 1
2.04509175432282 1
1.91092139548326 1
2.06836307336171 1
1.96303178196194 1
2.12140745421965 1
2.15398561628209 1
2.00891497978053 1
1.92946330967182 1
1.94077153007131 1
2.23003543475789 0
2.09315860015038 1
2.13924972486657 1
2.08194708217377 1
1.82957875920762 1
2.04807596484544 1
1.99724679794131 1
1.72777837068215 0
1.99139166754166 1
2.1985129820151 1
2.08218212219963 1
1.86539278555864 1
2.22750627264153 1
1.98074860615497 1
1.92476402177468 1
2.05153938712577 1
2.28834019834149 1
1.99220515952236 1
2.33750589740686 0
1.9718633721438 1
2.05642837972711 1
1.9335965578406 1
2.03079878103339 1
1.97282700472892 1
1.93195922687385 1
1.90804851056249 1
2.05464605211481 1
1.79550560438669 1
2.09030154872558 1
2.16455257571506 1
1.99584127393832 1
1.94541872330647 1
1.97942609984705 1
1.99929011690859 1
2.09940433010694 1
2.0220426881755 1
1.75882118766167 0
1.9493945783809 1
1.8294545868162 1
2.09029460857547 1
2.3269529380731 0
2.01235991997811 1
1.80803041363511 1
2.08018675570086 1
1.92330180252483 1
2.09433746700788 1
2.26924568091006 0
1.94833337372265 1
1.98238985085489 1
1.99549341404093 1
2.17329104184821 1
2.12584406610279 1
1.90004635107674 1
1.96681824738848 1
2.1212872545503 1
1.94687196395134 1
2.15244290104692 1
1.94370620056151 1
1.92761481864379 1
1.78708061877372 0
2.03072117575003 1
2.07269986329906 1
1.90762125607727 1
2.07945883580989 1
2.09386645653383 1
2.0411352098452 1
1.89816658415555 1
1.98103780211213 1
2.03807242619303 1
1.97169750268031 1
2.03640718899321 1
1.85158044286171 1
1.87025030992849 1
2.12478491523689 1
1.92420880069819 1
1.99458227697875 1
2.18224388506459 1
2.02706430507172 1
2.31689034223799 0
2.13916740164978 1
2.00831133170558 1
2.088352182949 1
2.0137203205276 1
1.93966528890519 1
1.97456380875882 1
1.92308346294598 1
1.91379830505797 1
1.80967587134004 1
1.89839685870824 1
2.07456066312188 1
1.65906928523749 1
2.07302565282391 1
2.01731162778099 1
2.07766478352556 1
2.01372881693225 1
2.09693160520417 1
2.00140825692187 1
1.91362551984091 1
1.68635620924078 0
2.16104996395768 1
2.05400796036985 1
2.17775768959913 1
1.96168936923489 1
2.06994755254896 1
2.35098524320098 0
1.97763340327778 1
2.22585037309697 0
2.09334951670987 1
1.90862046980018 1
1.97881595406469 1
2.09637312785342 1
1.91664645076781 1
1.74269111619184 0
1.98562593718781 1
2.04916947695093 1
2.07187278801966 1
1.93919326386023 1
1.85735339879782 1
1.95036205747934 1
2.10426386667103 1
2.04083847477461 1
1.98969702119387 1
1.96326865942326 1
2.0311837205837 1
2.05274208923036 1
1.97251651395851 1
2.0669567435206 1
1.9120283548709 1
1.9359655467614 1
2.4012817976309 0
2.05923229948608 1
2.1251716777733 1
2.03396390496711 1
2.065167544944 1
1.87180198602991 1
1.85269197832591 1
2.17607796854267 1
2.05335386415067 1
2.02765954122699 1
2.11062887921431 1
1.86269334786148 1
1.89734172949338 1
1.71524097265183 0
1.77985584971319 1
1.99126277518944 1
2.14389689753454 1
2.02069267856096 1
1.85291177690279 1
1.92474198736913 1
2.08772300047935 1
1.75362266277929 1
2.15733495110297 1
2.07982158530444 1
2.0250377628861 1
2.13836619721496 1
1.88194741740441 1
2.23958771675276 1
2.11878982464982 1
1.90609812230512 1
1.87243052919073 1
1.88484324073324 1
2.07799536996079 1
2.24188464008562 0
1.80646337593659 1
1.71498049793826 0
1.96402148704484 1
1.86455567742908 1
1.78544407088621 1
2.12363533580207 1
1.84461742999014 1
2.12202824526469 1
1.90218544167868 1
1.79369891683558 1
2.09092652425372 1
2.30706710848927 1
1.85183822130943 1
1.95052090716446 1
2.03280322006849 1
1.95626244603059 1
1.94706810099564 1
2.05051358847903 1
1.93536051413893 1
2.28945320628144 0
1.96437113789407 1
2.10954022358171 1
1.85683588164592 1
2.13226401518867 1
2.1744584344852 1
1.88638439153607 1
2.00113326462567 1
1.87115044903903 1
2.20887765750558 1
1.98850780509558 1
2.27499306403909 0
2.10077570940461 1
1.96626996179687 1
1.87871396430753 1
1.90611134176546 1
1.95974047472395 1
1.93720032900399 1
2.06784855548553 1
2.27480695496311 0
2.09501149683276 1
1.88339941116051 1
2.14984771391203 1
1.97309763272467 1
1.79331028945874 1
2.08988159185333 1
1.81520960364897 1
2.19603496616945 1
2.16090765323712 1
2.10579321007016 1
2.02937152311521 1
2.04631209395412 1
1.76620813174032 1
1.83846568480429 1
2.22621508692234 1
2.14588244787793 1
2.06390164489241 1
2.01238704373552 1
1.95947060697036 1
2.01809020745141 1
2.04014681299751 1
2.03283078641482 1
2.27323959736199 1
1.92388209693849 1
2.08831915285125 1
1.94421217985371 1
1.90333833984473 1
1.930644938264 1
1.96358014629091 1
1.72345125178037 1
2.04153416933077 1
1.89587392926543 1
2.18498488604612 1
2.01047029192773 1
2.03276468848637 1
1.86119849677859 1
2.13878201476615 1
2.24541851702596 1
1.92676218390876 1
2.3102489855171 0
2.09952542502075 1
1.85992562740098 1
1.96779114354063 1
2.13947442831992 1
2.05313264094836 1
1.91814939948993 1
1.9417110913859 1
2.19302285359376 1
2.0391525110826 1
1.97217417939936 1
1.94687151936271 1
1.76272263080951 0
2.16014453009942 1
1.91906685520861 1
2.03208452884476 1
2.06898977893327 1
1.76706126782338 1
2.07342601454648 1
2.02999041742218 1
2.28374016072142 0
1.99454435930541 1
2.29002825715704 0
1.88080090972139 1
2.1960658724626 1
1.89480613720664 1
1.87154843356219 1
2.16592433942887 1
1.76718349027616 1
2.08034425418805 1
1.84795597853266 1
2.06847883248009 1
2.09314412247177 1
1.98221703385931 1
2.1010607778313 1
2.02195194264812 1
1.8355503826739 1
1.95925009913389 1
1.96311093224329 1
1.99713147845362 1
1.70632362018391 0
2.02982113657201 1
1.97809645607148 1
2.06017743296004 1
2.14524342047006 1
2.40699000911135 0
1.95394994561106 1
2.04094985354286 1
2.01572967012709 1
2.05153718212177 1
2.12999485346297 1
2.02647822815485 1
2.08034872526988 1
2.0291812709322 1
1.98217598795463 1
2.17657695270801 1
1.86112315879233 1
2.11078570834391 1
1.98140034238083 1
1.91914629822024 1
2.18810539919917 1
2.0577196616798 1
1.86406521721928 1
2.10370822379019 1
2.00894011636626 1
2.10731414097471 1
1.96296758215045 1
2.06750662030683 1
1.67513537485383 1
1.58376609885047 0
1.81439060379043 1
2.08521126382144 1
2.21409862338667 0
1.8969802778627 1
1.88259901781972 1
1.76435814365666 0
1.69103928511358 0
1.8582739299483 1
2.10083922736146 1
1.93925152710592 1
1.74517631612797 0
1.86709876832954 1
1.89339538455189 1
2.12211207311937 1
1.98385411326272 1
1.9542749320199 1
2.16873617413736 1
2.06236872252337 1
2.04509662581296 1
2.06381368299504 1
1.87172569717128 1
1.86207124633616 1
2.03399076587523 1
1.99535288126103 1
2.19999609825387 1
2.02893212730439 1
1.9098076367331 1
2.06417807334604 1
2.08823663138426 1
2.15578961704664 1
2.10604980548995 1
1.92990134118799 1
2.00856974304078 1
2.07081164082475 1
2.0344004898125 1
1.89254961679029 1
2.018246263813 1
1.97419408550543 1
1.90605125437297 1
2.17033930626408 1
1.83719564725295 1
1.92510508329657 1
2.02819079290688 1
2.00205003918108 1
2.18359161996816 1
2.03512688659756 1
2.10369856532825 1
1.89808942161359 1
1.85352770491523 1
1.96112826380304 1
2.08011603050061 1
2.15906832293213 1
2.16470110876249 1
1.84000577134031 1
2.17379297917863 1
1.90957930050323 1
2.07781285126014 1
2.05002352826474 1
1.7029731574025 0
2.05711274420325 1
1.97693077429518 1
2.25971043128617 0
2.09462969385016 1
2.11546538704246 1
1.96955367103163 1
1.76072853604806 1
2.02280224341923 1
1.96566488732878 1
1.94050050425303 1
1.89793742081911 1
1.89571364262265 1
1.86784216239814 1
1.90012698291085 1
2.05938831201846 1
1.99107418300637 1
1.91228871793141 1
2.00589985919341 1
2.26943719066255 1
2.02406314847004 1
1.99299638366808 1
2.14776006802868 1
2.22471677008096 1
1.9443207802024 1
1.60374853440924 0
1.94609475736273 1
2.06669553463892 1
1.97176337911248 1
1.96222147614368 1
1.8733698999258 1
1.83034540619977 1
1.97639308760076 1
1.7015994118249 0
2.00856847419595 1
1.87244807406112 1
2.12709914273599 1
2.13217036790997 1
2.12867136558102 1
1.97861096062036 1
2.10186198745016 1
2.0850079010314 1
1.99326563586188 1
2.07476408834144 1
1.95234187538732 1
1.93602971175175 1
2.18292210630194 1
1.87243443208008 1
2.01372447733307 1
1.90936838406759 1
1.74769041884903 1
1.97640624374568 1
1.95120229862056 1
1.98920043717415 1
2.04536912638128 1
2.02333395735827 1
2.01760442477958 1
2.18584925399576 1
2.26237017763873 0
1.95745323149412 1
2.01179302730267 1
1.85626769378296 1
1.88866254391255 1
1.89237356099385 1
1.60263046732253 0
2.15101791489368 1
2.14530971244814 1
2.01249270189854 1
1.87982648198569 1
2.22024152978144 1
2.0830146667011 1
1.94394561740867 1
1.9066246034974 1
2.08738073936977 1
1.94586765927124 1
1.91625754578252 1
2.01803950286478 1
1.87456740723634 1
1.84738874326117 1
1.93790844508698 1
1.82721621321692 1
1.97139462838025 1
1.81385540455379 1
1.70757269497079 1
2.06712975109016 1
2.12414248017789 1
1.89054496234208 1
2.00142284897024 1
2.10506660555806 1
2.18067027028951 1
2.12251477007379 1
1.86099501752367 1
1.95524038550444 1
1.95201913099963 1
1.75842735256528 1
2.01830649120272 1
1.94560463710461 1
1.9758406956639 1
1.98990143739545 1
1.90463696799327 1
2.09985368190455 1
2.09515514347906 1
1.98808062950813 1
2.08957707937054 1
2.15122875353395 1
1.96742986425825 1
2.00263854457711 1
2.10026509656875 1
1.90288805859344 1
2.30235396870583 1
2.18257549803155 1
2.14883459399113 1
2.06039283881434 1
1.92647201721888 1
2.05241396110802 1
2.01447075339625 1
1.87659484997883 1
1.95633921324246 1
1.96630468881465 1
1.99266269815081 1
1.96351847104382 1
2.04269701388495 1
2.02671339148134 1
2.06627169281701 1
1.99702608547552 1
2.14157459947176 1
2.02205851325312 1
2.1862137396455 1
1.97781072680653 1
1.93300768231965 1
2.32783962875003 0
1.80969393501489 1
1.77790827758563 1
1.79623448865678 1
2.13208537678786 1
2.04903463121726 1
2.02638134872763 1
1.91332679491054 1
2.11904081232506 1
2.17728876511688 1
2.08062305414637 1
1.97843746947109 1
1.98838469839975 1
1.80876127261493 0
1.99865347995426 1
2.29131989013999 0
2.1728045996505 1
2.27401273082853 0
1.86027713310249 1
1.78617200420407 0
2.09812700087469 1
1.73581538884606 0
2.11538609202824 1
2.1138615106321 1
2.04764914643575 1
1.92984642284981 1
2.08526032735675 1
1.84206378470147 1
2.11507089407309 1
2.02653850852505 1
1.85201083740895 1
2.2441395283595 0
2.09645735762332 1
1.86091110523568 1
1.96959810309769 1
1.64851841051382 0
2.05235588752644 1
1.83049744115979 1
2.06831856413999 1
2.09428461118891 1
2.07959633110072 1
2.0168761083821 1
1.99671195509621 1
2.10154167551434 1
1.96110902332752 1
1.878608127003 1
2.1411493885277 1
2.23270704441368 1
1.92291709169538 1
1.77311187384602 1
1.8241753563532 1
1.81789200253656 1
1.96923535710139 1
1.8622632451043 1
2.10727483088315 1
2.04088118463685 1
2.02345557857883 1
2.10940083197145 1
2.02659554144953 1
1.86135719264114 1
2.00764054002372 1
1.94009228857832 1
2.08791455335285 1
1.88742453988931 1
2.04361986538767 1
1.94519434427932 1
1.93603175929881 1
2.01378866393609 1
2.01638492777827 1
2.14757569255986 1
1.97710192747846 1
1.85641558816745 1
1.98139519365235 1
1.9436078153722 1
2.19262341974517 0
1.99701389537296 1
2.18586579376623 1
1.87758033993142 1
2.14892738380777 1
2.12771837951164 1
1.81474715087248 0
2.0273343497742 1
1.82826228385921 1
1.76242857677004 1
2.02021798087912 1
2.07044614085716 1
2.08491148932076 1
2.0312784086961 1
2.11924103536246 1
2.20606905657719 1
1.99671496348865 1
2.0050348470175 1
2.22514569758027 1
1.80413953554581 1
2.08634117726744 1
2.21790714142748 1
2.28711139678018 0
2.01318441597962 1
2.17487079812412 1
2.01936880017731 1
2.0482102245661 1
1.94055183892902 1
2.08185187614927 1
1.93083394308198 1
1.891040034187 1
2.01655793935967 1
2.17836549523197 1
1.83562553062311 1
1.94984458575051 1
1.77511832864696 1
1.79597976047722 1
2.05402583269248 1
1.99678218908442 1
1.77098723300345 1
1.99069013758273 1
1.95485929931755 1
1.89008408756619 1
2.05520975202462 1
2.03992194454015 1
2.05067014259339 1
2.07326970736156 1
1.88087563762463 1
1.99327614133674 1
2.09498062806384 1
1.80739506692227 1
1.95584564662375 1
1.96695584031327 1
1.98555028683879 1
2.02189320328939 1
2.01859687943241 1
1.89577999012145 1
1.91704136195617 1
2.16790634739027 1
1.92768251308501 1
2.00661923104331 1
1.84240206505888 1
1.8301072773334 1
2.22763078293117 1
1.82994873089325 1
2.35711323098601 0
1.90836626174074 1
2.0992352788632 1
2.05538862649803 1
2.01405130339852 1
1.86594313658075 1
2.11996296007052 1
2.11660416102063 1
1.93225749682562 1
1.97101168533548 1
2.17339934503324 1
2.15374475730901 1
1.80620627831156 1
1.8096183757579 1
1.95207504801234 1
1.91491070125562 1
1.8922129267154 1
2.21820062762528 1
1.87962588871827 1
2.09739454652466 1
1.96737931700773 1
2.02257783955199 1
2.10389631423681 1
2.151062897599 1
1.63354919538224 0
2.08620226730149 1
2.09311070621151 1
2.10174914992441 1
1.97822061793975 1
2.05581670642389 1
2.14064549035296 1
2.09031161678741 1
2.08520025528769 1
2.16687120159996 1
2.09098478846628 1
1.93884941497099 1
1.8421165612894 1
1.96229408016937 1
2.06435936857669 1
2.10029800779498 1
1.91188183407089 1
1.80370408340071 1
1.86495837738044 1
1.99203782233709 1
2.11773585165138 1
2.04379735260764 1
1.95989007572172 1
1.82309639088252 1
2.16619552393593 1
2.01340266053356 1
1.95596006989161 1
2.1084022094413 1
2.03492904132786 1
1.98343688741099 1
1.88505154432917 1
2.01672521354807 1
1.99125388683124 1
1.84697146033469 1
1.89758841708213 1
2.1443144485568 1
1.83498872628605 1
1.97888286320773 1
2.04814520736411 1
2.01155371753093 1
2.01117305878761 1
1.97434628292542 1
2.09360959701754 1
1.64309941711527 0
1.70242575518553 0
2.1543727684885 1
1.9793574435062 1
1.96601688207152 1
2.19210467570384 1
2.02056416391814 1
1.93556431981638 1
2.04754934894689 1
1.95247776637354 1
1.9228508853784 1
1.96209012810704 1
2.02456687919304 1
1.86026406339692 1
2.30886987911162 0
1.74128892990449 1
1.81405915489178 1
1.98592438810588 1
1.99863865766695 1
1.97250614113646 1
1.91269335542348 1
2.07662225966657 1
2.1632537750043 1
1.83241308195527 1
1.91253128369811 1
2.08104750770758 1
1.81631019998868 1
1.93480583408425 1
1.89050371961905 1
2.13343814791156 1
2.20953107097172 0
2.03365371852988 1
1.82647238416699 1
1.86662802095269 1
2.10439898855778 1
1.94944343171155 1
2.00801894351875 1
2.10784504814963 1
1.94202340433455 1
2.00322330733953 1
2.07255988507833 1
2.19669055828939 1
1.83837956101046 1
1.68099468434961 0
1.99760822923146 1
1.82479558228535 1
2.02826071003411 1
1.98335702395826 1
1.96383083198184 1
2.08568600445293 1
1.86083909304373 1
2.20123194529609 0
2.21532121201568 1
2.02601434372727 1
2.04176688398915 1
2.0491486270946 1
1.77718198653426 1
1.89941027720806 1
2.12247863443144 1
2.0854565698054 1
1.9710636749308 1
1.98157559533266 1
2.00629795125134 1
2.10039009773285 1
1.90581769919907 1
2.13268933854078 1
2.12176547647546 1
2.07400025333486 1
1.99302933820148 1
2.25795954715382 0
2.13361783501964 1
1.87718829206191 1
1.94096128689473 1
1.79848358972464 1
2.13516426154907 1
2.01289933079397 1
2.12887669964383 1
2.009908487209 1
2.21607143622013 1
1.88211959599747 1
2.13103792736538 1
1.88081358709103 1
2.01577443220281 1
1.97767017745468 1
1.80115480579191 1
2.13187456687265 1
2.14738975486157 1
1.98274955610964 1
2.02373903826103 1
2.20051072672003 1
1.78737238296845 0
1.8084229625364 1
2.02206342485199 1
2.20197027293736 1
2.22596138268532 1
2.06667403973521 1
1.97533435266959 1
1.78702235569737 1
1.79939064814243 1
1.62576569606108 0
2.25433727343248 0
1.81261787251536 1
1.87241039574689 1
1.68601981201 0
2.02570337174405 1
2.12771278734912 1
1.84360441406428 1
1.9173416756523 1
2.04588248011532 1
1.77426757836766 0
2.01383442759428 1
2.16303537299363 1
2.19051826244988 1
2.14366134791463 1
1.86900011149397 1
1.90631899440346 1
1.98444674463953 1
2.08711767050229 1
1.92184366586904 1
2.18804306876429 0
2.06044298211766 1
2.02709829730644 1
1.72326826076801 1
1.79863551957351 1
1.77504286890119 1
2.03883124575501 1
2.16109206199049 1
2.16533850228285 1
2.12485698862522 1
1.96376791501527 1
2.0643441324933 1
1.79348672841911 1
2.08979383514087 1
2.09549773373748 1
1.9704486727804 1
2.00792585456215 1
2.05945058402103 1
2.07933665204883 1
1.98300158896187 1
1.83169322187238 1
1.99898552049388 1
1.95526035312287 1
1.75358330238637 1
1.78659804299864 1
1.7723030776601 1
2.00123803482823 1
1.81189277812846 1
1.95630576472167 1
1.9766682890174 1
2.03635204067673 1
1.99574853332803 1
1.96084287096905 1
2.18587667120736 1
2.05918742408989 1
1.77698770538812 1
2.03203191264594 1
2.18461996832877 1
1.84417345176579 1
2.04952367589595 1
1.89478962739397 1
2.1863327916954 1
2.08187047632949 1
2.17496882506964 1
1.88903875829971 1
1.83992802014141 1
2.13060582824189 1
2.04464662377373 1
1.90623423027932 1
1.77839563941905 0
2.03038520312773 1
2.19667625009616 1
1.73139243158584 1
1.98330719509803 1
2.22258396497456 1
1.90580470083212 1
2.05521833827772 1
1.84605825093067 1
2.1917485228182 1
1.90430633852978 1
1.90307699520397 1
1.98435508855565 1
1.91405417990388 1
1.9044959447115 1
1.9641156435883 1
2.15956338946167 1
2.02693297806132 1
2.01510226580243 1
2.04665810440435 1
2.01142558549995 1
2.06137962665124 1
2.10938746113747 1
1.7750221380777 1
1.99092399189731 1
1.99967219138606 1
1.96838175483851 1
1.89215566714124 1
2.04271906701658 1
1.83183344996706 1
2.08169249012058 1
1.82451598516514 0
2.04370862975325 1
2.1510829011242 1
2.06564378621948 1
2.0570110703739 1
2.00223115601971 1
2.02476229866517 1
2.0750255628497 1
2.16878093340954 1
2.04819341580243 1
1.98328207102372 1
2.12770252944583 1
2.01855274948145 1
1.91010535766749 1
2.11664976097499 1
2.19117783355683 1
2.00895780095267 1
2.1122944267647 1
1.80371452783073 1
2.02693575648467 1
1.87007161837722 1
1.94131872206231 1
1.96630718168491 1
1.84081151906203 1
2.15712920293777 1
2.10977784160263 1
1.91141296614911 1
1.98522439675342 1
2.04524737028735 1
1.97844833000257 1
2.01259540035103 1
1.79076843416359 0
2.12955443181976 1
2.003789187222 1
1.84661769947636 1
1.89336158698748 1
1.7951396794416 1
2.54667381672319 0
1.99732695366734 1
2.15350131419254 1
2.06579127165478 1
2.01861700419736 1
1.92344331631472 1
1.98400757273006 1
2.17022131773458 1
2.22031273358833 1
2.01162519394566 1
1.99373424314047 1
2.02670832993035 1
1.93814139743133 1
1.9824468238337 1
1.90938864736199 1
1.97899711722856 1
1.86628322735084 1
2.09911146510663 1
1.89369827371576 1
1.98985831390539 1
1.96706872070367 1
1.97106637733552 1
2.01012289887305 1
2.17462175901485 1
2.08569301105806 1
1.93862080579918 1
2.10171614376987 1
1.96119080748771 1
1.93421213970362 1
2.04168075701286 1
1.70415107405224 1
2.12277344672936 1
2.02720576716087 1
2.18701194869276 1
1.94499974852754 1
1.88478199545313 1
2.13943011526638 1
2.25627143709143 0
1.89542317409816 1
2.03087217584272 1
1.80892804376706 1
2.02866714858632 1
1.99195127691867 1
1.68840335615285 0
1.62826393586019 0
2.08270785895711 1
1.81523760838825 1
2.09837794502023 1
2.21393352448556 1
1.89063816988002 1
1.90720175233869 1
1.94911259737799 1
1.9581203030816 1
2.43993628106607 0
1.99006408486494 1
2.12394553694668 1
2.02154909294361 1
2.23728487791784 1
1.95555483716786 1
1.90058723656221 1
1.99941094108061 1
2.01702420941352 1
2.18572621072529 1
1.9564075924554 1
1.82021545856721 1
1.80056672066273 1
2.02198101087271 1
2.12574776982879 1
1.99960425746295 1
2.10445929624233 1
2.0785805258054 1
2.17629349354517 1
2.06015219023519 1
2.38828510047635 0
1.881341383333 1
2.08153224397148 1
1.92990723947143 1
2.0889987829577 1
2.13452301284518 1
2.07281975036242 1
2.00048313643746 1
1.89898591576637 1
1.97385001762675 1
2.00239607724264 1
1.86262520086159 1
2.01784099963378 1
1.93917273411933 1
2.15148568650518 1
2.14686559496723 1
1.94372587493764 1
1.94135611665395 1
2.04198291171668 1
1.93884291012372 1
2.0380970355021 1
2.06504016275407 1
1.87329961587622 1
2.04035772668493 1
1.73822172698047 0
2.27172823814326 1
1.84616251848328 1
1.74953800536221 1
2.11928123494617 1
2.27373349694114 0
1.96345412320656 1
1.9637135540559 1
1.9289179956937 1
2.14155224924001 1
1.91230331089408 1
2.16047408085405 1
1.92225521376024 1
1.97793426199062 1
1.86475266410563 1
2.09323670680574 1
2.03912652693265 1
2.04406748554993 1
1.82799115836935 1
1.96350329014778 1
2.1033815615625 1
1.86579958804759 1
2.05045816326064 1
2.03464405344002 1
1.91424335192743 1
2.12902174713783 1
1.77345976832121 1
2.16883541212855 1
1.90366563417276 1
2.04934846285074 1
1.99148511205753 1
1.88306775431109 1
1.91304876760255 1
2.22165457984064 1
1.99425925001776 1
2.12274591791647 1
2.03507350811251 1
1.98398942407439 1
1.76853512474878 1
1.99403979693723 1
2.05583158589606 1
1.96242099390922 1
2.00883547932768 1
1.9743038332296 1
1.89265946183623 1
1.9417805064217 1
2.02508947875606 1
2.14273644514685 1
2.02397038314204 1
1.99508779405092 1
2.15713429490462 1
1.93348633734738 1
1.87614557584159 1
2.01160777702049 1
2.15080480401028 1
2.06619144393701 1
1.7793228234826 1
1.82605922147524 1
1.76057539796105 0
1.92628129640415 1
2.14017769328523 1
1.83112949498846 1
1.99481800757728 1
2.06239213291876 1
1.91336428509126 1
2.01440149800876 1
2.22631766749011 1
1.87311917531364 1
1.99600525958734 1
1.99376050220736 1
2.1244479500086 1
2.01618118604458 1
2.10399187383882 1
1.82207836115916 1
1.91218335406975 1
2.0857809744745 1
1.84812963304973 1
1.97849713654844 1
2.27522164724737 0
2.11995062957387 1
1.79190973223845 0
2.01988255376516 1
1.84509600648316 1
2.05528791597241 1
1.6930856556358 0
2.05313821108145 1
2.09287110315994 1
2.11861128527318 1
1.88569805107409 1
1.99803653948456 1
2.12815726623043 1
1.9956950320644 1
1.92015114750536 1
1.84273761219947 1
2.21069774152486 1
1.9028907731182 1
1.83991009402778 1
1.94091416994412 1
2.03083509088122 1
1.81053248863415 1
1.6411003971991 0
1.84531656270361 1
1.9501227955909 1
2.01728349006134 1
1.95009360598562 1
2.08886475945064 1
2.12781127741977 1
2.08641940840415 1
2.11673163048168 1
1.9268055249224 1
1.85808729022413 1
1.92210434066058 1
2.17799380511991 1
2.12810378153301 1
1.91338791790025 1
1.9068400077946 1
1.82680042732792 1
2.14089113678663 1
2.13154395796124 1
2.1908833031683 0
2.00261981062224 1
1.90655517941076 1
2.11344795570121 1
1.9417309030437 1
1.93088155654346 1
2.11745277702918 1
1.5645404150279 0
2.29383893915741 1
2.1744437786943 1
2.03929518720968 1
1.80648186001948 1
1.99570673998202 1
1.95447325142388 1
1.74825418686167 0
1.94419251578986 1
1.80858913671245 1
2.10990496545609 1
2.0496401592508 1
1.77297852522337 1
2.08600504283769 1
2.02208267939832 1
1.99127249534525 1
1.95817726676021 1
2.03277517218474 1
1.92565967148757 1
1.96692298682022 1
2.14833391342537 1
1.97773299396899 1
2.05454028641716 1
2.11691938484434 1
2.04710223218946 1
2.05383637693218 1
2.03620375740725 1
1.86647829689267 1
1.94646660595013 1
2.27302717977869 1
2.21479745042029 1
2.00263057818374 1
1.72480365291887 1
1.93788237298607 1
2.11838443176021 1
1.98021008768082 1
2.2136196463476 0
2.05130463862774 1
1.86841025203831 1
2.2397798329353 1
2.1004495534479 1
2.24575408657185 0
2.01491310807864 1
2.10501122755783 1
2.03730976467113 1
2.08445004756744 1
2.12964360641201 1
1.95494767212992 1
1.95689600242447 1
1.99378714199166 1
1.89285026426175 1
2.06374306305843 1
2.09988789648432 1
2.05217665528503 1
1.85141490477701 1
2.06069658462885 1
2.06976263097887 1
2.00676272384223 1
1.71275396100222 1
1.94486511070248 1
2.06872497910049 1
2.03356498832533 1
1.92421572762277 1
2.18527065397059 1
2.02599367762269 1
2.06180018207811 1
2.09840899939192 1
1.95353612275067 1
2.09356231010287 1
2.13129896522979 1
1.9142791746167 1
1.79763671590791 1
2.29975890577492 1
1.93446123415639 1
1.90295248785653 1
2.07441012872583 1
2.15157798421282 1
1.78695500958072 1
1.84474126619478 1
2.00382947181806 1
1.85236384149645 1
2.2740222870944 0
2.07316674738281 1
2.11751625258611 1
2.28198787955397 0
2.14656782041763 1
2.10079963706926 1
1.81058755389803 1
2.05430717732736 1
1.84526686759526 1
1.87341731212414 1
2.06495555216563 1
1.83934068622584 1
1.76308152578219 0
1.80623762179772 1
2.11564498081513 1
1.86606300507068 1
2.07903536085263 1
2.26192643925974 0
1.82067659807979 1
1.92657014415467 1
2.01125603019592 1
2.0173543808163 1
1.76128082220571 0
2.20892024444378 1
2.03511350896846 1
1.98037423728915 1
2.1006293209003 1
2.09020455262414 1
1.73333048423771 0
2.16868994061594 1
2.23612461084662 0
1.9246001958823 1
2.25073741096578 1
1.77867669017667 0
2.18168288296005 1
1.8171713663639 1
1.88584389190241 1
2.04340374944494 1
1.96421024195738 1
2.2030342954869 1
1.82913606101547 1
1.99914637364061 1
2.17144621682466 1
1.96604004055444 1
1.78273841575147 0
2.09811136413407 1
1.95196122310606 1
1.75275376999899 0
1.8543742602912 1
2.00324045439117 1
2.25490226317172 0
1.93709728692177 1
1.70593229204216 0
1.93648559312809 1
1.88198697464546 1
1.89293689788027 1
2.03252273610904 1
2.1232969952654 1
2.09156907315775 1
1.97331815115794 1
2.11624435150039 1
2.01453312978175 1
1.97569514231711 1
1.98292197476172 1
2.20978809345823 1
2.09874863693159 1
2.0909956369565 1
1.99114376845222 1
1.9452743375253 1
2.06046947572437 1
1.98303453823705 1
1.8653462268181 1
2.07227419308097 1
1.87949294694172 1
2.10652790226815 1
1.80364578020537 1
1.99894540069369 1
1.87573383585072 1
1.92220643656182 1
1.84439344302258 1
2.03918062041497 1
1.99133515559964 1
1.84635360991964 1
2.02672033303659 1
1.92465470017845 1
1.9580577637981 1
2.05491763943633 1
1.90589271537022 1
2.13358408450756 1
2.40644334062527 0
1.85210904157076 1
1.86427386607689 1
2.1253869691327 1
1.91324279235829 1
2.15595858339215 1
2.11637010910296 1
1.9017853322041 1
1.97106473997578 1
2.07390177209314 1
2.07745673696777 1
2.23680472655197 1
2.30209801283925 0
1.78028874648353 1
2.03381489090732 1
2.12610398479366 1
2.06186539008235 1
1.9304494171335 1
2.09113756852215 1
2.10989156373843 1
2.16729399203544 1
1.81782701187088 1
2.14991457162307 1
1.97462991990616 1
2.03499295263861 1
2.09248819813426 1
1.89837904360994 1
1.88913094345002 1
2.16482956936555 1
2.16178897592592 1
1.98029354752919 1
1.76951759238437 1
1.92089194227752 1
1.7173009499305 0
1.86336969192743 1
2.07691706478415 1
1.93512390938961 1
2.2388879605459 1
2.11148386731772 1
1.89765304518041 1
1.87146731771247 1
2.12290821062393 1
2.24992376771734 1
1.92419260229532 1
2.39606926990196 0
1.80926810452862 1
1.98882540002691 1
1.86989432056062 1
2.08294458252825 1
2.15528891755777 1
1.83957515058621 1
2.14291983312629 1
2.02030838143954 1
1.80900891150275 1
1.9295132383622 1
1.72007793708838 1
1.98152114923169 1
1.84940735974373 1
1.95828955366737 1
1.91634626161074 1
2.11072872000062 1
1.73886444103579 1
2.06950303107314 1
2.05900569068224 1
1.97479315520985 1
1.93919572704225 1
2.02368751277047 1
2.02299848318651 1
2.07228560079816 1
1.78569234046873 1
2.04448892596806 1
2.11058282945706 1
1.99955841393495 1
1.87536276560791 1
1.83892585557228 1
1.9087256480254 1
2.00406903257847 1
1.80929060668948 1
1.98180813173334 1
1.72612134769179 0
2.22651565601894 1
1.7403162867558 0
2.19018359150615 1
1.9147574432566 1
1.9598092231208 1
2.20870300765575 1
2.1277264084234 1
2.0116130056531 1
2.13940323758799 1
2.07489917410752 1
1.86320146864909 1
2.21107022021198 1
2.24340734792403 0
1.78248680522949 1
1.98456896990735 1
2.08483947912792 1
1.76200562569945 1
1.91989757210485 1
2.01872710654945 1
2.04015246713457 1
1.92465927588888 1
1.9473070279283 1
1.9224284775782 1
2.20009068732387 1
1.80386636754859 1
1.90869894843781 1
2.00230998382355 1
1.87075301556972 1
1.97790669569665 1
2.01350654032254 1
2.08657696705168 1
1.90264839205348 1
2.01979219170287 1
1.94567024033406 1
2.04050975258112 1
1.92543173461023 1
2.04000567664245 1
2.0069828419448 1
2.15561003107941 1
1.92820436963705 1
1.97876799321978 1
1.83750897589367 1
1.88126804282922 1
1.99776404129946 1
1.86951935377652 1
1.63887192014882 1
1.82427950330442 1
2.07064316892606 1
1.85339190542095 1
1.94135524281892 1
2.08154665688206 1
1.97564893806136 1
2.00202414737928 1
2.15372516467739 1
2.03821373267062 1
1.79650365244158 1
1.95992441390799 1
1.98204580011123 1
1.82611054869405 1
1.86700339639276 1
1.88447249636832 1
1.91947126651188 1
2.01547823493702 1
2.04760947680152 1
1.97611328790916 1
2.1441373841059 1
2.01114792010263 1
1.9909078403648 1
1.78416203539796 1
2.14421642465254 1
2.08351750697842 1
1.98178064570949 1
2.39673315555503 0
1.96202704130394 1
1.81862724605278 1
2.31145290236252 0
2.13037415819043 1
1.88968706770755 1
2.00540683177981 1
1.88370549044847 1
1.95559784270097 1
1.84448128590454 1
1.96991351202596 1
2.3400916763389 0
1.94074399828919 1
1.79371934899228 1
2.09594309308701 1
1.9177273898421 1
1.827360868581 1
1.8362345462058 1
1.67159971404667 0
1.98387223206914 1
2.27130560031152 1
1.94393926189297 1
1.93401253913905 1
1.96195849460076 1
1.93148008081305 1
2.00616527817068 1
2.05642732500792 1
2.28465255229956 0
2.03809601440933 1
1.90486022296989 1
1.8523336273579 1
2.05592374955878 1
2.0416186625061 1
2.03013659565116 1
2.02706770529387 1
1.91998494101683 1
1.78370227961825 1
2.0543661700161 1
2.08850312396445 1
2.03912514002495 1
1.91445198572918 1
1.71150631251808 0
2.0835952845738 1
1.92058072840946 1
2.15277157016034 1
1.91437205440522 1
1.96342647146513 1
1.98917636061034 1
1.97670083261957 1
1.69483530940761 0
2.00298044996093 1
1.90383136547502 1
2.36982778414714 0
2.01529753952076 1
2.08344195319565 1
1.89056525665807 1
2.09326132143902 1
1.94562549409636 1
2.13821123675671 1
1.87975410863686 1
2.0593183802731 1
1.900151247392 1
2.09069104637272 1
1.91314101408783 1
1.9540165705525 1
2.1341925014977 1
2.26366896523444 0
2.03909703354666 1
2.08286357320355 1
2.23846449370692 0
1.90552112528007 1
1.9926767383735 1
1.96725315723128 1
1.97610764156869 1
1.92034255249662 1
1.61927708302038 0
2.00305900154717 1
2.00484373068477 1
1.96618345119511 1
2.04013412599109 1
2.30880346217879 0
2.12476320873752 1
1.819345074464 1
1.85754058983505 1
2.10378020955638 1
2.14630117302135 1
1.86737778170628 1
1.98371385681795 1
2.23623186548776 1
1.77076312528641 1
2.10323822874197 1
2.11569616251948 1
2.07241528967625 1
2.18379593407098 1
1.82696145193631 1
1.97474948000486 1
1.91246368775235 1
1.88017950680935 1
1.86340205872643 1
1.77990029277372 1
2.04328546959119 1
1.88988840028213 1
2.05924266621687 1
1.73885199648567 1
1.78955835800231 1
2.00500608303641 1
1.97260247941789 1
2.02808999345529 1
1.9616205343902 1
2.09884816881975 1
2.0730051379363 1
2.29134502466322 0
2.0027017110242 1
2.28954715274262 0
2.10816600380703 1
2.08251531178302 1
1.75022276266248 1
1.9209849190683 1
1.91352129299075 1
1.99606697134419 1
2.10933494625458 1
2.18786084141478 1
2.11650180090026 1
2.11274635884134 1
2.12357335651297 1
2.06796326809172 1
2.33007198757387 0
1.89780110360105 1
1.93830337013585 1
2.05256399629965 1
2.08744014347859 1
1.96831151919844 1
2.06473587412775 1
1.9318579519476 1
2.05173091587042 1
1.86133539489554 1
1.69548234062487 0
1.98117793598536 1
1.96635127873814 1
1.95289560004686 1
2.03751813515968 1
2.12634678987833 1
1.98972601426857 1
2.00732845014164 1
2.14751768694844 1
2.19764928660043 1
2.043923447645 1
1.96699385694796 1
2.18625010045459 1
2.01947971606989 1
2.14904829262487 1
2.13135462458056 1
2.06428909951055 1
1.95433957559295 1
2.31354419235886 0
2.15416381211039 1
2.33270318196643 0
1.96768120699512 1
1.96171950353632 1
2.20876967297014 1
2.21835347816516 0
2.08750109901964 1
1.94844567939111 1
1.97533138848936 1
2.08288146776892 1
1.82303635667448 1
1.84650524148339 1
2.06301970443228 1
2.24434866439571 0
2.01782309531906 1
2.25069716418568 1
2.04828394973604 1
2.03889224549341 1
2.07477824230487 1
2.23603743741263 1
1.90642548324083 1
1.69046945567153 0
1.96493769762138 1
2.12020361916871 1
2.02521021707565 1
1.85056504779567 1
2.03493469475497 1
1.9188024627565 1
2.15258464635973 1
2.00040891837919 1
1.88587851509739 1
2.09348308589486 1
1.92518761290287 1
1.86311778087885 1
2.00257779304209 1
2.02865610612255 1
1.83481725995138 1
2.05353466120631 1
2.04355571255723 1
1.96376463136666 1
2.09293808221958 1
2.030731142321 1
1.94700136859621 1
2.08678252956924 1
2.27473582809746 0
1.67174979704114 0
2.01704225280187 1
1.8451232281821 1
1.83359803042761 1
1.77616628945669 1
2.13815274300489 1
2.02325230435073 1
2.10177499319754 1
1.97746114497118 1
1.94780970042474 1
2.02817595180525 1
1.95081415139628 1
2.14987513397021 1
2.00784266732563 1
2.20428906725194 1
2.00973838717092 1
2.19125415501395 1
2.12327090103153 1
1.82268339135842 1
1.99704379164502 1
1.94662288959003 1
1.58134768311556 0
2.26567977107155 0
2.03289606677476 1
2.01527531413999 1
1.79064868418136 1
2.03414028070533 1
1.91575324960246 1
2.0921890317181 1
2.05879279940529 1
2.26927027392287 1
1.91420184860013 1
2.13037193592393 1
2.01879712430015 1
1.89820214029699 1
2.03420935862168 1
2.1330580309694 1
2.20387708320684 1
1.93664822093136 1
2.2610565237763 0
1.80801235202231 1
2.04969959624644 1
1.8442125740585 1
1.96204292570367 1
1.95665504857429 1
1.980526026436 1
1.93148356849316 1
2.05159015214328 1
2.09438927369296 1
2.07742736202911 1
1.89127856932603 1
1.81961658555453 1
2.17409454453273 1
2.09751650022197 1
2.07255829705251 1
1.92835360751777 1
1.92677750865281 1
2.06945701315936 1
2.01721560209254 1
1.95420474823758 1
2.08372172819582 1
1.96343690650082 1
2.24913001962806 1
2.13105236095906 1
2.35128709311571 0
2.11728831169455 1
1.71666671853447 0
1.96617996976171 1
2.09824229967014 1
2.047253892937 1
2.10291728923846 1
1.81313547984875 1
2.03018790944279 1
1.94233637111295 1
2.08720812454931 1
2.04596691594562 1
2.11483173292601 1
2.26729583447366 1
2.1119612461558 1
1.86493662614567 1
2.15331426561003 1
2.11965189138347 1
1.96542989325515 1
1.91318547501955 1
1.80781819622849 1
2.02899612581144 1
1.78452069376055 1
1.73637048740051 0
2.16186508119267 1
1.8827260104596 1
2.00363499595665 1
2.15259920458123 0
1.82365651485948 1
1.96419708052435 1
1.90614414464007 1
1.93478461634147 1
1.80947974892464 1
2.0673359925249 1
1.83097719942981 1
2.15577087542154 1
2.01698351532967 1
1.87944901449039 1
2.06657403589142 1
1.70378207459656 0
2.08962615936259 1
1.86346245942833 1
1.65226147497249 1
1.6657072570187 0
1.80711834680558 1
1.99508169757801 1
1.88156801958277 1
2.00304514950617 1
1.93078799701409 1
1.77050994852172 1
2.0712611067704 1
1.89096449195248 1
2.24769615241937 0
1.93467016951411 1
1.74939129969015 1
2.10711561067159 1
2.10923211771268 1
2.0578600859199 1
2.19451938020811 1
2.32646423892574 0
2.10767542203645 1
2.04099422768898 1
2.1210490641347 1
2.27928954891787 0
1.94641225785969 1
1.90841481533921 1
2.0008025936759 1
1.99873325886476 1
2.00753107161335 1
1.99314050552891 1
1.90578285221126 1
2.03169730212997 1
1.91114935518362 1
1.95324415929868 1
1.92411468559209 1
2.06020812077626 1
1.96244062342793 1
2.15148691162728 1
1.99409655215395 1
2.09358109253836 1
1.96253703149586 1
2.17454576985815 1
2.11178875520253 1
1.90129392488647 1
1.84213804323789 1
2.09708565596259 1
2.00634238462058 1
2.0829102487672 1
1.85538959233096 1
1.88591525162288 1
1.86926353110726 1
2.02339769424671 1
1.78326066881863 1
1.98405655623308 1
1.95159329779273 1
1.97207023092798 1
1.85406804307315 1
1.81163564209363 1
1.89856484796599 1
1.6557993896103 0
2.13885654504099 1
1.77563134774511 0
2.05501547569319 1
1.83866494151612 1
1.85274502585083 1
1.86741996392056 1
1.97812318512295 1
2.11199205929448 1
1.90608741934907 1
1.84649276305627 1
1.87603510668015 1
1.86964579970136 1
1.84438409361294 1
1.94625159355964 1
2.04251832624132 1
1.61165400115863 0
2.0094461763308 1
2.02504372007619 1
2.25519263476815 1
1.71353329870044 0
2.17430525445217 1
2.01687875555974 1
2.03696936930854 1
2.10102594173524 1
2.18662860393525 1
2.14155242875559 1
2.10610419459579 1
1.8574423222945 1
2.19267767982417 1
1.88368887508716 1
1.96231678090314 1
1.71903280636732 1
1.95329996536122 1
2.29559118064904 1
2.30814757245123 0
2.03069937008237 1
2.07484084177116 1
1.88023313017461 1
1.90488844963091 1
2.10503912579695 1
2.03301520696133 1
1.97092647723601 1
1.95472170720093 1
1.95352512241003 1
1.87454460627053 1
2.08297185778416 1
1.78752732133629 0
2.11509090347208 1
1.90140995578976 1
1.92901897663018 1
2.14996265619299 1
1.87979256232318 1
1.95666096534817 1
1.97115931580424 1
1.84205028928577 1
2.02460201873719 1
1.77278450282443 1
2.07324085750003 1
2.08573185165674 1
1.98041611964768 1
2.04649271436521 1
2.05719551464518 1
1.86773089860346 1
1.81415916692126 1
2.14566094869984 1
2.12585539204583 1
2.02878573299694 1
1.81882853045596 1
2.20298583062993 0
1.95509111124841 1
2.08828007965303 1
1.96332067076379 1
1.74143772506693 0
1.90567832790851 1
2.31183431480898 0
1.75586910081166 1
2.0408558016945 1
1.83544114277086 1
1.96712161110296 1
2.11966709639665 1
2.06224967331326 1
2.09697264786973 1
1.72881889861634 0
1.70050960054036 1
2.14511425560066 1
1.8916709826198 1
2.10242505406885 1
1.91400934596523 1
1.7543246463289 1
2.18820921838534 0
1.96953968065437 1
2.24915645685563 1
1.83959058119576 1
1.83864150958071 1
1.92930249395395 1
1.9431929167274 1
1.96157891560844 1
2.14785526308878 1
1.93614737100239 1
2.14537613484221 1
1.68316222218681 1
1.93666790214836 1
2.17556718752522 1
1.99124460580578 1
1.80761848243059 1
1.80687463439406 1
1.97372705106378 1
2.06861888436945 1
2.05631763591007 1
1.9911898225937 1
2.03832182841232 1
1.80002314671138 1
1.97945714313903 1
1.91454792306416 1
2.10828862089939 1
1.81837164015628 1
1.88216126859516 1
1.95172802622258 1
1.9767600595003 1
2.06083047697321 1
2.39368239607204 0
2.10525086104882 1
1.92087164578952 1
2.04014036770223 1
1.99841519176276 1
2.37586173120407 0
1.84830780202613 1
1.92453321869291 1
1.71692373970561 0
1.9548058708522 1
2.239386129917 0
1.80370966340118 1
2.01130760913696 1
1.86096220505171 1
1.78233246925421 1
2.14480217263667 1
1.80853597752196 1
1.89139441064679 1
2.12358894309354 1
1.964983054712 1
1.9945684921448 1
2.0290156530574 1
2.01093217690244 1
2.19977945610847 1
2.05171035843054 1
2.12483886320862 1
2.23880130164106 0
1.97296146085901 1
1.95492101538514 1
2.21092117573564 1
2.01949635555455 1
2.30670961448421 0
1.87190333321502 1
1.99741993283798 1
1.98107449282143 1
2.00022945658998 1
2.04027712895361 1
2.04737472201289 1
1.98888623203794 1
2.0219270881111 1
2.00669323047519 1
2.06522833390099 1
1.77727570171751 1
2.08516727826524 1
1.9692785097379 1
2.08449697852484 1
1.87233426026037 1
1.97127532185655 1
1.92867360366023 1
1.97645294706819 1
1.85682219749328 1
2.32858977338922 0
2.07780114257219 1
2.04571537898798 1
2.37267068746259 0
1.61228516860367 0
1.91066138661383 1
2.27698306148714 1
2.22604030941271 1
2.13753815490874 1
2.05531235782434 1
1.99652631381584 1
2.22777347410311 1
2.16543944470359 1
1.72960875377977 1
1.90959761191077 1
2.10416668840034 1
1.97122956452549 1
2.06747354743568 1
2.00150648792931 1
2.14849069857183 1
2.10562070137954 1
1.83018368157313 1
1.642920627208 0
1.94159142734088 1
1.86786106706684 1
2.09200260744111 1
2.00206245878273 1
2.04301715209154 1
2.09814997737986 1
1.83187187256024 1
2.12649490328093 1
1.95672633137683 1
2.09233705248568 1
1.98734365311913 1
1.94212934058414 1
2.06918945693137 1
1.99795293764831 1
2.02264973935074 1
1.80876105929454 1
2.27336772838092 1
2.00863957012869 1
2.15356756062067 1
1.93536938223015 1
1.88726939639436 1
1.97155196029582 1
1.96886594959599 1
2.11939133217704 1
2.12358126262166 1
2.12451856999527 1
1.87667122516322 1
2.29010631711498 1
2.2071141275486 1
1.78985692926774 1
1.91042273119462 1
1.9233886663078 1
1.74313761374504 0
2.24792014535198 0
2.03546042400022 1
2.12859833064878 1
1.93587253425049 1
2.20322260258301 1
1.99913720296694 1
1.97548867532332 1
1.79628041208587 1
2.2851982721156 0
1.95094688759431 1
1.86447227286461 1
1.87955916714094 1
2.19294063474224 1
2.01558554003897 1
1.82379860454374 1
1.9705077541044 1
1.89095473523097 1
2.30470270133309 0
1.8284459531733 1
2.0982047492767 1
2.1488656113798 1
1.90873811775073 1
1.87825007656496 1
2.21317272368641 1
2.15958135599735 1
1.86546404962723 1
1.92614086940292 1
1.92246278646706 1
2.0777521119868 1
2.10184529486577 1
2.02037701564496 1
2.16373020819347 1
2.01865347450578 1
1.87121167120556 1
2.16067184371045 1
1.89494028990584 1
2.09652247847409 1
2.14913772918566 1
2.02875545441191 1
2.06632346854782 1
1.97258847206935 1
2.06379618047772 1
1.88971140183075 1
1.95467164855554 1
2.14822242655899 1
2.40508571025008 0
1.91548864614693 1
2.12641467117718 1
1.87847003211246 1
2.22079421308319 1
2.18395818853294 1
2.16820417130627 1
2.03219929142209 1
2.14407594383086 1
1.97511580272658 1
2.31096623394922 1
1.96548021377501 1
1.81897988145044 1
1.99156658080783 1
1.86831754225622 1
1.83388707291556 1
1.99107115709776 1
2.04001169328725 1
1.90048974615879 1
2.03025443160885 1
2.12148135660024 1
1.89968889136784 1
2.01787039364723 1
2.19721962381288 0
2.12013921358225 1
1.83288939001226 1
1.93221942734731 1
2.18720764243143 1
1.947758483386 1
2.04777357518472 1
1.99646988544444 1
1.85505371427541 1
1.97933441722782 1
2.02409597025748 1
1.88058575034591 1
1.94596850905371 1
1.92994231872656 1
1.88088298529477 1
1.79567801814006 1
2.07892000572706 1
2.11116433645351 1
1.75568876721384 1
2.00885289174669 1
1.87445922840968 1
1.86412447449187 1
1.93675221213139 1
2.01684905849488 1
1.69843151080591 0
1.86614420368763 1
2.10356360215335 1
1.97189431518858 1
2.03027084317595 1
2.24001159370098 1
1.8515395195413 1
2.0884275782074 1
1.99316351748472 1
1.83715295709124 1
2.03101946983417 1
1.99026422344934 1
1.92613282766452 1
2.15975241820131 1
1.87103823061936 1
1.91229808454453 1
1.96687493244138 1
1.8727707748508 1
2.02530265601733 1
2.28883264594271 0
1.90471570287016 1
2.09040835240993 1
2.00078350025764 1
2.0669810025454 1
1.91236011831672 1
2.0532306754692 1
1.88298705915495 1
2.0353016298311 1
1.95321515902538 1
2.17992678788975 1
2.05934838987097 1
1.70401309500087 0
1.81061158565295 1
2.14744712405013 1
2.07051065594178 1
1.92277636622665 1
1.93005475320784 1
1.92142064806435 1
1.90597618139353 1
1.7526560289687 0
2.02615615059787 1
1.77901301188978 1
1.85415152255995 1
2.01095188444119 1
2.00425929205547 1
1.89965720808435 1
2.00865209771401 1
2.3140727186458 0
2.02028044240187 1
1.83377328463925 1
2.02274166100891 1
1.93334182984739 1
2.06636467256556 1
2.11691915484733 1
1.98688410166582 1
2.06579243200061 1
1.95848667721382 1
2.07839057686409 1
1.56400542664472 0
1.81875121682762 1
2.00015378351739 1
1.86409655275257 1
1.78569442342527 1
1.98001438048531 1
1.94521793412184 1
1.98639066523152 1
2.12913386363787 1
2.01033578933965 1
1.88696710273982 1
2.07031171019554 1
2.17410295581048 1
1.95622070674786 1
1.96399384886401 1
2.15425801120981 1
1.76205467234953 1
1.88016045177916 1
1.85547201414518 1
2.05091027339153 1
2.1646361936404 1
2.25732907792287 1
1.93313625043106 1
1.97253705447271 1
1.93636984098004 1
1.9138477554518 1
1.99086188432267 1
1.95736124083715 1
1.8649748242824 1
1.90896406909479 1
1.88861460654617 1
2.09387745958642 1
1.89477498058494 1
2.01104287643521 1
1.85685559136045 1
1.99791724431226 1
2.02861959575509 1
1.93096335230845 1
1.76406302027512 0
2.05213150539218 1
2.11950935899093 1
1.8006348928345 1
2.06264147062451 1
2.1328015058472 1
2.13107273988129 1
1.89540659374167 1
1.91390346949395 1
2.02537154625194 1
2.13054966121622 1
1.80922924031043 1
2.15860225983 1
1.77941612501853 1
1.7652969367415 1
1.76455870437559 0
2.13768508904062 1
1.97169737008896 1
2.0973052692258 1
1.86693777972779 1
1.91250284989128 1
2.02137064639001 1
1.85814353096631 1
2.07573095482659 1
2.11613993486057 1
2.31893952975017 0
1.85224160848716 1
2.09527113755353 1
2.02483530378761 1
1.81131265178206 1
1.77738549809092 1
2.0090436764291 1
2.12686069415552 1
2.08806989742617 1
1.94174710902325 1
2.11553847652664 1
2.16894690549865 1
2.17925501559604 1
1.86931600343538 1
2.22616136723766 0
1.81145027250597 1
2.04391977736796 1
2.19364328420413 1
1.89410390856322 1
1.96355205193475 1
1.98610326136837 1
1.90140612643728 1
1.78473609878986 1
1.93399723502868 1
1.94736415952982 1
1.87874763146652 1
2.01447206609152 1
2.20911428378668 1
2.05594367642243 1
2.08875519177658 1
1.73715785518444 1
1.95464128148241 1
2.00174279331668 1
1.74343545372511 0
2.22456702623143 1
2.01216135881179 1
2.26268921145199 0
2.19563427334103 1
1.98895276079273 1
2.05681566387209 1
2.04481051502523 1
1.90709323962034 1
1.97247279838752 1
2.04621445942877 1
1.98602910830765 1
2.09062669941031 1
1.84701122409334 1
1.69117467784767 0
2.14011129230475 1
2.03800969964181 1
1.98476183261086 1
2.00094687444514 1
1.97142702294792 1
2.1121371654909 1
1.96102926546236 1
1.94467225500609 1
1.82923282247631 1
1.9549088031456 1
1.86385746932847 1
2.01558066094192 1
1.99270812788525 1
2.07523430473156 1
1.95386636955653 1
2.09197463317184 1
1.98077908646013 1
1.82364112244788 1
2.06250858371616 1
2.07684915418165 1
1.847411425174 1
2.17893639424417 1
2.01771978052702 1
2.02370545746061 1
2.03611411136619 1
1.7612394748327 1
2.04228044510119 1
2.05972010982986 1
2.10851999701419 1
1.92195560710495 1
2.02142851943087 1
1.87592475951933 1
2.07258569604392 1
1.91874981141903 1
1.91070741371735 1
2.01785648977236 1
1.99770270012478 1
2.30609981249275 0
2.02770375955473 1
2.04726735063506 1
1.75834076069868 0
1.86299153730205 1
2.07392935765411 1
2.14420488346807 1
2.20826739045057 0
1.89058207453014 1
2.15317332337577 1
2.08214327444793 1
2.04784171565321 1
2.09889448626548 1
1.83772179220386 1
1.70706907729364 1
1.89798880923263 1
1.90754680369557 1
1.94225969566303 1
2.18407003910387 1
2.20760395024536 1
1.95663311373535 1
1.98601874959609 1
1.93690965053559 1
1.84092703179366 1
2.11201953956475 1
1.9705348618199 1
1.78368482031974 0
2.05699994504501 1
2.2061878357759 1
2.01195948279965 1
2.08441348553697 1
1.86835983128641 1
2.27420627706417 1
1.96403887270808 1
1.99577006229093 1
2.05490638128654 1
2.06254530773731 1
2.08427417983588 1
1.77599149875051 1
1.93355002967226 1
2.02577487786494 1
2.13679875821879 1
1.90996528808483 1
2.0058862674868 1
2.05698187075226 1
1.73668337083505 1
2.15364200363662 1
2.19292266238633 1
1.66417978240728 0
1.90370203612766 1
1.92409184749231 1
1.94490591324726 1
2.09581379618219 1
2.06355718516584 1
1.92275173277102 1
2.04041973726087 1
1.98849743906335 1
2.1806768835572 1
2.07743318712231 1
2.0499023666279 1
2.13893986379493 1
2.28996649623263 1
2.04488295232326 1
2.22546933607216 1
1.90443206602496 1
2.38964977467634 0
1.94781786401718 1
2.14030181538217 1
1.99537421940889 1
2.03173005899258 1
1.97452347168061 1
2.13872111245219 0
1.94859140817188 1
1.89184689283279 1
2.01629507422792 1
2.05431023894966 1
2.07947389939468 1
2.09673924962315 1
1.9931118189558 1
2.12509758293696 1
1.86380980305042 1
2.05984381154377 1
1.86161450164302 1
2.17221379848906 1
2.06122993615756 1
2.11382436785015 1
1.93723467444677 1
1.94586442590474 1
2.04296849964352 1
1.87295736551945 1
2.28846111295696 0
1.91038457912768 1
1.9090904703811 1
1.94343694826603 1
2.06191815000214 1
2.1137493059727 1
1.83574095497105 1
1.89502242967202 1
2.02955060761824 1
2.06770152828012 1
2.06321165468901 1
2.09627833150134 1
2.19298130101313 1
1.76052530832705 1
2.12294073391091 1
2.13256679727662 1
2.25725212107426 1
1.79611152007131 1
1.84046575211019 1
1.69789294886343 0
1.89483098690353 1
2.04061995063707 1
1.98885091745898 1
1.8887578757514 1
2.06720280464677 1
2.12973326383956 1
1.71645952831927 0
2.11444875090781 1
2.04595465797952 1
1.88841911523065 1
2.01498380242769 1
2.31736913509397 0
2.14540900229337 1
1.87307080833702 1
2.08352402280445 1
2.10157526105412 1
1.96472126716416 1
1.92625588942534 1
1.75219189654888 1
1.96501697441699 1
1.90288442902572 1
2.02494772612793 1
1.8111516974362 1
2.13565286855294 1
1.77642443483855 1
2.1060412904426 1
2.0326318645981 1
2.25806425502328 0
1.8806472944284 1
2.05311555736175 1
2.0585871938809 1
2.03598534620369 1
1.99656236970872 1
2.26992196793006 1
2.13465301212311 1
2.00104561020024 1
2.26410959985174 0
1.85201980900992 1
2.15726643421233 1
1.96448975915416 1
1.97658960972283 1
1.93740509632615 1
2.09064446581386 1
2.17432595108177 1
1.72137312682226 0
2.06862742483505 1
1.98493297157643 1
1.8421372333393 1
1.79204120625761 1
1.89924067937472 1
2.03765444743364 1
1.9694711588175 1
1.98725572272477 1
2.07051769304626 1
2.10111274538306 1
2.00230242170366 1
2.12325333404303 1
1.92476722377651 1
2.02287027543262 1
1.83847003975796 1
1.87631133973432 1
1.98229306621636 1
1.9077498762385 1
2.15611293787896 1
2.09570982320259 1
2.22506644079346 0
1.92648855182411 1
1.95540911082041 1
2.06074942366519 1
2.15152273491981 1
1.86119508029888 1
2.14361393922172 1
1.9509724435228 1
1.96244653429727 1
2.00824413358425 1
1.98456543169422 1
1.91261971560368 1
2.02173003373826 1
1.90853970185113 1
1.98441704485434 1
1.93314138007807 1
2.06058065876075 1
1.87446320634881 1
1.95486668594292 1
1.99218969358338 1
2.06804844209723 1
2.03881222486428 1
1.94997856242686 1
2.01570209466231 1
1.98061077698511 1
1.76076511108831 1
1.90243086173799 1
2.16772085785974 1
2.28127494159512 0
2.00510230371366 1
2.12087416003464 1
2.21253875214647 1
2.15922454589724 1
2.02068583472907 1
2.15159322401177 1
2.18715393866719 1
2.06391733830337 1
2.31897386600936 0
2.09874363621838 1
1.71976825497493 0
1.66966126368343 1
1.97344522609523 1
1.9986851914187 1
1.89688756472687 1
2.19019774104816 1
1.68961365919911 0
1.87319126980522 1
1.77738677837321 0
1.98258155526238 1
1.9782626649152 1
1.90785525295954 1
1.89015795507949 1
1.87076228499443 1
2.04458471290855 1
2.05491101372758 1
2.3201198074787 1
2.08167293246451 1
2.26383226387325 1
1.98503529108227 1
2.13456913912908 1
1.91202959326219 1
1.89878299756219 1
1.82728134725003 1
1.92437389357622 1
2.02243607397445 1
2.00466175794698 1
1.91508726942874 1
2.0132609385188 1
1.79065929779791 1
1.91954099091922 1
2.02241300719847 1
2.00639508278741 1
1.82742859066017 1
2.08296905114151 1
2.17845494233812 1
2.2033030627054 1
1.97187418435302 1
2.02151532894089 1
1.98835561657445 1
1.93327943729334 1
2.05701127255007 1
2.26200197137913 0
1.95198160685406 1
2.05747141617773 1
2.05471278688933 1
1.91384457602647 1
1.97775033862117 1
2.0604469961808 1
2.13872650658285 1
1.92535279735201 1
1.93205300069311 1
1.92146567496701 1
1.91653882335124 1
2.0747875779213 1
2.02814534302738 1
2.02283355804473 1
2.00280544778136 1
1.90477247937314 1
1.9177857754642 1
1.89955393243909 1
2.33677223062576 0
1.94844915216488 1
1.9654204561489 1
2.11638234207512 1
1.96000890414197 1
1.88690061125125 1
2.12998454779183 1
1.99227555946573 1
2.03496220905248 1
2.01727886044901 1
2.17046354534778 1
2.02726145862699 1
1.77576942556476 1
1.81426053276603 1
1.98170761400379 1
1.99978605228583 1
1.88906952469678 1
2.04381639975003 1
2.15673249263879 1
2.14299273990396 1
2.05346818313795 1
2.09481817324038 1
1.79499427462872 1
2.16654961999344 1
2.00008222998833 1
1.92990321391024 1
1.95113328001283 1
1.903713182728 1
1.85509749639806 1
2.18081051557635 1
2.23307257182079 1
2.14824757992996 1
2.11550234333369 1
1.84236984892353 1
1.89905796818044 1
1.78867633990886 1
2.23649820947823 1
2.19659632430402 1
1.84937088529641 1
1.90101022306036 1
2.18104651123809 1
2.03650391351569 1
2.09929639720441 1
1.80526377259304 1
1.78975135815018 1
1.96447390480998 1
2.00689523387677 1
1.95801883864273 1
1.88143168466839 1
1.82411613081923 1
2.00854674926484 1
2.13461278024575 1
1.82606798740465 1
1.9303984421324 1
1.90730864130401 1
1.91137564157916 1
1.97734918875429 1
2.24944850424448 0
1.71033283171947 0
2.34436313480521 0
2.15672840663194 1
2.07690537425272 1
1.9456839339531 1
1.97516368059038 1
1.82621520366503 1
1.72823482524177 1
1.98366774439168 1
2.12952287138604 1
2.10698672855068 1
2.12369187860353 1
2.03057150712815 1
1.82308802212116 1
2.08117823011004 1
2.06831341042973 1
2.06887167063277 1
1.88732404379577 1
1.87650456431685 1
1.95206478911328 1
2.21530445448354 1
2.07813094041768 1
2.22243522829707 1
1.85016006455223 1
1.82084092670525 1
1.97352195352207 1
2.07055549459165 1
2.17650843055166 1
1.75771887823329 1
2.20331163845049 1
2.05360145534379 1
2.24480899893815 0
2.1797731906939 1
2.22196294064179 1
1.87591036656905 1
2.04914972535485 1
2.09069390447129 1
2.13845740904279 1
1.75677857531225 0
2.11095933636579 1
2.13936316308645 1
1.85172676192893 1
1.72293253693396 0
1.96911154852119 1
2.0750802309555 1
1.98272420825937 1
2.15472479408226 1
2.09702503273448 1
2.24600194926353 1
2.15009265474607 1
1.97864631250091 1
1.72582175910065 1
2.0355880978824 1
1.92554968708541 1
1.86808729936181 1
2.22986313685602 0
1.63861903741255 0
1.94253669300063 1
1.86979112763271 1
2.04777747350666 1
2.26320492007928 1
2.15373141856418 1
2.12942526600399 1
2.08326926360461 1
1.82407135794076 1
1.93778266893915 1
1.9951342094409 1
2.04726733013527 1
2.12521756150204 1
2.20113613590121 1
1.94449006258823 1
2.02811878120069 1
1.95899091152927 1
2.16471618200699 1
2.00540874949042 1
1.97908135093203 1
2.11526899265688 1
2.14890674621551 1
2.06973724361338 1
1.95838096679241 1
1.97454579957735 1
2.16146077938916 1
2.11049991806886 1
2.08770514096317 1
2.09013720911842 1
2.02720213609019 1
1.97049662505846 1
1.86955052627487 1
2.03081315363286 1
2.09707618060984 1
2.41295421451659 0
1.80123534157866 1
2.10904705944132 1
2.14606865362979 1
2.16735719608927 1
2.08395148323573 1
2.23611313264349 1
1.80331576007115 1
2.00623656872225 1
1.85666149427409 1
2.20310246861173 1
1.96327184131373 1
2.19118847558461 1
1.97921386518281 1
1.95617413363203 1
2.15648495868833 1
2.15203294100888 1
1.88198520359445 1
1.97041446390766 1
1.90563978286391 1
1.95998236570441 1
2.15412228749028 1
1.85069940435463 1
1.99722460027294 1
1.82033915189828 1
1.89494809402536 1
1.87351828583354 1
1.83715392291741 1
2.07390802339023 1
1.84725541474806 1
2.2389965372144 0
1.86249304920742 1
2.11514316589706 1
2.0346950488442 1
1.95185084880502 1
2.06443169039672 1
2.03816103161186 1
1.79008670915775 0
1.9878084638282 1
2.17046931785622 1
2.11856509610399 1
1.78509002730416 0
2.10724866836923 1
1.86425059014787 1
1.98544362131025 1
1.97636153068395 1
1.68355938089171 0
1.97293687527455 1
1.88896985380502 1
1.90370686157477 1
2.25240666910248 1
2.03995567395394 1
1.98959745936077 1
1.9767352546678 1
1.88134676376715 1
2.0047262347686 1
2.09746956348923 1
1.94737975094432 1
2.14300884953715 1
1.93553200976249 1
1.99542051366115 1
2.09205333983416 1
2.00928320937814 1
2.08804512172974 1
1.94398138441252 1
2.25667435437913 1
2.06805086632548 1
2.01910475836028 1
2.21141853770389 1
2.01570538388086 1
1.8935248001189 1
1.86966935870427 1
1.80733385647248 1
1.93370189074618 1
2.03713018941832 1
2.04585426085805 1
2.053435929331 1
1.92627087495774 1
2.02826630614213 1
1.98074268187536 1
2.19183919561611 1
2.1440608473201 1
2.20949718972239 1
1.91680793135019 1
1.91108735042987 1
2.01590730456307 1
1.93762244028416 1
2.11537479822056 1
2.01490763074324 1
1.81963919665332 1
2.12478564925497 1
2.00667161844185 1
1.8782423049199 1
1.91333444197241 1
2.07302541304405 1
1.75933427837191 1
1.94723312254051 1
2.09860099158452 1
1.94158382093471 1
2.25183359908551 1
2.04127064130634 1
2.20284238096906 1
1.88517173858775 1
2.02477248364706 1
1.79749358197083 1
1.83642079329836 1
2.02610246073773 1
1.91610977327669 1
1.91128914403919 1
2.05716061686862 1
1.96444780087945 1
2.24798311628898 1
2.12497794583771 1
2.34699799978874 1
2.07863455003686 1
1.95934753236754 1
1.83281945419398 1
2.28312833355997 0
1.96485224532202 1
1.9304069329847 1
2.10182048732598 1
1.86302060240931 1
2.16577087731285 1
2.01097155236223 1
2.0868568418077 1
2.00269104059233 1
2.02185190363909 1
2.10996531921889 1
1.9763691078423 1
2.17719872736026 1
1.97765044874276 1
1.92509979407513 1
1.9784020448858 1
1.95766967891334 1
1.88691775726323 1
1.87945831501028 1
2.13618675410021 1
1.97526285315718 1
1.80065239518195 1
1.99859468566396 1
1.9274322549398 1
1.77431762871857 0
2.11026398925004 1
1.95610704546733 1
2.06211314937122 1
1.99286381932615 1
2.03669033832828 1
1.98298336684933 1
1.74809631383443 1
1.81776751285387 1
1.99776393475977 1
1.90172750661225 1
1.82187218307842 1
2.36063277416653 0
2.0510572592355 1
2.13212656331902 1
1.97150426493311 1
2.01453416699552 1
1.98877691121539 1
2.04954930465861 1
1.94570914151857 1
1.82238004891787 1
2.03396983711314 1
1.97355306198742 1
2.07218467721163 1
1.99161083543279 1
1.62294585224915 0
1.90591102745315 1
2.12180929957096 1
1.98175697826643 1
1.90724594603347 1
2.11441430446493 1
2.31518946864168 0
2.14657299935726 1
2.03602209647406 1
1.6752232874032 0
2.16512978448211 1
2.08523237588127 1
1.98799134578322 1
1.89972911753793 1
2.03415586899228 1
1.90734963064364 1
2.10915745421824 1
2.36103796257068 0
2.11252051375959 1
2.00388489599121 1
1.91141130235416 1
1.85124064771419 1
1.83171187663582 1
2.26456696224209 1
2.11473717533829 1
1.79807804548098 1
1.98915666458657 1
1.88248835382319 1
2.00143885015489 1
1.9865849728636 1
2.01800760580867 1
1.94668270592309 1
2.11439480719688 1
1.82297730643682 1
2.10061343456695 1
2.01429202353432 1
2.11625931314291 1
1.80312164503593 1
1.70027528344798 1
2.05966589417089 1
1.84005110818738 1
2.3011843737932 0
1.89665835021644 1
1.95790077777671 1
2.10548516259999 1
2.03578699739348 1
2.05376032922709 1
1.87626218213573 1
2.08691517382479 1
2.05740113798639 1
2.11592660010859 1
1.6908491820092 0
2.07150683092467 1
1.95213136668839 1
2.12440122889675 1
1.97164541597953 1
2.0838274118497 1
2.00852451059537 1
2.02890698837267 1
1.89996079339454 1
1.69955238460891 0
2.11413324670511 1
1.80040767660085 1
1.84740766611617 1
1.92272469922702 1
2.05377621880184 1
1.98904670448051 1
2.06873352719806 1
2.53727094126338 0
2.15114512226971 1
1.83810419858898 1
1.7083607941993 0
1.97136151854451 1
2.20568139255343 1
1.96462305775862 1
1.73411609591229 1
1.76091751808947 1
1.88680979440044 1
2.08260215745904 1
1.93873122018795 1
1.91706451373084 1
2.12132209331644 1
2.09046510209748 1
2.08129676733917 1
1.76105430417487 1
2.19500834434332 1
1.89637881322214 1
2.05187374920204 1
2.04046983058742 1
1.867844074368 1
2.19394907742805 1
1.87067762729413 1
2.10700936161059 1
2.16695187073567 1
1.92151076045904 1
1.96120716504608 1
2.0389186377477 1
1.79140377125699 1
1.80449726128696 1
1.98962635876888 1
1.70820991997289 0
2.09248453822739 1
1.84290505854863 1
1.97690617224661 1
2.08656186384824 1
1.78004376215788 1
2.09544444267916 1
2.05959503647698 1
2.0946008252113 1
2.17809535807856 1
2.13352097396652 1
1.97442288452429 1
1.67982230213317 0
2.03602503633927 1
2.10922427898301 1
2.14697602563553 1
1.80522139635349 1
1.99735120687776 1
2.07875767733565 1
2.02872794571517 1
2.05375391142486 1
2.18220308674167 1
1.89035555627078 1
2.06266088310695 1
1.65505519285988 0
2.00111254915231 1
2.27063132649609 1
1.904888534808 1
2.09655024038229 1
1.96142814707869 1
2.21680193241814 1
1.90053180085351 1
2.1620072385249 1
2.07037348205957 1
2.02696086226258 1
1.86712605216025 1
1.84279613284249 1
1.89753708710751 1
2.13621084969137 1
2.27473019603601 0
1.90284912727655 1
1.90709808423825 1
2.04824150831698 1
2.14194969685415 1
1.91745499797068 1
2.00520566173971 1
2.07523944913159 1
1.80876749349749 1
2.01571651615996 1
2.05557702408539 1
2.10490160363232 1
1.91756965584977 1
1.97858861636286 1
1.91814138737881 1
1.71720656666396 1
2.07020737337938 1
2.08995516883956 1
2.07237412555112 1
2.05299867890499 1
1.97894190151683 1
1.96983241028834 1
2.01985622686841 1
2.05194909776969 1
2.18010225099859 1
2.16299767721189 1
2.0777173289901 1
2.19456333826331 1
2.02971290917096 1
1.74879821615201 0
1.97602686184491 1
2.03722068615249 1
2.00157081856877 1
2.05929913974715 1
1.93085907504844 1
1.83420959392979 1
2.16978241806698 1
2.20474050943585 1
2.03837026654312 1
1.9479148624966 1
2.0854451280902 1
2.00534964700695 1
2.02122579039921 1
2.0739140036796 1
1.96379667384126 1
1.99485590618924 1
2.01596896670585 1
2.15948224663496 1
2.1343173402705 1
2.10415083153439 1
2.03685110878118 1
1.91653504224328 1
2.03807924047465 1
1.98363521555433 1
1.91056503206916 1
2.1785862636474 1
2.08286353389586 1
2.1532125396381 1
2.00314330357918 1
1.90859967453275 1
1.98082079780212 1
1.94011173463716 1
2.13496738727928 1
2.20140127494279 1
2.14176535114657 1
1.90641411651325 1
1.83847200382168 1
2.25573429031701 1
2.09726156963188 1
1.99605636101988 1
2.23711467171536 1
1.99076575596036 1
1.87043251590331 1
1.96095841480777 1
1.98263638591264 1
2.21610523637391 1
2.15303041186848 1
1.86444389493839 1
1.82619837066037 1
1.97316963348823 1
1.72031072622231 0
1.73591739962906 1
2.25615960263214 1
1.85863968239144 1
1.83033217494715 1
1.88084996627667 1
1.88175037020717 1
2.01642441111101 1
2.12833745430554 1
1.88590716561387 1
1.88017761137018 1
1.85479533896099 1
2.02216409994532 1
2.13344525951522 1
1.92762670849935 1
2.29200383120661 0
1.88359572799505 1
2.00100322839349 1
1.87819600291491 1
2.01871341418841 1
1.893408718233 1
2.01574365074731 1
1.94361812162522 1
2.05307888027159 1
2.13859985774401 1
2.06206150858977 1
2.02697178103327 1
2.14081494618847 1
1.9675431081882 1
2.15346519977872 1
2.22797214620776 1
1.74844722714105 0
2.10672330213417 1
1.73670804492199 1
2.06282411324305 1
1.90528796637136 1
2.26886321839524 0
1.9439319081623 1
2.18817882673177 1
2.11566790234573 1
2.0060996013765 1
1.95553650940239 1
1.71407227804109 0
1.9827338469796 1
2.2528206097252 0
2.01942080055036 1
1.87487104862162 1
2.22552134459533 1
1.74790436464638 1
1.89641832868468 1
2.03494644133615 1
1.89830673874444 1
2.05562050504595 1
1.96775362179375 1
1.95749742077695 1
2.14913220522895 1
2.02767904516258 1
1.71706850837251 1
2.04229210316551 1
1.99512985507765 1
2.28459727611524 0
1.84340434432832 0
2.13276328451295 1
1.97491353070468 1
1.8599224031497 1
2.31108512296288 0
1.89512162653417 1
2.04804514547686 1
1.87274535773206 1
2.05471169682184 1
2.22775173599989 0
2.25462029156342 0
1.93404143622759 1
1.79901949699635 0
2.11259960587308 1
1.83837092412573 1
2.11130612015985 1
1.91929411260863 1
2.20486301252253 1
2.17379465541069 1
2.28807108175707 0
1.88428799069467 1
2.08126955661072 1
1.97254443235822 1
1.9363631077741 1
2.00109609296664 1
2.25200582219816 1
2.00081789840306 1
1.97261167368692 1
1.9611725215537 1
1.93591161263197 1
1.74922738763542 1
2.17538263133818 1
2.06589437394659 1
1.81587294597302 1
1.94894285576511 1
1.85695723241833 1
1.83736556094734 1
2.03756432523808 1
2.01636682097242 1
2.36267424353082 0
2.08913100365381 1
1.91432372852029 1
2.00865839272335 1
1.96419172105741 1
2.0978444708801 1
1.98895561738052 1
1.92908374012796 1
1.92168135083725 1
2.14936545133763 1
2.11460661075829 1
1.89414502212402 1
1.84284756058014 1
1.82675166711622 1
1.86225613719238 1
2.06768984319817 1
2.07897293853515 1
2.04511835661694 1
1.83795983530701 1
2.16944710663697 1
1.9572213705229 1
1.94648060487293 1
1.90255984645862 1
2.00802539403734 1
1.94286844576934 1
1.99468312447684 1
1.85961608629139 1
2.17417020326725 1
2.04308377597118 1
1.91423572157726 1
2.14849809699541 1
1.96645020335662 1
1.93159500453878 1
2.1168523862726 1
1.86393031063092 1
1.8344717272652 1
1.83516623741776 1
1.90938193085309 1
2.30211675015308 0
1.94030036219801 1
1.99086832974431 1
1.90907327536408 1
1.95074203034764 1
2.22593279668435 0
1.89653093454907 1
2.19687353629182 0
2.10744024309531 1
1.88984490719576 1
2.05179469217168 1
2.09552017415323 1
2.3873810445099 0
1.98639731310925 1
1.94515252018462 1
2.28593986007825 0
2.01026686252736 1
2.04832548863037 1
2.01988828735549 1
1.74861220550287 1
2.08380206067129 1
2.02405865707727 1
1.99774693890588 1
1.98585022158947 1
2.07143019863027 1
2.16354722090435 1
2.11698179926312 1
2.03565321971555 1
2.13523837845286 1
1.9154698692484 1
2.10954963525567 1
2.19575291575305 0
2.10337654444099 1
1.99041832515425 1
2.00378657736954 1
1.97873626636944 1
1.97990996526217 1
1.87410802563331 1
2.08462984561579 1
2.01506561657813 1
1.96603630830575 1
1.87467095519822 1
2.16668677719928 1
2.18325692863649 1
2.03138756730732 1
1.96156048198261 1
2.01397493282093 1
1.89288919155705 1
2.24351328219212 0
2.06411383460771 1
1.74407282990967 1
1.89888672922274 1
1.97529570133683 1
1.85619920908332 1
2.21672760480799 1
1.93782698027752 1
1.93748555363843 1
2.23111219629728 0
2.02040198606292 1
1.96529448287256 1
2.1003470374719 1
1.97150542046115 1
1.91668876647237 1
1.99585833462387 1
2.06734706004129 1
2.09788507418956 1
1.9495304815224 1
1.88140581051348 1
1.98812848719768 1
2.03812588507652 1
1.85519889775181 1
2.15300573383928 1
1.7816315239254 1
1.90364852570622 1
1.86856613207577 1
1.88520271692229 1
2.01296821798156 1
1.86147206071017 1
1.97170370250372 1
2.12257421529917 1
2.24560314367335 1
2.05726170523903 1
2.13112609278612 1
2.1748393781952 1
2.12971178990475 1
1.95674004814557 1
2.05675432483432 1
2.04241227028439 1
1.87780068331186 1
2.23591612309443 1
1.9136767768746 1
1.99740713804787 1
2.19611663167075 1
1.92912106994731 1
1.98561204534762 1
1.86677574115519 1
2.22163303559405 0
1.68586999875271 0
1.93052402599237 1
2.04022291183563 1
2.02161513814594 1
2.07955362818013 1
2.00407879844856 1
2.09218275390503 1
2.00618469749983 1
2.01110193906378 1
1.95308805856905 1
2.16906860754812 1
2.02236768298256 1
2.09631481108473 1
1.79847035939356 1
1.95528596464282 1
2.15246373599658 1
1.95098048164519 1
1.69795235339151 0
2.08519102441481 1
2.01598961169588 1
1.90731534394271 1
1.76218786879735 1
2.09893494613011 1
2.11008766008352 1
2.10283993173462 1
2.10093841694519 1
2.17433607167817 1
1.99857917684224 1
1.85213316201377 1
1.92055254032132 1
1.90717921016485 1
1.82440486210639 1
1.99696115116454 1
1.8473558279632 1
2.15688045222534 1
1.92010413527797 1
1.87387109226436 1
2.03098054134332 1
1.97891539372688 1
1.73755259050848 1
1.95793253299337 1
2.00011001680933 1
2.13360834493411 1
1.70792763137737 1
2.17592588841657 1
2.04575956369516 1
1.84511797308286 1
1.85541264027179 1
1.86246695392595 1
1.8313282973973 1
1.82803026209205 1
2.13923654690242 1
1.84121495686362 1
1.88278483739692 1
2.00802756589266 1
1.96520777140089 1
1.57665554754288 0
2.22382017752227 1
1.77866462171665 1
1.87520484568591 1
2.1009300955882 1
1.95385421701149 1
1.94212156185178 1
2.00931720563951 1
2.05317592305175 1
1.89383843687161 1
2.02359226720139 1
1.93890597524152 1
2.15240973433544 1
2.26493689066488 0
1.97770211532249 1
1.98260886728673 1
1.77311562542158 0
2.03341880348227 1
1.93480205521305 1
2.11333889775698 1
2.05582586588347 1
2.08293779432492 1
2.04167240665158 1
1.79934372893127 0
2.09364160874443 1
2.21922490798382 1
1.99004295895222 1
1.90709756594123 1
2.11104340295307 1
2.08969718726409 1
2.01128935312634 1
1.93785838898701 1
1.86802660142819 1
2.01123713794655 1
1.85117872009119 1
1.77618389337302 1
2.21742601055824 1
2.20161697860358 0
2.03680390521221 1
1.88365867790034 1
1.86996017417989 1
1.75989408294988 1
2.07707851876738 1
2.00686162755819 1
2.25287958177553 0
1.82834412065552 1
1.93125848138663 1
1.83501536945598 1
2.05362311584335 1
2.06365810370353 1
2.10152126676618 1
1.81754777447072 1
1.95805017845663 1
2.08013082271727 1
1.7251801022005 1
2.2175746783578 1
1.96552713683113 1
1.85336610749782 1
1.94797453404236 1
2.07100445852241 1
2.12862397264102 1
2.02400401394635 1
2.07836577113071 1
1.80982865835347 0
2.11537740816413 1
1.93552478889429 1
1.9771570684087 1
1.94228975175197 1
1.99160105867833 1
1.84947126554259 1
2.00763317337663 1
2.06783238493994 1
2.13066300253158 1
1.87979299498405 1
1.93141291308729 1
1.85722644338566 1
2.15745116466078 1
2.03383755230743 1
2.20443558219107 1
2.07590393765787 1
2.06659517083898 1
1.84738586859385 1
1.92103469562774 1
2.19190624026593 1
1.91533224739645 1
1.96852314996525 1
2.07160476427418 1
1.71255915591454 0
2.0351207022808 1
2.23837851751431 1
1.84681527946304 0
1.98514457993392 1
1.99907668403838 1
1.96901799862265 1
1.98818822683128 1
2.23333031566974 1
1.97770178011624 1
2.02898212314061 1
1.84739017848907 1
1.85904506008846 1
1.95990061949931 1
2.13184763928626 1
2.2332237736399 1
2.38054905584195 0
2.19645823495634 1
2.19173905322784 1
1.83175031480762 1
2.04498090524719 1
2.05089059603288 1
2.01104156490652 1
1.79231755514015 1
1.87870606515786 1
2.15978383210838 1
1.77162873440331 1
2.06424134273675 1
1.89008163476944 1
1.79211171956005 1
2.11815724087923 1
2.20386214940055 1
1.99474568896515 1
1.84205849877305 1
1.90528782707676 1
1.92761218100187 1
1.90279907148291 1
1.9697263139379 1
1.91920021630291 1
2.21526587218235 1
2.14343007979733 1
1.8200076979512 1
1.9172775734846 1
2.05502737816485 1
2.08347586389325 1
1.92552951886727 1
2.16470584654386 1
2.04565220550666 1
2.28190518606859 0
1.72114299767603 0
1.96363416842756 1
2.00781771726443 1
1.9108536219368 1
2.10593402791195 1
1.86526966843764 1
2.08952925703097 1
1.72468306517143 0
1.83621208963045 1
1.96925176229721 1
2.10660999064321 1
1.90877805033132 1
1.95093295307917 1
2.08146942093749 1
2.133893516243 1
1.93958660231621 1
2.00605501805032 1
2.0108550824081 1
2.15133384353897 1
2.05298787675414 1
1.83744983070893 0
2.0371768497096 1
2.02859233846382 1
1.95482240890679 1
1.95308367080562 1
1.90877100159617 1
2.28091148416579 0
1.85464953168701 1
2.05791461802027 1
1.96160231628536 1
1.91041750100829 1
2.19452692598748 1
1.86508284543526 1
2.00171834248327 1
2.01145555091804 1
2.15878219096822 1
1.87879205563056 1
2.15952052777425 1
2.00456018182311 1
1.69388937817556 0
1.93799260433655 1
1.68939948509388 0
2.09733705068267 1
1.91862099765003 1
1.86472979177121 1
2.14120185039686 1
1.85575643219608 1
1.75772145577229 1
1.93509529132589 1
2.0147975789082 1
2.02208181591526 1
2.23973417655216 1
2.23653959213169 1
1.90456512793037 1
2.07428832973401 1
2.03121678584343 1
1.81527807987225 1
2.11083260358383 1
2.06730031188137 1
1.96715443167995 1
2.03387888495771 1
2.00489022876982 1
1.89683243262742 1
2.14846295418619 1
1.8558205445293 1
2.09840180726703 1
2.09095633847112 1
1.74513974503866 1
1.99879438098938 1
2.09153739500673 1
1.85825612703311 1
1.82887959338193 1
2.21120908253631 1
2.2147011599044 1
2.1843877322621 1
2.11939015811386 1
2.2144906579869 0
1.96088150683701 1
1.8959163998624 1
2.05074477574569 1
2.20105296977584 0
2.03071254779106 1
1.99391241532613 1
1.84247677005807 1
2.13376757479651 1
1.99722491808712 1
1.87955901064097 1
2.20765587865329 1
1.97518038161494 1
1.82442081198099 1
2.07605972213022 1
1.83033745889016 1
2.01581055310097 1
2.02767112819972 1
2.11519126594272 1
1.94704721317414 1
2.03327388329908 1
2.02332436224957 1
2.116878534264 1
2.00684570260222 1
1.71449150859264 0
1.9975716766501 1
1.86698023098476 1
2.20050414809881 0
1.9829856639442 1
1.93308017940397 1
2.10056899923443 1
2.11180248209598 1
1.96746033128477 1
1.8289231470656 1
2.08341035930475 1
2.25777330901156 0
1.85752241623016 1
2.10397117727077 1
1.89764779741423 1
2.19828558517828 1
2.15479940503619 1
1.99859979520979 1
1.99551289053057 1
1.99625606258313 1
2.09925620253713 1
2.11534184249717 1
1.95090865147279 1
1.87398661728544 1
2.06258194268138 1
2.02332653916793 1
2.13550034461961 1
2.00359513167667 1
1.79154044641035 1
2.0505413717921 1
1.94697014541653 1
1.96871275126635 1
2.14191102652237 1
2.07543912834559 1
1.88165250336456 1
1.94203470187914 1
1.95951140475097 1
1.95343434658246 1
1.91256635617613 1
1.77553059187051 1
1.90284760289491 1
2.44281008819196 0
2.06272121671703 1
1.93645981319971 1
2.02325891879604 1
2.03280803292014 1
1.88391074798232 1
2.1311005334079 1
2.13183599130353 1
2.19157891458511 1
2.13883026261539 1
1.81633761303368 1
2.10480663323361 1
2.09414000443157 1
1.92122579551309 1
1.87780901357601 1
1.97917833296533 1
1.97612712242229 1
2.30884699172623 0
2.20422297961061 1
1.96949835437125 1
2.14920919193719 1
2.04037644174703 1
1.98795670206559 1
2.08101525830561 1
2.01410207116331 1
1.96271046095862 1
2.13478587900254 1
2.05671644870843 1
1.75431012117375 1
1.89155517574214 1
1.8289228294546 1
2.01619191689329 1
2.04863589201766 1
2.10207661500244 1
1.86630429839788 1
2.04528074191303 1
1.96676470633336 1
2.1129019973032 1
2.00298977328895 1
2.28537150050496 1
2.02538310928577 1
2.28289841619669 1
1.94140756269306 1
2.21908095352705 0
2.02087695691894 1
1.93880176322556 1
1.92799435194229 1
2.06625195054297 1
1.78413083812098 1
2.22147146193233 1
2.02261067364113 1
1.9444180219037 1
2.10129956145185 1
2.31951165757416 0
2.03288023660294 1
2.07793779514335 1
1.96360285908781 1
2.02301544854548 1
1.89386567935541 1
1.95140555087438 1
1.69278546766591 0
2.07619858739425 1
2.05018014753462 1
2.16987646305939 1
2.00693408316461 1
1.99200260986518 1
1.83301134310917 1
2.03464498103665 1
2.10543993241089 1
2.12785280396881 1
1.76464812873299 1
1.80934930090191 1
1.84504554395968 1
2.0386633349811 1
1.81472854552167 0
2.00434556399432 1
2.05663165838749 1
2.26757012110321 0
1.87000340229026 1
1.99947503661839 1
1.86035221518444 1
2.10953929858081 1
2.02336767227084 1
2.16690691956169 1
2.11973868191703 1
1.95992311541718 1
1.86229906394484 1
2.17368033538307 1
1.96473197035277 1
2.2655368437036 0
2.24684922816231 1
2.10625797174396 1
2.03913236198243 1
2.17408599326807 1
1.95579283307265 1
2.18688807270044 1
1.97989661872577 1
2.36320550815924 0
2.07755586175958 1
2.07659388399544 1
1.87250450275771 1
1.86564862277801 1
1.81312716700094 1
2.08358056563879 1
1.66950419063055 0
2.09452762402956 1
2.18015942011358 1
2.07834273573021 1
2.03522731579035 1
2.21011404916738 0
2.03005777005428 1
2.09998855457714 1
2.10515473484388 1
2.14374435317051 1
2.00848020698338 1
1.78581156413612 1
2.08537719759348 1
2.07646702451202 1
2.07114749330423 1
1.98902000147387 1
2.22391743609704 1
2.26752421252056 0
2.14400015635338 1
1.94946192883415 1
1.92137853914235 1
2.20383450487158 1
1.76409124397356 0
1.9775419459166 1
2.09617926910099 1
2.09084338002311 1
1.97671955934004 1
2.1515381304836 1
1.90364289922159 1
2.0765284448185 1
1.96423560729927 1
2.02865478635019 1
1.97912086108651 1
2.02762045694609 1
2.14633563310322 1
1.83389892239686 1
1.98142281935402 1
2.13047377772204 1
1.87243549681103 1
2.22967439781319 1
1.91107349554658 1
2.01678773336972 1
1.75832252358014 0
1.95239639119316 1
2.05347506664702 1
1.9624979815283 1
1.89369634237718 1
2.04511409742521 1
2.01709373620037 1
2.25675375035142 1
2.09542778579886 1
2.04241105490915 1
1.9120331062211 1
2.17383309816846 1
1.88230128935873 1
2.10731673826751 1
2.14075793034419 1
2.01003685610542 1
2.16400218145533 1
2.32868594929628 0
2.06415026688798 1
2.23934606991734 1
2.2395673715519 1
2.15995910164754 1
1.81740678552167 1
1.68684970403617 0
1.97235541420014 1
2.01798959077747 1
2.14631477800918 1
2.22165812784407 1
1.9207248378846 1
1.9712576465532 1
1.86000339473567 1
2.16339705218788 1
2.14905082557537 1
1.77612233211081 1
1.89199662464406 1
1.99410867726969 1
2.23609408551465 0
2.02710424180383 1
1.67822100002625 1
1.89503928901847 1
2.0022282494304 1
1.72712966403354 1
2.12395882439031 1
2.12417477775407 1
2.06762033873579 1
2.08918647099765 1
2.01594746448071 1
2.06021378022516 1
1.81118438442269 1
2.07948043536078 1
1.85086429542956 1
2.06230170782531 1
1.91393166298798 1
2.15429993289299 1
1.95386675060822 1
2.10775689190837 1
2.0120911874413 1
1.91314812122517 1
1.84160823989974 1
1.87695471382328 1
1.76531264610987 1
1.89499632161478 1
1.89286961980553 1
1.86841373286782 1
1.81145112578813 1
1.82377881202116 1
2.32445585670438 1
1.97270233326267 1
2.01144130679079 1
1.86223159509913 1
1.79375485281191 1
2.01553344384187 1
2.02723075597989 1
1.7489186363973 1
2.08877026318798 1
1.99036853237375 1
1.75569114884366 1
1.98787411347582 1
2.0138839739947 1
1.88702603263874 1
1.956694790869 1
1.99903438460127 1
2.00195158623953 1
1.98365293886732 1
1.89028818518334 1
1.86889610574073 1
2.1816460453996 1
2.01807739841962 1
2.02356398058358 1
1.85219311964612 1
2.0078642995499 1
1.99755154189674 1
1.97175793013098 1
1.93715337377195 1
2.02634839198164 1
2.16502164520631 1
1.91743861352498 1
2.04974292210953 1
2.02560622747609 1
1.97682963319359 1
2.03135624312989 1
2.19319326196674 1
1.77500236493965 1
2.18407500375414 1
1.77619444215622 1
1.79778674717114 1
1.95229104825707 1
2.09142038348912 1
2.12213027672029 1
1.90340050600716 1
2.22203079706084 0
1.84323407807706 1
2.07769676837361 1
2.19183558775178 1
2.00894912264429 1
2.10887152298709 1
1.84970845486345 1
2.03932256556781 1
1.96450952485691 1
1.81545169076501 1
2.23780315072967 1
2.19209060292582 1
2.14178308897905 1
1.97044609440733 1
1.98089252624418 1
1.94557713622237 1
1.98539800946079 1
2.12765840698661 1
2.25977861247269 1
1.84729200914455 1
1.93876930130724 1
2.16202182920433 0
2.04258237661562 1
1.97060572333024 1
1.84389050449453 1
1.84010056819425 1
1.85517077407982 1
1.79788962046781 1
1.85910656118528 1
2.05839752118275 1
2.00765674780027 1
1.91653793966758 1
1.94411719378604 1
2.26857824058424 1
2.16348334320928 1
2.20386064804331 1
1.75672635828576 0
2.21395330342203 1
1.94851244033699 1
1.77899737381049 1
2.18657195059598 1
2.00712223524194 1
1.97156524079525 1
1.79786100679985 1
1.80943480145136 1
1.86395778302974 1
1.9857598941619 1
1.9738563884096 1
2.01832721249114 1
2.05925994853759 1
2.08702056773055 1
1.8908196091612 1
1.89557256251903 1
1.79969550542382 1
1.97173191250408 1
2.25504263848772 1
2.05104994853194 1
1.92039675937764 1
1.83812671439094 1
2.1514574691346 1
2.13867052154132 1
2.03024077320424 1
1.98277245995102 1
2.07979696660969 1
2.04759793547573 1
2.13084118549271 1
2.08411030751112 1
2.19877318112918 1
2.03526063335666 1
2.29632496203812 0
1.90513794274693 1
1.78502811479573 1
2.2665824686045 1
2.05408917856722 1
2.08319148770902 1
1.94824812959218 1
1.80003742642045 1
1.91709341486114 1
1.92543594022233 1
2.08627964020819 1
2.16307058004345 1
1.90216478664134 1
2.03532228194753 1
2.07821889628001 1
2.17161207631159 1
1.70798249099843 0
2.02107687779555 1
1.83089463837658 1
1.80318495155374 0
1.93714561020412 1
1.97457379845863 1
1.94628704970977 1
2.20733046342813 1
2.33857243974658 0
2.16509766136942 1
1.91404431145551 1
1.99853094547354 1
1.99121155130999 1
1.81027254939903 1
1.8131949492853 1
2.06633303554325 1
2.12254107897679 1
1.89136880463508 1
2.05975645196842 1
1.98875526435499 1
1.83509986325485 1
1.96991266881371 1
1.88221205814306 1
1.85382305924835 1
2.16741172235033 1
1.68622154145956 0
1.9888810091325 1
1.92110117953257 1
2.00902291443034 1
2.05537724426036 1
2.02270894917233 1
2.01206041924176 1
2.13776112158392 1
2.0432507660296 1
1.96872032314684 1
1.61699677344042 0
2.22559197313223 1
1.91881142734279 1
1.8311264140006 1
1.98674976810224 1
2.06578659544089 1
2.02776444330766 1
2.17077459911171 1
2.05186582863776 1
2.02163338174239 1
1.94373191433687 1
2.22206845146821 1
1.64964211936573 0
2.04182279426518 1
1.85145725811974 1
2.34371602065059 0
1.89584897780909 1
2.01508608853598 1
1.83654176773684 1
2.09346888866862 1
2.04328782318662 1
1.6904462426364 0
2.02328026845111 1
1.94559363664099 1
2.03161656809884 1
2.15532106294705 1
2.03589721169474 1
2.13280560822381 1
2.01822650346152 1
2.07129585119138 1
2.15809694831872 1
2.03711613679508 1
1.78745470672859 1
1.82868665755211 1
1.94719194349937 1
2.10517356345733 1
1.96795134028959 1
1.88387071539514 1
2.1066201950844 1
1.97825458422958 1
2.04357618749751 1
1.91869772092484 1
2.03676574160436 1
2.19211455358543 1
2.13958117231154 1
2.04944460150459 1
2.11539396011566 1
2.10353176134202 1
2.0708458778801 1
2.04972287529002 1
2.04499702956924 1
2.03039018600024 1
2.11398332917414 1
2.19615581253717 1
2.18196761236836 1
2.01029343936546 1
2.30085761925239 1
2.17771313058633 1
2.043276497802 1
2.0546888716415 1
1.99835259249732 1
2.07588690611544 1
1.74064367825163 0
1.99027536119544 1
1.81269044533908 1
2.06419062794142 1
2.08169075561919 1
1.85301715184454 1
2.01348378664256 1
2.09917408184256 1
2.23972033200551 0
1.65630297187335 0
1.89152245330793 1
1.99491336467965 1
1.87942394885135 1
1.95706555275499 1
1.86849041758472 1
1.83986907552421 1
1.74024800438942 1
2.0291224988286 1
2.01409765112104 1
2.11300727575364 1
1.73006703528155 1
2.15002083037852 1
1.90966196361656 1
2.11519830343264 1
1.93717620361266 1
1.94149785167421 1
1.83774871200252 1
1.82275784824355 1
1.96603298495313 1
1.87983917056211 1
1.95439512203902 1
1.95423395871996 1
2.22412983006295 1
1.93213076181433 1
2.08961282426319 1
2.10226754558578 1
1.98444251954421 1
2.2062335822784 1
2.05669630746425 1
1.92650439442158 1
2.0322500567091 1
2.18648525244525 1
2.41068291418513 0
1.86241498134263 1
1.84952985719089 1
2.09447716258399 1
2.08313274521994 1
2.03281581268017 1
1.83700343356987 1
1.95130203250264 1
1.9395208849167 1
1.76634300852002 1
1.78024088339746 0
1.90405156972068 1
2.04755795939559 1
2.14738534520446 1
1.97022480924502 1
1.84222795154714 1
2.00234358377889 1
2.06349636150046 1
2.08475764377403 1
2.01965605077053 1
2.06032591535546 1
2.34063237404782 0
2.17270501776747 1
1.89095934756763 1
1.90459332706753 1
2.20590405177787 1
2.18220449082606 0
1.90500338491906 1
2.25957403904417 0
2.03405003617839 1
2.08371179706625 1
2.03875193471594 1
2.06098063632166 1
1.92655795421751 1
2.21040171363235 0
2.07004904757606 1
1.95255327167492 1
2.18638119387063 1
1.71821635870644 0
1.5538130027352 0
1.85858451127908 1
2.09265487924378 1
2.14460232351509 1
1.91346215932515 1
1.67970281163766 0
2.01698445912199 1
2.10703803729858 1
1.76052122626671 1
1.86212664533494 1
1.97779138300961 1
1.85620859017781 1
2.26667011629113 1
1.90173898277593 1
1.92286368493961 1
2.06842994576748 1
1.93890592196416 1
1.71062746869942 0
1.93493598705548 1
1.68060306717146 0
2.03071332704882 1
1.97281470634753 1
1.83874040522463 1
2.11656696399968 1
2.23593307965304 0
2.03427309132517 1
1.99043000498297 1
1.80127569715068 1
1.88564699686536 1
2.16647031347861 1
2.07254152671813 1
2.02842787390973 1
1.83095957888454 1
2.09135764771637 1
2.06076013166288 1
1.99444069425077 1
2.12825066293615 1
2.04652614150568 1
2.45388516656845 0
1.8431456756318 1
2.03733766260472 1
1.89184158898744 1
1.9618802612851 1
2.08808207304049 1
1.90871125927279 1
2.1003641731728 1
2.00720332262655 1
2.13916335962484 1
1.97701111036701 1
2.05187221666723 1
2.00891133799881 1
2.1866606499111 0
2.18868290871179 1
1.93556559289533 1
1.93490013883521 1
2.37235995658023 0
2.17356188105089 1
1.90107334008127 1
2.11107425488809 1
2.09879780603629 1
2.12182882181821 1
1.87254213733752 1
1.88977245601255 1
2.17986423058195 1
1.91144518076862 1
1.93035871023383 1
2.10998802893456 1
1.93240095293837 1
1.89184877063454 1
1.86716324984603 1
1.96510851637926 1
1.80087870073994 1
1.92396744375726 1
2.17567047600456 1
2.03665480422017 1
2.1816696039474 1
2.07813309225037 1
1.80745176131722 1
1.89500013757854 1
1.82159847298193 1
1.85222212872199 1
1.98759697620804 1
1.92648963843132 1
2.0506960294412 1
1.95044996293213 1
2.01353696865538 1
2.03540520588739 1
1.77836344431656 1
2.21093223490276 1
1.74867748619446 1
1.82788145080809 1
2.11169831930593 1
1.8928846771091 1
2.07491692481266 1
2.00373639383115 1
1.82660565524024 1
2.03234106031701 1
2.05075746177934 1
2.03974490613481 1
2.08354439348595 1
1.91104182682 1
1.7661309192263 1
1.9485788751566 1
1.98239409832275 1
2.45710242800178 0
2.097608367802 1
1.96751241225302 1
2.33648370416895 1
2.19294838720996 1
1.99616912263431 1
2.08551002272107 1
1.88908039247544 1
2.04875042221189 1
2.22107676262007 1
2.18351364504498 1
1.99545206565156 1
2.02806091661446 1
2.00297150906847 1
2.13826574057954 1
1.74882268050669 1
1.96587472383544 1
1.94959319970046 1
2.13319804934131 1
1.95363630062384 1
2.08446363288876 1
2.07157916446027 1
1.89626094813998 1
1.90677181337305 1
1.77094548416025 1
2.04133029435855 1
1.84945542398023 1
1.75973233456251 0
2.18845005540587 1
2.1349935830534 1
1.76012598720745 0
1.98703672114573 1
1.91817355374534 1
2.12390735653169 1
1.71753220141971 1
2.06851029785168 1
2.0761557076158 1
1.83964124551821 1
2.03254976156651 1
1.91168988158659 1
2.18232909605356 1
1.84997771691118 1
2.00801092842673 1
2.04121104823469 1
1.96861005637345 1
1.94419522857828 1
1.87920117626646 1
1.93663472798974 1
2.1202981592026 1
2.00178537860739 1
1.74722130651254 1
2.23739333705287 0
1.90072752342809 1
2.02312669903666 1
1.90688124281286 1
1.9566545590737 1
1.958080636256 1
1.96119998400677 1
2.38105874693658 0
1.776712039928 0
1.95466633477235 1
1.92144851832839 1
1.86262748325548 1
1.94050171482836 1
1.98321083593071 1
2.07599328370637 1
1.93802377002702 1
1.69493106117072 1
1.91721322437531 1
1.90017879499205 1
1.88085391415687 1
2.00780382589002 1
2.09253112396436 1
1.82482698608546 1
1.92512480760187 1
2.4040733732312 0
1.93952421457932 1
2.09483342946973 1
2.09474293415598 1
2.1109288369651 1
1.89809791434466 1
2.05464674560091 1
1.88082217514184 1
1.97965542419024 1
1.84288299820054 1
1.77930499491998 1
2.05641070738549 1
2.1977535886096 1
2.09748507389251 1
2.05413551942676 1
1.9557052129305 1
2.04346859527195 1
1.95890363827799 1
1.91767892493161 1
1.83188313665536 1
2.02955909509566 1
2.02627480619765 1
1.89913159904491 1
1.86023090208022 1
2.03392209414118 1
2.09687350919106 1
2.08592055416029 1
2.04853105175161 1
1.92655655878193 1
2.02432510894851 1
2.18789439754887 1
2.16706884603335 1
2.04336340694301 1
1.75098371042306 0
1.87853798860675 1
2.2949961798661 0
1.87524544592062 1
1.90676554293134 1
1.95220960743278 1
2.0655643841701 1
2.00068312746894 1
1.9427676104297 1
1.92576787347469 1
1.9418740708591 1
2.15280451745267 1
1.83147656432436 1
2.0638833786329 1
2.1077534955736 1
2.01284264469218 1
1.85019717855194 1
2.24330558673835 0
1.96694832276538 1
1.98746083477626 1
1.96928654100819 1
2.03773719790064 1
2.16590949047225 1
2.00356393425076 1
2.30628778271562 1
2.17590782399118 1
2.22744862833304 1
1.78325210742161 1
1.97964104237449 1
1.94084325152027 1
1.8649506218105 1
2.02328737821523 1
1.74931119109101 1
1.9134261160904 1
2.03394719266933 1
1.86620323064469 1
2.04068246548597 1
1.91753073420475 1
1.99018825380209 1
2.06825208032279 1
1.99339056950049 1
1.76924612266467 1
1.99355080212813 1
1.95125294382791 1
1.88695854577768 1
2.00741914923691 1
2.09847670569934 1
1.62478974607684 0
2.06387110042565 1
2.27425789782285 0
2.00167308082577 1
1.91355597749425 1
1.98087883647657 1
1.92467135398291 1
2.17247969970296 1
2.00724267917582 1
1.65503296458261 0
1.971160071651 1
2.18671165362566 1
1.92851607781066 1
2.33825457690514 0
2.0660176761756 1
2.13755423837953 1
2.04536130348348 1
1.97238869046385 1
2.12028340576945 1
2.04479410042786 1
2.0768956546883 1
2.23241893426593 1
1.77545726222634 0
1.79021026391751 1
1.90088731560062 1
2.04099089782886 1
2.25838151042919 0
1.98466908254394 1
1.95523131224839 1
2.0719056209691 1
2.04940747488783 1
2.02349813916507 1
1.91950983909254 1
2.05120916707172 1
2.0828626032009 1
2.0740993837478 1
2.16602132642676 1
1.81547122972992 1
2.07801066644498 1
2.24987449790242 0
2.02326985157439 1
2.01562165680855 1
1.97708790668716 1
1.96742751208495 1
2.15487014080843 1
2.00322959852846 1
2.11845414949187 1
2.25615292972364 0
2.00657942450071 1
2.03693725349937 1
1.80456080114773 1
1.80112825841574 1
2.07448183906786 1
2.0936413341656 1
2.03824446635629 1
2.04064278752028 1
2.00721340548565 1
1.80374835567265 1
1.87792897855671 1
2.09722888593416 1
2.0819224052388 1
1.95429411020776 1
2.0270797185234 1
1.93620304462892 1
1.7277137550586 1
1.78643501677367 1
2.08601293401123 1
2.07236683836257 1
1.9178099993594 1
2.03158186659458 1
2.01436720109404 1
1.82605171811018 1
2.02427173777337 1
1.98283141267314 1
1.87931781029504 1
2.04157308454691 1
1.98318165892612 1
1.99184277555796 1
1.93122179315491 1
2.04266938479226 1
1.98734351834718 1
2.04858425969386 1
1.99165500334324 1
2.13104395714663 1
2.01030366699868 1
2.03622491425411 1
1.93676792231513 1
2.14870655110574 1
2.01834493413251 1
2.10901493613752 1
1.94418052345966 1
1.68284782692817 0
1.83577641399788 1
2.09283938542025 1
1.83481204556537 1
1.98009508054618 1
2.01078635437411 1
2.1173677734439 1
1.77451539612124 0
2.26460938270082 0
1.98911658029172 1
1.82202334822028 0
2.05874964691293 1
1.91460924762187 1
2.04523355025844 1
2.12574135699002 1
1.98862103693113 1
1.81875109072863 1
1.78353927163019 1
2.30708085842632 1
2.02889543599668 1
2.1811705764906 0
2.16463325170887 1
1.88615033321647 1
1.99005334598502 1
2.03726207041539 1
1.90727364769334 1
2.05182083447434 1
1.91337224885383 1
2.26899395471562 1
1.88891629359312 1
1.8996227293168 1
1.79729101714279 1
2.1423194783583 1
2.0760539736406 1
1.85251000502355 1
2.15580162021646 1
1.69556387969212 1
2.14271415263356 1
1.9787485473184 1
2.01950891283304 1
1.81320338942394 1
1.98277863280068 1
2.04194967168124 1
2.1580852063025 1
1.79739257621738 1
2.01788256135793 1
2.2169016983326 1
1.78823665192743 1
2.09002999287013 1
1.98750454554274 1
2.01911702899945 1
1.99839145006367 1
1.7953033419148 1
2.12104618048595 1
2.04844964082965 1
1.89756854080511 1
2.07724049321914 1
2.04789986047707 1
2.23212005767828 1
2.14734570195802 1
2.27165001621932 0
1.93072307931126 1
1.83829197753656 1
1.84112546303435 1
1.93843504617364 1
1.83329757264906 1
1.98293680028533 1
2.05160927218923 1
2.08749867427384 1
1.83536443412383 1
1.97589704618288 1
1.87809099604564 1
1.94811146052483 1
2.02256456866615 1
1.93555979964801 1
1.95083051774194 1
2.00437685798003 1
2.1343370743476 1
1.91552495045161 1
1.8340516008246 1
1.8621250537833 1
2.01432878464679 1
1.79011371653722 1
2.06066805362538 1
2.02636692704689 1
1.98537498413734 1
1.75348286790492 0
1.97251691693279 1
2.18767869698612 1
2.10218181600586 1
2.05734653168741 1
2.12502894824507 1
2.0819296607953 1
1.9170131572984 1
1.90509225883498 1
1.91747509022813 1
2.04601965288374 1
2.22193782459316 0
2.03976485600742 1
1.96475181273409 1
1.96540562359731 1
2.1724267951417 1
2.13739173487243 1
2.02001376159933 1
2.13199707062249 1
1.93714154685387 1
2.12375397602419 1
1.95369614987415 1
1.93318417283498 1
2.13917233806423 1
1.87844487804279 1
2.22625620158661 0
2.01892394211341 1
2.10885705679202 1
1.97180071568025 1
1.91579166792296 1
2.26971179424314 0
2.122623624556 1
2.19492183464287 1
1.92313453428187 1
1.9943488597539 1
2.07078116196804 1
1.6225863935383 0
2.01917222471008 1
2.04538305632147 1
2.17305253997706 1
2.00475046491829 1
2.09118910667591 1
2.21951595248757 1
1.6038781046645 0
1.90767589616509 1
2.04520730421 1
1.90781477999658 1
1.78288155578048 1
1.97652963151679 1
2.20751448295307 0
1.90656791665767 1
2.03714950252275 1
1.99828330121524 1
1.98531005925005 1
2.08244795511505 1
2.22344885758474 1
1.84031161597228 1
1.97175607597659 1
2.00444398600864 1
1.76513651488878 1
2.05807697674583 1
1.96025654058243 1
1.91336866109337 1
1.78516727423326 1
1.83017488519104 1
1.98337358111815 1
1.87700423394758 1
2.03797570658187 1
2.01174396193651 1
2.05838102407625 1
2.11740479028411 1
2.00938656864421 1
1.88210905958629 1
2.28282425028522 1
2.15482928901836 1
1.86640237757283 1
2.01178826337812 1
2.10530754702763 1
1.99478878539783 1
1.90182523034473 1
2.14273101316815 1
2.01768821327057 1
1.88230349013646 1
2.12144190346347 1
1.87623291233705 1
1.75725982474072 1
1.99764051084138 1
2.00488224710706 1
2.09381422247808 1
1.9331132067834 1
2.0753812672417 1
1.84026251166336 1
1.93910660042685 1
2.14107539689924 1
1.97820180857357 1
1.99593081330725 1
2.05983871948867 1
1.97369196474559 1
1.96666427749587 1
1.78528087223637 1
2.11621793632733 1
1.75971593468448 1
2.0611104895865 1
2.07920606868816 1
2.20180561801682 1
1.79573999307388 1
1.9872186158639 1
2.0119272117315 1
2.04911886411734 1
1.86435488518609 1
1.90019794530719 1
1.84868595132006 1
1.91771042564466 1
1.94354070202846 1
2.03957382355808 1
2.02466119999995 1
1.89169818304404 1
1.97120290810709 1
2.01068182000371 1
1.981283025151 1
2.08676282463305 1
2.16641850946782 1
2.02861684750672 1
2.10140668931362 1
2.15341407996436 1
2.01075757603395 1
2.09153628530916 1
2.09620371569106 1
1.93494744562243 1
2.21704291172223 1
1.9313202902552 1
1.82811672036062 1
1.96684671782723 1
1.98091150330237 1
1.95944731363947 1
1.98692544092602 1
1.9541810889923 1
1.96321394094847 1
2.06267875345667 1
2.13829584204973 1
1.89620992206096 1
1.90343547653918 1
2.02412318355303 1
2.19820888044782 1
2.10644994677217 1
2.05622002894609 1
1.94709976302309 1
2.13108620453218 1
1.89587155490573 1
1.83001141865096 1
2.03773257308556 1
2.00961236111703 1
1.89993856772333 1
1.89934136808117 1
2.13127020812174 1
1.9515630819881 1
1.84427806362357 1
2.14713864489948 1
2.01066654987734 1
2.09774033720194 1
2.12591543861275 1
2.11276935024568 1
2.03539622197309 1
2.04861292869653 1
1.94576960748482 1
1.9273169809015 1
2.10110691125322 1
1.84355997264384 1
2.08088451090349 1
2.04865225456989 1
2.02914198867111 1
2.01888611944114 1
2.06722557959975 1
2.28024459969595 0
2.15052771824512 1
2.01812851275834 1
2.11918284933479 1
1.87023079825024 1
1.91012052188173 1
1.78149879754194 1
2.04337762120509 1
1.94311847512885 1
1.8930998650358 1
2.20753459452388 1
2.08303188523732 1
2.3567445000014 0
2.01865204876399 1
1.77349415223948 1
2.15595125664217 1
2.06008090539236 1
1.79764800632297 1
2.18792305698354 1
2.04415097902369 1
2.02910612126032 1
1.87569343695644 1
1.99968806708038 1
1.88560862402592 1
1.96170806266506 1
2.01715580107382 1
2.05950304120372 1
1.99220452422454 1
2.16650815237938 1
2.01913524269208 1
2.06647060210522 1
1.94862313295571 1
2.14197614567589 1
1.83997192270482 1
2.11394901446494 1
2.20259176049794 1
1.78709782834868 1
1.99939664104635 1
2.02035514703705 1
1.94933006030748 1
2.0643133137215 1
1.79450885617102 1
2.07871959534114 1
1.94694669596521 1
2.0580474751066 1
1.83787676994645 1
1.9670545779786 1
2.08374289182385 1
2.11854257143215 1
2.21012400306 1
2.18235285263603 1
1.82813575895098 1
2.01632375956532 1
2.12606098758037 1
2.11012544168973 1
1.94509586593771 1
2.20306442757175 1
1.88973167673125 1
2.04844554778491 1
1.81966924836902 1
1.86852949951214 1
1.85172962465122 1
1.99333907372311 1
2.21026029482186 1
1.9461988055361 1
1.97625356653916 1
2.03757110505979 1
1.98630783959099 1
2.13556234804203 1
1.98868206510225 1
2.02643413301539 1
2.19622403084458 1
1.97615289682496 1
1.89709769604153 1
1.99062499114863 1
1.99677336422742 1
2.10579673492418 1
2.06025230841195 1
1.98659991021323 1
2.08582936374494 1
2.03525310743597 1
1.86858900905857 1
2.00055175224519 1
1.73333320475594 0
1.80000512080693 1
2.04948977973253 1
2.11422913336331 1
1.90421378898695 1
2.02303536445113 1
1.77924356683196 1
1.90434148372571 1
2.10074074168254 1
1.74061854251581 1
1.7801616613477 1
2.22844287700452 1
1.84306207559654 1
2.28160078045188 0
2.11634882844694 1
2.12411473980381 1
1.98003644751942 1
1.82964872083967 1
2.16646769975892 1
1.79448037065256 1
1.92492395756066 1
1.90465941780945 1
2.07232519043881 1
1.89751941872223 1
1.97329259532586 1
2.06260442757817 1
2.14606526935154 1
1.90118316904938 1
1.91585413746925 1
2.26861127339396 1
2.00904835121062 1
1.9076303184011 1
2.27707145973317 0
1.77532327204822 1
2.14578399418782 1
2.11021967539222 1
1.96254122304869 1
1.9475711635405 1
1.82414371755937 1
1.9304436810288 1
1.90647856170531 1
2.0554736049272 1
2.03275342860443 1
2.05654412575006 1
2.0348181786273 1
1.93159464042684 1
1.90226614263071 1
2.00478288019195 1
2.29639620909983 0
2.01085845234302 1
2.01823397887452 1
1.95936496193024 1
1.97402011320818 1
1.97527943976691 1
2.22285510867711 1
1.9410570350655 1
1.90266668769508 1
1.93336532142907 1
2.06115364334335 1
2.03049541833451 1
1.99155815089729 1
2.07121308220818 1
1.92667639090836 1
2.23955821776249 1
1.90412524587957 1
2.11421340049312 1
1.79555655330468 1
1.90341077820125 1
2.00656486459265 1
1.98805120391358 1
1.97278895112955 1
1.70424500858511 1
1.82617566625124 1
1.8108738343289 1
2.11975347777722 1
1.8853414886634 1
1.94278237428223 1
2.0022459765313 1
1.97309808819733 1
1.94447037195361 1
2.16254546550385 1
2.13414211078928 1
2.11433897647446 1
1.94460015910521 1
2.10817565845924 1
1.82373470495534 1
1.97889459916405 1
1.900434048927 1
1.87469361485149 1
2.01622930572513 1
2.10835382422356 1
1.84258934157891 1
2.17463675748314 1
1.85773891219695 1
1.93781812660496 1
1.99548969705819 1
2.03308431356798 1
2.03545634570468 1
1.92937075313408 1
2.01571332760746 1
1.85570255219043 1
2.01965792024602 1
1.93886781240925 1
2.32111696056934 0
1.99607615978397 1
2.10671365815905 1
1.96021550155791 1
1.75299095308942 1
1.93308326669786 1
2.00081144303975 1
2.00426258682394 1
2.0484088294025 1
1.95825150110987 1
1.77108489620477 1
2.18860957969755 1
2.05353259556764 1
2.39404464009613 0
1.9510210964108 1
1.75736649667254 0
2.0899681138507 1
2.13182251552737 1
1.97943768327554 1
2.11058814119011 1
1.90089478244721 1
2.05273031044621 1
2.06729854288516 1
2.08970022632476 1
1.8867075980892 1
1.83415832369755 1
2.30788064067825 0
2.08086701471124 1
2.04738954767205 1
2.004131177942 1
2.21781731708123 1
1.60781660876306 0
2.10315661395138 1
1.78789853682424 1
2.06412804551241 1
1.87334880059817 1
2.14122549740667 1
1.99487381668627 1
1.942323882072 1
1.91479266928465 1
1.90384496256071 1
1.85092596902773 1
1.96559505317738 1
1.91531881871469 1
2.14347717190766 1
2.23704648805614 1
2.08067953596455 1
1.95671906955722 1
2.06001433704659 1
1.90415509099657 1
2.10265190109028 1
2.08870784620639 1
1.86588528192662 1
1.81641722556075 1
2.01942903198421 1
1.95542639625022 1
2.11172715120578 1
2.1114720030961 1
2.02330845708125 1
1.94167525336617 1
2.10662912178118 1
1.90425020020284 1
2.18088823359616 1
1.99431664596751 1
1.94802149142618 1
1.95783861332824 1
2.05060394825812 1
2.11407785890379 1
1.89393566458994 1
2.15069641035968 1
1.94536016423341 1
2.0969048602069 1
1.91304052232348 1
2.02799955759704 1
1.75152086010829 1
2.03377446971248 1
2.10872363929511 1
1.88301587948931 1
1.92708248805414 1
1.78064824296785 1
2.06639619120407 1
1.89451452820844 1
1.94698555299414 1
2.24565296969462 1
1.90845663266588 1
1.82904565055988 1
1.89566614787698 1
2.01486840370496 1
1.87001619245576 1
1.9573843997101 1
2.08589897043822 1
2.04938465339189 1
1.98767939085873 1
1.97299228650989 1
1.89553119319754 1
2.06492819973307 1
1.88304895067346 1
2.12613708631534 1
1.89150242441925 1
2.08937876827211 1
2.03942210945842 1
2.0439535872297 1
1.99261922622736 1
1.57264844026671 0
1.98366546103824 1
2.30471552685456 0
1.92891905928897 1
1.97316263502003 1
1.94809339516687 1
1.9143152109375 1
2.01449943136882 1
1.92895875752706 1
2.06997771826916 1
2.0820296130723 1
2.11398524713707 1
2.03660457074538 1
2.26232993630421 0
2.05191665139001 1
2.22205929310033 0
1.96794543034058 1
2.25788635811365 1
2.17850394424841 1
1.80206178891786 1
2.01474721288765 1
2.08825883869804 1
1.99458601642561 1
1.98657255889946 1
1.92735591301193 1
1.84557738939653 1
2.23633875273417 0
2.12879425858861 1
2.19173757725154 0
1.92081444367244 1
1.89505554615764 1
1.89952521346763 1
2.07921166857988 1
2.26761117816004 0
1.96951308668366 1
2.00364270518539 1
2.05677296795858 1
2.03043701476474 1
1.94925879810753 1
2.04426158183021 1
2.21172054804663 1
1.95786461596374 1
1.95172242743419 1
2.11440035784027 1
1.9311169017221 1
2.03073290781413 1
2.14742998370179 1
2.10084342802173 1
2.00790734090585 1
2.12279118447805 1
1.90628688693699 1
1.87098279440735 1
1.91112230277268 1
2.12050425359189 1
1.94715166413019 1
1.92138874374766 1
1.96285551168042 1
1.96105701589473 1
1.8651863991942 1
1.99814565996084 1
2.31027190917617 0
2.08160287044062 1
2.0237204578749 1
2.13599462387311 1
2.06119458029913 1
1.97739214517033 1
2.08114699684622 1
2.10771207658892 1
1.8888933501796 1
1.9966419709616 1
2.28067442546585 0
1.73417386492362 1
1.97134855024814 1
1.93716476777472 1
2.31896906520023 1
1.93370893931206 1
1.96009594978642 1
1.92060955027266 1
1.96781208231962 1
1.88256079787472 1
1.99804893255986 1
1.95374564743029 1
1.9508355381084 1
1.87613186131693 1
1.97133359851622 1
2.20323893614457 1
2.1530836896949 1
2.11436820884988 1
1.58685937105322 0
1.96321158654803 1
2.15878400164028 1
1.92830488961355 1
2.0867559972352 1
2.17876967865142 1
1.97546117893343 1
1.78264831739629 1
2.00977846398083 1
2.0116510056296 1
2.27702752586649 1
1.82145205958861 1
2.01393342596985 1
2.01342237997342 1
2.29184166236949 1
2.16803193487879 1
2.12108804686293 1
2.22323120511868 0
2.12392054043167 1
1.80400340696942 1
2.17322101759438 1
1.85793297516421 1
2.1036431390986 1
1.92497206056239 1
1.94470060645934 1
2.13808293573306 1
1.90687646747488 1
2.00589029683596 1
1.84329684251257 1
1.79081153073715 1
2.18430674994586 1
1.87421323303728 1
1.85524278928014 1
1.91829702142507 1
1.74638411900047 0
1.93966088788965 1
2.03927710147713 1
1.96893570354156 1
1.89303071149634 1
1.80017489231816 1
2.08155316851491 1
1.94628270599361 1
2.05476460048047 1
2.12875924327575 1
1.90664272959238 1
1.96318250057991 1
1.89060646116308 1
2.22111113788467 1
2.1377156940018 1
2.13906334777281 1
1.88956183681095 1
1.89195624375215 1
1.86939758749509 1
2.07170428179873 1
1.95305101411736 1
1.94456872725788 1
2.20436060553335 1
1.7785841043275 1
2.04542339665469 1
1.73079868667396 0
2.03367671487363 1
2.16005978681734 1
1.96951784004037 1
2.03668372244517 1
2.12483903408933 1
2.24723695459446 1
1.91085684572281 1
2.23846432535071 1
1.89394479244433 1
1.72727475202687 0
2.05015821756805 1
2.11342221706231 1
2.0415264907096 1
1.90597849781143 1
1.85165152702266 1
1.92172643570446 1
2.09892321211231 1
1.80890441936037 1
1.90974080240598 1
1.86962961051096 1
2.09803377890553 1
2.02217999803492 1
1.87658022150123 1
1.79096528715599 1
2.09032313314909 1
1.74536159742506 0
1.98530257014086 1
1.83989839419312 1
2.09372954461036 1
1.88940988712373 1
1.87559009122917 1
2.0670006870759 1
2.1290198825446 1
2.17342842248553 0
1.90895192201515 1
1.99124686868545 1
2.18420719765294 1
1.97681231459532 1
2.06897869495868 1
2.00242402678849 1
2.07698886932506 1
1.95754036804306 1
1.98583414568707 1
1.99121170972294 1
2.07373176104069 1
2.09911738902921 1
1.90433194737775 1
2.14800867352072 1
2.20883435884938 1
2.17502955161292 1
2.14177064348593 1
2.09888214470124 1
1.66369775497412 0
2.2214615710232 1
2.04874570032806 1
2.0533373183293 1
1.79346734443244 1
1.95564538338066 1
1.98338580472522 1
2.01352573670325 1
2.1475364170534 1
2.11447106116647 1
2.2579969138281 0
1.99353305888551 1
1.95833884442225 1
1.98699946567782 1
2.06178290269798 1
1.90634347441137 1
2.14464154958492 1
2.10711890639705 1
2.03292529326297 1
2.04553352767377 1
1.94035678376999 1
1.85087802472982 1
2.13614890281567 1
2.0665351395191 1
1.89205805077614 1
2.00652531997548 1
1.89675267124697 1
2.18548184994376 1
2.05784988966301 1
2.0974430884179 1
1.90339877204864 1
2.21128087359112 1
2.01470380299129 1
1.8574726785133 1
2.04235087472405 1
2.09074855795994 1
1.91603933148366 1
2.14672360828919 1
2.12214581786877 1
1.81766840328111 1
1.98106479552448 1
1.81311181676899 1
2.01676832977891 1
1.91128161243141 1
2.03663165546225 1
2.39215131040147 0
1.92101398778988 1
1.95684397647565 1
1.85898418366467 1
1.97955503816132 1
1.75313824878022 1
2.10244759103417 1
2.02431437534202 1
1.84012725140249 1
1.95994532382278 1
1.8846590007805 1
2.04685424507553 1
1.95285583606407 1
2.0974019330685 1
1.78623532221783 1
2.15682251831535 1
2.33552403749441 0
1.78959565067292 1
2.13689397580598 1
2.15414443714118 1
1.95286994610762 1
1.89435739474802 1
2.08040277134358 1
1.95365943067056 1
1.81468608429824 1
2.42263924705509 0
2.01890097644491 1
1.99330452138627 1
1.97533433814785 1
1.98327090021943 1
2.14471586381902 1
2.04510725670172 1
2.17609031596 1
2.17682021733834 1
1.95748583007046 1
2.02981466283867 1
2.08360988493451 1
2.14252356729408 1
2.20674481599586 1
1.90340194723924 1
1.95336421568032 1
1.77531774047789 1
1.98490466924298 1
2.05858295893462 1
2.1768479378344 1
1.74559000818074 1
2.22065819089363 1
2.08732596178026 1
2.00385696343111 1
1.91748449841648 1
1.99766268760648 1
1.94743482745168 1
2.03767611419766 1
2.05571753546459 1
2.1818768139572 1
2.12667999508961 1
1.98613318582442 1
1.84363989408834 1
1.8048281251827 1
2.10928749487317 1
1.8773164411895 1
2.08528118454971 1
1.93301323494681 1
1.94553180474311 1
2.05411134700287 1
2.02385719281731 1
2.07515042304834 1
2.12576785698072 1
1.82341877977267 1
2.01345369770983 1
2.17724521266978 1
1.83159255736659 1
2.1446074780381 1
2.12780315971574 1
2.34377491376901 0
1.84915297655638 1
1.96564370490357 1
2.00644346029105 1
1.9132791590528 1
2.26990835924286 0
1.91205527677724 1
2.13969447232918 1
2.22411240478539 1
1.95271123857339 1
1.98538779859953 1
1.85733907829328 1
2.04228236378615 1
1.89987438293243 1
2.03839058143897 1
2.41243069847954 0
1.98374754853642 1
2.09441442832305 1
2.10940181675363 1
1.99971304643578 1
2.19673025953089 1
1.93828459758953 1
2.08660234952111 1
2.02279368087504 1
1.64498352642002 0
1.73782336331628 0
2.08006790963561 1
1.88546091026415 1
2.44149073005293 0
2.04161795720281 1
1.85447360306213 1
1.90798395051316 1
2.03350182596904 1
2.0336472559735 1
2.18342564829575 1
2.13507990553136 1
2.0152764141527 1
2.07786446622806 1
2.06563190385106 1
2.00558660902454 1
1.73676185276882 0
2.13207237738416 1
1.84585908247421 1
1.97677002744692 1
1.99614244670895 1
2.12293327547856 1
1.75477549773824 1
1.72977436627476 1
1.84025824992132 1
2.02937958301245 1
2.01947725713065 1
2.33761923478716 0
1.84234734337311 1
1.84130408110046 1
1.98278649964897 1
1.80202983757981 1
1.9853121062388 1
1.9398185598467 1
2.17249526499971 1
1.97112083854286 1
1.89710701730024 1
1.88737784154875 1
2.20411933736724 1
2.02303714804332 1
2.10738342276301 1
1.94714148963641 1
1.99829581421349 1
1.94200797616349 1
1.91187608489082 1
2.11177600420497 1
1.87846025254729 1
2.15669330840525 1
2.15978969859887 1
1.99358183748754 1
2.197010303324 1
2.05638312937546 1
1.75347487692262 1
2.02095221329414 1
1.9599543017424 1
1.80378822772289 1
1.870396224015 1
1.90028228176429 1
2.1232145894855 1
2.05769470525908 1
2.26994285935756 1
2.14932398860108 1
1.90846236418926 1
2.04960188223278 1
2.12639934528689 1
1.97918326055876 1
2.00343746919134 1
1.88710852181643 1
1.95805947728045 1
2.00153469888046 1
2.02954152887719 1
2.06930350575034 1
1.88335765966981 1
2.07658406538025 1
2.10544235153242 1
2.01862490036684 1
2.08725911780813 1
1.88731513134035 1
1.96223064595609 1
2.068402079024 1
2.09202237742759 1
1.93680360348512 1
1.83528620714167 1
1.94635177967757 1
1.93318176795995 1
2.13158165505961 1
2.21134902809738 1
2.00688135982615 1
2.10640610829705 1
1.99202332186142 1
2.06231373674639 1
1.99323840693582 1
1.94321984106717 1
2.00418005945581 1
2.07583591392199 1
1.90005657516045 1
1.95574185941599 1
2.09236432871947 1
1.74144019844517 1
2.11384529480571 1
1.85835642394228 1
2.07766682666169 1
2.00155524186492 1
2.2281573776048 1
2.0038978957548 1
1.87918989133797 1
1.75206303970699 1
1.9210989914305 1
1.95544562476477 1
2.05757346510684 1
2.20052857517986 1
2.0371808334306 1
1.96467640303908 1
1.93178449787186 1
2.11366941548501 1
2.13697240204347 1
1.80242270096828 1
1.7023492519023 0
2.06095861511395 1
1.98022171375186 1
2.04173216039986 1
2.06974659660567 1
1.96696072780585 1
1.88462253166417 1
2.03944540743636 1
1.89748323435657 1
1.96471103856651 1
1.96588435025522 1
1.79580686198184 1
2.01416346932186 1
1.90761881415037 1
1.91166155028752 1
1.91415833886345 1
1.84091992004004 1
2.16350511891575 1
1.91517926509613 1
2.0659225897159 1
2.10848402318637 1
1.98763187303629 1
2.12054013359957 1
2.25142962126371 1
1.8403932370008 1
1.84591443978048 1
1.91638692462925 1
1.96001878896388 1
1.86947594313684 1
2.07898819514564 1
2.00454778475985 1
1.8399206091574 1
1.93725773435471 1
1.94850504574667 1
2.11681250491813 1
1.81298213257253 1
1.74341407886665 0
1.85631301734623 1
2.06707881983641 1
1.97284658705289 1
1.96465424357714 1
2.00120247247209 1
2.14738368402715 1
1.84798419500901 1
2.04028926526817 1
1.95344338811836 1
2.10682476203054 1
1.85211377347094 1
2.10830388773798 1
1.96362405230231 1
2.05060416908576 1
1.88775496484237 1
1.6820973715697 0
2.06014590184197 1
2.22932535807658 1
2.15889581323734 1
2.04741438118302 1
1.94804024425522 1
2.19013728632696 1
1.9974723937083 1
1.91805200607818 1
2.09655461867415 1
1.90342769498881 1
1.86256108832938 1
1.85720780252704 1
2.10993942678471 1
1.9819173297056 1
2.19009330262848 1
2.15180525370522 1
2.11319073690451 1
1.90237596337615 1
1.864505026686 1
2.09123275635656 1
2.08129141516093 1
1.9050193466941 1
1.739257304827 1
2.2124119844882 1
2.13164633054796 1
1.97144811418962 1
1.95721512806138 1
1.96431837878587 1
2.02302080641428 1
2.14696567315936 1
2.09994694070965 1
1.92698759489073 1
1.96255238518112 1
1.78602553787107 1
2.00456410884932 1
2.13676385367278 1
1.94754932102409 1
1.77684758592717 1
2.08832677266276 1
1.96591001929987 1
2.16908848340123 1
1.89862305770061 1
1.88542377435334 1
1.99940989964319 1
1.75890599774831 0
1.94490255249968 1
2.18563779835425 1
2.10116846597403 1
1.97791329898808 1
2.09801752616838 1
1.98924101347794 1
2.18189437871078 1
1.95607364981075 1
2.07662266460938 1
1.98716168060381 1
1.6263594079328 0
1.74841600148602 1
2.02433215804496 1
1.91020152574946 1
2.0867225529413 1
1.76381674203665 0
2.06641904261624 1
1.79511176680278 1
1.84412434698385 1
2.00766867050137 1
2.09998311655783 1
2.17135738702888 1
2.20583814483408 1
1.96098047778077 1
2.18345362139315 1
1.86418729744648 1
1.81756165336311 1
2.00443125120843 1
1.99712572751792 1
1.7821530035227 1
2.21721531913204 1
2.03952568859612 1
1.90847328959269 1
1.8969630375117 1
1.94084317200388 1
1.86638364003834 1
1.9512797363749 1
1.89942505981205 1
2.09717821124643 1
1.83692018838826 1
1.98710826043909 1
1.91116642628399 1
1.95387161431552 1
1.80542110302206 1
1.83004254053164 1
1.77293928797606 1
1.93901866885354 1
1.95429083415334 1
2.06257296977802 1
1.84169743326622 1
2.0510664886981 1
2.00597250526657 1
2.01654515656661 1
1.96277081132111 1
2.09547972398523 1
2.09114351836939 1
1.96075523401974 1
1.81951365653822 1
2.19892299912786 1
1.99965005516621 1
1.97043107892833 1
1.78086375195334 1
2.01774870150948 1
2.06864875945854 1
2.08676300144215 1
1.86587525500701 1
2.05699012311564 1
1.97742877946744 1
2.13403618243275 1
2.14064305594999 1
2.03928740961295 1
2.14155801835656 1
1.90198101995729 1
2.10825609944309 1
2.37262024539288 0
2.04851904828772 1
1.91152196349527 1
2.11306866805288 1
1.85754043269105 1
2.10809961882263 1
1.85934971793642 1
2.13956910612599 1
1.93966178841133 1
2.06784978897785 1
1.69559295285977 0
2.1554100676985 1
2.04383075244426 1
2.1172739719408 1
2.02781307835259 1
1.94531078630603 1
2.08842181786518 1
1.9499175052843 1
1.97728339428682 1
2.04406816412536 1
1.99120343865332 1
2.27945245965489 1
2.08723680282674 1
2.12480603039993 1
1.96103069227073 1
1.79105107142709 1
1.83574891346849 1
1.7763591015303 1
2.06824014454709 1
1.97173150180723 1
1.78637280144351 1
1.88194719348593 1
1.64825090827857 0
1.98827120754815 1
2.03209775541142 1
1.75547723660417 1
1.96909536708952 1
1.646669573489 0
2.06149984366038 1
2.2440648236407 1
2.06870600065113 1
1.93630483746249 1
1.82119112523945 1
1.99444527337572 1
2.11579054860779 1
2.12755353299248 1
1.99745930884212 1
2.25474186649864 1
1.8944524652532 1
2.21829232517299 1
2.14989947139336 1
2.03068950392644 1
1.99656132924561 1
2.25727885061213 0
1.66191538283575 0
2.07916787726239 1
1.83675295883959 1
1.90928028432871 1
2.07042762051811 1
2.1433719365825 1
1.95379180083194 1
2.07039400557551 1
2.0161452820278 1
1.94711990480467 1
1.95619814445499 1
1.93326833312454 1
1.91179528560949 1
1.91966449316393 1
2.21438045469264 1
1.84369361574131 1
1.97474275070978 1
2.20222600431184 0
1.94451074139165 1
2.08054776609146 1
2.11039920295245 1
2.06016665319662 1
1.8758510121803 1
2.19354199366932 1
2.11906536186445 1
2.13063054494504 1
2.11746595469417 1
1.99812707496241 1
2.13552646412888 1
2.08610564917077 1
2.23788778605123 1
2.27735454503589 0
2.0295724223876 1
1.80603358872084 1
2.04132665427377 1
1.91599546942708 1
1.79503191794902 1
2.11327876823383 1
1.92067648318163 1
2.09038592713695 1
2.09205605471812 1
1.80490351431213 1
1.89104432070365 1
2.05688835001038 1
1.98521948984343 1
2.12960560483431 1
1.9817323502981 1
2.25048603956831 1
2.00302360902408 1
1.71073052982637 1
1.85742064838734 1
2.0473582794788 1
1.93277101667326 1
1.91619784553267 1
1.78259829626394 1
1.94571713869682 1
1.83182173410203 1
1.95517930644057 1
1.99807644925869 1
1.94764256334569 1
2.13763946406992 1
1.97660027813429 1
2.13990262953088 1
1.83472964724651 1
1.97047074126145 1
2.17680203972062 1
2.09330843249294 1
1.97284113644781 1
1.83058603220507 1
1.88353505239787 1
1.87581812177649 1
2.00030918603137 1
2.06528946805385 1
1.95109725743751 1
2.09138557187673 1
2.10370501051069 1
1.95072486151099 1
1.91022666658072 1
2.21303017820485 1
1.90217235454276 1
1.98026308978561 1
1.71517206021605 1
1.81857508443136 1
1.85868513391785 1
1.89741688498447 1
1.99135999264875 1
2.27166448488094 0
2.08397966789025 1
1.92943207871518 1
2.01310832633458 1
1.7739137227304 1
1.78753989969063 1
1.86530007672998 1
1.94541815507641 1
2.00738044822687 1
2.09780363535747 1
1.74539459557483 1
2.13951746262235 1
1.9626175361224 1
2.05091091464191 1
2.11927532569407 1
2.03264492544621 1
1.96680160854364 1
2.19047078958391 1
2.14526630030567 1
1.92127005816849 1
2.3265860931984 0
1.86780334990626 1
2.04759525057617 1
1.99822009292222 1
1.79900362634155 1
1.91157137689924 1
1.91412844488286 1
2.18743571807608 1
2.16421630122426 1
2.36856796229398 0
1.91970188712828 1
2.01933569027072 1
2.23933666024298 1
1.98345473837695 1
1.91794391905268 1
1.95915719212763 1
1.96841724126675 1
2.02419508194546 1
2.16181154033764 1
1.81860376555652 1
2.14295006113662 1
1.78434353822222 1
2.08859766382151 1
2.11553094124208 1
1.78746780430648 1
2.04949217586694 1
2.05702416330441 1
2.0268086033966 1
1.82996558124043 1
2.00314626808876 1
2.03576803165784 1
1.59951662076794 0
1.89639167018048 1
1.96865333843004 1
1.92677416728508 1
1.75645029619415 1
1.87741714118779 1
2.05002938350823 1
2.27249394034518 0
1.95651007015889 1
2.01941340947994 1
2.0803085536648 1
2.05039817766592 1
1.99185651007098 1
1.80559243478432 0
2.00341238845546 1
2.05913943566441 1
1.94788273711609 1
1.80790005109366 1
1.87129831427898 1
2.20091880769172 1
1.97262434238973 1
1.88447182006311 1
2.01811281054116 1
2.08951970854448 1
2.02952079538391 1
1.94122923655268 1
2.07617820864661 1
1.92756506726697 1
1.87125716868246 1
1.88296624620217 1
2.20463824896974 0
2.03216430837473 1
1.93051526936297 1
2.02896991306191 1
2.2074385351548 1
2.07575502861113 1
2.01566127082741 1
1.90882821827355 1
2.04495928993253 1
2.11277311845828 1
2.22198798284394 1
2.10659314369198 1
1.94299944109671 1
1.85481277849359 1
2.24706386493965 1
2.02364601847315 1
2.18127312132185 0
1.7970348457568 1
2.21653524330105 1
2.15570109131189 0
2.21001123727606 1
2.09546390650533 1
1.90097962286026 1
2.13720270944438 1
2.03291358334184 1
2.18204786197068 1
2.02318921361299 1
2.17884621314642 1
1.74085256891424 1
1.94035623624415 1
1.96546156345779 1
1.86275066818758 1
1.96341681062106 1
1.88799875478967 1
2.13204007685515 1
1.86901345973401 1
1.93651356965195 1
1.83763173432104 1
2.04353881659865 1
2.045575811096 1
2.09470442390866 1
1.80030557533108 1
1.91745801988449 1
1.95909591512516 1
1.99262745840269 1
1.95375867009826 1
2.06747573029046 1
1.72524035874701 0
2.22132115723455 0
2.17419735995183 1
2.08381883771176 1
2.10452907688213 1
2.08135598752841 1
1.89566940591858 1
2.0481142995083 1
1.85173893652258 1
1.93006763266349 1
1.73751456137684 0
2.00298303169644 1
1.99619429686615 1
1.86239153600908 1
2.15320717596281 1
2.08811180055255 1
1.82969771482154 1
1.85173420945988 1
2.01393292471728 1
1.91435513354145 1
1.97713435546796 1
2.05218571133914 1
2.01230239495884 1
1.9722621184218 1
1.97463004627302 1
2.11738280274543 1
1.79402564756823 1
1.95016307353212 1
2.18180753763103 1
1.87382631913523 1
2.01803567590713 1
2.19430030235723 1
2.00818161676557 1
1.9523514164241 1
1.92955282399432 1
2.13975242779125 1
2.15290875869132 1
1.96360544645488 1
1.70798557118395 1
1.87503390810155 1
2.07660235376584 1
1.83129648852441 1
1.89825728894533 1
2.14048472738206 1
2.16628524989035 1
2.0738870789971 1
1.95157247867221 1
1.81125053004933 1
2.03870298963409 1
1.90703778339153 1
1.97430519038124 1
2.02057023404187 1
2.22615922458612 1
2.36824613824428 0
1.81295595068928 1
1.97431826550429 1
2.15578430302667 1
1.8526723403272 1
1.94300661282524 1
1.94557437120577 1
1.99969574120842 1
1.94387072142969 1
2.03150637199015 1
1.92322989065298 1
1.99624507155379 1
2.11863067804437 1
2.16304352995227 1
1.73560066202704 1
2.04157223414058 1
2.03319529957831 1
1.91042881910858 1
1.93808130626623 1
2.08111297554795 1
1.85897390365799 1
2.06743944088733 1
1.92857518482689 1
2.19779778759142 1
2.13709879592654 1
1.89782417332522 1
1.97698751485841 1
2.15357140087255 1
1.9884421604011 1
2.07534682456538 1
1.94984849774305 1
1.87650144790426 1
1.81031074571548 1
2.06273610338434 1
2.2044616510282 1
1.83879330930718 1
1.93096448110639 1
2.19720593537166 1
2.23315213422417 1
1.96565311143102 1
2.36756696261836 1
1.98056680830509 1
1.99048963184448 1
1.7354331633727 0
2.06763920410758 1
1.92504490581225 1
1.92196760069359 1
2.07240546708267 1
2.04863533252884 1
2.08134719212935 1
1.97760630271779 1
2.16235019272561 1
1.90942876312837 1
2.01124916311442 1
2.01883912618467 1
2.18831606836425 1
2.05309248346671 1
2.14063732523847 1
2.09862181660695 1
1.89672442139898 1
2.27952754537516 0
2.16299816583904 1
1.98011213790922 1
2.14297605015746 1
1.7887387568984 1
1.80985249894944 1
1.87626714722995 1
1.7563586996859 1
1.83052599659136 1
2.23671123479137 1
2.09712407314434 1
2.03279033846049 1
2.06125543757359 1
2.08199688171259 1
1.98646163208962 1
2.00556056792559 1
1.93363900813071 1
2.25377189080913 1
2.02183136936942 1
2.06283176162068 1
2.04204443403494 1
2.19128022713371 1
1.86396068669561 1
2.03378498300728 1
1.84984742500666 1
2.20001109132045 1
2.02629254678206 1
2.14825333209702 1
1.79615468442866 1
1.98942886109069 1
2.10609282944574 1
1.8264177097266 1
1.87226901248207 1
1.89303988084249 1
2.23793717528006 1
2.09691492324454 1
1.91489420185083 1
1.89361427737121 1
2.11536396079502 1
2.16753901254233 1
1.86971889283952 1
2.06397097757943 1
1.90329692812247 1
2.08156474516544 1
1.83666915032445 1
1.88883357837427 1
2.02858422243097 1
1.98765432679907 1
1.99634580270724 1
1.99850199504925 1
2.10769641396778 1
1.91990233367649 1
1.98724570249345 1
1.85108248387098 1
1.90645870199402 1
2.00408387740322 1
1.77162798557815 1
1.99990421916972 1
1.91054605328081 1
1.90977836752929 1
2.04944629883293 1
1.95720206874701 1
2.1343602348557 1
2.01449759859746 1
1.97711592121616 1
1.98088885640256 1
2.21758327380187 1
1.95597316367735 1
1.83290087281001 1
1.75379674588638 1
1.83637619675465 1
2.08961459670854 1
1.78224421737831 1
1.79778582632103 1
2.09751132204052 1
2.10058829545579 1
2.26137314846991 0
1.96091932340303 1
2.07551943753752 1
2.05001816454018 1
1.86529951623865 1
2.14654055752576 1
1.96851561321624 1
1.96517942013563 1
1.92407415550897 1
2.02402651544759 1
2.06480213031322 1
1.96704862043115 1
2.05443140171931 1
1.85187921175522 1
1.79480562000009 1
1.9916406669616 1
1.7387044237027 0
2.08117901934448 1
1.99697521041701 1
2.07438037446168 1
2.21701408237751 1
2.01416135391405 1
2.08918726179297 1
1.93266874638053 1
2.12477013509061 1
1.99176544651601 1
1.88577394290294 1
2.03983682391963 1
1.97599769978001 1
1.87505983329596 1
1.93223637682765 1
1.96871096146304 1
2.18837105495282 1
2.00091480563224 1
2.12434519613672 1
2.32373013610795 0
2.01992269697727 1
2.10966698868446 1
2.02405139245424 1
2.14199816733631 1
2.03423470354444 1
2.03990800045672 1
1.6681715242617 0
1.75333753271681 0
2.19083681356762 1
2.23127976719242 1
1.95451314615478 1
1.79874363191531 0
1.77780367884874 1
2.09980958699442 1
2.07108705488642 1
1.85385227561397 1
1.97647541522001 1
1.92777102921055 1
1.75710451003966 0
2.14894154018627 1
2.18824797631961 1
1.85868261428921 1
1.98735140456481 1
2.0495562864402 1
2.13542218887344 1
1.93674817681415 1
1.98190161752709 1
2.02897483497581 1
2.07513431309863 1
2.05066772524719 1
1.92396906987326 1
2.05195450472116 1
2.09144310576493 1
2.12391000713263 1
1.87638594951396 1
1.79184195333109 1
2.17995689559985 1
2.00979069179499 1
1.70623893945929 0
1.8758339021217 1
2.03643728804164 1
1.90885979791512 1
2.07608895950513 1
2.0047747044768 1
1.93647626531081 1
2.01913521941664 1
1.99724334091563 1
2.07077485305833 1
1.99359767081294 1
2.01297970645172 1
2.07846260799567 1
1.88162715363279 1
1.91016745482493 1
2.03162978991364 1
1.7531416027538 1
1.88662566117108 1
2.0070060864641 1
1.92126532539425 1
1.93467052728128 1
1.95540628481255 1
1.90581173778794 1
1.77472025747156 1
1.80632239328254 1
2.12241768517228 1
1.84484761943939 1
1.98568711121621 1
2.07028373484226 1
2.07157780080552 1
2.19102420850375 1
1.94713847864834 1
2.08822061833351 1
1.84755896845385 1
1.98747287098946 1
2.07419717908993 1
2.01362974039297 1
1.85614465754876 1
1.87023577291504 1
1.97514122685941 1
1.84354971063941 1
1.81727855248128 1
1.79690689560633 1
1.91160358339602 1
1.85788793047081 1
1.79918179956762 0
1.73404605606603 0
2.02095134269096 1
1.98470687512738 1
2.02598205747085 1
1.7689216821977 0
1.97040058847795 1
2.24885117851182 1
2.07719867067964 1
2.27031632033051 0
1.85919250469311 1
1.70261437966908 1
1.85268561158812 1
1.9970976032345 1
1.72874346952269 0
1.90596656411152 1
1.62969111150072 0
2.13878492511804 1
2.17409849641272 1
2.08798245781568 1
1.99908368986864 1
1.87369792763614 1
1.95447839756868 1
1.96856987585533 1
2.15593763592878 1
2.10231522981328 1
2.08409366728214 1
1.97333099325597 1
2.14139667252826 1
1.94058525420319 1
2.00702061227239 1
2.0287348595554 1
1.93251675903168 1
1.72608944109067 1
2.0064874702353 1
2.00873947194679 1
2.00875966844078 1
2.19932021031447 1
2.03641534862205 1
2.31469044276464 0
2.17729967765846 1
2.08695476347295 1
2.05186478278811 1
1.87279727294277 1
1.98927092531522 1
2.23317786248423 1
1.92784511477381 1
2.0324809594755 1
1.98025957067164 1
2.27357877175061 0
1.94138174170701 1
2.11962630827366 1
1.77280505767744 1
2.11649716095064 1
2.07894503894521 1
2.02676908331541 1
1.94479254392184 1
1.93535674506518 1
1.94704955439439 1
2.06659342233281 1
2.03978728311435 1
2.15010767549129 1
2.07657979142895 1
2.06316041052332 1
1.88843938134171 1
1.85943476909757 1
2.08837433377994 1
2.11831068485654 1
1.99154872449891 1
2.18604671695059 1
2.00199605315374 1
2.14419365905418 1
1.86834691003242 1
2.0327982706532 1
1.83611506873679 1
2.05364656363875 1
1.83859430181922 1
1.9500831298206 1
1.88980749072794 1
1.89302650568936 1
1.80024218002051 1
1.95747014535486 1
2.09121290304903 1
1.91833207957852 1
2.03223957807184 1
2.09639841049672 1
1.93264725539596 1
1.9439718379245 1
2.10358348917369 1
2.25503663822559 1
1.96846792056058 1
1.88112531721208 1
1.78341229507666 1
2.09861854888601 1
2.10853311915171 1
2.17063373862654 1
2.10552152565273 1
1.97430941996378 1
1.80334426945476 1
1.88109999065898 1
1.83406630271413 1
1.81232007335387 1
2.24026816902567 0
1.74895809834474 1
2.14629669133074 1
2.15660580748134 1
2.16817123031037 1
1.80309864887422 0
2.33671205154626 0
1.80558813126383 1
1.9470425590252 1
2.10718643982591 1
2.04730178307741 1
2.17405060182178 1
1.91564764610674 1
2.27034073614174 0
1.79983220203495 0
1.97286444055532 1
2.12559303930937 1
1.88514030924937 1
2.07462151947139 1
2.15567585996913 1
2.1936937006139 1
1.98987325847635 1
1.94076585229514 1
2.15041118365518 1
2.13976799158339 1
2.00943246822275 1
1.67950769916906 0
2.13296236101753 1
1.83575328098355 1
1.88945423045545 1
1.8399378759322 1
2.12095356060376 1
1.99262890140438 1
2.00066020697875 1
2.19860394544724 1
2.24540729527906 0
1.97768357698719 1
1.87879612843275 1
1.99424067650731 1
2.01020124427613 1
1.8896478326906 1
1.99392241855109 1
2.21781243780827 1
1.93832529272395 1
1.91143823483292 1
2.11899920761106 1
2.03389470142488 1
1.79760287337982 1
2.05169996231957 1
2.05976587950206 1
2.16971709208476 1
1.9752035518117 1
1.91847127063407 1
1.91353860891093 1
2.14488131704765 1
1.99351484804646 1
1.85974313184958 1
1.91853069202427 1
2.06072130831388 1
2.16997660365725 1
2.07611975459208 1
1.9523331710548 1
1.99573441639507 1
2.02011042001415 1
1.71243294238969 1
2.08277908265125 1
1.73584793618677 0
1.96729752189112 1
2.0248792006131 1
2.08061549823008 1
1.90387969419629 1
2.04557965014724 1
1.87472734550806 1
2.1197839804723 1
1.96681035933384 1
2.33735428959333 1
2.09129208282822 1
1.98064151155188 1
2.02984861025327 1
2.01590006252461 1
1.88903825073244 1
2.10537484345423 1
2.01617986873268 1
2.04074633670808 1
2.19629718826029 1
2.01023784619098 1
2.07359453373111 1
2.17178161827863 1
1.90723726525681 1
2.14633661585448 1
2.09642318270196 1
2.24833348495338 1
1.89478553162348 1
2.0191647145079 1
1.84010562799381 1
2.15110058079991 1
2.055652803687 1
1.96413422874568 1
1.98222797069391 1
1.92903121521581 1
1.93230540312778 1
1.91074245244156 1
1.97827398016798 1
1.89987436056438 1
2.04900807395553 1
1.73023073071117 0
1.99317628728002 1
1.80271017340036 1
2.03497905976453 1
2.15093908976536 1
2.00385389908013 1
1.94313832352084 1
1.94130776688188 1
1.85273473995273 1
2.08058939487598 1
2.06307834131446 1
1.88716269158473 1
2.05559479000631 1
2.09431860099219 1
2.02345582182486 1
2.04379800477352 1
1.91908468544616 1
1.89086426908734 1
1.9739763632732 1
1.82006323174515 1
1.81164151941563 1
1.9587013907238 1
1.9721036293683 1
1.79500058153009 1
2.03928177086969 1
2.0529804484414 1
1.93272326141007 1
2.1966115741054 1
1.8229183961865 1
2.17042836484636 1
2.03653816315638 1
2.07925646860445 1
2.05449993832549 1
1.9711901260619 1
2.00949023389521 1
2.20347130155955 0
1.88426654400953 1
1.87262402825448 1
2.16144446289571 1
1.94886173298033 1
1.87137949354584 1
1.83947378914294 1
2.17452778789429 1
1.93983487040283 1
1.97703803711915 1
2.08574378967376 1
2.25202275282436 0
1.9986715229903 1
1.98018928906371 1
1.89776946671431 1
2.25841570523213 1
1.9173705110521 1
2.369778909721 0
1.97029405391633 1
1.88366720055865 1
2.22543373407709 1
1.9410273637152 1
1.87875157631735 1
2.00279528925025 1
2.1678038671086 1
2.05954761345115 1
1.7691421064133 1
2.04793343947991 1
1.89528835191782 1
1.88058946922523 1
2.25385875859604 0
2.14306101405367 1
2.30109422180725 0
1.72954995990353 1
2.1275120971818 1
1.93114609541806 1
1.88358152326679 1
2.19176485215596 1
2.23574846753914 1
1.78828667474325 1
2.30291113380457 0
2.14993440460228 1
1.99503536767448 1
2.20963060591286 1
2.174009340323 1
1.91469395226535 1
1.96403368825566 1
1.83410169510343 1
1.85639074796371 1
1.88713609705455 1
2.00837272415989 1
2.14556384168523 1
1.99683676849506 1
1.97970089711183 1
2.14412320312945 1
1.98900551754851 1
1.74194655004296 0
1.87519711112522 1
2.32778512343592 0
2.06789665024495 1
2.02787679158827 1
1.85996310208377 1
2.16119145951282 1
2.08172289056137 1
2.05137702621325 1
1.83937783496156 1
2.01756356200851 1
2.10265332168702 1
2.03466211662301 1
1.947329994019 1
1.94209194971381 1
2.02611842026352 1
2.0031836901054 1
2.09425377358054 1
2.06216119538145 1
2.0313839565505 1
1.74039563107674 1
1.86769277662336 1
2.06652107774561 1
1.97654620876544 1
1.93270749034343 1
2.17658677357598 1
2.09311691470127 1
2.18294038307639 1
1.98498230142874 1
2.02123630141176 1
2.01309542532204 1
2.11736955019568 1
1.95889301718202 1
2.01819774788007 1
2.23069361774614 1
2.21568238813478 0
2.11494587721407 1
2.10755089220427 1
2.07365221532016 1
2.15033239511512 1
1.98383206195416 1
2.02870791210088 1
1.8042667163402 1
2.11330281283713 1
1.94583685835266 1
1.98460018614736 1
1.93621144049867 1
1.86052632929296 1
2.11496856340827 1
1.96337802799401 1
2.18206626337605 1
2.21345328179768 1
2.0473659932579 1
2.11505656173487 1
2.03884040286311 1
1.88353021317214 1
2.00313408278223 1
1.9955922049976 1
2.03167503173931 1
2.0210279781903 1
2.05098001058578 1
1.89050703492157 1
1.96342896316939 1
1.9654409083566 1
2.04334048110893 1
2.13383086430416 1
2.05940436370049 1
2.03265492626056 1
1.9473255265694 1
1.94991700934667 1
1.8999324418922 1
2.19405116743216 1
2.0533516094475 1
1.87911527225835 1
1.94072819515004 1
2.06910459187442 1
1.84577341211907 1
1.75286647537246 1
1.89389569734638 1
2.06788553768992 1
1.99066852959081 1
1.91043009616304 1
1.92545963205537 1
2.08534755449081 1
2.23055533439731 1
1.94402821209331 1
2.11826924922802 1
2.15182698201476 1
1.9314816158288 1
1.84554903173363 1
1.85708262636352 1
1.5997162053425 0
1.78303451853686 1
2.02061143517998 1
2.18107136351664 1
1.74949990203355 0
1.87424260515051 1
2.14253742164443 1
1.96004862321419 1
2.15597538524083 1
1.72835866749474 1
2.11390163382486 1
1.67902235721885 0
1.66452997817619 0
2.13046248327749 1
1.84129550805475 1
1.60661064282746 0
1.98638358006519 1
1.97565910514095 1
2.20620246796463 1
2.02678726320889 1
1.70625542717998 1
2.02794740235032 1
2.09843766029194 1
2.04311731591919 1
1.96071526336054 1
2.1175082569728 1
1.83107073537461 1
1.83060385646833 1
2.00983518507154 1
2.00823267218667 1
2.03295976512203 1
2.17401039268479 1
1.9046756050099 1
2.0657772036102 1
2.18191005857516 1
1.72009680771314 1
1.84305154657765 1
1.88784398701754 1
1.77058992254512 1
1.90591629332739 1
2.15611589565088 1
2.17349379667967 1
2.11041049303208 1
2.00008732827814 1
2.12673900386561 1
1.92536503766673 1
1.80955953194376 1
1.94827194915433 1
1.98336931803933 1
2.01135825566961 1
2.14456676365907 1
2.14737438902409 1
2.01691813635251 1
1.97379379537432 1
2.2554506635263 1
2.27462847132225 0
2.12651726770782 1
1.90858803522041 1
2.1146696275955 1
1.59483291417398 0
2.0051145819783 1
2.12318126639519 1
2.19774302580229 1
2.00470024736378 1
1.7010938447021 1
2.04625074187041 1
2.06453431969215 1
1.93033363292371 1
1.99589776524095 1
2.13283689371486 1
1.98138053926397 1
1.79778130262205 1
1.93477167142325 1
1.92894008504496 1
2.02545108219438 1
2.13781762477049 1
2.14681526187914 1
1.91396424260783 1
2.12404354556496 1
2.22560582367812 1
1.85998020515298 1
1.79411049584232 1
2.1696259195539 1
2.07192378356501 1
2.16514866324053 1
1.71953012474619 1
1.93654312583082 1
2.07010854191014 1
1.97469286964211 1
1.96942860784729 1
1.88316541685331 1
2.20254132717837 1
1.883495880462 1
1.96574781007 1
1.90788511887748 1
2.13952445297606 1
1.9674820369931 1
1.95655133960494 1
2.04826256453521 1
2.07323287980351 1
2.10672636941939 1
2.05131544906208 1
1.86569679011736 1
2.0111130213228 1
1.84064330173018 1
1.72674129636049 0
1.88406314821344 1
2.07059063172344 1
1.7942497997983 1
1.92226845848276 1
2.01362391047556 1
1.99961005138207 1
2.26596935313022 1
2.16482561686595 1
1.77625142946707 1
2.11264496575035 1
1.91562324539297 1
2.19281310362039 1
1.89775075133426 1
1.97400240333732 1
2.13935356917764 1
2.12678452930063 1
2.07787363595469 1
2.00859836103205 1
1.94912557703566 1
1.98164638306043 1
2.16778523722906 1
1.90578435059951 1
2.0191208919432 1
1.84616807561872 1
2.03420097622012 1
1.93114402040694 1
2.28507247824209 0
2.35561560860072 0
2.0627254616074 1
1.97289928468904 1
1.87315529295985 1
1.91468240299277 1
1.96014787764696 1
2.13062137161687 1
2.10256813285336 1
2.00443752410736 1
2.21250405294821 1
2.06900370534576 1
1.97472608739415 1
1.72544478021105 0
1.97414199003062 1
2.11925025726902 1
1.90173622580533 1
1.9550723198842 1
1.89178223849584 1
2.16203387851964 1
1.93363000980903 1
1.90571256773689 1
1.88538683538436 1
1.95498929606032 1
1.98719860387288 1
2.08869543311341 1
1.63654920839721 0
1.87203135880967 1
2.07672679978841 1
1.89991293296652 1
1.99210389149439 1
1.88082778531552 1
2.13714299822083 1
2.05417068296753 1
2.07806514683448 1
1.91726548733219 1
2.03018074060209 1
1.77687930984401 0
2.11449441003393 1
1.79631038610755 1
1.89245012122295 1
1.99343221325637 1
1.88871578943445 1
2.0122559499458 1
2.0247202580686 1
1.95128720413428 1
1.92398348058643 1
1.93042606543787 1
1.70278148851964 0
2.06959255921456 1
2.26439010514307 1
2.02489084742978 1
1.9115605112542 1
2.00306375940434 1
1.84869613709586 1
2.07172554330918 1
1.97487361613699 1
2.00704328049226 1
1.81572146668515 1
1.92439425765592 1
2.18447028585663 1
2.107888938811 1
2.02116400849213 1
2.07948236606406 1
2.06544168540278 1
1.94593079287174 1
1.94263786974097 1
1.96913850002772 1
1.89673871774602 1
1.82834620367716 1
1.85958994210656 1
2.00729240441872 1
1.9284494067798 1
1.98063780319643 1
1.9234186464101 1
1.87974971275094 1
1.90930565677367 1
2.07406016666069 1
1.91827861897175 1
2.16199493213269 1
1.69675660100403 1
2.04896581883582 1
1.97544360362233 1
1.84907590355432 1
2.09546214909523 1
2.13334730988036 1
1.84195373735036 1
2.03946567038407 1
1.56939002250986 0
2.07353505858836 1
1.91150503338746 1
1.8295916315679 1
1.80497286908326 1
1.79316777264792 1
1.9884180945359 1
2.02773586560943 1
1.95758394171353 1
1.93694927223748 1
2.2968280472301 0
1.95192665053112 1
1.96502034289831 1
2.02096126511486 1
2.15813846002189 1
2.08596376398843 1
1.93279993196938 1
1.87375770961233 1
1.84182171115601 1
1.87157185366573 1
1.91832478742306 1
2.10143892662405 1
2.08936514735624 1
1.92255038685265 1
2.11590250043495 1
1.8260183127779 1
2.10426351343936 1
1.97918588782027 1
1.7175523848939 1
1.99116022926665 1
1.76231295148823 1
2.12999904955139 1
2.0806009763748 1
1.82156172200575 1
1.97419812789343 1
1.76083778433798 1
1.97527372272538 1
1.99746428207175 1
1.95597989211441 1
2.09083620441802 1
2.23294648804655 0
2.1093717902643 1
1.89103865742637 1
2.01767247016275 1
1.95306798877193 1
1.98956869444367 1
2.17630221475518 1
1.98581835061286 1
1.91135724531384 1
1.68640367455981 0
1.89062094929829 1
2.0758813138714 1
1.91585017888129 1
2.15470448102671 1
1.99258429861831 1
2.03657916671951 1
1.86445756302642 1
1.93619732367234 1
2.01574238357437 1
2.06391205413407 1
2.11639435708676 1
1.8248633381186 1
2.18256001922386 1
2.00460161165265 1
1.97093551751041 1
1.92570114500646 1
1.8272535674304 1
2.0827834479878 1
1.95657719884419 1
2.01254014251788 1
1.675158867669 1
1.99053084409132 1
2.14169322499028 1
1.97070153636432 1
2.03214753019844 1
2.08244243825674 1
2.05447473684133 1
1.95308169804801 1
1.91532641755746 1
2.20726454772512 1
2.01825050665799 1
1.90953726260826 1
1.93561477612605 1
1.89456152033387 1
1.9173147977247 1
1.89781613173906 1
1.92966120350896 1
1.99631249441899 1
1.97317211583833 1
1.9806337085393 1
1.87866290974372 1
1.91202741063022 1
2.11182420070056 1
1.86345235491041 1
2.13594749257856 1
1.9434816160031 1
2.00840188395233 1
2.00014941503779 1
2.1363147981427 1
2.18769566342343 0
1.99507464270355 1
1.91894814513509 1
1.83437093320477 1
1.92910046117358 1
2.04157826176518 1
2.22005207640983 1
2.18582731816157 1
1.97247472198942 1
1.94187177411716 1
1.94560947579779 1
2.19614714025638 1
2.1203154830305 1
1.85798837659671 1
1.94409280735217 1
2.1436100794666 1
2.17872110064829 1
1.86577830572525 1
1.99434617497064 1
1.90612840534461 1
1.97656286673336 1
1.8269788313629 1
1.8316781254897 1
1.72823641063444 1
2.11125731646465 1
2.04765358450762 1
1.84091087279435 1
2.07944910209741 1
1.93944932322224 1
1.92362351333327 1
1.95991362977003 1
2.24019608698252 1
2.017168680953 1
2.1738100555725 1
2.12975667251818 1
1.86944827632228 1
2.00054225750078 1
1.790348461336 1
2.15734381714743 1
2.08008680495374 1
1.79460062165728 1
1.87166982141304 1
2.24218362489974 0
2.23341948707453 0
1.89199391913222 1
2.19874102811839 0
2.06136536809353 1
2.20618796565406 1
1.69871625680802 0
2.20493106523887 1
1.98318535117091 1
1.83031484186999 1
2.2075573287009 1
1.80677373421972 1
2.08097528300864 1
1.94618223090375 1
2.24727200015452 1
1.87907474343809 1
1.98739410070668 1
1.94279667841692 1
2.23517485968603 0
1.94751875003658 1
1.95495811625133 1
1.8926522286583 1
2.06466277688819 1
1.91707248286634 1
2.0365421994055 1
2.18806248184701 1
2.26722534673889 1
1.73330703825359 0
2.18023514906499 1
1.99308038742603 1
2.01092066539619 1
2.08776145688605 1
1.98528309593241 1
2.03294008400388 1
1.92055492087015 1
2.15349687162643 1
1.93474081241575 1
1.85445079734808 1
2.08476858878071 1
2.17202912370265 1
2.02560542017061 1
1.87139905269265 1
1.83806997319975 1
1.97342093740796 1
1.95298186201429 1
2.00277623192715 1
1.99220446132496 1
2.13619074525395 1
1.74200348554051 1
1.8653104268701 1
1.99790312979822 1
2.26384364985111 1
2.01260002336315 1
2.09103115680136 1
1.94188096113548 1
2.15137121523126 1
1.91885323721139 1
1.91657589688769 1
2.00480411903683 1
1.98877308424467 1
1.90678906521445 1
1.98334919800879 1
2.12915212191349 1
1.9556201828181 1
1.96329846334045 1
1.88753779094232 1
2.11347030312756 1
2.1251494469488 1
2.07290431706668 1
2.08193159792337 1
2.14865612460618 1
2.00609470983377 1
1.96273697965146 1
2.08079030733102 1
1.9815233569231 1
1.79771919506584 1
1.88422261053216 1
1.99535628836284 1
1.95145867261793 1
1.97667943665938 1
1.86189357936011 1
1.96062067143488 1
2.31443876549657 0
2.10914754188965 1
1.90006974453067 1
2.1508000271829 1
1.90570071517162 1
1.92311096171817 1
2.11568627764807 1
1.814115202658 1
2.02928062007952 1
1.99262366935962 1
1.91598925781881 1
1.85118065761396 1
1.94061746967327 1
1.9502038327357 1
1.88521133027087 1
2.0242979682171 1
1.99742157367121 1
2.03916936352318 1
2.0826744817718 1
2.12041737932909 1
2.03288148108096 1
2.0470582219847 1
1.85952299386383 1
2.05853791712114 1
2.043582380338 1
1.79687366864681 1
1.93952365309909 1
1.93126614834556 1
2.01906386099007 1
2.25288857148373 1
2.00252987932119 1
2.04192275453936 1
1.90286317208447 1
1.90533828459507 1
1.97690718510444 1
2.06099063416452 1
1.89561543236852 1
1.8126860004118 1
2.00327519959632 1
2.05324828924899 1
2.06394906720327 1
2.27134824475907 1
1.89464835232811 1
2.0141710612573 1
2.02963440567287 1
1.89303113733281 1
1.88991700808627 1
2.02001197725982 1
1.97351944012202 1
2.04956019050156 1
1.92654462348325 1
1.61521423745891 0
1.85762507356997 1
2.05242990087985 1
2.08873674895861 1
1.80463477910316 1
2.15754617085571 1
2.02963776100438 1
2.21130009098276 1
1.64101738218559 0
2.07550450642928 1
2.00706136055677 1
2.15835088258696 1
1.95005745997228 1
1.78353536156888 1
2.22148900654118 1
2.01936057772903 1
1.85223321763979 1
2.04689826437941 1
1.93302521496623 1
2.11792022626987 1
2.10416583074907 1
2.1346864607312 1
2.03293786097025 1
1.82569257246595 1
1.92396112409708 1
1.89440520490535 1
1.85789087103354 1
1.97947451980341 1
1.77223759120837 1
1.99558544146276 1
1.8192887929549 1
1.81434503998331 1
1.74757216217178 0
1.94901207521283 1
1.93253340031472 1
1.95067329500131 1
2.02791012266405 1
1.95377209384092 1
2.10955125537733 1
1.85429968040094 1
2.03336078795496 1
2.03434359638662 1
1.88507944818618 1
2.11602850979526 1
2.08950574646692 1
1.97359157343085 1
2.26634184692099 1
2.07023446596554 1
2.1333199320999 1
2.12691210077596 1
2.00289732150124 1
2.14393681515533 1
1.96474511712005 1
2.01416574409419 1
1.90882438871402 1
2.06039757657983 1
1.9203056986541 1
1.98518125071521 1
1.71164276336829 0
2.19632437384943 1
2.23471125596055 1
2.05940141454247 1
2.08258888151482 1
2.13140768912231 1
1.99780211499678 1
2.12781177273335 1
1.84445365695229 1
1.89462597229462 1
2.08294499430839 1
1.97171299731783 1
2.02473039189431 1
2.06437859265641 1
2.04572416288238 1
2.14550717869164 1
2.00424393558913 1
2.07520327150191 1
1.85928717371614 1
1.94276281704565 1
1.74231290393032 1
2.03918158943712 1
1.86961569207805 1
1.92684239624604 1
1.99968015288116 1
2.10937406827298 1
2.1791407072146 1
1.96782213066291 1
1.95814552720035 1
1.93477356962132 1
2.0631230832578 1
2.08944396217776 1
1.93763928745306 1
1.89681910909285 1
1.99991367755219 1
1.91453068669041 1
2.13168020709208 1
2.02436596463814 1
2.22871777697325 0
2.11434198813546 1
2.05134918322635 1
1.81619666891791 1
2.00898458072054 1
1.88104989547795 1
1.94831224883508 1
1.85611938570211 1
1.7539269940245 0
2.04523180084451 1
2.09303275256111 1
1.73785133057219 1
2.05555005591733 1
2.05928362585347 1
1.8531908531514 1
1.80787900380617 1
2.06064402168393 1
2.07911063631992 1
1.98140534450393 1
1.7963278274681 1
1.90367330789252 1
1.7410959526023 1
1.93059312892871 1
1.9698664066515 1
1.7876117862852 1
1.83727168720222 1
2.01173026260586 1
2.00608527500432 1
2.11098007289523 1
1.86312126500712 1
2.1176857986462 1
2.00292379858913 1
1.89937870076267 1
1.9599957106972 1
2.1100956240087 1
1.97849154942549 1
2.27348602300327 0
2.29219972135744 1
2.20402276986158 1
2.13993555146788 1
2.1699043933199 1
2.06504439934918 1
1.9320354561494 1
1.96976390682698 1
2.21847770405556 1
2.08060603835466 1
2.04895710395134 1
1.94397923186487 1
1.97821728433936 1
1.9552651369698 1
1.92358477843474 1
2.09590900582584 1
2.21530431195608 1
2.21771925057532 1
1.96129819183505 1
1.98346093719642 1
1.71747945353377 0
2.0873886148616 1
1.77296196274963 1
1.96330396234621 1
1.85208201729697 1
1.90118159365794 1
1.87883819998107 1
2.02467839899064 1
1.82962118591458 1
2.10290467452651 1
1.89410599826922 1
1.9591281278398 1
2.10128798848423 1
2.21583645411049 0
1.93657605414382 1
1.68237073370072 0
1.91430987690056 1
1.98352059788944 1
1.84019125584253 1
2.056939452919 1
1.96194856972505 1
1.89049146451681 1
1.95977119767189 1
1.82158192387959 0
2.08599097949001 1
1.8558718387232 1
2.03159458433832 1
1.97120641041338 1
1.91770727628613 1
1.79483404811368 1
2.06539571046057 1
2.07389403553062 1
2.11429569040689 1
2.10307488938559 1
2.03253139788388 1
1.92572838083374 1
2.11492454665179 1
1.91687567159232 1
2.20338093215968 0
2.00498426869246 1
1.97267825966368 1
1.94788269176427 1
2.03120871104142 1
2.2000769835079 1
2.07365296365138 1
1.84465706796965 1
2.17843465438164 1
2.01830156098703 1
1.93251563618294 1
2.03626634804114 1
1.95788047330033 1
1.8629750811375 1
1.85455642466287 1
1.84486475623876 1
1.95611545335672 1
2.0586450256612 1
2.241807125413 1
2.08953294300751 1
1.85848581401489 1
1.91746706841091 1
2.12150427329745 1
1.86717749045273 1
1.97511298213541 1
1.97711319532512 1
1.92726474524666 1
1.9190102193423 1
2.10861041347591 1
1.79357663318462 1
2.07070752361533 1
1.89385103325654 1
1.9709656262595 1
1.92723556978513 1
1.9086319206435 1
1.97117585652702 1
1.83714572175063 1
2.13855755701753 1
1.77839374707262 1
1.99544266529078 1
2.00764847671908 1
2.2630680172254 0
2.07141623085774 1
1.84274436008579 1
2.15518592744749 1
2.03856927924613 1
1.89727493519453 1
2.06741698749172 1
2.0878671873319 1
2.12498353477449 1
1.82868347401641 1
2.21600246150967 1
2.01900519763648 1
1.99241078873886 1
1.94656116144141 1
1.92016101790449 1
2.35659843459506 0
2.06157106914151 1
2.3145051336787 0
1.91973536995846 1
1.92761278284714 1
1.91922642946763 1
1.94342411146441 1
2.11458152658848 1
1.79382044510895 1
2.20516365234705 1
2.29832981484449 0
1.92154408835992 1
1.96161331255574 1
1.99741998356922 1
2.01723286309819 1
1.85354909142529 1
2.18408537869281 1
2.19397749179465 1
2.11510378526587 1
1.96741630304737 1
2.04284352096902 1
2.11934339319771 1
2.05872939697404 1
1.90352521771814 1
2.07285247190902 1
1.92732182675749 1
2.02980924566677 1
1.78896926575553 1
2.15242150045871 1
2.05967702343329 1
2.04570347582537 1
1.93968789140181 1
2.04887100444712 1
1.84860220785758 1
1.95601887304384 1
2.09226388010029 1
2.01362787152692 1
1.93384287807072 1
1.86618698716973 1
2.29019735405582 0
2.07823332772009 1
2.34587049315814 0
2.06117765272027 1
1.908115660098 1
2.07143347776352 1
2.21357634111009 1
1.86062441013225 1
1.92388520863274 1
1.89627559871729 1
2.09302516751311 1
2.23885898854902 1
2.01846044364809 1
2.19738931127701 1
1.9994958592123 1
1.92775212747515 1
1.92991643693654 1
2.00334142541057 1
2.42775298598537 0
2.04119010520692 1
1.93697242109076 1
1.925473089526 1
2.00898938922096 1
2.10549446500904 1
2.20699160089238 1
1.82790539270256 1
2.10051764009615 1
1.8955866660407 1
2.00296898942201 1
2.09877122518114 1
2.17109472354048 1
2.03109751212181 1
2.23668013127258 1
2.01752273214595 1
1.91726210755932 1
1.92893490421254 1
1.86158715841077 1
2.00076305763749 1
1.97046707631189 1
2.19143161408116 1
2.09562715951725 1
1.86363747640741 1
1.95570837699905 1
1.72285607171332 0
2.17561630919739 1
1.96440838634494 1
2.08868198804177 1
2.08012793424647 1
1.99307119001914 1
1.92874787401861 1
2.04835529979905 1
2.02829666463207 1
1.92990400824969 1
2.03355551207922 1
2.18159091102367 1
2.16011145770023 1
2.02686745867884 1
1.90586372906296 1
1.93122505918772 1
2.04389436147026 1
2.02651509902793 1
1.78380024507496 1
2.16607708402151 1
1.80853547938005 1
2.12211264908876 1
1.79010429368672 1
1.80541801968103 1
2.18326144500503 1
1.75060591579646 0
1.79908139376628 1
1.91719002342832 1
2.07589097670489 1
2.08595802557837 1
2.14904673159267 1
2.05362532675609 1
2.03138043132137 1
1.86902664839043 1
2.17046377101678 1
2.02247435045671 1
1.90331631620696 1
2.15683541116355 1
1.81695542154415 1
2.0330595312398 1
1.66187816708362 0
1.84272211937649 1
2.24618900968392 0
1.6844422121659 0
1.79605675226916 1
2.01211183609513 1
2.11377754701168 1
2.02759037745161 1
2.02598222746538 1
2.08201286215529 1
2.02995496716736 1
2.05587457061989 1
1.97400770158958 1
2.20704886385078 1
2.1019314705662 1
1.81995146733099 1
1.86958252372829 1
2.01699809199887 1
1.90061264202496 1
2.07432473738469 1
1.93035219731369 1
2.00227318482962 1
2.0940551799115 1
1.85451820553652 1
2.29241835901556 0
1.73935949311761 1
1.90863616615288 1
1.84740764776875 1
1.78328772411445 1
2.00899864358979 1
2.02138573530203 1
1.98450392283612 1
1.97282357585648 1
2.05428948886912 1
2.36600573758149 0
2.17825420835072 1
2.12779618144822 1
2.3075098252537 0
2.09937879325243 1
1.98190720183641 1
1.98915446371554 1
2.15794507760809 1
2.00336609593703 1
1.94297679197817 1
2.04196911450277 1
1.98043570402818 1
1.91088282657917 1
1.81569938017437 1
1.99395020051365 1
2.07781981872498 1
1.74634475214104 1
1.99312634001122 1
2.12221114504744 1
1.971863255006 1
1.99475888594457 1
1.85926914763964 1
1.87829783658104 1
1.84855774412388 1
2.04338801151348 1
1.84369715057057 1
1.71165923640817 1
1.86897822303564 1
2.2152951977339 1
2.06046645705961 1
1.90557346069224 1
1.86749609932605 1
1.97963490596473 1
1.95209115348189 1
2.30122642279365 0
2.07950116357696 1
2.17909878980213 1
2.05966728035487 1
1.88213645040264 1
1.97364857951475 1
2.0444933618701 1
1.78552013556808 1
1.9369438808088 1
2.26201681454889 0
1.88271695658734 1
1.98048601054141 1
2.02257183095608 1
2.02495637465063 1
1.79891968755243 0
1.97260350250062 1
1.90757248694706 1
2.08473257418734 1
2.14693027444868 1
2.14020764365266 1
2.13161251085011 1
1.78015101337546 1
1.87038886654086 1
1.9801168210439 1
1.92719644440706 1
2.15578280636229 1
2.0898623747713 1
2.14269597225013 1
2.20621793289835 1
1.75101151262537 1
2.08639850916183 1
1.90091146160229 1
2.12097154724076 1
2.03208123439723 1
2.12297400334521 1
2.13950132006278 1
2.02215775108302 1
2.16003540550567 1
1.68700774017464 0
2.1113408513237 1
2.09747498403716 1
2.13271116465911 1
1.98933565245239 1
2.03066070056914 1
2.14199511649664 1
1.9615498652977 1
2.20195544438486 1
1.79023182375149 1
1.84583851198611 1
2.21398404253442 0
2.09444188797378 1
2.03785885259647 1
2.03369370661595 1
2.07261448711456 1
1.97768281125989 1
2.07793596697491 1
2.01055872909755 1
1.78988009985445 1
2.00110996521867 1
1.92701714757923 1
2.05549670562583 1
2.17238083734214 1
1.75676894865057 0
1.89831313821637 1
2.0456886882655 1
1.78646546577068 1
2.06466060517514 1
2.13112701924644 1
2.02469003916375 1
2.03052202093861 1
1.93798998388884 1
2.19810236809273 1
1.7042413568216 1
1.92656440431337 1
2.16606285005614 1
2.26166770863324 0
2.10941341668616 1
1.96706123387554 1
2.20977733727391 1
1.76694609210282 1
1.96842740252848 1
1.86298353270848 1
1.66224199364054 0
2.2442046621752 0
1.89636332061094 1
2.11874912699163 1
1.94940067996306 1
2.09037577304999 1
2.06337514825507 1
2.01228067124292 1
2.31236244733995 1
2.08907152574913 1
2.0915565554045 1
2.12903521540529 1
1.87254389317666 1
2.35690663182417 0
2.1259744804461 1
2.14328826823263 1
2.21655589570101 1
2.00626428208434 1
1.9277506520672 1
1.91620231154511 1
1.86620186657731 1
2.05801413431998 1
1.7628367696533 1
2.17305809354995 1
2.07646214447204 1
2.16784256412874 1
2.20973744621929 1
2.04867351776371 1
2.09407155329637 1
1.93271572441396 1
1.96239422411918 1
2.07012185800086 1
2.10907135141625 1
2.08449956167736 1
2.08254257455549 1
2.05033268278106 1
2.06324965455158 1
2.24757912917069 1
2.0463400967084 1
1.7905334087403 1
2.04634841160501 1
2.18075035261556 1
2.06919071603856 1
2.08238191197122 1
1.94460024593182 1
2.1219719954214 1
1.98026711644263 1
1.83225876711151 1
1.9474192478179 1
1.81956653036297 0
1.96107488185353 1
1.97454088540899 1
1.99780068999057 1
2.19499479558839 1
1.93595488625312 1
1.75321820165117 1
1.98156525350891 1
2.09578677577497 1
1.99199150695554 1
2.12790551215135 1
1.89475942454451 1
2.00780043699457 1
1.97675371184244 1
1.91228753501451 1
1.82110254357246 1
1.95179819791369 1
1.77567088660571 0
2.18282433917434 1
2.11663113241152 1
1.99540537990237 1
1.87624555745528 1
2.01030555925494 1
1.79267944548678 1
2.23391877446807 1
1.97288585829312 1
1.88426982689952 1
1.6084570190572 0
2.08303870689812 1
2.0387580906095 1
1.81861577746474 1
1.76933255667043 0
2.00059642826059 1
2.04338679806818 1
1.87507339471721 1
2.11984740476381 1
1.91188202983067 1
2.1634066963539 1
1.99973441530862 1
1.90113242070261 1
1.93825083879489 1
1.87215759490928 1
1.96084559650155 1
1.93460414317873 1
1.89532643963576 1
1.91700875583893 1
1.82244455383288 1
1.91521391094093 1
2.05985139515118 1
2.06062254323495 1
2.12260060660735 1
1.83598787033608 1
2.18335268893378 1
2.21714210943665 1
1.96803644385248 1
2.14960801187044 1
1.92130118760393 1
1.97073206232197 1
2.1130287208978 1
2.28993012586544 1
2.13301809765969 1
1.77870398236127 1
1.94788621863721 1
1.91565860886821 1
1.96982865009503 1
1.9773487839519 1
1.82705614603006 1
2.0773217446235 1
1.97608220226744 1
1.93654183464041 1
1.90364101951481 1
1.92167676219719 1
1.98851665667655 1
1.8606876775564 1
2.01534392501563 1
2.07703012374582 1
1.92780336403599 1
2.08065180135716 1
2.11488044519529 1
2.18956915788755 1
1.8359145762616 1
2.1446740062093 1
2.19964198021987 1
1.86976279685768 1
2.11680993776568 1
1.8584042509049 1
1.62521645519584 0
2.07430289021599 1
2.02311029788745 1
2.28555184326452 1
1.90588682342271 1
2.04816981531909 1
2.03150934124027 1
1.98775695134678 1
1.98861739358731 1
2.16608358690394 1
2.02930499931471 1
2.03132281941774 1
2.39034925725901 0
1.73103934178988 1
2.28218087719552 1
1.95174828666941 1
1.9354076633785 1
2.184722413968 1
1.95173205011748 1
1.85134685993524 1
2.04458569914566 1
1.95414193108877 1
2.04772567055283 1
2.22785536135748 1
2.17552989128828 1
2.04682840769929 1
2.38073558845008 0
1.73438888024351 1
1.97446765298139 1
2.0825265874624 1
2.10370370442995 1
2.10607364187949 1
1.93388010443469 1
1.87494445332563 1
2.10441913109941 1
1.9050583990619 1
1.91499612345494 1
2.17372228536869 1
1.849128455073 1
2.00423880209829 1
1.87300335558211 1
1.9294535774245 1
2.06410385256519 1
1.98858112950481 1
1.70318516391336 0
1.94446410117096 1
1.99781710197664 1
1.94277821847486 1
2.03647627226434 1
2.0416218683873 1
2.18045030372998 1
2.29371729519265 1
2.03538234087963 1
2.43210165247203 0
2.00768520258036 1
2.11317988203887 1
1.97021631411179 1
2.27497516296599 0
2.10436543600213 1
2.00480314653824 1
2.02912709727583 1
1.91090711174536 1
1.84599382588666 1
1.94906323718792 1
1.97659852830054 1
2.23004196414927 0
2.0280791673506 1
1.93453779521819 1
1.81829436170727 1
1.90556474970732 1
2.09973385391141 1
1.88261219567474 1
2.03685942400609 1
1.99099469568121 1
1.99407082350989 1
2.09240750855909 1
1.82066041915935 1
2.16051251967346 1
2.0435580582745 1
2.09111886675408 1
2.10960726304657 1
1.87294337978558 1
1.76762872662292 1
2.14851404965526 1
1.8959834304694 1
2.06543879173961 1
2.18919298807615 1
2.01217923569272 1
2.01066043783724 1
1.94132304569683 1
1.91966803214613 1
2.30676940074867 0
1.80059113469569 1
1.96267516940353 1
2.17496505426287 1
2.1471923530613 1
2.0153914083245 1
1.94687076384914 1
2.09811961879512 1
1.81136092495 1
1.84603730904939 1
1.91099036949789 1
2.06876881309974 1
2.14269467518131 1
1.99903360668678 1
2.16014062118895 1
2.17320024042326 1
2.05961177079829 1
1.95092749274742 1
2.10584111992311 1
2.04734930806201 1
1.84609686584508 1
2.01579229708904 1
2.19139994321211 1
2.02612002325267 1
1.78555285137529 1
1.9654887269442 1
1.76701981440371 1
1.73522394374031 0
1.76484834007997 1
1.96737225448792 1
1.94937591057723 1
2.02988953030195 1
1.96664497945848 1
2.17263923273914 1
2.09795324554289 1
2.08124975982995 1
1.83343107078859 1
2.09637723450062 1
2.10039509811123 1
2.16407621471103 1
1.72162769606338 0
1.75149039337126 1
2.2652262272126 1
2.04980989339789 1
1.94772804182987 1
1.87138856848636 1
1.71362632192196 1
2.09240711605909 1
2.06569897396212 1
2.14226917214652 1
1.98602517969974 1
1.93168146157559 1
2.20366109724761 1
1.85575038877434 1
1.98664647018309 1
1.89399169567112 1
2.07811985315137 1
1.8170669705312 0
1.79396528357164 1
2.08208528007748 1
1.81699483416753 1
1.88823670873442 1
2.15325648173571 1
1.89742912586164 1
1.98239287996363 1
2.28514338020963 0
2.15381929782391 1
2.1471113784179 1
1.76668618435093 1
1.85072793476373 1
1.93765321298367 1
2.062554273658 1
2.00176611033781 1
2.16914479606339 0
1.97743769098866 1
2.22791608971021 1
2.16897314161603 1
1.98400037170936 1
1.79671931063453 1
1.89743548757172 1
1.75266154853594 0
1.96416332418492 1
2.10378606406758 1
1.8042451176774 1
2.1687583540684 1
1.86468777706423 1
2.16073982348351 1
2.07382855962017 1
1.89577643996333 1
1.82754798189603 1
2.02050597023845 1
1.90762255974025 1
2.05757659369245 1
1.82747947807176 1
2.0836906097313 1
2.09444485266337 1
2.21056128700199 1
1.98130707720904 1
2.16480533045824 1
2.09092218898084 1
2.17449989059507 1
1.93227458899925 1
1.92996585518429 1
1.67901324370253 0
1.85870260333549 1
1.78546452667768 1
1.99298462955519 1
2.08337272492957 1
2.05917232971072 1
2.00170257416377 1
2.03246992813765 1
2.07104156301368 1
2.10918517387279 1
1.84147029433193 1
1.99317207056186 1
1.98118310966873 1
1.94599529470526 1
2.15014987459335 1
2.23128870429118 1
1.78967561387767 1
1.97085991750688 1
2.18032426716192 1
2.02810571401511 1
2.05714450483237 1
1.92077815355411 1
1.92653009775702 1
1.80908726703041 1
1.84971369978653 1
2.17219852118143 1
1.98794822115851 1
2.11619619965753 1
1.86824885760476 1
2.04822715594961 1
1.85178009410953 1
1.8845468380821 1
2.17070233253586 1
1.83279937809773 1
2.05325488467554 1
2.02342748992466 1
2.09357364548487 1
1.91242836324676 1
2.10484315598049 1
1.73750402693736 0
2.18242073848265 1
2.04612498986407 1
2.14344231543084 1
1.98029797801358 1
2.15099251633207 1
1.91911805592359 1
1.86747065290331 1
1.77343548597997 1
2.02877235683446 1
2.09018141535309 1
1.98468468567452 1
2.12379202151569 1
2.04505235335875 1
1.72518740977741 0
1.98162666840674 1
1.98020184215618 1
1.96311739409637 1
2.02855191031795 1
2.01429055444132 1
2.01126126002342 1
1.84615652877684 1
1.87060979399705 1
2.27662958391817 1
1.95232968548513 1
1.9706184981257 1
2.05389454562641 1
2.22049006957164 1
2.139270714302 1
1.99826993971994 1
2.16656366035616 1
1.79806357597791 1
1.91905317997036 1
2.1790399474508 1
2.36623254587021 0
2.02706102473251 1
1.98837794880183 1
1.92037622276151 1
1.7965319808152 1
1.90643545263809 1
2.05540195617038 1
1.90448910831043 1
1.99065354466378 1
1.95938313824589 1
1.79374366453662 1
2.19598043430075 1
2.02754716672834 1
2.11831571740882 1
2.09524355205061 1
1.78071152682429 1
2.03154505485977 1
2.0681324736131 1
2.2578343096811 1
2.04245866007876 1
2.35192563139663 0
2.11293814435173 1
2.00454815182547 1
1.88922973558783 1
2.02827749833656 1
1.83457775770818 1
1.57495737870415 0
1.86354230997017 1
1.85405500822356 1
1.95762378531939 1
1.89585272406682 1
2.22370348159111 1
2.15756011944561 1
1.85330096217602 1
2.25759159656333 1
2.08981356064991 1
1.95679790885305 1
2.17745699628578 1
2.08520993221751 1
2.1189543457999 1
1.99768315447778 1
1.94233678548448 1
2.17839727072526 1
1.99178750083207 1
2.01396082056626 1
2.04769195899899 1
2.21031812399695 1
2.06434624400996 1
1.73001646689303 0
1.87983524922543 1
2.10383983449028 1
1.91986592912152 1
1.70597300650058 0
1.84422744994355 1
2.0221901718882 1
2.17139713614038 1
2.01420265416869 1
1.96732982426385 1
2.04513694300832 1
1.71985016392288 0
2.22326598633596 1
1.98648183163035 1
1.76111660499858 1
2.14220868911764 1
2.09323997477287 1
1.91385389005563 1
2.05623749801551 1
1.96897892781049 1
1.96130796466574 1
2.12021386238818 1
2.07624026308466 1
1.97953449925197 1
1.93852699405821 1
2.01005270512912 1
2.06044934498708 1
2.20088421236925 1
2.11654753148423 1
2.05992292591938 1
1.91630219861934 1
1.92738500030931 1
1.91944694302669 1
1.89505468410287 1
1.94566713453326 1
2.09973665461204 1
2.24869448262843 1
2.16561550768923 1
2.07655284661217 1
2.00588316094956 1
2.06398325935005 1
1.97287645753213 1
2.17277578643212 1
1.87376293379659 1
2.11019407274936 1
2.07117241677549 1
2.20517192982194 1
2.17631371317666 1
2.00495579648333 1
1.95012871930173 1
2.16754965931898 1
1.93960544101487 1
1.94691711346628 1
1.769449892923 0
1.91485325677782 1
2.10242289558894 1
2.08087310619434 1
2.20228811637843 1
1.90677325256335 1
1.95196910855319 1
1.99038627322496 1
2.04524850249484 1
2.04906424900772 1
2.10317310267444 1
1.97333574943817 1
2.15744949723031 1
2.08132282865461 1
2.10340185923876 1
2.18556685812507 1
1.94238944614097 1
2.15252172694561 1
2.19961970445649 0
2.05422083360385 1
2.00556332292655 1
1.84287604391896 1
2.12906561021742 1
2.13753581593525 1
1.98440798000108 1
2.18604431763864 1
1.92745851904829 1
2.06776913965209 1
1.67830577046994 0
2.20630350507237 1
2.04263789596672 1
2.1633966379896 1
2.011491481237 1
2.06498272529789 1
1.84402497522644 1
1.98085679574091 1
1.81442391742818 1
2.20714159408114 1
2.05746106485456 1
2.05797510649394 1
1.89952029808476 1
1.92833077408251 1
2.11976301152822 1
2.00089767034982 1
2.1836022532547 1
2.05965239770065 1
2.16070114827593 1
1.94588274196466 1
1.90279166377816 1
2.0522189309139 1
2.15417666202791 1
1.93561330464654 1
2.10071387326662 1
2.00375199544134 1
1.90604842787954 1
1.81051342857873 1
1.84612368040603 1
1.92578201841162 1
2.12352954894567 1
2.10163903161188 1
2.05075243016089 1
1.99965946790967 1
2.16015234047974 1
1.83115299871206 1
1.93074605555956 1
1.87271881429259 1
1.81793214295517 1
2.1481968939825 1
1.80214578457951 1
2.03964172027888 1
2.05921638266097 1
2.15779318362609 1
2.00429706117239 1
2.20702584269779 1
1.71055886903694 1
2.13281459536407 1
1.9306513047546 1
2.221871753143 1
2.07915695663803 1
1.81012497219525 1
2.04262923946664 1
1.97540928974638 1
2.14132676073068 1
1.67902639939779 0
2.03574789305757 1
2.07840907671081 1
2.00470143625064 1
2.00175557436885 1
1.96724479731642 1
2.02319609725884 1
1.92513266982996 1
1.90435355624315 1
1.80972294042364 1
2.07895681217891 1
2.00325177895773 1
2.17211081826438 1
1.82733659419751 1
2.01919134211726 1
2.19471330932674 1
2.0761563533243 1
1.9510227311782 1
1.83963816519446 1
2.03012920101923 1
2.00349420620687 1
1.93202343757367 1
1.97523143067196 1
1.95191089208191 1
2.0119378875906 1
2.01850104889712 1
1.94246121779675 1
1.82253673970054 1
2.03265385913117 1
1.94479338846423 1
2.1332949113215 1
2.1157795484543 1
2.08147646120834 1
1.69514081338692 0
2.09543141929686 1
2.04123820350079 1
1.83212073899079 1
2.03164846590644 1
1.97298403633962 1
1.9776868662125 1
2.08853522428107 1
2.12741269756659 1
1.92278942095764 1
2.08335587832135 1
2.12101894205156 1
2.09386913795811 1
1.91577700176998 1
1.66858710133806 0
2.12904043429506 1
2.12645190917805 1
2.05172424103595 1
1.99884144039241 1
2.05804276050048 1
1.76181685200386 0
2.00868862181738 1
1.99630963390955 1
2.03741270209838 1
2.08054853434832 1
2.22229773631244 0
1.86999530594868 1
2.25210571484865 0
1.89772111032723 1
1.82824001531251 1
2.16828650025478 1
2.09048134018837 1
2.22534560850351 1
1.93184326240603 1
2.01461623134057 1
1.9351621341212 1
2.15132411583787 1
2.10199287476895 1
1.93945376048098 1
2.00859003993203 1
1.84846358212091 1
2.09770260317396 1
2.01189636618954 1
2.20903021928682 1
1.93845389937034 1
2.16093039447671 1
2.06167140624792 1
2.02256747770736 1
1.86107933799467 1
1.86155907782418 1
2.04592792319384 1
2.1794322478553 1
1.86934488401012 1
1.69902459593487 1
1.9407975438481 1
2.10631345863681 1
1.88816973066293 1
2.12315230522585 1
1.95570006526067 1
2.25071547079255 1
1.81767917969174 1
2.06920913611417 1
2.05086224945145 1
2.22951331650705 1
2.02118088574279 1
2.14981635319869 1
1.99364362842924 1
1.93052476385573 1
2.0168062324204 1
2.13326082449376 1
2.19361125645152 1
2.2324903743687 1
1.99257535819884 1
2.07670314755216 1
1.72620945240335 1
1.85728849918522 1
1.84873121604416 1
2.19028607776045 1
1.70777685421702 1
1.8884495008196 1
2.05878421194897 1
1.90539055459378 1
1.69427295686533 0
1.98989553026877 1
1.94281514087716 1
2.04243212390774 1
2.07903518658252 1
1.96830393200005 1
1.94354357365085 1
2.02611296303893 1
1.84107456291629 1
1.99439615742497 1
2.06012551752926 1
2.11867477023851 1
2.01638222732948 1
1.73332070346044 0
2.13899933614327 1
2.1953813467413 1
2.10436601696821 1
1.72788188578975 1
1.87547926825046 1
1.89650216060699 1
1.93615554089626 1
2.08401248115987 1
2.22291934684939 1
2.10667988992302 1
2.0418881409047 1
2.03583779723075 1
2.08013113170382 1
1.91122700600541 1
1.87234548191192 1
1.87431320387565 1
2.12348720396563 1
1.90435375215925 1
1.86955630078115 1
2.23253613031111 1
2.18019734911414 1
1.82969476823711 0
1.7857340791484 1
1.92515956602914 1
2.01433842693934 1
2.11269754006596 1
1.89640389405614 1
1.79333093372418 1
2.17310491346235 1
1.8122193977839 1
1.96651449155095 1
2.08543276795401 1
1.96654022608885 1
2.00605774014464 1
2.10251554511623 1
2.04219776394251 1
2.07141392194389 1
2.01230326682871 1
1.99329231913602 1
2.24549038628679 1
1.82441841764128 1
2.08853124524686 1
2.00803781331975 1
1.98452328522373 1
1.6793809061773 0
1.9037777322878 1
1.96397870423402 1
1.9750845207611 1
2.02994043152574 1
1.91446171230312 1
2.09650042059371 1
2.03736280778514 1
1.96573789975541 1
1.8139023957951 1
1.88729799637622 1
2.01199400933624 1
1.88459590861686 1
2.0949239352675 1
2.06959434701493 1
2.02914600890732 1
1.98343766975401 1
1.93309139885025 1
2.13759418396487 1
2.09870878218338 1
1.99811127723631 1
1.93091220714815 1
1.59746680087126 0
2.08774932097352 1
1.95995582627355 1
2.20987988209581 0
2.09420135842106 1
1.75156993010549 1
1.79661887397796 0
2.05209317154031 1
1.95587702995169 1
2.07934691293313 1
2.11467299665232 1
2.27135878423558 0
2.04915647933378 1
2.06327869325378 1
1.89576248486824 1
2.18591383402319 1
1.8360703894024 1
1.99131847530936 1
2.03933294185885 1
2.27217342747467 0
2.22698870933928 0
2.05824857569111 1
1.893543279771 1
1.92717781583635 1
2.05282493290692 1
1.91245537218218 1
1.80161745512617 1
2.05919581110856 1
1.89148426954538 1
2.09762342164623 1
1.97412765421553 1
2.2326353487781 0
1.76546066269514 1
2.1693035504637 1
2.08218220119114 1
1.995570323602 1
2.12227223819748 1
2.0760391100182 1
2.1964363404649 1
1.89888053226398 1
2.1317252572616 1
1.96176532879479 1
2.10386081096139 1
2.50532126208523 0
2.11654175390129 1
1.87774484735378 1
1.86245943250704 1
2.1496800971095 1
2.12673440549205 1
2.10953597933748 1
1.93925015748065 1
1.94159529031348 1
1.95537932603812 1
1.94863483651723 1
1.97313459995162 1
2.24821004749601 0
2.14606830807729 1
2.13389897136995 1
2.06152771483145 1
2.01346759237003 1
2.03726507834363 1
1.88629609485226 1
2.08232169870687 1
2.2263107161632 1
2.0689264241117 1
2.09102498581601 1
1.78796775738038 1
2.03986731427193 1
2.01141846547136 1
2.09296232847759 1
2.16490191847185 1
1.92548868418758 1
2.40266523977173 0
2.05757612443367 1
1.89924764585814 1
1.90118788093333 1
2.16040626502075 1
1.91527932701494 1
1.69168303296243 0
2.30969535719953 0
2.1238920002842 1
2.02076121094019 1
1.82447220134922 1
1.95367215036341 1
1.865039481113 1
2.15964859556959 1
2.03703586303406 1
1.80066401972059 1
1.94144804295768 1
2.02450062664649 1
2.05692432985074 1
2.26452954375365 1
2.35899669413474 0
2.10097821162265 1
1.92291335373139 1
2.03908106213911 1
2.27112424243073 1
2.02157834950403 1
1.79627832127242 1
2.09440226589599 1
1.82530751668142 1
1.85911734264467 1
2.10631185150011 1
1.88222461854153 1
1.84823230877829 1
1.98199883546166 1
2.35554062609208 0
1.92384518147144 1
1.863748962011 1
2.02530652035078 1
2.08009303148201 1
1.79345914395488 1
1.81806970767882 1
1.85250170399042 1
1.98714899511587 1
1.87281048009511 1
1.83158429081652 0
1.97086422884994 1
1.95600303708745 1
1.96832587271541 1
2.03534510383744 1
1.80225024555048 1
1.87307631731298 1
2.13955475338468 1
1.78702666272 1
2.08195727419245 1
1.98341554770742 1
2.11340900657071 1
1.76433601203283 0
2.09794008479917 1
2.0310045393986 1
1.9776801743392 1
1.67168292695777 1
1.93810797260244 1
1.96979045454299 1
2.16016578335101 1
1.68166296305496 0
1.82539572284795 1
2.13236882129366 1
1.80120631102443 1
1.87360992331597 1
2.03165863136268 1
1.93053836602325 1
1.91714639481603 1
2.19405681137429 1
2.01658321394716 1
2.00659868323951 1
2.12621180160377 1
2.02734801268222 1
2.01818230031915 1
2.10565087145346 1
1.95212564733931 1
1.81246738907736 1
2.10193117833876 1
1.87218786269069 1
2.21968520766689 1
1.78470480872617 1
2.10918468013648 1
1.95392804722476 1
1.87576441790847 1
2.21442911551159 1
1.88588975648951 1
1.9892569434666 1
2.03260352328452 1
2.11725641744724 1
1.97278445661772 1
2.18916047339174 1
1.91246124047567 1
2.02711972339604 1
1.93355863299586 1
2.05018551148094 1
1.93307559165071 1
2.06965994475019 1
1.88453282214541 1
2.01901231380111 1
1.96231559059766 1
1.87693556967217 1
1.94306903789649 1
2.03589884012396 1
1.99638615607169 1
1.79892836978207 1
1.94586057269788 1
1.91781736599215 1
2.0562117021924 1
2.00218138040674 1
1.82923992447054 1
2.02655121817137 1
2.27621201581313 0
2.04319754451488 1
1.59257368906357 0
2.05894581300997 1
2.21256109666168 1
2.14690967899698 1
1.72660407095867 0
1.89382632892912 1
1.97753604827541 1
2.28769673479222 0
1.99439130288407 1
1.94833820781148 1
2.07913591012082 1
1.92593363726217 1
1.86194147050686 1
2.13837402066677 1
2.05795284115377 1
1.79713679868412 1
1.92346622491729 1
2.05368971247753 1
1.94333621927506 1
2.1216488892233 1
2.0460708130859 1
1.70206024123151 0
1.88702865065509 1
1.98734845144942 1
1.97226438288728 1
1.94509225375489 1
1.93444520424959 1
1.99338651314817 1
2.03179382688519 1
2.22235756664031 0
2.03177623820599 1
1.79905621961584 1
1.8894954657847 1
1.86518642069778 1
2.05219118814231 1
2.13504818243419 1
2.0768047935006 1
2.08970669620522 1
2.0399097029646 1
2.07355893835932 1
2.05425095875576 1
2.15777010258589 1
2.08245061336155 1
1.82032827840571 1
1.85722310430366 1
1.9214610434528 1
1.94851233818186 1
1.92423844581424 1
1.77399730122606 1
1.9536102196197 1
1.98011036918228 1
2.20281186322404 1
2.03935452712792 1
1.95524600141479 1
2.04563248994544 1
2.15750644641346 1
1.88134448129346 1
2.15959789992348 1
1.91050465228813 1
1.90762082121653 1
1.8885175727756 1
2.1194009240929 1
1.7259892383481 0
1.86355449827437 1
1.91164863310815 1
2.09995900902222 1
2.2419435360095 0
1.80046841624546 1
1.92005794474109 1
1.69241222045538 0
1.62787184538877 0
1.84157569007701 1
2.03551684437337 1
1.92349399558887 1
1.88810485286551 1
2.06101160393443 1
2.11540464459067 1
2.05325073904805 1
2.0911047759475 1
1.98430731958611 1
1.99548887482306 1
2.17451828119632 1
2.19605231421202 1
1.86903163735041 1
2.45863020772857 0
1.92652346573689 1
1.87958856959616 1
1.86819789858017 1
2.02575426447986 1
2.18817709267026 1
2.04862835141236 1
2.06671955824486 1
1.97314248091969 1
2.08496963592782 1
2.07584610822901 1
2.01619818347018 1
2.03680220404961 1
2.03038984608724 1
1.87861547040065 1
2.1639332193886 1
1.98157843194894 1
2.20727125896756 1
1.98279409561796 1
2.10930373627003 1
2.22324835837327 0
2.00495078864856 1
2.1955326318052 0
1.98884917197757 1
1.87421811826462 1
1.93698947074671 1
2.10381925541935 1
1.84836469552891 1
2.16860200909336 1
1.94916049546933 1
1.88565807139105 1
1.94539018795202 1
2.07088960886313 1
1.83329393819194 1
2.22874534216371 1
2.06864334849174 1
2.31499548121535 0
2.0144741834802 1
1.95564161361947 1
2.03071524274194 1
2.09100812367373 1
2.06436974739537 1
1.9793991343184 1
1.84702482307908 1
2.02023173214885 1
1.89596490886116 1
1.98499119199181 1
2.0362336172044 1
1.97711531966458 1
2.01303533891269 1
2.0364576612185 1
1.98383421890872 1
2.03589906634486 1
1.91502468733563 1
1.99135876278068 1
2.04008639705168 1
2.00249573800079 1
2.11832096887193 1
2.00584307932971 1
2.05960585156382 1
1.95226244369986 1
2.06459694511075 1
2.01668240576156 1
1.98657689649344 1
1.75879784122362 1
2.05800203920509 1
2.19387562970879 1
2.05813727207061 1
1.72357020318984 1
1.94698844052096 1
2.07845187788771 1
1.8765300953068 1
1.91391856740795 1
2.17587086245311 1
2.11410773012759 1
1.99287645631277 1
1.70247023348798 0
1.97625979380611 1
1.88236965513418 1
1.81537801513748 1
1.96011730886026 1
2.01145002419422 1
1.98670342299343 1
1.93875055002716 1
1.88623415596943 1
1.80829426062845 1
2.01492635142878 1
1.94501513500633 1
1.99581125204623 1
2.26626477213729 0
1.82123714372887 1
2.20758281407884 1
1.9229946752206 1
1.8519984268592 1
2.35504056116936 0
1.98598131483718 1
1.88810405151609 1
1.88101415516748 1
2.00557645630341 1
1.96103393135983 1
2.02435132467419 1
2.00334559848959 1
1.92855444477432 1
1.93147336746245 1
1.71961959167487 1
1.98165573743024 1
2.10424908030753 1
1.93701998837041 1
2.23502733866341 1
1.94602230179147 1
2.03604209859562 1
2.08302984978231 1
2.13768122649556 1
1.74862253353915 1
2.099725938666 1
2.29310803917414 1
2.30194635055077 0
1.99649798850945 1
2.0742722878527 1
1.82919362753653 1
2.39066510680212 0
2.13104534531353 1
2.11625526193965 1
2.17788244150362 1
2.1638552287831 1
2.09924741852458 1
1.89863140804302 1
2.02536335880407 1
1.89591580079146 1
1.80273332189089 1
1.99778767768638 1
1.94485025211062 1
2.23276891938116 1
1.73720094070932 1
2.24032056357476 1
2.23230641091447 1
2.05920254827735 1
2.27740205164422 1
1.83535226718212 1
1.93727765613058 1
1.98607018806045 1
2.07083735920097 1
2.03127744122731 1
2.19269866875327 1
2.15334222017505 1
1.71913282463835 1
2.00738004004032 1
2.24681829723077 0
1.78734656896521 1
2.11281621086902 1
2.07958193836869 1
1.72249696887666 0
1.9806155966184 1
1.86362422035713 1
2.22531284237072 0
2.02046313624821 1
2.07806466081533 1
1.72175989875574 0
1.76225067191896 1
1.94444919688866 1
2.15773921579719 1
2.01512122417184 1
1.91911138750545 1
2.07951234383157 1
1.96577566954814 1
2.01430006955453 1
1.65182186785465 0
2.06679337257956 1
1.78858863514273 1
2.10930830051528 1
1.88640147886686 1
2.06344224761757 1
2.03894743662142 1
2.05223049347906 1
2.02047567227623 1
2.13455071724552 1
1.85640074938865 1
1.78978838494145 1
2.20226228423157 1
1.96198149075309 1
2.29105445463842 0
2.01664295096862 1
2.07933118495212 1
2.08254490726021 1
1.95523161841389 1
1.97024160279612 1
2.08342330313544 1
2.18223176292147 1
2.12684722789327 1
1.87998286223373 1
2.05683475474928 1
2.19615804725294 1
2.06674376596021 1
1.85095225313115 1
2.08643899688041 1
2.16593107965249 0
1.9599882695263 1
2.01009515618354 1
1.94590106807009 1
1.95427929278545 1
1.92633746075776 1
2.06956137364558 1
1.99014688152215 1
1.89859989145792 1
2.04580845528504 1
2.09118986078393 1
2.00972686960582 1
2.04533372106166 1
1.64869928896214 0
2.0054026698943 1
2.09236152083028 1
2.27565486772674 0
2.22704890894464 1
2.01962259385901 1
2.01760403807543 1
1.95511497002335 1
1.95904410760989 1
1.87872614748483 1
2.10524622822475 1
1.80774341146218 1
1.88528861289027 1
2.14222385455781 1
2.05111650779547 1
1.90221554056724 1
2.09686397475611 1
2.19935243114779 1
1.87525408903653 1
1.84478475567217 1
2.0088994086913 1
2.08924913140615 1
2.04244722843703 1
2.33894583912079 0
1.94751182809445 1
1.9432694638362 1
1.96896202496798 1
2.04917629363873 1
2.11446341080032 1
1.88406583636267 1
2.00122542480992 1
2.10920134378635 1
2.14500575349616 1
2.03564446539682 1
1.85687941109821 1
2.1147436091061 1
2.01872738699747 1
1.94854391967172 1
2.04264847937621 1
1.8613223800822 1
1.95136904749446 1
2.17140483916385 1
2.27547155127216 0
1.83644075059655 1
2.12214409096072 1
2.33588997564461 0
2.01275360878737 1
2.12152811427038 1
2.04927541659938 1
1.89842707173469 1
2.24619761365909 1
1.76010384780511 1
2.20984069742584 1
2.21006034515964 1
1.93065769249795 1
1.940714760635 1
2.12193712450848 1
2.22329524580874 1
1.92497729447412 1
2.01488584486049 1
1.9823418202914 1
1.96263729091832 1
1.9852536901674 1
1.93849313774927 1
1.96199059024273 1
2.09760728894915 1
2.12294624727919 1
2.0815349888834 1
2.04204223508535 1
2.0443583679392 1
1.97957296318151 1
2.01090565109391 1
1.92903355474895 1
1.98848218994238 1
2.11769034698032 1
2.11434103465418 1
1.99639593677489 1
1.90364984985912 1
1.89439786325995 1
2.16201049818743 0
1.53514387043654 0
2.1214899229317 1
1.7907861167138 0
2.0715162287161 1
1.91217906319775 1
2.10250879856874 1
1.91930743140487 1
1.88166993434596 1
1.84797037795725 1
1.95557285850668 1
2.23810384508021 0
2.15470230041438 1
1.95179165870937 1
1.94198145101983 1
1.94684239805961 1
1.94015403439641 1
1.97796134818655 1
2.08727715380133 1
2.12046887749961 1
1.94556163531084 1
2.00463893333396 1
1.78165882942673 1
1.93976862615598 1
1.88467085799342 1
2.01287449543539 1
1.96020242155853 1
1.92588292904039 1
1.81176364729078 1
1.73454950022247 1
2.26080010645164 1
1.92708365427386 1
1.98301651593022 1
1.95891923026528 1
2.04951427493927 1
2.0611853894188 1
2.09362920266405 1
1.8511895914377 1
1.86827446411618 1
1.82533957086913 1
2.07376140155762 1
2.21579015225262 1
2.06382233851242 1
2.15760681792729 1
2.2957986771962 1
1.84582290791601 1
1.87725806500524 1
1.93689608722838 1
1.90991409007737 1
2.03133974699596 1
2.04595473325408 1
1.97915235683292 1
2.05350055970683 1
1.73272956324858 0
1.93262332743335 1
1.7451245378134 1
1.99998465651492 1
1.91911694759825 1
1.90190339174943 1
1.81951929509176 1
1.82556307152504 1
2.0608027436532 1
2.0375072150545 1
1.87782220666964 1
2.08100480009033 1
2.12802989711098 1
2.06503584355561 1
1.90771847440096 1
2.01103821499504 1
1.82679227718157 1
1.75797409194736 0
2.18257995787598 1
1.85006367577846 1
1.98068882932984 1
1.91698699157615 1
1.82656311770904 1
2.34066506106934 0
2.24635958757076 1
1.92072204930078 1
1.82988926202976 1
2.194242808561 1
1.84634477937918 1
1.93886642386807 1
1.9611145373181 1
2.04070387772129 1
1.96980190432868 1
1.93562901257091 1
2.21688472770239 1
2.00814552783083 1
1.99060337149797 1
1.97110961445586 1
2.0632911919967 1
1.94732169889196 1
1.96137896658152 1
1.87358522350821 1
2.09659147090866 1
2.01095039557744 1
2.1905153360191 1
2.07519270596617 1
2.03966335327626 1
1.98936526503784 1
1.91077292193784 1
2.00620132679721 1
2.248811658254 0
2.0921931450373 1
2.00953261002761 1
1.95768761631982 1
1.96586108108578 1
1.91260204681195 1
2.03623508472176 1
2.04255088022685 1
2.06152280191446 1
1.94338669091564 1
2.1486040133019 1
1.97282503825886 1
2.06474220081623 1
1.84832669672093 0
2.09243356388138 1
1.98690799820411 1
2.30953120263341 0
1.97315123897387 1
2.0377409069924 1
1.87241445798492 1
2.11463119337914 1
1.9909260861285 1
2.04705291114827 1
1.8429665396392 1
2.09225116255708 1
1.97134385172316 1
2.06302723443389 1
1.82581500216011 1
1.91888756415628 1
2.17696232025057 1
1.84425645821421 1
1.99634197358261 1
1.90038110739149 1
1.8391133971094 1
1.82216324744279 1
1.88038414023729 1
2.06025795534663 1
2.06782106467701 1
2.05854261919509 1
2.0935642124576 1
1.92623375087129 1
2.15963916730026 1
2.24373864084486 1
1.97493345301487 1
1.99107340230522 1
2.01080902733588 1
2.04163987474125 1
1.72865977344474 0
1.90417637131694 1
2.22100487260589 1
2.19939212130504 1
1.89313121633929 1
2.03468166130641 1
1.88280634175864 1
2.0781165773985 1
1.98243075912591 1
1.99083811063809 1
1.96222176016022 1
2.02280159113954 1
2.02328695254774 1
2.11856546008755 1
2.26012035263518 0
1.8056233029437 1
1.90013534124566 1
2.24139878067665 0
2.12310416614099 1
2.21508127394387 1
1.96198695610822 1
2.16737331028 1
1.95575053366613 1
1.91800270138214 1
2.30386298186564 0
1.91635746664868 1
2.06525524220631 1
2.06085051504869 1
1.96965809834013 1
1.96341449865894 1
1.79801684792451 1
1.95454366269441 1
1.99003571712898 1
2.02312808180224 1
2.15620237835432 1
1.84970949064529 1
2.18929353188325 1
2.27184304719476 0
2.011674893468 1
1.95558519480877 1
1.88155785005781 1
1.93114508582956 1
1.95932851704725 1
2.28519402065787 1
1.7169341502759 0
1.88550862362496 1
2.07805468631232 1
2.12904143030921 1
1.96488490438258 1
1.90661451717185 1
2.03724803431625 1
1.96875088796292 1
1.87126387919874 1
1.98361592455171 1
2.05000898364658 1
2.00837214216071 1
1.94465551363235 1
2.27243135919023 0
2.16584609961433 1
1.99157352027013 1
1.94430895574805 1
1.85946422191196 1
1.89774989665123 1
1.87740445295807 1
1.89501351631657 1
2.03868844971023 1
2.03298880003927 1
2.13347270182584 1
1.89942268479046 1
2.05375934838431 1
1.93884750696411 1
1.87551293639647 1
2.12884192075149 1
1.90645342015751 1
2.19870625226113 1
1.81626407736764 1
2.3317162648809 0
1.94797180682807 1
2.08017493816404 1
1.86969284376837 1
1.8244521623052 1
1.86663030271316 1
2.02862973174402 1
2.10911512108527 1
2.12167084307985 1
2.11648025172152 1
2.00486814369207 1
2.28519799964017 1
1.72927300866446 1
1.88751173947879 1
1.73356631397204 1
2.05458754549725 1
1.94572813332849 1
2.14030926124897 1
1.86912229729596 1
2.12698952785101 1
1.8625690309341 1
2.19182351698189 1
2.09496335932414 1
2.15358690434902 1
1.87718980760317 1
1.9428111066294 1
2.20264203782217 1
2.06996518571231 1
2.12694742819961 1
2.09759594701496 1
2.07087623177922 1
2.0353861466083 1
1.86478471989761 1
1.98520741147799 1
2.02114525098772 1
1.80444122267236 0
2.0794263086971 1
1.71851499594393 0
1.83358009499448 1
1.94648050889052 1
2.01705786465414 1
1.99617403413801 1
2.0996726021177 1
1.70909867697254 0
2.32327911987363 0
1.97630513630644 1
2.00186754769524 1
2.0024247122279 1
2.10155625007228 1
2.1323825363236 1
2.1812973649587 1
2.00574144045487 1
1.90733009532636 1
2.33152355485039 0
2.02484952863899 1
2.11385398597366 1
2.09291769427355 1
1.88203271581721 1
2.18615234398449 1
1.83095702283214 1
2.02009665152412 1
2.00782627942036 1
2.08957763919208 1
2.24163056406822 1
1.79036902644772 1
2.03830458615514 1
1.92454693001612 1
2.10601280789754 1
1.99757671348659 1
1.7504762867816 1
2.08381373011392 1
2.11030295338205 0
1.81775455843951 1
2.02485676201576 1
2.08602760118327 1
2.11355404033775 1
1.86186150186871 1
1.75321542004694 1
1.95681787520312 1
1.92325206114087 1
2.07504916877306 1
2.14463928432989 1
2.23943120025247 1
2.10494776867207 1
2.16577773385523 1
2.23085113460509 1
2.00640783318578 1
1.95842485482788 1
2.0937821946801 1
1.98537692592731 1
2.13212180635122 1
1.95595773251987 1
2.06343870303925 1
2.07487171668985 1
1.67907297237653 0
2.07204682587409 1
2.0225096795136 1
2.04561961902331 1
2.01141635959059 1
2.07964635960257 1
1.92736032872351 1
2.1311452840686 1
2.01861003162497 1
2.14675166481886 1
1.92394533303815 1
2.20211535295031 1
1.86744639364377 1
2.11819336715674 1
2.22163398078942 1
2.10796088719817 1
2.20978940426027 1
1.79224368890751 1
1.904849497733 1
2.16924038523175 1
1.75633953944682 1
1.74148020202918 1
2.03938235155424 1
1.90582109682421 1
2.19445532593946 1
1.8704433889666 1
1.9350737678557 1
2.11210942449091 1
2.13803904555119 1
2.08154261897546 1
1.8395246990053 1
1.8496219858295 1
1.84546835560739 1
2.0965977469742 1
1.83165677571058 1
2.09121226260689 1
1.89673009869495 1
1.90316096742601 1
2.25041430166349 0
1.94916019710976 1
1.92684870391356 1
1.91051696886015 1
1.85595779193984 1
2.04645903194043 1
2.01613533069302 1
1.86808458726202 1
1.79208619506278 1
1.82162507319525 1
1.86743502254978 1
2.14737036166287 1
1.87947815450092 1
2.080327658655 1
1.93081422226373 1
2.16302682591456 0
1.66062941330177 0
1.94662164704607 1
1.73344636409817 1
1.92784345365045 1
1.8537573722323 1
1.97766331235142 1
2.0191654713668 1
2.05017834041955 1
2.07149421969638 1
2.04020117310181 1
2.34242621441601 0
2.14923815125779 1
2.14487919658165 1
2.4840308016041 0
2.00901960910541 1
2.02885810415028 1
1.92970934481587 1
1.95281936952613 1
2.0127641402532 1
1.96787101282858 1
1.81091635349219 1
1.93532671558011 1
1.8350985205727 1
1.97223815909184 1
2.00700893502443 1
1.94940675661301 1
1.84419301807286 1
1.97717464280127 1
1.87505049714817 1
2.03720823637346 1
1.98444807957992 1
1.97806071403268 1
1.75663885011799 0
2.24424918510263 0
2.0660362427797 1
1.98616997062853 1
1.78639660207148 1
2.16358174150744 1
2.11996165442169 1
1.95904830144414 1
2.08488105267329 1
2.11647397747369 1
2.04883931717304 1
2.12875043581053 1
1.70593163061739 0
2.12224396862772 1
2.04037131937422 1
1.92868986619612 1
2.17471137102574 1
1.78740420147336 1
2.11340709994862 1
1.97344499385528 1
2.05539121123214 1
1.82874744282296 1
2.28633922539554 0
2.04937669170118 1
2.01770314581709 1
2.26964407484186 0
2.22651541310345 1
1.83599729317068 1
1.98329457256004 1
2.10757746303477 1
1.89858381003122 1
2.10778066950745 1
2.35080786109947 0
1.99189637329129 1
2.09930689493445 1
1.80095924226167 1
2.05195952605641 1
2.16318677130706 1
2.05989739871088 1
2.14655350062044 1
2.27409543661071 1
2.03075408161709 1
2.03737180010312 1
2.14752719994411 1
1.88039209959547 1
1.79255705094435 1
2.05056996608566 1
1.85748938641578 1
2.20968349568434 1
1.79063410624687 1
1.94297765376767 1
1.84912952804456 1
1.843831342939 1
2.11146926369175 1
1.86534187689381 1
1.97053290666168 1
1.93962008728444 1
1.82247425831927 1
2.16204960157037 1
1.8068958533419 1
1.93534300807472 1
2.29703869191373 0
1.91127382007924 1
1.83702115782056 1
1.96713417988668 1
2.05851285236833 1
1.74640929245721 1
2.23699300852949 1
1.92588098714207 1
1.94623733581921 1
2.3017528091624 1
2.1593243227699 1
2.20067504621761 1
1.93130491169026 1
1.87403751246489 1
2.15330354626346 1
2.00264852205351 1
1.83041292669296 1
2.13863990182983 1
2.21875102469414 1
2.10063533462484 1
2.09981149129135 1
2.19484499471268 1
2.01562453395852 1
2.03658097782533 1
1.98347608103501 1
2.10203339085156 1
2.12588841940268 1
2.01020056205892 1
1.81047034746121 1
2.04692374708332 1
2.16835077597516 1
1.76429564712251 0
2.01112966473082 1
1.829974782916 0
2.01992676533684 1
1.85320457749769 1
2.14002658112821 1
1.79618546598419 1
1.99321547074797 1
1.99411899420133 1
1.96364297600168 1
1.91534302541802 1
1.91324776541465 1
2.00804987776126 1
1.8863284353921 1
1.82631795020977 1
1.98394845276149 1
1.76296386086982 0
2.21416410880962 1
1.91588598697792 1
1.945626082913 1
2.260887278091 1
1.99940196402397 1
1.86368950873635 1
1.95656288196206 1
2.05627128780478 1
1.96123896614628 1
2.11460412197011 1
1.85100862531966 1
2.11133696050432 1
1.89523216162928 1
1.96946106532364 1
1.94091706503866 1
1.84063222184451 1
2.13517438290989 1
2.05259891549604 1
1.99760819245086 1
2.02199623426252 1
1.87596345830215 1
2.03017099000023 1
2.01715692877618 1
1.77764765737879 0
2.24153121075037 0
2.0993057949282 1
2.24333681109261 1
1.95796284143764 1
2.14993082247188 1
1.9554752891509 1
1.97795622029839 1
1.90304183374019 1
1.98051048647054 1
1.76193298183117 1
2.19995828527309 1
2.0207474877438 1
2.0195676689892 1
2.15095962041771 1
2.01509554531636 1
2.07491915444905 1
1.93737981132171 1
2.05808574458798 1
1.93461702924193 1
2.07629920308836 1
2.01058705893518 1
1.85176073076927 1
2.05845274122713 1
2.22783570458459 1
1.90942587163943 1
2.24946276912548 1
2.01149827145236 1
2.03258040570594 1
2.01200528468025 1
1.86614835336364 1
2.15322331007292 1
1.82907204516211 1
2.23340276007559 1
1.94987857032671 1
2.37087040156628 0
1.82846516607151 1
1.87597109028042 1
2.07734671027986 1
2.00601797052855 1
1.95747270567477 1
2.22435339728239 0
2.17350019602865 1
2.00136940209378 1
1.83462052938644 1
2.05306182097959 1
2.19144970365775 1
2.08091771668689 1
2.17398550083207 1
1.92353578024174 1
1.97785259257712 1
2.26789878995952 1
2.04688760609698 1
2.00164059595429 1
1.83739632661697 1
2.1485493186523 1
1.69804551100659 0
2.05917278698006 1
1.86198593341133 1
1.96758325165967 1
2.09864250479492 1
1.9716169468624 1
2.03971177285228 1
1.9833605303341 1
1.99814117012542 1
2.03881777257524 1
2.01510465084518 1
2.08442615681646 1
1.87872185692382 1
1.97065468704005 1
1.73194165140846 0
2.22939769594118 0
2.20376758549665 1
2.02948286027676 1
1.99091602520642 1
1.83184909297921 1
1.97953758589231 1
1.89602435135325 1
2.02078362188117 1
1.99259598641014 1
1.7398868076613 1
1.9630205693222 1
1.80066869446846 1
2.13011164402253 1
1.95692525368121 1
1.70378059240976 0
1.98428538185486 1
2.02214946185575 1
1.99015801990666 1
1.97866816377093 1
2.34842790826894 0
2.05054502328141 1
2.35465491313229 0
2.14503872993007 1
1.89317617265491 1
2.10043239079527 1
1.99510607862151 1
2.20477866803124 1
2.10479961026979 1
2.03628381953001 1
1.90450479360111 1
1.92227262794312 1
1.86176905703039 1
2.02395685414204 1
2.18422663696402 1
1.95681618041332 1
1.99663802793151 1
1.9475884752183 1
1.96952234557961 1
2.02501672757609 1
1.99785156179824 1
1.86729819199866 1
2.07762683176327 1
2.27197922708747 0
1.93468693395853 1
2.08824254463707 1
2.14202374166876 1
1.8622615459453 1
2.09096185586646 1
2.02787856934781 1
1.91548172673468 1
2.09053828725842 1
2.09009218260384 1
1.92663753839719 1
2.19763761785042 1
1.93717751568672 1
2.07808768249312 1
1.98054745131061 1
1.78503586733567 1
2.04355494188384 1
1.78192381942398 0
2.13324359957192 1
1.95836449096554 1
2.1076083016059 1
1.91636424765691 1
1.94267182576204 1
1.96244106523135 1
2.17998006611027 1
2.0558038031994 1
1.78740152567761 1
2.0474299675943 1
1.80451258638807 1
2.0115668242957 1
1.98503135012125 1
2.0416847787003 1
1.8200156317127 1
2.00317752303289 1
2.03991176109171 1
2.15201197388404 1
2.08932355018714 1
2.05062368460734 1
1.9317333817035 1
2.14717296299272 1
1.98612891163315 1
1.96120229288993 1
2.00821752139856 1
2.11744686299633 1
2.00768591929067 1
1.67479004293484 0
1.93741363990564 1
2.01397210788039 1
2.07941157277376 1
1.8513001582817 1
2.1248379938176 1
2.20188162206053 1
1.83629150977508 1
1.88067821305504 1
2.12078144019882 1
1.99776165806245 1
1.82699431326023 1
1.93523335727159 1
2.19644218833351 1
2.04134710810748 1
2.73640990203501 0
2.09623718971446 1
2.0017857370281 1
1.66011449923249 0
2.16050554239743 1
1.99092899192661 1
2.01280082244814 1
2.03004153537189 1
2.09386066521839 1
1.9031616131146 1
1.80963283827575 1
1.72356674367469 0
1.91992211725702 1
1.98575532776178 1
2.14789425669478 1
1.8885461515011 1
1.98829210105284 1
2.2748307089636 1
2.06977238342911 1
1.9495124028596 1
2.14640067638682 1
2.15790908717608 1
2.17266461416635 1
1.98243320312989 1
1.88397286946056 1
1.84186530166784 1
2.06950825424312 1
1.98482632535764 1
2.23830378732329 1
2.15555396913725 1
1.96836914194591 1
2.0269144687304 1
2.0555714050897 1
1.93870172033039 1
2.07724734149722 1
2.00731021879932 1
2.0346519833712 1
1.96056960432623 1
2.01523231411036 1
1.94343214161316 1
1.97229578599781 1
2.10216159781289 1
1.94496934614503 1
1.97571316087406 1
2.03121977802216 1
1.98514301232679 1
2.0633506085623 1
2.05951785493988 1
2.18405348010181 1
2.19804790264281 1
2.25927114197103 1
1.95321282201179 1
2.1011858984037 1
2.18596303260689 1
1.89351834320863 1
1.71925169858997 0
2.09051686172457 1
1.90777615649301 1
1.8355232001839 1
1.8983262242046 1
1.99839295015071 1
2.1629313381538 1
1.97845374196471 1
1.81590247797683 1
1.65709806506425 0
2.01641329289342 1
1.86725514755414 1
2.0232478068536 1
1.96251269079082 1
1.85201490869338 1
2.12535825928086 1
1.8852470930082 1
1.93172949815706 1
1.99071159271459 1
1.92420977184759 1
1.99325114676448 1
1.85110326817517 1
1.94441604321187 1
1.78150004824374 1
1.87592466367739 1
1.92943469091649 1
1.7908849540281 1
1.90329860194794 1
1.98214218361463 1
2.05073769274942 1
1.92797033520812 1
1.92034880284454 1
1.91628514788807 1
2.11314483302162 1
1.99605989107494 1
1.97199586213663 1
1.90599350164232 1
1.89193094014916 1
1.98513306533923 1
2.12255358900214 1
1.86767066622076 1
1.8091512761321 1
1.92229697976866 1
1.79506096424186 1
2.12496115582996 1
1.99472882211852 1
2.18443186572395 1
2.06269048919878 1
1.81760152043915 1
1.91206489858056 1
2.24223644289337 0
1.91530134648961 1
1.97728323685695 1
2.09873352575952 1
1.98478144143276 1
1.82633736748653 1
1.69484543180129 1
2.24224191181223 1
2.04004479781078 1
1.92352467418222 1
2.52346267737222 0
2.24505108990151 0
2.17814483505973 1
2.07367150755416 1
2.21186397319472 1
1.68749071127573 0
2.04580686061126 1
1.94314872967941 1
1.96502104686959 1
2.03479069658761 1
2.07591813362414 1
1.91744804371895 1
1.88688501750929 1
2.07162355673448 1
2.26886634958333 0
2.19362161331504 1
1.94071376537739 1
1.99296034540731 1
2.12054821783129 1
