# Supplementary material for: Bias caused by sampling error in meta-analysis with small sample sizes
Source: PLoS One. 2018 Sep 13;13(9):e0204056. doi: 10.1371/journal.pone.0204056 (PMC6136825; doi:10.1371/journal.pone.0204056)
Supplement: S3 File — (ZIP) [file pone.0204056.s003.zip › results N = 20 delta = 2 tau = 0.5 sz = 20-30.txt]

"dl.delta" "dl.cp"
1.86551941951278 1
1.49948292836585 0
1.79282467766432 1
2.07478948316484 1
1.84321673550003 1
2.08492863327156 1
1.72894096082246 1
2.05605235029636 1
1.8935834218259 1
1.91657172364197 1
1.63456301770837 0
1.87242652890829 1
2.25002571778499 1
2.03578901763951 1
2.60500570360053 0
1.9975045397851 1
2.20466625368669 1
1.68446205912107 1
2.31957949130285 1
2.58396013702882 0
2.3681082482915 0
1.6441099560349 1
2.30616886933969 1
2.50951970441028 0
2.00360520066463 1
2.01078168464084 1
1.60366163674052 0
2.46618295079173 0
1.96503300292168 1
2.23721564527073 1
2.35448965605565 1
2.09653351861919 1
1.75634842409413 1
2.50051559683606 1
2.34498749002149 0
2.25263995861815 1
1.86893536878359 1
2.49258110584232 1
1.83785753780501 1
2.04375757240928 1
1.89135033377474 1
1.68884053021808 1
2.01942488781244 1
2.24414751742022 1
2.03141379175678 1
2.01995844578909 1
2.30854469486255 1
2.20121707045679 1
1.66988312639436 1
2.09909005198494 1
2.19980551427633 1
2.038465870208 1
2.44497654163614 1
2.50487433839307 0
1.90124786779838 1
2.38628152481147 1
2.00425945730517 1
2.03366872777552 1
2.04051454477498 1
2.14680545881849 1
2.20663157766069 1
2.58772803825245 0
2.17824798045625 1
1.71029307816541 1
1.73815309105418 1
2.05482595424569 1
2.19446472906183 1
2.09097364132537 1
2.30644327216403 1
2.40353409358462 1
1.90156046975225 1
2.36324849740994 1
1.74808500857926 1
1.58326234831286 1
2.26660190380741 1
2.11342283439095 1
1.84410774368048 1
2.37882541231436 1
1.598176297332 1
1.83090999514821 1
2.50683939631891 1
1.42180070803297 1
2.4188141853846 1
1.9650677557212 1
1.98069366183367 1
1.97345928301758 1
2.32518563051895 1
2.06907820032001 1
1.88593822860589 1
1.92983839118907 1
2.04777553635458 1
2.19593993650997 1
2.03407521349515 1
2.13246202680868 1
2.19384619268808 1
1.66262502967179 1
1.73273989796639 1
2.04975419557965 1
1.96970926445502 1
2.06009299903788 1
1.68593493869806 1
2.37408497266788 1
2.24773405552223 1
1.99416101255414 1
1.94141848063272 1
2.16836779384279 1
2.1498306104422 1
2.29236700772812 1
1.96930177162924 1
1.99019757233944 1
2.17986680279028 1
2.38299945451067 1
1.80061629569569 1
1.94852650534321 1
1.96720174604013 1
1.70270728855393 1
2.49497128261228 1
2.33694674786719 1
2.28753641314655 1
1.84911024237541 1
1.58318426090036 1
1.94090386668541 1
1.97995173684049 1
1.93200017926072 1
1.96276104630768 1
1.93775280120281 1
1.8932915006542 1
1.91332003439939 1
2.16914919878488 1
2.03915216855487 1
2.13649761843324 1
1.63906863241258 1
2.16182896603311 1
2.01171946508803 1
2.17572280053556 1
1.78140996247345 1
1.9715551764381 1
2.2279538240455 1
2.31626098226559 1
1.90311091561615 1
2.20775330201186 1
2.33522100100426 1
1.96609323253192 1
2.18893297856975 1
2.43577338999116 1
2.04488868451353 1
2.21237547019553 1
1.8937577580346 1
1.73573814399412 1
1.61093027275134 1
2.1324019530031 1
1.72943155156511 1
2.05036099308258 1
2.08120253892642 1
2.14614436761386 1
1.63372404348669 1
1.75079474350617 1
1.88216739448913 1
1.85922261405629 1
1.79329953266254 1
2.01587175965805 1
2.11461392042374 1
1.97148817188547 1
2.17841258610922 1
2.25069417170128 1
1.9293298241933 1
2.33487439728961 1
1.95508632788135 1
2.42932076966324 1
1.86562363488347 1
1.9120591490878 1
1.92140202802726 1
1.67393040632083 1
2.26617901019738 1
2.15253015614517 1
2.11010184067099 1
1.94368677312888 1
1.7960001232828 1
2.05222146670648 1
1.51890503695931 0
1.52916403395539 0
1.90587262222303 1
1.94025069012402 1
2.10723899886837 1
1.78368988136119 1
2.14293576569437 1
2.12760093567949 1
2.34046246485435 1
2.0890650269737 1
1.88870843548302 1
2.07378331179339 1
2.17328752398661 1
1.90506263647013 1
1.95965764289524 1
2.2943295358021 1
1.98529580507735 1
2.12786062450119 1
1.55929913823449 1
1.87578521347816 1
2.38388783071182 0
1.79141020703138 1
1.87308251976741 1
1.78242824823978 1
1.65840741190598 1
1.8652684782235 1
2.01484848977916 1
1.88998556446584 1
2.01141750602069 1
2.10403571633891 1
1.95573776217127 1
1.89742320531427 1
2.42533372170364 1
2.06153707542755 1
1.7646292957758 1
2.42236178274069 1
1.50626951634152 1
1.88321751753316 1
1.99847749128772 1
2.15877783804846 1
2.16480229447544 1
1.92941627653876 1
1.9270082120212 1
1.83881130447625 1
1.95717759263535 1
1.66597331795708 1
1.99228557437366 1
2.41022343829833 1
1.84973591934917 1
2.18463950371059 1
1.90892632656202 1
2.23926271370874 1
2.03662919743716 1
2.49691624781032 0
2.34761327694395 1
2.11853814926356 1
1.80857472542145 1
2.04032783420379 1
1.95333699276606 1
2.1096252866527 1
1.96537609734076 1
2.02888990412201 1
2.17127157287079 1
1.77858013701066 1
0.990013873365334 0
1.62219477537 1
1.69503753801597 1
2.15174767010601 1
2.24530571901899 1
1.76330384326417 1
1.58881968274758 1
2.24873242003331 1
1.43801218215105 0
2.06361668892903 1
2.20735026889286 1
2.29340168662641 1
2.34375260242397 1
2.41278655635487 1
1.83467053494418 1
2.30726562796063 1
2.13593748192603 1
2.05737397303752 1
1.93240272016407 1
1.95674366513549 1
1.90986340574892 1
1.65327054593468 1
2.11557790599695 1
2.07378662767115 1
1.88062351779957 1
1.80356039488618 1
1.76256343549596 1
2.2573651955965 1
1.70284321378335 1
2.18396218311863 1
1.57376491644291 1
1.6375906074345 0
1.99974575183924 1
2.11674428228193 1
2.22524271601093 1
2.01822074545824 1
2.14274421462848 1
1.79958355385169 1
1.85548488101731 1
2.21873226744087 1
1.71672641514589 1
1.61132782178115 1
2.44097879344146 0
2.16430775279179 1
2.24193663896011 1
2.27376579688975 1
2.57012654067377 0
1.6787089860285 1
1.95382863731945 1
1.88610960654429 1
2.00137970096245 1
2.13274422973986 1
1.6858595181259 1
1.89984784415394 1
1.66987304142066 1
1.79262591021312 1
1.75183912179678 1
2.39714424121021 1
2.03897204633327 1
2.51170409613834 0
2.11487293863928 1
1.69171712974662 1
2.25224306863687 1
1.85721486747945 1
1.93638579286724 1
1.85700140723253 1
2.14213155464296 1
2.19930011110218 1
2.02987304143438 1
1.97755686688162 1
1.83811168072145 1
2.48984783628574 1
1.7793923295971 1
1.84920229455862 1
2.02116529075979 1
1.93388689734945 1
1.97880738669431 1
2.16079434662752 1
2.15912442233423 1
1.98450204335988 1
2.13377206060795 1
1.83598050681902 1
2.30166516288621 1
2.15756276872039 1
2.00720094383975 1
2.23774036554332 1
1.94433485773002 1
1.96948659570851 1
1.92141577809398 1
2.20092398838638 1
2.12935616771432 1
1.68936116237073 1
1.90671203760046 1
1.90871975249058 1
2.1016361042369 1
2.20190695683554 1
1.9593977131859 1
1.52783653673221 1
2.07294130063483 1
1.78659072317392 1
2.04587215673357 1
2.05602785374139 1
1.96979722559735 1
1.89709838447662 1
1.51138816523829 0
1.72952016133429 1
1.97958294367274 1
2.41510896924284 1
1.77773876795393 1
1.55033108636155 0
1.6505813789453 1
2.09344422827565 1
1.58977241257283 0
1.78775669850587 1
2.12718940081365 1
1.89661176667548 1
1.81983680998714 1
1.85105200110398 1
2.15511262372378 1
2.01868537505934 1
1.80282398763704 1
1.65303373711407 1
1.84613539409269 1
2.24893723621003 1
1.94367952351186 1
2.29410073779824 1
1.90570439848684 1
1.89232417446394 1
2.37464053741014 1
2.13739597302192 1
1.53745616754057 1
2.0963856542058 1
1.90224106671736 1
2.11348101474873 1
2.04670978003743 1
1.75404659257417 1
1.45337768693559 0
1.8301066276334 1
2.18846168922775 1
2.26780758814819 1
1.8363685227602 1
2.42648078143841 1
1.8166636232694 1
2.0661216264828 1
1.99278285312238 1
1.55695322435135 1
1.55067219976453 1
1.99252841790606 1
1.82925178681984 1
2.24488749254663 1
2.3484918496503 1
2.1488521007879 1
2.23993038158607 1
1.74927563615371 1
2.00512778592527 1
2.86609119345949 0
1.69517400369738 1
1.69493796076795 1
2.11866171750435 1
1.68572421276697 1
1.47071307259845 0
2.01783408604851 1
2.27003413836574 1
2.41048852504932 1
2.39834173298274 1
1.86531606863438 1
2.66753025103572 0
2.4283154182469 1
2.25525451100848 1
2.69613262428923 0
1.61769029505993 0
1.9074395592413 1
2.1884917440958 1
1.73993801206602 1
1.89066032135812 1
1.57143401757373 1
1.60101670908925 1
1.54704238538664 1
2.3993582399662 0
2.16158585666542 1
1.93340046697419 1
2.11259282356824 1
2.09097102250938 1
2.20261457163893 1
1.98753273541577 1
2.28066582504721 1
2.30520773778578 1
1.95968255634236 1
1.56780388779824 0
1.73773662276314 1
1.80909683775315 1
1.67611541274797 1
2.46239797098006 1
1.8633776898384 1
1.76441348313639 1
2.17416198471018 1
1.84381573721864 1
1.88586938473919 1
2.14295060846124 1
2.41772608724655 1
2.50302555027258 1
1.58313596539311 1
1.91823531462541 1
2.22987443726089 1
2.22259988489052 1
2.15166583171831 1
1.95789364970443 1
1.73971735931508 1
2.31239687513892 1
2.03782120565113 1
1.6950891157206 1
1.91422324603993 1
1.51544799870489 0
1.90193755685321 1
2.28827263636707 1
1.66452038861873 1
1.91188701772152 1
1.8101400949875 1
2.01701578653326 1
1.76994644474615 1
2.19825687631248 1
2.43849259377532 1
2.07350272958651 1
2.31356716824539 1
1.94346824628341 1
2.07461256712538 1
1.70297766390209 1
1.49411342775417 0
2.1761502566575 1
2.29418640095224 1
1.98450035281486 1
1.68903551082396 0
2.1606467293238 1
2.1760525402438 1
1.5644688730155 1
1.92783166640002 1
2.62487277504895 0
2.10864048322443 1
1.75975846377497 1
1.89769998480854 1
2.15135554401524 1
1.92779853657652 1
2.24661813748851 1
1.78738951920805 1
1.88974286480977 1
2.07376813739124 1
1.60849446962248 1
2.23868274950266 1
2.17787783867592 1
2.27615047203645 1
2.25049425097222 1
2.39893055863044 1
2.03289980881796 1
1.78151471041978 1
2.12846702770072 1
2.50853683250932 1
1.58367105875133 1
1.37032355589185 0
1.52492867432839 1
1.44656337223977 1
1.99397121130591 1
1.63113613695517 1
1.67648066355445 1
1.89348330439218 1
2.41009631417878 1
2.09832041763368 1
1.54736795467487 0
2.20926784983609 1
2.15196118232638 1
1.88957793325288 1
1.99408945244036 1
1.92412572820841 1
1.95033538484349 1
2.03294028443787 1
1.76819257890167 1
2.13549958176476 1
2.37418773325434 1
2.08625223770139 1
2.08591490038948 1
2.01574610186069 1
1.6611286997356 1
2.11911414303622 1
2.45021536446475 1
1.6978506708873 1
2.25032599223662 1
1.70570645222153 1
2.03692807909748 1
1.77264559671263 1
2.15839707184287 1
1.95918009402182 1
2.04413168388107 1
1.87821724654961 1
2.2154017608171 1
2.1332519500681 1
1.80229815127322 1
1.78802474389518 1
2.06528427753453 1
2.09009010772804 1
1.97654578825254 1
1.59405923796256 1
1.84838715871978 1
1.65837309260848 0
1.96351439002211 1
2.05954593434283 1
2.14223922052727 1
1.9204293223578 1
2.02158361973295 1
1.7429977762971 1
2.40943275106545 1
1.76951721282048 1
2.57550403504151 0
1.89293165733621 1
1.72548259653212 1
1.97365347695901 1
1.89020924413735 1
2.06440144667338 1
1.95883369724756 1
1.66326963436436 1
1.8241446391916 1
2.38978849714542 1
1.91255804220031 1
2.4134344813956 0
2.07722781512552 1
2.27704049536757 1
2.42191900082223 0
2.36223537116285 1
1.95093165858625 1
2.26466856656722 1
1.71636294211475 1
1.88445832687835 1
2.05029031143416 1
2.30414203339301 1
2.09126703896878 1
1.52300507497886 0
1.86014062783204 1
2.16444504502715 1
2.1289079223728 1
1.73830566368621 1
1.9105604569022 1
1.74076169401081 1
2.18733690997405 1
2.23148825705241 1
2.54262905431473 1
1.52691444142148 1
1.81323986651451 1
1.92599478514381 1
2.04211123250257 1
2.0746215735435 1
1.7824770405958 1
2.14896029754504 1
2.16617333163324 1
2.07117148909222 1
1.72492484957023 1
1.85252208984465 1
1.99596943537137 1
1.97930325189654 1
2.23477104061867 1
2.24297612942121 1
1.79019728889747 1
2.09704620117003 1
1.92764467305601 1
2.11829118225026 1
1.5752229153184 1
1.6559396832227 1
2.1822920696191 1
2.18006514689009 1
1.55711888916013 1
2.27614540553147 1
2.14412163652919 1
1.86777700674761 1
2.02297884215153 1
1.76814909404799 1
1.91497042517098 1
1.75060442005826 1
2.36934933352586 1
2.19368700892093 1
1.38848350685739 1
1.91364270860033 1
2.18633751720326 1
1.94093769005622 1
2.08731886373858 1
2.26247684417614 1
2.21315162662361 1
2.48995399405747 1
1.85353637873264 1
2.11690523343275 1
1.93193294475434 1
1.87885867729033 1
1.99298980776528 1
1.9883165893871 1
2.00051067193127 1
2.14774290233822 1
1.79529914410672 1
2.22218819068059 1
1.97239937287803 1
2.21039416491245 1
1.88968066650138 1
2.23314426665643 1
1.96248946891873 1
2.60604413264458 0
2.21064563324017 1
2.17591690357664 1
1.75402644306459 1
1.54107858039391 1
2.50452337145575 0
2.02613870627202 1
1.85475703790077 1
1.63994409925641 1
2.2533006130389 1
2.19461810464994 1
2.55721633463342 0
2.06358320696808 1
1.91111758556503 1
1.93210936475262 1
1.72664573484807 1
1.89175018363806 1
1.93952120324458 1
2.36851390096366 0
1.28059196201683 0
2.16318929963485 1
2.15529611910808 1
2.28914196396372 1
2.00379338095568 1
1.93166070780591 1
2.01548357459581 1
2.80246762951949 0
1.96785418582195 1
1.82135785125326 1
2.09782020277503 1
2.12935199021081 1
1.82362327812007 1
1.82483132269128 1
2.34333415884455 1
2.09738604746475 1
2.39941938393253 1
2.08586033080471 1
2.35374221331991 0
2.20702392674793 1
2.14695093521791 1
2.27887207744185 1
2.00339548196415 1
2.28477932128886 1
1.84676004172623 1
1.89106111591773 1
2.12633037607173 1
1.90117280997307 1
1.61966094852231 1
1.96369778010034 1
1.85267891549726 1
1.83750036122331 1
1.81117223215628 1
1.96957317326 1
2.27730183808597 1
1.97887292611873 1
1.94192269418908 1
2.23314146666949 1
2.11411062713891 1
2.34124878704935 1
1.60311310198743 0
2.62647400449556 0
2.04305421886085 1
2.23046603655276 1
2.24076971773164 1
2.22473204891819 1
1.59806476943698 1
2.35750268563361 1
2.29662742338137 1
1.91524846191756 1
1.64209906772797 1
1.86645238995537 1
1.74096546498826 1
1.59379374571608 1
2.4492758639083 1
1.48110947889827 0
1.62823972417278 1
1.89226563045726 1
2.0295297408319 1
2.08989190709906 1
1.78260125263994 1
1.69899745362468 1
2.13339527578434 1
1.97035174956154 1
2.01901382702471 1
1.77825327062117 1
1.92169803567344 1
1.655476735496 1
2.09057169515862 1
2.22407376593573 1
2.11731244691818 1
1.4942723389682 1
2.14341152679378 1
2.48304443879153 0
1.64852581666513 1
2.01611894297522 1
1.94462674735072 1
2.41852891528315 1
1.84124710624884 1
2.1209560489486 1
2.25513449194579 1
1.72318033876775 1
2.13217184161883 1
1.95706297586578 1
2.02179801679649 1
1.80811803407423 1
2.08050713290911 1
2.06274171465194 1
1.85191098520955 1
1.79363251031608 1
2.02607537569983 1
1.75293365218891 1
1.88407434498124 1
2.43194848305626 1
1.93547966082241 1
2.42008379336299 0
1.8439828693556 1
1.57073386159204 1
2.02972201797162 1
2.32380146091861 1
1.97987531331596 1
2.18235770098545 1
2.16296125068469 1
2.46407369713985 0
2.07162091169895 1
1.94344885164076 1
1.89187855758661 1
1.87193301537987 1
1.65991569150165 1
2.30840706795269 1
1.60912600372695 1
2.0087957955155 1
2.20556180508256 1
1.68460084972256 1
1.86168840328373 1
2.44293482716519 1
1.78916548979073 1
1.90476055604733 1
1.77667253227302 1
2.17974542747485 1
1.98225065579972 1
2.19524972162056 1
1.98953183428814 1
1.08481251348031 0
1.80885124477842 1
2.28483146703069 1
1.8664324308372 1
1.98266973129652 1
2.01144377469134 1
2.09950509509287 1
1.78862459983635 1
1.54710052545823 0
2.05947641577027 1
2.41612203198313 1
2.15136188683078 1
2.34984966060074 1
1.62305377212961 1
1.68991406550896 1
1.816009494839 1
2.40576709031312 1
2.03050071670719 1
2.23582139307719 1
2.38465684478476 1
1.68191769467446 1
2.14845616128094 1
1.98665645604569 1
1.98220678775398 1
2.28126018326278 1
1.84429868552779 1
1.80577299114334 1
2.03790118039394 1
1.82247408177765 1
2.05102726194702 1
1.91468387642176 1
2.14256876829328 1
1.97982154527563 1
2.03838984142301 1
2.25769714426295 1
2.16556073000578 1
2.16307391850386 1
1.65493296172625 1
1.98717140021108 1
1.84028821406339 1
1.97892896311321 1
1.97163593092316 1
1.74684929105029 1
1.67275091275861 1
2.27922575261525 1
1.71170144136575 1
1.9821142080083 1
1.96448610949242 1
2.36142787737283 1
1.9414852071549 1
1.58268170209141 0
2.67318473600435 0
2.43637793670757 0
1.83066860715091 1
1.72082174438982 1
1.7231651748819 1
1.76249302026005 1
1.74646245849613 1
2.08877960641387 1
2.22078113137354 1
1.33601236971861 0
2.03318980015443 1
1.98496551656352 1
1.66515193991972 1
1.34289098044648 0
1.69009573363175 1
2.57610264943193 0
2.0079770179203 1
1.85854497500638 1
2.30640742013389 1
2.44549905106206 1
2.40734511726329 0
2.20057984543543 1
1.70362505878509 1
2.42440129650398 1
1.97467215518707 1
2.17719780391822 1
2.5758144714607 0
2.02475060936268 1
2.12786677818495 1
1.87487760963881 1
1.8368820486156 1
1.86128505406967 1
1.50241213252735 0
2.18312678888831 1
2.07835719365882 1
1.70133389385293 1
1.63057269676617 0
2.41484905193106 0
1.50424833495468 0
2.24305016681518 1
2.36735509365399 1
1.7356271382502 1
2.04783590671643 1
1.94000104555907 1
2.10595177541258 1
2.00616446260663 1
1.78481120765199 1
2.72162562018239 0
1.99833405236623 1
1.8802647823567 1
1.83844624583185 1
1.75732452828776 1
1.96184420572563 1
1.42383216286895 0
2.00251679073794 1
2.18919646074836 1
1.76198215786696 1
1.93679173756681 1
2.02899486288698 1
2.38050120914986 1
2.09575598088394 1
1.64079784727102 1
1.47876193528794 1
1.93803826590265 1
2.10714154079324 1
2.21837393787101 1
2.11482632311366 1
2.0774458467368 1
1.7210236534088 1
2.25225493484267 1
2.00793373164431 1
1.35489825666638 0
2.1160978246985 1
2.238241278555 1
1.72296908825562 1
1.81918843558345 1
2.33350526291918 1
1.77263266033466 1
1.27465288825485 0
1.94165968702211 1
2.16942057100675 1
2.2317990474848 1
2.01016240344708 1
1.89549722094251 1
2.98853822540398 0
2.10831342304273 1
2.07617946741849 1
1.86066117904711 1
2.0985080746561 1
1.57830396092161 1
2.54661271684213 1
2.35840677277372 1
2.10448206484248 1
2.35323260362161 1
1.71869795275576 1
1.78213036208668 1
2.20400003268235 1
2.02547663602264 1
1.58863280205169 1
2.01591762758781 1
2.00600496416651 1
1.76428589673316 1
1.77838362952134 1
2.33134300008346 1
1.86701129648193 1
2.28993179943082 1
1.90514610397939 1
1.92718682168918 1
2.159632113843 1
2.0471264136256 1
2.19925655475148 1
2.05186644938535 1
1.87645058451519 1
2.1063084889188 1
2.11901501492748 1
1.84384324076795 1
1.90252085982401 1
2.13880970180379 1
2.10340970239782 1
1.99652638569923 1
2.09148156954661 1
2.35941577365806 1
1.58510864682542 1
2.28842270775596 1
1.66466374948844 1
2.3119332685486 1
1.94745507906242 1
1.99527086923009 1
2.31710902044356 1
2.17274723184607 1
2.40908664315141 1
2.35041377389003 1
1.90238883867272 1
1.92759694669879 1
2.29241597494483 1
2.25700042404903 1
2.25263167818641 1
1.86426311725108 1
2.0733033060672 1
2.01024829002417 1
2.02662141288199 1
2.23888917271037 1
2.44637990681953 1
2.13038538564362 1
2.17034297891095 1
2.15505631629537 1
2.00394409890479 1
1.95741500589066 1
1.88291872217082 1
2.11537935852524 1
2.54725037452153 0
1.66041385480445 1
2.11973390857609 1
1.55670315636011 1
2.30334834953226 1
1.88861910598366 1
1.85939232563456 1
2.04910864970986 1
1.81708813175921 1
1.79995411388715 1
2.15433521875679 1
1.56743770639597 0
2.02398694806612 1
2.35230726643286 1
1.72416700054233 1
2.07443106159295 1
2.08313298215086 1
1.79028273665826 1
1.84215803061436 1
1.93861506402757 1
1.80032344575508 1
2.07625470007047 1
2.34027909212525 1
1.74822543513484 1
2.16430835275903 1
1.94844754902886 1
2.75213141602649 0
1.89361999917332 1
2.09162014642644 1
2.47636946136198 1
2.42098577027678 0
1.5253955308119 0
2.42997509977415 1
2.21418650167161 1
1.57719385370491 1
2.16811131714342 1
1.57838685406676 0
1.97213483969286 1
1.44628532081499 0
1.74898878185137 1
2.77993845523879 0
2.00813201158227 1
1.95486031928917 1
1.69236282276912 1
1.76166238357129 1
2.1826621902331 1
2.01178304360661 1
1.95578361506433 1
2.25294058446939 1
2.15051759367742 1
2.24997209258667 1
2.28509543397016 1
1.85166367064996 1
1.75053207024538 1
1.76732491668051 1
2.22140396813065 1
2.11057874132976 1
1.63449162584962 1
1.96099637271671 1
2.07069599095992 1
2.15576323373234 1
1.81493035196143 1
2.11372958590954 1
2.05143095187625 1
2.45604019273329 1
2.08906541948271 1
2.24254952034319 1
1.90874061462082 1
2.07143643210985 1
1.92551016558735 1
2.01529731216527 1
1.98239725881908 1
1.89889470643632 1
1.53579825144499 1
1.75298100484055 1
1.74776932105036 1
1.7746222197376 1
1.97984190227915 1
1.52891651217759 0
2.24530781668248 1
2.22229111828616 1
2.26028694935996 1
2.02994247800747 1
1.92659915173534 1
2.07438412170703 1
2.31074436405604 1
1.83189246096236 1
1.90341371456493 1
1.89282844501675 1
2.27233194152396 1
1.26215842935447 0
2.23524441195318 1
1.39502416316937 0
2.12526597761612 1
2.55125874413069 0
2.50932519139024 1
1.83084852196746 1
1.86496720149525 1
1.80215439172033 1
1.68462634617585 1
1.39798847198014 1
2.20642891035307 1
2.00532165923775 1
2.00874005516248 1
1.67300265337471 1
2.32656633377726 1
1.536495052198 1
2.21160265015773 1
1.95776146115054 1
1.70986618264847 1
2.17907101374803 1
1.9551973079273 1
2.34974435986151 1
2.06387369532191 1
2.3431756586693 1
1.96681011063549 1
1.79316221611358 1
2.27724905279558 1
1.85767550929263 1
1.61202013978643 1
1.90351596634127 1
1.80334371106955 1
1.71754262757899 1
1.92676303606864 1
2.31154747446741 1
1.96620809463256 1
2.40518398104541 1
2.00567269496837 1
2.04916836478458 1
2.40209422444412 0
1.99957517416885 1
2.11678084424739 1
2.04518728897593 1
2.21919571756528 1
1.99620207776096 1
1.68014843880579 1
1.82567502540985 1
2.08781395384569 1
1.94659640543532 1
2.56105094565659 0
2.0009573007477 1
2.04181550140729 1
1.6983499521845 1
2.2205154489073 1
2.48693925626063 1
2.09560203866528 1
1.59504506747335 1
1.87997131321867 1
1.68549630349164 1
1.54762356043163 1
2.19994435271335 1
1.96815153903902 1
2.10591660686197 1
2.08183243722993 1
1.72114342184072 1
1.73710449657906 1
1.72885555957223 1
2.04731287696826 1
1.83067016458586 1
2.20670138998721 1
2.35141363244656 1
2.38161065366935 1
1.73215173258064 1
1.31587324876559 0
1.91859561466625 1
2.00713519514226 1
2.02979782949178 1
2.22712606083744 1
2.13426082730674 1
2.17946233750489 1
1.58875734934102 1
2.01159788363733 1
1.78250757719758 1
2.43571824167971 0
1.95811443188891 1
2.17495004873982 1
1.96701800337079 1
2.38927362994771 1
2.18350484253627 1
1.88719486471295 1
2.13147218117918 1
2.03609942000464 1
2.43286954120309 1
1.75855590496451 1
2.10557822365146 1
1.42838067045412 0
2.01027995264069 1
2.23641249657452 1
2.68945366119909 0
2.01145720577467 1
1.84160014959633 1
1.75010304716953 1
2.02510903944482 1
1.83980649920589 1
1.91283595479245 1
2.14692936826358 1
2.2212127336666 1
2.03960329892777 1
1.83666938067473 1
2.09151855724832 1
1.99356667591324 1
1.92049834502833 1
2.35901341036819 0
2.24529797608224 1
2.01906834974858 1
2.31245882251494 1
1.89932204961661 1
2.07009074646887 1
2.26236040009608 1
2.29106279585 1
2.17178020716994 1
1.92581994413015 1
2.12513625964886 1
2.52810734668241 1
2.08999005802588 1
1.51396879571439 1
1.5693560347291 1
1.97135319808356 1
2.32391995023625 1
2.28047756282667 1
2.26600850571628 1
1.94994506114644 1
2.1727637143292 1
1.78698179059366 1
2.03866841767128 1
1.89458488636793 1
2.75264484049036 0
1.7924999939398 1
1.78633535093435 1
2.11298315494204 1
2.11346139281619 1
1.89495402144673 1
1.92454414800108 1
1.96323562595918 1
1.37141721034169 0
1.68975051387324 1
2.12694214843492 1
2.04132905863577 1
2.12679174852995 1
2.05589172466586 1
2.23554629176596 1
2.34246088322644 1
1.76749958423601 1
1.92295498696824 1
1.94282124754005 1
2.09811101057673 1
2.21492137960712 1
1.88336193050641 1
1.88007618524794 1
1.80257751519019 1
2.09543938226054 1
1.56514778999382 1
1.95140848217024 1
2.16894727959862 1
2.15540240333762 1
2.45980496367279 1
2.121505416807 1
2.14166311114784 1
2.42519060290839 0
2.15259799544808 1
1.99563554896669 1
2.09863310298729 1
2.46479287581805 1
1.38537228985787 0
1.89079716868463 1
1.73141676352326 1
2.26510914747874 1
2.26949180465945 1
2.16533021268121 1
1.81517690052821 1
1.57617740098599 1
1.8583527374659 1
2.26068026277226 1
2.02953557083058 1
1.68044586859555 1
1.78196601057111 1
1.98521308611717 1
2.29353150348188 1
1.93392569194606 1
1.9958579809568 1
2.0435905294955 1
1.96233436513726 1
2.45664719454404 1
1.79019749775638 1
2.12192406225625 1
2.29472263027193 1
1.85691947422903 1
1.43429762819142 1
2.16987917349052 1
2.08139676822872 1
1.70011470437795 1
1.6679704291921 1
1.85775007319587 1
1.63750132001521 1
2.05456465212871 1
2.31854172536901 1
1.61464442589529 1
2.62349321246076 0
2.20064775752287 1
2.28623162277938 1
2.00482972500886 1
2.08959826140838 1
1.94978991492042 1
1.70066102995588 1
2.24941653237023 1
1.98153369982503 1
2.14847136639059 1
2.00596316673029 1
2.03474514479734 1
1.76050247608106 1
1.65423908209824 1
1.97413384182102 1
1.75336074924189 1
2.36471725236658 1
1.85919603584579 1
1.8796030392951 1
1.92806030617956 1
1.77450922169603 1
1.89149255817022 1
1.81802248456849 1
2.62680197743033 0
2.32946103467004 1
2.14629693571121 1
2.12154059992936 1
2.29106854954905 1
1.93067681265093 1
2.24924473280582 1
2.26306092389791 1
2.00574386454037 1
2.24089440182903 1
1.86051585917219 1
1.85523580059348 1
1.90620872667785 1
1.75794383458072 1
2.42629272464845 1
1.88235567138215 1
2.19456784810195 1
2.02314342959701 1
1.92508718160925 1
1.88309791437109 1
2.02386285866659 1
1.72273622135147 1
2.07206101126634 1
2.10232476122808 1
2.01942273503109 1
1.91166118832349 1
1.49611738054059 0
2.19521581048471 1
1.88908005018332 1
1.53346422440111 1
1.88193372936083 1
1.9703553220056 1
1.97490891875346 1
2.15828981030316 1
2.30907212674062 1
1.79679416939177 1
1.57244760746938 1
2.7933086129233 0
2.49262064069957 1
1.60194863133194 0
2.04853969827558 1
2.08512799478843 1
2.00572473703178 1
1.75794599725416 1
2.17143859754162 1
1.79733679620381 1
1.72835977683957 1
1.98187575049693 1
2.02547112327827 1
2.2961128794363 1
2.50674659482713 1
2.40957392405392 1
1.3841871899188 0
2.04676186110975 1
1.98900622731556 1
1.71189246414769 1
2.46476746696983 1
2.17466241766125 1
1.85625705356259 1
2.1264491837685 1
1.5615997864912 1
2.15096655411417 1
2.29670229248831 1
1.89484462936453 1
1.6912502979666 1
1.68030063144497 1
1.9287143527632 1
1.79708523644934 1
2.11772296054316 1
2.08515548999857 1
1.69738625107905 1
1.69980989583858 1
1.97767146660724 1
1.72339700368198 1
1.80696688428424 1
1.95009211332543 1
2.10868009778929 1
2.08045707708046 1
2.39244960949775 1
1.79687606566445 1
2.25442116331284 1
1.99145445426341 1
2.73873043745472 0
2.13388448182037 1
2.29851283946688 1
2.13126483290731 1
1.86989929645681 1
1.93432385282205 1
1.99922722174752 1
2.16843771226856 1
1.88505186168386 1
2.06696440526129 1
1.90042903659538 1
1.432256505255 0
2.27217403769897 1
2.1097760985094 1
1.97390823650939 1
1.7887326389509 1
2.04120109997464 1
1.4966354930802 0
2.09450072953778 1
2.39412700975414 1
1.84758392620144 1
2.6957353085122 0
2.13902814953435 1
1.92790561382107 1
1.96968274192697 1
1.85811684033784 1
1.77855084275295 1
1.96222759700312 1
2.25608969975417 1
1.3078698272263 1
2.32810747902933 1
1.70936509867644 0
1.90855121151796 1
1.88427396502944 1
1.56008710404827 1
1.9184269433126 1
2.02486522342454 1
1.60602046877848 1
1.95658242478504 1
1.65537633660619 1
1.69549869790074 1
1.78279858385459 1
2.12364951965462 1
1.80123077928759 1
1.95960094635049 1
1.8248012177145 1
2.35927837918377 1
2.30300232840152 1
1.73876745059579 1
2.15308201098167 1
2.03083172591773 1
1.52868471987078 0
1.82622822585031 1
1.60827378796831 1
2.4042652023821 0
1.83914020154762 1
2.03360354432093 1
1.99877300698002 1
1.75010661284801 1
2.33408979675726 1
1.8748890273586 1
1.63494223969755 1
1.86287216471093 1
1.6386960799746 1
2.1686600606957 1
1.971484715309 1
2.06511464687949 1
1.58511136499829 1
2.07427791983876 1
1.85961697851373 1
2.01516401870042 1
1.75278583313611 1
1.91489086846899 1
2.46226941372939 0
1.89609412052612 1
2.73333497225461 0
1.97165111308144 1
1.6906463273706 1
2.34731015158997 1
2.32203278906513 1
2.02489262961057 1
2.01448196040927 1
2.13250086910923 1
1.60139681082898 1
1.96705803404601 1
1.74614567640857 1
2.34046522693976 1
1.77959186600382 1
1.85101826022926 1
2.13307988904696 1
2.08350127596137 1
1.85996892459188 1
2.19427293413053 1
1.53718154189223 1
2.14225708209399 1
2.01394358488997 1
1.88496957608456 1
2.18577423932075 1
2.30065789808049 1
1.65237752962023 1
2.28320020765312 1
1.80003974681069 1
2.28075175165068 1
2.04374326432047 1
1.57686925413383 1
1.77299626372961 1
1.92402912216262 1
2.53388336600537 0
2.44128052417717 1
1.67128168138084 1
1.795367269851 1
2.26608431132112 1
1.92672080644093 1
1.77372475334424 1
2.11250980831615 1
2.08797299338586 1
2.12586107705619 1
2.37025680590791 1
2.00624897175733 1
1.77528870781049 1
2.21730657430779 1
1.88553042644246 1
1.85728219923962 1
1.56614632963756 1
2.3742798531413 1
2.04802804557859 1
2.35547250437431 1
1.99332282982693 1
2.33628197699521 1
2.2896589559098 1
1.79186270030369 1
2.06028035061012 1
1.4857026333889 1
1.92644915078521 1
1.99297486506498 1
2.01415034178855 1
1.96636140716151 1
2.0184851155652 1
1.91073181431716 1
2.24529401964128 1
2.12721406074656 1
1.49701782094913 0
1.85515514660713 1
1.61595544104232 1
2.35899510230197 1
1.69393866180518 1
1.30540859802864 0
2.00484755848369 1
1.57150645897289 1
1.98370571664719 1
1.81865384119393 1
2.30532694293677 1
1.9289518928252 1
1.87741099038252 1
2.17643257081234 1
1.83473516845975 1
2.62790719720572 0
1.96302184052832 1
1.92846172202953 1
2.12332722721202 1
2.152031981264 1
2.12723937814009 1
2.17969046610675 1
2.34251985430824 1
2.25151475848486 1
2.06313545431972 1
1.72947921956735 1
1.99841497979852 1
2.12553328696277 1
1.93474899818903 1
2.04390632576451 1
1.24270620232684 0
1.77137461981937 1
1.92054477745542 1
2.40372546104791 0
1.80564438667786 1
1.5283755313886 1
2.01595985502813 1
2.38601070461736 1
2.11752477578829 1
1.84136233851819 1
2.19900193006249 1
1.80183842836513 1
1.65062861898866 1
2.03720246044224 1
1.52301511739968 1
2.47245753498289 0
2.05225305721262 1
1.71277566721714 1
1.90890435193601 1
2.01571155864352 1
1.93683040447581 1
2.24336802100477 1
1.89926624430657 1
1.79568542013585 1
1.90692146053255 1
2.01098402372979 1
2.18279528083609 1
2.12604544424198 1
1.62266768185129 1
1.92769551722466 1
2.23488272328132 1
2.0430451486203 1
2.09378091612253 1
1.54763533144971 0
2.11797373959729 1
1.62409773288372 1
1.50641043254606 0
2.07982956639549 1
2.15155174312893 1
2.112269642048 1
1.74339132452282 1
2.12730465886964 1
2.22394831439408 1
2.1515598885673 1
2.06560672410563 1
2.72959934939502 0
2.18509172731313 1
1.56465868238164 1
2.21539754282148 1
1.97586402631173 1
2.07937064868787 1
2.03456180487962 1
1.8720853548376 1
2.19172039887119 1
1.62433525648728 1
2.59742190041508 1
2.33683149850383 1
1.65081484638256 1
1.94583385632615 1
1.98702846594202 1
2.17316677813984 1
1.87695506866091 1
1.84592365188222 1
1.44463315182445 0
1.95780268015793 1
2.16594709592905 1
1.91305824606483 1
2.50320549032961 0
1.59043473274964 1
2.0904000766852 1
1.75523654750545 1
2.09405816014579 1
2.21934933785472 1
2.46551043697948 1
2.01850741796496 1
2.36275335508655 1
2.33823629011053 1
2.26348459659955 1
2.11303156746186 1
2.01558978819219 1
2.735339192221 0
1.74904529285551 1
1.46972441032464 0
1.77012451490529 1
1.87044714325583 1
2.05068498188731 1
1.87630461291544 1
1.89370643776725 1
2.46822903105438 0
2.14336142077243 1
1.92688906363725 1
1.66177956747424 1
1.77814486006958 1
1.90276968815259 1
1.93860245069942 1
2.22153869461994 1
2.23447224494913 1
1.99681506390465 1
1.77879790955911 1
2.50304713640178 1
1.72806780988064 1
1.8312496607997 1
1.6773228619977 1
2.12026252421105 1
2.27188961330715 1
2.21437283820503 1
2.14125952504597 1
2.32577254799747 1
1.95503510307228 1
2.09597309754191 1
2.12332190397483 1
1.73634726046604 1
2.07942067821511 1
2.23575718197215 1
1.98079970579687 1
1.99312267841071 1
2.15213897554002 1
2.09683313847041 1
1.83702936414596 1
2.44073539307018 1
2.13936681156911 1
2.49661706701852 1
2.03478062491776 1
2.2813853824714 1
1.78956778341432 1
2.03082123230646 1
2.09831743651262 1
1.54886008891147 0
2.02325202576433 1
2.16984871617273 1
1.52026631032755 1
1.69808191366128 1
2.17544975286069 1
2.19229670136431 1
1.9345978667642 1
2.19909324866471 1
2.3390283395499 1
1.98094287892251 1
2.02677277999924 1
2.35719542482013 1
1.90916256317892 1
2.03219542128192 1
2.01786209798793 1
2.07060378830057 1
2.43700210139126 1
2.21803980736058 1
2.27057094453272 1
2.53771702419614 0
2.19231864617998 1
2.05252145531754 1
1.78877678650938 1
1.76439782507062 1
1.94215981593287 1
1.57901970926441 0
2.23823152144197 1
1.78587692960707 1
1.58243409941531 0
2.2457106851681 1
1.9771432575674 1
1.89224682875611 1
2.15006527398658 1
2.26169231175621 1
1.96644505176359 1
2.28205089288088 1
2.02820165919437 1
1.74503232350903 1
2.0091214412528 1
2.01215052910505 1
1.69430091599125 1
1.41588791869991 0
1.85748809133312 1
1.47464273580867 0
1.88268497444672 1
1.88760308930361 1
2.17485692442648 1
1.9393436587015 1
1.82624703822903 1
2.3422018959301 1
2.27209470720244 1
2.34229621773494 1
1.90463087183059 1
2.44261403665173 0
2.07173966731433 1
2.42706263732227 0
1.82199962264746 1
1.41194829666931 0
1.52943440489849 1
1.82825159563645 1
1.62609197741057 1
1.74978139353282 1
2.1005839401459 1
1.64721634480142 1
2.44057179907138 1
1.8694337873528 1
2.32171996687033 1
2.75341302543586 0
2.06132360378533 1
2.17581454689568 1
1.79137457392039 1
1.83378936833417 1
1.96416008753036 1
2.30150496533495 1
2.18588724115318 1
2.21952305628224 1
1.92983449584615 1
1.3696317178204 0
2.23121840942932 1
1.95734100208921 1
2.15735229009075 1
1.84378170790772 1
1.95628399169891 1
1.64140709854772 1
2.1059876231332 1
2.02798049464733 1
2.01382007945669 1
2.02008589683592 1
2.0223673081547 1
2.27153185280668 1
1.82661119597221 1
1.76835998563886 1
1.92860067790744 1
1.86779358764125 1
2.14095047777631 1
1.90718995505391 1
1.98682174939007 1
2.20843408199402 1
2.13401748145685 1
1.80856665017304 1
2.29633153712318 1
1.5234172825654 1
2.34868404010561 1
2.20024210209857 1
1.73001326205152 1
2.22314953317726 1
2.0020697012011 1
2.48180199844054 0
1.65511247075791 1
2.20853140155441 1
1.74852875577102 1
2.2727401177557 1
2.16371063446194 1
2.44010920450661 0
1.61443401041919 1
1.77319282101341 1
1.67528114599923 1
2.0947094792231 1
2.22904106731582 1
2.15058557779365 1
1.66702232883201 1
1.99351649301875 1
2.07235783967871 1
1.46034573365334 0
1.55719399681618 1
2.03852719603016 1
1.9577844470484 1
2.28586395779576 1
2.00829102921171 1
1.95540799646195 1
2.34832039730423 1
1.78513643523023 1
2.07373960617555 1
1.75386990934821 1
1.90342247989743 1
1.72839858562682 1
1.90327147013493 1
2.35087845630401 1
1.48843107379227 1
2.07177939285415 1
2.323104420239 1
2.02597787117053 1
2.11012170726492 1
1.7681496414566 1
1.98258838404496 1
1.7961990718575 1
2.10146021479488 1
2.15677649471429 1
2.01022170591026 1
2.02499999376816 1
2.05638105060661 1
2.19505112670723 1
2.38378042657107 1
2.1934895587648 1
1.97739490363805 1
1.5878373655606 1
2.08577093314478 1
1.56618854312819 1
1.66032918042047 1
1.83765786508394 1
2.08296148188526 1
2.27328231097439 1
2.25262771383314 1
1.93321714660147 1
2.15384755969693 1
1.81671598085677 1
1.94090664099528 1
1.76307025064347 1
1.60758008526199 1
2.39411198310156 1
2.10441592502174 1
2.1853437662939 1
2.23830510237633 1
1.57705215551874 1
2.32126093156665 1
1.84475525419257 1
2.23609972423209 1
2.07459612653673 1
2.17903827857447 1
2.13727226623661 1
2.06417781096247 1
2.04280375530035 1
1.56105834494897 1
1.77514215275369 1
2.04377829852468 1
1.46649385217845 1
1.49920163564319 0
2.10387339951138 1
2.41057768495339 1
1.82865440519728 1
2.17915587233107 1
1.88472869028599 1
2.34547461274824 1
1.79944466559546 1
1.27272858858068 0
2.3086779015619 1
1.96357814585163 1
1.88041803348504 1
1.81164238088778 1
1.91551383294393 1
1.91016007630503 1
1.72489873589945 1
1.79406343638491 1
1.68553951624272 1
1.56667736980505 1
1.62439303465852 1
2.08205481872965 1
2.1443903161559 1
2.11922148572226 1
1.8709984934492 1
2.2502725118206 1
2.0548723043216 1
1.78456816029813 1
2.37317782547285 1
2.04386774682015 1
2.12523214453341 1
1.76092994896903 1
1.89861203506669 1
1.72589970595219 1
2.34757789850076 1
1.86793465974294 1
1.70495367559392 1
2.15538708493095 1
2.01437596538544 1
2.08709363375817 1
2.24118431016384 1
2.01619680967434 1
2.28042364583095 1
1.88606881796028 1
2.16187244306959 1
1.78083000127341 1
2.15706797224768 1
1.88652106521399 1
1.73933808240781 1
2.28640536521592 1
2.50465666902791 0
2.25937150919243 1
2.16859613838512 1
1.80694211956394 1
1.86891949113753 1
2.1281947354892 1
2.17787322596282 1
2.03637062320544 1
1.85887806968529 1
1.72130825366464 1
1.88694602886032 1
2.41669562849768 0
1.62123303129407 1
2.02243872748973 1
1.80533268062141 1
1.86426145695621 1
2.1581884399001 1
2.22924976488293 1
1.65618688939367 0
2.07927827323204 1
1.89687704826575 1
2.25758684425678 1
1.6860484925163 1
2.08578683427867 1
1.75555929353514 1
2.04171860196552 1
1.93319102048637 1
2.43358733356279 1
2.10569585379337 1
1.76276825266665 1
2.06520400085279 1
1.75371709073729 1
2.10701996017362 1
1.41322002889968 0
1.93029796132482 1
1.8173135759093 1
1.81594584548682 1
2.00742113066691 1
1.96193043666821 1
1.58609256520532 1
2.33968738661104 1
2.16209931409898 1
1.70961360342756 1
1.9089355260659 1
2.08611372335846 1
1.87319306942979 1
2.09606658267635 1
2.14917491205333 1
1.58750742209825 1
1.96615583220128 1
2.51303551331289 1
1.79797326509454 1
2.24048970569058 1
2.20188618235695 1
1.94946986142586 1
1.99555359557623 1
1.87146134184304 1
1.87643199794368 1
1.89811706373457 1
1.86063965205069 1
1.95446372324073 1
2.31166989276621 1
2.19751139348418 1
2.71279138025989 0
1.57458786117818 1
2.31209737193323 1
1.80618994562282 1
1.27634551225441 0
2.32449411418779 1
2.15662158836066 1
1.78589940199286 1
1.74665961296315 1
2.12242391058609 1
2.33618958025202 1
1.82273266687216 1
2.03505639800131 1
2.72055651322834 0
2.14826530166566 1
2.21362357619163 1
2.09846865163528 1
2.19822617277771 1
1.5936737908532 1
2.07737443357543 1
2.36775037907363 1
1.88977475554592 1
1.87562417962152 1
2.55526931057588 0
1.94589568120033 1
1.95590166209482 1
1.78020910661346 1
2.27274270443972 1
2.28093933000327 1
1.52352434670796 0
1.93279314839117 1
1.89976517160186 1
2.02044576251178 1
2.37765800984062 0
1.82901971882467 1
2.0974802608947 1
2.05268050517619 1
2.21655233248527 1
1.97127212789031 1
1.63803729838979 1
1.72300247244594 1
2.11573530120461 1
1.98243447638086 1
2.15888001902576 1
2.2859079024106 1
1.65837873752722 1
1.71155917664367 1
2.15281841085401 1
2.04893953886141 1
2.15144421193462 1
1.92859252509308 1
2.30543004349058 1
1.97566884342571 1
1.88974462175887 1
2.58332867548272 1
1.46727222392639 1
1.78721093556979 1
1.80123893573702 1
2.02349211665476 1
2.28550134259739 1
1.78410577472271 1
1.90514619736229 1
1.6794586221992 1
2.0909215900519 1
1.95572224938734 1
2.26097721601717 1
2.00234245767253 1
2.24386920639525 1
2.18019727995567 1
1.89253299164663 1
1.81169612181052 1
1.89892849135837 1
2.14822776378961 1
2.2458099354072 1
2.3654283819055 1
2.02699384506165 1
1.92394690002273 1
2.20672067524139 1
1.74349833118968 1
2.11421635274775 1
2.44760620645508 1
2.10530365741535 1
1.68016548423636 1
1.85016847154908 1
1.89291663511817 1
2.05155571926201 1
2.22591771716494 1
1.15400978077396 0
2.10159844669341 1
2.30314054462395 1
1.92760602265094 1
2.11944022024413 1
2.26128320134741 1
2.19850444132718 1
2.16223224944938 1
1.97565494738454 1
1.79051605309851 1
2.08338825971812 1
2.21379327433454 1
2.32085532627529 1
2.25667239522616 1
2.06757458482867 1
1.98569390310783 1
1.97498796420378 1
1.91410147666253 1
1.7285696892765 1
2.02606595929499 1
2.15512060291784 1
1.93447428830572 1
2.50132350077411 1
2.26968107584198 1
2.04886762514363 1
1.63773060826998 1
2.30327472121755 1
2.46060955013666 0
2.13440115224258 1
1.96119670353687 1
2.25890834493267 1
1.9432044205443 1
1.72862627979085 1
2.02513800564032 1
2.17518859554247 1
1.83628492424043 1
1.49986270095611 0
2.42354913336082 0
2.10597714998642 1
2.11457991235813 1
1.57575140416829 1
2.03116932606649 1
1.7858713703023 1
2.17414742490473 1
2.06254394878531 1
2.00682955014974 1
1.62186243693011 1
2.28601955427123 1
2.13536361164464 1
2.25587734823259 1
1.21249016276519 0
2.49743111171968 1
2.60637677259037 0
1.91491637155163 1
1.83916278772563 1
2.66459273987814 0
2.28789146311972 1
1.45043904411213 0
2.03357824438771 1
2.10960032923439 1
2.2138635510298 1
1.1524951129375 0
2.28636261402174 1
2.28522052316102 1
2.22714248190239 1
1.57559840082664 1
2.2722193883206 1
2.23710867697183 1
1.95371547534743 1
1.98115624518266 1
1.91149768433413 1
2.08977317920307 1
2.06829711842939 1
2.09877783502434 1
2.09366861678864 1
2.23770346759169 1
2.00102891299534 1
2.24861716354697 1
2.2758508209188 1
1.94255686102309 1
1.9552289190429 1
1.95732337036219 1
2.03980082560676 1
1.66456300190429 1
1.90679410054362 1
1.49648387483803 0
1.55629847496248 1
2.0579949614683 1
2.68757758543118 0
2.00662425957548 1
2.09532255211153 1
1.95233234153308 1
2.13650643758794 1
2.09368162697704 1
1.72353593240491 1
2.44161408350648 1
2.12882646195599 1
2.13666275464864 1
2.60369691769157 0
1.80801427672848 1
1.94463174822212 1
1.82240839974284 1
2.28835802221043 1
1.59190152702275 0
2.15664167336238 1
1.87626131508538 1
1.7871033953218 1
2.06466490481407 1
2.18220381309713 1
1.97115961214153 1
2.05053714108951 1
1.95564946520947 1
3.02801334722811 0
2.09842566928567 1
2.06717066203222 1
1.74078281801581 1
2.00720319368029 1
1.98756540986439 1
1.95429069782684 1
1.70279590612544 1
2.11541995393659 1
1.90030102608776 1
2.07562066864394 1
1.6102353294701 0
1.98309700295444 1
1.99528470012116 1
2.53290249786414 0
1.55216490899155 0
1.891979599574 1
1.96168421354674 1
2.08062911319453 1
1.85954012881856 1
1.9374937030569 1
1.77306960678951 1
1.40925487276612 1
1.89663207095078 1
1.99864324092141 1
1.88804631257357 1
2.10360830457838 1
2.09391458500791 1
2.44386275132176 1
1.92973897238042 1
2.02674182525739 1
1.95697275207571 1
2.11304526819055 1
1.67018116979243 0
2.06706703574149 1
1.49417443941801 0
2.08237386910629 1
1.48186180724998 1
2.28181069938814 1
2.26904886824311 1
1.64223360355189 1
2.4462794934907 1
2.48553408817241 1
1.47852922337834 0
2.00696444926431 1
1.35824957093298 1
2.42364362510722 1
2.04342209125903 1
2.08726258453477 1
1.97404998652442 1
2.42453705694259 1
1.91328707849153 1
2.51680110036696 0
1.91857840062464 1
1.69661530879306 1
1.71641816076416 1
2.15756832895485 1
1.62411553008781 1
2.01053850729034 1
2.00607094737818 1
2.29894711206108 1
2.03002276332925 1
2.35641434035233 1
1.98792703914196 1
1.72400264296614 1
1.8329230923971 1
2.22760390061373 1
2.31405622432757 1
2.17745938618774 1
1.76400464270451 1
2.06942818132465 1
2.03385354248847 1
2.12975940887042 1
2.58648600639202 0
2.12257672209205 1
2.00376910794203 1
2.08147533122841 1
2.08966308866651 1
1.63149643560253 1
2.04166405309764 1
2.0747887821802 1
1.81526591979399 1
1.80240361077887 1
1.704319079989 1
1.88612288263155 1
1.91669787292951 1
2.08265446607862 1
1.78322442819854 1
1.84622039309772 1
2.17204245191344 1
2.07531901621919 1
1.98073841584941 1
2.17142899170288 1
1.96363812809858 1
1.95162654801431 1
1.88412018923041 1
2.57363651849333 0
1.73938976417059 1
1.78063134265938 1
1.44700229690066 1
2.24853201186289 1
1.88936991691423 1
2.37814822042021 1
1.69492131582762 1
1.94058239649006 1
2.13838136550484 1
2.13704337255866 1
2.03191767301309 1
1.78660977957604 1
1.56675998469954 1
1.95753037659266 1
1.92175228511719 1
2.07739283321709 1
2.01229780572912 1
1.72259845447903 1
2.3026758599415 1
1.76709149897669 1
1.93203265728966 1
1.73397895483935 1
1.61065891750632 0
2.31091135584331 1
2.28013345185732 1
2.27311283690526 1
2.02245182734849 1
1.91610630074564 1
2.36353559583394 1
2.201866971727 1
1.82942200822632 1
1.92760089082398 1
2.09483155069006 1
1.94366142257647 1
2.21045723260659 1
2.09153188741103 1
1.75996114343932 1
2.00725424167453 1
2.02405679137366 1
2.10526529714932 1
2.20634719669543 1
2.23576829979425 1
2.04204594745492 1
2.04930365105181 1
1.73026703201728 1
2.32939713835104 1
2.17089501257208 1
2.79396283471382 0
1.7664853991917 1
2.00553143897719 1
2.15532731780615 1
1.96986382660895 1
1.92889329198278 1
2.15048753384186 1
1.73743553730589 1
2.09671743306503 1
1.6918603536186 1
2.24965505197501 1
1.77488485513359 1
1.94529010201449 1
1.80135912825941 1
1.93886619375106 1
1.7077528796874 1
1.81879747702872 1
1.83971348944866 1
1.60765840105634 1
1.95542714514775 1
1.95345786144599 1
2.25016350138423 1
1.53200087035511 0
1.73293978471859 1
1.82841827480178 1
1.94358965492849 1
1.91972989976896 1
2.08438636873876 1
2.04250995369678 1
1.96554944903135 1
1.62036208696012 1
1.83511062157405 1
1.73062207841033 1
2.41701109496177 1
2.05050464282948 1
1.91251408028894 1
2.05290296838696 1
2.04172937459845 1
1.68544208693237 1
2.53906962405755 1
2.24344596039155 1
1.64043942075161 1
2.12539850272256 1
2.19751579914747 1
1.50944272695992 1
2.02795807771975 1
1.77478351759171 1
1.69999166159474 1
2.48285370143386 0
2.1120227189061 1
1.69041566138753 1
1.87700636198083 1
2.2116116924151 1
2.24343643635677 1
2.50172490535351 0
1.99902669474011 1
1.93868812498179 1
1.77134943531278 1
1.93541774795184 1
2.16466893867166 1
2.27934391946946 1
2.12844462884268 1
1.7834130020555 1
1.9291271109188 1
2.09293090566586 1
1.84317918073842 1
2.19275324593691 1
1.85447756820995 1
2.27141910108007 1
2.24434309500965 1
1.99755934354412 1
2.0148641417982 1
1.74049486833936 1
1.94763480259285 1
1.87940702156353 1
1.98858259567929 1
2.08416200290082 1
1.64306361991396 1
2.23229166247948 1
2.29426192873322 1
1.99796936482785 1
1.64532972897404 1
1.61154476907055 1
1.67850365638483 1
1.8966753542839 1
2.40838587039608 1
1.91076790090126 1
2.22248769800518 1
1.83685485815934 1
1.42871657062092 1
2.19970574120924 1
1.99084523946253 1
1.93218099231943 1
2.01565928236331 1
2.59212229886853 0
2.05245611400476 1
1.87903148376191 1
1.7827884227087 1
1.84911327326654 1
2.18581537399906 1
2.14168659327003 1
1.88698732164044 1
1.96111181970016 1
2.13856693957014 1
1.77367490412601 1
2.07642092581921 1
2.00003202568896 1
1.71746804585027 1
1.67230508716576 1
2.31891119641796 1
1.92952071306156 1
1.3678924955142 0
1.87516967650245 1
1.71315910158138 1
2.05665113683309 1
2.27891021495307 1
2.05196844977078 1
2.11219829469936 1
1.91649621274467 1
2.19584313756629 1
1.85805078115784 1
1.98192170523189 1
1.78799482223556 1
2.01764335302857 1
1.92122651248271 1
1.90895268285651 1
1.77149007944521 1
2.2541432916338 1
2.26712737153877 1
2.09890547582685 1
1.54010154487071 1
1.94805691987662 1
2.29261835988402 1
1.6164277532471 1
1.99013907897922 1
2.02235268966075 1
1.91191311009561 1
2.08226074179702 1
1.9430169878923 1
2.25412452178192 1
2.2520650522087 1
2.1741670185408 1
2.12028118498406 1
2.33465842981926 1
2.10517108627116 1
1.80961430871991 1
2.34510213875417 1
2.14477637476945 1
2.41414914647509 1
1.79004818028907 1
2.64544794493175 0
2.16151264908924 1
1.65924337128464 1
2.08931789877985 1
2.17991491799962 1
2.12556395978168 1
2.05355800726697 1
1.77966977443882 1
1.92435311741699 1
1.76500223512938 1
1.98153541684204 1
1.64466909148742 1
1.72980156775958 1
1.88634042920841 1
1.97492924642671 1
2.03739913174687 1
2.54567871370046 0
2.02735202423606 1
2.54753450184272 0
2.0974820485351 1
2.09036736865489 1
1.43160505781019 0
1.89632557425194 1
2.15404711073756 1
1.92016139518405 1
2.3301874171357 1
2.27712201679835 1
1.93504082793195 1
1.9015926180699 1
1.78734740547655 1
1.92122363323931 1
1.85941945910725 1
2.04343391405852 1
1.95699304184231 1
1.9366178816825 1
1.9016094024129 1
1.63301981415639 1
1.97887379163763 1
1.73623667868612 1
1.94095274138443 1
2.25456296804717 1
2.01137880625011 1
1.84873971835809 1
2.43914492432074 1
2.07719270654907 1
2.09196362889843 1
1.75858712522068 1
1.97992378422845 1
1.75514154054835 1
2.09215455832911 1
1.93284481836441 1
1.85062306339299 1
1.92940881340602 1
1.63834131294589 1
1.47857185831015 1
2.04312299249593 1
2.52895124425906 0
2.20604002116569 1
1.29099145963923 0
1.78315307679491 1
2.49619027624583 1
2.17813930834662 1
2.1159971558674 1
1.92281885774644 1
1.99441992574572 1
1.68695676228312 1
1.82644502063738 1
1.53734021371628 0
1.98810813101456 1
1.74248744093458 1
2.01778799167365 1
1.79378213362843 1
2.18944641382102 1
2.02483043083692 1
1.83598272785833 1
2.1940270793345 1
2.07100677202227 1
1.86144146870344 1
2.07809501553612 1
1.67638560815083 1
1.93041060210011 1
1.95722798576243 1
1.69665024184278 1
1.96334910331931 1
2.31311476499692 1
1.67997669969814 1
1.41699789332011 1
1.68322024685226 1
1.97034371692378 1
1.81956005199572 1
2.07789895219624 1
2.43940331776817 1
2.37062145836306 1
2.02019600906781 1
1.55798620006812 1
1.66207092561874 1
1.81318268551082 1
2.08968193642681 1
2.18473990660662 1
1.61453778982013 1
2.03912902781279 1
2.15770764399433 1
1.67121551386096 1
2.08011333147839 1
1.61463298713642 1
2.14702489086892 1
1.71573542091024 1
1.74578642064231 1
2.10761714372642 1
2.4335773964272 1
2.13478628282844 1
1.85079628671354 1
1.83196479866701 1
2.05417770141318 1
2.11979811802199 1
2.1030199320069 1
2.03785059650494 1
1.85300269784362 1
2.21045752203255 1
1.8839745714609 1
1.76654213465318 1
1.65188771922174 1
2.22420383308738 1
2.10641970898785 1
1.87113002306642 1
1.77131088670856 1
2.76437848576849 0
1.66250132847679 1
1.56868568856338 1
2.0152788703797 1
2.22303574093186 1
2.54725240893023 1
1.89574688550264 1
2.07573815237218 1
1.77232153758423 1
1.81529030415312 1
2.09735074224938 1
2.32417082596918 1
1.9934402143018 1
1.85730419672105 1
2.1663027979109 1
2.26474498896043 1
2.19067023059721 1
2.12777478882028 1
2.38502752132956 1
2.46560226177347 1
2.16416832578267 1
2.16939393669504 1
1.97722392229575 1
2.09754006853394 1
0.936756293864838 0
1.89454295266731 1
2.00098799881382 1
2.03212668174013 1
2.52147050781216 0
1.77999846260075 1
1.9345561187119 1
1.84765340998586 1
1.67489846530505 1
2.15078444156503 1
1.70036252320051 1
2.10902506942661 1
1.80840461142781 1
2.57396112260037 1
2.27596315599034 1
2.47705788479621 1
1.87433861137319 1
2.08979652750768 1
1.86272627622795 1
2.13346377599376 1
1.77124058436478 1
2.32115200473979 1
1.93089160512549 1
1.46388405589597 0
1.88145142532222 1
1.86225810350013 1
2.11193894256176 1
2.18618320224886 1
1.61568226057106 1
2.1032420507222 1
1.92292300516799 1
1.24958907996912 0
2.18343058174024 1
1.93394107669629 1
2.48496753281178 0
1.90736410823138 1
1.72749520823439 1
1.61011037645919 1
1.82603230821474 1
2.14600734599262 1
2.29117971375315 1
2.73993273614237 0
1.76154535571506 1
1.83587030780916 1
1.92367098707602 1
2.33200261449075 1
2.10790909276346 1
2.31699442215963 1
2.05804796056533 1
2.29570152692433 1
1.80535239472428 1
2.39930231684313 1
1.75020018868521 1
2.18697321900404 1
2.16924344635581 1
2.54041391288637 1
2.2393540632394 1
1.95476333361373 1
2.21756010463699 1
1.8136916675802 1
2.46961287806281 1
1.97847866525646 1
1.90308934825634 1
2.2913754870486 1
2.00034634082818 1
2.14679162961739 1
2.43505596119798 1
2.21100223893486 1
2.00006824054437 1
1.75688249594496 1
1.85976949047157 1
1.68671146079027 1
2.07992249919534 1
2.01906818685358 1
1.70988892961001 1
1.95197261892935 1
2.12726944650398 1
1.78158584614238 1
1.80395112052263 1
1.88311013580875 1
1.6866151137264 1
2.15624119782329 1
1.90218806083323 1
2.36376685181239 1
2.10417513457858 1
1.75256535902257 1
2.09803325323244 1
1.72976000072992 1
1.84685382200957 1
2.62380535525679 0
2.48059415801804 1
2.41439815151004 1
2.10189858847563 1
2.25497133013073 1
1.98033542153721 1
1.75042234155299 1
2.22299412803833 1
2.4894196120376 1
1.53067846347546 1
2.08679767863366 1
1.71286311260745 1
2.15971600850464 1
2.23816463523972 1
1.35387282961146 0
1.86639384292284 1
1.5994810569932 1
2.30103874840525 1
1.8574894060039 1
1.74936853961575 1
2.06245195993221 1
2.16155087630006 1
1.76119641995847 1
1.84637127997747 1
2.12271625991548 1
2.22769666060501 1
2.02430731184413 1
1.78243620363963 1
1.90088658272407 1
2.279489582873 1
1.76372788362881 1
2.09574426388437 1
2.30514210896608 1
2.13238623626756 1
2.2061970752881 1
2.06025202880955 1
1.37414013866117 0
2.19576361148091 1
2.22962521847645 1
2.31438949342061 1
2.0759078974671 1
2.20891996314504 1
2.45590403063952 1
2.0750548898433 1
1.9239000627712 1
2.17820140851502 1
1.98025574199405 1
1.70410079679617 1
1.62966448912233 0
2.78889160128001 0
2.14574458273342 1
1.74809301903444 1
2.09275425527668 1
2.11929691964662 1
1.650631139563 1
1.9507740047698 1
1.99001421239805 1
1.69331080275869 1
1.90974233936742 1
2.4379736764692 1
2.1632338064525 1
1.84352147434972 1
2.28916583830427 1
2.27443850899725 1
2.16257645588305 1
2.12318041322875 1
2.02348849874282 1
1.8857722860366 1
2.08375830954076 1
1.82694003071753 1
1.91927281521531 1
1.81174400809554 1
2.32736263010846 1
2.03247393122085 1
1.69783107429613 1
2.245425053079 1
1.98824008874958 1
1.68811903047255 1
2.34022715901499 1
1.70751491979991 1
1.6866282021498 1
2.13833080051003 1
1.49490773886501 1
2.09141737644452 1
2.13427068369936 1
1.5678075065062 0
2.36304376598876 1
2.11880278876537 1
2.01056746534749 1
2.29515246800868 1
2.21370940728385 1
1.9750043545669 1
2.01057976262866 1
2.41844738797689 1
1.80818752340152 1
1.89080540547903 1
1.85744645501008 1
2.03642615922358 1
1.91202837234506 1
1.74574957344043 1
1.67698493715211 1
1.80014414194971 1
1.92879305864329 1
2.03140175085576 1
2.2356759847807 1
2.26749532340145 1
1.97451870097337 1
1.994528486164 1
1.84584029114152 1
1.92382260187689 1
1.94034409010643 1
2.21546404388808 1
1.88892332753534 1
1.9870473608229 1
1.96643057271781 1
2.03059064944125 1
1.85870080501028 1
1.59092652644468 1
2.11014592802742 1
2.52532159154148 1
1.73897110971381 1
1.88460781863526 1
1.38127071106051 0
2.18829395540932 1
2.15560227853238 1
2.07862708864436 1
2.07851950788428 1
2.21960607581812 1
2.03479725910098 1
2.56521636328563 0
1.90388538254809 1
2.05172002995015 1
1.9422300992736 1
2.13181653935034 1
2.21716587816645 1
2.30451659272776 1
2.22550966316698 1
2.1297901923397 1
2.06711972276678 1
1.75842548616819 1
2.23637045951079 1
1.93568736638391 1
2.44875313072356 1
1.41927944930895 0
1.46882958961243 0
2.05814176856634 1
2.09160504825761 1
2.36463866660662 1
1.80228435292736 1
2.12355318115577 1
1.80049175019395 1
2.52567171391648 1
2.29257190714756 1
2.11814161563611 1
2.29489064957379 1
1.8869154691959 1
2.02383949076549 1
2.10010880623019 1
1.96433315780729 1
2.01382770001951 1
1.62358116495731 0
2.2391980682529 1
1.83035345986933 1
2.35721103761407 1
1.78600069952452 1
1.83790164075957 1
1.85978144216752 1
2.21195557182543 1
2.22271572443397 1
1.84632826037578 1
2.52988400798237 1
2.01862345967529 1
2.14074651312162 1
1.64635021904596 1
2.20842955303325 1
1.86734115018514 1
1.95258610988812 1
2.03247234563866 1
1.83345126424171 1
1.76071807948363 1
2.01992923416357 1
2.05846109775313 1
2.12956182543905 1
1.67674926309736 1
2.05056823387974 1
1.96571468130531 1
2.11210427648516 1
2.23500503131238 1
1.69845245180292 1
2.12497788912051 1
1.85610802957109 1
2.01273260074712 1
2.04739148365531 1
1.99347629887782 1
1.97382316704977 1
2.08478125991879 1
1.84676414637852 1
2.31072884816772 1
2.18858810893935 1
2.27630060042578 1
1.83144019951694 1
1.88483165819882 1
1.44305629305029 0
1.68175792677482 1
2.2468115015646 1
2.35131795835964 0
2.29289456045902 1
2.60083108306146 1
2.03268034455474 1
1.82230998724814 1
1.88571728465046 1
2.08687183693608 1
2.228750202278 1
2.26740571273934 1
1.79128105083351 1
1.7868559508848 1
2.22270737149395 1
1.60815438188127 1
2.22753584748863 1
1.74684420386716 1
2.30598669091731 1
2.09163859971374 1
2.00919799636708 1
1.41467516702978 0
1.96051564465131 1
2.43594229225556 0
2.06677178738087 1
1.68925364520219 1
2.10380399051537 1
2.34876235163436 1
2.23833919299062 1
2.08089332645959 1
2.6424960751615 0
1.75709923460332 1
1.94659962855564 1
1.86470447261001 1
2.15877203824877 1
1.77573954226558 1
2.09022856676147 1
2.36080316191727 1
1.71841805305995 1
2.47138570022883 1
1.68350848419403 1
1.73059991005844 1
2.15387957230748 1
1.95950618921425 1
2.06462336801217 1
1.96173172856418 1
2.08313563785943 1
2.34552744530604 1
1.71455543080296 1
1.80961933452534 1
2.13184853193796 1
2.13711920250248 1
2.07931375949028 1
2.21264288958778 1
1.62863242967709 1
1.76525232703717 1
1.64198621083181 1
2.13574041249875 1
1.98690369780863 1
2.21065161401082 1
2.27265885099633 1
2.09023742391331 1
1.75311857386098 1
2.14150254160954 1
1.92698794570644 1
2.13694792581515 1
1.7705088403754 1
1.93699353176018 1
2.03213777304518 1
2.14186996806982 1
2.16565461205333 1
2.22372641689176 1
1.91694011177745 1
1.72340592621081 1
2.16616971453591 1
2.27193464512555 1
2.10620954325323 1
1.96558329639853 1
1.61889020807098 1
2.01391205684328 1
1.94819793561143 1
2.38163022871457 1
2.27331136210877 1
1.48896691889314 0
1.45691234905614 0
2.7961799629576 0
2.20032645770291 1
2.06425097463405 1
2.26885532333862 1
1.75744598060096 1
2.25508281020514 1
1.86048823152812 1
1.43659137915472 0
2.17228554899049 1
2.02611097905239 1
2.26655501163534 1
1.73731208460646 1
1.80962310963687 1
2.03731425234516 1
1.9074730239183 1
2.51792556963798 0
1.70503519915503 1
1.72837261344191 1
2.17903164396501 1
1.84192083952875 1
2.12408176946067 1
2.02762652160909 1
1.9980060150043 1
2.08184971094414 1
1.99533919447382 1
1.97299335942623 1
1.9793734367646 1
1.7533482636991 1
2.2028792267593 1
2.03069887423498 1
1.81199566579116 1
1.3411129364145 0
2.05996822502203 1
1.83849122635917 1
2.08277988152676 1
2.08026671082132 1
1.73959132227459 1
1.35964020356157 0
1.85858645737075 1
2.25745216968995 1
1.73916771075736 1
2.32805217675922 1
2.1259402561346 1
1.89106942180842 1
1.8416192266188 1
1.75819065689762 1
1.72990673053335 1
1.97555245474017 1
2.11143779220705 1
1.6966425099487 1
2.39186193814985 1
1.96370249567627 1
1.96856410073731 1
1.80929253529485 1
2.20203104108531 1
1.90535372276507 1
2.24965415267036 1
1.92216311065036 1
2.15340653624445 1
2.10494457479696 1
1.88498876096703 1
2.08847229870879 1
1.79402056531843 1
2.14537200191687 1
1.75321723664054 1
2.20587446920571 1
2.37357779645706 1
1.70962649404266 1
1.7740930653665 1
1.75755941970164 1
2.45792407075631 0
1.97629760648143 1
1.78653385723381 1
1.60270773321018 1
1.5019282273002 0
1.89668645000949 1
2.18905673609454 1
2.08917856866868 1
1.88991949807403 1
1.751082849295 1
2.3142127443082 1
2.02018340839804 1
1.7117125225516 1
2.03035457075482 1
1.74831313913969 1
2.32254157877729 1
2.32875636097718 1
1.92029862292475 1
2.59071298659748 0
1.79368065252884 1
2.23998907240063 1
2.22947826821922 1
2.0584419703823 1
2.20579556534401 1
1.65623591439359 1
1.86725017845017 1
2.48687612633765 1
2.20091521699982 1
1.85617097597487 1
1.72469955211635 1
2.34254619887001 1
2.22057360452388 1
2.10818964960718 1
2.25293651677453 1
2.15268807815035 1
2.4391031153967 1
2.16153533666818 1
1.90377476618677 1
2.29217325567111 1
1.67655292541232 1
1.79074278688079 1
1.61886787817207 1
2.07577459501253 1
1.89566257725712 1
1.4843979761054 1
1.85562482280049 1
2.15450294100774 1
2.23705795182745 1
1.96915214137913 1
2.04655213132476 1
2.10333220555888 1
1.96999106151247 1
1.56946830545399 1
2.10438753639427 1
1.80921081566276 1
1.73481663528659 1
2.17157525600483 1
1.86548146754723 1
2.23744036683953 1
1.99692781262267 1
1.99688472907806 1
1.94711559404368 1
2.15130139796758 1
1.60954287348522 1
1.90563784714848 1
2.25761183421373 1
2.23114128165237 1
2.34458542558642 1
1.99269017605753 1
2.45843035423915 1
2.50400415722466 0
1.83306784053685 1
1.33902445748835 0
1.92591650055176 1
1.92793238955178 1
1.97908241970922 1
2.33118840486378 1
2.20179503987064 1
2.5598426616682 0
1.56735221439823 1
2.43151034952203 0
1.75846579167632 1
1.73742716034061 1
1.94999157601817 1
1.6240845833033 1
2.17068440995454 1
1.90266860186257 1
2.61718218601818 1
2.40366541609779 0
1.56197706754572 1
2.17471777961224 1
1.96877771396102 1
2.01813688685963 1
2.25098771387324 1
2.41869541485408 0
2.12344814158698 1
1.78951901238683 1
2.32244819845538 1
2.73821675931549 0
1.99384466086725 1
2.44584726610862 1
2.32579024496784 1
1.93204533118428 1
2.08867749952484 1
1.82170020642168 1
2.28589763595401 1
1.90549830237042 1
2.27098515024147 1
2.02160287092742 1
2.2413129077502 1
1.91046643763602 1
1.71513372485147 1
1.43579499393291 0
2.36585246250334 1
2.34150702832496 1
2.54668392064888 0
2.0546339705818 1
2.06185985789831 1
1.5080142848037 0
2.12536061304741 1
1.94013677285273 1
1.79717973429426 1
1.93299609211344 1
1.9067647188348 1
2.37804132714194 1
1.88194204348961 1
1.62823264393232 1
2.15915503283898 1
1.75400008980057 1
2.44528532709064 1
1.89620056538589 1
2.3536590709969 1
1.81900419935083 1
1.77793406953901 1
2.40238545486975 1
1.71433622806657 1
2.40727175220257 1
2.35858996919568 1
1.92436882639987 1
1.65857215690672 1
1.73296821349789 1
2.33714469934413 1
2.35785684077806 1
2.15208956970089 1
2.03369168163078 1
1.8129838102604 1
2.01124353913388 1
2.09071017157137 1
1.94802845898835 1
2.27995429212303 1
1.52177127561547 1
1.96512566855856 1
1.88985583721042 1
2.02927345322155 1
2.36646525645259 0
2.36136184660678 1
1.67411310045253 1
1.60730228030294 0
2.0188518590649 1
2.07458986835674 1
1.83684216225996 1
2.38291931308928 1
2.13330794385464 1
1.72642625615155 1
2.10963466937579 1
1.57319025432552 0
2.11376851057646 1
1.97990052566431 1
2.20081362206044 1
2.00983057771091 1
2.02076240411284 1
1.70668875684723 1
2.21640813988583 1
2.06438817133365 1
1.90475781938019 1
2.2083025315557 1
1.97872204670862 1
2.26460464383825 1
1.50074501244834 0
1.88290683469575 1
2.36860418576495 1
2.0225930944301 1
1.90779786208158 1
2.3347194339024 1
2.3262279837368 1
1.8307300718675 1
2.31489093900822 1
2.30130332527651 1
1.8714481136944 1
1.54365477927613 1
1.78348261015618 1
2.09315698221435 1
2.46295457715587 1
1.91008083872104 1
2.35443280386077 1
2.1524555577518 1
1.72354263871435 1
1.93455912927859 1
1.9669026275883 1
1.95189066012712 1
1.94546649754273 1
1.68690557524468 1
1.99292757824228 1
2.39956917017906 1
1.56469559624347 1
2.15476529262625 1
2.1976214580373 1
2.30410329920422 1
1.62586203953803 1
2.18198474445244 1
2.00324686141816 1
2.24752503461054 1
2.24564548115622 1
1.91567367025012 1
1.93925753645731 1
2.22600149202942 1
2.15177780817413 1
2.0957286326276 1
2.41552154768886 1
1.95137232813438 1
1.9991949494529 1
1.71897992673127 1
2.13126136227321 1
2.36441907564891 1
2.24402622991591 1
2.08725547012258 1
2.04649390611283 1
2.56773234297155 1
1.78716155896179 1
2.15186485984698 1
2.18019274378756 1
2.05198084729184 1
1.99905414642281 1
2.01098838674001 1
1.97668854129468 1
2.09010343234845 1
2.20806308762462 1
1.94258889063949 1
1.83333373558797 1
1.90271035089338 1
2.42338337875896 1
1.72380531379524 1
1.93135749081754 1
1.87770270659183 1
1.75921261371738 1
1.89152501095687 1
2.40012339433584 1
2.18548229127452 1
2.50987730015965 0
2.1365246344001 1
2.34546256725072 1
2.02116068773853 1
2.18839688149013 1
1.87155626824238 1
2.00179305018274 1
1.69712187136964 1
1.91843231134825 1
2.30594899468146 1
2.2848367566584 1
1.73425427611476 1
1.85394750879752 1
1.9796715832761 1
1.9909622167427 1
2.59683161285997 0
2.07790615358011 1
2.32115454416343 1
2.23463886490378 1
2.35749065545018 1
2.23345821750512 1
1.47052060697156 0
1.93666638910931 1
2.52119445302202 1
1.85503325629334 1
1.41709080620479 0
2.31429976286856 1
1.84382387267613 1
1.94572519469201 1
2.04126748208086 1
1.61503241879104 0
2.30901249695882 1
2.07191125136007 1
1.77592094840624 1
2.15487000497456 1
2.08635690385881 1
1.85619085126748 1
2.15221718637597 1
1.80441444509483 1
2.14464541689578 1
1.33102226115911 0
2.29993981975122 1
2.42190448496974 1
1.92728186029043 1
2.60793942153853 0
1.94561207964313 1
2.21539857616096 1
2.22465763920668 1
2.3783979329354 1
2.45204848583116 0
1.96222919271232 1
1.8504117015515 1
2.29718422631448 1
1.92560955443847 1
1.78618401681319 1
1.72576061732325 1
1.66353031874893 1
1.51691355704253 1
2.17922110632603 1
2.15942371566654 1
2.21254252505227 1
2.18759817469046 1
2.34612583435508 1
2.17934453217229 1
1.96743821750158 1
2.4408604856593 0
2.07801292739502 1
1.682874875237 1
1.9620138547001 1
1.73282305974386 1
2.24026244994794 1
2.22226107273958 1
2.05707268213656 1
2.08339080860449 1
1.92679218666827 1
1.74081785679612 1
2.20133598036187 1
2.02131823813563 1
1.65942827984613 1
2.66796210865466 0
2.09416175880348 1
1.80626031813951 1
2.44829402085443 1
2.49535807578319 1
1.9077742112972 1
2.59369072073466 0
2.27224197831636 1
1.59170638696267 1
2.28394498645809 1
2.15141358957747 1
1.73740024697355 1
1.88170118152584 1
1.83817941309571 1
1.85904512763785 1
2.16988278006876 1
1.69752008111817 1
1.6629959372179 1
1.9744461533985 1
2.07003330075044 1
1.7087774940379 1
2.28218499660438 1
1.65173378973541 1
1.95683987353901 1
2.51175292165115 1
1.88414621839208 1
2.4829377487721 0
1.72818347246534 1
1.80068092224899 1
2.17163159007575 1
2.01459348250169 1
1.84440670075021 1
1.92272909733884 1
1.87523344882006 1
1.73646648982313 1
1.65313326189884 1
2.07097821830939 1
2.27087646980262 1
2.45401293708963 0
2.05994749794456 1
1.91315843008299 1
2.37366334157885 1
1.90740338682466 1
1.35013158963348 0
1.93890316664623 1
1.90946254355076 1
2.16822689974654 1
1.89456005852574 1
2.09644742027551 1
2.29476282093425 1
1.96965023720449 1
1.8811262494435 1
1.86628153632365 1
2.06202215772959 1
2.17355043142851 1
1.69262658760684 1
1.74491400688043 1
2.38736831333368 1
2.02436498113724 1
1.84836974291809 1
1.97728475576107 1
1.911758080922 1
1.9200027554937 1
1.96166104845495 1
1.98572611662234 1
1.93467081982632 1
2.33455545004118 1
2.09448155865175 1
1.89957783088201 1
1.39073420493679 0
2.38742537173138 1
2.01648419254368 1
1.44406067630837 0
2.17182257983997 1
1.95983460146365 1
1.67148243771808 1
1.48625309088639 0
2.10771138361394 1
2.00377095354708 1
2.40608451504544 1
2.02559379645655 1
2.13227920187127 1
1.63331555573734 1
2.27873757674051 1
1.98233039261873 1
2.2372459652843 1
1.79001664406376 1
2.20510831434273 1
1.96894867852812 1
2.03238566529175 1
1.99594361109308 1
1.93529811329454 1
2.19076801750078 1
1.86016627819776 1
1.89466020318134 1
2.02645534155398 1
2.23218172570648 1
1.93697589859209 1
2.0731125034838 1
2.01911320821306 1
2.03966768350472 1
1.89966704897117 1
2.03009461858059 1
1.91928868867556 1
1.61961777691345 1
1.95801352952409 1
1.76940123981191 1
2.16620837075514 1
2.10692852578676 1
1.91918930434473 1
1.97515613730165 1
1.54653628533268 0
2.30201199517911 1
2.01145337957189 1
1.87264295100877 1
2.21272630274813 1
2.30238912326724 1
1.53884364024325 1
2.12504300077385 1
1.9352301873593 1
1.77141150760494 1
2.02180537754863 1
1.61349470163058 1
2.4253698525421 0
2.41008621916999 1
1.97802420496865 1
1.64299851013994 1
1.5324122085783 1
1.9806610650059 1
1.63697912607232 1
2.16250749185047 1
1.9414488391363 1
2.31238996542729 1
2.22820297832271 1
1.69784453943705 1
2.02770406111759 1
1.96293878707659 1
2.20829525883951 1
1.98485812744811 1
2.24936749517723 1
1.88630949395008 1
2.07204944702281 1
1.96849700799109 1
2.02181130695825 1
1.83264072636656 1
1.71361712188881 1
1.8444870386563 1
1.45935967782842 1
2.18633865994961 1
2.0201240477407 1
1.94792963332734 1
2.00999699045064 1
1.42517479073049 1
2.24488685484531 1
1.81923180501195 1
2.27465923173042 1
2.20196378356752 1
2.17111072713606 1
2.22620367056826 1
1.73990780335916 1
1.92752776273506 1
2.09147498856107 1
0.939591970594922 0
2.55846775665672 1
2.70814350000873 0
2.08690311923468 1
2.54985916118253 0
1.97790960699348 1
1.69831285529155 1
2.21396591559408 1
1.98209953880137 1
1.84769710775263 1
2.42675477259967 1
2.28719007602076 1
1.77632120345899 1
1.89190768609988 1
1.92325958165345 1
1.57052706150407 1
1.71806952018422 1
1.62904191977639 0
1.60334149505888 1
1.89794533638312 1
2.52899250660199 1
2.42810403188663 1
2.08245206934727 1
1.8485410840225 1
1.95951621737996 1
1.93292274775588 1
1.94191669687145 1
2.224688594186 1
2.23829412025977 1
2.13196697300349 1
1.7813461140647 1
2.00664229573098 1
1.95266106502171 1
2.03940945293909 1
2.28988415777228 1
2.48321539018274 0
1.83209974845212 1
2.16978017751374 1
1.96753316869735 1
2.0475152569558 1
1.41158705152073 0
2.14072346698109 1
2.09084231120795 1
1.75026969746446 1
2.74072663796405 0
2.00216553528938 1
2.07276045813194 1
1.89046530171718 1
1.79022566030352 1
1.63299813141063 1
2.300864105757 1
2.32622237324023 1
2.87146430363877 0
2.27694785800641 1
2.09000799952785 1
1.93146427910147 1
2.22789914324108 1
2.29677077205717 1
2.10196569250418 1
2.04053276727529 1
1.85570525369965 1
2.07130904357278 1
1.87504665815299 1
1.78263042664757 1
2.02152221157378 1
1.63744751542533 1
2.0869222858784 1
2.19278964166227 1
2.20434330834784 1
1.67124736845547 1
2.39993937095194 1
1.68479312145377 1
2.04201437438384 1
2.1926088976716 1
1.86977396803264 1
2.32102929732685 1
2.27279624176881 1
2.25595448786653 1
2.14988533872505 1
1.95473740275949 1
1.93515735789179 1
1.99591534065176 1
2.16727002917225 1
1.71545964227883 1
2.38747179863714 1
1.29909373257835 0
2.14102819520898 1
2.05223385966204 1
1.58722918939739 1
2.18775077639108 1
1.85712868468147 1
2.16086670473986 1
1.69301559877986 1
1.8694393062423 1
2.01298947683119 1
2.11827991764107 1
2.31508604329412 1
1.79157078199382 1
2.15763039963842 1
1.90910715982519 1
1.76165765231156 1
2.29629263074951 1
2.20380872795147 1
1.94043161413276 1
2.35150081559942 1
2.2978859579441 1
1.82052243014971 1
1.90199774783 1
1.74398476549622 1
1.86390643270091 1
1.99339698744367 1
2.52900675828726 0
2.36548993706766 1
1.53720476850362 1
1.94198334311514 1
1.89217247374587 1
2.20909816350219 1
1.71788759179475 1
2.34629855822258 1
2.11933870772579 1
2.38914474399487 1
2.48503986821762 1
2.27087143380039 1
2.11585345517571 1
1.88647117216928 1
1.98065843288055 1
2.18854763535028 1
1.87448025220517 1
1.85862315509629 1
1.83751292990659 1
1.76808742508454 1
1.24788044080314 0
1.46948811223058 0
2.0818129522158 1
1.93665238080858 1
1.70662471405071 1
1.70256447916896 1
2.48844414490361 1
1.64703114175279 1
1.94207352732185 1
2.03919944708171 1
1.56492744488098 1
2.20664255423006 1
2.28156535312823 1
2.41363597900224 1
2.26022442942479 1
1.97267112968314 1
1.85918836586016 1
2.02476363309447 1
1.76414953816659 1
2.26241144855903 1
2.01572419100824 1
1.42398924849772 0
1.92052476465671 1
1.82779644708416 1
1.93570928891913 1
1.82321480979713 1
2.08558762342131 1
2.43013661348491 1
2.08431637599929 1
2.08116262040327 1
2.31984752803376 1
1.99807880813108 1
1.93059945478372 1
2.34950443736962 1
2.40475894701304 1
1.80573424490927 1
2.36214344785034 0
1.23609558772482 0
2.17582488488812 1
2.37408740305205 1
1.42634481569988 1
2.12268555992236 1
2.489438851108 1
1.49270103176326 0
2.3226845732741 1
2.08479274995745 1
1.85276695387843 1
1.9993887674506 1
1.86814828443117 1
2.55536554413911 1
1.89659970350256 1
2.02827609317607 1
1.90117580069416 1
2.04711687277602 1
1.76091861895831 1
1.94109043630971 1
1.60870734773974 1
1.94133239817042 1
1.7704768353461 1
1.86692008736409 1
2.41608843850319 1
3.01924046835241 0
1.71325822363851 1
1.86590854645393 1
1.9467316211562 1
2.3783042909925 1
1.81535810184461 1
2.47003645511987 0
1.97580823884871 1
1.79985924460035 1
2.29572496486956 1
1.8742732312342 1
1.90628449749198 1
1.80331382498232 1
2.33245558679429 1
1.84472553854515 1
1.42441733923654 0
2.08055064959113 1
2.08531023001757 1
1.58626222470242 1
1.82332598153282 1
1.81420241570449 1
2.18611210002115 1
2.21677663265234 1
1.92641214072706 1
2.27953694371645 1
2.09385225545364 1
2.10343248793185 1
2.39498908528185 1
2.6580855791646 0
1.65032305371143 1
1.67866249865683 1
1.86885388599232 1
1.84034048239832 1
1.92221472712667 1
2.14996311561206 1
1.78510037403113 1
1.84353892784223 1
2.12316352084696 1
2.06901708158116 1
1.72867370599918 1
2.07189599538764 1
2.12555660181997 1
2.03560037590756 1
2.19831347216251 1
1.78579237392918 1
2.19258035919678 1
2.07387816194901 1
1.82944439174634 1
2.35885616833335 1
2.01441828828189 1
2.01714565832285 1
2.07814700790364 1
2.05070973165967 1
1.69539080119352 1
2.33212938336119 1
2.1398940666485 1
2.71685708434493 0
1.99867823862492 1
1.89291537506128 1
1.92473875206325 1
2.11999034787856 1
1.92788531201894 1
1.72855248228875 1
2.19052106535291 1
1.78045427845189 1
2.06820106509655 1
1.98713087065179 1
2.04901500594016 1
1.88198288005874 1
1.42970751545778 0
1.68881578255625 1
2.55273547962338 1
2.30040002356354 1
2.19823330590699 1
1.525350396041 0
2.79760271767653 0
1.964528370611 1
1.97783670265086 1
2.16788078919961 1
1.66484206159437 1
1.82581143208801 1
2.04248800751066 1
1.1997149216476 0
1.80163121500407 1
1.92171979508151 1
2.03865190111417 1
1.75688053361119 1
2.26680974157134 1
2.0276900023031 1
1.93212105301644 1
1.94711487396023 1
1.65783027093744 1
1.57890866946057 1
2.18398919166986 1
1.68866312984337 1
1.79361492962526 1
2.0525092946682 1
2.45525618824695 1
1.61350954861553 1
2.29730064390289 1
1.96839496078279 1
2.20514419653462 1
2.30717632867803 0
2.04290204554394 1
1.7338758155166 1
1.6523496091121 1
2.16910283208682 1
2.15048815434528 1
1.96584539358928 1
2.45011027785536 1
1.71058452254461 1
2.36067451604394 1
2.10882705217908 1
2.18114655288473 1
2.39039942443471 1
2.36388141919107 1
1.83061632031065 1
1.69593162255175 1
2.13217026577395 1
2.28165214252299 1
1.97799712180832 1
2.15720742854767 1
2.07124187697993 1
1.99178661291236 1
2.10251924678893 1
2.29702819256206 1
2.26074252820024 1
1.96534271051114 1
2.13703962903409 1
1.90145446924265 1
1.68806035079145 1
2.32006024260861 1
1.58955357590693 1
1.87029966350933 1
1.64376436473747 1
1.78876600680839 1
2.37282547776754 1
2.54825913318877 1
1.70197163455801 1
2.24967659288204 1
1.98591096783293 1
2.09669872318911 1
2.09081964057731 1
2.04559767412541 1
1.79156768189768 1
1.9484305047023 1
2.29849979819515 1
1.89967361303688 1
2.1237085955646 1
1.78839222168576 1
1.54788791750097 0
2.12231853625562 1
1.60564679696429 0
1.64989315799834 1
2.04085987976893 1
2.79425555039115 0
2.50655931668862 0
1.85083462974437 1
2.25837599446311 1
2.40647487130284 1
1.6059540768723 1
2.63231303582358 0
1.97474421309294 1
1.94742544724938 1
1.99432057566761 1
2.04583327326966 1
2.40851858169348 1
2.10449805170663 1
1.8822436867109 1
1.81407510369725 1
2.20493533205512 1
2.00074098212083 1
2.05929672562322 1
1.92808552464347 1
2.21303936772406 1
2.29552089243887 1
1.80262316734287 1
2.32340609565022 1
1.79129235815675 1
1.34862146745545 0
1.87163673360428 1
2.1882126028009 1
2.01302331270083 1
1.84722054069522 1
2.0059257581755 1
2.13695676551673 1
1.9949012817355 1
2.35527427639645 1
1.87244479846767 1
1.85053807124556 1
2.05280952856024 1
1.90464864132991 1
2.41610831437458 1
2.07138070154264 1
2.24953672900354 1
1.95655048633614 1
1.91595959416059 1
2.14784356691842 1
1.93009713428615 1
2.56314747922069 0
1.90069280412763 1
1.83998283295704 1
1.8623597943712 1
1.61548033653486 0
2.0496727122609 1
2.15066732368329 1
2.289035561352 1
2.04385072525387 1
2.27053215746565 1
1.87312826876239 1
1.85723520428186 1
1.55606987217524 1
2.33326704819375 1
1.77877777684821 1
1.92288434250468 1
1.94026680154411 1
1.90696534777275 1
2.19835377662167 1
1.09367297908397 0
2.02081515098729 1
2.15783307002955 1
1.77983949746325 1
2.16845236907733 1
2.3207231959195 1
2.45700990959013 1
2.41792269012482 1
1.96792588698438 1
2.26066506824716 1
2.06448887804253 1
1.79286615542323 1
2.26078065625257 1
1.98972995507972 1
1.84499220120267 1
2.47160108223436 0
1.994092975419 1
1.93650842980916 1
1.98236301636373 1
1.77593800881502 1
2.14478629565872 1
1.99029636301724 1
1.74300771084947 1
1.9018428673925 1
1.75433023914587 1
1.69771481315646 1
2.34335722840105 1
2.09669426049105 1
1.79171974224229 1
1.69773687473798 1
2.07911853111455 1
2.06151006515009 1
1.81200211549374 1
2.08146311277768 1
2.01272194393179 1
2.20156571224264 1
2.13650831265741 1
2.13549305003857 1
1.64237706600589 1
2.41596228061102 1
2.19105058045415 1
2.09902024615782 1
1.82712705148408 1
1.81428208357082 1
2.1828022479537 1
1.75890771491503 1
1.60864607321353 1
1.76923476034055 1
2.15062131776821 1
2.03657931410088 1
2.21652024712806 1
2.10774227307308 1
1.89546340308464 1
1.78110381541192 1
2.13935615510847 1
2.25386114086069 1
2.07127575354352 1
2.29221864101269 1
1.70037617210404 1
1.94487720846703 1
1.60587736074799 1
2.04956975755012 1
1.6627720445691 1
1.76364340108825 1
1.08961000697883 0
2.12881949757281 1
1.77819790201405 1
2.32595615185025 1
2.06497579473287 1
2.08966227175911 1
2.07668719297951 1
2.05189479236237 1
2.04963845684113 1
2.05474205959349 1
1.95488434721263 1
2.50910811007098 1
1.89064386777747 1
2.14591688064132 1
2.20925681285006 1
1.86793705941552 1
1.42490407021697 0
1.82846607198467 1
2.29030898132812 1
1.95545706003014 1
2.17239712286705 1
1.43060479372847 0
1.40569507773699 1
1.26128788152156 0
1.77117425347208 1
1.74298606251049 1
1.93676353563974 1
2.08731442885863 1
1.69380162520147 1
2.00431554715812 1
1.91112217793264 1
2.27541173620338 1
2.23608354523108 1
1.9635650573412 1
1.62327529869746 1
1.66702001850297 1
1.60807654409303 1
1.94849678487625 1
1.92520796990142 1
1.76745143782126 1
1.92178534227532 1
2.31525540371814 1
2.1565830686266 1
2.11527209975634 1
2.1133287860494 1
2.17594734170664 1
2.21316213388192 1
2.32088172022017 1
1.90699466596617 1
1.75573885841518 1
2.57619962520911 1
1.6474220464839 1
1.59211816993085 1
1.9497322130239 1
1.91602134689973 1
2.35278852208407 1
1.66536336714284 1
2.05600880428321 1
2.45151296629941 1
1.79239100515083 1
2.29490492694212 1
1.89874640985784 1
1.61440021819195 1
2.0818982301314 1
1.83075624295689 1
2.26370490198889 1
1.73499277209236 1
2.11921466280052 1
2.01808452426645 1
2.16451111193841 1
1.63555030240599 1
1.98691730571992 1
2.16973319233479 1
2.33099843866264 1
2.40080858613468 1
2.15884530860167 1
2.21089153101464 1
2.15532745853446 1
2.19027292092638 1
2.03410936290349 1
2.15598943042167 1
2.33960766967662 1
2.22447498125164 1
1.71434677614692 1
2.23682990985847 1
1.90138605925108 1
1.81816490174728 1
1.67991281634208 1
2.1233449008751 1
1.99882509011979 1
2.13364330692494 1
2.18505494784897 1
1.98379348087009 1
2.14524315402969 1
2.19365573127064 1
1.40295229427695 0
1.79963533002629 1
1.62060818696135 0
2.00372205737962 1
2.02519966067655 1
2.38779556150605 0
2.43694743029775 0
2.10135475799094 1
2.00544925396276 1
1.76924117893808 1
1.67655412561836 1
2.14808486616133 1
2.17538579577371 1
1.71938725308406 1
1.80854553546408 1
1.74167344343968 1
2.65548111473873 0
1.61798945299541 0
1.86724363558117 1
2.06248791137754 1
1.47177122964445 0
2.29083192632294 1
1.98495978325325 1
1.72245091744213 1
2.08996405673762 1
1.83121983603774 1
1.61223803124506 0
2.04932651088494 1
1.87902230463117 1
2.1563991647618 1
2.15324600556725 1
2.19926476792941 1
1.86335315251203 1
1.48337843098483 1
2.43894352907092 1
1.7489153852842 1
2.03296320761786 1
1.91585579511389 1
2.02232390273906 1
1.94070999680924 1
2.15229093155715 1
2.47781387128303 1
2.24381333609945 1
1.56294045183698 1
1.63549025801099 1
1.59043292085863 1
2.14891033439582 1
1.6452436997347 1
2.28704260794295 1
1.89490140987268 1
2.02073392648463 1
1.50588268840243 0
2.30859356492701 1
2.24634649407943 1
1.62440069730816 1
2.23613021509236 1
1.48807096929784 1
1.91573216312339 1
2.26243287379751 1
1.77605446645341 1
2.04185431497758 1
1.91530970533267 1
1.98185647241964 1
2.25952700647858 1
2.22036638469264 1
1.88948965507204 1
1.78325571825232 1
2.10116778342682 1
2.05449651187165 1
2.04758283631591 1
2.25003805759996 1
2.37595187203245 1
1.96869737521515 1
1.76597923556183 1
1.85406259792802 1
2.11637308607932 1
2.27686438035643 1
2.33181406365708 1
2.2976066632648 1
1.89426288471185 1
2.16776207937611 1
1.86131589701577 1
1.94391153862796 1
2.56224895420144 0
2.03614266362819 1
2.18357722639197 1
2.21104105792887 1
1.98437283399587 1
1.76159269375324 1
2.48089057476011 1
2.21038343256631 1
2.19829537439854 1
2.14779122621433 1
1.87216925882174 1
2.3757514473776 1
1.66771756117405 1
2.05544887209618 1
1.51619160319337 1
2.06501907072223 1
2.38399739068649 1
1.60990112441589 1
1.87260246153953 1
2.29332340349372 1
1.95525108863812 1
1.44950784117988 0
2.05905514161248 1
1.74622839716436 1
1.89079592828259 1
2.08699155160897 1
1.81244324483259 1
2.00222435617038 1
1.12089949800667 0
2.38553216786238 0
2.33957730706311 1
2.27311017156577 1
1.32703221494003 1
1.83240771066271 1
1.81432282036144 1
1.34041701721955 0
2.05189721696175 1
1.89001211888434 1
1.26245369848075 0
2.19059721709943 1
1.70474995121427 1
1.40001036477063 1
2.14628005213176 1
1.80750023740971 1
1.97922826306212 1
2.11869269961882 1
2.16537563768396 1
2.09588004023131 1
2.29989107937706 1
2.19830415267555 1
1.84867572296493 1
2.1788549850556 1
2.36525779049301 1
2.28010738090266 1
2.12443523676138 1
1.77438945585076 1
1.64415387142671 1
2.05495781601972 1
2.13670120722321 1
2.23045582390776 1
1.98930986298642 1
1.59713803019752 1
2.07131463184636 1
1.10449392249302 0
2.36141844264926 1
1.66370247637426 1
1.83570610903044 1
2.38879973197124 1
1.82769520844677 1
1.87945610363586 1
2.08813413556219 1
1.6889529162669 1
1.88673279790674 1
2.05832478060719 1
2.05490321604824 1
2.22006075058325 1
2.14998387223182 1
2.16339397366173 1
1.62915570995018 1
2.20495207742258 1
2.03302447965093 1
2.39799060950096 0
2.09554913671161 1
1.95335239000189 1
2.23969680243145 1
1.86638286777962 1
2.29108660085529 1
2.19599663414179 1
1.84071805412985 1
1.71492465800854 1
2.06130479388343 1
2.2766553010895 1
1.87035067577134 1
1.77296298508052 1
1.85628462816303 1
1.87835305707686 1
1.83381682398195 1
2.36089676797592 1
1.83843363760368 1
1.96085080822554 1
1.8942538143265 1
2.02983807445689 1
2.55723354018077 1
2.1666209349758 1
1.52894720709277 0
2.21018950423941 1
1.97493851597027 1
1.97801388536249 1
1.90576802771968 1
1.89972271134176 1
1.42723996615485 0
2.37073581651577 1
1.69383592278277 1
1.53786158406621 1
1.93628213556485 1
1.77089371354791 1
1.81930968322283 1
2.43848230642787 1
2.21655370299333 1
1.86214426952691 1
1.84134131555685 1
1.50015391931466 1
2.350446509476 1
2.26912979301425 1
1.74348117031313 1
1.86644719346912 1
1.70073167855167 1
1.98843742888078 1
2.35586206334155 1
1.885467201801 1
1.58828700715252 0
2.80232962338622 0
2.12456669032142 1
1.79662270832834 1
1.80822584542267 1
2.17943689630932 1
1.50508921338606 1
2.14190290487678 1
1.86693945387193 1
2.20261146893431 1
2.16064348585976 1
1.89940197846588 1
1.53818953386404 1
2.14521406625805 1
2.47273415325155 1
1.62692964472421 1
1.24207602747078 0
2.42581379509718 1
2.38276095483596 1
2.03821956691778 1
2.12081202221747 1
2.2075449809547 1
2.66914526121935 0
1.94782191466235 1
2.04300880387136 1
1.76998177453316 1
1.97523144053286 1
2.17844533490589 1
2.21091480790725 1
2.13433007397174 1
2.28467756990942 1
1.83524989514097 1
1.78637494825453 1
1.85710076301488 1
1.21803896447165 0
1.96110982794949 1
2.34690505343089 0
2.62988674131189 0
1.93401663852666 1
2.25641548253252 1
1.68929321497723 1
2.35123817991552 1
1.88845940042594 1
1.60472759458573 1
1.77372138666457 1
2.07557546223642 1
2.0912839142889 1
1.86400840171852 1
1.85022890517634 1
1.96858098348682 1
1.68996928083858 1
2.57072342396584 1
2.17363739289269 1
1.96987085338917 1
2.40432457645979 1
1.95779506251495 1
1.70739776369189 1
2.26723031870893 1
1.69063741057407 1
2.13978400145606 1
1.77751202420501 1
2.32860487878281 1
2.14621973759416 1
2.19473389262277 1
1.55624961885867 0
1.59888272064766 1
2.00375852198589 1
1.93749868333815 1
2.35506739200386 1
2.20717051846253 1
2.42889364860136 1
2.28971723394135 1
1.79501018336374 1
2.07126145312333 1
2.10854830107393 1
1.87490200811806 1
2.06550723830584 1
2.10719160035369 1
2.09318314966265 1
1.67990993966263 1
1.51178964540707 1
2.06993364478404 1
1.80397891438051 1
2.17045979451981 1
2.24745997764962 1
1.96762971503382 1
2.04256748667244 1
2.50347305886451 0
1.83778146003928 1
1.76936671739937 1
1.97324988178236 1
1.89674697737681 1
1.93151659215285 1
2.17242575286366 1
1.73188225461357 1
1.80822044459594 1
2.31317944603594 1
1.92784292982741 1
1.71010296562225 1
1.39225973260706 0
1.74846371703842 1
1.69962722534805 1
2.38158619802877 1
2.00810856144757 1
2.01581529449685 1
2.20909088705989 1
2.14275740255437 1
2.14925133597892 1
1.7480263326771 1
1.77943352797301 1
1.86341374548696 1
2.08835465124111 1
1.85635677737458 1
1.49420417175764 0
1.81884019182596 1
1.57561631423969 1
1.93506321756521 1
2.03122825531131 1
2.35442592108791 1
1.66989777966059 1
1.91993582279023 1
1.79894931038709 1
2.05926655868878 1
2.35313719713577 1
2.21153742709497 1
1.98090333097528 1
1.52010920619117 0
2.06601352195217 1
1.75486795902016 1
1.47914357133247 0
2.04973570604909 1
2.23566899142086 1
2.24927179232806 1
1.78027339692125 1
1.89546555417205 1
1.56861332569441 1
1.59112473710856 1
1.98936821140008 1
1.82361841079321 1
1.77907901366178 1
1.97622628648453 1
1.90221637896596 1
2.27148519494303 1
1.90471383546479 1
2.13407832076891 1
1.93770560737127 1
1.69801421443862 1
2.21907751908191 1
2.11765070315863 1
1.65087731163808 1
2.23198199330645 1
1.78294333647314 1
2.12416777490542 1
1.99406949437057 1
2.18748998214422 1
2.09447269918878 1
2.18331129771659 1
1.90840491284958 1
1.82978763535868 1
1.9937970551666 1
1.93774516727594 1
2.01687159486909 1
1.82751236023751 1
2.41916713484308 1
2.07919188569062 1
1.49058883056207 1
2.04169443992782 1
2.17886728591824 1
2.09093056231141 1
2.01108650858598 1
2.0353831364778 1
1.96922435115002 1
1.87236677105563 1
2.23657562249546 1
2.1601258428516 1
2.24299173210677 1
2.14131451219725 1
2.3638743724898 1
1.77468727482334 1
2.02765471199604 1
1.76706887198078 1
2.40745288046545 1
1.82338214486485 1
1.63841108761285 1
1.59538990367204 1
2.17295885807538 1
2.45504851735509 1
2.07397853948967 1
1.76323163238845 1
1.9632140764275 1
2.29560382624549 1
1.72548158917313 1
2.24886230602709 1
1.98586876374085 1
2.31127262656942 1
2.36223965855943 1
2.02075392289939 1
2.28510796552822 1
2.01464743144977 1
2.38956227532942 1
1.94740191601346 1
2.31692008897801 1
1.4949754985998 1
1.68249738869747 1
2.02627577651361 1
1.94538373884533 1
1.6878394780293 1
2.03928825944757 1
1.83749756735118 1
2.39932860075257 1
1.84911215632478 1
2.8162488685618 0
1.78343360614401 1
1.88452903776222 1
2.71177388849151 0
2.22453731498725 1
2.10490803100826 1
2.05708359786596 1
1.92146789301184 1
2.00614446979721 1
1.95155614933384 1
2.27047701280082 1
1.76925691454707 1
2.14782236306364 1
2.06801098184686 1
1.91860255601311 1
1.42513666697365 0
1.5645220721398 1
1.51122738866021 0
2.00150805041947 1
2.05867740337603 1
2.12819496767901 1
1.93870952471868 1
2.05861914557597 1
2.0211497945511 1
2.2440223819275 1
2.03337914101317 1
1.98075189979784 1
2.08299544367253 1
1.83938401651958 1
2.32173369737418 1
2.08825222830802 1
2.21581092076905 1
2.59443133567631 0
1.58738248256902 1
1.87924153247331 1
1.7112236786343 1
1.87132381921585 1
1.93887725930477 1
2.03919876365256 1
2.27927671445846 1
2.45058527458663 1
2.12034844750512 1
1.79669156124016 1
1.94250492028067 1
1.76811964801485 1
1.896768805718 1
1.89154432123453 1
2.01951079005346 1
1.94444103107734 1
2.31420251197784 1
2.32205355666515 1
1.88901975726615 1
2.05712218275159 1
2.13679410781545 1
2.36828101556498 1
2.170685060024 1
2.20749798123134 1
1.90151944717384 1
2.67136336268649 0
1.82962446282397 1
2.14309088446706 1
1.9871007679425 1
2.01075034937548 1
1.91093970503518 1
1.80997902971658 1
2.01086834750689 1
1.91673318141987 1
2.14021263377959 1
1.51947457318671 0
2.13815778014541 1
2.34541192117591 1
1.98829639778783 1
2.01158092485305 1
2.34041466682668 1
1.94994288816683 1
1.8560499352896 1
1.80868915553581 1
2.09472912551392 1
2.26177562693009 1
1.63942895721906 1
1.70749202767859 1
1.67924335919327 1
1.97936432682943 1
2.08905885013097 1
2.29789558577624 1
2.03473230120324 1
1.94531440945551 1
1.5676238311975 1
1.69940506612414 1
2.24931167806984 1
2.13954245126931 1
2.10567808086778 1
2.02326983627199 1
2.18221838722772 1
2.11717006587161 1
1.73733350815145 1
2.37269182516904 1
2.03180800979037 1
2.00326623059201 1
2.49457979222507 1
2.09150254182791 1
1.9808440133407 1
1.49462655630462 1
1.85445796301198 1
2.03430569290819 1
1.69832409879252 1
2.14936044374005 1
1.7198892089334 1
2.08691270700311 1
1.42259932486744 0
2.34701357079091 1
1.76070803196069 1
2.06892232466908 1
2.25811357177659 1
1.72324528819212 1
2.13644461042407 1
1.69052626135046 1
2.16585304380215 1
2.09869656276746 1
1.86153498416517 1
1.93761807406839 1
1.84823837654058 1
2.28822670441097 1
1.53634005774967 1
1.74012365870075 1
1.6943724249389 1
2.12121864154308 1
1.98036115804957 1
1.54049219466935 1
1.93257155928424 1
2.05526480849441 1
1.74149579846448 1
1.85364864484919 1
1.88976807989817 1
1.94475745498847 1
1.89831414705922 1
1.77999036265483 1
1.72144578486867 1
1.9793172363356 1
2.05707268184345 1
2.08928220800832 1
2.06379652507249 1
1.69220006340291 1
1.88137516453544 1
2.036179811526 1
2.46933892076892 0
1.6921801532541 1
2.17134206452398 1
2.27023556183009 1
1.8009943678287 1
2.10227945050533 1
1.80159659021116 1
2.22182542159865 1
2.17618076946011 1
2.27742662716104 1
2.21213016989799 1
1.95888645952453 1
1.9003294831537 1
2.18570622342623 1
2.00416439150794 1
2.39050798581341 1
1.84575141385153 1
2.60880400640476 0
1.75192184518566 1
2.49277612953052 0
1.69103658090843 1
1.91862692439765 1
1.66686379109537 1
2.02289349696248 1
2.38847575376049 1
2.06661129964845 1
1.70386767143638 1
2.24211762320124 1
1.9716007873278 1
1.78701315903998 1
2.06260867010808 1
1.69655287102141 1
1.8121228019334 1
2.10445313589531 1
1.81664607006495 1
1.97669743046363 1
1.81551355376843 1
1.86231922337653 1
2.01787476711556 1
2.51421431626395 1
1.68495932681472 1
1.90420159742511 1
1.89981896074651 1
1.58327548485808 1
2.14213137945832 1
2.3939952453984 1
1.88580318014283 1
2.20078325587341 1
2.14885261576363 1
1.80810798534297 1
2.39907191054927 1
1.8388965693179 1
1.75419099103452 1
1.82881311830032 1
2.60902560935134 0
2.40998874652413 1
2.05641079736935 1
1.66036938112194 1
1.6788312490605 1
2.16223949891598 1
2.15168702048215 1
1.91124139330541 1
2.12646615575211 1
2.39336770781012 1
2.12095555724987 1
1.97744521046758 1
2.07598307689213 1
1.99775181541153 1
2.57153079398431 0
1.92353575316223 1
1.8130644988855 1
2.07461871422681 1
1.98132635407395 1
2.06945337540575 1
2.29366859330648 1
1.93693887864063 1
2.17796940144376 1
2.15243364830384 1
1.83577693061205 1
1.69007416029683 1
1.94487018148175 1
1.93989704227841 1
1.85395663939373 1
2.13784313539083 1
1.71611194072433 1
2.20220156489053 1
1.46298864025594 0
1.8831620411635 1
1.51339312829189 0
1.68691735172082 1
1.65590892160952 1
2.00426131190801 1
1.94992544606632 1
1.92530096133556 1
2.08045069514493 1
1.5721438833768 1
1.98519076957607 1
2.16542842165203 1
2.26139834384284 1
2.09466843772241 1
2.73128204676621 0
1.98985955488824 1
1.29195063054987 0
2.45131889468944 1
1.69976941499107 1
2.1802826594325 1
2.33876947200535 1
2.39252400913993 1
1.75210746695376 1
1.58303546218486 1
1.9832802898093 1
2.06006471797861 1
2.49726979150721 0
2.38651528583073 1
2.08222213188623 1
1.76455811747968 1
2.26618542454229 1
2.26226739842304 1
1.53218423954271 1
2.20030657990073 1
2.01226398405632 1
2.10353262879572 1
2.44746909646934 1
2.04642422416631 1
2.23846350978374 1
2.15445514900882 1
2.17836228587766 1
2.33073336207418 1
1.32429434157648 0
2.4250156934335 1
2.12715170449361 1
2.02841237695612 1
2.27545281401385 1
2.20690188686723 1
1.99492771230933 1
1.73351930364492 1
2.24580336678309 1
2.3652104587727 1
1.8677152517473 1
1.82859059209374 1
2.4487054108945 1
2.41936451382624 1
1.71896790082271 1
2.08455051758588 1
1.62858938296836 1
2.2284824348702 1
2.24285034000859 1
2.51466665453952 0
1.70532248719133 1
1.92971855726499 1
1.35115248515509 0
1.90638208638639 1
1.72890743780852 1
1.42365976400299 0
1.80734939816676 1
1.90709753758531 1
1.970478617557 1
2.1548390734683 1
1.94465533667677 1
2.16694874194602 1
2.09369430869966 1
1.84291808849545 1
1.43896150767475 0
1.67965413402028 1
1.94916162723845 1
1.96262742320877 1
1.91643741959271 1
2.26523687544152 1
1.54168823869885 1
1.6806079710089 1
2.12832818196714 1
2.04799479013859 1
2.38226974807681 1
2.06758196128057 1
1.80064569371935 1
1.86060261970123 1
2.28900210538431 1
2.02662247343359 1
2.06172747752023 1
2.11829849110847 1
1.28541499967112 0
2.05386959817008 1
1.91898144075436 1
1.74551624280564 1
1.73074692170165 1
1.58827836458531 0
1.84764477302367 1
1.79195960734346 1
1.74585014874759 1
1.94457321071518 1
2.02942870674789 1
2.31411243240879 1
1.94280571302998 1
1.98016454145868 1
1.61854782641961 1
1.58975992950718 1
1.84558819419452 1
2.09476691254686 1
2.24497862489855 1
1.87589019498782 1
2.3638663508568 1
2.16231334901427 1
2.22984452926642 1
2.14369450686497 1
2.22611747506651 1
1.95368485400073 1
1.97587277254407 1
2.40764054028889 1
1.85367208887734 1
1.80073340453381 1
2.0740714559503 1
2.13714142538761 1
2.28646003605588 1
2.26061951246612 1
2.13074435749048 1
2.01775383883929 1
2.10277191742407 1
1.75047159069432 1
1.99614931306367 1
1.92705086358473 1
1.85871865611142 1
2.14017261674383 1
1.76870320661874 1
1.98077734859859 1
2.02548976252583 1
1.46301401832809 1
2.22274634845139 1
2.43041344084054 1
1.98136662975132 1
1.73667124243144 1
2.11609623708637 1
1.86055359905549 1
2.05704620981238 1
1.78576254064609 1
2.19794667422183 1
2.13377917888774 1
2.11402246205523 1
1.90615703004199 1
2.28559046555521 1
2.02621225985752 1
1.70290121962924 1
1.67389488933512 1
1.85319812985544 1
2.51920538788043 1
2.19818256897371 1
2.42924322072772 1
1.74515035365165 1
2.10396485549303 1
2.24723951785847 1
2.25680727222938 1
1.84274782929412 1
2.47430938286748 1
1.56775158768229 1
2.08145574434902 1
2.26584647154878 1
1.83229936879306 1
2.01201776554684 1
2.04607103543422 1
2.18430467821974 1
2.00953194059552 1
2.03280405875184 1
1.49850586677786 0
2.420669957235 1
2.08391677944444 1
2.55994688675634 0
1.84667428963329 1
2.13195823510801 1
1.88825502529116 1
2.08415342410231 1
1.92251104006159 1
1.96836124571276 1
1.7342601456752 1
1.7914647271162 1
1.91108328135899 1
1.79194088019868 1
2.18276596374237 1
2.22788731195706 1
1.72178811314026 1
1.95192301133248 1
2.02847158322521 1
1.7137326189943 1
1.84105323222531 1
1.87221117511806 1
1.8937959572281 1
1.89500934020464 1
2.06717998968254 1
2.21783032342625 1
1.94899205961802 1
2.06241487090002 1
2.07081799401158 1
1.88604402160989 1
2.15959733014174 1
1.74602505921227 1
2.16276570137685 1
1.763549638089 1
1.75519391179496 1
1.91445447640339 1
2.05756401107406 1
1.75959189987929 1
1.97152506785838 1
1.61948715655705 1
1.87367711628095 1
2.00013186034978 1
1.73535069382559 1
1.9243739356319 1
2.02641867465422 1
2.05869975263779 1
2.26793435206853 1
2.03998765079504 1
1.66056891660547 1
2.186138215624 1
2.10002243344355 1
2.00595007284018 1
2.072537080598 1
2.1653147187678 1
1.66899826740235 1
1.72401116209208 1
2.31191126453153 1
1.73694259737536 1
1.94994746309381 1
2.06308696259541 1
1.78227414585041 1
2.0664192387144 1
2.00321031562515 1
1.9979034818161 1
1.89425494661689 1
1.66792755047003 1
1.82699177673635 1
2.1375393797012 1
2.01103690228207 1
1.57138815498713 1
2.02759821431948 1
1.9196813681945 1
1.65106196071581 1
2.01926171827722 1
2.04838916542345 1
1.83445923731728 1
1.68755042924942 1
1.56992836765148 1
2.00950095270108 1
1.96154860491812 1
1.74692930701001 1
2.17665282716704 1
2.09939255235905 1
2.24983997135182 1
2.00831934461941 1
1.7911254528338 1
2.56335744907325 0
2.02933514036411 1
1.47634277839291 1
2.24825888673144 1
1.77595550134683 1
1.44391500851364 0
2.09983935924642 1
2.00890370296776 1
1.98375749625844 1
2.18790156600608 1
2.42523435854401 1
1.86922345735223 1
1.93848674461952 1
1.98801597911968 1
1.82101803789853 1
2.13572513425609 1
1.81748682663442 1
1.54577841020251 1
1.57562088852859 1
1.65845297847359 1
1.95608593724584 1
1.91360283022426 1
2.20907720436203 1
1.70955409572698 1
1.99412546665761 1
2.19038418969541 1
2.07214702202864 1
1.47340340038873 0
1.53477468838253 1
2.30009329487693 1
1.70782364916299 1
1.92199160048168 1
2.09092662162017 1
1.95399585845598 1
1.94933368403103 1
2.34408837135354 1
2.17940157706192 1
1.64794548259053 1
1.84057768510924 1
1.84042485348018 1
2.03866371576918 1
1.70134586611721 1
2.24509848045206 1
1.7823430403285 1
1.96507423105101 1
2.20629762049351 1
1.88286380460273 1
2.55282556433678 0
1.85979254672106 1
1.92865956558031 1
2.20655553475269 1
1.88002249847143 1
1.60889436574826 0
1.94701101772087 1
1.75811602276558 1
2.13794918166382 1
2.22337444795901 1
2.32235880317635 1
1.9776428974322 1
1.31338830674111 0
1.68371985234022 1
1.94776890347218 1
1.60023439051958 1
2.07416232519968 1
2.04612948722969 1
1.84089396303968 1
2.20968713310294 1
1.95825459139435 1
1.90367114972193 1
1.82949069269059 1
1.88207149180519 1
1.99237071622458 1
2.12225454284175 1
2.00001312219645 1
2.04000045366515 1
1.70429992035775 1
2.33986343663189 1
2.23056528738751 1
1.86478002244178 1
1.8040198006602 1
2.23298636417951 1
1.85864525732721 1
1.72906191975102 1
1.99172401300166 1
1.62584262063489 1
2.14603419329742 1
2.01216825075328 1
1.7991324262081 1
2.0390111506937 1
2.00077681394894 1
1.97266547511566 1
2.1013669633329 1
2.09562145558124 1
1.56834986666168 0
1.94329410629875 1
1.93947516368828 1
1.92605681918927 1
2.28479085297497 1
1.91624522387141 1
1.8591274176686 1
2.38519058870371 1
2.33616007409073 1
2.00874672127881 1
2.38721341918673 1
2.18975562745039 1
2.24449633758443 1
2.48155931714049 1
2.14545494222021 1
1.74576090242399 1
2.12266599643636 1
2.4840059192076 1
1.98752874624202 1
2.08682577555816 1
2.03533597077044 1
1.68084700211083 1
1.95301190130613 1
1.91069565312681 1
1.7383698530994 1
2.60303219171431 1
2.12591549662948 1
1.95304568826618 1
2.17050579278674 1
2.17055979052076 1
1.76012605605439 1
2.32219854983982 1
2.3007886479694 1
2.39165655882219 1
1.79906786001581 1
1.65073194324005 1
1.70056715371609 1
1.6476394833345 1
2.36943067096192 1
2.09704123759094 1
1.57849252581903 0
1.67044243914009 1
1.75794244690211 1
1.91666015807168 1
2.02834583168846 1
2.02085644659704 1
2.25816350954068 1
1.79119912961358 1
2.18956792776211 1
1.54136525577915 0
1.99477880567312 1
2.03174445184157 1
2.03775048332401 1
1.86999950298892 1
1.87536782641958 1
2.28199723056953 1
1.70818291208001 1
2.63757759309822 0
2.1358108973212 1
1.82740811533389 1
2.04034161683887 1
2.39458117158394 1
2.14164722700072 1
1.73399769921932 1
2.13156179031139 1
1.78956431281203 1
1.63829810582225 1
2.23026379680176 1
1.91421713856392 1
1.83509150994102 1
1.53519994254858 1
2.18919902944272 1
1.89820336977518 1
1.98212656839805 1
2.11536116922096 1
2.16769223904917 1
1.84574785626755 1
2.15858146008233 1
2.56463187072137 0
2.11483670140047 1
2.25532108192087 1
2.20620250720182 1
2.58445089412491 0
1.99554223531655 1
1.80540382692534 1
2.12330804292609 1
2.0992734794917 1
1.705533695446 1
2.02094498787223 1
1.99488301984182 1
1.9715781038809 1
2.11894558693734 1
1.96638108944812 1
2.18512138856336 1
1.7846272838678 1
2.1677485638067 1
1.7859080026553 1
1.91966617996939 1
2.09071531360844 1
2.2830519354962 1
1.61627842846164 0
1.76584975653109 1
1.84761774615152 1
1.7930975806933 1
1.81015677627795 1
2.17861785898836 1
2.08325601742719 1
1.88308260269588 1
2.17602736472298 1
2.43938961035868 1
2.28307211760696 1
2.48155370477994 0
1.61245698794659 1
2.07461678347033 1
2.18356036205296 1
1.82550662606669 1
1.87188793784001 1
1.71990154114978 1
1.8985065426961 1
2.0327034492551 1
2.16780973527469 1
1.99662623945759 1
2.15906722434827 1
1.97477843249911 1
2.0589200831352 1
2.11446253239827 1
2.11839409666873 1
2.18379143439849 1
2.36997676553415 1
1.83440350332448 1
2.02924242285436 1
2.41472999063553 1
2.01608682853643 1
1.9914404634014 1
1.79430357098119 1
2.17205495240129 1
1.75919985324106 1
1.78537011037908 1
1.59502827534814 1
2.28454487664319 1
1.70972672027039 1
1.7021140928383 1
2.26465693737544 1
1.97379678823099 1
1.86933161736583 1
2.1764125644344 1
2.0937038544075 1
2.0769615195712 1
1.8253557291864 1
1.65444976379101 1
1.89910672847811 1
2.28198552512463 1
2.37485563370001 1
1.62054334471538 0
1.818123388634 1
2.28973040526165 1
2.20520747130087 1
2.16066828117318 1
2.14182102290546 1
1.6072913583445 1
1.87415427599012 1
1.79215577862802 1
2.29883982625221 1
2.33517492846945 1
1.54021956038506 0
1.62044176218689 1
1.98345147113017 1
2.1495716005195 1
2.37784198959513 0
2.22743701274656 1
1.98085399430086 1
2.03303240890267 1
1.87681756115451 1
1.95389629048606 1
1.91924492079708 1
2.26204090872616 1
2.36648746575027 1
2.08209680140842 1
1.95177315918512 1
1.85347731695576 1
2.02291732640265 1
1.89974283493482 1
1.75629685129868 1
2.46286822361679 1
1.73936267080383 1
1.91281069089871 1
1.76898426933297 1
1.56283175744769 1
2.09800855889142 1
2.13647917232828 1
2.12434575107206 1
1.86150790033571 1
1.70976815239472 1
2.04019627253266 1
2.02043159930308 1
2.29824150578006 1
2.18584176993325 1
1.38998277076942 0
2.21398372275161 1
1.85715435857767 1
1.83513144439136 1
2.15892589248393 1
2.16646227368847 1
1.82399378372367 1
2.15714271459828 1
2.0558902376933 1
1.7892381186726 1
1.77555608399287 1
1.96237887709279 1
1.98031500799563 1
2.0378063732994 1
2.11447776621337 1
1.60551470478615 1
2.12080490229432 1
2.46290698017103 1
1.69791758627129 1
2.25559153322395 1
2.12382615108154 1
1.98968650208729 1
1.82341181933672 1
2.19849648358794 1
1.94147316618409 1
2.02018422099253 1
2.16680223986643 1
2.0514556565668 1
1.98702167743309 1
1.57039432204172 0
1.96420152089688 1
1.50783170752584 0
1.7875156794238 1
1.75307988540302 1
1.93138372418607 1
1.68595075317354 1
1.76301642098899 1
1.56322505349688 1
1.77916071530753 1
1.53691880390364 1
1.72081003627891 1
2.10571270867222 1
1.71311730441512 1
1.5433077729382 1
2.24937755102714 1
1.83063710204302 1
1.79615783034652 1
2.00564290599469 1
2.13662195825437 1
2.1185435024925 1
1.94634771840995 1
2.19462348331343 1
1.94950963655871 1
2.28973047779038 1
2.21062238321293 1
1.75737603462021 1
1.87838669246568 1
1.82566463795303 1
2.10059794778647 1
1.91615570035702 1
1.70461265101911 1
2.36100832866342 1
1.86044659217699 1
2.25285731279412 1
2.53936846416303 1
2.40463855312465 1
1.75663077622949 1
1.58285696671027 0
1.84439563011377 1
1.67475865771145 1
2.19706093055829 1
1.93536766685147 1
1.94313736604934 1
1.98910390729723 1
1.98471380379146 1
1.99096908409322 1
2.2357954453702 1
2.35307622884609 0
1.96115121544248 1
1.91264526004716 1
1.86271095937938 1
2.0084389673798 1
1.77488844417033 1
1.93464298561916 1
2.03071302834566 1
2.07277551038935 1
2.14149676703576 1
2.03810970107107 1
1.84615228239481 1
1.41701975165745 0
2.34427161066507 1
1.89361449533095 1
2.4275594502309 1
2.10493668255605 1
2.49186337307751 1
1.91761807170934 1
1.6591398190252 1
2.1326667235744 1
1.72856490597485 1
2.51003816771281 0
1.70212163688833 1
1.77941356507851 1
2.29784925890698 1
2.0385330814266 1
1.88234350612344 1
2.06223013115791 1
2.11738126429587 1
2.07926019061353 1
1.98287610019304 1
1.8186711817824 1
2.62450881838838 0
1.57856224636173 0
2.03051066239101 1
2.28976158170572 1
1.77009168808526 1
1.89239367827085 1
2.05942618700815 1
2.21206872905457 1
2.11040611309347 1
2.04361899991553 1
1.8566609713105 1
1.63938873166409 1
1.97281038132986 1
1.51356489040133 0
2.02866278780827 1
1.47214771112362 0
1.80540416504487 1
1.55663614089148 0
2.08098101743744 1
2.28729643491704 1
2.00763444583659 1
2.45245756929616 0
2.16376875927543 1
2.00004290844943 1
1.94841416459188 1
1.77085487493939 1
2.48923411690074 1
1.70124729042727 1
2.36871743716461 1
2.53631661652458 0
2.31447742333794 1
1.57749790157724 1
1.94496297714648 1
2.3288394749173 0
2.24797682769509 1
1.84393862920769 1
2.42967908355719 1
1.93110855734494 1
2.03327453274399 1
1.97677824915644 1
2.01234283947274 1
2.42685995277453 0
2.10533963827398 1
1.89866629382627 1
1.40407728521635 0
1.70248687641111 1
1.92746695755705 1
1.98824426836577 1
1.83066575009431 1
2.08237791065632 1
2.2258083621658 1
1.92968918303969 1
2.00330090296136 1
1.99169314684161 1
1.943771156288 1
2.25859046647481 1
2.29703029065155 1
2.3093884192415 1
2.45749444387261 1
2.02593104612186 1
1.76027386882243 1
1.83864423093308 1
1.98937478500045 1
1.56067726272187 1
2.02647360496533 1
1.93376377260582 1
2.0646839713046 1
1.99024403732753 1
2.08244616132183 1
2.05403563185571 1
2.28128854602223 1
1.77865247976833 1
2.15632607653982 1
2.17138902419031 1
2.19341788733176 1
2.22331602531608 1
1.81544371079619 1
2.52497376582046 0
1.72362582891457 1
1.96573981890941 1
2.17286406623963 1
1.93405302213416 1
2.18323787394212 1
1.95635661230525 1
2.06069691912288 1
2.02545603001793 1
1.95647428565453 1
2.17569462899139 1
2.18679275455679 1
2.22029392606279 1
2.29096301856347 1
1.97887710648958 1
2.14140192845643 1
2.43972645915799 1
2.23519121076877 1
2.27045929827149 1
2.06715423638488 1
2.1170899636582 1
2.49133112541243 1
2.08926039626082 1
2.09719263287946 1
1.98735885113877 1
2.13772426462711 1
2.1334837998368 1
1.81552269476856 1
2.55992627158955 0
2.30145482456021 1
2.09304536262779 1
2.15928734013221 1
2.23231186220125 1
2.31327096441787 1
2.24160379917198 1
2.2729884500275 1
2.20106826567509 1
2.28642239232269 1
2.1604513323823 1
2.01180078534014 1
1.94804464509538 1
2.1505246054513 1
1.97306853329817 1
1.91840802945468 1
1.66952577966627 1
2.24399793777996 1
1.3141679520224 0
1.82565818239476 1
2.0344820337974 1
2.2015291382026 1
1.90953296154962 1
2.25524280201026 1
1.80487825145529 1
1.36603075620832 0
2.00942051683107 1
1.91550065790398 1
2.30237441509758 1
2.30746464220279 1
1.99387820678289 1
1.69417898935599 1
1.96807814648056 1
2.130766830514 1
2.22998208715973 1
2.36751122272991 1
2.36640733667191 1
2.01474729964696 1
1.84204388585078 1
1.7748218816573 1
1.7025475084112 1
1.78984474175412 1
2.06587001651961 1
2.49412010296606 1
1.98440403658351 1
2.06498544965965 1
2.02165450100374 1
2.23710853565817 1
1.75985870342351 1
1.69756949721907 1
2.04131068355702 1
1.78092534630509 1
2.07371388588031 1
1.90958717396992 1
1.78181640707081 1
1.76652081729999 1
2.31489820496953 1
2.1509960956772 1
2.12084344790793 1
1.68698310801051 1
1.91852998059227 1
1.9780969097395 1
1.5548816413162 0
1.44855233398639 1
1.88620114739841 1
1.71508635760633 1
2.11020536156454 1
2.00381449441393 1
1.56886861452426 1
2.13564280725003 1
2.27171677385464 1
2.02393718941878 1
1.55060398621023 0
1.6916317692744 1
1.81112845915923 1
2.59129538019949 0
2.83913635918986 0
1.96308419563159 1
1.8942721318845 1
2.33068696860807 1
2.0600625242525 1
2.17731628622803 1
1.95534595773714 1
1.89485262962749 1
2.26133399333137 1
2.3334686888135 1
2.02857064636232 1
1.96377423876059 1
2.14218928938631 1
1.6194116049786 1
2.24382959325901 1
1.97011460071432 1
1.85181405394968 1
2.1780444035363 1
1.85812236130543 1
2.10627275130567 1
1.77464984252399 1
2.17938172299163 1
2.06867201125724 1
2.03562147051943 1
2.01101014314268 1
2.40107860782897 1
1.50163664465723 1
2.11231085407146 1
1.98348046276413 1
2.08486851013453 1
1.83152741414353 1
2.30108157108606 1
2.3206924928463 1
1.79950858314998 1
1.87344110332339 1
2.2010752344211 1
1.82102378724653 1
1.47431501280427 1
2.30086073207091 1
1.79332948215665 1
2.07122980128822 1
1.87834298469593 1
1.58160553840201 1
2.06937138583352 1
1.90013096766394 1
2.06027258355051 1
1.67923943687402 1
1.78170505757677 1
1.93037077439939 1
1.76271507292577 1
1.49990855740135 0
1.86625957732915 1
2.00998000775294 1
2.02824608150626 1
2.02948026321241 1
2.2849793909359 1
1.99955371382446 1
2.13801252017318 1
1.72840511473391 1
2.19183909008226 1
2.11685644125173 1
2.04062977455126 1
1.80350231803103 1
2.17930553603398 1
2.20130664060318 1
2.0542675410259 1
1.95913881241924 1
1.88226749329724 1
1.94461028742345 1
1.78657238629216 1
2.06243766580862 1
2.24953380246055 1
2.14184067513741 1
1.78707758463262 1
2.31309659518122 1
2.07075833670542 1
1.76200851362482 1
1.83859797798366 1
2.26419617886387 1
1.9539833677818 1
2.25986163874175 1
1.8500329949907 1
1.79117873314149 1
2.26893416903305 1
2.47712569195929 1
1.99804729395465 1
2.22096521165141 1
2.3489341817769 1
1.58085193012694 1
1.48496586497167 0
2.28325451928911 1
2.04188929671963 1
2.19729149140145 1
1.75304835092884 1
2.07667281977993 1
2.49918155121808 1
1.92741313444669 1
1.87895416509788 1
2.31361703062026 1
1.91635657475674 1
1.5243780154134 1
1.96394796049512 1
2.19691713517049 1
1.65043034863777 1
1.93029878875514 1
2.54137490068278 0
1.97769405070759 1
1.79266452435974 1
1.85576030250766 1
1.96587463753073 1
1.69469171667247 1
1.9831469084829 1
1.66837936190773 1
1.98212458994655 1
2.29296861669341 1
2.1514956287793 1
1.89126531768057 1
2.30492102738477 1
2.169323347486 1
1.84734344935181 1
2.14837726593779 1
1.82546170590611 1
1.97124990728162 1
1.74433341616973 1
2.1207422422167 1
2.2617456680776 1
1.39148244281678 0
1.26758945632931 0
1.98757193328939 1
2.08611443895253 1
2.05695663045324 1
1.88817783998331 1
1.95842021248012 1
1.97996958732218 1
2.11981518729288 1
2.01684714397521 1
1.88033748309911 1
1.92576637614057 1
2.01966702978253 1
2.07715673617071 1
2.20155230185567 1
2.05918907439339 1
1.67364168083996 1
2.25676871302815 1
1.74368566335606 1
1.49787770824358 1
1.7151036678661 1
2.01743098200668 1
1.87600218076869 1
2.19190232745105 1
1.90505996754666 1
2.36539849696875 1
1.91078386557277 1
1.41431371961711 1
2.12971836143283 1
2.23372145084379 1
2.26095568919786 1
2.41759698869108 1
1.86021744840695 1
2.25441890508086 1
1.91059666069911 1
1.81954238126133 1
2.38075034316381 1
1.8105021189983 1
1.98835113286641 1
1.68819624865274 1
1.78047364552621 1
2.34768932909516 1
2.36578263933056 0
2.00362881728069 1
2.2106668175848 1
1.84820009307907 1
2.19317937027564 1
1.90445074847378 1
1.82539092185417 1
1.89689764938992 1
2.00320231805517 1
1.69614363713927 1
1.63951654931368 1
1.9442661111298 1
1.84163312456877 1
1.83710835154573 1
1.77633654206262 1
1.75369378688421 1
1.81564338893554 1
2.18898032068111 1
2.17247971550104 1
2.6268747208152 0
1.83718805319317 1
2.18884040466677 1
1.99283508310936 1
1.76532748993225 1
1.6175890770712 1
1.7800555592369 1
2.51670252353587 0
2.00755240664243 1
1.99310921841126 1
2.12859324291725 1
1.4848986131434 0
2.82477058440415 0
1.65220918148058 1
1.65423856375745 1
1.94420588642243 1
2.36637075138144 1
2.317665277208 1
2.03463941854649 1
2.02124278469912 1
1.9344710685306 1
2.3004547240409 1
2.51212781305055 1
1.54415673776886 1
1.9942044458048 1
2.19413061740753 1
2.04808057173572 1
2.50061761842901 1
1.69911825148132 1
1.93841640781001 1
1.42377806495125 0
1.93470076096937 1
1.54504924624077 1
2.14079191041191 1
1.98931753499223 1
2.18059157743022 1
2.13586879935885 1
1.95803256368404 1
1.6870947411756 1
2.13889511571837 1
1.38801029638488 0
2.22153287034021 1
2.36433131294331 1
1.95197038833466 1
2.1999843059222 1
2.06475858351578 1
1.86330685088776 1
1.76404201515811 1
1.7999834730456 1
2.16325808273477 1
1.88843955715984 1
2.05357298240274 1
1.22199493613501 0
1.93877636321877 1
1.86999887466427 1
1.73247238426866 1
1.93567290124619 1
1.95032917278671 1
1.74301203988713 1
1.55574211125084 0
1.96018109398986 1
2.38936188299145 1
1.95945226179571 1
1.92977265680356 1
1.96735467486977 1
2.07564973909054 1
2.17016852270982 1
1.69949864939965 1
2.44692951017155 1
2.33374249789372 1
1.85012573334148 1
1.98573881656745 1
2.11619761242637 1
2.45672061189424 1
2.1512746251581 1
2.15928651226228 1
1.41296557810826 0
2.07300346417856 1
2.00320424387558 1
2.1051854870475 1
2.13516804929254 1
1.7301673800318 1
2.30005051535516 1
2.26890164024724 1
1.96220693794527 1
1.98411527667933 1
1.39289241747558 1
1.39679143377953 0
1.80846979434731 1
2.0016028661713 1
2.36297861675923 1
1.70978875853389 1
1.89479587617973 1
2.15661124823271 1
1.78542420755304 1
1.63139465075029 1
2.31196889810083 1
2.10321016617308 1
2.08428083660865 1
2.33950819641964 1
2.08178657679392 1
1.88668880690543 1
1.80710446186368 1
2.08858858538623 1
2.52468981104283 0
2.11068362175544 1
1.79812743911019 1
1.94583147107393 1
1.71721970280019 1
1.8518387409419 1
2.27600307805952 1
1.44663836900382 0
1.94479470274829 1
1.87039752592566 1
1.80082070751748 1
1.63337124893771 1
2.29823606331499 1
1.86447139167879 1
1.66963966246931 0
2.07005691453815 1
1.69854692693027 1
2.64749697793653 0
2.14224716198842 1
2.11001532435329 1
2.0194266410204 1
1.59657966449687 1
2.19815464608249 1
2.03424350186662 1
1.52334194146192 1
1.89853380790215 1
1.95718796097441 1
2.45100622182283 0
1.31912613490117 0
1.95732435667363 1
1.91967327340754 1
1.57836865363689 1
1.84713063129502 1
2.04646805957932 1
2.21870834911686 1
1.86793999835779 1
1.38968717300147 0
1.92268185992194 1
2.27308095007122 1
1.99978432965767 1
1.61220779786672 1
2.05441079734106 1
1.91985561295785 1
1.99800242858448 1
2.54800298790888 0
1.98827252860827 1
2.28764283472343 1
1.87214379691599 1
2.06507790158789 1
1.88187010044745 1
1.88313611285257 1
2.01983731961208 1
1.8701910150497 1
1.64481866843259 1
1.93521603927508 1
1.73708368024815 1
2.09323297708794 1
1.86904856314518 1
2.09034024837619 1
1.89082791421214 1
1.92253048476004 1
1.74500489068448 1
1.80218526913862 1
1.47196563682558 0
2.02361574016749 1
2.00154849284649 1
2.3570078180578 1
2.11811396066091 1
1.97916230524906 1
1.58195364351773 1
2.15367383431937 1
2.06449239094924 1
1.8685685611924 1
2.21940622809704 1
1.92055702856893 1
1.84872778330394 1
1.99113676539466 1
2.02530902395736 1
2.17206801452351 1
1.43339158346777 0
1.89890550739633 1
1.91711433786072 1
1.21597822888033 0
2.16087023973103 1
1.51934079716235 0
2.00782217670067 1
1.98993565023756 1
2.60715337997468 0
2.2065960879563 1
2.60498057561029 1
2.59757870532501 0
2.14749039740315 1
1.81369187577629 1
2.34193537685433 1
2.10019436715922 1
2.05975210167065 1
2.03172931534973 1
2.12483125589715 1
2.11256328446913 1
2.06357405021597 1
1.75048681177162 1
2.10293718918068 1
1.49864280366249 0
2.30438066104076 1
2.19466470013805 1
2.12265046709448 1
1.8705786571908 1
2.07100635104892 1
2.11653210314857 1
1.65466837989858 1
1.78805406481731 1
2.10947421545715 1
1.98498399725201 1
1.45316638501762 1
1.96022330346348 1
2.23430860956381 1
2.30563912906997 1
1.90431934337463 1
2.15098513751079 1
2.08601483312683 1
2.21179295864389 1
1.49679301718381 0
1.74964891760372 1
2.09116794765477 1
1.41136531678539 0
1.7639626080306 1
2.02854277041846 1
2.12169261645126 1
2.16137138204272 1
2.026895170418 1
1.33845778665096 0
1.70302499413449 1
1.71575938303633 1
2.24259032507995 1
1.79978034494446 1
1.71193746423803 1
1.94840895299148 1
1.54941506998034 0
2.15753705187443 1
1.91945208828972 1
2.59751381296637 0
2.25481637168183 1
1.62092050386436 1
2.19781518573991 1
2.0681724052716 1
1.58845359238201 1
2.07127330086033 1
2.33443587204998 1
1.91711208605003 1
2.10893442609751 1
1.85962524208839 1
2.05429897414407 1
2.05276934870765 1
2.15904329919378 1
2.1876193145324 1
2.19526031938903 1
1.82796268792022 1
1.76725046940717 1
2.00227549004615 1
2.25509534550615 1
1.87104314160878 1
1.8394394519122 1
1.87443788434916 1
2.04862513025807 1
2.21810725231149 1
2.02447484808359 1
1.63520658127098 1
2.10801579694145 1
1.85290673333943 1
1.82350537205486 1
2.02810469249348 1
2.18358124047593 1
2.27958986765676 1
2.31971783708541 1
1.82858747984856 1
1.85055133738511 1
1.69765569197677 1
2.11313229979295 1
2.10463514816472 1
2.02093920010825 1
1.53692812105463 0
2.15482767427235 1
2.07019987255209 1
2.32987981755461 1
1.94290901986964 1
1.98476171307467 1
1.77585826551223 1
2.00851888362184 1
1.95480654729077 1
1.96953435019413 1
1.85520689179132 1
1.60367534278737 1
1.77860850572953 1
1.82470050444247 1
1.7912505178543 1
1.80252916300222 1
1.83915578062224 1
1.98725703766478 1
2.03583170621881 1
1.80300422932403 1
1.95180820451037 1
1.81775776103253 1
1.69904424812992 1
1.74107275579433 1
2.04734182359366 1
1.91662989547534 1
1.96067871966828 1
1.84276280268284 1
2.34457911585957 1
2.05852188218194 1
1.69442733060896 1
2.38970716937905 1
1.76701346813721 1
1.93819361886261 1
2.09324361272026 1
1.73676405526164 1
1.43317836364963 1
2.37891872276886 1
1.86530954359789 1
1.94583441103745 1
2.00836751673144 1
1.95284817885126 1
1.91877802402569 1
2.39116100867752 1
1.95670178109959 1
1.97971595678071 1
2.05750324498112 1
1.71137644797529 1
1.74282312199525 1
1.98342991156963 1
2.01281463348374 1
2.21314310756717 1
2.22103796867897 1
2.1380245201442 1
1.84516992265375 1
1.96842796315966 1
2.20409551015484 1
1.92140096243121 1
1.88320033007092 1
1.69549208548032 1
1.99297529075506 1
1.94713785850599 1
2.17836077105366 1
1.82994323043077 1
1.98359548140558 1
2.17110605879893 1
2.11842724154956 1
2.08013890465001 1
2.46193715955717 1
1.54531914362124 0
2.33424504973493 1
2.30030915206399 1
2.35904730848827 1
2.20274928491921 1
2.0840982910057 1
2.1839245432933 1
1.83665692315489 1
2.00843756937161 1
1.92582880714954 1
1.74177852186205 1
2.19332935272982 1
1.85592551925422 1
1.85296597287338 1
2.63296973704036 0
2.00070005995132 1
1.85180910489149 1
2.15806532709721 1
2.02079518071395 1
2.04139840885291 1
1.54417076365556 1
1.78473255890578 1
1.57450705366551 0
2.00226859338644 1
2.18577499763021 1
1.74180711133017 1
2.28176699740901 1
2.14321986288184 1
2.34325761304853 1
1.91323947438338 1
2.21529666235864 1
2.34464868408436 1
2.00725846304922 1
1.62182416480078 0
2.05776640281164 1
1.86895210549698 1
1.74583327625451 1
2.08731900388573 1
1.95751750615566 1
2.28275474087261 1
1.78893058791992 1
1.98278088773156 1
1.77237585683675 1
1.77085463641543 1
2.24686322062908 1
2.15164164335818 1
2.29370852637091 1
1.94157321999682 1
2.15212140925887 1
2.055818547521 1
1.99185683347127 1
1.99531065567464 1
2.19832437584187 1
2.41114209580386 1
1.63540423675335 1
1.88055186516418 1
1.83963844784969 1
1.46534080685276 1
1.488167450608 0
1.84046486066729 1
2.20606193096199 1
2.06741191590123 1
2.03017551100399 1
2.27148240563357 1
2.2416637307701 1
2.15191374147788 1
1.56103013731659 1
2.24678132434335 1
1.81181630640892 1
1.7042945503016 1
2.15571569236349 1
2.37997695424541 0
2.20593418090288 1
1.98566801708524 1
1.95121245660369 1
2.11312671516644 1
2.06748471636234 1
1.81103733027094 1
1.80846213406071 1
1.88145932401395 1
2.24432074675654 1
2.40177485321548 1
1.79808183815118 1
1.7608357849485 1
2.1309927350663 1
1.95094333186565 1
1.93853198843075 1
2.32149418490472 1
2.18573239775606 1
2.24266498773852 1
1.85630324582612 1
1.9302541583685 1
1.90275352496252 1
2.23811970474799 1
1.7152938339211 1
1.99270892013616 1
2.20935718839139 1
2.01147811469883 1
2.56288462788315 1
2.00719101098261 1
1.91058320177647 1
1.83156708131667 1
2.56543370545808 1
2.27582073217084 1
1.77798183539185 1
1.85465447815045 1
1.80703367300397 1
2.48759994400937 1
1.80141699178968 1
2.18432584976346 1
2.10749501210401 1
1.7599751552921 1
2.09899972582604 1
2.06510144779689 1
2.2050719951111 1
2.01233047815018 1
2.10939027583742 1
1.95262032189773 1
2.13218533001961 1
1.87785925522892 1
1.58303672706751 1
2.29656587848168 1
1.56025973837448 1
2.07731284458951 1
2.10070965769431 1
2.08602051566639 1
2.32282293015628 1
2.28023055677187 1
2.29932159444798 1
2.09906894478324 1
1.71573599177607 1
2.01326453041844 1
1.87900969837751 1
1.90039009005364 1
2.57571300749787 1
1.75947495625943 1
2.05742886952522 1
1.97919692315473 1
1.99513506770249 1
1.92794916965487 1
1.57125395772514 1
2.35720596422591 1
1.867284525562 1
2.14429482124255 1
2.07833403403504 1
2.06309512187476 1
2.04413413373724 1
1.98575698642981 1
1.57049143076448 1
2.0658317200209 1
2.07539054486573 1
1.81377949300053 1
1.87517621658105 1
2.08804702233719 1
2.37056627542785 1
1.74200720426904 1
1.5970718082123 1
2.11931273300719 1
2.41697450574457 1
1.7540528120675 1
2.32973961407525 1
2.02078341648129 1
1.81626885150443 1
1.78011842873471 1
2.33302296225286 1
2.46095705963529 0
2.01455253436367 1
2.02561136003423 1
1.77561707434023 1
1.98589111695152 1
2.42354082699189 1
2.09691016583924 1
1.8172559358252 1
1.69199001131599 1
1.33341763372662 0
2.29793615149131 1
1.97609910820085 1
2.5071047345431 1
1.97748956570238 1
1.91021696798996 1
2.13242555192066 1
2.13085188253009 1
2.30072857560324 1
1.80720315083811 1
1.97749456728878 1
1.98132095292281 1
2.06661771203548 1
2.28456313055373 1
1.94069376538032 1
2.07652136426181 1
2.38685256798457 1
2.01747962710842 1
1.69193318735902 1
1.72089529030865 1
1.95235492949264 1
2.03419596217805 1
2.42158382095617 1
1.95221335861849 1
2.39210622427506 1
1.55878427017772 1
0.788019601407194 0
1.4284579251882 1
1.95476032955681 1
1.85670797259708 1
2.08185296191835 1
2.03186438877365 1
1.60728766563847 1
1.92748982899674 1
2.23543019504455 1
2.03903885030129 1
1.5748355359356 1
1.96565284367312 1
1.9651796985041 1
1.86477116520749 1
1.70759323605121 1
1.45296658955076 1
2.21440473980507 1
1.70448772584585 1
1.75053295700508 1
1.680047206108 1
2.09311438691959 1
2.04990633019569 1
2.23660894785503 1
1.41684504112666 1
1.19506643609314 0
1.92363296145959 1
2.0612530620338 1
2.29732529151893 1
2.3327067603608 1
2.32248250015081 1
2.37756359084868 1
1.84131761039308 1
2.49337844396753 0
1.65177036420638 1
1.92873763091343 1
2.10702716880025 1
1.77081565572412 1
1.97050727755322 1
1.97249657937203 1
1.89079777957455 1
1.802719300794 1
1.85541088416277 1
2.07674595131045 1
1.38742711170583 0
1.82758925953861 1
1.56369390337389 0
2.14593794450916 1
1.97466498429184 1
1.55336097085619 0
1.86422538513633 1
2.11540784300066 1
2.12091570765941 1
2.05500309628842 1
1.9216652807348 1
2.3366485732434 1
1.76625732073065 1
1.85118301296248 1
2.09456344877424 1
2.02351243584513 1
2.02319971622979 1
2.20033893114298 1
1.65598830545843 1
2.77079434230015 0
1.87362253520486 1
2.12026207054777 1
1.998761428945 1
1.78137925111915 1
2.01544458914184 1
2.55133441123019 0
2.1336152754372 1
2.50709871601172 0
2.47942600130136 0
1.75460102475208 1
2.0902371930191 1
1.1736663486793 0
1.85708653250968 1
1.87323181441213 1
2.44670765490594 1
1.86965714456119 1
2.16584504211877 1
2.39346624515104 1
1.87439882091474 1
2.43314098386934 1
1.89610205747279 1
1.95179232921708 1
2.14108090589246 1
1.82522478579462 1
2.04862197174875 1
1.81004786862401 1
1.92675204926542 1
2.42674273139455 0
1.9278419379273 1
2.22429234378633 1
2.23261911261061 1
2.59628186126898 0
1.77592702453445 1
2.13664683756026 1
1.50048616209522 1
1.78116143421116 1
2.0134621155557 1
1.8651266656171 1
1.50654458910456 0
2.34999209087204 1
2.14730910980527 1
1.7760741987667 1
1.80721596922688 1
2.30697329765658 1
1.58106708830048 1
1.53008255479251 1
1.98863698166783 1
1.47697631298245 0
2.2970404212621 1
1.18874389560761 0
2.25425641030032 1
2.04484104432852 1
2.42461893420523 1
2.22962488086659 1
2.39812996508267 1
1.65676343676885 1
2.1246375562155 1
2.284641846672 1
1.76035764564526 1
2.15281799175875 1
1.8755331184248 1
2.09394022541584 1
1.97080104494637 1
1.9047243154768 1
2.21204369491227 1
1.95193482274592 1
2.16044472820771 1
1.77180295314152 1
1.65115648815978 1
2.25879246197875 1
2.31486641743159 1
1.74120825507696 1
2.00642187258731 1
1.5225498775056 1
1.93731328432319 1
2.12009754398058 1
1.87495791181598 1
2.12307644446631 1
2.19230972010065 1
2.09597563624774 1
1.79660197042293 1
2.11115399016644 1
1.99220128226449 1
1.8864581460279 1
2.52690686595284 1
1.86411334343853 1
2.26859524296623 1
2.22024709693684 1
2.24359895466321 1
2.05327867611092 1
1.90692488363746 1
1.51335308634517 0
2.11588641629918 1
2.20221765737081 1
2.05869376216783 1
1.9723524639976 1
2.12426310360682 1
2.34686138292942 1
1.92048560609745 1
1.8485984460552 1
2.41125170367794 1
2.0133242540382 1
2.9459472115741 0
2.21438029208037 1
1.72882997002586 1
1.90265379536508 1
2.04414972701387 1
2.30119193420127 1
2.22123609106069 1
2.24179396786887 1
1.95324789868139 1
2.13424153108083 1
2.47804582018788 1
1.91819963502121 1
1.78435309763396 1
2.01279921102676 1
1.76957147631196 1
1.93934326538542 1
1.79230520901161 1
1.99170057812086 1
1.75876542989862 1
1.78184326835293 1
1.95597979213876 1
1.93818879016948 1
1.92402591326651 1
1.72026921775855 1
2.13540141430008 1
1.80715356136189 1
2.08678833588083 1
1.7562353175099 1
1.73297395122952 1
2.18542184073927 1
2.14853112751061 1
2.23361331424846 1
2.19449351011952 1
1.59186439399442 1
1.67676359285899 0
2.05879451871167 1
1.8357786381213 1
2.03372373414345 1
1.70086448277731 1
2.02312636807668 1
1.9924172180268 1
2.49427799015816 1
2.18614693318285 1
1.65394488054784 1
2.37922147441678 0
2.06650673295702 1
1.049330160258 0
2.12754376906148 1
1.72075992335777 1
2.09047274924899 1
1.8193144117292 1
2.48783572217871 0
1.80399097374425 1
2.14922611215007 1
1.83358501950797 1
2.00069273205185 1
1.69514938682768 1
2.1519259820504 1
2.16598206620588 1
1.85534159545009 1
1.54705478822178 1
2.00838788548493 1
1.6382155458718 1
2.10439018663542 1
1.83481421902262 1
1.98358402348192 1
2.28186513674682 1
2.2538823971804 1
1.97069159242218 1
1.98956169983772 1
1.5423237537763 1
1.89584900885698 1
2.42698828522306 1
2.09696918979498 1
1.61879570005577 1
1.89895451121888 1
1.65652690268013 1
1.98347123477577 1
1.91728898200245 1
2.20313466762111 1
1.83691750770328 1
2.00020696641702 1
2.25797976672333 1
2.4614543605214 0
2.26647591909859 1
1.99217500401264 1
2.01545013410737 1
1.97214975084618 1
1.85814180933718 1
1.69571172417431 1
1.77231228189567 1
2.10069611703887 1
1.62460828437088 1
2.50114299857596 0
1.94691936579782 1
1.77557176628669 1
2.13354334581848 1
1.87773555985768 1
1.65760846641392 1
2.21540154885761 1
1.84309707562723 1
1.77407386250957 1
1.98471920108449 1
1.74714010809465 1
2.05941181009668 1
2.26458519749932 1
2.01100671155703 1
1.8796896440121 1
2.17526487395739 1
1.36985375693284 1
1.97845889472746 1
1.92785196833955 1
1.86341251173308 1
1.62229420565535 1
2.1319446376665 1
1.76589079337014 1
1.82080545681073 1
1.69748947197061 1
1.76269875955351 1
2.15071209776278 1
2.0245521100727 1
2.17544996847144 1
2.07284483674473 1
1.87815483985739 1
2.18451239973525 1
1.87503085494528 1
1.7651763298214 1
1.99898697322634 1
2.17938028217849 1
2.48266760018852 0
2.46172987135531 0
1.9829059355959 1
2.46021955515875 1
2.54380635965025 0
2.07082347464455 1
2.00352498310016 1
1.88920068009631 1
2.78264353591244 0
1.92650745698018 1
2.02011301234685 1
2.06101093719185 1
2.25175675836854 1
1.85703644800464 1
2.08050531305804 1
2.17705483349474 1
1.91744668634891 1
2.27917177371265 1
2.2226525688604 1
1.77103981671291 1
1.75960283277281 1
1.88964401966881 1
2.4896578389016 1
2.21897390433366 1
2.34190498309195 1
2.28807935570974 1
1.17551471875118 0
2.04191649560625 1
1.87284047420177 1
1.94296505781156 1
2.27921866407313 1
2.44094968421146 0
2.03679881630821 1
2.41138019710305 1
2.22798719337661 1
2.17832617953999 1
2.29423415629805 1
2.29080610675382 1
1.43904301430818 0
2.38077847734555 1
2.25412159250678 1
1.50123576754413 1
2.04845358127312 1
2.18176040366165 1
1.88645330683937 1
2.02724332735759 1
1.88038435376761 1
2.35592014551975 1
1.99092366363731 1
1.62318879632911 1
1.91225199316328 1
1.97909829700519 1
1.76761697011193 1
1.83616456427203 1
1.72230582786462 1
1.9784610729729 1
1.94335399079155 1
2.10578520917644 1
2.01873955699181 1
2.34174049981339 1
1.92508187597573 1
2.19808427480278 1
1.8943573176166 1
2.40546123212551 0
1.64145730675483 1
1.81355759169925 1
1.92812729171624 1
2.23960082562013 1
1.84210102129792 1
2.09738037640039 1
1.62834705119738 1
1.34011537369274 0
1.99381400349002 1
1.90099166592261 1
2.07930339067165 1
2.31051684435292 1
1.73966061178086 1
2.37084227506853 0
2.288240260453 1
2.08116397370459 1
1.99183383305514 1
1.79255600310576 1
1.79701051074233 1
2.41511032091765 0
2.37289094892096 1
1.85653281813536 1
1.6795903001147 1
2.27531242870252 1
2.5904382119596 1
2.07071701971529 1
1.95149016439079 1
2.05919911241972 1
2.04823777302603 1
1.61403358195272 1
2.01707084601874 1
2.05439034467795 1
1.68172702341095 1
1.70896416585552 1
2.08387307254413 1
2.01275714492554 1
2.85091864886604 0
2.02142386139311 1
1.99995891945501 1
1.57444380230044 1
1.77357501708804 1
2.12879917757018 1
2.22539084076749 1
2.33129232788473 1
2.08090964453305 1
2.49420089737458 0
2.04993403311494 1
1.84341314533266 1
1.90250836260555 1
2.44522494588999 1
2.06437532948956 1
2.0237626760558 1
2.05966905430921 1
2.18360437616254 1
1.97574361991168 1
2.14663638920159 1
2.35349509513365 1
2.14905521193188 1
1.66178008025541 1
1.75022339165946 1
2.08359360524715 1
1.67945205080486 1
1.4169264006035 0
2.14297322435535 1
2.36067043459969 1
2.00252998250016 1
1.81196534792595 1
2.08383302613893 1
2.2800152263038 1
1.90732661702583 1
2.05390425666872 1
1.89004981713364 1
2.05872309789025 1
1.60597578375353 0
1.49475920768836 0
2.05993609906446 1
1.86957524668409 1
2.20423773180103 1
2.08198518614565 1
2.2154862232214 1
1.4745676169373 0
1.79137609165604 1
1.98801624764446 1
2.0353352870065 1
2.43374868711838 1
1.53630879360056 0
1.81508975703716 1
1.72586192010646 1
1.34697370453285 0
2.16128190753552 1
2.34431462788824 1
1.57797726515521 1
1.49176466023417 0
2.22463374178579 1
1.84200760085717 1
2.08168270065851 1
1.2321977686356 0
2.33239624971204 1
1.7651217866144 1
2.25795814693341 1
2.31297626544012 1
2.0282999559644 1
1.83812634735968 1
1.61466255506308 1
2.03498225710113 1
2.09922559322537 1
1.73493866199558 1
2.09118141740644 1
1.74841666074534 1
1.75935744036065 1
1.95890372377974 1
1.70348560293373 1
1.88588812601706 1
1.92922293529914 1
1.97127056850979 1
1.98401845778934 1
2.10536659725869 1
2.12330666423721 1
2.38281478792048 1
2.40687501732047 1
2.54952459405512 1
2.02355818793269 1
1.91400423491177 1
1.97489625748661 1
1.92479018472772 1
1.88356168440366 1
1.80321692379517 1
2.37079903975394 1
2.12836629318217 1
1.94900178917759 1
2.19245031977663 1
2.16610359804306 1
2.26561632307841 1
2.3229251555067 1
2.37418233544457 0
2.02121669702384 1
1.98367030850719 1
2.12050659935321 1
2.02147079850743 1
2.23361104676952 1
1.69549814259374 1
2.18726399230713 1
2.03738059733218 1
2.07068290829556 1
1.89931614478087 1
2.34635785387488 1
1.95488871902564 1
1.70821127129818 1
2.06676016207173 1
1.90592753039797 1
1.71413430024388 1
1.96393823144512 1
2.26912320835181 1
2.26365252245214 1
2.31917216528913 1
2.57608166340875 0
1.73967852626452 1
1.69879288717147 1
2.04394628074145 1
1.77527600005524 1
2.25753360922521 1
1.89236646795754 1
1.80034439210489 1
2.03489642035645 1
1.97106474806423 1
2.2008380244181 1
1.94958330792596 1
2.25268006953309 1
1.71687827973191 1
2.17270726745156 1
1.73967455472416 1
1.88367703167525 1
1.89482780956291 1
2.17651237742082 1
1.73154778151008 1
2.3629634935248 1
2.10609705728682 1
2.01368979413065 1
1.79186891703543 1
2.1339552615854 1
1.65590185178908 1
2.0292177479281 1
1.7168531086157 1
1.94341302232966 1
1.78427459772498 1
2.07167905402668 1
1.95650051439388 1
2.07976239350069 1
1.77379855804196 1
2.44170896147452 1
1.87043904076357 1
2.18905524420654 1
1.75449688087283 1
2.21798177413065 1
1.94615668264688 1
1.85414571179909 1
2.15102421707461 1
2.10377628494974 1
2.09037664064657 1
2.07989618618357 1
2.19400993940674 1
2.11411000801108 1
2.5104412556269 0
1.81398903726254 1
1.96728034989836 1
1.93995885326208 1
1.76817456146539 1
2.01113123295653 1
2.03700788769743 1
1.98303130609317 1
2.23657152128596 1
1.87452401022478 1
1.51376728457236 1
2.72520918472344 0
1.86627459441634 1
2.42016802040245 1
2.37719332783778 1
2.57687742060868 0
2.00407616914365 1
2.41933670934749 0
2.38692761497089 0
2.08430594227756 1
1.99353153411354 1
2.23884183721949 1
2.16122935925863 1
1.87074863491112 1
2.11891066050262 1
2.1020312702171 1
1.67084588521389 1
1.91613440898742 1
1.79959826887716 1
2.12558944887646 1
1.92923316197618 1
2.49491635316404 1
1.62371653381453 1
2.38793359609545 1
2.25412986609138 1
1.84121898543021 1
2.36077963325258 1
1.42243227754172 1
2.03705953691459 1
2.24798458920102 1
2.13699972793362 1
2.1574943365329 1
1.76053486646327 1
1.82898477838466 1
1.99303122135749 1
1.8812281924048 1
1.7923089154457 1
2.20351306991753 1
2.37904022829568 1
1.72585727883115 1
2.3079849841657 1
1.91332745670027 1
1.77438697631469 1
2.17801448361366 1
2.1332544280254 1
1.94169589415744 1
2.68278625186425 0
2.15402462023894 1
1.72457873141825 1
2.1234945633617 1
1.53179377358298 0
1.75138832514879 1
2.15018725939696 1
2.01130422367947 1
1.95526977447801 1
1.81241363259691 1
1.91275528830915 1
2.09112894034109 1
1.98792798017454 1
1.90309764251116 1
2.09181822551086 1
2.1170348578391 1
2.21249601469836 1
1.72272149132889 1
1.99687954645121 1
1.40531779709835 0
1.50284869467472 1
2.43715192542405 0
2.08069539266192 1
2.05755235289997 1
2.4492724154681 1
1.88253932647539 1
2.15176124695929 1
1.80500814243609 1
1.71850072742849 1
2.38056630247982 1
1.56208625648185 1
2.0902922232033 1
1.89169326833653 1
2.15804588798094 1
2.02864992281106 1
2.05114695330459 1
2.17054255575161 1
2.30192443902887 1
1.68324987661306 1
1.90951530872664 1
2.23637066271011 1
1.94692893354255 1
1.76076692194344 1
1.93404305224679 1
2.12288218134557 1
1.91928190900153 1
1.9788049265306 1
1.92945731202465 1
2.39349364765338 1
2.18333697353638 1
1.69597224668975 1
2.51394963380746 1
2.03969784324318 1
1.90792772911213 1
2.20046550628898 1
2.51632268780285 0
2.06695528808678 1
1.95921894988178 1
1.70979978669585 1
2.13939084037189 1
2.15475615331483 1
2.22694984165399 1
1.72654485563752 1
1.98575905787723 1
2.24983424191816 1
2.21492180499115 1
1.82063862280257 1
1.95560308882151 1
1.65467761486016 1
2.25835051356475 1
1.54487669070369 1
2.10394601885631 1
1.6604876320833 1
1.55379368708661 0
2.29199057559251 1
2.38198078765215 1
2.245521207135 1
2.32445453202359 1
2.34013842459316 1
1.99273260422134 1
2.32350079410138 1
1.89039274332773 1
2.16651356014531 1
2.24516658387565 1
2.25429923035405 1
2.13354185305509 1
1.83639963121112 1
1.64001938896541 1
1.87648021338272 1
1.86457643931861 1
2.00092350880837 1
2.53252379507353 1
1.98655455512083 1
1.78718251876857 1
1.65313715137826 1
1.66945241094369 1
2.08422273224405 1
2.03703613209671 1
1.97608744589068 1
1.48964437936889 0
1.85103542362674 1
2.36520667810568 1
1.94623000707212 1
1.96286631163768 1
1.91187624402708 1
1.96018268529997 1
2.15244582497286 1
2.13912860114504 1
2.06568182808338 1
2.01546673007651 1
1.92960403207244 1
2.09108177199755 1
2.18112174582885 1
2.04959857364832 1
1.73694792228631 1
1.96793800832406 1
1.83026865020316 1
1.90646966108013 1
2.04932228693146 1
2.11267747337436 1
1.79197622716394 1
2.24444980008545 1
1.58334045801834 1
2.15266771740674 1
2.08547012433303 1
2.21109448489269 1
1.81062960104722 1
2.11812025267944 1
1.99462475418911 1
1.50576376738936 1
2.18924154780339 1
1.84446943800136 1
2.23769381140079 1
2.28574693718062 1
1.8137884277373 1
2.06091602245304 1
2.25175762997953 1
2.24080692240023 1
2.39391087895238 1
1.86609573074314 1
1.91508513890368 1
2.45917435775587 1
2.29808953809883 1
1.82731292754014 1
2.55218574266361 0
2.26795945994284 1
1.84002065161489 1
2.05029785353181 1
1.88576882882466 1
2.18485766911647 1
2.10633823344257 1
1.76428528275391 1
2.34598113651089 0
2.34539619435745 1
1.81630057128964 1
2.45800002462388 1
1.58543014594279 0
2.03542446728026 1
2.2144341690551 1
1.76907476477373 1
1.90598823579397 1
2.1483887074981 1
2.382655937231 1
2.09411727295325 1
2.14983148852633 1
1.73430198353576 1
1.70349540165179 1
1.96250229426988 1
2.46573173651326 1
1.98540706146537 1
1.78155831901386 1
2.22800084784452 1
2.01147004920706 1
1.62605501721323 1
1.95408239976644 1
2.25821195998086 1
2.15944470661183 1
1.93600650137157 1
2.63995618034672 0
1.90511007979908 1
2.11832402772138 1
1.76776255320645 1
2.04036390042086 1
2.21835105947979 1
2.51698630572789 0
1.59031525883757 1
2.18597488500921 1
2.026217916285 1
2.02652530521924 1
2.24259625946945 1
1.36658836689102 0
2.16469782314429 1
1.73624090982728 1
2.76626143064845 0
1.68809854279759 1
2.01260370439715 1
2.09992117297892 1
2.1163154316718 1
1.99360392342058 1
1.77607695119857 1
1.86482485578924 1
2.03242689469847 1
1.67451031989326 1
2.18644112803649 1
2.18136550735533 1
1.87388222862762 1
2.06776387723824 1
2.19774105128603 1
2.02920314468664 1
1.93326153830022 1
2.02501343650973 1
2.18540012726598 1
1.67908371758573 1
1.79539052332192 1
2.38125190881916 1
1.98954838692184 1
2.18567348237737 1
2.06283202487429 1
1.85112791714992 1
1.90420175526721 1
1.95066384272749 1
1.86300898873812 1
1.91827499058883 1
1.77011233108402 1
1.95933838367269 1
1.98057372738299 1
1.93844801282877 1
1.80481417191713 1
1.99915514451878 1
2.34758029201837 1
2.17468225191818 1
2.10757608328622 1
2.30210766379558 1
1.95443887092746 1
2.06447699962983 1
1.83486880252528 1
1.72490875910882 1
2.06900770011538 1
1.76923254912708 1
1.78739795932538 1
2.25775840941527 1
2.50460606982206 0
2.0875968364598 1
1.81925164870332 1
1.63675230591464 1
1.60205056787992 0
2.01983195149286 1
1.94008154063382 1
1.99239954469451 1
2.34085468423151 1
1.55181210996523 0
2.0322417364698 1
1.85604894618515 1
2.66293335824064 0
1.33686470933959 0
1.56085366698255 0
2.19783648046868 1
2.10038617965616 1
1.85992208485989 1
1.91641464647538 1
2.11773943005774 1
2.60978167199967 0
2.06262774303244 1
2.04536802088677 1
2.53068731633612 0
2.20854814530849 1
1.80105944931937 1
1.65375068419413 1
2.16159380468462 1
1.94545979391168 1
1.83455394417904 1
1.58064550087539 1
1.55530242953199 0
1.53900495779685 1
1.90277767200394 1
1.83400262855436 1
2.16205892854185 1
1.94562208203929 1
1.50577048222505 1
2.35136618250236 1
2.48515283037868 0
2.16943203810453 1
1.90666999683427 1
2.03442785849909 1
2.01030934188872 1
1.83978918371615 1
2.13535395744555 1
2.10907823661063 1
1.50009801052632 0
2.23975271678283 1
2.50394287061865 1
2.0856742429651 1
1.94536352924109 1
1.72144272309287 1
1.87053849133161 1
2.68988872781318 0
2.29177547177435 1
1.43103445693142 0
2.01680947286401 1
2.05412268588369 1
1.91088085269586 1
1.70233933372022 1
2.26993668330104 1
2.10982945018486 1
2.05638565007377 1
1.81040966151336 1
1.76943202118446 1
2.33119928225727 1
1.90811248744798 1
2.24687249218687 1
1.90401815714511 1
1.91570505764226 1
1.62515661568848 1
1.93138379482654 1
2.07697832730194 1
2.28734425683267 1
1.65215091177686 1
1.92771963282838 1
2.17940179154804 1
2.83012096124065 0
2.02537188310035 1
1.95480110837872 1
2.02055031990843 1
2.83708872649124 0
2.11436288455419 1
1.21726014662873 0
2.26222457184603 1
1.72834358475935 1
2.21049513287312 1
1.99500392053201 1
1.94733562091713 1
2.02334082043693 1
2.11404901158764 1
1.93138551094263 1
2.48669125618134 0
1.80530734297142 1
1.58051127017005 1
2.09398153464962 1
1.88364561261331 1
1.93963983831002 1
1.91578040695575 1
2.03259675514826 1
1.97153720738683 1
1.83729136468835 1
1.3165241988332 0
1.81152648768323 1
1.78529542049889 1
1.92068470461438 1
1.91406585930447 1
2.23198826850461 1
1.97174331042552 1
2.15034295304669 1
1.91280935706816 1
2.19978172070221 1
1.89457829509551 1
2.41669995366217 1
1.82341771723619 1
2.04679911515133 1
1.99232779296597 1
2.18560077627556 1
2.26414303490253 1
2.26251977780028 1
2.06653531111188 1
2.26211661309205 1
1.6840518980931 1
1.87736461670627 1
2.22803172382824 1
1.87697614291413 1
1.97327232776128 1
2.30186956913705 1
1.94573942219011 1
1.94591935441207 1
2.19172238946584 1
1.96898299507854 1
2.49957738198552 0
1.76544853293794 1
2.31510614320944 1
2.43424397557745 0
1.95680444708318 1
1.76318044521301 1
1.9419764030703 1
1.88770849990498 1
1.99204255346319 1
2.62990348767486 0
1.95860753694898 1
2.65922805966464 0
2.15872175083159 1
2.05361619121382 1
1.797060031262 1
2.1083314554376 1
1.58286874370132 1
1.9757580119182 1
1.7516279776641 1
1.83485062527215 1
1.86656891993455 1
2.08038912351097 1
1.82836321945878 1
1.82831985652762 1
2.10366358203483 1
2.19306969821842 1
2.47144894002923 1
1.950230049224 1
2.38633006695463 1
1.78782178937325 1
1.9507832315783 1
2.15200804780076 1
1.71606609920691 1
2.09699460144376 1
2.03096314121388 1
2.32922608573068 1
2.24128857808206 1
2.11634665557083 1
2.15475242213858 1
2.01511166192919 1
1.81842804096986 1
2.15878084084608 1
1.73741595042602 1
1.87006490260216 1
2.05351634565343 1
1.86355866200932 1
1.99396941192294 1
2.0625088775562 1
1.72382706176622 1
2.04391519376609 1
2.25071548859308 1
2.23473168288129 1
2.0477190842912 1
1.76610571767448 1
1.81443167362956 1
1.85126905486905 1
2.1113015941158 1
1.55914599554707 0
1.54325167350584 1
1.89105623493703 1
1.83566004549444 1
2.0335396443091 1
2.01046203722162 1
2.01630702608756 1
2.09021856709314 1
1.96874618069409 1
1.87845993226509 1
1.65830182023398 1
1.98755356032026 1
2.23287800469924 1
2.11971287963322 1
2.68368861378975 0
1.92727499290265 1
2.31585052230403 1
2.3843241771273 1
1.97335842538252 1
1.64940107773528 1
1.81924684670019 1
1.96638925344725 1
1.84385440121426 1
1.46775288668099 0
1.41854134346303 1
1.98066319359085 1
2.00495689795458 1
1.80100725216104 1
2.09044041741399 1
1.83926055854239 1
2.05229292143724 1
1.67414169907175 1
2.23487883195577 1
1.79896170864477 1
2.20545950439233 1
1.81610160798068 1
1.9115692121745 1
1.66498219374786 1
2.31557901898556 1
2.19699685840036 1
1.9070110716656 1
2.09425468108122 1
1.48997799716015 1
1.9204578189236 1
1.99209291794263 1
2.28492993072775 1
2.01887303626055 1
1.49199567170319 0
1.66205269457517 1
2.25390478249704 1
2.28946775935298 1
1.62988109835197 1
2.13913867404269 1
2.16266969276107 1
2.01215434591093 1
1.59561890276836 0
2.23412387830945 1
1.75694857364913 1
1.92220031175962 1
1.86019409621604 1
2.26695566094168 1
1.87786889192174 1
1.95641810144596 1
2.37221674137024 1
2.29732804509728 1
1.96691569850856 1
1.93510769928797 1
1.7340730756852 1
1.69566748385102 1
1.82685290215551 1
2.0017100879142 1
2.14853001972233 1
2.36239416076253 0
1.80479139103602 1
1.83057794102706 1
2.46338730849908 0
2.48227531224408 1
2.24412632470532 1
1.62074321721414 1
2.86352757712233 0
1.87201778183352 1
2.19585563086263 1
2.09391464774232 1
1.91370007129634 1
1.58756680372404 0
1.90165003989 1
2.29942555793011 1
1.88098217587415 1
2.15577802928009 1
2.09038671947888 1
1.93213208448323 1
2.13131083886811 1
2.35427163535864 1
2.09089349744317 1
2.08557529801607 1
1.81599587621465 1
1.90578600200931 1
1.45354538949686 0
2.23434470234287 1
2.40192969018174 1
1.62372105401303 1
2.15026245142103 1
1.88836503577233 1
2.01105959123133 1
1.82535539886392 1
1.88848063133496 1
1.97554987879576 1
1.71068408181392 1
2.49981437276791 0
1.66816896241927 1
2.40560774209111 1
1.88297337159461 1
2.16634900477763 1
2.02681830918812 1
2.21625326251028 1
2.08796472602814 1
1.44643609781733 0
1.79219233962319 1
1.72706816762427 1
2.1155454363613 1
2.53499971618416 1
1.94574791717848 1
1.84067308200984 1
1.86571353246337 1
1.75168624095486 1
1.69965099476887 1
1.8233507287316 1
2.01641559574687 1
2.48830689852315 0
2.16969630862953 1
2.07906704385882 1
1.60349689596587 1
2.22936413303617 1
2.04727706666174 1
1.92827455191176 1
1.90854329379736 1
2.06782584827131 1
2.54365331863298 0
1.59080176613432 1
1.72881467211782 1
2.0522676195597 1
1.84081264389585 1
1.63678491222653 1
1.76834194675793 1
1.95130371328931 1
2.13114051012651 1
2.04829748324668 1
2.24904773324069 1
2.329408720142 1
2.17847363707208 1
1.85447654409827 1
1.88983563131919 1
1.78347675310804 1
2.14418707279654 1
1.76715103694793 1
2.17098800050273 1
2.14190964332557 1
2.12044785225181 1
2.21404630947736 1
1.85450800946488 1
1.8218883280502 1
2.13509405133929 1
2.04842137259965 1
1.76857612290534 1
2.36750266662844 0
2.16831672819549 1
2.20709974136666 1
2.08357892309101 1
1.65001689651459 1
1.95012307449057 1
1.87337146972526 1
2.12436602759028 1
1.99437870977368 1
1.85795780227422 1
2.00206516131763 1
1.94520948734382 1
2.12953393087404 1
2.04220574082115 1
2.42988883422563 1
1.95755700926009 1
1.79434500636032 1
1.48816217865442 1
1.78840452663227 1
2.49622925233559 0
2.80535215702348 0
1.91698027469362 1
2.4176867498712 1
1.74866082721922 1
2.06461328816013 1
2.12601255097987 1
2.16428660738272 1
1.95512288288312 1
2.15000431510614 1
2.23727735595906 1
2.04978180446237 1
2.03832474317694 1
2.49502717289343 1
1.83683181070203 1
2.19802751079927 1
1.48238613933638 1
2.07140772704633 1
1.59681738656331 1
1.81231729812075 1
2.34318484871427 1
1.6915953222556 1
2.32187855144161 1
1.72981392825063 1
1.37067265332148 1
1.90679242560122 1
1.70014608815633 1
2.38798506860388 1
2.08043510959972 1
2.54755152689956 0
2.19344734762272 1
1.96432452763603 1
2.02378785052829 1
2.15814311601104 1
1.58626069931322 1
2.01290315738955 1
1.73385150024289 1
1.82912945855054 1
1.78823696348813 1
2.21752061963597 1
1.81578966823155 1
2.3246802278876 1
2.04459519022377 1
2.25899508750098 1
1.96152930702301 1
2.28156134961815 1
1.87871413641631 1
1.94681617244594 1
1.76676664580456 1
1.60673413512246 1
2.22107087757536 1
1.44734288706939 0
1.95352841598978 1
1.68150924557085 1
1.9303971116557 1
2.28801128872765 1
1.68080808793883 1
1.90770888723048 1
2.14742278341364 1
2.00608571457521 1
2.63018803545455 1
1.83485349468649 1
1.8985136494727 1
2.05672492483294 1
2.10180050620602 1
2.24049975855002 1
1.56397834406649 0
1.51410357810985 1
2.3792798359891 1
1.66374021155174 1
1.44151447699943 0
1.84096828526231 1
2.03026306317145 1
1.52510555927918 0
2.04807017733413 1
2.0695389337887 1
2.12861057494146 1
2.10116185297033 1
2.1965025135131 1
2.52143438014745 1
1.85349371677527 1
1.88578381863316 1
1.60469934221975 0
2.07230220428813 1
2.15424276207974 1
2.20315947067383 1
2.01445538681222 1
2.17833594772619 1
2.42971916248235 0
1.76420763166591 1
2.37228150088422 1
1.78775699953248 1
1.69283475559862 1
2.04124367722635 1
1.6668300472621 1
1.74029662299339 1
2.1151968163663 1
2.0425515449485 1
1.72152970480865 1
2.11744038602415 1
2.17780536642875 1
2.20479852275784 1
2.06627799259702 1
2.43441219536161 0
2.01745261746622 1
2.55572892538141 0
2.00081866591413 1
2.22572238030262 1
2.42485764724226 1
1.90689744775213 1
1.81247075201026 1
1.58562573511804 1
2.26112921984669 1
1.73671775933518 1
1.7741945123375 1
2.03340164426931 1
2.07665466770018 1
1.70023477267266 1
1.98693526742799 1
2.03703758150529 1
2.41285405384837 1
2.15138527692584 1
2.39759650777482 1
2.02843096892176 1
1.9534504916275 1
1.82701121010545 1
1.49315177399382 0
2.02285942271158 1
1.90341987167668 1
2.09398680870551 1
2.16564999449554 1
1.74565238305145 1
1.73036609121617 1
2.02834725562387 1
2.52175954588853 0
2.03567561468906 1
1.94472947627633 1
2.34710342924683 1
1.64461467011918 1
1.91607010520994 1
2.08618140078298 1
1.53360722046569 1
2.04581311842578 1
2.24895961140581 1
1.82808250396992 1
1.69961245618821 1
1.76422963531233 1
2.00670988289302 1
1.96494303456986 1
2.03308699516396 1
1.47278208160999 0
2.00620320566369 1
1.99532879574092 1
2.02292237795014 1
2.15924601611561 1
2.18076865414244 1
1.9057116407952 1
2.15238010819743 1
2.01069108922059 1
1.65928315491598 1
2.2307627353365 1
2.24875485580552 1
2.23157553580204 1
1.82727072767999 1
2.01099247352992 1
1.73199138309256 1
2.05877188357575 1
2.23817024828471 1
2.44495002016802 0
2.01927533140384 1
2.12848489986524 1
2.61703478204943 0
1.77984482778799 1
1.8586301969962 1
2.0072888506869 1
2.06179383725499 1
2.19898294236533 1
1.92651090618985 1
2.15695525679438 1
1.77212453596371 1
2.34649685040398 1
1.81349813686857 1
1.81207632256294 1
1.73583346403555 1
1.44002815148847 1
2.03390104076216 1
2.06768133147252 1
2.31487011950331 1
1.73254695709718 1
1.99607942698453 1
1.96730608494409 1
1.84588113476984 1
1.77319242202431 1
2.21859292954542 1
2.02103027453547 1
1.95919188597399 1
2.24375421531524 1
2.44134898367997 1
2.36256098815773 1
2.32172749022595 1
1.95050863592867 1
1.79353149766738 1
2.16175524333447 1
1.83378810210535 1
2.11439677004082 1
1.88121134132179 1
1.73159307808705 1
2.1503511379361 1
2.3779118951698 0
2.24785781019605 1
2.32050428302543 1
1.96598410366612 1
1.97797939548141 1
1.8491369634613 1
2.25111413369887 1
2.09982562858369 1
1.58356346260661 0
1.53453758233189 0
2.07343218605909 1
2.42635739719247 0
2.03022519468535 1
2.37725561943963 1
1.52018726210027 1
2.10951477314331 1
2.13548874227348 1
1.81647546140337 1
1.81975745505884 1
2.34873019084706 1
1.67551611733853 1
2.35603505490556 0
2.04205647156785 1
2.20249105222817 1
2.25439131309901 1
2.05356809168568 1
1.73548778552393 1
1.77859806685815 1
2.29459525447141 1
1.84339155657663 1
1.11380623041843 0
2.29188232195511 1
1.82185877206707 1
2.2763670609991 1
2.95382957108993 0
2.14218798557798 1
2.41462343111151 1
1.9077303859985 1
2.1368133426027 1
2.36676097972738 1
1.82312200466656 1
2.09119947100419 1
2.229165686408 1
2.61538417201726 0
2.04409146082222 1
2.07492461958337 1
2.55321828840227 0
2.07090782981699 1
1.99106516230533 1
2.04087947132945 1
2.08900576036221 1
2.18494651750687 1
2.16759924410955 1
2.24333660594226 1
2.25378093121737 1
2.07847201052114 1
1.87278800006288 1
2.12665558337927 1
1.74617351056971 1
1.7517820441908 1
1.86654822672604 1
2.37480975316168 0
1.6379847721114 1
1.94169008328858 1
2.33198519281717 1
2.36102799440334 1
2.0976500575354 1
2.2977107114017 1
2.3227608384991 1
2.06275868175967 1
2.05122675873955 1
2.20607630806369 1
1.76335885281021 1
1.98003946427317 1
1.71530063019097 1
2.02037912954451 1
2.36712230170511 1
1.94086116068091 1
2.12348764723839 1
2.60151851157299 0
2.11031934245517 1
2.51240530326293 0
2.00638396124245 1
1.85817281521713 1
2.02448489310379 1
2.21086046035945 1
2.07206503431358 1
1.88540662478064 1
1.64567300754428 1
1.7496909325321 1
2.19487468865509 1
1.8585717221806 1
2.03521457935486 1
1.79234925278228 1
2.03379242693618 1
1.92313653406376 1
2.01300954204283 1
2.25604788689284 1
2.17505607261378 1
1.83817878320243 1
2.03367530568747 1
2.33515925655305 1
2.34121165896788 0
2.01008721447696 1
1.91632681069325 1
1.80501323298533 1
2.03652653963442 1
1.54181759515294 1
1.71996613924224 1
2.01708950311493 1
2.11883134616896 1
2.16175087844642 1
2.20169798262579 1
2.35255440718699 1
1.86451833734445 1
2.53272803461426 1
2.05588171942011 1
1.66579075426507 1
1.97403704251535 1
1.83968079037269 1
1.71716326815012 1
1.59123931518995 1
2.01319239439618 1
2.11130997314973 1
2.2459755377268 1
2.04989558149988 1
2.37076053406429 1
1.97575029865931 1
1.89596128190013 1
1.69117000217652 1
2.15938919554654 1
1.59763066346806 1
2.03691679151031 1
1.98375908097096 1
2.06603396677167 1
1.67204178458943 1
2.00030231647533 1
1.52494874858421 0
2.13686149406097 1
2.36154705317367 1
1.87215021607437 1
2.22687460390758 1
2.07703843184881 1
1.34030960745148 0
1.42992257424268 0
2.19069176183288 1
2.224846111587 1
1.84097598817658 1
1.87281605164919 1
2.00548025861356 1
2.37083742716424 1
1.85918557724032 1
2.03576258135216 1
2.15436013130087 1
1.72665108328265 1
2.04962831795661 1
1.82331163584307 1
2.52827452281406 1
1.87493548695158 1
1.89377162046037 1
2.13298382076024 1
1.96421043709827 1
1.66166362720567 1
1.86818726159787 1
1.81660754192897 1
1.7188038163933 1
1.82256660461569 1
2.49533072640408 0
2.25427336873793 1
1.97385911301882 1
1.82327753895344 1
2.29955747154765 1
2.24592390497328 1
1.59238991596858 0
2.0572790180754 1
2.09648647664838 1
1.84211855695479 1
2.50112837811298 1
2.21008622395672 1
2.0117789654918 1
1.82295905021873 1
1.43337797494423 1
1.81112157603585 1
1.91136443787913 1
2.11703890529981 1
1.98951815865943 1
1.64061617078764 1
1.86575491301209 1
1.71328554073788 1
2.11766029883225 1
1.59249251145044 1
1.7552753133037 1
2.014142005467 1
2.08358310329231 1
1.98171653496692 1
1.68152935126327 1
2.35220003055136 1
1.74023177709033 1
1.97109770894716 1
1.79229529376048 1
2.13287426938764 1
1.94724471748016 1
1.58490469124494 0
2.18729665026417 1
1.87874906945776 1
2.07055891505382 1
2.22503790056218 1
1.94704443500871 1
1.9252627736426 1
2.08062771183462 1
2.01739214346728 1
1.69070360264569 1
1.91435392146028 1
2.2435280173671 1
2.58047115360587 0
2.25999205322644 1
1.85027955133198 1
1.93282730394495 1
1.90022063059663 1
1.93146652636345 1
2.16071171183628 1
1.74598715311487 1
2.03326005350232 1
2.15178546393547 1
2.13049820716711 1
1.6896906542075 1
2.08068357510851 1
2.35897841660095 1
1.89581412985549 1
2.44164539722746 0
1.89419604017373 1
1.82697153569038 1
1.97383171123431 1
1.96605144395087 1
2.21126961316072 1
1.77760798039173 1
1.97522168085054 1
2.12730545401185 1
2.40213804011938 1
1.81260112067727 1
1.73100311339361 1
1.94976047939252 1
1.67224370063496 1
1.78115160098377 1
1.86146532703159 1
1.81691864425703 1
1.68099608288483 1
1.80218119503304 1
1.74844178834367 1
1.69811971578547 1
1.87953647021397 1
2.41685684768892 1
1.87986640266735 1
2.52291647334538 1
2.20469744625539 1
2.10754155581023 1
2.14781292748155 1
1.93867472074643 1
1.34597915094952 0
1.86445536087069 1
1.84605071433753 1
1.67573217757504 1
1.8605298314923 1
2.17288674353245 1
1.9725179606348 1
1.76874374917449 1
2.36665311089889 1
2.06017233708466 1
2.62652622092687 0
1.91143938652928 1
2.06811527062931 1
1.79252668403526 1
1.87717765841154 1
1.6841544352536 1
1.81438222506283 1
1.7882341352113 1
2.01601848559701 1
1.68132828636153 1
1.55786779027225 0
1.62755255140987 1
1.33650949376408 0
2.32582341832724 1
2.04218216477786 1
1.7197000827725 1
1.63209482859555 1
2.28059071907481 1
1.92352424967796 1
1.82772342201233 1
2.13798941419813 1
2.25790231683481 1
2.05636017015234 1
2.11042031581794 1
1.79317189137089 1
2.63139975682132 0
1.58535271611385 1
1.74406401377064 1
1.96074518049475 1
2.36680965403278 1
1.61739175735046 1
2.14742012362434 1
1.80169363761673 1
2.0067406072324 1
1.86139819175095 1
1.5544902084216 0
2.27541138046459 1
2.21105599864407 1
2.40407603685174 1
2.07109974539608 1
1.4482211362256 0
2.30396314419339 1
2.3717484875802 1
1.93243707098762 1
2.0921122307112 1
1.92713135260312 1
1.63786898195145 0
1.60660723570507 1
2.0145522631184 1
1.75963492371257 1
2.48424520611356 0
1.92650718036652 1
2.29172585693777 1
1.81499516045083 1
1.83485697284829 1
1.99961225586504 1
2.1778196580094 1
1.83719643939962 1
2.22550946692761 1
1.79447310435381 1
2.07225397993755 1
2.60761446937477 0
2.26131838949956 1
1.9078804834718 1
2.72092015528214 0
1.95067486464236 1
1.89051151138505 1
1.45051470368992 0
2.02039451240607 1
2.00624621817697 1
1.53178509499698 0
2.0351187172747 1
1.88333408611016 1
1.90314973510013 1
2.02281047037225 1
2.22566656671458 1
2.16474442813774 1
2.37359875308773 1
2.15620335220693 1
1.42606089482502 1
1.98950671649945 1
1.97515329640881 1
1.90458660664584 1
2.07273366406097 1
2.23363222874905 1
1.75892489647929 1
2.00877361433209 1
1.91123637804554 1
2.34847529444628 1
2.20715485437107 1
1.80121606861789 1
2.03093534976898 1
1.78718005650417 1
1.61254652101312 1
2.1690114746441 1
1.76171762666859 1
1.73983362862113 1
1.98366163901933 1
1.87661372147979 1
1.50844377182886 1
1.61509948557011 1
1.96367178058659 1
2.12438021575199 1
2.05924929992814 1
2.46516469675542 1
2.43102653703355 0
1.95692533322068 1
2.13430273722117 1
1.68856649453185 1
1.92368901442558 1
2.15964063163587 1
2.00772100416454 1
2.10249056952689 1
1.9218583355961 1
1.76134102644997 1
1.81909498205714 1
1.88354275243668 1
1.8327062756126 1
2.08489472527139 1
2.27473043797778 1
2.42010568693164 1
1.81143539831709 1
1.9963328900264 1
2.03770072174135 1
1.82862519573686 1
2.18517520852275 1
2.24529179479349 1
1.73232140865417 1
2.174545777318 1
2.09203461601797 1
2.24795333864608 1
2.31783187324581 1
2.30407088196882 1
2.17686000431184 1
1.96037381934591 1
2.17970068960149 1
2.5834209046749 0
2.32307452419858 1
2.13793792858792 1
1.90395064753056 1
1.77638089683165 1
1.59708541635869 1
2.39517148113964 1
1.76894068393167 1
1.78987859385393 1
2.01864627330711 1
1.7973459835204 1
1.70089474020145 1
1.74197298619073 1
2.06793114956181 1
2.39043284803803 1
2.17598641797128 1
2.113911294504 1
1.8267537758081 1
2.28081158977897 1
1.7014097014285 1
1.50986193365462 1
1.94531267965252 1
2.01322321339305 1
1.70999523892493 1
2.52395500411599 0
2.15786039508417 1
2.34051289192421 1
1.84856418852291 1
1.78925105357864 1
2.17038321649522 1
1.61211206459394 1
2.12567065210166 1
1.45291072793701 0
1.48543534002279 0
1.7717763822154 1
2.08288428500779 1
1.89831060137257 1
1.88737189876673 1
2.35339720839796 1
1.87012995241666 1
2.05939839140516 1
2.24158664669127 1
1.69287054028097 1
2.08766764257369 1
2.05749430991159 1
1.94865693367314 1
1.47931153964599 0
1.78617296791885 1
2.21756414540302 1
2.12042393135669 1
1.77876978079051 1
2.06640708467872 1
2.17641982923363 1
2.25796592836146 1
2.00088178994621 1
1.5435309820037 1
1.98044025988996 1
2.00375717466023 1
1.854964047732 1
1.9697492101547 1
1.9630955627805 1
2.10471185456465 1
2.08997834391828 1
1.44393223169312 0
2.08535331791497 1
1.84272406472178 1
2.04677970048983 1
1.80671974528098 1
1.44495266056168 0
2.01821003560665 1
2.45592231438569 0
2.11147145694898 1
2.03031024021772 1
2.20088470996701 1
2.01689762913972 1
2.04055592647913 1
2.6053161740802 0
1.88136175042302 1
1.90797698400574 1
1.87193732478888 1
1.79843759786327 1
2.15536793433385 1
2.41601069754384 1
1.85905392097148 1
2.33201557520742 1
1.84381948551304 1
2.09934338714589 1
2.04161995043679 1
2.0040267567864 1
2.05322603311775 1
2.13537949895814 1
2.57831926211899 0
2.40742217326381 1
2.01663730957183 1
1.88847273741333 1
1.95277736681628 1
2.27213264440856 1
1.96363346570833 1
2.22351658322445 1
1.91090553328991 1
1.750488772239 1
2.06392878332271 1
1.88127791380304 1
2.38967167974575 1
1.60366550339755 0
2.28146125633057 1
2.14842407278248 1
2.0608046799773 1
2.25452788675189 1
2.14847750883568 1
2.33555104826464 1
2.4307984419094 0
2.2231420417288 1
1.96245725625781 1
2.47899192890342 0
1.80894291548861 1
2.07192933755988 1
2.28213783353791 1
2.01446458442142 1
2.08652795712395 1
1.9744102911563 1
2.46660086430006 1
2.08882081984381 1
1.71310601417028 1
1.89438299547673 1
2.02477191665766 1
2.10558120672956 1
1.9327088613837 1
2.31063493667121 1
2.0093532116564 1
1.95361855224523 1
2.40979526228454 1
2.18706416732967 1
2.17764477762815 1
1.81419164256038 1
1.86570773006842 1
2.10246121383454 1
2.30190031948457 1
1.89806321051829 1
1.79537688874734 1
2.23002561719793 1
1.7877870292358 1
2.42307584558382 1
2.04983906031501 1
1.86763937163457 1
1.77941911584136 1
2.26189046424729 1
1.97316638142483 1
2.24655812232159 1
2.3000299396423 1
1.75132506801494 1
2.43039921579621 1
2.07203492183834 1
2.56275696946108 0
1.75852642346429 1
1.81928633892669 1
2.37077763390857 1
2.40303387147284 1
2.10196047449096 1
2.09820971233695 1
1.93286753946228 1
1.4600947483996 0
1.8841528693584 1
1.872144884073 1
1.9942445228768 1
1.80108097664233 1
1.76348917578179 1
2.13011766725466 1
1.74841412988324 1
2.18422889439655 1
1.53887227992281 1
1.88602755950201 1
2.35398928018451 1
1.82063791636505 1
2.2644722364773 1
2.05692528297929 1
2.09277007978971 1
2.31620327911947 1
2.24252284308934 1
2.12543412861355 1
2.16999924209675 1
1.37510962425296 0
2.36131253548247 1
1.96476522225443 1
1.92423365723331 1
2.18084413442244 1
1.719244366178 1
2.34344211759266 1
1.88642168579254 1
2.55966416928098 0
1.85107286919434 1
1.88689352239306 1
2.30286734760835 1
2.07111520834253 1
2.2382717425274 1
2.25858479750175 1
1.87634087924005 1
1.9743109475523 1
2.03027336375313 1
2.1492274855581 1
2.00060564694313 1
1.81172541415125 1
2.04529747057946 1
1.68530770209314 1
2.11463191386583 1
2.19834020977781 1
2.21922935871896 1
1.88591546396317 1
2.12451690451661 1
1.65498864005669 1
2.05424208640388 1
2.04266864339879 1
2.16469104566219 1
2.01490188862687 1
2.46753306814033 1
1.82541072932126 1
1.69542425263844 1
1.99901149738495 1
2.06995834429278 1
1.72556850874585 1
1.93774765725063 1
2.14428643813249 1
1.71877038425688 1
1.74889466660678 1
1.83081805471561 1
2.0804634911188 1
2.15405820115847 1
2.2545399620367 1
2.0538880553088 1
1.95915950309367 1
2.28213776365435 1
1.94996568171401 1
2.3067185217488 1
2.07285680850874 1
2.40871534999322 1
1.52495627859002 1
2.11516614636823 1
1.4789971799473 0
2.1378116042983 1
2.21450405160685 1
2.16022761053009 1
2.10357693159704 1
2.45044721093963 0
1.8770489312604 1
1.94319516997076 1
1.799891940894 1
2.12938849269297 1
2.08076624374681 1
2.51556377115711 0
1.86959329731042 1
1.99364076211237 1
1.43783568925209 0
1.83642615777184 1
2.2459365155955 1
1.8787634871826 1
2.12593033842671 1
2.03628681738056 1
2.0981895976264 1
1.75468831901316 1
2.02532026873128 1
2.16747115757352 1
2.22405078918193 1
2.30034824859391 1
1.78542739018364 1
1.76630560399794 1
1.51434566955132 1
2.06591384450656 1
1.90219124705117 1
2.14205194930187 1
1.83226482350777 1
2.26348190695852 1
1.6513187261132 1
1.58015120284732 1
2.16574372569167 1
2.56977180670643 0
1.40180202645051 0
1.96914628262953 1
1.79366203531765 1
1.96973781149776 1
2.37526408669881 1
2.07464362609809 1
2.13526079779006 1
1.80874633843052 1
1.93943841004527 1
2.0955624559699 1
2.16601919824743 1
2.22617797236457 1
2.250914847683 1
2.22654820025253 1
1.74374753325011 1
1.60930636404197 1
1.85372136067995 1
2.40965604243294 1
2.32043452852888 1
2.40303445550717 1
1.956983052684 1
2.21747622268248 1
1.82312012258433 1
1.78402068902397 1
1.96416906819405 1
2.13803539128296 1
1.59595218580946 0
1.9343266979512 1
2.14015279552118 1
1.59562878673022 1
1.96358987421881 1
2.00669581397597 1
1.74931723442328 1
1.99566810031997 1
1.66719834351684 1
1.95732910115497 1
1.51352229487136 1
1.81884514684206 1
1.95716831236642 1
1.74756013694306 1
1.94322925035253 1
1.94086196869373 1
1.67488862229607 1
1.02878070938108 0
2.31657599702909 1
2.09812023581054 1
1.95875085636987 1
1.94630768867495 1
1.99643258437779 1
1.83096420507238 1
1.94889249526429 1
2.21895078340382 1
1.8635452710561 1
1.9808578296101 1
2.24872170979458 1
2.14175937598316 1
2.44148844810241 1
2.10666152487364 1
1.8966146614591 1
1.89809409094801 1
2.01845280916065 1
2.40735339638818 1
1.81832665698501 1
2.15240155719106 1
2.04307343924391 1
1.4322834725352 0
1.44271039205942 1
1.91583468375174 1
2.44514901808968 0
2.25307245514832 1
2.19362100613522 1
1.47746041579147 1
1.78897799563172 1
2.03924320255019 1
2.12331042622379 1
2.11854724047126 1
1.71107759475161 1
2.09097952678867 1
2.13115685434935 1
1.83136489850561 1
2.00572873501182 1
2.00057243804182 1
2.18043124267493 1
2.10767118131969 1
2.01450416187749 1
2.26387928452288 1
1.78238333877658 1
2.05287175631527 1
0.908577772026825 0
2.1872494879315 1
1.81003116492181 1
1.90516489977474 1
1.88375988086846 1
1.77118151924576 1
1.83972293062105 1
1.92151131820614 1
1.84594252333153 1
1.74554313572605 1
1.83875604408467 1
1.72222801990678 1
1.84029673318407 1
2.28054204517164 1
2.10974585691355 1
2.29259194896387 1
1.98806892104422 1
2.26434079336593 1
1.99505083512088 1
2.16516173932055 1
2.05634580704107 1
1.86709409072201 1
1.88074211092298 1
2.20251151939614 1
1.96922960481171 1
2.28830212033627 1
2.19206677540281 1
1.96489572803782 1
1.73642596634006 1
2.2923384834863 1
1.94893213290509 1
2.18128407100784 1
2.12469719073051 1
2.08638639650353 1
2.23845645252348 1
2.53644865256029 1
1.61170713366536 1
2.25693779070337 1
2.18242997813162 1
1.95696132877178 1
1.86316260673796 1
2.06577374823736 1
2.31957266565896 0
2.21773800899397 1
1.40916977752824 0
1.68266570506842 1
1.64458265086833 1
1.73674975201871 1
1.6982355231264 1
2.10318838147167 1
1.94213719407402 1
2.02686537892577 1
2.04598835943407 1
2.42004246968055 1
2.00748069261759 1
2.40681206205905 1
2.18386725906103 1
1.49319658592025 0
1.91259217181924 1
2.30851812315608 1
2.08996738872147 1
1.96950056114873 1
2.24889931148645 1
1.87394405447098 1
1.94783012301081 1
2.6213062524906 0
2.17961127644756 1
2.32617240486722 1
2.06598865468469 1
2.33353141035965 0
2.29098746748493 1
2.17382541436121 1
2.31960984669997 1
1.99829374880328 1
2.21145639745518 1
1.73883570040107 1
1.62568876387047 1
2.07413773469413 1
2.23090976752061 1
1.89620997256896 1
2.13682168959393 1
2.08633686391874 1
2.03315071400145 1
1.80106241372428 1
2.18026146602384 1
2.10494333774431 1
2.05194481367318 1
2.4287731195337 1
1.94202310909698 1
2.38848743912621 1
2.04729870119291 1
2.37164816986849 1
1.86809722570353 1
1.88875762829701 1
2.38961949742073 1
2.23807308111139 1
1.80070767958954 1
2.07463883136933 1
2.30456251901297 1
1.99097074582695 1
1.91930305508723 1
2.25561713067097 1
2.10271643655662 1
1.74530985330828 1
2.05479903624948 1
2.19416577715277 1
1.51151130040108 1
1.97274426344249 1
1.78721869099919 1
1.77913126558236 1
2.00062156732918 1
1.96599066013646 1
2.38664119903343 1
2.38256767181683 1
2.11209199636784 1
1.9796447871758 1
2.07042236771259 1
2.0491398329339 1
1.87891930988621 1
2.30281610180243 1
2.22583809198378 1
2.31113137371971 1
2.02848864340607 1
1.83235801338459 1
2.03640841103537 1
2.28275992578947 1
1.47354101980031 0
2.10086567041907 1
2.45863705655648 1
1.90115252009833 1
2.07364893637435 1
1.85891641922529 1
1.89825903510065 1
1.75507964579301 1
2.28322873593762 1
1.55529074140465 1
1.67788335877109 1
2.34755312263862 1
2.14010122586279 1
2.09677308344892 1
1.92014575525623 1
1.86093432474351 1
1.90894403887747 1
1.72732024057221 1
1.98360157166007 1
1.86552904968645 1
1.75762020326969 1
2.33368993950509 1
1.84788447748789 1
2.18674133532972 1
1.76001295581905 1
1.80337876833615 1
1.45190041450705 0
2.07993892077852 1
2.399208256124 1
1.73100801536154 1
1.52568396550172 0
1.85552432308152 1
1.54357193997109 0
1.57676787933042 1
1.63685440340733 1
1.52948742773248 0
2.05484200570929 1
2.08139850475434 1
1.8781050587534 1
2.00823699943956 1
1.86742217370308 1
2.20464617096901 1
1.91548255701871 1
2.01429538893392 1
1.71812137394538 1
2.06075354640458 1
2.27518427492837 1
1.99222218710643 1
1.65528519376233 1
2.24545970786735 1
1.80702022361038 1
2.29626554046824 1
1.49721094670278 1
1.81910099156394 1
2.09060578968295 1
1.7423506026307 1
2.85411710662331 0
1.96859471195443 1
1.7031258998547 1
1.97397267461871 1
2.22680934456291 1
2.02274749451793 1
2.11121303777102 1
1.93701913860402 1
2.28550453189985 1
1.79168905940164 1
2.43874411887335 1
1.81781727200386 1
1.98767266740737 1
1.96763690605352 1
2.38087774885163 1
2.10042037501409 1
1.59442337459823 0
2.25984395571255 1
2.00843233279189 1
1.61669073766248 1
1.701002593411 1
1.82551277347284 1
1.73224486676684 1
2.17932834486408 1
1.91760149586617 1
2.16342145919872 1
1.95933961032644 1
1.94640559069471 1
2.16469173597768 1
1.34304614499764 0
2.41450368030321 0
2.36261234744638 1
1.81043620269993 1
1.71482372573086 1
1.92539086522358 1
2.06304759547059 1
2.16721360057208 1
2.13224506645489 1
1.70035370994329 1
2.04124320728461 1
2.14755403469917 1
1.67602559694055 1
1.74223394385846 1
2.38144603676569 1
1.62341203923738 1
2.19510564155155 1
2.1046000823092 1
1.91990579814437 1
1.91981153473401 1
2.34586644513762 1
1.99739903140486 1
1.82030950949555 1
1.97754280120659 1
2.37138980787883 1
1.90363939069799 1
2.1216422693305 1
2.24389770543872 1
1.97020319456132 1
2.27576626943409 1
2.13449729260751 1
2.02520576624346 1
1.95322242288112 1
1.81416601327517 1
2.35674027672752 1
1.96347193489592 1
2.06490819661337 1
2.25253080083147 1
1.96027128661779 1
2.0378298263046 1
2.05826368861735 1
1.98160237079526 1
2.05701509482325 1
1.78640525835684 1
1.69007115486059 1
2.00247891684164 1
2.01639772400417 1
1.89330875123267 1
1.80430644419009 1
2.08979143536243 1
2.07886302901955 1
2.47098198922661 1
2.23722979310503 1
1.57952993601822 0
2.17821677020444 1
2.00146950263701 1
2.01498041298141 1
2.51225454384474 0
2.12813502591883 1
2.10838319818052 1
2.06005409225693 1
1.88678833119614 1
2.16460549277635 1
1.69872268229946 1
1.9424865090014 1
1.93020976181519 1
2.32198257422516 1
2.04036982436031 1
1.83078775748547 1
1.55028917798353 1
1.96754571727542 1
1.71601626970823 1
2.0052140879132 1
2.04496273309072 1
1.76713165167513 1
2.0138498234589 1
2.05482392399826 1
1.90589639703497 1
2.82407340522749 0
2.18648079600322 1
2.32337355971387 1
2.04795751029393 1
2.01796487475606 1
1.99875295950594 1
2.3397337645504 1
1.72914303892388 1
1.79523241312332 1
2.12159705730516 1
1.68504459442422 1
2.55726648423305 0
2.31150511284845 1
1.70217232480065 1
1.9398857679291 1
2.10621362707606 1
1.94206914525315 1
2.20348644010756 1
2.14220906727564 1
1.8001230589117 1
2.32636796084736 1
2.52797785575091 0
2.15014644265344 1
2.16006108365348 1
1.80075101433276 1
2.56233329065919 0
2.40519077446845 0
1.45120043802525 0
2.03783133159426 1
2.50858566719546 0
1.82928731626205 1
1.81612949043912 1
2.33662804087988 1
1.83243752751459 1
1.64296150489676 1
2.57405031003358 0
1.75663766042021 1
1.75262309429557 1
2.40251813342269 1
1.86648279696538 1
2.61387808752286 0
1.78223545971943 1
1.80485190907986 1
2.03248870198108 1
1.90533479389423 1
1.9886389491061 1
1.54007884568792 1
2.01073972359748 1
1.98752883383144 1
2.40035835311419 0
1.86933194469749 1
1.3567383198387 0
1.90400828062968 1
2.08330148648773 1
2.26838943674363 1
1.75016039431846 1
1.72601141065354 1
1.53606958517925 1
2.00711932676819 1
1.80548334467895 1
2.1310104973963 1
1.94259532623286 1
2.00163460076364 1
1.87354148747992 1
2.12978186983465 1
2.15247644421075 1
2.02468121475558 1
2.1053700956338 1
1.76617711884186 1
2.18708601985191 1
1.44884129456889 0
1.82518570331135 1
2.31133491972879 1
1.97137295244966 1
1.71881298717543 1
2.06649443184604 1
1.99235926937511 1
2.07429873099051 1
1.55018094001947 1
2.21648953147576 1
2.18744508366822 1
1.63724306542007 1
1.54058323450287 1
2.53521634515336 1
1.67696678168172 1
1.88585925378252 1
1.98142753367578 1
2.10784594860225 1
2.02818178598539 1
1.94629416051538 1
1.79027879207928 1
1.55211718980725 1
1.94810548935543 1
1.66994560298782 1
1.46900365547142 1
1.89681252516731 1
2.14283808250298 1
2.23697626084065 1
1.93375582067446 1
2.20087085118609 1
2.34522812860138 1
1.8739102319196 1
2.22848100066035 1
2.05118757951892 1
1.57659796409182 1
1.86160090853886 1
2.11912071043502 1
1.84834981678627 1
2.1519930885937 1
1.868736761766 1
1.66158710418057 1
1.95225140199521 1
1.84078606283972 1
1.77392329362965 1
2.11607890211465 1
1.87416985320832 1
2.27355325828521 1
2.00493973140776 1
1.99856430276944 1
1.86833549911649 1
1.86349354865134 1
2.24202271613124 1
2.31174771633822 1
2.42856450403692 0
1.99947935227708 1
1.68100861207942 1
2.42691498735613 0
2.26492530739584 1
2.47882274743294 1
2.3093631420999 1
1.87618736555857 1
2.11967581764006 1
2.10720474366924 1
2.1882279926857 1
1.80766325471109 1
1.79095499134899 1
2.22555817056362 1
1.78382961281412 1
2.28660414371946 1
1.894157031707 1
1.75191822876043 1
1.45406390972768 0
1.82150031730706 1
2.36466722305975 1
2.33365065627558 1
2.02810312994407 1
1.83352961374395 1
2.0395904924194 1
2.60322334229188 0
2.30354144093311 1
2.32544660140594 1
1.41767959025006 0
1.89684622250629 1
2.08038011183137 1
1.92070333405352 1
1.95934669247654 1
1.87602827032502 1
1.72615526147876 1
1.89492036994862 1
1.75741485912026 1
2.02196054483192 1
2.0660908898848 1
2.33112164842811 1
1.87257185428246 1
1.7353407466332 1
1.97325646392192 1
1.96991302820036 1
2.40554590560844 1
1.98779587799157 1
2.52979633060026 0
2.03126683960111 1
1.85880959130961 1
2.11285498641302 1
2.22853393250024 1
2.26350344821699 1
1.89181004579038 1
2.06908055741228 1
2.40162585682614 1
2.38879656087771 1
1.89587025267417 1
2.01692882295972 1
2.10479343977119 1
2.08459476079523 1
2.10747066584047 1
1.90831160480089 1
1.80302037431214 1
2.41774048403146 1
1.74010135437329 1
2.18187014925386 1
2.36905055233546 1
2.02622034396745 1
1.87611333913742 1
2.74864280968743 0
2.03566907036706 1
2.30831040824014 1
1.79068971171282 1
1.86172745638006 1
2.14960943173476 1
1.82840854617235 1
1.92136332543309 1
1.97881439307034 1
1.55009367086947 0
1.83127643399087 1
1.54559921253103 0
1.86822052143625 1
2.28524041497677 1
2.16069794674302 1
2.43319891665232 0
2.16278774625389 1
1.85650847019703 1
1.74884603564155 1
2.10544600125416 1
1.72779989131059 1
1.88516983058712 1
1.29852133383099 0
2.13698063953473 1
2.27928235016695 1
2.08819812350092 1
2.49346032030799 1
1.45295795275077 0
1.90821507737587 1
1.86297618981494 1
2.01487093524023 1
2.03962533037006 1
2.38268032853575 1
1.98195648472048 1
1.97195933459602 1
1.8389125577372 1
2.04705183290942 1
1.5980765064438 1
2.06609692829716 1
1.88930868948228 1
1.86696707346243 1
1.82036481000451 1
2.01964132661535 1
1.71005144228382 1
2.03903843466842 1
2.27732700342552 1
1.99607253025149 1
1.68287846245953 1
2.01113864561148 1
1.46257762883278 0
1.95991669420547 1
1.34385214715999 0
1.92821068532745 1
2.48482557357001 1
2.10889907817733 1
1.97705688908766 1
1.86467400339277 1
2.09417833948421 1
1.9890147338172 1
2.1283006982835 1
2.15683142259065 1
2.16881963174002 1
1.83596885738435 1
2.06363367243745 1
2.33818125355682 1
2.09743191600973 1
2.10118114013554 1
2.05292043156831 1
1.98495239490568 1
1.72649932522726 1
1.96773422170119 1
1.88663568512789 1
1.98187281790194 1
1.95231402203348 1
2.29703046301492 1
1.66686911236779 1
1.88403497313775 1
2.2408100285644 1
2.26904636647895 1
2.38085341110457 1
2.03679001212818 1
1.67476183344299 1
1.92866961909747 1
2.04859630381555 1
2.2369590865087 1
2.6308833448087 0
1.48495499167019 1
1.84290326443325 1
2.15286503663015 1
2.37407619111856 1
2.11567270046714 1
2.37922465139836 1
2.05559972444996 1
2.39051074518176 0
1.6918129743232 1
1.67840518061305 1
1.85449462118329 1
2.12364923772383 1
2.17702715863069 1
1.8724338023309 1
1.50136998928345 0
2.01984131272408 1
2.03630350651423 1
2.14423345906247 1
2.22821430257504 1
2.05547319312504 1
1.73588922802558 1
2.65782894587079 0
2.27243346278665 1
1.5945516289858 1
1.88020278721239 1
2.1344787968714 1
2.25888088062499 1
1.78912829595511 1
2.04827667739626 1
1.98172111753733 1
2.39398297955888 1
2.26675094469195 1
1.92890291119486 1
1.87002398142725 1
2.23128629985481 1
1.69067240886832 1
1.8506139981762 1
2.04629641114762 1
2.46380576317864 0
1.99095599150343 1
2.10352600972857 1
2.32625103121167 1
1.66810909976397 1
1.97745527361088 1
1.80925464865193 1
2.60304035871971 0
1.75212315403796 1
1.84454638447238 1
2.0117086870009 1
1.82605017443226 1
2.27376287798339 1
2.19147707112092 1
1.89981282785151 1
2.46386108017998 1
1.84956907054053 1
2.31858231789088 1
2.07841092598978 1
1.60155018437987 0
1.86736250581079 1
2.12129983441066 1
1.85462963597152 1
1.97324449503231 1
1.87911458937956 1
2.33590048421268 1
1.88519799872557 1
2.26976081993481 1
2.11405638092167 1
1.68447107075548 1
1.53250297944689 1
2.30483866859155 1
1.69668745442828 1
2.18995035841116 1
1.77260495340131 1
1.65359778198831 1
1.92311756081568 1
1.76261127861072 1
2.25942531976663 1
1.88520682666939 1
1.88235040339721 1
1.97360961696689 1
2.16157364641825 1
2.13393372545563 1
1.90473915237591 1
2.18687874262526 1
2.26094942730765 1
1.72257819826141 1
1.90678223899183 1
2.05161209323049 1
1.82299001893984 1
1.97096872253367 1
1.72886163999855 1
1.70775729870901 1
2.00384077166219 1
2.03809151581864 1
2.15820847578898 1
2.222978794635 1
1.88224516417499 1
1.77760043981749 1
1.88021638971191 1
1.68081655429248 1
1.70477472550395 1
1.88364804280489 1
2.30821244559083 1
2.07543028142012 1
1.55799057979854 1
1.91522519233814 1
2.38614921306771 1
2.08926175152499 1
1.98795667247054 1
1.88146664853414 1
1.90157728958179 1
2.12980084302776 1
2.00229882058721 1
2.14298712626856 1
1.89371489960851 1
2.36206777398047 1
2.12475396280448 1
2.51759003066298 0
2.4189267750917 1
2.14322180922538 1
2.01143360542643 1
1.68701992161412 1
1.54793900649126 1
2.14693422931149 1
2.19104872656091 1
2.41514276262774 1
1.63218776921243 1
1.67543238832866 1
2.02291507518736 1
1.96043539864811 1
1.92522627569694 1
1.55897626022831 1
2.07279468843139 1
2.14030274380333 1
2.0923496580699 1
2.13280410940128 1
2.63634981506347 0
1.96093438376036 1
1.85291031375228 1
2.10271817952864 1
2.21547610047989 1
1.96710499593664 1
1.98903318573183 1
1.95150940897064 1
2.26759254225415 1
1.91679323393745 1
2.08910968576079 1
2.22277290217308 1
1.7985419138865 1
1.5540095341253 1
1.73408848097989 1
2.13312011851227 1
1.64251440221454 1
1.80392320306337 1
2.02412400826412 1
1.72743671225045 1
2.14227433512923 1
1.96799830153288 1
1.80319821044742 1
2.0769293052777 1
1.87964184088192 1
1.88149130527262 1
2.18322959983943 1
1.94649330589114 1
2.36415568668846 1
1.50241395504549 0
2.01197556733721 1
2.08130285622226 1
2.17505914004628 1
2.07109152274714 1
2.16427863328823 1
1.72874575969273 1
2.07774473065014 1
2.25159997709075 1
2.12255484367223 1
1.76682989898801 1
2.05945301700057 1
1.97733435525041 1
2.18233435312815 1
2.5030647387498 0
2.34350831986548 1
1.96691143308333 1
1.94816058653758 1
1.88912587794185 1
2.32860697626382 1
1.8201521521973 1
1.96807027113726 1
1.96426957383555 1
1.78156950886382 1
2.82565634181432 0
2.09129544780256 1
2.15123263389066 1
2.51223139826976 1
1.85443781696616 1
2.26823625743791 1
2.01382447767269 1
1.93302461610283 1
2.02627212333927 1
1.79781908077617 1
2.15566757000289 1
1.67291676037611 1
1.95493533632073 1
2.17314066367977 1
2.24715031769347 1
2.37383120683633 1
1.80991539449297 1
1.42347889144258 0
1.83598283295904 1
2.26222035220443 1
1.95507491104629 1
1.94258153792981 1
1.99085677437372 1
2.11938290334333 1
1.93967475169119 1
2.23451800161187 1
1.57998026947231 1
2.03865957970475 1
1.71347903993749 1
1.90008746830926 1
1.84601879162215 1
2.26178491412919 1
1.61540100295408 1
2.188094066234 1
2.26274693348958 1
1.84014524583413 1
2.15104546113597 1
1.89393075085406 1
1.99772163090452 1
1.79326266324741 1
2.13851443368048 1
1.66418023395622 1
2.61864924013714 0
2.01959258487171 1
1.91664015201904 1
1.80964517191545 1
2.07739227010304 1
2.04256371635834 1
1.8673689761493 1
1.93987721535599 1
2.15015737278147 1
2.22802183849512 1
2.32589281214912 1
1.61855356590292 0
2.38128383960751 1
2.18457773702121 1
2.28198970726444 1
2.23443217983326 1
2.0921155139683 1
1.95320537541554 1
2.16280110826594 1
2.27126756287156 1
1.96382844234286 1
2.2929241182412 1
1.6281049921331 1
2.2423407640815 1
1.43199377086636 0
2.09010484922063 1
1.70472089172304 1
2.30577096564082 1
2.17581501386606 1
2.40666959196124 0
1.84103108361691 1
2.3317465344995 1
1.89057199819749 1
1.7495571081259 1
1.50213107358108 0
1.95368665472787 1
1.98691429497183 1
1.98584553266448 1
2.32760173737098 1
1.74861908490235 1
1.921720942983 1
1.8801240217042 1
2.11001345347409 1
1.99523031631692 1
2.1585291953434 1
2.1779597739227 1
1.83628374099153 1
2.25533784691278 1
1.9013404144513 1
2.18230748575525 1
1.85102426410979 1
1.7891270965902 1
2.05273123787074 1
2.25950563680382 1
2.64006843335593 0
1.97343725293634 1
1.63631831931977 1
2.1007201694939 1
1.91912557123603 1
1.75220690135984 1
1.8881550424568 1
1.66463366242324 1
1.6275998284269 1
2.16451074893626 1
2.21331836838889 1
2.18444721255658 1
2.59375502234145 0
2.04468429704016 1
2.26019699960631 1
1.98137619702325 1
1.74832063788971 1
2.11755021078504 1
1.91903616224214 1
2.03383802197247 1
1.60543862904601 1
1.88002974619394 1
2.05763311649381 1
2.01305684821865 1
2.43402604347438 0
1.6607463679201 1
1.82082073805785 1
2.13994325242729 1
2.18713755489824 1
2.23728153234881 1
1.87567938965152 1
1.89608323372644 1
1.86956904981566 1
1.76453273360406 1
1.96082758618211 1
2.16334142773923 1
1.83551456826747 1
1.90571198628995 1
1.9763705908415 1
1.91295590801239 1
2.45447709167502 1
1.84117988812601 1
1.93171862628061 1
2.15280124986174 1
1.92572477060019 1
2.06134706158419 1
1.69299289543179 1
1.94505399946933 1
2.05360133966762 1
1.89476467584635 1
1.45185210121642 1
2.26968235472383 1
1.92784386513901 1
1.98554200663406 1
1.94900633286698 1
2.53937635659017 1
1.93362641323775 1
2.35732462132783 0
1.99578728744525 1
1.83525807939841 1
1.76869808758185 1
2.43868343486272 1
1.85178635119252 1
2.15363261299668 1
2.71265081846599 0
1.8211781459385 1
2.21528917271326 1
2.01592831309919 1
1.81009511010653 1
2.06336141862773 1
1.83200208345263 1
1.96058429876437 1
2.36083709854226 1
2.15032438222278 1
2.24635305600375 1
1.70257592992313 1
1.73731211017327 1
2.22696613289924 1
1.80808686593974 1
1.64795924441032 1
1.36339337451129 0
2.2310393708717 1
2.08875840445839 1
1.89980365853948 1
1.85013269085147 1
2.10832810668055 1
1.71373776694761 1
1.95513692465504 1
2.00046986761298 1
2.18458251031196 1
2.14506201728695 1
2.05261899636284 1
2.171226551741 1
1.83340733273304 1
1.91183665797575 1
2.07630029653752 1
1.67082220219657 1
2.05121221587298 1
1.57923588537545 0
2.00629017525519 1
1.77109145610074 1
1.79222219801592 1
2.224428230738 1
2.20623828152456 1
1.91074706501364 1
2.05747669408016 1
1.83193268634956 1
1.67946727737259 1
1.59284261058461 0
1.60272291380995 1
1.49359394755572 1
2.18944838299966 1
1.95986582671274 1
2.23463100808483 1
2.46165951342316 1
2.01125918714132 1
2.26283123841425 1
2.43764607969908 0
1.59641716720073 1
2.07855296921772 1
1.67259869719467 0
1.79067881536702 1
2.28065667070164 1
1.91832445813428 1
2.08700635677372 1
1.74879907555742 1
1.9806323057958 1
1.93178259056002 1
1.81597981256931 1
1.91927916525488 1
1.95723464181882 1
2.26937014066183 1
2.03879128167598 1
2.39753977660668 1
2.42034484011222 0
2.02473084793182 1
1.46133937833675 1
2.41344235624911 1
1.86164414252386 1
2.04301885520759 1
2.2775373382558 1
1.89921036441281 1
2.52006121064287 0
1.88273307007683 1
1.62801095804542 1
1.66943360688409 1
2.2203612153466 1
2.17767545129458 1
1.48199834390094 1
2.1023209147395 1
2.13482775317431 1
1.58224549947276 0
2.05394145419745 1
1.20353517561815 0
1.8766050853719 1
1.65249435651254 1
2.16103922787875 1
2.2070186580535 1
2.04791658912816 1
1.93391289787611 1
1.38738566848069 0
2.5694581388948 0
2.10876288476901 1
1.99973354518447 1
2.16536372249892 1
1.76453522966408 1
2.04092929582203 1
2.54955198542582 1
2.00967227049369 1
1.47521724873861 0
2.00811914477222 1
1.63599658918298 1
2.2179490903653 1
2.19444471850568 1
2.08231940140408 1
2.31668848683152 1
2.35647926718228 1
2.21195852825838 1
2.10926323890105 1
2.28440451372593 1
2.5173462581846 0
1.9711847002668 1
2.00602177970681 1
1.83463200680485 1
2.09121534757867 1
2.01339834676379 1
2.19251663154217 1
1.99039594956301 1
1.90744319861634 1
2.13832254088615 1
1.64316710115172 1
1.60490992663929 1
1.9038896077747 1
2.13988542922622 1
2.00528133076433 1
1.59953585056087 1
1.87160770688757 1
2.11745104686784 1
2.04327946743 1
1.56222606163696 1
1.66330852336335 1
2.12274457235854 1
2.12846668258385 1
1.63626305703792 1
1.62614901058917 1
1.87316412945566 1
2.0491777395673 1
1.98740830439812 1
2.35429520513241 1
1.99706187121053 1
1.82278811063792 1
1.83604411012717 1
2.08909797154785 1
1.82578075538468 1
1.81078373466228 1
2.4030225015246 1
2.09162297869295 1
1.84871606536584 1
2.4222937471535 1
1.82429374069625 1
1.57448455667923 0
1.73181674369569 1
1.97264102542913 1
2.11642949318323 1
2.03738908247125 1
1.8711702419222 1
2.00101041863002 1
2.23721808031929 1
1.86418094398053 1
1.87241419823726 1
1.97612598906221 1
1.87784775761907 1
1.7193960454518 1
1.89942788022597 1
2.29117257551878 1
1.88294988269797 1
1.7332055938768 1
2.03874275324868 1
1.59058179008404 0
2.08905076794137 1
1.58909178723796 1
1.92601595390285 1
2.34334650466348 1
2.09506709844139 1
1.7999888217526 1
2.22457804278637 1
1.85104915940602 1
1.94063541053996 1
2.38545258918393 1
1.62081293558081 1
1.92947681283009 1
1.78243143907177 1
2.48042130618349 0
2.36856838988511 1
1.7585046208941 1
1.6301102856326 1
2.09865766753192 1
2.05050076940827 1
2.13570783380098 1
1.68958997539915 1
1.60577187742934 1
2.11001808099763 1
2.33917683681732 1
2.38442736864448 1
2.46532795852503 1
1.60032434720513 1
1.94917937195331 1
2.29151857409857 1
1.78338807701942 1
2.21018975989737 1
2.22211245768396 1
1.94496562807529 1
2.17236620507892 1
1.88419143890808 1
2.02966914208628 1
2.34150335961427 1
1.78228437848798 1
1.94244390973659 1
2.00637634374884 1
2.01770485493097 1
1.93699057228115 1
1.98085787008323 1
1.79700556888022 1
1.85886116711493 1
2.20065526889822 1
2.092203458963 1
2.24283784515707 1
2.05943214381722 1
2.27321976562061 1
1.82948009008768 1
2.34884243506176 0
1.87592057910505 1
2.44319569997664 1
2.03230919039269 1
2.55095083121112 0
1.94825374063798 1
2.7924699354596 0
2.37509647959963 1
2.21981584982334 1
2.06462758661746 1
1.82622832180173 1
2.51024542000285 0
2.36269732724643 1
2.25179868816141 1
2.11019353843092 1
1.88537801135107 1
1.88234268713947 1
2.03664604114655 1
2.3421628306141 1
2.59841438613508 0
2.33852711671806 1
2.21864698638419 1
1.89218901740703 1
1.96846329392033 1
2.4889125006754 0
1.77503144002899 1
2.16486378034628 1
2.31537416769222 1
1.91901728701554 1
2.18011930283397 1
1.7394721279321 1
1.80938418539331 1
2.02774171284153 1
2.25971506680907 1
1.30462909899606 0
1.66512675013983 1
1.8522648328528 1
1.96681943983248 1
2.14857783577964 1
1.92287574463265 1
2.04373079903867 1
2.06745792969647 1
1.72020439270716 1
1.96876943236831 1
2.11137296298901 1
2.02529374600294 1
1.7705242214904 1
2.13827384069008 1
1.75256110839274 1
2.14746310744921 1
2.33448421009112 1
2.5762961655885 0
1.91506989333038 1
1.78009518491743 1
1.88692225270795 1
1.78065836101013 1
1.98531058935992 1
2.00693676244337 1
2.05755234665557 1
2.13138971523161 1
1.34511016535958 0
1.78013008304601 1
1.82476714444425 1
1.57038070909139 1
1.55228067884438 1
1.74054557455883 1
1.9856369835916 1
2.05421509791504 1
2.1968539203668 1
2.15363872390119 1
2.07766399919845 1
2.27384726491306 1
2.09213795368764 1
2.24749946673686 1
1.76553640856363 1
1.74079880280611 1
1.96881798318698 1
1.82876480020368 1
2.30589293656481 1
1.86209743286831 1
1.92210218304407 1
1.71246733675798 1
2.21521299822058 1
2.18509199318862 1
1.8196844176727 1
2.19204395685327 1
2.10605506673933 1
2.42312954461763 1
2.00395195234442 1
1.87139549290665 1
2.20250304016562 1
2.00108043878241 1
1.9008505539721 1
2.23672601365597 1
2.11011670362766 1
1.68669437201255 1
2.08266965864332 1
1.57914822334641 1
1.97149508294486 1
2.33160537944401 1
2.33561612272485 1
2.30381932102033 1
2.02507858553997 1
1.98244764567645 1
1.62446699041109 1
1.7416514941141 1
1.52831712538297 0
2.05126088912656 1
2.16044698932399 1
1.88785864292923 1
1.91080516645152 1
2.25584177121043 1
2.12280979435226 1
1.68613478424823 1
1.69396129079897 1
1.79567936479946 1
2.60262960788033 0
1.72977354016982 1
1.76229038127895 1
1.91567122083866 1
2.05359019049907 1
2.18050743767343 1
2.11764047004376 1
1.61927835974701 1
2.37630483174785 0
1.81044308807245 1
1.78346236195122 1
2.07968666182693 1
1.65372963526462 1
2.15171307322313 1
1.96914023724706 1
1.91312184436498 1
2.13118802374622 1
2.20215873315484 1
2.3099374015428 1
1.9812903342067 1
1.72247369940647 1
2.02650259273964 1
2.30833667640976 1
2.51567123220554 1
1.58578863759837 1
1.76960432331509 1
2.13750949389715 1
1.79603566433386 1
2.01369411803301 1
1.92142922101666 1
2.07055980185934 1
2.42794758076012 1
2.07349074134681 1
1.94677957753319 1
1.95403198266624 1
2.56578601823493 0
2.09604384930463 1
1.61031115115425 1
1.72320822778025 1
2.01678805904556 1
2.43986499618346 1
1.90975753870823 1
2.02308936950409 1
1.8093538512797 1
2.07052527057987 1
1.61348942195278 1
1.87949651707269 1
1.82986453570324 1
1.72163559671601 1
2.28630314754446 1
1.76655686561871 1
2.4089460252774 1
2.0021876798678 1
1.91268861745642 1
2.1871026396311 1
2.06342746770107 1
2.05492184980024 1
1.97985685094721 1
2.01873954139627 1
2.05295589693419 1
1.78906446535783 1
2.20193375288607 1
2.3335295018503 1
2.44479265869397 0
2.21414481575854 1
2.31194581213916 1
2.0770680766444 1
1.87025397204598 1
1.94312908983039 1
2.37949295865066 1
2.4488338339887 1
2.08758290981351 1
1.76383899656551 1
1.81361189804776 1
1.68705328212557 1
1.88110192315404 1
2.02696408885338 1
1.73855564981354 1
1.76685608126617 1
2.15380804045468 1
2.39605621474315 1
2.09226760181725 1
2.10416991160635 1
2.32826455945353 1
2.0885913195612 1
2.28564614493214 1
2.58804386808026 0
2.4860744093556 1
2.16040547748528 1
2.00289773272724 1
1.60661451552556 1
2.3730508078822 1
2.02657303800209 1
1.87535625105497 1
1.8205401130276 1
1.53304532477484 1
1.90002620210375 1
2.24022353265704 1
1.84940605372032 1
1.7756485232834 1
2.03886361192936 1
1.86237881027259 1
1.96283016338481 1
1.81828721507465 1
2.12424101977414 1
2.11444742665917 1
2.06545175544066 1
2.0297569841863 1
1.75010058679765 1
1.72833835496015 1
2.13172126562507 1
2.30084368675673 1
1.81737894758971 1
2.4862896578322 0
1.70945711363433 1
2.03062235607187 1
1.61882284313055 1
1.90412542271388 1
1.68307189480683 1
1.91557581233484 1
1.9233801962616 1
1.81238444654592 1
1.74318686686216 1
1.95043556086349 1
2.22103691988961 1
1.79900733878442 1
2.28491538168729 1
2.09388680895528 1
1.52791560951134 1
2.28377004608786 1
2.37298993328562 1
1.84520102667296 1
1.71453576248632 1
1.78262046295716 1
1.83684743317632 1
2.01409183757007 1
2.13923819185547 1
2.10739133767347 1
1.94343065214002 1
1.85482701418916 1
2.65814670942328 0
1.83462356265836 1
2.10359194099782 1
2.47944439774686 0
1.70761756254982 1
1.73833797786462 1
1.7914102753854 1
2.18771847428498 1
2.4085384910388 1
2.00207270079786 1
2.2529286746174 1
2.17628235976571 1
1.99790863247865 1
2.07187139822065 1
2.02078177296276 1
1.5521297477177 0
1.69059826366295 1
2.01818012629961 1
2.08535102771847 1
1.79749018059397 1
2.12976216281231 1
1.93131194724429 1
1.90560774636437 1
1.9723232362045 1
2.11566351318654 1
1.83463315406594 1
2.10433416487755 1
1.46604174046467 0
1.63369500828266 1
