# Supplementary material for: Bias caused by sampling error in meta-analysis with small sample sizes
Source: PLoS One. 2018 Sep 13;13(9):e0204056. doi: 10.1371/journal.pone.0204056 (PMC6136825; doi:10.1371/journal.pone.0204056)
Supplement: S3 File — (ZIP) [file pone.0204056.s003.zip › results N = 20 delta = 2 tau = 0.5 sz = 30-50.txt]

"dl.delta" "dl.cp"
1.87397512960761 1
1.55152878821719 0
1.92159260720473 1
2.1175143004421 1
1.73603357696187 1
2.41710318079277 0
2.12102218381017 1
1.69321690083463 1
1.54981566696629 1
2.36242543852436 0
1.89183767149269 1
2.14471634036439 1
2.25083895444103 1
2.26882603982547 1
2.41749071642519 1
2.2245161127709 1
1.81326815768182 1
1.81064595909896 1
1.7451925166866 1
1.96633428372253 1
1.8976362995068 1
2.13334616247012 1
2.2770466904346 1
1.87913996174607 1
2.00864412533454 1
2.39831701117124 0
1.91006678409607 1
1.88519154853661 1
2.00147169167387 1
1.73185053828104 1
2.05184989638945 1
1.95926268481837 1
2.12590306208501 1
2.29927071721292 1
1.95442159611563 1
1.6807398106232 0
1.72869049678383 1
2.15680663148936 1
2.375866120733 1
1.96227933305393 1
2.12518628550794 1
1.49415324588945 0
2.19101129423796 1
2.20051986651927 1
2.04031654460957 1
1.95979112272873 1
2.23246634768603 1
2.25271893770212 1
2.04712091161031 1
2.14657131537485 1
1.97653633393535 1
2.17626390116444 1
1.45787970975032 0
2.06917632700446 1
1.90467317135998 1
2.31278193632121 1
1.66196568815848 1
2.0785793291825 1
2.06055879306565 1
1.86486258593885 1
2.03871235104095 1
1.92835336554632 1
2.25413009300274 1
1.59643364095415 1
2.00570065061971 1
2.30138751575705 1
2.24671587327459 1
2.25109348226056 1
1.48885712429445 0
2.16471558808096 1
1.64529872673686 1
2.20086637663815 1
2.0008120388403 1
1.82561146576517 1
2.26060673800817 1
1.72247074625972 1
1.69794352738374 1
2.14662277182177 1
1.94845998955916 1
1.6391331628862 0
2.24142315396802 1
1.91573831476663 1
2.12589566197482 1
2.33478088903278 1
1.81382915242384 1
1.87513271733132 1
1.71121020756097 1
2.01366136160637 1
2.02712077325409 1
2.14072000808157 1
2.09780106670864 1
2.31364633530698 1
1.79740352543551 1
2.17967618046641 1
2.12494914333027 1
2.18972022708586 1
2.11617766630304 1
1.94502249612924 1
2.17974294055944 1
1.81521398611346 1
2.31252456525163 1
1.94967600864354 1
1.91374152376006 1
2.20511936531923 1
2.05099854933409 1
1.94007263151504 1
1.91950090054704 1
1.89452951297579 1
1.66249748419279 1
1.88381228645428 1
1.963065408286 1
2.05488117811733 1
2.21936183074546 1
1.89737084056169 1
1.92516714119549 1
2.21617325033854 1
1.76758066850611 1
1.92572179622668 1
1.88526086979306 1
2.00523321729785 1
1.80896483812742 1
2.16740244053348 1
1.93092197116717 1
1.93895254473428 1
1.72681100186609 0
2.19317047257728 1
1.96165591008349 1
1.63832177355714 1
2.04702085529408 1
1.75584233931732 1
1.65046192114794 0
2.4770293295069 0
1.79855055411757 1
2.05759159746452 1
1.91518317162942 1
1.50801478779121 0
2.09783637870968 1
1.93572131713434 1
2.21660920491755 1
2.35745235995096 1
1.97101621011583 1
2.3891046520761 1
1.82797604236198 1
2.46945503710725 0
2.44891134020577 0
2.02923101320651 1
1.86333159729256 1
2.00455787209388 1
1.90060734421662 1
1.86918173818303 1
2.03455090570084 1
2.27231745905145 1
2.1112822281984 1
2.04216028027338 1
2.07204958151725 1
1.87106662281053 1
2.01825066628089 1
1.96674263486248 1
1.68259937006012 1
1.97707831779326 1
1.85526688734883 1
1.81858358227461 1
1.86946300695585 1
2.33338048452065 1
1.97891998748388 1
1.85255788730454 1
2.75478510552334 0
2.33946158973712 1
2.38692748941565 1
1.93913338052883 1
1.81278833909073 1
1.56562881664792 1
2.15646135556913 1
2.09113782721563 1
2.30510978958767 0
2.09397073961092 1
1.56003435767539 1
1.61965648774555 0
2.18701169814927 1
1.58157005243856 1
1.81028294263546 1
1.88507012245889 1
2.19501501786421 1
2.09471570400798 1
1.87757243572715 1
2.10716285004012 1
2.22807527595323 1
1.82417129308118 1
2.03928847542517 1
2.17826843753351 1
2.11545977501607 1
2.06076047180651 1
1.75352836006018 1
2.31986658001844 0
2.34294277712925 1
1.65315238731575 1
1.65043087180222 1
1.70739658136684 1
2.33317932467662 1
2.08143784916603 1
2.03424635355002 1
1.48672801788474 0
2.33337524141803 1
1.78354069443135 1
1.89037389074027 1
1.73259293709299 1
1.53263154561392 0
2.32540150785487 0
2.18702471447349 1
1.99016752433805 1
2.19601754689538 1
2.63773785564134 0
2.05028733297697 1
2.01344476527798 1
2.0637961628 1
1.80281848574837 1
2.13433602702447 1
2.43597589020482 0
1.82683747133185 1
2.37996988737863 1
1.81869786597984 1
2.11382230230288 1
1.96687151142957 1
2.29691719522987 1
2.05035408516508 1
1.88585716086886 1
2.21616205524702 1
1.89310688438209 1
1.99002099574907 1
2.15570053186663 1
2.10550442698041 1
1.75804329591069 1
2.16245792427689 1
2.22567131882671 1
2.17472392793768 1
1.95606924387713 1
1.75443677443919 1
2.28959409943583 1
2.39089849259313 1
1.82639031724715 1
1.71999937309815 1
1.8136841785271 1
2.16700370236256 1
1.65194795132916 1
1.56319436253477 1
1.92681466509335 1
1.93687884166206 1
2.25102436615927 1
2.05062065720459 1
1.93997660261582 1
1.96014735826309 1
2.16084778779835 1
1.83742993387653 1
2.04921182151919 1
1.93199347695618 1
2.00270448260157 1
1.84956546964979 1
2.20925476888129 1
2.42642250520866 1
1.99434556009204 1
1.78244123448856 1
1.95866436373838 1
2.19299547847009 1
1.88789949247703 1
2.01740238217597 1
1.73956810304693 1
2.04591713289137 1
1.98004350559528 1
1.70592619446655 1
1.99564036456279 1
2.01188402331394 1
1.87818391147509 1
2.00485268641475 1
2.14041935498546 1
1.96031686398045 1
2.28229643375032 1
2.1532187923887 1
1.62358582767406 0
1.99741904249974 1
2.32349275791793 1
1.90453576394643 1
2.12142661270172 1
2.18973020476522 1
1.96164502530977 1
1.81942185073029 1
2.21890667976421 1
1.99210088480366 1
2.30413237170681 1
1.71887470768675 1
1.97736079549823 1
2.31793787468236 1
2.16038674124933 1
2.0874746939523 1
2.08192182687684 1
2.1254807586582 1
1.95027084460903 1
2.18572884476513 1
1.96979941134347 1
2.20009771496063 1
1.99641796248794 1
2.26082727356327 1
2.16425068016594 1
1.98085510589098 1
1.88179140716632 1
1.75527850047764 1
2.29464969862627 1
1.92073260012024 1
2.13383287382481 1
1.64030522012503 1
1.87648708527358 1
1.78032907668917 1
2.21063456175043 1
2.15437397208204 1
1.97560053779218 1
2.01245365377709 1
1.90765703034218 1
1.90508192677235 1
2.25921821680619 1
1.51020932101584 0
2.02512095490527 1
1.96748572917552 1
1.65341747337206 1
2.2813962165964 1
2.3372692362045 1
2.08097876101047 1
2.16897810487733 1
2.12805774010284 1
2.06930739517205 1
1.78944158771055 1
2.00864640125665 1
1.95327643154335 1
1.97359468193083 1
2.0206051476301 1
2.46767727775265 0
1.83926661557176 1
2.11407776073808 1
2.0229420304688 1
2.04736416528083 1
2.37056997824988 1
2.17540734892326 1
2.18906454286574 1
2.31191224796518 1
1.79602236603626 1
1.90001497051997 1
2.19954155728807 1
2.27580943532247 1
1.99252725321554 1
1.44528846069325 0
1.90908110950896 1
2.29112089008114 1
2.50467854594893 0
1.78192594472534 1
1.94189904645486 1
1.83959640121261 1
1.73004601379371 1
1.65664611392763 0
1.81119693103301 1
2.12669407963807 1
2.01572171075621 1
1.7507452273704 1
1.93564711250884 1
2.55217097807841 1
2.0652243078113 1
1.73225953282468 1
1.94336740408398 1
1.84090529075407 1
1.9078228295209 1
2.19880210663416 1
2.04345698875817 1
1.84968642730182 1
1.61221561637674 1
2.00827398174998 1
2.56637813287394 0
2.26937934319729 1
2.52930596580249 0
2.15040398882078 1
2.07633239632156 1
1.9367972993614 1
2.1430396746388 1
2.24938229579224 1
2.01948880279907 1
2.18382532774162 1
2.15085746338228 1
1.89556871891753 1
1.94574724682418 1
1.53693760285843 1
1.77424285688952 1
2.0105353944937 1
1.56362393331971 0
1.8515358948135 1
1.74376954300961 1
2.26718194698539 1
2.22470112023804 1
1.74329104041749 1
2.2802939488028 1
1.87419594593193 1
2.0697234542663 1
2.05205550420923 1
2.28451604390322 1
1.73559848430022 1
2.08050378788839 1
1.56523390605615 0
2.11811177557721 1
1.73655156077185 1
1.8869385054989 1
2.0505519552196 1
1.89993265331578 1
2.26583801324333 1
1.90544794367039 1
2.42194165741087 1
2.52418864966823 0
1.88240083880461 1
1.71975678705852 1
1.85781044637521 1
2.12853143786912 1
2.16171783044257 1
2.14686447269274 1
2.30144276449792 1
1.93247951330791 1
2.0559047108756 1
1.73301364596409 1
1.89072156274875 1
2.0660335015017 1
2.16035734851854 1
2.11087130275287 1
2.20109262320583 1
2.41989663566303 1
2.06871506580659 1
2.02417806619536 1
2.16808639816109 1
1.7738277295155 1
1.7291483144823 1
1.70762258882118 1
2.29650904600093 1
1.71425902984945 1
1.68594669185036 1
1.83131947343759 1
1.77577753682252 1
1.6615852897586 1
1.82039634691692 1
1.58270824531213 1
1.89448740442216 1
1.77452126400029 1
2.0547959378797 1
2.28655094387912 1
1.92923521962689 1
1.62934540287042 1
2.445277309968 0
2.13394461450231 1
1.75598111309364 1
1.94690709671543 1
1.86974927442404 1
2.09089800693094 1
1.82803166777556 1
1.98028476709762 1
1.81761358647951 1
1.70790268696198 1
2.18972945822228 1
1.74728035704537 1
2.13473564553889 1
1.80665509567466 1
1.98253880405017 1
2.06517115492845 1
1.97700256858898 1
2.16111224063011 1
2.22766640117255 1
2.02312500030023 1
1.78679917780522 1
1.67424722376525 1
1.79083847375772 1
1.37544709372305 0
2.26352303542546 1
2.00466380553675 1
1.86539194448318 1
2.12857194427048 1
1.9132037905692 1
1.95686639340069 1
1.60153972410823 1
2.31193479662718 1
1.96107759382143 1
2.10515618238072 1
1.94817846967651 1
1.84241998923352 1
1.95265273041429 1
1.75143892087982 1
1.75995001666979 1
1.97558291234804 1
2.07205705883969 1
1.75606500103117 1
1.97969357204257 1
2.06606706901646 1
2.38180429523773 0
1.85744100458198 1
1.93077221296806 1
1.94788332847772 1
2.0332652419247 1
2.13320403847183 1
1.89156478611441 1
1.60715324775032 0
2.00001672129438 1
1.53352135822321 1
1.94539526057993 1
1.76380391161156 1
2.03494438098308 1
1.94088403195645 1
1.93745956664722 1
2.12708051738012 1
2.1540168194279 1
2.13449475601425 1
2.03337213775478 1
1.90008151591969 1
1.90668507788296 1
1.92472301652451 1
2.10477545285973 1
2.04763148496745 1
1.99117142846955 1
1.98706868282426 1
2.25592026835885 1
2.0994429885483 1
2.03747624633638 1
2.04371018660863 1
2.03123141887265 1
2.07850499213408 1
2.00008962077745 1
2.37960295219743 0
2.14643719867537 1
1.84210446565278 1
1.89854085692428 1
1.67654401184312 1
2.25520536594031 1
1.83992343917027 1
2.03125295706075 1
2.03739016742712 1
1.75026545745365 1
1.97709809446253 1
1.83995745653762 1
2.57131414499581 0
1.61443504553741 1
1.9804554317818 1
1.71875451956115 1
2.35270180704741 0
1.90127435119722 1
2.09216092180324 1
1.92812960755649 1
1.92769415446619 1
1.67699874121271 0
1.76522668521741 1
1.92670782759989 1
1.2350915493573 0
1.97706704784346 1
1.79791190968291 1
1.93407977271934 1
2.28053598583571 1
2.45853894490515 0
1.72379893425562 1
2.01286871195479 1
2.52004615669773 0
1.74780982225582 1
2.1892181501778 1
2.00738178785206 1
2.15602553543696 1
2.0254226660879 1
1.95818932301264 1
1.74671481583701 1
2.29166421653132 1
2.08299038330268 1
1.89146236412219 1
2.04576784398614 1
2.18113165968514 1
1.92776109389172 1
1.77563708695187 1
1.97236633064126 1
1.79738606115718 1
1.82927323613231 1
2.35596066137927 1
1.84750916626861 1
2.04087366558868 1
1.76217122215921 1
1.80262111373926 1
2.29725778875799 1
1.83560907519146 1
2.34948363938639 0
2.05773250845688 1
2.50706338954122 0
1.89141084150748 1
2.36589444279593 1
2.14340844054718 1
1.57017302442527 0
1.91622769647775 1
2.09075866524295 1
2.18272475784973 1
2.21240123375632 1
1.77215307595747 1
2.17217957284176 1
2.21070460782075 1
2.11192572843411 1
1.90798192690162 1
1.83088022312364 1
2.275284718789 1
1.97920948823174 1
1.99515640284287 1
2.00312755587115 1
2.00807232688684 1
1.88769709473042 1
1.77447794840752 1
2.05355065847023 1
2.05753839331194 1
1.79105006548078 1
1.83467662735048 1
1.77596256310349 1
2.33547734858603 0
1.8516031809028 1
2.29095729528259 1
1.89827970274454 1
2.06280057995414 1
1.92135029993108 1
1.97226023062593 1
2.19096383951809 1
2.00422231256551 1
2.01414511437019 1
2.1675540753089 1
2.22179311962763 1
2.02050959836305 1
2.00148314741936 1
2.0091339605448 1
2.06498943957521 1
1.7511398687646 1
2.42257231118027 1
2.07699882824239 1
2.04835794646254 1
2.12153906158203 1
2.06794412377752 1
2.14333252370157 1
1.91081154791656 1
2.45069322980538 0
1.8941900312126 1
2.17638360243983 1
1.94839603579081 1
1.84031915078582 1
1.86005775877486 1
2.06637012549317 1
2.01859062424861 1
2.11389717230513 1
2.26730246246356 1
2.00188383097744 1
1.92497315119337 1
2.18489374645532 1
2.34549795784115 1
1.75922811582845 1
2.01543843120482 1
2.17201871338944 1
1.95764415725312 1
1.96890660844805 1
2.01641037826947 1
2.37114966832224 1
1.85904331212964 1
1.85877824542769 1
1.90658173228326 1
2.07354823344735 1
1.67236532665918 1
2.10680138266065 1
1.79854169904774 1
2.36431687845782 1
1.93889066471244 1
2.35631234607406 1
1.97391475602193 1
2.00736472056544 1
2.02511856969655 1
1.80081979103121 1
2.1946568495837 1
2.22623478647029 1
1.71435306651602 1
1.6331109852087 1
2.14341227575586 1
1.77738479313968 1
2.0920735338261 1
1.7497494312762 1
2.07897182095775 1
1.74830319017882 1
2.33612550541601 1
1.5690322057245 1
1.74696360886687 1
1.82458503578264 1
1.81790957823851 1
1.77505085045747 1
1.96654691618869 1
1.93219018884028 1
1.96963869880437 1
1.91209771651373 1
2.13581043181617 1
1.85112032222949 1
2.27924612924668 1
1.99793832247927 1
1.94319847064784 1
2.24999037362939 1
1.55756779569524 1
1.86654188119893 1
2.07945571100844 1
2.20162732552156 1
1.91165471765775 1
2.18734655040322 1
1.98649663047744 1
2.41299716630804 1
2.17627884578833 1
2.35413715765778 1
2.10704570748607 1
1.62249344077801 1
2.1763763429613 1
2.64727872658469 0
1.80223686369938 1
1.95162705274606 1
1.68489727483985 1
2.26811302278664 1
1.75020490752078 1
2.04773329706842 1
1.81817312628152 1
1.71370070305593 1
2.01938677529911 1
2.18207711577832 1
2.22040013886254 1
2.09865878589236 1
1.9162834847899 1
1.785737531687 1
2.12717880610347 1
1.79004858152151 1
2.29394231005229 1
1.91636113901186 1
2.31149043196842 1
1.88680714124432 1
1.97272074294386 1
1.63788239947035 1
1.44601588375689 0
1.51651469539904 0
1.841707859575 1
2.49932838781725 0
1.67130789609197 0
2.38374823567524 1
1.82692589466642 1
2.00575952943772 1
1.87368977601118 1
1.90856688540343 1
2.29146797196085 1
1.54337374588272 0
1.96867787901374 1
1.96646406467385 1
1.91731332355228 1
1.81591800541832 1
2.40698519213003 1
2.00593793971696 1
1.85505954028833 1
1.91754018649122 1
2.00351050959503 1
1.94500028588013 1
2.02050439801518 1
1.74299179495392 1
1.86684276263564 1
2.4053650002172 1
1.91545137816057 1
1.61339593405077 0
1.75443861846946 1
1.67751718970025 1
2.06414406135688 1
1.83841550470561 1
2.00328181748301 1
2.06006356055004 1
1.99908046523263 1
2.16092974726656 1
1.98026428807422 1
1.96091601859351 1
1.57168052365283 1
1.97638374850272 1
2.35886694378815 1
2.18075266243561 1
2.14595015357452 1
1.49788377132113 0
1.85117221834004 1
2.00559990597605 1
1.84348072357906 1
1.65958180597964 1
1.88840644407079 1
1.74762464984303 1
1.91412389740331 1
2.01843503229038 1
2.25484062043692 1
1.6378698542342 1
2.0628644934202 1
2.34263458827928 1
1.83000084620063 1
2.12661710348914 1
1.98037550636001 1
2.28058277800455 1
1.74175381101945 1
1.81596572869654 1
2.72108497989586 0
2.15355263355134 1
1.69683162429111 1
2.10162093622274 1
1.77459714197377 1
1.90133015892879 1
1.81446114315848 1
2.20162169031394 1
2.10040022474089 1
1.86816034361047 1
1.97599687690782 1
2.2043517768294 1
2.023311586509 1
1.60213123025449 1
2.11009743525674 1
2.31420463660214 1
1.77764704856676 1
1.91768562280198 1
2.17213734768323 1
1.98881809585213 1
1.96788681176336 1
1.83677936470327 1
2.09280368792422 1
2.32539461470292 1
2.13817585654335 1
1.94624289245276 1
1.85656390095419 1
2.09835429326366 1
2.02443856587858 1
2.14547722906109 1
2.20679394696537 1
2.09978398197933 1
2.14670919442271 1
1.81483849640116 1
2.07840393725857 1
2.28167532339407 1
2.45008642838257 1
1.9984630838357 1
2.23993836133548 1
1.86940836825619 1
1.73139520987291 1
2.24414736807245 1
2.55840528571071 0
2.22551004549276 1
2.0055538730348 1
2.03491288876915 1
1.78894770017485 1
1.96171349495842 1
1.7326975465147 1
2.20931195026117 1
2.19235795043784 1
1.67320800149069 1
2.39243006278911 1
2.17220063607424 1
2.26602059738354 1
1.7538172511065 1
2.02912013834308 1
1.9691753968366 1
1.82676555906952 1
2.07939027031531 1
1.91360580676463 1
2.43640422618823 0
2.12857091925194 1
1.84494692718739 1
1.52539167874914 0
2.42985718207218 0
2.10973636803356 1
1.97470030877796 1
2.30285740163541 0
1.88336576161638 1
1.98972052817444 1
1.28034517807589 0
1.76482631756227 1
1.90356778543698 1
1.83462235585687 1
1.90986341724345 1
2.42279865547837 0
2.39360318476233 0
1.66700259747786 1
2.25200494334836 1
1.69556913348933 1
1.88258715578361 1
2.21538709445189 1
2.10378607672067 1
2.32931434690787 1
2.25057909127145 1
1.7501594718599 1
2.0514192677456 1
1.64595285117006 0
1.83523829739503 1
1.81206384608767 1
1.61070806458053 1
1.87803378466544 1
2.08420357712087 1
1.8154717738281 1
1.69026901893307 1
1.91611724443449 1
1.98537575700773 1
2.4055832400417 1
2.01874585705401 1
1.83076561620854 1
2.25932790120548 1
2.11087328741764 1
2.1011889083706 1
2.16141272275124 1
1.77299340880528 1
2.04548250995334 1
2.33039668589419 1
1.75223044886684 1
2.16031245457153 1
1.72720753094797 1
1.87427210425461 1
1.96592533018931 1
1.84704823519363 1
2.20107817342209 1
2.03417618014747 1
2.14236170831455 1
1.96083030661143 1
1.99828031311928 1
2.44531272823476 0
1.70635793950608 1
1.96574910869359 1
2.07575318319553 1
2.43673028259236 0
2.15738928668565 1
2.10213644346063 1
2.31449558929615 1
1.84441182824433 1
1.72770984146927 1
2.06382903418302 1
1.90268724400022 1
1.8794154840783 1
2.19353775026798 1
2.19232926043923 1
2.15111465343361 1
2.10677893838186 1
2.12434373529814 1
1.67671774432979 1
2.26100509363898 1
1.64421313599275 0
1.98448452994301 1
1.85289368101687 1
2.15901051554057 1
2.05692033156028 1
2.1702305268146 1
2.5132340739348 0
1.93567320975231 1
2.28273739561263 1
1.84444635324507 1
2.02761103238553 1
2.38365239968237 1
1.93202879470432 1
2.16202348736421 1
1.91265480322616 1
1.91850219213292 1
1.85505311073838 1
2.08316415189829 1
1.85916216609001 1
2.1111237719435 1
1.99197986912545 1
1.94045248746878 1
1.97723557137584 1
1.8245579226243 1
2.18281555580892 1
2.03578181063898 1
2.29739946827313 1
1.92723123658128 1
1.89667557587456 1
1.95421022185386 1
2.04733709308236 1
2.14989052925155 1
2.06134394333493 1
2.24654096321765 1
2.22802700513597 1
2.05453560569693 1
2.06049188736562 1
2.37231832655326 1
1.94525500966408 1
1.91845257654791 1
1.97550057867135 1
2.30334441334631 1
1.77287376815851 1
1.8326965500797 1
2.1559120844061 1
1.887038893561 1
2.45481048995399 1
1.78563532510001 1
1.95674885985517 1
2.03357400882071 1
2.20571934967661 1
2.02843077553867 1
2.02311118326682 1
2.17663967440337 1
2.22530137294805 1
2.13755926528186 1
1.9192582163238 1
2.01364040928064 1
1.92404848112108 1
1.94375615981861 1
1.78946362681598 1
1.70743038365165 1
1.61642867343896 0
1.93082032086271 1
2.09200318390605 1
2.16030290017642 1
2.10283551336298 1
2.03505276984506 1
2.1154309982326 1
2.1012458310972 1
2.00608182037145 1
1.97107434113761 1
2.3506807784842 1
2.27190504469201 1
1.86300385825131 1
2.47160612620794 0
2.11192891907977 1
2.16538587365203 1
1.9677309874204 1
2.41033846320336 1
1.92061413748402 1
1.88360248258157 1
1.86747872785415 1
2.27521465005724 1
1.7650740307905 1
1.98381560814513 1
1.67862574517378 1
2.08460198343088 1
2.22158971644524 1
1.75020210819313 1
1.64661767342739 1
1.94231119865801 1
1.48477611801332 0
2.17995730343994 1
2.23567441653957 1
2.14601661451262 1
1.70401112944374 1
1.99878105201316 1
2.06737779534074 1
2.17452468791517 1
1.99789575628591 1
2.26986331257244 1
1.87490469251903 1
2.20540243331866 1
2.06819215879636 1
1.64948811394454 1
2.04798378644308 1
2.35099142789386 0
2.04296579093805 1
1.94875234383544 1
1.85027948567006 1
1.97605216214642 1
1.97546242662842 1
2.18916164931796 1
2.55041429766842 0
1.85343143230246 1
1.64568635149966 1
1.67930333663265 1
1.9597368648593 1
2.21117952836073 1
1.49022094404779 0
1.99135329632367 1
1.87280628136439 1
1.94021325191469 1
2.36477630853298 1
2.17310507653872 1
1.85118463179661 1
1.83491260586173 1
2.07403042911011 1
1.97645035715159 1
1.74996044260102 1
1.71722070639768 1
1.75384989502003 1
2.42281692222535 0
2.04741627114138 1
1.83923958326552 1
1.81524025785599 1
2.10142468395536 1
2.04986979429542 1
2.36644207949222 1
1.93658021999498 1
1.98480708500728 1
2.16611127333242 1
1.55167845317669 1
1.72954237603421 1
2.10341181209145 1
1.70388881854173 1
1.95455311564981 1
2.10444214987702 1
1.91684956611456 1
1.87923344818735 1
1.80343559674069 1
2.02473437646847 1
1.62174653316053 0
1.98729966770902 1
2.22375851061453 1
2.35110158960712 1
2.08544348718502 1
1.99547216637013 1
1.80560760961674 1
2.13037675098413 1
1.97532603014356 1
1.95017291791834 1
2.10992135535732 1
2.24720319274054 1
1.94946914159302 1
1.9233456198156 1
2.45259657685939 0
2.16906998334585 1
1.62965343607323 1
2.1865402088412 1
1.81100077486533 1
1.85492387621936 1
2.17657564063948 1
2.01039680452981 1
1.64938005340658 1
2.02300859451237 1
1.83557798466652 1
1.90291223563718 1
2.33445147903974 1
2.38057828340114 1
2.1268664963825 1
1.98462142034715 1
2.03894049990599 1
1.7971469542098 1
2.00574666475582 1
1.95588455186794 1
1.83732097832822 1
1.71821951438363 1
2.09749947105752 1
1.90872848837255 1
2.02365411677904 1
1.80314156959753 1
2.00907070931726 1
1.92691577017744 1
1.9962574499776 1
1.76959129240559 1
1.84260963693674 1
2.03980115228389 1
1.91107494066154 1
1.83326697908862 1
1.78295587077546 1
1.93102595345542 1
2.15643387818476 1
1.94889242674373 1
1.93097051933843 1
2.11473822387624 1
1.91102625824446 1
2.01260130804468 1
2.01724159950122 1
2.16970840534793 1
1.9287982038123 1
2.15023634423677 1
1.95610047179924 1
2.18104756516499 1
1.77632224990485 1
1.71519724875178 1
2.19017233896391 1
2.39942313621621 1
2.2282660824249 1
1.70134983276878 1
2.3947275531019 1
2.17138759477523 1
1.62379621026637 0
2.10457638620115 1
1.9423192297963 1
2.11337437443518 1
1.63743545482915 1
1.97236572701305 1
1.76542228150716 1
2.30849504119745 1
1.78900182084347 1
2.01237454997002 1
2.27504169089745 1
1.86474078429233 1
2.12396641036483 1
1.95826292435474 1
2.07657884070255 1
1.62096186579524 1
1.96915946768632 1
2.03220417301261 1
2.02527751419949 1
1.5584057193191 1
1.94400476690173 1
1.91142135719594 1
2.24690805353571 1
2.17191899059536 1
2.20095391782829 1
2.02482993469613 1
1.87195421486883 1
2.20858750089224 1
2.08210431293488 1
2.35478972371317 0
1.98265798135281 1
1.9868759588918 1
2.59893749668683 0
2.0672514579077 1
2.16773027946912 1
2.0798079724234 1
1.976327397755 1
2.13133235165318 1
2.1881673525806 1
2.27064729488116 1
1.81992495634442 1
2.04504046716088 1
2.2168719036946 1
2.31792720708187 1
2.02437435002584 1
2.2453702836693 1
1.69892631115683 1
2.05583496587472 1
2.16801442511321 1
2.03431488968117 1
1.81942087168544 1
2.03876474049367 1
2.40639454837954 0
1.57746914921771 1
1.68595400679246 1
1.59965184186775 0
1.88910955862285 1
1.98253660502061 1
1.90423905989179 1
1.83465017561588 1
1.93557246829738 1
2.12562183928035 1
2.18021220232234 1
2.00865807587792 1
2.19520481269418 1
2.33119327853253 1
2.12772493005347 1
1.95976428557277 1
2.03067960198044 1
2.41797032068447 1
2.05056406996398 1
2.46122397026114 0
1.7344045010962 1
1.6576340936401 1
1.9203961476477 1
2.17740464516014 1
2.2374313597225 1
1.92254885954073 1
1.68833852745581 1
1.75280142690929 1
2.06595038478772 1
1.58941227820069 1
1.91142504962151 1
2.37895735674164 1
2.03753804626336 1
1.81190256290977 1
2.14128179405728 1
1.89857149329754 1
2.42259724274382 0
1.67536576280738 1
1.8617623921283 1
2.07245437597893 1
1.98221555668709 1
1.96795353634522 1
1.94204250237503 1
2.2321950973257 1
2.02807973270448 1
2.26965727759901 1
1.94397881930541 1
2.27159406985476 1
1.85300099321915 1
1.78786124123208 1
2.26648863249331 1
2.06029962155473 1
1.58792039084559 1
1.65609187896256 1
2.29541069539559 1
1.93727879838642 1
1.90828127208004 1
2.08413695724597 1
1.86543447051677 1
1.90235545238467 1
2.46425649125822 0
1.6721116533303 1
2.05870761868022 1
1.98172809069666 1
1.72105556609002 1
1.84586707187023 1
2.22851007044272 1
2.00858321979189 1
1.59137153296647 0
2.0943836488059 1
1.95233892217125 1
1.82182240217076 1
2.18091514501743 1
2.19451891908492 1
1.89684243369401 1
2.350969749057 1
2.23686782735136 1
1.96176166399817 1
2.06891784174103 1
2.4000409776797 1
1.78428363733418 1
1.65926676104056 1
1.95008387822153 1
1.74076752257239 1
1.87023970636249 1
2.27680440172963 1
1.86881277183348 1
1.66534121244938 1
1.98984344173337 1
2.23706068270002 1
1.77596094280717 1
1.98551776476493 1
2.07062784513061 1
1.79766321400068 1
2.0570096099236 1
1.34970681866715 0
1.58651058953631 0
1.5838585058646 1
1.83458827180433 1
2.05383357940265 1
2.11674702635219 1
2.1267714726838 1
2.45467749345695 0
1.73824015855392 1
2.15022423434149 1
2.5498071409829 0
2.19608771070164 1
2.35621135174956 1
1.78362177547124 1
2.19717587471281 1
1.91776851337934 1
2.11841256073981 1
2.24711721918074 1
1.57398750636885 0
2.38611776369274 1
1.86112748620754 1
1.81718676400846 1
1.9802786727121 1
2.30556423775638 1
2.17350272425626 1
1.85558866017943 1
1.94497756660896 1
1.81875539996684 1
1.7958871023499 1
1.88248733324514 1
2.19396696362604 1
1.86422447464537 1
1.75385651429782 1
1.87688966436926 1
2.00413519639483 1
1.84292835147205 1
1.62308496912105 0
1.76515498337298 1
1.95782228201197 1
1.82987223657091 1
2.42845541160708 1
2.20040769993571 1
1.74255276480622 1
1.63138558645668 1
2.42121112277869 1
2.00251095884612 1
2.15476073021133 1
1.97880522954121 1
2.17670758183792 1
2.25634625680846 1
2.13112047842048 1
1.9546899125216 1
2.18462832220763 1
1.46079918293743 0
1.84277536160522 1
1.80074479121167 1
2.02269516119942 1
1.9159016630447 1
1.94647897064903 1
1.97297978794892 1
2.25813251272978 1
2.13304357206231 1
2.25980508415847 1
1.77140048130029 1
1.81924513886452 1
1.80269476118756 1
1.96825599962074 1
2.09108154729047 1
1.75174348687832 1
2.65709463911463 0
1.92965052378875 1
1.70891881396858 1
1.93800819874133 1
1.8740370607066 1
2.03244694597357 1
2.23644604796464 1
1.80998805335432 1
1.87982976468892 1
2.35732900109337 1
2.10419680663811 1
2.16899796744857 1
2.10755288009056 1
1.57704848965301 0
1.97284097906327 1
1.92432479456947 1
2.06812913983581 1
1.89074027650196 1
1.89612125586215 1
2.01036717463621 1
2.07140101515776 1
1.82301460915826 1
2.09892843238507 1
1.86514886752864 1
1.82354528633016 1
2.17972962472586 1
1.42424763068884 0
1.68386263283829 1
2.30239616422109 1
2.02282076253557 1
1.77846833697435 1
1.97907455997045 1
2.04542234885467 1
1.50889132049953 0
1.84570132105465 1
2.19795378854808 1
1.98921265876624 1
2.10984278029718 1
2.17277718303129 1
1.72023679713274 1
1.74767689035006 1
1.99533755522915 1
2.2219595152455 1
1.64400068603889 1
2.19677462478269 1
1.82694918341861 1
1.87095517381339 1
2.22848007857281 1
1.97735726148561 1
2.20734202840425 1
1.64939927410377 1
1.77868976767612 1
1.8560245338324 1
2.12478991046885 1
1.90400436321188 1
1.56216224212033 0
1.86680156377891 1
2.09459383345559 1
2.16114890485517 1
1.9533507942503 1
2.0526087660593 1
2.15375111181521 1
1.93419949806494 1
2.08271286714293 1
1.89167790366789 1
1.87256849611503 1
2.18779002893694 1
2.28500212690625 1
2.18771594573654 1
2.18253054715172 1
2.17155040176276 1
1.82787572253184 1
1.93049469652617 1
1.77302070822813 1
1.86018087131892 1
1.96182581327368 1
2.41059160272414 0
1.68052952512673 1
2.0847581089545 1
2.02950400358467 1
2.27228685501417 1
1.45132728223251 0
2.11089529526521 1
1.6419640132009 1
2.00200553282494 1
1.88893795119145 1
2.04651027669622 1
2.18308039260816 1
2.23715259782975 1
2.04510769973858 1
1.76692707826299 1
2.32038319128558 1
2.14185331082385 1
1.72321995531192 1
2.20928813741131 1
2.08350702634194 1
1.83562915112994 1
2.06501232879578 1
1.93527410911321 1
1.47149400851017 0
2.10406432328095 1
1.88903591911696 1
2.20516101834024 1
2.12937567946808 1
1.99363759594311 1
2.11362006887941 1
2.0623441362767 1
2.26883512957555 1
1.90664179966323 1
1.94329436070139 1
2.44119682393569 0
2.29799138256309 1
1.82670719393929 1
2.16028601942483 1
2.15479483008976 1
1.94228701773304 1
2.22561269133021 1
2.1160328248243 1
2.34331198411458 1
2.12634797859502 1
1.87804099574058 1
1.87676602957238 1
1.95185963138313 1
1.89976408110322 1
1.60550292568552 1
1.9051578438009 1
1.71849410462046 1
2.06601852815496 1
1.8666558604209 1
2.04220109307154 1
2.0436538666212 1
1.83022828357713 1
2.1580211988648 1
1.88043278965909 1
1.80778949553459 1
2.12672834281178 1
1.85783024201812 1
2.3973222887516 1
1.9537731771251 1
1.55855680613742 0
1.88121368093656 1
1.79393256909518 1
1.90126235602076 1
2.03146672066209 1
2.18792899475418 1
1.77998152613276 1
1.84830064469159 1
2.17411406363731 1
1.52814870500443 1
1.74773482904303 1
2.07515068095914 1
2.20704282326318 1
2.20410955046949 1
1.81904963089782 1
1.89931132797378 1
2.31937332111498 1
2.32745283514407 1
1.81031445727237 1
2.06828256608632 1
1.90355849655486 1
2.26006779530252 1
1.7459305089055 1
2.12217147183665 1
2.07327311210225 1
1.85601448471851 1
1.84415837895642 1
1.90967910275146 1
2.14965474408713 1
1.85544407053191 1
1.68648720753065 1
1.37879203376268 0
1.643707895446 0
2.24347396192771 1
2.1040014374233 1
1.99191912149062 1
2.10139229331399 1
2.20804125985487 1
2.25357820264174 1
2.04752477134917 1
2.35447408716206 0
2.20237135688656 1
2.04913803956617 1
1.8897220720151 1
2.11658861131171 1
2.31175253967812 1
1.98208441382987 1
1.8311087690744 1
1.92135689226388 1
1.92117852455342 1
2.01848434624446 1
2.1660452854878 1
2.24622071668834 1
1.69171967010168 1
1.41969516992272 1
2.03647594903459 1
1.82806477507704 1
1.90709485447104 1
2.06166232768549 1
1.97189858611981 1
1.95667538616268 1
1.63367745609295 1
1.62503684175251 1
2.2195962758338 1
1.68158509231285 1
2.1488308421803 1
2.00126573687904 1
1.81633527878314 1
1.72467789665064 1
2.08898283258427 1
2.20113203889401 1
2.38919979915916 0
1.79413014292046 1
2.18301783445783 1
2.09594764517375 1
1.8312044130117 1
2.11671219622839 1
1.66757432839672 1
2.42912143494686 0
2.21212429660313 1
2.17581398507644 1
2.18415341034827 1
2.33875337709399 1
2.29672071318844 1
1.92377325608172 1
1.96682993522873 1
1.79980031444534 1
1.83915777457511 1
1.3734884032549 0
1.91610745528385 1
2.2544670012687 1
2.07568273663659 1
1.93539870946551 1
2.26606979481803 1
2.34333745099371 0
1.88859932407788 1
2.1421567818723 1
2.14024732633687 1
2.64215877923017 0
1.56418886914605 1
1.95438972254349 1
1.83887194465278 1
1.57188202472347 0
2.3953924822136 1
2.39661623307962 1
1.90907440605086 1
1.92997922672937 1
2.18492220495596 1
2.17665485838588 1
1.60949109119614 1
2.18886740054282 1
1.83806292592633 1
2.01391168050893 1
2.28340306962955 1
2.07503479323435 1
2.22561508861487 1
1.36905029499934 0
1.8868447887274 1
2.24972357902446 1
2.30865073559411 1
1.84246634183594 1
1.72822887004599 1
1.92490372147638 1
1.84912377699016 1
2.20351852346477 1
1.79815375221347 1
2.38726394054294 1
1.79280108827841 1
1.8953452475867 1
1.93168260637842 1
1.90841616344915 1
1.94863594490771 1
1.9777648856226 1
1.89432303858748 1
2.16700632552874 1
2.11741194680542 1
2.4383142978612 1
2.00483216057093 1
1.8117698646539 1
2.34076613671023 1
1.68287586039585 1
1.8523869251156 1
1.82707158025487 1
2.07712883978551 1
1.97361468330944 1
1.87487820525093 1
1.78918055784089 1
2.07109385986051 1
1.69606209150624 1
1.72190626375744 1
1.66190169472339 1
1.84046051285941 1
2.16701846895032 1
1.92530481202956 1
2.16294048990739 1
1.94901590870184 1
1.78529267519453 1
2.37480747330357 1
2.37027761370298 1
1.72861728761481 1
2.02203554510437 1
2.01478778034726 1
2.21679690067337 1
2.1629190096518 1
2.29406873953278 1
2.07773723709018 1
1.77504886162886 1
2.32898286078744 1
2.46039265788681 0
2.36801069772956 0
2.24514082836481 1
2.12077575432358 1
2.1730665886929 1
2.28374763783693 1
1.86176736531466 1
1.8951941811542 1
1.97054887176944 1
1.91334115106399 1
2.02312728195466 1
2.11690061472578 1
2.04033695978061 1
2.19241545896794 1
2.04620783260545 1
2.34208763351499 0
2.19436058627009 1
2.00156244081207 1
2.16868119525052 1
1.91958666003961 1
1.91205536522871 1
1.57537648970097 1
1.91913028220813 1
1.87789805562762 1
2.01833574878408 1
1.82242098617236 1
1.85553906955844 1
1.64029268371132 1
2.48511947760282 0
2.02941410884122 1
1.80094173453204 1
1.58434799642304 1
2.05034961421267 1
1.72527717452057 1
2.10253634095859 1
2.04942624431744 1
1.63980247475312 0
2.35844522076351 1
2.08744687998887 1
2.17142551756434 1
2.08531075378106 1
1.9894585006347 1
1.9713837107228 1
1.60255705782954 1
1.99624995936608 1
1.52931934923306 0
1.77018854128158 1
1.89852657746031 1
1.80395406080303 1
1.75114063647584 1
2.15568082136479 1
1.8535458362065 1
2.25127919936529 1
1.70389967163206 1
2.25283692809385 1
2.20749185176661 1
1.98105465333645 1
1.95104665482475 1
1.92272661663116 1
2.59464778763522 0
2.1916777749501 1
2.56559896400184 0
2.37226626636103 0
2.33962812810616 1
2.39242129993366 0
1.87165440360781 1
1.62046680293599 0
1.98502699925832 1
1.91030370918563 1
1.81004901609835 1
2.06054596118899 1
1.55315251676391 1
1.98157012573583 1
1.99427525584274 1
2.25820935968409 1
2.25941120173536 1
1.98224097373588 1
1.97981404038468 1
1.8008817284498 1
2.0550675573332 1
2.01143025594333 1
2.14027048633617 1
1.67536350786209 1
1.88546379887055 1
2.35926740079281 1
1.59376347078934 1
2.20134668767238 1
1.94620093776985 1
1.93986276896538 1
2.18019321400558 1
2.02291029053662 1
1.94976162755414 1
2.32390186282684 1
2.39993457043694 1
2.70891665378935 0
2.09157294466725 1
1.67063783131606 1
1.99179655267613 1
2.28485223554458 1
2.21167561982419 1
2.0906644305691 1
1.85854048536374 1
2.34215895018999 1
1.98407840619826 1
2.01120528959988 1
1.79973826973369 1
2.16741860576233 1
2.20618985254684 1
2.04910363422866 1
1.8792271579217 1
2.00938503946542 1
1.99763908151432 1
1.6969938961797 1
2.24914696530592 1
2.3919241276814 1
1.96018433922139 1
1.47225385550272 0
2.00205574920369 1
1.96983167116846 1
2.1834321918121 1
2.16098522276031 1
2.11762294470898 1
1.98320705879838 1
2.1227467404322 1
1.96633980913264 1
1.85576725298997 1
2.19940147872067 1
1.8745668199744 1
1.80438992370233 1
1.94987475071247 1
1.53023374133555 1
1.59482957813956 1
1.82488627436229 1
2.30353958688351 1
1.85756140018939 1
2.01324854434837 1
1.92418625094461 1
1.93804987512048 1
2.17348250992204 1
1.63450205622039 0
1.63946251643556 1
1.68714400325139 1
2.05928778651434 1
1.97519523048187 1
2.47042108971329 0
2.02049024607662 1
1.7689093114033 1
1.77356892738897 1
1.68250424665559 1
1.87866646242682 1
2.05949362316682 1
1.89120257627613 1
1.9603619427643 1
2.28618687275423 1
1.6696294610098 1
2.21497656797351 1
2.15942456322168 1
1.93643504295081 1
1.78058094635869 1
1.80864149130753 1
2.31370009914723 1
2.04403942913801 1
1.8124101753257 1
1.64623262292763 1
2.02042251274315 1
1.89265635043325 1
2.06216823929804 1
2.07416235313191 1
2.50271917019306 0
2.11544324352419 1
1.79023298157731 1
2.07389387984904 1
2.11927028579615 1
1.82273711388937 1
1.88405813997336 1
2.14080343482851 1
2.22508760751606 1
1.81439426505894 1
2.11400680601144 1
2.31489966395186 1
1.70570337672705 1
1.81500785526306 1
2.0371300441827 1
1.99194837466815 1
1.96985711669907 1
1.90671532845607 1
2.01690229437342 1
1.68719484877589 1
2.4437035085152 0
2.23846228293581 1
1.80377052660691 1
1.80115615684767 1
1.79202861838117 1
1.92289348010323 1
2.06114388225473 1
1.88077883722157 1
1.56100638908042 0
1.96173076370016 1
1.81015480631541 1
1.76947509835393 1
2.156059900476 1
1.94872709254624 1
1.64695147376364 1
2.03361830644085 1
2.25687068463919 1
2.18333274182777 1
2.04101568771248 1
2.03933825921075 1
1.78596045066033 1
2.17999381237321 1
1.58010699761381 0
1.90486481527518 1
2.09053771815862 1
1.92781963858789 1
1.63879026325777 1
2.10689115157803 1
2.34799941395459 1
1.83643362082464 1
1.90013320168805 1
1.86188888984509 1
1.93368186887931 1
1.86770701182773 1
1.89883234475739 1
1.98743131349335 1
1.74203183911391 1
1.80447972005392 1
1.78790392359906 1
2.13474376716582 1
1.63671454919928 1
2.13555231951794 1
1.83805012803882 1
2.18130647777698 1
2.28606994794943 1
2.26485020012712 1
1.70198173177235 0
2.14391415179716 1
1.84098436966197 1
2.22617354400024 1
2.12381326614218 1
1.96911042546617 1
1.88413935169357 1
1.89663774107982 1
1.93408989475292 1
2.61794374926953 0
1.96569833947566 1
2.23079721131793 1
2.25124212730256 1
2.09260065740096 1
2.20028106366987 1
1.8327914083879 1
1.69649227159768 1
2.30845731806732 1
2.07113381940314 1
2.05688030446705 1
2.30505282865334 1
2.10323854622677 1
1.9533843034505 1
1.88758570002522 1
1.85040690469909 1
1.83615200571665 1
1.69353370505344 1
1.822188749007 1
2.13218002528682 1
1.95989087610634 1
2.08230501994855 1
1.95099313927979 1
2.42029480929069 1
2.05154594728134 1
1.7273430756565 1
1.81268527845937 1
2.2484802785913 1
1.89229544398851 1
1.8380493856184 1
2.23088466788736 1
1.90412709176693 1
2.19491249903637 1
1.8721127036628 1
2.16958987250887 1
2.12372929651604 1
1.44757304834071 0
1.69808187108809 1
1.36431837451471 0
2.12648989026069 1
2.20767041374024 1
1.87227998306394 1
1.95215706370974 1
2.01312751285446 1
1.947542946824 1
1.77214077596307 1
2.21894915615571 1
2.20821880723113 1
1.67472084831512 1
1.61223435509166 0
2.07648150055796 1
2.11592661199527 1
2.04876017310797 1
2.17927906766582 1
1.84251859704794 1
2.06029553892625 1
1.94759820445938 1
1.67438128126626 1
1.61117023728096 1
1.87868945601869 1
1.66522961783472 1
2.12648447167448 1
1.79428604857364 1
1.9829506724133 1
2.14340804406771 1
2.18336702839196 1
1.58091272080959 1
1.57238053766619 1
2.2492243861272 1
1.60306319163887 0
1.94842104222791 1
1.65248102601072 1
1.96086161351306 1
2.06659776355425 1
2.12394937158275 1
1.83612685655839 1
2.28643380066332 1
1.85326079281011 1
1.75004674957008 1
2.3256292028571 1
1.98646170726869 1
1.6767928490655 1
1.87857795573461 1
2.03566426844944 1
1.65840006968455 0
1.73361849721578 0
2.13379937319155 1
2.27627560259872 1
2.18032618926469 1
2.22822194915051 1
2.13354249663318 1
2.24871725732071 1
2.05147016807203 1
1.68227292622662 1
1.96099544923176 1
2.04539312392637 1
1.68174401387552 1
1.96568060809179 1
2.31906952510329 1
1.94039472489067 1
2.0766567470113 1
2.38167369938594 0
2.00536375258085 1
1.57023488250866 0
2.11991746575256 1
2.04995555743419 1
1.93531307298592 1
2.11671404251622 1
2.24666341593294 1
2.3744937028985 0
1.92501621479337 1
2.1447769128673 1
2.0667483299636 1
1.84889173112189 1
1.88182072630532 1
1.8205018786527 1
2.32406905746582 1
2.07000912930678 1
1.99377722226549 1
2.24694727443823 1
2.17350693416971 1
1.82309794267131 1
2.22249315290098 1
1.87986925621654 1
1.97423977790396 1
1.93931058123094 1
1.91367367027764 1
2.01780287820966 1
1.87742471728283 1
1.80829493291238 1
2.08010585607646 1
1.89300503396113 1
1.82730741605599 1
1.88281217595036 1
1.83912155488473 1
2.1465490933303 1
1.52705764982017 0
2.30258282582607 1
2.04754418766235 1
1.79732272546474 1
2.14978656701715 1
1.7140702575062 1
2.26586812690053 1
2.08165437086863 1
1.94974339917687 1
2.13172444931715 1
2.03008158472362 1
1.96689230184053 1
1.95617451238399 1
2.16310185492111 1
1.62515677510591 1
2.12840255897483 1
2.15407388083129 1
2.06293627666234 1
2.51650450622836 0
2.20986721827708 1
2.04273325331207 1
2.01595329674407 1
2.00694886981447 1
1.62476819321202 1
1.53432042415735 0
2.07419894534034 1
1.83893341050641 1
2.15082310872412 1
2.1337324431638 1
2.16320712639472 1
1.88272451549534 1
1.91820331542229 1
1.72210498824707 1
2.15715548416503 1
2.34096640816484 1
1.87185854617729 1
1.583332632982 1
2.5722192375637 0
2.35032284079507 1
1.6336131893064 1
2.14802317009947 1
2.29523112733353 1
2.15334831492707 1
2.00422042561059 1
2.05798271920505 1
1.90935789467581 1
1.92854699175279 1
1.77209845842381 1
2.37487627669251 0
1.94483663804752 1
1.81639365461083 1
2.61053872108252 0
1.85689953987716 1
1.47499049627785 0
2.07368586616929 1
1.84727132577838 1
1.98842006823628 1
2.35463893861061 0
2.03344588419348 1
2.52631340576551 1
2.14974375558841 1
2.05491530383151 1
1.86395080688254 1
1.84945511181741 1
1.723563821982 1
2.16412681835657 1
1.69618227386334 1
1.89289204906126 1
1.71476041505612 0
2.21686478410567 1
2.27734754463927 1
1.77503735988656 1
1.89413129432235 1
1.90880886621345 1
2.02324725497833 1
1.6871764671375 1
1.76512034554283 1
1.95050672641868 1
2.11977442391301 1
1.84401421281157 1
2.26605482963024 1
1.76938146950397 1
1.85283773238182 1
1.58051907427787 1
1.76297806885506 1
2.17328637191589 1
2.14891145429565 1
2.10989596762178 1
2.28721591409729 1
1.81059807842215 1
1.95654351420583 1
2.18485327646352 1
1.8824441981836 1
1.98218986118271 1
1.99509700816355 1
1.93157933809451 1
1.929677201083 1
2.05099669204707 1
1.78569983219168 1
2.05047138472019 1
2.25557254121352 1
2.05611027636043 1
2.52961580255805 0
2.01542231220085 1
2.1120875501805 1
2.12588902399467 1
2.32372807798577 1
2.21799402407221 1
1.92580312788523 1
2.49695940607972 0
1.94493620552584 1
1.95054697959639 1
2.2154227627748 1
1.88320666045432 1
1.9147885239378 1
1.85471916850222 1
2.2159423921308 1
1.9813550078129 1
1.69477791240074 1
2.20846526278593 1
1.98115601772503 1
2.19150864501573 1
2.01474941646287 1
1.55074270619765 1
1.87071195884675 1
2.04159731793638 1
1.61476405677146 1
2.12681304656603 1
1.82346581772144 1
1.91336056910299 1
2.10429882345496 1
2.00288134850281 1
1.88427242596776 1
2.06598057486601 1
2.33459936246229 1
1.88124264444373 1
1.93659183674828 1
1.98153816336087 1
2.12883166270449 1
2.31904673940991 1
1.96902295947983 1
2.05573483086301 1
1.90028067075261 1
1.97161708359586 1
2.03939994884261 1
1.64830923779677 1
1.97885384915473 1
1.87880536332897 1
1.95066717994991 1
1.9955942598772 1
1.76459237992765 1
1.79966126007771 1
1.5892992586669 0
1.8853090783783 1
2.36879978076588 0
1.90545458780806 1
1.99154631559656 1
2.14677376599422 1
2.62691235546257 0
2.06874328647526 1
2.13955839071423 1
2.09522093612196 1
1.95206337797417 1
2.41593049223895 1
2.13224298211439 1
2.20722927909175 1
2.25694989199123 1
2.22620812166389 1
2.2365311709781 1
1.97004854902574 1
1.77377075484507 1
2.08486459547857 1
2.06734439540216 1
2.03986612712896 1
1.96001940365419 1
2.15157761320813 1
1.94386980554824 1
2.27671234537194 1
2.16520674504209 1
2.17401659467034 1
1.91540353840729 1
1.60484446980247 1
1.72155332756849 1
2.36712424057094 0
1.94820821442659 1
2.03911394253187 1
2.02182591237886 1
1.9684628983558 1
1.79292023831126 1
1.72138823063065 1
2.08588647320156 1
1.8347631431853 1
1.89667942615157 1
2.22860953799338 1
1.95612794285206 1
1.88865532276129 1
2.20680424948936 1
2.23948257270808 1
1.94768092682455 1
1.71472049889853 1
1.87108535407774 1
2.18888549473241 1
1.82264258128368 1
1.86572188833446 1
1.97009792904323 1
2.04274140062865 1
2.18548291217702 1
1.27254550036372 0
2.12847391376594 1
1.81997564735008 1
1.85227595358325 1
2.08162815605534 1
2.16238414454689 1
2.1548774397496 1
2.36846899203777 0
1.70384384376202 1
2.17679097429876 1
2.07350223492276 1
2.09463423870905 1
2.10975233095005 1
1.8188405645824 1
2.29819605862852 1
1.67300977588696 1
1.54748292212221 0
1.67164830943695 0
2.75418224624995 0
1.92852395313533 1
2.27451399555122 1
2.26804781107589 1
1.94711150872687 1
2.00490819850943 1
1.86508922729621 1
1.88101884624109 1
2.07502686620257 1
2.04523782256154 1
2.21020825841754 1
1.81564441358173 1
2.05266869357578 1
1.97830591945465 1
1.94531055097977 1
2.04770975587617 1
2.06149005701894 1
2.05416720030617 1
2.01014290189961 1
1.95959287699058 1
1.83306756368699 1
2.07796928199446 1
1.98767330844832 1
2.04520863986565 1
2.3343585570415 1
2.06098660427328 1
2.18260434466097 1
1.98674665687235 1
2.04897688244098 1
1.851595704432 1
2.39890824859729 1
1.38840603883901 0
1.92664416364901 1
2.30451022435326 1
1.85897583334829 1
1.97114526852538 1
1.46245717467328 0
1.77518729782476 1
1.97841940918487 1
2.14744090621558 1
1.9409679184213 1
1.74613449514632 1
1.7568644094355 1
2.12456429408022 1
2.07816806213411 1
2.41317008848445 1
1.84938090085802 1
1.88492930308875 1
1.94685604546648 1
1.73286467823878 1
1.94527720834672 1
2.12876194046647 1
1.79658709314491 1
2.06067870792932 1
1.86353086371164 1
2.26712763032504 1
1.96277904057584 1
2.06575044115401 1
2.15767866530126 1
2.0786332815849 1
1.585444186412 1
1.94908166330098 1
1.9693608554377 1
1.52925042169246 1
1.8618360478944 1
2.00646999288634 1
1.78580173415961 1
1.40946801632903 0
2.12459560458843 1
1.81658983764596 1
1.70740854000663 1
1.59777738799085 1
2.44494479554808 1
2.09160587342589 1
2.04712803311672 1
1.83389358151928 1
2.09059543597036 1
1.91763021430183 1
1.7970717179759 1
2.16401987015809 1
1.8910383471948 1
2.15351392059885 1
1.98073114420658 1
2.08662423982486 1
2.02033978628814 1
1.90146269248897 1
2.12295383052062 1
2.08951901982595 1
2.18517524603569 1
2.11616230985614 1
2.27493193226689 1
1.91136410910825 1
1.63819586471201 1
2.08521374118457 1
2.12803765772903 1
1.86541178137706 1
2.07648456589044 1
2.1170637151226 1
2.19186097817965 1
2.01062602544829 1
1.99665026112208 1
1.8406207186144 1
2.06277683717894 1
1.68910632134076 1
2.20877548340724 1
1.84150395914056 1
2.10879950863258 1
2.0853905559952 1
2.18038004783734 1
1.82957465531535 1
1.57903995619287 1
2.12897285207703 1
1.62688998491444 1
1.75440141917694 1
2.24361237757231 1
2.11517084512435 1
1.99089067298223 1
2.22679154768392 1
2.00194190198794 1
2.09656249282966 1
2.160125773911 1
2.14394049237565 1
1.73080467855903 1
1.97717941185418 1
2.0178043505502 1
1.87827566956119 1
1.67259647035255 0
1.61118423635969 1
1.93760461977647 1
1.99135326596787 1
2.20538600915642 1
1.76775567283902 1
2.06017743769287 1
1.94496063953439 1
1.6714913072639 1
2.09920619879375 1
2.29333086123571 1
2.33153888224573 0
1.62543769014848 1
2.34121407027834 0
2.13473293253289 1
1.89712904958162 1
2.07655019175242 1
2.25706566808726 1
1.60517305753945 1
1.6166922668397 1
2.04402585687538 1
1.90021883307491 1
2.15660914904256 1
2.04259105128314 1
2.17827274058367 1
1.78515728531917 1
1.73532704091218 1
1.90133747331381 1
1.94175735220339 1
2.1827226632612 1
1.99844288024066 1
1.97041666754668 1
2.38064579296441 1
2.29226498932588 1
2.24878743977724 1
2.00548695326773 1
2.08745054144935 1
1.93081930974651 1
2.02993924416664 1
2.05649405616398 1
1.84737644953576 1
1.94362751693992 1
2.1242737213707 1
2.03520709993108 1
1.71667620360139 1
1.99267720685249 1
1.85620553200064 1
1.98565627098595 1
2.00649113752058 1
1.47161122221342 0
2.08557101045314 1
1.99529125869317 1
1.64438526110238 1
2.19849588365298 1
2.0822983632796 1
1.88203931324546 1
2.13594956985037 1
2.06887126005759 1
2.08988639717195 1
1.92079071679649 1
1.98137721396775 1
2.18004775724011 1
1.95044617035881 1
1.96488237807864 1
1.77487083634858 1
2.20757432490724 1
2.03973074216248 1
2.21660789415174 1
1.88659102970971 1
1.96535706120763 1
2.00991731086232 1
1.87405457071362 1
1.8610198382401 1
2.31620227195368 1
1.55173917621445 1
2.2386057752114 1
2.28568551967502 1
1.97796011739995 1
1.98714155904112 1
1.71590717565968 1
2.21793314036417 1
1.82153793471339 1
2.0062642548642 1
1.87374838727255 1
2.18354648599078 1
2.11572245710814 1
1.84383791846557 1
1.98732933748674 1
1.90884404971947 1
2.20915779920766 1
2.09303249620116 1
1.88400617703437 1
2.09740804857584 1
2.16455164256232 1
2.42371373137555 1
2.08588722982559 1
2.00692909231137 1
2.20560604492351 1
1.74386949484659 1
1.81943834336073 1
1.83332414491023 1
1.67421686902916 1
1.79971576078886 1
1.91399967069101 1
2.31586524394626 1
2.04063116395077 1
2.1046572009496 1
1.83579077301316 1
2.34486613462908 1
1.87244503646126 1
1.99997191524402 1
1.93399130291953 1
1.84312676124598 1
2.04368402850187 1
1.59705259465799 0
2.08448524076854 1
1.93149659857804 1
1.65780418429588 0
1.96847733314032 1
2.00764057172272 1
2.22155623389774 1
2.08161843421597 1
1.73517152462658 1
2.37073197427966 1
2.03037226881936 1
2.20033281238391 1
2.26803932455192 1
2.11140469864501 1
1.91146479989941 1
2.06716244312901 1
2.10823074204989 1
2.28870525477865 1
1.92946058070487 1
2.23988706161014 1
1.96926707585975 1
2.00329718725825 1
2.17556267806882 1
2.1923868795104 1
2.0288796757793 1
2.09067681754909 1
1.85446255657501 1
2.23314972235653 1
1.77178093255468 1
1.90068670588423 1
2.30108884616956 1
2.09481597678921 1
2.17823094005091 1
1.81219848408283 1
2.12098910462457 1
1.8271732730231 1
2.37360558271615 1
1.95480732961234 1
2.14706858687875 1
2.21103772417686 1
1.7592353474543 1
1.82689182898185 1
2.06192821927467 1
2.31475332411785 1
1.8347042913892 1
2.07974277571557 1
1.96576938724768 1
1.89681968015231 1
1.95353062320804 1
1.83299895364262 1
1.82020502094824 1
1.85066128402935 1
2.16657560366605 1
2.29032215775684 1
1.91156555794457 1
2.09223157077684 1
1.7588771737021 1
2.17773901468038 1
2.26081028247623 1
1.91357359357795 1
1.885114743635 1
2.03234358062047 1
1.81690450317132 1
2.29407440942778 1
1.93864380023362 1
1.68632835723884 1
1.94963844747059 1
1.55838275037019 0
1.94947869803003 1
1.8014982709105 1
1.88342562441523 1
2.18579594306715 1
1.76477814121072 1
2.02356376374092 1
2.09030678101477 1
1.9119127568643 1
1.93419581846888 1
2.5006212477308 1
1.95814506459283 1
2.01551341847641 1
1.97931056311894 1
2.01565290197579 1
1.93006278800806 1
1.98808822891734 1
1.68860107919414 1
1.80776599860015 1
1.7532960133118 1
1.68794912203835 1
2.06400443496262 1
1.98547544374077 1
1.83596128996052 1
1.90171247499694 1
2.53102460383951 0
2.1011177423314 1
1.81612989687801 1
2.02587238445251 1
2.34077806479289 1
2.05913311151051 1
2.13827215626851 1
2.16344088734305 1
1.98573775432034 1
1.99428613556237 1
2.41678452982103 1
1.82829687518781 1
1.44635025073405 0
1.47815328903631 0
1.89300270667388 1
1.73170466743984 1
1.88471424285213 1
2.0454006998259 1
1.67185631426542 1
1.71583678581949 1
2.0349645601406 1
1.80775522506588 1
2.20684198408651 1
1.98211656622487 1
2.04462285797668 1
2.05606723061991 1
1.96219192268178 1
1.98469008828451 1
2.3917693880439 1
1.9703063526709 1
2.53480205837549 0
2.23053811871383 1
2.41869626414459 0
1.77331705984692 1
1.67401232317209 1
1.84727147994392 1
2.2811955240658 1
2.17016331817364 1
1.83680692793838 1
2.00095962977146 1
1.97327246845854 1
2.13028974851569 1
1.79129934840084 1
2.07568218667078 1
1.90190125764964 1
1.86013505151053 1
2.10611858024957 1
2.18212543640502 1
2.20253368326434 1
2.02286560010527 1
1.83396349385124 1
1.80360219490539 1
2.04852173670592 1
2.04324320566673 1
2.44234966004965 0
1.99267186630222 1
1.87847219415304 1
2.10290497015446 1
2.05288041694888 1
2.0106956753312 1
1.8783028042459 1
1.87865543595183 1
2.14620343572144 1
1.63548575945708 0
2.1147129026431 1
1.92363468905506 1
2.01862128310025 1
2.04530690322836 1
2.1673949937574 1
2.06974248434485 1
1.68988165268063 1
1.6916827276856 1
1.85721482435031 1
2.20119166128833 1
1.91549394964314 1
1.88681159579746 1
2.65550067591433 0
1.94688424235508 1
2.02912544078647 1
2.31372639293651 1
2.02941329455386 1
2.14328477752995 1
2.14232793328801 1
2.27746046769391 1
2.25270973643239 1
2.18106319435116 1
1.68453863713814 1
1.8883273068206 1
1.93471422341839 1
1.96496963835915 1
1.67901653263126 1
2.37178975420329 1
2.08906619401711 1
1.95689876288241 1
1.96310324899126 1
2.00123559081248 1
2.15217815529049 1
1.96474297058824 1
1.77902548031023 1
1.96533251948531 1
2.29698023378577 1
1.8759045696437 1
2.17780301099441 1
2.13970939332808 1
2.45786240265195 0
1.9842288614095 1
2.27780921585216 1
2.29265571319936 1
1.90991292157966 1
1.8709160741852 1
1.81550002121148 1
1.61835687548381 0
2.10116498980933 1
2.15472127274551 1
1.89723780289573 1
2.0949250370163 1
1.73503725696563 1
1.81385210540154 1
2.10893256233084 1
2.09178598977406 1
1.92872872221974 1
1.72611793331776 1
2.22447850518892 1
1.85591653693146 1
2.20933818939471 1
1.40859001963016 0
2.08063329487398 1
1.93580395076731 1
1.8413446066925 1
2.17466820195371 1
2.14457371367005 1
2.1055465526329 1
1.79556063332583 1
2.28357062013975 1
1.75308236299312 1
2.16497450539767 1
2.02914603979189 1
1.89580769968317 1
1.97316070202305 1
1.93060511732582 1
2.08072015894398 1
1.82193527029255 1
2.01653772842357 1
2.1543734478256 1
2.41160335307636 1
1.90472026642038 1
2.0527336177542 1
1.92016321944796 1
2.02404052149146 1
1.97901248831841 1
1.74336875078766 1
1.92171905148266 1
2.14634820392159 1
1.94115086267701 1
1.67371255403988 1
2.1964465290294 1
1.65508308258586 1
1.95687590522887 1
2.11507990655943 1
1.89120623258927 1
1.94389865715511 1
2.21784003251053 1
2.56336496354797 0
1.98600564592546 1
1.9476577234474 1
1.99690215744926 1
2.20114204865482 1
2.17899482274609 1
2.13076604868974 1
1.75157954678455 1
2.2972712248299 1
1.99670599774151 1
1.58708504356515 1
1.78238948102767 1
1.98513984876738 1
1.9873472022543 1
1.90490012134032 1
2.25790453171103 1
2.18056137725966 1
2.52447780169378 0
2.24237622830482 1
1.80861132582252 1
2.00364211655396 1
2.08316777669399 1
1.94873581707335 1
1.8425101879417 1
2.44112863624923 0
1.82404594731536 1
2.06021907500522 1
2.0068002605521 1
2.17859701775729 1
2.43171764063981 0
2.02260382092673 1
2.31349233576999 0
2.27597455687623 1
1.73709851329036 1
1.9734210974023 1
2.18056003351058 1
1.87526955862676 1
2.25914508642814 1
2.18741793754253 1
2.14960545894375 1
2.07828664898818 1
1.92429759380606 1
2.09786297888948 1
1.82224679564249 1
2.05802631162127 1
2.01247960571468 1
1.79015359358938 1
1.63341398527647 1
1.9064881271921 1
1.73797269331465 1
1.86439429987843 1
2.02149099533065 1
1.92177290854213 1
2.48757239564563 1
2.19007713894682 1
1.73562119098708 1
1.77446423212389 1
2.04798078263572 1
2.11986071360992 1
2.37043719210045 1
1.74115127893251 1
2.07759486766659 1
2.16946345194653 1
1.91335053675766 1
2.11546819209666 1
2.08934135874552 1
1.82129719213141 1
2.13494462776367 1
2.14328264569304 1
2.58803529146127 0
2.34198572316331 1
1.92938359505866 1
2.10153656946647 1
2.20500589281763 1
2.36776350619491 1
2.44750182659681 1
1.68866182472792 1
1.94546827435727 1
2.10043039269295 1
1.71259281918546 1
2.12933582328432 1
1.93890638991957 1
2.15630526813565 1
1.9278041070335 1
1.89888580569405 1
1.93541157472264 1
2.095223169051 1
2.4945626138017 1
1.54674640243213 1
2.0807177037486 1
1.99342521511485 1
2.12623670942915 1
1.84944824625226 1
1.71065276837258 1
1.81930954481823 1
2.09819562803584 1
1.70419486913181 1
2.08851603717637 1
2.29611923609093 1
2.10037543218802 1
1.78089185561896 1
2.17983083178247 1
1.69857684647903 1
2.24950425002114 1
2.08281447198762 1
1.82045602005529 1
2.22762258155992 1
2.10028267447025 1
1.81545592524874 1
2.56218560491149 0
2.15605878710422 1
1.93546968853934 1
1.73153099426327 1
1.70284568332693 1
1.83717247173809 1
2.03457940511767 1
1.78344437398998 1
2.34336119994182 1
1.83673436491646 1
2.06728837073552 1
2.22640431005888 1
1.84585030307593 1
1.45132132285588 1
1.94354048296924 1
2.15156207606043 1
2.21399966687725 1
2.13230152553602 1
2.25420871081432 1
1.8126957042468 1
1.85258206873893 1
2.31939577748507 1
1.74006487542841 1
2.27783986553313 1
2.06745770913113 1
1.97996366458812 1
2.07508440800603 1
1.94727988088439 1
2.15512967207782 1
1.80597181680763 1
1.83595436047737 1
2.15768882687681 1
2.09979992706151 1
1.76317008800863 1
1.7603657583451 1
2.22761339809378 1
2.08416875045803 1
2.48511484701501 0
2.12646359762718 1
1.98215694738702 1
2.26970533067418 1
1.94603303235372 1
2.4234753124644 0
2.10775399414639 1
2.21465324465958 1
1.87971321549215 1
2.17676650027787 1
2.13830869785666 1
2.00469753583109 1
2.33402809409679 0
1.63847977812776 1
2.21280232409357 1
1.80272427464815 1
2.51355742086974 1
1.73495949209878 1
2.01871598783102 1
1.86735798526092 1
2.01887643487929 1
1.84055009439767 1
2.04041448433202 1
1.74771808846762 1
1.80877026444535 1
1.91191852955259 1
2.69697292722638 0
2.01693030466373 1
2.12006614300647 1
1.7270109222574 1
2.23274793760725 1
1.76396755049678 1
2.08418961779913 1
2.25416560404275 1
1.92446966655771 1
2.22170631797313 1
2.02505756264434 1
2.12960524163438 1
1.63403815219842 1
2.35363575390544 1
2.2151150639517 1
1.90905340230399 1
2.10790485670447 1
2.25384983324147 1
2.12770408988716 1
2.17526847626069 1
1.78869806624205 1
2.39244938003737 1
2.06878382357169 1
2.09847549170331 1
2.00502143963915 1
1.96684700498626 1
2.09666390328064 1
2.31303571879617 1
1.93544102306511 1
2.06946418285515 1
1.74265341616297 1
2.07417375101631 1
2.14830417335817 1
2.03294400693968 1
1.9435957139539 1
1.5001394500693 1
1.42375180734636 0
1.9720239229023 1
1.71325948163167 1
1.67211247753481 1
2.15455671351366 1
2.19431525131481 1
2.30253935414147 1
2.07697317504745 1
2.05497860063982 1
2.09023980451024 1
1.9651789164261 1
2.00032633583583 1
1.95085079079578 1
2.13748001530147 1
1.7883139043211 1
2.50257180026719 1
1.71691914477507 1
1.49094566358073 0
1.86642911398339 1
1.8812707596228 1
1.83115066480948 1
1.77269617735882 1
2.18489124333136 1
2.26420121173111 1
1.95256076452701 1
1.86765500525746 1
1.74981150519296 1
2.3358733408058 0
2.07231286608988 1
2.2738019045604 1
1.68142369233507 0
2.05626506817019 1
2.03309526810013 1
2.02998943481397 1
2.24107456679725 1
2.23268643215278 1
1.91764065977678 1
2.20375498040403 1
1.87704261397532 1
1.56438647187316 1
2.01736583000753 1
1.98842244896069 1
1.89501927965322 1
2.03264083450538 1
1.65984959769133 1
2.24045963872157 1
2.23017936574625 1
2.16322729514199 1
1.87134507361258 1
1.89101820972838 1
1.87058403433944 1
2.16169071438608 1
2.00483237225693 1
2.05392958219082 1
1.79544454640935 1
1.39039550307556 0
1.97604020615941 1
1.8978723643566 1
1.88369928287432 1
1.95409069574833 1
2.09605067001618 1
1.9197015313151 1
1.71925657474019 1
2.21332601336734 1
2.04852246075657 1
1.77653198772671 1
1.75077856210275 1
2.12565998509149 1
1.63055331529735 1
1.75878043615207 1
1.6496519714922 1
2.04851738651933 1
1.84632149764658 1
1.67588133383666 1
2.0611921931127 1
2.19809587609294 1
1.61390957162393 0
2.17869778834095 1
1.89146398110851 1
1.57979001013298 0
2.1052868470627 1
1.9668011948262 1
1.97939241573495 1
2.1962704594924 1
2.23802942576941 1
2.34053283563261 1
2.29658080403921 1
1.6790443997831 0
1.85451891763271 1
1.93525500859238 1
1.93575123592043 1
1.81059262187217 1
1.73820598544977 1
2.01918351192379 1
2.17850330238253 1
1.8365393759291 1
1.94153086519105 1
1.63304129621938 1
2.13389790720951 1
1.78755789239052 1
2.10589492288919 1
1.75892053082914 1
2.12990692071397 1
1.78372476408942 1
2.17738464667677 1
2.02659584098833 1
1.6624694630974 1
2.29084398562532 1
1.72064274935938 1
2.15010817531349 1
2.14847693049747 1
2.03211053729276 1
1.61850353962095 1
1.98950445742407 1
1.95017066256079 1
1.81385900646533 1
2.07978826334208 1
1.53279804156474 1
2.38415837306995 1
1.93830912028962 1
1.89848552021835 1
2.250241069748 1
1.90943120158208 1
1.96147064582959 1
2.05798711581259 1
1.8216299317528 1
2.12203610099576 1
2.17712483918813 1
1.90994072361297 1
1.56257394020642 0
2.08814400055237 1
2.18657151013363 1
2.10711319580112 1
1.73377670616393 1
1.99551362305932 1
2.34467792083555 1
2.2058474600778 1
1.70245745060161 1
1.66322594432796 1
1.89885660504829 1
1.72080848243399 1
1.53495183550386 0
2.44785582292143 0
1.73861033990489 1
2.02286969699529 1
2.04990892614741 1
1.92054356210714 1
2.04262567018449 1
1.64019213046296 1
1.7539325731505 1
1.9005228487663 1
2.06151886256527 1
2.0042106280845 1
1.9071265980372 1
2.20222560426877 1
2.16386567571119 1
2.30690136247751 1
1.78454829350996 1
2.03340377809402 1
2.08885332584623 1
1.910559073251 1
1.73233141931081 1
2.03138885979169 1
1.91758504835071 1
1.57714509904762 1
2.01985902528822 1
2.06819976951031 1
2.42384229489859 0
1.71053092264919 1
1.97070826064349 1
1.73407252901559 1
1.99083353548722 1
2.08110001984604 1
2.31137758981066 1
1.90141170269149 1
2.21048910766671 1
1.87106275462783 1
2.26760074059397 1
2.11569987294904 1
1.46347851748621 1
2.31204995973634 1
1.99652437799812 1
2.16006194755125 1
2.12050575143207 1
1.96097771594109 1
2.19760252529402 1
1.86382836203183 1
2.22786813821386 1
1.93736318332797 1
2.63294905713543 0
1.98764424153674 1
1.85769305195257 1
2.23290684629793 1
1.94883384850795 1
2.11349044491493 1
1.63783393166369 0
2.25951840439224 1
2.17012026595619 1
2.70832590171141 0
2.28010616047337 1
2.29129656319621 1
2.13141202198612 1
2.03598771409938 1
1.99217256243385 1
2.02536258519113 1
2.25929039841509 1
2.08642264159625 1
2.23482524586049 1
2.07339034846261 1
1.89849675998302 1
1.87974924999015 1
1.61619541869396 0
2.17996168671106 1
1.85955324967177 1
1.94680423130183 1
2.21839080200091 1
1.83045152684585 1
1.95295955108024 1
2.16913783487291 1
2.07991147189967 1
2.19795712188427 1
1.95780275218111 1
1.81016153657526 1
2.22596873149526 1
1.86669210435066 1
1.83752500716981 1
2.03875165041949 1
2.10115460361581 1
1.78588659679946 1
2.09150762977894 1
2.0921205374096 1
2.29865191653424 1
1.55333282010914 1
1.74546920912156 1
1.88632040980546 1
2.13698139678448 1
1.95418947560422 1
1.78802278571608 1
2.07311927355248 1
2.25032548003279 1
2.01947284756075 1
1.59130405183594 0
1.67530202093106 1
1.76005541998577 1
1.60860536264335 1
1.43406838504675 0
1.56893803594451 0
1.91121527473062 1
1.94333390727656 1
2.10950470615825 1
1.99297452484649 1
2.06636424227401 1
2.07766106144636 1
2.21431847059329 1
1.60151233923366 1
1.8828876598459 1
1.96045884196355 1
2.02899364969402 1
2.13922379710913 1
2.29382340710174 1
1.99827302577622 1
2.19318648130499 1
1.95696932721661 1
2.06293073433673 1
1.8081479225217 1
2.07403087874335 1
2.33818743213836 0
1.64552467495972 0
1.98981325903616 1
1.86506719536345 1
1.97120464109525 1
2.11029381128144 1
2.34967801102917 1
2.19304053102573 1
2.20689557846268 1
2.32343276567591 0
2.33838193114807 1
2.13572256641484 1
1.63680540304508 1
1.9170961932217 1
2.12504989203751 1
1.77938641373212 1
1.897943934146 1
2.07203269040511 1
2.02856960821257 1
2.03687290866369 1
2.47195668609899 0
1.79801277055753 1
1.82772395161884 1
1.91965045196984 1
2.12591509733883 1
2.13343241168411 1
2.15539609890996 1
1.92471383770989 1
2.29813131863319 1
2.1905750856608 1
2.37016696705178 1
1.72772735956032 1
2.47715225582584 0
2.0078392836847 1
1.88990445489122 1
2.19440020313581 1
1.83703061833732 1
2.15433116136952 1
1.85309238434115 1
1.99997500920229 1
2.20330370984941 1
1.81458964477643 1
2.24001668005917 1
1.60500040328589 1
2.16398614735547 1
2.10330889167143 1
1.98956042592613 1
2.30577356683112 0
2.55025010401868 1
1.89249574177831 1
1.79471867716619 1
1.78648310834373 1
1.99144636934616 1
2.23224519770635 1
2.11793127589719 1
2.06801088609799 1
2.02941903017806 1
1.85594382399507 1
1.81162529519376 1
2.03289832326927 1
2.11697519145808 1
1.69956864998316 1
1.84445298865353 1
2.15169020541205 1
2.00517558676773 1
1.81369878146222 1
1.91096337931407 1
1.79197696880339 1
2.07681589951968 1
1.81801931880524 1
2.27221968265684 1
1.98433217474532 1
2.03135280778325 1
2.17235459851886 1
2.05539017236415 1
2.08379312078798 1
1.77036836881565 1
2.17237233047604 1
1.75892914462531 1
2.2923667861768 1
2.08595931736379 1
2.13281217166256 1
1.6662650013116 1
1.88130941929632 1
1.89927757751038 1
2.26931906828145 1
1.91888429302715 1
1.90336398084327 1
1.64015015596917 0
2.2943260547226 1
2.24787977913086 1
1.9141159024683 1
2.12051879613011 1
1.91079756068293 1
2.07702972026957 1
1.63916629745662 0
1.70644752956346 1
2.19168178840947 1
2.04573684796527 1
1.51029913965354 0
2.33829674250405 1
1.80225345853441 1
2.23526345267232 1
2.27836308622598 1
1.76075296509524 1
2.12124836201123 1
1.88438111517153 1
2.18597370693903 1
2.39264658874411 1
1.84337667299553 1
1.95166943081104 1
1.71237271642843 1
2.31242131909593 1
2.21479440843599 1
2.11746113074105 1
2.07750530100377 1
1.94949552325377 1
1.90613516394087 1
1.57590214747903 1
1.98465193952933 1
2.37234601145365 0
1.48583748806254 0
1.91052126887893 1
1.90765452878222 1
2.07370918223808 1
1.97597853525017 1
2.36809218842181 1
1.55999521512908 0
2.11290283502964 1
2.24324639292048 1
2.35649304734039 1
2.02438776990127 1
1.89396754048667 1
1.91068177281377 1
1.99048054291887 1
1.89950719085211 1
1.95806091098154 1
2.0873151182501 1
2.15696327129554 1
1.83363723041126 1
2.11671807974686 1
1.75878198895694 1
1.9763047068472 1
1.87191153917754 1
2.08907143759536 1
1.75078596178431 1
2.09923264036402 1
1.94577978653599 1
2.07052622818917 1
1.68945368138944 1
2.16508025805371 1
2.37430012762442 1
1.87878909128613 1
2.00421263700145 1
2.00309601704989 1
1.95740021666394 1
2.10027398625657 1
2.15574267906101 1
1.85474360513134 1
1.90397912344988 1
2.29980524889974 1
1.90455580846794 1
2.12250299937502 1
2.21832554842704 1
1.72203915531497 1
2.35795700260315 0
2.15580367706914 1
1.71853224488461 1
1.94081992561254 1
1.99954623966832 1
2.1339646382292 1
1.92672701681536 1
1.86205845460175 1
2.13446728421743 1
1.53648810523614 1
1.930043171821 1
2.29291046267383 1
2.03373774728605 1
2.07138227923634 1
2.54085434759815 0
1.64958531182367 0
1.69367046715047 1
2.13600896342445 1
1.74654837274255 1
1.93517431538253 1
1.73850421400052 1
1.86943969976206 1
1.83947715970048 1
1.95274857520983 1
1.97436392957982 1
2.20463862596517 1
2.17721871251847 1
2.18393951005197 1
1.65201570807182 1
1.56345997891977 0
2.01303310592019 1
2.09426634094852 1
1.78163409944595 1
2.32984460129783 1
2.07313052681032 1
1.95844340722462 1
1.91423224661703 1
1.87863805406141 1
1.78825432565592 1
1.93423276141132 1
1.72274752433543 1
2.0234703597866 1
2.10282347794153 1
1.6501957302914 0
2.03584306223489 1
2.09914963344798 1
1.98143376981336 1
1.7518788201622 1
2.45879350327786 1
2.12601022182104 1
2.28817257819108 1
1.79685262375029 1
1.63792105032414 1
1.84147590722824 1
1.97651614522852 1
2.0533696600066 1
2.12707558195176 1
1.73618608083691 1
2.10708463307761 1
1.68558307952956 1
1.76080934145589 1
1.38049267116971 0
2.4023822727078 0
2.02140365174052 1
2.16163978219374 1
1.98149757364569 1
2.24506771430801 1
1.71331615162102 1
1.99967476375008 1
2.11050559205552 1
2.12399301792407 1
2.10198575827157 1
2.10217309205918 1
1.98761486248006 1
1.94324032227219 1
2.15078588085859 1
1.98514324632539 1
1.88981257733501 1
1.77710735856231 1
1.92024230314971 1
1.70813756497845 1
2.04674828798011 1
1.65623225952296 0
2.03560018821193 1
2.49945055743246 0
2.0392001523539 1
2.00377888431095 1
1.7733014849088 1
1.79090086231773 1
2.06150007237464 1
2.03131016088621 1
1.99376355057129 1
1.8166339013862 1
1.8960322710629 1
2.0391859244583 1
1.97708273933858 1
1.80436614205467 1
2.21669966857448 1
1.92817016482683 1
2.35703533069891 1
2.2069657115679 1
2.28111651131363 1
1.86065027939949 1
2.19542206947687 1
2.09497558682866 1
1.48351854350767 0
2.17604686974591 1
1.86204101932722 1
2.04336433847409 1
2.12329004797323 1
2.14094484521293 1
2.1604603809113 1
1.73301001558245 1
1.8833149889842 1
1.9688420493447 1
2.15562225688172 1
1.97104148890055 1
2.4317255702911 1
1.81240375649704 1
2.03077438921285 1
1.96091430250924 1
2.21672776661454 1
1.91029560154433 1
1.80399738817464 1
2.08003723332176 1
1.90688241006165 1
2.13667880409697 1
2.22039520085716 1
1.54082486362872 1
1.72247919481065 1
1.8829765520418 1
1.63860963377168 0
2.10899003489173 1
2.19047304858505 1
1.99010320426476 1
1.66930319815894 1
1.84303678630445 1
1.91278960438217 1
1.98068509172617 1
1.72733317700578 1
2.18499353277321 1
1.9534282333986 1
2.02754527260447 1
2.0506694236804 1
2.37609903494661 1
1.96696654644974 1
1.96423386800969 1
2.04054651758662 1
1.98932253585544 1
2.09590446033565 1
2.24917643197704 1
2.24742261312836 1
1.89328782910972 1
1.79012530758944 1
1.96734582982596 1
1.97880347361783 1
2.21655748217328 1
2.26055676053327 1
1.79554352955037 1
1.76811790812066 1
1.9119202646253 1
2.21604331557693 1
2.20540445698508 1
1.7423086611349 1
2.00483524497355 1
1.78132122154335 1
1.7422246020634 1
1.86066437953491 1
2.11554202687444 1
1.87427291479535 1
2.04587362469391 1
1.769182800212 1
1.92266638602111 1
1.91704693790556 1
2.23585736173494 1
2.15504292177976 1
2.10005603764877 1
1.56550720724471 1
2.02934934047781 1
2.13167830969251 1
2.05102773472836 1
2.00156492378356 1
2.07907499280817 1
1.36155649436914 0
2.09506607765934 1
2.01052523347229 1
1.91950821910804 1
1.58919392290745 0
2.28142790337251 1
2.14728500449758 1
1.85983539794324 1
2.35867974189027 1
1.70112034764046 1
1.72914744748233 1
1.76370784984715 1
2.11914256419164 1
2.13016099458521 1
1.92374341257092 1
2.18126054300535 1
2.01139112861196 1
2.11340249051449 1
2.14389248011126 1
1.54697896508081 1
1.68780982188179 1
1.82560300979494 1
2.16200406366781 1
1.59425943306854 1
2.25590948646448 1
1.91946895091781 1
1.87840207223783 1
1.88903508481074 1
2.10648459632113 1
1.87662127410958 1
2.10308497220018 1
2.32854673758573 0
2.25242000848778 1
2.09817866165096 1
1.88808490121065 1
1.75770647811983 1
2.33646022717693 1
1.81699681259368 1
2.2157494760338 1
2.08878598261335 1
2.25104555393054 1
1.94716916990456 1
1.91772484431223 1
1.86465425695077 1
2.06944611617402 1
2.07872392855695 1
2.07244037792598 1
2.04797978872652 1
2.11262839046085 1
1.43113485578103 0
1.73100616005419 1
2.19185998838749 1
1.91125082328272 1
2.38159145769642 1
2.13279076211619 1
1.91144266850789 1
1.72210929622603 1
1.65950617725326 1
2.01647627346412 1
2.354841802285 1
1.95725374938792 1
2.08655636305318 1
2.35832940261666 0
2.40261009351623 1
1.76469529548828 1
1.95932916324761 1
2.10232279337728 1
2.01209507768173 1
2.16213168479867 1
1.89646055955457 1
2.077655289581 1
1.92211803797545 1
1.46787061237148 0
1.79695073293469 1
1.91798982869853 1
2.13624294144378 1
1.80769216958315 1
1.95228162087264 1
1.79827960660886 1
1.93271263069861 1
2.34747731646085 1
2.01879185678423 1
1.95167732428781 1
1.87293725192891 1
2.22163783137493 1
2.0178189699157 1
2.01603625084204 1
1.86684033218229 1
1.45078344819889 0
1.88994400731524 1
1.90412207746436 1
1.88962216719105 1
2.07474293387802 1
1.65786855309905 0
2.08121052898419 1
1.95710268408355 1
1.83972006832337 1
2.14203966266734 1
1.88646586203715 1
2.03094566842646 1
2.01928403142703 1
2.02426015064273 1
1.85600984082746 1
2.17094747104866 1
2.22880830869307 1
1.7339294213741 0
2.27202974080026 1
2.24985752528002 1
2.12691547054883 1
2.16459716809432 1
1.77334974051041 1
1.84501123210442 1
2.29497620281011 0
1.65975529323151 0
2.0993117230484 1
2.16427469205426 1
1.6453427065724 1
1.99940798818941 1
1.94633353128953 1
1.9309958323724 1
1.85097395588108 1
1.97547664912671 1
1.72115282887338 1
2.26607482753195 1
2.14947861149406 1
2.15516030088922 1
1.98186401668716 1
2.11018117687615 1
1.96622917144801 1
2.32898696968006 0
1.69809387374721 0
1.88421881796926 1
1.96892269399388 1
2.41149565963413 1
2.06827572722898 1
2.01966699353402 1
2.06079612995768 1
2.160002440413 1
1.80504214725252 1
1.8581093695602 1
1.78106647346178 1
2.07345682761472 1
2.08491417553916 1
1.89290970950238 1
1.89284969458324 1
2.04290331757886 1
1.9692796789169 1
2.26004405942846 1
2.09550018748799 1
1.70501665689793 1
2.12198996965754 1
2.0478034422777 1
2.45515571982892 0
2.4214691470522 1
2.09357500149944 1
1.96249808327892 1
2.26622313646596 1
1.81412255900557 1
1.80637431915808 1
2.18714672417546 1
2.09555885850462 1
1.24794520173765 0
2.18084065126246 1
2.16123616670114 1
2.31936880636999 1
1.89837298376635 1
2.04474509330527 1
2.08588824155844 1
1.7718645057983 1
1.80273635999887 1
2.04105956194903 1
2.01768644977247 1
1.77657938769028 1
2.00577915266932 1
1.92844616441945 1
1.8207091911517 1
1.86344531229196 1
1.89134363798831 1
1.89351258606639 1
1.96726721894665 1
2.39625166370666 0
2.05462560851241 1
1.5463907425842 1
1.72051593658091 1
2.27203228002976 1
1.90158556799495 1
2.10946150133166 1
1.95663963756696 1
1.5540513804879 0
1.68324930663594 0
2.1384835684743 1
1.78713307090364 1
1.78761304811442 1
2.04615221466172 1
1.87098946094394 1
1.91026409874748 1
1.62483771785551 1
2.16584592166938 1
2.38334325611712 1
1.87115710852075 1
1.9209962678896 1
1.93983717410679 1
1.82656036077644 1
2.04043257093189 1
1.87968904883086 1
2.33134597612732 1
1.78867975698845 1
2.3045779473396 1
2.33840744696283 1
1.79197737145142 1
2.5100303743531 0
2.09475304552391 1
1.81650584608021 1
2.12147812702156 1
1.5235508485805 0
2.19052602305352 1
2.30853587834518 1
2.06539007328545 1
1.83839504337112 1
2.22563226258954 1
1.92000319846951 1
2.42140291011025 0
2.27906336355437 1
2.36349449035127 1
2.06433472424836 1
1.92522717144873 1
2.01270694528146 1
2.10956348270517 1
2.01567112631371 1
2.25845964317644 1
1.85468491787724 1
2.47909381840208 0
1.82883258172882 1
2.20629314748111 1
2.4797357524295 0
1.77612805386776 1
1.62611006171588 0
1.99335827665902 1
1.82621001378568 1
2.27639552165023 1
2.00078316775725 1
2.27707547551248 1
2.09334941891752 1
2.41695338555697 0
2.16971205854924 1
2.08783537098336 1
1.87562778278106 1
1.93494529503948 1
1.84202357287811 1
2.08599415655106 1
2.01723431866967 1
2.16160191581529 1
2.23749353660934 1
2.18088498693247 1
1.85818646375222 1
1.93751281061032 1
2.03287819064607 1
1.97999255903847 1
1.90677702625745 1
2.15663699498442 1
2.25256732486223 1
1.6227434966536 1
2.08488632250997 1
2.23103317291679 1
2.02668620890704 1
2.24001820284815 1
2.26281473141315 1
1.88783241099603 1
2.01599867698428 1
1.92387129091318 1
2.06853435577193 1
2.03019320371749 1
2.00149157517671 1
2.07000729991198 1
1.46857433403018 0
2.28962175958191 1
1.98140348676241 1
1.94691351104024 1
2.0365387731506 1
2.22256600368622 1
2.03501297221538 1
1.84221369824975 1
2.27165162464288 1
1.88243993813951 1
2.23600722339971 1
2.03318705656593 1
2.08970568097612 1
2.40115153012117 1
2.18111483832976 1
1.91808562061954 1
1.62390832862355 1
1.91571871244775 1
1.50556865863632 1
1.77096134948942 1
1.63707371034697 1
1.80851421885024 1
2.0313980805391 1
1.83898086657683 1
2.02337498183386 1
2.19079247710548 1
1.97801317909766 1
2.21191992018437 1
2.60710178002949 0
2.39515301418982 1
1.97846355440937 1
1.79107006516413 1
1.73000237176024 1
2.00611836146185 1
2.09796770777131 1
2.27988451163177 1
2.18517798518101 1
1.8497252594605 1
2.30169709719313 1
1.92996409221437 1
1.84941372243575 1
1.89811620006863 1
1.94531425593442 1
2.10138967614114 1
1.9383408512699 1
1.92302937404606 1
1.89964515727525 1
1.77979757037207 1
1.91615269907249 1
2.03659085944274 1
1.87105389716385 1
1.76989918892975 1
1.80555011740736 1
2.0905983817201 1
2.34263970716955 1
1.92797303096345 1
2.09026277334143 1
2.14848108337557 1
1.79737355385332 1
2.4352761703501 0
1.74158339562497 1
2.30542729602646 1
1.98274825470062 1
1.61712908849896 1
2.0266459925696 1
1.95787290984263 1
2.00023390604285 1
2.09819454418964 1
2.01813455765327 1
2.2064465988151 1
2.36080032960434 1
1.93190290723391 1
2.18753307648668 1
2.09944458381742 1
1.89918399169102 1
2.12801412576256 1
2.04896683774995 1
2.19112828505301 1
2.11698990852177 1
2.43042790026183 0
2.12473431264437 1
2.31483895856918 1
2.13210955100668 1
1.90843923837015 1
1.99642318437157 1
1.82510967891843 1
1.94952824977982 1
2.08359643643344 1
2.18980031344401 1
2.05782783177267 1
1.88264057306702 1
1.8752453805709 1
1.61828262937223 1
2.04403933281095 1
2.02063771709037 1
1.74278805649023 1
1.79463185706625 1
2.03293860624692 1
2.43292097411982 0
1.84934587070005 1
1.73769663054487 1
2.07923876589855 1
1.5370473537257 0
1.5851520225971 1
2.23361515161032 1
1.91347810484382 1
2.14372852708243 1
1.68509262084529 1
2.1509415543701 1
2.01551740267221 1
1.97709746013797 1
1.93097878504866 1
1.94140917046955 1
1.88594988235474 1
2.46642894456508 1
2.20705926756634 1
1.96045657722447 1
2.21534353819382 1
2.12508523059207 1
2.12082062190109 1
2.03910340538468 1
1.86210443221153 1
1.99105812711027 1
1.80904625563273 1
2.33822459872077 1
2.07331049778528 1
1.61778235029115 1
1.8487002500518 1
1.88314908916457 1
1.97682310281005 1
1.9105606290554 1
1.53535202568361 0
1.96541539241213 1
1.84490454885342 1
1.81526330733362 1
1.87608971242731 1
2.24303146722495 1
2.00463908095035 1
1.67553537439076 1
2.0761404225985 1
1.97369393499492 1
1.95080825871272 1
2.42380115235289 1
2.02047737324489 1
1.70921804661289 1
1.56711999824515 1
1.70606783716669 1
2.16954855950248 1
2.40217352242069 0
1.91953185944205 1
1.97395551235312 1
1.97887829354111 1
1.97766830535209 1
1.80722360209626 1
2.05157654855116 1
2.00545301557369 1
2.20054771468601 1
2.09472806288226 1
2.04145679965326 1
2.52554640851934 0
1.97703354184529 1
1.78853727179927 1
2.03277040697066 1
2.08211003300485 1
1.96302321144055 1
1.90798074000612 1
1.91614064450427 1
1.77506301819764 1
1.81083336019847 1
1.77013075430367 1
2.27472944715866 1
1.89996073970718 1
1.91813854428527 1
1.24877170253851 0
2.12024535420744 1
2.04553080336798 1
2.11183095004713 1
1.99720737390006 1
1.78418157048505 1
2.17842657407252 1
2.17500392974555 1
1.92567646124657 1
2.4474640132194 1
2.07509674539044 1
2.33826370080469 1
2.35926417388399 1
2.08571235350677 1
1.87653970501637 1
1.74707665219305 1
2.24816436063935 1
2.10003255833589 1
2.2186654749854 1
1.97509960153343 1
2.03938522595118 1
1.91538685960937 1
2.15783723600696 1
1.74292303259694 1
2.28007148288072 0
1.6886770428688 1
1.85284525505052 1
2.05181185700156 1
2.23524126507419 1
2.15012259481118 1
1.84994379383245 1
2.23511037849636 1
2.04486349865384 1
2.43274428096577 0
2.08555081137009 1
1.62280548586984 1
2.17615692646406 1
2.12185052934921 1
1.57802657183854 1
2.23866962706018 1
2.25000189512504 1
2.01492111857292 1
1.99918962119362 1
2.07172319311492 1
1.77937745536414 1
2.00131400802988 1
1.98279509920676 1
1.9767816894987 1
1.88063324941967 1
1.95372965263136 1
1.83071200180352 1
1.83031916767935 1
1.68258841169713 1
2.15800594190365 1
2.0788792568866 1
1.76996816628883 1
2.00532730255425 1
1.76199068342548 1
2.03813240605913 1
2.24474879910597 1
1.89164684262722 1
1.9143112154266 1
1.94773114002923 1
2.04457570414249 1
2.01922040963631 1
2.05782920572903 1
2.10664515851651 1
2.16860543816334 1
2.38796693571065 1
2.1846507340799 1
1.86727387698603 1
2.09452034870825 1
1.78120461219243 1
2.03396542820765 1
1.81113670944913 1
1.84455856943157 1
1.86737411226663 1
2.08632356285074 1
1.90023265539105 1
2.0421100163614 1
2.06812896398123 1
2.22003552401799 1
2.21726282080422 1
1.9477702682675 1
1.54857228573076 0
2.20685117436953 1
1.84237938485443 1
1.76171400182282 1
1.89179827498084 1
1.79893919120008 1
1.59312253430099 0
2.51101126338519 0
2.47008172296773 0
2.22405974789337 1
1.68477055832892 1
1.61248873628363 1
2.24593403188422 1
1.70176724333097 1
1.82737910112778 1
2.160837474017 1
2.12184449921027 1
1.68526981405001 1
2.54833347612623 0
2.12839283411525 1
1.87079276834567 1
2.00410415729221 1
1.65863117252484 1
1.81055405237112 1
2.47321044013933 1
1.88251750285712 1
1.77312083803532 1
2.24264881929033 1
1.91572844840436 1
1.76321527063287 1
1.9187593906669 1
1.75066012701981 1
1.70248765645834 1
1.99984801099024 1
1.93086003432842 1
1.86242337637853 1
2.13606894469574 1
1.7288870948559 1
1.92721174056193 1
2.12730508213861 1
1.88776528538986 1
2.08541202220874 1
2.20927373729422 1
1.88384501233707 1
2.04121298699507 1
1.73423196348097 1
2.21410735115301 1
1.59285312114038 0
2.08429734274493 1
1.55086251643631 1
2.4516418096934 0
1.983501740632 1
1.94973155967546 1
1.62977914929477 1
2.02971959295856 1
2.00270545017873 1
1.62464688336579 1
2.38533256155517 1
1.75424563450882 1
2.280670988265 1
2.30390794361276 0
1.68868139242543 1
2.1523871551381 1
1.98955782395842 1
1.92223556197027 1
1.90638282337421 1
1.93028466214039 1
1.82936224904867 1
1.92582918685181 1
1.99060705482255 1
2.20454546930417 1
2.08535435551714 1
1.9728449513204 1
2.18982458898309 1
2.05712752010222 1
2.00707382847659 1
2.24313904733539 1
1.76374568852713 1
2.25952242941992 1
2.280713787441 1
1.75332964533137 1
1.8611322420503 1
2.41478160922472 0
1.76783020459417 1
2.15302089958071 1
2.1147018216669 1
1.95474525364153 1
1.96109524819783 1
2.04398736203066 1
1.93489927161863 1
2.06147059007984 1
2.27158286930499 1
1.94050249647765 1
2.38671314794566 1
1.91121749869003 1
2.10841058956798 1
1.96159322016948 1
1.66182331992005 1
1.88816376438478 1
1.79017585769619 1
1.73139400198728 1
1.99472451472207 1
1.92445962791806 1
1.91753007557008 1
2.34642196409049 0
2.38986634579595 0
1.6486647685103 1
1.78558660025023 1
2.02960722261974 1
1.65680136227962 1
1.96890236771493 1
1.88509160846038 1
2.11295827753617 1
1.84755537831845 1
1.97999718788432 1
2.23390556670305 1
2.09537336122609 1
1.81647385100598 1
2.2230994728882 1
1.87363535295087 1
2.1271121030567 1
2.47451087626651 1
2.04886923133499 1
1.65344465044849 1
1.71064122934334 1
1.99543070809511 1
2.1537878725334 1
2.07545926745713 1
2.05101900764849 1
2.16992008025429 1
1.93194583172752 1
1.68602547927105 1
1.87612217544115 1
1.92068491246933 1
1.67957288774691 1
2.11520969598387 1
1.9940584002523 1
1.8676372350105 1
2.13117045609443 1
1.94655521003275 1
2.07331441073288 1
1.51379871735552 1
2.29221680163897 1
2.02506068977371 1
2.02871653028141 1
1.87964696579903 1
1.95301081132353 1
2.1737983997244 1
2.0150765385496 1
1.68865061167917 0
1.58776897194103 0
1.78590684312529 1
2.20547719720203 1
1.97844003443976 1
2.25724370921149 1
1.93518057492 1
1.99992981693394 1
2.17797823914279 1
2.19153554779834 1
2.35766435386366 1
1.91436780580516 1
2.34096951944901 1
1.95494958299921 1
1.5469914299665 0
2.46507447081916 1
2.22580474171003 1
2.26590713286833 1
2.57383352088082 0
2.05852737430537 1
2.12312979479016 1
1.93726803380019 1
1.91028622179562 1
2.23175163937698 1
2.09479391578766 1
2.21230534299851 1
2.11426036569786 1
2.00186278815711 1
1.83009965814025 1
1.74610138912376 1
1.8410229509274 1
1.80695308028549 1
2.20409863927963 1
1.85228002974793 1
1.74681717759535 1
2.17828240704706 1
2.6874475119563 0
2.0461572677927 1
1.81652904733539 1
1.93265408910728 1
2.34146535346716 1
2.48490584350387 0
1.80500535345845 1
1.83058506025378 1
1.98195144678032 1
1.92101169978226 1
1.81958937029291 1
1.95565242412578 1
1.7249194519126 1
1.82143588123507 1
1.94160667097598 1
2.35626263955125 0
2.02950194129098 1
2.14890569359849 1
2.41618053923949 1
1.96959834348761 1
2.02108418852309 1
2.16670644378491 1
2.20759569602815 1
2.02926910789142 1
2.11215786334946 1
1.61316847998396 1
2.09954006077082 1
2.03291260646229 1
2.20757484453487 1
2.12423164561654 1
1.8305932042967 1
2.46900608767609 0
1.77804655701759 1
1.99668004441364 1
1.92012606621255 1
1.938843173781 1
2.0392611529905 1
1.87022863964779 1
2.21161070218414 1
1.99007753357548 1
2.01171154497192 1
1.89880009349651 1
1.84960141937168 1
2.3729009959664 0
2.05532455112669 1
1.99433035532708 1
1.7736647134523 1
1.76355494403678 1
2.51219905041778 0
2.02552647117178 1
1.84552544171721 1
2.01860841919209 1
1.69944414667028 1
1.9143982249887 1
1.7809293158439 1
1.67648828707061 1
1.98302536831791 1
1.74072480197908 1
1.7561684042116 1
2.24770069615996 1
2.07398099682199 1
1.9680502321586 1
2.03793924651308 1
1.93433792042971 1
1.94600824228454 1
2.3533402742654 1
2.38789530056555 0
2.37715690003843 1
2.00864458010861 1
2.11221764567701 1
1.75979238917382 1
1.5960917979284 1
1.95995396859157 1
2.09623046430164 1
1.61810369372776 1
1.88103659163006 1
2.32969677847085 1
1.73598783600501 1
1.86804685560402 1
2.01286752134725 1
1.96608015015126 1
2.39761138936101 0
1.74076007912545 1
1.92930041498378 1
2.13710007425237 1
1.82198675403516 1
1.75530087034112 1
2.02215699752179 1
1.98543142663864 1
2.21238179429299 1
1.95616053225124 1
2.30095711621643 1
1.87949838905784 1
1.80369659104105 1
1.95421263986217 1
1.98545178156251 1
1.70098792189177 1
2.21415079683748 1
1.95321679596795 1
1.95844180746904 1
2.51460984020626 0
2.17329401088688 1
2.05050098461059 1
2.07524415524741 1
1.91559100056667 1
1.99212399911788 1
2.20017469636928 1
1.89369660633288 1
2.04742514206024 1
1.72541537992603 1
2.08215515506666 1
1.88134528065433 1
1.81757665736036 1
1.85540662424354 1
2.14975236561719 1
2.19237047433788 1
1.9933436546327 1
2.137050493973 1
2.11781162764527 1
1.4386285722728 0
2.04594797481567 1
1.86875422218335 1
1.5976498240672 0
1.85055062974118 1
1.62516535206961 1
2.09392942561621 1
1.9279441207248 1
1.59706908215097 0
2.18039010431859 1
1.95471921109396 1
2.0715622102587 1
1.93844449132834 1
1.96019736623142 1
2.06395072476254 1
2.0217760674332 1
1.99515788385594 1
1.83018855446666 1
2.04915278771754 1
2.26090229794824 1
1.80108138645432 1
1.84782897678949 1
2.41709582637472 0
1.90747823708563 1
1.69681581592124 1
1.49555468384165 0
2.01628748733323 1
1.97596544529417 1
1.76937534576415 1
2.74017940658286 0
1.84265383267961 1
2.00105936330005 1
2.09603837227005 1
1.9075714595075 1
2.07940325192924 1
2.08342230521106 1
1.96535658053489 1
1.94663140392878 1
2.02339048002346 1
1.58206042882471 0
2.19056226459741 1
1.93363847895167 1
1.99689307198755 1
2.12441687363431 1
1.81910366436926 1
1.88984849439387 1
1.56108557850486 1
1.51577235400908 0
2.11928186795737 1
2.09439861558933 1
2.11744284109116 1
1.79224304931012 1
2.05249850380623 1
2.1441092592365 1
2.09956670618523 1
1.65778267494375 0
1.72187878491833 1
1.73391198373631 1
2.0191917998687 1
1.94939389905688 1
1.67902331830751 1
1.95976025793546 1
1.75341489616216 1
1.7428531669311 1
1.87862455466665 1
2.20742212184028 1
1.76678496040643 1
2.26794676257739 1
1.90760540620777 1
2.28705847267544 1
2.01365768089943 1
2.07631352076665 1
1.83453694362159 1
2.08480633966189 1
2.06270927411423 1
1.93862360968867 1
1.86164477483686 1
1.82933136570998 1
2.01363510494203 1
2.46633429810832 0
1.90719584799443 1
2.12267405705796 1
1.68730726863167 1
2.3973589070797 1
2.10977481851791 1
2.25605930631767 1
1.74179537422598 1
1.98043505633861 1
1.95776536229844 1
2.2145878000442 1
1.91658370439847 1
1.96689410753839 1
2.21286519829913 1
1.74346953558532 1
1.97688384088807 1
1.83485581687978 1
2.04775094223767 1
2.5530570503066 0
1.73422773062589 1
2.40622013900594 1
1.98212306861794 1
2.02114511556551 1
1.74155308047101 1
2.17765714426206 1
1.77306416537678 1
2.22108621580855 1
1.83355543356756 1
1.99490607563305 1
2.75258668595974 0
1.86250284188981 1
2.20491163132512 1
2.07309606503043 1
2.4176951413364 1
1.78248852724505 1
2.53435034834727 0
2.04682203916558 1
1.50123631730602 1
2.1396023249746 1
1.87197654870981 1
1.94938283428337 1
1.70009980567496 1
1.66411335526269 0
2.25729118882514 1
2.0196279661059 1
2.00883327755307 1
2.00097054259545 1
2.11431246930264 1
1.74223792920901 1
2.0020570004601 1
1.7431175414039 1
2.00210870045843 1
2.00993062020662 1
1.88774572326611 1
1.74633900782716 1
2.039908999059 1
2.34694538082594 1
1.70094130038292 1
2.05165098396359 1
1.70487260423383 1
2.22164402267709 1
2.18160457970142 1
1.838422484509 1
2.0463724632393 1
2.23108209342789 1
2.10775465665654 1
2.07608311351853 1
2.58253092215838 0
2.2758482894103 1
2.19266335947 1
2.02629968723695 1
2.055851874574 1
2.53553853949627 0
2.10383115330449 1
1.97353825582249 1
2.20916698299212 1
1.88788925664834 1
1.56632690707321 1
1.92163110269825 1
1.86966445282849 1
2.21103745304089 1
1.89108728215746 1
2.12239324616755 1
2.11077500877499 1
2.20957587747475 1
1.87364906105959 1
1.86438881906531 1
1.80605575636948 1
2.19797184687555 1
1.92907372594672 1
1.84568601744156 1
1.78215184810647 1
2.19627165418391 1
2.16348613953812 1
2.2748188777958 1
2.15383939865415 1
2.12482105895274 1
1.98043650341269 1
2.3595151683884 0
2.16163109926937 1
2.04354585990434 1
2.18659528952228 1
2.09482054995003 1
2.07851450076724 1
1.76977825742029 1
2.05350830160643 1
2.05473000346837 1
2.31299563781086 1
2.1891017676135 1
1.8308253339638 1
2.16292573906038 1
1.73906412895173 1
2.0275321986621 1
2.10434332537598 1
1.9694864125106 1
1.98868731825587 1
2.35181704977026 1
1.83552983224298 1
1.98497254727024 1
1.99683974451797 1
2.29147837059611 0
2.10618202452802 1
1.89028265053058 1
1.95413254866879 1
1.90929023856081 1
1.68828528717839 1
2.36023245576772 1
2.06543283587316 1
2.00309398256371 1
2.07104005470746 1
1.8917690321582 1
2.23455701827793 1
2.02456741225033 1
2.14169363762204 1
1.81285767496435 1
2.05109294013281 1
2.01374197091129 1
2.35351606381487 0
1.8938569259092 1
1.99001502996017 1
1.86596355304393 1
1.80388464555952 1
2.3621757606414 1
2.27580803625816 1
1.43446942813515 0
1.70955632229688 1
1.97166344406662 1
1.99401412051911 1
1.88465440393464 1
2.06718789260322 1
2.06534116885318 1
1.89604487695332 1
1.40921992353449 0
1.78389831004278 1
1.87354342921134 1
1.53692117134081 0
2.04928138611466 1
1.87676508851967 1
2.30844078505759 1
1.79812486561661 1
2.13886263324656 1
2.04253491789866 1
1.59318466222036 0
1.91864472848493 1
1.82990619006689 1
2.30529862652235 1
1.82584125536569 1
1.92578977056782 1
2.20723002860835 1
2.43127340669798 0
2.04828138511297 1
2.03515097844314 1
1.93790982671394 1
2.05965030306622 1
1.737375646048 1
1.84268031272504 1
2.00801349193104 1
1.92250105267282 1
1.84457999652429 1
1.92111190890668 1
2.14768934596961 1
1.82371904348367 1
1.74491711823731 1
2.09362545599691 1
1.99966437287278 1
1.94838556919265 1
1.94192203245587 1
2.43776469550028 0
2.00414931000172 1
1.92014979248433 1
2.2114479261271 1
2.05431539319928 1
1.50501688264978 0
2.02831528491007 1
1.98233671777446 1
2.14126630007977 1
1.82991149624176 1
2.03415690043797 1
2.15798573353829 1
2.24169353776997 1
1.83662003040527 1
1.86643310829971 1
2.14244977597746 1
2.23328563663645 1
2.16302465959091 1
2.14554836785149 1
1.72575011932926 1
2.5267413711421 0
2.0490853963858 1
1.51923599942433 0
1.98076477098576 1
1.7288607390983 1
2.01850411732658 1
1.71464430701391 1
1.79214380616638 1
2.1006438969418 1
1.85421293964984 1
2.05116431814692 1
1.91735334284847 1
1.75532352601712 1
1.60296249265374 1
2.32966700392622 1
2.27330653649067 1
1.64633405576163 1
1.77286192240056 1
2.14776179158523 1
1.60235295487407 1
2.03904368650207 1
1.94795146237538 1
2.51164830399353 0
2.12802189038087 1
1.56119388932778 0
2.14600864005129 1
2.13512002813739 1
2.25176382175367 1
2.39958800683615 0
1.90329469018954 1
1.90483771696852 1
1.96384395579592 1
1.82594559694628 1
1.88986635804771 1
1.91192135448322 1
2.09040510545746 1
2.21028307792541 1
1.99048356949172 1
1.69991114949898 0
1.70628741503749 1
1.98397930847823 1
2.01963391556084 1
2.00988780317032 1
1.70326760491875 1
2.27313392450366 1
1.92602221046355 1
1.78830098360734 1
2.30015822788211 1
1.75183356962197 1
2.16413785026821 1
1.66449505777208 1
1.82910638268326 1
2.06211722523617 1
1.78281661739457 1
2.18162394440407 1
2.05712036749136 1
2.14081617005953 1
2.01826759723881 1
1.94653965093882 1
2.01347443336716 1
1.51791564085052 0
1.86532136098264 1
1.94149506676086 1
1.82922710747524 1
1.79160049927597 1
2.13222665203288 1
2.36490305326974 1
1.62381736313346 0
1.5731542622357 0
1.57462060093023 0
2.00583870719864 1
1.63021058119654 1
1.92542780076716 1
2.10733782528208 1
2.02364537118564 1
2.18586781807048 1
2.17642921082908 1
2.03503349793141 1
1.70313667670906 1
2.34255345748179 1
1.72327707781442 1
1.84651753337942 1
1.96755595244015 1
1.61019650382525 0
2.39504922348116 1
2.09932728585491 1
2.10393095486606 1
1.65492708913573 1
1.97416141045079 1
2.04206782326346 1
1.65143833080862 1
2.51044439254574 1
2.18228250090711 1
2.34660650805656 0
2.00189706800477 1
2.03989065942023 1
1.76900495809792 1
2.10443937082152 1
1.78941456617565 1
1.54610569855883 1
1.8238140362239 1
2.15537455049226 1
1.86828304911206 1
2.30701885020663 1
1.83185119995909 1
1.90866653035529 1
2.26424528419074 1
2.25130389001212 1
1.95423006209844 1
1.75777790192865 1
2.28778854394622 1
1.87701631102374 1
2.16822164100345 1
1.99431688953102 1
2.03227845575423 1
1.66625377521663 0
1.91786700021673 1
2.25060876488535 1
2.53443598678665 0
1.65344890187904 1
1.95956333509229 1
1.87040338727855 1
2.18808026325757 1
1.77376436254516 1
1.69494538273034 1
1.95847447857129 1
1.95737261624221 1
2.15178313714162 1
2.11255743614161 1
1.76161705850197 1
1.83013182753251 1
2.0125581431329 1
1.90910023253546 1
1.98459472765774 1
2.0395925481629 1
1.88524157613695 1
2.12195866337993 1
2.07174680686919 1
1.93008230328678 1
1.64512445179903 1
2.11583228199853 1
2.08116409979553 1
1.87361323255313 1
1.94100268587404 1
1.74572418661835 1
2.00943068821271 1
1.98298977280195 1
2.25419447013484 1
1.84451200436773 1
2.09929957780692 1
2.26034182302075 1
2.20116803659065 1
1.93012780230067 1
2.23375842910367 1
1.76878501437398 1
2.0546700251666 1
2.05644648446123 1
2.36418405353481 0
2.20911082961543 1
1.7429604860996 1
2.11786434388202 1
1.78371972301384 1
2.18863351910416 1
2.06716509313964 1
1.85915547842369 1
1.99182392212854 1
1.95565353157355 1
2.33509929178649 1
2.2608860466573 1
2.02397067495111 1
2.12714767702316 1
2.05810874937328 1
2.21109528112434 1
1.71656605202749 1
1.89476396925806 1
1.93265408341877 1
2.30541925663652 1
1.90365193625381 1
1.90704987885949 1
1.97911263939616 1
1.75589064057361 1
2.24347142085323 1
2.20473746126895 1
1.86136424492008 1
2.22373451086197 1
2.12678303192564 1
2.17008871953752 1
2.21324433457068 1
2.29351418634896 1
1.43223735968082 0
2.03288090128011 1
1.91092150959439 1
1.96047525642506 1
2.22500700593399 1
1.98504777251725 1
1.72672100811003 1
2.15813783825315 1
2.21569564953241 1
2.31949123423896 1
1.81580910911303 1
2.12994216660167 1
1.97773833322629 1
1.77574724598767 1
1.56235733683949 0
2.05331348989418 1
2.09927316935251 1
1.76891393552252 1
2.34238390283932 1
2.04243530962711 1
2.19761159217985 1
2.06726765421095 1
2.06524430580118 1
2.43624629583538 0
1.87293064013713 1
1.49781699680248 0
2.04468003111694 1
2.307891656235 1
2.03499539603892 1
2.18835801854291 1
2.21997698672086 1
1.96944443687205 1
1.7683737107486 1
1.81498168866331 1
1.91984222330146 1
2.40113336014961 1
1.65356563761672 0
2.1781572950789 1
2.138678476901 1
2.08805215971563 1
2.50535543610381 0
1.90397943105903 1
2.21243180933248 1
2.13225019092203 1
1.89450423232532 1
2.25623601825125 1
2.03469179886077 1
2.09332614293129 1
2.20980197664193 1
1.72654767521616 1
2.20687513568965 1
2.14872659759355 1
2.18394420731584 1
1.72384245244037 1
1.84205369861071 1
2.20017594177814 1
2.20330444269396 1
2.48478448292195 0
2.11694482300499 1
1.73760068331113 1
2.11341540153433 1
2.42743733688005 0
2.03632036225904 1
2.1073891613748 1
2.11319659733377 1
1.75040673993953 1
1.97554643691588 1
1.69910679056814 1
2.05645774031186 1
1.66915412069991 1
2.23894500268204 1
2.27917590381018 1
1.9791985108858 1
2.15975683175544 1
1.4372116248319 0
1.79807137166373 1
2.1448625125337 1
2.01272581207672 1
2.13378099727039 1
2.11739679761296 1
1.98670282798041 1
1.99633642658309 1
2.10363646997477 1
2.44295666926659 0
1.75389943439401 1
2.08863345194186 1
2.19708002973603 1
2.05561906864137 1
1.81495964963712 1
2.05611542168203 1
2.09237015514083 1
1.55838254761202 0
1.60756976170381 1
1.96811386411013 1
1.88538270482983 1
1.61129341131612 1
2.13223706306966 1
1.95746474808392 1
1.96187153364422 1
2.13458461231981 1
1.54158314755061 1
1.62758626653221 1
2.3964173192905 1
1.80284402993682 1
1.93826398189269 1
2.11551649622349 1
1.95197103225112 1
1.86222270095448 1
1.99971596874396 1
2.12744361202139 1
1.72617891724432 1
1.95130665110141 1
1.99487029019367 1
1.98283955329066 1
2.42558236377734 1
2.19828507083145 1
2.24209422729041 1
1.87276011705251 1
1.89904597815161 1
2.08368817294733 1
2.46669592259006 1
2.07028386341095 1
1.77598783459646 1
2.33832327490924 0
2.06830786004214 1
1.9112229561011 1
1.83641026981416 1
1.95725461407147 1
2.27474180307827 1
1.79066112511566 1
1.84904886482947 1
1.74237942337203 1
1.85735146823501 1
1.86361930072769 1
2.19825436253202 1
2.00081487319048 1
1.93067896574795 1
1.7056037144067 1
1.75492226829937 1
1.97044837081179 1
1.83311755900686 1
2.024733393706 1
2.11294037001961 1
2.44704459440289 1
2.1496891888768 1
2.14765343272376 1
1.91757061964357 1
1.8585155841411 1
1.90972260978585 1
1.94388011164277 1
2.09937493148222 1
1.83316628782685 1
2.37786239560824 1
1.80128985952951 1
2.5829869095512 0
1.59103809005401 0
1.95549751469985 1
1.83560367022192 1
1.97987288131059 1
1.79807163831964 1
1.73554799325541 1
1.80847455843057 1
1.83890356969959 1
1.91980143038941 1
1.90358136568667 1
2.09660762670308 1
1.66775099385146 1
1.81520872523334 1
2.33088799463749 1
1.76009106002018 1
1.87755174029886 1
2.18343191138674 1
2.03028277307895 1
1.98603199624381 1
1.99192681108915 1
1.94305873625995 1
1.9744237861937 1
2.09129315012259 1
2.25435635163639 1
1.92802852535647 1
2.02065870752631 1
2.09977361974552 1
1.79498147336691 1
1.6398737529416 1
1.89885946970524 1
1.98257755772759 1
2.10189967154521 1
1.81871353771052 1
1.98831579209719 1
2.13725957221048 1
2.23785365446526 1
1.68547940216219 1
2.20219581962139 1
1.82261967806287 1
2.10604303670563 1
1.99017624966531 1
2.18213114767744 1
1.63527657222893 1
1.76462810853382 1
1.7759694331428 1
1.93851367701362 1
2.03432077077241 1
1.99654622030999 1
1.71395225080266 1
1.83396177217604 1
1.75029844432039 1
2.30749703589918 1
2.08752041855445 1
1.85248786494951 1
1.46784262655538 0
2.27734224808803 1
1.9523242932282 1
1.81748830071809 1
1.94796975386164 1
1.79071640274336 1
2.32696392346617 0
1.90497718653106 1
1.97293402739871 1
1.96727277732752 1
1.79030684718532 1
2.19398004243335 1
2.17881950043007 1
1.91064002168475 1
1.98368502706569 1
2.29134991412463 1
1.77529329291891 1
1.90975974005669 1
1.76476571506841 1
2.37614376901174 0
2.23422511536939 1
2.01161317586545 1
2.22713997597057 1
1.592789571687 0
2.03688084713572 1
1.97794506696113 1
2.22881754263593 1
2.08991105435016 1
2.01349892742447 1
2.34862140690742 1
2.3425327794286 0
1.99447245495683 1
2.02626309327081 1
2.31550826353402 1
1.96693747530772 1
2.03772947188475 1
2.50437661410776 0
2.08021242573696 1
1.65329613808624 1
2.18479244581982 1
1.90818505628648 1
2.03944880627703 1
2.0943783244581 1
1.98614271909292 1
1.96061950090116 1
2.31030246057232 1
1.79182832386214 1
2.08753314241881 1
1.98950214829545 1
1.93664080698862 1
1.98185592151205 1
2.0079074160234 1
1.76864724553195 1
1.57706057684297 0
1.93389564329676 1
1.97625549058473 1
1.99513952282734 1
2.0982348701364 1
1.90933725662374 1
1.69844483293339 1
1.87222997020562 1
1.85713331335461 1
1.94887491277566 1
1.75584499509341 1
2.01233325648199 1
1.68778134387144 1
2.02670716219354 1
1.81263845518762 1
1.80881756483659 1
2.34158487563506 1
1.63145163133438 0
1.8311876632455 1
1.88257574459721 1
2.07234725182802 1
1.78475736082225 1
2.16797570346642 1
2.04506982027417 1
2.16649616458977 1
2.28534021541095 1
1.94384884628656 1
1.95073768481693 1
1.95997497264236 1
2.15668262691089 1
2.16958098281479 1
2.17210082665494 1
2.0373488060719 1
1.59075215168894 0
1.70063705625208 1
1.5936765121773 1
1.49780579289111 0
1.87951835590574 1
2.01377644740464 1
2.17181391562956 1
1.76807068163232 1
2.00626364757956 1
1.94989284699099 1
1.99810688391337 1
2.42978348400096 1
2.22285107346395 1
2.02343302999966 1
1.89707986304747 1
2.37328533811303 0
2.05519311800178 1
2.29303758165136 1
2.09290278995486 1
2.11063639925224 1
2.34369805024218 1
1.78543139102845 1
1.71934758623044 1
2.15672626696496 1
1.90000206860239 1
2.37211322216165 0
2.18690790040437 1
2.01703466879599 1
2.32757380266978 1
2.17269313831346 1
1.98817190378001 1
2.35292636659315 1
2.15533327032162 1
1.78298129649763 1
2.20427248873854 1
2.17802902383051 1
1.95703587457754 1
1.86089384981672 1
1.94799764272003 1
1.98347573248897 1
1.88395487871981 1
2.01492307085146 1
2.40563292282699 1
2.10064953357481 1
1.65816063500292 1
1.7452189970815 1
2.06920691447659 1
1.71739004574567 1
2.35941885509881 1
1.78367764231631 1
1.82282095683376 1
2.00558425825537 1
2.01336630293787 1
1.86297472938668 1
1.74725564898541 1
1.69609152761142 1
1.99750721945801 1
2.06837771200823 1
1.93993557514207 1
1.97596557227899 1
1.85560287687766 1
1.80762056543377 1
2.41138508447885 1
1.94265339875875 1
2.29320571734784 1
1.96776036271923 1
1.8358261047574 1
1.85797479582559 1
2.40296005084205 1
1.97742346987399 1
1.70012095728246 1
2.12552706816707 1
2.22788511803212 1
1.58402899856455 0
2.11132255418661 1
2.46313635209604 1
2.20239835402703 1
2.23691944010303 1
1.86586451841463 1
1.93379561138317 1
2.02546587158442 1
2.03999008997476 1
1.94207626466143 1
2.02074011963154 1
1.88451137874418 1
1.86246530813067 1
1.93083423883917 1
1.7311058155923 1
1.88027451729487 1
2.10420480685684 1
1.72425924464493 1
1.65959446646699 0
2.21845835590662 1
2.06994425448593 1
2.2292828769185 1
2.13613661098772 1
1.85696747355147 1
1.59927444867672 0
1.99267903934829 1
2.09360404631927 1
2.38363341663587 1
1.98894797187443 1
1.79845515576651 1
2.0074350648755 1
2.11706104824436 1
2.15133953499256 1
2.14567723820276 1
2.473259678031 0
2.14780087093564 1
2.0780579806246 1
2.17282818657757 1
1.67845146581275 1
2.16474810790346 1
2.04512585173681 1
2.10287336358453 1
1.89613554241124 1
2.07099966316424 1
2.01742706070396 1
1.96854021052765 1
1.80199798926798 1
2.50068452056357 0
1.7896892367251 1
2.0079492909847 1
2.08385741042324 1
1.81083319220939 1
2.21975935587317 1
1.68102010783378 1
2.18520786638366 1
1.61779558319706 0
1.82685373477618 1
2.02681863580884 1
1.97094565218096 1
1.86765312567595 1
2.34200055988593 1
1.97696276897784 1
1.97567989056339 1
2.08872175793631 1
1.8210466253624 1
2.19184037827671 1
2.24903742444538 1
1.70374931469742 1
1.99583996017868 1
2.10524227822206 1
1.92979589279642 1
1.41765437861023 0
2.11567058297432 1
2.06602029796557 1
1.76594291287152 1
2.06719482737958 1
1.71581841338137 1
1.89330102906863 1
2.36160200878851 0
1.99781442641965 1
1.90043600612052 1
2.06660875655772 1
2.09647151694787 1
2.11432068043114 1
2.33115284020107 1
1.85567497157504 1
1.81414574602679 1
2.01451462537207 1
2.29214672864896 1
2.19906377281787 1
1.85111269261452 1
1.9434888070897 1
2.11409907338071 1
2.11998988585328 1
1.89299442899427 1
1.80931159915137 1
1.89326970764322 1
1.73561597003823 1
1.76299006901879 1
1.48648214430542 0
1.89641214322886 1
1.94855564495034 1
2.01840194412144 1
1.81486794373233 1
1.84981404187673 1
1.98676691056407 1
1.84515246609698 1
1.95008282808283 1
2.16405443016436 1
2.09515552746452 1
2.08576036612395 1
2.12382090980595 1
1.97488035119042 1
2.28729400218348 1
1.9819719150572 1
1.93587675574587 1
2.17315305761679 1
1.92757339037113 1
2.06648714890667 1
1.96762211586244 1
1.73809993276991 1
2.21921607919436 1
2.11805085759754 1
1.96744378573281 1
2.29655170263599 1
2.03953904687906 1
2.27927278710399 1
2.28426054619902 1
2.1905584166508 1
1.66646143864356 0
2.35731037386409 1
2.14652765041968 1
2.12064047920777 1
2.01182234229537 1
2.33936431707058 0
1.82417001754831 1
2.1702257493512 1
2.06681104208962 1
2.40788937386631 0
2.34882650221717 1
1.94161169282071 1
2.17719925626755 1
2.34552295882129 1
2.1280594805051 1
2.06078288877317 1
1.95848676960386 1
1.96726405441237 1
2.13166981861784 1
2.02025530047666 1
2.30959023611819 1
1.82251391994158 1
2.36019518680225 1
2.10490960108979 1
2.0116299682674 1
2.25783070804887 1
2.01107080265775 1
1.99993386821616 1
1.90832145903484 1
1.84342225325743 1
1.93665754345392 1
1.83921830108973 1
1.67288863421969 1
1.66941549930689 1
1.96262176741036 1
2.23398047520175 1
2.06575529505461 1
2.19589126111105 1
2.26573329540137 1
1.48893491815937 0
2.38357425810047 1
1.76843777093843 1
2.13577242614782 1
1.8639704281391 1
2.063212856773 1
2.50324895257735 0
2.11590374614121 1
1.81579136149636 1
1.44349788617611 0
2.23784178299813 1
2.05922061949138 1
2.10568508742728 1
2.00731084429693 1
1.97651858373787 1
2.09838214994134 1
1.91150762403741 1
2.12733681404202 1
1.85298476461391 1
2.36942912988524 1
1.95880159860832 1
2.37371373264014 1
2.26996211432297 1
1.8269255408248 1
2.14033476179324 1
2.34224414393224 1
2.02531814949346 1
1.92858372214274 1
1.8891381033421 1
1.83006016248181 1
1.99674336391127 1
2.51894530887398 0
2.17561142091652 1
2.03097341555643 1
1.67038180956454 1
2.1606355002019 1
2.21529287960018 1
2.19923588300483 1
2.05801008773987 1
2.09204287023799 1
1.93870853553734 1
1.85027225930524 1
2.28008314287416 1
2.33834629451 1
1.95161376499125 1
1.93286166103659 1
1.75115061395489 1
1.54760305992666 0
2.07840322306274 1
1.73639634393212 1
1.86872351369037 1
1.78979151199404 1
1.89898599328202 1
1.7505556214729 1
2.06334346301552 1
2.03398773546074 1
2.01339092724825 1
2.04120407619408 1
2.0101410307338 1
2.10750706089458 1
2.0661402550911 1
2.15780449809816 1
2.04150732534935 1
2.00139072277384 1
2.04406565848035 1
1.86779088754176 1
1.44091331063619 0
2.16767116879597 1
1.94247375299762 1
1.83581371680869 1
1.90510641864691 1
1.89882447292775 1
2.25635886951907 1
2.2248598108801 1
1.72187387756092 1
2.30350921414906 1
2.15170372406005 1
2.05305517260408 1
1.85133712509477 1
2.09721141269653 1
2.42301677190474 1
2.1013624727811 1
2.03692664269313 1
2.08386370120911 1
2.4302111790327 0
2.14874394978372 1
2.23823593231109 1
1.85133065640203 1
1.82490823544884 1
1.98737379216924 1
2.44396744642417 0
1.93932082258715 1
2.02444857142348 1
1.97560397327994 1
2.20036994376563 1
2.50996757983364 0
2.22585838001196 1
2.16194773513926 1
2.20451370981713 1
2.10844528618281 1
2.60989017657314 0
2.28030908008203 1
1.56821979587673 1
2.04862739183328 1
1.74658618510469 1
1.73786978297066 0
2.11498560973654 1
1.88924355520493 1
2.09648310084921 1
2.06171058979766 1
1.45937910115192 0
2.05218633998374 1
2.08491634127476 1
1.91578320797506 1
1.89026686950393 1
2.14050861920298 1
2.0008723680374 1
1.85271591957483 1
2.04683015948885 1
2.1453123476192 1
2.06958914180925 1
2.28286968162152 1
1.68418971132701 0
1.71715125439913 1
1.95714697879935 1
1.86551746532492 1
1.59034334810646 1
1.66306437170109 1
1.8515519044843 1
1.874975540648 1
1.96048018264807 1
2.20553811814139 1
2.26799713491139 1
2.03063767532434 1
1.98392000103728 1
2.07159028751133 1
1.55232034276937 0
1.94915457236123 1
2.05902461412613 1
1.89130784919578 1
2.10203355377907 1
2.12169300240263 1
2.03143239926947 1
2.2441552876268 1
1.99294063470614 1
1.82054302216755 1
2.28082030961265 1
1.92883273610552 1
1.79686609163789 1
2.19718091860194 1
2.06018058148276 1
2.14866588122216 1
2.34330411196683 1
1.85761908163183 1
2.35923004742435 1
1.91828050640691 1
1.49963458131031 0
2.24310085035761 1
1.96371056014762 1
2.06307781953313 1
1.83087913812794 1
2.24182842040534 1
2.13190721950674 1
2.11794411896226 1
2.28827487253052 1
2.52736616511324 0
1.88266543668442 1
1.97997627443594 1
1.92124136989297 1
1.52708741847339 1
1.89108953632265 1
1.72784291986258 1
2.08828104696895 1
2.07003369199463 1
2.18419132624971 1
1.87576533698031 1
1.88366522681589 1
1.90285205331961 1
1.71276846343698 1
1.74318942292803 1
1.89169092189251 1
1.75613345890839 1
2.08719859913871 1
2.17262987682528 1
1.97323361789332 1
1.64232873664697 1
1.96393992433455 1
1.74971552360609 1
1.98036892940895 1
2.11017261577061 1
2.5257150354656 0
1.98757282461582 1
2.11031457259438 1
2.09379162823754 1
1.91124940274225 1
1.88566829921322 1
1.98014024887958 1
1.95774631829544 1
1.98234524067005 1
1.85908697729892 1
1.88513424586453 1
1.99133346081028 1
1.74414855952085 1
1.92856872310894 1
1.61841239634225 0
1.98717634761339 1
2.09266031218085 1
2.04409514282342 1
2.40912126030745 1
2.10806942525904 1
1.8206011167096 1
1.88317581963279 1
1.71107081218721 1
2.15507860814892 1
2.12157085701107 1
1.95419603771406 1
1.87556074231987 1
1.72770395328231 1
1.98865461510502 1
2.0832365353071 1
2.00266880760889 1
1.87745729449241 1
2.07248559440829 1
1.95747738127746 1
2.1116628544823 1
1.91558062529359 1
2.03310748215873 1
1.78815383836966 1
1.99096938974974 1
1.90083876036346 1
1.83443485580608 1
1.96372941543912 1
1.62114935181395 0
2.26973255521774 1
2.09238392380513 1
1.9428330279552 1
1.75467383906129 1
1.94549134882637 1
2.21463362455284 1
2.01930434931456 1
2.41702762291525 0
2.31407982246305 1
1.83845900904138 1
1.96357607264524 1
2.2666723770829 1
1.46875473631837 0
1.76655867707761 1
1.97185212939166 1
2.13847587541177 1
1.81137787434302 1
1.92892033192757 1
1.87822152363532 1
1.99356403154316 1
1.92070463673492 1
2.23240214561473 1
2.02341668374391 1
1.59419971286201 1
1.88120270511051 1
1.74466137547817 1
2.30599942570031 1
1.84647917390334 1
1.64217604963628 1
1.96944625702647 1
1.96438378935957 1
2.26423067781062 1
1.84198747256142 1
2.03445573342729 1
1.88650300011267 1
1.91981335141618 1
1.92337091906251 1
2.0204710156166 1
2.01461659004196 1
1.39334907248116 0
1.73792655213917 0
2.13379378988825 1
2.4755029388469 1
1.92279938573173 1
2.37052551351783 1
2.15663803980379 1
2.15503641496337 1
2.06197731604361 1
2.20135041046899 1
2.13874433639881 1
2.05738085568216 1
2.32172230158717 1
1.76997477951849 1
1.9239592091569 1
2.14136983611119 1
2.36133436437572 1
2.39447752317889 1
2.0626283828891 1
1.825545639499 1
1.68315085124404 0
2.01585833748227 1
1.89251060431314 1
2.09837397058176 1
1.52396177100906 0
2.40564859150653 1
2.563442706219 0
2.03319816693058 1
1.98366210631943 1
1.79809461956084 1
1.86447924047645 1
2.25419828998525 1
2.36354198291901 1
2.09278739053483 1
2.05250502860203 1
1.99552054318925 1
2.09368710805184 1
2.14472114953165 1
1.74006845964073 1
2.04245922841838 1
1.82705258332793 1
1.76977124924228 1
2.1982039965572 1
1.80169364125199 1
1.87279862934192 1
1.89964349146353 1
1.50430353404932 0
1.7284593954037 1
2.30850016112539 1
1.87643506513496 1
2.20990501891516 1
2.21318617175261 1
1.83022849073459 1
2.22129483451272 1
1.90868322942135 1
1.90331116611582 1
2.08195072738348 1
1.74279512544282 1
1.97704376876361 1
1.96011045345002 1
1.91598138630163 1
2.33977874205956 0
2.28094261539769 1
2.05133790331201 1
2.03331019363174 1
1.77553557566187 1
1.82405944722792 1
2.11650695617623 1
1.87864649919557 1
2.15040812121113 1
1.91631211874855 1
1.99321645323137 1
1.86000176996728 1
1.88130762294311 1
2.02658677092938 1
1.96174641330832 1
1.74504419615494 1
2.21420176230507 1
1.98265882957605 1
1.85142748175729 1
2.18965329713397 1
1.78774599683693 1
1.82604718865335 1
1.99029255386376 1
2.05330949625726 1
2.24847328890028 1
1.88108758462475 1
1.98313354908874 1
1.95230584186455 1
2.01704952615682 1
1.82338137558686 1
1.99241171781972 1
1.74105135244656 1
1.45552762940436 0
1.87427721772854 1
1.92098685634668 1
1.80156007607607 1
1.75243839424916 1
2.33702899907939 1
2.05733976993583 1
1.99949046795571 1
2.32316583106255 1
2.19623492104821 1
2.23817415023572 1
2.02476403466004 1
2.17080000308187 1
1.94680992815279 1
2.12471096377279 1
2.07725289202641 1
2.04176762140669 1
2.15368594498261 1
2.33316252788929 1
1.90397344761698 1
2.14503683180816 1
2.12285559463048 1
2.50538721571118 0
2.05375741604046 1
1.90255934365662 1
2.46553026688759 1
2.17049291291853 1
2.20156026297609 1
2.10132234922817 1
2.00084368741896 1
1.69405275787725 1
2.20783274380174 1
2.07518705614896 1
2.31510979895612 1
1.98500012691653 1
1.95739873438275 1
2.05777565930526 1
1.95690699045753 1
1.72595057912573 1
2.37712780758278 1
1.84972688652171 1
2.03430008940491 1
2.34988316648355 1
2.12155185188038 1
1.56645351546724 1
2.24674477477474 1
2.00842560710692 1
2.13343661520888 1
2.60873938461978 0
2.39607475559301 1
2.10869694086062 1
2.3137915806436 1
2.00500545361335 1
1.77913866728528 1
1.82531903163065 1
2.20590788769986 1
2.21554450924019 1
2.2673873597867 1
1.63747780827893 1
1.60075121509364 0
1.98086440561219 1
2.01100518523215 1
1.76697381432876 1
2.27543718457394 1
2.11537224094731 1
1.75218340241599 1
2.35859846460735 1
2.48185268071221 1
1.82898667620727 1
1.62316302032849 0
2.02246448723545 1
2.13041779009549 1
2.26743877378438 1
1.55826037349344 1
2.06403304919968 1
2.21073051525318 1
1.75536328891167 1
2.22113705130596 1
2.14184963532842 1
2.13537857571941 1
2.50377977975405 0
2.12076521890873 1
1.56600496561571 1
1.83663705845116 1
2.60317408039011 1
1.62564278672063 1
2.15390916148179 1
2.03669805319191 1
1.86583147658421 1
2.14092373726312 1
1.99788985221918 1
1.9385440242019 1
1.98763819145306 1
1.94583425265366 1
1.96559691556702 1
2.01181785571201 1
2.06284575192462 1
1.94996184062539 1
1.73607937921724 1
2.00161918837398 1
2.06958173969569 1
1.91207967061917 1
2.18896444149979 1
1.76170532347851 1
1.86358698646924 1
2.67607177029377 0
1.93325534122232 1
2.10839988955504 1
2.06274418428122 1
1.81126985519988 1
2.20181860193806 1
1.92279273501734 1
2.20579200658519 1
2.17275682007252 1
1.86116241661823 1
1.96743296710015 1
1.88574611313798 1
1.94064183367244 1
1.91078350366169 1
2.03664464227248 1
1.94315551837366 1
1.86616149371927 1
2.11835214048386 1
1.82431400039049 1
1.82072878119941 1
1.98344413706149 1
1.96119612109512 1
1.98784275451698 1
2.16069862171985 1
2.5191273148529 0
2.09331894231902 1
1.74011118222807 1
1.94813578061287 1
2.0734382542587 1
2.47383661476497 1
1.93797195105749 1
1.87858414927783 1
2.24125147101853 1
1.57288481807738 1
2.1416895137157 1
2.10950322477827 1
1.95465263015003 1
2.15988771999342 1
1.8748600236854 1
2.03376846478596 1
1.91155918463113 1
1.95069009806551 1
2.03973090241536 1
2.1693211298354 1
1.9742233285219 1
1.95713292132356 1
1.98213673967341 1
1.78868428808203 1
2.13783838237375 1
2.0386869065885 1
1.81407701071359 1
2.2319830529002 1
1.63882982181871 0
1.97997010769492 1
2.23554914764085 1
2.45205502307045 0
2.41287052492399 1
1.7897504495462 1
1.96946951990648 1
1.82848130297279 1
1.96740123406502 1
2.13712563165423 1
1.87592311599079 1
1.84735000340538 1
1.99045081314566 1
2.04510249438073 1
1.77300621592742 1
1.80539162546721 1
1.88024438527185 1
2.08807804649014 1
1.95683925736581 1
2.17003301774364 1
2.0558865609688 1
2.23690059713795 1
1.88265391853759 1
2.17377432887302 1
2.27715308182328 1
1.91735178759115 1
2.09490070330062 1
2.10329623992413 1
2.00280380660445 1
1.97847717891587 1
2.18213755239909 1
2.1915582429498 1
1.63645561009857 1
2.08783714090113 1
2.15105496901949 1
1.68889402600428 1
2.04053752534261 1
1.6541085728927 1
2.07010549703723 1
2.09054939675899 1
1.96840237993655 1
2.23223928083234 1
2.31168463144167 1
2.41630276540638 0
2.34898676904046 1
2.29762272251453 1
2.3569567898855 1
1.6821958744624 1
2.03814728994486 1
2.05684036673694 1
1.63970423613207 1
2.28841441804381 1
1.69809090828815 1
2.06480143997179 1
2.2427226495426 1
1.54477995732918 0
2.12465347972874 1
1.896189127961 1
2.2816038304965 1
1.93758469491757 1
2.12368004509225 1
1.9894464896751 1
2.00349934844005 1
1.89286886424697 1
1.89756508996337 1
1.92785521023504 1
1.89893232244095 1
2.29839809145364 1
2.15453714892906 1
2.22704070360031 1
1.77737870257065 1
2.19425679309438 1
2.23034903432396 1
2.17983012699373 1
2.14921722439625 1
2.04989342009942 1
2.10371878913214 1
2.19548223265457 1
1.61735663512673 1
2.09889117157422 1
1.87941777811798 1
2.13793771838467 1
1.90709298254292 1
2.08527960260885 1
2.02325247707191 1
2.02661558396637 1
1.96993163662501 1
2.34793854337712 1
1.93114038903765 1
1.92168108694732 1
2.14885419009352 1
2.06369254533879 1
1.88811210853025 1
1.86502038748426 1
2.21490541839985 1
2.06970102184047 1
2.29166102947414 1
2.28383271958942 1
1.97050897058951 1
1.57269591554714 1
1.93156795929419 1
2.03043374438824 1
2.32632900461764 1
2.29933390587506 1
1.72421454730153 1
1.74199751961743 1
2.55142769971013 0
2.03039875341 1
2.13581312351092 1
1.64913225996348 0
2.1780913829175 1
2.06108663116988 1
2.00484227392733 1
1.99754580111827 1
1.97862945126477 1
2.07682522729378 1
2.00398092559048 1
2.05981236013069 1
1.73243530031096 1
2.04605771255939 1
1.81068622051704 1
1.7368854642829 1
1.88150615853082 1
1.75940438460898 1
1.82142679033346 1
1.73107960501252 1
2.04029254203324 1
1.94143141397619 1
1.91165754638278 1
1.76640356585865 1
2.20235116415405 1
2.10569358483892 1
2.31878868874452 1
1.58300223662828 1
1.82579988087 1
1.7794650120693 1
2.44855842226519 1
2.02618536070842 1
1.93578072375291 1
1.64772245761489 0
1.95318736638647 1
1.96055578727928 1
1.88669690625991 1
2.33876541448415 1
2.26714428312078 1
1.95564637034806 1
1.65857899629213 1
1.65385125442521 1
2.03325027357844 1
1.77819370301898 1
2.08470966033627 1
2.38726697638435 1
1.7381952171478 1
2.18679153326985 1
2.14559073680041 1
1.63317182438661 1
2.13822321173445 1
1.81106372065153 1
2.45357552358764 0
2.06413386125606 1
1.81194723753061 1
2.08624139879973 1
2.23955410906656 1
1.99184417275799 1
1.92679151280261 1
1.53530374640009 1
2.03702514126549 1
2.01515471669111 1
1.79404027540229 1
2.08223464371449 1
2.1221859424409 1
1.61050026004912 0
2.2356652039406 1
2.20907962260312 1
2.04721472348006 1
2.16749858773462 1
1.88535248174194 1
1.38353889951281 0
1.94889759040647 1
2.01370695731725 1
1.74269781150337 1
1.86729794432924 1
2.22132154583094 1
2.01048851606216 1
2.15862489180928 1
2.33203913196775 1
1.96511605032172 1
2.02161734496423 1
2.22421338788872 1
2.10016280809737 1
2.15447274648345 1
2.20966844319117 1
2.34483023383108 1
1.95819659723252 1
1.84344088101243 1
1.84245982504216 1
1.98644351153618 1
1.63796101361032 1
1.8735148850374 1
1.99579529625045 1
1.94593353947654 1
2.36875269739026 1
1.69825134338655 1
2.08515832614502 1
2.08416086809798 1
2.45619888147548 0
1.76566637030946 1
1.92703119123126 1
1.81595367715406 1
1.84639013271106 1
1.91907630240412 1
2.03301846010615 1
2.25850002343459 1
1.9247887867442 1
1.94644356558169 1
1.90472967941612 1
2.19382001348016 1
2.24456250187981 1
1.70803529174586 1
2.11631002632259 1
2.02714113469994 1
1.96837545534483 1
1.96461587799355 1
1.51328856636831 0
2.09611852661779 1
1.98025524754835 1
2.29958077244235 1
1.93084670536677 1
1.97245000942094 1
2.06389480944084 1
2.14970190368472 1
2.1442420706829 1
2.33582098661482 1
1.98375461510125 1
1.80896323963129 1
1.77860111860159 1
2.27308302097404 1
1.95960591171345 1
1.89058749742207 1
2.10264921115596 1
1.58223144246599 1
1.96082741085927 1
2.03323453761498 1
2.2683081768061 1
1.74832781427206 1
2.07992796886169 1
2.00807017019067 1
2.12199252596794 1
2.03357215845084 1
2.07092178300289 1
1.98215565004231 1
1.95305318675714 1
2.36272058812674 0
2.13781418652697 1
2.27197600362425 1
1.991202600848 1
1.80980947942976 1
1.85829273754317 1
1.85583982128297 1
1.70437341462841 1
1.57359599826612 1
2.42826264459714 1
2.21594794796315 1
1.87905314598867 1
2.1500409470772 1
2.1206319667075 1
2.0555528767074 1
1.77325366978176 1
2.00523653133176 1
1.88023393679812 1
2.2670071607036 1
1.7232041702616 1
2.19781160180732 1
2.30266057736583 1
1.95109390918449 1
1.86194507454434 1
2.12424585827756 1
2.62918700011027 0
1.89647227264922 1
2.06440805392427 1
1.78805949690389 1
2.21183349683607 1
1.83564478491847 1
1.73390906878716 1
1.50875207020142 0
1.75459728659229 1
2.22092533656025 1
2.01864233703506 1
1.99030317078756 1
1.77050686201078 1
2.11387109305989 1
1.99491019932606 1
1.97966913836535 1
2.23843123675298 1
1.75106375121532 1
2.14198136548162 1
1.69804615547909 1
1.81795538295004 1
2.25882458726287 1
2.33560367591566 1
2.23626196060041 1
1.73977033486685 1
2.21406821750222 1
1.80027109635941 1
2.35900346215433 1
2.09793914771271 1
1.61857754242399 1
1.7673400909479 1
1.63340815444706 1
1.75536101182288 1
1.74601493629122 1
1.67790810627538 1
1.97584014593845 1
1.69239483871765 1
2.03255917957293 1
1.93299451937294 1
2.07020679672573 1
1.9100748597016 1
2.42298399983483 1
1.8119265266469 1
2.01689432816016 1
1.54456970579698 1
1.62142334641006 1
1.92431237654984 1
1.91852110389579 1
1.74188156835778 1
2.31997956443707 1
1.74815194150319 1
2.08878038416859 1
2.04343870284351 1
2.2254451360479 1
2.20446848651171 1
1.13942509079024 0
1.77276187864823 1
1.82852182726677 1
2.15933931339499 1
1.52215435630443 1
2.04929971096819 1
1.99743905631567 1
1.88617629793249 1
2.06640473898659 1
1.60767186390413 1
1.85501057859522 1
2.197525830042 1
1.76069875104191 1
2.1704469904918 1
2.25811281270162 1
2.07944703432702 1
2.05747453853197 1
2.09911799196383 1
1.76199234409592 1
1.91439674719609 1
2.15396058509389 1
2.4891791063903 0
2.0338236253603 1
1.66305460574194 1
2.12296836066917 1
1.78938945607412 1
2.17017887194412 1
2.06738834412005 1
2.34905824490402 1
2.00258525485078 1
1.96579309016131 1
1.79306117109085 1
2.01625560155439 1
2.02249133862875 1
1.80032558166142 1
2.09282046672016 1
2.22065251006718 1
1.91271471690302 1
1.84801135420223 1
1.76134666745392 1
1.9404603790482 1
2.28672972180902 1
1.85145051498691 1
2.09597964711232 1
2.18768260546781 1
2.07003050108567 1
2.18790939342006 1
1.861712208098 1
1.8698545516673 1
2.0444386524864 1
1.83194469789555 1
1.97558129547609 1
2.43168357337728 0
1.72828460742404 1
1.84387530858964 1
2.29712411142525 1
2.13494527416892 1
1.89941233856082 1
1.93411018528944 1
1.78047193469256 1
2.33900761366416 1
1.94327048619897 1
1.86190462953305 1
2.65928443194962 0
1.76334893380239 1
2.56512911196134 0
2.1472937204017 1
1.82903926706019 1
2.37223040314234 0
2.36283897267756 1
1.26029188753638 0
2.34559511522034 1
1.88160515947794 1
1.98096546725448 1
2.38449860953026 0
2.36211544497141 1
1.91276676331497 1
1.9961141504881 1
2.08759486010244 1
1.92407497542138 1
2.14995299915717 1
2.08919954245216 1
1.94035337073132 1
1.70647902883052 1
1.90313466178507 1
2.22304876507213 1
2.13924430199895 1
2.03647221656172 1
2.13183922026385 1
1.92376028289349 1
2.18317147194467 1
1.99602823855252 1
2.0858186595104 1
1.65628484576185 1
1.63390220861122 1
2.16180451589373 1
2.18527926268188 1
1.91241890722965 1
2.51628985929465 0
2.28745225413713 1
2.66493918336596 0
1.95757955560473 1
1.87347185551559 1
2.18503587574483 1
2.01914738674788 1
1.76862643846392 1
1.74418140250982 1
1.84172556655514 1
1.82141594160539 1
1.98863389592984 1
1.80649972092422 1
1.84626172318231 1
1.94153646412348 1
1.81740102763983 1
2.00134921323307 1
1.67790947148744 1
1.71048158712317 1
1.72864451811539 1
1.99036626475783 1
2.22171486543338 1
2.06165497263819 1
1.68529877468529 1
1.80312794037985 1
1.86788349201063 1
2.13429704127444 1
1.98211495603524 1
1.50098885226088 1
2.12485708774959 1
2.48688671049487 0
1.62557168235827 0
1.90543154666687 1
1.97250853002734 1
2.3377820364611 1
2.37072095153731 1
1.77522613662254 1
2.02450355544202 1
1.89715436765653 1
1.89243717187683 1
2.24048605877545 1
2.41378085034405 0
1.77789314680875 1
2.20956671609868 1
1.81074776611692 1
2.093647634356 1
1.87974181833997 1
2.05304511895547 1
1.9923476131126 1
1.74937817732939 1
1.81304450334977 1
2.13050675542956 1
2.05506179323446 1
2.02960662483638 1
1.94643097075632 1
1.89769821621952 1
2.31632592662334 1
2.24928256870787 1
2.11880057891836 1
2.15994053163501 1
1.81541004013989 1
1.96390572215701 1
1.84558901641014 1
1.93245416433878 1
2.26675596382352 1
2.12555509002484 1
2.69359400968457 0
2.01758215812666 1
2.06670150858576 1
2.07324358086767 1
2.08712452444528 1
2.24940013723896 1
2.24116879432103 1
1.65344000791271 1
1.77366664517329 1
2.03651405729794 1
1.58894506406877 0
1.73183433646276 1
2.2001271526184 1
1.92397791157691 1
1.90557514994032 1
1.87666649443496 1
1.6086743383363 1
2.22993579717919 1
2.20963398567156 1
2.09546829460975 1
2.60169797429997 0
1.94398687883681 1
2.55014264746727 0
2.47007162798329 0
2.1674489979152 1
1.74109461446332 1
1.67022199694303 1
1.74510795112047 1
2.07314019699988 1
2.26178470398894 1
2.04922603149816 1
1.95590190934207 1
2.01687586170591 1
2.00680948049318 1
1.63020281556058 1
1.97488660142285 1
2.12419234430105 1
1.86468522181425 1
1.95283118657572 1
1.8801616282332 1
2.21468934502291 1
2.2396111288299 1
2.2729090863022 1
1.75115904272869 1
2.04515575263258 1
2.222707633063 1
1.9154416444988 1
2.12414196148629 1
2.05433077271534 1
2.08142409710767 1
2.00074520380531 1
1.84546008336207 1
1.91340003221966 1
2.15185018065386 1
1.7089968209467 1
2.14039567228359 1
1.9798198610879 1
2.09690286693246 1
1.97460682946028 1
2.33834937266086 1
1.78311521241137 1
1.96267143064093 1
2.20243088666462 1
2.00273662570752 1
2.19148219271702 1
2.01249193355464 1
2.1912222505091 1
1.73442514200528 1
2.05950512948909 1
2.0385938068615 1
1.84933401040544 1
2.11154462960575 1
2.34123149354136 1
2.38325136370241 1
1.8112610992639 1
1.88979777114617 1
2.06983217255455 1
2.27119121210316 1
1.89458214059271 1
1.44740946509629 0
2.15246439925888 1
1.88035383335399 1
1.94268104151004 1
2.16178404672192 1
2.34096582015758 0
2.26120523597444 1
1.87939851890457 1
1.95132813072753 1
1.78602619227301 1
1.94736660694272 1
2.1206514256085 1
2.2014641639057 1
1.87601835865205 1
1.68078943868794 1
2.06087732563789 1
1.79980478408526 1
1.72937330775275 1
2.15373265297093 1
2.2176686432615 1
2.42471119398135 1
1.59843314640557 0
2.11520311488289 1
1.94800649306022 1
2.18159812768692 1
1.89442537398376 1
2.00901815033725 1
1.9342607727548 1
2.18936156366614 1
1.63687555474763 0
1.96960965893707 1
2.10861441564528 1
2.26504104284676 1
2.17747195353323 1
2.05873769730911 1
1.78600234674974 1
1.91592414825617 1
1.94436773868203 1
1.90482323906968 1
2.04964530747022 1
2.02064043218063 1
2.14054465991711 1
1.73100267909077 1
2.48216695772851 0
1.60728684115683 1
1.98654209850274 1
1.77617659915804 1
2.43967393001574 0
2.06762762356751 1
2.14721367911065 1
2.30535002827878 1
1.73636304507397 1
1.76754737075064 1
2.19262075459731 1
1.47205213655573 1
1.75072363153355 1
2.31518371633272 1
2.10205940779913 1
1.89550708248874 1
1.97073345195463 1
1.84702019687648 1
2.18291568256114 1
2.02798454496534 1
2.09021143599881 1
2.27986752138884 1
2.15194068020494 1
1.82191577239525 1
1.86050375005345 1
1.84890888257851 1
1.85340308552334 1
2.12772122589545 1
1.99504152549089 1
2.31596945815691 1
1.9202399943439 1
2.062890454615 1
1.93229286600488 1
1.8970206244972 1
2.17944181593788 1
1.75827991771248 1
1.86374624638169 1
2.19385983575814 1
1.67144293054769 1
1.85574968437796 1
1.90507694598732 1
2.44272221993941 1
2.3190522708076 1
2.17500358120177 1
1.61008795663808 1
1.93320436804742 1
2.32697571470855 1
1.67417527334633 1
2.24765804104717 1
1.89037291096421 1
2.40875556627028 1
2.10401238893742 1
2.01575376001862 1
2.0231035749868 1
1.62549039917416 0
2.18242410978285 1
1.90714196184805 1
1.98726885725232 1
1.86996276890236 1
1.84962605969582 1
2.03514624018042 1
2.01044360897649 1
1.97222904465953 1
2.15517760258194 1
2.13375841247407 1
2.1529607928416 1
2.02563933088435 1
2.00333171497745 1
1.73476208977867 1
1.95009941118773 1
1.64987152194288 1
2.15158063045969 1
1.82348751108331 1
2.08920309463387 1
2.29483923135205 1
1.97773142264431 1
2.0353823149682 1
1.93608378417675 1
1.97328229553894 1
2.23568108871405 1
1.92267317506499 1
2.2915197490638 1
2.25075226894811 1
1.86007360302965 1
1.99061766501636 1
1.90600148609324 1
1.66085440558058 1
2.2620206311692 1
2.96241151190265 0
1.99590552540527 1
2.17085176406087 1
2.3133195906977 1
1.6977945983166 1
1.85407335594691 1
1.87647170366172 1
2.08335414504228 1
1.89742389967644 1
1.71688767964145 1
1.67846555998111 1
2.07555720176952 1
1.98178621269029 1
2.51766649951402 0
1.91225881394261 1
2.40076677047153 0
1.62239002146848 1
1.85846824848701 1
2.30414963342399 1
1.79274907065964 1
2.0253161681009 1
2.35355290862982 1
1.63799261431316 0
2.31756465309561 1
1.97877572180687 1
1.93274115683149 1
1.86704750868081 1
2.16425299649493 1
1.71144786159286 1
1.85906324925138 1
2.0712661212503 1
1.81505557753134 1
1.48401323978167 0
1.66185819886547 1
1.64457873907632 1
1.9118309641087 1
1.49461960986564 0
2.14316406437929 1
2.16337540324499 1
1.3413042634269 0
1.7812166187853 1
1.86052718875431 1
1.80794480349039 1
2.03235323846428 1
2.06553978959312 1
2.06632286657017 1
2.31985902388447 1
2.2782071136687 1
1.91360436885063 1
2.02630314667715 1
1.90789481145102 1
2.18532737806714 1
1.9786367209958 1
1.95663966774607 1
1.66004588527718 1
2.00925017476332 1
2.06817821678572 1
1.95822509749285 1
2.14560235821873 1
1.89489656002389 1
1.6451627286884 1
2.18070416116305 1
1.99817354084585 1
1.97368745314082 1
1.92175176757906 1
2.01429742922336 1
1.75668928987978 1
1.89448392264089 1
2.45203691717728 0
2.27436658003393 1
1.91476221898028 1
1.76039671220438 1
1.87558292555319 1
2.41007182733231 1
2.19571283175123 1
1.72939345345052 1
2.10543372536683 1
2.12608377989276 1
2.11888220392059 1
2.14725109088826 1
1.9210113034194 1
1.98157038500589 1
2.42627343163154 0
1.73112937506911 1
2.14141582307206 1
1.99338111507246 1
1.56257886504652 0
1.91778863318913 1
1.60577380215399 0
1.87361675489898 1
2.08397748549158 1
1.97192702445729 1
2.23591307827809 1
1.95650474700818 1
1.79967379164797 1
2.15282597172323 1
2.0769396455834 1
2.03407749658611 1
2.1981194106309 1
2.2422812157114 1
2.1486543336499 1
1.93845775843721 1
2.16313715798362 1
1.98061420743221 1
1.90228812203855 1
1.90898221184431 1
1.64708333864406 1
2.18087521743692 1
1.94752670474696 1
1.86755194302183 1
2.13321974468525 1
2.1600249085604 1
1.8399781676416 1
2.1089536306517 1
2.54741944702512 1
1.47035176459485 0
1.38032796481162 0
1.97083082087645 1
2.18363903577327 1
1.99082998224426 1
2.21512241670476 1
2.06551464088687 1
2.06184405202572 1
2.19613547590282 1
2.20519318229989 1
1.63757852483109 0
2.15036756941708 1
1.67591542110331 1
1.79937804298358 1
1.89293446266367 1
1.51456303611057 0
2.12790902103483 1
2.00138478238309 1
2.09988878303132 1
1.67307911451874 0
1.75315511171634 1
2.1740706999587 1
1.62520263652331 1
2.50099460530742 0
1.69861913182273 1
1.94211051831049 1
1.61203465462279 0
1.48569017562509 0
2.29599464244698 0
2.00260900056158 1
1.49715054018376 1
1.82163433188132 1
1.9982401578237 1
1.87598948764326 1
2.04683019508359 1
1.70231067850541 1
2.10465853521975 1
1.91049897129846 1
1.99261474025558 1
1.93689884077719 1
2.05070446268997 1
1.72262482228337 1
1.57126819587275 1
1.75841856699918 1
1.95565126003326 1
2.18455624973464 1
2.29124829000576 1
1.41360664317655 0
2.12749283255327 1
1.92346944203694 1
1.66954285396017 0
1.79808497053704 1
2.22317787651055 1
1.99574569812824 1
1.79088086480734 1
2.29885506732539 1
2.04739224003704 1
2.36461026472222 1
1.75857421857652 1
2.30697071297553 1
2.04397724938246 1
1.71736615614421 1
1.92740691938352 1
2.19309941401505 1
1.89847591379063 1
2.08358613836016 1
1.93186140866693 1
2.11931039364945 1
2.00498136131732 1
1.96841874892112 1
1.99227348205689 1
1.93465664187236 1
2.13290306298259 1
2.01449838703861 1
1.71273503626118 1
2.40666744122737 0
2.26336505061991 1
1.71815504119114 1
1.78534406678963 1
1.91014587115025 1
1.85817209889251 1
2.10872846149844 1
2.13708473452351 1
2.03637420634069 1
2.40202466686503 0
1.85124520466937 1
2.04396731558423 1
1.8745462478075 1
1.91259091624034 1
1.98079684124137 1
1.97897615696548 1
1.85460305917584 1
2.04416305124992 1
2.05992996194758 1
2.05211223185025 1
1.84738286783104 1
2.12716469221137 1
1.97780917242238 1
2.09341321234911 1
2.11271197233737 1
1.72672056363106 1
1.57931528254625 0
1.90754499028862 1
1.65481474385899 1
1.80578095851448 1
1.99671341772055 1
1.94669282717109 1
2.29580788091518 1
2.11848198731805 1
2.0149760782748 1
1.66789621472074 1
1.92839730411058 1
2.19633401948982 1
2.12845369863255 1
2.22244294895284 1
2.27718174271122 1
1.80604685643936 1
2.18183067270742 1
2.05577105779785 1
1.78835668526184 1
1.56366302862376 0
2.22201930585626 1
2.16064905385714 1
1.63919267239012 1
1.8389896242854 1
1.83804971006452 1
1.82076456353478 1
2.0747124712992 1
2.28729154871144 1
2.05314958859897 1
1.9263130974203 1
2.1519318686326 1
2.28635567749158 1
2.00844139587164 1
1.49146720687543 0
1.8701776962052 1
2.07244280990976 1
2.1252584422773 1
1.96206822443338 1
1.95357681107852 1
1.86405762273748 1
2.13273965161026 1
1.6904420530926 0
1.83862105543962 1
1.8704495071202 1
2.04907289423819 1
1.85306852234191 1
2.44637978624197 0
2.18333518419603 1
2.04153930582414 1
2.1373113776345 1
1.48624983649667 0
1.89589164857539 1
1.52776206232122 1
2.24840623514193 1
2.26762713944577 1
2.21373379087323 1
2.16242984853702 1
2.25450613641721 1
1.84532942428935 1
1.97256653339578 1
2.06027092309659 1
2.18491449669603 1
1.93031822575821 1
2.0117367173573 1
2.14268526318779 1
1.62222171199188 0
1.89173020242307 1
1.87314086197069 1
2.24342481034432 1
1.59555059492113 0
1.88623358831661 1
1.64791760876362 1
1.33859353899615 0
1.97747310517664 1
2.13938195020681 1
2.20740459668988 1
2.3455744711289 0
2.2183976546271 1
2.32827952094801 1
1.8558555286779 1
2.01471858829812 1
1.9566778738588 1
1.44661272722407 0
1.70355899685968 0
1.61529644750944 1
1.70826072594936 1
1.48062492689367 0
1.99466719723679 1
1.78867113008157 1
1.94102757248353 1
2.4552359344863 1
1.97458103854097 1
2.0976127688031 1
1.89715378500129 1
1.67034421769881 0
1.9332839122696 1
2.43624713452242 1
2.10024619873312 1
1.94851720398848 1
2.11106360999458 1
1.94778529049794 1
1.76393714003531 1
2.1170050475006 1
1.56825547988063 1
2.01365739610643 1
2.04427720939313 1
2.34943134424901 1
2.37071669415881 1
2.19999021853128 1
2.29417074630455 1
2.25024055353695 1
1.69482025798996 1
1.97903123673946 1
1.95324485519714 1
1.6898760474187 1
1.73635885205903 1
1.98596465283665 1
2.02830792343361 1
1.84241192236154 1
2.36651685175035 0
1.84682427939875 1
1.92073600115912 1
1.88643394342993 1
2.06240272427219 1
1.83288251264037 1
2.00252677327677 1
1.51418258231351 0
1.86024531307288 1
1.56041248417011 1
2.05062603721444 1
1.93158211334446 1
2.3641343961196 1
2.15009235845768 1
1.9298833984104 1
1.8027259344179 1
1.97701156261652 1
1.89246158106953 1
2.01410801792118 1
1.364894836101 0
1.8830512914291 1
1.74473039913346 1
2.20452013996823 1
2.07809464728991 1
2.24900341250715 1
2.20684811848881 1
2.42984200496388 1
1.91772539888848 1
2.21967393448377 1
1.89416599655406 1
1.95721672095013 1
1.92860297204017 1
2.08017291646655 1
2.03033065404134 1
1.91313699846406 1
2.1732168744753 1
1.73383578842599 1
2.01534478315945 1
2.18066327548585 1
2.12557434242126 1
2.10126789152187 1
2.05674136268821 1
2.24591683882141 1
1.72027141849453 1
1.86282411941537 1
1.35711292826401 0
2.25709475910823 1
1.90995267879819 1
2.25905156959938 1
1.92736917924998 1
1.67106085814492 1
2.28623103094896 1
2.05712714731574 1
2.30060291050033 1
2.02456824353741 1
1.88912413606897 1
1.87221490415689 1
1.96882086951694 1
2.13562048673722 1
2.21307913741849 1
2.03108355252495 1
2.38405935666039 1
2.07917007319401 1
1.82811141691936 1
1.99967059442212 1
2.10398616343361 1
2.00336051188769 1
1.95749540299769 1
2.38227403616477 1
1.82958043510033 1
2.19919869761889 1
1.80016878684935 1
2.07411704206957 1
2.29002016690963 1
1.85063122268073 1
1.95110704810219 1
2.41703383837329 1
2.10494368758173 1
1.68892422264668 1
2.42575472434882 1
1.75116137881521 1
1.74659931531208 1
2.08953802013259 1
2.01995649615436 1
2.1560359444113 1
1.6224699911828 1
2.28976959937677 0
2.28158170040153 1
2.20472667823894 1
2.00575830103892 1
2.28024400907754 1
1.67143044754373 0
2.11024147338577 1
2.08840593002359 1
2.11301135307381 1
1.94940468016452 1
2.33329260529193 1
2.04941513885785 1
1.93674456501786 1
1.44302011168587 0
1.73567628159802 1
1.88827100236777 1
2.15842773904581 1
1.93172332542109 1
1.95522645450553 1
2.01662672700472 1
1.80668681421821 1
1.72539335726781 1
2.14424349170237 1
1.96675939980795 1
2.01083485291682 1
2.20724555945239 1
2.03338466529554 1
2.29137297239401 1
2.34870147092711 1
2.02564364794559 1
1.77983653458609 1
2.25992718447359 1
1.95552197601539 1
1.773028183081 1
2.18556787469287 1
1.97103899386731 1
2.03583490179039 1
1.9318156661057 1
1.93385212411437 1
2.0776702942298 1
2.18764628605777 1
1.83673625455443 1
2.1327010437877 1
1.99946038045848 1
2.18008950623896 1
2.0962226966911 1
2.37583194064206 1
2.14273074699359 1
2.0655230053454 1
1.96810537288379 1
2.17502407561712 1
1.69120133455232 1
1.75979017193554 1
2.25045324503303 1
1.99085207091858 1
2.19647790704838 1
2.27400121398845 1
2.00476278515454 1
2.26491938278664 1
2.10791929696664 1
2.3068233246324 1
1.9594050662311 1
1.76004445625805 1
1.70480946983646 1
2.04924872588173 1
1.7389128955504 1
2.28881016061807 1
2.09911354647751 1
1.90142539583471 1
1.74208861944396 1
2.07917104194757 1
1.89537678572015 1
1.78076550787395 1
2.49823392357783 0
2.06010769302041 1
2.13891149998503 1
1.74100263330454 1
2.33112049969772 1
2.01754002077097 1
1.82147292295036 1
2.07487399000853 1
1.59296895775233 0
2.00735461708898 1
1.67946258324376 1
2.12633348208373 1
1.8521961741123 1
2.12275943565291 1
2.28213101295379 0
2.35216285798733 1
1.89874988276264 1
2.15385103455214 1
1.68078074129949 1
2.17565819998488 1
2.01462533487194 1
2.03136378007471 1
2.21321095861756 1
2.13350447371422 1
1.75569386040197 1
2.35618331258963 0
1.61997493043159 1
2.10359725066444 1
2.17547320657971 1
2.26226889052327 1
2.23677820855082 1
2.14172832143644 1
1.76755998452134 1
1.60577216231167 1
2.28685354732378 1
2.12858581861979 1
2.29726236131884 1
1.60952776276634 0
1.89533095133625 1
1.73699436085698 1
1.81083539587879 1
1.90529087007563 1
2.02051630559608 1
2.00125852890415 1
2.26589963341674 1
1.78500357109226 1
2.22754783347013 1
1.90737218469275 1
2.28347053765054 1
1.85206487913086 1
2.33897041272651 1
1.9343856631565 1
2.10388159351755 1
1.90969125095088 1
2.04547220619098 1
2.21842219879371 1
2.08766192792555 1
1.58280927693402 0
2.05435176474658 1
2.29138560986997 1
1.96521700750806 1
1.87389093148576 1
2.00524283171444 1
1.83833352606121 1
1.86939251473932 1
1.6658590805046 0
2.18663813904973 1
2.02714480843739 1
1.81655200787447 1
2.37769289027965 1
2.02763676891174 1
1.93293623370681 1
1.70029667214133 1
1.84271060863734 1
1.91300934930801 1
1.85099386241283 1
1.65403042939796 1
1.96973961278889 1
2.20017883141131 1
2.35288340372501 1
2.3628406663147 1
1.89473444594612 1
1.99626420553581 1
1.77319694504855 1
1.95842134097346 1
2.44789572462264 0
1.79969782688691 1
1.94225230167097 1
2.41796430443494 0
1.93686677725627 1
2.17672342287226 1
2.00014059925045 1
1.70049793610013 1
2.07156008580401 1
2.11467872335152 1
2.45120282300411 0
1.93361816101483 1
1.86456861258796 1
2.14482252833676 1
1.70161111448292 1
1.8073302576457 1
1.65922184022776 0
2.14146095075477 1
2.29778840595303 0
1.87411855038535 1
1.81310621268207 1
1.5651562715605 0
1.86172775021857 1
2.4277971480679 1
1.88713759767654 1
1.65789678714988 0
1.94724260711102 1
1.64123181225651 1
1.74012465384027 1
1.83486666441209 1
2.03467752852894 1
1.77150253990289 1
2.18949717881394 1
2.40811552461658 1
1.74745864733571 1
2.05648196813395 1
2.22960165631545 1
1.84019360313229 1
1.63031084247902 0
1.84451558182338 1
2.18973965980894 1
2.09911896408291 1
2.26295229730011 1
2.09864040854281 1
1.81519575114359 1
1.64168165474156 0
2.04062380146701 1
2.13955747729229 1
2.27093203433014 1
2.00703061389203 1
2.17107259194394 1
1.98132520442033 1
2.43167966435547 1
1.97643961576098 1
1.92292379345636 1
1.88515038653761 1
2.18835062446287 1
1.82167047056645 1
2.04379727527835 1
2.30993742349845 1
2.16017770087928 1
1.89964494871397 1
2.03108536636404 1
1.99563244747064 1
2.13598126533845 1
2.0999681041249 1
2.27699329896858 1
2.20128844070378 1
2.40365249287702 0
2.07927371355961 1
2.31496421133023 1
1.78514637996467 1
1.88353750503358 1
1.96452257970566 1
1.84476407243912 1
1.60144554882872 0
1.52837950740949 0
1.88373006558314 1
1.66935260894986 0
2.21296223174833 1
1.85002783397222 1
1.87609582755996 1
2.06564985414091 1
2.24140062917498 1
2.22866284047914 1
2.14016597736873 1
1.93947383720984 1
2.17433193829698 1
2.13776247683609 1
2.01438901793857 1
2.15567205927581 1
2.08734841949505 1
1.96262734423476 1
2.16496181888548 1
2.16129526927352 1
1.79843711973408 1
2.28956472168568 1
2.09073332851067 1
1.92568729337312 1
1.87012858955566 1
2.11419250507692 1
1.9896430895949 1
2.14880226192596 1
1.89898486161368 1
2.10720311721379 1
2.45637341734755 1
1.86991641683607 1
2.3582634052157 1
2.12801886428298 1
2.00764087769382 1
2.19387607299265 1
2.0422900270459 1
1.83500510029864 1
1.88042231505064 1
2.14538171342338 1
2.23494246367576 1
1.9762878363367 1
2.0610804627895 1
2.25265247153098 1
2.19336600992571 1
2.00415045083561 1
1.99112849255828 1
2.02395790611021 1
2.05493241826144 1
2.24150643927683 1
1.74777281514567 1
2.13405201272688 1
1.62132770886576 1
2.10406101728348 1
2.48911114929865 0
1.61143031857138 0
2.08180330217794 1
1.73790287550704 1
2.23006880103621 1
2.01992254249421 1
1.95529435787056 1
1.68942001691238 1
1.78014627542708 1
2.06512822736293 1
1.63986457334338 1
1.7275543271162 1
2.17020966652626 1
1.99787041536545 1
2.2495554835721 1
1.54562322405868 0
2.18396621958402 1
2.03732952091765 1
1.69968869350939 1
2.17072819302787 1
1.60142218822195 0
1.96326448425267 1
2.19770810218822 1
1.60462378724664 0
1.71677887917817 1
2.21653781393694 1
2.00219441019264 1
1.70737405647719 1
1.8335512539066 1
1.65464709888405 1
1.69637907113817 1
1.7963331539934 1
1.56137359167739 0
1.94133304902423 1
2.05623599121345 1
2.12597514544518 1
1.99662435768394 1
2.12216269581977 1
2.18858340569583 1
1.85899834686286 1
2.19694298346979 1
1.93201545346991 1
2.10570063853674 1
1.97356332194822 1
1.3591552411538 0
2.12927001136267 1
1.84041541438957 1
1.89189361738369 1
2.68896995743807 0
2.05606373094801 1
2.38864405184312 1
2.13527146583575 1
2.13325034559574 1
2.18885095928226 1
1.63849853242129 1
1.98166251780315 1
2.42187559072327 1
2.13789838389315 1
1.89435272997888 1
1.88319161172604 1
1.85137288170555 1
1.83125744546992 1
1.64866140383071 0
2.00959983559769 1
2.36198963548264 1
2.41938360807853 0
1.69204765763768 1
2.14001312995334 1
1.73955567241131 1
2.08661408357153 1
1.75271613886916 1
2.07967282717466 1
1.89967587097421 1
1.89300497626209 1
2.10526102526145 1
2.08576433112122 1
2.19987008079739 1
1.75948365910885 1
1.89012720054717 1
1.91741163785356 1
1.83562079941555 1
1.7909721640999 1
2.13901671328045 1
1.67799792665597 1
1.87173524462327 1
2.17867629185375 1
1.91464797205959 1
2.29561623591078 1
1.93158079733937 1
1.80877326489133 1
2.02776889907405 1
1.89408479452224 1
1.9079788968687 1
1.83508767666768 1
1.93575778285962 1
2.09750267468544 1
1.51608931189087 1
2.01360495345905 1
2.01503546599811 1
2.07579686703328 1
2.26358741066148 1
1.74937875514464 1
2.13581946108356 1
1.94228977139997 1
1.99800387509251 1
1.9355996224782 1
2.2784274637864 0
1.80230223411254 1
2.03220878761034 1
1.8881578814823 1
2.3722264083572 1
2.19208181452919 1
2.04812892003849 1
1.94392000183363 1
2.43030808991727 1
1.8521680699552 1
1.93940751260046 1
2.00238696402464 1
1.89907461703821 1
1.70439894752246 1
1.96745059319015 1
2.1414530011589 1
1.84059347860771 1
2.08683102796931 1
2.26997288808171 1
1.98602142919591 1
1.82520926392699 1
2.18215082530148 1
1.71070274720973 0
1.8954695593604 1
2.04495104413471 1
2.1392687036198 1
1.72046645036814 1
1.8241950346528 1
1.9385243357284 1
1.67239531118445 0
2.06365659613551 1
1.73603535399921 1
1.95206268626375 1
1.87304132045734 1
2.00507315101444 1
2.12615229276044 1
2.31586531993595 1
2.29157000826811 1
2.03652025163315 1
1.88165612248218 1
2.17099538229174 1
2.15401351420778 1
1.8631111724158 1
1.98402382680705 1
2.08219769064498 1
2.01782449680447 1
1.93811355993159 1
1.89900944995937 1
1.96519237338212 1
2.43841234866115 1
1.82338667356969 1
2.05127148156033 1
2.39581983845524 1
1.84834947747334 1
1.80874776005857 1
1.68493861638036 1
2.26766138267581 1
2.11914725219453 1
1.86798666395811 1
1.99942001414543 1
2.03708858002492 1
2.10171780741708 1
1.85114043884344 1
1.69012923552085 1
1.92243893427796 1
1.90531296660518 1
2.43616130732601 0
1.81350782335308 1
1.66584846363515 1
1.84819689215358 1
2.02721984206308 1
1.85137559824231 1
2.06455417222504 1
1.85933481596035 1
1.86320015525939 1
1.76887887792513 1
2.28323510554825 1
2.42767836893463 0
2.01900892107489 1
2.10269223578992 1
2.06648124716406 1
2.02808622457706 1
2.27854449479712 1
1.66029722355456 1
2.05460668959649 1
2.08604185593544 1
2.02375609487456 1
1.87278404758553 1
2.33193140955856 1
1.96429617805964 1
2.24172484230451 1
1.9611685608949 1
1.86200082834245 1
2.31138670168196 1
2.36517218852473 0
2.09182047551798 1
1.72861956256062 1
1.87354151682315 1
2.28245292224306 1
1.98309926577871 1
2.13700012874422 1
2.19710675138608 1
1.9112678160895 1
1.65992020483565 1
1.910576185202 1
2.23373043630039 1
2.31077826708203 1
1.94141816397078 1
1.95950298261341 1
2.33291058896832 0
1.67868969630103 1
1.82618671741961 1
1.7620901918436 1
2.5036483922124 0
1.75883967806378 1
2.03351721274359 1
1.2545326706875 0
2.0293625596505 1
2.31942528017188 1
2.06306307974531 1
1.6135732576549 0
2.23361458111911 1
1.75000379506886 1
2.11186693128369 1
1.8290476044899 1
2.00358326693354 1
2.04152939320246 1
2.28187290386314 1
2.13041647866558 1
2.36210957693708 0
1.92684047269403 1
2.00343438448437 1
2.1630842963118 1
1.83801521912106 1
2.21040281132123 1
2.00641289782994 1
1.98490042863592 1
2.18469619274286 1
1.93789375667325 1
1.93197127063515 1
1.93710700963702 1
2.24128191941069 1
1.86644524206852 1
1.8988828819171 1
2.07651928610717 1
2.32542331789054 1
2.13360378770652 1
2.15982680608797 1
1.97177126426661 1
1.86648389608588 1
2.15446445085277 1
2.24985172748044 1
1.75752128827248 1
1.90100687741224 1
1.83969526774417 1
2.18745403651641 1
1.84876864613811 1
2.22395309846204 1
2.10195898604743 1
2.25823487415368 1
2.01456570450728 1
1.43215959292913 0
2.2159351367922 1
1.80934116241807 1
1.99503220825255 1
2.05506360731368 1
2.12729595092276 1
1.95289556890352 1
1.71096386621959 1
1.99076754792259 1
1.94638253632282 1
2.07095558519482 1
2.2891337237027 1
2.13311541193521 1
2.08955466714401 1
1.80321204151233 1
1.86703451215167 1
1.91663281939962 1
1.4551434001398 0
1.77431564029061 1
2.09505449768357 1
1.8299520224348 1
1.91603021299049 1
2.05324425108013 1
2.04858473715523 1
1.96920241526066 1
2.23605921718438 1
2.19023347360604 1
2.25581322379357 1
2.1700119119794 1
2.0708262807176 1
2.16113541620848 1
1.96680750287189 1
1.81202586659244 1
1.77677856349663 1
1.81387249672211 1
2.08972912983665 1
2.79366811050368 0
2.10460542963983 1
1.84255009870084 1
2.24039212341123 1
2.17502237205448 1
2.21702904438011 1
1.54476988137622 0
1.92208541310355 1
2.14778670486344 1
1.77277176085228 1
2.02352831447325 1
2.25531837310425 1
1.86042562915534 1
1.82289203500601 1
1.79443104850069 1
2.79599153677831 0
2.05316924732197 1
2.02528441957675 1
2.24062373696141 1
2.10153883198443 1
1.97037241800491 1
1.69740898441459 1
2.15107315110064 1
1.86760926528897 1
1.79833017931904 1
2.38900355217698 1
1.92213487789774 1
1.98078827687141 1
1.9997410768774 1
2.01153330096277 1
2.14420876818142 1
1.85141952261802 1
1.65538143736674 1
2.36280836758294 1
1.98970460004181 1
1.94675042399727 1
1.88422439508985 1
2.2753171865642 1
2.0248017537303 1
2.29787578762521 1
2.20733234500321 1
1.89981603385416 1
2.24265045274249 1
1.85415379952531 1
2.18424750721459 1
1.85740104148897 1
1.98633916413467 1
1.98349403893495 1
1.86454130449855 1
1.99473228367514 1
2.14213098331596 1
1.97387665422025 1
2.02251035495025 1
1.79418789855405 1
2.08902596934371 1
1.95064771672089 1
2.02459225538422 1
2.17436782040948 1
2.29329818241875 1
1.90311438971344 1
1.9805216157398 1
1.91409016445512 1
1.89902813058683 1
1.54119937540144 0
1.78949736178556 1
1.64805420930597 0
1.79166111334601 1
2.1854242148266 1
2.40542419272661 1
2.07042445329175 1
1.70303796872823 1
1.81175677548173 1
2.01070086742022 1
1.93536669406155 1
2.09747820166451 1
2.28174819692271 1
1.81894394351033 1
2.3891383602746 1
1.62858537026769 1
2.02814884294464 1
1.73637693556789 1
2.02076963009959 1
2.44303199319252 0
2.00364941650453 1
1.91855984907027 1
1.86019942458226 1
2.1726263367005 1
1.81642000254737 1
2.32602577806613 0
2.01934534524748 1
2.18027270344686 1
1.87638717072333 1
2.02297626198077 1
1.80871161456104 1
1.72178564556972 1
2.0967406795801 1
1.92250654147131 1
1.82282582855292 1
1.91613336366842 1
1.80402713159623 1
2.03597832283109 1
2.24179487307525 1
2.10421232534008 1
2.30458186354116 1
2.2158665418168 1
2.06478083360476 1
1.94692174813122 1
1.88453677213126 1
2.04270857717464 1
2.37071014764913 1
2.24760408016843 1
1.95481444069526 1
2.20638058413435 1
2.12691600327192 1
1.96584488136015 1
2.10022002015982 1
2.27046645620601 1
2.10570966407351 1
2.05236737091985 1
1.92010455771054 1
2.30686608837468 1
1.58790508376021 0
1.41677777539839 0
2.26626889233042 1
2.27969502789672 1
2.06315881322182 1
1.98308046881371 1
1.72310784356316 1
1.82609121044575 1
1.82612869981093 1
1.98402968464002 1
1.81547923224998 1
2.16142132902652 1
1.91550895789368 1
1.91007334334987 1
1.86993244159352 1
2.04986709294333 1
1.80290376466004 1
2.01018802672171 1
2.52877993620164 0
1.69480116873386 1
2.05267695879062 1
1.96362558873646 1
1.8411977985233 1
2.30854108085254 1
2.11767135470499 1
2.16106691604282 1
1.89089217918073 1
2.0744245395821 1
1.85954656633781 1
1.73973899559935 1
2.51818301621046 0
2.26022850459529 1
1.75495313519432 1
2.25483319518933 1
1.90926549782851 1
2.2483893949648 1
1.91004681848784 1
2.4029557708658 1
2.08956253408332 1
1.96363723126099 1
2.17715967869452 1
2.40887022113198 1
2.10120942781272 1
2.08027277045791 1
2.12579584472252 1
2.12202635299769 1
2.30275910978874 1
2.21190765262055 1
1.91162935164338 1
2.32086967762329 1
1.71663389171811 1
1.95375749159045 1
2.10578987977376 1
2.12596406382592 1
1.99057817573163 1
2.11419759241899 1
1.87089507538765 1
2.02403819017696 1
2.12136208035114 1
2.14210478769625 1
1.90658406275416 1
1.78391670814386 1
1.84743976720483 1
2.20424336653856 1
1.88666731964172 1
1.93007349255209 1
2.16385512265441 1
2.1321525176749 1
1.82254222714083 1
2.03029275037061 1
1.77787646916059 1
1.77810722120915 1
1.74863176072036 1
1.81851766188181 1
1.8860316478113 1
1.63596426886798 0
1.47567483139048 0
1.91300428915104 1
2.14791537561866 1
1.9053256268755 1
1.89105385218191 1
2.33330972611098 1
1.69154766195655 1
2.13940844782684 1
1.8954901990959 1
2.12994920173764 1
1.56836037828041 0
2.0215673702499 1
2.14525605828153 1
1.87657299453091 1
1.78467440454825 1
2.20532893211536 1
1.80009978747697 1
2.24244335282343 1
1.99441528229111 1
2.05364793723099 1
2.2513428171982 1
1.96977880698569 1
2.13048404610493 1
1.82609830985607 1
1.86721373403096 1
1.91583823213864 1
1.96692247655461 1
2.11252920189066 1
1.62108925672178 1
1.89645208348467 1
2.02261698152958 1
2.04494168173879 1
1.72560091560822 1
2.11918124125526 1
1.80696933434679 1
2.15383308987749 1
2.10893201308318 1
2.13917885905015 1
2.07743337914537 1
1.96003368465068 1
2.01806089513161 1
2.2851760223993 1
2.12861189816454 1
1.86835068249217 1
2.08350163253008 1
2.04016159995593 1
1.94753795305979 1
1.76805041339046 1
2.05230452296572 1
1.78920461585652 1
2.03406403240859 1
1.99138118062833 1
2.092801291651 1
1.33731955662452 0
1.94449542739977 1
1.82747725309546 1
1.81019150167706 1
1.59147644726988 1
2.17929137130833 1
1.77549974633362 1
2.26748348742173 1
2.24646033679411 1
2.00604445198667 1
1.84935435962547 1
2.26026583952988 1
2.08479738066284 1
1.77082334276404 1
1.99523816279807 1
2.00277648553943 1
1.47598575703079 0
1.81447004907964 1
1.97679435965283 1
1.9460648117033 1
1.84149622133215 1
2.07129062889665 1
1.74636854786452 1
2.1561438598634 1
1.75175896950632 1
2.12702889045321 1
1.89299142086685 1
2.14194330984125 1
2.15550484219363 1
1.47531685842256 0
2.25813923616595 1
1.84590096067162 1
2.12799673170033 1
2.02116029866017 1
2.02371855580552 1
1.72408236671365 1
2.07965695932417 1
1.97538912666718 1
1.75582821698796 1
1.61044053707267 1
2.21160571074991 1
2.04216357815493 1
2.04294897267205 1
1.81426009406651 1
2.06719751878542 1
1.91846136989875 1
2.15481159577641 1
1.84472875133219 1
1.8341738035763 1
1.85012608858174 1
1.93469198508842 1
1.79650991228654 1
1.95721820547 1
1.70858980709418 1
1.7506059249228 1
1.64262320423249 1
1.95396314266746 1
2.01787835518084 1
1.52805918793494 0
1.85619291321633 1
1.56551333957234 0
1.85079324486394 1
2.07230247693488 1
1.88262200851572 1
1.58534439007191 0
1.95753435747402 1
1.91105248650025 1
2.35457521139736 1
1.84755538844109 1
2.42884504525248 0
1.86131365328055 1
2.19482011465713 1
1.90808653772159 1
2.30001206739511 1
1.96856046900611 1
2.15638041130745 1
2.1068188010551 1
2.00878039641921 1
1.80878537988342 1
2.15881321264199 1
1.88472211327491 1
2.32076930758394 1
2.03498292984737 1
1.72427883620501 1
1.7169910525781 1
1.81822889981311 1
2.2562410084882 1
1.81344676347315 1
2.4182589792139 0
2.10343546606079 1
1.79862695247688 1
2.01727770108861 1
2.16440520690035 1
2.03889190110369 1
1.93399612047898 1
1.91179050428627 1
2.35001987481643 1
2.10069422980796 1
1.70739114047346 1
2.1849125354511 1
1.69191893431915 1
2.03219321143966 1
2.15365600730839 1
1.96992916859645 1
2.13797246969165 1
1.96263922466231 1
2.11421779110448 1
2.07245117635594 1
1.62232407480315 1
2.04327296269119 1
2.23766360934972 1
2.01655842785466 1
2.23683702342469 1
1.95039927987077 1
1.7589509549334 1
1.77680904702741 1
1.81220807856127 1
1.96839102918287 1
2.19298157850642 1
2.14407280236728 1
2.45638284341716 0
2.07437247981126 1
1.82399058878506 1
1.85343468958566 1
2.1108797199533 1
2.20105498495177 1
1.96762427920097 1
1.70793330678177 1
2.08913098849605 1
2.33886780871901 1
1.98435613811411 1
1.78200138687059 1
2.10771276611831 1
2.03157704611401 1
1.74373292181122 1
1.63179315604064 1
2.09049319057096 1
1.90200958493645 1
2.02395606933756 1
2.00614540836936 1
2.18329920095106 1
2.15344210514927 1
2.37010716768227 1
1.74886447648217 1
2.21555236682975 1
1.7743462616564 1
2.03984950369085 1
1.44101353744368 0
1.83237477707815 1
2.13737152921489 1
2.01234411102135 1
2.20421534609067 1
1.84015361928208 1
1.92004386947967 1
2.06630172825871 1
2.21942372255287 1
1.63604015745429 1
1.56146582149235 0
1.75542640430675 1
1.95903923856922 1
1.89937469968543 1
2.2367758030082 1
1.90687489814537 1
2.10745347761456 1
2.11198882085601 1
2.12495595296921 1
2.06551860879542 1
2.01652004897771 1
1.79338519103719 1
2.0102578056869 1
2.05727480282691 1
1.91015932837249 1
1.86472065750776 1
1.91753147407134 1
1.66145402259226 1
1.87706366996707 1
1.62078003974403 1
2.22328418770332 1
2.11533581222095 1
1.92067171718447 1
2.61290278928581 0
1.77453781496083 1
2.26704905942349 1
1.90898316655667 1
2.05695145784634 1
2.10524164963333 1
2.07481977812466 1
2.09773448158593 1
1.77251398806011 1
2.24500695878054 1
2.38771048414495 1
2.68497827495031 0
1.71037783620067 1
2.64916914733421 0
2.22513578611592 1
2.29031721797306 1
2.04932241150932 1
2.235689820942 1
1.78107362562565 1
2.10320511616144 1
1.6262130265751 0
2.15644876877258 1
1.97579454421508 1
2.02472366331961 1
2.04281112631557 1
2.10834199937266 1
1.83729369579734 1
2.39936789576055 1
1.88020926177575 1
2.13448395420259 1
1.39386745224198 0
1.81582900612997 1
1.9068415377056 1
2.08793412293076 1
1.86479067551713 1
1.95750546530227 1
1.71144257016371 1
1.93387938586506 1
1.57583602563485 0
2.02712448100104 1
1.99182562046408 1
1.82182816568355 1
2.33504417429953 1
2.25714769098567 1
2.39255094073181 1
2.44539998293565 1
1.79918371307215 1
1.79925223577333 1
1.9304970207674 1
2.39910911694463 1
1.97762840881486 1
1.95067027428989 1
2.03631007169499 1
1.90242944407074 1
1.77825935198975 1
2.47066939825004 1
1.91208120250088 1
1.6932959480057 1
2.26185940013969 1
2.15076491223291 1
1.81569183172603 1
2.01239170230808 1
2.27043862225965 1
1.74124411468609 1
2.11597201849905 1
2.33534507916102 1
1.8640292371296 1
1.98125738561236 1
2.08058499923445 1
1.84616731661437 1
1.85172221830411 1
2.06303795359589 1
2.12355159500082 1
1.82580436727684 1
2.01190306464582 1
1.94013243046007 1
1.83595641344331 1
1.8649925437334 1
1.77539686527986 1
2.36140773679188 1
2.06599922449058 1
2.17359831889331 1
2.03736885158135 1
1.97308251553509 1
1.9312766099003 1
2.33327732339942 1
2.03564199539226 1
2.33465526881269 1
2.14033363752604 1
2.24931202092562 1
1.9970753096335 1
1.75344050032151 1
2.25160728771644 1
2.17835757765375 1
1.96037649301164 1
2.12768495325095 1
1.90278193602299 1
2.17704964214871 1
2.08180474157446 1
2.29171652026593 1
1.74602215563728 1
1.92818791205159 1
2.34609913738986 1
2.75550649048628 0
2.00750040140652 1
2.04226263437735 1
2.00183212334678 1
1.62840093577349 0
2.25240421396376 1
1.83749459868161 1
1.90661014384541 1
1.9118041043912 1
1.94350444097142 1
1.71653033874626 1
2.48604835332667 0
2.13757181767823 1
2.27474052508296 1
1.77397305219862 1
1.81340628100312 1
2.23547135816321 1
2.26072812382103 1
2.26213575795219 1
1.88177976057823 1
2.44244572991078 0
2.11981627980978 1
1.7638209234582 1
1.61703498016906 1
2.29587701301211 1
1.89028249608753 1
1.43343193957682 0
1.72156602509284 1
2.18009881981161 1
1.9663102294477 1
1.65028990862942 0
2.21545174176572 1
2.08695571534365 1
2.02177288448519 1
1.98771034161817 1
2.07532581686351 1
2.01048858794063 1
2.18668539797363 1
1.71166156333766 1
1.96210289322311 1
2.1553828097756 1
1.80491197500583 1
2.04892387930238 1
2.12126427885077 1
1.79408809098784 1
2.26705237594337 1
2.34269503052551 1
1.98352520345307 1
1.50250334500379 0
1.6158875575561 0
2.30496868240341 1
2.1211463077692 1
1.69166472405282 1
1.98364303833934 1
1.91294711138761 1
2.50517612149419 0
2.07274368325889 1
1.67381802106138 1
1.91339169426937 1
1.46305996402038 0
2.3725857093967 1
1.8622797333942 1
1.7342447127054 1
2.04272410323773 1
2.00096771587283 1
1.76235762293118 1
2.06795352578377 1
1.86468036554453 1
2.11062675161112 1
1.90254396072069 1
2.32208630534493 1
1.97639081684539 1
2.16437835713819 1
2.25024015684855 1
1.72023876980736 1
2.20695386392445 1
2.01671287778956 1
1.99847615492235 1
1.92499497906546 1
1.70701090234422 1
2.2064669366571 1
1.8663816806034 1
1.60119625553756 1
2.08373293769282 1
2.16540900213519 1
2.13319300790541 1
2.27999762233273 1
1.92879676891357 1
1.92478775519229 1
1.74617105232403 1
2.09651075542659 1
1.88874590683513 1
2.03453505784995 1
1.97351407914885 1
2.20182017884209 1
2.20907822933733 1
2.03306181194056 1
2.19509461753356 1
2.05130406941304 1
1.70692028060012 1
2.19622713080277 1
1.66211388957009 1
1.8345928474754 1
2.09438794855309 1
2.25159196545677 1
1.96622457323097 1
2.17298052149165 1
1.80144485610488 1
2.30683593566405 1
1.57017794141606 1
2.13597335790125 1
2.41290769849419 1
1.92833005594911 1
2.12483383176061 1
2.16705339729234 1
2.12435463258992 1
2.1270186254091 1
2.0947779480495 1
2.33047334218704 1
2.19214817677424 1
2.13443675207058 1
2.04782886101388 1
1.55541910552991 1
2.1043243139641 1
2.29070018931108 1
2.2495122375998 1
2.36991054116579 1
1.85726415904208 1
2.32759822409547 1
1.98263194223175 1
2.20115130427758 1
1.79642112591408 1
2.07965085825142 1
2.10130550105288 1
1.59633410890429 1
1.72562295658686 1
2.24029712175971 1
1.81035628844439 1
2.29305042057421 1
2.13562279795623 1
2.18833945424573 1
1.89411300361539 1
2.20700551148914 1
2.50126445759072 0
2.19881907925041 1
2.02987409344332 1
1.46456653391163 0
2.33935371485871 0
1.82035644593707 1
1.97082388937125 1
1.76508401250683 1
2.13747163009688 1
1.65288057953814 0
2.31268288046282 0
1.79377934193318 1
1.93402260336757 1
1.73563370451939 1
1.77309745867499 1
2.24960213282476 1
2.38958035376161 1
2.22323750519762 1
1.79908999941641 1
1.80731452372204 1
2.28794913917908 1
1.65132203606053 1
1.77280415386112 1
1.7988754651781 1
1.37497595910613 0
2.16157545141069 1
2.11281826112916 1
2.19861057196051 1
2.15558065844232 1
2.01277096211001 1
1.97179355443821 1
2.39528844025162 0
1.31364054444783 0
2.33387633636558 1
1.93205450379442 1
2.07783853462272 1
2.01904948382697 1
1.92581668040715 1
1.85728540695953 1
1.78140414387124 1
2.0442161974437 1
1.63456939987344 1
1.9175178434348 1
2.30686302364851 1
1.78081555335807 1
1.96494120517519 1
1.82407180075363 1
1.78376561197604 1
2.00200020664799 1
1.98413412125172 1
2.07144823533358 1
2.13622013562667 1
1.81833275172815 1
2.08129043872609 1
2.0590379022991 1
1.96278375398623 1
2.15823674422474 1
2.1342122531738 1
1.88425287978992 1
1.73246367789671 1
2.17144681356371 1
1.73114002956216 1
2.47355221535447 0
1.9891255974624 1
2.22973690119526 1
1.91786566239599 1
1.86826200060054 1
1.9654149025645 1
2.15480064833666 1
2.04971002173538 1
1.83562596362672 1
2.03763467713206 1
2.68139499015859 0
2.34183971775421 1
1.75517408869134 1
1.75891603124202 1
2.11126435828267 1
1.63312673865471 1
1.99076497394171 1
2.06781035818772 1
2.42731286153357 1
2.21731552117659 1
1.80668086413435 1
2.11486645231147 1
2.18772602873881 1
2.50584436361018 0
2.29188244193294 1
2.04954669997861 1
1.84609877545663 1
2.06227810524249 1
2.32752854679445 1
1.60901723080074 0
1.82838173579339 1
1.94520858459337 1
2.21640896404844 1
1.70189184200575 1
1.94165085671237 1
2.05122463666881 1
2.00887488124634 1
2.08291376095341 1
1.94005050460131 1
2.22185220583086 1
1.98189387626309 1
1.8839386462703 1
2.08393747033028 1
1.87947001914863 1
2.04467954405621 1
1.83950202024873 1
2.00539362631931 1
1.79427734527448 1
1.96396299825214 1
1.90474444237914 1
1.59047686613825 1
1.90915228757601 1
1.63417192181341 1
2.23503494719791 1
1.7268558436911 1
2.14999073888964 1
2.13133171241375 1
1.95586645334963 1
1.84061667373351 1
1.98218002614804 1
1.67784582284232 1
1.70700429663265 1
2.10386114540177 1
2.13711977286373 1
1.81525475504346 1
1.95936603710137 1
2.23666990050563 1
1.95924952550712 1
1.80415634096855 1
1.93950833881797 1
2.11908863557485 1
2.09383578714314 1
2.04952476577385 1
2.05327540953751 1
1.55371686574154 1
2.21775489242966 1
2.09178095248048 1
2.11404187247009 1
2.66772433106974 0
1.56233882688818 0
2.13250678755891 1
2.27077400889827 1
2.09241634054503 1
2.26918818292299 1
1.67360987222891 1
1.93680999128403 1
1.652375886075 1
2.27681178579802 1
2.14515790125085 1
1.83745320191152 1
1.78171417289592 1
1.68466741015045 1
2.2961139773277 1
2.10940571876467 1
1.71930210409592 1
2.10254711651619 1
2.0680932008681 1
2.24762196890698 1
2.13934522076147 1
1.83946074551641 1
1.92898987007291 1
1.84255254675651 1
1.88506383058481 1
2.09709161729577 1
2.04213209729774 1
2.06211641284836 1
2.28326026473158 1
1.83924883732869 1
2.27136093426677 1
2.42495931594395 0
2.0035861515616 1
1.75890548173747 1
1.97968842772344 1
1.60465869492137 1
2.19001222357541 1
1.98239260048957 1
2.38215214918279 0
2.36567074772703 0
2.47884823306466 0
2.06795891631477 1
2.1915185415627 1
1.77230665073825 1
2.17919833016747 1
1.98652199997216 1
1.99103144403799 1
2.23972131299669 1
1.72297753785951 1
2.43309597721567 0
2.28081537015052 1
1.55613735842775 0
1.57407179483349 1
1.68132229581863 0
2.07176059421252 1
2.10690693499446 1
2.00986389404893 1
1.82631529576582 1
1.8948960065678 1
2.06461394602511 1
2.17117991785144 1
1.65331640096972 1
1.51630805872875 0
2.2175306487307 1
2.1043921068839 1
1.86085699359214 1
2.50902154336256 0
2.08790600736603 1
2.00561662551632 1
2.15609354384474 1
1.95851967056103 1
1.94242491083336 1
1.65039166788116 1
1.61007507298074 1
1.94848269412275 1
2.09180422384615 1
2.37838729136829 1
2.01159215750873 1
2.15860101520664 1
1.92608748106148 1
2.01672052168758 1
2.36639792031387 0
1.94122472283681 1
1.86019561795698 1
1.81049091954763 1
2.17609519603705 1
1.93504597143364 1
2.01173324325294 1
2.1197315090482 1
1.91837169914515 1
1.93978108938635 1
2.07261741804496 1
2.02115041910492 1
1.80433115026438 1
1.93093132264497 1
1.7369335894573 1
1.74772763368027 1
2.05428952193415 1
2.44563166791864 0
2.20186537482034 1
2.1444996958926 1
1.86093709154665 1
1.61367060391122 0
2.03552253597243 1
1.95185647833967 1
1.9812961768525 1
1.74302522289112 1
2.35345740538208 1
2.16211320014645 1
2.03257314621745 1
1.84288966977567 1
2.1939088902916 1
1.47486776522964 0
1.90677288795936 1
2.01118437078346 1
2.46573740664473 0
2.11766623515221 1
1.93197310283852 1
1.71521512771622 1
1.99636518549774 1
1.91909548033922 1
1.72090955300835 1
1.78826061711067 1
1.80390849164113 1
1.80634042620634 1
1.99025231910914 1
2.06141628302275 1
2.1796171854519 1
1.76556519576107 1
2.45902687566314 1
2.63832435671034 0
2.12412446158841 1
1.86594512316567 1
1.99539756879271 1
2.27339600925801 1
1.59119476922894 1
2.37338667766752 1
2.07569447439278 1
2.19076045982252 1
2.64101616690981 0
2.17973341843917 1
2.09436377697625 1
1.63055368863512 1
2.31382554578977 1
1.65845828748902 1
2.07152752767488 1
1.76898400737448 1
2.01966414271572 1
1.72420829206551 1
1.91961053061188 1
1.94152940293706 1
1.92000435085265 1
1.89924592496804 1
2.00031929088312 1
2.057563834299 1
2.04830210931137 1
2.10067218361523 1
1.64612195497578 1
1.92256058786669 1
1.89762515818946 1
2.0519987953949 1
1.95685097409327 1
2.04027401033749 1
2.25658165132221 1
1.93636019969961 1
1.90380189138454 1
2.38407856793341 0
1.84054039783944 1
2.47179225053125 0
2.0042828792497 1
1.80755282332812 1
1.87164013735388 1
2.45992357040119 1
1.43780542351111 0
1.50975445909126 0
2.22695899508419 1
1.96571984211569 1
1.98288275218613 1
1.65654303735934 0
1.67326951545893 1
2.11169905988141 1
2.26779947104532 1
2.2890747752513 1
2.08617831253888 1
1.65864201742267 1
2.08902603134929 1
2.02182082775084 1
2.23993024716531 1
2.03715685235462 1
2.0733641948868 1
1.97178633662246 1
1.95604838327024 1
2.12432894750377 1
2.10713165322384 1
2.01557633508269 1
2.08504819197198 1
1.72517536898785 1
1.77400581342691 1
2.13475650402593 1
2.19464619366216 1
1.88930292359113 1
2.4107756220725 1
2.31283193134569 1
2.04378359431183 1
2.02847775688203 1
1.91002786984408 1
2.11408557906621 1
1.65797543566872 0
2.13984229056786 1
1.91686533632217 1
2.00406845361173 1
2.18759989094731 1
1.64366613716825 1
1.90958451668098 1
1.54019593583108 0
1.81015428497968 1
1.70741686612684 1
1.95319678556415 1
2.01841088265317 1
1.98009582881769 1
1.95729456418873 1
2.05944661824128 1
2.03623701377035 1
2.10323135304228 1
1.46532135842045 0
2.13032030883716 1
2.02919103081656 1
2.23327482399256 1
1.65664335519178 1
2.20729628753428 1
2.23482430948824 1
2.32567643323672 1
1.59680800100882 0
1.71814319258626 1
2.06303990378373 1
1.46697299884345 0
1.95018086541642 1
2.09301181549443 1
1.93788002338581 1
1.68967009263921 1
2.10402982668475 1
2.12644200174133 1
2.1379288345448 1
2.19369383452489 1
1.8220561172882 1
1.57266911015313 0
1.95800897082321 1
1.83403052542658 1
1.83244244574054 1
2.06505216800326 1
2.00163837963066 1
2.38878367020611 1
1.90886281067095 1
1.82065458335955 1
2.29122593498747 1
1.85293894046479 1
2.31920827737909 1
1.74540824716007 1
2.01846529775113 1
1.91602615006724 1
2.00705364493145 1
2.19452140461672 1
2.23866617138786 1
1.89090479377767 1
2.35781154940106 1
1.84062894766364 1
1.90252347701394 1
1.62014513348984 0
2.33876692975097 1
2.04017500869768 1
2.23903898289566 1
1.7783414226653 1
1.47914862501417 0
2.02310756299318 1
1.83312683271891 1
2.30575018087712 1
1.69137914688832 1
1.74336601563027 1
1.89119913503023 1
2.08782229220067 1
1.75592959592682 1
1.59046502821245 1
1.99649695171028 1
2.22133896861678 1
1.69339774244224 1
1.47838936181031 0
2.39040201933367 1
2.30473601542131 1
1.91965858394761 1
1.93538935074381 1
2.13031120956762 1
2.11368726811456 1
2.2714164673123 1
1.51164590673028 0
1.83673049886213 1
2.23519064188886 1
2.11099481132522 1
1.97207748815418 1
2.19157269413755 1
2.06406713802902 1
1.86405602809958 1
2.17612183604993 1
2.27377914489709 1
2.28132315648096 1
1.94907768452249 1
2.04231808288522 1
1.8544862546526 1
1.78989732574779 1
1.75284685501923 1
1.93647204203538 1
2.01178212272893 1
2.07879954954777 1
2.18511418850371 1
2.08851367598906 1
2.20649421162286 1
1.51396555438461 0
2.1010912960456 1
1.77740212254498 1
1.74469374950405 1
1.95044305771389 1
2.06805091018375 1
1.8998208079218 1
2.29031048510996 1
2.09927639599458 1
2.2114024470409 1
1.68129367240019 1
2.20286227193297 1
2.03787508729541 1
1.5273705159445 0
1.85156201704748 1
2.08921357008148 1
2.08765473978709 1
2.04269494312222 1
1.88998809424641 1
2.36172076867602 1
2.04962943463221 1
2.35555528908928 0
1.89187318214142 1
2.2116341356919 1
1.99751585807301 1
2.10691567867525 1
1.68596719617956 0
2.3463374461349 0
2.09143566480583 1
1.7192666067368 1
2.15006967269766 1
1.84080838607564 1
1.70445620880621 1
1.67655128877623 1
1.4435273659864 0
1.98166926047331 1
2.16580327808081 1
1.72418794547611 1
1.7585997616312 1
1.41204508673489 0
1.53909804491539 0
1.4926366987895 0
2.095252301796 1
1.89401784530034 1
2.16846286387856 1
2.3303399348152 0
2.05765190822758 1
2.00976622625974 1
2.20566997393289 1
1.80489770435973 1
2.00595500306829 1
2.26513237995908 1
2.21545410013615 1
2.1223651477502 1
2.65447299761437 0
1.79976413717644 1
2.21408141423734 1
1.5714396245611 0
1.83866714454093 1
2.32707107735864 1
2.31781549414924 1
2.01849330582833 1
2.08968106085566 1
1.95092686451205 1
1.98300537882269 1
2.06226588985396 1
2.20282396769841 1
2.22058290404484 1
2.06090239408662 1
2.00634705247978 1
2.23683672607919 1
2.01654070070214 1
1.78231910515683 1
2.03816001143205 1
2.1281536319793 1
1.91568327940883 1
1.94343417658635 1
1.9533324468879 1
1.91805289501854 1
1.87942323402859 1
2.01592384688141 1
1.97083996325682 1
2.0100901430845 1
1.65118846669311 1
1.63186552894079 1
1.8725921845575 1
2.0776926506016 1
1.64786580484234 1
2.24665870364257 1
2.01890837925858 1
1.93133456202242 1
2.12404736566273 1
2.23135004855023 1
2.19219185558614 1
2.00324311708507 1
2.15233257056599 1
1.78803925368997 1
2.04350121697537 1
2.15169039772396 1
1.89221548427927 1
1.81306678884234 1
2.16350011697637 1
1.78991075149653 1
2.16067962683318 1
1.94065907911037 1
2.06563644280028 1
2.15562593226179 1
2.06004337733153 1
1.8038918540742 1
2.04994333190608 1
1.63548882754604 1
2.18976978007779 1
2.36282621362431 1
1.38826020294083 0
1.945055338458 1
2.03195768280481 1
2.24426236076419 1
2.14439502724052 1
1.9781099050348 1
1.69757728198183 1
2.31164053934515 1
2.1838924368608 1
1.99032212743718 1
2.12096113738473 1
1.98720521661366 1
2.0149698923137 1
1.92384366886065 1
2.25515691922601 1
2.02822744153211 1
2.2846927260807 1
1.62698884370151 0
1.56318287282566 1
1.93572717159182 1
1.93136952125684 1
2.12262550539578 1
2.05741928196035 1
1.99981882814092 1
2.12900351461786 1
2.04064415120278 1
1.42903137489061 0
1.76891051074359 1
1.81384309893633 1
2.15712091573132 1
2.08834486463606 1
1.51925050517197 0
2.31015100248014 0
1.83270363260349 1
1.9893968026823 1
2.05004738253939 1
2.24738520945015 1
2.1842508717988 1
2.04634469333606 1
1.67998470102447 1
2.05379503279635 1
2.18430829211014 1
2.08863723209376 1
1.9628346319664 1
1.78718263221719 1
2.16951053250299 1
2.01206618060174 1
1.95410508142329 1
2.04181719809212 1
2.32863093069804 1
1.84168308672721 1
2.09971854743922 1
2.16627503160222 1
1.81128926325284 1
1.8343895158096 1
1.92733353231898 1
2.35349089894108 1
2.36354258701424 0
2.09786601720742 1
2.25186832860278 1
1.72040583716839 1
2.18533595392854 1
2.41183220466057 1
2.18753065548858 1
2.10879697784422 1
2.02613642166479 1
2.26423718056946 1
2.17444170860769 1
1.99213905612952 1
1.93112387104126 1
1.65207497561089 1
2.04034291066213 1
2.09091098643237 1
2.20583714695743 1
1.65641179840855 1
2.25254491722153 1
1.6975527528691 1
1.99394723778432 1
2.32602011237991 1
2.26737302855179 1
1.47685875988406 0
1.95085063813009 1
1.95405059985621 1
2.01580406607201 1
2.25353243641882 1
2.17898400115998 1
1.72311802716652 1
1.89931790070892 1
1.98972327840006 1
1.84959242015368 1
2.01593360562102 1
1.84240211586931 1
1.85898703334961 1
2.11887098850954 1
1.9413981056855 1
2.596206849774 0
2.33588587806026 1
1.83890439034013 1
1.69828173736126 1
2.02770649959073 1
1.79948782211427 1
2.00594507676392 1
2.56333744292305 0
1.89751802939287 1
2.100244717464 1
1.9159477393569 1
1.90721099374891 1
1.75009896410128 1
2.03329757420286 1
1.91258878785609 1
1.8813047514743 1
2.00339766096282 1
1.96719254973072 1
2.26966954953777 1
1.75869708975071 1
1.9876854084502 1
2.63254131820881 0
2.0248459478202 1
1.60591621879317 1
2.25764767636395 1
1.8938434910681 1
2.17233849473635 1
2.23407398771546 1
1.97908743715205 1
2.21297632504995 1
1.9912882624423 1
2.22236098430569 1
1.77583267665083 1
1.933805197581 1
1.97479280622304 1
1.87906536508503 1
2.12834443157645 1
2.20508924733482 1
1.97812142837037 1
2.02632916114016 1
2.06487325560934 1
2.04618274735792 1
1.83420845945807 1
1.94997223613121 1
1.91438385452092 1
2.094953284889 1
2.11346178699429 1
2.28687072981466 1
2.19836343665351 1
1.96679766572073 1
1.85528713761481 1
1.99142092386193 1
1.95484074879279 1
2.35619666192767 1
1.67764136803654 1
2.32949178433859 1
1.76701887363726 1
2.24132079924275 1
2.15043671635835 1
2.04860164620416 1
1.98616206531106 1
2.08880567219971 1
2.03731573566643 1
1.85093554553035 1
2.05749177510612 1
1.84014247699455 1
1.5627087905458 1
2.01439007506096 1
2.0607065897979 1
1.9546550074201 1
2.15651920454639 1
2.40270352615441 1
2.03533662684255 1
1.67979643123154 1
2.39617825738054 1
2.11095250444947 1
2.0750183882455 1
2.35981133413673 1
2.11548192081674 1
1.75793649822498 1
1.91156282103893 1
1.96107888858532 1
2.11905799960909 1
1.89250127738387 1
1.96409512326562 1
2.67708081548601 0
2.0818883363794 1
1.98493520521998 1
1.9825974392572 1
2.25006978579557 1
2.12590927666653 1
1.83015565443113 1
1.89970470788771 1
2.19779871381459 1
1.88154762501147 1
2.10329155945193 1
2.24510303925967 1
1.87787401175977 1
2.35883826483058 1
2.03897189703958 1
2.21146233586822 1
2.27538974816784 1
2.0439806044557 1
2.33886828195818 1
2.04576730255955 1
1.56318926790218 0
2.35601715251618 1
1.9348145176047 1
1.97249718812782 1
2.10776673197721 1
2.28477921182427 1
1.95802867313748 1
1.90269842249374 1
1.8640761754383 1
1.78333720362747 1
2.05646330770115 1
2.04016236808573 1
2.10342651988063 1
1.93794466994779 1
2.18526628180493 1
2.19018166953812 1
1.83492086018981 1
2.18503183731949 1
2.27352235326507 1
2.22905339634669 1
2.34017996949094 0
2.18056447949828 1
2.0053177972722 1
2.04658472741037 1
1.91147428870729 1
2.31618181906716 1
1.71844063984916 1
1.80613697726802 1
1.87468299780272 1
2.10968008849661 1
2.12692637524664 1
2.0217215145567 1
2.12568819856545 1
1.79971215667329 1
1.83360788641839 1
1.8868220728854 1
1.80644660402402 1
1.55454511491486 0
2.23469154669782 1
2.15728193729277 1
2.34077727121945 1
1.94169873395331 1
1.81994277726026 1
2.11376711377356 1
1.78665972105963 1
1.77078839800911 1
2.11036902206132 1
1.79068320215954 1
1.88621302798917 1
1.8395238569165 1
1.81617821712006 1
2.07633318654171 1
1.86447610698869 1
2.20240245642914 1
1.47393489233817 0
1.81854239412444 1
2.09530836729989 1
1.56740639902442 0
2.41751756018896 0
1.59212744430985 0
2.20376730816427 1
2.34273514091701 1
1.74467485370538 1
2.15903135367876 1
2.23275176574179 0
2.14250648864806 1
1.83284320027068 1
1.96449825769933 1
2.34449994864193 1
2.02514461056291 1
1.98234892800803 1
2.21233405171506 1
2.09755645118232 1
1.779309973169 1
1.66784237015997 0
2.28291936353358 1
2.37619707289 1
1.814132723244 1
1.6436068634848 0
2.20966263586327 1
2.0975341209976 1
1.79369947871558 1
2.10422085949301 1
1.72394679653644 1
1.92380676802714 1
1.63777999853697 0
2.11134259699958 1
1.8297684431557 1
1.95506535435964 1
2.12397703993231 1
2.26019927022181 1
1.682400209631 1
2.16903060974985 1
1.98123866832641 1
2.3392170860415 1
1.81367703803564 1
1.80258152002229 1
1.72200127898403 1
1.60379159791707 1
2.04825340302874 1
1.99945287817625 1
1.82470859285692 1
2.18734757628582 1
1.82741833598033 1
2.1096381235645 1
2.18064048567581 1
1.70647099691701 1
1.36625589678692 0
2.10551874592091 1
1.81540542669702 1
2.20703618583413 1
1.9881620338157 1
1.95840811977686 1
2.4519797971593 0
1.81120733950873 1
2.15180833183597 1
1.95059761034999 1
2.48557134659874 0
1.94089360026973 1
1.76692270039046 1
1.7796391586345 1
2.1115035220447 1
1.71983536450398 1
1.84606281270688 1
2.34171296534722 1
1.93744407134747 1
1.95252926382857 1
1.9645474239653 1
1.62787398356532 1
2.14330731979782 1
2.24310324391893 1
1.9933001099163 1
2.1204080227387 1
1.59370213583816 1
1.84475450385733 1
2.1433325750746 1
1.79175245965183 1
2.16488988094364 1
2.11956653715823 1
1.97642146202835 1
1.95418749499845 1
2.07772485772529 1
2.22514833216728 1
1.69335082963094 1
1.62298718859319 0
2.01417829131149 1
2.07355751852419 1
2.19954494813595 1
2.05694515620919 1
1.91064577157692 1
2.045945580189 1
2.1061856340307 1
2.12129204641364 1
1.83578038078275 1
1.72364306769655 1
2.05218871900974 1
2.20596394762262 1
2.03185679215692 1
1.76893313999782 1
2.0115115101382 1
2.11473428417948 1
1.87636269162473 1
2.05305488984244 1
1.81661084036073 1
1.80944556710217 1
2.06336087867833 1
1.94917461025606 1
1.72517222701188 1
1.7823270728547 1
1.97076772052654 1
2.00101543994255 1
1.8826513136186 1
1.95521842771246 1
2.2527102350667 1
1.82304188504554 1
1.88004059508181 1
1.95780826491113 1
2.05398908401539 1
1.85537377134621 1
2.14809778905463 1
2.18679775273966 1
2.18946146631135 1
1.84806399666931 1
1.78897204968702 1
2.04332360492352 1
2.27055989618885 1
1.86887732797493 1
2.09943567699482 1
1.77198761600178 1
2.17579351872344 1
2.12746226490613 1
2.09648111916748 1
2.20260773069151 1
2.40046556024068 0
1.98135620035634 1
2.34129061853309 1
2.25552580589946 1
2.0031139699385 1
2.16719718089939 1
2.18948989371718 1
1.75353957682277 1
1.75755541986074 1
2.11306456501567 1
2.21636549799917 1
1.8687304416327 1
2.37949887602275 0
2.1617167073292 1
2.08318947501205 1
1.87961187231476 1
1.84825604012554 1
2.10062813088013 1
1.75259505101725 1
2.19473998092864 1
1.44201750476948 0
1.66115526410152 1
2.48086053374342 0
1.93688117657529 1
1.89992049947929 1
1.91079307361541 1
2.06647113895308 1
2.05771661990341 1
1.81395786346132 1
1.83729039208842 1
1.78387896248616 1
1.94130496262285 1
2.13645147464619 1
1.98200538548882 1
2.12626541375909 1
2.15745496474577 1
1.95047194829294 1
1.7525606399038 1
1.95970654505775 1
2.04343709082127 1
2.04215253916139 1
1.9576204870546 1
2.27651131871276 1
2.46888941291293 1
1.99105658642679 1
2.17797506783926 1
2.23540380290892 1
1.92730751557185 1
1.95100219210262 1
2.09323157444659 1
1.80342604120942 1
1.99236927485188 1
2.27449139189212 1
1.51008867559866 0
2.00307183781148 1
2.02055690287992 1
1.47398683018631 0
2.26448718222235 1
2.08570515910691 1
1.92788889559104 1
1.86841539212955 1
2.08645323389458 1
1.53194736541685 0
2.30844981782494 1
1.94562661098617 1
1.88396196772771 1
1.85214348775766 1
1.83202594141076 1
1.92814424154134 1
2.07028427792229 1
2.02412196979631 1
2.15189112112827 1
2.5584302689139 0
1.51351941553427 0
1.78415298289247 1
1.88624009577077 1
2.07514522598739 1
1.84130282611667 1
2.27097601161365 0
1.84044788614772 1
2.1779444436818 1
1.6964406559485 1
2.08629665238526 1
2.24513912879354 1
1.87982909819706 1
1.91792757766856 1
2.03070814409027 1
1.98759187093469 1
1.77524358799943 1
2.26868117353608 1
1.92599652810079 1
1.95853720552566 1
1.9589455583478 1
1.72370013957535 1
1.74765114583803 1
2.05938495499803 1
1.83368312085847 1
2.01913114026074 1
1.78896021965976 1
1.84578919640594 1
1.89140766445563 1
1.80091578116317 1
1.8219797685672 1
2.30312467910737 1
1.91246171321463 1
2.05879966766218 1
2.43230807123917 1
1.5855198952408 1
2.05241673573456 1
2.29512463376715 1
1.92370624964025 1
2.11458369153129 1
1.92381874175368 1
1.82976659790237 1
2.17947784321036 1
1.89939312767125 1
1.78257149119879 1
2.14001878608895 1
1.89422884147228 1
2.25764403551209 1
1.94721290539532 1
1.70527659452618 1
1.85654271910715 1
2.00043215434831 1
2.166017564629 1
1.81300950027529 1
2.27423736500262 1
1.76953822266849 1
2.28249025522961 0
1.9755688869356 1
1.85003325799092 1
1.96937248907309 1
2.49403749378005 0
1.70752696264478 1
2.01061099612869 1
2.05715997124284 1
1.92747473583862 1
1.8856164943915 1
1.41319980581983 0
1.8482275148527 1
1.97731949458404 1
1.82600578550091 1
1.95826724493034 1
2.59814576189795 0
1.8973837498298 1
2.45364131784828 0
1.5645665198297 0
1.89933679158849 1
2.24616684364642 1
2.01884134927454 1
1.75232089214616 1
2.03378244520465 1
2.03456058263482 1
2.11305366329253 1
1.88281186320187 1
1.8119787064191 1
2.17374007747547 1
1.96322091737786 1
2.02448925464045 1
2.02181020255621 1
1.769487772734 1
2.26562694267426 1
2.09820624123922 1
1.81666661524737 1
2.1343229390291 1
1.4890107248889 0
2.05612323058798 1
1.9069302182775 1
2.0867022121529 1
2.03934552445609 1
1.79952555866606 1
2.42957997616397 0
1.83249118123325 1
2.09486188408078 1
1.84792375698254 1
1.93578475578449 1
1.90483123601042 1
2.08651562170966 1
2.01172324920619 1
2.07756067173657 1
2.0541170296067 1
1.79392103516481 1
2.194910693853 1
1.70326452406458 1
2.24816809414335 1
1.71103184364911 1
2.03813679223504 1
1.89581412330661 1
1.86715615227436 1
1.7539888055969 1
1.99759865156327 1
1.83301199723757 1
1.96599452569956 1
2.23120260418654 1
1.65863772158922 1
2.04520128483648 1
1.783454638365 1
1.56140750598328 1
2.08662629575768 1
2.08079237947707 1
1.79570440364463 1
1.83523250566214 1
1.90167087656878 1
2.0484991067004 1
2.19819184492099 1
2.32608490731241 1
2.14431276548815 1
1.77140956357974 1
2.01518439327294 1
1.63407220842498 1
1.87317441150521 1
1.71712256743116 1
1.9643685239412 1
1.85219597362535 1
2.28425518696004 1
1.30826807938539 0
2.32083574574965 1
1.91042592219641 1
1.91790212110059 1
2.07803867496626 1
1.90667441984698 1
2.17824050535033 1
2.3741467891512 1
2.08423364535726 1
1.695341428075 1
1.80656630199955 1
1.87260633465513 1
2.13413609798091 1
2.17192634491493 1
1.73131606332452 1
2.3905319616663 1
1.58020837251552 1
1.75745081222013 1
1.95453279065076 1
2.40141423430645 1
1.73695872196429 1
1.96360319226061 1
2.01407948573454 1
2.17757726689273 1
2.17531642950011 1
1.90522079183826 1
2.10125024340246 1
2.18623636048523 1
2.22905688326184 1
1.96508485207861 1
1.94722758968259 1
2.3463287455393 0
2.48777648498732 0
1.59011091419953 1
1.92168145360983 1
2.24876277780978 1
1.95266316981933 1
2.04175058201785 1
1.6517942791027 0
2.26144133429239 1
2.36110393569325 0
1.90358051769348 1
2.23965947834245 1
2.25666423096527 1
2.21971948970246 1
1.96340624461761 1
1.90766712103843 1
2.09606961299021 1
2.14874097119913 1
2.00785310526511 1
1.72544358083343 1
2.3690642514742 1
2.19428346846274 1
2.18809895955167 1
1.90944478250207 1
2.12685163982165 1
1.44294763374129 0
1.89328909770174 1
1.96792747976019 1
2.07265177953866 1
2.00510198342137 1
1.67150192701682 1
1.99527818153219 1
2.24826998070818 1
2.31562604623479 1
1.72467141535332 1
1.87698423907045 1
1.90045330061295 1
2.26001636839762 1
2.01986440555224 1
1.96413249459305 1
1.86599077870268 1
1.9834913116476 1
2.19598343822392 1
2.17600862742031 1
1.64860080714031 1
1.92698502135 1
1.76956982557265 1
1.90088517443186 1
1.87082430047027 1
1.96122397020281 1
2.29644517156848 1
2.01783784779095 1
2.34569135773692 1
2.41326303371503 1
1.80087857338545 1
2.01778037660779 1
2.27060671578641 1
2.00329852448317 1
1.56042087864869 0
2.09934113528317 1
1.91844034137178 1
1.66546786523243 1
2.21903313377124 1
1.69978776582889 1
1.82475728074843 1
2.52122657431896 1
2.11011679725145 1
2.1880514848932 1
2.12001034255554 1
1.67891805206645 1
2.13634842084685 1
2.09592712470793 1
1.96425703377165 1
2.17304101925085 1
2.00318755536019 1
1.89979822240409 1
1.91132175792022 1
2.34466792623733 1
1.87079720503802 1
1.76157658703177 1
1.79697716378168 1
2.10767368764248 1
2.44611015174113 1
1.84143343911567 1
1.86315803205811 1
2.30105817661057 1
2.15279042699494 1
1.75165294610657 1
1.96584896459713 1
1.94876747556167 1
2.08892072038631 1
2.01141765212603 1
1.95952277766932 1
1.38100821228701 0
2.0387656287493 1
1.87493312825831 1
2.5157225612863 0
1.98065771132913 1
2.07069054851727 1
1.98007346754307 1
2.0270928266095 1
2.01815509293359 1
2.05691268973694 1
2.04145853214339 1
2.22154728865594 1
2.00805258299422 1
2.26135699140251 1
2.39515854998214 0
2.1333965851469 1
1.6974933903697 1
1.81740353662354 1
1.98588606716119 1
1.92521746859282 1
2.30990615022229 1
1.77036313767897 1
2.34061025808634 0
1.9536361763815 1
1.97192531809309 1
2.37342854372905 1
1.78453115201507 1
2.20363632890793 1
2.29579281683039 1
2.07144462305324 1
1.62813704106875 1
2.07017441850874 1
2.01893448685748 1
2.04538542711984 1
1.83744611725224 1
2.24393343713923 1
2.33839061132918 1
1.91859766729167 1
2.32811993678157 1
1.67525483041489 1
1.72389118979081 1
2.25223078113801 1
1.73669750252491 1
1.68957286847221 1
1.86365436758478 1
1.98209022564157 1
2.12994649499465 1
2.30045134514499 1
2.11931408242642 1
2.17220653217781 1
2.26097315743617 1
1.98866878372363 1
2.21697794932874 1
2.03729586277332 1
2.03902990520617 1
1.98907637488337 1
2.19441164903069 1
1.91413303169246 1
2.2214916719182 1
1.90115411140701 1
1.69964522566075 1
1.97233828428076 1
2.32343069563072 1
2.03992469419358 1
1.76177189007163 1
2.47076802647143 0
1.73272868973602 1
2.03299785764725 1
2.36934826054423 1
2.10042935841729 1
1.77698975180623 1
1.27593362642073 0
1.89891744280179 1
1.94493063603316 1
1.7758890617019 1
2.03463843094051 1
2.24335965423238 1
2.20154419451941 1
2.11271994612839 1
2.25815035597337 1
2.09213973874614 1
1.97644089589421 1
2.28879227072454 1
1.97335940404035 1
2.11673634247022 1
2.25292359730556 1
1.69687845527394 1
1.53207541884226 0
1.78688929168783 1
2.14870588539023 1
1.61110875117779 1
1.95601539103326 1
1.73657464374385 1
1.95936825867785 1
2.13253990424772 1
2.12664008982634 1
2.1177090509909 1
1.98029842086186 1
2.25539719825254 1
2.21084348034249 1
1.97917488783071 1
2.20139823037954 1
1.89535568766566 1
2.15201013979897 1
2.08590584981708 1
2.15626866020298 1
2.03792142968479 1
2.15899804238633 1
1.77145365017865 1
1.84471020707932 1
2.26191377718773 1
1.71171329510571 0
1.79845912984379 1
1.9774163078069 1
1.83566095481485 1
2.08612635432519 1
1.85109050476934 1
1.98167137798576 1
2.09803385637521 1
2.28313059632506 1
1.8881859235655 1
1.71648814804642 1
1.95846427202783 1
2.08936503822517 1
2.43704994248121 1
1.69594160188136 1
2.2307377178371 1
2.37298431475884 0
1.87797261320554 1
2.2424421092538 1
1.85598881096809 1
1.78879032417342 1
2.28903980326196 1
1.53595576099733 1
1.34001199168762 0
1.92275352538641 1
1.80057196547106 1
1.92595075686285 1
2.11303477151685 1
2.21158552152687 1
2.44301940300233 0
1.93104083587805 1
1.85817625380189 1
2.27052757341772 1
2.15506597616666 1
1.8699020699626 1
1.9909479901684 1
2.19992644807434 1
1.90197116477284 1
1.96862510097775 1
1.76774861220514 1
1.98362535664484 1
2.02046731048463 1
1.59838143304765 1
2.0914375460836 1
2.05712228230383 1
1.61794947961217 1
1.9388936531241 1
2.04532600987167 1
2.13332411468627 1
1.86011924953054 1
2.01642397918438 1
1.88725095427795 1
2.33583533917169 0
2.18287025430387 1
1.9179697271184 1
1.91213344834977 1
2.15874960944485 1
2.21327883249447 1
1.75011678108183 1
1.93183899211784 1
1.93618864540904 1
1.98686259179347 1
1.76570852641366 1
2.03150027596167 1
1.69607276154273 1
1.84364156398095 1
2.40395328136812 1
2.13528667397428 1
1.76849569211688 1
2.00568585521372 1
2.1698978750809 1
2.15234952537969 1
2.25787240548726 1
2.05893405015675 1
1.99657357410448 1
2.67289268842156 0
1.96534001725324 1
1.71537315812427 1
2.35645444671367 1
2.35308441601475 1
2.20208515859017 1
1.57132567591415 1
2.24653664654541 1
2.20101034726468 1
2.3165129254317 1
1.90393021784429 1
1.97207091553229 1
2.29966558834398 1
1.71453900464719 1
2.00510698135323 1
2.29536055619628 1
1.98164642692551 1
1.65593155426729 1
1.86865564597141 1
2.04346901652495 1
2.27275619993284 1
2.95532421215108 0
1.89412633349435 1
1.76232053979059 1
1.67916869992219 1
2.09253770206784 1
2.40651780726356 0
2.01206513963989 1
2.07926087630785 1
1.93093330104302 1
2.12962752889861 1
1.90918451105749 1
1.60129268149896 0
2.02578751273112 1
1.80225542007833 1
2.10435034156098 1
1.94136900453064 1
2.28646473323022 1
2.03837990624954 1
2.01366900135848 1
1.99077355128349 1
2.21984534921808 1
2.10775458746109 1
2.07358356137512 1
1.83507898834053 1
2.12309519187723 1
2.2584475767028 1
2.15357855977265 1
1.96528864057736 1
2.32555444139094 1
2.02811644833501 1
2.08405246667842 1
1.77623133974396 1
1.92352375429502 1
2.01965852321218 1
2.16910922849294 1
1.85039008279155 1
2.01693348247767 1
1.7872281854461 1
1.62807724961062 1
1.99724580352886 1
1.74059585250183 1
2.53586161312289 0
1.86622641213805 1
2.25621635869076 1
1.98310456073601 1
1.88503794808166 1
1.88343775167371 1
1.79703360827849 1
2.17614308001911 1
1.96280373174817 1
2.16971067187484 1
2.35404960947124 1
2.24711769477419 1
2.31412685496428 1
2.02448542683645 1
1.72985719559516 1
2.3217663520888 1
2.10149755953249 1
1.62370735291087 1
1.98228200795081 1
1.89272675485499 1
2.16601318783357 1
2.18316526577558 1
1.7641569860758 1
1.84837422008272 1
2.00317960690359 1
1.75761092637281 1
2.10192486263755 1
1.5911527910961 1
2.15819441634054 1
1.94048860392501 1
2.06017970956256 1
1.88611188622899 1
2.0468924862598 1
1.81638283520872 1
1.61793896802997 1
1.81041971314629 1
1.86852605144597 1
2.21514379933626 1
1.66441355910049 1
1.84789101410012 1
1.95083925158067 1
1.87831919592042 1
2.05677876342806 1
2.11877945578318 1
1.67850877062155 1
1.84142675276243 1
1.73242012755761 1
2.0468283800757 1
2.09481443723655 1
1.95062483928035 1
2.15846175953711 1
2.00408701102074 1
1.89170905174828 1
1.91130227868375 1
2.11847453909641 1
1.52988665484563 0
1.78924747559076 1
1.76087314701944 1
1.86059781151368 1
2.07782680335477 1
2.26304393053868 1
2.19346752304411 1
1.76410151462618 1
1.66788827265143 1
1.96106656035597 1
1.86546596773768 1
2.03764235839651 1
1.94943913365765 1
2.13274496388273 1
1.88149953065821 1
1.57977977445058 0
2.55745493469603 0
2.08228233952055 1
2.07815669651118 1
2.19519957234122 1
2.38104950128849 0
2.26579311059219 1
2.11657287374298 1
2.04188010801866 1
1.83596087908618 1
1.74769160852188 1
2.0464227986149 1
2.13819896936906 1
2.29571019245685 1
1.96002100861439 1
2.03906689986394 1
1.79636060518239 1
1.93017488735899 1
1.79504795278244 1
1.8528434638482 1
2.06589821081399 1
1.95209568828877 1
2.25567832441918 1
