# Supplementary material for: Bias caused by sampling error in meta-analysis with small sample sizes
Source: PLoS One. 2018 Sep 13;13(9):e0204056. doi: 10.1371/journal.pone.0204056 (PMC6136825; doi:10.1371/journal.pone.0204056)
Supplement: S3 File — (ZIP) [file pone.0204056.s003.zip › results N = 20 delta = 2 tau = 0.5 sz = 5-10.txt]

"dl.delta" "dl.cp"
1.50514428137152 1
2.38708487669869 0
2.97720471293285 0
1.7711005374289 1
1.65736193302985 1
2.17109173268899 1
2.4340829834114 1
2.51762937574129 1
0.421991363137753 0
2.78567420860523 0
2.22006672570892 1
1.94639006327245 1
1.25817789042844 1
2.5422335502365 1
2.87926588333207 0
1.91892583529926 1
2.18288554503647 1
2.06769487448692 1
2.13117190028354 1
1.52513796068902 1
1.28644895279889 0
1.35889845335449 1
2.6647748550484 1
1.21208063404068 1
1.69324280951471 1
2.17772571746814 1
2.18239595521118 1
1.95454689357892 1
0.639589550950628 0
1.56174979516691 1
2.11120958870229 1
2.33478897471356 1
1.62020933235576 1
2.70080655472793 1
1.52101718373786 1
1.91925418482614 1
1.76832054516265 1
1.57507627762505 1
1.89421051752674 1
1.54791729214476 1
2.12064551118195 1
2.59417688359743 1
2.00454508649873 1
1.7023610966953 1
1.70065630593852 1
2.09318836860674 1
2.27571364467476 1
1.63104421867142 1
1.92034786320054 1
1.64002915943848 1
2.47340328832771 1
0.708159194187252 0
1.44092382725111 1
2.49025165611537 1
2.01916321506671 1
2.48423796735913 1
1.66594589323045 1
2.27505026267046 1
2.26428054703791 1
1.95882534171187 1
1.57573549326167 1
2.36839967229152 1
2.12956986718006 1
1.73936296258728 1
1.83046733789774 1
1.91999176818631 1
2.60577188294857 1
2.30379684737327 1
1.4139918245149 1
2.41198999094908 1
1.68351445703746 1
2.08999759923117 1
1.39938787699593 1
2.00452696523956 1
2.13721928150962 1
1.9479576164462 1
1.70241262334504 1
2.15660001034884 1
1.27482384023411 0
1.19327218535992 0
2.90883637000399 0
1.89861216530828 1
2.41692813555287 1
2.26574081677789 1
1.94889341137489 1
2.06162863632887 1
1.16936574764055 1
2.31527630338016 1
2.84869774848075 1
2.14897603123981 1
1.7794952096662 1
2.04266938898891 1
1.73058950808894 1
2.0568839157833 1
2.20105058553185 1
2.3610077380848 1
2.17793048355247 1
1.14574717169233 0
2.40394092655099 1
1.8204995718113 1
2.35619921681833 1
2.15134548630772 1
1.75792217974698 1
1.9218956099954 1
1.71722472437577 1
1.95962072782274 1
1.72685292227761 1
1.88592728419827 1
2.24604567845188 1
2.11933003214007 1
2.05752844380313 1
1.30488054895676 1
2.09314603905178 1
2.45199100872856 1
1.47858111637311 1
2.1560879795939 1
1.7923499428101 1
1.9827004516156 1
2.00914180419757 1
2.18887878996765 1
1.54523553537255 1
1.98886822957784 1
1.9191049284777 1
2.56873472393875 1
1.50181825308444 1
2.40467413980032 1
1.40198445751193 1
1.72011774380516 1
1.88157759757814 1
2.60907396411475 1
1.7528161914913 1
2.45683555787587 1
1.2922480554174 1
1.96298096412503 1
1.87985994059148 1
2.47376308892612 1
2.41953340251838 1
2.03645577123568 1
1.99493845838093 1
1.91138200925148 1
1.75012002981896 1
2.71039084124522 1
1.97663032091427 1
2.87109161292758 0
2.00331317900275 1
2.27796965721326 1
1.69759786057688 1
1.92118955210244 1
1.89339827876538 1
2.19269214200136 1
2.06575834751134 1
1.68667106898982 1
2.43807788083611 1
1.96431939848134 1
1.96545807936568 1
2.01695318447112 1
2.32972898862035 1
2.63277993079457 1
2.33610659961093 1
1.89179268998979 1
2.13904047767446 1
2.82734860460606 0
1.35398678944506 1
1.65836247050954 1
1.66848141596338 1
2.10783197923186 1
2.9900111974518 1
1.80204409361689 1
2.3673146364242 1
1.7043224482657 1
2.80823507526468 0
1.87551235582532 1
2.72912957634491 1
2.5077713202897 1
2.24701699997919 1
1.56504309674991 1
2.47803586140094 1
1.63033168389654 1
1.96050142324811 1
2.00726413538809 1
1.39467110193713 1
1.48929504120363 1
2.05045873889897 1
1.10799309653962 0
2.0231788018794 1
2.20197299746651 1
2.06497521504341 1
2.30621709623541 1
2.58891107891106 1
1.94258458168245 1
1.50213668879091 1
2.44348465368234 1
1.78043173959588 1
2.05621010639154 1
2.0907557113875 1
2.697591583891 1
1.46665507389428 0
2.32588457912414 1
2.39872986677318 1
1.91381841749072 1
2.58421844486067 1
1.96038648523313 1
2.20790248436407 1
2.22718899869089 1
1.64090749610898 1
2.46537070063704 1
1.64020989188941 1
2.45194577792477 1
1.2507429420207 1
1.16646124536997 1
1.91225509067458 1
1.85815049982741 1
1.56353665005684 1
1.97411181433705 1
1.77824703691518 1
2.24789103510889 1
1.85818280571342 1
1.47018471805256 1
1.55120427872213 1
1.84116228797051 1
2.56348394907132 1
1.77957067997734 1
2.03119400055205 1
2.45813962974597 1
2.51911736835233 1
1.68250269738449 1
2.49349186611207 1
2.23680512781824 1
1.98551391757742 1
2.28358571592599 1
2.15020373456736 1
2.34386173548855 1
2.08231861296998 1
1.56513798451131 1
2.19887409658668 1
1.78397249912886 1
1.80631736044616 1
2.12233740508282 1
1.74221342999273 1
1.45930045771746 1
1.45569546784267 1
2.20680716200548 1
2.5760430866168 1
3.15196651654197 0
2.62306601363571 1
1.40255011219934 1
1.94372061752516 1
2.68578131796257 1
1.40662437046501 1
2.19714152106366 1
2.3306936036869 1
1.90056281520906 1
1.49522501941889 1
2.37357038958053 1
2.41029286439212 1
1.93753808953529 1
1.25782971082376 1
2.1181452800654 1
2.1980835521787 1
1.66689412359891 1
2.38679468130325 1
1.63344929865439 1
1.63583319750502 1
1.98223308375568 1
1.34146136420795 1
2.76225168429494 1
1.84364990576841 1
1.52211613434714 1
1.93565856027332 1
1.84355175181902 1
2.05305818073514 1
2.05551035014656 1
1.86636301909016 1
1.66298641229207 1
1.41865694562988 1
1.67829466185505 1
2.21545430180564 1
2.03957283626854 1
2.4012644710897 1
1.81830861586636 1
1.70292865598956 1
2.34941069273096 1
2.59229171960134 1
2.47404066236765 1
2.80764388994049 1
1.86568656254744 1
2.26033173546647 1
1.4950343446999 1
2.15011645783914 1
1.78069981576824 1
2.25668177234118 1
2.15796717179906 1
1.81715878725485 1
2.59657353247166 1
2.51626383300186 1
2.4015003887457 1
1.67335495211991 1
2.2776007860885 1
2.21997262135616 1
2.13780933746404 1
2.26352814274677 1
1.42454457914299 1
2.47032272910111 1
1.84173497512987 1
1.43741721880184 1
1.89640747337291 1
2.00238972852667 1
2.21013547336845 1
1.78035102314277 1
3.06087444455222 0
2.44185048481134 1
2.63659226329963 1
2.45496788030954 1
2.55918406963292 1
2.54859004212519 1
1.57656929017266 1
1.84132543562191 1
2.18796665325212 1
1.6188059627329 1
2.04160387401227 1
2.09556969484811 1
2.44040396424798 1
1.30260543230472 1
2.18428188098497 1
2.47729416282001 1
2.49979106434858 1
1.56664834553614 1
2.00447056038184 1
2.40098662787088 1
1.31755710219595 1
1.82294609248334 1
2.07602996782967 1
1.53548170839905 1
1.9358966372059 1
1.74610636623929 1
2.26021844600085 1
2.17272071271454 1
2.50325745829326 1
3.17645622635447 0
1.23141147062351 1
2.17283541117888 1
1.70617571353489 1
1.45253491859385 0
1.90513494994374 1
1.72096070944978 1
2.31363526514427 1
1.53481545355514 1
1.81285709107413 1
2.09201360194035 1
2.13147759731926 1
2.1269570810618 1
1.26905860566648 1
1.46843016631871 1
1.56946660358153 1
2.10453247254831 1
2.32914130046802 1
2.17783260852584 1
2.20790107548504 1
2.23841212526536 1
1.70933441005459 1
0.879692846469068 1
2.18683905595025 1
2.18777572160621 1
2.2491795222826 1
2.52728058041512 1
1.70680388398236 1
2.61416123647632 1
1.88385584928261 1
1.50017424349569 1
1.79977245501055 1
1.61904210417953 1
1.89885258258457 1
1.83262765994667 1
2.47825560730357 1
1.91636029676684 1
2.49430249222823 1
3.47237753412088 0
1.90979081693675 1
2.36693609027085 1
1.37254979679576 1
1.9895568263037 1
1.80277989970874 1
3.02311047488068 0
3.17906991394618 0
3.24167988287418 1
1.89092841320545 1
1.59801676712144 1
2.04097940136796 1
1.69014370462323 1
1.61704895090606 1
1.2878939275676 1
1.61525072667763 1
1.99529822087689 1
1.93557691715777 1
1.67840516793655 1
1.92704807930924 1
1.32798697139473 1
1.92948155379909 1
1.25328914201547 1
2.09604757021459 1
2.13520854396876 1
1.80465222288449 1
1.81698513860033 1
1.76374857312797 1
2.03833111265555 1
2.2139738501017 1
0.869507764915019 0
2.00278121748501 1
0.907794993310716 1
2.53399198242232 1
2.19526244595033 1
2.40245936315973 1
3.01525989591817 1
1.25830932626399 1
1.90790181070609 1
1.61389957655585 1
2.45669854139299 1
2.03041030334496 1
1.18967561054613 0
1.69979657153656 1
2.38244872080225 1
1.85624376061378 1
1.93695173788704 1
2.72423661242384 1
2.21876510414594 1
2.01320606023935 1
2.2291271309344 1
1.10563606429805 1
2.61176212436128 1
2.25764545223759 1
1.35361114762319 1
1.41061980231455 1
2.12098298145737 1
2.36416962378989 1
1.95502071943934 1
2.77321456626609 1
2.15324696992612 1
2.54155022762124 1
1.99736830824816 1
0.989533184566147 1
1.54957386976121 1
1.80884195382788 1
2.85046980336698 1
1.47074792953751 1
1.86178772002131 1
2.1455929831009 1
2.03663390121867 1
1.53249115378916 1
2.16019755449327 1
1.71876360887414 1
2.08778837449147 1
2.46626430988979 1
2.14634587378068 1
1.72042392900211 1
1.73324851923768 1
2.02136002522357 1
1.50277469908635 1
1.91151850149071 1
2.23676290992195 1
2.3630579345219 1
1.82097086212097 1
2.42432242823494 1
2.20871524513924 1
1.74078717485082 1
2.17645826970043 1
1.88046197264945 1
1.79976698862139 1
1.19576231647497 1
1.73361744976545 1
2.56247717351179 1
1.70477309769294 1
1.9073996434621 1
2.09324005667402 1
1.41332856571831 0
1.89937626380618 1
1.9175811797916 1
1.7929612837126 1
1.01775419267589 0
2.03249433137511 1
1.85032305591402 1
2.18759138389373 1
1.73555903203881 1
2.11396762290284 1
1.90007079170303 1
2.32938838005022 1
2.35346739588864 1
1.94798160626939 1
2.13891026149712 1
1.4305409282048 1
1.31845078390859 1
2.12777942517421 1
1.83249392186978 1
2.40142343408818 1
1.59713981860304 1
2.81940557550544 0
2.55897008984402 1
1.60008729184301 1
1.91050691368883 1
1.68454407011199 1
1.87421488238495 1
1.63788284338913 1
2.90151356090705 0
2.19198284451137 1
1.54619683988122 1
1.58831055007374 1
2.36977316146272 1
1.56713504231552 1
2.71361920816556 1
1.4434095887732 1
2.1067483987909 1
1.84109547024873 1
1.89795657471547 1
2.45126875413126 1
2.22468995442412 1
1.81591162807753 1
1.6824411492871 1
2.92845830404147 1
2.24211359235282 1
1.68999490686456 1
2.62259047915343 1
2.58985266547162 1
2.26077093762183 1
1.97237957078776 1
2.41604638872391 1
1.93799139972466 1
1.62580509372426 1
1.84484784633629 1
2.00973128555865 1
2.43816610936788 1
2.56915538200835 1
1.85736190648811 1
1.91356372006336 1
2.70546603844991 1
2.46657321351695 1
1.98387724532821 1
2.4299343596072 1
1.1010897869236 0
1.77459164545879 1
1.86102282802911 1
1.96777598770572 1
2.07030402861763 1
2.24966635208269 1
1.54537961939865 1
1.77314891973122 1
2.63071839715451 0
2.22413652396689 1
2.66866792895799 0
1.99541940232442 1
0.88740048290718 0
1.70369172206509 1
1.80882928958784 1
2.41951458736014 1
2.40186611416933 1
2.06579408419048 1
2.13836838719573 1
2.07804223538093 1
2.55304862119544 1
1.21637208045759 1
2.34751585267331 1
2.06059759758224 1
1.93538561744298 1
1.60798754849434 1
1.89898996206576 1
1.33352008067413 0
2.46455082644222 1
1.62385046278972 1
1.44840013279648 1
2.45576370040159 1
1.82737058825335 1
1.5964576047578 1
2.6645866692245 1
1.86970828897817 1
1.81578518530874 1
2.21237648685197 1
2.63052154658532 1
1.66660478036291 1
1.91418250362276 1
2.59803152086469 1
1.9973838074744 1
1.96243947090547 1
1.91163481073263 1
2.00876715381682 1
1.43260606479245 0
3.04401027199791 0
1.68833295457618 1
1.9355451968882 1
1.57025492941928 1
1.13321938254852 0
1.7589626281963 1
2.61594153905245 1
2.77652575168024 1
1.85648218645167 1
1.78858666145067 1
1.48937733469457 1
2.07587563545717 1
1.69823845288327 1
2.47695648433631 1
1.46928717481972 1
1.69748901815432 1
3.00727651730607 1
2.36594318580067 1
2.66366108869565 1
2.51235106320489 1
1.80709114577834 1
2.54111904890672 1
1.84752865257966 1
1.96888648009828 1
1.58654040065469 1
1.70030846676513 1
1.51955748068289 1
1.78253239751732 1
1.34335329869255 1
1.72767221324303 1
1.8246348010901 1
1.54497427285792 1
2.25423581698452 1
1.54120555155798 1
2.92837732757019 0
2.49057746150508 1
2.21721227670053 1
1.32662687234831 1
2.14407624884043 1
1.46621563428363 1
1.56288390496123 1
1.98743295424891 1
2.29792351093069 1
1.90928226219489 1
2.08740604325875 1
1.76309332050765 1
2.03094400756537 1
2.62400273452953 1
2.1878383515772 1
1.22871752585824 1
2.47397490615728 1
2.51190479699478 1
2.28126704030674 1
2.23132493840297 1
2.28263828753097 1
2.42711952808382 1
2.32310917982175 1
2.24672836545387 1
1.96983959824156 1
2.20088005486791 1
2.70758830819984 1
1.93144468294097 1
1.52354798110408 1
1.45473419453325 1
1.95404332754388 1
2.49025722250368 1
1.80164534968095 1
2.09609155755606 1
2.3068899034863 1
1.98953328319223 1
1.94604059457126 1
2.25756938425716 1
1.42989470833788 1
1.07691839076218 1
1.91321854338773 1
2.11277011576162 1
2.26702874524915 1
1.96785981401975 1
2.14708636625474 1
1.15736135413679 1
1.63933248959468 1
2.33958195190517 1
2.48794423995931 1
1.44028015144207 1
2.19418209501209 1
2.68035639907991 1
1.85562315355932 1
2.0551094184361 1
1.67199627836612 1
1.58139276102154 1
1.41280416715897 1
1.71538376437755 1
2.7400485677323 1
2.11505346335797 1
2.26199274083754 1
2.01094939148672 1
2.07281287897978 1
1.79181101352857 1
2.08008507002454 1
2.23109974616037 1
2.21367818755917 1
2.32916967130468 1
2.2699567364705 1
2.10155223770447 1
1.55273375282545 1
2.01474102575825 1
1.6435097052041 1
2.45143050916636 1
2.51384904220099 1
1.48324888083291 1
2.40814080947138 1
2.08817066408361 1
2.30662965136686 1
0.961244710405919 0
2.23169808929956 1
2.06940843484624 1
1.7246337055328 1
1.9904136844209 1
2.05317871227865 1
1.12695717336976 1
2.07085211450691 1
1.48002151649966 1
2.08398436514928 1
2.52403921620122 1
1.97141453642537 1
2.66035313375422 1
1.81895932147497 1
2.13280513877257 1
1.6464865727863 1
2.02274716897926 1
2.47339884167746 1
2.03023044104005 1
1.86652292415407 1
2.09075797781912 1
1.81057121669651 1
1.37394231545305 1
1.75901071242326 1
2.31283053333569 1
2.26631611802746 1
1.12967748872629 0
2.02648424550857 1
1.5741844723053 1
0.888680864346023 0
2.27712821415676 1
2.008659691539 1
1.90704162039879 1
1.74007317352862 1
1.40104428952829 1
1.48390685848161 1
0.972572786666875 0
0.770972197423526 1
1.6357661817452 1
2.18076079063539 1
2.93566759541036 0
1.49249585038212 1
2.66683684883115 1
2.15190839579969 1
2.14314840156646 1
2.13227388236328 1
2.40279442708616 1
1.70050354492124 1
2.72910667423482 0
1.85510760566773 1
3.00623962101917 0
2.1257394105291 1
2.12875657488547 1
1.94846936338586 1
1.95166372575442 1
1.50440772687404 1
1.99274777230064 1
1.9456149846962 1
1.53985145993588 1
1.97273189589407 1
0.862680864091424 1
1.53682648379639 1
2.05328891030476 1
2.34756696648432 1
2.29175523028303 1
2.2357481804367 1
2.23384182648249 1
2.65167748080111 1
1.81846556048501 1
1.47270396863451 1
2.24475206187613 1
1.72865039359553 1
1.94651149541019 1
1.344563051718 1
2.92717046635534 1
2.67067374600859 1
2.65331287273465 1
2.23138878041229 1
1.41427265668888 0
2.60729735888931 1
1.98557181890092 1
2.24509338537635 1
1.24084324399481 1
2.24964412485965 1
2.34502937082967 1
2.12497812844082 1
2.19167361227822 1
1.7006844631519 1
1.71872490819594 1
1.1855223642069 1
0.647488902640697 0
2.66259029630813 0
1.91666581712072 1
1.98839195923803 1
2.51897567193909 1
2.03261334777119 1
1.59483494108031 1
2.47454426587838 1
2.00753214830981 1
0.926629964038797 1
2.10503988738477 1
1.29965037632384 1
1.69018323227225 1
1.75038324287141 1
2.04587623246293 1
2.03218303295325 1
1.64891159745147 1
2.23458068592828 1
1.89710722701732 1
2.2511985743079 1
1.78311829362265 1
2.38083737261248 0
2.756863867153 0
2.52868365250868 1
1.13419012288098 1
2.48299722139838 1
1.40037101630459 1
1.64083751782242 1
2.23556914921953 1
2.57480618464487 0
1.47591410120818 1
2.53480991821959 1
2.52488464392011 1
1.98252170413286 1
2.41254905695598 1
2.13378101951312 1
1.44197985591362 1
1.41029658163596 0
2.31706210585048 1
2.22828842506556 1
1.86757235280887 1
2.20560855384537 1
3.0413481834122 0
1.48287741661014 1
1.76072804773183 1
2.00644926376981 1
1.45848881883889 1
2.09057477518959 1
2.81275900589981 1
2.11578944824113 1
2.4612206361372 1
1.47366385132583 1
2.11976372681201 1
1.38794150129038 1
1.69334366432078 1
1.43009867739653 1
1.71191126248163 1
1.4064413031733 1
1.85988127791016 1
2.5414973796154 1
2.10944708818266 1
2.30535173685269 1
1.7934539979311 1
1.84719957492115 1
2.18282526881204 1
2.10641967604696 1
2.16404706200919 1
2.1196508779544 1
1.95293458498938 1
1.65667129351278 1
2.6864032966428 1
1.64344595541477 1
2.28990777697356 1
2.73562311757326 1
0.934591718431418 0
1.45761191320022 1
1.62384295306528 1
1.93953779364297 1
1.79525868158583 1
2.01602582974296 1
0.983666555690803 0
1.76300834791744 1
1.85748631052304 1
2.37218378369394 1
2.05580149430006 1
1.45824336485358 1
2.22611151864888 1
1.16679698468421 1
2.27266709361456 1
1.75078742181678 1
2.2612506474785 1
1.44889626127482 1
2.26981534803993 1
1.42453229734802 1
1.37633178068572 1
1.26399557440563 0
1.85841504654212 1
2.76010181355012 1
1.21522968473808 1
2.28283016562269 1
1.29680596237582 1
1.87702425823021 1
1.33442219341853 0
1.42721018885997 1
1.78191710490758 1
2.72459341560094 1
0.984902396897602 1
2.06886977709068 1
2.42351871040877 1
0.852716301249233 0
1.18077932551136 1
1.99205687043494 1
2.23555363667857 1
1.70747817397734 1
1.10725316487019 1
2.38357577717803 1
2.09999465566896 1
2.25084936657128 1
1.77736815113742 1
2.28629664271222 1
1.11726463421598 0
2.07958258683956 1
2.51977091248555 1
2.10352341629664 1
1.50399645812243 1
2.00536915151917 1
2.46476237737503 1
1.29207721288359 1
1.56831253464424 1
2.29592736550297 1
2.22948588727568 1
2.16620483736784 1
0.954132104468441 0
1.85658392789191 1
1.71231983689878 1
2.38205286439559 1
2.14258245276599 1
1.42075560034002 1
1.73911951293584 1
1.40459943094742 1
1.89674834348787 1
2.60453603209001 1
1.41929393003147 1
2.31518502408292 1
1.90611187283222 1
2.11265558517787 1
2.27518477677453 1
1.52782132511431 1
1.42777443257585 1
1.82264576357918 1
1.92848716043656 1
1.41999921235222 1
2.57472609253523 1
1.7690264820759 1
2.05571158549647 1
1.68729482827219 1
1.96631703176176 1
3.51982160172351 0
2.00311374436786 1
2.0763164170725 1
2.01636328115686 1
2.50510697394184 1
1.38919487909121 1
1.75961013063343 1
1.38858706070341 1
1.74578312732421 1
2.34455117214712 1
1.81889219807615 1
2.1593231157859 1
2.64181970184571 1
1.86762505590829 1
2.12000766694758 1
2.14035327195926 1
2.54343665770914 1
2.22821890303963 1
1.96186916321454 1
1.48963640711694 1
3.00078202858459 0
1.66800091799769 1
2.64212617474341 0
1.44782849667778 1
0.496263341057315 0
1.77695262380388 1
1.87597708398099 1
1.53323589573147 1
1.5949013903666 1
1.68650335437163 1
2.06101840016694 1
2.01521365772396 1
2.39737478435084 1
2.25960881450129 1
1.15034404235083 0
2.60272939048699 1
2.16295141672689 1
1.72562743745249 1
2.32224552131195 1
1.91968080020601 1
2.26272956886436 1
1.84345449312464 1
2.78791380223368 1
1.35169644436581 1
2.56312780437387 1
2.2350083269176 1
1.80318080113429 1
2.64901289895424 1
2.15748898125747 1
1.68107175273354 1
1.19159705838422 1
1.9891836958785 1
1.69726944638137 1
1.79295072889151 1
2.31929853768262 1
1.66191778317024 1
2.22381405477918 1
1.66474913253806 1
2.03921897455167 1
1.3563796279661 1
1.12760949870378 1
2.12016189360659 1
2.19115020146146 1
1.51875299358062 1
2.01067488728911 1
1.81190217011386 1
2.58077856310819 1
1.62704104258447 1
2.29714899449922 1
1.84483952271669 1
2.24902538831118 1
3.09718915184831 1
2.05799353150576 1
2.17468630503316 1
2.28826839095049 1
2.18195392115417 1
2.52372648766991 1
2.26605075557522 1
1.52955989978418 1
1.77425102042065 1
1.82819845086846 1
1.83575572935439 1
2.49167756655116 1
1.13880362237949 1
1.59226584103209 1
1.86086304736531 1
2.34081400907194 1
1.92603877884499 1
1.77246458875295 1
1.9539898370664 1
2.61985807529994 1
2.1130070938453 1
2.06610020511297 1
1.73256574815231 1
2.1878543429966 1
1.69613801699171 1
1.56616044118739 1
2.19080957873984 1
2.44648273194576 1
2.41078192656643 1
2.09033421816813 1
1.93415101132921 1
1.50187096986211 1
1.70687315515429 1
1.91088202294476 1
1.76203580629027 1
2.82581944723736 1
2.11567418399092 1
2.20697980539108 1
2.42465666300861 1
1.53044300877081 1
1.67705776395758 1
2.50071651001517 1
2.41550601141945 1
1.87718571186561 1
1.65358411260224 1
1.96990217111839 1
2.31628554408488 1
0.833592805988367 0
1.66418380528186 1
2.27904573462943 1
1.16477403836064 1
2.33921049133055 1
2.42090376958154 1
1.92995587977686 1
0.73655059869265 0
1.39211852159774 1
2.19409650178033 1
2.09430505382377 1
1.54903294451228 1
2.45186371746511 1
1.65356246614638 1
1.8526363409098 1
1.65615652078926 1
1.86462170865821 1
1.84541163805177 1
1.55276403039663 1
2.12771491148206 1
2.38797752381702 1
2.83120938770219 1
1.28893250985095 1
1.3861742791565 1
1.91994912952828 1
1.91415665106662 1
2.19971249970425 1
1.54777896634336 1
1.58260764781712 1
2.60794802249951 1
1.87409670435333 1
2.30131047801153 1
1.77096694407483 1
1.91242121733703 1
1.42414618866346 1
2.11368213990846 1
3.0375390649935 1
3.26199312509924 0
2.22690751040138 1
2.14347410110499 1
0.695648391123183 0
1.66309242051723 1
2.37755373382043 1
1.58259962789015 1
1.63193040836773 1
1.56012385489025 1
1.73807472450602 1
2.2597411749867 1
1.86931539997593 1
2.61102677837081 1
2.67577515287231 1
1.65867482708579 1
2.53992690300544 1
2.77520961211806 0
2.12781801814453 1
2.33320266312011 1
2.0450987833208 1
2.0792113469349 1
1.88532874134963 1
1.93974282788315 1
2.55701817607331 1
2.22276720279482 1
2.93655699591257 0
2.5278736607655 1
2.26548637762429 1
2.42812026731246 1
1.75386120544745 1
1.58007695455826 1
2.63337064539933 1
1.79144771598044 1
1.9891175982049 1
2.08301668350603 1
1.69377402782924 1
2.09612130342902 1
2.70280289043407 0
1.45651053122054 1
1.96277668580229 1
1.70843815364889 1
2.81076819280792 1
2.42663278922593 1
1.53214387316789 1
2.04709074018029 1
1.52255371962437 1
2.89938173116913 0
1.98745718575242 1
2.83129669152121 0
2.33006489467538 1
2.45354958216902 1
2.05299013486061 1
2.43287473586049 1
2.72616251253295 1
2.71321235973396 1
1.84257296408196 1
1.49548813564236 1
1.87938334676329 1
1.9014262167224 1
1.17953591541932 0
2.81056783696798 0
1.44271544798502 1
1.22319249166231 1
1.61133537582741 1
1.84707854460156 1
1.71801502396477 1
2.26974320380622 1
2.27577045171842 1
1.98399760639527 1
1.7965191025116 1
1.32393143342174 0
2.10875524238084 1
1.55502744431337 1
2.43231919983278 1
2.75092138693903 1
1.29387680492876 1
1.63252339838319 1
2.57513583954318 1
1.64677280492317 1
2.11015921085648 1
2.59801608500858 0
2.18062724780838 1
0.522074393255053 0
1.51769833968647 1
1.71140344810213 1
2.93056301801176 0
2.46797560875959 1
2.54863441806809 1
1.47652414358894 1
1.81426740108925 1
2.18760062296973 1
1.91885469420578 1
2.55134357864661 1
1.22966418904603 0
1.32969640401259 1
2.44316010186516 1
1.75163182384413 1
1.7346674819906 1
2.43806955193451 1
1.6890640669416 1
1.81806391387879 1
2.08911288201707 1
1.78513811528485 1
2.63145617703006 1
2.61024430418963 1
1.82199792670411 1
1.5817106503625 1
1.49191993530335 1
2.28535366331877 1
2.72786662651338 1
1.36564122513726 1
2.16798993034937 1
1.55160405340437 1
1.5512847800951 1
2.58410589840917 1
1.91394158143653 1
2.21461255997883 1
2.95591072344662 0
2.74299659116658 1
2.16757308994287 1
2.15659550694725 1
1.68564869336375 1
2.11319841138984 1
1.81003126025745 1
1.81033811279906 1
1.8664753323485 1
1.71194534669791 1
2.06845122857434 1
2.7675651232127 1
2.22948373561152 1
2.79432748652913 1
1.54574778214203 1
2.0954385297785 1
2.71510872590257 1
2.0795886345233 1
2.16267465130711 1
2.14343771983051 1
0.744272741593927 0
2.11015785311719 1
2.57039978079303 1
2.32950300100513 1
2.69135216284373 1
2.11342981067946 1
1.7460386769695 1
1.99726725765131 1
1.93596108623021 1
1.87975953468745 1
1.54671844047097 1
1.75460208447986 1
2.380865637786 1
2.5506164372387 1
2.48054684785966 1
1.79315692421884 1
1.30462208807534 1
1.66923760887438 1
1.55044512460502 1
1.3777777535816 1
2.06002679341894 1
2.47951295297815 1
1.87720174302097 1
2.16189974708448 1
1.8284468929614 1
2.5372620180493 1
2.22027813805323 1
1.40403033704568 0
2.43319753597673 1
2.74416138697778 1
1.93022085230306 1
2.06086295622744 1
2.75494352327491 1
1.46932916235489 1
2.47850981262063 1
2.81502697155893 0
1.73991049607923 1
1.86914841654755 1
2.69205216656239 1
1.67422258445926 1
2.89289678387427 0
2.01358671465122 1
1.58192208055872 1
1.58651102332229 1
1.48019204463037 1
2.37835370215665 1
1.25197015490786 0
3.16144972382124 0
2.7350580100305 0
2.13007759882668 1
3.12249012905641 1
2.151428930825 1
1.25031258527105 1
1.36037612142866 1
1.44767503118857 1
2.51186653536699 1
2.15651404212485 1
1.53311565114922 1
1.58850261403797 1
1.77127568308208 1
1.51950158158875 1
2.34781608339065 1
1.62793423063144 1
1.99686102548426 1
1.76969146438852 1
1.64300406224503 1
2.87376252721725 0
2.72045841651204 0
1.93807288751445 1
2.02512296527431 1
1.71111139716703 1
2.6427251780517 1
2.94670635501531 0
2.50868488336649 1
3.21318723485282 0
1.48777063680204 1
1.76074080187192 1
1.30123599239117 1
2.1531371262413 1
2.22926669234144 1
1.71716970146891 1
1.95298545400517 1
1.32419880930046 0
2.39978296869543 1
2.39049721386063 1
1.61968456527823 1
2.91584796478179 0
2.65573299258617 1
2.54810629118401 1
2.99310011637425 1
2.20797999551113 1
1.12054316365878 0
1.81375065537327 1
1.81862066022421 1
2.40707049105369 1
1.49407826977378 1
1.35797767234415 1
2.03666384163288 1
1.67998199431641 1
1.6379703755418 1
2.24595739129213 1
2.54096994912332 1
1.91544868562578 1
2.34481725381448 1
1.52756436180487 1
1.49777042349778 1
1.82871691179491 1
2.02104512630665 1
1.71956493222103 1
1.57334207883223 1
1.6507960994318 1
2.30744967045185 1
2.63297324245924 1
1.96638114830894 1
1.54759333936564 1
2.39062841486193 1
1.84710381240963 1
1.80272954209862 1
2.15835598450655 1
1.80911350467062 1
2.21302269801026 1
2.32654376749856 1
1.93797441687682 1
1.50441074354697 1
1.93760623598772 1
1.68161775533119 1
2.46383288302627 1
2.10268629656955 1
2.23091363934405 1
2.14697531985947 1
2.6313593586968 1
1.4755838172898 1
2.04658119046907 1
2.79112411251237 1
1.94336646595937 1
2.97255212623747 0
1.95584283098964 1
2.62264564353303 1
1.61580884761924 1
1.86919476260674 1
1.87837779245818 1
1.30110343932348 1
1.97492241969789 1
3.41018924368731 0
1.48221003467415 1
3.08065787467323 1
2.05207387517953 1
3.05285136581251 0
2.1321629703218 1
2.17309220039959 1
1.87764718288615 1
2.06745106822729 1
2.7957673736383 1
1.22919876264574 1
2.95478851462386 0
2.35788152614689 1
2.66179949281402 1
1.64295736164182 1
1.87551957043001 1
1.72468731550499 1
2.04917206101502 1
2.78665120937592 1
1.75119495651041 1
3.05703553284708 0
2.13093765012371 1
1.84382837738827 1
0.840991462907021 1
2.04579018322696 1
2.11965341622312 1
1.67845040846767 1
1.97575528002342 1
2.16337407909858 1
1.07877892417519 1
3.50878766738355 0
1.78774067674781 1
2.0054450438638 1
1.75386396195006 1
2.22610269872819 1
2.25639303178841 1
2.02599352146255 1
2.41320786557428 1
2.12864629293177 1
1.78462478597232 1
1.70606036280675 1
1.57508298953386 1
1.51902480735386 1
2.04392297368776 1
2.65938141294166 1
2.51346301515571 1
2.04790169953159 1
2.31812547532234 1
1.37094180854649 1
1.91976282139936 1
1.72723307688955 1
2.0226092435402 1
1.10972933023494 0
1.42263130752221 1
2.26409589715453 1
1.48234834533916 1
1.78133973396489 1
2.08396355400734 1
1.39963085403457 1
2.25580234234266 1
2.28285044939735 1
1.82905082579243 1
1.96354463840452 1
2.60238550210522 1
2.45226289850238 1
1.45768277999377 1
0.747437077185214 0
1.28124531716705 0
2.6556722586704 0
2.04145997458512 1
1.74088589063755 1
2.41510951535382 1
1.03140224968602 0
2.26487235577784 1
1.77811716432199 1
1.84810101378178 1
2.83108656764397 0
1.28228129629843 1
1.49986061474403 1
1.89200971342526 1
2.25713574583918 1
2.54354697056802 1
2.26137461796764 1
1.6777292574817 1
3.28621927507127 1
1.90442400242643 1
2.17532103447723 1
1.97514496452355 1
1.57937258734959 1
1.177165309826 0
2.36293551339312 1
1.8601518230098 1
2.49642531851303 1
1.12098162107025 1
2.33098631569183 1
1.90251474214292 1
2.48470682079797 1
1.1831699136967 1
2.58112814467599 1
1.53025707139473 1
1.2459233734867 1
1.48450114024465 1
2.85906539007475 0
1.80426454376552 1
2.90487769345997 0
2.47678613291007 1
2.63683731325838 1
3.45497384903193 0
1.14799857933662 1
2.47762865884632 1
1.42234615269489 1
1.85239050701911 1
2.30207050098473 1
1.69157992889929 1
1.84358420842112 1
1.79312410562792 1
1.15751498459052 1
1.88038060085793 1
2.28351681662569 1
1.85241534500309 1
1.95616615231973 1
2.17117448204217 1
2.57814178900301 1
2.13124006650245 1
1.25644334160426 0
2.60092127093619 1
2.53201744244857 1
1.83397973792737 1
1.82793442705416 1
2.72906342558666 1
2.74995296581814 0
1.04390545678829 1
2.50500207042943 1
1.9050246871195 1
1.91084479734952 1
1.65125060396567 1
2.80478209535883 1
1.9415858219204 1
2.00445578161585 1
1.87142816977443 1
1.81638670799435 1
1.56461308830852 1
1.96893667003834 1
2.06177676211966 1
2.25510065352491 1
2.84463619184421 1
2.17113300088504 1
1.54614223070251 1
3.37460298247787 0
1.25415358330248 1
2.22552848276311 1
2.29882298392673 1
1.8527513932285 1
1.51971646758336 1
1.52514790463135 1
1.89273194371702 1
2.51890242374017 1
1.86658637763362 1
1.63145143056661 1
2.05143878402588 1
1.1361123250351 0
1.83544817104341 1
1.93608086295951 1
1.52721302388455 1
1.35247791387495 1
2.06534644525969 1
1.33110788193303 0
2.12801151588011 1
1.4529229256328 1
1.68017413520725 1
2.56857923305381 1
1.71130896228779 1
2.31903862885402 1
2.06980156294679 1
2.32478334572457 1
0.759674692747401 0
2.93857784488227 0
2.78501063683671 1
2.87656240802894 0
2.07952363231347 1
1.53313583522578 1
2.0443998234852 1
2.24447787814049 1
1.61249559838704 1
1.54535140495599 1
3.66452911784462 0
1.1616089562097 1
1.71601411217685 1
2.80027444465223 1
2.09492795950802 1
1.90350328705274 1
1.41654447634743 1
1.83182016873852 1
2.36075144627394 1
0.746115643968836 1
2.37382349193855 1
2.04354736045494 1
1.48167222708177 1
2.27230063051191 1
2.18088031905949 1
2.35971498854257 1
1.31798724123517 0
1.86163980696504 1
1.91207729255036 1
1.60840812839226 1
3.10859141321649 0
2.76675270620167 0
2.37467144012349 1
2.41389230631117 1
1.78588578356028 1
2.04108817132984 1
2.86369391138028 0
2.57960237957945 1
2.06160436626744 1
3.23977314390285 0
2.13732677447177 1
2.368785762514 1
2.23935056392152 1
1.97804182000845 1
1.56786044993406 1
2.08314136438418 1
2.51010074815229 1
2.46450162870806 1
1.64426635414874 1
1.48311356735508 1
1.80761023813162 1
1.80492796456497 1
1.75578746746856 1
1.72158615273509 1
1.37901613490245 1
2.32104473266101 1
2.27595734324924 1
2.32381200671867 1
2.6880381863439 1
1.55640845834682 1
1.79767280060802 1
1.84379912984414 1
2.01273246096247 1
1.82454764468243 1
1.35987961073847 1
2.07541289485739 1
2.52736041955991 1
1.95612144315681 1
1.03259680795426 1
1.54970058303756 1
2.02101308130566 1
1.77570479778995 1
1.54859599505585 1
0.358527594148173 0
1.44108587854644 1
2.76177013850547 1
1.84777382914079 1
2.24411656788151 1
1.44522723699683 1
2.16899603038662 1
0.794961505618779 0
2.06144891341594 1
1.61190920468993 1
2.54993767226456 1
3.33052175595735 1
1.90564818865211 1
1.61196300426692 1
2.22227259153807 1
2.0417417067847 1
1.61529379180096 1
1.36394031205246 1
1.71461456334118 1
2.29720482708789 1
1.96544517468421 1
1.39197317257137 1
2.41525875958935 1
2.30730163172169 1
1.5526909242001 1
0.788098267825856 0
2.24799440467204 1
2.16669418227149 1
1.9708025831456 1
1.59615685691891 1
1.72135840303104 1
2.04855662716179 1
2.19730846834852 1
1.73653220510985 1
1.1249519031511 1
1.56732152362276 1
1.22498903328111 1
2.83038482983344 1
2.50036885446835 1
1.90494296497498 1
1.78726057974249 1
2.67516351838789 1
2.326468936531 1
1.99688813268509 1
2.43037291074362 1
3.0125633962472 0
2.31544746059882 1
2.07934347168058 1
2.38401061366919 1
2.13106500048874 1
2.03034568026417 1
2.51010859622834 1
2.21516669289066 1
2.5287991096357 1
1.17372244338713 1
1.7489723028237 1
2.15788532936437 1
1.90288781726957 1
2.50383596045166 1
1.69004774733108 1
2.66106452679615 1
2.51837066673966 1
1.85977749283477 1
0.841211974332451 1
1.88401009176646 1
1.95594455905243 1
1.84858409785043 1
2.22034385541361 1
2.18764631525549 1
2.51738860412783 1
2.95947086778358 1
1.32879863377741 1
1.83802935643741 1
2.21279463593035 1
2.62320572180778 1
2.04143985949232 1
3.11189724438759 0
2.07684076776563 1
1.78296640698535 1
1.5916829150556 1
2.27322763252464 1
1.85813102637388 1
1.96675453857532 1
1.66775393078403 1
1.80992465508834 1
1.3552816363026 1
2.0069378844158 1
2.38648188861638 1
1.23747984650992 1
1.74004626305558 1
2.38594345909631 1
2.49064230269912 1
1.40307881841282 0
2.1278723281521 1
2.26913271320649 1
2.01131404642244 1
1.90028716376538 1
1.45052856634363 0
2.12912207806182 1
1.7692795983502 1
1.95876843482043 1
2.12695277979916 1
1.09796489167492 0
1.08451099781563 1
1.23494847301154 1
1.5560018608927 1
2.25649731887767 1
2.2751686732415 1
1.98604782112576 1
2.1834998899411 1
2.43575832549452 1
1.97580467257644 1
2.41414717132996 1
1.70098171753318 1
2.83250439864287 0
2.08609996483355 1
1.75139616246248 1
2.28769197721474 1
1.95678642584529 1
2.6348271062913 0
1.6070063483754 1
2.54455627768316 1
2.31617681667605 1
1.49115132152454 1
2.56072617407042 1
1.8845612395118 1
1.9976607328471 1
3.20428633342866 0
2.19713729050061 1
1.76093784850483 1
2.37070249283614 1
2.15715480874311 1
2.01898636532437 1
1.36108238491317 1
1.68375627671846 1
1.95149104278525 1
2.72094290027573 1
2.09601225977224 1
2.03695564551541 1
1.42759998597551 1
2.23225397162581 1
2.45981374482297 1
2.85259731127719 1
0.979367200899806 0
2.98377223453127 0
2.28701446391572 1
2.70642592178713 1
2.38010097372295 1
1.28313361056691 0
2.20733142064142 1
2.8873473687454 1
2.54743355966852 1
2.17965262223419 1
1.77498482595065 1
2.80264856515049 1
1.84123964967412 1
1.34357426189754 1
2.32635316375426 1
1.24024102185294 0
1.74052402957556 1
1.53102830023112 1
2.51432195469123 1
1.86906937722314 1
1.4196590013282 1
2.14657721110922 1
2.32180592689407 1
2.04032762873645 1
2.35084125260613 1
2.70083665813505 1
1.95913522378368 1
1.89500685456449 1
2.25701846760008 1
2.25945629879472 1
2.44710267074672 1
1.96753271910098 1
1.81643183966088 1
2.91880737255535 1
1.7602807580109 1
2.03219317208245 1
1.74856396969857 1
2.0329639330879 1
1.34641490195256 1
1.42175707492104 1
1.30711990065653 1
2.12311352035658 1
1.84042304842783 1
1.53200223121981 1
1.87029047044954 1
2.40588051661125 1
2.92066056389517 0
1.81215478004746 1
2.47737565005722 1
1.94527274859788 1
1.94145496024408 1
1.37576302249839 1
2.14331146292878 1
2.30839925792357 1
2.65156560573167 1
2.50678273026005 1
2.58608977022083 1
2.39471248405456 1
2.25645457201132 1
2.30744566189161 1
2.46653959143067 1
1.76564757292789 1
1.73638784580132 1
1.67073633554422 1
2.59191928150475 1
1.91929782598812 1
1.53558192492759 1
1.66158781024095 1
2.56988539425605 1
2.33690517187845 1
1.69315185036149 1
1.7033029699098 1
1.46020354275899 1
2.68067489600109 1
1.61702604638776 1
2.00271880420449 1
1.54024956482301 1
2.06273979368134 1
1.26689843051449 1
2.17868597997862 1
2.28255241524125 1
2.20960354274364 1
1.93332092347077 1
2.14136303693795 1
2.32315766837916 1
2.27306107581481 1
2.34350621572021 1
2.69091338100888 0
2.00016855892289 1
1.55424312252667 1
2.26527181923438 1
2.42922631512537 1
2.5597182563872 1
1.74279114902673 1
1.39306876849955 1
1.70151371432672 1
2.09660700963988 1
1.31134682339416 1
2.3070602258538 1
2.72018351016523 1
1.97832020474478 1
1.62583541287829 1
2.17764123759292 1
1.43725425056232 1
2.74738516111829 1
1.31784526768031 0
1.08698815100391 1
1.98002300615458 1
2.56489743346976 1
1.34749383468252 1
2.3151299894884 1
1.92322175939393 1
2.63801819351811 1
1.48917275171704 1
2.18500976938201 1
2.21939180060481 1
2.01650909956642 1
2.4945369895532 1
2.07397625589567 1
2.39176540963101 1
2.63432155136025 1
2.31319204332123 1
1.33357727753675 1
2.01044036252951 1
1.3320052191861 1
1.59998774951347 1
1.50484185853429 1
2.62960928728417 1
3.11039869244719 0
1.83255067986388 1
2.07162413847528 1
2.253769163783 1
2.69860034319499 1
1.29319670049335 0
2.8461243268896 0
1.61771275355432 1
2.00057043177196 1
2.62240510868416 1
2.66406470787253 0
1.90274063264127 1
1.78829801679211 1
1.98967276713352 1
2.30433139227781 1
1.63024010417814 1
2.23902850406354 1
2.34061091843788 1
1.13662727097142 1
2.17189690353073 1
2.13097364319362 1
2.44426022034305 1
1.68257590082072 1
2.28026612201181 1
2.44825103716022 1
2.46369140820318 1
2.26438671885371 1
2.25147841881294 1
2.01491094192667 1
2.21940082867991 1
2.17723328881788 1
2.59138193826761 1
1.35169597629557 1
2.1823091809292 1
2.04186221655975 1
2.52989852536554 1
2.01178149442756 1
1.71309852667868 1
1.64336456652249 1
1.78793328579996 1
1.89827912972762 1
2.08158143501081 1
1.27843466913325 0
2.48028713729035 1
2.25815729556678 1
2.41074876849169 1
2.23496292384276 1
2.91019340934445 0
1.87061213964223 1
1.41306460014613 1
1.76472677385719 1
2.09378335248871 1
2.05505692381931 1
1.32436035592016 1
2.06466305296093 1
1.95495878654441 1
2.66470123937892 0
1.34850664548942 1
2.57671236861368 1
1.99126521608985 1
1.57625974293104 1
1.80244715835023 1
2.12104345665621 1
2.19463514670662 1
2.43031087406987 1
2.36434224198332 1
1.4015032804549 0
1.65376309307916 1
1.3639562070707 0
1.50908389531693 1
2.37690553134941 1
2.34872466420384 1
2.31654860969306 1
1.57739724289692 1
1.93533564617395 1
2.09707082809428 1
1.11100290912397 1
1.32966721718367 1
2.09571336849983 1
1.94575336203816 1
1.77162052850472 1
2.89875643314013 1
1.35383865665746 0
2.0360847790719 1
2.25962097739921 1
2.40523754244886 1
2.65281020614435 1
2.27415554817024 1
1.40257295501003 1
2.30208635591011 1
1.46144912226945 1
1.90588363325957 1
2.18765373033982 1
2.04654223505221 1
1.80677426149304 1
1.8049970698591 1
1.83213756892917 1
1.34380590712157 1
1.4256379617403 1
1.84924625505653 1
1.90109445066671 1
1.45366243997086 1
1.66274660081475 1
2.00206406889252 1
2.3350870567054 1
1.54935264520298 1
2.03402202127643 1
1.79629341655732 1
1.05078467994685 1
1.31878338631501 0
2.0042363175748 1
2.64694047761291 1
2.87427396929627 0
1.63726527771336 1
1.42559421568609 1
3.59765776324928 0
2.15953701503166 1
1.91580200163619 1
1.43844397330327 1
2.16804112000723 1
2.28691285811106 1
1.51533555615994 1
2.2256462891674 1
2.12385373731778 1
1.67694969704647 1
2.01262986875784 1
1.28878612870617 1
2.3750411530566 1
3.04169188997666 0
2.5241897940176 1
1.98351038673171 1
1.52879532092678 1
1.57285011353815 1
1.81349855945881 1
1.19505755036578 1
2.20107735989961 1
2.06504602715444 1
2.45859761198909 1
2.18434331227517 1
2.09237224948514 1
2.01456786706496 1
2.98420384550388 1
1.69554992583131 1
2.21020217112606 1
1.76699736814044 1
2.08137091008282 1
2.39017092253742 1
1.94430588985039 1
1.9343527288862 1
1.23344767848809 0
2.13441333256596 1
2.16460823778582 1
2.18234466342481 1
2.08760865946018 1
2.25960385199799 1
2.00084649437732 1
2.43029361460575 1
1.68337364116404 1
1.59772351298897 1
1.93323000007794 1
1.9738704323036 1
1.74480985187531 1
1.85593641890852 1
2.20847027798255 1
2.33678275626038 1
1.59564294995025 1
2.57765724251846 1
2.98014739591442 1
2.72707669182846 1
1.75355403153467 1
1.97817154466227 1
1.46692380045809 1
1.18003287024225 1
2.21614473695526 1
2.19773447900265 1
1.7384015162951 1
2.84148219960213 0
2.01898876942688 1
2.08171979375958 1
1.89004708593777 1
2.61794499143008 1
1.27872112514733 1
1.45591311124026 1
1.40517468317748 1
1.74730587413984 1
1.81613083164232 1
2.13298896893157 1
3.11219386774389 1
2.18765424505437 1
2.0965956640231 1
2.13720465113463 1
1.28926586340573 1
1.25109093335683 1
3.00721238171829 0
1.09878218036084 0
2.16479607071212 1
2.02950450193023 1
1.59034657144925 1
2.46989652714228 1
2.1194096078308 1
2.37613130094164 1
2.40248058618672 1
2.42372708484048 1
1.94542070802412 1
0.570116590281545 0
1.6221404589361 1
0.987553635364829 0
2.61360156090683 1
2.47802480911919 1
2.77398148082846 1
2.30472082989295 1
1.80296925240538 1
1.61905097709348 1
2.05825917659641 1
2.74961794726059 1
2.30735651305648 1
2.00281603926907 1
2.17317719306368 1
1.99194849949635 1
2.87098256207478 1
2.49212664382547 1
2.23218260610829 1
2.21779915060909 1
2.16228666712692 1
1.68527619649905 1
1.62854273110701 1
2.2466611869266 1
1.09176278570729 0
2.47431186619676 1
1.22922064725788 1
2.11095003703261 1
1.65130755480969 1
2.02905516125766 1
1.4924610301578 1
1.83294696939784 1
1.82107856152968 1
2.34059423625018 1
2.22365291613718 1
2.31429693822364 1
1.22145101421418 1
1.5467260243691 1
1.80870666336038 1
1.29499898248686 1
1.73647605137381 1
2.18512580303482 1
2.15530715751839 1
2.56481530549082 1
2.28181152802565 1
2.67377817385903 1
1.59845850873467 1
2.00638814217221 1
1.75301270280205 1
1.96400685876212 1
1.94191388244707 1
1.40217602192007 0
2.02106765328113 1
2.07847811916194 1
1.51717215830746 1
2.22757809170131 1
2.08309676240789 1
2.22428334780851 1
1.72367070084852 1
1.14036837431146 1
2.22022080920393 1
1.05585163688463 0
2.18092353259553 1
2.05790158152443 1
2.84277602165574 0
2.02067102859011 1
2.00290617384348 1
2.73085967569137 0
0.723650517619792 0
2.54071839607624 1
2.48633800813193 1
2.66628873214074 1
2.63530159116893 1
2.97109417195062 0
1.3182211057203 0
1.27652470233098 0
1.09227011554394 1
2.93734188358729 0
2.49217604135944 1
2.17140562063157 1
2.62963936447822 0
1.81848727510147 1
2.15665680369099 1
3.51375787112316 0
1.57031832620972 1
1.49109696118257 1
2.06805658012787 1
2.5147127440212 1
1.9028908604646 1
2.3044925071057 1
1.8346922218405 1
2.71416123040455 1
2.05738834473783 1
1.13606257206993 0
1.40354531619851 1
1.90364674613696 1
2.19345716077474 1
1.73084027039054 1
1.56121502785746 1
1.98529677856004 1
1.57337494474092 1
1.77545770764935 1
0.79953841350119 0
2.02598681905861 1
1.83989601481267 1
2.49326343580169 1
1.36982212066723 1
1.47081407264359 1
2.03400616550981 1
1.67102330439632 1
1.98609089134713 1
2.14080557602015 1
1.60821311333422 1
2.0994674636743 1
2.3345921118837 1
2.74392194063538 1
1.98786488659366 1
1.85152152581362 1
2.07165400337788 1
1.6450898664354 1
1.54871283607287 1
0.768755692785512 0
2.18906387502223 1
1.44435148874263 1
1.35872738832227 1
2.20148408122169 1
1.3583403556576 1
2.31771264336377 1
2.09038751112331 1
2.44682059115344 1
2.51597529932887 1
2.0826559397808 1
2.36386459799991 1
2.30194892335982 1
2.59101203861764 1
1.40175361416558 1
2.53302662343213 1
1.47845098118569 1
0.95732965627202 0
2.44917546467638 1
2.12926376445961 1
1.66790169285246 1
2.81749738326482 1
1.63187682024478 1
1.78758846956392 1
1.65224973566692 1
1.73407173426344 1
1.63092388177054 1
1.855020895774 1
2.150988565251 1
1.59657786748587 1
2.03573664342247 1
1.70456477697138 1
2.7660222131237 1
2.30715698547839 1
2.1077326112903 1
2.7097415285859 1
1.50521584144637 1
1.53689036343753 1
2.65475780990679 1
1.99553068013025 1
1.79246972387488 1
2.21640286865396 1
1.62445621790519 1
1.93369468785811 1
1.7008659768397 1
1.93657814451579 1
1.8901343608734 1
1.66162048613092 1
2.09330973841386 1
2.34260832720916 1
1.55018492467346 1
2.68595285070378 1
2.215015650047 1
1.66049976736279 1
2.41428095236001 1
2.40323758740439 1
1.40270052062391 1
1.58884555575001 1
1.33673398333572 1
2.4647188681147 1
1.68098896575684 1
2.13866415816066 1
0.82871643686894 1
2.95337697162274 1
2.33026247494892 1
1.49801505552447 1
1.81693707201783 1
1.78442159623156 1
1.56116314647387 1
1.8567203946345 1
1.86411537098389 1
1.91514087077152 1
1.77808286684481 1
2.1647974978797 1
1.88375799161084 1
1.11420560643732 0
1.95767038136995 1
2.05802001211419 1
0.951021122944014 1
2.44059341391241 1
2.62662379356968 1
1.62558514639572 1
2.21027287468876 1
2.55987839915359 1
2.45803809118661 1
1.99510171113826 1
1.2363649442628 1
1.92326231290242 1
2.18010724379831 1
1.53741482415338 1
1.30643121134328 1
2.73105086532815 1
1.72058133116556 1
1.44748491861874 1
1.99992572680085 1
2.26604514331574 1
2.43469835545325 1
1.94600633429437 1
2.03287522944489 1
2.19208077245548 1
1.14896973106418 0
1.42580565169315 1
2.00098826540761 1
1.76228973584475 1
1.61421416129375 1
2.65377161594089 1
1.8732991546714 1
1.93758660729816 1
1.88654468271185 1
2.50347044038874 0
1.74062512883784 1
2.16544947892775 1
2.11739403437839 1
2.12729120220955 1
1.83893675321844 1
1.48742719429246 1
1.01076615437976 1
1.78432156498985 1
2.46907466341836 1
1.62329239657309 1
2.08613216761779 1
2.80261361002001 1
2.41009207040209 1
2.13355792835741 1
1.43796805136682 1
2.61145510215613 1
1.68978373929088 1
1.61113069820535 1
1.5885413983172 1
2.42033758192707 1
2.16465372573394 1
2.28728190969462 1
2.58104608114381 1
2.32459061452062 1
1.89809692044771 1
1.89011484381405 1
1.40479467890768 1
1.62470884246448 1
2.10276980549152 1
1.67599557654437 1
2.59918013382269 1
2.07961212846956 1
2.97914063887755 0
2.34375751862155 1
1.99104318806256 1
2.26653501483367 1
1.74907245215231 1
3.06394088490858 0
1.96791091414285 1
1.76061206752683 1
1.57350562766408 1
1.00628289572566 0
2.43624741248067 1
1.89670412878243 1
0.997865385911708 0
2.36567891957809 1
1.56234082471504 1
1.86242077710701 1
1.86108608907133 1
1.81657957009623 1
1.21159739030733 1
2.01425107009041 1
2.18595912495083 1
1.70435864617043 1
1.81773228181332 1
2.80301481937471 1
2.69272199880597 1
2.14629077348515 1
1.21201613274109 0
1.50831004404993 1
2.4332910250202 1
2.24767939097421 1
2.13997071358319 1
2.5331810333544 1
2.15808874183006 1
3.29688295359727 0
2.21446905654173 1
1.51749618647767 1
1.89522042912484 1
2.14489454459351 1
1.96565419780318 1
2.49485799837619 1
2.32424057318204 1
2.11459748569292 1
1.40791546399356 1
2.18190732311342 1
2.08184050020809 1
1.72064540935316 1
2.27580274323159 1
2.1031172925692 1
2.18335882282583 1
1.30490303546289 1
2.1597600674782 1
1.88741333637031 1
1.94638534247072 1
2.44095423753336 1
2.72526147801315 1
1.44321252396298 1
2.82948307319674 0
1.38371006952029 1
2.11936044772012 1
2.17196953777541 1
2.18365688390768 1
2.07432158287555 1
1.61975271777762 1
1.89270139871726 1
2.15088500003812 1
1.98378059356302 1
1.25147325255156 1
2.32950169072802 1
1.59210361593661 1
1.75096951895605 1
1.97116827438142 1
1.75038714283058 1
1.42020430342103 1
1.8122699085835 1
1.22989090300952 1
1.9602562074282 1
2.74445864948783 1
1.85801675023011 1
1.79130218503601 1
2.00875090425066 1
1.84583372994973 1
1.78875794774706 1
2.21341625772607 1
2.59862293824173 1
3.34395053449872 0
1.99735233464078 1
1.82903811475886 1
1.98892888440289 1
1.94192075406846 1
2.16030743883193 1
1.56463439065983 1
2.58909936264707 1
1.37677857373111 1
1.95746884704701 1
1.70020284895113 1
1.96438563780945 1
1.21110235171727 0
1.52309551473814 1
2.04015781931633 1
1.42147656343764 1
1.57165316015278 1
1.88152938831071 1
1.83026003598385 1
2.70271975462052 0
1.80464990492494 1
2.3446159266222 1
2.27631708523796 1
2.50245149090574 1
1.54519688014738 1
0.869758210385769 0
2.90554712665288 1
2.27387654704765 1
1.6752317705935 1
1.53352100134917 1
2.50919009224467 1
1.07730204378057 1
1.5975784593332 1
2.04216708627493 1
2.32146069435661 1
2.06275342567238 1
2.80942352712378 1
2.09808105045371 1
2.16738675275805 1
2.01398184202188 1
2.48637365910227 1
2.85451413460289 1
1.75803255430249 1
1.51703120274304 1
2.04086487747253 1
3.08989303530642 0
2.48786144724785 0
2.54822547227315 1
1.98233838305604 1
1.64468197502943 1
2.08050052908864 1
2.02346819637316 1
1.7551688246903 1
1.51615428973864 1
1.7767092430265 1
1.77595425355792 1
2.11631243434636 1
3.0005191155254 0
1.20302659181376 1
1.86073316668556 1
1.75590405848159 1
1.4761713275275 1
1.90653046382163 1
1.04975053051352 0
1.10862650083673 0
1.94694115094617 1
1.99263917909304 1
1.78684809023084 1
2.34115162454661 1
2.09313411957528 1
1.91116587392981 1
2.31579388381058 1
2.54959690413296 1
1.71002039441682 1
1.21514569753062 1
1.82374347809245 1
3.44086718633971 0
1.6930196478556 1
1.8560211863743 1
2.10644362876479 1
1.91625104881051 1
1.64826773920286 1
1.49481772692649 1
1.75218358235918 1
1.52886656930314 1
2.17732705507005 1
2.15526097521633 1
2.15694324881257 1
1.37029694446654 1
1.72794643748077 1
2.19169277085984 1
2.3018771706928 1
1.72975250509183 1
1.56421080898075 1
2.20892513764371 1
1.52903435459047 1
2.01454496069723 1
1.54857476918452 1
2.73808251637472 0
1.93410793748083 1
1.92781948548463 1
2.72272432947688 1
1.78644513113968 1
1.49239898124953 1
2.50405916311415 1
2.28077131735311 1
2.44975497542088 1
2.42804898192247 1
2.78662543913791 0
1.71498345387449 1
1.21704173603221 0
2.40170746571182 1
2.69069801877019 1
1.78444286782352 1
2.2349461051233 1
2.29194624220557 1
1.91484196324695 1
1.63107486451422 1
2.56416079047001 1
1.29327835865469 1
2.57776468848824 1
2.56819929925612 1
1.21883896111906 1
1.47742194306592 1
1.12445904293491 1
2.25899955185147 1
2.88736524039243 0
2.49901697297204 1
1.73716350003751 1
2.0290628376346 1
2.24189918488983 1
1.66798028594928 1
2.61942971573956 1
1.71711834939825 1
1.40600328104087 1
2.15233528132336 1
2.34873928388054 1
1.97416653373228 1
1.56054888481767 1
2.93533714561809 1
2.09536877177663 1
2.29329350766164 1
2.24494305443467 1
1.99945926223096 1
2.64847759015405 1
2.97676702704889 0
2.21788835545015 1
2.5190938358422 1
1.35790138339159 1
3.03197278265257 0
1.93218499996713 1
2.58406220913301 1
2.1794239890076 1
1.99062939594846 1
1.93919005235622 1
3.13317864037378 0
2.10025978141525 1
2.19740089975948 1
1.81443152364352 1
2.11352790631331 1
1.39612746393847 1
3.11755848112234 1
1.83912742205414 1
1.41554381188846 1
2.46741453184944 1
1.09556522074556 0
1.89608680924372 1
1.95144714328622 1
2.15683633527347 1
2.24166690145393 1
2.00660118577663 1
2.79442869680272 1
2.40778639511342 1
1.91382632486645 1
2.21632418429302 1
1.82375202567547 1
1.9486279254977 1
1.56220421561909 1
2.29298815384011 1
2.24711484228289 1
1.49879636124014 1
1.92871472302341 1
1.93973186012119 1
3.01711301883224 1
1.56545759693164 1
2.62317531275294 1
1.79961515930091 1
1.58078424701338 1
2.21082631013227 1
1.53074374597101 1
1.0738032793745 1
1.99278648400868 1
1.81311087365978 1
2.14190750273077 1
2.47103530649564 1
2.21849720447432 1
2.24564087202934 1
2.86635918897419 0
3.27778379072599 1
1.86468533868944 1
2.05636668343909 1
1.98711904487675 1
1.87941729639497 1
1.71382872230613 1
2.49145289809127 1
1.77946537686716 1
1.61642459029227 1
1.61032437200238 1
1.69900103082185 1
1.60925738517748 1
1.37253364284834 0
1.65292210540874 1
2.33638700262339 1
1.91355931038141 1
2.48143466536791 1
2.5087596325398 1
1.72526909057843 1
1.29262934830598 1
1.81392017714325 1
1.59041310086117 1
2.48348318497049 1
2.19159934440692 1
1.56908949236986 1
2.50171442054743 1
2.60135005285004 1
1.67316966676563 1
2.6565924526627 1
2.0635108083438 1
1.5167023682847 1
1.76878238370029 1
1.29447335245944 1
2.49906614971706 1
1.39122380878737 1
3.13433886661941 1
2.36057471146833 1
2.84368442086026 1
2.04505190051056 1
1.79543098655078 1
2.4701101449554 1
1.95152142155791 1
1.64123366515434 1
2.6182174015103 1
1.78281957156922 1
1.89366940365473 1
1.4713237746833 1
1.86418582055132 1
1.91822762358365 1
1.63835779892775 1
1.6947378914349 1
2.5173392239641 1
1.91326225311483 1
2.79078797045371 1
1.36897588880717 1
2.15842571297309 1
2.37917880245138 1
2.05979453438128 1
1.20654843098597 0
1.1038802805605 1
1.37587994742045 1
2.64729762695835 1
2.14285742635836 1
0.819374627171085 1
1.7720158929525 1
2.29950728939441 1
1.45006837486624 1
2.43633955835935 1
1.89396214233271 1
2.26953226932764 1
2.48465489375358 1
2.71917144017548 1
2.61036545775124 1
2.33513272994694 1
1.99132450968411 1
1.6736792972447 1
1.45537764073166 1
1.89678492547826 1
2.13414796139236 1
2.35879585170996 1
2.04513262311338 1
2.05203555331099 1
2.21820034712512 1
1.30047946490757 1
2.4355628850547 1
2.02933140975013 1
2.6192802559914 1
1.47643687262549 1
1.76045814319214 1
2.69502450299847 1
2.28455950135963 1
2.87126445126608 1
2.06328009651597 1
1.97694597668126 1
2.01623913031359 1
2.65763379083484 1
2.05501905159675 1
2.18553193034852 1
2.20650628236548 1
1.68539830093558 1
2.61743821023389 1
1.67981739948761 1
2.67262326983913 1
2.43686658150302 1
2.56544128032521 1
1.97532779544703 1
1.11128194969382 0
1.60647219229232 1
1.99949479552299 1
2.65809961849292 0
2.2743384276777 1
1.960234413837 1
2.93959105687679 1
1.9546841162575 1
1.62482190158102 1
2.15993267677909 1
2.39801135706784 1
1.88278015413727 1
1.33604445593671 1
2.35812575460618 1
1.78261573568056 1
2.24229018877993 1
2.43243386159219 1
2.56757785527898 1
1.3705227697837 1
1.35002399575108 1
1.94580257776821 1
1.97476952285946 1
1.63528200029983 1
1.91135797567283 1
1.71895248230558 1
2.20204752548252 1
2.3339809980791 1
2.38106588419451 1
1.86724131860463 1
2.00662548355033 1
1.68678583623295 1
1.77289347430318 1
1.89197752372375 1
2.01765101623785 1
1.49074204304944 1
1.32833367437307 1
2.15529139792964 1
1.68063406497865 1
2.27387217549478 1
1.62997688244145 1
2.25697807974409 1
1.99903896248833 1
1.14792727958879 1
2.45733092508314 1
2.0567950771467 1
2.33167859646039 1
2.44389625278092 1
1.78566339570054 1
2.34988437871149 1
1.63275265464201 1
1.90284021421694 1
1.50593733232494 1
2.36907928714241 1
2.29286328577997 1
1.53119743898209 1
1.97241102726694 1
1.80617387033612 1
2.1738250930317 1
1.2323642215911 1
2.07643515240456 1
2.18307231049033 1
2.28563368819479 1
1.65088541171841 1
2.36953461365564 1
1.77822049038144 1
1.80164570308609 1
2.04044638069531 1
2.37374891872454 1
1.89647499769448 1
2.54457620770966 1
3.13300519333778 0
1.62878999435072 1
2.29273656447742 1
1.89921324885206 1
2.75856126626243 1
2.43100137918499 1
1.87308666379682 1
2.11423268659929 1
1.95393938571397 1
1.65130403445807 1
2.25245484415115 1
1.51523828125084 1
1.17306315279544 1
2.13343213498525 1
2.63091717521825 1
1.3332026535555 1
1.17360516175999 0
1.6095707179299 1
1.00909507167856 0
1.71307040049965 1
1.71489558601024 1
1.83685906729296 1
3.13232722364857 0
1.81886028556039 1
2.69809243571837 1
1.58070281280627 1
1.93198385019118 1
1.8897996838773 1
1.82295313260975 1
2.16309650020449 1
2.59678300728492 1
2.65606068276847 1
2.87090478903886 1
2.01842178956203 1
1.3367386576395 1
2.65075330991293 1
1.8801112705451 1
1.46630137872567 1
2.11250651062668 1
2.2010431840852 1
2.44063127058766 1
1.75195171440892 1
2.20852488756744 1
1.58366039243461 1
1.80442589413974 1
1.81497056509362 1
2.16666981163113 1
2.66086409182797 1
2.20072830714046 1
1.77346745216379 1
2.17412874881407 1
1.85554835215833 1
1.86886155160109 1
2.28425575626536 1
2.49573630334514 1
1.92220800336879 1
1.65599406560946 1
1.10803163984637 1
2.17555139950288 1
1.78204901942582 1
1.70966708441581 1
1.55043698552638 0
1.96612969796027 1
2.21667776608419 1
2.46613758735128 1
1.82079128080335 1
2.00570413277158 1
2.00055480177455 1
2.17955410890011 1
2.02775657374602 1
1.62663253570293 1
3.03856936573908 0
1.69826882472329 1
2.33143197186371 1
2.3724815379094 1
2.25454950495127 1
2.04709855487159 1
1.76442433963438 1
1.74033312314393 1
2.57557787718992 1
2.5869760183722 0
3.17105063241854 0
2.16816694696607 1
2.64318631178657 1
1.97971049845214 1
2.06473249296846 1
2.07859468888546 1
1.85788700317523 1
1.72345933296394 1
2.3809783857416 1
2.74906913767739 0
1.7642614866249 1
2.46367845326135 1
2.08183026059943 1
2.32048422490185 1
1.32948792225963 1
2.27554811804428 1
2.10858265764935 1
1.86562078594169 1
2.26628830282529 1
2.58340057163952 0
1.87623289526472 1
1.55139565340431 1
2.31552835762086 1
1.53110760004934 1
2.65027821343215 1
1.9044371063983 1
2.30551216030295 1
2.15728978079229 1
1.97436933471172 1
2.1889633385276 1
2.12234352975862 1
1.49226402686569 1
1.93204009926457 1
2.27970465468066 1
1.99630495399253 1
1.82119361049138 1
2.16788000501798 1
1.98698957177809 1
1.30519853293669 1
2.11550989603498 1
1.857796666232 1
1.51926313614439 1
2.56463102469662 1
2.14224988973755 1
2.26738480133105 1
2.47273339845131 0
2.89751685309869 1
1.45165358702926 1
1.6033787177946 1
2.03069486273525 1
1.30567001739036 1
2.15200015653421 1
2.35973410010134 1
2.99631832195466 1
2.16385726566849 1
2.28775833771042 1
1.49375136947611 1
1.10998861818505 0
1.95816747683854 1
2.51693870243674 1
2.42664912563987 1
1.43782383375226 1
1.94308134304302 1
1.20432735663289 1
0.926568847612203 1
0.523105399763946 0
1.91920959573147 1
3.00978867510165 0
1.68882397904032 1
2.15585446319827 1
2.15993560919808 1
2.2119185695801 1
1.9896269711521 1
2.94821450556955 0
1.90501387378982 1
2.51866370818344 1
1.74604337495083 1
2.36381529645505 1
2.04968190794156 1
1.40005139190993 1
1.68144193436071 1
1.91006921118709 1
1.25111799069194 1
2.06433367185418 1
2.24888348178597 1
2.9019390980809 0
1.55505746482674 1
2.66099949473961 0
2.04329475160412 1
2.46296987583478 1
2.11157173288522 1
1.42285160935902 1
2.1632486639309 1
1.63764321833663 1
0.897511955797055 1
1.98361859842127 1
2.35274109375391 1
1.64246434976321 1
1.12104417613441 1
2.32922401207612 1
2.35832870859323 1
1.87449653299608 1
2.59696041654593 1
2.27410564154995 1
1.95413437945432 1
1.7611569032957 1
1.28931697350143 0
2.24072491377641 1
1.16658163926404 1
2.33520960605175 1
3.02192164577756 0
1.90041802856775 1
2.70589104352258 1
1.95234294956313 1
1.94225984468981 1
2.77172332927782 1
2.75789398219404 1
1.36564538198992 1
2.00023017100147 1
2.51285009251738 1
1.98560324906942 1
2.33073185132582 1
1.6459144100556 1
2.49803695743437 1
1.76572173882166 1
2.54926082694365 0
1.17195421475908 1
1.52080128759863 1
2.54167973978976 1
1.76363525877129 1
1.30252647966732 1
2.28684830977216 1
1.99340834463896 1
2.81184507217544 1
1.828990375031 1
2.05014176163984 1
1.6636311136729 1
2.16425880804024 1
2.48671415816488 1
1.43548069627607 1
1.7875053742376 1
2.02928834706502 1
2.36620997285944 1
2.31203674230207 1
1.83736424039396 1
1.91659543452695 1
1.37486254310879 1
1.99321101678049 1
2.33602566477159 1
1.9577266685597 1
1.48733996363487 1
2.28357980382098 1
1.38505506138806 1
1.71657651785501 1
2.24035857554952 1
1.97285224941081 1
2.83213718554825 1
2.21035695510411 1
1.45922630323169 1
1.84664524082041 1
2.6423771669845 1
1.72866985488413 1
1.96946928442111 1
1.48166023427768 1
1.9387213694515 1
1.96282389306604 1
2.6323624287589 1
2.18806729944435 1
2.76830818014537 1
1.63453079858815 1
1.93688599198432 1
2.56587737806257 0
2.84558638125709 1
2.27973953106516 1
1.79522084382257 1
1.53787440610721 1
2.56736881752714 1
1.88187016908289 1
1.51278548563791 1
1.71428693287662 1
2.36406124860713 1
1.80488731351496 1
2.7328800037198 1
1.27285182785666 0
1.82792670756255 1
1.17236386658435 0
2.16598770606417 1
2.33266739412626 1
1.21796822413644 0
2.52961273719464 1
2.15427686442233 1
0.932359561599802 0
3.05918041462054 0
1.67333987869958 1
2.20774121734554 1
2.37475363419082 1
1.60880960191561 1
1.63099467975665 1
2.2012507381692 1
1.6817782174572 1
2.71828985685177 1
1.87803846642217 1
2.43030955434842 1
2.4761039739596 1
2.26024988399727 1
2.09252224883594 1
2.58462136170538 1
2.54304303128193 1
1.822636665702 1
2.42197687430131 1
1.79283005366389 1
1.47451504545488 1
2.19162009980586 1
2.75372406102595 0
1.58218283285503 1
2.28325347122082 1
2.3229317477338 1
1.94343105456599 1
1.86693659108989 1
1.72784388807109 1
2.27955810606109 1
1.53451175840771 1
2.33375514781159 1
0.712853496181816 0
1.21956564581182 1
2.50177884155553 1
1.14613632459293 1
2.25849182584928 1
2.17532998607772 1
1.91373764853344 1
1.5116519687451 1
1.99928992117529 1
2.53365761443274 1
2.23713708977714 1
1.71969075124615 1
1.74194563356114 1
1.46434482036833 1
1.9082904709661 1
2.33232370114131 1
1.3847934558037 1
1.86164670575723 1
2.15152475968617 1
2.15464222548253 1
1.82499547888463 1
1.62397180392111 1
1.55059094024827 1
1.3711541458466 1
1.73408904671727 1
1.73797880744997 1
2.65657911124462 0
1.44282931239842 1
2.14554230984683 1
1.89873371668873 1
1.91032436443379 1
2.15759731864688 1
1.6998493471838 1
1.94402046113046 1
2.02756795353214 1
1.76130407111614 1
1.93625248347088 1
2.54838098839829 1
2.43557603317598 1
1.6918593603156 1
3.32035611753428 0
2.61206379692321 1
1.72957065848393 1
2.04842451852643 1
2.03890685184946 1
1.51446011145766 1
2.56679114851165 1
1.96526916308707 1
1.59609434398054 1
1.8191149379697 1
1.9086698015102 1
2.5423243000848 1
2.20238554430741 1
2.17395165319251 1
1.12627895669569 1
2.7500200848481 1
2.01533761707506 1
2.4684181106193 1
2.1801481894745 1
2.03478468886366 1
1.47121213668121 1
1.64935287131387 1
2.15338865117303 1
1.12782399885073 0
2.22791945281489 1
2.75910277051787 1
2.0434774995338 1
1.7787524384349 1
1.45511733639644 1
1.26639689141132 1
1.80900606357305 1
2.77519581992431 1
2.12683675800491 1
2.01830727907038 1
2.02121698209561 1
1.3070868167603 1
1.79076053826789 1
2.0127111268368 1
2.01934995176803 1
2.24466310584063 1
1.71289820807919 1
2.07037215143295 1
2.1065298721021 1
1.75142426419313 1
2.62475760197294 1
1.96528166886902 1
2.29168920210425 1
1.26457158219744 0
2.44418380858082 1
1.52496444203852 1
2.07750494155964 1
2.93279063397334 1
1.98997463832496 1
0.866460136797886 0
1.78367812555173 1
2.01952481584264 1
1.57899620548261 1
2.20634025243446 1
1.43557482287629 1
2.50846846107966 1
1.54147858745084 1
2.21372521055678 1
1.44003990381285 1
0.824683653518542 0
2.85833248845432 1
1.99338603591348 1
2.61770340407079 1
2.06325001351855 1
1.71955962056096 1
1.57104622451482 1
1.91594947136824 1
1.2811538994021 0
2.28823777491463 1
1.76097685404003 1
1.93772727799076 1
2.11766684303827 1
1.78841626967754 1
2.54794560951889 1
1.85267128021564 1
1.40786745589667 1
2.21241350051082 1
2.08755902559792 1
1.2551046980211 0
2.46341483444946 1
1.73563165843307 1
2.06821890676303 1
2.29090764060993 1
2.16285089748032 1
1.87995766858375 1
1.13181232427791 0
1.46203040305874 1
1.54769908677768 1
1.52307761892547 1
1.88347654291711 1
2.00136007170817 1
2.00644155557642 1
2.16848132808601 1
1.90714081682116 1
1.78770123257208 1
3.23865795200145 0
2.19139127423689 1
1.98254469074087 1
1.91142563803248 1
3.03437570259101 1
2.03975572643373 1
2.6466280412318 0
2.54804419948717 1
2.05676255549964 1
1.98714607178286 1
1.85412570992829 1
2.51877711911663 1
1.93503754830411 1
1.05582640891576 1
1.50382503072087 1
2.4404405759312 1
2.09466190875051 1
2.87086256732548 1
1.82221894025327 1
1.96675123855141 1
1.78488503213256 1
2.64801228816495 1
1.14157332853604 0
1.93913290517242 1
1.68851174132201 1
2.77750574877277 1
2.23363212162679 1
3.07495151431099 0
2.64125971093228 1
1.89113174006188 1
1.26232906010533 0
1.77188715986982 1
1.18431872764516 1
1.99085312336691 1
2.31232197678031 1
1.34238834652054 1
2.00939452570173 1
2.25282530227487 1
1.82427666264604 1
2.76808780079678 1
1.59269720301198 1
2.69034934115178 1
1.62377093097878 1
1.75708322112216 1
2.29273983390739 1
2.19227015689802 1
1.66816010879226 1
2.7665534522488 1
2.61023666599261 1
1.76480560804963 1
1.99504280680749 1
2.0388264046198 1
1.91272171377633 1
1.92001898672048 1
2.08751466327257 1
1.69932618734655 1
2.31132394296891 1
2.38169382228221 1
1.50513315811101 1
0.976868083196422 0
1.97921354889258 1
2.52585203308318 1
2.05192364967307 1
2.51235160919306 1
2.15844843593144 1
2.43740690250427 1
1.29314966706752 1
2.41428301328931 1
1.60653511593573 1
1.75116419156941 1
1.84729488818343 1
2.36041581219109 1
2.50506017633213 1
2.29631388514799 1
2.65718433886139 1
2.26708183684913 1
1.8944952346559 1
1.7262131924656 1
1.69468878960001 1
2.17948782327102 1
2.51861952013477 1
2.43581819637834 1
1.84936617289517 1
2.51778348566212 1
1.61119223781836 1
2.56173615903903 1
2.50125995723915 1
1.97812052827398 1
1.18987900631551 1
2.10326940496745 1
2.74370002789066 1
1.60379490012939 1
1.97479315560913 1
2.03667474672713 1
2.63894848610394 1
1.40067748802471 1
1.80519723352338 1
2.93384953232932 1
1.86691813336545 1
1.80000156439634 1
2.73683263712712 1
1.88576611079913 1
1.96009839568312 1
1.5054315773942 1
2.9820565335732 1
2.8708569146636 1
2.35719249908224 1
2.49116573036664 1
3.00308188260487 0
2.58392280352073 1
2.45142297079867 1
2.13563008543468 1
1.51090648326485 1
1.48076112260231 1
2.26826866336476 1
1.97714000180072 1
1.94640007336628 1
2.19222788441052 1
1.8680991715473 1
2.36450501433083 1
1.74883993626519 1
1.54758091736417 1
1.60636636198226 1
1.76950389578873 1
2.04991055518693 1
2.64473975759708 0
3.20823327256347 1
2.51303312857858 1
2.20965297307655 1
2.05763354507929 1
2.11013905834179 1
2.19034171494078 1
2.01988666459395 1
1.52924853685966 1
1.86853739089184 1
1.63707262833876 1
2.63568347775544 1
2.12810315078146 1
2.67356824310515 0
2.090314189994 1
1.32855689096449 1
3.00012811088192 0
3.16193603125081 0
1.69945219820313 1
1.80148013970413 1
1.73969007345614 1
2.34672206260045 1
2.15035652933268 1
2.06572925725988 1
1.77438824763276 1
1.53609896633875 1
2.74135055510486 1
1.69002641089689 1
1.84741767830956 1
2.04428240602728 1
2.2757334387512 1
2.64486444492081 1
1.82533833697013 1
1.55080831796731 1
2.13720892520022 1
3.13179211879081 0
1.41721663825747 1
2.04073856194457 1
1.52269327512405 1
1.30161360332897 1
2.63427415073881 1
1.66338165393663 1
2.76524813319084 1
1.21358067720306 1
2.28544853283332 1
1.57746535494118 1
1.48063864176421 0
2.63277206386004 1
1.38189599469446 1
2.05664769130046 1
2.30716170758969 1
2.50470963133332 1
1.86114902604369 1
1.75662166904742 1
1.86823732290395 1
2.46362006269462 1
1.27773059875558 1
1.6121729715688 1
1.8370455941381 1
1.92659464019265 1
1.89326700261482 1
2.13638768103591 1
2.64979584502798 1
2.33728194535801 1
2.54482567636475 1
2.16173003870166 1
1.57297853441996 1
1.86410074171383 1
1.84335182656335 1
2.17925760564686 1
2.06045426009433 1
2.08909053531257 1
2.31286571434651 1
1.1746972099464 1
2.74367438726732 1
1.59184571392973 1
2.03030125734091 1
2.23461751291479 1
1.60618048263501 1
0.658655083175968 0
2.0645919864181 1
2.31435145045894 1
1.94727357732954 1
1.45456990846204 1
2.72226156460186 1
2.25461177616857 1
2.03890084388755 1
2.09162447229463 1
1.47856245304982 1
1.74164789696211 1
1.50857733447178 1
2.96620889656243 0
2.62586550393835 1
1.90943620192934 1
2.26692794479798 1
1.53595601876605 1
2.06090896732918 1
1.71751413595594 1
2.23188140907996 1
1.81091384282581 1
2.01000596640281 1
2.57012587547535 1
1.45464214870234 1
1.80349497254939 1
1.63513027849638 1
1.78479242283049 1
0.732977334737061 0
2.48136797053994 1
2.32346326956042 1
1.12334917642252 1
2.67827371858956 0
2.48051466584545 1
2.37048547115799 1
2.25635461292013 1
1.98815678461696 1
2.07249283871829 1
2.58787676951223 1
2.14547383283809 1
0.78670351777474 1
1.98457634731471 1
1.80002894726462 1
2.02505351902926 1
1.74502458685008 1
1.52465104359114 1
2.63687873963301 1
1.9334529310085 1
2.42864192013799 1
2.54932050676089 0
1.74221034703177 1
2.64306027025218 1
2.13445306851417 1
1.84669349273232 1
1.61836625473305 1
1.18333232799938 1
2.19341463444118 1
2.05495143240459 1
1.24766185846484 1
2.37935469795291 1
1.78404238754463 1
1.53588365819119 1
1.81747999224982 1
1.99694954464091 1
0.488831005963419 0
3.10325466620371 0
2.42126160800212 1
2.35985917086562 1
2.47593156747513 1
1.93539392395034 1
2.02629608604841 1
1.27115247167406 1
2.52246141413111 1
1.87399595825072 1
1.87951741555009 1
3.10524634941299 1
2.37190678336279 1
1.66467240391464 1
2.05021985779065 1
1.62021211332952 1
2.40568078452762 1
2.72057548571938 1
1.4251004128694 1
2.05316061726697 1
2.66913205187691 0
1.8767569312078 1
2.26926460035443 1
1.55150563675428 1
2.87839654682098 0
2.54335877644279 1
2.50460026907654 1
2.11991500533595 1
2.18943618048167 1
2.74806227754097 1
2.08246369851989 1
2.9790636039631 0
1.83255127914508 1
2.0604353200301 1
1.40080005642051 1
1.67110306224709 1
1.55444188597775 1
1.64206408776146 1
2.04228926687446 1
1.41565167985076 1
2.8460723166116 1
1.36483011075714 0
1.34766947553991 1
1.43640125978457 1
1.61690802813616 1
2.07009076117691 1
2.66896229640922 1
2.56116300225945 1
1.97323551282447 1
1.30315886144644 0
0.844367533906984 0
1.91824955978861 1
1.64849480565702 1
1.2905086855149 1
1.86671560225755 1
1.8182630836244 1
1.96520376268304 1
1.94330378627599 1
1.62774992568393 1
1.35184445566575 1
1.98805922716803 1
2.15249083530643 1
2.47429140527334 1
2.37543664578957 1
2.61021046171988 1
1.27888746103853 0
2.7015007533441 0
1.91055985880585 1
1.6073833038973 1
2.19878185484435 1
3.61176446794843 0
1.6840258586808 1
1.60979258792743 1
1.46040829694015 1
2.04049398385051 1
2.12030134133469 1
2.28146602532732 1
1.39399759720376 1
1.99766208269165 1
1.68882851232573 1
1.55826919085041 1
1.69339318118355 1
2.34747161570932 1
2.24068170381365 1
1.86215318268011 1
2.29261338685732 1
1.06402477074033 1
2.31925277742288 1
2.344134919426 1
1.97779444528589 1
2.49332632218893 1
1.92394521875191 1
2.21499323213239 1
1.60993796886319 1
1.34703541599139 1
1.87739654081497 1
2.11737305550767 1
1.4879129970828 1
2.12939931016087 1
2.11481988548467 1
1.65558892219899 1
2.04016394074267 1
1.32816359192816 0
1.99422127134762 1
2.09604973288501 1
1.01093408355037 0
2.19822599758931 1
1.69519044818003 1
1.79252899532735 1
2.83465478681982 1
1.55397229698915 1
1.79038855050407 1
2.06566493031029 1
2.21422869639577 1
1.61688339011667 1
1.97180251114769 1
2.07468117434876 1
2.06576258584149 1
1.62675178022922 1
1.82046196318745 1
1.28734472225436 0
2.2305356429667 1
1.80604768864972 1
1.6388541972057 1
1.08209114051477 1
2.5544427799793 1
2.13864070154308 1
2.30205095705027 1
2.24210866745504 1
1.6014640555439 1
1.98329557183991 1
2.81150466370906 1
2.51200614640637 1
2.3479165858692 1
2.47225521962218 1
2.4596141105488 1
1.38848219792514 0
2.3403846332057 1
1.81312886802668 1
1.32318475532182 1
2.27266139496712 1
2.27937166487121 1
1.81934768644232 1
1.55674951472861 1
1.55027846206702 1
1.92830952884601 1
1.09920130450557 1
2.26305942442495 1
1.80043173707242 1
1.7914388702692 1
2.28785320996074 1
1.91226684546039 1
1.75976775097729 1
2.18355211359582 1
1.84206349541195 1
2.07153438526184 1
2.29616203173533 1
1.66160908767413 1
2.22779982844225 1
1.76723186055937 1
0.790736872992611 0
1.64219783210038 1
1.68989350382242 1
1.18819206873009 1
1.3600473451074 1
1.80789670464924 1
2.1678921996408 1
2.54393055407452 1
1.9714718649251 1
2.76489966297164 1
1.96641369488281 1
1.65138075009372 1
1.86079413933988 1
3.18426271343327 0
2.08391335595327 1
1.57506490751115 1
2.07992333738527 1
1.1098956476479 1
2.11798501315876 1
2.54631599952488 1
2.98989137464297 1
2.46624788097182 1
2.02040186273237 1
1.24606233023099 1
2.58980836986554 1
1.42742393436716 1
1.82148092245343 1
1.49939301359345 1
2.48871897764452 1
1.67618904120861 1
2.03547451515127 1
2.48236689590739 1
1.81451833264588 1
2.66093871870923 1
2.33843746120728 1
2.02858394270489 1
2.42302734757184 1
2.23755691701798 1
1.87859244882571 1
0.985871034614852 0
2.62100810444546 1
2.11785953578258 1
0.957345761137507 1
1.4767751097124 1
2.13393538610852 1
1.65446804094326 1
2.43992922323601 1
2.60234317336877 1
2.85368684678676 0
1.63972845294518 1
2.26505043095086 1
1.44322660550248 1
2.98069444751724 0
1.9872743993503 1
2.42071743374274 1
2.35629250809015 1
1.8552515224037 1
2.07488102273498 1
0.926816652932137 1
2.39771986981612 1
2.21837564046109 1
2.04172244104127 1
1.13934522401232 1
3.23628131535504 0
2.09408974043199 1
2.22105127975515 1
1.61665058225382 1
2.05814439228946 1
1.80617409667776 1
1.63022151746904 1
2.20868165818686 1
1.7572113053054 1
1.55530888005097 1
1.82268002684932 1
1.70772196404122 1
2.77253315124706 1
2.26000778899484 1
2.38898898053485 1
1.05192684376456 0
1.38665644129234 0
1.93043005505724 1
2.16716014744593 1
2.75563195562622 1
2.11959544914433 1
1.84500918169774 1
2.42396143755959 1
2.24300695044733 1
1.8804449962778 1
2.26687672523719 1
1.80213353803194 1
0.896619295171905 0
1.60716396569487 1
2.19614040004552 1
1.83266089844616 1
2.80235786533887 1
1.79581907700511 1
1.95127841469273 1
2.55697931571913 1
1.83983291603592 1
1.87835432123077 1
2.54555986076938 1
2.08551544147625 1
1.89752007519103 1
1.57728736370613 1
1.68636186277766 1
2.82938392050981 1
2.47562636313735 1
1.87440331626047 1
1.24020647377416 1
2.37518317183119 1
2.02387443395756 1
1.88432198970552 1
2.14904620511808 1
1.390792596901 0
2.49370505183697 1
1.88738519601043 1
1.19448770870567 1
2.38577926435158 1
1.63614576456166 1
1.38057663829948 1
2.27620425641296 1
1.84279533942417 1
1.22007483155004 1
2.69525270199642 1
2.07183381997958 1
1.5928687655555 1
1.31175940371871 1
1.10787449478085 0
2.55049843920889 1
1.73294181712132 1
1.82720095024186 1
0.970467582602962 0
1.42065936102596 0
1.34805541816999 1
1.75820191301425 1
1.9773757717131 1
2.32515207558916 1
1.54202286626576 1
2.02074115713731 1
1.80323644260423 1
2.61127203261431 1
2.0130081735617 1
1.90687153268919 1
2.84436973930483 0
1.64709017983884 1
1.0705707420361 0
3.14794629929921 0
1.50400214253155 1
2.7213699562337 0
1.59914673999649 1
2.43817300019706 1
2.85314778927351 0
2.46267129423825 1
1.26145362844384 1
1.67237388924944 1
1.73493785401602 1
2.37272190004967 1
2.14814987280456 1
2.75843059196459 1
1.81145436027865 1
1.86484997828765 1
2.30564976597895 1
1.83393571750086 1
1.87695066773848 1
1.55151627176507 1
2.15578235028498 1
1.80398200062663 1
2.31367499451094 1
2.23824614930075 1
3.11457212594792 1
2.21384464077701 1
2.13895105480363 1
3.27022546536292 1
2.60247184007407 1
2.79744260991799 1
1.42780068304978 1
2.16942863900725 1
2.35785380231934 1
1.06503277932653 0
2.30281073283779 1
2.162163546765 1
2.55546204654141 1
1.73092053878601 1
1.5326114675756 1
1.73746738010327 1
1.68998399063827 1
2.10476752845146 1
3.4796388721241 0
2.61027303776316 1
1.7743871053452 1
1.52587972028077 1
2.67008470191456 1
1.5109943224763 1
1.92688761131348 1
1.9534286601267 1
1.8836317862406 1
2.40295956403819 1
0.659409532809161 0
1.75587106878765 1
1.57040757533469 1
1.74012801254698 1
1.5834529940363 1
1.8704435436367 1
2.48830412179589 1
2.40347973178518 1
1.82802182783439 1
2.46643191579855 1
2.01123593805895 1
1.8209153168791 1
1.3382250319642 1
2.07583478700152 1
2.03858359210762 1
1.54534970495425 1
1.50074745450478 1
2.15374687692472 1
1.3300806128609 1
1.05407261073664 0
0.959908670179578 0
1.78363960495651 1
2.40839355549543 1
1.59697703922867 1
2.29380235469357 1
1.13142297974757 0
2.04584202647069 1
2.01030768679269 1
1.91730172357039 1
1.62568095503881 1
2.81394893795235 1
1.51916045912377 1
2.17327945475359 1
2.48429700555325 1
2.66459597371728 1
3.46069243500827 0
1.83257554908538 1
2.7850427298091 0
1.95350181238563 1
0.938498268082299 0
2.31857849951725 1
2.13158969066631 1
1.76274829404538 1
2.53967570168985 1
1.39132737282391 1
2.30975583240126 1
2.151147062781 1
0.359892283117984 0
1.73782701842301 1
1.90256288288048 1
1.93538444718759 1
1.88948385500222 1
1.87578467289268 1
1.6246041090135 1
2.16602761202613 1
1.85410011427487 1
1.95094150377554 1
1.63348287230663 1
1.59586234168691 1
2.13374377230008 1
2.65033856599795 1
2.3700640140543 1
2.08591964785798 1
2.33730912708504 1
2.26953097151312 1
3.02785732494751 1
2.04783895289127 1
1.96585658685715 1
1.55801285943022 1
1.48221900939817 0
1.88990786491718 1
2.11035669496466 1
2.46527986412535 1
2.44132921358823 1
2.28653466688766 1
0.739510290770315 1
2.54762370204683 0
2.83340569116585 0
1.80220270729847 1
1.78069020960572 1
1.89303430421006 1
1.70485338205902 1
1.96744246969804 1
1.51944657889284 1
2.03815412291586 1
2.08729772079393 1
2.64718740692361 1
1.9231257040615 1
1.95646225052068 1
1.56864773972622 1
1.84142177020275 1
2.00745980347842 1
2.16745224401504 1
2.12164204731858 1
1.41976033127478 1
1.90729277777005 1
2.67990963342363 1
2.89166803870627 0
1.09761453304565 0
2.78830337088931 1
2.50157645356084 1
2.62453313441831 1
1.90860968130552 1
1.74961005002473 1
1.79572470697793 1
1.24753415342833 1
1.46012707624379 1
2.16001638995806 1
2.11356471617735 1
1.80131614484528 1
1.6679624243355 1
1.72549885154523 1
1.83291971752476 1
2.2100097965373 1
1.82692846876894 1
1.76167133873438 1
1.99641273448169 1
2.18139888502908 1
2.43418917122586 1
1.92555062346839 1
2.79202534864053 0
2.53475735004103 1
1.52329000524074 1
1.46629702972267 1
2.56109036835217 1
2.70534007277672 1
2.30835127498875 1
2.06522867645962 1
1.86836895581027 1
2.10400925254623 1
2.17108937198377 1
1.38734503010065 1
2.64990152003434 0
1.75005287516945 1
2.07704518387849 1
1.60673722343308 1
2.31473106109671 1
1.77775287214146 1
2.2344967815184 1
1.720077333288 1
2.552399148443 1
1.29744933019446 1
2.53216067482598 1
2.19225660668499 1
2.82751823873265 0
2.92529765092138 1
1.17106773085224 1
1.88697212220009 1
1.58217108494097 1
0.998157960592929 0
2.06543303220078 1
2.15721863618467 1
1.66215308258219 1
1.91224490279287 1
2.49014626013254 1
1.95577798377347 1
2.61438455242073 1
2.26776272924688 1
1.58363914070555 1
2.57522563667969 1
1.86371026146597 1
1.98565150110461 1
1.29798621101858 1
1.54266420991438 1
2.89840467629753 1
0.716990717499411 0
1.84296403319714 1
1.8056382315873 1
1.27576064431017 1
2.161490138394 1
1.587237429745 1
1.6147400471595 1
2.07503255854394 1
1.84800234027441 1
2.60873164141686 1
1.70192759515258 1
2.37841962553858 1
2.16240384826171 1
2.05991955500946 1
2.12235486390126 1
2.11184124315147 1
1.69246633048708 1
2.08064147605439 1
2.79355815122593 1
1.84871098808106 1
1.9510294149825 1
2.16681156923843 1
2.05500417546896 1
2.44733129006579 1
2.5941637895229 1
2.24478141192719 1
1.94412031833234 1
2.08960985833 1
1.81394442234253 1
1.47591872129679 1
1.91220660961733 1
2.58606734875668 0
1.89092727407182 1
2.02931330389798 1
2.34316425867519 1
2.22088089012811 1
1.21308227786521 1
2.14809979018847 1
2.2124919108265 1
1.77396111741312 1
2.14676943936592 1
2.70245138302708 0
2.44626138135318 1
1.95500518051509 1
3.32596315244801 0
2.49625525266713 1
1.43626283082564 1
2.17426985573818 1
1.56397038328096 1
0.922137812951978 0
1.2262949257115 1
1.79340670280779 1
1.40412999761376 1
1.61350825384729 1
2.17305067228052 1
1.82695519253388 1
2.2793378877088 1
1.71604095447334 1
2.30490910771649 1
2.85513820452756 1
1.57261447243279 1
2.83117512578167 1
1.39477288668443 1
1.70915759765877 1
2.84345216025848 1
2.19925555676967 1
2.11431803232906 1
2.45050164114407 1
1.81878679304079 1
1.63139913422083 1
2.02603737302293 1
2.72660354119997 1
1.71478171146158 1
1.61760308618038 1
2.69624954772846 1
2.50838739962974 1
1.77482838377289 1
2.30647873931721 1
1.07716374329376 0
2.67883711376249 1
2.08566168045243 1
2.52855727715995 1
2.6690382617061 1
1.71350473466821 1
1.28400001313744 1
1.92427286248446 1
0.599770032559127 0
2.50763539031719 1
1.70560349658237 1
2.53168031443318 1
2.0536258103528 1
2.55403218462017 1
1.80004932845431 1
2.13601787232983 1
2.47592059788422 1
1.66792537555618 1
1.73273307373486 1
1.92981827401367 1
1.22203342511349 1
1.03860052715091 1
1.89400762720056 1
1.3617364107846 1
2.58986971565463 1
1.52558218159924 1
1.87361371397498 1
1.50400291957813 1
2.33828733886861 1
1.49351495965548 1
2.60884028407178 1
1.54959971996003 1
1.27594327032396 1
0.974369855432576 0
2.66684312312187 1
1.47140425029199 1
1.79437295913018 1
1.28146093246363 1
2.76859969444105 1
1.52892125120883 1
2.18242768646533 1
2.24444597085177 1
1.88686042757184 1
0.687918007743235 0
1.35303075094601 1
1.50593494432023 1
1.75390022409435 1
2.12657313455853 1
2.07973830747663 1
1.97529889874445 1
2.25969061656926 1
1.92448016675311 1
2.40580558794288 1
1.7939884898442 1
1.77849593085963 1
1.9773642398198 1
2.06209286154807 1
1.6516238039705 1
2.6099191713061 1
1.52918323800018 1
1.93107138102736 1
3.11984421407149 0
2.06023502765107 1
2.05055858038607 1
2.09445624190373 1
1.46017992822876 1
2.07549306209032 1
1.45975769595954 1
1.82708939805151 1
3.27879709428901 0
2.1148178972651 1
2.63335170771245 1
2.15766384629723 1
2.48543522868455 1
2.64485405144368 1
2.55719251694446 1
1.48240171823282 1
2.17372411468877 1
1.23046361214858 1
2.66116007075018 1
2.58792246128974 1
1.92584605296804 1
1.64528929650924 1
1.6938387845064 1
1.73686004188207 1
1.78718476033314 1
1.56473598984401 1
2.3661365834892 1
1.91540931409908 1
1.19060915890539 1
1.60094335521403 1
1.65629235535719 1
1.93699841400832 1
1.84526691461487 1
1.27911813166287 1
1.82785331897013 1
2.55351705999609 1
2.28032367495705 1
1.55341465287075 1
1.61604143395531 1
2.5352635790096 1
2.37293217324643 1
3.14724309381467 0
1.62794659991611 1
1.59651660701347 1
0.876766340128997 0
1.53895876901904 1
2.07815662131585 1
2.38014535821528 1
2.1767222911847 1
2.26433898514318 1
1.35357892787468 1
2.15347482922574 1
1.53003923890068 1
2.34039846961634 1
2.69027887722934 1
2.68390781330299 1
1.89789767442362 1
1.02268863821205 1
1.80833651055686 1
2.24033386895789 1
2.40789021127366 1
1.5239509831602 1
1.55328418021976 1
1.19828322250509 1
2.13940006563474 1
2.37801971137379 1
2.51251528951828 1
1.76073673293051 1
2.42517978187816 1
2.75009227176612 0
3.10290294284096 1
1.7247330629873 1
2.35014434778612 1
2.54791083210846 1
1.32777761257085 1
1.9721004010567 1
4.17385549147886 0
0.829409799820582 0
1.64018851286382 1
2.33814437215381 1
2.35385451808831 1
1.74847246273762 1
1.61394089648825 1
0.913976202409794 0
2.34671848716976 1
2.18687182838847 1
1.96237606839861 1
1.47557453164117 1
1.74411532890123 1
1.79167406023385 1
2.79083285257732 0
1.58886320327638 1
2.08721287455162 1
1.77674884770028 1
2.69948571854349 0
2.93008482338523 1
0.893373101344132 0
1.88476505408812 1
3.44497880758133 0
1.7026938930887 1
2.10384087883666 1
2.44046341321437 1
2.04786486564539 1
1.17293111791695 0
2.46330158354564 1
2.03831104983576 1
1.77327404792132 1
2.34267701149187 1
2.43306627898096 1
1.59283004677016 1
2.00367511319884 1
1.89530745010128 1
1.98923204481576 1
2.19420099318484 1
1.40988746134085 0
2.48812335578435 1
2.17909585397863 1
2.56051766030012 1
2.10971082298961 1
2.23891502092511 1
1.65804442118688 1
2.37363145858898 1
2.90534193378099 0
1.36994489768183 1
1.79293356795988 1
1.81577447817017 1
1.80777305108376 1
2.05572219534256 1
1.9032258268 1
2.42725196845759 1
3.27999930262623 0
2.36942483873053 1
1.03603976637949 0
1.99817818281998 1
1.89840435046299 1
2.87611141963243 1
1.86910371551091 1
1.24547471597076 1
2.15975385564523 1
1.62643535730623 1
2.7896652058225 0
1.75281439323877 1
0.993144240495028 0
1.48128907352518 1
1.98823422797808 1
1.48541550133268 1
2.18606563193636 1
1.70226642007669 1
2.11187472615075 1
1.41582412278155 1
1.24526369182277 1
2.53316543249238 1
1.89139483601898 1
2.29483431551525 1
2.65942864370984 1
0.89158343967367 0
2.15261226265826 1
2.16651823825936 1
2.2652818248014 1
1.36195681945824 0
2.34177271987953 1
1.90227412779891 1
2.08695193407526 1
1.89676452374749 1
1.48606152446838 1
2.57200992601395 1
2.73679561557638 1
1.82886428660842 1
1.88945406999588 1
1.09554875717927 1
2.37092504393779 1
1.36046705976051 1
1.79746780290195 1
2.60567761258154 1
2.39340342089696 1
2.36854922311576 1
1.64417859011867 1
1.6241704555769 1
2.71489005954632 1
0.927574685709148 0
1.74230306148504 1
2.05628289713624 1
2.42018718640812 1
2.09257273657716 1
2.53320635967061 1
1.95529302254534 1
1.95478372066009 1
1.6394375829831 1
2.62133043584245 1
2.13209781880819 1
1.94224366086096 1
1.8785346432497 1
1.24913830849973 1
1.80036587421351 1
2.08219975305961 1
1.60619950168778 1
2.18026800278954 1
1.43469352790723 1
1.82538934955995 1
1.93699588508993 1
2.02108550803746 1
2.27728922332023 1
2.52235810492265 1
2.57037016662655 1
1.48371398459568 1
1.71771725883782 1
2.17257829391546 1
2.13401572647433 1
2.59788469446688 1
2.29869756326187 1
1.83446477577595 1
1.81609707835619 1
1.57107616504436 1
1.97903436789899 1
2.60259550983736 1
1.84090562350331 1
1.8301911033936 1
2.56249872295639 1
1.6210562834846 1
2.01652106193739 1
1.75988815896938 1
2.75559430719677 0
2.05480193323281 1
2.9238478875142 1
2.33683622545976 1
3.41137172233947 0
1.85456224879458 1
2.26417186389726 1
2.16917146453418 1
2.88847225283205 1
2.70235604437246 1
2.13641090450573 1
2.21975263187814 1
2.25197693703385 1
1.87772364556307 1
1.58922918794915 0
1.77830710042542 1
2.13545555197792 1
2.28543383167017 1
2.15186436846168 1
2.09544234442401 1
1.85591052405815 1
1.42436327684775 1
1.61215693555813 1
2.16615702504781 1
1.47302631585551 1
1.78617045504358 1
1.3476604130392 1
2.37397045996319 1
1.47920978502352 1
2.68514704792715 1
1.21537475639777 1
2.02205337490579 1
1.77396558600136 1
2.52887239180446 1
1.66493262338937 1
1.97373456881177 1
2.29555732827548 1
1.9933573701593 1
2.68893541962097 1
1.70063675646448 1
2.41558510623666 1
1.90203079415315 1
2.1507786693005 1
1.4575182848959 1
2.15938159455058 1
1.6616884529337 1
2.1346333488307 1
1.45475887261129 1
1.99963720168504 1
2.18166518694727 1
1.39011959783419 1
2.10961265392686 1
2.50432182160217 1
1.88574185472644 1
1.54850828379934 1
1.812702327798 1
3.09462893187446 0
2.26234734600374 1
1.32179336530703 1
0.900256530588027 0
1.91499947828842 1
1.7545751906683 1
1.92678481856086 1
2.10626240758413 1
2.34663892505676 1
1.29992739387315 1
2.47178292143129 1
1.75645381831512 1
2.10845692628885 1
1.88254759143815 1
2.65232334329521 1
1.95846578579847 1
2.47434614732747 1
1.1083278985242 0
1.77536300843927 1
2.77191787224892 1
2.73002257029153 1
2.29542565279608 1
1.27670199118503 1
1.40737963164397 1
2.03119935113248 1
1.7674298119533 1
1.36982579306191 1
2.02552108127851 1
2.04497003227941 1
1.33661098586636 1
2.19809453365981 1
2.42243281179653 1
1.75900268727453 1
2.09943395561228 1
2.29042018610239 1
2.01098139832562 1
2.50356435831949 1
1.60368042481164 1
2.30704335358139 1
2.2497036166688 1
1.7520099229475 1
2.19743246606329 1
2.48035672244067 1
1.79672950277604 1
1.96717921778079 1
2.31636134468326 1
1.69770465642115 1
2.39637529740622 1
1.90049819310798 1
2.80430189322889 1
1.31291676830216 1
1.87153291122565 1
2.16092598937621 1
2.28185144745944 1
1.84056696148463 1
1.84594311333272 1
2.43406282729617 1
1.38890089686997 1
1.2346153146139 1
2.21790234494531 1
2.77361934151825 0
1.62658847560202 1
1.48507535837744 1
2.78114651993719 1
2.4640053471683 1
2.6437792694753 0
1.84548824382297 1
1.93189813952929 1
2.1409133766332 1
2.12920367751933 1
3.05293047785376 1
2.3578692518343 1
1.72099010941935 1
1.40951176988335 1
2.46128709495433 1
2.07855046414962 1
2.12448167347819 1
1.3994299329468 1
1.50275976032118 1
2.38709839178506 1
1.70739484119926 1
1.24932106783171 0
2.49944331940158 1
1.92739739885549 1
2.54964094935321 1
1.18661099830852 1
1.63499092368661 1
1.58561769769049 1
2.42757651052547 1
1.74169792488626 1
2.41636915946469 1
1.98312412314127 1
1.66928852076075 1
1.64725248959974 1
2.49308821321464 1
2.5497811939907 1
1.97420853259594 1
1.8491713582037 1
1.65708265773998 1
2.04648358558826 1
2.69433597343158 1
2.20346705373539 1
1.5992991752482 1
1.82058619142678 1
2.1724684995585 1
1.87132086757166 1
1.81754130320916 1
1.25555190188242 0
2.19321146527018 1
1.6614954601677 1
2.23592027072174 1
2.57098379649016 1
2.00505573697604 1
2.25655675160739 1
2.90004519444441 1
1.39054034897941 1
2.12618411327434 1
1.83716811714912 1
2.09958844361964 1
1.47625565153836 1
0.799658893933694 0
2.80455994481573 1
1.63221495928606 1
1.10852785273214 1
1.75055589665789 1
2.40902544018577 1
1.23134230895717 1
2.67288925528469 1
1.07880618767003 0
2.27438404351358 1
1.70493335645239 1
2.43760344543583 1
2.01156745681405 1
2.43273966349707 1
2.11767754003271 1
1.94850886505744 1
2.57513752299499 1
1.92045650913829 1
2.01903203998826 1
2.71749895046008 1
1.89918570951701 1
2.52746843982116 0
2.12489833849596 1
2.68087290668866 1
2.70101641808063 1
2.22188744865836 1
1.75983299222331 1
2.35418551563531 1
1.96098373424717 1
0.807595011289011 0
0.34823437540119 1
2.68473486113998 1
1.4578409105329 1
1.97959568661189 1
2.25546319417703 1
2.19739001931638 1
2.11540934437651 1
2.07084322553005 1
2.3132182601228 1
1.83419480028096 1
1.06258611611295 0
1.8724936699314 1
2.20705299407376 1
2.18559656586193 1
2.64826659259565 1
2.08544125758074 1
1.93759530616392 1
2.33414752976938 1
1.75035814562024 1
2.33993660723019 1
2.1964696627277 1
0.944249009397821 0
1.41380338307502 1
3.01858204032951 0
1.15345090707767 0
2.69297102031822 1
2.75051163227391 1
1.89434622385769 1
1.71311090554421 1
2.11186752900456 1
2.40223073060176 1
1.84634255006699 1
1.7869713405046 1
1.69138152289706 1
2.44726102023191 1
1.81219598710192 1
1.67280870571444 1
1.90405248549891 1
1.80901957729467 1
2.54639879869142 1
2.17261457314784 1
1.72777682339233 1
2.41298170801265 1
1.6729761888717 1
1.25873348390107 1
1.33515915057813 1
1.85736916791805 1
1.13567521603734 0
1.91875966098607 1
2.10062796306651 1
1.5363906953522 1
1.79353627483119 1
2.42885016231054 1
1.60333785891644 1
2.10582148767779 1
2.49130414548913 1
1.55755729057594 1
2.42037302619963 1
3.04222479737907 0
1.61773564499097 1
1.80892453209814 1
2.00434074424984 1
1.94290487175278 1
1.69719013220193 1
1.57204304883785 1
1.58537036431348 1
1.66036284532877 1
1.71338774147754 1
2.27709504368052 1
1.463389942016 1
1.89934443470731 1
2.10107362671449 1
1.54862730189463 1
2.01727637755018 1
1.9011466727295 1
1.39071973823055 1
1.36293167661826 1
2.74479587654545 1
2.8170619703199 0
1.89381425119135 1
2.08638042620336 1
1.41143191063724 1
2.01522675813538 1
1.11108758885256 1
2.4742916723994 1
2.47354283174451 1
2.3824967517981 1
1.76821503988911 1
2.06006083662389 1
1.95533780586702 1
1.98192185989213 1
2.71203543077605 0
2.30810699276752 1
1.63571608490902 1
2.29187231902938 1
1.84926979006984 1
2.05419052543339 1
2.58000050043609 1
2.34587562792149 1
1.6322093547465 1
1.97139435085219 1
1.29986910443705 1
2.89255425021816 1
1.55899292212706 1
1.90325147369114 1
1.03778170215658 0
2.00180837871527 1
2.17721841556434 1
1.85797950304689 1
1.48958458265359 1
1.61390673960318 1
1.83124410682321 1
1.51929580039807 1
1.90112440662283 1
1.59408375918777 1
1.82892457117949 1
1.56718137845567 1
1.41418858282769 1
2.04168902511133 1
2.27561201213617 1
2.09792710207232 1
1.22905707471031 1
2.16021754759653 1
1.20006303457329 1
1.45810519548268 1
2.52943877289532 1
2.69032999539591 1
1.51998673057751 1
2.42617031121885 1
2.23115306675343 1
2.15490850120639 1
2.38398852205991 1
1.77834191567251 1
1.954571830388 1
1.63901587261675 1
2.87709030914913 1
2.26289534283587 1
1.3918342028854 1
1.9463017129514 1
2.47640934668972 1
2.51328928355899 1
1.74329226836296 1
1.58318973857922 1
1.67560213460017 1
2.96983594726124 1
2.60092257242029 1
2.55229926678858 1
1.69860593680405 1
2.2616425584388 1
1.8736483833947 1
1.85431340361446 1
2.36358010732105 1
1.55293333898532 1
2.57002726061214 1
1.41238823348605 1
1.9972456511966 1
2.34249975289176 1
1.12377897250229 0
2.46959560133006 1
2.39160152432118 1
2.06464369028662 1
1.79248489294297 1
1.84345084718375 1
2.47958581207355 1
1.4610664008547 1
3.54874472900783 0
2.62470515745899 1
1.56347639880527 1
1.04867402360517 0
2.35576636799966 1
2.10153243066452 1
1.25707702354972 1
2.40006710225196 1
2.05885939262008 1
2.53182584093626 1
1.21121341875773 1
2.87356131236872 1
2.01178832835588 1
1.44401181283608 1
2.26617144200082 1
2.37929942018052 1
1.8582736465746 1
1.71692636228002 1
1.08138414616406 0
2.17494865672666 1
2.05903327193366 1
2.22157600546853 1
2.6916986803418 1
1.70896922108112 1
2.11927565576093 1
2.57241443083161 1
2.41973542185809 1
2.04859239989864 1
2.79788119578698 1
2.4576308713645 1
2.34200863324783 1
1.8391667764942 1
2.39107030314036 1
2.08150151880964 1
1.49719009757263 1
2.37298347896903 1
2.56418588188738 1
2.37591676241754 1
1.69365580121356 1
2.67968210916602 0
1.88787241905291 1
1.61278785705802 1
2.06908938965631 1
2.24493125830804 1
2.60163010365792 0
2.37463495558741 1
2.17004328370762 1
2.25552932557614 1
2.30498601819741 1
2.42310710411231 1
1.74774725746636 1
1.7097662619925 1
2.24777024823171 1
1.27431183816243 1
1.22691384965143 1
1.54904245675482 1
2.59860920879934 1
1.32250886209883 1
2.11802265671344 1
2.56443692534591 1
2.20996533488663 1
1.70574430321632 1
2.47706784197388 1
2.55817526008414 1
1.6423917196953 1
2.68413880414672 1
1.86455001549681 1
1.86813341839606 1
1.79860885259498 1
1.64920104046532 1
1.61077815801665 1
2.15143000472861 1
1.52370175086396 1
1.56211332010545 1
1.8817596859332 1
1.60363408604564 1
2.04223608746183 1
1.94711908778562 1
1.48167109472907 1
2.38816740069132 1
2.27263571732757 1
2.76546026133458 0
2.25255454623673 1
2.03398225987433 1
2.50848461967674 1
2.31994674435609 1
2.04347725322871 1
2.4519064849698 1
2.37246966651027 1
1.97172557967806 1
1.59193745177606 1
1.39074994060897 1
1.82870174088525 1
1.50810256587481 1
1.71193507804897 1
2.25164785659429 1
1.87689744748409 1
1.57275439850217 1
2.18210353856302 1
1.98768248574925 1
2.1719952009889 1
1.80753184258665 1
2.01875220669087 1
1.78511702123709 1
2.53439842445827 1
1.03903339315636 0
2.5777764929207 1
2.45178586988706 1
2.3747606459734 1
1.47386077033002 1
1.14745967158068 1
1.73837467847175 1
2.11071959734636 1
2.73061467449392 1
1.67340164958674 1
1.92577975039863 1
2.86777389603911 0
2.31972030339884 1
2.05730714347882 1
1.92069111961931 1
2.14279832122687 1
2.31047835437922 1
2.10910147130251 1
2.21212021606091 1
1.69504788466169 1
1.88654644457561 1
2.25193737048445 1
1.2715961329557 1
2.56800438568792 1
1.89972797309919 1
1.8552890675311 1
1.92397022576904 1
2.26863417468359 1
2.30949885406333 1
2.02027305754384 1
0.993587879617228 1
1.44501627912287 1
2.5787407315468 1
1.20934168387583 0
1.73486983123627 1
2.29803494135802 1
0.808822392259148 0
1.82124494590543 1
2.18363418751404 1
1.69182179450942 1
1.60045456563146 1
2.08705648032733 1
2.14261242244629 1
2.8973925695782 0
1.18881088072121 1
2.07800974867449 1
2.11581400997868 1
1.19367408536991 1
3.10588281314339 1
2.93551991556845 1
1.55290908756418 1
2.12448118590682 1
1.1876073143159 1
1.92582023442409 1
2.67155041931872 1
1.80220376630258 1
1.99145148889522 1
1.81639670250427 1
2.29142602548155 1
3.03386958793907 0
2.38849307870012 1
1.70992561623625 1
3.05727132583443 0
0.773586307241137 1
2.52125942431032 1
1.98130983551042 1
1.22524233078135 1
2.11781968651279 1
1.4450586537326 1
2.05833787126784 1
2.55557889547286 1
2.55879579798881 1
1.30469519381625 0
3.00562819773241 0
1.58858407903646 1
1.98361081706932 1
2.02555149571124 1
1.7362551087865 1
1.61759850086663 1
2.44990769360532 1
2.57699696688054 1
1.77076195754135 1
1.89919840573957 1
2.36446214870329 1
2.65369827760356 1
0.592694774143572 0
1.76209705700857 1
2.56629558192165 1
2.63527188210308 1
2.83479463967907 0
2.26074836345285 1
1.63289213590336 1
1.9085349028951 1
1.45783666589342 1
2.06472080884802 1
1.82870892428851 1
1.42655811186289 1
1.52900250503265 1
2.49220990520263 1
1.7191220013517 1
1.95161611992149 1
2.3796944864651 1
2.60807392696265 1
1.42690134887295 1
1.7926056110261 1
1.95808639614283 1
2.33934040352098 1
2.18628543271813 1
1.44460385688358 1
2.70153290492142 1
1.29558807140081 1
1.62483487017421 1
2.09527325620666 1
2.07647739209673 1
1.55483251641605 1
2.27449761526073 1
1.36913114201648 1
1.22966484694357 0
2.31490054692812 1
2.6421174253377 1
1.99940473135596 1
2.33401554076542 1
1.74482309384744 1
2.81764355337322 0
1.66761293522431 1
2.22743015217942 1
1.12151456686486 0
1.66536068209432 1
1.82123084134477 1
2.05300322978008 1
1.95513849182267 1
2.23088183114157 1
2.22173803646901 1
1.15887938516776 1
1.47334537165165 1
1.825632654518 1
1.20605199400877 1
1.44685860683354 1
1.56850457803379 1
2.11292216256074 1
2.72894052737397 1
1.773513547992 1
2.1278123295754 1
1.80025360985973 1
1.8914329780574 1
2.21994111099327 1
2.23823290179554 1
1.87764492888354 1
1.82793886767261 1
1.79463964157219 1
1.89340412729288 1
1.48680790106306 1
1.91249501469271 1
2.01098105943864 1
1.4827767287174 1
2.58178917493531 1
1.91662035989609 1
1.92092461175848 1
2.5166249832056 1
1.80589906161165 1
2.09014251656064 1
1.93387986346376 1
2.69881460005843 1
2.20266008651268 1
2.59205575294978 1
2.58805414884228 1
2.58544140255885 1
1.62324687813178 1
0.895209932621008 1
2.06141037593528 1
1.55660856658439 1
2.91778486961023 0
0.43482353316282 0
2.07569804928762 1
2.14572269669676 1
1.46703593511609 1
1.34419999062086 1
1.93820890250765 1
1.7015045180736 1
0.910618709110191 1
2.48580696229299 0
1.42541081744107 1
2.01596854996552 1
2.274262414092 1
2.19765312878357 1
2.35571093840427 1
1.48934424552195 1
1.80052117421325 1
2.42576190026802 1
2.47593889486959 1
2.72640437446786 1
2.5560233672367 1
1.28935098738824 1
1.79784615986072 1
1.80782130697066 1
1.98470245368135 1
3.03890066067473 1
1.83755652240985 1
2.05063560590448 1
1.99608057190217 1
2.0896378638955 1
1.994570338068 1
2.70013263021332 0
2.07298116543944 1
2.19769388957493 1
1.61237744417248 1
1.77672814014985 1
2.30284121568058 1
2.17371299850973 1
1.93315500329694 1
1.47834462390911 1
1.48483580757893 1
2.54416057085014 1
0.797639741026902 1
2.41004390260497 1
1.72459284528289 1
1.78556678220281 1
1.96240431994378 1
2.0614372078051 1
2.81347858322938 1
1.97832801004422 1
1.95238266823251 1
1.90654033265723 1
2.60437042299709 1
2.02875018402448 1
1.82096460446049 1
1.97139467826204 1
1.25145639812709 0
1.49100816399394 1
2.43474854685142 1
2.10619524452954 1
2.38498561338686 1
1.9954642453234 1
1.52497328648379 1
2.20724574846977 1
0.895469915925649 0
1.64088412662407 1
1.42877958080067 1
1.61412417366739 1
2.67164028984033 1
2.95730439166184 0
2.47232566531158 1
2.12195041635474 1
1.27122915017349 1
1.59100530653082 1
2.79559548189712 1
2.01804415529098 1
2.7895398832635 1
2.42659702361458 1
2.48494702767036 1
2.50181125861284 1
1.83302262249095 1
2.43246454163345 1
2.18023074785067 1
1.70426633144125 1
2.22941947481074 1
2.60181385193273 1
2.06275507018259 1
2.07993859481887 1
1.8603947431602 1
1.25478521611383 1
2.10681458222474 1
2.22840110447567 1
1.93403726046935 1
1.60715051514461 1
1.98894261952061 1
1.22941148312203 1
1.88079198804742 1
1.30769921212639 1
1.8909592178282 1
2.15297603465634 1
2.20819983551046 1
1.78484584534901 1
1.96303460153377 1
2.39194838845825 1
2.56294584998328 1
1.42658078865225 1
1.99425304489568 1
1.78783826497068 1
2.09059636259142 1
1.44075510505253 1
1.93483063920582 1
2.83365042034274 0
2.6588826186663 1
2.74442958282946 0
1.94357985166349 1
2.66764362970717 1
1.67266503792786 1
1.69673970149888 1
3.1648574551604 0
2.58218534184391 1
1.81961267014664 1
2.12563321150673 1
2.07910562766076 1
1.39162372398249 1
1.34612636288436 0
2.11140907578202 1
2.38874317718743 1
1.55196899421273 1
1.97471015016809 1
1.72823451786649 1
2.33432774053157 1
1.48661532531757 1
2.4002755834626 1
2.30409184652591 1
2.37723272351304 1
2.29796300577084 1
1.52883803694429 1
2.40527732297303 1
1.85039881156158 1
2.1601168442575 1
2.06199461896479 1
2.06479471592452 1
2.33539655000372 1
1.16199323143262 0
2.10350272926475 1
1.71054019608481 1
1.86676878735273 1
2.49883566260067 1
1.50852002393094 1
1.7834414360065 1
1.93789159335883 1
1.61052762300851 1
2.50724010535101 1
2.36753664171325 1
1.82915113003352 1
2.11008706116858 1
1.86659572037787 1
2.14997004345862 1
2.17245502106909 1
1.920542265747 1
2.01417281173391 1
1.86574997893774 1
1.85448961418317 1
1.75093240693107 1
1.44559658496193 1
2.54120286725221 1
1.74433913420198 1
2.41895496586888 1
2.10148459533492 1
2.30728069805364 1
1.87707874655595 1
1.68776318352963 1
2.03801692991533 1
2.03095575768196 1
2.36453120466885 1
2.068069359407 1
2.26322517262566 1
2.09855469580525 1
2.32964780264402 1
2.39642607025166 1
1.89293440993287 1
2.03529765280844 1
1.86091415958661 1
1.82106996663994 1
2.02205906359374 1
2.39804730965915 1
1.80798725371688 1
2.22411649722807 1
2.85867812218967 1
2.13863197153426 1
1.31275121895153 1
2.95484009646754 0
1.97596327871138 1
1.40014424599422 1
2.55257517642177 1
2.7793706328089 0
1.8770995643293 1
2.10532240196998 1
2.24743171518868 1
2.50268711876933 1
1.75494942083223 1
1.75723266766581 1
1.9205376864052 1
1.21184727386673 1
1.89821896994889 1
2.1231778186672 1
2.25282181129337 1
1.53478258262118 1
1.733236733939 1
2.52169707938458 1
2.03678001334615 1
2.35840699933165 1
1.91220768609808 1
0.9940140727692 1
2.43403347681506 1
2.53265446663297 1
1.88862195098655 1
2.18050560157545 1
0.960661364115165 1
2.32979961875336 1
1.61312502094708 1
1.37553006378338 1
1.29947515428784 1
1.75503273034403 1
1.7680801129618 1
1.81528346150965 1
1.71646806416544 1
1.78347745720072 1
2.24663983044029 1
1.50437761688765 1
1.66406858501609 1
1.81509407132413 1
2.82458622459455 1
1.72702427852551 1
1.32568994196434 1
2.7331572137004 1
2.42483666306484 1
2.38671713293683 1
2.1847285429912 1
1.67560871469494 1
2.15004769094404 1
1.63965489733717 1
2.22379007353467 1
2.10535392395668 1
1.43571771473402 1
2.32981788774599 1
3.03679815558802 0
2.15498545702166 1
2.70285819048248 1
2.32775355098953 1
2.10821256307475 1
2.50336558096554 1
1.53056355511556 1
2.07413819899704 1
1.95344140151275 1
1.42699194612746 1
1.29927874950271 1
1.85831299510398 1
1.36831432811548 1
1.75726076362913 1
1.47375585424763 1
2.08773745743647 1
2.54740526560442 1
2.22649528389746 1
0.981626698120673 1
1.62211299262862 1
1.92873346586866 1
1.28086933517362 1
1.53803666558204 1
2.44649184087385 1
1.68666055446029 1
1.49739050160216 1
1.80034083280906 1
1.50339769278383 1
2.84941773204007 0
1.90095620510281 1
2.01547364006166 1
2.07944332502163 1
1.8236484074002 1
1.09336131102674 1
2.13198525054668 1
1.91577783139412 1
1.65793698735112 1
2.96707871867509 0
2.01355965568011 1
2.28375594817396 1
1.95162529974976 1
1.51496820116727 1
2.11255547264638 1
2.61749951546907 1
1.50468274609321 1
2.38149091946399 1
1.84708822215549 1
1.6103875518237 1
2.18921642499712 1
2.11016535266828 1
1.71650261712985 1
3.08076136816286 0
1.41508545847201 1
1.96233344663314 1
2.95024438072168 0
1.97347107953729 1
2.48867044446652 1
2.26750697699428 1
2.74256583714153 0
1.61863373042593 1
0.986499231043627 0
1.1670595307265 0
2.06799075573186 1
2.01325074298471 1
2.18200436996218 1
1.18618668826211 1
1.87775102803948 1
2.06769572371554 1
2.21361725978211 1
1.84151052774541 1
2.42162547403432 1
2.28197871923004 1
2.2120859222319 1
1.72728815557927 1
1.85840576844274 1
1.42361845988165 1
2.32586188694626 1
2.8999816448599 0
2.57645522998251 1
2.13056812911433 1
2.68250218674279 0
2.60577257642607 1
1.88224014570483 1
2.86473612496078 1
2.12584282632561 1
2.09707726835068 1
2.12578765057627 1
2.0375672699736 1
2.05943672972839 1
1.56202606645443 1
1.88492919494798 1
1.84114125592648 1
1.37996696391929 1
1.7690029642895 1
2.49136238497119 1
1.9228648845118 1
2.55706948231931 1
2.06591579582012 1
2.13765486740643 1
1.42723316530801 1
3.1546084392242 0
1.9445319610822 1
1.11362829683309 1
1.67471661999616 1
1.80475603005414 1
2.09304813620064 1
1.78029870791787 1
2.19400915652493 1
1.83179034195419 1
2.46766723622215 1
1.53099689937514 1
1.76633676853839 1
2.7262105550189 1
2.5394795813526 1
1.82971579594003 1
3.08033339185045 0
2.34807941760182 1
2.51197787192643 0
2.07560163497223 1
2.02539760947018 1
1.91631189326164 1
3.3424101386898 1
2.15814896454349 1
1.72581837442121 1
2.57652581572266 0
1.7427719975369 1
2.20862386486974 1
1.68422999666987 1
2.43387843618127 1
1.29200890418663 0
2.09695409764109 1
1.40227382275865 1
1.31029319115678 1
2.59763685943944 1
2.16815611117486 1
2.01006150907687 1
2.15082020621663 1
1.63843398573518 1
1.51480942206051 1
3.0467581482436 1
2.07581825575032 1
2.47373412823913 1
1.48741990664175 1
1.54466535766944 1
2.21241561795116 1
1.88977289833184 1
2.03695335263539 1
1.81046962769331 1
2.62854520137858 1
1.74561694741194 1
1.75930707865274 1
1.33831794331437 0
1.77203389685178 1
1.49270869707537 1
1.36940925057466 1
1.56614488353122 1
1.04259027634528 1
2.91266348439905 1
1.99217908177727 1
2.14939602828492 1
2.18992892854539 1
1.86556884232169 1
1.9983510638937 1
2.9725250479912 1
1.73222674450518 1
1.916570525598 1
2.75650797363254 1
2.01815896829308 1
1.66747046180986 1
2.61326402314937 1
2.02293845998269 1
2.15499416202408 1
2.46076067455801 1
1.94841394046185 1
1.77938859428882 1
2.6593626472307 1
2.50782674604217 1
2.14797891379973 1
2.07919888330433 1
2.19280840309585 1
1.7283181885784 1
2.18007161915674 1
2.01055549831182 1
1.78404197963267 1
0.846223268337667 0
1.87887733990815 1
2.72684835189928 1
2.1729451183803 1
2.06913661263624 1
1.64592395803758 1
1.65483825874594 1
2.89856337062619 1
1.62431460219224 1
1.72123707450444 1
2.53952947360296 1
1.64770823736281 1
2.49458141216645 1
2.32478016630719 1
2.15450667430618 1
2.00872611977179 1
2.42224973904062 1
1.35831763410448 0
1.52702447031973 1
1.35482338845311 1
1.94621300093116 1
2.7716406745737 0
1.71232086608331 1
1.56267090484301 1
1.75856441838779 1
2.06660409742169 1
2.61120758203119 1
1.75139866862497 1
2.67711121679177 1
2.32224271269742 1
2.24522559744288 1
1.8759256134546 1
1.92288987487391 1
2.19355100494554 1
2.65709744866221 1
1.56930822899575 1
2.59646869163412 0
1.63563728245764 1
1.89438514560024 1
2.11921164757144 1
2.30781759530712 1
2.25948978326977 1
1.38488295874392 1
1.72144877673432 1
1.70830355279149 1
2.0874424893436 1
2.08285693379828 1
1.5022795337818 1
1.80016572309006 1
2.07555961730226 1
1.92514008566247 1
2.23268541336585 1
1.56971778463517 1
1.75870298670336 1
2.6824754169959 0
1.54318327591717 1
1.60387781418425 1
2.23764407384559 1
1.95849245575355 1
0.882329486390786 1
2.00395070735281 1
1.19528798383203 0
2.81115819400743 0
2.55289402490735 1
1.66553644358684 1
1.97257982725763 1
1.40707071179681 1
2.44923464100299 1
2.75281630603633 1
1.41323174170387 1
1.88688125043851 1
1.94797232432724 1
1.32973667930797 1
2.16428535047921 1
0.812718271142733 0
1.44546890432731 1
1.52695286979887 1
1.75117900085413 1
2.70769723503359 1
2.11015957959338 1
1.32334826110183 1
1.84972235978233 1
2.47981591468451 1
2.05475475542633 1
1.65349281532595 1
1.99499131041188 1
2.25711079875793 1
1.18866242389694 0
2.36969211088568 1
1.96765823253836 1
2.87412113077329 1
2.24130693036684 1
1.76582059856246 1
1.52091492607069 1
1.02888742454459 0
2.05171055751853 1
1.39024888304793 1
2.32498342085787 1
2.43874785280514 1
1.80079791649702 1
1.96169188604354 1
1.95174322938536 1
2.47100201913707 1
1.58558316893444 1
2.3919653795556 1
1.77941162972165 1
1.50315446354303 1
1.92001850195873 1
2.79882226453582 1
2.59883700155244 1
0.969577664223326 0
2.65257984579151 1
2.02514443865341 1
2.63832323033726 0
2.61579045208442 0
2.52145693723323 1
2.33241753485996 1
1.38633875858264 1
1.75952742688397 1
1.43233528499434 1
2.13228028250085 1
2.06329172743473 1
2.34576022176629 1
1.82470659379324 1
1.22203677019158 0
2.01269635197872 1
2.10007243519203 1
2.26130165083812 1
1.67950756462049 1
1.24373667058027 0
1.79346492975269 1
2.67597208356068 1
2.10753171771377 1
0.799125627969556 0
1.31767748358303 1
1.95623812931969 1
1.63234683513402 1
2.40756936432996 1
2.11788649013314 1
1.92394405034499 1
2.74980429726892 1
2.45683851576206 1
1.76212079857055 1
2.33666848666492 1
2.03815746751997 1
2.17691568182438 1
1.75348497069747 1
1.43634076543009 1
2.38526255226151 1
1.63943508177476 1
2.01549160959218 1
2.68587989102336 1
2.74293446164425 0
1.9647820826349 1
2.55275009240851 1
1.10085847138236 0
2.21304099231482 1
2.18814591532404 1
1.18379065048528 1
1.64402036274934 1
2.648380795694 1
2.5013593239124 1
1.80408164209195 1
2.46968935929032 1
1.52844896551024 1
2.15750697603958 1
2.04789117402497 1
1.95428544167376 1
2.17417944465908 1
2.15316732209891 1
2.10035835048456 1
3.43940901058784 0
1.99129744086525 1
2.9942155749962 0
2.1884930699375 1
1.60340081594657 1
1.42938384223053 1
2.09135741929668 1
2.279521991903 1
2.04758821823107 1
0.910594174857567 1
2.4267424241699 1
2.12970698881775 1
1.86052964381395 1
1.9086278448574 1
2.06417148463661 1
1.52846636984814 1
2.22412625173448 1
1.94240582743044 1
2.82324634891067 1
2.57250748299542 1
1.33830701903842 0
1.7731786474246 1
1.45820719232762 1
1.64342489556872 1
2.07396173942075 1
2.1216296874995 1
2.53503250345203 1
2.15304402313663 1
2.25890939907967 1
1.49022764399613 1
1.41900134715567 1
1.44146161953409 1
1.25266623193298 1
1.59336098876362 1
2.17485312629742 1
2.48847455962537 1
1.63024681885138 1
1.36168238308622 0
2.7108945434064 1
2.35298007701424 1
1.72688935569785 1
1.58318511579578 1
1.68512709249386 1
1.56065790789743 1
1.60344027886747 1
2.09497543788945 1
1.82295860045596 1
1.04532672303289 1
0.865987446730284 0
2.17892821869489 1
2.58465459661779 1
1.63854257270588 1
1.5099535443184 0
1.81752331632304 1
1.86304794152525 1
1.26016462848454 1
1.67816710393034 1
1.77554749145334 1
2.33445138211369 1
2.20631303260081 1
1.81750161812188 1
2.11176121313247 1
1.52761908894488 1
2.32389104828958 1
1.59937881289765 1
2.70096564793971 1
1.88530787563902 1
2.19918145914471 1
1.60216264703146 1
2.13292512313807 1
1.32822326600354 1
1.28833316461777 1
1.67050654487596 1
2.47492204510631 1
2.19259950986614 1
1.83633707826088 1
2.71623273119837 0
1.95093134625674 1
1.91151704370237 1
1.14919299147767 0
1.18667103635134 0
2.28951491829893 1
0.286384964849825 0
2.05152790268631 1
2.10696989394485 1
2.32996692048121 1
1.95596843796543 1
2.14698233971894 1
2.28249498833024 1
2.0652798859176 1
1.68437398120016 1
2.31562464781154 1
1.75536815097504 1
1.89297421007289 1
1.87651162830014 1
1.51883783168818 1
1.34935259585334 0
1.50530095220665 1
1.17169227676815 1
1.882795953785 1
2.34739145880657 1
2.09992270734043 1
1.92113304711002 1
2.24042986802522 1
2.28526137190065 1
2.25897134530105 1
2.16997927182298 1
1.9753966258246 1
2.0903123607656 1
2.20702828895902 1
1.92696501831505 1
1.99832244921304 1
1.65938951061847 1
2.91693126070063 0
1.93298694009863 1
1.89933454942652 1
1.50298116891264 1
1.82695700908364 1
1.91146858455256 1
1.9667086346785 1
1.98451017919007 1
1.89204489308741 1
1.56523239270881 1
2.56258237187893 1
1.75080198209013 1
1.98834461626378 1
2.18745902144317 1
2.3445330956075 1
1.98628050534099 1
2.33023137787835 1
2.08272338286191 1
1.65141855584442 1
1.64030783581346 1
2.10522137536059 1
2.34712267158063 1
2.48082956362705 1
2.06373548092876 1
2.07929020734728 1
2.03899781805521 1
1.8050023218431 1
2.20555157070315 1
2.63727948217264 1
1.79432666770948 1
2.15894543847211 1
2.26861297793123 1
1.41382407570872 1
2.02878987948395 1
2.02664198445199 1
2.00959683958146 1
0.850248660805764 1
1.53913327780777 1
1.11116463126193 0
1.75935989472037 1
2.4018389600022 1
1.35346185955133 1
1.26595124101501 1
1.64402512537656 1
2.11575659169375 1
1.62212568556505 1
2.09178218129532 1
2.06427885033084 1
1.9335452810141 1
1.79232508496955 1
2.06748239634611 1
2.18621603017793 1
1.15744679556927 1
2.58727129684583 1
1.57482997550909 1
1.20865428796595 1
2.40333651056502 1
2.6846847694536 1
1.81973794128011 1
1.87149645544088 1
3.01598987276635 0
3.36288535337235 0
1.56268143470461 1
2.27614724505459 1
2.23691517944721 1
1.14863642142959 0
2.01517499180881 1
2.24858273915323 1
0.660995372878575 0
1.96929581570161 1
2.31898528200761 1
1.65368699763003 1
2.42040284981806 1
1.70337446851783 1
2.26745359401401 1
2.06409536473551 1
2.37312477250427 1
2.28705931210307 1
2.42493348375332 1
1.80332699875531 1
1.88219290529144 1
1.9416294127006 1
1.73907329626038 1
1.68225623323009 1
2.27730920760272 1
1.90490018425285 1
2.08410500756585 1
1.50857041650311 1
1.695711152903 1
1.13465249392637 0
1.88071391275375 1
2.37896768522758 1
2.54667970920654 1
1.88589392223656 1
1.81322765631393 1
1.90182524791316 1
1.85816714151736 1
1.94176853935955 1
1.67782860778397 1
2.38178722392954 1
1.55226519726978 1
1.29825063565408 1
2.10552700677262 1
2.01310759635111 1
2.13423245939019 1
2.57407945449316 1
1.97112606324562 1
1.97074625629347 1
1.46523564862348 1
2.10674055662766 1
1.5536069195326 1
1.97518406762529 1
1.83715466224115 1
2.64237703464052 1
2.00414408511469 1
2.13891862129117 1
2.39566186423206 1
2.17833035497877 1
2.87206602237177 1
1.31643579446759 1
1.97453727996573 1
2.0200615805388 1
2.14973501647942 1
2.22461398244034 1
2.52145603523954 1
2.57290359407321 1
1.98083050524612 1
1.87294814260609 1
1.52761063633936 1
2.1047698386357 1
2.03637197974849 1
1.30433331799546 0
2.18591613426167 1
2.10167794170284 1
1.68342119361429 1
1.48421233090155 1
2.42611328588898 1
2.8441513062101 1
1.5568737544116 1
1.80076445273699 1
2.49499681756233 1
1.65101508364899 1
2.43197592926655 1
2.41338651634416 1
1.70524298266756 1
1.54415055925964 1
1.66890211220146 1
2.50697092300055 1
2.38323164084375 1
2.04181560357057 1
1.27870846068835 0
2.59065087948743 1
1.11486136941917 1
1.82777807981796 1
1.95091132950634 1
1.93138705603506 1
1.50824287002427 1
2.55769942262547 1
1.63815731813681 1
1.54522482573116 1
2.28045101062874 1
2.0331818939441 1
1.57086214968327 1
2.91220945080352 1
1.56823900761279 1
2.00460219741571 1
1.78337178777774 1
1.592173960561 1
1.81670699990816 1
2.47136865427899 1
2.1508088343573 1
1.25710203926595 0
1.89883869386826 1
1.70270662998004 1
2.06678931387078 1
1.94768082071753 1
1.04541700091025 0
2.16269573723981 1
2.6751884405594 1
2.78528277903537 0
1.85053784837243 1
1.72497807482177 1
2.39903798289629 1
2.96447258061222 1
1.85134794593389 1
1.79019203191493 1
1.17967285451867 0
1.40132645532348 1
1.45109229687245 0
2.37956236514857 1
1.54884875379604 1
1.1513333443137 1
1.92557976575646 1
1.51872962714113 1
1.50900776925729 1
2.6910145886441 1
1.71998968022125 1
1.59926729298667 1
2.15166945862846 1
2.087517066296 1
1.50443950021106 1
2.27074834207224 1
1.89388178828081 1
1.58275400342256 1
2.46472256121751 1
1.11453554437628 0
2.56444963070552 1
1.7999646943358 1
1.90057324220559 1
1.97519143576945 1
2.58521922231595 1
2.49413770918165 1
1.33447482155377 1
1.42583783363101 1
2.0626088726396 1
1.19612724906947 1
2.66833676664104 1
2.55695315458642 1
2.19532356025608 1
2.37751248175166 1
1.99050624211974 1
2.39956716072762 1
2.58096623785966 1
3.55828099589065 0
1.96939202401928 1
2.55018040456765 1
2.404796979054 1
2.60204684702278 1
2.01729844266331 1
2.28754034428376 1
2.3999189040177 1
1.35003363357978 1
3.09460159965623 0
2.47666661085675 1
1.67070509843622 1
2.9848200492696 0
2.54539722918446 1
1.85984944019824 1
1.04790735887755 0
1.87269002108978 1
2.41803070606085 1
1.61198988923666 1
2.13818047568768 1
2.41893034466864 1
2.22606084148865 1
2.04007447165131 1
1.40558691591098 1
1.0837549505456 1
1.88182935034161 1
2.08414732869366 1
1.70956825979825 1
1.64938632712737 1
1.55967416647217 1
1.98529671295697 1
2.23603219763086 1
2.71435840350238 1
2.19833166835739 1
1.46384122638589 1
1.18195194400489 1
1.54500692515405 1
1.87142144264831 1
1.88643194624591 1
2.00029941070135 1
2.43443083095804 1
1.47034896578709 1
1.87451626089936 1
1.58007979208385 1
1.51031678015684 1
2.59000960330379 1
1.45108484646063 1
1.68934460064364 1
2.18925361587388 1
1.83328670513553 1
2.58669827470069 1
1.85944450032453 1
1.5601361162993 1
1.8485316692203 1
2.7902886050989 1
1.2860507142902 1
1.88024225436209 1
3.2068756574692 1
1.96423856988898 1
1.48378192341677 1
2.98812067875451 0
1.47871673886963 1
2.21617620615915 1
2.44163106205072 1
1.41501971103769 1
2.69259658861063 0
2.26884277811598 1
2.26107282205585 1
3.51180592376676 0
1.1944985979762 1
2.00031581757328 1
2.13309715894509 1
2.0369293963095 1
1.59503349866057 1
1.35174128734844 1
1.80415405597263 1
2.31562166991785 1
2.25642476556563 1
0.953981989862699 0
1.46453424873226 1
2.07551089845768 1
1.84687971138002 1
2.27249216444758 1
2.00794934924347 1
2.76508795708925 1
1.90437152728154 1
1.50228427504239 1
2.60151679290377 1
1.99185054148288 1
1.22106449052489 1
1.21548014398298 0
2.25058001247392 1
1.97115931626082 1
1.93364755203018 1
1.23109893547473 1
2.39244620738969 1
1.63127181816367 1
1.50280222833043 1
2.13441217183866 1
2.40187624454577 1
1.98541233675243 1
1.94784901409111 1
2.02100824221886 1
1.86961118773864 1
1.76903710934793 1
2.75217951244195 0
1.78135070764642 1
2.12038160778819 1
1.71909092048499 1
2.21583518426851 1
2.50317358064043 1
2.01851968413662 1
2.5511595434615 1
1.87220730403823 1
1.9164464728794 1
2.20938859558518 1
1.98288052341608 1
1.5004836508872 1
2.21694350229255 1
2.18858580268184 1
1.75414484973577 1
2.95184769858708 1
2.37967251452176 1
1.55999588771002 1
1.49517046240909 1
1.88151532354894 1
2.12906409037221 1
1.73091272724502 1
2.03251250989408 1
1.07040964910773 0
1.87962096188074 1
2.18645224202436 1
2.59760388643444 1
1.83545650013663 1
2.09173674315518 1
1.37485608872839 1
3.16556339146756 0
1.83232791361546 1
2.89647489226741 1
2.82518724736657 0
1.74886373863861 1
1.65454890211989 1
2.57993432892036 1
1.87544154421378 1
2.52763401329743 1
2.77689844914758 1
0.88803588229219 1
2.61285643134281 1
2.75207873767496 1
1.58363434906416 1
2.06506926340919 1
2.62591897050906 1
1.59209431147194 1
1.43940790818457 1
1.52967726591376 1
1.81037875898474 1
2.33078107009025 1
2.50811062443774 1
1.21204050569672 1
2.02262152134626 1
2.38582091176614 1
1.61202650876722 1
1.83231047041692 1
1.52441578798386 1
1.92431807592022 1
1.35813400227139 1
2.71541995256105 1
1.48204981562611 1
1.72627219776515 1
1.88811624972875 1
2.40709546987527 1
1.84465447404844 1
0.790903421136 0
2.42532221599617 1
2.04418109311768 1
1.64664833679121 1
1.93020881348299 1
2.11693924333785 1
1.92451382097643 1
1.91551501808906 1
2.69449369028137 1
1.44446050903559 1
2.47790305610511 1
1.93247574886435 1
2.742100663554 1
1.78784479654021 1
2.77654398564424 0
1.7185658451124 1
1.94775697147445 1
1.89198344590466 1
2.05813673610431 1
1.71752010709872 1
1.71310883553239 1
1.66266675408718 1
2.39746801560363 1
2.71998855497751 1
1.8931625465255 1
1.39971301557306 1
1.69237996789486 1
2.48812641773061 1
1.97547188112443 1
1.51943489289737 1
1.66479105360304 1
1.52575119679036 1
1.74503267402404 1
2.37345385099406 1
0.987990977140024 0
2.07713962271301 1
2.21915754745183 1
1.3125453812801 1
2.49314716483013 1
2.25175869659829 1
2.37066814545701 1
2.27738920313194 1
2.35268638008134 1
2.44739645757733 1
2.23320056627482 1
1.98681114002649 1
1.64163675781201 1
1.87657325451622 1
1.64083962270214 1
2.64761785374428 0
1.69180723618705 1
1.96275784014186 1
2.06143155963049 1
2.30521219897525 1
1.46963191940592 1
1.75173492181743 1
1.16149403055087 0
1.54022169159519 1
2.43205715953983 1
1.94425012050174 1
2.08791575091806 1
1.61982145445647 1
2.23891742780145 1
2.40503783062741 1
1.44616400242296 1
1.54503859628528 1
2.69387769473291 1
2.3167001028308 1
2.11410558533913 1
1.81309063210742 1
1.90042097366783 1
2.08867815243549 1
1.48502760350646 1
1.9237336802829 1
1.49067340784366 1
2.49161891498149 1
2.79339103785644 1
1.96032634976085 1
1.57843485115773 1
2.0085335130323 1
2.01035769905403 1
1.74184131450915 1
2.75077078252323 1
1.81836826925084 1
2.29423749527951 1
2.62940449724683 1
1.87215015694993 1
2.41058399962203 1
2.84096519126611 1
1.38308859819855 1
2.13971782351196 1
1.6528788902652 1
2.49879903538005 1
2.13500558174755 1
1.30504248160859 0
2.24869227490922 1
1.81761764481947 1
1.79637139979525 1
2.57356467566732 1
2.58793829727288 1
2.45794725590119 1
2.41429397128511 1
1.82961939871762 1
2.28424398641732 1
1.66872195913426 1
1.45855117961005 1
1.75331831370165 1
1.33484399881444 0
2.20379566442744 1
1.44909785895638 1
1.98929503074805 1
1.78198632625247 1
2.43112875280671 1
2.49807562504602 1
2.66890841827868 1
1.13470887662201 1
1.76419630358856 1
1.4263826121807 1
1.64811312555267 1
1.63486799258587 1
2.16818839439869 1
1.21878122802181 1
2.82633640438177 0
2.10998384315592 1
2.92812014703442 1
2.2734206272769 1
2.24119013384153 1
2.05357299507182 1
1.98962090719556 1
1.84021366629975 1
2.57851559559187 1
1.81091715853727 1
2.08848439740882 1
2.89907682251758 1
2.66668119432442 0
1.39861787983559 1
1.44364254291882 1
1.84678504541231 1
2.54101694589705 1
0.920949420299555 0
1.84059542566079 1
1.39455741053157 1
2.39744153473069 1
2.08164385362111 1
2.4238356418963 1
2.40943588823976 1
2.1570625217676 1
1.96965931849765 1
2.91212234209667 0
2.28492248825375 1
0.941800858936947 0
2.53832071037004 1
1.9332024534961 1
2.03693747853742 1
2.34491385071086 1
2.43158288255256 1
2.05091464206327 1
2.42304249759386 1
1.64329747390437 1
1.82479108128938 1
2.47827723944518 1
1.7195602222446 1
1.78461479489793 1
1.56494257956762 1
2.22548167378356 1
1.33205577975902 0
1.97040253616254 1
2.41256649181688 1
1.48221214504248 1
2.52422682196852 1
2.48072413985544 1
2.20944397972893 1
1.63946325125151 1
1.27275884071 1
1.69515155840791 1
2.54179668358457 1
2.28607770001688 1
1.92438729921131 1
2.72993281503954 1
2.10854144986863 1
1.60675937659632 1
2.17296773111043 1
1.80426164857914 1
1.87342595373764 1
1.88579185107351 1
2.05448943520161 1
2.32679844342875 1
2.11262772949469 1
2.66035880357266 1
2.21360968712824 1
1.5215150388643 1
1.55108766895407 1
2.20524518547677 1
2.13187604124565 1
2.23214863026736 1
0.817240348298361 0
1.63138158498726 1
2.1553614373032 1
1.78482615993182 1
1.41422342319191 1
1.80452183579226 1
2.19885088065709 1
1.66967696166342 1
1.86983930806189 1
1.33243527994024 1
2.22056813392348 1
2.60777618420815 1
2.0620301490536 1
2.43338460851987 1
1.61513147183759 1
1.43625789326687 1
2.09598555930349 1
1.45583464236747 1
2.18869141801053 1
2.46343798809302 1
1.3092805158104 1
1.94500321348484 1
2.50601694551398 1
1.64712344006866 1
1.74251946003152 1
1.838922655986 1
2.10854503745439 1
2.53189499177819 1
0.545694481205581 0
1.60643848265284 1
1.88243107020866 1
2.31152505234105 1
1.76201060079966 1
2.70089991602057 1
2.17532220761159 1
2.55882885836984 1
2.46635233114588 1
1.86814257369929 1
2.15937494855861 1
1.81455773345606 1
2.00083555179915 1
1.90899177154959 1
2.08773616458844 1
1.79327127609703 1
2.21293519456018 1
1.64707468428279 1
1.64762777720159 1
2.36446072737253 1
2.24490642121937 1
2.0287142894146 1
2.07241299690552 1
0.999723349573844 1
2.26242693496402 1
1.94883787507665 1
1.89760825163808 1
2.02590476320694 1
2.95903478274977 0
2.1414842462494 1
1.46102518752762 1
1.7211400515142 1
1.54423716538195 1
1.81696140575109 1
2.12627874368104 1
1.78801907885296 1
1.57184836137862 1
1.1923353796055 1
2.44552868929169 1
2.94952922203456 1
2.03894124539702 1
1.23278330955915 1
2.60204252281709 1
2.85559364992459 1
2.79270312722549 1
1.65625685056607 1
1.78663283474235 1
2.39555668029986 1
1.8678341032386 1
1.96393227715582 1
1.52253012859756 1
2.11891624280805 1
1.37215832135386 0
1.90475908368464 1
2.17416413309783 1
2.57558724496858 1
1.94327103656194 1
2.28897393522502 1
1.65149533044111 1
3.08971031892092 0
2.2006833046699 1
2.93122512910094 0
2.54239550678215 1
1.57734429248201 1
2.16810465876087 1
1.63150622775829 1
1.67483961541969 1
1.45150158989564 1
2.07316303261211 1
1.50739949720136 1
1.6504194746603 1
1.59756975791698 1
2.37455275503036 1
1.54402028162335 1
1.64291520741759 1
2.1075630052774 1
2.14418053937971 1
1.91888882302597 1
2.38079165768398 1
2.29655166229909 1
1.7578157735565 1
2.01314142335252 1
1.89233278173962 1
1.85319428635092 1
2.38635132795621 1
1.29566252695815 1
1.47661296404394 1
2.45207766548118 1
0.932579190246845 0
2.35597869509678 1
2.10705042441019 1
2.75413800172805 1
1.9807739478514 1
2.81095929845958 1
1.98832636390375 1
1.45356242144489 1
1.820005263873 1
1.68604859143893 1
2.50455837373504 1
1.66406689401207 1
2.74062634250969 1
1.89515044253155 1
2.02365585049845 1
2.42181079782586 1
1.19381741528314 0
2.5004568969914 1
2.13631343437263 1
2.43625430973564 1
1.99776674024401 1
2.18643144796741 1
2.61562129045214 1
1.87472609033126 1
1.71562928656327 1
1.59436586619555 1
2.24475505730685 1
1.4693598277201 1
2.43236313827353 1
2.36722856923808 1
2.49039594097217 1
1.71085538321063 1
2.04128132223828 1
1.53909182030453 1
2.39371357089813 1
2.28219019556876 1
2.64789053973692 1
1.52992630243103 1
2.33389412819828 1
1.80933585156859 1
2.23888132644688 1
2.05738668556015 1
1.4388671291635 1
1.47538343836394 1
1.65456768266724 1
2.60520727034488 0
1.89960760576186 1
1.47991982165299 1
1.97358735604952 1
1.80849913748484 1
1.46620223423577 1
1.91004703483052 1
1.52822088708262 1
0.908646137950172 1
1.53233135141502 1
2.15269969809652 1
1.22750206691835 0
1.70062438672333 1
2.06905907309093 1
3.28949610525378 0
1.71491072205656 1
1.85109300180659 1
2.22092457117388 1
1.32911946909812 1
1.88425489682563 1
1.46973525038078 1
2.10861002832047 1
2.43719335974359 1
2.15712127404609 1
2.17611064749244 1
2.55603737364329 1
1.68210272201518 1
1.64790256617242 1
1.91663465011053 1
2.14300008631955 1
2.18316858222084 1
1.38902385837567 1
1.29035826710851 1
2.38736694700276 1
1.39950213841265 1
2.43994609297061 1
2.42190674243781 1
1.07707941347546 0
2.19282121296264 1
1.68041972823261 1
1.98030694625853 1
2.38894842000338 1
2.58143321069806 1
2.41853175019282 1
2.92534261817204 1
2.52205308746467 1
2.23173461923378 1
2.03712374217717 1
2.42689831586743 1
1.690785069247 1
2.01991946041135 1
2.11088440674797 1
2.16615651819646 1
1.6353782057825 1
2.20072156585089 1
1.51483228148757 1
1.34179409072338 1
1.70557262366834 1
1.75574715270627 1
1.81632857333676 1
2.08093311186603 1
1.32828149461394 1
2.43466543065476 1
1.81035249202292 1
1.46032793570163 1
2.73036994310238 1
1.65254580862799 1
1.5924374995993 1
2.18629169632349 1
2.29506463610626 1
2.13626440009746 1
2.42653620307327 1
1.028624992136 1
1.91216944537209 1
1.34340840671882 1
2.26869769231406 1
1.94992411073882 1
1.98681693834291 1
1.90938158881981 1
2.35096916208463 1
0.678307340101883 0
1.67387865070779 1
1.62522230345312 1
1.70896281743906 1
1.37523553626075 1
2.30841837907616 1
2.28405695644864 1
1.34423725134786 1
1.50127290678117 1
2.59610052605022 1
2.46073726549013 1
2.09329940523233 1
1.92741689079492 1
1.58334978725901 1
1.25381237968291 1
2.05324662138822 1
2.37112552870438 1
1.04281302945489 0
1.7181168781906 1
1.79032961217266 1
1.83400927973431 1
1.60993274388917 1
2.35890231406787 1
0.83508836245765 0
2.18982028485966 1
2.05162493451663 1
2.18184146902308 1
1.07266779008825 1
1.02668042925721 1
3.36294789364263 0
1.21436315766195 0
1.90564276787089 1
1.82344156698822 1
1.77735081745309 1
1.69209293316799 1
2.23229653310852 1
1.80779514094241 1
1.07077741521962 1
2.10283314301421 1
2.31582610380501 1
2.23540513126162 1
1.45098782447732 1
2.5523282358699 1
2.63209503121101 1
2.53230196087211 0
1.39692033321306 1
1.71922071619929 1
2.75522283028593 0
1.95346428505964 1
1.82881389664676 1
2.31172248547778 1
2.52217137351409 1
2.85557626197266 0
1.38819155659354 1
1.34824584199647 1
2.19971194644261 1
1.88396705884729 1
2.91579094309664 0
2.22418567204878 1
2.02495025377771 1
1.43411776884734 1
1.82191783879969 1
2.71772793111873 1
2.2330384461748 1
1.25223259343296 1
2.76078749086234 1
1.16360440106224 1
2.52097466516952 1
1.75760811831923 1
2.0069203513819 1
2.33143863257061 1
2.46626223228178 1
1.98647463153161 1
2.38947256718467 1
1.68666057083363 1
1.79033268694163 1
1.91572109307717 1
3.05338687840631 0
1.70793152428362 1
1.59047395218669 1
2.25832421406112 1
2.25267219425692 1
2.57560261519022 1
1.99048010079947 1
2.50628211795203 1
2.53317167064251 1
1.70996216385658 1
2.14987694131673 1
3.61319915034625 0
2.47585764270922 1
2.37893592329847 1
3.14098511835633 0
1.91829888126631 1
2.11576527561419 1
2.46938496616344 1
2.73126391358267 0
2.49693843132424 1
2.16614896809577 1
1.98508640550214 1
1.68118454010476 1
1.4509501585989 1
2.29747924061493 1
1.56977137980713 1
1.45327825761622 1
2.69046181498305 1
1.76799814261476 1
1.38086155560001 1
2.83493456717451 1
2.25284687001866 1
1.72733878419358 1
2.57707128613184 1
1.67643754431485 1
2.76733999935208 0
3.17330125152333 0
2.4271829781085 1
1.13955475462467 0
2.86456054149533 1
2.1693844011219 1
2.14571333838572 1
1.74926712722854 1
2.30470623266609 1
1.87190976768716 1
3.11108506259082 0
1.69070479414917 1
1.7981253168758 1
1.98961570736332 1
1.10237364081048 0
2.15002527208158 1
2.2009242020466 1
1.5122905760678 1
1.96618225459302 1
1.76615487038365 1
1.67981129545796 1
1.99879644707457 1
2.07364004899168 1
2.15298124528007 1
1.63114930718117 1
1.9752075167421 1
1.99613314580284 1
1.98214104646826 1
2.79114206314622 0
2.4781058127651 1
2.68729722882774 1
1.67624024124545 1
2.490135408904 1
2.59430651704806 1
2.49862821146026 1
2.27590921148933 1
1.38448097037173 0
2.77318030841597 0
1.74913608456819 1
1.71443975674491 1
1.92009056179821 1
2.16695584585733 1
1.67763927432658 1
1.38235100235476 1
2.16977741235873 1
1.59201585313239 1
2.20646677973075 1
2.28423312852031 1
1.45574606883947 0
2.07483606086965 1
1.95009123931424 1
1.89139619063423 1
2.70602179610247 1
1.34196394749108 1
2.14340736234794 1
2.55664170271737 1
2.35994253034596 1
2.12299561734104 1
1.67178756131787 1
1.27040725988009 0
3.14404327280472 0
2.6380145281089 1
2.6891733066068 1
1.84085403965791 1
1.53117331611592 1
0.773566674230703 0
1.73947776226462 1
1.88564217430786 1
1.60849369812271 1
2.35318414773342 1
1.74826856274326 1
2.75239097246276 1
2.34706502705991 1
2.26872350293244 1
0.855733682921607 0
2.48425607117277 1
2.15309903716087 1
1.47406903187267 0
2.30666620731857 1
2.20449675936698 1
1.71117592058391 1
2.8687942022593 0
1.88374565109092 1
2.09714780881325 1
2.17128697437743 1
1.22782677991883 0
1.22773832752338 1
2.42419898740838 1
2.51677358799075 1
1.50408991877908 1
2.87793680811256 1
2.27990154387934 1
1.80917373172103 1
1.79363593935312 1
1.48124575290404 1
1.64489454738088 1
1.74425589368429 1
1.39906816814266 1
2.36341207946918 1
2.14252047901968 1
0.983558954106846 1
1.62187895025527 1
2.78724593897419 1
1.8900128365806 1
2.64385677681716 1
0.743800359150004 0
2.70040405032447 1
1.66767694420518 1
1.91893919400691 1
1.89060605921846 1
1.47402772737857 1
2.09731088846034 1
2.26493504587931 1
1.15226164593365 0
1.84196428705671 1
1.35071981550955 1
1.72611774742415 1
1.97429104076952 1
1.68275977595009 1
1.78269980160236 1
1.82177413563603 1
1.89329979573818 1
1.80351561454995 1
1.90834453757994 1
3.15137620270913 0
2.96005513459848 1
3.12162319677246 0
2.50104314603063 1
2.23067156983042 1
2.50715993673422 1
2.02286951162691 1
1.66796700092978 1
2.01373542667469 1
1.65694929871137 1
1.61666850965359 1
2.89218728235807 1
1.40290832466538 1
1.96382372134546 1
2.69809146770055 1
2.14872435097285 1
1.82524405333334 1
2.11448346984962 1
2.72050557110723 1
1.721404504751 1
1.26285475875484 1
2.42212774721301 1
2.52929895394392 0
0.890002689152268 0
2.24843778935198 1
2.19977429112975 1
2.69271560922545 1
2.64771294500029 1
1.9750758454657 1
2.11099432959975 1
2.51884709369223 1
1.31662170424771 1
1.95075851769173 1
1.71039606419256 1
1.33091034447874 1
2.08851535074879 1
1.684036110501 1
2.37770087212416 1
2.79407548024663 1
1.51883203584985 1
2.59289165939688 1
1.84522801701839 1
1.59162255180096 1
3.08549044219157 0
2.60132981066224 0
2.19142048324742 1
1.04487134071399 0
2.29684460292395 1
2.44132566949904 1
1.2620380509236 1
2.04938652432987 1
2.165797701763 1
2.1609818360761 1
1.03576426185809 0
2.13715719591774 1
1.9488781355965 1
1.75574156699555 1
1.63376561327664 1
1.40839013020796 1
2.75731204564012 1
2.05498987776016 1
1.18943214153275 0
1.99121806433992 1
1.85707146759814 1
2.4547874961102 1
1.44331420147856 1
2.42953855571633 1
2.23159967773573 1
1.93765077973717 1
2.33605142411111 1
1.49508733398574 1
2.99216940515183 0
2.04709624576666 1
2.89760218585654 1
2.39578063932001 1
1.03770749511334 1
2.22950099775949 1
2.21654845519461 1
2.35601905984297 1
1.7346446554013 1
2.07391669084365 1
3.32382045772163 1
2.72657104468814 1
2.08241541279457 1
2.28224604304991 1
1.73332547706694 1
2.95413438497899 1
2.46026525318825 1
1.79599866620734 1
2.19232905864438 1
2.17730112423008 1
2.93934946508916 0
2.35844893425336 1
2.69444952654601 0
2.09008566540573 1
2.04926035573501 1
2.2288339928817 1
1.62867168080888 1
2.42852663112074 1
2.31287615053274 1
2.27141404936006 1
1.84373953128036 1
1.71072160397654 1
2.52939510885306 1
1.78509292146996 1
2.32223229027533 1
1.78539269591173 1
1.85486484863497 1
1.91876150022953 1
1.83122004199293 1
2.01750229057507 1
1.48514620983845 1
2.20561707328994 1
1.24773200123959 1
2.61835020751826 1
2.22449838111228 1
1.63675792795297 1
1.97739528411235 1
2.64368612705866 1
1.95959223951854 1
1.82583124483035 1
2.42218985037491 1
2.06039172437361 1
1.55286642399036 1
1.91203697296993 1
1.9410179292015 1
2.91487700969051 1
1.9692428234473 1
2.73214265263897 0
1.57514699156117 1
1.57712439943878 1
2.20396467603948 1
2.00217800603071 1
1.7841348052707 1
2.65002764367556 1
1.80889269394235 1
1.48850690609935 1
2.34701138190422 1
1.76639340308559 1
1.89807584271938 1
1.56813686281132 1
1.81149729259398 1
1.96573513700756 1
2.78772846937264 1
1.42333208711774 1
1.86032034273239 1
1.4942939495849 1
2.50088864689886 1
2.21274413591804 1
2.05602877389499 1
1.69683756399796 1
1.74669553876385 1
2.31781984930786 1
1.74015628576419 1
2.40920170216448 1
1.82480875035303 1
2.64248952435415 0
1.63321421521709 1
1.94280725502666 1
1.61153648311772 1
1.98737702152988 1
1.5774163559986 1
1.46063872437513 1
1.92967108340783 1
1.73350453946097 1
1.53508587809428 1
1.71352282150411 1
1.17085016507435 1
2.75879612863388 1
1.9763932527069 1
1.71395103615859 1
1.78101818123606 1
2.14612194239574 1
1.55021368494606 1
2.43228248449463 1
1.93926558009654 1
2.69003452752432 0
2.09415157167478 1
1.95310258643944 1
2.44609020413407 1
1.53570049924139 1
1.29372303818602 0
1.90291729751548 1
1.60684948129259 1
0.929005033731632 0
1.77925671981148 1
1.3970646254574 1
2.27804699039578 1
1.95734548574412 1
1.88576169012546 1
2.0282459544893 1
2.66168525549141 1
2.27271588936944 1
1.96249839372269 1
1.45868793738976 1
1.61175515516524 1
2.09599765317488 1
2.02882808219188 1
1.92685313535123 1
2.28896067178631 1
2.01262024961742 1
2.08791978193222 1
2.13137919912058 1
2.16890670731715 1
3.19609016159628 1
2.83212391312222 0
1.47879880495366 1
1.96927269436936 1
1.59042019751617 1
2.05418690125496 1
2.07077766400404 1
2.28555617875491 1
2.15091015060555 1
1.80231503512381 1
2.47953507686008 1
1.14978957722442 0
1.26668519451406 1
2.71340935641592 1
1.84710426467033 1
3.30889998083191 1
1.82249391210285 1
1.31002883163879 1
2.16237130118514 1
2.07337791983205 1
2.01923184154868 1
1.80834449988583 1
2.55124796179511 1
2.5732410479304 1
2.05865712776444 1
2.52678580317349 1
1.09303966079854 0
2.17281597526613 1
2.93636942194236 1
2.0817448325033 1
2.3262065278441 1
2.45484580122577 1
2.19701969563459 1
2.67867158461246 1
2.85251387392656 1
2.0604768654508 1
1.60903955744817 1
2.25112654041983 1
2.34808433581905 1
1.94789305575998 1
2.05952945045057 1
2.375947744031 1
2.54113530152092 1
2.71707674223321 1
2.20221849925298 1
2.23752410860274 1
2.0620658447017 1
1.50330841098004 1
1.93690043093571 1
1.03896223797719 1
1.468586452261 1
2.35099581007693 1
2.0023650614597 1
2.02697280597627 1
1.4559231495167 1
1.82393238282376 1
2.15378650961934 1
2.27095779833515 1
2.27899790633646 1
1.58781065374423 1
1.52404247625476 1
2.27885561764058 1
2.27496994747916 1
2.60903371200684 0
1.84495611348678 1
1.99300027763105 1
2.20826146925773 1
2.15448091845008 1
2.21122176614102 1
2.19270687091832 1
1.8082159280011 1
1.91519870825654 1
1.62525218484262 1
1.85257040375003 1
2.7359762327745 0
2.52156128576023 1
2.28021619560143 1
2.01430462303473 1
2.5239864263272 0
2.09449279475164 1
3.64467787314926 0
1.67421661518754 1
2.08694093778525 1
2.31808757830935 1
2.96055540311713 0
1.42731178586689 0
2.06654885166279 1
2.03853569331615 1
1.79959214479043 1
1.25096543658292 0
2.20801458270191 1
2.36936076805172 1
2.14670941343878 1
1.36275942891826 1
2.33173534558131 1
1.1003671993942 0
1.83631012297847 1
1.45104732397103 1
1.97636354727888 1
2.09670253914529 1
1.5636967600473 1
2.39277407045956 1
1.55985834385696 1
3.13532908037388 0
2.12152409532272 1
1.92755324836233 1
2.2570391767629 1
1.98599608317147 1
1.51703794001957 1
2.59034388762681 1
1.88091500743692 1
1.98469975388677 1
2.86610403297049 1
1.29523530196931 0
2.25357271284986 1
1.56541756958918 1
2.20152560894709 1
1.32115074972686 1
2.19912315858944 1
2.79316058386127 1
2.17189555060227 1
2.30030378776221 1
2.18861280920553 1
1.58606439316489 1
1.69372869733253 1
3.18106394135788 0
2.08234580739208 1
2.35642200110704 1
2.00358887205882 1
1.12789188914416 0
1.34536320308172 1
1.381247003668 1
2.27400439127906 1
2.58632827192425 1
1.01047924650856 1
2.18368337539502 1
1.85884644626612 1
3.08555532677716 0
1.72993045285815 1
1.45417649367935 1
2.61234813400948 1
2.67192372963468 0
2.35553504162995 1
2.30427418650846 1
1.89338616262814 1
1.95027146112355 1
2.59960851030372 1
1.45898847622582 1
1.95412256663553 1
3.4032330427608 0
1.90472040226011 1
1.86172505239189 1
2.35287450860365 1
2.46130222275716 1
1.35469441194212 1
2.71726442053073 1
2.48022005198683 1
1.93428674292201 1
1.43599246123739 1
2.13173287811452 1
1.78425558673083 1
2.11031379412714 1
0.9148374502246 0
1.72127366154614 1
1.29686477186174 1
2.31954693176049 1
2.35395752527258 1
1.82893241743828 1
1.49580000633632 1
2.06092991243241 1
2.51006984725806 1
2.27431827948463 1
2.68764742797937 1
1.99275018417655 1
2.73804339185896 1
1.92791215882209 1
2.18001800880606 1
1.98102756703968 1
1.83399059969765 1
1.78361487931324 1
2.41951651962064 1
2.47438589801941 1
2.06537357635454 1
1.85051215845626 1
1.48960127383965 1
2.65146679465536 1
1.26351720236143 1
2.27811095028111 1
2.03581511531838 1
1.37682829316331 1
2.03667587756443 1
2.30176118033051 1
3.21426006301168 0
0.952012141319714 1
1.14323903750748 0
2.60773070850646 1
1.992609825369 1
2.05859219961519 1
2.53807034288024 1
1.86435463639061 1
2.57091291098301 0
1.57539490750457 1
2.00350231050174 1
2.55702958636212 1
2.17341916293162 1
2.4567659590149 1
2.42452325405336 1
1.48331700028122 1
2.52919625989538 1
1.72541212811766 1
1.32681833324243 1
2.27409981870391 1
1.51158808909673 1
1.21236680980978 1
2.23579554675807 1
2.41191397438198 1
1.99392868542891 1
2.26084329033062 1
2.03269790426257 1
2.05661137473024 1
1.5909763572429 1
2.26019608267115 1
1.99191380871703 1
3.0001805418224 0
2.03673604270959 1
1.05833536538242 0
2.46223775272366 1
2.55324175646731 1
1.41406389838274 1
0.782116624567638 0
2.54066523161881 1
2.15580245753896 1
0.704237137072082 0
1.91402701772671 1
2.0943130076195 1
1.65844363041776 1
1.01577493496594 0
2.06834083221521 1
2.46620772197207 1
1.99836898686153 1
1.17472428812167 1
2.5822579851431 1
2.80788618569132 0
1.96699833614918 1
2.23939743270181 1
1.40422554747702 0
1.48428639459369 1
3.08780935489622 0
3.20726324890367 1
2.15481503978049 1
1.73267702581566 1
1.77650236930481 1
1.76472138460683 1
2.6363705544065 1
2.25770599114176 1
2.07023735112959 1
3.08606428691164 0
2.05372631883274 1
1.75743878241624 1
1.77306645650025 1
1.74481174530382 1
1.81119102964912 1
2.3313327075547 1
2.36840459126026 1
2.29402779285419 1
1.45154649342616 1
2.60405243424483 1
1.26566056841841 1
1.89709916056352 1
1.8185172021817 1
3.48543284815342 0
1.80508808413622 1
1.81222680755463 1
2.19441510741296 1
1.81471772949498 1
1.49107841350751 1
2.030048138034 1
2.43685807308904 1
2.50034456622618 1
2.10116858999355 1
1.19823833910847 1
2.77000808764992 0
0.950097044979075 0
1.50404414503183 1
1.23202242739182 0
1.99525844438671 1
2.33709490405515 1
1.74931835769608 1
1.83899213791193 1
1.4981190088026 1
1.98006392465224 1
2.23905503430068 1
2.51050325852531 1
1.01348899606225 1
2.67510517536807 1
2.27111271804402 1
1.72238793617286 1
2.24458984918926 1
2.65845840637424 1
1.81155614887613 1
1.55229232554624 1
1.45709582255799 1
2.5830832378368 1
1.32913024146768 1
1.73893501113701 1
2.121543467258 1
2.69761934535865 1
1.69339821486996 1
1.96071667459511 1
2.10515540429072 1
1.91965467869329 1
2.17307659364033 1
1.15472671765805 1
2.56589920722563 1
2.68108757750825 1
2.41128701953276 1
1.92922384618353 1
1.85418767592913 1
1.60273165942424 1
1.39592595769547 1
1.61204136951175 1
1.72198187004563 1
2.89668467725416 1
1.92434374156924 1
2.90089996792213 1
2.45081399354676 1
2.25553744690122 1
1.64322163155091 1
2.16791878405715 1
1.12765536451191 0
2.64276450949301 1
1.11313619637153 1
1.48161685872348 1
1.80861589851 1
2.10701222943141 1
1.98411926954165 1
2.09637123844466 1
1.66863771876415 1
1.79722182460534 1
1.63907324468428 1
2.63034844073676 1
2.22889616148325 1
1.66365314571462 1
1.5749724437132 1
1.90424419040578 1
1.50315960235403 1
2.53263214905477 1
1.8420158349277 1
2.28917030370297 1
2.26936046373236 1
1.45139638736051 1
1.69754169176811 1
2.10344663049699 1
1.38848564152621 1
1.45136940850441 1
0.723609852134482 0
1.8287005873931 1
2.98723440321667 1
1.22353444065795 0
2.30852401219214 1
1.56419826400741 1
1.07038243061097 0
2.21732711270771 1
2.76793287519295 1
2.0427765035379 1
3.08453724569337 0
2.5692854943062 1
1.87999392326935 1
1.15542204849702 1
1.88680056355321 1
1.95201733800778 1
1.71314237657421 1
1.84307129934148 1
2.23320240955881 1
1.51186344950445 1
1.92525621091208 1
1.38290022083661 1
1.78685986446121 1
2.54758697266441 1
1.16849893614259 1
1.92996208153081 1
2.51846502083539 1
1.91730591658169 1
2.692950546626 1
1.89656863599116 1
3.00296249959452 0
2.81141690120459 0
2.22654520148042 1
1.48797386801604 1
1.82872240510541 1
2.60093831546411 1
1.80787665311306 1
2.70831984785011 1
1.15018271181336 1
1.7282197724327 1
1.98336953117026 1
2.0473314577094 1
1.57099556300995 1
1.82022589135032 1
2.55572937610435 1
1.96322032330067 1
1.78396707180353 1
1.61982139921907 1
2.32609629597683 1
2.265087543967 1
2.28278347901129 1
1.32505303441431 1
1.92871692815308 1
1.51308732136003 1
2.1196070748832 1
2.34478099380434 1
2.79117712032489 1
1.32931391211691 1
0.971636170910808 0
0.898618962604957 0
1.87459644252051 1
1.47767941595808 1
2.35557515515212 1
0.965046818325409 1
1.33541495645308 1
1.96569779011051 1
2.49436371073557 1
1.95857103828733 1
2.4174795025191 1
1.5685734273082 1
1.6069913049079 1
2.12444809922921 1
1.64234617263197 1
1.14439783281667 1
1.60458196617176 1
2.20376434339952 1
2.5712254340975 1
2.16405714141467 1
2.5209070105818 1
2.03715325486933 1
1.67774712594355 1
2.47759120013709 1
1.67949820109568 1
2.14184334616647 1
2.21105754928568 1
2.08639268804079 1
2.46522668212353 1
1.88861351852339 1
1.71330581247613 1
2.62426559243514 1
2.69512281301183 1
2.45310169530021 1
2.49762531143764 1
2.07592529386911 1
1.82011077699367 1
2.08641540405634 1
1.32694562303702 0
1.94855161217963 1
1.10376648580911 0
2.33561462819778 1
1.51035653513404 1
2.30278840795354 1
1.53767997822181 1
2.76873349507916 1
2.41561912098198 1
1.73396436552209 1
2.85306908450897 1
2.21751522402269 1
1.31545055936886 1
2.2460768067234 1
2.03867258514075 1
2.03352723648119 1
1.54521439479763 1
1.39342513872319 1
1.98174008777628 1
1.46142301297905 0
1.58546793310433 1
2.05118573657544 1
1.50709583265406 1
2.22819780028923 1
2.48588251337629 1
1.7898638691719 1
1.75651820372735 1
1.99088739247708 1
2.14505974883978 1
1.64087215588626 1
1.87543821800925 1
2.75220294753067 0
2.34958563807681 1
1.86065751948408 1
2.28197372875177 1
1.69366038464267 1
1.97188525618234 1
2.69567352054558 1
2.74041785079105 1
2.41996611189755 1
2.2735966780993 1
2.22650676547532 1
2.91720682866172 1
1.6451051003792 1
1.1256992601326 0
0.567546499312629 0
2.09309336819682 1
2.93529590609765 1
2.64990632636095 1
2.15655362456531 1
1.76407539644806 1
2.51892659394971 1
2.03618185094947 1
1.24050193824411 0
1.70327369421291 1
2.32346140176266 1
2.22414886074899 1
2.27093652720185 1
1.16316069732125 0
1.7636200491798 1
3.03037978853296 0
1.40349310661363 0
1.4576631095748 1
1.79655031354169 1
1.79411480724296 1
2.68717463548571 1
2.150556719851 1
2.03272350433921 1
1.73055854655401 1
1.91533632855321 1
1.32501164074098 1
1.34767670512123 0
2.04242092763861 1
1.93390221774201 1
2.45853073186711 1
2.07720944550513 1
2.57605753133594 1
2.28785215522036 1
2.07272353462898 1
1.9559671012798 1
2.65070923628883 1
2.16281319150042 1
1.77521959266097 1
1.64799939462841 1
1.29827021338403 1
1.40724505370152 1
1.9590495607504 1
3.11706166387408 1
2.40803360565631 1
2.46938534741108 1
1.96717934510333 1
3.00556923639757 0
2.09006600828124 1
1.0942893724273 1
1.90672444549464 1
1.95956909553404 1
2.29866659173291 1
1.20980877158465 0
2.06109998081887 1
1.73092599064712 1
2.33798520179185 1
1.89958262204244 1
1.98801846415839 1
2.56031582325885 1
1.76088187768822 1
1.66580063904172 1
1.33027273271381 1
1.86242127059392 1
2.16458640039631 1
2.06262836058867 1
2.61484540570198 1
2.10655247128428 1
1.88720014428581 1
1.23891048738547 0
1.91949993489088 1
1.8133952610251 1
2.48095723035516 1
2.81042551718971 1
1.84425998094754 1
2.54484761767016 1
1.42624767730252 1
1.99439392327896 1
1.98971256613522 1
2.1461504183635 1
2.03371511033803 1
2.33302681883614 1
1.9467645665133 1
1.64691735516383 1
1.95562486124544 1
2.1727938074474 1
2.00285980574553 1
1.600851072198 1
1.78157315583531 1
2.36605655961475 1
1.92526274328413 1
2.52096486231353 1
3.13970701355898 0
1.4129476119721 1
1.59693805930898 1
2.04819966271652 1
2.02540282211035 1
2.42352187768199 1
1.5073210428131 1
2.1591355474249 1
1.53600157882307 1
2.04435321159246 1
1.50188153280493 1
1.49584216680554 1
2.23363536239899 1
2.6610867148479 1
1.42748844052656 1
1.70369393670864 1
2.22476410021185 1
1.32298177540122 1
1.84725866276793 1
2.17359654964023 1
1.18274021818518 0
2.00870175526505 1
2.48195266334306 1
2.34307897291743 1
2.82392067798687 1
1.91656080409458 1
2.94844696992998 1
2.08837558573337 1
1.92876748765619 1
2.08816700920804 1
1.0081663647353 0
1.59563755363398 1
1.17350626134594 0
1.66053269649944 1
2.31577055018994 1
1.2654672174605 0
1.93601929341467 1
2.02993028065419 1
2.45978229775947 1
2.37151749837589 1
1.73826800774955 1
2.16034578692872 1
2.19716950595286 1
2.33133784733267 1
1.90225911271738 1
2.34005201723079 1
2.66104966010481 1
2.1665798367715 1
1.4503967726646 1
2.63499463208647 1
2.12399302383254 1
2.34338476174365 1
0.937101331066576 1
2.2521593932928 1
2.0668728312185 1
2.52530224075269 1
3.10234048089817 0
0.841802786702934 1
2.83666745188814 1
2.93997604848317 0
2.2256595851173 1
2.09143190304691 1
2.01575083404317 1
1.91516593089391 1
1.08589270568271 1
2.17250915276409 1
2.66955135229915 1
1.64007903721713 1
1.49643275167518 1
1.8384922410602 1
1.35083954924692 0
2.46801108554754 1
1.83689094398172 1
2.21139874064025 1
1.91333486282406 1
1.5785392100103 1
1.01704883127093 0
1.53332305254777 1
2.48951523450285 1
2.11551626502362 1
2.07734886382756 1
1.99296958884956 1
1.58837385914317 1
2.38968573396336 1
2.1036615058185 1
1.15764183758351 0
1.22611188111824 1
1.50819398314248 1
1.4571709677901 1
2.19915211741335 1
2.27497521108375 1
2.2581491701684 1
1.55120684127223 1
1.76386109889085 1
0.84712144269792 1
2.57111765239303 1
2.66995812661107 1
1.86105736856627 1
2.07294735114157 1
2.09135649326159 1
2.69354511631474 0
1.19261254352796 1
1.95993445576909 1
2.13796728270839 1
1.71241496317396 1
2.27878827767206 1
1.55148888268248 1
2.20886254455125 1
1.8008974844805 1
1.28694673277804 1
2.01074091340936 1
2.52121360931366 1
1.84539099638914 1
1.53767206615938 1
1.14728680122457 1
2.65654444865921 1
1.30081621831852 1
1.35550151131176 1
2.44001751321815 1
1.75683644526056 1
2.69466175601628 1
1.63052137237164 1
1.7510945449556 1
2.03464315825497 1
1.86418172572532 1
2.29745445630654 1
1.17732893585185 0
2.44174518454823 1
1.77991799156454 1
2.33205859072429 0
2.39960477410243 1
1.88343227744399 1
1.93038978923698 1
2.79731421707012 0
2.45135511654431 1
2.43805726268326 1
2.36475188862398 1
1.36849617566374 1
1.20901573022796 1
1.91417341514455 1
2.36329823129238 1
2.45020543400972 1
1.06881110225518 0
1.94473426952465 1
2.85935176463868 1
2.53842275414257 1
2.17082913249234 1
1.79865443909 1
1.74247216608399 1
2.59275793520752 1
1.96502904553466 1
2.90235367691493 1
2.52517225941966 1
1.8753817778044 1
1.97993253772734 1
2.24801248181688 1
1.55376270225941 1
1.91150271735992 1
2.50128900327791 1
1.7674650141176 1
2.27970407596711 1
2.28876258397355 1
1.72734059780464 1
2.59471530758697 1
2.1244114365274 1
2.64917754584034 1
1.18087154935458 0
2.88692536190418 1
2.13944790729576 1
1.42700031494279 1
2.38386391710985 1
2.53031772126224 1
1.55103843652294 1
1.85346988388629 1
2.25338979433999 1
1.72150079362487 1
2.17238884279536 1
2.09964332005047 1
1.86484879953666 1
1.9090042817801 1
1.61372133203983 1
2.1666198027026 1
1.58817808087544 1
2.11012740281157 1
2.03184354498726 1
1.6898006046713 1
1.28257941848642 1
2.29198788891297 1
1.55019744705818 1
2.81736468857696 0
1.62276966446705 1
1.96601988749183 1
2.2188929304716 1
1.82856944932611 1
1.63961753968685 1
2.32946135138457 1
1.89942225682073 1
2.04211517074911 1
3.51138008202508 0
2.22344858813676 1
2.02611627355891 1
1.74791669761785 1
2.49922340430231 1
1.83967050347773 1
1.86411306513191 1
1.99800117873384 1
2.32658886037453 1
1.96535426881165 1
2.79034385037956 1
2.47682762825275 1
2.23404881872265 1
1.71959214989225 1
2.02726462408696 1
2.14091065314558 1
1.36950137545973 0
2.33746139326148 1
2.12302124725877 1
2.76448214120768 1
2.47020229880911 1
2.08827750211596 1
1.74528082840426 1
2.29893058188284 1
1.13717852904547 0
2.65318791256602 1
1.65572003048417 1
2.25264570155968 1
1.7105400411592 1
1.9016956217696 1
1.97998697412072 1
1.72221267362923 1
2.25459904197814 1
1.75263038194565 1
2.53547768966934 1
2.03519604061383 1
1.29595480155625 1
2.21802426592721 1
2.52405528575546 1
2.35767383620397 1
1.57273971790648 1
1.91073623480422 1
2.12729860304915 1
1.60022365588333 1
2.06064236315281 1
2.63585838635731 1
2.72998773242387 0
2.57833865984173 1
2.05013673094524 1
1.88465297799086 1
2.85888660233753 1
1.65328697064498 1
3.42115181274735 0
2.44891993919923 1
1.7097742584263 1
2.16016827153555 1
1.96489058231473 1
1.86730465427192 1
1.61603435472997 1
0.981421545347026 0
1.25408260703788 0
1.93993165528417 1
1.7321069740241 1
2.39638160783597 1
1.97644077919716 1
2.0874183667044 1
2.47153770769264 1
1.83216586076351 1
1.43799061932388 1
2.12705580967415 1
2.27214948854881 1
1.60344438922139 1
2.31039305825521 1
2.33409564975534 1
1.53664142694509 1
1.89285929427902 1
1.10391339406489 1
2.49998148427102 1
1.9020039827746 1
2.35157259193062 1
2.19817494961606 1
1.94183999156363 1
1.51452652577492 1
1.43786737955864 1
1.7743054207757 1
2.35932532130786 1
1.3303204038348 1
1.97813977938518 1
2.47125917001176 1
2.07828245731503 1
1.383789902334 1
3.19221001969724 0
2.05001091356436 1
2.15501037824126 1
1.98181042092039 1
2.54451840807653 1
1.9567982935898 1
1.67392432354644 1
1.68662995657227 1
1.32629776945792 0
1.99493239070063 1
2.26648545238082 1
1.70954495857707 1
2.43559463098772 1
1.41835098096821 1
1.44345386678375 1
2.13752379325216 1
2.16377085960638 1
2.25809188482426 1
2.05439482239884 1
1.96600266082299 1
2.23712698991853 1
1.86807722795801 1
1.04376795262288 0
2.07895101408351 1
1.73911547134451 1
1.8175529318465 1
2.22511284201604 1
1.01585315894163 0
1.39754350922831 1
2.61072817126635 1
1.99986459576896 1
1.78398599354548 1
2.14445571654545 1
2.12557493875946 1
2.79196311162558 1
1.76737278848097 1
1.27691849770362 0
2.37603857943925 1
1.62083750133712 1
0.783916286422387 0
2.08458378804485 1
1.70547949406829 1
2.60121449000911 1
2.33684869648069 1
1.90357906156083 1
2.16150995583022 1
2.19131940197407 1
2.28883646784202 1
1.2245604959138 0
2.11903519113796 1
1.60417549701686 1
1.82614468442473 1
2.05301885503232 1
0.96036504853143 0
1.75908781065136 1
1.8882755022494 1
1.96411000246467 1
2.06908758399533 1
2.90580046369901 0
2.60778331290412 1
1.88648471427797 1
1.54854950509973 1
1.92647258647605 1
2.24667691607119 1
2.00982174524583 1
2.10329078245511 1
2.31549255191834 1
2.42020459830398 1
1.06759965672792 0
1.76256440382092 1
2.5845121709859 0
1.76671725116051 1
1.28947343801777 1
1.77663039199007 1
1.93947222857109 1
2.40913968542904 1
0.765731902232398 0
2.49733747691538 1
2.00546399244062 1
1.85416173158165 1
1.41666746173584 1
2.35753600070897 1
1.11113630015558 0
2.02559006948626 1
1.64439746485737 1
1.31023180194112 1
1.98702629689922 1
2.48541931083646 1
1.94634391188239 1
3.10800201267838 1
1.41129436107003 1
1.55473502402668 1
2.50688135738713 1
1.76470006490143 1
2.16157068574373 1
1.66825837423083 1
2.15614696643518 1
2.38968254338095 1
1.35738388390926 1
0.777447018235126 1
3.13047451226998 1
2.30550917926881 1
2.50461648194852 1
2.46133367010531 1
1.90786605856608 1
2.94818390183259 1
2.58036936322486 1
2.59087500278889 1
2.11176279412867 1
2.14430160167155 1
1.82928481573166 1
2.05784499632272 1
3.00385193150716 0
2.80815435703826 1
2.6883705019565 1
3.17364468645359 0
1.85250204503995 1
2.34427296000169 1
1.03814816397175 1
2.87975356197151 1
2.64211274382468 1
1.93667102291032 1
2.1159604104919 1
1.65046958079305 1
1.93338852007556 1
1.6644047354655 1
1.62458824646456 1
1.98946955304021 1
1.27576291343543 1
1.64891627062977 1
1.64117264944617 1
2.27919878515863 1
0.936106192221173 1
1.72266209799688 1
1.70936820944308 1
1.69113405323598 1
2.61766574459568 1
1.26123466727163 0
2.32811143262716 1
3.05126314530147 0
2.69739878248188 1
2.48566006192709 1
3.32223769612869 0
2.2781131809168 1
1.98601549534515 1
2.19737055483967 1
1.84432705236191 1
2.35010215911439 1
2.43806938136745 1
2.17855189451964 1
1.77373428092092 1
1.54794810538864 1
2.37617585354598 1
1.78837149516321 1
1.50284061516484 1
2.72585135642069 1
1.845709714019 1
1.81440807345229 1
2.0169073274657 1
1.38271895671006 1
1.60153403462956 1
3.25515312444038 0
2.22431787183125 1
1.6154514707862 1
1.67168889933447 1
2.4770934546488 1
2.46564871106751 1
1.96163570180924 1
2.53587449597369 1
1.06325523567368 1
2.80497583977901 1
2.37590233324673 1
1.55088584149833 1
2.79030366440926 0
1.87292718886474 1
1.95427481807461 1
1.63856556174047 1
2.44955112556857 1
2.2392744435665 1
2.02727979535223 1
1.79829436867737 1
1.7228085665643 1
2.11229732116887 1
2.80933418552873 1
2.04206657682771 1
2.04795037432492 1
1.62473785723839 1
1.08187997977884 1
2.59580483317066 1
1.59185153015793 1
2.21780603050176 1
2.29382347490756 1
1.91330424448347 1
1.67599414343069 1
1.95664804219301 1
2.40942017076993 1
2.31104031087177 1
2.25233737304942 1
1.89969231393218 1
1.49999332910425 0
1.98411740287222 1
1.51555762928655 1
3.37761775534426 0
2.60121574715044 1
1.89458070115931 1
2.68107945028448 1
2.49851955670362 1
2.68214172276803 1
2.30963989597537 1
2.17014391238698 1
1.94159963352619 1
2.34460924160138 1
1.53528547907689 1
1.61801757991331 1
2.01416079111122 1
2.04326378020022 1
1.96857495067019 1
2.68300917262477 1
1.79704073221841 1
2.51712645563057 1
1.92577615701924 1
2.15986206635043 1
2.04315503163469 1
2.40173384534788 1
1.05215358275152 1
2.11018373666657 1
2.56367154491433 0
2.52709983369114 1
1.87174465572401 1
2.07014722957461 1
0.803303286054377 0
2.09144194192039 1
1.91290195905395 1
1.68964943393777 1
1.99326394443637 1
2.40477834060499 1
2.14301567516719 1
2.79515921328015 1
2.47108217629124 1
2.18783890316818 1
2.28090133806651 1
2.28658888381124 1
1.80674753599619 1
2.22170180180643 1
2.10067519391104 1
1.65871560511556 1
1.69185855675841 1
2.38868813899254 1
2.0426668166592 1
2.13398830797828 1
2.79534681147233 1
2.39452917966282 1
2.76671454317008 1
1.51024923368131 1
1.65180762520267 1
2.03371594223979 1
2.05069678879104 1
2.27764839571632 1
2.7013127584461 1
2.60281333131578 1
2.14990227022533 1
2.137650756867 1
2.29087272291884 1
2.71179519770934 1
2.86840222633642 0
1.89892449536646 1
1.49700526353121 1
2.14825994264812 1
2.1194631386617 1
1.10088605089068 0
2.02615019901017 1
2.93816798631788 0
1.77994941002446 1
1.50603400494643 1
2.0751537317589 1
1.31560315442039 1
2.04857682875602 1
1.66941940566791 1
1.40131587303684 1
1.93785168405565 1
2.62710269740853 1
2.56194828593429 1
1.32736780485593 1
1.9741003060374 1
1.92054177420118 1
2.36088965426942 1
2.49662759956697 1
1.82670685243103 1
1.85947055375412 1
2.02907785243366 1
1.05163546604497 1
2.22714792581472 1
2.07471055751551 1
2.38354587940567 1
2.27592346047517 1
2.4355923516238 1
1.81994037815914 1
1.67640839308486 1
1.91255560627691 1
2.42497606224003 1
1.55580145402822 1
1.34360453234124 1
1.91455068196189 1
2.03579259162282 1
2.80202361643807 0
2.40660192208082 1
2.61200408630373 1
1.54149835745755 1
1.92718983824971 1
0.762338577468758 1
2.40987380991585 1
1.826921567905 1
1.66772598066236 1
2.13445043447696 1
2.43501109433209 1
2.30624714158724 1
2.2645768908696 1
1.81137006593968 1
2.95730615118992 0
2.42039374478596 1
1.2604018532458 1
1.48037744306184 1
1.73237403332844 1
1.95721423035486 1
1.61637626330409 1
1.19432393760365 0
2.33857802570213 1
3.10120127290101 0
1.16818337856995 0
2.48755154554566 1
1.90515223372768 1
1.81909401972256 1
2.1039133849532 1
0.993298392612958 0
1.8614542798463 1
2.35934711755624 1
1.19809239030513 1
1.93153935022017 1
3.09593498611121 0
1.78642828295834 1
2.93972305756213 1
2.29062756116251 1
1.78568073660988 1
1.99355018218216 1
1.90000804897738 1
1.92055775186228 1
1.54603170091613 1
1.99325363517944 1
1.85054819680749 1
2.07856566881916 1
2.16227235913273 1
2.28726473319704 1
2.36537525972231 1
1.39096423434307 1
1.35388619635515 1
2.09734840719011 1
2.00236119686603 1
1.06431586942575 0
3.06605191029559 0
2.25645362565837 1
1.39202944267027 1
2.52753850105813 1
2.94324510501962 0
1.81116213818213 1
2.12226524936652 1
1.97102967996811 1
1.86675463170162 1
1.83492682345706 1
1.80926267361864 1
2.06725192754826 1
2.28585212601413 1
1.58849147007524 1
1.99635084170216 1
2.69801971382959 0
1.20174531779382 1
1.44937864071247 1
1.79067768976502 1
2.96505959744255 0
2.72189981729944 1
2.73192748937838 1
2.31773937455404 1
1.86488035501478 1
1.56296339223991 1
1.52996689017971 1
1.82284626197999 1
2.19435828396934 1
1.86797905086955 1
1.85339801000001 1
2.19577124925483 1
2.32753949699544 1
2.6567455644781 1
2.66710642343803 1
1.97549471418332 1
1.86919210149084 1
1.91215278873346 1
2.19244974346224 1
2.12459665387213 1
1.97190386076273 1
2.9987053207857 0
1.59789089517805 1
2.03813675772023 1
2.24069483106846 1
1.9954426099726 1
2.42008193830474 1
1.81299200259439 1
2.55106880977962 1
2.72097284324064 1
0.944025087775657 0
2.18049917349223 1
1.64470088998073 1
2.07215530332858 1
1.86820238278222 1
1.96276736930337 1
2.3968241872291 1
2.36281924701228 1
1.0336479562792 0
2.3217984363223 1
2.25640508265153 1
2.02978889666466 1
1.66352417636635 1
2.04458687291816 1
2.31331341616425 1
2.13593962221973 1
2.30893521484899 1
2.99938990997336 0
1.41344434991836 0
1.13557062200993 1
2.00018080349012 1
1.87377893763635 1
1.91125301235359 1
1.73659427577098 1
1.12164319829252 1
0.959530351228742 1
1.87440174139239 1
1.57033680496172 1
2.1524264910403 1
1.49663816683946 1
2.09828605637895 1
2.043228920319 1
1.75618000603441 1
1.7332793454951 1
2.38550916194421 1
2.51273112672013 0
2.03799077515093 1
2.26537304464398 1
1.99397255864685 1
2.46813460950217 1
2.09420420629862 1
2.1133825592034 1
1.73955224787316 1
1.62080494425156 1
2.3009817258072 1
2.20972085377739 1
1.85768027304967 1
3.13149480537679 0
3.02222406193754 1
2.46115814228983 1
2.05402069474693 1
2.29723003452684 1
2.05846876560035 1
2.2325432632333 1
1.77930856791763 1
1.57601193378188 1
1.98073805980728 1
2.33277634558951 1
2.87447894580509 0
1.6483971924734 1
2.500132903285 1
2.65427714915852 0
2.47322866312259 1
1.54332349498131 1
1.98077022692672 1
1.96613538948273 1
2.52442175766758 1
1.51872490603544 1
1.70780485959171 1
2.42466958932885 1
2.01690792552631 1
2.16108264411056 1
1.02816430933645 1
2.23216969507708 1
2.21367243521394 1
2.78368504548611 1
1.25520903702344 1
2.19170653913727 1
1.24289408821722 1
2.75680152736656 1
1.69879161553018 1
1.67888870259266 1
1.49827860125042 1
2.09413774147809 1
2.03401156952446 1
1.9439148275154 1
2.042884966602 1
2.51220119947456 1
2.61951969700405 1
2.56034833488108 1
1.40609402441796 1
1.95817643501862 1
2.34229225037781 1
2.56356210922658 1
1.50615399257224 1
1.91071207143208 1
2.51250170512483 1
1.9900866531716 1
2.32565713645063 1
2.37253196779533 1
2.73309010961817 0
2.15689596494158 1
2.44725918073464 1
2.66494724179212 1
2.81513814971262 1
1.86265856567594 1
1.13727200369062 1
2.20480171041281 1
1.70243479459788 1
1.98560569727993 1
1.86356034133697 1
1.49694328752264 1
1.57819829733776 1
1.93905332315702 1
2.43055429151558 1
2.67682213147364 1
2.80431121861757 0
2.60444842722317 1
2.10122316570578 1
1.89151075657512 1
1.60513415357601 1
1.70041978375704 1
2.16706643364492 1
2.28616971149955 1
1.54883584797615 1
1.91708699643518 1
1.89269370491502 1
1.87502366950778 1
2.54359262422638 1
2.1236033456859 1
2.80311713091206 1
2.70477456591351 1
2.66432746898759 1
2.75404467113553 0
1.8159354176884 1
2.10961298819157 1
2.44849249904105 1
2.81509648806531 1
2.13512014497362 1
2.46883300522488 1
2.13784942089043 1
1.85699458989378 1
1.48519412627825 1
1.3881693075407 1
1.75681347691207 1
1.43734438761542 1
2.17675877039063 1
1.74410610584213 1
1.65492494983192 1
1.5078053360309 1
1.60090561785411 1
1.9113071446869 1
2.16720297121929 1
2.72687394073064 1
1.85794670291757 1
2.0600513880295 1
2.08223499449945 1
1.41994270733727 0
1.52228656783997 1
1.34994644764511 1
1.88408879872918 1
1.59763537948406 1
1.88562500825033 1
2.77713530361438 1
2.32608254774181 1
2.53250918119209 1
2.92072652387225 1
2.04990044344814 1
2.03089571115705 1
1.60323789829042 1
1.86515935615179 1
1.77832238228127 1
1.74745926767173 1
1.59191314916123 1
2.53778555820533 1
2.13960187345584 1
2.45588041652533 1
2.53279392921946 1
2.39117378551509 1
2.96027397409276 0
1.66949574525115 1
2.16091937351298 1
2.77330661891907 0
2.76807275768698 1
2.23072810653746 1
2.6008366438235 1
1.79235255300204 1
1.78086823049463 1
2.43415233258164 1
1.99963728807763 1
1.77981702580737 1
1.99559234347996 1
2.24541736519959 1
1.53467413614013 1
1.70242679422248 1
1.65325098393968 1
1.97489605106505 1
2.22695044328551 1
1.93393883524456 1
3.31382704500733 0
1.86764152719994 1
2.32821510574613 1
2.19841443337474 1
2.25020297731638 1
1.22640115825218 1
1.30639497047721 0
1.63997515926189 1
1.60329706232313 1
2.10679795925965 1
1.90271012276417 1
2.71005574175432 0
1.88746580327613 1
1.74085985059488 1
2.05958866853845 1
1.89855172634035 1
1.88495206327086 1
2.0920207707037 1
2.3535297893435 1
2.17124558773956 1
1.14763597516436 1
2.0509916546167 1
1.94673894915576 1
2.47623770680026 1
1.59394246362934 1
1.86183597317197 1
1.77808400935086 1
2.41899208045178 1
1.91640536046617 1
2.50189495712206 1
1.71285718385936 1
1.59901078429779 1
2.2831237739386 1
1.72435142045458 1
1.86751814051288 1
1.75801217131527 1
2.50227236406451 1
1.73079053031421 1
1.61222137987226 1
1.29105677599285 1
1.75702297509938 1
2.3653792236434 1
2.85233228087208 0
1.65573848803252 1
2.05735798238824 1
1.89281569904298 1
1.63085042634973 1
2.9762023969215 1
1.73171328790834 1
1.90783140558705 1
2.07238072047278 1
1.68136925542576 1
2.17872410267816 1
1.81219079882485 1
2.29888422485923 1
1.78825733073667 1
1.26951213998212 1
2.28900299291194 1
2.13464167371018 1
1.80927845099423 1
2.09924638244305 1
1.68363287902382 1
2.88884823626899 1
2.90727961094132 1
2.88047788165421 1
1.35504818762964 1
1.986851312908 1
1.99825842133087 1
2.06697739818081 1
2.15098152991331 1
2.26411017566891 1
2.56545722881754 1
2.11485341273045 1
2.03000794373851 1
1.86163458868495 1
1.45006581602502 1
1.68654340991976 1
2.14231515283436 1
1.36592868471239 1
2.86768943216963 0
1.85207308639943 1
2.57553952643031 1
2.22256037165387 1
1.83196612143052 1
2.48717448404611 1
2.18657418219564 1
2.11405148451888 1
2.48453967545038 1
2.33032075965317 1
1.89096760497136 1
2.33458252235229 1
1.57556982671248 1
2.37237695622303 1
1.96572243410684 1
1.91481219590576 1
2.43670075542116 1
1.69405456881279 1
2.17868687528386 1
2.64378491979895 0
2.01521133300657 1
1.06362973904962 1
1.94826791095925 1
2.79853789782712 1
1.29219788063517 1
1.95170836234186 1
1.73471727606396 1
2.06968242755443 1
2.49797331334895 1
1.56135823175472 1
1.34181621409049 1
2.11411670685108 1
1.58105686745176 1
2.58230916315544 1
2.38602044787459 1
2.32755703464731 1
2.42749691232406 1
2.2663585317221 1
2.47272494794601 1
1.8004206711544 1
1.84804290003797 1
0.715295743711567 0
1.51049208393856 1
2.36762076167968 1
2.39006041758786 1
1.80069099428684 1
2.3224027598169 1
1.65538814617816 1
2.06062070589424 1
1.92237855278951 1
2.43253931419273 1
2.81164711710967 0
2.39850740288882 1
1.75268189869756 1
1.87916007252444 1
2.45743714898586 1
2.62610608157503 1
2.47670280194284 1
1.3026428631267 1
2.46052947696242 1
1.9495054562084 1
2.43169453905245 1
2.16890852891318 1
2.01657365680376 1
1.67704017814202 1
2.7683174732199 0
1.00676503802197 1
1.99531209713692 1
2.3076032568507 1
2.53130191449297 1
2.34291991984737 1
0.759468833018828 0
1.9233009816901 1
1.32730091794555 1
2.33003888222932 1
1.71055712302066 1
2.40739691203316 1
0.915821958911244 0
1.54558058898082 1
1.63640853611765 1
2.60540786373002 1
1.56789824285335 1
2.32283235118131 1
2.46698746116859 1
2.04134700215195 1
1.85360890127014 1
2.24319827055997 1
1.6223508597491 1
2.06025111314697 1
1.68901631324407 1
2.2238564951175 1
1.550936484273 0
1.97667066086074 1
1.96671834447635 1
2.11543959415028 1
2.41750944385023 1
1.5598059255477 1
2.3190811716954 1
2.69428433306827 1
2.61277247291913 1
1.37274767712041 0
2.30078684930392 1
1.68108014183312 1
1.76484704257481 1
1.82620900050044 1
2.26334547763241 1
1.23056016417166 1
2.33318771574284 1
1.99361580470019 1
1.97149779311558 1
2.8392743160162 1
2.40237801501273 1
2.37474711035083 1
1.01959814416337 0
2.45117661384431 1
2.61373620664466 1
1.90757338219855 1
1.38013923525033 1
2.06652679133215 1
2.92604768585994 0
1.61118511948524 1
1.79998357875696 1
2.78681780994984 1
1.61748226663693 1
1.43681975945939 0
1.76982727205538 1
1.16688128357832 1
2.48949504745769 1
1.6228926256955 1
2.3705488619055 1
2.21156165738364 1
1.79454654447364 1
2.02095946852697 1
2.08554154958308 1
0.91511063450259 0
1.85671340559688 1
2.18853280158288 1
2.45620624644323 1
1.76221223803067 1
1.81408841383547 1
2.58071643626709 1
1.86432447901055 1
2.78263208854851 1
2.05283524370703 1
1.72686280980226 1
1.97730890998809 1
1.33547847071504 1
1.74543199721784 1
2.03999365524207 1
2.74427200595096 1
2.00303096340327 1
2.09056774029279 1
2.2218358229778 1
1.79219895542048 1
2.06310128004779 1
1.71926642160711 1
1.20376031420364 0
1.77907241358309 1
2.063010036892 1
2.15563032438241 1
1.45669812906965 1
2.45856279726245 1
1.80329076905622 1
1.48613403032269 1
1.81082879737886 1
1.92431871220849 1
1.39843362234718 1
2.1725429804021 1
1.45594708928478 1
1.83161510076776 1
1.57390928993331 1
2.10077516799828 1
2.38974368916386 1
1.09009883793354 1
1.19586092222843 1
2.0351213742665 1
2.23449806741725 1
0.902653569504781 1
1.82664200324107 1
2.42409554250309 1
2.12540922001318 1
1.95460899065988 1
2.37127560202646 1
2.0475335566437 1
2.30991489439958 1
2.55161304439328 1
2.09517291539275 1
1.48011717033023 1
1.78458171463638 1
2.33036537868006 1
2.8119356308838 0
1.84186255442794 1
2.72634785886489 1
1.30375595628266 1
2.92241755018322 1
2.11456868341283 1
1.77369436959584 1
2.11609632371298 1
1.43086185162436 1
0.587661103736642 0
1.57230201117768 1
1.60764699459875 1
1.8431509305717 1
1.97546374322848 1
1.69381583629263 1
2.20511581352894 1
1.9652599552836 1
1.79702322167116 1
2.3767385338623 1
2.19142705738246 1
1.48782396495875 1
1.83465985894067 1
1.96454750863423 1
2.31444661562516 1
2.97029682186694 0
2.0631517394548 1
1.17419473679418 0
1.72001355724692 1
1.74545873132225 1
1.5505719480359 1
2.37463797066213 1
2.68622401520886 0
1.37799442511945 1
2.34259048347526 1
2.17770542707902 1
1.53549790866104 1
1.77458679732522 1
1.44395428686854 1
2.23457353109077 1
2.39136011768166 1
1.93387221531271 1
2.22969365530494 1
2.04979768306493 1
1.35180859825463 1
1.67809317292724 1
1.96257828986359 1
1.20580494425466 0
1.96635332251639 1
0.864885752622126 1
1.2620719212664 1
1.63042373838616 1
1.35839759301903 1
1.11272454737259 0
1.87027888186212 1
2.91534735340432 0
2.16990651821395 1
1.43774414755339 1
1.86096351703241 1
1.12144894608465 1
1.47735438401111 1
1.45799101191227 1
1.97847327266998 1
2.40985807691659 1
1.03829885387925 0
3.77338490978215 0
1.15151249770584 0
1.15231331483778 1
2.10399598554441 1
2.07754816108496 1
1.23552235819138 0
1.78699474671635 1
2.52105391574141 1
2.20359696234994 1
2.24871599538026 1
1.90153791882679 1
1.96528251166434 1
2.39237034122427 1
1.8860763903959 1
1.89101031266795 1
2.01513743063042 1
2.45311851008279 1
2.20025575353637 1
2.42272085180199 1
2.81235283003056 1
1.98208005934581 1
2.25796176000914 1
1.60105374937118 1
2.33712859183242 1
2.18823305830304 1
1.84008193702871 1
2.79499838072075 1
0.888603195236497 1
1.91649926999235 1
1.37232751571893 1
1.42322924368318 1
2.37063213289681 1
1.9750031733052 1
1.04635959341722 0
2.71647177250787 1
1.39331547567093 1
2.46885357938759 1
1.62618577960089 1
1.86318528580737 1
2.32644634747992 1
1.87838431726511 1
1.62247985815207 1
2.17729648988658 1
1.88259823686586 1
2.04720720635289 1
2.16256725347129 1
1.47267870351621 1
1.89361942033485 1
1.93239626518092 1
2.32280568130416 1
2.40464135561915 1
1.94201381844769 1
1.89143926892977 1
1.11162318974459 0
1.44040206435878 1
1.43736140002124 1
2.16549047136127 1
2.15515318091569 1
1.52163338604998 1
1.40394495760517 1
2.84361267813526 0
1.39367599289385 1
2.79454023458176 1
1.79281250211215 1
1.7449357258798 1
2.51782126242151 1
1.13455628107647 0
2.28233273904439 1
1.82762621367604 1
2.37383763372486 1
1.92760221853329 1
1.33831505582791 1
1.33096016720729 0
1.85642938810783 1
1.98767963440261 1
2.68289218331138 1
2.10663789853417 1
1.73039726622367 1
1.64201689099661 1
2.12524612800322 1
1.69631827396946 1
2.98657812886272 0
2.95597171899959 1
1.72446796005358 1
1.63556451554658 1
2.38977291163272 1
1.91752391717953 1
2.19511707485211 1
2.86871279875137 0
1.79461240788994 1
1.86855487742971 1
2.28539450275049 1
2.19432422475334 1
1.67031843373256 1
3.03682227014805 0
1.37580335545689 1
2.36801760258172 1
1.84697088118964 1
1.69391438741366 1
2.52900610512892 1
2.59542054118197 1
1.8862363094616 1
3.19879509017907 0
1.66898030630306 1
1.86090856673099 1
1.29009903389088 1
1.55936143985607 1
1.78232751073362 1
1.66492278400218 1
1.41327249990906 1
1.70931732878714 1
1.60531333643669 1
2.02141697688175 1
1.80857552139159 1
2.40540559119416 1
0.870618751161469 0
2.50205101744502 1
1.76341838678033 1
2.25827128617921 1
2.30025732601551 1
1.83406871943437 1
1.59716064679755 1
1.61939034092029 1
2.3190130254331 1
2.17141107142074 1
2.31124001750896 1
3.26916910552295 0
1.75377470659885 1
2.85029779629221 1
2.61963545362544 1
2.30967284578599 1
2.1725663293948 1
2.0389023853121 1
1.94652596941536 1
1.8749466447434 1
1.1989475943659 0
0.65224311753706 0
1.08165782769792 0
1.9500164473563 1
1.35372064793101 0
2.55900448391978 1
1.45823137319712 1
2.697164890071 1
2.41996389486696 1
3.03475987278494 0
1.37827209351573 1
1.13708788722371 1
1.74001741620578 1
1.48417752971629 1
2.36940658301414 1
1.88061526925193 1
2.17685535264229 1
2.44574629904445 1
2.30075531072373 1
2.54126619884143 1
1.96948264717928 1
1.99710184497566 1
2.30686678152636 1
2.28217262007557 1
1.89843989210899 1
1.68646248644149 1
1.22853111044238 1
2.01079836383593 1
2.259751797791 1
2.56668492979181 1
1.94735126539389 1
1.17461281914401 0
0.921436781563702 1
1.68028622460778 1
2.05387645079655 1
1.95589317595625 1
1.74670687179298 1
1.63624098435025 1
2.3690890324125 1
2.06167564454306 1
1.42829259074732 1
1.55821000065282 1
2.37521312659065 1
1.801104550767 1
2.66112215698099 1
2.41784218910959 1
2.58986976683984 1
1.75030484584428 1
1.7450958297519 1
2.05086129680645 1
3.24293475580169 0
1.89730958458157 1
2.15163910807224 1
2.18719662023664 1
2.41339365246822 1
2.41186468705483 1
1.75254738121353 1
1.93100167226546 1
2.4596408176241 1
2.03632247463453 1
1.79157428948158 1
1.24522286536379 0
2.0865595592014 1
2.40777754083053 1
2.20084181238663 1
1.69930474481797 1
1.90029177120533 1
2.16800067729393 1
1.15744161504657 0
1.97635103226713 1
2.55662005178104 1
1.72071647245481 1
1.96040370030232 1
1.92534655690713 1
2.09266580483266 1
2.39601988378246 1
2.63952939459693 1
2.23459697426214 1
2.17580544027405 1
2.13222249121518 1
2.32414799390113 1
2.00392690118958 1
1.19386308898755 1
2.26755243547686 1
2.60292405030984 1
2.71900806157024 1
1.95862975341908 1
2.78026110878993 0
2.27661887249533 1
2.68821655148888 1
2.5145923546954 1
1.31847392596899 1
1.44029435006549 1
2.14349617112812 1
2.34584133426914 1
0.874374900503069 0
1.48950142243627 1
1.81865170245942 1
1.58054097214247 1
2.08816768511116 1
1.82921436610613 1
1.76157071988847 1
2.01428907408683 1
2.28530273132551 1
2.69134204723755 0
1.06475333431441 0
1.18795284199642 1
2.60254696754165 1
1.96229725779145 1
2.62201470192339 1
1.66280524231963 1
1.6129850938738 1
1.59554444245956 1
1.96847641115121 1
2.00033193737899 1
1.87461106280353 1
2.58359421791358 1
1.84475750839742 1
2.27333391446921 1
1.85393862127715 1
2.11602047251551 1
1.71883578518566 1
1.72237014870805 1
2.41270555809092 1
2.25897680450424 1
1.67536784290967 1
2.20372147531081 1
2.7048809817452 1
2.17930686237802 1
2.76598123758721 1
2.91668692153696 1
2.20123429304135 1
2.10130664257417 1
2.43646461115737 1
1.97856090652532 1
1.9231734084534 1
2.42477048138553 1
2.38518432267366 1
1.53837702200537 1
2.2087593869711 1
1.61619977554688 1
1.52745260416424 1
2.274995001364 1
2.33666287896109 1
1.42935137432714 1
2.813454729871 1
2.25517594584319 1
2.21481129733717 1
2.40599842897398 1
1.64170175305263 1
2.75256803472954 1
2.17329117214374 1
2.86364257621841 1
2.14497026670635 1
1.90809880765559 1
2.95091215842003 1
2.2022303888227 1
2.58961302380993 1
1.45169168015016 1
2.03524611949164 1
1.44451346939305 1
2.03446517769139 1
1.94598284663038 1
1.75980665494305 1
1.39541648444498 1
1.91562620220718 1
1.65276758352696 1
1.60922668893727 1
2.39355694283682 1
1.50410757830678 1
1.96527371580128 1
2.21743225642019 1
1.74837225371096 1
1.55815234653988 1
2.52280494902464 1
2.19760134668884 1
1.67763195816916 1
0.780149135048243 1
1.7863187678847 1
1.49984476430643 1
2.41047370850351 1
1.49846330344966 1
2.03070212512046 1
1.69809355260155 1
2.00583739758015 1
1.47975725764137 1
1.32612379482098 1
1.90706887796943 1
2.00084079550209 1
1.08802128125205 1
2.38771450103272 1
1.63226375255359 1
2.66590777385323 1
2.12709578685693 1
2.41738237037308 1
2.3411840594471 1
1.88015519349123 1
2.0400582435887 1
2.48605410060622 1
1.53643665950122 1
1.69558464462475 1
2.49859948763003 1
2.45869027275443 1
2.87054680075291 0
2.58761956106542 0
1.93926895370843 1
1.66873509883991 1
2.37380365762534 1
2.22783302681588 1
2.38713550195728 1
1.96353767178029 1
1.99389717781813 1
1.96599089133584 1
1.93385145803447 1
1.35505583220975 1
1.76508512101035 1
2.21212085932816 1
1.96139071276301 1
1.89554844411888 1
1.15664840801572 1
1.16188993378709 1
2.07128523315298 1
2.53913026914112 1
1.85829179497716 1
1.83153145932169 1
2.38802674839542 1
1.6134064012135 1
1.42385529465578 1
1.55977076556863 1
1.20358899781191 1
1.56206396291219 1
2.20287286653856 1
2.09947072414737 1
2.07552765125043 1
2.04555851974637 1
2.01167969863814 1
2.80451829724605 1
1.496640640018 1
2.03213796857039 1
1.64555039328783 1
1.95776713788817 1
1.69119921513236 1
2.17170368997929 1
2.23100221303164 1
1.88762461432854 1
2.88642931271429 1
2.08636088716412 1
2.28840968885128 1
1.80271739350635 1
2.75525594525244 0
0.807352541619422 1
2.41745760119829 1
1.69415265994751 1
2.63109134706158 1
2.78826736909652 1
2.55326549961833 1
1.09111028159233 1
2.4416280613206 1
1.53849330846596 1
2.12324687705429 1
2.49663783663128 1
2.41844249089476 1
2.4113095437174 1
1.95692456207671 1
2.41126743046895 1
1.7633710790129 1
2.07253403057533 1
2.73046027822297 1
2.41835777630824 1
1.63819896652094 1
2.13110048498822 1
1.92486343130329 1
1.47137471473468 1
1.87897298333275 1
2.73385912040319 1
2.69412559772261 1
2.12416910728904 1
2.55899382797508 1
1.67347215312927 1
3.12347687218417 0
1.57334929236341 1
1.45006807708066 0
1.50321552275999 1
2.94712624141804 0
1.58295315063131 1
1.97380057337938 1
1.71913926834076 1
2.54991152312195 1
2.27344727103028 1
2.59989876853857 1
1.27273372448865 1
1.38727016544058 0
2.57000313518705 1
1.89665146686022 1
2.08745053032218 1
1.61336082578322 1
1.94321843614225 1
1.66760838979756 1
1.69055283531419 1
2.05775979569946 1
1.96725637245382 1
1.84257816564334 1
2.28884421448888 1
2.6395866032622 0
1.66454523499998 1
1.92091865940393 1
1.55947991473418 1
1.5979897206751 1
2.52862988209981 1
2.21354754554685 1
1.1744878429962 1
1.77985951342883 1
2.33595129702074 1
2.83513138643942 0
1.76642849623439 1
2.70604957823305 1
1.96641253575549 1
1.78229483418103 1
1.69113612814093 1
2.21676753436929 1
1.83958992373062 1
1.969154474747 1
0.755897582340677 0
1.80185799777394 1
1.90659670193011 1
1.37996212623987 1
2.86870799769795 1
3.58416225823669 0
2.28051482679197 1
2.5807931812274 1
1.69231305766322 1
2.63206817610148 0
2.28082526385819 1
1.5000231027495 1
1.94458223833602 1
1.50572171333221 1
2.31602884035467 1
2.69512890115873 1
1.95017051593082 1
2.18353727100572 1
1.53307082243575 1
2.34813853932549 1
1.6300427270309 1
0.239302804330767 0
1.52408753248441 1
1.4892244678974 1
2.09086765657798 1
2.39285030946834 1
1.4660664661556 1
1.64186039554608 1
1.69604631401612 1
1.23025051827936 1
2.14848004889853 1
1.99227553415619 1
1.97436847580963 1
1.6271453901316 1
1.11946731419673 0
0.891385181817269 0
2.44363916338568 1
2.18135670372388 1
2.7619958971998 1
2.02164242534152 1
1.61247815234358 1
2.1387402345432 1
1.72565018784795 1
1.50735620568692 1
2.03968502308591 1
2.07446676002099 1
1.16050974009469 0
1.65675609136025 1
2.35146634543412 1
1.26244387535475 1
2.46220265709168 1
1.81061810775946 1
1.35149848772763 1
2.07864140972189 1
2.85184253999951 0
1.89768443794053 1
0.927320519836025 1
3.33706163740124 0
1.63436680527381 1
1.33425871216944 1
2.9913547370067 0
1.59131197227654 1
1.74134882468585 1
1.53018888904595 1
2.22473713481899 1
1.94186633668284 1
2.75877483891346 0
2.35877532262797 1
2.00592005026228 1
2.31968426755071 1
2.04771682602148 1
2.24108902019428 1
2.61726104283162 0
2.07427677307497 1
1.77189739258405 1
2.9572788158835 1
1.8880419856034 1
1.01233064204322 0
1.43768362360324 1
0.673714901134943 0
1.98793285498459 1
2.13466146229918 1
2.25428905146167 1
1.44803886665009 1
1.6054103683127 1
2.43662743706661 1
1.68480354657158 1
1.74329288155936 1
1.27459010513528 1
1.77135501793678 1
1.84269933165015 1
2.19087879848988 1
1.74277283774894 1
2.86111815339302 1
2.09067658982017 1
2.7502306597944 0
2.3391460387902 1
1.70135242872896 1
2.67696500798287 1
2.38310135643082 1
1.74428972263769 1
1.19515845858127 0
2.32232666472648 1
1.68471704429991 1
1.7422896642749 1
1.20974919029895 1
1.82403214558522 1
2.83082530766095 1
2.88139815315126 1
2.31973575138789 1
1.69840668053961 1
1.53190444714172 1
2.13742904743857 1
1.90006627509148 1
2.77030752287119 1
1.83545792445561 1
1.06739176361148 0
2.29811598935463 1
1.66117833179805 1
1.71780296527593 1
1.87036470687516 1
2.04446257343267 1
2.05614173401468 1
2.86277681631674 0
1.61144486496093 1
2.18355356534372 1
2.32136902316258 1
1.53689820883959 1
1.9599193469945 1
2.67876573816729 1
2.32351524065926 1
1.97960331938006 1
1.8216293296223 1
1.7520296669307 1
1.98383615322176 1
2.07545955202116 1
2.06906927404741 1
2.34463994466672 1
2.31472256381917 1
1.73770549285996 1
2.05606112809051 1
1.79487454276873 1
1.95433316950868 1
2.22474345853728 1
2.30136033010792 1
2.33381654021893 1
1.33553536557924 1
2.53939087693457 1
2.1877905900383 1
1.63396780543507 1
2.15810985754668 1
1.71412097093837 1
2.41085767128821 1
1.84170305059383 1
1.51112130901865 1
1.50230974410842 1
1.4300057868148 1
1.67612286105779 1
3.50980124568226 0
2.07593548995575 1
1.24836452887599 1
1.16742075987826 0
1.1764461441527 0
1.58565178182111 1
2.1616572177082 1
2.006050709959 1
1.01819209173002 1
1.86329879421265 1
1.88577608273729 1
2.23546541900776 1
1.87896746227935 1
2.02900368433528 1
2.02712630425535 1
2.05043936527521 1
2.01515210803703 1
1.95711101311979 1
1.56759383747345 1
1.92609063782833 1
1.48280294243466 1
1.91295959474758 1
1.84012847248006 1
1.63328368971965 1
3.14508453738397 0
1.21916507259955 1
1.57887422590801 1
2.14503497928435 1
2.25853306533554 1
1.84621320115455 1
2.19187131757096 1
1.73823478827692 1
2.55140673558771 1
2.38047056122044 1
1.71512962150238 1
2.42486908636253 1
2.07659774528722 1
1.27919260400922 0
2.58071847855678 1
1.87191532768878 1
1.74991904557857 1
2.93223015470961 1
1.3092203549974 1
2.48483128195082 1
1.64226157084409 1
1.04962948250798 0
1.66864258164918 1
2.2931063132998 1
2.70469671117589 1
2.15547467784492 1
1.45525863156615 1
2.13805364126194 1
2.03533243546215 1
2.57026476815189 1
0.869406068843538 0
1.19909041268143 0
1.27746747727851 1
1.47639787551936 1
2.24745868196295 1
1.85292188568941 1
1.679456520664 1
2.37256188885837 1
2.53781697850085 1
1.9318271205685 1
1.68234926957328 1
1.93219276509284 1
2.32785566189381 1
1.7961008214113 1
1.7922975748585 1
1.24521905145334 1
1.37437826123589 1
2.65723375086227 1
2.34771716015981 1
1.33066021099648 1
1.2308170595464 1
1.89379259188967 1
2.61411202553314 1
2.27071769693543 1
1.99745201335937 1
1.88095721609192 1
1.37010295662813 1
1.47533681490501 1
1.81412144547136 1
0.797702521726683 0
2.15352012893878 1
3.18979431466444 0
1.475629106062 1
2.35253740806252 1
1.9440557589528 1
2.14393177392432 1
2.23607554999359 1
3.41417787730777 0
2.43158107253706 1
1.54654352559147 0
2.50683520839414 1
2.7057835296932 1
2.26835610430347 1
1.59883623556912 1
2.37362142294259 1
1.60862792099789 1
1.83745881782445 1
2.42048113767473 1
1.85595976133469 1
1.57695929942019 1
1.616663806843 1
1.88894625924147 1
2.08386181055862 1
2.31816848375799 1
1.8892363269872 1
2.32424983355525 1
1.34561849162045 1
1.58021166655579 1
2.17800962913059 1
1.48575016480314 1
1.83012706030975 1
1.62580949413805 1
2.22289977712181 1
1.78007805478221 1
2.06697521358813 1
2.13942572282092 1
1.64690862556133 1
1.64400326728558 1
1.91339462041025 1
2.27147364325534 1
1.72062952710877 1
2.29190526459426 1
1.95558858653498 1
2.59913668903168 1
2.42397496616695 1
1.9563219776843 1
2.63348919630284 1
1.94424452911453 1
1.53478822625794 1
2.05833226918392 1
2.34943763523419 1
1.97672465894524 1
2.7592182089528 0
2.01327375567995 1
1.71292592255214 1
1.49889953996215 1
1.6524346329929 1
1.69960738437648 1
1.37967219381952 1
1.75913920427744 1
1.71010528030009 1
1.8687108600682 1
1.90343525561016 1
1.7955950665295 1
1.88680075817484 1
2.14222168930989 1
1.76345280080425 1
1.92545715456345 1
1.63176119098893 1
3.14116573220428 1
2.47794606609968 1
2.00860106092723 1
2.83376162798635 1
2.97076008652895 0
0.424333172573431 0
0.728415651386447 0
1.5081780296056 1
2.00012308873636 1
2.24870658767472 1
1.73201914109449 1
2.306098571894 1
2.70394148407246 1
1.64031183198412 1
1.92723002922408 1
2.08533635087859 1
2.37391969093716 1
1.90543114994929 1
1.69589603809292 1
2.10183469383786 1
2.20782909626905 1
2.40589594848565 1
2.99749233868602 1
2.11864004285191 1
2.66772133766723 0
1.30607321035565 0
1.46182761936863 1
1.9085421791795 1
2.49149577418391 1
1.83809387619211 1
1.96202029178383 1
2.48005792798233 1
2.44589742662986 1
1.92148553220671 1
2.04506073693904 1
1.42629525227063 1
1.17674112525082 1
1.77713684006371 1
2.38767715727657 1
1.47483306434723 1
2.54516142933626 1
1.77847645343699 1
1.79047525176078 1
1.64345499767125 1
1.8382409447304 1
2.35952421443518 1
1.1512407443163 0
1.49085885482531 1
1.8729922620743 1
1.90829543483938 1
2.24765860859097 1
2.11298485115172 1
2.04569907688528 1
2.23221596588083 1
2.11558547967073 1
1.26255167983624 1
1.82106404520671 1
1.6870772544255 1
1.02131262527089 1
2.27650085515004 1
2.3340593670776 1
2.70299289209183 1
1.80860920394249 1
2.05576848569393 1
1.89316564100181 1
2.76491791982353 1
2.91559316702553 0
1.90135279982873 1
1.78925246480389 1
1.76906412306009 1
1.30031414123381 1
2.10881572794071 1
2.48589653392192 1
2.73426706193454 0
2.70204042459123 1
2.24938820567272 1
2.64701425999497 1
1.77594327261841 1
2.50050703657957 1
2.56952451500732 1
2.06358061642953 1
1.6271674859847 1
1.59823916238284 1
1.8248705456382 1
2.22482858751716 1
1.80264124247706 1
1.37745787518745 1
1.22673273005482 1
1.93102530171768 1
2.98755229055572 0
2.43588092632873 1
1.9656819377254 1
1.87814290526616 1
2.37883173042192 1
1.77724066626896 1
1.60203610004011 1
2.59259365319781 1
1.66038545634496 1
2.77055731072608 1
2.03923834873767 1
2.3114443874484 1
2.56671980228641 1
2.20986092347479 1
2.63473331782383 1
1.80966934841168 1
1.52620756909292 1
3.03205824955204 1
2.03439596819051 1
2.54669974668968 1
1.806035319988 1
3.42849136487259 0
1.9944852013443 1
1.65233351275363 1
2.56416678989601 1
1.93042108660246 1
2.6819765939663 1
2.54858551962158 1
1.45591258188301 1
1.89494928004449 1
2.48814864628126 1
2.39409673571559 1
2.08052064726827 1
1.70709354107341 1
1.70378332124044 1
2.32518066231555 1
2.14985334611271 1
1.44435805631578 1
1.77740630291198 1
2.35296592509197 1
1.74891856976782 1
2.23568109880874 1
2.27466886338684 1
2.10903247750235 1
2.51164975469827 1
1.85220929585828 1
2.16683133704121 1
2.39395629120772 1
1.55814087907164 1
1.23110731054046 1
1.82562234232448 1
1.15008688471309 1
1.7135879907502 1
2.48069030229712 1
2.37844051243193 1
1.46751364906998 1
2.18349352262331 1
2.35696974879955 1
1.36506023207102 1
1.77078591274392 1
2.24116815589559 1
1.95554254858753 1
1.33376426361002 1
2.06847237235737 1
2.46176533324775 1
2.20192999259726 1
1.89144871562773 1
1.95999763592082 1
2.63319953286735 1
2.69152255145711 1
2.0008433356146 1
2.19258440758039 1
1.53220163396301 1
2.03973654353798 1
1.71751901368009 1
2.45133862437212 1
1.84107367033895 1
2.23847002247746 1
2.23053987254792 1
2.46859782846677 1
2.28666610875484 1
2.68078380710368 1
1.58129283300473 1
1.9688391049766 1
2.07427447600874 1
2.20020616583379 1
1.30080188437607 1
1.85261944048206 1
2.59654221341537 1
1.93741562300715 1
1.73350826355528 1
2.15412309172884 1
1.70956763098169 1
1.63215310349205 1
1.94714298238866 1
2.27723308024351 1
1.33823901475223 0
2.4955807788111 1
1.88709629476777 1
2.0925323023323 1
1.94331114036828 1
1.34954322453973 1
1.39165648739783 1
2.43604537760826 1
1.68432022084692 1
2.08929072620399 1
1.86113046861043 1
1.85821142322865 1
1.53101051835616 1
2.21549350237168 1
2.11130165167431 1
2.04348838994465 1
1.72262346339003 1
2.19047472471113 1
2.05420890163559 1
1.49634581307984 1
2.8925332242991 1
2.19254134158851 1
1.98022046162866 1
1.18201065448701 1
1.90880000137226 1
1.36642618291906 1
1.50415105046567 1
1.99499262959669 1
1.33440129412325 1
1.97213464048075 1
1.83184394624835 1
2.17972930466941 1
2.6304703731556 1
1.53277005170441 1
2.175446847689 1
1.78812522680302 1
1.60250591643209 1
2.82798689768244 1
1.55192396415569 1
2.85114791133328 1
1.47942697479026 1
2.1753798973983 1
2.59776603442784 1
2.5064438824654 1
1.79239097060751 1
2.17121072065402 1
1.32575778591379 1
2.35695566350021 1
1.99809822904755 1
2.50058449435822 1
1.73880758607996 1
2.25258071450135 1
1.53689528788277 1
2.80541622857556 1
1.8341769219804 1
1.96852496523014 1
1.33881497237555 1
2.28906006571123 1
2.09643552998297 1
2.65454359359349 1
1.86721119104527 1
2.25290216720463 1
2.24307509460264 1
1.20846084521666 1
1.49345048673473 0
1.72200663298595 1
1.86683835836428 1
2.48479217449795 1
0.864258159036183 0
2.07404110879071 1
1.79324349595914 1
1.48355923309958 1
1.66116262000832 1
2.50433850246964 1
2.47350232998882 1
2.12794588163355 1
1.65794362002334 1
2.89336458482507 0
1.62513988710795 1
2.02884685646353 1
2.14046835184237 1
2.18953041080092 1
1.99584272738525 1
2.65915425550891 1
2.52559768264516 1
1.82768374266384 1
1.6867682940322 1
2.60061080949496 0
2.30619400447419 1
2.09801755021924 1
1.78508668599746 1
2.53099382234584 1
1.42137813754759 1
2.58958622842002 1
2.31776253730007 1
1.7261940480254 1
2.03004919101964 1
1.62112445138175 1
2.1686963079802 1
1.76342030150232 1
1.81487443331995 1
2.17609063423933 1
1.59141225970979 1
2.29567230351733 1
2.77349567956885 1
1.53541570631083 1
1.98101145347346 1
2.19880928465491 1
1.72850864344689 1
0.829987501202981 1
2.9544816839772 0
1.77811274331676 1
1.00231123373302 1
2.07119759055937 1
1.84928770795818 1
2.43732574025844 1
2.18964263564431 1
1.97491344781758 1
1.93521941114158 1
1.8285975744293 1
2.92013043063323 1
2.13898231567694 1
1.15189607076647 0
2.13207626960327 1
2.11692229217136 1
2.07098858147263 1
1.45678458367646 1
1.59856508278222 1
1.9952778936367 1
2.32915965334791 1
1.87400634513918 1
1.86377565473454 1
3.21245535641173 1
1.67282575855185 1
2.3562032597005 1
1.35990155011883 0
1.00252682650185 1
1.75137801987976 1
1.71239350072298 1
2.13246567273201 1
2.74676170992678 1
2.48797668105106 1
2.14873932636837 1
1.89826944438488 1
1.97011000900516 1
1.79147287660253 1
1.22528960928507 0
2.26993426053698 1
2.09772191466123 1
2.07993940593825 1
2.33748567387828 1
2.07958263164025 1
2.26525896961713 1
2.23974282468008 1
2.63707731359876 1
2.57965194880272 1
2.42464463385797 1
2.14612182458727 1
1.93109560034717 1
2.40420592797091 1
1.66816912983961 1
1.34930152616804 1
2.41600957798642 1
1.98297251872686 1
1.59361267597135 1
1.78150576210765 1
1.4588670879051 1
2.7607036191618 0
2.76099828941469 1
2.8371813502668 0
2.25131505536035 1
1.86625438727401 1
2.01544151447069 1
0.817186547348455 0
2.62542036059343 1
2.38720587331186 1
0.897488255664699 0
2.26284778384238 1
2.11058329298861 1
1.73710497452361 1
2.66805900606095 1
2.27820048116879 1
2.51694960678782 1
1.92058082716495 1
2.18419294924002 1
1.14143161668404 1
1.24293064346481 1
