# Supplementary material for: Bias caused by sampling error in meta-analysis with small sample sizes
Source: PLoS One. 2018 Sep 13;13(9):e0204056. doi: 10.1371/journal.pone.0204056 (PMC6136825; doi:10.1371/journal.pone.0204056)
Supplement: S3 File — (ZIP) [file pone.0204056.s003.zip › results N = 20 delta = 2 tau = 0.5 sz = 50-100.txt]

"dl.delta" "dl.cp"
1.69631553382536 0
2.14061546512851 1
1.9287789991827 1
1.97887820303494 1
2.09159412848052 1
2.12084474920466 1
1.99369277847413 1
1.92332054216929 1
2.00500386200926 1
2.21468745067354 1
1.70348892780892 0
1.91706006183288 1
1.87219629964413 1
2.01880594329998 1
2.32754867454193 0
1.99459007165216 1
2.2587868875795 1
2.11275645413025 1
1.83095389020156 1
1.8550897436749 1
2.18784999807628 1
1.9316825437809 1
2.14290234548012 1
2.04168990970678 1
1.85663079322061 1
2.15020439097696 1
2.26465882481306 1
1.98959680244432 1
2.07633403374956 1
1.75569479728458 1
2.07717447928172 1
1.96348959954668 1
1.97008174502678 1
2.31553343905344 1
2.32896884384464 0
1.8963765465379 1
1.99253549049968 1
2.26623106389693 1
1.85719652496391 1
2.25552254907448 1
2.21803025918326 1
1.61132904414474 0
1.95183894466418 1
2.30059073453477 1
1.50806330101904 0
1.96352868565193 1
2.3173044426327 0
2.02225861445366 1
1.75446578098805 1
2.34231459715934 1
2.17806936358786 1
1.93854776978433 1
1.88264484391822 1
2.07807427763568 1
1.74045548857077 1
2.16926042862923 1
1.84801935903759 1
1.91202773071814 1
2.07081398287968 1
1.84099733884563 1
2.16679769393591 1
2.07135185938093 1
1.86806085382996 1
2.04864200493126 1
1.69725466766677 1
2.31629682486167 1
2.18622088477675 1
1.96313661363711 1
1.89613045160851 1
1.99128874055614 1
1.79052555520291 1
2.25830202072766 1
1.88696313927396 1
1.67699861193633 1
1.95581077122261 1
1.90123995082938 1
1.82464454549699 1
2.30282251240504 1
1.91607963633711 1
1.9393051689849 1
2.22424916196132 1
1.88529439990583 1
2.08973353943506 1
1.83560322799005 1
1.96616505296946 1
1.91137573844478 1
2.20285168358353 1
2.29908304850439 1
2.14709379510501 1
1.8718142077623 1
1.98382768254139 1
2.10170802944277 1
1.95924370153072 1
2.17926759112644 1
2.07574103420388 1
1.72835619561228 1
2.088209191858 1
2.08189962855473 1
2.06052272911971 1
2.06758325241579 1
1.99305332712338 1
2.04204458034386 1
1.93597859328164 1
1.902637965392 1
1.74326328653093 1
2.00204369241958 1
2.01646572355514 1
1.69336293241003 1
1.80687087000181 1
1.7814217576843 1
1.90944708710242 1
1.88479794607086 1
2.13779266252537 1
2.04030549264134 1
1.92245370817901 1
2.20032903555717 1
2.0277378070761 1
1.80320570896561 1
2.06478981284367 1
2.0103436939542 1
1.88196221393734 1
1.8915213358455 1
2.02261170863578 1
2.08882337302891 1
1.74078975828556 1
1.95737178377433 1
2.17042950066223 1
1.88479445945868 1
1.8318950686565 1
1.96152152146384 1
1.83461763024746 1
2.08451239117213 1
1.84585068209147 1
2.05800404018432 1
2.0269874694132 1
1.83475288585639 1
1.93364474360796 1
2.14816255357319 1
2.02560018310821 1
2.31688395410268 1
1.9818408462852 1
2.17820967568887 1
2.08843119302152 1
2.37110333209818 0
2.18742621118561 1
2.05370832386281 1
1.95228333119298 1
1.95394414022184 1
1.90989254999725 1
1.68701699954315 1
2.14361071757857 1
1.834261591624 1
1.89797512723715 1
2.08066169209719 1
1.98891227702574 1
1.83552810906005 1
1.84374552257957 1
2.14967203412462 1
2.02580057431493 1
1.92288562486889 1
2.18653168596774 1
1.80600524434423 1
1.78415932296374 1
1.81768693102407 1
2.05691681430214 1
1.89220614076627 1
2.25503443998698 1
1.89816793851488 1
2.23032649051115 1
1.84495936867821 1
1.69993704980016 0
1.7379338539215 1
1.66533142385003 0
2.19704073919827 1
2.12132149842697 1
2.18834358047217 1
2.14919267926375 1
1.76049034177842 1
1.93786609940342 1
1.76749860827406 1
1.66623647950211 0
1.88878964633649 1
2.16995826482747 1
2.09227203063499 1
1.9443810465969 1
1.77937785408087 1
1.76785418768519 1
1.82460735886086 1
2.13332033940692 1
2.21771643262911 1
1.99128691613481 1
2.2299211295374 1
1.71266641413948 1
2.30765983301568 0
1.81453235311851 1
1.89286434675712 1
1.85903617999634 1
1.87932649238118 1
2.10015916249671 1
2.03566898783046 1
2.1979971155797 1
1.38527598723301 0
2.26915962885843 1
2.03481390181098 1
1.78771139438512 1
1.98496869824193 1
1.90892940763985 1
1.91797746300015 1
1.93861239436165 1
1.81006561185741 1
2.12286071555094 1
2.13180880661309 1
1.90117294552036 1
2.13601558986865 1
1.95513913914634 1
1.94437780933229 1
2.02417173943665 1
1.93502311762906 1
1.84090593448253 1
2.01474851378169 1
1.8694505373066 1
1.89236788881526 1
2.05297863098959 1
2.05377036939258 1
2.13930425120284 1
2.01822513672663 1
1.95626541300605 1
1.91043032162924 1
2.29374536241544 1
2.15797441196368 1
2.11179812385802 1
2.06959055105614 1
2.1703296650823 1
1.97861169065954 1
1.89174450379875 1
1.8540726570277 1
2.10398009424153 1
1.93843550808329 1
2.15685290637393 1
2.06156500678235 1
2.04177389876781 1
2.35560743264032 1
1.82365065774304 1
1.45237779871383 0
2.01574219353088 1
1.86523138004476 1
2.11361209658544 1
2.31714009311294 1
2.24802721756315 1
1.87543286110082 1
2.15676305878381 1
1.76584469464603 1
1.87254965485239 1
2.01173007871445 1
2.04072022599816 1
1.93463760268436 1
2.18588938019272 1
2.00098765896292 1
2.08414768784083 1
2.05412695543617 1
2.02623342078219 1
1.90921601142078 1
1.7393887931579 1
2.05605762795091 1
2.30708009549099 0
1.96945839671515 1
1.9415436754751 1
2.04009245972154 1
1.61116346640088 0
2.0526617703121 1
1.81780608620427 1
1.84920177406809 1
1.94774552503831 1
2.41916523405267 1
1.93531803042153 1
2.18420760480497 1
2.52732483338967 0
1.95044937406506 1
2.12386073154191 1
1.79698023422747 1
1.66843988520368 1
2.33174228945165 1
2.14032877950895 1
2.17705717751822 1
1.91270481028098 1
2.06146302273963 1
1.9440363859192 1
2.27036062738314 1
1.82373647761083 1
1.92609819251996 1
1.74113040514605 1
2.26513456328447 1
1.88469630574842 1
2.14353589876728 1
1.97974784119193 1
1.67907092629707 1
2.15195640947948 1
2.15620838930138 1
2.0080398781472 1
1.84088594408072 1
2.31774085897035 1
1.82641444317454 1
1.99089447859276 1
1.93741008406143 1
1.84761851447881 1
2.15103392110414 1
2.04450366569071 1
2.06238062916494 1
1.70225142979739 1
2.14540317037241 1
2.2858126166616 1
1.86640243345481 1
2.01543811808187 1
2.19630908628956 1
2.0060506987162 1
2.08983012593412 1
1.79823883192788 1
2.02783274273991 1
1.73353770547624 0
1.90555473526569 1
2.05024455817721 1
1.78714816498999 1
2.16786476631147 1
2.10816769862534 1
2.09984695464363 1
2.285292555809 1
2.0786029649563 1
2.19486513646694 1
2.22143506153902 1
1.98647657211512 1
1.97151874356513 1
2.14376138504045 1
2.08127877509959 1
2.29315663248611 0
1.72788917456633 1
2.08891645762732 1
2.45087433547699 0
2.10164720726898 1
2.12812026447068 1
1.93705622036308 1
2.14369822141876 1
2.07454056374906 1
1.72424396360586 1
1.88302489553441 1
2.25722437076283 1
2.02554424275397 1
1.9297362341919 1
1.54782520894794 0
2.08881508457349 1
1.9646826269394 1
2.07397728553613 1
1.74341262771144 1
2.02718888052089 1
1.86945383155549 1
1.90342680005721 1
1.82048668342032 1
1.81883489518795 1
1.81990482359061 1
1.8677121086011 1
1.74078529167081 0
1.89326128549539 1
2.22221595421784 1
2.01387877098422 1
1.80121947706549 1
2.04020264358243 1
2.00252969358531 1
2.05042043692916 1
1.90431659666012 1
1.88810906275888 1
1.99308661049569 1
2.16269543364463 1
2.11018811467689 1
2.08697816341699 1
2.1297153151947 1
1.83396771623423 1
2.30785091558128 0
2.08537596333197 1
2.05658198309296 1
2.06415176338484 1
1.98065031915147 1
1.93844789879325 1
1.84518826367789 1
2.06334405481446 1
1.99520538388979 1
2.29003460623682 1
2.19016601541281 1
1.78651648478981 1
1.95976259230543 1
1.76673789100917 1
2.14420390560237 1
1.96149642599335 1
2.02050184208622 1
2.19275389465722 1
1.90834467962828 1
1.84065331488994 1
2.19471335442043 1
1.86696039483778 1
1.94983593809456 1
2.16787107806776 1
1.86704529615715 1
2.07143106813104 1
1.67847894030764 1
2.18839402889206 1
1.688892010867 0
2.02149705367069 1
1.94683109048359 1
1.71532071301923 1
2.0427013494269 1
1.81362384792369 1
2.48140854639995 0
2.52782811868371 0
2.15379321542069 1
1.90526317757901 1
1.59424687815897 0
1.98643818438692 1
2.14982103349999 1
1.89656857049372 1
2.12849785682418 1
2.14397486490041 1
1.75417465503876 1
1.65541351353519 1
2.09577378401761 1
1.70404489096278 1
1.99501589864835 1
1.91702903883908 1
2.33756591749987 1
2.29723088317152 1
1.99372061587425 1
2.11570221310649 1
2.20513922567025 1
1.84888873385915 1
1.54113063114863 0
1.86133032369903 1
2.10254028968259 1
2.06513779430565 1
2.06689916432406 1
1.76508479138701 1
1.8597120315925 1
1.73752184688708 1
1.59882563375406 0
1.81193731936135 1
2.06736917497859 1
2.14149480340643 1
2.25773359818866 1
1.93020875219894 1
1.94419040512059 1
1.82267565228673 1
1.96700870873996 1
2.25175018212915 1
1.80746168561659 1
1.79852933520776 1
1.88165207707582 1
2.53485700054282 0
1.87555438862115 1
1.82500808984188 1
1.90286320749563 1
1.88434928397067 1
2.0686880670917 1
1.89988281216061 1
2.22528576438015 1
2.00111622882752 1
2.02615369431796 1
2.18522963640508 1
2.13332382687461 1
2.13462274052035 1
2.02220238725146 1
2.15988397012039 1
1.97672348150311 1
1.85231166314207 1
1.93451067174735 1
1.68658141699239 0
2.23981057038155 1
2.09132917961908 1
1.92051258942223 1
1.77845588473325 1
1.82842940978235 1
1.99000155518747 1
1.61576602920165 0
1.98853015532764 1
1.93513595825079 1
1.96717909623104 1
1.91866431759565 1
2.15277473103356 1
1.93091734759297 1
1.52100173265029 0
2.02141273278151 1
1.93616967756805 1
2.16359870966251 1
1.79847094211327 1
1.90829408125992 1
1.96006145096598 1
2.12905382451692 1
1.81261604333836 1
1.89388221779143 1
2.01497539595656 1
2.07897752869 1
2.10953960401103 1
1.90567592516682 1
2.01065565303316 1
2.07143369789887 1
1.57643397175821 0
2.09739417475014 1
1.80875056581746 1
1.95153625924131 1
2.00210713236579 1
1.95117778318626 1
1.76532820311364 1
2.24302212531949 1
1.90560212524138 1
2.05565348414258 1
2.23453575860888 1
1.77044084625345 1
1.78283569607438 1
1.85227292835037 1
2.02996299556279 1
2.13243183400484 1
2.11228503680757 1
1.91667192196664 1
2.00697915089101 1
2.0094801362238 1
2.16118208367607 1
1.94249141766796 1
1.76005060456577 1
1.94421567485417 1
2.00064036979951 1
2.15040269353395 1
1.86227645084987 1
1.86435288041704 1
2.22865457196242 1
2.15986085812624 1
1.86418697916962 1
2.12949491897858 1
1.98936231121027 1
2.24567343574889 1
2.09063563614932 1
1.61344005046644 1
2.21209476478198 1
1.73991117229881 1
1.72270643662978 1
1.80124718552058 1
2.13819462349757 1
1.86432330360936 1
1.8138190117203 1
1.68006469366264 1
1.93494151682228 1
2.05924773164295 1
2.11170052422067 1
1.95916400109667 1
1.83490292274252 1
1.77725996213454 1
1.95328970125804 1
2.23315364172101 1
2.32135441505621 1
2.11562884002039 1
1.84790818079206 1
1.56412593400216 1
2.07780524815845 1
1.81331009341484 1
1.98343114043695 1
2.0640683862727 1
1.95102200930481 1
1.9968413750429 1
2.1633918466204 1
1.65260428875668 1
1.85139550166068 1
2.08965944143163 1
1.69510361898165 1
2.08647487809793 1
2.18134108747926 1
1.96822594821836 1
2.05207528674787 1
1.95898503149026 1
1.92701106977942 1
1.75879430575461 1
2.04950393141669 1
2.08396694017497 1
2.119130277098 1
2.19773470187657 1
1.82464132862435 1
2.04175082938384 1
1.88304464526433 1
1.98384349640876 1
2.0100753747597 1
2.22766798900857 1
2.01308567500693 1
2.18835224043739 1
1.7287933610251 1
1.74115635801631 1
2.2348099498256 1
2.02881697501732 1
2.10302412190767 1
2.0706362660978 1
1.995547482271 1
2.4484493086463 0
1.97802294783845 1
1.97292689465903 1
1.86589842895439 1
1.90082297308106 1
2.12887637149776 1
1.98092776941932 1
2.08810907783941 1
1.80642800875287 1
2.22838140846992 1
1.9317559607193 1
2.0480674359415 1
2.2684240820177 1
2.10566659221595 1
1.89002841588421 1
2.22941506647535 1
1.88696570126266 1
2.15772922084524 1
1.86828699631602 1
2.07766955576396 1
1.89525859118875 1
1.97529893209511 1
2.10347446386569 1
1.85258758496779 1
2.09582597930168 1
1.77818976818525 1
1.97665600431296 1
1.95068397266614 1
2.24661205976737 1
2.06706457256382 1
1.91739196819372 1
2.15052286827771 1
2.2697150969629 1
1.97708501531002 1
2.13517013386263 1
2.31592074579509 0
1.95556395878366 1
2.12001572343148 1
2.032401895469 1
2.07648787451955 1
2.07998257997354 1
1.99756887911476 1
2.10232073342228 1
2.17527465307674 1
1.93917095986929 1
1.94834961924175 1
2.11626340777088 1
1.84857147532128 1
1.92377251349012 1
2.21386594425167 1
1.84306261584524 1
1.64420736923587 1
1.91849813762889 1
1.63122480045464 0
2.16883367822676 1
1.8973184413553 1
1.85369052809061 1
2.02799084885321 1
2.09302360424365 1
2.2110126621634 1
1.81556950487705 1
2.20465804867537 1
2.04661744994789 1
2.21406021494803 1
1.87005544990705 1
2.0525549316393 1
2.02052580332684 1
2.07849304792688 1
2.04947121580616 1
2.12511787265838 1
2.19401138757555 1
1.91192652154235 1
2.08844082894195 1
1.97172389815349 1
2.21058450514767 1
2.11562225177587 1
1.94388537419816 1
1.94477642295654 1
1.97871438356589 1
1.88549809850248 1
1.98863370160079 1
1.80228179490526 1
2.38541749388601 1
2.03791221130987 1
1.8194356229155 1
2.06462111383467 1
2.01707401486148 1
2.05067900043388 1
1.91436969423209 1
2.1430261245358 1
1.80897323507383 1
1.95802193688108 1
2.04504979598926 1
2.16777667060995 1
1.81109824619746 1
1.94584464637634 1
2.08648361861532 1
1.92450402822962 1
2.07291318059524 1
2.19713132997929 1
1.85123899347692 1
2.0265995704583 1
1.85271057578525 1
1.82104757366493 1
2.18781955306718 1
2.25503593543792 1
1.66236293678181 1
2.09689072059171 1
2.22529555952885 1
2.06087105804458 1
2.07059003414943 1
1.81361706525085 1
2.20780231552302 1
2.17026592720204 1
2.11485093053488 1
1.86810089303033 1
1.84811227913443 1
2.26785815462377 1
1.76832074459009 1
1.9807069001598 1
2.06263972283135 1
2.05412619386906 1
1.83838690926086 1
1.84505389343205 1
1.85709174383692 1
2.01830014495755 1
2.1089160195301 1
1.94152930877466 1
1.87503466766315 1
1.82249364555814 1
1.98209568047125 1
2.09560977960561 1
2.1515938557093 1
2.01176120651778 1
1.85567693319987 1
1.99701865449002 1
2.04380675278304 1
1.80609865631009 1
1.81171189571867 1
1.94846049810222 1
2.26767583160782 1
2.15506458066212 1
1.82031940643722 1
1.96376985171432 1
1.80379997814818 1
2.18647524672123 1
1.95452987459444 1
1.87272002975052 1
2.1624967609165 1
1.65265593177486 1
1.95048320456316 1
1.99448327208064 1
2.01210388056829 1
2.03266903311579 1
2.24733598064022 1
1.98021445367561 1
1.91321772186593 1
1.81556589275113 1
1.9760249614821 1
2.16675679777733 1
2.20890530802326 1
1.93679721387268 1
1.9138436225749 1
2.32179459226258 0
1.797988979789 1
1.61368012945413 0
1.87211881177292 1
1.89652509781459 1
2.05863562943361 1
2.05466390127229 1
2.04217607046853 1
2.19087374274144 1
1.90283321970933 1
2.05955734499728 1
1.95045526474127 1
1.85885735720151 1
1.7769892115724 1
2.14178449041583 1
2.21777368528426 1
2.23615077497848 1
2.14745692050417 1
1.97106208947109 1
1.88883049114555 1
2.53553387643957 0
1.87051810899985 1
2.04858925487787 1
2.11359951183023 1
1.93416327142818 1
1.86247461681901 1
2.08176434653506 1
2.00399454306255 1
1.52839723685928 0
1.71342131180131 1
2.1422370567185 1
1.75360059047458 1
2.09736098410252 1
1.8598252950182 1
2.01936303297759 1
2.23498484329284 1
1.6819534325278 1
2.29463066232852 0
2.13263063904804 1
2.31023862648554 0
2.0250609452092 1
1.89824553247828 1
1.97634695850905 1
1.63340340840172 0
2.09906330198449 1
1.98617689180089 1
1.59760160835173 0
1.97937295040392 1
1.89319068127975 1
1.95468410664642 1
1.80763798066042 1
1.98109990973103 1
2.36915474201116 1
1.83605246372313 1
1.82023006175567 1
2.15082688870172 1
2.35699603342132 1
2.03959718181508 1
1.82339168137707 1
1.84310421511563 1
2.09328944618042 1
1.78409054271154 1
2.12885361889489 1
2.03618926299131 1
1.88564283306575 1
1.70271908546207 0
2.16616420048026 1
1.91188531051451 1
1.94976770377704 1
1.84091563639788 1
1.78516456762512 1
2.38215570147222 1
2.35423364590002 0
1.88379263898038 1
2.09845345333708 1
1.99559203616439 1
1.88039709234198 1
1.85515378173691 1
1.92266791295625 1
2.31957078311015 1
2.13823117492155 1
1.95071322049286 1
1.86847169835846 1
1.89734787657167 1
2.01784230923791 1
2.12879186955084 1
2.32499953323119 1
2.02022463774228 1
1.88175423211248 1
1.94856277813137 1
1.8258249571664 1
2.05205955072051 1
1.97821698153949 1
1.93504297644598 1
2.17069836781181 1
1.79270853163453 1
2.24434007788982 0
1.93929621234982 1
2.28400801167804 1
2.04443015069842 1
1.41054570847666 0
1.8025065129709 1
2.4695824423162 0
2.37074569315577 0
2.09491668145914 1
1.99301238584945 1
2.01652736723343 1
2.09499677958864 1
1.71042891063517 1
1.60915252185713 0
1.74999476931021 1
1.96821495654737 1
2.49863986391581 0
1.96379582584686 1
2.01200799659196 1
1.88254807497732 1
2.13387792927499 1
1.96555686384201 1
1.82051297083931 1
2.0902410726453 1
2.05942689623075 1
2.3048249458569 0
2.0966923099971 1
1.93784263141532 1
2.11512131278612 1
1.81370107521735 1
1.87916236119353 1
1.92825634239244 1
2.03357277495932 1
1.60350998800014 0
1.97172302469999 1
2.18794036352057 1
1.56428305963321 0
1.96530887995773 1
1.90720441533781 1
2.2956696346362 1
1.98305230909154 1
2.06789229016995 1
2.06996483479108 1
2.26435818705369 1
1.95800236940774 1
1.92921731550168 1
2.17402610295492 1
1.9613151004782 1
2.12337112621519 1
2.04667730499584 1
2.14945079193094 1
1.99078416540198 1
2.23019201751006 1
2.03832436282563 1
1.86497706514698 1
2.28197577877514 1
1.92186636190028 1
2.03053864013478 1
1.7025023017876 0
1.71150188812136 1
2.36135683629487 1
1.58555084526825 0
1.97040701615157 1
2.11881250254292 1
1.95995200830806 1
2.13886009538583 1
1.97291728120487 1
2.16185143329434 1
2.06123705233846 1
1.73890234844968 1
2.13109871606627 1
1.97644727004845 1
1.89840872121779 1
1.6278375601669 1
2.05419235861278 1
1.92881649375869 1
1.74294356422838 1
2.03379574100796 1
1.83265733681028 1
2.15646449752834 1
1.89904663522082 1
2.24398570498481 1
2.0793332657349 1
2.09429928578575 1
1.78610707009801 1
1.93247999995425 1
2.01761427147911 1
1.80581280568541 1
2.21056410770781 1
1.98798885722033 1
2.14396713105552 1
2.20841379766674 1
1.93906988614129 1
2.23749490912486 1
2.0904370419845 1
1.8698565675184 1
1.96307955282448 1
2.32524785437296 0
1.91903869494161 1
2.06787869756397 1
2.11268029735126 1
1.93955288067008 1
2.03283218393092 1
2.3630367187684 0
2.31292496694357 1
1.79676811568326 1
2.0789520426777 1
2.0198245013134 1
2.17117862263295 1
1.92389046589902 1
1.93340920787195 1
2.22665072393157 1
2.07404102571251 1
2.36135906400146 0
1.99179500468932 1
2.00176448212381 1
1.78256831777188 1
2.16995874258203 1
1.73922314351141 1
2.01242266025371 1
1.8815790028604 1
2.08987963612456 1
2.01432313242072 1
1.9668063489545 1
2.09878344038386 1
1.8994057032385 1
2.40197847699416 1
2.12647716501304 1
2.11442053524033 1
2.10253854519748 1
2.03537937761538 1
1.84424031536424 1
1.73867975128495 1
2.27881780875219 1
2.15444082700853 1
1.87293278531066 1
1.96233931390469 1
2.24275031047764 1
2.02938983294565 1
2.16242709403619 1
1.89653340223895 1
2.12324570582968 1
1.80710090700215 1
2.13394597979422 1
1.65993222689973 0
2.13645835800062 1
1.81745114739209 1
2.17226738733127 1
1.81615051262447 1
2.07714188216763 1
2.05835359344493 1
1.85028997840418 1
2.02444452195009 1
2.20794638778037 1
1.79398217181646 1
2.12628943423315 1
1.80226035511927 1
2.17945448686143 1
2.20107153019196 1
2.22259946052128 1
1.96055047433842 1
1.8103448136755 1
2.14211343623574 1
2.24867820307667 1
1.9399529028541 1
2.04609592905457 1
1.75271571173759 1
2.01337978531251 1
2.20007261785062 1
1.7261616593687 1
1.85307498499323 1
1.93829730588168 1
1.85477712744322 1
2.14149798686228 1
2.07574314753728 1
1.77501116135584 1
1.73038536583858 1
1.96030291288129 1
2.16770953422627 1
2.37267140324521 1
1.98320728160093 1
2.35554612823661 1
2.02225404161906 1
2.25476672361898 1
2.0174200523592 1
2.02146249386337 1
1.80963081675488 1
1.78682779094462 1
2.47171752926598 0
2.16482503663764 1
2.06583187900962 1
1.66272606284398 1
1.97710486903549 1
2.20890120384476 1
1.97898216822895 1
1.97039725534051 1
1.99765276338288 1
2.29884940998231 1
2.1016300378482 1
2.48308894569649 0
1.95320540830022 1
2.15933535130525 1
2.16912803738199 1
2.07838321297709 1
2.18853664926007 1
2.02494676994329 1
2.01036178594885 1
2.05469824564317 1
2.16696804456971 1
1.9492719338056 1
1.9152641685807 1
1.8550745021773 1
1.83317884946574 1
1.95942175084646 1
2.12419090311166 1
1.86137654068942 1
1.94328295910287 1
2.11696621806444 1
2.15011283931527 1
2.08283745814742 1
1.77398164487531 1
2.03168172121151 1
1.92302033253503 1
1.815472437567 1
1.9851068384698 1
1.91607706130216 1
1.69588373923697 1
2.23092605328852 1
2.30710348001563 1
1.74914007818711 1
1.93745848299986 1
2.15939479626677 1
2.22743794344059 1
2.00180771445196 1
2.0812146486584 1
2.0419288975065 1
1.8569291924765 1
2.0204247967488 1
1.8624322634381 1
2.09129066743377 1
1.99860411202009 1
1.73168396243294 1
1.64042987127092 0
2.22978916033656 1
1.85120232272759 1
2.28344110793839 1
2.11670826795995 1
1.84768479380825 1
2.12901224109843 1
1.84957683994163 1
2.18061484978302 1
2.06292104204373 1
1.55728729309779 0
2.04237617288649 1
1.9225584386168 1
1.71102152082404 0
2.13868603335455 1
2.06995693014505 1
1.84444115809911 1
2.07225265050248 1
1.68810633500692 1
1.86953046727694 1
2.14250649842042 1
1.79756422195689 1
1.8012129421953 1
1.73636942276779 1
2.03205127106256 1
2.17567269163613 1
1.76370526948641 1
2.01109564917252 1
2.00991696590283 1
2.0766166981364 1
2.32092583588398 1
2.13698864407838 1
1.74029316112894 1
1.58023502346667 0
2.11649909440481 1
1.90889871567087 1
2.06781182556424 1
2.16498951019842 1
1.76649934031463 1
1.62787716311292 0
2.1535708992347 1
1.89504537177118 1
2.18128895685696 1
2.10696877878575 1
1.79375768559305 1
2.01916816197759 1
1.79632933600842 0
2.19313781810225 1
1.82871953857925 1
1.81136788755891 1
2.110803277935 1
1.9357218419501 1
2.14160751208286 1
2.04474260376252 1
1.96750267100866 1
2.0948496314258 1
1.87176490475093 1
1.75383273363576 1
2.24095782425509 1
2.28735960676336 1
2.22988014750346 1
2.04882633697566 1
2.05097146802675 1
2.02292265342732 1
2.25395323781083 1
1.53718276179903 0
1.81735315036678 1
1.71410574351579 0
2.11975860027478 1
1.96311639903549 1
1.99768321106356 1
2.35312673077652 0
2.03617190707473 1
2.05632217186719 1
1.85587630318005 1
2.00932983657389 1
1.87552224918948 1
1.8130059729394 1
2.19117660208614 1
2.19057266128179 1
1.94217370384187 1
1.6787013847721 1
1.8068297240477 1
1.92909590847531 1
2.02083684034169 1
2.07318984304629 1
2.10066893732481 1
2.06603699349664 1
2.03506603827917 1
2.09770879628934 1
2.24832350755727 1
2.00305380373682 1
1.97461483610932 1
2.23823844298622 1
1.73443323049302 1
1.94776562058624 1
2.20006317444057 1
1.89442806038296 1
2.08261418958201 1
2.31378067403187 1
1.84426352264278 1
1.95890469925634 1
1.88344104255453 1
2.31046134444817 0
1.84793380397415 1
2.17942164832488 1
1.90122011324615 1
1.75162527335074 1
2.11280955966479 1
1.94386488710281 1
1.95635137603766 1
1.90875616685014 1
1.98064480832317 1
2.08480126805631 1
1.60727775414948 0
1.78612022484789 1
2.05437672866175 1
2.28963208016559 1
1.94030399059227 1
1.73797501890206 1
2.40316436371013 0
2.20108196799276 1
1.7417904461927 1
1.88109023628721 1
1.8499859282636 1
1.86280315458761 1
2.09090342035251 1
2.12975882721296 1
1.86986304767428 1
2.1155818431534 1
1.99824758504572 1
2.1159965722646 1
2.14723295925175 1
2.04349259197231 1
1.68896587621146 0
1.94154159216627 1
2.31346491177543 1
2.32374333693176 1
1.86702508579106 1
1.99549870113711 1
1.79073123822808 1
2.18037329616734 1
2.01386970469631 1
1.99415580327786 1
2.08071687120063 1
1.77444498949179 1
2.21098110249977 1
1.89042296988625 1
2.2787208062421 0
2.33054710533877 0
1.98133228339916 1
2.17696253195531 1
2.20208825057501 1
2.1095603601756 1
1.91453698968404 1
1.86634897003564 1
2.01603558684673 1
1.91463216768272 1
2.36207215131695 1
2.04364964708115 1
2.1384522289492 1
1.72299985578074 1
2.0279001156672 1
2.12231604907368 1
1.97649816688725 1
1.70237397301178 1
1.64959678725895 1
1.95086266521937 1
2.12357613933923 1
2.00597738627506 1
2.11920289278279 1
1.63289509633969 0
2.08990820366231 1
2.29329649755321 1
1.72959047766443 1
2.11185181618353 1
2.16686945820664 1
2.11183240668587 1
1.86063650335147 1
2.34146092160261 1
2.1241930674759 1
2.15912851394167 1
1.93287578957369 1
2.12652810650696 1
1.90382174706644 1
1.88844722498626 1
1.96488320804028 1
1.72050971452237 1
2.38930372082864 0
2.11987032277292 1
2.01677061717308 1
2.05447854923575 1
2.11703217423051 1
1.67301176845077 0
1.51699886643907 0
2.17288245163366 1
1.85435689399613 1
2.19956194460976 1
1.96887956466901 1
1.81473525297318 1
1.75302258844763 1
1.81702324464435 1
2.19412432394067 1
1.57173704628454 0
2.17440881160125 1
2.01169742420633 1
1.74344433376224 1
1.97826668763232 1
1.98394579181473 1
1.91103944300627 1
1.74799501590025 1
2.40130997843597 1
1.72693468700903 1
2.24811291931728 1
2.33695062192847 0
2.09549428583497 1
1.66529732064458 0
2.05731636263477 1
2.21737204130004 1
2.09695902600214 1
2.30570424254987 1
1.8939515565056 1
2.0341659546409 1
1.9751606560414 1
2.21315556473775 1
2.28209908838784 1
2.26273889171197 1
2.21480629461853 1
1.93970933218612 1
1.81262446526141 1
1.91370477451751 1
2.07551072417327 1
1.79092236123751 1
2.14267123795985 1
2.08905389674273 1
1.8745962371224 1
1.84266318060383 1
2.06264253785099 1
2.19518155641624 1
1.89712399482378 1
1.77970010807817 1
1.84929772955382 1
1.92751100110744 1
1.8310332315886 1
1.92401052417542 1
1.7975663031674 1
1.78774925727305 1
1.98300157270458 1
2.14362495268656 1
1.75576328260206 1
2.26211673239076 1
1.85766576245427 1
2.08615090302878 1
2.28557280643129 1
2.06578294119826 1
1.93203633580303 1
1.95659841502102 1
2.21927677913959 1
2.1056614348567 1
1.78993386275165 1
2.09587938367042 1
2.12058670044121 1
1.76325243452909 1
1.87174091379501 1
2.25303000041901 1
1.85340958202355 1
2.01562443101846 1
1.89774145455428 1
2.15642193019867 1
2.2000300641015 1
2.06391387926762 1
1.53221100922312 0
2.10807919403344 1
2.05444296787925 1
1.76935579120888 1
1.7496513265847 0
2.19079151114401 1
2.11279798879966 1
2.0319471372533 1
2.21186258875695 1
2.04328008416811 1
2.13324901874396 1
1.68132504530311 1
2.04186933878497 1
2.07891715235702 1
1.74760601611752 1
2.44697455246383 0
2.15828423730205 1
2.43912925028984 0
2.43206824870384 0
1.98802378604063 1
2.27923190600035 1
2.05322392850597 1
2.51433427267534 0
1.83923367604141 1
2.39869710500473 1
2.04886403390064 1
2.20564047235972 1
1.85467595652509 1
1.94864821616065 1
2.18800838030785 1
2.11025525258254 1
2.07526337582815 1
2.00026493339948 1
1.60963269358117 0
2.22881817593684 1
2.11083286858595 1
1.81131164902845 1
2.02559639263284 1
1.88858127742971 1
1.53979688471753 0
1.58403226755077 0
2.16754191957798 1
1.63312268019152 0
2.33207835812128 1
1.84395031079961 1
2.05441144228874 1
1.84028508956935 1
2.08641894099223 1
2.19951710218205 1
1.60421298146117 0
2.21633926802804 1
1.64731827157858 1
1.78216904920387 1
1.93508892875589 1
2.05040339558867 1
2.09938709244837 1
1.90657673613038 1
2.20325880669481 1
1.78215380854139 1
1.83947313330047 1
1.88282498851661 1
1.73386505233096 1
1.85385135614079 1
1.98670038583449 1
1.88226501097543 1
2.02366855984945 1
2.09871671540614 1
1.81303387361567 1
1.90356071516922 1
1.93541801961936 1
1.86078795010682 1
1.68319759742946 1
2.17691153529506 1
2.18756565131402 1
2.05278234032323 1
1.95473585467556 1
2.22380031035452 1
1.69349943496172 1
1.76053432076603 1
1.95372683108058 1
1.86687893267282 1
2.144354063285 1
2.25660996093712 1
1.80185205208765 1
1.97070797872886 1
1.83820430925791 1
2.21208340315623 1
1.62051352627715 0
2.16732827223602 1
1.71109430192215 1
2.0555462638947 1
2.00422716584237 1
2.23978144901485 0
2.2050054338696 1
1.7658397268132 1
2.16527348377595 1
1.76192858250445 1
2.09160372481372 1
1.96263189419588 1
1.55251865897584 0
2.1860697699013 1
2.0593844851252 1
1.65191977302449 1
1.94121021493636 1
1.83770152388217 1
2.09376777424268 1
1.98533761883665 1
1.73678245478068 1
2.00021058323724 1
2.03517961838444 1
1.95294013197131 1
1.91055316573071 1
2.06458831442298 1
1.93330325560205 1
1.99187652297714 1
1.81125206506208 1
1.86216693611548 1
1.83725106126643 1
2.09281541257904 1
2.01367120671199 1
1.98742176688775 1
1.8185713272012 1
1.96863468327716 1
2.02418533968654 1
2.07103199337439 1
1.91164154970149 1
1.96241169121061 1
1.85612701884995 1
2.04293956503479 1
1.97374631500976 1
1.9547132701036 1
2.13734690442203 1
1.88044745468511 1
2.31348146691483 0
2.00943349072082 1
1.99802463904426 1
2.14046442846455 1
1.89582271360667 1
2.06961828520062 1
2.14522984363325 1
1.90604744519249 1
2.16690072915455 1
2.11704450102484 1
1.86692769913531 1
2.03409141853501 1
2.11032035712067 1
2.25988061133916 1
1.75362975850491 1
2.19276195797895 1
1.83845277195038 1
2.09773946607624 1
1.98730423103017 1
1.95376659640645 1
1.85777825942116 1
2.04504127635502 1
2.09727404626058 1
1.79838488954703 1
2.26312125883965 0
2.21264323758988 1
1.84682471447116 1
1.79472949079242 1
2.33972489421352 1
2.26614986140554 1
1.71908086307276 1
2.28342740343108 1
1.89542010287179 1
2.03929472706127 1
1.75740186821192 1
2.1076899090735 1
1.92150327269228 1
2.06101313976017 1
1.93949547779396 1
1.96764567874086 1
1.85210434431004 1
1.91244093841673 1
1.88789928046324 1
1.94687069022123 1
1.76165774764793 1
1.98344303980898 1
2.03030579848576 1
1.80751898494257 1
2.12127797260373 1
1.87727069674022 1
2.15578869071229 1
1.96501627339339 1
2.52240214118259 0
2.00541744714854 1
2.14587740944886 1
1.957545331356 1
2.05170389991747 1
2.17725409486949 1
2.05529877247665 1
1.8422076193401 1
1.85793322747783 1
1.90933157178024 1
1.90652906539838 1
2.13966064600984 1
2.33782795492205 1
1.88834219501824 1
1.73887682778899 1
2.17746623668428 1
1.94266104859158 1
2.06231230812996 1
1.97503911954006 1
1.81583880837974 1
1.85030031931334 1
2.03603853766034 1
1.94733950495683 1
1.93957484444371 1
2.27413301665601 1
2.11701297903559 1
2.01976291072214 1
1.99151561322 1
1.9343141545504 1
2.17801608950532 1
1.74766591686862 1
1.95386338503468 1
1.89955010222143 1
2.10643626537108 1
1.71674364485127 1
2.13801041790946 1
1.8846043039027 1
1.71733039212009 0
2.06644475734462 1
2.06979420318778 1
2.07922678005032 1
2.22765863893348 0
2.13032375436282 1
1.9906694043267 1
1.71258472727455 1
1.96501996080158 1
2.2136972557528 1
1.81452304994078 1
1.70424457491486 1
2.06506337702618 1
1.91213958266752 1
1.8574977078438 1
2.22437557352205 1
2.35325045885711 0
2.09022308280297 1
1.75858638263441 1
2.03447832143874 1
2.07524106191424 1
2.19276914649234 1
1.87835588848075 1
1.96989919107615 1
2.15720635644262 1
1.7179974453371 1
2.04580802869396 1
2.27491327932437 0
2.07407704037923 1
1.86544609053939 1
1.69612480828635 0
1.91617123662916 1
1.80787266361437 1
1.91428532651986 1
2.0713676577799 1
1.8285615498255 1
2.32376043851836 1
1.89490333786251 1
2.35219906921449 0
1.69198394730891 1
1.95835094795347 1
2.03274140242408 1
2.06578660434317 1
1.91226749283183 1
2.12436141007005 1
1.75866085184263 1
1.89212944286664 1
2.31828945839707 1
2.17280557666697 1
2.17628414563317 1
1.85932014518966 1
2.15735461390891 1
1.74059890764942 1
1.70896666792568 1
1.71914371014993 1
2.17922042090043 1
2.09434671597767 1
1.79123413790014 1
2.00094370353843 1
2.37588062971008 1
1.87980296324851 1
2.113680960858 1
2.18053403941562 1
1.78661236821205 1
1.88321124991934 1
2.11069620533073 1
2.25420442497726 1
2.20324580886332 1
1.94952878996028 1
1.97089418131468 1
2.03211808826544 1
1.89959338943594 1
2.1256941789122 1
1.970706811509 1
2.09786481022453 1
2.25988582362073 1
2.00530784885954 1
2.24522186293739 1
1.9139761920398 1
1.91389610630574 1
2.03269490076097 1
2.19056604912363 1
1.8763240583563 1
2.15672331837943 1
2.30685230188289 0
1.937080719061 1
2.25490429752289 0
2.01482263039333 1
2.30601741242816 1
1.81267099631617 1
2.16871145815973 1
2.16658362060614 1
2.29164644663302 1
2.16181601087954 1
2.32047695646178 1
2.11162201465693 1
2.377196154063 0
2.28598264391902 0
1.83755969508031 1
1.66082826376774 1
2.19447558963468 1
1.88716108548517 1
1.80115875990009 1
2.02530409171681 1
2.23447704125217 1
2.18056988238481 1
2.13823376882851 1
2.12766053028849 1
2.11692016662156 1
2.38333849392214 0
2.31318776181937 1
1.81717138828498 1
1.94299373376619 1
1.97299770143418 1
1.78311967978568 1
2.13300935379078 1
1.94205983307413 1
2.09985670205446 1
2.04433750920255 1
1.98809362223205 1
1.83109217072691 1
2.03003305993064 1
2.0225768448647 1
1.85698942790792 1
2.01474387318614 1
2.02204163607054 1
2.07608476726271 1
1.64133165536001 0
2.1584242134643 1
2.11172236061295 1
1.93177505266668 1
2.11157226689807 1
1.8719785522844 1
2.15980622164971 1
1.80246194276735 1
2.21269101928037 1
1.57205788862632 0
1.8634860224221 1
1.85371090577882 1
2.05873012689278 1
1.83526212825079 1
1.93789293995461 1
2.00616514135844 1
2.25281069271212 1
1.90090596964514 1
1.94668354769134 1
2.13148164471278 1
2.19994095208791 1
1.96754607019253 1
2.07211841793309 1
2.16596214360082 1
2.30946545920663 1
2.41870198223384 0
1.87512323021351 1
2.07784926607481 1
1.88896912363578 1
1.60346543340007 1
1.6993925466115 1
2.11801425635416 1
2.05393557226823 1
1.89683398014309 1
1.98385526383084 1
1.84047210398092 1
2.13250521301427 1
2.12748202939317 1
2.03930052703838 1
2.31389410918679 1
1.94293464408255 1
1.9666038772493 1
2.00955694872619 1
2.00976398531795 1
1.9440439649699 1
2.12178888070385 1
2.15157797783496 1
1.88115618375826 1
2.29534913834824 0
1.91026402482235 1
2.08694210131637 1
1.98793723620816 1
1.83986948066431 1
2.11807435313752 1
1.94930082225739 1
1.7942337557776 1
2.1758347241471 1
1.90335113942044 1
2.09297377431341 1
1.89935485410571 1
1.98935404298719 1
2.3086327446674 1
1.99030617944187 1
1.81236911551743 1
2.09424348752306 1
2.07931876102918 1
1.82312493065205 1
1.86652543972846 1
1.8278198775577 1
2.01318369984085 1
2.1329979306304 1
2.37470885591012 1
2.12454933261414 1
2.4282938899692 0
2.1254167516748 1
1.46992692693202 0
1.70294062499052 0
2.21680217378406 1
1.98663917838454 1
2.21127501049516 1
1.71833497381482 0
1.93643392001038 1
1.79187448493122 1
2.08986336732109 1
1.98382214130656 1
2.12302284211398 1
1.9308580565254 1
2.03630863783502 1
2.21384393077443 1
2.15013412097043 1
1.86062986837815 1
2.00942252791827 1
1.83271684446338 1
1.87646944849081 1
2.0044245393755 1
1.71483876874449 1
1.61834513930573 1
1.96624521290448 1
1.84449200950264 1
1.7912748433698 1
2.26071446335991 0
1.90878100988615 1
1.97624617877501 1
1.8386518099653 1
1.47032479549981 0
2.05529021605684 1
1.92140879665495 1
1.92077145576742 1
1.93058671609085 1
1.76133320510791 1
1.86477054319832 1
2.23939218448725 1
1.6757347010967 1
1.81741435028302 1
1.65308892265896 0
1.9631183120011 1
1.80275382628536 1
1.77952054376144 1
1.73732864015796 1
1.89404518692185 1
2.06526415994996 1
2.25090195028014 1
1.72893404927717 1
1.82830567102833 1
2.11216407636361 1
2.14865528643323 1
2.06094238239668 1
1.61607014971345 1
2.11151104803171 1
2.00130845990867 1
2.39584726620189 0
2.16884561092054 1
2.13733488096862 1
2.26596924088026 1
2.23495190876859 1
2.13378254015915 1
2.04660036681733 1
1.69320729419855 1
2.03729568486502 1
2.30187843033222 1
2.0679316500323 1
2.02669191181744 1
1.93967124449834 1
2.16408480400555 1
2.090607182837 1
1.87764683779893 1
1.84976282437534 1
1.89857124396553 1
2.21504870402977 1
1.69895220549936 1
2.00994369375575 1
1.90670710650352 1
2.17446583998418 1
1.95991489487965 1
1.87657724146098 1
2.02487899844897 1
2.08633599603203 1
1.66122173456801 1
1.98919560587969 1
2.07336756480299 1
2.10523054117977 1
1.87542167815245 1
1.87106916919899 1
1.78286637313408 1
2.24034896173938 0
1.77629868854946 1
1.74580601855419 1
1.93337518812105 1
1.90826930186316 1
1.87487941916786 1
1.94183620114809 1
1.95226594865077 1
1.49916623902172 0
1.98694395445258 1
1.67804146182058 1
1.99318492299008 1
1.84719956966577 1
1.61789801962204 1
2.17565554928901 1
1.82609981155426 1
2.05009165486829 1
1.98491547495133 1
2.00330658061591 1
1.92315680105218 1
1.80598768494027 1
1.92211340601398 1
1.94283247275422 1
2.07798371820927 1
1.77510260380707 1
1.75268373833876 1
2.01032358872497 1
2.12171374797846 1
1.75801549277424 1
2.24619123179823 1
2.04667783801228 1
2.0317862343174 1
2.27501930045599 0
1.96860018564949 1
2.02688375908567 1
2.16144044795139 1
1.75757467781331 0
2.22254500029316 1
1.87800122732446 1
2.22892839009745 1
1.73339686339549 1
2.02831557965158 1
2.04026484149864 1
2.28621038643022 1
2.18990549338977 1
2.06632776440694 1
2.0300837567733 1
1.95283849616032 1
2.05510109609617 1
2.08878662631477 1
1.6415594017853 0
2.02207114735294 1
2.00208112441705 1
1.49347300958976 0
1.95019198458802 1
2.05768505675186 1
2.17806045231406 1
1.97909155914276 1
2.0399323560065 1
2.08803304797463 1
1.99780248962837 1
1.72114067977185 1
2.26941456673093 1
1.77745797421907 1
2.00936594965103 1
1.85047741221245 1
2.05044773746123 1
1.81643505541389 1
2.07841948238682 1
1.91686888362494 1
2.24040658599717 1
1.69342205217409 1
2.08120749033376 1
1.90204502585618 1
2.00184345269718 1
1.97498278580712 1
1.8242151346703 1
2.40908317735431 0
1.81425079431596 1
1.8497767974965 1
1.9942557869284 1
1.49822483204402 0
1.75193412385382 0
2.43628694704772 0
1.73931889708166 1
1.79414922060851 1
1.80653038118779 1
1.88162976736206 1
1.91725442469533 1
2.02922573376318 1
2.4773092502085 0
2.02529503473259 1
1.65226806676344 1
2.19706073774869 1
1.97206927206452 1
2.23927299373859 1
1.80923266046502 1
1.8640584276764 1
2.18805709192286 1
1.86931457570061 1
2.06249273415769 1
1.7915484386956 1
1.76185718868665 1
1.79428168452508 1
1.60814904447944 0
1.98457629751141 1
2.30052253986261 1
1.49399954771912 0
2.12910342177078 1
1.60882897990014 1
1.98363995501761 1
2.25966492306694 1
1.89838325112264 1
1.58971755628719 1
1.82862399781611 1
2.0603035702403 1
1.97099337118375 1
1.88478647598592 1
1.8730860201006 1
2.01355862390349 1
1.85662722279882 1
1.96808613246078 1
2.00492593501137 1
2.14150594079434 1
1.7255364977119 1
1.87201754693398 1
1.8537217365092 1
1.73079028329484 1
1.91536657710885 1
2.14207015580138 1
2.21570670158989 1
1.85647201341007 1
1.92071466038943 1
2.10524471696932 1
2.40704187314567 0
1.99562758003185 1
1.89659506620513 1
1.9368721958537 1
1.79172734297358 1
2.14071344332279 1
1.72113976720022 1
2.08151544572021 1
1.83135763405021 1
2.04446727975048 1
2.19330045475442 1
1.82683990454109 1
1.75097233183676 1
2.25523008275119 1
2.04628334567744 1
1.89773360628435 1
1.89866784477251 1
1.98368138212649 1
2.20912527750133 1
2.10343991506299 1
2.17769808853727 1
2.40105729018011 0
1.83901035859302 1
1.5895172744185 1
2.09937134062652 1
2.25814727716213 1
2.17967759017285 1
1.7681643282082 1
2.06470752681221 1
2.2354722163434 1
2.05368467216223 1
2.18230005835543 1
2.02051619414835 1
2.20728302685648 1
2.13577091127982 1
2.02361995708042 1
1.91429701472154 1
1.96881123319316 1
1.95735150408002 1
1.58559152882471 0
1.77991096060659 1
1.9588123106193 1
1.9786569260748 1
2.03032260952236 1
1.60626039874851 1
1.65084815947504 1
2.05829520014287 1
1.98475488733047 1
2.04631257607914 1
2.30899728000022 1
1.95605817294239 1
1.94437243956619 1
2.42059798500739 0
2.05280105390805 1
2.0869648661723 1
1.93764149339659 1
1.97718937512975 1
2.12201806600966 1
2.14316583473692 1
2.08775587308139 1
2.01270962963823 1
2.23128661726205 1
2.15128043988957 1
2.50657310324497 0
1.93278204597129 1
1.93195063539202 1
2.16118815870036 1
2.02371652903702 1
1.56928973364173 0
2.1881995587105 1
1.95514022441114 1
1.95167612085998 1
2.22204630301194 1
1.80684210659671 1
2.25944290975601 1
2.16864638281929 1
2.12007031700695 1
1.77693594413698 1
2.35876724740431 0
2.12827730639243 1
2.06610537200059 1
2.28952650659382 1
2.04090688801239 1
2.4306353624261 0
2.09009823185056 1
2.18901083934735 1
1.99858950948091 1
2.11423385951697 1
2.0026554790329 1
2.04328739214933 1
2.01071197571223 1
1.85921281345245 1
2.10097737705501 1
2.29048068210288 0
2.02585064493394 1
2.23080779443817 1
2.26449479338483 1
2.01445744055334 1
1.92281842907648 1
1.81152502446715 1
1.97093306791026 1
1.71470985293771 0
2.07895281721033 1
2.08345871492446 1
1.95908664716721 1
2.0355020823899 1
2.03238901647392 1
2.0539897601932 1
1.9589524765234 1
1.69083502061005 1
2.0719619282267 1
2.03107684793472 1
1.82652769737069 1
1.91785606999342 1
2.21615356823203 1
1.83816303700046 1
1.7484755802216 1
2.07907007085411 1
1.94647308364494 1
1.95499289899982 1
1.82545322329016 1
1.98959255751538 1
2.33104924172554 0
2.04512064904191 1
1.74848960912519 1
2.24619325091302 1
1.87510237460344 1
1.82398470302391 1
1.86285019913086 1
2.09794738682409 1
2.22892712302617 1
2.11732683496312 1
2.04712302429226 1
2.05784866077183 1
2.08956362193811 1
1.7964063441078 1
2.06055645235685 1
1.74405312704692 1
2.0246127306873 1
2.05511053998912 1
1.91679775922253 1
2.15171730631556 1
2.09726660650466 1
1.920969631639 1
1.90023949900916 1
2.15149016364768 1
1.97485788864883 1
2.21407975601842 1
1.95767100771114 1
2.22770706662276 1
2.36648584775123 1
1.90234755256434 1
2.04513509043655 1
1.9787935078063 1
1.91870179612431 1
2.20779794403755 1
2.14011788663837 1
2.32316112115035 1
2.0404294184455 1
1.98145113179493 1
1.78506911304256 1
2.10735322365888 1
1.82184882780787 1
2.02515507703128 1
2.00740758722672 1
1.91763964509671 1
1.83032809446188 1
2.10223596751647 1
1.63588225499946 0
1.83978128907285 1
1.99471634053815 1
2.06336703541387 1
1.8316133664885 1
2.07565239206304 1
2.06382975160245 1
1.86836112426783 1
2.26816897805122 1
2.11121180479764 1
1.85753085078354 1
1.90552913311506 1
1.88064920213643 1
1.7946209230054 1
2.0678913748615 1
2.05462464440278 1
1.82240453526462 1
1.94590134456227 1
2.06205813314774 1
1.90320137481481 1
1.96895598100692 1
1.87325415390533 1
1.88211087852076 1
1.8459714611465 1
2.01903603521809 1
2.07182031911263 1
1.86116771076173 1
1.99841230802132 1
1.79985750619229 1
1.9095384679418 1
1.92099203800525 1
2.31879863713759 1
1.85298210077346 1
1.99953059728871 1
2.05457196584367 1
1.85285925214498 1
1.98526565483818 1
2.07523017720274 1
1.86764885023753 1
1.99121626009274 1
1.88953608653747 1
2.11191051549245 1
2.06553998329553 1
2.13200089033688 1
1.93591117526622 1
2.23981552492548 1
1.84714563078185 1
2.16698697675048 1
2.02346285262108 1
2.02848725447661 1
2.1054320065109 1
2.15102595919518 1
2.11133957696995 1
2.03671348524903 1
1.81314543490527 1
1.97738931824141 1
1.96319867505797 1
1.84317283472785 1
1.78129560533282 1
2.05797256668558 1
2.23027656698436 1
2.006930276683 1
1.99717211248579 1
2.07374242162716 1
2.08261388889377 1
1.74678838149946 0
1.99815281540491 1
1.88619027619972 1
1.97573926976753 1
2.08163749633041 1
1.81233418369719 1
2.19566327442719 1
2.24701486358954 1
2.07458606471855 1
2.15279032044248 1
2.07934720834735 1
1.786531207017 1
1.84673869894168 1
1.97401629912837 1
2.320861874692 1
1.75678790413269 1
2.116575593697 1
2.05440565511544 1
1.93351613291323 1
1.5362795685281 0
1.67296679738696 1
1.91598678766679 1
1.90071354297294 1
1.90164097063409 1
2.13515368603246 1
2.21985241835291 1
1.79048296441598 1
2.07601956003251 1
2.16411066310294 1
1.89992970394653 1
2.21438476940843 1
2.04171834703007 1
1.95953888870979 1
1.83821742529187 1
2.17843546532978 1
1.75560153882461 1
1.7913462024211 1
2.06037061324551 1
2.3710546092538 1
2.36743540133812 0
2.17631044681785 1
1.68169435501173 0
1.99615476773443 1
2.08184186219956 1
2.16923461985266 1
1.77128479890767 1
1.82461258768734 1
1.82888028836323 1
1.67197145227089 1
2.07553329182008 1
2.10802644745875 1
1.82233693069369 1
2.48147761224248 0
2.03478664971945 1
2.13021357740209 1
1.92838840999076 1
2.21325898292584 1
1.97110700255859 1
2.30968533558585 1
1.99292589302949 1
1.76872063010672 1
2.12710686958163 1
2.23133459075547 1
2.02057913073422 1
2.08148527245803 1
1.9665267829103 1
1.92129336745968 1
2.21838422739283 1
1.85431432537213 1
2.14792031792212 1
1.94992484234351 1
1.59982123485172 0
2.17078168051339 1
1.9300959355778 1
1.98006196734457 1
2.01423821343162 1
1.94436557909838 1
1.75916577034033 1
2.00910146074803 1
1.70527208389145 1
2.13963365115317 1
2.42386786742679 1
2.14485136919501 1
2.08423388808496 1
1.96698722553751 1
1.99569173384493 1
1.81237578678705 1
1.91584549050991 1
1.89392718352952 1
2.05227341563461 1
2.01936291687882 1
1.79506878009904 1
1.98891555473896 1
1.90888938725514 1
2.60122363868925 0
1.63808248567446 1
2.27343269224109 1
1.80041982858727 1
2.19810842966805 1
2.11702795375482 1
1.29919555777237 0
1.86899315134395 1
2.00045296077382 1
1.90789491822138 1
1.75752335142827 1
2.02058078190526 1
2.0393888629055 1
1.78520234439121 1
2.00017200208277 1
2.17969899622362 1
1.83279021590759 1
1.91518228728878 1
1.71451287594713 1
2.00084628067028 1
2.20880983415354 1
1.61700469572719 0
2.24004597806573 1
2.0409615691401 1
2.06433328696859 1
2.18817239149794 1
1.92317670640326 1
2.02532371874387 1
2.0505124827321 1
1.82375218583302 1
1.78638618006862 1
1.82636755469338 1
2.29042763820902 1
2.21134337955945 1
2.08386859710864 1
1.81964471740637 1
2.10043927662747 1
2.24797565622751 0
1.56511814455011 0
1.73183401868446 1
2.05296191812249 1
1.91324875816197 1
2.18843283915915 1
1.83434141204376 1
1.8040676630623 1
2.1132052420638 1
1.79186392424124 1
1.99248482789528 1
2.01222906129331 1
2.13886625379555 1
1.98720172604295 1
1.74392164071724 1
2.14245133252567 1
1.73006182467016 1
2.28051433137012 1
1.73935334009512 1
1.92986438089272 1
2.20094846585941 1
1.76478762682355 1
2.0888750717962 1
2.1204686809362 1
1.86784185001358 1
1.78695068729749 1
2.60949588823183 0
1.87147117273382 1
1.7706133787027 0
1.96392225703752 1
2.00253070601361 1
1.84971007973028 1
1.93685893239425 1
2.01344254417485 1
2.01854211527953 1
2.00015913527066 1
1.95900576466008 1
2.21238947636983 1
2.08907362802828 1
1.80009387936821 1
2.22199140832246 1
2.30060414381251 1
2.00774799888912 1
2.14519771545202 1
1.71037149029526 1
2.14411439707058 1
2.14997418941737 1
2.15318870853707 1
1.9440834044251 1
1.80599895101993 1
1.85491100009613 1
1.98881577352005 1
1.95209353240173 1
2.09482448113778 1
2.33765411802313 1
1.95130206265538 1
2.18835624345062 1
1.95920237633093 1
1.91331808002363 1
1.78618107133185 1
1.97487282129152 1
1.98075243166171 1
1.70390359506113 1
2.14134582498324 1
2.26521113190277 1
1.96729787772695 1
2.03843030388388 1
1.98004720093358 1
2.12906608788178 1
2.10511995119369 1
2.02966601877082 1
2.04648731444983 1
2.16685883511545 1
2.28048523392888 0
1.82723454521928 1
2.11614896659402 1
2.1007879952822 1
1.88158706229776 1
1.9544377320194 1
1.79670057796324 1
2.10309511588194 1
1.68438273773147 0
2.07773222912908 1
2.24216799644582 1
1.64387662177702 0
2.30146417893658 1
1.99602694129637 1
1.89379520238376 1
2.11548275087822 1
1.80755088430011 1
2.06745608304792 1
2.10970174348443 1
2.29412666239908 1
2.33073417797736 1
2.14432532982121 1
2.51313907663203 0
1.93138646069848 1
2.46872454116336 0
2.12183518820741 1
2.28789496222413 1
1.6990443726272 0
2.23627664494944 0
1.92448507647136 1
1.92189031894738 1
1.73590963500658 1
2.0420004850619 1
1.93279168050967 1
2.10150892618652 1
1.71300014989604 0
2.04561750743265 1
2.04261168976886 1
1.96341832257732 1
1.98719930856924 1
1.99250240718395 1
2.00574422831024 1
2.05372943215637 1
1.80554391816157 1
2.13734530874172 1
1.77608439514069 1
2.18217030701992 1
1.99580388356595 1
2.15234700017683 1
1.95420345837578 1
2.02403195445103 1
2.14947596022208 1
1.89856704163106 1
1.85392564226928 1
2.08174659612808 1
1.76544598165195 1
1.93989824422636 1
1.98402362848128 1
2.1045767789386 1
1.8085699197901 1
2.10454456351317 1
1.94618620961398 1
1.93653159087675 1
2.00908068458078 1
2.00161606573647 1
2.22568919275807 1
1.77261438585243 1
2.02829114802276 1
1.7888626329221 1
2.12366069488617 1
2.13314275348485 1
1.82087974568539 1
2.11551763651971 1
1.87938479207193 1
2.25793425651499 1
2.08605780486111 1
1.69104482506507 1
2.15747708891592 1
2.05393576384322 1
1.65232043877833 0
1.94699271704768 1
2.0772770600367 1
1.83967033424639 1
2.0177072381474 1
2.38496633798278 0
1.80737742495125 1
2.14222010880411 1
2.22754460135765 1
2.15083801317905 1
2.35987031912593 0
1.87741298674872 1
1.81996191171262 1
2.09599594326192 1
1.90525816980512 1
1.95594999009968 1
1.95148882909256 1
1.85934453072376 1
1.83144168692834 1
2.30045648159775 1
1.86373826701737 1
2.10594172012968 1
1.83855591518784 1
2.14804022068007 1
1.87039531638426 1
2.24095674083972 1
2.01872230110257 1
2.39325659876892 1
2.05816201263734 1
2.0426281992145 1
1.94982409794008 1
2.06089576024831 1
2.26834396676167 1
2.28494908597882 1
1.83791311728471 1
1.86063448187871 1
2.07918094406161 1
2.10947001007775 1
1.66540925072703 0
1.93635541553004 1
1.98665009496157 1
1.61080179546407 0
1.87912933314556 1
1.79354100029114 1
2.1334925064351 1
1.71545124737591 0
1.88057016594695 1
2.25991504025433 1
1.65673353378996 1
1.78703929783236 1
2.18973532913052 1
1.79383934877357 1
2.05651636987203 1
1.93157991040615 1
1.90798126591115 1
1.86504914160935 1
2.17019072035495 1
2.0620433318282 1
1.86683088755867 1
2.18878431834406 1
1.95063011269584 1
1.83780701010441 1
2.00845448445025 1
2.18230416250073 1
1.87706921741085 1
1.8659128912362 1
1.97112057239597 1
2.12113851554578 1
1.9723936539611 1
1.96246487047397 1
1.79246103472724 1
2.0232053634272 1
2.01545587933715 1
1.97223304056051 1
1.93334691884371 1
2.43527433837997 1
1.85802684569138 1
2.08455972486748 1
2.16639197253148 1
1.94086785241679 1
1.92669790771948 1
1.89761969334026 1
1.96268025905321 1
1.9534895521916 1
1.31849349955015 0
2.03043529347396 1
2.15275187737058 1
2.25797026066837 1
1.96027910854918 1
2.01605993050027 1
2.07842593579387 1
2.18473993033332 1
2.14545389167842 1
2.03075827492018 1
2.08582904641318 1
2.29538926969466 1
2.44406111788217 0
2.07020856957979 1
1.71008647123955 1
1.64723141336843 0
1.99046274004577 1
1.94306077817282 1
2.01002050651998 1
2.01631586906947 1
1.79882588955222 1
1.71638882930293 1
1.78910908068767 1
2.13480225407893 1
1.91749749060785 1
1.75782254444839 1
1.95084684076972 1
1.71489469688598 1
2.30080829217984 0
2.38978915340016 1
2.40473023685265 1
2.11780417816065 1
2.31680907129396 0
1.90137634017316 1
2.10668343095082 1
1.83333432435719 1
2.0262293912895 1
2.06779427851986 1
1.9174322091334 1
2.16543610790436 1
2.00829598637511 1
1.92164613656055 1
2.25133877674371 1
1.79060850230849 1
1.55830089279692 0
2.24862854561263 1
1.60179596598108 0
2.13137302479487 1
1.88945895319954 1
2.14244239260945 1
1.98890297811805 1
1.95562194770746 1
2.04182809837525 1
1.97623944385629 1
1.97441966701342 1
2.34941907525314 1
2.40582075906514 0
1.8833513571823 1
2.18058079577436 1
2.16622848142941 1
2.04523265479812 1
1.7548259907204 1
1.91294812765346 1
1.76516971533378 1
2.06981352407975 1
1.95550149121576 1
2.00815378445446 1
1.99875704885295 1
2.00569193369512 1
2.03798050819895 1
1.89207262025879 1
2.09265894460045 1
1.74836870788013 1
2.03112384153728 1
1.97741393488029 1
2.19615645581041 1
2.08290755020177 1
2.04957284876557 1
1.98158315804187 1
2.07620719428066 1
2.01838893030537 1
2.12450457031032 1
1.98851525974538 1
2.01356741425236 1
2.02554776097171 1
1.97405773234552 1
1.78640318862748 1
2.18451959496334 1
2.14498820777502 1
1.78466941359791 1
2.00201721786205 1
1.89489753915724 1
1.79982719338313 1
1.97057998923689 1
2.04943609152892 1
2.07062305961379 1
1.97825530071126 1
1.58533294213349 1
2.27964538409991 1
2.27896161264025 1
1.94382537611043 1
2.25483141203056 1
1.9773043448781 1
1.52578753852153 0
2.20145592231922 1
1.84733721078944 1
1.86587835327245 1
2.19253942134501 1
2.13794369497961 1
2.30086383268889 1
1.71866151395905 1
1.78082013929245 1
2.24207864558058 1
1.80992145641109 1
2.07746018361406 1
2.01427765923235 1
2.06734546179805 1
1.96234382274738 1
1.68846389442411 0
1.7180477536459 1
2.10461140591433 1
2.17978770983133 1
2.14870112720865 1
1.60358582673863 0
2.13033274977077 1
1.73370599874012 1
2.26895301399742 1
1.67215401845318 1
1.8199184976465 1
1.89004266107501 1
2.08621927060351 1
2.26866953386915 1
2.23010132677145 1
1.75854064214534 0
2.3325973518061 0
1.88339893047558 1
1.97383529168061 1
2.1395523542482 1
1.98122960964973 1
1.74944690191147 1
1.77126393498718 1
1.898313371604 1
2.25835665306724 1
1.9181470473528 1
2.15889012355127 1
2.16608948602805 1
2.20170919010556 1
2.02279541328693 1
2.24703151818084 1
1.82996737513082 1
2.12734408340062 1
1.86317462630332 1
1.88257951029696 1
2.22173321596135 1
2.00882116512873 1
1.94950475898862 1
2.04222722514641 1
1.97321173340007 1
2.16863543899342 1
2.08891558956226 1
1.95389375853178 1
1.86457382687986 1
1.88173757529245 1
2.34243776866345 1
2.23387488468782 0
1.99529151364675 1
2.07190688414852 1
2.12330040617383 1
2.27785706714338 1
2.17524830635961 1
2.10902572051339 1
1.69118799138969 0
1.83509158518226 1
2.05657225322568 1
2.06755973176243 1
1.90165399023281 1
1.711770363947 1
2.03144011857421 1
1.83550290167527 1
2.41267418021344 0
2.41192458631676 0
2.24439391164744 1
2.17542651336227 1
2.02344479138032 1
2.07189757334195 1
2.24938591717746 1
1.89970801280466 1
1.71628789783679 0
2.23306254456888 1
1.73129583263202 1
1.88983969418186 1
1.90901834801135 1
2.00431256312688 1
2.13279368207993 1
2.04623141840404 1
2.21371767503536 1
2.28224173306895 0
1.97274728475574 1
2.01477973125741 1
2.01713795538822 1
2.00007856781598 1
1.90095571013109 1
2.05760687160583 1
2.16006333498274 1
1.93961952701144 1
2.03922583403656 1
2.44695866327823 0
2.08440203475849 1
2.06593193678689 1
2.33443952621567 1
2.09857211059723 1
1.86020147439844 1
1.74608612685006 1
2.15404954486337 1
2.3052901137374 0
2.06282641235205 1
2.23432391693238 1
1.98142943890813 1
1.9971852826916 1
1.9525784753703 1
1.84292184342974 1
1.9220306445519 1
2.11284736991498 1
2.18608476351358 1
1.80498978937285 1
2.09933172845358 1
2.14202116903852 1
2.3678943563599 0
1.9616767328965 1
2.16146655575642 1
2.05834669850556 1
2.15293793490885 1
1.88608493519694 1
2.23241699481605 1
2.12386526665866 1
1.97858226997506 1
1.91784863695117 1
1.91999134761283 1
2.43938943956257 0
2.05921834444182 1
1.97651205299102 1
2.2225853977825 1
1.81233244333719 1
2.00243786423014 1
2.25304315045494 1
2.08573050609146 1
2.11461662371107 1
1.86120424591938 1
2.0150035383239 1
2.04416628914528 1
2.14712454853807 1
2.14488885432869 1
1.95176032208405 1
2.1918726054574 1
1.79621748446764 1
2.05396517941848 1
1.91665094959274 1
1.62991301855958 1
2.15529132038865 1
1.97544091353448 1
1.7733675514874 1
1.91400727267473 1
2.09144354776154 1
1.96645687937529 1
1.96870088306502 1
2.217433448202 1
1.87197909780317 1
1.91273853223627 1
1.83807469975738 1
1.93753958226332 1
2.18471358407536 1
1.84497724914198 1
2.23180607585273 1
2.31829271474743 1
2.19473549893415 1
2.09161802938164 1
1.77331501875349 1
1.93627140194833 1
1.98486577552552 1
2.08828989773792 1
2.16171356859766 1
2.18985983118007 1
1.80720808757546 1
1.89370954977541 1
2.0203434169848 1
2.1868134249592 1
1.95276005119153 1
2.09797189899074 1
2.18408807768391 1
1.88544502710634 1
2.05185947103176 1
2.00327926005176 1
1.99565383052719 1
1.79520363745929 1
2.00544511998665 1
2.11098199064108 1
2.05303301559088 1
2.0546509233724 1
1.90921956840404 1
1.97289556687988 1
1.79739814192729 1
2.21066388169769 1
1.88029357095769 1
2.01108972934845 1
2.05497811997103 1
2.1619836621152 1
2.20595752277742 1
1.8338204109981 1
2.23056708683071 1
2.03307034772103 1
1.92545275715778 1
1.81741642735831 1
1.99473350900987 1
2.13304450271766 1
2.15481660355358 1
2.08359191550674 1
2.0502293599824 1
2.08790400496395 1
1.927526802754 1
1.88968665310666 1
2.27837656179055 0
1.89647707524812 1
2.12619897779863 1
1.58391323080591 0
2.2402044730662 1
1.77182186921315 1
2.44676010245928 0
1.7463838660786 1
1.82761887367836 1
2.24253010659103 1
1.74627661327214 1
1.8158565828856 1
1.84118294158799 1
1.82402115274286 1
2.30926236729431 1
1.9306041763694 1
2.2165944581845 1
2.18151035286313 1
1.86757358563194 1
1.82887308090532 1
2.1506424727311 1
2.02093732035456 1
2.04846009697063 1
2.17545663830229 1
1.86428413565819 1
2.06309253997851 1
2.24038047432628 1
2.05885298359687 1
2.01969128993544 1
2.04980337700282 1
2.08805302234996 1
1.98629044002401 1
2.27942799215678 1
2.07044675803518 1
1.93706293836552 1
1.94024425440333 1
2.08554411564451 1
1.81373604672789 1
2.17246441353194 1
2.2148648109049 1
1.88930774638025 1
1.87748088066929 1
1.75921655048521 1
1.98404965458417 1
1.83684411383767 1
2.02820201165628 1
1.65635851953546 0
2.01797186626877 1
1.86075302759889 1
1.78503582076384 1
1.902859364456 1
1.96077462008571 1
1.60045014336026 1
1.69157510109488 1
1.82338157635007 1
1.87234192674214 1
2.47248922793175 0
2.17106806398573 1
2.21469247386693 1
1.80834051396787 1
2.5525839968587 0
1.97915426710175 1
1.84280679321609 1
2.22551139650807 1
1.56587080731077 0
1.80386447498274 1
1.73402487914866 1
1.8718305814323 1
1.82286585782109 1
1.75490758393249 1
1.96684816264455 1
2.2663334257253 1
1.90435029261222 1
2.07103058789791 1
2.07574175481448 1
2.29877648196724 1
1.97965644580087 1
1.94838648629214 1
1.75284166881914 1
2.07248478703672 1
2.00776369743106 1
2.22899674524956 1
2.0125623890089 1
2.21862842829561 1
1.96304465100427 1
2.18008962153724 1
2.42669704467408 0
2.36152445928697 1
1.98540307935609 1
1.93474516595589 1
1.7523456887558 1
1.81930725758182 1
2.18300196738469 1
2.04000441891493 1
2.03004962970977 1
2.11737109598252 1
1.81573711901109 1
1.90168402066381 1
1.79365076430678 1
1.99531925278926 1
1.61726263284239 0
2.15438069279729 1
1.76032151967273 1
2.10094965074125 1
2.13247853878841 1
2.09941057016285 1
1.8467104563698 1
1.7176270047341 1
2.14594515103189 1
1.97428236445726 1
2.08858056423746 1
2.0345315947603 1
2.03860365079456 1
2.23621852493295 1
1.92078481573451 1
1.89868695788276 1
1.63041926253528 0
2.10651742057706 1
2.10522667182152 1
2.30583914943115 0
1.60760252864765 1
2.12090838525678 1
1.97255977856694 1
2.21635621831415 1
2.14497179952938 1
2.07602824211137 1
2.10188388751508 1
1.86510632957176 1
2.07914701790428 1
2.2075587988062 1
2.19568077732672 1
1.8483940556961 1
1.97289833040331 1
1.87673999447277 1
2.09066094765623 1
2.1630654995961 1
1.95369705888638 1
2.305461246755 1
2.03863936374987 1
1.90973662465338 1
1.66555000791854 0
2.0180251358216 1
2.06214410297419 1
1.88083607837304 1
1.69015028194944 1
1.51139178014843 0
2.2303618862974 1
1.89175839421849 1
2.0017236891683 1
1.68146097165948 1
1.8691918574334 1
2.32892073163928 0
2.00630187864398 1
1.78921176724564 1
2.17787312062608 1
1.80375111038799 1
1.84330890716479 1
2.00970074797495 1
2.20973084739864 1
2.09392893765674 1
2.02172113518482 1
2.07640324732758 1
2.0444415931672 1
1.62817054025853 0
1.96169529602287 1
1.94220885352974 1
1.87306173200701 1
1.45331325499769 0
1.90743172370622 1
1.61515534927869 0
2.21752582852209 1
1.94578256694579 1
2.22813604386531 1
2.13706763761853 1
1.86298133722329 1
2.00892421228859 1
1.99454396081984 1
2.35798484502862 0
2.02168924732891 1
2.12828255558269 1
2.0207562397969 1
1.8386022750831 1
2.02255084852164 1
2.172901024141 1
2.14080317787643 1
1.57248063911755 0
2.12589833954412 1
2.24066093413527 0
2.06993604077954 1
1.73337608305211 0
2.19664120238973 1
2.12204186122909 1
1.96399771286179 1
1.62298149721592 0
2.0760170415235 1
2.22545397651036 1
1.90986219146364 1
2.26425999569273 0
2.01336363874938 1
2.1008266002418 1
1.74750812242782 1
1.93435660074243 1
2.04159330026068 1
2.05162767425371 1
1.91053405763031 1
1.93798686399058 1
1.98411546147889 1
1.98119981138926 1
2.3679931399635 0
1.87760218102299 1
2.03405584698819 1
2.11159889147639 1
1.75273833914613 1
1.92819364849077 1
1.92715032293911 1
2.13760427871797 1
2.05538989492534 1
1.93473040439129 1
2.13876857844847 1
1.9920225087149 1
1.98233715552398 1
1.86422520777988 1
1.60936899688698 0
1.90769926024669 1
2.13264231793993 1
2.06313157045228 1
1.75514784038507 1
1.96134771450896 1
1.78398348068941 1
1.83265528635847 1
1.86676241811017 1
1.65345170655002 0
2.15439627808097 1
2.12728509787131 1
1.88293922620975 1
2.23670233808705 1
1.95320503748059 1
2.0503032183291 1
1.9978163485468 1
2.54405907604061 0
2.15941234669651 1
2.07474399960968 1
1.76748642283665 1
2.06696526772975 1
2.29792510006584 1
1.94374952213359 1
2.08478132256789 1
1.9839733499508 1
2.17261864817228 1
1.87459991923389 1
2.36542184627116 0
1.76133236391745 1
2.3662385761991 0
1.65638890984261 1
1.99933967286685 1
1.9166414904843 1
1.75842307961176 1
2.1589267511363 1
2.04536102413846 1
1.86310258020958 1
1.82572483013747 1
2.14747041796316 1
1.86918354632272 1
1.88853817440901 1
2.02472703046925 1
1.92475516237789 1
2.08656032543654 1
1.76837358760211 1
2.16935380233508 1
1.95011625918544 1
1.92524808886889 1
2.07955181215658 1
2.28537589861432 0
1.82342604277536 1
1.75539789370083 1
2.27920883234317 1
1.90145019776453 1
2.15284773657103 1
2.16785934726553 1
1.81747086986368 1
1.79696994694387 1
1.8680150549311 1
1.954567104068 1
2.22260603366427 1
2.39112544902639 1
1.90909015513753 1
1.91807457771784 1
1.54975852042978 1
1.6721365370885 0
2.00744723631335 1
2.32124901142333 1
1.96002505272667 1
1.92343170889689 1
1.77888873317014 1
2.08325657434986 1
2.02343337087984 1
2.14292430748794 1
1.70873837402794 1
1.84824258922499 1
1.79059152930546 1
2.11621855873098 1
2.35380130410969 0
2.26284193784728 0
2.00776453733624 1
1.94989286808493 1
1.8897359450815 1
1.7337043220092 1
1.99113686469804 1
2.15347514452021 1
1.96098066626558 1
1.92619910967262 1
2.12012040545935 1
1.78803373325534 1
1.97613123556185 1
1.84819284345679 1
1.7779921178593 1
1.98868248029587 1
1.80265382069764 1
2.06124336243445 1
1.71001734554797 0
2.17747444072138 1
2.06348797580991 1
1.98405273141848 1
1.93201890876598 1
2.35582553355794 1
2.31868402747129 0
2.00876952244584 1
1.9642015137486 1
2.19198494303316 1
1.71765036129752 1
1.96351802971976 1
2.10918742227389 1
2.05913314309125 1
1.99906204533708 1
1.81076555205769 1
2.21545671007931 1
2.02396360525778 1
1.96691789830275 1
2.24690131123943 1
1.81164092911016 1
1.87306972294688 1
2.26764317920121 1
1.80236331615985 1
2.04212403585661 1
1.92090227536834 1
1.94453606651373 1
2.155595019013 1
1.99533787639993 1
2.1168425931818 1
1.81477436604989 1
2.06107133862607 1
2.07209099972304 1
1.94742768030639 1
2.18777400361818 1
2.02875444620452 1
1.92777215462146 1
1.84189775673099 1
2.24346286688323 1
2.40538234913592 0
2.20341200286242 1
2.19294044498885 1
1.80003891259127 0
1.90991463805465 1
2.10711800619552 1
2.06253009884877 1
1.62721101110207 1
2.13988669160701 1
1.89290054049423 1
2.03540242121932 1
1.87278423040018 1
1.80104312658863 1
1.92760662693309 1
1.88608985366775 1
2.11901277874788 1
1.88817080971197 1
2.0474649470464 1
2.3978407708298 0
2.38545592703195 1
1.95870154641888 1
1.64315972503453 0
2.07449483495851 1
1.82878528503028 1
1.99901513056247 1
2.07617284122378 1
1.86393413391339 1
1.9783190860083 1
2.0250962827549 1
1.85007302233292 1
2.2038931864345 1
1.92126399449183 1
2.20079749927683 1
1.66413830187466 0
2.12181703190261 1
2.1210642412144 1
1.94682338740247 1
2.00171003714373 1
2.00096065265551 1
2.11824479938859 1
2.15627043210518 1
1.88532380337497 1
1.8193790986519 1
1.78339240477933 1
1.90126400363217 1
2.18111969012595 1
2.00634619393406 1
2.16118201745694 1
1.92465510205224 1
2.21139203681719 1
2.07364307321904 1
1.91639848134135 1
2.09709671882658 1
2.35291042969995 1
1.94519041010832 1
2.03966478271976 1
1.71343165091654 1
2.23999186569965 1
2.00098599004026 1
2.02871011519802 1
2.29629076172126 1
1.72706505183495 1
2.04163855928001 1
2.15252274299325 1
1.67147617302886 0
1.7310127844356 1
1.85659899939957 1
2.02242019878555 1
2.34275631004962 0
1.92540670792854 1
2.20014041558621 1
1.92381171024806 1
1.90691489221288 1
2.26601875341164 1
1.95262007403826 1
2.09128064429807 1
2.07019677284487 1
1.82605701073942 1
2.08635864248179 1
1.9391475079613 1
2.48181020005279 0
2.0346374217788 1
1.97610837841975 1
2.05524903291994 1
2.43122857132116 0
2.00786164090853 1
1.99796574183877 1
1.62949865033994 0
2.30783820533587 1
2.09489137392675 1
1.95792192925411 1
2.2525589957905 1
2.43699829343724 0
1.91450676255336 1
2.12125324964294 1
2.02296898644076 1
2.19875191266593 1
1.68569942280634 1
2.09606231997311 1
1.9954908307888 1
2.03523965610648 1
1.82438575579631 1
1.82054505875905 1
1.75094837181501 1
2.13202258431699 1
1.80927878367415 1
2.01250092498653 1
2.0363412319352 1
1.8142867290504 1
1.84066192330888 1
2.31063770332347 1
1.89000233053853 1
2.00235330941195 1
1.70797677591364 1
2.01361549580593 1
1.89807143602307 1
2.28469062815515 0
2.21969112380111 1
1.79962748613115 1
1.90194996325749 1
2.03802873986778 1
2.00136905976307 1
2.29249993662437 1
1.95278382982861 1
1.95268403827128 1
2.06795823672722 1
1.99421576704301 1
1.85082214662587 1
2.26732721389279 1
2.26430193482875 1
1.95024907671399 1
2.14413965204087 1
1.77135776060386 1
1.9275891581385 1
1.86931959078019 1
1.92508235002235 1
2.10021252228621 1
2.15501072609353 1
2.42423960988603 0
2.25050662370108 1
1.59031465921001 0
1.79521876337127 1
1.62809935919204 0
2.22561859168579 1
1.88860347429379 1
2.07437160045689 1
2.04219381759539 1
1.70177791650396 1
2.2347466168806 1
2.26048843943401 1
1.90333520092661 1
1.81522336195759 1
2.07568662093865 1
1.79284131564609 1
1.60212080004223 0
1.89920993506028 1
2.04395746629107 1
2.16973920057816 1
1.99234045437464 1
2.2276961103026 1
2.10917966871107 1
1.97210567151577 1
1.9461867522098 1
1.6864726893378 1
2.16668426964871 1
1.77829574544991 1
1.7313422759148 1
2.28358226717355 1
2.18294959946378 1
1.91906679119261 1
1.95194623131499 1
2.02685707912504 1
2.05145008445375 1
1.91758557544742 1
1.87440543569888 1
2.18238254954255 1
2.1542954241537 1
2.07257600400729 1
1.74943392524446 1
1.83867959920327 1
2.04888069147546 1
2.06478719814345 1
1.9841239899416 1
2.00184066083616 1
2.09132411898932 1
1.78362912573924 1
1.58492895505622 0
2.32147903568342 0
2.1065186306164 1
1.92992995959324 1
2.08409066742896 1
2.0080789862449 1
1.9759111440432 1
1.93009432773713 1
2.01746602408689 1
2.03494271070282 1
1.68135768925799 1
1.82925400422921 1
1.91263751424347 1
2.18995932929743 1
2.10927469993586 1
2.01970310609907 1
1.83670648185494 1
1.681855159968 1
1.64221325830276 0
1.76953295227788 1
2.0022891938618 1
2.28188857663511 1
1.96608543841594 1
2.08881508945222 1
2.09742596717428 1
1.90228838020346 1
1.83310103528298 1
1.96249425858082 1
1.80028427455372 1
1.92471941334325 1
2.01091314643187 1
2.00339811749247 1
1.79333690252587 1
1.50624871880968 0
1.95318532461062 1
1.62221696407815 1
2.02579060777952 1
1.91868762877412 1
1.68751554020105 1
2.11343317987806 1
1.84851255965003 1
2.24927531072264 1
2.25274797356348 1
2.13598474739053 1
1.79716007892676 1
2.25574348421733 1
1.76319373768245 1
2.33658725297325 1
1.96091196783172 1
1.91578620312498 1
2.18331064698459 1
1.72601909851407 0
2.16133840740617 1
1.85599215401588 1
2.25493090758275 1
2.00116490151014 1
2.28447859117303 1
2.07756605544955 1
1.76919464084707 1
1.92447676114191 1
1.98894195730579 1
2.0863732029951 1
1.8326665442885 1
2.1968454921658 1
2.02864652513126 1
2.031971701726 1
1.97023763664601 1
1.59923666223624 0
2.00801746006925 1
1.78319379015252 1
2.02853906643315 1
2.23938588658775 1
2.13947271536155 1
2.08357620121456 1
1.92052252787385 1
1.77044234800754 1
1.59764269072473 0
1.92324385035737 1
1.7621844825405 1
2.18144630798474 1
1.91642119855504 1
2.12198898855544 1
1.88666297118652 1
1.69139871330863 1
2.15902447522957 1
2.25085196139102 1
1.9660983422624 1
1.96756072459484 1
2.02354999496131 1
1.83847620580596 1
2.19590727864427 1
2.06686008956741 1
1.78062478365349 1
1.7243169108067 1
2.0492706162895 1
2.01542263363451 1
2.31597168450013 1
1.9967791025729 1
1.72032748193739 1
1.95931303157391 1
2.05602103622658 1
1.79814741228976 1
2.06735624499023 1
2.08592183884405 1
1.62940169748722 0
1.66948896287575 1
2.11685918631105 1
2.24783332729998 0
2.11045471190052 1
1.8797572814362 1
1.87447411403054 1
2.11475058468472 1
2.04387341640398 1
2.24493174584747 1
2.38518587202059 0
1.91438631420806 1
1.9461263610809 1
2.15543263578995 1
2.15352381143621 1
1.98638316385536 1
1.89089169875217 1
2.23034192993979 1
1.79667470530821 1
2.07360078091892 1
2.14009036515679 1
2.12360729130514 1
1.64620142825449 0
1.91990381300721 1
2.11227626267432 1
1.97458864050146 1
2.41261047491312 1
2.08473173540875 1
1.73409055971224 1
2.05983247751986 1
2.12097276531176 1
1.91570546381157 1
1.76414613775769 1
2.19870978994071 1
2.2395584193679 1
2.27121528695647 1
2.22482009192011 1
1.80906764552524 1
2.16877342260404 1
2.2936445004346 1
2.27996856600407 0
2.061791341826 1
2.06851982273194 1
2.24502798551866 1
1.94651388272813 1
1.84948913565197 1
1.87515223027361 1
1.55740172688709 0
2.18881051558296 1
2.06237809693815 1
2.00629720576042 1
1.93149353876756 1
1.8301836446262 1
2.00130692529491 1
2.0468880442722 1
2.19069669218012 1
2.26510927477611 1
2.01655799993779 1
2.36805615711209 1
1.87064264211785 1
2.08283717755219 1
2.08149075793311 1
2.33901278691517 0
1.89201432106995 1
2.02585370180647 1
1.91931221639282 1
2.22427244539756 0
1.31263068668532 0
1.96877384110574 1
1.79130449355881 1
1.89462436198854 1
2.10661496582426 1
2.18142084775183 1
2.0369454328766 1
1.78206103585414 1
2.19179625588146 1
1.85368083463099 1
2.00472603672655 1
1.91579902418243 1
2.08253382792588 1
2.26276378909856 1
2.06303023231425 1
1.71038811369263 1
1.71721629774316 0
2.22774909208881 1
2.14950889024762 1
2.0785802547204 1
1.86787495165806 1
1.93860157876855 1
1.96007871555782 1
1.87950116436939 1
2.05836438619701 1
1.81905520009059 1
2.27863872548623 1
1.913998422128 1
1.78367619179687 1
1.86494780778624 1
1.89147189244319 1
2.50857556647656 0
1.87324257936222 1
1.81992705338551 1
2.13631099051409 1
2.05409282506977 1
1.94783402376077 1
2.27076191682254 1
2.06927066987665 1
1.99838224274279 1
1.88666103538 1
1.94894969808998 1
1.96150090136111 1
1.86271203379771 1
1.83396541994139 1
2.03669904687268 1
1.94043066324661 1
1.5915169493098 0
2.06506490335794 1
2.09698793909175 1
1.98235778020004 1
2.16574424647024 1
2.60157365427638 0
1.8689633078797 1
1.66595284709824 1
1.89738957909431 1
1.94229888401662 1
2.04033278478162 1
2.19717795553329 1
2.22960133383639 1
2.04904754388446 1
1.98626303926213 1
1.82113797270657 1
2.23250321435641 1
1.87826642547048 1
2.24833416047363 1
1.92639468945368 1
1.82676117312784 1
1.8096923355728 1
2.02681808740818 1
1.91917870805025 1
1.73199968000585 1
2.14507346942711 1
2.0772661748892 1
2.14419620369994 1
2.22281058920156 1
2.00053597231273 1
2.16285434018079 1
1.98353050778144 1
2.06362702700892 1
2.19860360789777 1
2.09166724723629 1
1.98609842078208 1
2.03787309660406 1
1.99761896430775 1
2.25106059168535 1
1.83950532253339 1
2.1203844878148 1
2.22296810277881 1
1.89875090384906 1
2.27037266322782 1
1.79366137093337 1
2.09513360409934 1
1.85480702520357 1
2.07918479913754 1
2.02825730253311 1
2.1012840564486 1
2.16544653031217 1
2.47747295938843 0
2.06038970280972 1
1.84680605485165 1
1.81452651924022 1
1.93016694749435 1
2.03947080801028 1
2.1094433071835 1
2.06594706375639 1
2.14611177941399 1
1.944986970204 1
1.80577068859305 1
2.01612743031841 1
2.28232099598278 1
2.2765104575983 0
1.80888287760601 1
2.04835841176536 1
2.07556328620371 1
2.01398959761602 1
2.20971836906013 1
2.20471960880127 1
1.95340802494555 1
1.85820402422274 1
1.92256578730884 1
1.87174797224873 1
1.88716567708497 1
1.71300395191307 1
1.86260121645196 1
1.90700474130153 1
2.25183881951853 1
1.88339673640078 1
1.98165532127188 1
1.97909856357699 1
2.22281168011452 1
2.29490400907066 0
2.37157825259178 0
2.12327044252517 1
1.86029832764014 1
2.22095325124822 1
1.9904905073059 1
2.15444440046144 1
2.0027474999515 1
1.70400917447101 0
1.91455266776005 1
2.50410014475869 0
2.19322292314589 1
1.88992530981461 1
1.89959348176308 1
2.02044350329256 1
2.05577352573313 1
2.08910475436924 1
2.13146072101501 1
2.29756151363152 1
1.98860060344731 1
1.69201434711598 0
2.06656976742101 1
2.01487471370255 1
1.99115247888177 1
2.16224487021878 1
1.97826648491372 1
1.89148251303443 1
1.99130989341828 1
2.27927112844403 0
2.27814098686858 1
1.93868350219653 1
2.03664849464996 1
2.08962636161311 1
2.06424844861487 1
2.28095202924745 1
1.96504888995127 1
2.3127357095368 1
2.14790130109008 1
1.76937275588677 1
1.82534971827304 1
2.03241257444173 1
2.21068253469774 1
2.09597854808463 1
2.07775662499666 1
1.76237807063045 1
1.97729498511614 1
1.79534896778461 1
1.96757319790648 1
2.05908397488212 1
2.37568008536706 1
1.96485794658448 1
1.90236824559802 1
1.91773914871124 1
2.12451057881334 1
2.04856176218381 1
1.99846763027154 1
1.92151400562802 1
2.11452543163318 1
1.50184936303993 0
2.32179933585011 1
1.97516934972994 1
2.07049420781926 1
2.09991685419005 1
2.31275842935683 0
2.13649597602759 1
2.11426420255549 1
1.98349369637128 1
2.01439423661616 1
1.73151551358583 0
2.17633990159775 1
2.19988763256735 1
2.2422676373243 1
2.07164370613357 1
2.47063857600499 0
1.95037356525903 1
1.9003767297683 1
1.86313831874012 1
1.99292100055774 1
1.9496245484581 1
2.07152447895483 1
1.82451280054912 1
1.55518429216139 0
1.90101045076406 1
1.98601234551262 1
1.88756482566731 1
1.98293793389903 1
2.24351423492441 1
2.39142810192816 1
2.16139750885609 1
1.91571925708434 1
1.80394312595638 1
1.87966853017995 1
2.18002211106696 1
2.06085921762215 1
1.98216125515871 1
2.05147136107329 1
2.02513876781549 1
2.19271132229588 1
2.1325688903174 1
2.18073988723907 1
2.43973050576199 1
2.09654993697093 1
2.35750245579882 0
2.26619696050007 1
2.13084748537792 1
2.17334266296175 1
2.02844320362747 1
2.53819626340539 0
2.09196092907094 1
1.94978530515639 1
1.83785046692757 1
2.11887589325918 1
2.09830585417853 1
2.00670133217351 1
1.78129749800843 1
2.14846633723065 1
2.38774375757025 1
1.89076499214389 1
2.32077549813732 0
1.90352973502065 1
1.95594261709557 1
2.14153478989044 1
2.36166238192765 0
2.06244789017079 1
2.14399661947601 1
1.84205691724558 1
2.0776941026479 1
2.12731369413351 1
1.96515343287042 1
1.98818644048972 1
1.67170322169795 1
2.07348087302488 1
2.12951319479261 1
1.7828455764917 1
1.91582753958215 1
1.87991515684402 1
1.88685015408039 1
2.12383847059809 1
2.02654426856099 1
1.95116439895679 1
1.8527074480952 1
2.07667669851546 1
1.86071943066491 1
1.93171524579984 1
1.85552333816963 1
1.84256778517269 1
2.02725914643025 1
2.05745579769067 1
2.03277203287127 1
1.95727705402584 1
2.11585310426405 1
1.99052410616149 1
1.75943027443931 1
1.94876289122467 1
1.91978029907704 1
2.15058267992243 1
1.86012793258871 1
2.26430355050816 1
1.9715079458511 1
1.89728229923724 1
1.74644031205177 0
1.92465713378149 1
2.00411273073617 1
2.18692585159892 1
2.13572032004584 1
1.71216022046766 1
1.87434629709006 1
1.97637836349509 1
1.88181309763275 1
2.15039816878426 1
2.13937470381974 1
2.02969388363784 1
2.15778544222311 1
2.40130727941265 0
1.90294385156369 1
2.24651506278926 1
2.04765882773406 1
2.08395527520565 1
1.78530272323531 1
1.86656172074058 1
1.93271369860395 1
2.25324296854233 1
2.32717558007244 0
2.16034749863325 1
1.8625830026821 1
2.14822117570794 1
2.07470647751774 1
1.69931018070174 1
2.17992589986078 1
1.87386907041346 1
1.88068352518609 1
2.07361514695843 1
2.07349355339205 1
2.21622622422549 1
1.64536769352829 1
1.94894315842354 1
1.76033989015606 1
1.61064052785018 0
2.07048520572022 1
2.41867021988843 1
2.09787891030104 1
1.98441250272659 1
2.21610952896121 1
2.18307030945286 1
1.99338362060019 1
2.00927042326611 1
2.00913764268641 1
1.85523005341898 1
2.02704425021459 1
2.40052484410838 0
1.82765480770099 1
2.25177320145705 1
1.96380129021391 1
2.21311825336121 1
1.86861939874691 1
1.90628366548863 1
1.8174496086379 1
2.08392231395428 1
1.97517821323757 1
1.85596730677323 1
1.66629536434188 0
1.89583968847519 1
2.14056893567857 1
2.07094138895677 1
2.18151046051277 1
1.85525669600486 1
1.99395096746 1
1.90805767692964 1
2.06189369522501 1
1.84390113457729 1
2.28187490996138 1
1.95627261871478 1
1.58805128355686 0
1.98460341821305 1
2.20879652824367 1
2.08229763276554 1
1.87494338387265 1
2.00889092403391 1
1.94738755828083 1
1.93028708769999 1
1.82499335814296 1
2.24825061968775 1
2.07439643164184 1
1.99377423219646 1
1.92445255242628 1
1.90787981575103 1
1.91921845832353 1
2.01666483167044 1
2.20264059564404 1
2.05731860711714 1
2.11332256225237 1
2.25759044769898 1
2.0210751658963 1
2.02195797474446 1
1.98664549915342 1
2.18868352748709 1
2.19104909930107 1
2.37524269995052 0
1.98695268748021 1
2.44887579777972 0
1.71794520047054 1
1.82444067054161 1
1.98443329526071 1
2.18265945752567 1
2.32763617997148 0
1.81473278541167 1
2.22054087560001 1
2.01894541953956 1
1.89230015239689 1
2.33375918908471 0
2.05209955465215 1
2.02091729304388 1
1.86868381024038 1
2.00002103392897 1
2.22075463917521 1
1.88745040725603 1
2.41233439534958 0
2.18834083343307 1
1.77116742545094 1
1.69289095933943 0
2.02903746163208 1
2.03026439688033 1
1.8705207524267 1
2.03866727463626 1
2.20179098427913 1
2.26685465185142 1
1.88503383214046 1
2.13168233423891 1
2.19028937280152 1
2.19441950712182 1
2.09365243852639 1
1.99429803181532 1
1.68139349375897 1
1.66078936867057 1
1.89821226868311 1
2.13669195713671 1
1.98282356065463 1
1.86832469673342 1
2.08522879131779 1
2.4076133979201 0
2.31834534058419 1
2.03832129247815 1
1.85277574737399 1
2.16756105595992 1
1.94624766410943 1
2.12694894620908 1
2.14566024797471 1
2.06967704747628 1
2.02380957723854 1
2.06022754824852 1
1.72254632102711 1
1.98051838350911 1
2.24597632647137 1
2.0971492977128 1
1.9632433800517 1
1.96469488504226 1
2.14574978880793 1
2.07742901422836 1
1.5675540188524 0
2.00056355353593 1
1.91158600612962 1
2.33092282884491 0
1.71598019186099 1
2.30261025634637 1
1.6798504975899 1
1.62150100568432 0
2.14394977746512 1
2.17102586528357 1
2.10514812956305 1
1.98723018957559 1
2.06056623089832 1
2.10976720081599 1
2.17734435528889 1
1.99054346720589 1
2.24299281787828 1
2.21256654363251 1
2.39116216186686 0
1.8785975539966 1
2.16594444540326 1
1.88539355120078 1
1.99019658834618 1
2.04267903253804 1
1.91851061985023 1
1.53328502793479 0
1.94478753534462 1
2.37540369459448 0
2.16267697508189 1
2.12581670515295 1
2.18294504722626 1
2.26090366504434 1
2.07959257117321 1
2.01007947662155 1
2.09926048265064 1
1.76071895846784 1
1.79820735522797 1
1.90255333867238 1
1.93168588588152 1
2.12409214500522 1
2.33902703430198 0
2.3895952808493 1
2.05497288869008 1
1.80772763846114 1
2.25674655083777 1
1.98276436607035 1
1.72492035615869 1
1.95386846749249 1
2.01509744189285 1
2.13328792689728 1
2.04689341343579 1
2.1092602859549 1
1.99770884046462 1
2.0507621263023 1
2.17044679310416 1
1.4688905154795 0
2.20748083608431 1
1.90216517537755 1
1.55123759552516 0
1.9901545567806 1
2.12164358409718 1
1.85574364151411 1
1.88647733250664 1
2.17366192025552 1
2.12611966466661 1
1.82841874435711 1
1.92307902185889 1
2.22645676119932 1
1.58231210644224 0
2.35361824579551 1
1.93925572798792 1
2.0211604653082 1
2.0476645167003 1
1.9609470401877 1
1.94029223913079 1
2.44748540803779 0
1.88685363093577 1
1.64628546751124 1
1.6996042895608 1
2.0010514599513 1
1.44509971727747 0
1.7551408386438 1
1.90430614626721 1
2.29436811446751 1
2.03948568846644 1
1.96958744372127 1
1.84128466929941 1
2.12501814428237 1
2.21769542244318 1
1.93661645279417 1
2.20540874215906 1
1.87764528474349 1
1.99285123771624 1
2.17941159350278 1
1.99673579414818 1
2.08924992141377 1
2.01489357500231 1
2.03232886847726 1
2.08226186130935 1
2.05929401914106 1
1.79386879945774 1
1.61006799011963 1
2.09231681370216 1
2.09097786148281 1
1.69711376171839 1
2.07262714504982 1
2.24433761424555 0
2.13075485498259 1
1.97675865651163 1
1.77030723537682 1
2.22201552915572 1
2.04912394274116 1
1.79541235632295 1
1.94755638610443 1
2.16629614469654 1
2.05961730166278 1
2.19639040513858 1
1.84421736633537 1
2.0706475412918 1
1.98235805535261 1
2.39063579436003 0
2.16732478064826 1
2.26665471609936 0
2.06808669438599 1
2.17225697135207 1
2.00652251042804 1
2.17581415265239 1
2.06941886880601 1
2.07626153682038 1
2.30046998584956 1
1.80693385346643 1
1.82629068892094 1
1.70310627915598 1
1.8719792396835 1
2.2008670173219 1
1.75629666715317 1
1.80037926631445 1
2.21888070545467 1
2.20629725909661 1
1.69824109063954 0
1.94559687581251 1
1.81621962399073 1
1.91727469231045 1
1.86978748874051 1
1.92674493558205 1
1.87401651265976 1
1.8830556059339 1
1.87559595783942 1
1.74714229730433 1
2.22941185583719 1
1.50240769784655 0
2.1058668983221 1
2.0295579455277 1
1.89780076660282 1
1.99272207359464 1
2.24486306916227 1
1.9256429009003 1
1.87942111865753 1
1.97463456416788 1
1.88180996607452 1
1.81253149110688 1
2.0951121208526 1
2.21697453627489 1
1.75055664729361 1
2.21919012631434 1
1.81085572411817 1
1.92646359925579 1
2.07306886348344 1
2.0109887773885 1
2.15660997839078 1
2.04052826276715 1
2.36707890548643 0
2.56809072190035 0
1.86216478612199 1
1.97396228414343 1
2.24080788430137 1
2.00326907467951 1
2.21386171442962 1
2.0791322679827 1
1.76773702764563 1
2.01375286714187 1
1.76755239333221 1
1.75053283852836 1
1.79788824684193 1
1.95596290096936 1
1.98482894398052 1
2.25051385049522 1
2.21255571368181 1
1.87296645916566 1
2.28983275722878 0
2.61841012082582 0
2.07562749585922 1
1.87178193160358 1
2.30420403711349 1
1.98418163673473 1
2.0282259995025 1
2.01589218308788 1
2.20590382792598 1
2.11892601660517 1
1.91199582379683 1
1.95860293043152 1
2.38254800786366 0
2.05316487228674 1
1.88177834545415 1
1.85987916521086 1
2.01041933786491 1
2.17354959991927 1
2.17473837069233 1
2.13861001980542 1
1.87756751347698 1
1.74777601587443 1
1.9249290987763 1
1.88021796211045 1
2.12211417440325 1
2.08533854007279 1
1.88111956864916 1
1.70567068619953 0
2.06844328335875 1
2.15630559815995 1
2.16334807197719 1
1.64444851847454 0
2.07779547702536 1
2.06021837517676 1
2.3507758914029 1
2.01326553938887 1
1.87307596592906 1
2.2032493441262 1
1.97948074460215 1
1.75150942210015 1
2.16348378129508 1
1.8500245931217 1
1.97464063769567 1
1.84519541626047 1
1.6916483389962 1
1.97835552190292 1
2.12731354791373 1
2.03084570161478 1
1.73190527763618 0
1.60899710252759 0
1.95507419098095 1
2.01402287727166 1
1.89536561798007 1
2.02028194190391 1
1.73124720910854 1
2.04798152515312 1
2.21727875042401 1
2.05821140591133 1
2.29457517604355 1
2.09021868825973 1
2.34914444626616 1
1.90436663224502 1
1.69816155017165 1
2.1164342477221 1
1.85480418822484 1
2.02021252365908 1
2.03130807032353 1
2.03004960090999 1
1.94034567957953 1
2.23808047811883 1
1.69875455360156 1
2.19394222333044 1
2.02671060251964 1
2.000282053652 1
1.88830761377855 1
1.79776292594102 1
1.96658519972949 1
2.29058338528282 0
1.91152259551206 1
1.72850388343864 0
1.91541234256427 1
1.93421552393586 1
1.91317066901865 1
1.63350627842602 0
1.54086662989845 0
2.06900624430503 1
2.33172632932467 0
1.87960161051955 1
1.9958988339793 1
2.14747196565564 1
2.3432969651939 1
2.2291454290477 1
2.02755383883516 1
1.65719250373287 0
1.64818102348416 1
2.20046308946529 1
1.89431061378248 1
2.21151511124359 1
2.1096337577719 1
2.07680188408894 1
1.88988001649159 1
1.85874203270368 1
1.75491488932446 1
1.83173722739769 1
1.94894730820023 1
1.90761728008623 1
1.95743939816495 1
1.92080579228062 1
1.96589790977481 1
1.94046097390545 1
2.07282460078978 1
1.85368717952658 1
1.88777108393808 1
2.06765505256994 1
1.93123768621637 1
1.97383612961883 1
1.70217141126063 1
2.02178496130244 1
2.17241851404221 1
2.3968180657125 1
1.93045431598391 1
1.98182774901907 1
1.86698748715227 1
1.70612325640796 1
1.98217406609641 1
1.86852688642324 1
2.21822618752036 1
2.05374123072135 1
2.05149559676452 1
2.22128781102066 1
1.99495016702248 1
2.15758952027067 1
2.23918855306612 1
1.91036696684093 1
2.11145818547135 1
2.2533521924177 1
2.29283741336563 1
1.91555011546521 1
1.69003560741584 1
2.0621835367091 1
2.10095296603018 1
2.06757235938127 1
2.14006728929108 1
1.89388132172903 1
2.1857902616648 1
1.69512810823719 0
2.22243450641802 1
1.99843427858574 1
1.78916169715768 1
1.64812161674173 0
1.79112254739367 1
2.00807556260299 1
1.78124619682691 1
1.61706847906355 0
2.44829416890261 0
2.0871424648486 1
1.68558963536261 1
2.23626076607986 1
1.71236182963723 1
1.99494859038843 1
1.82683013046693 1
2.02880569482191 1
2.11340130292284 1
1.70078820612404 1
2.07077748694684 1
2.06339684190406 1
2.28123179891925 1
1.87482754404187 1
2.12234696878077 1
1.90659539938276 1
1.73558626507314 1
1.99354124975375 1
1.90485998328652 1
2.01752513151758 1
1.84863714020292 1
1.82196650805379 1
1.61930694569113 0
2.3226096089712 0
1.94238012703863 1
2.0875726687805 1
2.02612644367507 1
1.83007275596876 1
1.87313562302622 1
1.81457483372811 1
2.31565966975958 0
1.48404295168479 0
1.90611037125458 1
1.90588689512951 1
2.0221781208451 1
2.18030026663018 1
2.33627356940301 1
2.10948340908385 1
2.0047879738005 1
1.73429177564929 1
1.78755824347541 1
1.74586764351185 1
1.88937380676359 1
2.14548759996923 1
2.09176941430262 1
1.81984891345407 1
2.02736713479044 1
2.29824510324291 1
1.94546554215311 1
1.96226546372794 1
2.14319567026784 1
1.80473806282829 1
2.02188340104024 1
1.93237517545336 1
1.64736191248036 1
1.87769859789436 1
1.80639260960288 1
1.88691991284338 1
2.15895224421853 1
1.9965409082857 1
2.01104813590136 1
2.29298319003759 0
1.97370220368008 1
2.26097855144342 1
1.95373078651417 1
1.91554246114792 1
1.74620944101065 1
1.80267117698257 1
2.26261986637564 1
1.79252991152233 1
1.68970747724451 1
2.02014745346198 1
2.25091565689378 1
2.25539267478228 1
2.14121702122187 1
2.03963641441371 1
1.91119038128811 1
2.35586686269621 0
2.08756552797659 1
2.17849713932522 1
1.78339498237353 1
2.10946184055403 1
2.13402958020447 1
2.00530989653928 1
2.00614052503649 1
1.93637536440183 1
2.01265586395718 1
1.97618264458275 1
2.02268740407681 1
1.75994037256349 1
2.07470526243048 1
2.15868873846624 1
1.6968719277808 1
2.31363664031979 1
1.88268053132211 1
2.06949939337656 1
1.69191711930615 0
1.99287620931609 1
1.73163445699212 1
1.99316984455157 1
2.0964102426677 1
2.00469366215989 1
2.41278064618949 1
1.98137180388674 1
2.45867441375312 0
1.99541135294464 1
2.18260056398391 1
1.87888885144081 1
2.03077148155892 1
1.81083908074053 1
2.02715262263512 1
2.02219048635329 1
1.72719734970837 1
1.91493817611496 1
1.81745425408797 1
1.72486632419041 1
2.07523424296941 1
1.9111818583862 1
1.9610223204926 1
2.15968134105484 1
2.17211582936618 1
1.88139894881724 1
1.90660298814321 1
1.76185585481895 1
1.89841197632876 1
1.86847908142683 1
2.06673127780801 1
1.55761330234593 0
1.89035836473424 1
2.34360355097926 0
2.05944502602698 1
2.0809758047354 1
1.79738765555224 1
2.10114564043346 1
2.13307660309967 1
1.89144854023237 1
1.86040517276909 1
2.0514277767006 1
2.19996186989532 1
1.86825010911342 1
2.4983030508888 0
1.91836519439708 1
2.26686360967442 0
1.97343910937498 1
2.08394763097782 1
2.00203224911415 1
2.10295094625288 1
2.22297787308407 0
2.11609292987072 1
1.860076915372 1
1.64646903075103 1
2.13049444635111 1
1.82239670808273 1
2.09855787549958 1
1.72743999011759 1
2.12272643782739 1
2.11336362448111 1
1.90962833914459 1
1.84148901780685 1
1.88713337467354 1
1.90924405868792 1
1.99309892624292 1
1.91292341406171 1
2.13059362038341 1
1.74340121973991 1
2.12712305835253 1
2.02903389749624 1
2.10550485844714 1
2.05018998034499 1
1.88635862877142 1
1.75666404290798 1
2.17373179823911 1
2.27761712454285 1
1.91240254012454 1
2.22845099532218 1
1.98530192991731 1
1.93574140420309 1
1.88398491937869 1
1.78523098722735 1
2.00338893004044 1
2.16540927925781 1
2.04765068071471 1
1.88451174356086 1
2.02195425957265 1
1.6538450093668 0
1.92368342940158 1
1.8448725469951 1
2.0684478107154 1
1.86441665614433 1
2.24911321079465 1
2.38408542480926 0
2.1423001733196 1
1.87573922637155 1
2.21818283785926 1
2.23295744946515 1
1.88720005716974 1
1.88234787009497 1
1.97915144007262 1
1.68851721259991 1
2.0497039345703 1
2.03893677821942 1
2.03247264308006 1
1.87333886548016 1
2.17024672833139 1
2.11173515554787 1
2.02667856098599 1
2.12703860726088 1
2.04204966491015 1
2.10877354942054 1
2.10116568034481 1
2.03133486908962 1
2.02693330104483 1
2.13918526446922 1
2.00908434520341 1
2.38704620428046 1
2.08798305531957 1
2.13931436845871 1
1.93784747243464 1
1.71615843450986 1
1.79053784559746 1
2.19136213960186 1
1.81055941487717 1
1.97743918645776 1
2.08360638638336 1
1.90645763201438 1
1.85419906191412 1
2.18763007117228 1
1.7657272210953 1
1.49277651825558 0
2.37080200137195 1
1.9985718454561 1
2.05816194711156 1
2.22644499785492 1
1.73554793920853 1
1.91643141780893 1
1.48776657088603 0
2.25461509610672 1
1.98357751481567 1
1.99287526246277 1
2.09599557737014 1
1.82251381826233 1
1.77933968530674 1
2.15596629248721 1
2.12163560805134 1
1.89231547844685 1
1.75697333575717 1
2.02387797111816 1
2.03440765903283 1
2.19918828197988 1
1.76640397924729 1
2.1873647110595 1
1.97271580603365 1
1.99659477633658 1
2.10071261275871 1
1.71169399068736 1
2.13566489294023 1
2.10232494825041 1
2.15273436871733 1
1.84758404471452 1
2.21014375264698 1
2.20124858964332 1
2.2574874313376 1
1.8447047677542 1
1.77862383386477 1
2.21964373913376 1
1.64020333898167 0
2.236707307105 1
2.04886232299172 1
2.14004532807702 1
2.18197070587717 1
2.18212188422469 1
1.89300531427258 1
1.96217718441799 1
1.71911853987764 1
1.94377412084823 1
1.88109353399159 1
2.17856572216806 1
2.24318122401632 1
2.34147011010562 1
1.8890483745494 1
2.01890843189523 1
1.80728545148719 1
1.89242214482931 1
1.61695738649298 1
1.89789097799273 1
2.14158228010929 1
1.93381822688359 1
2.18178052513665 1
2.09589461044937 1
2.26651005843418 1
1.61863053159959 0
2.2002426475648 1
1.83270934993307 1
1.68067144772063 1
1.94060456733606 1
2.03500687322848 1
1.84004219008056 1
1.59399458075691 0
2.03371642220026 1
2.09528255159047 1
2.13680206944403 1
2.05409335301539 1
1.78744409380833 1
2.07815063066408 1
2.00248876546891 1
2.09641694372576 1
2.37466283995391 0
2.10181979159605 1
2.11260677484896 1
2.12556623587763 1
2.21172837984814 1
1.68509681952943 1
1.9500291445127 1
2.14084530419461 1
2.0685946918331 1
2.50525684672761 0
1.9868977223169 1
1.91526742136684 1
1.7361317980018 1
2.02927084355016 1
2.00028476903127 1
1.83745511982067 1
2.13367731717138 1
1.96313055129635 1
2.27760105030829 1
1.67680947154309 1
1.93621711407028 1
1.96860551077156 1
1.88981705457391 1
2.09897263969551 1
1.94213461583059 1
1.84610459263026 1
1.97422386897785 1
2.04900200119543 1
2.195413117196 1
2.20825641939172 1
2.17672892985439 1
1.62469009255043 0
2.15786044555693 1
1.80158875807934 1
1.56263536908902 0
1.95340047240783 1
2.0858686650881 1
2.08557238893022 1
1.730089063337 1
1.91785853381303 1
2.11170642483457 1
1.46467007709283 0
1.80078523489009 1
2.06237374436818 1
1.86793118839176 1
1.56796523154488 0
1.80644142918379 1
2.18947775583509 1
2.06447609574652 1
1.92470775762569 1
1.96992721990324 1
2.12844646036456 1
2.2208500712615 1
2.02783435582063 1
1.76152808518459 1
2.07514299620371 1
2.05750274579953 1
1.86204389258131 1
1.79728652153193 1
2.02055727486974 1
1.69291061768659 1
2.21217948921335 1
1.59511328641088 0
1.94035464794809 1
1.74603459514046 1
2.34989112989323 0
2.24862614891674 0
2.21172661012289 1
2.12706271199399 1
1.87660680109019 1
1.68284898436933 0
2.35127117798552 0
1.95900144106207 1
1.97455692189295 1
2.05130844010993 1
2.05130625242468 1
1.96802360128497 1
2.19263594874411 1
2.13709850843785 1
1.7590047266381 1
1.79017555715301 1
1.70333295134846 0
1.87983486334687 1
1.6998329962708 1
2.03857632081307 1
1.72576175906959 1
2.50733762019699 0
1.88318858494404 1
2.38002206454447 0
1.79476976528751 1
1.8640561694048 1
1.95636169518685 1
1.81785958711535 1
2.08171689191116 1
1.88131142709999 1
1.78856978269886 1
1.7985931111446 1
1.85641357500516 1
2.33126171171252 0
1.76618416224689 1
2.16870326701175 1
2.09320198817469 1
2.25693942264349 0
1.90208948428217 1
1.7128348838236 0
2.00581053811139 1
1.98991575834101 1
1.60891716815122 0
1.97223155989628 1
1.82260190180343 1
2.05319899542118 1
1.70726002781253 1
1.87045929176046 1
1.87416456484084 1
1.75849841944118 1
2.07607602595998 1
1.62110461988084 1
1.6898216062444 1
2.11328047703492 1
1.9569511701958 1
1.95646161299427 1
2.0843773157614 1
2.02994839455489 1
1.87799614257703 1
2.14535264143501 1
2.090099961594 1
1.87512380808162 1
2.57135522877339 0
1.96184466292712 1
1.98746554034464 1
1.93369523539984 1
1.78488254795447 1
2.04139905833772 1
2.02252609466729 1
2.01826705069245 1
1.81100471956804 1
2.19864280759517 1
2.11782056695326 1
2.02806851835527 1
1.58944242198638 0
1.93139528464296 1
2.02413841513125 1
1.82249441406165 1
1.80450643595957 1
1.91207613067416 1
2.09348942018687 1
1.8128561128161 1
1.70819115090406 1
1.9286983155554 1
2.05228913453507 1
1.97697866874652 1
1.92480417616279 1
2.27613439733562 1
2.11500593442678 1
1.64031975478647 1
2.23025654237635 1
2.07574880012792 1
2.20894598688847 1
1.94495417171734 1
2.35349766655543 0
2.13425523561619 1
2.26254806446898 0
1.9971529848632 1
1.9548338207647 1
1.94199012787234 1
1.75016544420112 1
1.98375282737449 1
2.28277142030398 1
1.89561365354604 1
2.20398841814845 1
2.08801512818333 1
2.39456241848518 0
2.12777576971701 1
2.21331116718381 1
2.29023934374396 1
1.86903233640662 1
2.0830089463765 1
1.853593991265 1
1.73629077188897 1
1.93962587980674 1
2.11944315878329 1
2.10989828823296 1
1.94420223143812 1
2.35931528949674 0
1.91226673413763 1
1.68854004965548 1
2.27943418900261 1
1.71293362562168 1
1.61733994550452 0
2.17914772671544 1
1.92711764367907 1
1.7707986143974 1
1.91140481385404 1
2.08797070940533 1
1.82834058040235 1
1.8713900791929 1
1.75870240260159 1
2.09557478638405 1
1.93258845379776 1
1.66194564533983 1
2.05057821083192 1
2.19329197771506 1
1.95508673542055 1
2.32143041210294 1
1.84559263161961 1
2.27450587811169 1
2.22597921304047 1
2.18930262712541 1
2.31914522432607 0
1.98094080912311 1
1.94568771398111 1
2.07984643827506 1
1.89053124461147 1
1.9182370384001 1
1.8349482376841 1
2.03464733368118 1
2.04454155605552 1
2.04809645872474 1
2.11816983960371 1
2.29361377284255 1
2.38905144027202 0
2.26971510927709 1
1.89895167293232 1
2.22547851418571 1
2.26043208865379 0
2.15962986768929 1
1.84388914385897 1
1.87189874089413 1
2.02452753200561 1
2.00696619742866 1
1.98661375606171 1
2.1094884651861 1
1.75020995738991 1
2.08877156334376 1
2.10070774237259 1
1.91569721497481 1
2.09282901224168 1
2.05849110085411 1
2.05185859147235 1
2.14350309451384 1
1.76853835727044 1
1.8870441063481 1
2.26874500236752 1
2.18624502717954 1
1.75868391617935 1
1.85448530112131 1
2.16148049608172 1
2.20456992254591 1
1.97602147948981 1
1.97324556323976 1
1.89961953340614 1
1.74520818658776 1
2.15803294660662 1
2.06870759451272 1
1.91204989339634 1
2.04557349283372 1
1.8633320472408 1
1.98383188952201 1
1.96818664027401 1
1.91725683848464 1
1.73072985116003 1
1.63310922985465 1
2.17849378470647 1
2.02477960203255 1
1.6910469142941 1
2.20357319092948 1
2.0013837484899 1
1.97340683983249 1
1.96485201690985 1
2.02964713894702 1
2.14039935188157 1
1.74091233173396 1
1.96947846839589 1
1.91982369776355 1
1.78324828342832 1
1.72802476950755 1
2.09180079184722 1
1.72899309538508 1
2.02584040466585 1
2.12067188597856 1
2.14999080774396 1
1.99217061433945 1
1.73833705216478 1
2.20474115764176 1
1.93821190894374 1
1.81909806597427 1
2.31977999960199 0
1.99305191843772 1
2.07765696513458 1
2.21446274978586 1
1.93084053164293 1
1.75510091733246 1
1.68441995601684 0
1.80442351216235 1
1.73601276613495 0
2.22634451706023 1
1.87221715035165 1
2.10966996632124 1
2.12929521414822 1
2.16855746688858 1
1.79768850385787 1
1.96642347699542 1
2.25746096683413 1
2.20581865539359 1
1.96420964817984 1
2.07103660809205 1
2.05833537493151 1
1.70535865917648 1
2.02959500423451 1
2.06012243046463 1
1.80996678996436 1
2.01713915143834 1
2.34180435574662 0
2.24888911486547 1
1.86520585686262 1
2.00582812859624 1
1.91966518096755 1
2.36620987605584 0
2.00892876784704 1
2.14463564807508 1
1.82871338601192 1
1.96645014912191 1
2.08050649009553 1
1.84103078778697 1
1.842472662653 1
1.88710468800948 1
1.83752873778512 1
2.14893318158016 1
1.81440854192698 1
1.95982513808718 1
1.70945237899165 1
1.89494399875165 1
2.11159042506868 1
1.95787768474434 1
2.13740619417787 1
2.21717141161555 1
2.15807694007155 1
1.85230653476543 1
2.11009904168078 1
1.88937872237327 1
1.70512769527176 1
2.3105973718231 0
1.69218929977594 1
2.07325859297487 1
2.12211385206038 1
1.7436894043349 1
1.97745390000767 1
2.00413742343248 1
1.82221098364315 1
2.15807643344338 1
1.99298993093276 1
1.69000363833252 1
2.05657690757977 1
1.80760180961868 1
1.74960445885563 1
2.31106167744026 1
1.94634947112458 1
2.03705294966002 1
2.04511029674521 1
2.24927870837111 1
1.89818586346324 1
1.89870225689892 1
1.62929516496716 1
1.78645570537053 1
2.03902269166406 1
2.12828962369148 1
1.932594643737 1
1.65758141957864 1
2.02981569782604 1
2.00041833192467 1
1.88133991557087 1
2.10442110052188 1
1.73169476286302 0
2.30074614354292 0
2.00056458465669 1
1.88292684534395 1
1.98720843100885 1
1.6258030499809 0
2.23493928556593 1
1.87969758940191 1
2.21665057308642 1
1.82648523979116 1
1.64737973524723 1
2.20739926742452 1
2.04902061733453 1
2.1821265646976 1
1.88724739107655 1
2.13297994686539 1
1.86443505847113 1
2.33933401871116 1
1.95180044385183 1
2.1324429556576 1
1.65238353233631 1
1.93684940861686 1
1.97199050502235 1
1.58288617282846 0
1.91131303158142 1
1.83734276702159 1
1.90856597819207 1
1.96806210181574 1
1.75736381382924 1
1.69048741439567 1
2.04603162061023 1
2.02962241933028 1
2.01594372811657 1
2.04357301702892 1
1.88678551695938 1
2.23918262608447 1
1.69535303113373 1
1.72250907953812 1
2.0896606898526 1
2.11013862025168 1
1.96820027612317 1
2.22550295571099 1
2.05451204817287 1
1.82143515053805 1
1.78386420430946 1
1.8119244022506 1
2.12188640180402 1
2.17066563209069 1
1.91508254317172 1
1.66310788990295 1
1.75899561332815 1
2.10194415414202 1
1.9955880290808 1
1.89148581154766 1
2.13333280974971 1
2.31783036498567 0
1.94187128252575 1
1.93230579951817 1
1.91773958618981 1
1.85427815721364 1
2.11978495910578 1
2.31988421312136 1
1.8698115907716 1
1.95777526828672 1
1.82929976267877 1
2.01379693083381 1
1.85831710209528 1
1.97243823132613 1
1.85292347138252 1
1.89204561569551 1
1.78482346510292 1
1.99870927698669 1
2.04891338995419 1
2.10099996846635 1
1.99423110641366 1
2.09812682725203 1
1.89842174328622 1
1.89025298633487 1
2.23586445833878 1
1.89308009584047 1
2.17042148764993 1
2.05733392364053 1
2.1083152617395 1
2.2490897362266 1
1.78299839671037 1
2.00302685681682 1
1.94696317334338 1
1.92079709482241 1
1.66181178664802 0
1.92402782943069 1
2.04643531744114 1
1.86826523068339 1
1.67971109792655 1
1.89061175937539 1
2.2167759716995 1
2.17271161782331 1
2.06117698607573 1
1.98627347811241 1
1.95720874055287 1
1.81353517345848 1
2.00951740239435 1
2.00454920334814 1
1.95544890352742 1
2.1931927574974 1
2.11362848176812 1
2.11426936403539 1
2.13172526519291 1
1.89105969251267 1
1.98580482052556 1
2.09022070944898 1
1.87639933987895 1
2.38534187638646 0
1.77329869759523 1
1.99547640671467 1
2.07250510282679 1
1.81867895792748 1
1.96258910047423 1
1.85588535493285 1
2.05487043213192 1
2.00219806918475 1
2.05586743276345 1
2.24201101148463 1
2.06564024416902 1
2.06967949327549 1
2.20724367599875 1
1.82336812192951 1
1.82922194892457 1
1.98156752275901 1
2.11916249405793 1
1.82603920556592 1
1.85236528494254 1
2.24793495780523 1
2.12908018457708 1
2.12781366779299 1
1.92119970545072 1
1.90008039813162 1
1.86283685948153 1
2.31123526287837 1
2.01480987127706 1
2.02274221082387 1
1.89400809457809 1
2.15014765342516 1
2.06753634839431 1
2.12973063045672 1
2.15800392882821 1
1.94604320862141 1
1.79633760196027 1
1.90453260535686 1
1.94972436753107 1
1.96943307268045 1
2.05178906948734 1
1.87752267222431 1
2.03386173270164 1
1.97319037691767 1
1.97170367935708 1
2.1557297076821 1
1.67397064719935 1
1.88305481864835 1
2.21196505570574 1
1.82537825480606 1
1.94374425300733 1
1.81408420718892 1
2.10781987209277 1
2.17250357458416 1
1.84499162323348 1
1.8922300292586 1
1.89817665064058 1
1.96983602272724 1
2.14635991909616 1
2.13796102863337 1
2.12222257630761 1
1.75941629700435 1
1.95171136744273 1
2.25993617553677 1
1.9386644767024 1
2.07039951555561 1
1.52936976449078 0
1.88835513688832 1
2.40935912981487 0
1.88139177698713 1
2.04624932096993 1
2.05364448936292 1
1.79463213722832 1
1.82777159360414 1
1.81629509613339 1
1.97181458975457 1
2.18079579495378 1
1.77708821890103 1
1.94303206820567 1
1.88897730769131 1
2.35231985817462 1
1.87203893276783 1
2.26953815965394 0
2.13078897321018 1
2.11613570943144 1
1.92675270961798 1
1.99421474289125 1
1.82508393272636 1
1.84282968425698 1
2.22622738844722 1
1.87925721322688 1
2.15360851637512 1
2.0429088242539 1
2.07198531964267 1
1.80183521953902 1
1.76005832712968 1
2.42666691711748 0
1.84996253397337 1
2.02831129291286 1
1.79374658616923 1
1.7240758216659 0
1.9366372970023 1
2.01541694444912 1
1.77452531517044 1
1.93391011277481 1
1.62512596788061 0
2.0917091428052 1
2.02104489234676 1
1.9962560225615 1
1.93400762466493 1
1.73580268125331 1
1.85514101406615 1
1.94847563873688 1
2.2618793884783 1
1.82607945434606 1
2.22523940242102 1
2.06498464136673 1
1.76359792733827 1
1.75606468040983 1
2.09745339404743 1
1.92189507374064 1
1.99271190258958 1
2.17264481681306 1
1.8973685796228 1
1.98222710102857 1
1.84189879221182 1
1.87296406386895 1
2.11202028401956 1
2.12730868895439 1
1.90652513312699 1
2.08880625161928 1
2.23379059759285 1
1.93631836616944 1
2.05773472331722 1
1.79213538645812 1
1.75941330150505 1
2.24203121281858 1
2.01166249179792 1
1.6126783451747 0
1.5097359744544 1
1.90147495383914 1
1.86703488060938 1
2.03985136558868 1
1.98512200455812 1
2.0982952606542 1
2.054274244006 1
1.85734371868276 1
2.17146543498049 1
1.74045747969387 1
1.9106627011246 1
2.1187487092813 1
1.84273182947854 1
2.0355128683327 1
1.85022914050539 1
2.04470027175619 1
1.91792464010012 1
1.73763560460636 1
2.01049290626849 1
2.11600683355091 1
2.03553349074273 1
1.95733242623842 1
1.96364783358692 1
2.2219659438684 1
1.95789027102218 1
2.05095674449017 1
1.97923340635981 1
2.08665248554985 1
2.22658653944116 1
1.84592213828085 1
1.90292856310031 1
2.0180510165939 1
2.23700235472816 1
1.93949943124982 1
2.35835361774295 0
2.24714028373624 1
2.37707586233185 0
1.94057431732197 1
2.31713542511775 0
1.75197317092146 1
1.94136233356707 1
2.19569376843869 1
2.02616699084363 1
1.99474892324288 1
1.9046197916218 1
1.87298061749426 1
2.01126019654642 1
2.20354519348249 1
2.00801894979529 1
2.09118124291866 1
2.01108479361267 1
2.16801709043491 1
2.1780243822363 1
2.09811322581944 1
1.74335044329746 1
1.7776885911019 1
1.98050519771674 1
1.88701142638505 1
2.01799900669904 1
2.09075738692786 1
1.98255877807864 1
2.0375440693729 1
2.04597889638596 1
2.03597207062312 1
1.96339187547161 1
2.15304442507984 1
1.84253269963144 1
1.96679746049841 1
2.11793691291886 1
1.81376424746952 1
2.11835977072672 1
1.89164894748609 1
1.65813095548611 1
2.04226290198899 1
1.93561542222163 1
2.02495727705892 1
2.11214763647568 1
2.07725842526493 1
1.8728215916304 1
2.0357947420852 1
1.90776183568991 1
2.17645971809551 1
1.85100225481012 1
1.95161384712305 1
2.18144781688785 1
1.87382002209006 1
2.08462654559372 1
1.88398975411584 1
2.12032118336593 1
2.13267781603259 1
2.08818544863971 1
2.03311254356212 1
1.6775656289257 1
1.944181137571 1
1.87440552886963 1
2.08317338579706 1
1.97031688689122 1
2.29862124660463 1
1.9638438372156 1
2.04683524079503 1
2.27877495523093 0
1.93159211931995 1
2.15956774046658 1
2.27601911486428 1
1.76908630421498 1
1.67104835767866 0
2.03862937687649 1
1.95129706337241 1
1.99689831358592 1
2.39842471603634 0
1.95328434033365 1
1.95087399250011 1
2.0476405412432 1
2.11929604750222 1
2.13514135349294 1
2.374579317128 0
2.20817126824262 1
2.0893106225146 1
1.86727714444784 1
1.95545284872497 1
2.06905490523054 1
1.94524213123065 1
2.14970888090551 1
2.14103862601382 1
2.05674620871344 1
1.8119858618692 1
2.06606564282645 1
2.05935610520844 1
2.00366149578944 1
1.52078652379255 0
2.17935292647659 1
1.84292947529033 1
1.78858453806274 1
2.07845964517797 1
2.00811714762135 1
2.00494452190963 1
2.1509038213854 1
2.02492199116442 1
1.97639571124412 1
2.2225138463547 1
1.9829504455441 1
1.9283371805418 1
1.69231732313935 1
2.17873900832221 1
1.58544197166076 1
2.10620221348146 1
1.87898311310891 1
1.83282669547644 1
1.99558404588723 1
2.12682302777812 1
2.09481339094797 1
2.00987589070819 1
1.74216596590232 1
2.02883148379304 1
2.19396689041141 1
1.83295076514976 1
2.13744865699315 1
2.08540057880461 1
2.36064120222186 0
1.72509795246281 1
1.92251116748909 1
1.97118248670449 1
1.73485698287029 1
2.09977570809123 1
2.05147942518925 1
2.07420323931679 1
2.06395137371003 1
2.16861718149466 1
1.94806195339424 1
2.14581738554801 1
1.93748511198003 1
1.93946821656199 1
1.99429957350716 1
2.23756334769751 1
2.022495524657 1
2.34677119701986 1
2.07081704053904 1
1.81725255875156 1
2.21825067793427 1
1.65201485220643 0
2.14309823162556 1
1.91070101269408 1
1.69844721311111 1
2.03698995175251 1
2.0315247798111 1
1.85662508637023 1
2.26157018161041 1
2.27165475898555 0
1.86211482308349 1
2.13306239934575 1
1.9495263392061 1
2.04041624669697 1
2.16761087344722 1
1.83659371878906 1
2.00396071754188 1
2.06123162236142 1
2.47851783562961 1
2.01981345170433 1
1.98209088079402 1
2.41725475199923 0
1.7959919928071 1
1.89374564542157 1
2.06767027325482 1
2.1043589142874 1
1.74421592227324 1
1.73180303601732 1
1.83032220788488 1
2.06050546709096 1
1.82386044629395 1
2.2770628807888 1
2.00760187407777 1
1.83685992248487 1
1.72192375416632 1
1.65215722805666 1
1.90884373739364 1
1.99062404748657 1
2.18966381320639 1
1.69007476399253 1
2.11434870035188 1
1.9503477019992 1
1.92085809739077 1
2.39562933270317 0
2.07530438710402 1
1.91858343850858 1
1.90463129382129 1
1.75684118937274 1
1.85120480227956 1
2.01434659916094 1
1.81916726234867 1
2.25295069676279 0
2.06862165802766 1
2.00885973534493 1
1.9316317614719 1
2.13798108577813 1
1.79982295867582 1
2.11997999579501 1
1.98350239685871 1
1.92577147639637 1
1.8813919606243 1
2.27097219979956 1
1.94803856216365 1
2.33265348839059 1
2.07429541754516 1
2.3175965040009 0
1.84947102898811 1
1.9771599424526 1
1.78810746241184 1
2.11561987172867 1
1.97792682887719 1
1.97520922933504 1
1.94584704882922 1
2.06129912698935 1
2.08414408201098 1
1.90454039314137 1
1.91183783176972 1
1.99952603663181 1
2.17023399014056 1
2.08580064483269 1
1.92304936415165 1
1.87004898583644 1
2.05776759993852 1
1.84444451544502 1
2.09894176360612 1
1.95133944245122 1
1.87028503145732 1
2.0311565809143 1
1.67604309375808 0
1.90780691934296 1
2.32043263870141 1
2.09284015324 1
2.24518423015424 1
1.88311575888592 1
1.77651171535166 0
1.96944774262546 1
2.02546894243981 1
1.87289558636401 1
2.09338379769424 1
2.10036026108133 1
2.02578958575291 1
2.10134472767788 1
1.67441866245395 1
2.29024450559015 1
1.8481961986472 1
2.19426395180845 1
2.22483692056882 1
2.21998649565399 1
2.07539803668894 1
2.10683149242297 1
1.79116866944898 1
1.97169532749212 1
1.84690716839031 1
2.00834774807681 1
2.00290264417252 1
1.82726566389745 1
2.00684363486044 1
1.97371526330803 1
1.9346331481206 1
2.12565376890979 1
1.78672108492266 1
1.97001118942832 1
2.0339434515488 1
2.03669133963779 1
2.14811408316253 1
2.13809945276 1
1.92495694307761 1
1.84393386407982 1
1.93760663374051 1
1.7203119713291 1
1.79899134565524 1
2.00400026722616 1
1.85217214976908 1
2.0713776087609 1
1.99586621861049 1
1.82709794429268 1
1.92340178259588 1
1.82479178382043 1
2.09070991225287 1
2.03718808775317 1
2.02733517112743 1
2.32557044581335 0
1.96751672265843 1
2.2438345402385 0
2.03131412667356 1
1.76314974317585 1
1.89334788844431 1
2.20663998627327 1
2.122977228145 1
1.84397146541454 1
1.9537442409675 1
1.84733771269445 1
1.77335465565787 1
1.56911292865742 1
1.78766387299638 1
2.03332546969569 1
1.791899560346 1
1.74490671785236 1
1.864789564887 1
1.88186015142262 1
2.00461619773702 1
1.92392561837772 1
1.86340578209712 1
2.04692737788876 1
2.24643635515252 0
1.62007721641563 1
2.04140997207248 1
1.95152534387151 1
1.82802282089386 1
2.0874384086292 1
2.01658845534909 1
2.03099122862327 1
1.81488126383977 1
1.68989163138074 0
1.92992199673909 1
2.1602492966567 1
1.89116583829543 1
2.30768540279883 0
2.1058449378127 1
2.20839856498595 1
1.79191647690226 1
1.89387712143499 1
2.15950898241399 1
1.96271928047828 1
2.13517265654917 1
1.94527148224364 1
2.04605801672686 1
2.01953790863318 1
2.30526879091808 1
2.36123143098695 0
2.19493445504543 1
1.94010980223212 1
1.92309381001946 1
2.02962885621219 1
1.7712699409589 1
1.99712499609157 1
1.98288106180321 1
2.33062933374776 1
1.85491572311825 1
1.93467640191107 1
1.85264987430816 1
2.08295369166595 1
2.0170812845072 1
2.0353301692234 1
2.21033645244795 1
1.7961166772553 1
1.87036947383887 1
1.8485870704081 1
1.77046046368754 1
1.81480367464087 1
1.7600122232552 1
1.91248975155736 1
1.90824557443485 1
2.19723071610505 1
1.79391738067268 1
1.9765172349995 1
1.80673832890181 1
2.13615749017177 1
1.94338319572808 1
1.96031330531139 1
2.00927583715564 1
1.97361327423615 1
1.77547327420938 1
2.04399841476598 1
2.23884502367854 1
1.98329924920208 1
1.96166659121082 1
2.30437152719076 1
1.73485751075578 1
1.68032709993969 0
2.07976551998563 1
1.94976748026065 1
1.9882839752654 1
2.22259622881688 1
1.8018123978749 1
2.13834167407358 1
1.83822205102274 1
2.15922642957764 1
2.0875696924329 1
2.1129221075965 1
2.1307620419151 1
2.16003073838499 1
1.98991766836516 1
2.35533542150893 1
2.02919995546313 1
1.81030458574911 1
1.95117284429016 1
1.93406632790586 1
1.60382548209325 0
2.22447584348824 1
1.88348517887833 1
1.96124239971234 1
1.95234470213589 1
1.92859657591195 1
2.17289125470835 1
1.97097266432066 1
1.75992666445084 1
2.12531953273793 1
1.90206044040367 1
1.79949807191191 1
1.96476917768868 1
1.94695402518994 1
1.95863756743869 1
1.78587135842247 1
2.02597168610023 1
1.6408679542827 1
1.82806803428307 1
2.05729952628327 1
1.79076301192213 1
1.99395503383632 1
2.04498820159888 1
1.89725714066126 1
2.2159332930011 1
2.22700891849072 1
2.08771396822141 1
1.94792863289351 1
1.86077851587317 1
2.17208900306275 1
2.35420010638341 0
1.78938816997641 1
1.6717197204707 1
1.85006175893951 1
2.01503487637421 1
1.99751699103961 1
1.92309501241482 1
2.19801331174114 1
2.1021321736802 1
2.13506910197955 1
2.00518542094655 1
1.81141013874747 1
2.18939196900897 1
1.91996422740109 1
1.98362347560189 1
2.26164500208434 1
1.90678907693016 1
1.70710876238812 1
2.27315702925013 1
1.73375676188618 1
2.21850144217114 1
1.79316541885011 1
2.10633920793911 1
2.03977146125972 1
2.09367658975282 1
1.9546080985098 1
2.20885734609146 1
2.06866362001782 1
1.9577471378161 1
1.93025323540092 1
2.17172778112637 1
1.72988254063103 1
1.8395369237448 1
1.9679495683044 1
2.20906111907932 1
1.86112740509185 1
2.1370179626429 1
2.14665119620286 1
1.95601216334437 1
1.9462309055941 1
1.89507161140083 1
1.90742486118706 1
2.15570181235425 1
1.87878486616795 1
2.06720666464296 1
1.7510815175302 1
1.71943783181999 1
1.68234568071275 1
1.89884840065118 1
2.29641418493245 1
1.85109354759478 1
1.80515409655416 1
1.81401230177847 1
1.98446833114157 1
2.06614216956093 1
1.94702032299637 1
1.82054788032782 1
1.90582038775453 1
1.80735315773929 1
2.22803240931014 1
2.17504362989827 1
2.10405098492547 1
2.13272347184443 1
1.79790595345813 1
2.14000988445486 1
1.81123018286596 1
1.91460967523213 1
2.00265546504451 1
1.96977011318979 1
1.72092625954105 1
2.42830256706541 1
1.42585584862423 0
2.13483400509256 1
2.12094484432975 1
2.25691481393288 1
2.02128073105254 1
2.08714611431079 1
2.3235717755762 0
2.06595056324272 1
1.93825040412197 1
2.1397173555917 1
1.77449934714958 1
1.86864623595529 1
2.24805813662786 1
1.82093737927121 1
1.84064587576176 1
2.30421970553997 0
1.95678031582046 1
2.10354085161435 1
2.17688553723762 1
2.1743172546949 1
2.0851995957155 1
2.19413642755668 1
2.00225429196519 1
2.10724606273837 1
2.22461623047155 1
1.98867714977534 1
1.98752559535852 1
2.02025870579298 1
2.09311508011809 1
2.10376123338328 1
1.83108467458373 1
1.8283545619561 1
1.99152634143807 1
1.90089010706262 1
1.75456549976077 1
1.86857743649759 1
1.68721311189132 1
1.89520068224289 1
2.15693760048752 1
2.08377946904678 1
1.88910753367673 1
2.0919639008684 1
1.92271037194828 1
2.06549027618881 1
2.04385746356531 1
2.0786845902621 1
2.11649620166976 1
1.50144996399761 0
1.93546552821077 1
2.00295818880601 1
2.06078749087333 1
2.05942032502165 1
1.84250430270987 1
2.08976017526014 1
1.86906877343545 1
2.04763362952774 1
2.07878167375541 1
1.93372611571528 1
2.12866636378111 1
1.93749809756019 1
2.11883955560316 1
1.57555625465066 0
1.79941896544465 1
2.15557044986847 1
2.22267258557656 1
1.98955371548994 1
1.7960147244238 1
1.9598368265743 1
2.25609218956995 1
2.19655502429765 1
2.01305897583095 1
1.91191733082654 1
2.03598865248047 1
1.79494213465727 1
1.82593085135139 1
2.15724640415414 1
2.52680872042089 0
2.00053362150127 1
1.86234679254835 1
2.05293746176207 1
1.82567588685677 1
1.78868416705459 1
1.95097331065424 1
1.90955211598817 1
2.23678437292661 0
2.27073784118119 0
1.73797975818501 1
1.94138164608964 1
1.79217947152281 1
1.99775993360494 1
2.08318748032052 1
2.16424314497817 1
2.31230405972383 0
2.13649481425146 1
1.84923530475245 1
2.20521867731233 1
1.83861069507863 1
2.09978164617451 1
2.30529343878026 1
2.05252230578323 1
1.86118333039073 1
2.16507738880666 1
2.08934504095467 1
2.04011073439139 1
2.40094949320623 0
1.8041933335814 1
2.22005198092593 1
2.16620443404893 1
2.23350700012758 1
1.90395668259216 1
1.80727681400487 1
2.28249493016987 1
2.41609624930443 0
2.37179857462791 0
2.03340569210851 1
1.94662695411575 1
2.02660391290809 1
2.17924145696038 1
2.09497562653893 1
2.22166766212859 1
2.26752307170654 1
2.14311600913226 1
2.16911650894679 1
1.9543769994692 1
2.17472274879516 1
1.9682410545609 1
2.12906296648452 1
2.10094112979453 1
1.5680696361482 0
2.03283929222318 1
2.17188135946658 1
1.98127909275018 1
1.80677739828338 1
2.01839632021846 1
2.05942967096125 1
1.54740646306865 0
1.61032254474058 0
2.00813740892734 1
2.14769867607343 1
1.36578208124735 0
1.92158592487423 1
2.16652126276726 1
2.11605171479088 1
2.06098767567173 1
1.91538787828633 1
1.88664623248201 1
2.15551921824157 1
1.99215059924505 1
1.89871379201694 1
2.16916855950229 1
2.02731976472335 1
1.82294706604627 1
1.91610155673664 1
1.92885988235343 1
2.09387690165677 1
1.87269961699165 1
2.0101054650773 1
1.90836781127601 1
2.28692471552158 1
2.12151453860716 1
2.04437180586632 1
1.93288327992948 1
1.93794842450163 1
1.80300443253447 1
1.93977821678889 1
2.22422028883168 1
1.96600301615897 1
1.93356052905208 1
2.0129675145661 1
2.24634014180017 1
1.92335132808186 1
2.00552757178395 1
2.12938083132962 1
2.11909297885189 1
2.20358337088789 1
1.94366607539113 1
1.8854815068687 1
1.82390534641923 1
1.69061976158497 1
2.16936079219071 1
2.13032012710585 1
2.31297172485097 0
1.68154531944964 1
2.1965663372357 1
2.01024985051004 1
2.12480285784278 1
2.15202346482594 1
2.23371358667139 1
2.0125021044036 1
2.18973274009746 1
2.40452936130888 0
1.8888034375456 1
2.11098985462735 1
1.85809295593584 1
1.91803308746264 1
2.26621011405233 0
1.79852283540419 1
1.95615120849815 1
1.85780732596363 1
1.81800167194864 1
1.83565419775276 1
2.00689152193435 1
1.76848568710813 1
2.13937158534773 1
2.15536931627442 1
2.23260103417248 1
1.59976817630371 1
2.11280239578576 1
2.08140176632407 1
2.01928511545071 1
1.86689530136466 1
2.10124412681728 1
1.5943516813879 0
2.12346331889866 1
1.91320934748067 1
2.11627606997757 1
2.33352071193269 1
2.13337939054809 1
1.64904125428416 0
1.76429778092549 1
1.97029796532684 1
1.93729034166729 1
1.95002441428804 1
2.0406141193562 1
1.69951631954423 1
1.39589626787929 0
1.87725222899106 1
1.93563731370094 1
1.68010085975902 1
2.10758163933244 1
1.86822391558028 1
2.06684676341804 1
2.17701077180461 1
1.79130091709735 1
1.87334373209929 1
2.14623050571777 1
1.83858629695651 1
2.36815020050395 0
1.62124673611847 0
2.0115966627551 1
1.75757443827656 1
1.6906197276373 0
2.01610279873873 1
2.15163085428968 1
1.70874129442663 1
1.96312977854205 1
2.12848361502326 1
2.37307902888066 0
2.15909806031675 1
1.91273470745764 1
1.58817221493036 0
1.85665225979305 1
2.02775170415469 1
1.90743655304687 1
1.69084075070869 1
2.09487616852717 1
2.1993810235507 1
2.35918687646543 1
2.02785337541498 1
1.92416951242217 1
1.87026361594524 1
1.74207365575924 1
1.95252630016213 1
2.05754398490849 1
2.17983721980914 1
2.32044990859444 1
1.96652218011054 1
2.28041051755511 1
1.87674951113776 1
1.91651158997867 1
1.58396680063036 0
1.87009320222254 1
2.06016774266606 1
2.07795752308023 1
2.22262744557988 1
1.78064884265854 1
2.07330335495982 1
2.27003203950449 1
2.22311945135144 1
1.74956005759819 1
2.14419237357232 1
1.87280196480244 1
1.76500899035576 1
1.90889411668173 1
2.28135120727843 1
1.82453144975866 1
1.99675299672974 1
1.9328828235392 1
2.37108466983936 0
2.15964766450407 1
2.0675001003336 1
2.02970908692488 1
1.92630086687916 1
1.79470274649983 1
2.03872155709791 1
1.88105407276303 1
1.89957555608766 1
1.66719655113079 0
2.22526946677886 1
2.15273814215194 1
2.02024255281946 1
2.10373768332021 1
1.93333704783253 1
2.38108745463084 0
1.88802262563622 1
2.28087123510872 1
2.08834274997877 1
2.08634514732082 1
1.6590894243789 0
2.06929704843715 1
1.77347638313885 0
2.00223390055041 1
2.18515828303915 1
1.68815508856101 1
2.63986980185202 0
2.02717271640456 1
2.16177693152053 1
1.92887367640817 1
2.31065646869698 1
2.16882377263988 1
2.06877581597935 1
1.99384676797289 1
2.10227027824195 1
1.95127685077984 1
1.67383519659726 1
2.64547289269572 0
2.21261075572237 1
2.14381194993142 1
2.22667634077408 1
2.22245508755812 1
1.90900819627241 1
1.97326940542136 1
1.73903327349705 1
1.70037196875803 0
2.15281053909276 1
1.67195496100136 1
1.82834230974632 1
1.50342609546722 0
1.99237586695819 1
2.16376574521015 1
2.09277054134992 1
1.85053670058573 1
1.97944311663267 1
1.81653550475017 1
1.69995667971472 0
2.03048716396391 1
2.3663504996205 0
1.84280577068091 1
2.15465255581342 1
1.82705311496275 1
2.30725522568958 1
2.23546921200222 1
2.32737592069124 0
2.142227053499 1
2.002046909419 1
2.11439889384947 1
1.80963974953681 1
1.99234264376396 1
1.78561742259878 1
1.99535413987717 1
2.22400324096252 1
1.85613566710212 1
1.72109108308548 0
2.04887398120472 1
2.1549017426011 1
1.96747691881428 1
2.18734488564845 1
1.90049310869604 1
2.07128762870152 1
2.00650421800864 1
2.00595905634769 1
1.87535048617423 1
1.94964333511362 1
2.16281323530112 1
1.72264208170292 1
2.08634243464357 1
2.10832414137988 1
1.72546481142784 1
1.87948001395292 1
1.8507190536655 1
1.86120307764345 1
1.77753538280369 1
2.07801643254446 1
1.77788183739812 1
1.91661915883344 1
1.82813067893647 1
1.96116248787628 1
1.75216004007174 1
2.01747962265991 1
2.0693787673846 1
2.05137676884066 1
2.0978338208897 1
2.1060950426191 1
1.96479264064253 1
1.83345790819491 1
1.81188682541155 1
2.091143332581 1
1.54609998397274 0
1.76971774731861 1
1.99569871821499 1
1.7304958951169 1
2.18025375860449 1
1.87961681770441 1
2.12885113991862 1
1.9411202215577 1
1.71108383692487 1
2.36072185190611 1
2.02317121865607 1
2.13161220176054 1
1.82686446728383 1
2.08390416098012 1
2.2550045883486 1
1.77165141268722 1
1.97442084250354 1
2.01637382011259 1
1.73620314249517 1
2.05739614450593 1
1.72670810523987 1
2.17787820579153 1
2.11874184257201 1
2.25063675457336 1
2.20293116813106 1
2.07771193786537 1
1.81203775991833 1
1.93232589029811 1
2.10072313204227 1
2.06428136938149 1
2.17149590729566 1
1.88415584023926 1
2.15735703146388 1
1.84649297853217 1
1.97721975739834 1
1.9461951296202 1
2.06336383205154 1
2.01151798727253 1
2.03712627643186 1
2.28183491871165 1
1.83766419408278 1
2.23905409614935 1
2.20193040797028 1
2.17097628743857 1
2.04751877062385 1
2.1771293215556 1
1.76976288773875 1
1.78619850871513 1
2.02159129428177 1
1.86556149354091 1
1.82475957806475 1
1.82208104973641 1
2.04333653986243 1
2.26926810535319 1
2.05987914506575 1
1.81305961486265 1
1.98336241023412 1
2.07077803946671 1
1.88862761754605 1
2.02080770251487 1
2.09814329868674 1
1.72172531732469 1
2.00353065661082 1
2.09080804867731 1
1.94005210535266 1
1.94427268338893 1
1.89686984870878 1
1.93331641956813 1
2.15320595426381 1
2.07721791773868 1
2.05338883243502 1
2.18701675932706 1
2.0389492787036 1
2.16002987859357 1
1.87654295159355 1
1.87284057252821 1
2.21248863262794 1
2.22669192710182 1
1.86622609391565 1
2.03149681309131 1
1.74261569691121 1
1.88365029329401 1
2.13156583467366 1
2.18734464999413 1
2.20440636128828 1
1.87002061635214 1
2.10641691779609 1
1.79055356043345 1
1.76830418432306 1
1.80051546633688 1
1.59799695573015 0
1.67744952696846 1
1.99123698217096 1
1.80124287644009 1
1.98707003390145 1
2.10881287190675 1
2.16598486916363 1
1.56042587825765 1
2.17120150181716 1
1.91317704910761 1
1.90980859475699 1
1.95295538277555 1
1.60649689154069 1
2.19004006426081 1
1.88655114706733 1
2.11474570921889 1
2.10867867358498 1
1.61930197567121 1
2.030523683811 1
1.77883841117408 1
2.27674739275821 1
2.02197735704608 1
2.22090633349833 1
1.92732368828788 1
2.07094148876207 1
1.80927967104581 1
2.06766480281176 1
2.19192430307142 1
1.91538855644341 1
1.85773657292458 1
2.06747325846304 1
2.10634523862998 1
1.66631530176446 1
1.86562454514098 1
1.84993605715198 1
1.71571961645526 1
2.01910110455986 1
2.13942248177886 1
1.6982312860553 0
1.88475768036664 1
1.99858435388134 1
1.91147624939135 1
2.35850079170243 0
2.0422986357082 1
1.76644971453566 1
1.95204712563877 1
2.03538038848487 1
1.65342282776676 1
2.03832220827751 1
1.66488724519164 1
2.2624767448432 1
1.98658463780494 1
2.11894231355042 1
1.67210217271604 1
1.74849129157162 1
2.12414702530626 1
2.06866346803927 1
2.05491405198038 1
1.87132416774627 1
1.95192967738089 1
2.04571541669681 1
2.0966366350345 1
2.00860402869039 1
1.87503284092033 1
1.90071042711773 1
2.18294484693653 1
1.68606928201189 1
2.24586541322032 0
2.05103658374229 1
1.79286320913268 1
2.08668841317813 1
1.87364724391813 1
2.34172788341273 1
2.16758147533565 1
2.29050660251907 1
1.84241166940949 1
1.99117371252931 1
2.00630570880485 1
2.3771452695744 1
1.98197538137919 1
1.96049788213616 1
2.0059130345416 1
2.17641312984694 1
1.92199743887674 1
2.15697500292677 1
1.7361768219821 1
2.02833383305931 1
2.01031969075295 1
1.80618751345713 1
1.96548127288724 1
1.96026805572969 1
1.70554920521239 1
1.89851140444038 1
1.67043819386499 1
2.22808356823248 1
2.05505120627923 1
2.36775445319695 0
2.13681979415417 1
1.9824757481321 1
2.04651457561117 1
2.019145735237 1
2.11378524904623 1
1.96517513427766 1
2.04849385876387 1
1.96224101454916 1
2.00460972824658 1
2.05582180262719 1
2.02757935248721 1
2.0896320696743 1
2.02494916045614 1
2.19983592414885 1
1.84553235987745 1
2.08542117039686 1
1.97222414873156 1
1.79931230933443 1
2.01752684308972 1
2.23528308564622 1
1.85673553343082 1
2.18292426447844 1
1.72244241418017 0
1.78240787547642 1
2.05197171946919 1
2.30958782182555 1
2.10553973913763 1
2.04684429246083 1
1.99407427334427 1
1.80881816245576 1
2.08013877901959 1
1.98404225983372 1
2.19696048173392 1
1.93398939183161 1
1.94168733108429 1
2.04787060576569 1
1.97467949697618 1
1.96227704727864 1
1.97071697733313 1
1.68000422033988 1
1.85146853501181 1
1.96125264919325 1
2.32486653707774 0
2.05561872305884 1
2.32411204398709 1
1.75940670395219 1
2.14767271234939 1
2.1146234507125 1
2.24796749079468 1
2.2299488182424 1
1.9396993375341 1
2.49354836110703 0
1.66023720012883 0
1.91432215345903 1
2.03008667812233 1
1.76630282281623 1
1.98014580483983 1
2.09973787341402 1
2.33472566029769 1
2.00485293930016 1
2.06248113962294 1
2.07392428365772 1
2.2222759703648 0
2.10491853264207 1
1.64386669137578 1
2.16102583586879 1
2.07151467330359 1
2.0943490488702 1
1.95445000156216 1
2.51998131574263 0
2.13157407142434 1
1.78272425048521 1
1.95758147207642 1
2.18179837140411 1
1.80833756670436 1
2.03737514518729 1
1.87504209322785 1
1.91361687066211 1
2.064700660263 1
1.68792491260365 0
1.94727375883879 1
1.80031043850382 1
1.91305213975563 1
1.87328492842851 1
2.22929731141433 1
1.66770562717689 1
1.99597905291298 1
1.96473596562144 1
2.15848920326979 1
2.14263930026499 1
2.07862835908879 1
1.78384095589497 1
2.38163710006077 0
2.08484916956073 1
1.74280234853779 1
2.06760459304412 1
2.15612305080508 1
1.963440242939 1
2.27000315947946 1
1.85295256123612 1
1.92386075125552 1
1.97086313793961 1
1.76176340234027 1
1.8935657972055 1
2.101024266886 1
1.93861266289427 1
2.04550304932016 1
2.16140207813091 1
1.77935236499363 1
2.11239896249823 1
1.88082922630095 1
2.07405215082651 1
1.92891199842966 1
1.97595977351593 1
2.34928331994465 0
2.08254159577102 1
2.13614039116101 1
1.93261836507037 1
2.09368302117234 1
2.21117978895846 1
2.05775251971964 1
1.8993963924219 1
1.85731565835679 1
2.02878653766756 1
2.17268674381185 1
2.19174444086038 1
1.92022305392482 1
1.91772560090191 1
2.17357948187938 1
2.2007497047084 1
1.83337049762855 1
1.85700769163624 1
2.08406314449116 1
2.06927253528142 1
2.2370371381667 1
2.38450383616735 0
1.88807771229064 1
1.99775929980636 1
2.06323019406262 1
2.06293491129044 1
1.94760533054449 1
2.07680501601409 1
2.2009229979169 1
1.62109462377798 0
1.77976651292262 1
1.71530287248439 1
1.80846781212028 1
2.00195851378759 1
1.83761942761954 1
1.753054728028 1
2.12009934355974 1
2.16257670795367 1
1.98419184019653 1
2.02304251114944 1
2.04181779115218 1
2.13511426874228 1
2.00138471141089 1
2.0423700135172 1
2.25509650864519 1
2.01872622701642 1
2.01089561237446 1
1.89492270606961 1
2.03640261604885 1
2.27484685514196 1
2.087254267688 1
1.59160399675503 0
1.8327170733322 1
1.90821346364646 1
1.97008398558369 1
1.90009156416061 1
2.1675484998468 1
2.11494017671214 1
1.96515427284867 1
1.91088574037668 1
1.83121374937263 1
1.77959829021353 1
2.09385631098376 1
2.02228158123559 1
2.0063034498166 1
1.90247253491555 1
1.8521756168068 1
1.94982473681568 1
1.8411763398377 1
1.87753542328454 1
2.08552404904074 1
2.27174189850122 1
1.86511304864422 1
1.85105594480031 1
2.35551149537321 1
2.19726169217225 1
1.73119930392081 1
1.84222275016922 1
1.91517789022496 1
2.01339459200704 1
1.97359815517985 1
2.02038398108395 1
2.39165006199367 1
1.77883600265677 1
2.31928236020599 0
2.01643950957485 1
1.96222725035661 1
1.98242597823088 1
1.92038605454757 1
2.00793819524083 1
1.83765638156612 1
2.21081138075467 1
2.00013713515678 1
2.02699790761136 1
2.30046179062798 1
1.9680937839149 1
2.34257667233001 0
1.6615995169165 0
2.09911957108786 1
2.23400543377144 1
1.57732347170436 0
2.34897359745662 1
2.25463115887315 1
1.99886551547476 1
2.3807169220227 0
2.34808616324182 1
2.06163833006501 1
2.18027957071776 1
2.30639824472264 1
2.4114733463049 1
1.97359456468846 1
2.10908319146073 1
2.14159724846065 1
1.90604908018023 1
2.04396401801526 1
2.21590387695362 1
2.07837876991151 1
1.9517552046131 1
2.0070217898071 1
1.95429641106164 1
1.67403458254416 0
1.62446756488934 1
2.17010561030323 1
2.1289831200682 1
1.97524032175069 1
1.98206260761396 1
2.00822993464707 1
2.26034243131168 1
2.10496974307667 1
1.47618321960344 0
2.13717340704503 1
1.76827484912076 1
1.75234484004369 1
1.8540114036189 1
1.87492590770318 1
1.91610883508 1
1.76831705132634 1
2.18922385747904 1
1.8059307627608 1
2.02116487904644 1
2.03336585694784 1
1.86070175770664 1
2.09155901363687 1
1.93587150505619 1
1.97446821822111 1
1.98735276177303 1
2.23901348413937 1
2.13407757489239 1
1.96885708506849 1
2.20580890534888 1
1.95817607778747 1
2.12702337758561 1
2.0335783302491 1
2.02620350796938 1
2.1104560120468 1
2.09399544072695 1
1.98853436995763 1
2.26050408072484 1
2.09662621635093 1
2.22453099396869 1
2.20762470137552 1
2.17004542940635 1
1.69483036854886 1
2.41215957086797 0
1.64964484744211 0
1.79234062961388 1
1.85579201259263 1
1.94813231626408 1
2.15580701752606 1
1.84062309415373 1
2.01571656947651 1
2.44014409724919 0
2.04926238839404 1
1.93647381230306 1
2.00616551640939 1
1.88345241562808 1
2.10417851636771 1
1.96648894626209 1
2.08454079512381 1
1.9753589549219 1
2.21223840062522 1
1.81114209593486 1
2.05496130959007 1
2.01403816917786 1
2.1174319246898 1
2.18096835220213 1
1.79873060023087 1
2.18809595833602 1
1.85927626385839 1
1.92196433821733 1
2.03290186353488 1
1.98984899706554 1
2.05992020014686 1
1.96710380700633 1
1.83798267294211 1
2.13198714663083 1
1.79686962266118 1
1.64368203059092 0
1.91193574187273 1
2.07434967645522 1
1.87392820302966 1
2.02956165687752 1
1.87816552419246 1
1.95779356465136 1
2.220319241761 1
1.70816405555743 1
2.38026444542857 0
1.93102368660157 1
2.00636215632801 1
1.86600006985061 1
2.02514466307226 1
1.29492825144566 0
1.94462282042953 1
2.16834215376125 1
2.24716344525891 1
1.83787044713017 1
1.69145690950882 0
2.20193059439606 1
1.93975241363598 1
2.40689061355526 1
1.8777066558115 1
2.15798707964136 1
1.67298998107773 1
1.71713642790369 1
2.20384949645217 1
1.73536497345568 1
1.78011953724471 1
1.67546183113901 0
1.72387992217008 1
1.95946530192798 1
2.05921570245758 1
1.60368673012724 0
2.13813352541525 1
1.85764193034063 1
2.0027919222898 1
2.27594918090424 1
2.30711564912511 1
1.84599944246872 1
1.81875232178766 1
2.17565054742934 1
2.02526859540156 1
1.96402592091478 1
1.8425988181025 1
2.03277168803135 1
2.12421899223168 1
2.09979419482062 1
1.46308914202536 0
1.715104629055 1
1.86717161170796 1
1.86350452414542 1
1.89168019664714 1
2.05484606665104 1
2.18320441385609 1
2.23982167479864 1
2.12448911099478 1
1.82652969539699 1
2.08439941574661 1
1.93648624187152 1
2.13580354309606 1
1.87077443888065 1
2.05349594963763 1
2.03804712993758 1
1.64519798176609 1
2.2450615380268 1
1.93406198905047 1
2.36278085015095 1
2.13753287512501 1
2.30546867894187 1
1.8764290365484 1
2.20416402256029 1
1.66025309134441 0
2.10098977490209 1
2.3981959212293 0
2.30713935763977 0
1.64609227710482 1
1.72487371321259 1
2.0412304110553 1
2.40094997605319 0
1.79289474771153 1
2.06517060302513 1
2.28941290398846 1
2.02066262593707 1
1.73731079886559 1
1.79253691991771 1
1.97975369339679 1
1.9995088953756 1
2.2534574951633 0
2.03210199372623 1
1.99384019463163 1
2.07124863381281 1
2.36596139217293 0
1.90798868008943 1
1.69928047627657 1
1.96601657422005 1
2.0471286918072 1
2.05068410756844 1
1.82364057573759 1
2.0474981355855 1
1.93078164743128 1
2.01385788787485 1
1.85702603664606 1
2.03736272149652 1
2.22694916135559 1
1.80286787505881 1
2.15593993634612 1
1.89209372333551 1
1.90246846110865 1
1.91736494036575 1
2.07740933798132 1
2.10889556970007 1
1.76149052100613 1
2.07654687481122 1
2.08814102005953 1
2.05205832272364 1
2.25292863960896 1
1.60986619477979 0
1.77409901062316 1
1.9456870539602 1
1.88198666154007 1
1.67838711565753 1
1.85519951107916 1
1.8732145659412 1
1.948144377273 1
1.96688737581949 1
2.28672904264292 1
1.8916310259073 1
2.06809366741467 1
2.11363688353792 1
2.20964890953669 1
1.75985263284137 1
1.69566065047888 1
2.09151264060173 1
2.03576586382192 1
1.92950746784745 1
2.14943829664221 1
2.02036982172868 1
1.90276024331379 1
2.12771087612303 1
1.57168613854227 0
1.85912415760901 1
1.91524426243727 1
1.89464234654039 1
1.96737308598904 1
2.32270142729694 1
2.20996583547318 1
2.06777250579546 1
2.14974371388493 1
1.84287369537326 1
1.99153609741483 1
2.11974435247918 1
2.30551313434741 1
2.05686306937832 1
2.08178804572108 1
1.88604576544696 1
1.97931400430905 1
1.90098766609535 1
1.77837907085114 1
1.95393003744815 1
2.28100746153258 1
2.02950033294944 1
1.97459375603402 1
1.99489543653076 1
2.11653959669874 1
2.06649136182401 1
1.81980820382369 1
1.79668028203228 1
1.70653479998492 0
1.76848684320015 1
2.1717706739259 1
1.91092544105604 1
1.83792826403805 1
2.01685499806824 1
2.04266863884466 1
2.35487409428712 0
2.41617819116039 0
2.12875247347095 1
2.08680589240283 1
2.21823917765495 1
1.90990840153456 1
1.75784560499129 1
2.02895532985818 1
2.08161256548166 1
1.76527109042254 1
1.93079834342308 1
2.11389572544579 1
2.07250654262797 1
2.13097554089096 1
2.03776162839909 1
1.76205520717056 1
1.99511004102249 1
2.07075403203508 1
1.8448282232893 1
2.10384044138431 1
2.5587089320598 0
2.09958164021386 1
1.81760152885602 1
1.99487816480135 1
1.75929480200891 0
1.82574087792639 1
2.02441483273368 1
2.02842188614469 1
1.72489147167305 1
1.86751672677766 1
1.97402619718311 1
1.87188475058922 1
1.93576818545511 1
2.13843037585667 1
2.14532170249591 1
2.04133995842695 1
1.82803107670411 1
1.77806567463826 1
1.88751437445964 1
1.63078468006878 1
1.87211975222415 1
2.07480043512588 1
2.2613850442032 1
2.19083954316532 1
2.25639987524674 1
1.93149221582906 1
1.63416241139421 1
1.90039141061774 1
1.69349176974074 0
2.26138740806625 0
1.70731461149737 1
2.18724374839757 1
1.93738917349433 1
1.98473217953003 1
1.82202497851045 1
2.33316990904808 0
2.13174725949264 1
2.08811223508055 1
1.91710636436196 1
2.16969323961989 1
2.07315650585445 1
1.99255403550297 1
1.97789729395624 1
1.7493547483338 1
2.05664748731245 1
2.05795305514439 1
2.01704322214505 1
2.19730610753464 1
2.25959786462172 1
2.18200063371148 1
1.63297136808317 0
1.93174904037443 1
1.97146202167621 1
1.89726805162276 1
2.04231737852609 1
2.13582589269354 1
1.9203430841258 1
1.94307501369699 1
2.00604360576044 1
2.10004138647266 1
1.96332150522512 1
2.16092059178766 1
2.0178126122202 1
2.04866090105805 1
2.14659760564224 1
1.85663710048986 1
1.74220468054581 1
1.96060198503139 1
1.80241766477917 1
1.86200520335936 1
1.82650825347043 1
1.77260589137039 1
2.04471998408103 1
1.80947899778021 1
2.15991323050218 1
1.87150207313705 1
1.9198695643157 1
1.9247286130793 1
2.22035453394657 1
1.95177780357356 1
2.28963688667242 1
1.87901581350875 1
1.93529567814051 1
2.22622303125124 1
2.46667463349592 0
2.02239066702789 1
2.00577578660315 1
1.77994476872771 1
1.83056480217793 1
2.28138407487267 1
1.88121070586035 1
2.06423259715636 1
1.79563964968597 1
2.02625826621757 1
1.72836580052817 1
1.70972400626284 1
2.10746741075276 1
2.0235811192002 1
1.81557967699428 1
1.77785909879112 1
2.07183868264953 1
2.16619770012285 1
1.87035522741294 1
1.98859271275141 1
1.68691158372876 0
2.12669537480689 1
1.95741368808739 1
2.22485908736695 1
1.89231153551276 1
2.30490750153934 0
2.19301133948381 1
2.11034532291411 1
2.17384247541349 1
2.0869338450679 1
1.87245130453431 1
1.86886341513128 1
1.8931974499968 1
2.0822123087277 1
1.99415705710638 1
1.9400810931615 1
1.89380190196903 1
1.83599961016279 1
1.84010424127719 1
2.0567437050345 1
1.76463734495199 1
2.31516271990417 0
2.04159294073807 1
1.73059822727385 1
1.78830154740379 1
2.0459219050782 1
1.98945591834636 1
1.94619067555974 1
2.13034652900081 1
2.01308811697332 1
1.97111664808204 1
1.96465665141946 1
2.28538106434846 1
2.15196738373563 1
2.00651287203867 1
1.85608360064489 1
2.12257495997557 1
2.19827397119817 1
1.97800544549423 1
2.24122597639133 1
2.19834356271861 1
2.00809281379506 1
2.04539915899763 1
1.83907542992012 1
2.08024117805865 1
1.96694405526566 1
1.93573538223952 1
2.1742145455398 1
2.30911689099372 1
2.06052572329894 1
2.01812500973439 1
2.26371914538593 1
2.05315151583645 1
2.1104454386832 1
2.05655524833856 1
1.82058529690842 1
1.70793753848662 1
1.84201499240261 1
2.22217520682756 1
1.69452786691806 1
1.98292669759437 1
2.05827564233822 1
1.7656528134872 1
2.08877520224793 1
2.06645096141235 1
1.81323170435978 1
2.1454906114713 1
2.20816558492116 1
1.73931581240486 1
2.04289784080385 1
1.81772875079248 1
1.98758044838581 1
1.92260454140611 1
1.78954901591192 1
2.20378870224247 1
2.06739806161488 1
2.34074765388524 0
1.62442428744886 0
2.39321653048221 0
2.07557013417264 1
2.10877799059407 1
1.35800851290646 0
2.20516806222283 1
1.80165470364565 1
1.99330309021094 1
2.21966559117293 1
1.64399814210143 0
1.90288029784122 1
2.0996076899398 1
2.14803845341678 1
2.14293100344107 1
2.05146059647184 1
2.08978084237879 1
2.16684035648858 1
1.91715535751762 1
1.94914866891683 1
1.97875758790685 1
1.97808705429254 1
1.97517600132074 1
2.1502078488157 1
2.1510162306676 1
2.57594987921119 0
1.62355808511975 0
2.03191351461713 1
1.83702949406922 1
1.95088779757567 1
2.05587794349261 1
2.17465004079282 1
2.11135190858791 1
2.04052396031298 1
2.15186497103026 1
1.90502918043118 1
2.02671026595558 1
2.02495224371201 1
2.16587376382289 1
1.75020143197074 1
2.01601612597337 1
1.93398158701994 1
1.93344023963306 1
1.83735694221541 1
1.7820445990689 1
1.86208062579681 1
2.11286360125955 1
1.89090611654842 1
1.99819236620745 1
1.88445136089027 1
2.06083246881084 1
1.95607916270434 1
2.11919181535889 1
1.87305411654866 1
1.74337385679722 1
1.76661186123887 1
2.02252577376291 1
2.14737239518892 1
1.82174214139279 1
1.733410963598 0
2.16218136661789 1
2.18059311169985 1
1.78715389059897 1
2.03898509932183 1
1.77644892708009 1
1.96022458252868 1
2.07960625422188 1
2.0645747327166 1
2.03410589118538 1
2.18421676899467 1
2.054756271211 1
1.88279373783039 1
1.97223618342403 1
1.78842599631824 1
1.50210763199121 0
1.57519027317346 0
2.07870509446655 1
2.05705637868502 1
2.03589953753825 1
1.84834444828145 1
1.98711052506951 1
2.56801430209464 0
2.28870732433664 1
1.99361843734243 1
2.05462339066338 1
1.87033931002265 1
1.89772151731128 1
1.95492416065897 1
1.77958389610213 1
1.9425634177574 1
2.00069050222471 1
1.97981380335414 1
2.10400629537629 1
1.93531931546675 1
1.92709092431295 1
1.90853790281229 1
2.0448883370476 1
2.17743145764509 1
1.87478721804148 1
1.86863222838107 1
2.01444998198497 1
1.98593481726232 1
2.01799815172024 1
1.69812200256826 1
1.88154026754545 1
1.93193976989252 1
1.76605418613612 1
1.48270487026885 0
1.9487779718587 1
1.81329245302374 1
2.19066656913756 1
2.09152239789032 1
1.76779481262559 1
1.8146457568183 1
2.04717835337987 1
1.97345916143126 1
2.11548771299012 1
1.81207453699995 1
2.12097270836652 1
2.35446526194805 1
1.97090248172176 1
1.92012961747733 1
2.19095416309148 1
2.00305666201129 1
1.99486820555984 1
1.83093919388248 1
1.83450441026277 1
2.03331308943771 1
2.18143583724564 1
2.40194439099405 1
2.27365194642379 1
1.72485372246697 1
1.75854983471803 1
2.16963174559899 1
1.98379524858871 1
2.15034030710268 1
1.88733597730396 1
2.08547766940806 1
1.82893789088955 1
2.3723033195052 0
1.6950658111784 1
2.01274473082258 1
1.83196519750141 1
2.2626238982548 1
2.07935967826641 1
1.6137700136671 1
2.41553390175325 0
1.98305975388171 1
2.0016147203562 1
2.01189701303328 1
1.96252327816443 1
2.16413040909314 1
2.35895581304209 0
1.95889364279138 1
2.30369027666295 0
2.05179436750837 1
1.74660762145856 0
2.04617799582201 1
1.97945892744922 1
1.95252336110546 1
1.84909691843665 1
1.90876543305253 1
2.06393246229799 1
1.75470242353527 1
1.48568095573755 0
2.06668678032119 1
1.87790892038392 1
1.91514475753246 1
2.00809196726728 1
2.03609652713863 1
2.24494921535826 1
2.07089814849462 1
2.21898847604687 1
2.05036944025769 1
1.95836620487027 1
2.00225364030192 1
2.07717272164894 1
1.91808984705012 1
2.24148941019804 1
2.07624256450779 1
1.99052540259341 1
2.0786685976579 1
2.00395565680802 1
2.17668878665702 1
1.90950529769633 1
2.20761128283837 1
2.01977229754943 1
2.20229738150545 1
1.86019174048687 1
1.98367877569651 1
1.85579079124538 1
2.32523136810461 0
2.01755929781417 1
2.02290996462926 1
2.15498044996113 1
1.81966592738865 1
2.0799023386064 1
2.07514378725806 1
1.87156242402458 1
1.9847487597054 1
2.16297774316012 1
1.99210123076045 1
2.06187271140666 1
2.10414825585751 1
2.1374229021822 1
2.25820415663312 1
2.28500199475058 1
2.05215357976613 1
2.04745639875357 1
2.08851691858025 1
1.74162480414659 0
2.00477378804928 1
1.85654340665534 1
1.94244716748416 1
2.03087922901251 1
2.09030677269768 1
2.12627724549313 1
2.00008347546269 1
2.0319320272656 1
1.73517975117481 1
2.04725418771037 1
2.37457779332235 0
2.02231171056413 1
1.61134784582944 1
2.07450282113475 1
1.88232878823059 1
1.94035987120094 1
1.88785126871186 1
2.28127296569457 0
2.34586491096113 1
2.27493885894137 1
1.71551690707493 1
1.98278213562242 1
1.96213886851503 1
1.8594548459798 1
2.20130518027427 1
1.55316800301846 0
2.19401557794305 1
2.18572075398906 1
1.70014371203729 1
1.9207004812752 1
2.35552255122099 0
1.93619087119358 1
1.66558507722181 1
2.21290133960866 1
1.97676914992141 1
2.12932364271804 1
1.92069686242734 1
1.90001322671678 1
1.8498278309985 1
2.28651738113002 1
1.61053862557967 0
1.66185613020916 1
1.98278269677353 1
2.20969651891065 1
1.81278467341739 1
2.00655565839666 1
2.00186115088448 1
1.95084646206167 1
1.97007104303425 1
1.55963442308176 0
1.86625714078909 1
1.905323386635 1
1.99754403404255 1
1.91382523543912 1
1.876404677257 1
2.16506002952937 1
2.27481725389943 1
2.15764462149212 1
2.03029619685041 1
1.78564190265794 1
2.24428182125436 1
2.35610009080497 0
2.02139819013931 1
1.99404168457019 1
2.2572755603697 1
1.82073000355338 1
1.86257126429615 1
1.83699441058392 1
2.17056344508487 1
2.15740576769287 1
2.17488766429558 1
1.65134072600692 0
1.9893466021638 1
1.83511211404005 1
2.17017984986944 1
1.70172624973785 1
1.87057350049073 1
1.83758823073751 1
2.10769189076559 1
2.13828160066948 1
2.05690757438225 1
2.04504455740955 1
1.99005350927088 1
1.80130622321384 1
1.68306691535087 1
2.00935035887414 1
2.34758597014203 0
1.83494955033141 1
1.91294960506906 1
2.09431286505611 1
2.03898923467352 1
1.906481948934 1
2.06664097070279 1
2.03142309572941 1
1.68078583608545 1
1.75335077826572 1
2.12902297784241 1
2.10765326104065 1
1.71648267709714 0
1.88011938257597 1
1.9270515377525 1
1.90428811525929 1
1.96553297001643 1
2.04562878254704 1
1.98270804114283 1
2.33936705140455 0
1.9302825572013 1
1.91297125523865 1
1.69411332938918 1
1.85167897646649 1
1.97249818695319 1
2.09189224403249 1
2.10643655966566 1
1.89854890039607 1
1.67330400567503 1
2.15742895833428 1
2.21261869533404 1
2.28826225894389 1
1.98537142631166 1
2.15330857043532 1
2.20171635657544 1
1.7876612835685 1
1.94085082886449 1
1.76632940671352 1
1.72132439727968 1
1.8613193208108 1
1.87216948918849 1
2.35215306344026 1
1.8580130187124 1
2.20058814262625 1
1.89466218637663 1
1.83054193233385 1
2.06937566000222 1
1.91914427475276 1
1.7634305169359 1
2.30320933508199 0
1.90626828591517 1
2.08358348809107 1
2.05396181028667 1
1.96005479155334 1
1.91891169139467 1
2.07562508278094 1
2.00306906025162 1
1.97562769794718 1
1.92795356010979 1
2.13627854476512 1
1.99225050484025 1
1.9271626974176 1
2.17963895470432 1
1.92336905714947 1
2.4463549171442 0
2.08460006287218 1
2.30184257364687 0
2.13856392095832 1
1.925102177703 1
2.33588904113633 0
1.97084065809169 1
1.93613199780352 1
2.05749909151652 1
2.05190387165738 1
2.08951270870034 1
1.98291085364486 1
2.04757312432222 1
2.06978016582012 1
1.7920576100014 1
1.9704037862004 1
1.9279585541417 1
2.39822862956863 0
2.17938082090308 1
2.32510778661404 1
1.89564025603493 1
2.1538617629488 1
2.05235487863466 1
1.87765537736748 1
2.03827147127898 1
1.71805160182971 1
2.09684469777132 1
2.43378850625684 0
1.90811485836098 1
1.92516387821381 1
1.98278242301591 1
2.02480539221264 1
1.9298926818447 1
2.2078196499994 1
2.17228203027538 1
2.1228790890018 1
1.92637682509676 1
2.04287949373758 1
2.01543703879303 1
2.09343040729146 1
1.82084763119258 1
1.97191488493268 1
2.05723515416156 1
1.85093785952845 1
1.83658723929531 1
2.03608420360542 1
1.96489729450233 1
1.96476122082727 1
1.87172279721247 1
2.08046409098438 1
1.96405942063967 1
1.90955515793975 1
1.76513635113925 1
1.77198480597139 1
2.16351501663594 1
1.96140307636533 1
2.24860883627055 1
1.83922397269221 1
2.28607105679906 1
2.30755847762781 0
2.10386896934808 1
2.06633631690874 1
2.2364807535254 1
1.80567097578942 1
1.91835299047309 1
1.74996954758799 0
2.16600830757631 1
2.56066645782857 0
1.91981658372809 1
2.07097631643761 1
2.12045328310119 1
1.77870946354799 1
2.01981840724005 1
1.82562752326066 1
2.60067576102642 0
2.00809463698448 1
2.32500514498912 1
1.84210048136965 1
2.03351071462768 1
2.0349591083028 1
2.25092153880334 1
1.80983002364794 1
2.2427883872578 1
1.92094715149341 1
2.15252737384842 1
1.92688552211606 1
1.97756783600704 1
2.06182897192318 1
2.02371682659179 1
1.96768569575119 1
2.17340448661697 1
1.82247711178673 1
1.79837822707928 1
2.13005549720262 1
2.20092346015129 1
2.2347499472745 1
2.08918661081533 1
2.08499953513157 1
2.23811880282549 1
1.86476925462743 1
2.14653823445014 1
2.29219013636228 1
2.27526629156502 1
2.11707926713419 1
2.04553409925714 1
1.95694697822241 1
1.92740350899808 1
2.06930180576745 1
1.81911842514847 1
2.18651597253579 1
2.18243464769046 1
1.85888112606006 1
2.09878798503639 1
1.69633116023182 1
1.90767773093667 1
2.0444884983423 1
1.98669815842931 1
1.67692589411972 1
2.15562734946938 1
1.97009750445892 1
2.09722349916129 1
1.66000238725123 1
1.64499379344961 1
2.17854455811931 1
1.89984346019577 1
1.68806372576125 1
1.82550439541988 1
2.06763258934359 1
2.07268245642841 1
1.87813268741383 1
1.92567904495849 1
2.01624587660243 1
1.97519027087373 1
2.33499867463625 1
1.88186376270135 1
1.70329849964869 1
2.13293132298975 1
1.82074832094035 1
1.89272389837442 1
1.79350075518312 1
1.74127004463589 0
2.38421252081836 0
1.81774766778529 1
1.75350536536845 1
1.75484215460081 1
2.23574405637436 1
1.94947773151966 1
1.92713379812963 1
2.17645740250439 1
2.16369412607573 1
2.27351331423124 1
1.87797822136593 1
1.84300025783201 1
2.25802748165729 1
1.98423507310736 1
1.95651246732711 1
2.12735461869226 1
2.00569915279707 1
2.19586204199789 1
2.185070973527 1
2.11063588656606 1
2.06999168643765 1
1.96455216939914 1
2.51058045450897 0
1.9652720493922 1
1.92733014206804 1
1.90270093086853 1
2.07966531931933 1
1.91123906871287 1
2.10387030653341 1
2.00369522797734 1
1.69754290108147 1
2.14665582876706 1
2.6157685637179 0
2.31480975083826 0
1.85849077621421 1
2.18065439360516 1
2.05704014151897 1
1.80973751953726 1
1.9957881257091 1
1.99732691685241 1
2.21160716922226 0
1.72279435484842 1
2.1122246102235 1
2.06566309245366 1
2.15070716902499 1
1.83866753744983 1
1.92375069630797 1
2.2468864149955 1
1.80553617071939 1
1.93626565890678 1
1.97772886258526 1
1.94605940128559 1
1.97393519056583 1
1.91459705509669 1
1.86887765904167 1
1.71788917877207 1
2.28423391909419 1
1.87717888951628 1
1.73746590549708 1
1.93598973524858 1
1.8448516113034 1
2.02608592805878 1
2.11338731952323 1
2.01256961825396 1
1.91803912594605 1
1.81987227416889 1
2.45060239452186 0
1.7803497585823 1
1.99636060810305 1
2.07029050109151 1
1.73402979499747 1
1.78308749059577 1
1.96709682005073 1
1.84604963727015 1
1.88362059131913 1
2.31042185306414 0
1.83536087251403 1
1.82478524900948 1
2.02056464275775 1
1.85563898722562 1
1.9960654646217 1
2.3079987813436 0
1.80422891937038 1
1.75825027517034 1
2.03497056258824 1
1.98267617592119 1
2.11057326124173 1
1.98032432836526 1
1.87181282825206 1
2.17543547403476 1
2.31188265652561 0
2.10398213538672 1
1.97745577073835 1
2.20642144839849 1
2.13124703425735 1
1.8283397575267 1
2.15105785947674 1
1.85107681744244 1
1.91020253882478 1
2.2147897235618 1
1.82465540794634 1
2.03933545262935 1
1.97112060417084 1
2.17762951473991 1
1.89086471129362 1
2.22008818148081 1
2.09617992069794 1
2.23313564459327 1
2.1660306495611 1
2.08641047110796 1
2.05975816464795 1
2.06642093892325 1
2.08561243985139 1
1.91315875131838 1
1.89026202785424 1
1.94387241797505 1
2.16673066282289 1
2.06082607024934 1
2.15162797700557 1
2.01965318772185 1
2.02477827765087 1
2.01028827154776 1
2.04986785597695 1
1.90119163397601 1
1.83549044662634 1
1.92483737869133 1
2.35764241078173 0
1.91622632478344 1
1.81000312034628 1
1.91907529713142 1
2.12589489127511 1
1.88464523265068 1
1.95709844091357 1
1.94836895579228 1
2.17900306892802 1
2.04623548480069 1
1.97869521188023 1
1.95522328960623 1
1.78150280917587 1
1.80492541332741 1
2.10347334703349 1
2.33525881697001 0
2.09715645322434 1
2.00310385337526 1
2.2399218118647 1
1.80780864922455 1
1.69071974021852 1
1.93652761712968 1
1.73359487096108 1
1.93660259682669 1
1.72893458150291 1
2.23616620537613 1
1.93155977925686 1
2.58727612422389 0
1.81463669223338 1
2.32980280927732 0
2.23002825925492 1
2.0339904539019 1
2.15410221101169 1
2.32069236745651 0
1.79363883270207 1
2.41396617100773 0
1.71024713556847 1
2.1191056504105 1
2.04558884675753 1
1.85929635461798 1
1.99150488817956 1
1.73061455824003 1
1.74833885620691 1
2.19074838736233 1
1.72758203913302 1
2.21062466256175 1
2.20889763288768 1
2.23295054517268 1
2.34673490840459 1
2.06896412789482 1
1.94326640164124 1
1.78684433244442 1
2.31770249049065 0
1.86074789329858 1
2.13605009129909 1
1.89835811183186 1
2.17152626328502 1
1.88955585168505 1
2.09720603933928 1
2.08322193198334 1
2.05813094358018 1
1.65811784193872 0
1.98400832046092 1
1.99627860526474 1
2.12642518028032 1
2.30696913258722 1
1.70392183495738 1
2.05898128097041 1
1.92572954353535 1
1.83887535057218 1
2.07248112285149 1
2.09475540182536 1
1.68413296243897 1
2.00976475902278 1
1.921475854359 1
2.28124943294397 0
2.06034700773505 1
1.98386135354234 1
2.17383645051352 1
2.0865889555604 1
1.97950369467639 1
1.88022745497436 1
2.11386380057665 1
1.95728375312876 1
1.84657915624765 1
2.16985661215362 1
1.94411029140168 1
1.99189605363686 1
1.73685860034772 1
2.03967012271976 1
2.29011044722039 1
2.05073734159253 1
2.02674205038434 1
2.33361260010532 1
1.89928115383466 1
2.20299146362769 1
1.78603665297239 1
1.89469464098199 1
1.45621912571682 0
1.98470001902917 1
1.86613008960817 1
1.92732436656607 1
1.65497327499659 0
1.9003817354086 1
1.97379783764025 1
1.67343299745848 0
2.0175173152686 1
1.92927799697232 1
2.2032502218649 1
2.03680426062658 1
2.05810397671951 1
2.02999746270956 1
1.88469947878945 1
1.97497943138786 1
1.78971377445737 1
2.13216262320598 1
1.83059066904101 1
1.99761737345676 1
2.20863005602188 1
1.95767404221369 1
2.10314418156742 1
2.03609045594361 1
1.81694686777828 1
2.17901166583215 1
2.27055031599387 1
2.16113212632075 1
2.12116559314021 1
1.73362091800593 1
1.96486540618536 1
2.2242761210727 1
2.15257619108672 1
2.09863570383711 1
2.05002076411349 1
1.84757021586715 1
1.71606043236696 1
1.9472513340876 1
1.6920666752337 1
1.96373598802374 1
2.09176078313984 1
2.03041684908403 1
2.10363950606643 1
1.93166656108251 1
1.92476654149771 1
1.91180566057209 1
1.81759203669551 1
1.70560277382283 0
1.80648140839238 1
1.80966789455342 1
2.13242588877256 1
2.04928576258548 1
1.97607023134714 1
1.81867258048169 1
2.11645393893791 1
2.16809861689135 1
1.80395828104632 1
2.11184186229434 1
1.98219124668448 1
1.51073534338958 0
1.91649638843493 1
2.01942728847032 1
2.16455623373865 1
2.02719960777984 1
2.0108481848149 1
1.91385151777229 1
1.87983200626843 1
1.81399315551312 1
2.1815024970572 1
2.14345853510236 1
1.81795244063242 1
2.07999634163003 1
1.64078706077466 0
2.24388973640248 1
1.94325634092643 1
1.81421389739951 1
2.37433451887407 0
1.84679913912613 1
2.03847372321144 1
2.14619963533742 1
2.25291244693252 1
1.95875489606858 1
1.97973069974747 1
2.19558030546797 1
2.17624962566054 1
2.2150176241363 1
2.05810105692727 1
2.17225592060089 1
2.16209862998696 1
2.07641396201846 1
1.90017189950391 1
2.14651446074727 1
1.67485968268514 1
2.1900561948927 1
1.71015158346736 1
2.10178384011803 1
2.30282491787246 1
1.95058482660106 1
1.88553210918067 1
1.84879129948076 1
1.82394819458609 1
2.24106404203204 1
2.08754456438705 1
1.72893283100694 1
1.77943377138409 1
2.25730494581507 1
1.94748531618492 1
1.79334761907004 1
1.9395794173102 1
2.20033187338988 1
2.09372799428392 1
2.20253046577629 1
2.48131808485847 0
2.07826236598661 1
2.13557386242509 1
1.87448321832995 1
2.11088759143125 1
2.02690455357063 1
1.949237748711 1
1.99970781991171 1
1.8907504163653 1
1.96739704736249 1
2.19078402962403 1
1.76108919075625 0
2.46305269722275 0
1.68632299144433 0
2.27114477253906 0
1.73309466103894 0
1.7494201063059 1
2.09699184866036 1
1.85301902758518 1
2.42101611257937 0
2.06212047278017 1
1.88262157328065 1
2.17326888487191 1
2.04834466403402 1
2.02182593385968 1
1.74239956392061 1
1.90749480310263 1
2.15551690367945 1
2.01207007580871 1
1.80457070396409 1
2.09199761962641 1
1.63071336415963 0
1.91521574490133 1
2.18886811250397 1
2.26733880379017 0
1.87744575693136 1
1.913045972102 1
1.9470310730461 1
2.193841439674 1
1.93423527502958 1
2.26828660025277 0
2.14158806417733 1
1.97581899925078 1
1.77256937114577 1
2.10626509375494 1
2.11962841221669 1
1.81893035992224 1
1.96564086534718 1
1.87846749390716 1
2.07623094430552 1
1.79434586130404 1
2.16473371781156 1
1.96055441783647 1
2.11268765721631 1
2.15522870664339 1
2.212229568836 1
1.77121350435049 1
2.24281185883498 1
1.9070258704573 1
2.2207054673124 1
2.45035148711997 0
2.00902913008994 1
1.73926006081341 1
1.79748099690629 1
1.9832152741053 1
1.70595941518746 1
1.96140176924717 1
1.95024040408567 1
2.01333149926018 1
1.79978619808202 1
2.00104716490028 1
2.13256457736941 1
2.13673646499131 1
2.16705913660195 1
2.14909010744011 1
2.24960474839167 1
1.88100460774456 1
2.13768454605714 1
1.78146570145259 1
1.57904167372951 0
2.18352686602097 1
2.1084796238788 1
2.15136846162444 1
1.76080535077971 1
2.08615015074966 1
2.12982137799861 1
2.22575591047869 1
1.96119281737912 1
2.00297489398714 1
1.90610576115112 1
2.13632049817118 1
1.9187754408986 1
1.74920562770053 0
1.99880776994776 1
2.30665769477877 1
1.79864897183826 1
1.92796942419538 1
2.18109606484403 1
1.66381977345018 0
1.90659297217764 1
1.96024809252225 1
2.09344043469669 1
2.21706935538153 1
2.06281126992401 1
2.10599944149652 1
1.77072931568667 1
1.718716415638 1
1.8973049160822 1
1.91045980605991 1
2.07262824628727 1
2.05240678346403 1
2.13147215033975 1
1.88293290354253 1
2.20216975500019 1
2.33928419139436 1
1.71719713847304 0
2.09309224455036 1
1.97546708000298 1
1.71442386625179 1
1.76071571100399 1
2.08497910050653 1
1.78772972403631 1
2.31809089783637 0
2.10997521798782 1
2.17020432722052 1
2.19671883086534 1
2.01561427306688 1
1.98513296057631 1
2.03000130651127 1
1.95474306271081 1
2.01656427382245 1
1.8973635501622 1
2.08826725021476 1
2.22977149371945 1
2.27019868226767 0
1.76214938244804 1
2.27009977973725 1
1.88360534218115 1
2.1173861856353 1
1.98519769201807 1
1.88347220590166 1
1.65087394727738 1
1.75373995377325 1
2.01679300150307 1
1.96259265590081 1
2.04649837287352 1
2.05403708577295 1
1.93546815089338 1
1.85252123642978 1
1.98856749334565 1
1.85968486288616 1
2.02102951293132 1
1.76025274050216 1
1.96724115732353 1
1.66967678871596 1
2.27685086395004 1
2.07383730398318 1
1.62953983213436 0
1.99780596321241 1
2.05250942608908 1
1.87160171056597 1
1.7665724418126 1
1.73599748064466 0
1.9279594206834 1
1.91471507995585 1
1.73012680394561 1
2.34047839649984 1
1.88399121716371 1
2.04123174810919 1
2.03919896599837 1
1.93727976341951 1
1.73146312859868 1
1.72358628703496 1
2.02071068202263 1
1.81593766596207 1
2.06561826204004 1
2.08808405737925 1
1.9332297237943 1
1.96066435663935 1
1.82450058997318 1
1.9300669740222 1
2.23628539309052 1
2.27387930642054 1
2.1960180289551 1
2.04548414345886 1
2.17819788128628 1
1.79659277099783 1
1.80252596477735 1
1.68097255639422 0
2.03673608767156 1
2.23464625616263 1
2.21602011076221 1
2.37534822894662 0
2.08731768517029 1
1.77872354964607 1
2.01336298289455 1
2.16345140808991 1
1.97126268724951 1
1.95767605064807 1
1.64635162956328 1
2.12609311592528 1
2.03416537541511 1
1.8690811429104 1
2.21140041870175 1
2.1391972760178 1
1.67552151719782 1
1.92270567872542 1
2.25469086973923 1
2.06682394194266 1
2.25220534759781 1
2.02547286801255 1
2.09189446822542 1
2.01018703128017 1
2.05059524625554 1
2.43237753993717 0
1.98604972750719 1
2.18671852783052 1
2.15841762916621 1
1.92633219672867 1
2.04857621011411 1
1.96378727796837 1
2.31197318851965 0
1.99928669290536 1
1.88004066314119 1
1.96133123871226 1
2.06311516084058 1
2.30288943904573 1
1.9774027607913 1
1.81111775279576 1
1.80783770219393 1
2.09558529579502 1
1.9755361959751 1
2.36437210473444 0
2.00452814555015 1
2.14030451923004 1
1.74002613205027 1
2.05463876004673 1
2.28490052153048 1
2.13289641790811 1
1.89738356424145 1
1.45441080036061 0
1.99621885190923 1
1.93393267716391 1
2.02771951723562 1
1.68799359443304 1
2.04544496565314 1
2.21361268732207 1
1.93784924717968 1
1.90053792169295 1
1.91077868631303 1
1.70936425812989 1
2.18452084437605 1
1.93188007241418 1
2.04589197338381 1
1.98780672783026 1
1.88433958923721 1
2.25435374553954 1
2.05259866033077 1
1.94512200744042 1
2.15970543887611 1
2.30539248365472 1
2.31521926141315 1
1.64796724372038 0
1.60138443459035 0
2.05486735012074 1
2.11913906882278 1
1.68372892232744 0
1.87612927169623 1
2.10760010067284 1
2.13509035263103 1
2.11089300450701 1
1.90364645071034 1
2.01677202582178 1
1.84157951241014 1
2.42903686833724 0
2.04130451668743 1
1.66597380002229 0
2.06229953777689 1
2.19921637836218 1
2.01427224510411 1
2.20234964148617 1
2.05925778322955 1
1.80509944281368 1
2.09817768791147 1
2.2458558178404 0
1.86469210641276 1
1.91935836232297 1
2.28569705947648 1
1.79544637360139 1
1.99268469293435 1
2.06406461348881 1
2.13910849066745 1
2.39720291284985 0
1.62204432886327 0
1.83959249912563 1
1.83375620876324 1
1.88492601835591 1
1.93479989124648 1
2.33300380262504 0
1.9954553794199 1
2.27477425743835 1
2.08126986878748 1
1.79976965149098 1
2.0361923195719 1
2.02915794951712 1
1.96030843478685 1
2.28914276076493 1
2.09756716474579 1
2.32450494200426 1
2.26709307876937 1
1.97796734062303 1
1.9746612392838 1
2.00224316596641 1
2.18592795552024 1
2.25737234532115 1
1.70496577017474 1
2.01275223666669 1
2.06034558296107 1
2.07551132330192 1
1.99685097010206 1
2.05778674908737 1
1.7818148636965 1
2.2734631598371 1
2.23164881501049 1
1.84871859951558 1
2.17115158111874 1
1.7915660317955 1
2.08229445334078 1
2.11482779747036 1
1.95868046727703 1
2.06573144700403 1
1.85976585998606 1
2.10674764430383 1
2.24329071505512 1
1.96375971588602 1
2.22349003518425 1
1.80631881707256 1
2.12202249120433 1
2.00821963174709 1
2.08868703797358 1
2.32841454725734 1
2.0904699062477 1
2.07755177099853 1
1.90434080649677 1
2.14951173805312 1
1.83759539061392 1
2.11040445217588 1
2.01925859784418 1
1.90418981794421 1
1.74853784432342 1
1.8731035583409 1
1.91537030627315 1
2.07671447222394 1
2.00578392813203 1
1.80521662845422 1
1.99620900106271 1
1.85852973608602 1
2.23367595252658 1
1.88032493058883 1
2.17094934482808 1
1.91524176818367 1
2.3746120599268 0
1.88354965561314 1
2.34325643373487 0
2.05681204154074 1
2.33991996628542 0
2.07420457573958 1
2.17185564230657 1
2.04132953025046 1
1.90251007551847 1
1.92872418719767 1
1.81513992106215 1
1.9286867815972 1
2.16239601650802 1
2.0993329029212 1
2.22458440510583 1
1.76086539115046 1
2.22535229298574 1
1.6379220433123 1
2.20941949593458 1
1.81807236717643 1
1.59210807508015 0
2.08321350861364 1
2.03473097538964 1
2.20111931159959 1
2.06675160895819 1
1.98196264682107 1
1.69130091025379 1
2.4833848608825 0
1.81020253126506 1
2.17540891122377 1
1.97110826310004 1
2.18195506780725 1
1.83380642075045 1
1.7223652218153 1
2.10529800497013 1
2.02912429345806 1
2.16794784225468 1
1.55382142062898 0
1.93872589931323 1
2.03975487374732 1
2.23336952775456 1
2.19596819641129 1
1.70871154798224 1
2.01223851485734 1
1.73919087140274 1
2.05968832932979 1
1.75874476136682 1
1.81053682206875 1
1.83667335273179 1
2.17330601910015 1
1.80653619775459 1
1.80166329665309 1
2.01582504214297 1
2.01756345895835 1
2.07172994651852 1
1.5434687025283 0
1.82589388397208 1
1.86849810738173 1
2.04095391870691 1
1.86703844683763 1
2.25168501554221 1
2.02108798756452 1
2.15347325067651 1
1.74474580493085 1
1.90144807750105 1
2.14287588081693 1
1.78692509938655 1
2.118674768618 1
2.09488423882147 1
2.10069953836635 1
1.80130569355071 1
1.77052407685997 1
1.78233902425565 1
2.06257670244313 1
2.10408981466988 1
1.8430379100947 1
2.05220107681721 1
1.99687123236112 1
2.15553222100293 1
1.92920477336672 1
2.105331386842 1
2.05929444649777 1
1.90787900737912 1
1.83023832137036 1
1.71555570995882 0
2.20201810591702 1
2.10384532583081 1
2.01108085804379 1
1.96950701168747 1
1.95510282129618 1
1.6814345440929 1
1.82038764703166 1
1.74849864344274 1
2.05220251345071 1
1.80564063931293 1
2.28471303241718 1
1.96822839898006 1
2.0321611890255 1
1.77931469100858 1
1.9783772520464 1
2.01212481319525 1
2.18629841266666 1
2.1768658342722 1
2.01002239912878 1
2.01994541588264 1
1.83199667569502 1
2.25831197803419 1
2.08331310452621 1
1.89996044045961 1
1.85971254943585 1
1.86271880680757 1
2.31114737496568 1
2.08001086339535 1
2.08771676954159 1
1.79361219154676 1
1.9507928454503 1
1.92443612442095 1
1.92572529543232 1
1.75874874832859 1
1.74361312421557 1
2.01514382968398 1
2.12765135063475 1
1.93667375931392 1
1.8609138634417 1
2.04905873522096 1
1.95126392986472 1
1.90325577510304 1
2.09440428159598 1
2.05483843596371 1
2.14815405376659 1
1.92464377439244 1
2.08580658747577 1
2.04663922053861 1
2.30263083776561 1
1.99743344920065 1
1.66885163996282 1
2.15436608493852 1
1.43390491757375 0
1.80585306754676 1
2.12133004282353 1
2.09081386522398 1
2.27766610535183 1
2.13597729486615 1
1.99643622793652 1
1.7599270547495 1
1.74192439686494 1
2.03342526262036 1
2.16173295024175 1
1.68475517887003 1
1.95932403450439 1
1.96703907550399 1
2.07747370628178 1
1.54653302617634 0
1.9002378113744 1
2.00881900324183 1
2.24071634752061 1
2.08294837616149 1
1.9097942410844 1
2.03492311043267 1
1.99094454001201 1
1.91907638783438 1
1.64712682080755 0
1.92918198162534 1
2.04419907959173 1
2.0462088447263 1
1.87603378989168 1
2.15201524982426 1
2.21594247665492 1
1.70264995725434 0
1.4391186518483 0
1.94497581645476 1
1.93886577878599 1
1.92613159221583 1
1.90683297710061 1
1.97779389524416 1
1.87226837399063 1
2.27445845623613 0
1.80783516311414 1
2.10648304451909 1
1.7359246745276 1
2.07158453672649 1
1.88965562270819 1
1.94602108659839 1
1.83819786191199 1
1.83722434292177 1
2.32998638337753 1
2.17909253451337 1
1.72903735262795 0
1.85726513870929 1
2.07690814722865 1
2.01530485475716 1
2.09145742894466 1
1.83863559923636 1
1.83167451576843 1
2.47083897005405 0
2.16282573531773 1
1.99920562261041 1
2.23525763260048 1
1.90736968998148 1
2.07314127083533 1
2.12930718114303 1
1.99553215331096 1
1.99600339928559 1
2.14536885397396 1
2.01361281376926 1
2.04862505361059 1
2.22941910123288 1
2.07783345437366 1
2.02645607692386 1
2.06650261840269 1
1.76475665277206 1
2.14713086562023 1
2.1410924189877 1
1.89949853062557 1
1.9655646955011 1
1.6469467160873 1
1.86609821705263 1
2.20827527676162 1
1.95566610996496 1
1.61514722168405 0
1.62563559010244 0
1.87025492106891 1
1.80380266475236 1
2.3496258701458 1
2.06558878194586 1
2.06802491468924 1
2.24984858702469 1
2.3388484819165 0
2.02856191112727 1
2.04003948662468 1
2.14207772229089 1
1.79508874967186 1
1.69876954833013 0
2.23470826899209 1
2.23061158690738 1
2.12983784052394 1
2.05660238609111 1
1.89932362070817 1
1.81400919659974 1
2.01336363503269 1
2.28964950753978 0
1.98860323491976 1
2.1187139381817 1
2.29112396786909 1
1.87086032018454 1
2.06526841152946 1
1.90043009931051 1
2.15518512522822 1
1.94966035941104 1
2.00714432006451 1
2.01892173181419 1
2.30863097613181 0
2.13479893680519 1
1.76663695284004 1
2.18346905798628 1
1.94444663822391 1
1.92511431618933 1
1.84710903800012 1
1.60824098422277 0
1.90622071350072 1
2.11284344530353 1
2.09962856378499 1
2.08269887909114 1
2.06693094205637 1
1.77698708130876 1
2.09865059662622 1
2.02865608410988 1
2.32300323249055 1
2.04747058558369 1
2.20108338434316 1
1.9838243884502 1
1.76412712882305 1
1.85899866709084 1
1.67300851466014 0
2.19386252219086 1
2.27277220976815 1
2.05736371381512 1
2.06484263093534 1
1.82632694057899 1
2.25278008560639 0
1.96276018851395 1
2.10580117100739 1
1.80201117075809 1
2.36563168472876 1
1.86210796332158 1
2.04475890804743 1
1.8329429684559 1
2.0755232160009 1
2.18087079005817 1
2.04323205554713 1
1.86111403739796 1
1.86710010713557 1
1.92733875350142 1
2.10191936938717 1
2.14819976215946 1
1.997665975385 1
1.90656922591005 1
2.16600642301153 1
1.93411810910394 1
2.4237177834814 0
1.7045076185751 1
2.16996012981167 1
2.256757231039 1
2.19442744679312 1
2.22991530704997 1
2.1885268177179 1
1.91777747910813 1
1.52694785464936 0
2.11859133320887 1
2.06004730043754 1
1.59203449299684 0
2.17950691744843 1
2.06776645417025 1
1.96243860206697 1
1.85004063837125 1
1.82898571132259 1
1.65238111559625 1
2.34957998970529 0
2.3881866774935 1
2.06031881391351 1
1.85323610610664 1
1.84977496764533 1
2.09310078891585 1
2.28959573233539 1
2.04478973668258 1
1.93208816183088 1
1.68776837186202 1
2.14320157649175 1
2.05847792899445 1
2.11121942494775 1
1.96180382423671 1
2.09798290798177 1
2.1238056413711 1
2.04949303814034 1
2.15923723991597 1
1.93851905930396 1
1.98331714240337 1
2.24784351275929 1
2.28962463458162 1
1.98947236593361 1
1.95585800743609 1
1.904960361483 1
2.04670941930164 1
1.78665451455169 0
1.87925089584492 1
2.02566298403745 1
1.7761029586203 1
1.84237458996986 1
1.97559162792695 1
2.13919790953253 1
1.76356374927746 0
2.22937222077427 1
1.70737017815008 0
1.9485216106796 1
1.77811380695086 1
2.23528745520209 1
1.73212088684009 1
1.95748199858427 1
2.12940175694492 1
2.26331745672027 1
1.89379862305435 1
2.28522896224485 1
2.10557340672092 1
2.08971758482914 1
1.80519330297061 1
1.94087599273668 1
2.02477177835006 1
2.06931657524703 1
1.68976840882054 0
1.69022849033467 1
2.06848851282211 1
1.78983287994008 1
1.89436574248371 1
1.92882760208825 1
1.70324074193837 1
1.83262023465741 1
2.03794697921648 1
1.92840262721493 1
1.91938029317402 1
2.07319351025447 1
1.8960318341258 1
2.01669809338312 1
2.14374267145722 1
1.9726360527821 1
1.54995861573129 0
1.99955622251424 1
1.88271203699018 1
2.38527872458026 0
1.548481891688 1
1.85814278087626 1
2.20274553781208 1
1.66668925578795 1
2.12614116634173 1
1.69874336216794 1
1.88306066768325 1
1.99415542905184 1
1.886972603924 1
2.12019803377306 1
2.00263620457818 1
1.72931887455535 1
1.94894512451058 1
1.83467809109931 1
1.94491411471434 1
1.89547116893513 1
1.85696828614902 1
1.98754891159022 1
1.96122690756896 1
1.97764728135038 1
1.94186121210883 1
2.00739800619129 1
1.91628854877857 1
1.76007661310459 1
1.90892008937377 1
1.71705932772565 1
1.76877263888621 1
2.10076118731849 1
1.84990549481081 1
1.94558008954333 1
2.13518135738789 1
2.07572685380497 1
2.18976496449492 1
1.54434335064608 0
2.16809054798877 1
2.41527277986879 0
2.04607481859185 1
1.71423574531678 1
1.96706661978826 1
1.92354675064452 1
2.08246159134323 1
1.93838731652068 1
1.90444185656885 1
1.97424517254618 1
1.99176162584121 1
1.75806182054167 1
1.8245791036538 1
2.04609090801179 1
1.76485094641709 1
1.88766280899607 1
2.25535382120195 1
1.95953661886494 1
2.33800737247314 0
1.96063978354394 1
1.77310423425152 1
1.92390744437929 1
1.71719852085708 1
2.07348140397357 1
1.95396917112715 1
1.98603079684357 1
2.10514779589597 1
1.96097013002139 1
2.1488689809271 1
1.8730985550608 1
2.26054440003583 1
1.78355748003384 1
1.63948080320529 0
2.29206764584786 1
2.13615972897737 1
2.20221621287369 1
1.92948494375156 1
2.02275832975567 1
2.27452881366434 1
2.04448079918508 1
2.0595318729382 1
2.04488705807005 1
1.51561303475488 0
1.87811901761346 1
1.85111559845622 1
1.9813609237392 1
1.97635280851362 1
1.76513807936819 1
1.84761038659415 1
1.86193407263553 1
2.22247894564779 1
1.78836901622423 1
2.16237282881754 1
2.06993004508907 1
2.01421382484008 1
1.9931107780426 1
2.39915901463955 0
1.85205520989065 1
2.0066788796059 1
2.23672291395102 1
2.1986942659436 1
1.83183487985087 1
1.95334562289739 1
1.7933248576083 1
2.22032695136793 1
2.28947715758629 0
1.5562365433431 0
1.76947434571251 1
1.54058312166957 0
1.6005752886562 0
1.95977905483419 1
1.9203087798703 1
1.90346211378286 1
2.01665526551108 1
2.0980061801423 1
2.37657304285421 1
1.8653662131637 1
2.17894570187909 1
2.01576402385492 1
1.82661626191531 1
2.24249248151519 1
2.01825241666397 1
1.88098701539077 1
2.21964169494042 1
1.73911172236051 1
1.66802737717521 1
2.00637497905934 1
2.04015048773607 1
2.38575436046986 0
1.86218510717881 1
1.92298754564436 1
1.92881826021719 1
2.08151292364335 1
1.86347419025875 1
2.05927788796811 1
1.86279805249952 1
1.92890166043515 1
2.1862810447226 1
2.0825699838938 1
2.27717891192551 1
2.05807176704848 1
1.99097015974969 1
2.06120400202883 1
2.27751847577504 0
2.06623459477514 1
2.18904557901649 1
2.05044579140136 1
2.12456445122328 1
1.97950203045941 1
2.05688243549807 1
1.7552541383939 1
2.09272520159511 1
1.84811135690864 1
1.77727039354001 1
2.07581604582516 1
2.01826829297945 1
1.58375107506761 0
2.44445835331986 0
1.84660244787454 1
2.08949773839153 1
2.0049290041337 1
1.83220069378484 1
2.31715244635131 1
2.09392492425988 1
1.87435149193142 1
1.95177457838715 1
1.80581340124147 1
2.10727165319084 1
1.61612474649918 0
1.8124337859482 1
2.07994592835679 1
2.01793828913344 1
2.07931273490715 1
2.11760039276987 1
2.00986262448812 1
2.15706818843515 1
2.02308490628445 1
1.9099859657905 1
1.87795569431046 1
1.9898800100861 1
2.06123126420656 1
2.06660120025425 1
2.04240337610889 1
1.84925255766217 1
2.0185880116752 1
2.10821327161712 1
2.27324071104536 1
1.74302266355843 0
1.97112914972917 1
2.21609940273111 1
2.15765796111147 1
1.79744422323167 1
1.99680847679811 1
2.03965163623241 1
2.11809346238284 1
1.8657833884194 1
2.21998130803211 1
2.1023422020918 1
2.19622436026694 1
1.86404308252611 1
2.28305770104519 1
1.89626427201143 1
2.13902347690509 1
1.9467616970835 1
2.05323140202182 1
2.21616646108334 1
1.80392850848518 1
1.73718713943784 1
1.75728207812499 1
1.97557373217141 1
1.96620916734315 1
1.89071264831433 1
2.31260997020005 0
1.8051324992653 1
2.0739169628803 1
1.91679738921936 1
2.11490906230297 1
2.21800133268191 1
2.04305889928006 1
1.96218290924071 1
2.14778457088582 1
2.02826314633881 1
2.08177533234984 1
2.05486739583195 1
1.83319235065871 1
1.85440866704087 1
1.82007540113563 1
1.89757271720961 1
1.91813785836849 1
1.997703059018 1
2.25731255773022 1
2.07567292313065 1
1.84836942139088 1
1.99423822652411 1
2.00823366827643 1
1.82364075042327 1
1.99918289857844 1
2.23499802352743 1
2.12409552230951 1
2.13404702975189 1
2.06531920702142 1
2.49710723759297 0
1.81234321564107 1
2.38760746590556 0
2.0197723976607 1
1.97876028926056 1
1.96418563009379 1
2.01696868983979 1
2.03100405791209 1
1.92759174211135 1
2.02710940895729 1
1.87889999907356 1
1.88103266592209 1
1.82423206844665 1
1.72201153710704 1
2.03804982408942 1
1.60075350299163 0
2.17076536713021 1
1.90544265184435 1
2.14249345816442 1
2.10344748267884 1
2.08990663263148 1
2.00536327042125 1
2.12685286975103 1
2.22248751647178 1
2.41315708291746 0
2.14005601752954 1
2.20248122079664 1
1.97478286352723 1
1.76743180285303 1
2.01934575642902 1
2.08321875934796 1
1.88685774004122 1
2.12009970268322 1
2.18279619101379 1
1.8461044489388 1
1.80231046651239 1
2.4742434399045 0
1.91550611482193 1
2.30214800562037 0
1.7600935896441 1
1.98576832736185 1
1.95843411806888 1
1.9294040703144 1
2.16725156140812 1
2.10166010233506 1
2.27349128947423 1
1.97427956397015 1
2.03351025725527 1
1.71014479216643 0
2.08441783950293 1
1.96640396443708 1
2.09692036047798 1
2.17743414873266 1
1.78982806495812 1
1.80006294305441 1
2.16849242380239 1
1.96079181191057 1
2.1364558739825 1
1.87038603549889 1
1.88878885022602 1
2.18801916951272 1
1.97121920610384 1
2.27814660546826 0
1.83264632137569 1
2.10430137738558 1
2.04042057849795 1
1.73462864818542 0
2.14733525370528 1
1.89168883226335 1
1.73111536181969 1
2.20774850607439 1
1.87053492328912 1
2.18791727515631 1
2.11614951902994 1
1.62905437600558 1
1.89778625537132 1
2.27012518225242 1
1.88692254836656 1
1.84810261539735 1
2.18527263939834 1
1.70165484141463 1
1.92354087226042 1
1.9414321497407 1
2.06615166083526 1
2.08509674104201 1
1.91094172979061 1
1.91413650566311 1
2.34665622031731 0
2.01593826542405 1
2.17202870489485 1
1.61018086267293 0
2.3421030262454 0
1.91729485122975 1
2.30494100506136 1
2.47104757490433 0
1.87054388432273 1
2.07080419502777 1
2.07983424210189 1
2.13529648923256 1
2.01665541697889 1
2.10188654610688 1
1.61987650437122 1
1.81926845160977 1
2.01709952540584 1
1.8365903385314 1
2.04621323929443 1
2.2383971763607 1
2.16782148882342 1
2.05143312091847 1
1.94923949418418 1
2.30397133827274 1
1.91185333496633 1
1.95530238982773 1
2.26382775819221 1
2.10061277733019 1
1.79158039783458 1
1.84479127098891 1
1.6863043566902 1
2.19282331855673 1
1.94757294818541 1
2.01065887292942 1
1.96644339654248 1
2.05649741466332 1
1.91380165995691 1
2.34271466517236 0
2.0510535285132 1
1.93983040257285 1
1.72342363963136 1
1.88694871925046 1
2.16313318168494 1
2.10443928793163 1
2.26267369469543 1
2.18221301402571 1
1.75499644140283 1
2.11774800981822 1
2.21896187672633 1
2.18946916075153 1
1.93466582590968 1
1.98305740746645 1
1.71890430633414 1
1.82529951880244 1
1.50738452345495 0
2.08027168992425 1
2.26200952105194 1
1.93343574268369 1
1.91881357512618 1
1.93080612527414 1
2.1394698559974 1
2.19959222380488 1
1.96475549339072 1
1.77614181276857 1
2.07496814646744 1
1.88659008759731 1
1.81362192693333 1
2.00750717761967 1
2.21451603570338 1
2.31664944628579 0
1.73160819091007 1
2.10010651315917 1
2.24703951109158 1
1.84187052095499 1
1.98099493093226 1
1.90970557911564 1
1.76900001900965 1
1.68136570508224 1
2.16888234970443 1
1.89268145853182 1
1.75294026958241 1
1.75779899852659 1
2.19941402371114 1
1.65663763615701 1
2.17267110190055 1
1.96183302587176 1
2.12819141211432 1
1.54884906067687 0
2.3578650360089 0
1.87444258523534 1
1.46967430884055 0
1.83427227384036 1
2.09909710529694 1
2.03690969306019 1
2.19852042638089 1
1.85096598979998 1
1.90379304769406 1
2.06695134454643 1
2.1360149470346 1
2.14629606001864 1
2.04404934806756 1
2.0104866999292 1
1.68641595406303 1
2.04381839891712 1
1.83888343566976 1
2.11827357394449 1
2.23432187409143 1
1.88277192451545 1
1.91886398225448 1
2.14136149181373 1
1.79425027363805 1
1.64498875712421 0
2.20189510615331 1
1.8278113848023 1
1.92954825688471 1
2.01193449888634 1
2.00845431246499 1
2.0225546464433 1
2.02738251798377 1
1.80028677045658 1
2.11773733484487 1
1.88206573730189 1
2.16730932692145 1
1.9908554273915 1
2.15102719858842 1
1.9786124792533 1
2.17061447004443 1
1.95881683772078 1
1.85120844726802 1
1.90023652958548 1
1.92537092354233 1
1.90664346202482 1
1.95558178047039 1
1.98495283270743 1
1.96291670677122 1
1.59973740022753 0
2.04657025243619 1
1.86972318106075 1
2.1986879168162 1
1.7465160554035 1
2.09176669579425 1
1.80279540243944 1
2.06925933620446 1
1.94677116951643 1
1.99636994917341 1
1.99486839658939 1
2.13318355575117 1
1.8519141041382 1
2.04932122212333 1
1.93492885605571 1
1.63098669696517 1
2.00397767756957 1
1.90759458879969 1
2.00870892661625 1
1.62435398987101 1
1.70204583728466 1
2.23694784448965 1
2.00189516546348 1
2.11793180445381 1
2.11064425354509 1
1.96095563388569 1
1.83942426127323 1
2.07548200147776 1
2.13097370002141 1
1.98826685004816 1
1.87571316973658 1
2.1236514022575 1
2.1719785771673 1
2.2314791507774 1
2.06565132676287 1
2.0617034208415 1
2.20685306823195 1
2.01581629504893 1
2.22189571029997 1
2.04869242043582 1
1.80264557338229 1
2.09585632108337 1
2.14388759276646 1
2.02864815592607 1
1.98411001661779 1
2.06504097690871 1
2.12548932359092 1
2.32575369261028 1
2.01647543587031 1
2.23099387560452 1
2.22991302783327 1
2.02388711472924 1
1.87232304564589 1
1.83750901530188 1
1.9344996362886 1
1.98638749558483 1
2.2790544186239 0
1.99884087613596 1
1.82640870871516 1
1.86678220331411 1
2.35136017118104 1
1.82458620292954 1
1.92177075371128 1
1.81606418781282 1
2.28735127384396 1
2.27610808049032 0
2.20034519863553 1
2.06561026372548 1
1.97476283961212 1
1.72227307621318 1
2.02082072946078 1
2.07529760750283 1
1.97591556170517 1
1.70110119907917 1
2.15854432920303 1
1.96934772262156 1
2.14030537448977 1
2.10940093960449 1
1.97770514630172 1
2.18232007312627 1
1.8987709498874 1
1.83740575340741 1
2.03825148871544 1
1.81062433027214 1
1.90336084132816 1
2.16289513729651 1
2.01740129405742 1
1.99078305416876 1
1.98591686276436 1
1.64462502541073 1
1.99614636864234 1
2.12855552197456 1
2.11454908865666 1
1.91954139113398 1
1.87716675495651 1
2.01225860563766 1
2.0201342507169 1
1.76510697213038 1
2.08597279225298 1
2.02846036920297 1
2.48704065804534 0
1.73187738215281 1
2.337155183138 1
1.91610806635741 1
2.1230938495166 1
2.16863223045652 1
2.03356731217504 1
1.68599667680896 0
2.23098618070184 1
2.01222964386173 1
2.0663563305878 1
1.98860549762321 1
1.48874311419526 0
2.07336391905103 1
2.35274457650708 1
2.2381182775673 1
2.25037020222703 1
1.99941243985877 1
1.85122577101166 1
2.05107875744738 1
1.61261036879348 0
2.0682432873191 1
1.66008909065273 1
2.31602477991018 1
2.17666759227285 1
1.88497050402104 1
1.78402613699839 1
1.43283147425374 0
1.89622335691127 1
1.97340953130326 1
1.88342361264415 1
2.12341853942224 1
1.94484301887257 1
1.92355439993739 1
2.29141015839612 1
2.12868162745805 1
2.1037387594951 1
1.93372041307351 1
2.00358625840826 1
1.9805017742117 1
1.95996774692154 1
1.83349096205061 1
1.93703727031539 1
1.97766655290882 1
2.11474989843499 1
2.17396971911295 1
2.19179085554468 1
2.09272533065141 1
2.0249421704075 1
1.83236485043018 1
1.89863232637755 1
2.208348192181 1
2.04415915486366 1
2.0069230999598 1
2.29729501506348 0
2.08367865698072 1
2.1515372617497 1
2.19053752869784 1
2.03885992286433 1
1.98801719406076 1
1.7956172144885 1
1.8415882199176 1
1.93318896118254 1
2.15408719156144 1
2.29258974309882 1
2.09070109573777 1
1.84944058156441 1
1.95223227288013 1
1.79479830816819 1
2.14658785938125 1
1.93154616752717 1
1.92729667267269 1
1.92045834421813 1
2.18816040828094 1
1.80816474069544 1
1.97632875904228 1
1.68656051875926 1
1.85816970966179 1
1.87433605405192 1
2.19730482698234 1
1.68531448383289 0
2.11030391500867 1
2.05539678319225 1
2.05940487954717 1
2.37468062752006 0
1.75755932962335 1
2.08255543630374 1
1.81421994188158 1
2.06775559353606 1
1.82658641512131 1
2.13525418062403 1
1.80994523093064 1
2.14327940387041 1
2.01641504607163 1
2.41963959033113 0
2.02673677328592 1
2.15214661387028 1
1.90252387311298 1
1.78574393625021 1
2.11526624417387 1
1.86907588440513 1
2.07416655681353 1
2.3351071516644 0
2.0572717295166 1
2.14461336801507 1
1.78963207430431 1
1.87322659194786 1
2.26203386758809 1
1.70563448522607 0
2.02749429686907 1
1.76390875619671 1
1.82454962050478 1
2.18026179222132 1
2.0461159592776 1
1.99992764756154 1
1.95239503025372 1
1.9588675433883 1
2.19088175930776 1
1.79788868672336 1
1.82398137683189 1
1.8432809904464 1
1.98248277217304 1
2.12244895424191 1
2.37993999551319 0
1.71552093624249 0
2.05350517255113 1
2.13160704227839 1
2.19253308587456 1
1.8534122618195 1
2.16993744468783 1
1.85328889901067 1
2.34162142622916 1
1.76665756929055 1
1.85511426179645 1
2.13673822644343 1
1.85020768409324 1
2.13919272437448 1
1.81247899986381 1
2.30852565395607 1
2.33621765964588 1
2.36055065951941 1
2.16874821355006 1
1.65688979759843 0
1.96332919015027 1
2.17658612327807 1
1.91805958931076 1
1.74858109093411 0
2.05164960213014 1
2.19883710263303 1
1.85052951284518 1
1.90261589108955 1
1.72958030866946 1
1.65758778060189 0
2.21662983596536 1
2.13874995501115 1
2.27287739675184 1
2.10999930739299 1
2.24237565124831 1
1.74754806589827 1
2.14202452360154 1
1.94501223008961 1
2.11444749922399 1
1.91319091053052 1
2.07368425533265 1
2.00400381559297 1
2.19233131165778 1
1.93877997845778 1
1.7458720610991 1
2.41767768921761 0
1.91381800348556 1
1.91795812845574 1
1.94902419489622 1
1.89938528659033 1
1.96366564646777 1
2.17792820321231 1
1.89691266642414 1
2.22126065635509 1
1.85243442087967 1
2.10898575260632 1
1.91900797676403 1
2.14875632160383 1
2.10116272891673 1
1.98941104683419 1
2.34089404761136 1
1.9088195355515 1
2.06073532667006 1
1.92936653709852 1
1.94986077820317 1
1.75652172478728 1
1.99426770906448 1
1.65494373775861 1
2.03429039117438 1
1.88030331011172 1
1.80883077119493 1
2.1003387375942 1
2.21490868100823 1
2.24067062352619 1
2.00086601887402 1
2.05300531405076 1
2.0597403903714 1
2.0214006034076 1
1.95275231130404 1
2.15715773212821 1
1.98273783344885 1
1.634094110548 0
2.20589810658639 1
1.74736634005669 0
1.90776786797744 1
2.13473749647174 1
2.03946845820394 1
1.8187384373056 1
2.06626470648224 1
2.12795334851161 1
1.90628793892657 1
2.09251189193361 1
1.88719051863159 1
2.27819951324352 1
2.13028034165228 1
2.28189986188201 1
1.83292788009344 1
2.18469415890583 1
1.84846777559408 1
2.09779993671435 1
1.42604831994081 0
1.95070588865423 1
1.93121448437977 1
2.09953940166482 1
1.90097061589677 1
2.12263011288245 1
2.08417002766354 1
2.1283048192234 1
2.39266332465104 0
2.19669342142659 1
2.3728919867452 0
2.37542558083353 1
2.15985834649866 1
2.26493685843047 1
2.02479909903485 1
1.82340653778783 1
1.88230374139756 1
2.26549618900233 0
1.81203283964231 1
1.93489288062795 1
1.87119131305171 1
1.98647378935557 1
1.87350917126613 1
2.31151268148619 1
1.50931898579833 0
1.98639547948549 1
2.03886508654782 1
1.97518458644698 1
2.19022415985112 1
1.7982868524064 1
1.80985363114675 1
2.21544396429166 1
2.14214867580279 1
1.91928148379452 1
1.78954158297278 1
2.19764093584173 1
2.04593089373457 1
2.01631850346801 1
2.18837743974635 1
2.11575875449346 1
2.15294624020852 1
1.92866359694617 1
1.78683535236371 1
1.86528791796657 1
2.1455615292523 1
1.9432917628685 1
1.93006448785045 1
1.77155375547549 1
2.17522675552043 1
1.74105669551216 1
1.96325173926083 1
2.08490766993601 1
2.06479261528346 1
2.08780042221589 1
2.02726899183748 1
2.20788406820428 1
2.14203272477961 1
1.76204422561886 1
1.77901280622438 1
1.75540410791512 1
1.88047670926317 1
2.12078445903014 1
2.26183981549076 1
2.08837691247388 1
2.16594577110356 1
1.43242672213345 0
1.90628901904607 1
2.17818666678781 1
2.03803450982708 1
2.22443044618509 1
2.02740283326603 1
2.23526316315649 1
2.142302412523 1
2.16409408832766 1
1.91973118215147 1
1.93552636409374 1
2.11988170154933 1
2.08994777227213 1
2.07713412604962 1
1.93016881759453 1
1.89792317750765 1
1.99250747774002 1
1.96845462869153 1
1.85976415186793 1
2.07243419760947 1
1.94879509854475 1
2.07836626375212 1
1.86754946945573 1
1.95309773526148 1
1.74969922095653 1
2.14913532025055 1
2.30588159643415 1
1.91876159897961 1
1.92243405088617 1
2.00758311277014 1
1.92719980345513 1
1.94286096553964 1
2.3325363456787 1
1.71761766177399 0
1.92135166702403 1
2.39245000445584 1
2.08055186293673 1
1.87311183540208 1
1.95488788062254 1
1.67826415770188 0
2.16783642931427 1
2.06153008738795 1
1.96746846736835 1
1.98504797309832 1
2.22963131617259 1
2.02710856192328 1
1.83264248262542 1
1.94337635934975 1
2.21562344695138 1
2.03935091782668 1
1.91277586093792 1
2.06388606257749 1
1.98186852265304 1
2.15384639535461 1
1.95359052360054 1
2.10990620802617 1
2.13702782461318 1
1.54281162141772 0
2.16838515054787 1
2.154488522857 1
2.02203775864835 1
1.78895680185846 1
1.93224641861753 1
2.00608243932734 1
1.90857677617233 1
2.04812665201173 1
2.14518757701456 1
1.93488447689615 1
1.81916609002043 1
1.8825742364304 1
2.03906603903517 1
1.97832345117473 1
2.18503488020885 1
1.88275800242875 1
2.02907205024747 1
1.97978512914664 1
1.84277234757888 1
2.23914511535932 1
1.98852144468068 1
1.89911619998182 1
2.14270611853428 1
2.11534886666046 1
1.72183309582884 0
1.9221708696874 1
1.81129888542602 1
2.08486322693052 1
1.93975852131783 1
1.86732915125254 1
2.0103563819004 1
1.62970842127763 1
2.20496347043221 1
2.127477666245 1
1.92048466612938 1
1.89607251038198 1
1.9163953837138 1
1.87478335338439 1
2.15725048014003 1
2.06166723613293 1
2.24597650776732 1
2.08005847302926 1
1.83621076072837 1
1.92863332778693 1
1.66504187224807 1
2.06262903168939 1
2.34644221061839 0
1.91326403843351 1
1.92554839705814 1
1.75466256389066 1
1.91910202598139 1
2.00327243295167 1
1.60874032413745 0
1.96500482881786 1
2.01838310251741 1
2.1368531676704 1
1.98867015880637 1
1.83792632840867 1
1.86308133757593 1
2.18315870551691 1
1.93645153367122 1
2.0229912467156 1
2.17851710552451 1
2.0572910124738 1
2.03692646540749 1
2.02015119441146 1
1.78462862872392 1
1.98730043133348 1
2.00568919556072 1
1.7841458306099 1
2.02966532715376 1
1.67043595752382 1
2.18177824695339 1
2.14615676167739 1
2.32356152315587 1
1.96496644805621 1
1.78671398491401 1
1.8836681971573 1
1.84490897141226 1
2.00425075319218 1
2.11182942198542 1
2.07139681184661 1
2.02347767785884 1
1.80056741006762 1
2.30954149860027 1
2.36505916230449 0
1.98958496556114 1
2.12735577920639 1
1.9604349287418 1
2.32410183229462 1
2.30902616619352 1
1.76242624071207 1
1.84064589300449 1
1.91058109417398 1
2.35662251017412 0
1.97122145949613 1
2.09023523470222 1
1.73514841155834 0
2.0124471752543 1
2.36683013453024 0
1.75951126544076 1
2.086059552983 1
2.31066224357364 1
2.20287755834148 1
2.12516938125382 1
2.36226077330124 0
2.19842971642432 1
2.02534938877668 1
1.94196385955304 1
1.75968338204039 1
2.34800518063755 0
2.07732127461042 1
1.70585196168648 1
1.87858392267886 1
1.96530258885796 1
2.08112351997703 1
1.84550324734053 1
1.97619156816482 1
1.97663923957708 1
1.80554065690534 1
2.03242991833429 1
1.97854352944055 1
2.19598645278782 1
1.99629365182258 1
1.84647107924091 1
1.77883431098391 1
2.09766943298797 1
1.82051766258068 1
1.75240988672595 1
2.24631305175386 1
1.92612565401331 1
2.17770213435802 1
2.1372516879859 1
1.83393915371158 1
2.19827084508543 1
2.08305196200753 1
1.99566091020775 1
2.09127660432769 1
2.41599123877472 1
1.81068551583596 1
1.91532549602505 1
2.08790541660822 1
2.13466962392163 1
2.24523636797606 0
2.03156101010654 1
2.30515019367476 1
1.66106178657623 1
2.0849681431476 1
2.03401720422309 1
1.95810887554041 1
1.86705181655802 1
1.90084431910769 1
2.39204732197132 0
2.04341008899573 1
2.17016118160268 1
2.00732882495479 1
2.09534118475532 1
2.11598687684404 1
2.01575302205732 1
1.91303551210869 1
2.08947095780517 1
2.0617214387947 1
2.18393364910126 1
2.13672582152586 1
1.78472530043159 1
2.22031565614278 1
1.88068318613052 1
1.64824361484625 0
1.89794696121155 1
1.94889963647957 1
2.10601824195253 1
1.87029301381589 1
2.11073832262411 1
2.12528916323389 1
2.06019093120154 1
1.98668736161444 1
2.26312469946805 1
2.1742606406062 1
1.91870365578407 1
2.32286779733378 0
1.81591903999267 1
2.09688629614651 1
2.30026445316086 1
2.17256864048615 1
1.75060095250112 1
1.81774593290318 1
2.16696262049644 1
2.2335385662881 1
2.29428088696105 1
2.13106680121454 1
2.12466903510348 1
1.94933076155467 1
2.12330699797593 1
1.87092565467512 1
2.1183074894176 1
2.23155557954755 1
2.09380930939292 1
1.56329808432315 0
2.13539987436612 1
1.56777430338395 1
2.17360462018659 1
2.00422231398013 1
2.23307613231503 1
2.22758497030216 1
1.77505226389452 1
1.8557229967781 1
1.91307951448321 1
2.26889257056682 1
1.94231237997796 1
2.16278590560981 1
2.07962336765761 1
1.94873005978006 1
2.51130869815079 0
2.00291531031849 1
1.80730459818529 1
1.77382357915558 1
2.28189535111114 1
2.09312191539723 1
2.3611975231652 1
1.97356037036392 1
2.12187481326345 1
1.96772922124321 1
1.64250543884648 0
1.56122068058491 0
1.96421219875191 1
1.94639865110876 1
2.12373013467889 1
1.59570185515583 0
1.62642262225197 0
2.32012574098796 0
2.04773190011085 1
2.14840051717139 1
2.45178573987599 0
1.96398553927517 1
2.01413463292025 1
2.03336914623537 1
1.82410108249847 1
1.63804432587103 0
2.09126860478011 1
2.31653701646611 1
2.140031535896 1
2.10949779293025 1
2.19213993673367 1
1.82858039800889 1
2.19311465289699 1
2.11825840247012 1
2.35742523624463 0
1.95017646578326 1
1.97958581395794 1
1.98971628070167 1
1.94844981670802 1
1.86540341841432 1
1.97381402255222 1
1.91197523802194 1
1.93733253052083 1
2.00032398103766 1
2.04963835364391 1
1.89193559506196 1
2.03626321017104 1
2.2466993520677 1
2.27799941981985 1
2.22785881010984 1
2.15040343595949 1
2.02061159092137 1
2.24227936644022 1
2.03523263995641 1
1.69792267287775 0
1.81116110782918 1
2.15551140491745 1
1.99026613570205 1
1.80972255550094 1
1.9232692412899 1
1.85867066511201 1
2.13786678231257 1
1.90365537431612 1
1.80727816362217 1
1.54712526871883 0
1.63587169765093 1
2.04253629533321 1
1.99077340817869 1
1.81471732889575 1
1.95104424210345 1
1.83336209268416 1
2.00809417156977 1
1.91358909834168 1
2.23702274032991 1
2.06023943212174 1
1.84821110505775 1
1.9160370177708 1
1.9721823022538 1
2.09557905825292 1
1.73174199476243 1
1.8544242289022 1
1.8411210173927 1
1.79949962292197 1
2.03094608688408 1
2.2720551337949 1
1.88377762410976 1
1.78772309660702 1
1.93525107571983 1
1.98760233953623 1
2.10430721742561 1
1.80723271769783 1
2.00838772008976 1
1.71935350749134 1
1.59557171300589 1
2.06100893151928 1
1.99134260178544 1
1.74977472049024 1
2.16876896296214 1
1.74189555704779 1
1.94459189466953 1
1.92564616716755 1
2.27733242240643 1
2.12654720109083 1
1.85807377783472 1
1.85104104310167 1
2.3213816200889 0
1.74479808421515 1
2.07344377670596 1
2.35619287785136 0
2.29107146424758 1
2.10652136305064 1
1.82646747105219 1
2.22668325644367 1
2.06726923526987 1
2.23189786485214 1
2.43358655324331 1
2.12775001708048 1
2.19641238322153 1
2.06000417335835 1
2.48252208511256 0
1.60786822556878 0
1.72714561150899 1
2.15321633883316 1
2.01378476839965 1
2.31012271976299 1
2.20058187205163 1
1.72267577218107 0
1.97910077770832 1
2.02193546698806 1
2.14810280012446 1
2.08298542080076 1
2.09951979087613 1
2.03932509135573 1
1.95722252214908 1
