# Supplementary material for: Bias caused by sampling error in meta-analysis with small sample sizes
Source: PLoS One. 2018 Sep 13;13(9):e0204056. doi: 10.1371/journal.pone.0204056 (PMC6136825; doi:10.1371/journal.pone.0204056)
Supplement: S3 File — (ZIP) [file pone.0204056.s003.zip › results N = 20 delta = 2 tau = 0.5 sz = 500-1000.txt]

"dl.delta" "dl.cp"
1.88698893353571 1
1.93344226106753 1
1.92397930808181 1
2.08117128816114 1
2.04935849004103 1
2.05124656097047 1
1.96256921431157 1
1.93314923638195 1
1.78379015287778 0
2.05504651707124 1
1.87248401600637 1
2.07243161734435 1
1.87743085763387 1
2.08404679787765 1
2.21296989219404 1
1.84652967301094 1
2.0496283194946 1
1.93184120481318 1
1.90899445759342 1
2.01919402864361 1
2.12549882383259 1
1.92409949680186 1
2.07485003529387 1
2.00475138695849 1
1.91104764296793 1
1.94169978574378 1
2.10066056690775 1
1.87419135051407 1
2.09225437010481 1
2.02864316366377 1
2.06139696645792 1
1.90043346390025 1
1.95003351819284 1
2.29051075796411 0
2.22354496944742 0
1.76332738678925 1
1.98391454335704 1
2.2183620041102 0
2.08070988514137 1
2.13277165020582 1
2.04632692716359 1
1.77122656396163 0
1.97709977718989 1
2.06975250469782 1
1.9047070157721 1
1.90372403074775 1
2.14729324002521 1
2.07356701485721 1
1.95694713023084 1
2.10483959913764 1
1.97353259766151 1
1.87660683237314 1
2.10993156102477 1
2.31335120115253 1
2.03737890711194 1
2.21745292496834 1
1.91195448731994 1
1.96781587239315 1
1.99522231394034 1
1.93426828679483 1
2.00668805726827 1
1.91373889214238 1
1.88776599123181 1
2.03593883986855 1
1.82811280564274 1
2.13161437098727 1
2.14112221665391 1
2.00301388574403 1
1.94192659138827 1
1.87367551442676 1
1.81968147909679 1
2.10361051013071 1
2.02624365566632 1
1.87759758744967 1
1.97070880657168 1
1.97712044597918 1
1.94008913367129 1
2.16119018757122 1
2.09493948697517 1
1.88819247877818 1
2.10691110578695 1
1.96879200328526 1
2.04733166199336 1
2.1138373564721 1
1.87285530500515 1
2.0541605753907 1
2.10597069969398 1
2.2155278947156 1
2.08247203872209 1
2.01128007916312 1
2.01684663144816 1
2.02329727454254 1
1.96946457786106 1
2.18282407645487 1
1.90173410930648 1
1.87919552621062 1
1.8189062345879 0
1.96213739846486 1
2.01277813394645 1
1.78217314831278 1
2.0737530408463 1
2.1357752329771 1
2.05519884200001 1
2.00242185905198 1
1.9956864502405 1
1.99103548569642 1
1.91301395349431 1
2.11187862856706 1
1.87677321905276 1
1.91730765878434 1
2.10438604482472 1
2.01176971563223 1
2.02686801528454 1
2.16787184348391 1
2.10132674574435 1
2.20124131557649 0
2.26898718968774 0
2.05831032394846 1
2.04471568770085 1
1.80515720456831 1
1.96280009382112 1
1.97088966469783 1
1.98599096264727 1
1.98247263734489 1
1.80834242664605 1
2.00191789238398 1
2.15723070265805 1
1.85360171164156 1
2.12050255630461 1
2.06954372618989 1
2.0692401952539 1
2.22388548346134 0
2.00749264198825 1
2.04903810310136 1
1.96855810871475 1
1.86743896017702 1
2.16459071265281 1
2.00274551671576 1
2.05788780456127 1
2.05955429164665 1
2.10371823061951 1
2.35412196666131 0
2.09709307710505 1
2.2135714165602 0
2.29848136888602 0
1.89416551130647 1
1.98160323077912 1
2.1386227325806 1
2.02996124763996 1
1.8124550245507 1
1.97991752744993 1
1.97628667763231 1
2.03381074778307 1
1.95407239603044 1
1.99712631254915 1
1.84958068492242 1
2.05050383115547 1
2.03920849526209 1
1.98087066567954 1
1.95739614285618 1
2.11273264020675 1
2.12389658843324 1
1.96823403334205 1
2.09899891059098 1
1.87037215165442 1
1.94111207813512 1
2.41761347648324 0
2.04582787421952 1
2.14186823937091 1
1.96683644875522 1
2.00614783400022 1
1.97142621370118 1
1.8787901203004 1
2.30292457914257 0
2.06084342599949 1
2.11207188098575 1
1.93911208000747 1
1.86132394228892 1
2.01249420738255 1
1.82191814447037 0
1.81725400009145 1
1.83742994987202 1
2.13295944956594 1
2.00476318698817 1
1.89819729931268 1
2.06006990676235 1
2.06978794759044 1
1.97647487607234 1
2.13554923742656 1
2.03512619985657 1
2.03440427885059 1
2.18695370714784 1
2.01914093337495 1
2.17340774047036 1
2.04129705885264 1
1.88371938592608 1
1.97228780256671 1
1.976959170088 1
2.07207150801914 1
2.24808203875576 0
1.8333910014663 1
1.77756487024655 1
2.05149648811985 1
1.93125185767667 1
1.74952604113101 0
2.00486586230869 1
1.89623049706766 1
2.05686834758771 1
2.03382337076056 1
1.78737891170576 1
2.14504093195913 1
2.19218227671553 1
1.98458563488851 1
2.01369141454612 1
2.0575709994183 1
1.91801564482435 1
2.01322522448243 1
2.07014721563904 1
1.88642051799448 1
2.23359516329241 0
2.12141185060558 1
2.12448338213216 1
1.86990851912867 1
2.04768157592234 1
1.93481904238408 1
1.92522939347219 1
2.11817760283538 1
1.87468286779075 1
2.19484503251316 1
2.01216887618141 1
2.10715261244667 1
2.00949100177622 1
1.9691266668732 1
1.96577474369751 1
2.0130728878045 1
2.04045473524655 1
2.13770258306369 1
1.98041583117365 1
2.28869546248781 0
2.11730904650713 1
1.95539908314391 1
2.07542447569704 1
1.96120004774968 1
1.8795031779293 1
2.03776066601482 1
1.89724449468869 1
1.96987825430218 1
2.06272664836218 1
2.03748873409471 1
2.05558391352445 1
2.14153014513042 1
1.88183387482727 1
1.81665095372482 1
2.20432512815448 1
2.19387850957597 1
2.15647092135004 1
2.07001901083194 1
1.95111395826162 1
2.08679561097542 1
2.02121983374456 1
2.08344168333017 1
2.03320907047137 1
1.96455357304992 1
2.08964198434463 1
1.96338437414526 1
1.90908513157011 1
1.9690505805144 1
1.89728913921449 1
1.80698537158875 1
2.02326169477615 1
1.91973679495079 1
2.12063849098149 1
2.00438931719732 1
2.11834098395031 1
1.90526467181205 1
2.11297489916064 1
2.06959276023254 1
2.022973075762 1
2.31340279730624 0
1.90164291137095 1
1.86295474738477 1
2.13448796677462 1
2.17470604978948 1
2.076111033922 1
1.86978157686235 1
2.09152121871123 1
2.03316630642142 1
2.078905895958 1
1.88871849020003 1
2.04450351188813 1
1.82852358378117 1
2.13042605741243 1
1.96089333408553 1
2.02145282612243 1
2.030633505047 1
1.74174527184848 0
2.08060065593954 1
1.96694662626337 1
1.98465722534488 1
1.96138072626779 1
2.204605745015 1
1.77610728582578 1
2.12016079926943 1
1.8960461267385 1
1.85505136546722 1
2.17861915209659 1
1.85698573876429 1
2.19520413876152 1
1.8938491879336 1
2.05588721231783 1
1.95061646821366 1
2.00938545817766 1
2.0462123854435 1
2.01831921674393 1
1.91903077752981 1
2.06012727848282 1
2.00160214681881 1
2.0130772302954 1
1.82118456823689 0
2.01171235105586 1
2.02737750135221 1
1.91344600106802 1
2.12547407820102 1
2.2665089917452 0
1.95857797793156 1
2.07940183758741 1
1.98971601841071 1
2.17357486396865 1
2.12339452439456 1
2.05428721927392 1
2.04582630489646 1
2.03632474550542 1
1.99050320002891 1
2.13652485254477 1
1.88017244011398 1
2.12651838091285 1
2.02870722702489 1
2.01967804430641 1
2.14267678622549 1
2.07803207769718 1
1.89771950141805 1
2.13364556928877 1
1.76613994083472 0
2.12894088726456 1
2.05421595909996 1
2.11049391210183 1
1.87570401285482 1
1.76736480474138 1
1.9317735181732 1
2.01912150228358 1
2.19035280211558 1
1.72304338700765 0
1.97406549908412 1
1.92993830418041 1
1.73801467285911 0
2.05736758507657 1
2.05963999345894 1
1.95403235409157 1
1.9210322999043 1
1.96472781612487 1
1.90841945616445 1
2.11784555438377 1
2.0021911095933 1
2.01455378906214 1
2.0990817120002 1
2.04401710215428 1
2.03941132934114 1
1.93312091772936 1
2.05325029704264 1
2.01211646406915 1
1.91453824081408 1
1.83620750620464 1
2.05540900577853 1
2.17798092698238 1
1.99395511076142 1
2.09429788682052 1
2.00889571043059 1
1.99566960773964 1
1.90348169539007 1
1.90480656624943 1
2.02825247784199 1
2.06675407266505 1
2.21776643734343 1
1.92777232325372 1
2.11991377696603 1
1.99956622086259 1
1.95581571289336 1
2.06437961116886 1
1.74177321148549 0
2.05563982163052 1
2.09860335400889 1
2.09518208307615 1
2.09233036478708 1
2.15974452688521 1
1.96928560923324 1
1.94886681762993 1
1.93691164095591 1
1.91251925165611 1
2.15162180335451 1
1.97542053024842 1
2.02868609719791 1
1.87448488488475 1
2.11697745451778 1
1.84412049571584 1
1.98440854617583 1
2.04098255056371 1
1.66070558875408 0
2.06399015316079 1
1.99367034426277 1
2.29099019297518 0
2.19279450384664 1
2.12786754802649 1
1.94068226215252 1
1.66403019177322 0
2.06491205197511 1
1.95300135302534 1
2.00925517803637 1
1.89905690449414 1
1.83814288773979 0
1.87238036363673 1
1.97712879757048 1
2.01305677811623 1
2.00501771655834 1
1.97987531964272 1
1.80070516262927 1
1.9606240421944 1
2.24150115819189 1
1.93135770626673 1
2.10915758064472 1
2.10544296108237 1
1.95573413957774 1
1.7725313837456 0
1.85700734747353 1
2.08572157847452 1
2.06969991027002 1
2.04777450219046 1
1.86601496962348 1
1.95765962707892 1
1.90925373029301 1
1.75365074027527 1
1.95428196922992 1
1.95758619982046 1
2.0499510532338 1
2.1974559343874 1
2.03870904691875 1
2.05252947723025 1
2.00665728987949 1
2.06546537432035 1
2.09018064403003 1
1.8673392024239 1
1.99505997670556 1
1.91634077046776 1
2.23769059331705 0
1.88970781594154 1
1.84926768220043 1
1.86091519924882 1
1.64250899732486 0
2.01144893641685 1
1.94158491396558 1
2.10035802983968 1
2.15096903453986 1
2.1002849510243 1
2.10851846835394 1
2.11446071140716 1
2.16719704077422 1
2.06397432945151 1
2.04478649066585 1
1.83485520795308 1
1.87199211329017 1
1.81616042102158 1
1.65641124001185 0
2.1731899308216 1
2.11077086940293 1
2.15771474428316 1
1.89781814972027 1
2.08883571484505 1
2.03624669080053 1
1.86399201767512 1
1.8691525341431 1
2.16544609879936 1
2.0084351025936 1
1.95177479561477 1
1.93389119777372 1
1.8870032569968 1
1.89547738421137 1
1.88579822019252 1
1.83700468290533 1
1.97559861806518 1
1.96851959789436 1
1.87830551217446 1
2.02559457307072 1
2.15081562892867 1
1.86258164773728 1
2.07441149698376 1
2.08273930542173 1
2.05495495982452 1
2.00971231062147 1
1.98532769244753 1
1.9334841212962 1
2.03442404942739 1
1.68697238139794 0
1.81935174825114 1
1.84466797677699 1
1.95895539593612 1
1.94326084659728 1
2.02728961865501 1
1.98990709294059 1
2.01280294481759 1
1.9915898172024 1
2.03277331678338 1
2.08996363090951 1
1.86969712533701 1
1.9770880198874 1
2.12615090924976 1
2.10243687706008 1
2.09281523709961 1
2.18308210182378 1
1.98303805978868 1
2.07235327745018 1
2.2963353943893 0
2.03216195275331 1
2.08085608138135 1
1.96815158210856 1
1.9232814536563 1
1.87936556016645 1
2.01372778897787 1
1.90767311472995 1
1.99739858325821 1
2.00723753369187 1
1.98633814813062 1
1.92441058127354 1
2.13624920443277 1
2.0863400001266 1
2.13278005704145 1
1.96076078600171 1
1.85936909825635 1
2.2843909847416 0
1.8036890711778 1
1.82374517808037 1
2.01377608405597 1
2.1070789191085 1
2.00374559254065 1
2.00433642467962 1
1.99924892635811 1
2.04463286312461 1
2.07676653803087 1
1.98936853802814 1
1.93886411945971 1
1.95042201790045 1
1.84455469615841 1
1.97822935338779 1
2.16147318700118 1
2.05708914971852 1
2.31121175703046 0
1.89691450343659 1
1.95424671749055 1
2.00714099557899 1
1.76092939011415 0
2.17858710202165 1
2.09439274282864 1
2.09958443415398 1
2.05438321867579 1
1.92187859140151 1
1.94561170717297 1
2.02955992713691 1
1.95622156714117 1
1.97769947283534 1
2.19905799476996 1
2.21772109166198 1
1.80411864154958 1
2.01043771309017 1
1.87291938294499 1
2.06160904136231 1
1.8919073082633 1
2.08765750266362 1
1.98901195326846 1
1.95494179412361 1
1.82607636889887 1
1.84731861737444 1
2.10659303978203 1
1.99156329358034 1
1.84190152832305 1
2.0086802247406 1
2.15807210141318 1
1.89968224127394 1
2.00851701165707 1
1.81670977853141 1
1.7865897431133 0
2.15022413738207 1
1.97254910600157 1
1.88209732361636 1
2.02153694691657 1
1.97599998933085 1
2.16923758354574 1
1.93416525173077 1
1.99310951675965 1
1.93169019496792 1
1.97479827208958 1
2.072684780739 1
2.03823081436045 1
2.04777833374589 1
1.84542686724139 1
2.10152166337657 1
1.86655207035415 1
2.08132066322274 1
2.08942239918493 1
1.95881092041886 1
2.06110613758361 1
2.15044372837008 1
1.78961743872703 1
2.20782451601726 0
1.8765783097779 1
1.94297097836828 1
1.91500920267185 1
2.07688043239395 1
2.12763982878315 1
1.7398693085015 0
1.96996051683212 1
2.06592712511218 1
1.94252684010217 1
2.05532282374655 1
2.08861236219117 1
2.0171480129779 1
2.06122413510128 1
2.1298540274005 1
2.25330117987983 1
2.15384318161677 1
2.0561014864888 1
2.15974571264916 1
1.81635230338985 1
2.04859206972071 1
2.17306393933119 1
2.1211347875673 1
1.99485670705567 1
2.20513519736005 1
2.00277838908802 1
2.09019013640083 1
1.91868365216938 1
2.13292236373684 1
2.06337707699143 1
1.82212104200696 1
1.91431213959404 1
2.28825894588039 0
1.89902563599272 1
1.92776818419787 1
1.90691633538349 1
1.78199913028819 0
2.07146678737898 1
2.02139686937934 1
1.87433710030274 1
2.07745822901324 1
1.97257071199737 1
1.96405210979119 1
2.00774783540756 1
2.0903554565428 1
1.93583403701886 1
1.98206893957226 1
1.84626031838738 1
2.05415234830441 1
2.03072936500259 1
1.95448106690256 1
1.93539366515882 1
2.00491273178466 1
2.10142563001373 1
2.01238859347895 1
2.03013470965485 1
1.99367981423342 1
2.14564272888062 1
2.12995648493128 1
1.91725902296381 1
2.13651697635839 1
2.02822099255907 1
1.81851356493649 1
2.08162438139936 1
1.86201048899736 1
2.33186780305557 0
2.005060323576 1
2.10966935090786 1
1.93482904040299 1
1.96668566427037 1
1.86519722303485 1
1.97146385248308 1
2.06234966985604 1
1.83425447854691 1
1.99265683268106 1
2.09363451139988 1
2.10314385664444 1
1.85879606847035 1
1.87849727085411 1
1.89992236236706 1
1.89821588267096 1
2.08957756142535 1
2.18598682567244 1
1.73389038373819 1
2.16227110369644 1
1.82320755717019 1
1.97616616492639 1
1.99861335870134 1
2.04682751238004 1
1.72297272973077 0
2.09861624828177 1
2.06881667052723 1
2.08976366110558 1
2.01196396865645 1
2.08291505861983 1
2.21050171221654 0
1.9609805706789 1
2.00586734805809 1
1.99026179959378 1
1.94650065161558 1
2.08437895302521 1
1.93939370478779 1
1.867613040619 1
1.91152081437578 1
1.89080011363973 1
1.78832768769924 1
1.81559131693712 1
2.01839686599898 1
2.02416835093836 1
2.05175660735175 1
1.99472186154558 1
1.99065755168908 1
1.88822959097294 1
2.02215900072121 1
1.99335456153292 1
2.03713787292843 1
1.969591374117 1
1.94306875261798 1
2.09424513814347 1
1.93673754649255 1
2.03258396380742 1
1.95494938067704 1
1.87604626408572 1
2.1173755120746 1
2.13496555890065 1
1.9449976356485 1
2.09355049371798 1
1.97090601308373 1
2.08589192835882 1
1.98834110718258 1
2.00847880408307 1
1.95870374170617 1
1.80142494266624 1
2.01687540993197 1
2.19531372402738 1
2.15743166240368 1
2.01991591558196 1
2.16579307433672 1
1.96713127320166 1
1.90869274482441 1
1.96107251915109 1
2.09907872350444 1
1.9669755110649 1
2.14170031952839 1
2.1385431558367 1
1.97267332537607 1
2.19351314409197 1
1.68469520271217 0
1.68713675051138 0
1.89690135839171 1
2.04096597205514 1
1.92866315802585 1
2.00236568566583 1
2.10537096285522 1
2.33535854321711 0
1.91593260364674 1
1.88468817791524 1
1.99633604686034 1
1.74894176569219 1
1.83499017665678 1
1.94581875443945 1
2.08426795671635 1
2.10892899118337 1
2.13159151866585 1
1.77849097545448 0
1.77064690850928 0
2.17200902930351 1
1.91659914357892 1
1.9175865678629 1
2.06850769892994 1
1.86681090609944 1
1.95993367600606 1
2.24157970361486 0
2.04061787322787 1
1.85966548477759 1
1.74956840916595 0
2.03059446978942 1
1.94858277278823 1
2.05713772945082 1
2.04546778496992 1
2.11817096059326 1
2.03321258160587 1
1.98746318068957 1
2.37457075098515 0
2.23758601106239 0
2.08846918358835 1
2.06689839510383 1
1.85755363842384 1
1.93590725268414 1
1.94388369007885 1
2.15673381202904 1
2.06864342741495 1
1.92435588878388 1
2.13619246806821 1
1.96428254630545 1
2.10959552220836 1
1.84925837032322 1
2.113076904601 1
2.2063290249702 1
1.99949956067583 1
1.86032073995303 1
2.26913067565956 0
2.16734695671114 1
2.02865950797844 1
2.00259944907773 1
1.9788927872508 1
2.05646290431891 1
1.95505355544215 1
2.08715987266688 1
2.00029328038284 1
1.9746461686182 1
1.87309630671356 1
2.04727452947407 1
1.95318441578602 1
1.98877600640427 1
2.03365082148667 1
1.90067143851544 1
2.12117546052694 1
2.11355227492017 1
1.99349300479389 1
2.07551786235154 1
2.12742057634536 1
1.77869694551628 1
1.70398558768189 1
1.90589668940398 1
2.30429701468996 0
2.28446923594172 0
2.00482756729424 1
1.92132558374235 1
1.77635499904086 1
1.92186665397968 1
1.76043754499056 0
2.20357842648102 1
1.90696789433426 1
1.84868852774178 1
1.96796245443399 1
2.02710649734679 1
2.04812686275403 1
1.98727661704723 1
1.91417218909559 1
2.16266207547209 1
1.74321261311763 0
2.01758938861565 1
2.09590760428519 1
2.14450376657112 1
2.02407131021751 1
1.80933444711183 1
1.82246992447716 1
1.99261341495444 1
2.21453168729357 1
1.99375061087843 1
2.13456830489172 1
2.06337698264711 1
1.98446022347914 1
1.8028873568014 1
1.88462035043301 1
2.0007071319552 1
1.9449657584257 1
2.12465343013416 1
2.05203869056439 1
2.00112465624207 1
1.92048560198822 1
2.1736370878084 1
1.82476567085559 1
2.09514077509571 1
2.11349995673951 1
2.13735006290461 1
1.97676069188933 1
2.08629627685269 1
2.03706246118236 1
1.88562191367825 1
1.8012510119515 1
2.00000575227841 1
2.03269783528631 1
1.73818838028088 0
1.75362355406232 0
1.8103469388259 1
2.02358825386612 1
1.85205593418955 1
1.8830159358673 1
1.9865340998577 1
2.29105409292288 0
2.0081118977563 1
1.94190606963139 1
2.28060101648726 0
2.05837373042618 1
1.94545671903968 1
2.08828053501299 1
2.11234525008635 1
1.91747021100164 1
1.95798957846605 1
1.90301042250827 1
2.07037628534763 1
1.73445975303777 0
2.11702299499986 1
2.0873913693691 1
2.04447208192465 1
1.92616169738747 1
2.08139226750036 1
2.03258619267837 1
1.86712739999104 1
1.96860697593488 1
2.32821537312832 0
1.82018495614839 1
1.92787713364205 1
2.2723379680003 0
1.89974734142316 1
2.06008716487769 1
1.99750732060622 1
2.12563619851774 1
1.90743079108932 1
2.01002672447873 1
2.02122226303009 1
2.04011434471958 1
1.9712015862689 1
1.93442968660381 1
2.13993589388588 1
1.94758134696342 1
1.98951288732729 1
1.92818936085401 1
1.8802783953225 1
2.06506637938469 1
2.21787747546489 1
1.87721667206484 1
2.01552296898401 1
2.05610901666998 1
2.01998609317086 1
1.86715931154286 1
2.04407452763494 1
1.75787531728494 1
2.04205955577659 1
1.92922531350838 1
2.09645855620791 1
2.16063089075988 1
2.09155259531176 1
2.09391873657813 1
1.90774297923545 1
1.93525368518374 1
2.11051370114643 1
2.07158220094982 1
1.97752726612918 1
1.94480704347156 1
2.18110316538359 1
2.14066577929225 1
1.91832484513204 1
2.09710494055873 1
2.27496387983919 1
2.01601511268699 1
2.14596060701965 1
1.94423727351194 1
1.93230203635443 1
1.94098197309785 1
1.95305194058382 1
2.00775863500354 1
2.099153851118 1
2.30921249875708 0
2.0658769087723 1
1.8661261094315 1
1.94667774211328 1
1.95785231666671 1
1.95387342522651 1
1.99432725420756 1
1.85222852015345 1
2.21992728598525 0
2.00142414110858 1
1.86318556525298 1
2.04575070087225 1
1.92681787283859 1
2.35571356784347 0
2.06613130806138 1
2.10839344265003 1
2.11971884069286 1
2.03533123035401 1
2.04349457036624 1
1.94007679155122 1
2.06795606829827 1
1.98343447536118 1
1.83011245888644 1
1.89159235464632 1
2.14133042103317 1
2.00615084653968 1
1.97268043381547 1
1.94030486061183 1
1.88221020676751 1
1.89211505182657 1
2.17740630257132 0
1.91574424110434 1
2.02566042419134 1
1.94252635067008 1
2.08149294817331 1
1.95011449042206 1
2.15754326312128 1
1.98884671557136 1
1.93759396425441 1
2.10393489695301 1
1.91514553757989 1
1.9424141933953 1
2.10900199244771 1
1.78035249326515 1
2.1665210569362 1
2.09805086124156 1
2.0717760031338 1
1.86609461396129 1
1.90304098608281 1
2.03727855328259 1
2.22521863711674 0
1.98744016955793 1
2.11893880686239 1
1.80407261837863 1
1.88031111536404 1
2.09756728053285 1
1.65610791525886 0
1.78225357673236 1
1.92357112381645 1
1.9439310762394 1
2.30111728745678 0
2.06163689685046 1
1.89689873028972 1
1.84320837452117 1
1.91351487995315 1
2.00451152282181 1
2.32114333452029 0
1.9724406563962 1
2.17442502803091 1
2.07739437832667 1
2.20912360357345 1
2.01197728683759 1
1.94480809048616 1
1.85371000515356 1
1.89310738698022 1
2.33139502009989 0
1.9620565285372 1
1.84962780101594 1
1.89848127792342 1
1.94933868900712 1
2.07572591318934 1
1.97055769324212 1
1.92938218233722 1
2.10407233742197 1
2.14865180488031 1
1.99315972934002 1
2.49777640151131 0
1.89760786837717 1
2.06313789839767 1
1.99982556883927 1
2.07560024487716 1
2.12674766914282 1
1.98094533508718 1
1.88671670834082 1
1.96997235810889 1
2.0514914751215 1
1.96685570783477 1
1.99158876622141 1
1.88857327139866 1
1.9117507575154 1
2.11718892534903 1
2.05096351042742 1
1.97658042767487 1
1.83222273449728 1
1.96082227403522 1
2.1832632849046 1
2.14866308769489 1
2.0324149919264 1
1.97981762338968 1
2.0767136527424 1
1.75577533210605 0
2.08274479937028 1
1.9831247314637 1
1.82118028567126 1
2.26055632453445 0
2.16827323884798 1
1.98250423815809 1
2.00751360356755 1
1.96449078269201 1
1.98104002653434 1
2.02361945404075 1
2.08720367082549 1
1.98086756853074 1
2.07891231959403 1
2.06245563070475 1
2.11839158083883 1
1.93392685532837 1
1.99492090203436 1
1.91976811395249 1
1.80675315513392 1
2.14122284750775 1
1.96288726565141 1
2.04533263319342 1
2.04083210376054 1
1.97937447361079 1
2.11213438933394 1
1.83178600687417 1
2.05326464455495 1
1.92855029268337 1
1.95598577768705 1
1.99901317836923 1
1.95268028109874 1
1.92015462173001 1
2.17456981011119 1
1.95436695994913 1
2.16805570014676 1
2.06555942479998 1
1.92392039346144 1
1.92500341739618 1
2.04834130374486 1
1.96029488780102 1
1.98776801295831 1
1.97701404411232 1
2.02467203308086 1
2.0273219537939 1
1.85101087561033 1
1.87374620893114 1
2.04316781537508 1
2.05935189036921 1
2.06114199639319 1
2.06203233204449 1
1.88897108608091 1
1.89330781088781 1
1.96305925846829 1
1.95534185435841 1
1.94949071178034 1
1.74908184209326 0
1.98946813073995 1
1.82719976921169 1
1.89628567177247 1
2.01977088941317 1
1.93925438016178 1
2.07811626037593 1
1.99176205574158 1
1.86071282699557 1
1.90892042630718 1
2.23256820615854 0
2.04247199616035 1
2.20588868267212 1
2.06430622263351 1
2.12960706922259 1
2.07009991368074 1
2.18151930667376 1
1.97724059383155 1
1.96303791567947 1
2.02896187150384 1
1.90652059544189 1
2.04365065930742 1
2.2594243213859 0
2.10802508185074 1
1.82602687729543 1
1.98899381322481 1
1.89767930074368 1
2.09726427253041 1
1.67503241407368 0
1.92440939022738 1
1.92792772583196 1
1.96966192723145 1
1.86188971015256 1
2.08812917667527 1
2.11258971289153 1
2.02069616237334 1
2.10720538297465 1
1.88668739941617 1
2.22693935790924 1
2.03068082604361 1
1.94080103098987 1
2.01363740963044 1
1.99886968047104 1
1.93051267603142 1
1.73557105144903 0
1.96939487856411 1
1.97146999760447 1
1.98835926336237 1
1.99242037616484 1
2.00873194082263 1
2.03768375611219 1
1.90418250747476 1
1.98081587636323 1
1.94669614181354 1
2.01725659891277 1
1.78348135392893 1
2.21803108247189 1
2.23952651615482 0
1.8964127327945 1
1.9232985770953 1
1.85357405591326 1
2.1089281680082 1
2.21131721710778 1
2.08273982417078 1
2.07630685577557 1
2.07194579730986 1
2.02403240851703 1
1.97706950496909 1
1.93874652266048 1
2.01198647255067 1
1.62209357227676 0
2.11629458995434 1
2.00388684258624 1
2.0013064722528 1
1.78727817885897 1
1.99347365541269 1
2.03984617443632 1
1.89247755636395 1
1.86739788029991 1
1.81738245995169 1
2.06334848362824 1
2.13112716315496 1
1.91341761013611 1
2.12125244378945 1
2.11291931265516 1
1.9511708229186 1
2.02129782764149 1
1.93459555939109 1
1.92064299595822 1
2.07989460002309 1
2.22020672120454 1
1.99642422759689 1
2.11430597016366 1
2.15561555860466 1
2.04099816314364 1
1.91719137489933 1
2.07070823773132 1
1.82082056192372 0
2.09869619627302 1
2.17133488678507 1
2.17598248492026 1
1.94090049244311 1
1.75442907260079 1
1.774697221923 0
2.15881965681834 1
1.93913619999599 1
2.09593229341826 1
2.10144831290683 1
1.88187189115799 1
2.00214112481653 1
2.06382485171947 1
2.13255449633375 1
2.16060233636012 1
1.97920322830241 1
1.97671834938698 1
2.01459131039875 1
1.9100251195975 1
1.82860967804124 0
1.80644104172567 0
1.97322947204054 1
1.92086292487808 1
2.15233340615715 1
1.99574208402916 1
2.01360035605543 1
1.79181943177688 1
1.97594097934668 1
2.1265099819989 1
2.00127579108196 1
1.73856416062545 1
1.86183816231552 1
2.06365676696143 1
2.00687843257509 1
1.85860786554497 1
2.15190658351146 1
2.05340279860594 1
1.99135979384585 1
2.12817032621465 1
1.96443461725084 1
1.97336632277552 1
2.12464338911128 1
2.09699010678785 1
1.80867587056308 1
2.12256257759323 1
2.02840308457397 1
2.03351683702482 1
2.07862465683411 1
2.05362217021767 1
1.88168750837088 1
1.93604726631793 1
2.03046734501841 1
1.85475971641776 1
2.23699535539152 0
2.15041620234563 1
2.12377506033896 1
2.13297529027923 1
2.27255512257959 0
2.06050960935165 1
1.87805280163988 1
1.9153437635207 1
1.91140977399817 1
2.06183971094517 1
2.06185873469026 1
1.78291020812466 1
1.78053748297479 0
1.81225298299493 1
2.2126006363324 0
1.78487494204279 0
2.29401084727231 0
2.20872944283392 0
1.89864701738308 1
2.03251806370351 1
1.94432159446904 1
1.99085138362739 1
1.83330388722333 1
2.23444334524524 1
2.03881838736001 1
2.08118628987653 1
2.10210704306013 1
2.11316693907869 1
1.69507768609635 0
2.26482374217794 0
2.15741057142048 0
1.97268488366467 1
2.22956805400999 1
1.81445511792454 1
2.15642470916221 1
1.91748305988364 1
2.04627601971997 1
2.12709330319291 1
2.10666064676362 1
2.20950907028284 1
1.8600298387679 1
1.9571576160378 1
2.02155970522921 1
2.01830703448046 1
1.96868182550938 1
2.1432536392817 1
2.14014672533996 1
1.93891371382441 1
1.84680322366152 1
2.1204056869758 1
2.03910425636369 1
1.98106190257833 1
1.76579461012917 0
2.00988064247532 1
1.92357185345338 1
1.81907799917957 1
1.97206548968616 1
2.06914358335646 1
1.9931955454551 1
1.99693556358656 1
2.03482872847306 1
1.96109922834739 1
1.88263411120327 1
1.99590734663655 1
2.21747776782175 1
2.0029167544569 1
2.00939307705812 1
1.89456852512984 1
1.95511982773817 1
2.15616801321948 1
2.00141503866768 1
1.78374974669876 1
2.14410628389405 1
1.84560033840699 1
1.9201229848166 1
1.85701912460406 1
1.92912824749489 1
1.87572988113209 1
1.90573454219158 1
1.8308315623016 1
2.02919940616402 1
2.03139803469679 1
1.90515962828198 1
1.85380243348653 1
1.97134546437336 1
1.87542517734008 1
2.03052186694391 1
1.86830925728068 1
2.13865408668299 1
2.36962046361445 0
1.82299249080506 1
2.02297330488553 1
2.11022903046463 1
1.91037141150962 1
2.02282210219035 1
2.19184734897237 1
1.83223545247811 1
1.9273635847824 1
2.22651738897856 0
2.04202742973507 1
2.30463245387021 0
2.18758623770614 1
1.8688710337242 1
2.12833788716033 1
2.08866133764761 1
1.81654524307211 1
2.00096474832992 1
2.11996415392601 1
2.07698229797873 1
2.32020970340134 0
1.8864700680785 1
2.08248411532388 1
1.98628251976984 1
1.96057748934655 1
2.0339508011494 1
1.83448472699367 0
1.85273276179074 1
2.08575400830823 1
2.19973675912914 1
1.94518841683731 1
1.88936240377802 1
2.09874592281626 1
1.87070818681109 1
2.0063972586322 1
2.11907075656156 1
1.8732329078113 1
2.08028782982445 1
2.10554879512998 1
2.02605439461261 1
1.84710920569951 1
2.09353670698912 1
2.1908770785342 1
1.8480403876843 1
2.21187361922108 1
1.79692154610504 1
1.86119041342893 1
1.94344792152181 1
1.98492981527647 1
2.16150730750741 1
1.92681084818466 1
2.04922745499577 1
2.04972116941736 1
1.82479051720545 1
1.97657200130001 1
1.69034683141387 0
1.7640956503467 1
1.74707389722455 1
2.14419933451594 1
1.96150150586035 1
2.09521319536328 1
1.78809576129562 1
1.94259873183878 1
2.04810714083463 1
1.93972336741774 1
1.89230536388327 1
2.08136269331481 1
2.16126203487983 1
2.12702387181099 1
1.85551593165158 1
2.05035900336948 1
1.99419317157147 1
1.95397774477459 1
1.87787344148368 1
1.8419446556559 1
1.9235878733842 1
2.14892229604088 1
1.89106385361485 1
2.01586373063655 1
1.91150949719233 1
2.27905060615019 0
1.68113101505702 0
2.1709566532779 1
1.88402659782214 1
2.02222366498324 1
2.04308695297728 1
2.10351195217454 1
1.98864121647393 1
1.93320561273714 1
2.07056489356817 1
1.80768880527143 1
2.13905908201397 1
1.99020723525468 1
1.71860897695246 0
2.0688592558715 1
2.10890824837708 1
1.89185776619653 1
1.90718064487831 1
2.06720312657619 1
2.03104425735331 1
1.93213877493473 1
1.98431623848621 1
1.90764816670779 1
1.97178800116031 1
1.7617668760384 0
1.95640869457152 1
2.0534666430574 1
1.91220703059029 1
2.14525887734915 1
1.97640694804345 1
2.05197765149273 1
1.93392314446139 1
1.9618360985781 1
2.00482177813182 1
1.88307345623389 1
2.01192515245843 1
2.04012952203137 1
2.09457460435025 1
2.1089117056026 1
2.01504418808914 1
1.94995740654359 1
1.73673607202654 0
1.89780689119495 1
2.21091437466177 1
1.90040050223653 1
1.95129839118368 1
1.75715636159682 0
2.07726027253828 1
1.8914595425056 1
1.93436173273536 1
2.04059537430205 1
2.05130449495775 1
2.14199063975236 1
2.09193280164018 1
2.05528453895236 1
1.91620255452076 1
1.96823202244992 1
2.07111699354988 1
2.11935583923791 1
1.90164505158716 1
1.88015407918788 1
1.83596470916253 1
2.0444034222867 1
1.99185049791503 1
2.11979384235967 1
2.04004291348732 1
1.96057157938499 1
1.85047129238066 1
1.8165048995674 1
1.98095735399125 1
2.11726557348515 1
2.08165848805892 1
2.21114596702347 1
1.95963101452915 1
1.88891962239916 1
2.1899162422428 1
2.15752538659545 1
1.93498268885493 1
2.00082163064844 1
2.0496641189875 1
2.00618514681819 1
2.00272057331226 1
1.89709453754605 1
2.10254096540982 1
1.91856697296304 1
1.77759377693884 1
2.12741981392117 0
2.06672178301803 1
1.84041156977969 1
1.74422521356025 1
1.73729183459011 1
1.89476654530177 1
2.11507493115493 1
2.0627488420382 1
2.02502386166522 1
1.99617323599777 1
1.97814907814285 1
2.00949552309147 1
2.10063033742229 1
2.29183091190689 0
2.11985883170858 1
1.92504245425005 1
1.85069091022118 1
2.05612022735596 1
2.05091618901027 1
2.07345310784782 1
2.00134989296056 1
1.9711716538483 1
1.91519526258403 1
2.05496030371077 1
2.0699944512013 1
2.07936523409276 1
1.82253187153801 1
1.97273920244359 1
1.9987506955479 1
1.9891854287806 1
2.0593671796451 1
1.98903963881318 1
2.03848572381968 1
2.08698147107648 1
2.03077986465383 1
1.86542274058085 1
2.10923719847868 1
1.98591547634259 1
2.0937711422704 1
1.99514291263159 1
1.96969444593021 1
1.91201098201495 1
2.00504545699972 1
1.9752953618364 1
2.07380464610823 1
1.908202059925 1
1.93391731184747 1
1.98178266165892 1
2.06133358231502 1
1.92286984265872 1
1.89786488683736 1
2.12549834548705 1
2.09615358242954 1
1.93710451354917 1
1.92075914410206 1
2.16612094383107 1
2.00823073839117 1
1.79162520814755 1
1.91658810643819 1
2.25311172468939 1
1.9731472139768 1
1.60981028187441 0
1.99378697472233 1
1.94932323475457 1
1.97094179967657 1
2.11311922090598 1
2.32604946543734 0
2.07011800807121 1
2.01556801747536 1
1.82464887999657 0
2.11008366002322 1
2.02939664876948 1
1.86015289685572 1
2.03602454531708 1
2.18357496964564 1
1.87504504463863 1
2.16881287458984 1
2.03327842410236 1
1.93978103641181 1
2.08246833973151 1
1.7885390270348 1
2.02808846697469 1
1.88899048578285 1
1.91904716858173 1
1.97305663635498 1
1.80816720728334 1
2.04304165086325 1
2.03509893804795 1
2.07863060459524 1
1.84655571901288 1
1.8917634177835 1
1.83404089214437 1
2.04422106038388 1
1.92303839071874 1
1.93532994201995 1
1.92876136606615 1
1.88055865422296 1
2.23571973238725 1
1.93340561160154 1
2.19693355257114 0
2.10276494757111 1
2.098402503874 1
1.7524532015707 0
1.94562096673786 1
1.99367568801466 1
1.99935507020121 1
2.03087482112039 1
2.15715947356323 1
2.1073031109548 1
2.13221784896029 1
2.03983051858769 1
2.03231095378922 1
2.20396346876786 1
1.95664897263214 1
2.03942536667792 1
2.00715876567996 1
2.12685754755176 1
1.96699809651743 1
1.96819264371139 1
1.97893778459312 1
2.14217973628461 1
1.82012337840947 1
1.95837613139891 1
1.82828412897848 1
1.99538097181234 1
2.00403012577234 1
2.05360195746554 1
2.09371898997622 1
1.97824903072105 1
1.94530438122909 1
2.14383074001133 1
2.16436998587292 1
1.94956472682584 1
2.00329180378525 1
2.15221506420221 1
2.02397408818156 1
2.10861928380561 1
2.1557114182692 1
2.13829501671175 1
1.92978294062429 1
2.24699738931923 0
2.18402860682051 1
2.23049549137665 1
1.99094747116485 1
1.94720673160954 1
2.15103742441115 1
2.17816497669291 1
2.07169416479245 1
1.97885101012771 1
2.07333047116983 1
2.06094533934077 1
1.84738584956842 1
1.72864911669316 0
1.99436228090421 1
2.20057315168947 0
1.94512257769886 1
2.19695548414195 1
2.140168734542 1
2.0792619221535 1
2.17915750090465 1
2.05265139268231 1
1.78768509469211 1
1.75672589945117 1
2.00679141840736 1
2.04299422198314 1
2.00917830704369 1
1.93332722115789 1
2.03740440971865 1
1.81932054624132 1
2.08354629937504 1
1.92051085020071 1
1.9690467920559 1
1.90203289877764 1
1.88691130751383 1
1.96647076889792 1
1.92359140306176 1
1.98895687809976 1
1.88452087901469 1
2.11494334616118 1
2.16025138947654 1
1.85629954083806 1
1.9925865798382 1
1.93959457558946 1
1.92151247977213 1
1.96759328469723 1
2.23359214883848 0
1.65301540606852 0
2.00491424110144 1
2.0382065185997 1
1.89150276343238 1
1.82229650284128 1
2.19731064761586 1
1.97409657486245 1
2.17354422869708 1
2.02226498279106 1
1.98600131419055 1
2.09131572919528 1
1.91163678256285 1
1.99952338979789 1
2.00930564366062 1
2.12451144410058 1
2.09637958583406 1
2.30903144428007 0
2.20934792157853 0
1.95193503646815 1
1.82178947161634 1
1.89800381000384 1
1.72670748541214 0
1.99020331577853 1
1.95304190969854 1
1.90569848310371 1
1.85954881478606 1
1.91161694951085 1
2.02390618302663 1
1.97247981007834 1
2.01140563501708 1
2.26485352611151 1
1.85072445692863 1
2.15075334003469 1
2.04090640426019 1
2.01313743063207 1
2.03920934242662 1
2.13098056565797 1
2.22791925484782 1
1.87628548748192 1
2.22295131677415 1
1.78139904454805 1
2.03737654262866 1
1.93647729091375 1
1.99597322431517 1
1.96440160043855 1
1.90942374484854 1
1.9929586397545 1
2.07463668478433 1
2.04632248681233 1
2.13911758407319 1
1.98309822958347 1
1.97889401462299 1
2.11470539447774 1
2.08827003278112 1
2.03600127436996 1
2.01085117742828 1
1.97729998630949 1
1.97103410087861 1
1.92722838349559 1
1.99879334641633 1
2.16703890412023 1
2.03399303200525 1
2.1692904460078 1
2.02605299376982 1
2.10299993916895 1
1.97784465452322 1
1.72079237906276 0
1.87180452531504 1
2.11477568802002 1
2.17648151191581 1
1.95932097907757 1
1.95193872064699 1
2.00149861361156 1
2.1106564975848 1
2.11956615681059 1
2.13323403626763 1
2.06249756449144 1
2.16208105241137 1
2.1324483184959 1
2.00516671345336 1
1.99641069478836 1
2.0345251262915 1
1.9642991111377 1
1.98219927314721 1
1.85205764899362 1
1.91635257434407 1
1.79802206468249 1
1.86305684740772 1
2.04024117777729 1
1.78251104020282 1
2.03047399287246 1
2.00035113215777 1
1.89795698032866 1
1.79903065015236 1
1.90261302866997 1
1.8644105227425 0
1.84372260545581 1
2.03547276090961 1
1.68906241662965 0
2.10563805461574 1
2.20444571283924 1
1.86630017594661 1
2.01794718175254 1
1.82660685130853 1
1.99797343562907 1
1.97149093237224 1
1.8141713807715 1
1.79116682161474 0
1.82866119901388 1
1.81240538924271 1
1.96791991116934 1
1.93524273863453 1
1.94237345245692 1
1.83573093143395 1
1.93642691277889 1
2.0505579562839 1
2.08539506341021 1
1.90261135763039 1
1.73143571579197 1
2.02604279233918 1
2.01668247591607 1
2.06548738568777 1
2.07855086787875 1
2.35171988245358 0
2.07479845758736 1
2.14180086692051 1
2.09370884320878 1
2.09264185679411 1
1.96907443831283 1
1.9731683019755 1
2.1024140910319 1
2.11639995368298 1
1.93601460709359 1
2.08036727395113 1
1.91112053890972 1
2.06256898492419 1
1.95954309782869 1
2.06378328901154 1
1.91467898325909 1
1.98829824267054 1
1.81392831823547 1
2.05201543787084 1
1.96248142180888 1
2.01932260015232 1
1.91360930289951 1
2.03645492076408 1
2.07825292884428 1
2.05151479625204 1
2.04433554348872 1
2.02713108084074 1
2.10669472139491 1
1.98553542676109 1
1.86794115089069 1
1.9606925907939 1
1.91809873971562 1
2.03352407152338 1
1.82404450190362 1
1.83683185893894 1
2.07808100628882 1
2.00408556299659 1
1.87960998551358 1
1.81834318017805 1
1.84986282409915 1
1.64600282807621 0
2.08202323349019 1
1.6904456284575 0
2.13362698574856 1
1.84622608061093 1
1.75108719061487 1
1.98826527479151 1
1.97768476186816 1
2.10405929539087 1
2.02237672580096 1
1.9965134646579 1
1.86490718734058 1
1.92090099022002 1
1.85441440157215 1
2.0004595369796 1
2.02466530038325 1
1.73235878634819 0
1.76650634790121 0
1.95284658956286 1
2.10205448055318 1
1.80108972367781 1
2.14355609418257 1
2.03265272089407 1
1.88902978795111 1
2.22204472754415 0
2.06370230689593 1
2.10069045895354 1
2.11420708587593 1
1.97803771622256 1
2.21028145333163 1
1.84140631766667 1
2.04523798097838 1
1.64258855240467 0
1.93371291003871 1
2.06934367854633 1
2.19708796918319 0
2.02476556863253 1
2.00129088112254 1
2.00022128570277 1
2.02520179015198 1
2.09997438808425 1
2.0429182267113 1
1.8897452203156 1
2.11492099687434 1
1.93780893619857 1
1.81923492239488 1
2.03630704911194 1
1.81888082990574 0
2.18610584991643 1
1.81513903287587 1
1.83068741380764 1
1.93536911405209 1
1.93062064342081 1
1.89996483301073 1
2.04933964482492 1
1.84025152748689 1
2.03762259662574 1
1.93155341813317 1
2.18862496850646 1
2.04252813459923 1
2.04806142749927 1
1.86269810253639 1
1.98543025154996 1
1.7954594831808 1
1.88695521618427 1
2.14582467315239 1
2.03470563919321 1
2.09814535290926 1
1.82198990655263 1
2.25613731815002 0
1.99618516442709 1
1.96293817244304 1
1.88803273323431 1
1.85745810839368 1
1.98393129900419 1
2.36250029830553 0
1.82877971522833 1
1.89905239985684 1
1.71639610442371 0
1.97456039752173 1
2.02321242602412 1
2.0576387256414 1
2.12657493721389 1
1.85209255968543 1
1.7598731377207 1
2.19583070635849 0
1.96292238979117 1
2.25813097849334 1
1.97412394225318 1
1.83571201824303 1
2.12319728509609 1
1.98891258673013 1
2.05907858206965 1
1.9300694999145 1
1.86206699308991 1
1.9733450629485 1
1.86324339385981 1
1.95451225741111 1
2.27461869420379 0
1.91149851174492 1
2.2281511052262 0
1.79431183993166 1
1.85871530164969 1
2.12961319310345 1
1.91018866411843 1
1.8531721662383 1
2.00731128115513 1
2.12974474681522 1
2.01376227079558 1
1.95395848455546 1
1.96513005932275 1
2.08392874653075 1
1.95929254813645 1
1.96966965033001 1
2.04641473659981 1
2.0260860607915 1
1.80977545725846 1
1.82327012011122 1
2.07388871217112 1
1.87201708511827 1
2.00984132765903 1
2.31507242620231 0
2.01264942013834 1
2.00138727403859 1
1.98596756979339 1
1.97336780336687 1
2.23197030352504 1
1.86757815567443 1
1.99885906536083 1
1.8607262342294 1
2.17688987012796 1
2.06761162196473 1
1.74729050365389 0
1.96771690745348 1
1.89962561564597 1
2.0280078008744 1
2.17096850902325 1
1.90614459414729 1
1.8816714895481 1
2.02835018842897 1
1.99473022587631 1
1.88803533077038 1
2.03960882488172 1
1.91229493954039 1
2.04704539052861 1
2.00238561355663 1
2.1511144189917 1
2.14910162493062 1
1.92005107448842 1
1.94412434992285 1
2.17527798614859 1
1.94856311838169 1
2.09855081575888 1
1.9703969191839 1
2.09481827449499 1
2.05293573638789 1
1.96403834393625 1
2.02692964482838 1
1.91259398120167 1
2.05462903248027 1
2.0722821852916 1
2.04737536956765 1
2.05171571630552 1
1.88847534213386 1
1.79035602966522 1
1.9071296585139 1
1.8940312832277 1
1.94659519633283 1
1.87109420129243 1
1.81815583684568 1
1.96463508592073 1
1.78634559933597 0
2.08377078085122 1
2.12940856826783 1
1.95103025043926 1
2.13848992772709 1
1.73382882221987 0
2.07914494144019 1
2.31754554700259 1
2.02290057161761 1
2.05643179459065 1
1.97310397446571 1
1.84210097707153 1
2.23645220910402 0
2.13327273853737 1
1.78115750549384 1
1.92552712773357 1
1.96503430805978 1
2.01698096669739 1
2.04595755721668 1
1.98214464381132 1
2.0885298145771 1
2.04770005786175 1
1.97161476048303 1
1.78565735129967 1
1.84208331797289 1
1.85449716680041 1
1.97451452011527 1
2.09306609549464 1
1.89851521058564 1
1.94084508821559 1
1.98375199855027 1
2.05566484764108 1
2.00477126309606 1
1.93961152750583 1
1.95940863503372 1
1.91617297710049 1
1.93718037146008 1
2.02327805505782 1
2.02177664304567 1
1.97666687454088 1
2.18775439297201 1
1.98017407030779 1
2.12946905530499 1
1.89438347169581 1
1.92676721745373 1
1.996588128911 1
1.91151468551377 1
2.18690223956903 1
2.1367097282469 1
2.14717834791479 1
1.88927518561377 1
2.24550447959477 1
2.13894317114071 1
1.88153677589623 1
1.93872574011381 1
2.03111949368601 1
1.76942706459718 0
2.31285329717376 0
1.99783529762735 1
2.07010298358538 1
1.84263660332576 1
1.97493426125651 1
2.00730810399221 1
2.01952951816217 1
1.81991948126947 1
2.2317624385281 0
2.01865963702301 1
1.85326952178504 1
1.92852216353655 1
2.12832850295959 1
1.94165039940005 1
1.78993544750951 0
1.94111009777679 1
1.9525869874642 1
2.05517249577903 1
1.75718288993034 0
1.99300926910813 1
2.01997253269619 1
2.16650790639966 1
1.80155156083453 0
2.14888716158497 1
2.09618522516548 1
1.95954075945158 1
1.98077775862812 1
2.06960723870947 1
2.01379793686931 1
2.13419663776169 1
1.98742365146738 1
2.12696259428472 1
2.11659352733889 1
1.8820625224333 1
2.2223359101356 1
1.96854577762567 1
1.98372301542577 1
2.09066507671126 1
2.0396871307191 1
2.11837350163968 1
2.04173041892357 1
1.99165325097397 1
1.97784581978835 1
2.03564731754701 1
1.93290763334981 1
2.30496010467657 0
2.01492565670972 1
2.16302654839352 1
2.00745028619956 1
2.18090075387824 1
2.29079149290351 0
2.01568158673595 1
2.00949851449075 1
2.20053464303016 1
2.13095250814987 1
2.16751043198148 1
1.98792160570551 1
2.02821618214687 1
1.86582198576088 1
2.01283517164356 1
1.84567202525851 1
1.95110212845828 1
2.04498537721118 1
1.81176343499914 1
1.99687801429133 1
2.09441447732432 1
1.9268451249141 1
1.92051806268155 1
2.14543328196981 1
1.94399059570146 1
1.98059694352469 1
2.08936216586168 1
1.94121089670675 1
2.02483972998495 1
2.13710277756866 1
1.95142278703694 1
1.90480258281387 1
2.10901250229561 1
1.97199904739105 1
1.81979086273368 1
1.92602306377532 1
1.98562539481987 1
1.84246874944 1
1.9568438895353 1
2.00471157263 1
1.99484466469019 1
1.8674308731934 1
2.02683263713769 1
1.88207488472761 1
2.06232433425793 1
1.94669787437569 1
1.99537997717043 1
1.61426390875677 0
2.01007419940047 1
2.14132815517452 1
2.00907411570264 1
1.99346257570639 1
2.18816268287281 1
1.87893612449125 1
1.91307605882854 1
1.96018778505049 1
1.99477357528818 1
2.06942531312379 1
1.96166814253957 1
1.95765384438085 1
2.08000111409125 1
1.98455633489133 1
2.08315654563508 1
1.92007547990494 1
1.9121154241033 1
1.99423777685137 1
2.22181485463809 1
1.93100599167228 1
2.07700831060477 1
1.9779256803432 1
1.96372119828394 1
1.79280070200118 1
2.0423220144876 1
2.01436127058774 1
1.99912565498831 1
1.94549053805417 1
1.95407550307669 1
2.10031398526897 1
1.87398606475945 1
1.88946862195453 1
1.98366185150843 1
2.09877158352275 1
1.88715482742748 1
1.97912868153656 1
1.95385069047067 1
1.92010284271482 1
1.84000614700882 1
1.91201518949519 1
1.92058251812283 1
1.8969476153747 1
1.9532690124751 1
2.07535621770829 1
1.84997064783282 1
2.07688155835039 1
2.17027369687568 1
1.90562072691927 1
1.98547024630969 1
1.88081155252006 1
1.99178055803042 1
1.98463814900399 1
2.1002298528029 1
2.013721038426 1
1.88394813212963 1
1.99199843402824 1
1.9930783595703 1
1.61456595775673 0
1.81503582248435 1
2.00177239384707 1
1.92564027157867 1
1.93717077153386 1
1.97597232964296 1
2.04150214999834 1
2.07365676868795 1
2.07629480965407 1
2.0749289179734 1
1.96303291637797 1
2.03815700329247 1
2.11152765282525 1
2.0514071992552 1
1.98300614586774 1
2.02908371007256 1
1.86372428622496 1
1.84380191415562 1
2.01384088923826 1
2.06409692292243 1
2.15201269897741 1
2.14154940877422 1
1.87948992209174 1
1.99017896917937 1
2.02516636817502 1
2.02450481928035 1
1.94696452629751 1
1.96851791059182 1
2.04271617226703 1
1.83483640913379 1
2.03837645968897 1
2.11327981732244 1
1.83345123730011 1
2.06676622315596 1
1.95844416317296 1
1.89547574610119 1
1.97957878140317 1
2.06690760538753 1
1.87601915208155 1
2.04610389409588 1
2.15003804996378 1
1.85185736794064 1
2.05875731776786 1
2.02240461274677 1
2.08093121964282 1
1.89890338185285 1
1.93113378618952 1
1.88448566236636 1
2.13908924066118 1
1.84587761221319 1
2.18340986442781 0
1.74326178246952 0
1.80159032021627 1
1.88920987912749 1
2.09828346970108 1
1.97329535948283 1
2.10715192540697 1
1.98966014519588 1
1.93338339918395 1
1.86771406252287 1
1.96594938381827 1
2.1252866890574 1
1.88908369840151 1
2.26256054778387 0
1.89733705906817 1
1.97738272334955 1
2.15064246105238 1
1.81162509354224 1
1.9160362998926 1
1.9570563174538 1
2.00111620612409 1
2.03460359054571 1
1.97625618006854 1
2.10277323417272 1
1.94820569771628 1
2.10784130901817 1
1.77780421606236 1
2.1242438559001 1
1.94324595583993 1
2.09553888963555 1
1.9377253743662 1
1.7179721749492 0
1.90542979437703 1
1.82816508721247 0
1.91229402186059 1
1.76293334386975 0
1.97955521215639 1
2.00819154341711 1
1.77990526493147 1
2.03078985394631 1
2.10297592521744 1
1.85346817091477 1
2.13139279716965 1
1.83003632421965 1
1.97508298448326 1
2.12100140290491 1
1.85657732494886 1
2.09894247899973 1
1.96929389231897 1
2.15704390053204 1
2.06074939916122 1
1.9494781661887 1
2.0319294966636 1
2.11991247710569 1
2.0096994002688 1
2.01679689639988 1
1.97957844855163 1
1.98589660612045 1
2.11414379259719 1
1.96507136550431 1
1.73593953066609 0
2.13157335012998 1
2.16396328015402 1
1.90577948373543 1
1.94715165215733 1
1.97275814988413 1
2.22892483481479 0
1.953128779676 1
2.02247639913635 1
1.82802376810733 1
1.99270991428972 1
1.85876722499342 1
2.00636241821277 1
1.99940779325265 1
1.96365408318703 1
2.07655735867937 1
2.11057122587311 1
1.93027905415224 1
1.99543537914501 1
2.12005805211512 1
2.06721439444706 1
1.90918734496927 1
2.12521423859532 1
2.02429681276999 1
2.01151411689499 1
2.10288876979028 1
1.79962741852358 1
2.02834262950812 1
2.0871355492959 1
2.03630893403055 1
1.94703455807734 1
2.07978773077273 1
2.02293025959132 1
1.98953564904861 1
1.88058091174305 1
1.97820915856783 1
1.97061654299793 1
1.95779138897711 1
2.15274813545381 1
2.00087326797891 1
1.91542978573809 1
1.84617433069183 1
1.8736376365586 1
1.99902973845457 1
1.96233898485339 1
2.15233795013255 1
1.74958393915083 0
2.19647713508544 1
1.99576939369555 1
1.97361824601558 1
1.90872670352088 1
1.93109399123983 1
1.87268508814026 1
1.87574823677704 1
1.96416004298424 1
2.07467174511036 1
2.0224645099736 1
2.07141690908333 1
1.98747684829317 1
1.95341999130267 1
1.88029379020051 1
1.79356895564075 1
1.98960912984008 1
2.05461388568035 1
1.86796467072235 1
2.0623925184057 1
2.20492179447084 1
2.0996948236756 1
2.06784510942331 1
1.95583841628941 1
2.10587118198656 1
1.95263643526193 1
1.92014632850695 1
2.25991890152055 0
2.16543045345368 1
1.97974812542919 1
1.99579917316529 1
2.02552814318568 1
2.02819603517492 1
1.96618625515829 1
2.00257355543968 1
1.90784473436031 1
1.93201348458601 1
1.59785947596059 0
2.07504000649349 1
2.20054654079512 1
1.76697800913131 0
1.97622168016883 1
2.01635908491502 1
1.77448151257087 1
2.0486213716122 1
2.00952743254814 1
1.98309994928116 1
2.05112359869837 1
2.02163903427863 1
2.26740178602313 1
2.06361589291775 1
2.17156515375925 1
2.06955702525519 1
2.24791634559724 1
1.99078706234395 1
2.24836666524503 0
1.81341075405771 1
2.25980269642188 0
1.9954885488171 1
1.98385391418022 1
1.85597028766299 1
2.08622355185351 1
1.93649513461519 1
2.16221035171329 1
1.92488654058065 1
2.04102390251628 1
2.01947985566113 1
1.98792132353078 1
2.10328420179689 1
1.99763919290068 1
1.98074514939149 1
2.09208503594402 1
1.85144663984073 1
1.98509229330376 1
1.93221597649478 1
2.20741513297626 0
2.08414515150998 1
2.02271455219402 1
1.93403493146062 1
1.84909278800904 1
2.16297226266238 1
2.05459884345904 1
2.07014722520587 1
1.88851804066101 1
1.88428561673586 1
2.07343662651572 1
1.98907446204035 1
2.00925758059916 1
1.86516126030655 1
1.9225911972581 1
2.0098123510145 1
2.08277422748895 1
2.10843778779392 1
2.02790880934767 1
2.10004038741135 1
1.77837136497101 0
2.2009979839637 1
2.09336353638797 1
2.08930548194588 1
1.92917248972763 1
1.92596969478426 1
2.0397318624069 1
1.90202434056838 1
1.91587338677273 1
2.09693844274045 1
1.85970106877958 1
2.14153577995353 1
2.05024780889638 1
1.94719803538415 1
1.94845756780116 1
1.9866159876868 1
1.93088786402738 1
1.96929023999239 1
2.20752229521214 1
2.15547151422426 1
1.83754843960075 1
1.998269737636 1
1.99251400479131 1
2.04010255848427 1
2.02193603148549 1
1.77871940276277 0
2.09227332482346 1
1.97459198246449 1
2.03451838394539 1
1.89794584268492 1
2.0602371854471 1
1.96923872990211 1
2.09182208290957 1
2.00681995845324 1
2.33759918933495 0
1.89818516329059 1
2.12743910263183 1
2.0333011363186 1
1.97877692267617 1
2.01163580264543 1
2.19147908329421 1
1.95160259616461 1
1.98813810874224 1
2.11411221355233 1
1.98711177405631 1
2.09232718642781 1
2.08097694599753 1
1.89216882293317 1
1.9469250174584 1
1.97877875271864 1
2.11397870918585 1
1.71324559898542 0
2.01456704250329 1
2.11251903652415 1
1.83612834251748 1
1.76521729641764 1
1.80709732792974 1
1.97906492776064 1
1.91346043780526 1
1.93039665444052 1
2.17246538855574 1
2.1357220897037 1
1.90956090376618 1
2.10461629580073 1
1.98460012403464 1
2.02947987137358 1
1.85385500175546 1
2.04860439491891 1
2.00422355744867 1
2.07551796074299 1
1.93678957496571 1
1.88337173606337 1
2.14346338704057 1
2.00640505699769 1
1.99624077122497 1
2.06990692318907 1
2.09598887236885 1
1.98556564099614 1
2.18754851013781 0
1.87918480721734 1
2.11249222386931 1
2.05323163633861 1
1.93025451757641 1
1.83363977331977 1
2.04613290918974 1
2.06480308344306 1
1.96223564345155 1
1.91748402622228 1
2.07279760621365 1
1.93501312661902 1
2.01541918953425 1
1.93409905356096 1
2.0631463358734 1
2.00890406570602 1
1.95331378981562 1
2.02683274390468 1
1.87295362619624 1
1.76607564450474 0
1.9651295567335 1
2.17580404459508 1
2.1896040813163 1
1.9223254960396 1
2.01530951535537 1
2.10471512958096 1
2.04438926548473 1
1.95775131013259 1
2.17008802302534 1
2.20712669170547 1
2.07353573095663 1
2.20228210984071 1
1.94447379222411 1
1.78091743322511 1
1.79177269391047 1
2.0721685373715 1
1.94508250964504 1
1.91355256246432 1
2.03271678007008 1
1.80169329031375 1
1.97180418072768 1
1.90552942191893 1
1.96624702730845 1
1.91252424892799 1
1.80464327802364 1
1.85144316819283 1
1.95812920838449 1
2.10099682110183 1
2.07357786050319 1
2.23278965095052 1
2.02267906017649 1
2.22400708222655 1
1.94123481766523 1
2.1442596350512 1
1.85362346125018 1
1.89911452637502 1
2.01866337296233 1
1.99677250946123 1
1.93482384894373 1
1.92628090202618 1
1.77286466901286 1
2.01809313782322 1
1.67050156240004 0
1.88350149030393 1
1.97693137258323 1
1.93682677361458 1
2.00258936962126 1
2.17155785207485 1
2.26027524884589 1
2.14460244525098 1
1.87368234563139 1
2.14137444571093 1
1.93423567535467 1
1.92279992068383 1
1.93259855112319 1
2.24795204380608 0
2.00804033302052 1
2.11267578408755 1
2.02259742430664 1
2.02412783296783 1
1.86179007279659 1
1.88960614591157 1
1.93984999105711 1
2.07310618049021 1
1.92811391662504 1
2.01338794579346 1
1.89766111827051 1
2.01696842890653 1
2.0218000536493 1
2.23404811180474 1
1.98045979411806 1
1.97573352276602 1
1.83287833438772 1
1.90096426649114 1
2.13806927019498 1
1.96691874836575 1
2.04646314760663 1
2.21306748675153 1
1.97693286698049 1
1.85666071285694 1
2.17210417248323 1
1.99570451764055 1
1.99645495153222 1
2.04458310605447 1
2.10552743990451 1
1.96624667233913 1
1.85602840004632 1
1.96523038738732 1
1.92307541475053 1
2.00511487729057 1
2.01633995487097 1
1.86618788234735 1
2.02577027319938 1
2.14767624824228 1
1.99286470866063 1
2.10053796770321 1
1.80283544001107 1
2.10600020198364 1
2.16380354929864 1
1.82875031342778 1
2.13272362328213 1
1.96819625309256 1
1.82899149674436 1
2.09929903027277 1
2.13169348247017 1
2.16799549307416 1
1.98749879504079 1
1.93270500499143 1
1.99448289874848 1
1.79839137357239 1
2.10057653130407 1
2.11616579003405 1
1.89113515623184 1
2.02899560233049 1
1.98179905338048 1
2.05381466122761 1
2.03485697826015 1
1.8146996306302 1
1.82006114957783 1
2.01789631222191 1
2.15628613263325 1
2.07438966345568 1
1.71267522777721 0
2.102290440773 1
1.96131029549218 1
2.01030263122515 1
1.84472226051209 1
2.01849763230728 1
2.07860032927372 1
1.91108649242391 1
1.82373362763426 1
2.12276647976427 1
1.90560600711852 1
2.17248942898751 1
1.98750752496177 1
1.98585239888764 1
1.91102254277924 1
1.89863790737598 1
1.80037061319572 1
1.88047018084837 1
1.88335517379151 1
2.01221255275034 1
2.16974633711594 1
2.06482318900666 1
2.00062939077749 1
1.92632889297505 1
2.08848629629118 1
2.02258654748871 1
2.10433730053936 1
1.85096280784398 1
1.78573187377467 0
1.93733883010305 1
1.97658512031438 1
2.1109449495623 1
1.98663061437555 1
1.78250789298004 1
1.96299397010203 1
2.03863444925366 1
2.0893328046258 1
2.13120968925061 1
1.88997491372579 1
2.1373599782435 1
2.07605387361672 1
2.20914443828795 1
2.03629617166134 1
2.2183013362714 1
2.01594887563712 1
2.20368517618647 0
2.05305907128032 1
2.08946043184428 1
1.88621158703772 1
2.23351747526229 0
2.1614192306928 1
1.87661026780505 1
1.67577494728309 0
2.00993372759608 1
2.06228038949081 1
1.86514962242736 1
2.13913889098762 1
2.14930513677265 1
2.17704273832982 1
2.1362654807729 1
1.92840354378446 1
1.84340844074942 1
2.0209146949221 1
1.90539067763479 1
1.77449585693782 1
2.10258670796584 1
1.69656223289996 0
2.10507247376807 1
1.92788977718337 1
2.00090686749894 1
2.1463647232698 1
2.17503133888845 1
2.14179586311259 1
2.10703360872921 1
2.03561194822837 1
1.87411788658657 1
2.09528876448154 1
2.01861892238059 1
2.01493228220184 1
2.17628653956534 1
2.02973469681877 1
1.99340417237299 1
1.88143490435168 1
2.21933260928999 1
2.02103975639344 1
1.88057138150801 1
2.15694971846276 1
2.09428182598236 1
2.01468774047117 1
1.86062571742567 1
1.89554476364578 1
2.15157558422508 1
1.96445893779308 1
2.07087575117854 1
2.14301053990912 1
2.0638911607466 1
1.9843041413979 1
1.80600378676118 1
1.9527784828543 1
2.15096925775188 1
2.13869691809366 1
1.91778963952572 1
1.97847285621082 1
2.03307003017662 1
2.25082291802903 1
2.13443252637977 1
2.15581809265427 1
1.77376868957377 1
2.00283616726119 1
1.90323427090003 1
2.22193496292254 0
1.93955841483984 1
2.10050832951474 1
1.90919428623849 1
2.06854919272865 1
2.20307769447221 1
2.06860809124678 1
2.06538523341262 1
2.01068413082441 1
1.98292235946708 1
1.79666237846156 1
2.06813987073951 1
1.92679645728724 1
2.07440138700587 1
1.8662354033219 1
2.09048312984949 1
1.88142223605169 1
2.10147366385256 1
2.13920656089482 1
1.89422631611526 1
2.28725332770592 0
1.85408650202139 1
2.14105822204267 1
1.93334627702746 1
1.96863387919423 1
2.13363635084126 1
2.1166405920415 1
1.96802440135844 1
2.08994110159749 1
2.15300336480115 1
2.0106927234572 1
1.90472525890524 1
2.09782798204637 1
1.92455669813424 1
1.92302526549698 1
1.93899799542829 1
1.84696411233496 1
2.04199739134233 1
2.0055940272525 1
2.0060252448094 1
2.12995273381032 1
1.95434322528659 1
1.92252854556817 1
1.97883127076299 1
2.0248084462355 1
1.97993966917585 1
2.00748673096679 1
2.03428665379607 1
2.23976648812767 0
1.95903768455579 1
1.93514597526448 1
1.99846159758386 1
2.01278420157491 1
1.80070646827208 1
2.02731796152119 1
2.18773465438091 1
2.07758915581308 1
2.07586798813335 1
2.04042694690508 1
2.04856262143608 1
1.95204113058097 1
1.85381241693943 1
1.87691530926743 1
2.00740489106496 1
2.07890424668064 1
1.94159368921361 1
2.12568925354692 1
1.81013288149219 1
2.04482423183067 1
1.94818913661788 1
2.18107159771107 1
2.01367787131742 1
2.12667294289651 1
1.99485316159835 1
1.96071236774433 1
2.06731934754896 1
2.01830843222247 1
2.0035489727682 1
1.94970528382647 1
1.87410939945689 1
2.14385089553905 1
1.96783776352154 1
2.0602466193215 1
2.12570496308788 1
2.07984026851528 1
1.94237587064795 1
1.95398117459848 1
2.18394371621981 1
1.92457330025804 1
2.23492096712525 1
1.97646437253848 1
2.08985341706468 1
1.95889284833087 1
2.18075870445729 1
1.90774699770699 1
1.86933657363658 1
2.01291014301925 1
1.74415965598489 0
1.79859073821882 1
1.93017637519372 1
1.98425027662191 1
2.19955876482608 1
2.02440062077691 1
2.03745736340009 1
2.02567377378626 1
1.91674606161187 1
1.81745281273599 0
2.02778390295473 1
1.96816122694328 1
1.9427771731656 1
2.11851742068511 1
1.832550857149 1
2.22454399902382 0
2.01856397261798 1
2.09685903380323 1
1.97348563328179 1
2.07745484751291 1
2.01869507166164 1
1.95241925481138 1
2.12631948198113 1
1.97739153128084 1
1.93757342533503 1
2.00916931207556 1
1.95442051994352 1
1.93082421983816 1
1.93423583763766 1
2.14559873950686 1
1.88796228531889 1
1.91119556665005 1
2.0518582541533 1
2.1218709358427 1
1.85369285445323 1
2.16718431538766 1
1.94487383061579 1
2.02774733300207 1
1.90328724213869 1
2.0050158582103 1
1.88522142148197 1
1.77019959406801 1
1.77420687350408 1
1.94164760110443 1
2.0036754787482 1
1.87002898200544 1
2.2537533343241 0
2.17424933859132 0
2.01754830911905 1
2.13061874557417 1
2.08582714117797 1
2.01389483619769 1
1.95487905297589 1
1.95510040294332 1
1.87900152965816 1
2.03554112031644 1
1.95248210550023 1
2.12684297504044 1
1.97617382351997 1
1.71961654620454 0
2.04697201262724 1
2.06419316447335 1
1.94088386141706 1
1.94347296913195 1
2.04716979697018 1
2.18896606387934 1
2.21647137440605 1
2.01114019699984 1
1.66021060624126 0
2.13691002921886 1
2.11136046493033 1
2.0839962798302 1
1.8421948542059 1
1.97184028297444 1
1.98637787506966 1
2.04116254734723 1
2.415644852823 0
2.02100109620475 1
2.01000396130705 1
2.02479770477913 1
1.81657272034409 1
1.81539283144599 1
2.21215891387536 1
2.14373727108938 1
1.89153708885878 1
2.10476334462068 1
1.8116078027858 0
2.09959916758824 1
2.03365153881378 1
2.07968082289804 1
1.90362250531709 1
2.07518018575794 1
1.92787532661564 1
2.09251620504465 1
2.0682604544426 1
2.19265558854001 1
1.87900708677495 1
1.70302185395869 1
2.07235469263598 1
1.87576096587399 1
2.20473459359645 0
1.90013899285301 1
2.04464900979407 1
2.06918218167929 1
1.85929742696861 1
1.90700430548885 1
2.06510655856741 1
2.0353029463107 1
2.09981979515255 1
2.06136860590845 1
1.6792702348607 0
2.02839548321492 1
1.91987925785492 1
2.11458470999589 1
2.04736456414535 1
1.99818774587468 1
2.07624817276559 1
2.14348568756682 1
1.87647792183967 1
1.86718931140408 1
2.16772500848547 1
1.80061371090997 0
1.95158650543718 1
1.93058197022105 1
2.11458182651894 1
2.01629786628517 1
1.97693240421007 1
2.41850560546146 0
2.19307597489431 1
1.84339711047849 1
1.88965035642897 1
2.00583110490009 1
1.98752298005535 1
1.92685193167112 1
1.81350430513136 1
1.70177805677801 0
2.07458185151497 1
1.8581654090953 1
1.83315047823552 1
1.92272145173221 1
2.0609725655794 1
1.94685589136374 1
2.15075733527245 1
1.75982237072882 0
2.08305086097151 1
2.013100960973 1
2.07947830645908 1
2.16010873063435 0
2.06490347686401 1
2.10196434756529 1
1.93399773310278 1
2.00670092825115 1
2.20979994536149 1
1.92348336034274 1
1.84532494109733 1
2.01078926019202 1
1.80507986407083 1
1.87278300516835 1
2.05818492320794 1
1.7564647672277 0
2.14681029042356 1
1.8857197300989 1
2.07606682482868 1
2.08712584560996 1
1.93726333088197 1
2.11459840225622 1
2.08841809741194 1
2.31761314834927 0
2.13321518963946 1
2.1419506388804 1
1.97415090373539 1
1.82126605585772 1
2.05153543103692 1
2.00591383324469 1
2.15772115486523 1
1.847047853301 1
1.90385176744631 1
2.05982146250681 1
1.96298508733899 1
1.88993243622378 1
2.12098067063864 1
1.93569493411808 1
1.96777038918678 1
1.66438479932429 0
1.95363314438042 1
2.15654926838459 1
1.91534088554781 1
2.0739935111632 1
1.91934902049349 1
1.9719528066815 1
1.92040700351754 1
2.0018910116346 1
2.05491583235052 1
2.00229552426688 1
1.95842031699532 1
1.87420403252871 1
2.12376665530305 1
2.16179758884526 1
2.20374135611259 0
1.88894146035455 1
1.99522796023838 1
1.92203121177404 1
2.04802312205023 1
1.92586793593012 1
1.88862437050648 1
1.9733424652195 1
1.86265429772806 1
2.16489733923315 1
2.03759756542203 1
2.02653564314641 1
1.84346832608917 1
1.9743646117904 1
1.86280614297419 1
1.83700407911982 1
1.93699720551767 1
1.89956404044193 1
2.02280243920323 1
1.98397646614898 1
1.93626313869611 1
1.96485347003834 1
2.02580937260648 1
1.90731460771049 1
1.93678709832497 1
2.18093814372929 1
2.09048298754272 1
2.02745763870737 1
2.04702657706167 1
1.90164504720411 1
1.93245935437796 1
2.06260083196253 1
2.02863715945059 1
2.20602939428891 1
1.98950174096727 1
1.84552249730328 1
2.13316157095003 1
2.15182906945181 1
2.0370675265135 1
1.979459787323 1
2.10815646672413 1
1.9350901259035 1
2.11311653219135 1
1.98052921715909 1
2.02887985705402 1
1.91783258460745 1
2.02404238056696 1
1.9816224715192 1
2.05157495624603 1
2.04513839825667 1
2.09825925447223 1
1.93189259352747 1
2.04344889363447 1
2.01894721999246 1
1.79421335356536 1
2.05389971725537 1
2.08829819015248 1
1.94765727558596 1
1.92680235077305 1
1.87259771590088 1
2.0681284118577 1
2.00829327369391 1
2.02196075048248 1
2.01348036309534 1
2.07840817678338 1
1.84561009320302 1
1.92098834871313 1
2.20405205321545 1
2.04840385627342 1
2.06330754421244 1
2.21502058441205 1
2.10723681384189 1
1.8698818276532 1
1.94583468821743 1
2.03897631478988 1
2.1129983460286 1
2.02774204104686 1
1.89392249611402 1
1.87154642385247 1
1.94209197040421 1
1.72447866966753 0
1.84517843113234 1
2.21606344904043 1
1.94965776715013 1
1.9167588314646 1
1.88377869169626 1
2.02914738080476 1
1.9399522140832 1
2.07619667635617 1
1.88985637047835 1
1.86578454837119 1
1.90428603094496 1
2.03933830844814 1
2.13008939807957 1
2.00343103555047 1
2.16381394728317 0
1.91789211229285 1
2.06051304254901 1
1.86038986076372 1
1.9989906274725 1
1.90397361456974 1
1.93619746496909 1
2.07590709958691 1
1.98598414930536 1
1.97163285188544 1
2.08852517298261 1
1.93777831921299 1
1.98795564742204 1
2.01411221607459 1
2.00981988664573 1
2.17407265120363 1
1.86870598868915 1
1.97626984772568 1
1.85801394674035 1
1.99764713466842 1
1.88194339654297 1
2.27891486298092 0
2.04901296137322 1
2.0984823048121 1
2.01342474142348 1
2.01088757281198 1
1.86740810626119 1
1.81740150494331 1
1.93972634436173 1
2.18611153568097 0
2.01886653349526 1
1.89234297100738 1
2.16319417148216 1
1.9534225312924 1
1.94632126622654 1
2.01610478349313 1
1.86365443091856 1
1.918214019977 1
2.04050188980331 1
1.8706770599415 1
1.99022334728834 1
2.03691466929208 1
1.89135157429821 1
2.1510117975493 1
2.03246170042102 1
2.20931104609165 1
1.88614066088907 1
2.06102312222698 1
2.0926839277759 1
1.87002695621484 1
2.15750192462488 1
1.89662559485303 1
2.06821379598149 1
1.82498079385642 1
2.09527234841944 1
2.19163807443556 0
2.12868559456882 1
2.0840891023467 1
1.81078284265228 0
1.95252561479715 1
2.14429420378396 1
2.11216539544434 1
2.05688134796305 1
2.1393628804505 1
2.11578663719985 1
2.14660183637509 1
1.88566346177881 1
2.06751700606418 1
2.17712766102377 1
1.96068564018185 1
2.11457554216984 1
2.20357626141801 1
2.04711202909433 1
1.99309718364228 1
1.99599214247107 1
1.91223056789833 1
1.76327524177114 1
2.19667484057563 1
1.96628576498793 1
1.867774103436 1
2.07237288150253 1
1.86431752758922 1
1.91126039379464 1
1.89662936609496 1
1.97400394227383 1
2.2446326729237 0
2.06896006143763 1
1.80777187415039 1
1.93631272559348 1
2.08754332629598 1
2.18481646124147 1
1.9407474565841 1
2.12081584298993 1
2.0381047528745 1
2.1211785719032 1
2.03485995484128 1
1.83763083489778 1
1.83075388157752 1
2.0006525978771 1
1.87612739162583 1
2.06819265335617 1
2.11360176239349 1
2.0348641394394 1
1.9544853487961 1
2.05319597014116 1
1.94112600778844 1
1.93830994620309 1
1.94412244971253 1
2.07983594280619 1
1.9503649215007 1
1.91546451277684 1
1.83833799824838 1
2.25753753477425 0
1.95315986027057 1
1.86366459652179 1
2.18550292551639 1
1.82696339567985 0
2.06052580418696 1
2.12054981179134 1
1.78850819765849 1
1.85036583193303 1
1.95508435381978 1
1.94192237784565 1
2.16879310708822 1
1.82627473618523 1
1.92866597976793 1
1.84548177334943 1
2.10872565103872 1
2.16996370344488 1
1.92444824623439 1
2.19647473769449 0
2.02522196880213 1
1.90614965874316 1
1.82534893622631 1
2.0662703918906 1
2.26015090496996 0
1.98372913402611 1
1.94645984481754 1
2.1965434486826 1
2.00582600814825 1
2.02392537015112 1
1.76543980863927 0
1.89592769237819 1
1.94761242964428 1
2.07706625925296 1
1.91800078422439 1
2.06129956778784 1
2.02691268996699 1
1.91055376313336 1
2.08942288290821 1
2.01425361666793 1
2.1685625482584 1
1.93826372456877 1
1.95712450861668 1
2.03233343563898 1
2.19316873889999 1
1.88673791850203 1
2.01925319805218 1
1.97130249421774 1
2.10004346408889 1
1.88332664981436 1
1.96103920326101 1
2.1011274517175 1
2.06025799696801 1
1.92975007359718 1
2.2440210960532 1
2.18583589039494 1
1.92424977730418 1
2.05308991229681 1
2.10318933213346 1
2.00945582231018 1
2.22111934896961 0
2.05816866811699 1
1.7946508304962 1
1.97562012212184 1
2.15690212905718 1
1.87839220664102 1
2.25844794652458 0
2.05069001786541 1
1.90551142240485 1
2.2634109896013 0
1.96451605851983 1
1.98366339126014 1
2.02429622803963 1
2.01596136018027 1
1.85817169542766 1
1.93062367372552 1
1.95737709519064 1
1.97962734556028 1
1.85076924885585 1
1.84880958340127 1
2.06134083827877 1
2.02810168520291 1
2.00093387542703 1
2.13597531667505 1
1.93220451465573 1
1.81221917303746 1
1.85032744542364 1
1.93643133266703 1
1.96068181516381 1
1.95907183151352 1
1.96530625739474 1
1.92553874560174 1
2.20238099076344 1
2.10616987693629 1
2.06721381930998 1
1.96437913440588 1
2.0899733705813 1
1.85233961119084 1
1.93596062428472 1
1.98842738338738 1
1.98384486381923 1
2.05466271822733 1
1.90813272837105 1
2.11662308951979 1
2.0571316421365 1
1.89866764760308 1
1.93321725766626 1
2.04102722197681 1
2.12357902669954 1
1.70144279465099 0
1.85373927550017 1
2.11225389189518 1
1.85083476372965 1
2.00628250436022 1
2.0392514649807 1
2.03713797572583 1
2.03771011117039 1
1.97457792795143 1
1.99980034370999 1
2.03722238116996 1
1.99308970509077 1
2.09899286451992 1
1.96032417084818 1
1.94406617074914 1
2.04979379767602 1
1.91661876463986 1
1.75449097631972 0
2.03451196736189 1
1.98033992528253 1
1.96715687230256 1
1.74345511719262 0
2.07010046208588 1
2.04716489938301 1
2.09963719711494 1
2.0516813843334 1
2.03837692079193 1
2.02386998376918 1
2.02559363118381 1
1.99749623406333 1
1.8913978231475 1
1.84103959817205 1
2.00586305804903 1
1.91079895381055 1
2.06182174254329 1
2.01909124997358 1
1.90673388104356 1
1.89855166906869 1
2.06909957126745 1
1.77560804968277 1
1.85293241270249 1
1.97356896051418 1
2.01168784454493 1
1.79450524264817 1
2.05276871217013 1
2.00679272016784 1
1.94893453320889 1
1.90916255289497 1
1.81168812739686 1
2.0211294329996 1
1.91996198734189 1
2.04172209249612 1
1.96487646376443 1
1.86707605337026 1
1.77845794385174 1
2.08948363964508 1
1.66710401501777 0
2.07178453768193 1
1.8072396233498 1
1.90558480288764 1
2.05605806576329 1
2.02048553712644 1
1.89247257868969 1
2.09587592925532 1
2.04796811095984 1
1.74398322270952 0
1.96142064449674 1
1.92333608834344 1
2.14842883805774 1
2.12226780665541 1
2.10543085439086 1
2.00317026720652 1
1.78956480583498 0
2.06312559746044 1
1.90292830214448 1
2.16652446434071 1
2.04362441851508 1
2.04743868873912 1
2.00427117993247 1
2.06757023639005 1
2.07627525906047 1
2.13615182814355 1
2.02059389795982 1
1.83024091416248 1
2.18891193079041 1
2.0582685093367 1
2.06433218198237 1
2.08071454834851 1
1.85683095431872 1
2.01157921981459 1
1.89326056243081 1
1.79603881112113 1
2.14806103881361 1
2.16912675475988 1
2.13828803246699 1
1.91898399835713 1
1.84875464003836 1
1.70710409813847 0
2.05190991381894 1
1.92380278489116 1
2.13599824819444 1
1.86244726469324 1
2.07175582387159 1
2.0012409480526 1
1.85870724183111 1
2.09661085316312 1
2.14039326360739 1
1.8153154043505 1
2.01567648732395 1
2.08042318945506 1
1.76798554904395 1
2.16375361159355 1
1.95712000625392 1
1.84469690017936 1
1.89998582283231 1
1.93450787687134 1
2.08406502906462 1
2.22132083093426 1
1.96036617301129 1
1.89305573683405 1
1.99302927085194 1
1.99467894152816 1
1.97733401320021 1
2.0273946751571 1
1.95478177241973 1
1.90856570047183 1
2.09932645690769 1
2.04202718628932 1
2.11249209905595 1
2.01566149242376 1
1.92771539899422 1
1.85710478055176 1
2.18463958940653 1
2.1984785134824 0
2.25280114304854 1
2.13387055770469 1
2.02119918007912 1
1.9086923282656 1
1.9800846182497 1
2.21335683950501 1
2.01956758637639 1
2.05687170732232 1
2.14327529707363 1
1.7257058471094 0
1.98314840615969 1
2.14076625121133 1
1.9650061326021 1
1.93201134875438 1
1.9907190342619 1
1.96544756075534 1
1.93627740102179 1
2.27925418743923 1
2.00722085090888 1
1.87614326848138 1
2.01936293480531 1
1.86309662408223 1
1.97215611685477 1
2.12648155286032 1
2.15648949779031 1
2.20343162233246 1
2.32550616200567 0
2.22897683905782 0
1.86972068833487 1
2.11430648030243 1
2.21523304262383 1
2.12270678403723 1
1.9754215132233 1
2.04319411057989 1
2.12808301928333 1
1.96098504434608 1
1.98084196083551 1
1.93886848109002 1
1.9543765917841 1
2.02360043756581 1
2.00484095569115 1
1.9100177582452 1
1.88667442939324 1
1.94961383705412 1
1.91047970300373 1
2.04975772870332 1
2.02165983094817 1
2.10433551006037 1
2.0690883962299 1
2.18025349966864 0
1.88438590126068 1
1.89412208170833 1
2.02228151368433 1
2.10519488325576 1
1.92103658559512 1
2.12463860829141 1
2.03402591322842 1
2.10878385205172 1
1.65363841337459 0
1.9823477180394 1
1.94965395716898 1
1.88723894098856 1
2.09110531408302 1
1.96454431031333 1
2.08293028688751 1
1.7599956597854 1
1.92333430110299 1
2.05400952986395 1
2.11453593167738 1
1.92245954143032 1
2.07068764656589 1
2.09040034998689 1
2.03631909554468 1
1.92816340710936 1
1.92820181830366 1
1.97133822414249 1
2.14325513919811 1
2.10413413613317 1
1.85414482575681 1
2.03027250029461 1
2.01645031409777 1
1.9350614616177 1
1.95410130475204 1
1.86342017513253 1
2.22513963048631 0
1.85723343067536 1
2.07123901336415 1
1.93516995606993 1
1.90710256735168 1
2.27034369626506 0
1.9611476966246 1
1.96043956401261 1
2.03579113901092 1
2.16565589461502 1
1.88667460242669 1
2.06628494764595 1
2.17769615484835 1
1.79675637320057 0
1.81753722253394 1
1.7880631841746 1
2.14138756936255 1
1.90818425947862 1
2.02936264233488 1
1.89788846610033 1
1.85316167552315 1
2.05312870587765 1
2.055713130352 1
1.79544810778658 1
2.07400544914247 1
2.18507333991494 1
2.23630210451029 1
1.88758456073513 1
1.99671712083154 1
1.91041069481346 1
1.81447551869018 1
2.07027925822629 1
1.99801204575646 1
2.22074367297209 1
2.12828040673907 1
2.04889205984309 1
1.84027288859228 1
2.05168215801732 1
1.92642063729964 1
2.13004910962345 1
1.97353164170721 1
1.78450295598529 1
2.0181968163506 1
2.08285359636774 1
1.96280949137727 1
1.80545657688653 1
2.12643722641533 1
2.08961673759503 1
2.1242820856481 1
2.17590870385101 1
2.19854217864475 0
1.93997146039191 1
1.90692163280657 1
1.98083837015505 1
2.17941637434334 0
2.01359286139654 1
2.06361397506685 1
1.95862588161663 1
2.1676177066893 1
1.97457863385707 1
1.91303867632232 1
2.03212876470014 1
2.21344456467991 1
1.82155616742927 1
2.07126057768034 1
1.92410510097771 1
2.06102359947961 1
1.95498287037207 1
2.12674887931659 1
2.03431932841818 1
1.89778521052412 1
2.03229918308714 1
2.07611952670301 1
2.06614842594672 1
1.73896904276885 0
1.98642114141473 1
1.86444293711205 1
2.13354514485921 1
1.86315742558153 1
2.01649313245929 1
2.08460301123676 1
2.10190260788207 1
1.95223634437115 1
1.73859707814912 1
2.06356310099951 1
2.14211838908896 1
1.79662307712772 1
1.89874369436485 1
1.90653535176378 1
2.143909611511 1
2.16502116516663 1
2.04265366677779 1
2.05619028389864 1
1.96528770882145 1
2.03464590713113 1
2.04476333840952 1
1.73019965517582 0
1.85261467287702 1
2.09235868228415 1
2.02130019434096 1
2.1049086454941 1
1.9735234057179 1
1.73127692266204 0
2.03371198897528 1
2.02556897898952 1
2.07236409398873 1
2.22268649719119 1
1.9071740210833 1
1.92589015086546 1
2.14307139048542 1
1.85609739052643 1
1.8762486818647 1
1.90152956509695 1
1.86627894290389 1
1.90128490919629 1
2.34865946347382 0
1.96535430984042 1
1.90203960636172 1
2.07873622496127 1
1.97533038075893 1
1.84004813886782 1
1.93337252452931 1
2.09000808924106 1
2.28544753908442 1
2.02960216231264 1
1.80463517180048 1
2.13384688709883 1
2.05881641760193 1
1.96780293748074 1
2.02435004891779 1
2.00209313532878 1
1.94441183543385 1
2.16805468540218 1
1.9398445706142 1
1.97673094751628 1
2.13401904529486 1
2.14290149734605 1
2.0089680148744 1
1.98493686120383 1
1.92547221063724 1
2.06365725496962 1
2.20387078019157 1
2.10951267130893 1
1.87177616470113 1
1.96579907052488 1
2.00909137458995 1
2.14369427887994 1
1.94039200143119 1
2.18225592477714 1
2.03205784380709 1
1.95444119983302 1
1.90314660405847 1
1.99065426794337 1
2.04343743964411 1
2.1536702284901 1
1.91199496428213 1
2.23080025104718 1
1.94176609049496 1
2.23860088663288 0
2.12548747300056 1
2.02760819388815 1
1.87503956309459 1
1.97009126461105 1
1.8260151868341 1
2.21758361611414 0
1.94370769122937 1
2.10870367045719 1
2.04225102034178 1
2.22868001689329 1
1.95794488056794 1
2.12722966139996 1
1.93791151762789 1
2.02517371171105 1
1.87857216842733 1
2.05871844903151 1
1.82427946428083 1
2.03221693042295 1
2.06060891444444 1
2.07818488176612 1
2.02609734416361 1
2.09553167745435 1
1.87739626191245 1
2.07408602361256 1
2.07400643701591 1
2.13016176276801 1
1.88279569177459 1
1.84364603247557 1
1.85351684077514 1
2.00443694858073 1
1.93612180624307 1
1.98483715823018 1
2.03232132042069 1
2.26136346646485 0
1.95312915663358 1
1.95078123568075 1
1.9196111221697 1
2.00510311538293 1
1.99152373380124 1
2.01826001711016 1
2.07533329785592 1
1.98278934964299 1
1.87654585843806 1
2.11186902631734 1
1.97499406775652 1
2.19963606164826 1
2.18543713391348 1
2.03993336786554 1
2.07860385240631 1
2.00384168590316 1
2.00149714381064 1
2.12743339443112 1
1.94166909222833 1
2.20764473311792 1
1.96139933895064 1
2.00509310863575 1
1.97190685414447 1
2.02321311079491 1
1.87788403039509 1
1.98581526464717 1
1.72753304019297 0
2.1345121542029 1
2.13018466085995 1
1.95445922227193 1
2.10512423388761 1
2.13059401340093 1
2.11727131550785 1
2.14525835373969 1
2.30377455914194 0
2.13289890725414 1
2.01268762137021 1
1.98669982092414 1
2.05660676209278 1
2.17770804504405 1
2.01908847906825 1
1.87231972423867 1
2.05941273290715 1
2.25663929390464 0
2.16352326544433 1
1.92802144934497 1
1.96178918753152 1
1.99208582163244 1
1.86305225717444 1
2.05669143324318 1
1.87789635874296 1
2.04507929504443 1
1.93760829488327 1
1.99690250340107 1
2.0919014039129 1
2.13203935598267 1
1.89936340529027 1
2.10585227476314 1
1.84747098855983 1
2.1506834091135 1
2.07278465267927 1
1.87914092918971 1
2.16005634188365 1
2.02548055468087 1
1.66784018815223 0
2.14027504623924 1
2.08998588293801 1
1.97487396641789 1
1.74205066323834 0
1.9775406581169 1
1.94560183346086 1
1.84124769900843 1
1.74684438940774 0
2.00104624712729 1
2.00571026736801 1
2.10996636565492 1
2.09850504374542 1
1.96316115142603 1
1.92623758838376 1
2.18325558839563 1
1.94839748776908 1
2.30006434185129 0
2.1460189403163 1
2.05320209665014 1
2.10619870634051 1
2.26516386242798 0
2.00062308080637 1
2.31033322906591 0
1.97242969065842 1
2.13044479394119 1
1.91036467779529 1
1.83567157877932 1
1.94027253952748 1
2.15873850333137 1
2.06905051083068 1
2.19395871690918 1
1.95448610732158 1
2.01361691858934 1
1.93959855379014 1
2.00756834770572 1
2.03516878181672 1
1.9635886853339 1
1.9676667997944 1
1.95880670075501 1
2.08097397190454 1
1.93652012519082 1
1.59236508440649 0
1.91048887635057 1
1.84567929391729 1
1.76477948133033 1
2.21375702475293 1
2.10031530461562 1
1.93763437441663 1
1.88633395866833 1
2.02160591309659 1
2.06281361408393 1
1.88294027892062 1
2.04917680793332 1
1.97552250918295 1
2.02188478980375 1
2.07951536042051 1
2.20470211807488 1
1.95668910099873 1
1.99142710166392 1
1.96961495085219 1
1.90014693177809 1
1.95270087656987 1
1.73008867214602 0
1.98147159488127 1
1.9200376364536 1
1.88269992890999 1
1.96508423063779 1
1.90863992276869 1
1.96494343806184 1
2.28234182047593 1
1.98271341457721 1
1.98547727711342 1
1.84268144659238 1
1.85687027326009 1
1.99229318943843 1
1.97255862716461 1
1.97070069750861 1
2.20107355745684 0
2.10186597058087 1
1.81411184411997 1
2.00647617592669 1
2.11178413324696 1
2.04842214966153 1
1.9930962417048 1
2.04558875641109 1
1.91925264593866 1
1.90008422295805 1
1.82790746156996 1
1.96022240631784 1
2.25478666936056 0
2.0612160500679 1
2.09351151762684 1
1.8713060084719 1
2.01254906259668 1
1.88257727292158 1
2.02912733890474 1
2.05418678135247 1
2.14519728975351 1
2.10843947733392 1
1.91955471084127 1
2.1725977915599 1
1.99630345233789 1
2.01919400264408 1
1.95070514608613 1
2.16418454567461 1
2.03639003940126 1
2.29993021554016 0
2.04593177752451 1
1.89768266182001 1
2.04397595811302 1
1.97476823303434 1
2.19427127116137 1
1.95966359021399 1
2.17717793030752 1
1.85471052226073 1
2.13903510512373 1
2.21538900575383 1
1.96374791091915 1
2.05730091923449 1
1.96987546754105 1
2.11709262143863 1
1.90449005701243 1
1.90882086212498 1
2.17982463758408 1
2.02072232146596 1
2.00872303226478 1
2.09891271299617 1
1.98577439969318 1
1.9015401989902 1
1.97933503959819 1
2.06343072596008 1
2.09483641038126 1
1.99943029427804 1
1.95002653776216 1
2.08099564569049 1
2.1256319811021 1
1.94618687678415 1
1.86011513035605 1
1.89277724897833 1
1.790912150657 1
1.86705857541785 1
1.90898104797125 1
1.97240949108312 1
1.96429905936654 1
1.96984284609888 1
2.06543729810731 1
2.1593855744588 1
2.15021512291583 1
2.00034649632441 1
1.89889589020822 1
2.17642901495813 1
1.99232127927828 1
1.86013276817045 1
2.08077311128249 1
1.9633741698375 1
1.95674496116425 1
1.96833419656986 1
1.88945173540861 1
1.97789412268276 1
2.16385396936415 1
2.06550296363649 1
1.91615716657579 1
2.0588880775311 1
2.13658800763312 1
1.88493798266162 1
1.79963708588555 1
1.90023919006469 1
2.12978600584088 1
2.07448960057673 1
1.95366098464922 1
1.94461190987434 1
1.76443412822316 1
2.0593034656881 1
2.18377012802614 1
2.09601598787753 1
1.99195458555877 1
2.09311570071521 1
1.91040396946877 1
2.01223460935505 1
2.04788448779401 1
2.06102455893953 1
2.08839681175979 1
2.27254307940619 0
2.15072355646835 1
1.95895649275732 1
2.02639429482992 1
1.87093750848287 1
2.03751600652633 1
1.86974037699771 1
1.9917593792216 1
1.87841282176342 1
1.90736130120265 1
1.95879685078656 1
2.01199727428971 1
1.82484523016139 1
2.0865073746169 1
2.19458441188279 1
2.14952859223327 1
1.83190068356388 1
2.01893003061784 1
1.87468475785797 1
1.74491331694649 0
1.87100963142162 1
1.88511205909752 1
1.91857825932842 1
2.05847993654508 1
2.20798767662925 1
2.13089332090536 1
1.78603688678102 0
1.96072499296639 1
1.87130465153045 1
1.88006219786523 1
2.00884454720996 1
2.10148203123792 1
2.02611467886705 1
1.94061356260472 1
2.19798967560479 1
1.98502299571351 1
1.80543067414362 0
2.02776836436773 1
1.92567938364665 1
2.0340721352492 1
2.07817526055222 1
1.68753076885696 0
2.10071638255365 1
1.90971510406575 1
2.01814115837623 1
2.0466343634885 1
2.00008027825703 1
1.97008191844895 1
2.09308902419168 1
1.99664158624575 1
2.10024560889162 1
1.73658617431516 0
2.29202021568296 0
1.95083350110653 1
1.93130753876235 1
1.97814595367185 1
1.9251326219691 1
1.92901434438966 1
2.10349715338876 1
2.06025366147791 1
1.99403718488542 1
1.90803648061251 1
2.03567939163095 1
1.73388334751137 0
2.07926686865361 1
1.9221810089339 1
2.30848994059342 0
1.93053760711561 1
1.95120840549413 1
1.89084520418867 1
2.12279184215067 1
2.07308958498096 1
1.91708855489441 1
1.89979179719607 1
1.88765488920969 1
1.86217410068426 1
2.04457623862372 1
1.89528926083648 1
2.10019031197608 1
2.04942059894764 1
2.03783965493346 1
2.11164066966462 1
1.97228442097996 1
1.80741401687223 1
1.87071587090373 1
1.97280627860105 1
2.07478462567223 1
2.03349524665142 1
1.99744357284259 1
2.21232198539476 0
2.07137155911817 1
2.08309332651463 1
2.05545786877204 1
2.08068144747879 1
2.14730859800182 1
2.09828133876033 1
1.91078691359569 1
2.16847127881891 1
1.9596581136757 1
1.8978213951573 1
2.01167282072954 1
2.01250456306503 1
2.01597714539497 1
2.12555512858681 1
2.20719499742787 1
2.17286416916452 1
1.97596549975291 1
2.30721908170574 0
2.21555393946277 1
1.99874297858485 1
2.10070814037435 1
1.96546523029435 1
2.17565271719526 1
1.96471550046965 1
1.81073735551892 1
1.74127554938576 0
1.99046357142345 1
2.12349954821802 1
1.85380525159678 1
1.89719927026407 1
2.14785741432913 1
2.02938484680896 1
1.77314239166885 1
1.89916714324199 1
2.07035580531967 1
1.91706691296769 1
1.91252513267625 1
2.09262045153759 1
1.84197540173871 1
1.74876601461578 1
1.98573616037089 1
1.95379334155544 1
2.14115313502085 1
1.71915338585031 1
2.11657657626619 1
1.84438267424026 1
2.03391201301298 1
2.0042773063213 1
2.0435106041537 1
1.74938694563244 0
1.92065538858657 1
1.9621655082333 1
1.88271223327449 1
1.93422051443731 1
1.94989703021202 1
2.15867749327812 1
1.92088481536804 1
2.18110337756497 1
1.96402683088142 1
1.93831590160526 1
2.04090842988024 1
2.04300631643655 1
1.96528913393667 1
2.19364972500466 1
2.05792766465332 1
2.1597477533497 1
1.97332882158733 1
1.85235387705395 1
2.09944401241951 1
2.10024684404724 1
1.9930374523583 1
1.88789552908855 1
1.80315170743319 1
2.03070997986635 1
1.83749643229881 1
1.85288518730764 1
1.88096198863898 1
1.89933279165925 1
2.10299847049901 1
1.97415085196592 1
2.05911560715965 1
1.91808140950273 1
2.11490875642391 1
2.22363723463178 1
2.03203324170725 1
2.05540728639619 1
2.17142575981951 1
2.05677237012406 1
2.08341752530206 1
1.75256998473947 0
2.16935949598261 1
2.1094785689943 1
2.00906435440134 1
2.18544189863262 0
2.12498322352231 1
2.05253159335636 1
1.96156652752552 1
2.0356323206216 1
1.98426859678875 1
2.08856406918096 1
2.04142851418801 1
2.00350849734705 1
2.17303079860736 1
1.73594096332608 0
1.69549324669857 0
1.74251638772401 0
2.02165908359176 1
2.00069636967276 1
1.94325807547923 1
1.82152705778899 1
2.10727708811863 1
2.18749820643106 1
1.94953952813163 1
1.80009916222265 0
2.11679326699883 1
2.08760947542204 1
2.2777403047285 1
1.9923486669604 1
1.91125021390612 1
2.20171637875077 1
2.01160488917998 1
1.80239454129387 1
1.93851525715367 1
1.79354461810809 0
1.91446918942059 1
1.89880431892431 1
1.89910839387012 1
2.157599452291 1
2.14724668506383 1
2.06619582836496 1
1.92725326312349 1
1.97504931856727 1
1.75995378393262 1
1.99769354617717 1
2.10105115739737 1
1.96091021322856 1
1.93631416922487 1
1.95621010877469 1
2.09026818142736 1
1.95778917725889 1
2.06135093478773 1
2.08629846188571 1
2.3287352625326 0
2.01287714207011 1
1.85266888436202 1
1.91122258286372 1
1.98078594181231 1
2.0544207142908 1
1.90752546093034 1
2.10635454837602 1
2.15407707539142 1
2.09718777837044 1
2.07786404098387 1
1.94435030493601 1
2.10999365309398 1
2.08676501751998 1
2.09121990684806 1
1.82493180631337 1
1.86848656125129 1
2.27064283443077 0
2.18292588672527 1
1.95633863196384 1
1.8884338277168 1
1.87245497162847 1
2.05824706990861 1
1.94793347056839 1
1.78998292729444 1
2.04458065325487 1
2.12229142022639 1
1.89495295443108 1
2.04524485583585 1
1.91046955615403 1
1.95916257048611 1
2.040442526348 1
1.99019585984104 1
1.80848135943097 1
1.91398601895556 1
2.20618293627479 0
2.0921078210848 1
2.16300337985339 1
2.15760330576822 1
1.83834979131495 1
1.87013528856649 1
1.86085933305944 1
1.76227427108562 1
1.9890336004458 1
1.83034365269055 1
1.99388235638304 1
1.97951575984462 1
2.02607370247537 1
2.13956710685673 1
1.90849802462484 1
2.14079953871162 1
1.95523045922088 1
2.04595669341174 1
2.12063415726135 1
2.02253078694721 1
1.8542758018674 1
1.95428418443134 1
1.76277658516619 0
2.12760080786099 1
2.03553503015142 1
2.00250670539975 1
2.08414960887544 1
1.93873429721459 1
1.8196950103815 1
1.99494179699282 1
2.01522643636886 1
2.25032727397929 1
1.92291312990614 1
1.97193396376745 1
2.25011862124002 1
2.13714825184467 1
2.06453839673948 1
2.1153428622105 1
1.92451183250409 1
1.95235964633119 1
2.12936656999334 1
2.17652942042371 1
1.89265249345474 1
1.97389295736494 1
2.16538589676841 1
2.09781959102052 1
1.80924061342502 1
2.12170452454213 1
2.12512695046219 1
2.11302645527883 1
1.85071602799321 1
1.97891748431538 1
2.0848674948128 1
1.90438331651165 1
1.8889520841636 1
1.98779786596553 1
1.99472991333665 1
1.81792770003434 1
1.77430228913483 1
1.99764481513657 1
2.17978146780978 1
1.63522927698149 0
1.9436151989532 1
1.8700095388887 1
2.03071014122925 1
1.95821452532404 1
1.98726057034679 1
1.98850963457922 1
1.9568159904011 1
2.09364662947401 1
1.97839978371319 1
2.11859250613731 1
1.8158841482348 1
1.94652766618841 1
2.08267738730819 1
1.94151614519019 1
1.91146309126222 1
1.807128924298 1
1.89468785551454 1
1.89994349622989 1
1.92116903585553 1
1.85007457664903 1
2.35648956297375 0
1.92518112085931 1
1.94191237585165 1
2.03340286221542 1
1.95522027597974 1
2.13233479412299 1
1.80826116868046 1
2.09247870206607 1
1.78340502858352 0
2.05082355607821 1
1.92393987341724 1
1.7830574132897 0
1.90156523884199 1
2.0500214483456 1
2.1475724538024 1
1.96862311255446 1
1.77988491106658 1
1.69413313895579 1
1.97225302553309 1
2.02714743479844 1
2.04088639371909 1
2.15280959620997 1
1.9360098558003 1
1.97366706527001 1
2.20804606262595 1
2.01902497985097 1
2.05553998639755 1
2.05088981067352 1
1.94014048535739 1
1.86162229458997 1
2.00491272300961 1
1.8264428743301 1
1.8918882055465 1
1.96123090418818 1
1.97932300661599 1
2.03095236502785 1
2.05137255830078 1
2.09876609489145 1
1.96717156991162 1
1.96601186552601 1
2.0138868884918 1
2.02773663818322 1
1.95878000896828 1
2.09852941053559 1
1.91869400121686 1
2.08474419256283 1
1.88669607893031 1
1.82054702357321 1
1.99714453153742 1
2.26963684763554 0
2.07152953355576 1
2.07715503029073 1
1.97266176922972 1
2.03006847370903 1
2.21596888025363 0
2.16968381993646 1
2.15451507492368 1
1.87033249148467 1
1.89366079087875 1
2.18949910484503 1
1.9028120504145 1
1.89858166199469 1
1.99515581693702 1
2.18447680052418 1
1.89149097914693 1
2.02310142923351 1
1.91770232287348 1
1.99064382550635 1
2.09429153815939 1
1.86985627208466 1
2.05837412366111 1
2.07532072110903 1
2.03150169684989 1
1.79439142421287 0
2.05586488863032 1
1.90469044666874 1
2.09462586302309 1
1.96382021052051 1
2.13621989838576 1
2.15552144058245 1
1.991257572064 1
2.1543685598296 1
2.05853038771695 1
2.18047238193361 1
2.02562504681433 1
2.00015375207692 1
1.80196460632256 1
1.89048998900387 1
2.07063774232156 1
1.88017641195999 1
1.78291896081525 1
1.94354585506379 1
1.83322792534624 1
2.11051061385227 1
1.90199788369495 1
1.97722851849799 1
2.1213502450168 1
2.13134934708167 1
1.94833123879931 1
1.95392340769611 1
1.91340187629865 1
1.9527187830476 1
2.13646327508835 1
2.0290601233798 1
1.72889952731376 1
2.09801726060718 1
2.21390116353421 0
1.90840628640922 1
1.78644278016161 1
1.90757852486374 1
1.96623837120924 1
2.16747602609155 1
1.89215113751823 1
1.79041221637556 1
1.95033070070827 1
2.11662919458728 1
1.95180617556805 1
2.21460039167109 0
1.90974485499313 1
2.09405591961905 1
2.10131951773812 1
2.01440969116251 1
2.15511017097741 1
2.21792570758322 0
2.00406454572652 1
2.31093756463668 0
1.79000051847495 1
1.88560143508841 1
1.87578270569445 1
2.00712167181605 1
2.09502341460646 1
1.91988774291304 1
1.93603404162279 1
2.07746708483261 1
2.00931204718691 1
1.93438581760732 1
1.91717594775089 1
2.05289031276633 1
2.12490993595388 1
2.16043224722941 1
2.17985042905488 1
1.84227405515579 1
2.12771000467228 1
2.08351427748731 1
2.06700762168788 1
2.21971147666029 0
2.00191719055499 1
1.91832672957731 1
2.20510263147595 1
2.00633053935436 1
2.10201487943687 1
2.11018042404071 1
2.04499169134583 1
1.94468977798592 1
1.96480194207344 1
1.79086216074332 0
1.91285780551529 1
2.02621328367079 1
1.94936075578004 1
1.93038662868808 1
2.03057072567345 1
1.80989288592156 1
1.91275918078812 1
2.10428274357319 1
2.01398133737294 1
1.94440303793318 1
2.19129435894596 1
2.02883113729725 1
1.9700027014007 1
1.85530415941928 1
2.07532334671789 1
2.07610507686931 1
1.81974844423376 1
1.92651292400191 1
1.94841543595523 1
1.68577940431073 0
2.04987831718344 1
1.92538906753696 1
1.87602740699387 1
2.16983818626469 1
2.05274938118291 1
2.02017849218637 1
2.00397313937243 1
2.15294884216673 1
1.91261664816613 1
2.02366784959987 1
1.92830732213142 1
2.14829544427636 1
2.11233007054568 1
1.94248773771741 1
2.04310695918095 1
2.08289474771245 1
1.97140634750392 1
2.07997359599411 1
1.98403282839494 1
1.77872006780438 0
1.87310432626352 1
2.10844325205937 1
1.79027314244489 0
1.95727086881591 1
1.90896406544294 1
2.15318258036236 1
1.85888422630181 1
2.07721343397082 1
1.93214092572238 1
1.78164761876723 0
2.05976995607783 1
2.0183443856439 1
2.09196073128421 1
2.01760258474423 1
2.07233418049489 1
1.85498246426403 1
1.76977310411759 0
2.1792395633748 1
1.9104145644483 1
2.10681671676162 1
2.14899767686661 1
1.89789724831047 1
1.84333984700881 1
2.0649796773135 1
2.06144472901218 1
1.98732281782753 1
1.98624234936224 1
2.05328610749177 1
1.86734125814464 1
1.92350707780216 1
1.87285492685245 1
2.07301467927541 1
2.00235258774528 1
1.81568564800736 1
2.06470217425835 1
1.8137392845431 1
1.99316536619662 1
1.89696760541203 1
2.08598583825865 1
1.897267869939 1
2.03380677009287 1
2.06920840074374 1
2.10743643624641 1
2.01495308120817 1
2.04221293654462 1
2.17315524122774 1
1.75941483271465 1
2.09747705801133 1
2.03953320052027 1
2.00366930872393 1
1.91214244878 1
1.82892352613051 1
2.10068216573611 1
2.12806949645405 1
1.94456746391155 1
2.02823321577106 1
1.96268912820314 1
2.14432144404468 1
2.02210122573448 1
2.13772133493257 1
1.81784366095885 0
2.06505464202801 1
1.8252699646958 0
1.98331854436677 1
1.85263061979425 1
1.85844204188542 1
2.04015765283904 1
2.16767954530038 1
1.78310094287048 0
2.01997858854345 1
2.06649411534594 1
1.81493528127897 1
1.88259283858076 1
1.90602904378324 1
1.89821484610525 1
1.86318054762727 1
1.98958676466542 1
1.87595337103819 1
1.84004989748643 1
1.9816287560351 1
1.96226551750925 1
1.86173763372554 1
2.01360891115335 1
2.1438680127669 1
1.93171849914223 1
1.70791060383977 0
1.99121889091742 1
2.32147457480814 0
2.16591472980635 1
2.08110643530565 1
2.21168215704904 1
1.96285013328235 1
1.9752012189738 1
1.96455983319857 1
1.848198550327 1
1.96635927827056 1
2.21337514640755 0
2.05579955663102 1
1.88989471761833 1
2.04847783675353 1
2.04325279896677 1
2.03390585364378 1
2.0392881616234 1
2.0731180583311 1
1.9185225380798 1
2.12800087674504 1
1.93584005268242 1
1.97259801448614 1
2.13768304071741 1
1.92353781277287 1
2.28910602576253 0
1.91806312602025 1
1.96014836370411 1
2.01055136888759 1
1.85162014445716 1
2.17277526381765 0
2.17832979268515 1
2.11361871621856 1
2.0674889233221 1
2.08128859834223 1
2.00522094073069 1
1.96272988807833 1
1.94270311733603 1
2.07255348358291 1
1.98391471956445 1
2.03078722034293 1
2.05981244787882 1
2.14015609113115 1
1.75756745677222 1
1.84511784178924 1
1.95407724012443 1
1.85341958737035 1
1.77729408615016 1
1.88454232285095 1
2.0978687337072 1
1.95318484661025 1
1.99119722058837 1
1.73330591087198 0
1.97204216345643 1
1.95934867547588 1
2.19387195687305 1
1.98213787266285 1
1.94302148597714 1
1.99256806432113 1
1.94518085012474 1
2.02564241416266 1
1.91998069875486 1
2.04174121437605 1
2.17531268670102 0
1.91163344411471 1
1.96413796730857 1
2.01122044972772 1
1.87123785747355 1
2.06525387027689 1
1.95038489194467 1
2.07426609675925 1
1.84173824846839 1
1.85320048807054 1
2.27445510548532 0
2.13524295515727 1
2.01753940225528 1
1.99322125733409 1
2.08338371290471 1
1.93277279351185 1
1.9875357590129 1
2.14072968036325 1
1.95750663275827 1
1.91772948069489 1
2.10485337310178 1
1.81013606077366 1
1.68407727689841 0
2.10654513133543 1
1.95198740835405 1
2.26385127756634 1
1.94606393704353 1
2.13839424126722 1
1.78630900111805 0
1.88320098037318 1
2.04103368204488 1
2.00379048339717 1
1.9758542958219 1
1.93554949408496 1
1.98686073921851 1
1.95416490753575 1
1.8301552704813 1
2.10401660059366 1
1.76160268860013 1
2.02529608308827 1
2.02357985514199 1
2.01173798195588 1
1.89216649236923 1
1.94901579240051 1
2.07779868657052 1
2.0508371288745 1
1.98412699526555 1
2.01399182247782 1
1.84886701796156 1
1.99142146641556 1
1.73680369178158 1
1.93147760130925 1
2.08887841620552 1
1.84740837712946 1
1.94562806834643 1
1.95786578378756 1
1.84434724440262 1
2.02258919863767 1
2.0832639931241 1
2.16309466131227 1
1.99657922650186 1
2.08750165157936 1
1.93450454985785 1
2.00772959284817 1
2.01212430862806 1
1.98346924282376 1
2.24035488872622 1
1.95771592990558 1
1.72215407915451 0
1.95509267884903 1
1.99438436460488 1
2.03080229819798 1
2.13561971687737 1
2.06757694411943 1
1.87114381271451 1
2.10972402675866 1
2.07288520374656 1
2.0142849017728 1
1.8842105386396 1
2.01059323198577 1
1.99236919971528 1
1.91342595996361 1
2.09763892878198 1
2.03660974552069 1
2.13779388944114 1
1.95378465645858 1
1.87767818143437 1
1.99701950425507 1
2.1417235183472 1
2.03596214657886 1
1.83233456394866 1
2.03865108559006 1
1.8303527185337 1
1.88025564387585 1
2.11648576627138 1
2.05467191585931 1
1.93748057597329 1
2.062822056252 1
2.17497497262721 1
2.02589498248553 1
1.99880360362646 1
1.93548529371466 1
1.95302763305785 1
2.10871093555578 1
1.74801534627458 1
2.05656739000929 1
2.09612312589266 1
2.11708584479326 1
2.10078280635626 1
2.07420793244902 1
2.17108732145887 1
2.05217786211659 1
2.07138107285746 1
2.23572677137864 1
1.95419186343658 1
1.90044279566186 1
1.82147996207143 1
2.06574702322907 1
1.93003712645134 1
1.97282214277419 1
2.09114287720415 1
2.03462485567991 1
2.33203492116545 0
1.9729115944247 1
1.80519919035943 1
2.17729132236696 1
1.93191169739243 1
1.74802578328599 0
2.1546409123648 1
2.13822874162544 1
2.03657289459421 1
1.96681174320669 1
2.01847237130097 1
2.0703685514401 1
1.88307912395017 1
1.98826129380618 1
2.05254285619142 1
1.88626993433029 1
2.07752852435648 1
1.95431115575537 1
1.96292097951474 1
2.05937201963643 1
2.13415815550769 1
2.00910285550962 1
2.12601775389008 1
2.28542736671043 0
1.91231780173 1
2.10637142630189 1
1.96198776231092 1
1.88589266665477 1
2.02156856269119 1
1.79335187565925 1
2.12176107141397 1
1.81625629352277 1
2.01830255195295 1
1.91819910085332 1
2.08489993070951 1
2.13401733391216 1
2.09482063206168 1
2.31661601062319 0
2.07288201663438 1
1.84386928848864 1
1.92430512517743 1
2.14029735899148 1
2.0906648392526 1
1.90499058154862 1
2.14823088985441 1
2.06928457863152 1
2.0305073195257 1
2.00100669439057 1
1.89096527631296 1
1.80394576223531 1
2.07444260643186 1
2.11667522087283 1
1.92036593521697 1
2.09770119785445 1
1.97161754216795 1
1.92584589278319 1
2.02996874164505 1
1.98664269735781 1
2.08669665838521 1
2.06053563656178 1
2.02840205892954 1
1.93721889622993 1
1.89987900764203 1
2.11429244170593 1
2.05539297041175 1
1.92466260397204 1
1.94046105052517 1
2.15900168201083 1
1.94954285058724 1
2.01604712500535 1
1.87163494486528 1
1.80757301510797 1
1.96864259470406 1
2.04457048535576 1
2.06056006531971 1
2.09304637821816 1
2.019152178162 1
1.88091538342221 1
1.92947550708276 1
2.122447922101 1
1.86827391557285 1
1.88661866984086 1
2.20605221486015 1
1.79389768229161 1
2.20253091074542 0
2.08609680317501 1
2.17413095487102 1
1.90999089952719 1
1.89836894524171 1
2.05909784058691 1
1.8738452696119 1
1.92615109404801 1
1.90037008888677 1
2.09884482232155 1
1.90547923990752 1
2.03895653655988 1
1.93487958053468 1
2.03340524206651 1
1.81839689676462 1
1.83763013243586 1
2.13145909040132 1
2.14063519983377 1
1.97607834412796 1
2.20379809506194 1
1.85491524411091 1
2.10572955877063 1
1.94158093163641 1
2.01696338881198 1
2.09473141671488 1
1.81078227323275 1
1.88152755958297 1
2.05311623273679 1
2.04753169104859 1
1.95621403036973 1
2.02600072809413 1
2.1107997090795 1
2.02566768556833 1
1.84467596349328 1
2.00008885391684 1
2.36910920503594 0
1.9938389105324 1
1.98143548600854 1
2.09033117607602 1
2.15818197169177 1
2.02244568214766 1
2.14953827638778 1
2.06516336315165 1
1.77782096171598 0
1.93526269561993 1
2.10473831226635 1
2.03943625435228 1
1.93422860721183 1
2.17088206945906 1
1.87048923426225 1
2.23327596736041 0
1.89256140890822 1
1.98169521544125 1
1.93732896392456 1
1.77738727445347 0
1.97592343002837 1
1.94638485404029 1
1.95858797293238 1
1.76601380935579 1
1.87148024232101 1
1.83470112096396 1
2.1549004136595 1
1.79910816661726 1
2.00605972357792 1
2.02535217393996 1
1.90483700311066 1
2.03735220554982 1
2.14045501023302 1
2.06073516119675 1
2.10308909098642 1
1.98409071531291 1
2.0640509842221 1
1.78997483658894 0
1.91504777575345 1
1.97473555100861 1
1.86306428415178 1
2.00434584617222 1
2.09911804342768 1
1.79728401284279 1
1.98458328141659 1
1.9560478666443 1
2.18480332289399 1
2.04582999244753 1
2.04751601620265 1
2.01288002318683 1
2.06605492485055 1
2.00804266294269 1
1.74723574239897 0
1.90667931929132 1
1.924951233299 1
2.22339401734667 0
2.01157891341369 1
2.14808398560241 1
1.89179008133199 1
1.81197660291081 1
1.93564899821816 1
2.03677523180889 1
2.08817439700683 1
2.10734623349226 1
1.93415748252326 1
1.90525515193596 1
2.09102377753868 1
2.05311719913147 1
2.23730550920034 1
1.96386328099496 1
1.88077155858271 1
1.93660651617756 1
2.03046108509029 1
1.80518980132416 0
1.94779440916523 1
1.79436169996995 0
2.11359569853521 1
2.02601616288901 1
2.17636600337685 1
1.88105080385014 1
1.93917381046783 1
2.1376881825973 1
2.03640183901811 1
1.90246484790783 1
1.94004067631556 1
2.20720199834049 1
1.73410032485407 0
1.96735411140399 1
1.79773535689986 1
2.03551186780103 1
1.9060506712047 1
2.02823916529139 1
1.95041368463673 1
1.78676067284275 0
1.9851875704581 1
1.9623991283504 1
1.94624264051681 1
1.97379123235031 1
1.9053761836525 1
1.97681254094129 1
2.09011357387826 1
1.98740694405474 1
1.94018142609181 1
2.11711781787169 1
1.94048765882706 1
2.13081828963898 1
2.1289854803312 1
1.88067877273881 1
2.06277108720689 1
2.09246424795685 1
2.21873676409395 0
2.11405294302077 1
1.99466058650812 1
1.91303023938546 1
1.92343725801116 1
1.99822084731053 1
1.95963352919434 1
2.11592445733634 1
1.939919819523 1
1.92993658885232 1
1.91959834017316 1
2.03627431730751 1
2.08797978862847 1
1.89075891724594 1
2.10176591386283 1
2.02521178857411 1
2.04104863691059 1
1.99482425097124 1
1.94589260156533 1
1.83099408675666 1
2.05521725155707 1
2.21915913777552 1
1.8413304515728 1
2.00555250135138 1
2.03218080770698 1
2.07438795767729 1
1.88360300298842 1
2.05773037960701 1
2.12414310187363 1
2.03776443829607 1
1.80844235266451 1
1.95989907716624 1
2.00081543384018 1
1.97247087849157 1
1.97407942193112 1
2.17207540417379 1
2.02883787707625 1
2.10556389199219 1
2.09603710499641 1
1.97819241647951 1
2.05570438532208 1
1.89917461661139 1
2.15179998634289 1
2.17137907512419 1
1.91130279281244 1
1.9888380009529 1
1.87641480051429 1
1.87825905791787 1
1.64668754186768 0
1.97873102055591 1
2.18639776221797 1
1.96826695525883 1
1.95696384705136 1
1.94945240684919 1
1.9276882156506 1
2.08052037705725 1
2.06100874220491 1
2.00288897599963 1
1.91022170437895 1
1.98517856034031 1
1.92570509964509 1
2.24009900193848 0
1.99122137052309 1
2.1702044710029 1
2.07529091818325 1
2.18262673971551 1
2.0657662541486 1
1.78571743726323 1
2.0684723029695 1
2.09058096147212 1
1.87746064149212 1
2.13274670444391 1
1.91497648932981 1
1.84008537827091 1
2.07275357873392 1
2.06260189216097 1
2.05072400665723 1
1.99582598719357 1
2.09986701755703 1
1.9852493591875 1
2.01645012772174 1
2.14907616261007 1
1.90105254081918 1
1.92223201587441 1
2.09349269857909 1
2.07554683903656 1
1.91482346088105 1
2.0650260554101 1
2.20113986683541 1
1.92807490874565 1
1.9330093306308 1
2.02360286212427 1
2.10793563946574 1
1.82605749851903 1
2.13933898914758 1
1.94694602128576 1
1.91571008938889 1
2.11741951679675 1
2.03787063962186 1
1.80591472160688 1
2.00684774778995 1
2.08398109286956 1
1.8319458652505 1
1.99928820004557 1
1.93638140029883 1
1.87496655942648 1
1.90064847783537 1
1.9647868466279 1
2.07711405650578 1
1.94256109838779 1
1.99099356966948 1
2.14074786897248 1
2.04484486060397 1
1.87189623131409 1
2.06249424397519 1
2.06378134198791 1
1.89321954752597 1
1.84794886646073 1
2.13931749486825 1
1.69525725810351 0
2.01619019169894 1
2.06891713063252 1
2.29160674316572 0
1.96759646312932 1
1.85056336990237 1
1.92128765870443 1
1.90689627737045 1
1.97668956111447 1
2.0945193421429 1
1.89135706702899 1
2.02075534088107 1
1.90952956700184 1
2.11266211087561 1
2.13476102288105 1
2.04284289260199 1
2.20461888487995 1
1.66494354898916 0
1.91081643705349 1
2.01306679187478 1
2.07875193118496 1
2.19838324101668 1
2.02300241120934 1
1.95647849291428 1
1.81640801185138 1
1.88584918693252 1
1.909905783151 1
2.16399763497343 1
1.83655671174831 1
1.97137938494518 1
2.06772581519357 1
2.18390076788909 1
2.15040906182294 1
2.09791497851415 1
2.17248518648945 1
2.10357897389406 1
1.92867387213762 1
2.03623862816981 1
1.93332970219666 1
2.108194473887 1
1.93403820053866 1
1.99196174406096 1
2.15847894909437 1
1.92710928938996 1
2.05314660664278 1
1.77234934536814 0
1.87671018417243 1
2.26199383947681 0
1.86322474382759 1
1.87166793640304 1
1.87487596976895 1
1.78046647600561 0
1.9582375037275 1
2.17230778827428 1
1.96472378032468 1
1.81239071483936 1
1.81825606557298 1
2.06643813205357 1
2.09575014816272 1
2.05860395299267 1
2.02400315164814 1
1.95910598267087 1
2.14297383014231 1
1.90944800414563 1
2.04939961470342 1
2.00299102321985 1
2.06757486151091 1
1.82705722855168 1
2.00203049595339 1
1.82550345879531 1
2.08197916003146 1
1.89686533087246 1
1.9775582446009 1
2.0914602611253 1
1.78961361572618 1
2.2701921624049 0
1.81965719291718 1
1.9287419046548 1
1.94525251805271 1
2.12155145639165 1
1.9833622031003 1
2.01839107265438 1
2.00844429986247 1
1.92157075961044 1
2.30373145117762 0
1.97261956089521 1
1.82980618265915 1
2.01788118838152 1
2.10723497584608 1
1.97922507455539 1
1.79551763752116 1
1.91978224728365 1
1.9857922356634 1
2.13139645712617 1
1.89646932467841 1
1.95130456112363 1
1.88873785733033 1
1.94513803814183 1
2.11895381995985 1
1.84267500990301 1
1.9533715959219 1
1.94305604282032 1
1.7963729399605 1
1.8964639556367 1
1.77191963743077 0
1.93482565379543 1
1.8752933922106 1
1.9194053835478 1
2.01976887766991 1
2.07341863767147 1
2.08840849791556 1
1.89908346324718 1
1.97346848927596 1
2.11232804048564 1
2.06549535183809 1
2.06037755263626 1
2.0806878258401 1
2.14118834469937 1
2.05264858900906 1
1.96494343267093 1
2.03400963343811 1
2.04465213003495 1
2.03934203918949 1
1.88503176633866 1
2.16319522401514 1
2.20298310360515 1
2.06975238323937 1
2.17124993766698 1
2.03927629501022 1
1.75880600395308 0
2.19020922983885 1
2.09849009065222 1
2.01288847017518 1
1.7478084017393 0
1.97326411530943 1
1.94646745611477 1
2.04868488760711 1
2.10837856692171 1
2.10009624057709 1
2.11112712584295 1
1.9697723985522 1
2.01298050383938 1
2.06419413627349 1
2.04787227816738 1
1.82282679752214 1
2.02730664952942 1
2.0924776963599 1
2.05390781416583 1
2.04681990767882 1
2.0160235434414 1
1.75671156111191 0
2.20072312820459 0
2.09202027530531 1
1.83925505826723 1
1.97976067740323 1
1.88893613603478 1
2.11060302168308 1
1.96919801878163 1
1.94707641392273 1
1.92403834091943 1
2.04918154866609 1
1.93284810817504 1
1.85485939297826 1
2.00997754718434 1
2.12436213840246 1
1.92685406851207 1
2.06706030711465 1
2.09757372013916 1
1.79629141768045 1
2.12711081728461 1
1.86765011500869 1
2.12720164104039 1
1.97214582052286 1
1.91758130269672 1
2.2598145248805 0
2.09684590009754 1
1.98251191228861 1
1.86440348466708 1
1.97094530763015 1
1.94782120159174 1
1.92440776296198 1
1.93866530201953 1
1.73263505568949 0
2.00222962426806 1
1.81903683901537 1
1.9966427925144 1
1.86926538083573 1
2.03997808934535 1
1.77251723363286 1
2.18387211612428 1
2.25258089233897 0
1.86378636372891 1
2.18577183007127 0
1.97330036709848 1
1.97594384682646 1
1.99269459222407 1
2.03368662575421 1
2.04386986057869 1
1.75342957667148 0
2.32494735232386 0
2.0939571645443 1
1.99204516837818 1
1.96988442329722 1
2.00312359017263 1
2.18669147638206 1
2.28498401054935 0
2.08841115230644 1
2.20296078140502 1
2.01381134588823 1
2.01458183016923 1
2.08245841284737 1
2.15577542708387 1
2.13883622231087 1
2.05364363119524 1
2.00408860823042 1
1.86316926185015 1
1.99168443046535 1
2.04371228700033 1
2.1610861565571 1
1.64209911491652 0
2.13224883511329 1
2.04536638565002 1
1.96952377855179 1
1.98269888406447 1
2.07249857234472 1
1.96084941045339 1
1.94351751735897 1
2.15527498069323 1
2.09853601228123 1
2.13360773955638 1
2.11908237463595 1
1.89815998358907 1
1.84018871329507 1
2.10180033049984 1
1.84730000351525 1
2.18187122952522 1
1.83897074658054 1
1.98867777827962 1
1.98989559877526 1
2.01240650459018 1
2.10412939666302 1
2.16466899140181 1
1.86244116326142 1
2.15133649973634 1
2.25638638191312 0
1.93287981642688 1
2.0831467856275 1
2.22020410677315 1
2.36100794249369 0
1.85990258146474 1
2.00685476325365 1
2.01213382063842 1
1.8803806429305 1
2.12025715454061 1
1.8897257930425 1
2.09034969409964 1
2.08338852727097 1
2.04922804719009 1
2.05124924024586 1
1.82855007801739 1
2.04971135248607 1
2.04382173777616 1
2.00143550576842 1
2.22493301067015 1
2.21321629745566 1
2.14496286027592 1
2.13110390719872 1
1.86215846892631 1
2.22680307677583 0
1.97601858336997 1
2.07638540118915 1
2.05406295055985 1
1.74264581716404 0
1.834475193728 0
2.14618706493024 0
2.04670652285248 1
2.29349619401388 0
2.12770926676108 1
1.84350131082301 1
1.95175328231437 1
1.99923783306984 1
2.07971211638892 1
2.04519471611154 1
1.94051803794871 1
1.96077404047767 1
1.94939820250517 1
2.16448764954094 1
1.96630696614788 1
1.90200035332598 1
1.99764095322688 1
1.87405940986959 1
1.90227376659867 1
2.00145319995981 1
1.95754103402315 1
1.86659292385322 1
1.72840409262539 1
1.95561735914821 1
2.00620390639899 1
1.92934005471861 1
2.28004938769896 0
1.90673032798318 1
1.9178271517523 1
1.96609594694026 1
1.76889384544738 0
2.04991841375457 1
2.01088778030245 1
2.16543442439533 1
1.85341145429503 1
2.03669143554414 1
1.90813871426577 1
2.10955637251199 1
2.04870417205939 1
1.94028168268211 1
1.96749163294993 1
1.9767450061715 1
1.81257949856627 1
1.99608012951301 1
2.0627465665515 1
2.00100794922588 1
2.23439637596867 0
2.13972892355828 1
2.04972081462676 1
2.17411755728775 1
2.00960694285677 1
1.84501552231212 1
2.03596867109546 1
1.99189004533526 1
1.84738167816238 1
1.82225871761752 1
2.00265608522901 1
2.09890244891296 1
2.14861622167405 1
2.234099170566 1
2.14265565998894 1
1.96117245282764 1
2.08150438476387 1
2.14236439948513 1
2.01036089120752 1
2.05608705199842 1
1.94725784692435 1
2.00939394721933 1
2.18057948939557 1
1.93517177453604 1
1.98967254080252 1
1.80196384936744 1
1.99579166253016 1
2.02375785576886 1
2.01166180765399 1
2.04195992528728 1
1.85191000256751 1
1.80349012143023 1
1.88846224229781 1
2.05717598831816 1
1.93813473504355 1
1.92647585902101 1
2.0446081389131 1
1.95487726710912 1
2.07313539985069 1
2.1152522601539 1
2.03504957944137 1
2.03943110800914 1
1.92769562146819 1
2.10421804344512 1
1.91256582744061 1
1.92329431676876 1
1.99976079945483 1
2.08358533680982 1
1.9437340196979 1
2.04088739984757 1
1.93738568747829 1
1.81617849924898 1
2.15700709418897 1
1.85185655573661 1
2.09902126735309 1
1.95849306487998 1
2.1420594806839 1
2.16541012652091 1
1.93510277701349 1
1.93068665854302 1
1.96652207269594 1
1.94894359518167 1
1.99731205219174 1
1.99126071301246 1
1.92870402167281 1
1.99652137400869 1
1.99348418724687 1
2.03322101600893 1
2.16348269114239 1
1.94331418848217 1
1.84611612049352 1
1.9586133369895 1
1.96065109737362 1
1.95829209506415 1
2.0553239028906 1
1.76118797090169 1
2.00462640314435 1
2.02461079798911 1
1.96952929274721 1
1.76734660533567 0
1.9194454822391 1
1.96957306810559 1
2.05299880653557 1
2.02882615564727 1
2.0795570552306 1
1.95139462278329 1
1.84043614216616 1
2.09352566039547 1
2.0451800193897 1
2.21103112260722 0
2.21889225495029 1
1.93464009455452 1
2.1152493582761 1
2.01849058660603 1
1.92929089130962 1
1.9064153292235 1
1.98699576956845 1
2.04077129965155 1
1.89126896202486 1
2.12195304402643 1
1.93978566166415 1
1.85992265508896 1
1.80257053506388 1
2.00497923780952 1
2.05180396135907 1
1.7455326213266 1
1.87104676349891 1
1.91092386376166 1
2.05505123281265 1
2.0820160337279 1
1.95029982473048 1
2.06639022939968 1
2.02393620580054 1
2.01918293758568 1
2.12395181014341 1
2.07606737394102 1
2.06950478246289 1
1.8638487173459 1
2.03740198047898 1
2.06455450370232 1
1.97305079351717 1
1.95524612651292 1
1.61446842032745 0
2.02305161701033 1
2.17346629863136 1
2.16965310736459 1
2.19586438128356 1
2.10430518362173 1
2.02176300950883 1
1.95773124951165 1
1.97007124057951 1
2.18403149773582 0
1.89408619832378 1
1.92136858712951 1
1.78773008887034 0
2.03471606430567 1
2.01515800359196 1
2.08451871303064 1
2.35439582860072 0
2.09065305868469 1
1.87385430901398 1
2.01941282491112 1
2.12189844388648 1
1.99427760077931 1
2.07841662579458 1
1.82232378035086 1
2.10494447349493 1
2.04340264519395 1
1.88412515300813 1
2.02545237433373 1
1.98924949885435 1
1.913771430577 1
2.05619714919122 1
1.98837886066702 1
1.86616828680894 1
1.99203316204184 1
1.87988755371875 1
1.98716265247684 1
1.96181730374304 1
2.02906055693156 1
1.81453075460126 1
2.26452933901545 0
2.07022621845824 1
2.11077276235601 1
1.85344412128686 1
1.94794495830499 1
2.02140787214323 1
1.91861669934866 1
1.96273099360668 1
2.08542004070139 1
1.88636602208039 1
1.99373583041054 1
2.10561736624059 1
2.09324838833681 1
2.07290028828955 1
2.09785748533193 1
2.03277507097862 1
1.94294152912723 1
1.65216933696886 0
1.91506901261892 1
2.13458585775794 1
1.93412692241352 1
2.11536745566983 1
2.00508489668621 1
1.91117126681352 1
1.99691368937745 1
1.79352883549659 1
1.97950659884513 1
2.13742838512235 1
1.99705494093442 1
2.24552236129386 1
1.94076772925012 1
2.22214425322915 1
1.83690502104924 1
1.82692463791677 1
2.08215745662573 1
2.05355089217927 1
1.82478576925492 1
2.10078972490717 1
1.94905066743724 1
1.90579224410751 1
1.94518312896919 1
1.92486370981381 1
1.91654092170465 1
1.94377738203939 1
1.83067650755289 1
2.01546867265122 1
1.92494614666112 1
2.00112910687424 1
1.85261966149016 1
1.9452431249948 1
1.78279659476179 1
1.90348268418975 1
1.86660626016995 1
1.72735327742267 0
2.05403176814471 1
1.98989375491632 1
1.93724810848966 1
2.03130429639226 1
2.02897660326879 1
1.94197144361328 1
1.80288150148039 1
2.18253212396253 1
2.11786791749619 1
1.91958442448865 1
1.84296085130465 1
2.02915573820505 1
2.04031903482999 1
1.94485688701816 1
1.69263972810504 0
2.12922722448014 1
2.01849468810864 1
2.13671451095887 1
1.91765058491263 1
2.02467975826831 1
1.93878633614025 1
2.27668519986001 0
2.08047894985326 1
2.04439824854926 1
2.09202199040541 1
1.96751228184363 1
2.08589356428933 1
2.23739964483049 1
1.9823312730299 1
1.96719752013133 1
2.16797505928344 1
1.84747935358969 1
2.26366933821062 1
2.05787502751685 1
2.04226864586223 1
1.76061205666482 1
2.05822242133847 1
1.9372164546798 1
2.21048602123514 1
2.06334716320426 1
2.13386771194857 1
2.09369710169046 1
2.13299426973537 1
1.79325874621408 1
2.0013570515182 1
1.92358385115505 1
2.17269491583272 0
1.98762779252 1
2.20589340152026 1
2.06964986336172 1
2.03347250986773 1
1.93212757914164 1
1.84004749039977 1
1.84889063541483 1
2.09606612972299 1
1.92414709091732 1
2.0992504508646 1
1.81129205967179 1
1.80824641409669 1
1.71418704706555 0
1.90806303738906 1
2.09738150271721 1
1.83937383561176 1
1.90292059407833 1
1.80693880261119 1
1.90531185336406 1
2.15818491143529 1
2.0386845721075 1
1.87511777332987 1
2.00608380437429 1
2.02880042948676 1
2.06075234648677 1
2.07113521215835 1
2.12144505336004 1
2.2421097536749 1
1.72128745965144 0
2.08248843476285 1
2.13474490923373 1
2.04671715326073 1
2.04136706068344 1
2.03531104541605 1
1.80884263093559 1
2.01881949321749 1
1.75259978648518 0
2.03851689751708 1
1.9971579534859 1
2.20567485351547 1
1.99432668955675 1
1.93966669969713 1
2.07742765994366 1
1.87840399645669 1
2.0068366689535 1
1.84512488833398 1
1.97177702386145 1
2.0025580581276 1
2.11987927913654 1
1.89527444999933 1
1.9723071560789 1
2.24833735714733 0
1.77947304116869 1
2.11105082973795 1
2.1546974316543 1
2.03490454499575 1
1.95156940937292 1
2.30099463203136 0
2.09409803647648 1
2.10582797604783 1
2.05242666934497 1
2.01376269855295 1
2.16767145572105 1
1.98926083461731 1
2.24598292157722 0
2.18311568006604 1
2.09558579977946 1
1.79076420226969 1
2.09384191534132 1
1.94471575235263 1
1.83219465301073 1
2.01597530706083 1
1.92152258268532 1
2.00675249853761 1
2.12641729793799 1
2.06359890667989 1
1.93527067782109 1
2.00698882146916 1
1.88820114435666 1
2.09098822376851 1
1.97611057535629 1
2.17022117973539 1
1.93727935394378 1
1.74672564861991 0
1.91670940492417 1
2.07734125393477 1
1.96582801014693 1
1.99113354150646 1
1.9272555344117 1
1.97676757431868 1
1.78906782177724 1
1.96154077625834 1
1.93643487543169 1
2.03164986554345 1
2.14918864621888 1
2.12587896872628 1
2.11435239748238 1
1.85172308996451 1
1.97315458607092 1
2.12750396478762 1
2.05589900336228 1
2.02459852814135 1
1.88703165737615 1
2.03094308119663 1
2.0292134277525 1
1.98044645140234 1
2.04738625855456 1
1.9347727743592 1
1.9987715491549 1
1.97388484520904 1
2.13354000640255 1
2.02338359558563 1
2.22765241171465 0
1.90892066407965 1
1.83870320722764 0
1.7376044992037 1
1.90045311746656 1
1.75905576568555 1
1.96270682613907 1
1.94148113064027 1
2.14871884409778 1
2.13940524731348 1
1.95060413365988 1
1.99067472555958 1
1.87284731111725 1
1.91693247913802 1
1.90530725835138 1
2.02035264551153 1
2.02809893962205 1
2.12141315572969 1
1.84127097891732 1
2.0090519524625 1
1.95514396451073 1
1.88203613655892 1
2.08767875448169 1
2.02072677922133 1
1.90901052778907 1
1.99959741441789 1
1.9939033498737 1
1.97897636800947 1
2.2941863781012 0
1.91975534987162 1
1.99714499812875 1
2.16400227202858 1
1.83874011768131 1
1.87453764713162 1
1.90578187592795 1
1.94817253984196 1
1.95282234756236 1
2.08845090165937 1
1.95851728738234 1
1.97861651038015 1
2.25298937095253 0
2.12850566598926 1
1.91348990911778 1
1.99278595290548 1
1.89680784288554 1
1.99761338074999 1
2.01525347628555 1
1.96758611045144 1
2.09810565512819 1
1.85183045332731 1
2.17737873299215 1
2.16840072931712 1
1.87817539776453 1
2.04667904180443 1
1.93017933309734 1
1.9834946740333 1
1.83558069765017 1
2.1140089749474 1
2.013930777335 1
1.84653138783839 1
2.00832965077246 1
2.01566499916107 1
1.95272949369349 1
1.68894221727089 0
2.06009541610833 1
2.03703956685844 1
2.20596744009746 0
2.02069392396533 1
2.05402879319538 1
1.89216046271054 1
2.10229828872225 1
1.92682901040401 1
1.89688594106271 1
2.15112178656056 1
2.09278484855411 1
1.82313053094259 1
1.94123311573965 1
1.97243998298347 1
2.21681746403413 0
2.06510457529127 1
2.00416062600128 1
2.00878163944217 1
2.09707705806285 1
2.13763292221352 1
2.0177808898157 1
2.01597337457694 1
1.95394399542606 1
1.8604108250497 1
1.92145726109284 1
2.14439520768051 1
2.03583543307594 1
2.03309847205818 1
1.93991893807607 1
2.21606371309187 0
2.05336983587016 1
1.98129068015359 1
1.83588637132613 1
2.0505028815385 1
2.13902448502899 1
2.12661069784966 1
1.98910510495405 1
2.12721522747769 1
1.78316481964117 1
2.17788918985903 1
2.14395978554683 1
2.07806721394218 1
1.72627348728346 0
2.20844667426253 0
2.15113998444936 0
2.2212701705116 1
2.10723168200497 1
1.88752753035425 1
2.14147502491682 1
2.03123093484411 1
2.17262496283684 1
2.07911774127137 1
2.0649749806274 1
1.72840754582798 1
1.92810030940892 1
2.02263735637182 1
1.90720180497913 1
1.93338000722551 1
1.81129962744085 1
2.11131353611388 1
1.90371417396852 1
2.05259105772504 1
1.85015924894445 1
1.96668792872464 1
2.0302381948606 1
2.03147513493802 1
1.79928145114616 1
1.96073190022803 1
2.07945995160657 1
2.12337770497008 1
1.91617582723786 1
2.05640262931712 1
1.80549500398726 1
2.11617450816008 1
2.04211313320765 1
2.03469771585235 1
2.11466334277953 1
2.15804257291574 1
2.0758107926239 1
1.97675509581002 1
1.87310022050919 1
1.87822937583086 1
1.81415921650035 1
2.14860354472069 1
1.99750317908859 1
1.94044465298926 1
2.14091474537713 1
1.95081021120882 1
1.77355752717703 1
1.89036927368091 1
1.94497039358992 1
1.92739535530256 1
2.03330780810872 1
1.88454117897125 1
2.07959657191385 1
2.07311596397195 1
1.98563343219031 1
2.01565326133957 1
1.80694610848785 1
1.95520600491563 1
2.14449600728925 1
1.85339829826903 1
2.10712811274321 1
2.22088982154496 0
1.82142239250499 1
1.89752808633931 1
1.90960022536045 1
2.06556742648975 1
2.16556734982967 1
2.06840251437395 1
1.68826896739209 0
1.91311309884521 1
2.03492068124636 1
1.93195670289598 1
1.91831653471308 1
2.10838765505721 1
2.23145719597886 1
2.15494788752683 1
1.97108976331888 1
1.95554317030365 1
1.95635101936846 1
1.87013940992324 1
1.99281652550987 1
1.84264425978594 1
2.09973064893462 1
2.12756120514965 1
1.86965484011522 1
2.00422304899041 1
1.95023955929133 1
1.93352353358114 1
1.81326444320911 1
1.95522315543573 1
2.12201652107049 1
2.03332862341602 1
2.0018425303419 1
1.81679625691964 0
2.00093803821859 1
2.17441122071479 1
2.19552067902319 1
1.85189492889475 1
1.97588762419848 1
1.9301608314055 1
1.96728065554769 1
1.92506461467785 1
2.06567926132395 1
1.89991950340213 1
2.06571985100152 1
1.92026342535271 1
2.15998267907601 1
2.10193589395063 1
1.91305324883331 1
1.89810091258369 1
1.99637049713253 1
1.93321048560097 1
1.93389347639002 1
1.95123134471854 1
1.86266540058692 1
1.80836351924161 1
2.28955555538823 1
2.29481633762206 0
1.9121590754951 1
2.07675428763798 1
2.0510383989634 1
2.17186941509188 1
1.96614466145825 1
2.21640633890376 1
2.0424393358889 1
2.05754788806592 1
1.74074869345361 0
2.18001805160349 1
1.88651752255119 1
1.91103843608585 1
2.07030685315303 1
1.94609360872168 1
2.15383441207722 1
2.00506814566401 1
2.1086131351019 1
1.83150403111732 1
1.93784520831013 1
2.12199702623295 1
2.1304616425133 1
2.16837826059523 1
2.09527048257254 1
2.10613060188406 1
1.89347822864988 1
2.25911155297457 0
2.04718351562021 1
2.09534093676363 1
2.26044679591886 0
1.99570159826822 1
1.91271142877308 1
1.96156058368856 1
1.80932081569813 1
1.78536782076727 1
2.12983948405662 1
2.03610974995713 1
1.93197918648458 1
1.88836477923675 1
2.13479813502206 1
2.06785100888565 1
1.9499687217397 1
1.99623992277673 1
2.09080445675492 1
1.829296932013 1
1.95115480914269 1
2.12495380752883 1
2.25208381315093 0
1.86759950861274 1
2.02197448925368 1
1.91912208327451 1
2.13604806723898 1
2.1594958427815 1
2.17375751463708 1
1.83650463876201 1
2.03173935321113 1
2.14174457179679 1
1.90930420359841 1
1.74593686916788 0
1.94541460638232 1
2.14452450432392 1
2.09169540452762 1
1.80004264919308 1
1.94723024901162 1
2.12655055637708 1
2.16327103218236 1
1.88276034423884 1
2.14306143246689 1
1.94428843276734 1
1.9580246465128 1
1.83980574006071 1
1.82746848284695 1
1.88312803947877 1
1.95686531164915 1
1.99764653425395 1
2.02295252283451 1
2.07302077939354 1
1.9300557962112 1
2.03300732029506 1
2.02644665674512 1
1.97571257475577 1
1.99837886134009 1
1.77948489834733 1
1.95910918823257 1
1.92926962209982 1
1.81105887230291 1
1.97792533140136 1
2.03233879715808 1
2.12468073660065 1
1.94825341203036 1
1.96842692321215 1
2.0127123882612 1
2.11378575826661 1
1.99998183048969 1
1.81416887705346 0
1.77470114345137 1
1.73976424824639 1
2.07794159443396 1
1.73222570508612 0
1.89438065855314 1
2.18354008090415 1
2.04630690438596 1
2.26835753759394 0
1.90818924078078 1
1.99408455413786 1
2.02844377457342 1
1.78937703305186 1
2.21653063373079 0
2.02435342024706 1
2.10051622498903 1
1.90016011371267 1
2.01056928155719 1
2.01180153342076 1
1.98446055639501 1
2.24662573416735 1
1.88014631089372 1
1.88919201398269 1
1.93464486087692 1
1.79777513858583 0
2.12554450279777 1
2.07413996875667 1
1.98285293538807 1
2.28055270560082 0
2.04185061371027 1
2.01345410563131 1
1.88154142166462 1
2.02060026952376 1
2.06723609612773 1
2.09471982615966 1
1.97420573534842 1
2.02407496721141 1
1.82949611726986 1
1.99840078768997 1
2.01467675330696 1
2.11121278668954 1
1.978706718543 1
2.00231891473069 1
2.17176236147241 1
1.88597707699653 1
2.13719750879221 1
2.02377552991537 1
2.20292590862104 1
2.1128783401476 1
1.94952700834587 1
1.76511932084406 1
1.82493327343975 1
2.20971857476005 1
2.052112088527 1
1.97812341710652 1
1.90477662246628 1
1.83582836114238 1
2.09205771972781 1
1.97051489300803 1
1.90807752729566 1
2.22091046664848 1
1.92981556961691 1
2.03632571524934 1
2.16631074551049 1
2.06721361612997 1
1.89615572209515 1
2.10206234872589 1
2.09228328580201 1
1.98199716902053 1
1.99441632391966 1
1.97048804980531 1
1.96537572213536 1
2.11714063074513 1
1.97156699991744 1
1.97944203611113 1
2.04106341484014 1
1.95157503165226 1
2.15265332688873 1
1.95424949817255 1
2.061571764961 1
2.18315063029227 1
2.0728375578405 1
1.70710495644591 0
2.08423044997617 1
2.04010343662291 1
1.94986562649306 1
2.16715010515693 1
2.01302954003229 1
2.02638371021688 1
1.96025726932855 1
1.98329871783139 1
1.95915504723556 1
2.03984529966485 1
1.89546064235771 1
2.00796420120832 1
1.8884231272139 1
2.03561783583622 1
1.9653066581784 1
1.80697866663079 1
1.93810892191146 1
2.00870823838162 1
1.84833633701946 1
1.91493980457264 1
1.95180987732587 1
1.95557144952717 1
1.64968894889965 0
1.7382825855021 1
2.04753882126396 1
2.01358688540022 1
2.04503195085411 1
2.02707806598553 1
1.97156775765384 1
1.99740119317296 1
1.85484446832291 1
2.03101296164779 1
1.97779226194206 1
2.02432912103096 1
2.17045867215897 1
2.02714209066263 1
2.01960574595219 1
1.92588469498618 1
1.92024374750341 1
1.88952079815958 1
1.71469703408332 0
1.94978507850151 1
1.86611771164633 1
1.92079779384189 1
1.7777762308288 0
1.73677199197724 0
1.9861958015881 1
2.05682737108532 1
2.10451424085633 1
1.88030325095413 1
2.01339513268396 1
2.07173554604756 1
2.07200611202308 1
2.13434695240966 1
1.9578343620846 1
1.76800198831057 1
1.89104001427635 1
2.03945182441601 1
1.69570852605124 0
1.87908189130417 1
1.84514078746846 1
2.20676631606525 1
2.11696243486769 1
2.13662823308084 1
1.90648180719574 1
1.81331631215736 1
1.99931916866842 1
2.06251349140357 1
2.04192216831081 1
1.95604225303439 1
2.14721210156316 1
1.91686165309136 1
1.99155616282013 1
1.98905576041834 1
1.96118733600699 1
1.93171918878869 1
1.98261614608212 1
1.77183898220675 1
2.12019672377097 1
2.20801232598401 1
1.97291770314024 1
2.13522707843952 1
1.91243773954904 1
2.1549371263573 1
2.18600529353029 0
2.053712829375 1
1.9983491181636 1
1.89268546418573 1
1.95125884190407 1
2.13082179564549 1
2.01217991351122 1
2.01966624102071 1
1.94261274524534 1
2.16342728580825 1
1.94415011963701 1
2.10871466199467 1
1.79179702845969 1
2.12223682695464 1
2.10557466408531 1
2.00185084798476 1
2.00221766618328 1
1.92816589281613 1
1.89403682780419 1
1.73883381381287 0
1.97997833510961 1
2.06300860227252 1
2.05393250600483 1
2.07429337895781 1
2.04977552236412 1
1.96502250380624 1
2.00274766669793 1
2.0234093077525 1
2.05911670163589 1
2.10208736909564 1
1.99444670823687 1
2.19414899666356 1
1.98302507205034 1
1.84992681786204 1
1.79009107651971 0
1.99216132226836 1
1.77065487086659 1
1.95989896717393 1
2.11259987811295 1
1.9296213186168 1
1.93177228356709 1
1.94403789545135 1
1.97950450108299 1
1.98806569596546 1
1.99885880973494 1
2.09699414571205 1
1.98618729184868 1
2.02562773588099 1
2.19930363034038 1
2.1079805049002 1
1.93521722641107 1
1.88269606151569 1
1.93814974670419 1
1.96819094869079 1
2.20554383510625 1
2.29620569256796 0
2.17369280620592 1
1.89949369864597 1
1.81230924231231 0
1.93215966614318 1
1.87247962919469 1
1.8069614963945 0
1.99489640918744 1
2.05211329047355 1
1.99340556949653 1
2.09467062892602 1
2.05995135787371 1
1.76112491130525 0
2.29790114473569 0
1.83200473943619 1
1.91552684310964 1
2.06039574629425 1
1.95846275620694 1
2.08096474150777 1
1.94953119924994 1
2.25914593525063 0
1.90096260523894 1
2.04355868787024 1
2.03945846384755 1
1.9107410935998 1
2.17344454500048 1
2.07851986800599 1
2.18301221721827 1
2.09208695885099 1
1.9950796980813 1
2.17933506222627 0
2.14008496436705 1
2.06774932304729 1
1.59097455157694 0
2.14060442369227 1
1.85474524747575 1
1.97701414262834 1
2.04606764177846 1
2.06211404094226 1
2.04056083594079 1
1.95964589034711 1
2.13060301552838 1
2.17714449424808 1
1.91035887020688 1
1.94401636531754 1
1.96829536165344 1
1.97840689267221 1
2.03873384704076 1
1.85755565653372 1
2.11609112652941 1
1.97652061675882 1
2.00485945768757 1
2.03238170935203 1
2.02968226819631 1
1.71698460716327 0
2.07711667451007 1
1.96366847367096 1
2.1563473974408 1
1.88800900605227 1
2.00379011408575 1
1.94027713150869 1
2.17804290338886 1
1.99525058451289 1
2.02171444493855 1
1.96970084399768 1
2.00886171132289 1
2.03022779757976 1
2.0010788170099 1
1.8513544599081 1
2.03413570843051 1
1.98766024595565 1
1.79440675376193 1
1.98407791656116 1
1.89306928753448 1
2.00438518456057 1
1.91641687423375 1
2.1172558355185 1
1.97852705256162 1
1.98985244258103 1
1.94548860933333 1
2.11280101862876 1
2.00553851337318 1
2.06255228099258 1
2.02651860588207 1
1.86460367965168 1
2.05204331117753 1
1.95462137860588 1
1.85073488595601 1
2.21190580953003 1
1.99947436882876 1
2.01631285876941 1
2.1246607404073 1
1.97923964983014 1
2.09794083997938 1
2.26496483226479 0
1.86719525212408 1
2.0372184757054 1
2.20869785495325 1
2.13576586917819 1
1.98470495260429 1
2.07575227041228 1
2.0152525823176 1
2.04316123516787 1
2.09025019666414 1
2.11854158371629 1
1.96991495551704 1
1.88759638020378 1
2.11985454076637 1
1.97467143614311 1
1.91000616075091 1
1.96348861978627 1
2.00820053150323 1
1.68578942206175 0
2.07168947213994 1
1.85887235199169 1
1.93547596160757 1
2.05675986669496 1
1.99223113979092 1
1.96325839843753 1
2.11219833979406 1
1.75136929743522 0
1.92099447519299 1
2.24256020704224 0
2.02521885892635 1
2.17439214082394 1
2.07379080408696 1
2.01043915577488 1
2.11790340703977 1
1.92203069801332 1
1.9273944169149 1
1.97342133662658 1
2.00128083686668 1
1.97596250805035 1
2.11211247693447 1
2.04406457563582 1
1.9460638078151 1
2.02817075818136 1
1.97089330906226 1
2.03560217179269 1
2.06866681163717 1
1.86373433190567 1
2.10769252092639 1
1.83042860750563 1
1.87860705717386 1
1.9028161101805 1
2.0939246176999 1
1.84740707235361 1
2.10796471997219 1
1.70370774895846 0
1.79093371255866 1
2.04349627573392 1
1.93432970155742 1
1.97938844225378 1
1.91655434678831 1
2.15170059081755 1
2.07321789827562 1
1.8084126333263 1
2.07492738812824 1
2.29138844905031 0
2.06852262216705 1
1.91558258887258 1
1.95100311105099 1
2.13485286159442 1
2.04083751483568 1
2.28196869065266 0
2.02183446720802 1
1.93163176244714 1
2.25110501433608 1
2.04798230621777 1
1.86865538104332 1
1.99816197214422 1
2.22765994711289 1
1.95743168770064 1
1.7728082008726 0
1.88129778525399 1
1.91148372224253 1
1.85317958924553 1
2.27689171856285 0
2.15131465283368 1
2.32236395607525 0
1.81056855703189 1
1.96836094107969 1
1.93061642335942 1
1.80321331585377 1
2.10583468634832 1
2.25686173015308 0
1.86876237195193 1
2.16251580307378 1
2.14063739114497 1
2.01229379146837 1
2.05336957563788 1
2.1339003974707 1
2.00743384191506 1
1.96163745004845 1
2.05059310361444 1
1.87073837673099 1
1.94662516651109 1
1.97318021369263 1
2.17650149570311 1
2.02800949553105 1
2.02887389319657 1
2.1019166641947 1
2.00686817098184 1
1.66716668627497 0
1.94590901700489 1
2.28493601612981 0
1.91199490985138 1
2.02396184214251 1
1.87729108880082 1
2.07465653130464 1
2.13927454652081 1
2.05186923268238 1
1.73791491450286 0
1.99549770957865 1
2.01401033774622 1
2.02942024996951 1
1.88521800763306 1
1.87006577657803 1
2.13781237260635 1
1.87452968281402 1
2.06813952293351 1
2.01962904074385 1
2.0926255235607 1
1.90748641600939 1
1.88845471455544 1
1.92982126554671 1
1.99855509794382 1
1.91171226319789 1
2.09342154647615 1
2.05819938999173 1
1.93585405131113 1
1.9834462241458 1
1.93302923836076 1
2.00130220465321 1
1.99331606040375 1
2.02017012098991 1
1.95369892668065 1
2.22227227068674 0
2.0782850813755 1
2.01974723230667 1
2.11125418114172 1
2.04341533197083 1
2.05732730636176 1
2.0004123159793 1
1.88259088245276 1
1.78558808158237 1
2.26487744928234 0
2.04316759549489 1
1.91580621538331 1
1.99822048245762 1
1.8539327561584 1
2.11591871145749 1
1.87657763426451 1
2.11338347185555 1
2.29826670314546 0
2.01415943118341 1
2.18088528689877 1
1.98677500055026 1
2.05135744718593 1
2.10110167617243 1
2.0185113434643 1
2.02871836886865 1
2.22493192509838 1
2.04942375949 1
1.89925756179078 1
1.9110164347693 1
1.94825509705822 1
2.10312704083281 1
2.08774350616643 1
2.06342305406119 1
2.04054078011065 1
2.05875224637336 1
1.90451108335831 1
1.99498292615951 1
1.97980967510872 1
2.13199299331075 1
1.93494815874592 1
1.9591136750762 1
1.94754225745987 1
1.84720253503885 1
1.87980125776487 1
1.80838057911835 1
2.03551270020089 1
2.0927044065973 1
1.96410744258776 1
1.93854761890357 1
2.06203245302519 1
2.14857377047648 1
1.97999318976074 1
1.98946589487409 1
2.01752323515892 1
1.88076773195617 1
1.8817804753149 1
1.98725612536455 1
1.72397932148064 0
1.93800503850764 1
1.98410905580652 1
2.21295975603802 1
1.74568033719064 0
1.86588924712746 1
2.2110574310567 0
1.92402866212732 1
2.23743996608849 0
1.81964926227199 1
2.03150823773773 1
1.79648404272415 1
1.71681638324019 0
2.20625478651757 1
1.84262479543115 1
1.83711053389802 1
1.86965577357194 1
2.08977943999077 1
2.06574915393223 1
2.02907753288633 1
1.79840316413525 1
1.9871714133866 1
2.00718436854504 1
2.04518942480597 1
2.0128267918982 1
2.03571529539134 1
1.85194722590186 1
1.87332888492479 1
1.9847929036912 1
1.91839363859183 1
2.02025687383369 1
1.99180797537238 1
2.02424629796983 1
2.0666374411594 1
2.05918124827336 1
1.71161688659798 0
1.81609827106631 1
1.9872239335198 1
1.74571672034455 0
1.88084361714799 1
2.18046676438677 1
2.04518137603987 1
2.11595068112909 1
1.98700809216052 1
2.01043539950438 1
1.94066598428084 1
1.80410636510761 1
1.87948724734019 1
2.00686608948755 1
1.94906599572896 1
2.07557368740897 1
2.02450168404781 1
1.97232021851318 1
1.97413097306943 1
2.15369150528229 1
2.16156656835392 1
2.1038568562976 1
1.95074858305103 1
2.1233611273202 1
1.67211957320124 0
1.97849011338849 1
2.18308898937715 1
2.16855008609782 1
2.069912237154 1
1.74597101462662 1
1.95241581468463 1
2.13493901762256 1
2.04213275266778 1
2.03377890262716 1
2.24627592344301 1
1.84772419325075 1
1.91103685968208 1
2.0269553097935 1
1.87236131191147 1
2.09161958404386 1
2.1584700295847 1
2.09473618265687 1
1.94985731198749 1
2.00178432509059 1
2.0979599144897 1
1.8724468959351 1
1.8419195731676 1
2.17098595879794 1
2.08339419462328 1
2.13742186173274 1
1.96286070788648 1
1.92169754548293 1
2.07744661272354 1
1.98315544681309 1
1.93427819504229 1
1.98952878250375 1
2.02680891668836 1
1.94778924642917 1
2.06527584803273 1
1.84316399536239 1
2.01369715677266 1
1.99637265037289 1
1.98409461136273 1
2.02989956113639 1
2.03278121677685 1
2.2413771623919 0
1.98833469537422 1
2.05447495146971 1
1.93433830355193 1
1.8587185355152 1
1.92530366020205 1
1.92222916388858 1
2.08692841572739 1
1.80545562577696 1
1.92513800304455 1
1.96421406803984 1
1.99594825431756 1
2.1586800263294 1
2.09662110715959 1
1.97131840354161 1
2.10868801072422 1
2.01955513339153 1
2.1038971530812 1
1.90015610946805 1
1.85919768584218 1
2.04823230904318 1
1.88148263882083 1
1.93136800129192 1
2.09288937127729 1
1.94817123312152 1
1.97920368581452 1
1.99371490328514 1
1.89255858293112 1
2.02505120527306 1
1.95862943633928 1
1.9854545689156 1
1.83120814103216 1
2.12357297079746 1
2.24083595953934 0
2.05442453176245 1
2.0056395118036 1
1.78225289042802 1
2.02203251622321 1
1.85585713105105 1
2.19925425689516 1
2.08122155283909 1
2.00439680221371 1
2.08508426055806 1
2.05518630482806 1
1.9981129308307 1
1.92363852774956 1
1.93416988515315 1
2.21466050995744 0
2.01226196152822 1
1.95894691192342 1
1.96245979561816 1
2.03643354126886 1
1.89596441751266 1
2.04585782364433 1
1.88003232364881 1
1.83006546692587 1
1.91893063738955 1
2.0505729094622 1
1.84906824888442 1
1.96135051085019 1
2.03915329071917 1
1.90948253861136 1
2.20642639140768 0
1.99923823596622 1
2.15225645104807 0
2.10284181846647 1
2.02913181793189 1
2.03768833498684 1
2.00287567470663 1
1.85351732645126 1
1.92726936582542 1
1.81852144684966 0
1.88208045544844 1
1.99365494674469 1
1.93182816422595 1
2.0575803603755 1
1.98893457099004 1
2.03277494280811 1
2.09541652274116 1
1.93826195299448 1
1.76160071321123 0
2.04262480049515 1
2.14869382532866 1
2.02669265118453 1
1.90709252762942 1
2.06990961924633 1
1.72274580960882 0
1.91363925316327 1
2.16243191542823 1
2.02217649156246 1
1.75221760429086 1
1.95286519145954 1
2.07611894726128 1
1.95064208039888 1
2.08901286443792 1
1.96341394513067 1
2.07688110416144 1
1.94405092390273 1
1.97553795086246 1
1.91805688396775 1
1.87229409456323 1
1.92977952990318 1
1.96655593508578 1
2.15231994620932 1
1.94466019322618 1
2.05479312970891 1
1.9603173188537 1
2.02234681038528 1
1.89546765847859 1
2.04580220069865 1
1.87792470531497 1
2.24874519196989 1
1.86876746838702 1
1.96882283544729 1
1.83688561252137 1
1.98310687114962 1
2.05555390787391 1
2.15313534192852 1
1.95287455888916 1
1.97759415659986 1
1.7497390510459 1
2.05899809240743 1
1.99651732492162 1
1.77101147611077 0
1.8477150361219 1
1.83959358257653 1
1.88034022572432 1
2.01954942154372 1
1.93083709236861 1
1.88808653734375 1
2.13356361423907 1
2.05267151143074 1
1.90481670649406 1
2.09975104424441 1
2.05410754205362 1
2.02838958146214 1
2.14511834573864 1
1.95158542768884 1
2.00170588219477 1
1.87495966992564 1
2.02213779392561 1
2.14002616970356 1
2.10448863694201 1
1.97354806216736 1
2.06056927467659 1
1.85595142642809 1
2.03173126384455 1
2.12693311146083 1
1.91367861774878 1
1.93949103392336 1
1.86486035213054 1
2.08028322181932 1
2.01560706395946 1
2.00710449012145 1
2.05430953180116 1
1.79052474822775 1
1.99532739984027 1
1.98622754828408 1
2.0321166829311 1
2.02710545999916 1
2.14406515037565 1
2.03369516177803 1
2.00625621923716 1
1.86524486598923 1
1.96515879238705 1
2.05749158587815 1
2.29897486050135 0
2.03185363625666 1
1.85514900099838 1
1.75815646039242 0
1.89134486806808 1
1.91523347134467 1
1.92154242944968 1
2.18280371618587 1
1.93483973639614 1
2.1172549149977 1
1.8292473233767 1
1.94810003447619 1
1.94620593698829 1
2.02585206005622 1
2.06722900446834 1
2.00957891016957 1
2.11504893753815 1
2.02888114395499 1
1.95371769403097 1
2.06303759218211 1
1.74927640593441 0
2.11601361255649 1
1.96991320559305 1
2.09080314020478 1
1.75238173794106 1
2.12694027457012 1
2.14656834000279 1
2.07496226366487 1
2.10507336539688 1
1.93511952522856 1
1.89349506250242 1
1.84613050901396 0
1.90531613888346 1
2.03831056276471 1
2.10148366145425 1
2.07249612206681 1
1.95222951569344 1
1.99314353578764 1
1.83236599992139 0
1.86451841876538 1
1.95640020477531 1
2.0976499844148 1
1.93993151746167 1
1.81651377627919 1
1.95182168145771 1
2.01261266741254 1
1.93780917175705 1
1.81929954313364 1
2.00433361779725 1
1.8654318387625 1
1.89071462013922 1
1.92669098213524 1
2.13823414416577 1
2.15463747096411 0
1.93898843534857 1
1.83136411225456 1
1.9798291936302 1
2.08533634067826 1
1.99617801182141 1
2.20598099404412 1
2.23757598151609 1
2.08378839403798 1
1.91989983477551 1
2.03083304969232 1
2.10729936933936 1
2.22530830233889 1
1.91961046205673 1
2.01120410156257 1
2.14197310400113 1
2.10943641853169 1
1.83811059027793 1
2.20723268692864 0
1.99861418127195 1
1.96675192173049 1
1.89975865453304 1
1.81695105399873 1
1.90050070369654 1
1.9593082128732 1
1.96699918490153 1
1.89017942820113 1
2.11276463265418 1
2.03599292135345 1
1.91210861092863 1
2.08271947552342 1
2.05049684034858 1
2.08627931329042 1
2.04841715204579 1
2.17672549508097 1
1.81418742948854 1
2.04118992981145 1
1.81351605354383 1
2.12214633938251 1
2.04679194687315 1
1.73714293462395 0
1.92426508905382 1
2.18036170841726 1
2.11872874823774 1
1.90294172229632 1
2.22796601779132 0
1.97371789984326 1
2.0983511265083 1
1.74103235164322 0
2.25930608039939 0
2.09284220401637 1
2.07158754480386 1
2.19665613113308 1
1.70521383301568 0
2.17959668776464 1
1.92319500515261 1
2.09417895522128 1
1.95852984015356 1
1.93363892396173 1
1.99681491612177 1
2.20032702713492 1
2.05543981594471 1
1.8821232386754 1
1.99326591482021 1
1.99163077947931 1
1.75588169787188 0
2.00736427981639 1
2.18884341208932 0
2.0842051440711 1
1.91403550846393 1
2.0937272668948 1
1.98393522525472 1
2.08410089618575 1
2.12930524537667 1
2.18656919164595 1
1.87952626462642 1
2.00599903166561 1
2.09526065416475 1
1.92136383384768 1
2.0224240948844 1
2.04350042512677 1
2.05275110226783 1
1.78292874336182 1
1.98546435911387 1
1.94161243335489 1
1.97966174977163 1
1.94747594604842 1
2.11364868689758 1
1.95539298940212 1
1.94861098375451 1
1.78749403204396 1
1.88432307527598 1
1.95355783426888 1
2.20622286966838 1
2.04337714134995 1
2.0964525722657 1
1.96018462487616 1
2.09010411016217 1
2.01246548207273 1
1.89358775203694 1
1.95995362220205 1
1.984734214269 1
1.91269361187246 1
2.02008680960564 1
2.10508599538907 1
1.91025904221085 1
1.94391502954058 1
1.97212772300098 1
1.92311623564298 1
2.05392852502273 1
2.06506418880975 1
2.0263377769829 1
2.04891266708315 1
1.94600714187321 1
1.96523467594934 1
1.96798401095637 1
2.04895364855954 1
1.71081064528033 0
1.89988773522574 1
2.02910725020519 1
2.0416677931109 1
2.02215638118898 1
1.91984431273132 1
2.02120631969266 1
2.13591297225546 1
2.06719180325796 1
1.84193899974336 1
2.19944255772404 1
1.92614531289075 1
1.82709858456732 1
2.00465005806658 1
1.94271717593268 1
2.08982943507136 1
2.04733198168064 1
1.94065618980759 1
1.93900574874649 1
2.01752152302201 1
1.9411609626508 1
1.84032299250717 1
2.0266052832273 1
1.95389357822594 1
2.02776209153463 1
2.09887839707625 1
2.07830384658324 1
2.07246451979261 1
1.84148493338879 1
1.91831187784899 1
1.99818652087166 1
1.98116645675641 1
1.85858530069644 1
1.84306614265796 1
1.88009715965995 1
1.93908360306831 1
2.31055410850903 1
1.97689532351419 1
2.03674533433051 1
1.88308318894316 1
2.06939690551186 1
1.92634441949011 1
2.01025118131873 1
1.96775746463185 1
1.81829983541218 1
2.08377852140936 1
2.04311281757071 1
2.07038127026078 1
2.2014795565823 1
1.93006068760067 1
2.06104135354737 1
1.85500704080549 1
1.97958894039826 1
1.90760176205537 1
2.15433223662172 1
2.04835712160961 1
2.06910230298038 1
1.8729169668727 1
1.7880347619523 1
1.98103605349579 1
2.09453579171125 1
2.14458276743457 1
1.99031514640531 1
2.15286270235969 1
2.05649975735875 1
2.18998392340534 1
1.78532272352529 0
2.06505938892018 1
1.89345390667327 1
2.16064341511837 1
2.01618610859423 1
1.80779140837059 1
2.18993761279075 1
1.95267297872207 1
1.91774655130477 1
2.0598354226272 1
2.04358781314967 1
2.17074121493859 1
2.1459054766965 1
2.1654231487662 1
2.15746185657727 1
1.98587324711383 1
1.85075126645594 1
1.95269658157747 1
1.87359002212886 1
2.03907375579843 1
1.84701953979026 1
1.96061055969433 1
1.8671759652635 1
1.98976930028672 1
1.84317193862162 1
1.92420863863474 1
1.94826038230404 1
1.87896866095804 1
1.97649380427744 1
1.98072190623242 1
2.11566561093112 1
2.05051054393507 1
2.07080535188021 1
2.0449468811569 1
1.83734604912285 1
1.917087088086 1
2.06092649291279 1
1.96229401202787 1
2.21377698742133 1
2.04593572020325 1
2.23150101935526 1
2.1343954956894 1
1.92180159686443 1
2.14534666401684 1
1.86559644675882 1
1.9663588890029 1
1.83629874827336 0
2.1310528835797 1
1.98375501097048 1
2.00982994224338 1
1.75921329146623 0
2.23418592318012 0
2.18788190799056 1
2.07566511659841 1
2.19000579108606 0
2.03822739570615 1
1.90857301667273 1
2.20275148897409 1
1.92925399560898 1
1.93782089171496 1
2.11531838008228 1
1.90528886002247 1
2.10483399398629 1
2.07874584273435 1
2.00005316581535 1
2.03943004860706 1
2.05973927113583 1
2.0247138104666 1
1.87249350434345 1
1.97654103781582 1
1.67498492144976 0
2.06851666248425 1
1.82763811472986 1
1.92161888932068 1
1.98984413928802 1
2.04916784888008 1
2.11399718560741 1
1.89027991755506 1
1.96563431634594 1
1.98111481485041 1
2.0788028310032 1
2.09440531347854 1
1.91288469437305 1
1.88668731843842 1
2.10428956934676 1
1.88980030887306 1
1.99111390225824 1
1.99321541822226 1
2.15030721057203 1
2.1185115663153 1
2.05822940124138 1
1.7972815074038 1
2.06898513935445 1
1.96218602972521 1
2.05691376091021 1
1.84283662739967 1
1.69431954021429 0
2.05844867809166 1
2.08552750900557 1
1.66040328033175 0
2.00956739942771 1
2.16928202905572 1
1.89118588455106 1
1.82408437701425 1
2.07139086414382 1
1.99284005430249 1
1.89703629667348 1
1.85390452244985 1
1.94516921445603 1
1.86287223714425 1
1.91510834720286 1
1.88881212104702 1
1.79300032690505 1
1.97246908640617 1
1.954063363902 1
1.89244195574695 1
1.94963108132618 1
1.9100679901645 1
2.07464005524552 1
1.93880137925787 1
1.71804367010917 1
1.94254343514203 1
2.02969338783369 1
1.91634078983487 1
2.07951270841221 1
2.10347598731873 1
2.02881010578889 1
2.14290874249756 1
2.10276200606132 1
2.12762445705072 1
1.87623615338241 1
2.12997740504348 1
2.29933656295653 0
2.04699862957163 1
1.98930024228445 1
2.01463840746302 1
1.98247037755998 1
1.89948929005873 1
1.88306755533077 1
1.99028920269674 1
2.19940215183805 1
1.96764860572934 1
1.96568715760121 1
1.99843172474419 1
1.8341495593016 1
1.99332932968796 1
1.72443267721267 1
1.83004705945631 0
1.85957870678517 1
2.1110596574111 1
1.88468579769848 1
1.78874553244555 0
1.99969342660082 1
1.92030077327355 1
1.8799104147597 1
2.06420088422912 1
1.99047941938976 1
2.10098192812645 1
1.98493955432623 1
1.85266083414609 1
1.98439433889967 1
1.93250713284914 1
1.85775843386638 1
2.06267562470451 1
1.98471611471919 1
1.94856675543325 1
1.76161134557159 0
1.95900112348026 1
2.06586671582378 1
1.93561491613499 1
1.91475916229266 1
1.97913313421035 1
1.81181837878259 1
1.92281703652476 1
2.03676153835988 1
2.07601430309699 1
2.02928572694498 1
2.07059490142651 1
2.05892971479982 1
2.0203148058445 1
1.84344150713501 1
1.84997263175834 1
2.04402841838011 1
2.08732769404518 1
2.04202146869679 1
1.88599141213492 1
1.95877922773885 1
2.28872615124628 0
2.10558900146066 1
1.93141189578914 1
2.09609561600075 1
2.076167394223 1
1.98414321861049 1
1.99038210997922 1
1.92777614854949 1
1.88200241935135 1
1.99797421567 1
1.94972589746924 1
2.12691738486807 1
2.09989999031303 1
2.19166695172431 1
2.05952769286855 1
1.96151207023994 1
2.06094619467066 1
2.00808051482648 1
1.87360554257395 1
2.06438287536244 1
1.97437591476397 1
1.96965834753786 1
1.91956129620267 1
2.04332340165708 1
1.86086298285172 1
2.02268431202738 1
1.86988916832621 1
2.02922924081285 1
1.88885113837038 1
2.10769584723132 1
2.05676155980648 1
1.92640401979968 1
2.12420684941476 1
1.92363603431269 1
2.01859114189767 1
2.07265940430455 1
2.17157212275833 1
2.03066093968875 1
2.01394998757092 1
2.08429591822374 1
2.02677252193875 1
1.8883982155843 1
1.92622725060551 1
2.12103773661009 1
2.1707949259495 1
2.01736189450881 1
2.13562279601574 1
2.05203613256068 1
1.93252336634407 1
2.02180691145094 1
1.91009660213839 1
2.34049056383753 0
2.09246784608249 1
2.22783670153132 1
1.99624394274299 1
2.04582196010209 1
1.95736438602446 1
1.92801964094261 1
2.14408588773239 1
1.74052992867391 1
2.08621665452119 1
2.33795042610535 0
1.84407342456012 1
2.04065342561782 1
1.88893703315114 1
2.03524388249214 1
1.87176997126873 1
2.16120512916871 1
2.11128614267919 1
2.1203602625881 1
1.86012500800035 1
2.08164042390012 1
2.09922705222759 1
2.06599441283725 1
1.91081689635188 1
2.00948694612656 1
1.97888340257283 1
2.1016805859736 1
1.85101551271361 1
2.16356320194198 0
2.02328960554242 1
1.86569562733146 1
1.9369029632936 1
2.08894929231859 1
1.8445526267023 1
2.03576495351521 1
2.14212077920636 1
1.81561670083768 0
2.02154639930625 1
1.99792457703079 1
2.23105885224146 0
1.98818083437968 1
2.15181297338968 1
2.09538354304585 1
1.96174359989505 1
1.9878312066521 1
2.24575321027798 0
1.75364585169659 1
1.94043350293144 1
1.81803709977595 0
2.05697166143859 1
2.20350384380143 1
1.88400023447456 1
2.16370808159136 1
2.04915646148511 1
1.8639225753641 1
2.03938398437484 1
2.02573584045505 1
2.36361921657167 0
1.90077286823412 1
2.03446455390067 1
1.67808317633745 0
1.97029397630899 1
2.19838839985667 1
2.14852764791562 1
1.80803500829192 1
2.24651270314775 0
1.88215483576299 1
2.08351193776326 1
1.97320451004528 1
2.13195860829326 1
2.03264358908003 1
2.1472324807732 1
2.02736314187948 1
2.1680092760648 1
2.0130076177924 1
2.02912880533811 1
1.98785112781137 1
1.91126204969094 1
2.10074052290456 1
2.05611350167217 1
1.94207560183479 1
1.94232097699904 1
1.85799172874642 1
2.20873260176464 1
1.96848894909597 1
1.98935187916872 1
2.04790011105535 1
2.06779535778044 1
1.96137067443631 1
2.03610204022898 1
2.00950381333312 1
1.93883194340585 1
2.11086938660413 1
2.03516082928317 1
2.04334917495706 1
2.13157159866839 1
1.7734997369052 1
1.88981644249786 1
1.97634907105718 1
1.9215330885691 1
1.82861133726273 1
2.25467868684439 0
1.95289842026733 1
2.10666446513354 1
1.82835850538147 1
1.8099751709252 1
2.18155265801163 1
1.87774201262881 1
1.88441102344445 1
1.88129293675446 1
2.08547059515596 1
2.15213151090034 1
2.10022066994027 1
2.03246083916991 1
1.953776587416 1
1.92715332103439 1
2.11708542899509 1
1.98416096686497 1
1.90016855489946 1
2.12383225379861 1
1.88787867098813 1
1.9365275095348 1
1.85534088405389 1
1.83837409284205 1
2.25478188666478 0
1.91794753743448 1
1.82604659680686 1
2.07773186130484 1
2.06433479300802 1
1.96076234389778 1
2.03958378959869 1
2.21684486914382 0
2.15260337844289 1
1.91540687126798 1
1.89892430954168 1
2.12404729190422 1
2.04823558874489 1
1.84886783907637 1
1.82166101893343 1
1.927857551159 1
1.97677543888344 1
2.16918138873321 1
2.06187493932617 1
2.13087463688819 1
1.99294669855739 1
1.86884003103025 1
2.20112314585195 1
1.72001896547379 0
1.90702101269697 1
1.99609147164782 1
1.78956251711941 1
1.87358944347701 1
2.08480823641251 1
1.92474914159866 1
1.92864072724444 1
2.15928067846178 1
2.37274768176423 0
2.12093687766749 1
2.10352639765763 1
2.184576733812 0
2.04253976249367 1
2.02895366793077 1
1.97468915818648 1
2.1310436678262 1
2.0497061887526 1
1.93481703584126 1
2.15442297145516 1
1.91032077742338 1
1.86088562336226 1
1.94181002608921 1
2.11475431505197 1
2.10579851054194 1
1.9115381019261 1
1.8556665570923 1
1.9277982462132 1
1.8750761875507 1
2.00027308805784 1
1.91813671565857 1
2.012701875068 1
1.94831635352822 1
2.02378790158042 1
2.03016376693773 1
1.80869122327482 1
2.01453023727254 1
2.12405960365235 1
2.0693537202313 1
1.83703566434938 1
1.91237603769684 1
2.03375171482612 1
1.95969257991168 1
2.16529576052565 1
2.02051170317865 1
2.09629990438357 1
2.11177365887928 1
1.88217059168197 1
2.03913281547287 1
1.90367042773065 1
2.0605468667304 1
2.08304886549975 1
2.02862796373797 1
1.8077173284789 0
1.92934912773303 1
2.05917851026018 1
2.11501307516487 1
1.71505080017572 0
1.92328067844305 1
1.83451731067881 1
2.10151594832029 1
2.10928286233343 1
2.18264342236134 1
2.07373880658771 1
1.81981326463518 1
1.76068311362629 1
1.90444336417878 1
2.15090713166235 1
2.12207263242834 1
2.14935970875743 1
2.13389702685211 1
2.11401709699515 1
1.81879754772467 1
2.19775573920248 1
1.93851218657931 1
1.89398759383485 1
2.05497630331223 1
2.09898054506722 1
1.99078328007378 1
2.03286835172589 1
2.16884424113295 1
1.84988740757618 1
2.13016372324256 1
1.98137025243841 1
2.02863052105812 1
2.00788108428041 1
2.02684963355914 1
2.16091813514165 1
1.89723719355975 1
2.12930465723758 1
1.85636635515521 1
1.99169504908957 1
2.12291471868485 1
2.06159560461146 1
2.1019098614733 1
2.13281240980714 1
2.04111015450805 1
2.09500299586943 1
2.03025545873882 1
2.05663743239474 1
1.86682762438928 1
2.01438190560728 1
2.09236380894055 1
2.0498394293832 1
2.12845072234446 1
1.96415253800984 1
1.9259218054537 1
2.11922063503354 1
1.87724656354995 1
1.99699365443898 1
2.1171714811012 1
2.13226702908188 1
2.02006172340021 1
1.99270027134875 1
2.28262255859134 1
1.84558933564937 1
1.88287272042936 1
2.11482342979987 1
2.05406827852408 1
2.03012930543119 1
1.98125619496138 1
2.07671316286286 1
2.05258158752486 1
2.01078433495052 1
1.89340991022403 1
1.73925795326272 0
2.15674546921954 1
1.81932351102839 1
2.02009213106111 1
1.93216452593239 1
2.09492601805272 1
1.81091972507426 1
2.04011613916083 1
2.15093870192262 1
2.05894975069825 1
1.93002462117435 1
2.15323660467977 1
1.9637033081901 1
2.29351453929463 0
1.95518639947114 1
2.1641386905916 1
2.07568568036377 1
2.01388077492363 1
1.85566459908644 1
2.03486690325561 1
2.01430186804495 1
2.00007924165209 1
1.95360878148236 1
2.10507449891229 1
2.09821695339827 1
2.21373736770182 1
2.04134746384644 1
2.06371364149671 1
2.10082422128839 1
1.9673158279689 1
2.03119152858824 1
2.16457615740507 1
2.04478639159238 1
2.05524968944452 1
2.13073058310136 1
2.09435962857105 1
2.00824816136376 1
2.15349265315777 1
2.11735149482626 1
1.80396365448483 0
1.99185455773081 1
1.96329698591024 1
2.08161346942443 1
2.11894984474981 1
1.85131852319776 1
2.1499000149457 1
2.0085721742448 1
1.76598000308197 0
1.96632911201227 1
1.87695771194311 1
1.9181843850423 1
1.99246595937 1
2.08467077240525 1
2.17579594573663 1
2.05518493116444 1
1.77233463688517 0
1.96403051874655 1
2.11213791485503 1
2.02443888024079 1
2.04039479341758 1
1.86583243078141 1
1.82863384361405 1
2.053499564744 1
1.92699542971014 1
1.80541474441135 0
1.98555184298216 1
1.77233352337818 0
2.18448144527866 1
2.03822482806426 1
1.88875459990277 1
1.88407235461345 1
2.04591646165409 1
1.78311319323979 0
2.16815272070388 1
1.95900434779619 1
1.85604755033863 1
1.72213113454902 0
2.1153544439093 1
2.04656169675856 1
1.88602796858077 1
1.85837399184871 1
1.85600659880778 1
2.10796661212023 1
1.71595886330793 0
2.13883199720961 1
2.05670776233654 1
2.12906445030311 1
2.09220413495699 1
2.09541805333857 1
2.08141126714467 1
1.97362388975925 1
1.99845724869962 1
1.82584936209981 1
1.89654424608937 1
2.01944834275281 1
1.93074587545909 1
1.95505157421715 1
1.98304594937943 1
1.95311569054708 1
2.01737181778777 1
1.71559904078444 0
2.12481835366261 1
2.19450857542361 1
1.95864967637416 1
2.2305807633606 1
1.82554055300016 1
1.98943091523676 1
2.13513780869698 1
2.20123512289392 1
2.06786070785132 1
1.77877117046436 1
1.95237991289008 1
1.8586324272975 1
1.8331214258801 1
1.84284493056945 1
1.9235795778247 1
2.18856446999151 1
1.89515471857447 1
1.96797865136197 1
1.93111101339402 1
1.98809623222883 1
1.8850350198233 1
1.89466175114273 1
1.98172447697486 1
1.89368762137462 1
1.93231082890097 1
2.16791602348561 1
2.12180772477576 1
2.05067850200962 1
1.82496846006757 1
2.04991268821042 1
2.14924797366997 1
1.83412950992303 1
2.05892388788598 1
1.9110325003983 1
1.70201045921135 0
1.84608653244787 1
2.03199814378998 1
2.15626257828497 1
1.96130446421818 1
1.95214159642458 1
1.95162699920912 1
1.97077003899122 1
1.85764279313168 1
2.12882806985393 1
2.06193933567545 1
2.05217735874557 1
2.2551844430673 0
1.67839388303386 0
2.21106751963522 1
1.81931580964073 1
2.09051620765619 1
2.07791974365426 1
1.98798054119956 1
1.84368090586865 1
2.02156249504973 1
2.06244441854423 1
1.98115924255631 1
2.16472195570304 1
2.20628147329317 1
2.12433743525001 1
2.30853032650144 0
1.79780437174405 1
2.00130625691078 1
2.11389184834299 1
1.98634641565639 1
2.11148685840063 1
1.94327080365463 1
1.8769134590008 1
2.01788127687353 1
1.94512049695582 1
2.00310528277961 1
2.04043614707338 1
1.97558966745664 1
1.94132037712657 1
1.82950233674287 1
2.00542950862572 1
2.04551247252175 1
1.88765175721417 1
1.76935527792425 1
1.87787388161079 1
2.09309872825451 1
1.93063121350713 1
1.83257684241071 1
2.07387818632172 1
2.14021814315672 1
2.15111755010992 1
1.91050536012257 1
2.37881789577184 0
2.09450885199506 1
2.03834237466628 1
1.88333412726017 1
2.1641407440624 1
2.0987328793034 1
1.8683155863169 1
1.99346210142087 1
1.95020716825819 1
1.77531485289147 1
1.99989197344139 1
1.93823185629695 1
2.2300708313808 0
1.89604694221915 1
1.98398636660229 1
1.78134632637601 1
1.82749987451796 1
2.21337345720971 1
1.81098097051362 1
2.15493807909304 1
1.89288676888947 1
1.98316775200949 1
2.09388824973014 1
2.0412206134732 1
2.04965169209551 1
2.00351820676662 1
2.01554044041544 1
2.20024259011809 1
1.80264574762708 1
1.96292033963606 1
2.04060568563105 1
1.88085208265018 1
2.02885036454898 1
2.14483454119255 1
2.00736215976493 1
1.93050728133907 1
1.91293761004324 1
1.86440110606957 1
2.26646650462181 0
1.87361939230439 1
1.93559733755205 1
2.18121110371014 0
2.05769421158465 1
1.83618888135562 1
1.96729641275981 1
2.1783282090882 1
1.90221567911732 1
1.83926859994716 1
1.95230434303952 1
2.08495099945513 1
2.09658937633935 1
2.11893921981787 1
2.1356910276298 1
2.17696589441201 1
2.03234607791681 1
2.02790094384132 1
1.99530795443005 1
2.03436663005856 1
1.82982516341637 1
2.12086372561564 1
2.14183863564356 1
2.18384603612866 1
1.88337845856287 1
2.15934902993268 1
1.75097682254299 0
1.74498345290702 0
1.74177770626922 0
2.07042802877192 1
2.06058963559015 1
2.06207602642221 1
1.95451179182634 1
2.20361162102531 1
2.10609773604526 1
2.11885283050165 1
1.88762114822625 1
2.1148165418781 1
2.14361759651026 1
2.15761085964854 1
1.79752012720732 1
1.7736012123918 1
2.11982680472234 1
1.82490025681328 1
1.94840911754042 1
1.88243309361455 1
2.00052360709687 1
2.11611812524454 1
2.00870460441678 1
1.95784749131914 1
1.94660722012997 1
2.01240358049481 1
2.14618459676923 1
1.80788100230161 1
1.97466000863271 1
1.93854754628191 1
2.09697954077844 1
1.74699221383147 0
1.85029430371716 1
2.07846263209448 1
1.71051580976063 0
2.00681348990061 1
2.20018845174656 1
2.09044686688051 1
2.09124716228401 1
2.02962881604045 1
2.14921940887585 1
1.88640605538963 1
1.8487535923171 1
1.84675568760808 1
2.02355120979258 1
1.97079614379282 1
2.10905740773048 1
2.17434866579715 1
1.96073633263181 1
2.08731355486759 1
2.097515999123 1
2.00624594378234 1
1.99362524327241 1
2.10579161746967 1
1.74151836081886 0
1.93492137329155 1
1.96577962227939 1
1.92119759048551 1
2.10012754388923 1
1.90158315634087 1
2.12092576174573 1
2.08922195643412 1
1.982039602522 1
2.0000223078936 1
1.82517015020325 1
2.06252113769169 1
2.0323857347281 1
1.7949939835477 0
1.88671186033859 1
2.12007292174192 1
2.17498990124016 1
1.92164037636531 1
2.21953803028181 0
1.94617889568086 1
1.98391507718149 1
1.8800110386392 1
1.99218546075929 1
1.77940136751404 1
1.85802831786246 1
1.93730686607323 1
2.06210819085329 1
2.00174444219595 1
2.00385541128303 1
1.90271568727151 1
2.11268838722447 1
2.02851462139443 1
2.02983048727132 1
1.98429369430322 1
1.82790064159394 1
2.0843748837246 1
2.06245979156675 1
1.96892318005081 1
2.26513172667119 0
1.90496711793644 1
1.92838570076992 1
2.14922522308756 1
2.09107499707632 1
1.98438333566436 1
1.99499516525787 1
1.90703231310154 1
1.8290167782693 1
1.76870337626996 1
2.19154245916741 1
1.9624249431797 1
2.06901513865221 1
1.9222048223854 1
2.0431490799368 1
1.806396520492 1
2.05984627382224 1
2.13734025320122 1
1.95069905223491 1
2.02067585832615 1
1.98099581414485 1
2.16120808305265 1
1.97159891224488 1
2.00497138083301 1
1.85662127614 1
2.07229407093973 1
2.00489624873573 1
2.14385378227157 1
1.88594483045902 1
2.14526683806559 1
1.83665171741777 1
1.96332728909316 1
1.77745737554003 1
2.01841287109441 1
2.11936330980998 1
1.93432360117162 1
2.21797706190876 1
1.96202153315001 1
1.92154493572075 1
2.15015077640925 1
1.87826443025292 1
1.85479707754087 1
2.09629485553681 1
1.87543685092931 1
2.16795894312822 1
1.97218145417935 1
1.77646764405521 0
2.26628681397252 0
2.11183812841469 1
1.84548067845574 1
1.87208787114105 1
2.16422198711761 1
2.12469283342835 1
2.01065994751171 1
2.23018361635318 1
1.96695427729553 1
1.82868073611366 1
2.09306077119288 1
2.32026700195238 0
1.99160997626755 1
1.93470223767113 1
1.94267443038934 1
1.84672259618875 1
1.94943032957502 1
1.93079409165111 1
1.96205229653143 1
2.12172586190997 1
1.99999715269675 1
1.82848648280855 1
2.18257956761018 1
2.04711602781645 1
2.05908770677091 1
1.88209155603001 1
1.80339716436794 1
2.10315616855143 1
1.96893851407413 1
2.19430141326161 1
2.03313825880555 1
2.04121409773812 1
2.02467886481062 1
1.93529324057128 1
2.06272671346432 1
2.08887291802422 1
2.00604517956268 1
1.69312177990181 0
1.91088683739801 1
1.86662846307988 1
2.01688485449887 1
1.89996601119638 1
1.9989241324577 1
2.01292494441438 1
1.88189849895223 1
2.17677311168287 1
2.05330857700475 1
2.02243989618154 1
2.22370008140256 1
2.00866090950269 1
2.01958819923413 1
1.98388067397563 1
1.9123268872776 1
2.13584596228596 1
2.01743950004769 1
2.08922437035895 1
2.1192422317064 1
2.08427189329177 1
2.01855596669194 1
1.78841050323751 0
1.80619448555414 1
2.03299240200598 1
1.96159330850211 1
1.65820614719884 0
1.83608450057354 1
1.99291304587909 1
2.06673891726471 1
2.04279349073124 1
2.04426743322636 1
1.94682687948748 1
1.70865347985466 0
2.26533529029273 0
2.05393628040822 1
1.64333826717025 0
2.07643242743744 1
2.11431973934864 1
1.9458282432666 1
2.01623907512775 1
2.11568915476673 1
2.05877991320923 1
2.17519840256266 1
2.01077010615539 1
1.92228256018373 1
2.013508076757 1
2.14657504180658 1
1.92723461908876 1
2.31549104949222 0
2.10037126878166 1
2.06431306592331 1
2.0602474257573 1
1.86962403750764 1
2.03307437902389 1
1.93003067345311 1
1.98250066072544 1
2.03127450810805 1
2.16304043638381 1
2.13290266978354 1
2.12305881141828 1
2.14805808208103 1
2.01842806303542 1
1.9321575175593 1
2.221030109979 1
1.92878417992042 1
2.10351679182923 1
1.98659179051593 1
2.23782022416357 1
2.12072486908184 1
1.8831692114566 1
2.15391991998113 1
2.15718464006164 1
2.07967201761435 1
2.01834297001458 1
1.84745302188743 1
1.94476810230653 1
1.96216137063139 1
1.97757840069429 1
2.13953982154358 1
2.03585757870522 1
1.88554673232069 1
2.06580491589553 1
2.09767083965773 1
2.00323211800787 1
2.24509846176354 1
1.76067133431421 1
2.21914816577178 1
2.04133647738207 1
2.09038795973066 1
2.23482287891579 1
1.84622155010646 1
2.13715204932475 1
2.26884343269139 0
2.0135954205504 1
1.99048789854608 1
1.75956633897036 0
2.06444992156152 1
2.10210091446573 1
1.92110044047193 1
2.18550335663344 0
1.9640185421978 1
1.98405363363285 1
1.77027720701355 1
2.07367969540211 1
1.97261192242026 1
2.09707287390237 1
1.97734695550589 1
2.20089615223909 0
1.93257091145086 1
1.95351199369284 1
1.90296471830094 1
2.03647521607595 1
2.16592603859235 1
1.97142804824542 1
2.0382176178882 1
2.05924481549395 1
1.99699639051954 1
2.01717386877166 1
2.06546758968046 1
1.8091372816974 1
2.30560298138666 0
1.9987803043189 1
1.89792196885516 1
2.01766478958185 1
2.17908480134243 1
2.01498455034739 1
2.13550144701708 1
2.03237574407902 1
1.91659426782073 1
1.96003259272363 1
1.90691908367085 1
1.96568550235649 1
2.15147163125995 1
2.18087520615041 1
1.98820117453098 1
1.86052438543671 1
2.13048467594747 1
1.87676729617041 1
2.10314402686685 1
1.765020280255 0
1.8288411333617 1
2.00837372562935 1
1.87418968734008 1
1.93862811374538 1
1.94955081604221 1
1.96288572664125 1
2.01060489993175 1
2.22633881031226 0
1.85280546959012 1
2.08509842026146 1
1.98666455564155 1
2.15081393346448 1
2.10592601329481 1
1.74878782273174 1
1.97477185601099 1
1.91846315015134 1
2.15789406372353 1
1.82037252754819 1
2.26251271167762 1
2.12336677951088 1
2.03914523907565 1
1.95447611909657 1
1.89990864038678 1
1.99198772357774 1
1.91986153323184 1
1.96861443984419 1
1.98826053817097 1
1.93971932896841 1
1.86060598523634 1
2.03630259902274 1
1.88399398601341 1
2.0065939528964 1
2.12468237615817 1
2.13518267142513 1
2.0181167204704 1
1.89746248833715 1
1.91645641500766 1
1.88202681039364 1
1.90340197982337 1
2.04198250942079 1
2.22960672852214 1
2.02382705585934 1
2.03724369004863 1
2.07561662267185 1
1.92640061543386 1
2.22306799069963 1
2.04269047917296 1
2.02063619645853 1
2.05324843465222 1
2.10131283138124 1
1.81632300469046 1
2.09696930298351 1
2.14040443238474 1
1.78926593833253 1
1.95905758466703 1
1.87839472421545 1
2.11371827236306 1
2.06101691848765 1
2.00161983474846 1
1.95384042308754 1
2.14980780963799 1
1.97549375006956 1
1.99888712982714 1
2.00500454677946 1
1.78086963097565 0
2.0041016921203 1
2.00345659181903 1
2.08109566065902 1
2.03384774768552 1
2.08042193464531 1
1.79926349892679 1
1.93819954234498 1
2.02173406327379 1
1.91332620851407 1
2.05688651532967 1
2.11848529075474 1
1.89604863869553 1
2.25902251390444 0
1.92169899009018 1
1.85582265989571 1
2.03814502464557 1
2.13128412487065 1
2.18924859375737 1
1.94191269163386 1
1.98866245486679 1
1.91607620218552 1
2.14780503118935 1
2.02875710771554 1
1.86956293447679 1
1.93374849358762 1
2.01496785638008 1
1.99408918899561 1
1.97866229753829 1
2.21612910079136 1
1.92438048586106 1
2.16238735426105 1
2.07353158611449 1
1.96006081047188 1
1.91839642038165 1
1.89603570337259 1
2.08714089842944 1
2.05494041887161 1
1.98254966030214 1
1.71865065086746 1
1.87498807584237 1
2.03762871578445 1
1.88261607261544 1
2.08211389337962 1
2.09229967628474 1
2.25826841801731 1
1.9170619510275 1
1.99964576946212 1
2.04638547653638 1
2.10996125820231 1
2.22074226248382 1
2.00066181173255 1
1.9921381625445 1
1.89331763288499 1
1.93022525249933 1
2.23718385339772 1
2.13717006792903 1
2.16361728807773 1
1.96464419634109 1
2.01714051934026 1
1.84539752285147 1
1.89336706844553 1
1.88764554939285 1
2.16968010015977 1
1.90638159706201 1
1.97317161410919 1
2.05913015989726 1
1.95545623092221 1
1.77191861181376 0
1.98114506471426 1
1.8989791326822 1
2.02553197769462 1
1.99594263251305 1
2.01657709955893 1
1.92702961169515 1
1.9640893860076 1
1.79049911560911 1
1.83460296847228 1
2.12652800764277 1
2.10292859245524 1
2.1797008782448 1
1.75569919516484 0
2.01633652843641 1
2.2612785742053 0
1.99581162984842 1
1.72131855126013 0
1.88659492397784 1
1.96988458438969 1
2.03340219210785 1
1.97499875552615 1
2.32795340036498 0
2.12096394195531 1
2.15797523976615 1
2.05220103822275 1
2.11427190978475 1
1.87191795977414 1
1.92374012499004 1
1.89055089557104 1
2.12187566091179 1
1.88274072746673 1
1.86170905996823 1
2.19371200259159 1
2.12561930677022 1
1.80424019171659 0
1.76454768546383 1
1.97501064519521 1
2.09001919490392 1
2.05868391682253 1
1.98604210017181 1
1.84439365059234 1
2.09537930978679 1
1.9320211828963 1
1.89927072259645 1
1.97855956007207 1
1.91243261118251 1
1.93992745404457 1
2.04823442004345 1
2.02872978115703 1
2.11531626622912 1
1.95832382941025 1
1.97443169749762 1
2.23228765137493 1
2.00777584957587 1
2.07152513313382 1
1.90090959431766 1
1.97372395233773 1
1.64441444231363 0
1.8660917100759 1
2.05916431957531 1
2.04585278230489 1
1.98433209634452 1
1.82439567338911 1
1.99664690067708 1
2.10022931552958 1
1.95236306678565 1
1.82463599477758 1
1.93151475870494 1
1.91797683061001 1
1.81394125723595 1
2.15533099428319 1
2.16047708812122 1
2.13559064644425 1
2.08998870038486 1
2.09956229928832 1
2.15998857032462 1
2.10235452278662 1
2.08940077804874 1
1.84188255847159 1
1.84724344491942 0
2.20544730538954 1
2.06864294192415 1
2.18859201660958 0
2.09941233778871 1
1.87805321088014 1
1.77444916909374 0
2.0442996761775 1
2.06757630403092 1
2.14890362165003 1
2.03139726574255 1
2.1729472534842 1
2.0040731161435 1
2.15182035249554 1
1.85959843223547 1
1.96986153201709 1
1.94224036696362 1
2.02013048511488 1
1.99651436155702 1
2.19973619369318 1
2.19823039890327 1
1.94107554730797 1
1.75791488602834 0
1.8119820386397 1
1.97174881460246 1
1.84858357922329 1
1.84522294567675 1
2.09767129604858 1
1.98413296293726 1
2.01331286420374 1
2.0162120676981 1
2.23613103147571 0
1.83537737452131 1
2.11334817127872 1
1.92014750761845 1
1.9129017317051 1
2.14819930782869 1
2.16577260654479 1
2.15456629847238 1
1.9608266780144 1
1.9991764688857 1
1.97036515248237 1
2.01065756982411 1
2.2620630380174 1
2.15118990820455 1
1.87239773029204 1
1.99744080952815 1
2.09599134572053 1
2.07508735359448 1
2.01811896749395 1
2.02920852804343 1
1.92413702696635 1
1.80276762722757 1
1.92183861139461 1
1.9281168995743 1
2.14221152238345 1
2.09609146748018 1
1.95189855272308 1
2.09314225860558 1
1.94814621867381 1
2.03425440328608 1
1.86971040402919 1
2.04395942376489 1
2.13458312952319 1
1.85328081576304 1
2.14416055743888 1
1.81162695371308 1
2.1987105918962 0
1.97684147621587 1
2.09232307468353 1
2.04707460878468 1
1.90442046583684 1
2.3827384391501 0
1.95871284087055 1
1.88618760314231 1
1.95181562351376 1
2.17494737719638 1
1.89582512897769 1
1.64639146828245 0
2.19131415749011 1
2.00534972915962 1
1.98968758463454 1
1.84271561220824 1
1.90868857051912 1
1.83501410715667 1
2.17642039205328 1
2.12332293775812 1
1.89325146018585 1
1.89185161064937 1
1.97062402250708 1
2.06694956645234 1
2.32075178960087 0
2.30901276468326 0
2.09005567867429 1
1.85637858760694 1
2.04973612345504 1
2.13404812679194 1
1.92040669373642 1
1.89729607199581 1
1.96332685633771 1
1.98990719692182 1
1.91133068119502 1
2.16211390227868 1
1.94332761895044 1
1.89289406005145 1
1.91154482296816 1
2.36281396248386 0
1.87771730235562 1
1.99084767195141 1
1.99796484434897 1
2.03795644740921 1
1.79467275090168 1
1.90420928988131 1
1.97278078889444 1
1.99942967881855 1
2.0406545299844 1
1.95196410386791 1
1.98305734661588 1
1.94446279251478 1
2.07643847794556 1
2.00051727898531 1
1.84497506494911 1
1.9093437888341 1
2.00473186638757 1
1.8625412467032 1
2.0149070577139 1
1.92871738455005 1
2.0988880127669 1
1.93326818587229 1
2.04315522768198 1
1.98272426215843 1
1.9884723891797 1
1.60082364809785 0
1.95301729893423 1
2.01940057129486 1
2.02586623840584 1
1.6967561247909 0
1.75811210472085 0
2.04067803503397 1
1.72732800983222 0
1.82292582675637 1
2.01319385174003 1
1.96900548312973 1
1.81745707253287 1
2.10701954518688 1
2.06918217287446 1
2.10758590357122 1
2.08070171141813 1
2.1106824136305 1
2.12728872075931 1
2.10545041835383 1
2.14080412107573 1
1.68784302807799 0
2.07048213484392 1
1.96685150814295 1
2.26235693011849 1
1.66816603259854 1
1.98993387977153 1
2.00279373858294 1
1.9435047413419 1
2.21012387502802 1
1.82370969321816 1
1.90114047132999 1
1.9969686636051 1
2.17385005794573 0
2.0023338608227 1
1.96672073788148 1
2.00210693302245 1
2.04013219710559 1
1.97896474989012 1
2.07150051203718 1
1.9065493373113 1
2.1088856577388 1
2.01088452918407 1
2.07467424856277 1
1.96642750842425 1
1.913484543936 1
1.99417473739607 1
1.87586253226771 1
2.00324188215681 1
1.79616827289034 1
1.97444524435276 1
1.94170777466086 1
2.16171713888252 1
1.95622185055421 1
1.84149935285336 1
2.11946527529527 1
2.15725180325163 1
2.16030286406259 1
1.69544348856196 0
2.10040648882943 1
2.21873904022546 1
1.88990807830483 1
1.72135799517691 0
1.95613442532154 1
1.91687649304573 1
2.04945132488933 1
2.05815231289416 1
1.9511546864423 1
2.12485300736842 1
1.90290431101304 1
1.82579213494127 0
1.92142827592169 1
1.97180664138391 1
1.83222906876745 1
1.95811756072692 1
2.03373960452213 1
2.08713332653977 1
2.04735894615283 1
2.07017099075993 1
1.74483862009745 0
1.89469144902361 1
1.9269834753759 1
2.04012655709703 1
2.04634932932647 1
1.85631482939639 1
2.12142677573154 1
1.99283745774338 1
2.20285734779064 0
2.04898166299045 1
1.92036774581429 1
1.93300547910985 1
1.73002195459315 0
2.15218112753803 1
2.0666584003712 1
2.17685643970698 1
2.19243017358918 1
2.05635919045396 1
2.11297602436106 1
2.01132432986779 1
2.02258009377608 1
2.01591622059719 1
1.77813344984429 1
1.92181913126912 1
1.96569620302784 1
1.93538572893857 1
1.94450586380748 1
1.88212932652818 1
2.01256635814428 1
1.8836859367483 1
2.16049659110153 1
2.07128347593241 1
1.91943193579404 1
2.06562543078773 1
2.13770917965843 1
1.87225430028178 1
2.2358645859038 0
2.02016284628788 1
1.94005861479054 1
1.95264389613759 1
2.18701803354374 1
1.80139821457925 1
1.84562593564637 1
1.90470922344248 1
1.92686138985522 1
2.29038788346939 0
1.75173824884718 1
1.77979587364117 1
1.67708002095042 0
1.68629194201541 0
1.81283971779578 1
2.16992988148737 1
1.95164408457215 1
1.94004344578968 1
1.96107792269661 1
2.21650395600505 1
2.07292098464417 1
2.14944455095579 1
1.99084201075939 1
1.98303381583506 1
2.13688947568051 1
2.12048169838927 1
1.93095674378208 1
2.21031291329128 1
1.96713653770206 1
1.94988263467863 1
1.87712678322328 1
2.0240762358958 1
2.30149903987711 0
2.08318501278811 1
2.04837147703387 1
1.9184420183464 1
2.02377294678649 1
1.94205002266896 1
2.08211572376384 1
1.98286040253437 1
1.87692762323969 1
2.01031538444788 1
2.12724483146548 1
2.02219420864864 1
2.09950938005234 1
1.81683070971791 1
1.9371564952522 1
2.25139026669379 0
1.9626576641259 1
2.1675989265036 1
2.05271077202711 1
2.0219903685359 1
1.93529895660849 1
2.12046814736846 1
1.74356761943231 0
2.06697779116915 1
1.89577909927194 1
1.81580096695012 1
1.92191467195304 1
2.05745550886649 1
1.74425706109704 0
2.16721134637068 1
1.91447669206116 1
2.25904357233706 0
2.12261709121205 1
1.94155705446107 1
1.99814026166578 1
2.09242741765361 1
2.17264722991846 1
2.02002995878772 1
1.88628817902004 1
2.1522635236841 1
1.80803330136936 1
1.80870368029719 1
1.95952450681813 1
2.09681875862369 1
2.0229173468426 1
2.03896655361477 1
1.9807647989361 1
1.97886753967897 1
2.0076407470317 1
1.85228073987099 1
2.15514371414719 1
1.97114103439718 1
2.04607915936447 1
2.0294355866477 1
1.92320156160882 1
1.81663151033955 1
1.97253515001152 1
1.85848968983835 1
2.08382638874904 1
1.89719231309199 1
2.04459437991981 1
2.20500084388044 1
2.14957459613337 1
1.78218027356434 1
1.96590343776674 1
1.957383121703 1
1.90282859112462 1
1.97677283637368 1
2.11250835776299 1
2.31112544454363 0
2.18839165502306 1
1.83492363810327 1
1.86347439539631 1
1.86954283009477 1
1.88957660359566 1
2.08433872333999 1
2.07921741680432 1
1.96974193876233 1
1.97371677763456 1
1.86389515972231 1
1.8478402070766 1
2.04926867596665 1
1.91465957181854 1
1.88817704578842 1
2.15839441726568 1
1.91620106447817 1
2.03451614666561 1
1.95205120174073 1
1.96876363012128 1
2.17235834643141 1
2.14349662912401 1
2.0517803524896 1
1.88476154911082 1
2.03012445416655 1
1.90173113747146 1
2.17231085599852 1
2.02261856517049 1
1.81481903873593 0
1.90385218648132 1
1.90141002665005 1
1.9368160297332 1
1.97964943230832 1
1.93622669955559 1
2.17359246095326 1
2.00276764979646 1
1.9766715669981 1
2.09013771898233 1
1.95495021813488 1
1.89166239414968 1
2.06759371833235 1
2.11218861621069 1
2.23818810312434 0
1.94877836251826 1
2.17288126788436 1
1.88055999699383 1
2.25635425428589 0
2.12582385114068 1
1.96984913336305 1
2.0606252029885 1
2.06231750823376 1
2.02641841018328 1
2.00763795514416 1
2.03857547188202 1
1.99735771076438 1
1.99851378236562 1
1.98752226448593 1
2.04394720514986 1
2.12463882461026 1
1.77360665016416 1
1.99285263117783 1
2.06674950767894 1
2.06583649845498 1
2.14625740834059 1
2.15857727546764 1
1.90087332855296 1
1.87868160548022 1
2.11023831710917 1
2.08953856713107 1
2.17847811291547 1
2.09540602954971 1
1.84268614196058 1
1.89782661592786 1
2.14253611105338 1
1.90354283385452 1
2.01868264664656 1
1.98356476003484 1
1.78832154632876 0
1.89499821605755 1
1.87109961585258 1
2.34510810472785 0
2.06756276230214 1
2.02893504455976 1
1.91106222331769 1
1.7684956523471 0
1.97226037677024 1
2.11509312365797 1
2.02822401924489 1
1.8367408216774 1
2.03509966991262 1
1.87311939603431 1
1.9862867880225 1
1.85606747424508 1
2.04889605723387 1
2.00450863712189 1
1.95053289203473 1
2.03930516428915 1
1.93076683132774 1
2.17151983620853 1
2.00896542906862 1
2.01085083073295 1
2.09926906640581 1
1.89208960409712 1
1.94473029060216 1
2.22416859272386 1
1.84921222104861 1
2.22080539493829 0
2.01581512985033 1
2.05928017116055 1
2.01926495384784 1
1.95538241901767 1
1.95662228415856 1
1.96092798240168 1
2.07171431668647 1
2.07372183717877 1
2.06490350078549 1
2.12144741357594 1
2.10584628401129 1
1.90052865177266 1
1.90993604669881 1
2.10984503305956 1
2.08404985775562 1
1.88552054399219 1
2.0585008438633 1
1.99615177890047 1
1.98019148639982 1
2.10068340349976 1
2.06966644093079 1
2.04347225303225 1
2.02828905496251 1
2.0624120121565 1
2.18127172662238 1
2.05429719166232 1
2.06779287581535 1
1.7521891736265 0
1.95230218154451 1
1.97253732497756 1
2.17199496675442 1
2.29974077107871 0
1.93147545804671 1
2.04424851637146 1
1.99558845824236 1
1.86996817675016 1
1.89610073702604 1
2.07078844925882 1
1.79775134154816 1
1.85267623855642 1
2.04044957915298 1
1.95801672891777 1
1.89861906500718 1
2.04009177953157 1
2.12626965649015 1
2.02810759793319 1
1.8479402658231 1
2.10971498898416 1
2.09932541627593 1
2.03892175122723 1
2.3660936337114 0
1.9765445393884 1
1.9449195049579 1
2.0495174682384 1
1.97862904932161 1
2.10851814452434 1
1.9056816813393 1
1.90000837760581 1
2.15731549556638 1
1.88336541717134 1
1.92069489154064 1
2.10192837565536 1
2.07107766093188 1
1.91114286707839 1
1.91849514931624 1
1.78856632128623 1
1.94059868813311 1
1.99665107374829 1
2.14259242722515 1
2.29914264917088 0
1.9247402393294 1
1.98789364257047 1
2.19028044454597 0
2.13825185014599 1
2.15901678504334 1
2.03654433089363 1
1.8670124288577 1
2.0576220441283 1
1.8002855974379 1
2.17135161525832 1
2.27393770765734 1
2.00630696584814 1
2.02927753171565 1
2.01573999945227 1
2.15216677144652 1
2.04393583153034 1
2.00894424608043 1
1.88856475289735 1
2.03768866832513 1
2.01341975267733 1
1.95947531025421 1
1.98246635503901 1
1.92705091513887 1
2.1513612625197 1
1.99155304762828 1
1.95190019040031 1
2.11328601922151 1
1.99237488228687 1
1.97334112750305 1
1.94371125971193 1
2.03244696059076 1
2.09034969120417 1
2.07346089171333 1
1.95822437915847 1
1.91765124267313 1
1.90403182674965 1
2.03669432842444 1
1.86511015784706 1
2.09714475665296 1
1.86031129764451 1
2.08395657706498 1
1.88485463655896 1
2.20603918249238 0
1.98215597511417 1
1.99175728291927 1
1.79159579543893 0
2.00203691954114 1
2.16197211436551 0
2.14493170804289 1
2.04945549799867 1
1.99346726682905 1
1.93016073620036 1
1.98536699774178 1
2.03073912112524 1
1.98681467270979 1
2.07687661080459 1
1.88184388603127 1
2.08255551788323 1
1.77900871869075 1
2.07259608964434 1
1.91142031476156 1
2.00098416167 1
1.99888119847247 1
2.1016998601898 1
1.74823071913385 0
1.89659055701164 1
2.19812426426329 1
1.86928107673741 1
1.97901934079376 1
2.02003774419025 1
2.05936946334317 1
2.02153215791441 1
2.13825148633055 1
1.89070736452796 1
2.03738498176969 1
1.79615403224577 1
2.15067165509305 1
2.17799787545686 1
2.09687674849268 1
1.91046162477252 1
2.13731172597847 1
1.90852937683507 1
1.84517033994062 1
2.06756368353993 1
1.96990290783566 1
2.01961651752954 1
1.97889514627964 1
1.95335478715172 1
2.00448489567888 1
1.79941893543094 0
1.93947792998759 1
1.81427098520014 1
2.16235525866683 1
2.01287670224314 1
1.90160605020116 1
1.83807557309912 0
1.89544980232713 1
2.09554703051906 1
2.03739487151197 1
1.73635209110441 0
2.17335724409824 1
2.05486340417647 1
2.21554563243566 1
1.91237644448752 1
1.91912343149474 1
1.97518534393826 1
1.88993862347554 1
2.15992836150772 1
1.88405573427493 1
1.90895493674303 1
1.85598108541669 1
1.89590339831341 1
2.12826641888484 1
2.10442691296259 1
1.86712831833101 1
1.82373149322521 1
2.10338450147012 1
2.0453758153791 1
2.09184705302798 1
2.03451254953629 1
2.0552281601578 1
2.00287737612159 1
1.99300093315074 1
2.13050429779968 1
1.99568083696119 1
1.92587946561557 1
1.91955684465387 1
2.02116161628093 1
1.98760981890781 1
2.12343200922769 1
1.86474068647901 1
2.21454630799535 1
1.96686150217863 1
2.10171679847813 1
1.97797852235506 1
2.0071809887261 1
2.01663702044739 1
1.97274214789556 1
2.03262097379113 1
2.04395004430857 1
2.14118459392394 1
1.90883984594353 1
1.97397429065646 1
1.88102845703933 1
1.94945088389109 1
2.18050935769679 1
2.09159448842186 1
1.95439225999393 1
1.97642492628222 1
1.96684043162948 1
2.07271740638967 1
1.95424073904724 1
1.86841841422278 1
2.13344050432254 1
2.01005514066817 1
2.31188113131001 0
1.8625837655151 1
2.05241186639252 1
2.04081629922926 1
1.91245837389518 1
1.89968695744764 1
2.07631253577427 1
1.96377272861227 1
2.08029274269004 1
1.97837041032836 1
2.00593470207095 1
1.85164365136026 1
1.93137962600108 1
2.2378008108187 0
1.81676503858678 1
1.86394368820138 1
1.87777457998235 1
1.97292442538327 1
1.84598739257515 1
1.90804336315113 1
2.04370515066582 1
1.99461609939606 1
2.18342414167528 1
2.0196538157567 1
1.85354209755019 1
2.15652442375896 1
2.17195831494201 1
2.03264538919503 1
1.95689435549404 1
2.06158016763612 1
2.03126438594172 1
1.7979506481476 0
2.00698414685588 1
2.11741397536009 1
2.10391285394242 1
1.90170970225009 1
2.08267030436262 1
1.90488039946056 1
2.05681881319361 1
1.94037040609195 1
2.02606897390764 1
1.88844767828119 1
2.00644996833489 1
1.94350283371451 1
2.18696277574061 1
2.25144023080158 0
1.94178492984583 1
1.92205606174744 1
2.25570493076985 0
2.11409459553575 1
2.23681295428014 0
1.85220792878553 1
2.03698161980519 1
1.96540782429143 1
1.85099865753559 1
2.14991543965047 1
1.90553581717393 1
2.10603592949821 1
1.96859519401288 1
2.00355588201724 1
1.95659763209137 1
1.88813236247171 1
1.92151085730652 1
1.93972538613788 1
1.98106014188434 1
2.008039502383 1
1.88108934558201 1
2.06825450130987 1
2.10521257110228 1
2.08392932956622 1
1.91338999250844 1
1.97595060593298 1
1.81065996490988 1
2.0067528148708 1
2.23951506711064 1
1.836944521704 1
2.00014876123555 1
1.93207646228296 1
2.06455013879608 1
1.90575712173523 1
1.92708479810274 1
1.939260806056 1
1.93884630996719 1
1.89523467581369 1
2.05458373483712 1
2.0699840391177 1
2.10073576031825 1
1.95933317782077 1
2.1959213540604 0
2.16962310252677 1
2.01826844278298 1
1.93447713380339 1
1.90696405363464 1
1.98397550453749 1
1.88028905366107 1
1.88030508420429 1
2.08520685867858 1
2.0839659489095 1
2.13224183957802 1
2.02290955743629 1
1.98316273317313 1
1.99022092457225 1
2.00473629226443 1
2.14496349000515 1
1.94867166792056 1
2.09413671003649 1
1.83819282042246 1
2.32081524342271 0
1.89968729098809 1
2.02724359047578 1
1.99060750996493 1
1.98614958145756 1
2.00328032396294 1
2.10997331433161 1
2.07730534191435 1
2.21495173239437 1
2.09153487798908 1
2.12338965502265 1
2.18658374006047 1
1.82943813408525 1
1.90066216900362 1
1.8472469285412 1
2.04087533015641 1
1.93836765746567 1
2.01790624723026 1
1.85193730728641 1
2.12794712621573 1
1.79715519240726 0
2.2168141540107 1
2.01060793358821 1
2.09604909366128 1
1.87603699621021 1
1.94708642460896 1
2.15955609223754 1
2.09293306965806 1
2.19805392343104 0
2.05206671473897 1
2.01647539334407 1
2.13384943489718 1
1.96507845158956 1
1.98155707757472 1
2.0172081369636 1
1.81206956542837 0
1.97635316625306 1
1.80426233775023 0
1.84986743549896 1
1.9919301843272 1
1.9723241943024 1
1.93527315148472 1
2.07973097101224 1
1.78976408915267 0
2.17841765801892 1
2.0636471189128 1
2.07298458849517 1
1.96587135849338 1
2.0538615999701 1
1.93237151530432 1
2.09578288023501 1
1.95390294518534 1
1.79771102225301 1
2.32444657670073 0
2.1522147907709 1
2.06415297164765 1
2.15964782447436 1
1.76963381955227 1
2.19102407295593 1
2.0002415418401 1
2.04262004212111 1
1.97332982814485 1
2.03239246853016 1
2.1890621192154 1
1.88033762111194 1
2.14945736905952 1
2.04839824455118 1
2.21119708540277 0
2.10650800592266 1
1.75545629452912 1
1.99340357341704 1
2.06481428522141 1
1.88021969530387 1
1.90938438730427 1
2.01562979020414 1
2.09576825007514 1
1.95401618387264 1
1.8033662081959 1
1.84826376497934 1
1.97570746137246 1
2.01598560894902 1
2.0193189993178 1
2.19556519055569 1
1.92514708282273 1
2.22023896031294 1
2.07345538815535 1
2.05013162723865 1
2.13110031453859 1
1.89389555537856 1
1.87311346324516 1
1.94142707035514 1
2.00316149056908 1
2.03070036736249 1
2.04647095005035 1
1.78443147927497 1
1.98461812362638 1
2.04972208991339 1
2.00927098197838 1
1.94217124822901 1
2.06076206703342 1
1.99299594743857 1
2.05978401501904 1
1.89249417518191 1
2.04536097276932 1
1.90975161728076 1
2.1360259411171 1
1.88322459138421 1
1.97825389619519 1
2.08499110344319 1
2.07661921155497 1
2.32847835031111 0
1.809125181146 1
1.91866259979038 1
2.02931955000242 1
1.86180320619511 1
1.93997671349261 1
2.02749935755068 1
1.98218600481692 1
2.05707948266342 1
1.83197155615898 0
1.94448659830094 1
2.11025387095567 1
2.04162994515067 1
1.97776579682132 1
1.83764649513258 1
1.89522792798103 1
1.93852338947032 1
2.02286583532823 1
1.91326842632481 1
2.06013058665414 1
1.95207460926711 1
1.87670061620535 1
2.22857305603229 0
1.90515987802238 1
1.86680431204411 1
1.95276543563997 1
1.87681473644804 1
2.06689389642179 1
1.94476395043435 1
1.85347035442013 1
1.95192257742515 1
1.8352398539778 1
2.03441828861025 1
2.26354187018031 0
1.93474459870059 1
2.02051808791414 1
2.02638178230197 1
2.2785849742104 0
1.79605853738522 1
1.96267936934432 1
1.72580277270046 0
1.96939947393155 1
1.89998680059368 1
1.97013274307659 1
1.89560401608786 1
2.00832090350915 1
2.07108712873737 1
2.02738935199399 1
2.24941730985488 0
2.03421414973471 1
2.20338547795356 1
2.31326760829877 0
1.96674661892985 1
1.82576142670272 1
2.04971527803282 1
1.90599368629081 1
2.01379141746112 1
1.97592709459983 1
1.89816681071406 1
2.06659413813819 1
1.71351002402767 0
1.95134394733428 1
1.91727004793051 1
2.08141478270521 1
1.89511408134074 1
1.98716468498698 1
1.99667872190526 1
2.10734371617006 1
1.95381715649591 1
2.17955076551125 1
1.97992889389055 1
2.08656399932815 1
2.00744127680847 1
2.08162680939488 1
1.84893312602246 1
2.12635377326601 1
2.01407162043194 1
1.89825052963944 1
2.03127158568774 1
2.10199871847328 1
2.06853920857193 1
2.05170096459582 1
1.77138569424096 0
1.92400895976063 1
2.06010101417174 1
1.9899568536698 1
2.13080399574198 1
1.79448668047587 0
2.05833419925884 1
1.96227191727205 1
1.95706154308494 1
1.93825049552301 1
2.25347670039428 0
2.01306324994452 1
2.00213183956178 1
2.20585983848227 1
2.27493751591954 0
1.84043867754328 1
1.99549789566931 1
2.00461454666724 1
1.93452231966108 1
2.21696860976499 1
2.1193843704151 1
2.02049275360849 1
1.99449481803931 1
1.71180033635384 0
2.00109761304075 1
2.06656276868223 1
1.96583359754449 1
2.21987319681799 1
2.0483617551813 1
1.94595133748129 1
2.00483258503163 1
2.03541003811251 1
1.93051570026386 1
1.75724718716372 0
1.95524598529366 1
1.88685952667115 1
2.14264373476494 1
1.73384002714056 0
2.00448202702077 1
1.96139050587137 1
1.92179136399321 1
2.05725074582247 1
1.91938333758273 1
2.06402076323788 1
1.971727504743 1
2.00655490588244 1
2.23003514472659 0
1.86993625236972 1
2.0495808314971 1
2.21546655154698 0
1.88852273632415 1
1.89358974899684 1
2.03878983794649 1
2.04585797815422 1
1.91947163136652 1
2.10638905765579 1
1.91694635473872 1
1.89521591284072 1
2.23176699499062 1
2.15574977251168 1
2.10577552421411 1
2.05839630880168 1
1.79971623969275 0
2.03635506794445 1
2.01916291044901 1
1.89238721204679 1
2.21756722573567 1
2.20908658252829 1
2.16360956644569 1
2.08222424500641 1
2.08656894868756 1
2.04835066939302 1
1.94439786389245 1
1.98576568771378 1
2.08921729998672 1
2.05719140453464 1
2.04481573657515 1
1.84754434989853 1
2.01157751049008 1
2.09815013316579 1
1.70722381030071 0
2.05942577374399 1
1.74739065290992 0
1.97826690699675 1
2.08327717450161 1
2.00171704886243 1
1.87745461234762 1
2.02268792085025 1
2.02944896862031 1
1.98377519709193 1
1.93561966475055 1
1.93265215936047 1
2.01099685416525 1
1.92906292398169 1
1.90576579310086 1
2.11019370648763 1
1.74140397057686 0
2.09297037685499 1
1.98612915252576 1
1.92233349456857 1
2.23708443913226 0
1.93835185001061 1
1.8534484050737 1
1.97400370095786 1
2.09511145663128 1
1.90381681259959 1
2.01744380275721 1
1.75954275119107 0
1.99284995856139 1
1.99707240201694 1
1.90161858689372 1
2.11004875917182 1
1.9718753881949 1
2.0691571294663 1
2.02891867107867 1
2.05835938623817 1
1.96311760585502 1
1.87410309790148 1
2.02478959879164 1
2.05548470360846 1
1.9344474244944 1
2.12538651524992 1
2.11978059337327 1
1.98599228182205 1
2.02752884946707 1
1.98491186027317 1
1.95996857424206 1
1.90630597727655 1
1.95174836680382 1
1.95860770876418 1
1.81844257746768 1
2.07028050195264 1
1.9985407713709 1
2.00674125329378 1
2.1360629132337 1
1.92325073190146 1
2.04325282612612 1
1.99974477091457 1
2.12353063317831 1
2.05093372579768 1
1.98710030012116 1
2.10291611928134 1
1.89376284382208 1
1.99327816300456 1
2.27366399811799 0
1.85104454716634 1
2.26335074411927 1
1.96427332663556 1
2.14333427187098 1
1.99435371964168 1
1.81569659832403 1
2.160117023913 1
1.88897855961602 1
2.2106888832686 1
2.10296042703177 1
2.06033174210389 1
1.84263959942438 1
1.81393184829545 1
1.93456454687834 1
2.04389917847662 1
1.924529641664 1
2.26096669099041 0
2.1440576261259 1
2.01325992596165 1
1.86651124164855 1
2.18687904226729 1
2.2350261461516 1
1.98839183190634 1
2.08737100688592 1
1.86727900181905 1
2.14079570966953 1
2.21520915085908 1
1.94107469383618 1
1.83616480052398 1
1.98218378286654 1
2.22078472785124 0
1.69574303906057 0
2.07970138296613 1
1.83904862361912 1
2.12680393330089 1
2.0890508655561 1
2.12326871839506 1
1.94036669403853 1
2.07467650419848 1
2.09329425489309 1
2.06299575971051 1
2.17463160831883 1
1.96986013989743 1
1.88658398995139 1
2.13264990693228 1
1.82994291245473 1
2.12301798664598 1
2.11374818311299 1
1.87687317613556 1
1.90191878816985 1
1.70060534244427 0
2.01694440485523 1
1.83679147859962 1
2.06684061184163 1
2.01496749945623 1
1.91074980088131 1
2.15149025862294 1
1.90295309958624 1
2.04965516903307 1
1.97243819198323 1
1.86456951427225 1
1.93725910724179 1
2.04131932033637 1
2.10048665329397 1
1.93108637258492 1
2.18963416736175 0
2.08711677727794 1
2.2316575174362 1
2.11154072860977 1
1.89440376252113 1
1.99257368530975 1
1.88241556769724 1
2.003559096337 1
2.15811177261872 1
2.11822821318206 1
2.00070196380076 1
1.88336191797878 1
1.82367333276988 1
2.08096996761725 1
2.18932841523347 1
1.9179834072062 1
2.07096198953036 1
1.86196609411061 1
1.90559454834736 1
2.01636695204955 1
1.92667214229593 1
1.99887091396089 1
2.02339112341413 1
2.18854194201386 1
2.02435131387656 1
2.05082368555449 1
2.02256717565016 1
1.88837179451454 1
2.0053937683447 1
1.93988805920378 1
1.96701220736513 1
2.11262509145222 1
2.13067779134491 1
1.98526629640111 1
2.19553874713135 0
1.95303560333014 1
2.00762160915351 1
2.06352223413976 1
1.87579707850621 1
1.99963276051306 1
1.97035121509953 1
2.13136682503735 1
2.02114525342585 1
2.23787823058861 1
1.99320836780811 1
1.97514062479199 1
1.97003409978992 1
2.09546775450271 1
2.04906872399893 1
1.87838901955324 1
2.0918513416455 1
2.05960305121395 1
2.0339338923201 1
2.22342788611197 0
2.07181124584774 1
1.86692867505542 1
1.91246239836173 1
2.07484036401739 1
2.07817441058129 1
2.1295584261902 1
2.00750323103997 1
1.90912001608921 1
2.06978093074316 1
1.95222419408128 1
1.99668295129351 1
2.04579494389163 1
2.16755666864448 1
2.18301126136303 1
1.64243663008376 0
1.92741809391945 1
1.99720176214848 1
2.1474558544205 1
1.92791126681302 1
2.04863103250598 1
2.06834308782107 1
1.74903585996547 0
1.89813751710554 1
2.11593437595024 1
2.0499471925532 1
1.75819819316426 1
1.98752567665446 1
2.12750814361397 1
1.97809211008086 1
2.55526564598348 0
2.14203045221806 1
1.88815209365039 1
1.70933745885772 0
2.09443661078006 1
2.12491132426194 1
1.96592671573643 1
2.01266351762576 1
1.9592851538773 1
1.96648760025344 1
1.93861794896582 1
1.74834244886217 0
1.78571796087372 1
1.96714040812454 1
2.10012525515363 1
1.9306949248954 1
1.87074855399973 1
2.1798080814058 1
2.06754233618538 1
1.96520075319736 1
2.0879216900724 1
2.05997325103775 1
2.09880271516847 1
2.10082969649591 1
1.92935268832223 1
1.837325614682 1
2.12336274095888 1
1.99521523087744 1
2.21577467953689 1
2.08355486315632 1
2.03951200539229 1
1.99720688800668 1
2.0911434408303 1
2.02315889827743 1
2.11596262209107 1
1.94918115049724 1
1.99431472644439 1
1.99208359589461 1
1.97726892968505 1
1.97862926032662 1
1.98235175808376 1
2.12161672394063 1
2.09239224989578 1
1.99510656425795 1
2.02803879004637 1
1.94708541995751 1
1.97299296197499 1
2.01669744901998 1
2.19287918294612 1
2.07066697532073 1
2.1041201413961 1
1.93582194523045 1
2.06285824977145 1
2.12459669766971 1
1.81680012558415 1
1.78590564083248 1
2.16808852184473 1
1.93083854645152 1
1.91048400631971 1
1.87922855407972 1
1.92730508763376 1
2.09500132715504 1
1.97734482415437 1
1.94468055674599 1
1.74937628040785 0
1.90287273302295 1
1.9186032004664 1
1.98367892718827 1
1.88143007328851 1
1.9686924649186 1
2.04419386151887 1
1.976798753708 1
1.90321659300249 1
1.96620696199164 1
1.89172725963081 1
2.01398185835932 1
1.84763976439365 1
1.81335774315516 0
1.85519868416905 1
1.82888996498613 1
1.94554593104278 1
2.0045186167279 1
1.77371122682276 1
2.03561186342598 1
2.17676225394818 1
2.0512541881648 1
1.89983197683065 1
1.86183233353438 1
2.07289201950836 1
2.02011865540202 1
2.16650943962396 1
2.02361170458469 1
1.90060904459396 1
1.92785381883432 1
2.11803951090895 1
2.1634105343809 1
1.86526859044601 1
1.89948014104246 1
1.87488920404287 1
1.92216612267453 1
2.00248809668195 1
2.17523680051853 1
2.04627523797367 1
1.96885052553367 1
1.89506580004569 1
2.18813426314075 1
1.80474526610771 1
1.95184584408587 1
2.02174101903233 1
2.08613990843932 1
2.05144124219469 1
1.84020998770968 1
2.15014944832517 1
1.98022037711466 1
2.07400097170483 1
2.39324967162524 0
2.21549241589792 0
2.05482479683846 1
2.08942253290004 1
2.30452610946479 0
1.9333148717382 1
1.86854772697575 1
2.0059679973073 1
1.98639267574521 1
2.05598183385938 1
2.03378699192243 1
1.81193529373836 1
1.98030223536744 1
2.03129919385066 1
2.08519141683195 1
2.06126542579824 1
2.08327921370519 1
1.92355251429066 1
2.150278836902 1
