# Supplementary material for: Bias caused by sampling error in meta-analysis with small sample sizes
Source: PLoS One. 2018 Sep 13;13(9):e0204056. doi: 10.1371/journal.pone.0204056 (PMC6136825; doi:10.1371/journal.pone.0204056)
Supplement: S3 File — (ZIP) [file pone.0204056.s003.zip › results N = 20 delta = 2 tau = 1 sz = 10-20.txt]

"dl.delta" "dl.cp"
1.74963549620932 1
1.23267722052756 0
2.01499567259563 1
1.90358271895014 1
2.30126168365843 1
2.88955905207408 0
2.14679608690267 1
1.58281365389322 1
1.28703129817826 1
2.6030242017513 0
1.72857376445589 1
1.5463611153619 1
1.24323357640511 1
2.17147238856593 1
3.19511561001937 0
1.91268231192964 1
1.98885927674382 1
1.55375827789606 1
2.04818419628548 1
2.2700474390385 1
2.29296241754776 1
1.9791295366694 1
2.39593395918098 1
1.57020269120392 1
1.75504759259944 1
1.89397197696547 1
2.03726716331105 1
1.71461008181635 1
1.78178763276871 1
1.75555210936588 1
2.20084993845325 1
3.00040524915763 0
1.96847417778071 1
1.9423457091354 1
2.47718873799209 1
1.92128192049028 1
2.52300924458112 1
2.7208368020878 0
2.56505859593011 1
2.64401515877256 1
2.25122714459751 1
1.2287501739899 0
1.94022696774586 1
2.2105462804606 1
2.0447684512986 1
1.89227301070641 1
2.63394390558528 1
1.9825508546146 1
1.92176906719065 1
2.03427186564428 1
2.27662976269293 1
1.61690296888049 1
2.3054167930835 1
2.37601254380145 1
1.68996683892868 1
2.92995849740181 0
2.29994888125183 1
2.17321701970668 1
1.49990646719617 1
1.14465599433591 0
2.56266354487781 1
2.59162901411431 1
2.09407572155689 1
1.93778363048181 1
1.60574308176928 1
2.20023871620399 1
2.68049725448713 1
2.50441629898994 1
1.56658660565944 1
1.66463065022052 1
1.32897591133472 1
1.80492355283331 1
1.88646451240367 1
1.84781946490335 1
1.73609786847713 1
0.980316260102605 0
1.79562697036028 1
2.43208566009815 1
2.2758678637186 1
1.4164061603013 1
2.12121117490241 1
2.01498280477474 1
2.81181684388431 0
2.2727498684827 1
1.99907997160927 1
2.56164504968894 1
2.29166684334629 1
1.95592844973242 1
2.11486617632715 1
1.7520765054151 1
2.32618142846944 1
1.86349191868869 1
2.31355155719603 1
2.56723005004347 1
2.10266354289082 1
2.06302621719727 1
1.63462898095743 1
2.17548544962842 1
2.25269599056479 1
1.11489002648704 0
2.70508701754231 0
2.011588654276 1
1.35272557223316 1
2.28216142085716 1
2.13054688038732 1
1.94228716661231 1
1.88296035916832 1
1.89559091622117 1
1.84389393560708 1
1.7003501579 1
1.85201909294201 1
1.4369137891849 1
1.95483382027363 1
1.47908946926144 1
1.99727987038144 1
2.67452941432878 1
2.06653098666642 1
2.01935785785062 1
1.53608208809567 1
1.53529450279808 1
2.09491877952792 1
1.81105479678273 1
1.99792864550104 1
1.65591716722846 1
1.85348678326369 1
1.59490007052614 1
2.06874979742826 1
1.83993881334189 1
1.96644256608384 1
2.33343841203435 1
2.44329663235849 1
2.11604024741301 1
2.24226331643038 1
2.24481343209274 1
2.0613619615071 1
1.67188315142649 1
2.2663404865572 1
2.46582020859977 0
2.2755577342748 1
1.95074202301581 1
1.77539193347143 1
2.17945815250877 1
2.69217985512476 1
2.30862873457377 1
2.1373627073303 1
1.58852597494258 1
2.13119763189009 1
1.67536444651714 1
1.5273794797798 1
1.74290807193132 1
2.03094212231476 1
1.56521410809283 1
2.02593333846117 1
1.99477581017107 1
1.88111555967206 1
2.17535547347372 1
2.28969411802155 1
1.83917860963239 1
1.7802270844783 1
1.48012754546847 1
2.34733120635638 1
2.12438656145479 1
1.60052412245242 1
2.01527503078461 1
1.94717383611028 1
1.67574796886944 1
2.83524668620411 0
2.30193804258537 1
2.32980871692695 1
2.86668930219614 1
2.01987276701004 1
1.50912208038797 1
2.45833333144435 1
3.10054127418222 0
2.06339704252948 1
2.01907574970139 1
1.81334672694314 1
1.73653175348576 1
1.85159491817763 1
1.49445967028325 1
1.34314883364797 0
1.69956708363061 1
2.71644355482822 0
1.66998574114986 1
1.48585887464473 1
2.09504678338787 1
1.88112149019235 1
2.35654493190447 1
2.30424228507979 1
2.21486470361117 1
2.59131333552183 1
1.9289053487563 1
1.78047887311256 1
2.3817821941686 1
2.40003165039651 1
2.12123438119393 1
1.86929282986692 1
1.49179539435135 1
2.08485072509792 1
2.75392525675601 0
2.72889997920103 0
1.29291329849369 1
2.02711613705179 1
1.88868999162593 1
1.48781626959425 1
1.4984539158411 1
1.45543350153028 1
2.19135228610313 1
1.65412581660047 1
1.64237188613319 1
2.46794254997892 1
2.67594822326902 1
1.92727946155086 1
2.32582722529944 1
1.94292106768148 1
1.87820995861621 1
1.8665152060239 1
1.66241795911017 1
1.33936283463664 0
2.24013760436176 1
2.18551424956229 1
2.34588139514154 1
1.82682172301498 1
2.44809146843741 1
2.67930620397205 1
1.48505158872796 1
2.0639845487374 1
2.517079069824 0
2.56444228285901 0
2.38026692291398 1
2.13375746808145 1
1.96957959277607 1
2.25719676755722 1
2.05129069720303 1
2.29398886817809 1
1.6926555022502 1
2.76999386400803 0
2.559964428297 1
2.29057057684834 1
2.07056288332883 1
2.34756124895468 1
2.13038193213686 1
1.65067376894974 1
1.39544153235193 0
1.80460503159348 1
1.65185037480387 1
1.97559351627516 1
2.14932557352271 1
2.52074522107947 1
1.63359937432491 1
2.05908520110365 1
1.20066068011044 1
1.47815492546428 1
2.71865261236392 1
2.96887841932769 0
2.75169484915057 0
2.04259112190361 1
2.137083157622 1
2.55092963992436 1
1.56629163157194 1
1.93120557820512 1
2.46069184071044 1
2.26192374817945 1
1.70296437100682 1
2.18651483389047 1
1.84270123603197 1
1.75557342210527 1
1.61097190964598 1
1.35824473433754 1
2.38608290221207 1
1.94097678620767 1
2.14646532316711 1
2.58012576197373 0
2.34795462800241 1
2.13283819812574 1
2.36090832990228 1
1.92025635228615 1
1.98426841347296 1
2.09507437073356 1
2.38053063660076 1
1.55615154571378 1
2.06647258845946 1
2.63214258113682 0
2.19233840687769 1
2.36234454016927 1
1.85210190339329 1
2.38492776910962 1
2.87803116217591 0
1.77172448604938 1
2.1065938948036 1
1.47497899905953 1
2.30662234101375 1
2.58806617171285 1
2.26611727839797 1
2.32010841605223 1
1.93460546138184 1
1.74867286743594 1
1.21440116846843 1
2.27665383403816 1
1.93738119646004 1
2.25071405734628 1
1.52673925775145 1
1.97087608394278 1
1.71915040987023 1
2.24425452913509 1
2.90269689524844 0
1.95259057365709 1
2.48792979880722 1
1.60882208389301 1
2.18786887649064 1
1.84849682721246 1
2.17317450993858 1
2.0423130659516 1
1.96304066693955 1
1.81934023327162 1
2.96359636355472 1
2.13662431587692 1
2.79659429970164 0
2.04136943430223 1
1.79540496375303 1
2.42412363432219 1
2.27941875148333 1
2.62097827277276 1
2.65979478267424 1
1.59061858425134 1
2.66735761209595 1
1.55677163732605 1
2.55811200531063 1
2.14361469135892 1
1.95034034814741 1
2.00962856008501 1
1.67490486131476 1
2.21430341751831 1
2.20303993768551 1
2.11000171377947 1
2.39892277595926 1
1.67417886716486 1
1.69958803767423 1
1.79890500894135 1
2.54221622311296 1
1.99944221584274 1
2.05053461862512 1
1.93064842444666 1
2.41712721355647 1
1.77196170606978 1
2.07622736132932 1
2.5778184505 1
1.49836305675887 1
1.80533076261598 1
2.10728643424711 1
2.35815351834798 1
1.18360107541803 1
1.36858272685411 0
1.93486113641994 1
2.03385743672052 1
1.48627803134429 1
1.75592885180984 1
2.017893000964 1
1.46166573814017 1
1.99309166339691 1
1.77969940835181 1
1.83299221138917 1
2.22084485012596 1
2.18239975714717 1
2.56071094753587 1
1.96889173840428 1
2.41992059656898 1
1.90588032645052 1
1.88292605442685 1
1.8404025245241 1
2.17244053923143 1
1.62136289803881 1
2.27923902547958 1
2.63089801370495 1
2.14387934292909 1
2.89950510535792 0
1.55784232021576 1
1.91787844205969 1
2.38073680850289 1
1.36378228414148 0
1.49059899106913 1
2.18127157027843 1
2.51562739788347 1
1.65655496942162 1
2.06272906839493 1
1.99532957266952 1
2.23027114123373 1
2.07608857918929 1
1.17758322704853 0
1.43449348827836 1
2.26926772000295 1
2.08015848925812 1
2.41830517013307 1
2.41130972609942 1
1.95999544765906 1
2.1993929483801 1
2.28825004739788 1
1.93991032534767 1
1.97367823518977 1
2.13969682196754 1
1.97783900946313 1
2.28658449351247 1
1.97645657121327 1
1.07775773425347 0
1.45641153683914 1
1.81721127860579 1
1.25092178768596 1
2.5241873968902 1
2.90614207928737 0
3.15434223693403 0
2.40172947500649 1
1.93425041212333 1
1.73074307092723 1
1.90806760119452 1
2.32515361642382 1
1.97403914851953 1
2.21255078991067 1
1.97953351382492 1
1.72986826425168 1
1.63593534317643 1
1.69211586048099 1
1.9560789602757 1
2.08017629087867 1
2.39165914416634 1
1.3695163528423 1
1.8375400849845 1
2.1883365176513 1
1.85272922795343 1
1.70093520322274 1
3.05012513882739 0
1.82240706827686 1
1.5445957257979 1
1.73108959954967 1
2.48942815169092 1
2.26227830592299 1
2.51457098260066 1
2.19548939546346 1
1.81438047268434 1
1.33927382014698 1
1.10334978825023 0
1.79063347445916 1
1.5358328629288 1
2.60813046862868 1
2.20636505840397 1
1.9205231195861 1
1.9800799401924 1
2.51715616346355 1
2.13372121228636 1
2.11634628086646 1
1.41164399830972 1
1.84133661358921 1
1.78706563297291 1
2.09042155707033 1
1.94177551531385 1
2.03152767445029 1
1.67079468537853 1
1.59875978358278 1
2.23937217983476 1
1.88598776162655 1
2.79033071132273 0
2.56001031723698 1
2.55225453615289 1
2.36611654423746 1
2.22931123123891 1
2.22243039130811 1
2.48966073848558 1
2.30155700352686 1
2.10109211300329 1
1.63608978736764 1
1.42490692166276 0
1.01726073603521 0
2.63194124548875 1
2.23421571933051 1
2.41234888837214 1
1.93074804165086 1
2.49131802823076 1
1.79882467116173 1
1.40947933598409 1
1.56174725416663 1
2.9233379353961 1
2.27228661598524 1
1.71246955208136 1
2.28279984949054 1
2.29030030873757 1
1.71162591986395 1
2.19699398963936 1
2.20737291530047 1
1.80661651637445 1
1.74130892069565 1
1.33389902623813 0
2.0055849528895 1
2.2299327857577 1
1.46522166209366 1
1.86602417210831 1
2.53261735443373 1
2.25507414064512 1
2.17592372619861 1
1.66673398858862 1
1.84534542496407 1
1.89095492644173 1
1.4926792109691 1
2.41682980166554 1
1.41128088519978 1
2.07710404365685 1
1.99356175785815 1
1.72760328432256 1
1.66651938510216 1
2.53320114687026 1
2.09670021123863 1
2.0735316090181 1
2.10019345032397 1
1.86954173700409 1
1.47534402400241 1
1.76346018056724 1
2.07283735455921 1
2.49460396903449 1
2.40378060115676 1
2.90936678940488 0
2.454501163916 1
2.91339280396683 0
2.30528131483297 1
2.6109463795782 1
1.2004966142695 0
2.29819267150453 1
2.21446586915647 1
2.56162697067939 1
1.95687459345177 1
2.47523712328813 0
2.35668405301497 1
1.84239365733327 1
1.7001844983929 1
2.19600692578939 1
2.22251816590967 1
1.83886756006909 1
2.09333722136576 1
1.86192282655542 1
3.05924261502251 0
1.28536767172014 1
1.55072262333196 1
1.91040934933076 1
2.39927800091552 1
1.81046483349913 1
2.01356992950807 1
2.13918506692961 1
1.84101524756458 1
2.06335268940928 1
1.95792517148803 1
2.17540494625888 1
1.76718750632582 1
1.57525657047986 0
1.7314639016527 1
2.668950357515 1
2.67196141027554 1
2.97729406824232 0
1.94117553994972 1
1.50284145907755 1
1.58927681911907 1
1.33177734292843 1
2.15611933445289 1
2.56106043380096 1
1.68875063735736 1
1.91566661576036 1
1.70199660859266 1
1.48039586808825 1
2.49238415661158 1
1.95372199367223 1
1.36927819113394 1
2.29034378403594 1
2.14169925246528 1
1.27353722682933 1
2.04572491154775 1
1.35658330181552 1
2.21776387643125 1
1.55143145431177 1
2.16931039119428 1
2.06965203698025 1
2.57124059874999 0
2.25862423728626 1
1.55282669448982 1
2.59654236017194 1
2.28432104561953 1
1.5589738715614 1
2.55409987192835 1
2.41502391537025 1
1.74215190727588 1
2.69905932690729 1
1.66045606618734 1
1.65669237926769 1
2.74799412403999 0
1.63954014806482 1
2.37854958638995 1
1.57592365426047 1
1.52645164292872 1
2.32398418678939 1
1.7971562997283 1
1.90042546347209 1
1.5442331743639 1
2.09511973824818 1
1.60699701238927 1
2.22544597309929 1
2.17587105026002 1
1.90927398791561 1
2.37636898645428 1
2.17609646327744 1
1.7377784773597 1
2.31702768965581 1
2.23452817015085 1
1.59455853040907 1
1.75085420157189 1
0.896631208640965 0
2.3206758800204 1
1.81404719158219 1
2.2267931173245 1
2.19456270854055 1
2.49433593974005 1
2.06873777994624 1
1.53465359090903 1
2.47736694518122 1
1.79598381596667 1
2.45088991062291 1
2.31612000195234 1
2.43240336454931 1
1.7166433380018 1
2.27297426545474 1
2.3360204986623 1
2.09094464654739 1
1.70092320049092 1
3.0200589137305 1
1.60753973932269 1
1.7170075064898 1
1.88520559620527 1
1.83205632101561 1
2.57043972989034 0
1.54941328855909 1
2.48001173664347 1
1.68499453947525 1
2.46007013212155 1
1.46250877762829 1
2.07477702100619 1
2.05153364015026 1
1.00000969857491 0
1.13442213588048 0
2.08691515792468 1
2.13304257400491 1
2.04728445313561 1
1.42485322485551 1
1.72567952912153 1
2.56629886335435 1
2.01422877818255 1
2.1484426502717 1
1.69808279995401 1
1.7938475500239 1
2.10400172447676 1
1.98534907384255 1
2.4658551704075 1
2.22200649058706 1
1.63730672756499 1
1.72553155417387 1
2.23542167542497 1
2.06778989672553 1
2.28073911982545 1
2.46205052251423 1
2.38444858703928 1
1.8481442775041 1
1.99422087332129 1
1.92852182714432 1
1.78347677152638 1
1.76547911250586 1
2.15674190902721 1
2.0238522582175 1
1.03521120416043 0
1.8048523151089 1
0.830224923111355 0
2.57410412165053 0
2.18387672295449 1
2.28438990440745 1
1.64564376889611 1
1.8998389251791 1
1.55076954211 1
1.80249127340915 1
2.01743541276425 1
1.87344295331864 1
2.22989917111019 1
1.90830659318481 1
1.65762973238083 1
1.91830852474922 1
1.62283481416547 1
1.96723789401931 1
1.97938856553406 1
1.84079323565134 1
1.80741917669203 1
2.66922138287676 0
2.24284376303316 1
1.70899764937399 1
2.24297356512962 1
1.09450506646511 0
2.23045042381637 1
2.39748676078078 1
2.59155834757177 0
1.1551825507097 0
2.4073161018359 1
2.96267988896986 0
2.31260969833322 1
2.22746746019326 1
2.63815871125018 0
2.44831531899589 1
1.86988218631996 1
1.78270885347569 1
2.0008900325265 1
0.808563500341515 0
1.77400315334642 1
1.56292650854203 1
1.95308879185085 1
2.09995997738405 1
1.66586856297609 1
1.84212303584937 1
1.72893740724321 1
2.56094448159462 1
1.70008374849842 1
2.20979342128163 1
2.27522215070294 1
1.63818390933145 1
1.75191745285462 1
2.53643037634455 1
2.2793019191872 1
2.05818776420291 1
2.1567803974657 1
2.27396303137454 1
2.10271070268727 1
1.25731060032739 0
1.67014418384283 1
1.44936366518785 1
0.819113372395817 0
2.87187512323762 0
2.07437082243964 1
0.997562954495969 0
2.53994140145193 1
1.77630400131046 1
2.38274769926022 1
1.99613153093153 1
2.2240671657871 1
1.86486510524827 1
0.835677144215897 0
1.35450222135771 1
1.85262216686536 1
1.77234702553034 1
2.08706002954286 1
2.40119256999175 1
1.89261545667992 1
1.41533041873307 1
1.98891980116313 1
2.26241933906452 1
1.82768492213554 1
2.24422713227629 1
1.98787471918763 1
1.73196185263892 1
2.05790176212101 1
1.22988005433986 0
1.31556165407554 1
1.85592789974011 1
1.60996232636201 1
2.01842266844375 1
2.33961050105614 1
1.78690416794833 1
2.38254701831357 1
1.58094128805665 1
1.33528563029031 1
2.05560836216389 1
1.87681372158533 1
1.80180496277161 1
1.38744641978222 1
1.7269561107161 1
1.69408792108076 1
2.35700227217393 1
1.59096992921854 1
1.33511200058674 0
1.44236361894241 0
1.77164876035717 1
1.4995433604888 1
1.84357727360997 1
2.38177997559613 1
1.69718194872876 1
2.28584354430058 1
1.60512498987875 1
1.72262196288529 1
1.6508107998286 1
2.41804150923163 1
1.54476544480282 1
2.5075093803776 1
2.17539473362761 1
1.86840407881771 1
1.8314939795816 1
2.00712753943081 1
2.60593595129488 1
2.39323255768751 1
2.41404758152201 1
2.73968262313569 1
1.70475088816722 1
1.56114472084792 1
1.45796496615311 1
2.48567231056682 1
2.47144686791331 1
1.26980640882962 1
2.79201225797943 1
1.85096325763508 1
1.69854081230178 1
1.58059953587741 1
2.03852610717146 1
1.88513182536427 1
2.5968959633299 1
1.60775122423453 1
2.51115439573995 1
1.8481250951057 1
1.96371172580586 1
1.30802656326078 1
2.2305168335354 1
2.19967596096885 1
2.15832358811876 1
2.37394934215241 1
2.09688173093058 1
2.19813360809207 1
2.08696170427401 1
2.1734177929585 1
2.11013945721512 1
1.50000638044635 1
2.07003960261664 1
1.24133697482221 0
2.43944261982483 1
2.73164718468359 0
1.92265247236751 1
2.0928293163316 1
2.56724731205174 1
1.26184824901159 0
1.81044180830082 1
1.69419123096144 1
2.63346758849532 0
3.05132761544765 0
1.65211989205294 1
1.97053157761914 1
1.5307684253629 1
1.58099275309756 1
1.4076219715327 1
2.19284437708721 1
1.41941851205035 1
1.53599840294815 1
1.51325353469665 1
1.5347204148077 1
1.54306300248479 1
1.53170480664148 1
1.75444711550623 1
2.88273292283245 1
1.58479946553263 1
2.58880486756767 0
2.04246862583718 1
2.88760257771998 0
1.67965119565374 1
1.67421671652319 1
1.59447290709077 1
2.62291589571063 1
2.54832472385847 1
2.30704531166591 1
2.43963943822978 0
1.91320383396002 1
1.75472586596326 1
1.5316374126772 1
2.01969046676783 1
1.66063256836523 1
2.06253996302464 1
2.98753913024667 0
2.47125116498618 1
2.06754516554599 1
1.84089554445061 1
2.29716076625118 1
1.978064127933 1
1.97996235277765 1
2.09754693507922 1
2.03162073986819 1
2.72141961958177 1
2.18718318217058 1
2.46478953592546 1
1.74544766827684 1
1.63713752031757 1
1.45415047285734 0
1.94441916178285 1
1.83144939154465 1
1.766937054826 1
1.93350975844734 1
1.5363883706703 1
1.36898355120304 0
2.18694276216104 1
2.50030162386155 1
2.10582099753218 1
2.31000318595078 1
1.83885911932281 1
2.15900573997924 1
2.22541274677223 1
1.68462103997639 1
2.19108637860704 1
1.80323652468441 1
1.04969772970291 1
2.22143344937442 1
1.88361536701116 1
2.13413017868055 1
2.01734110971853 1
2.35350207271351 1
2.65444709808027 1
1.90967651320348 1
2.31663854878368 1
2.04117060227594 1
2.15424101232072 1
2.4851143565813 1
1.41870539062168 1
2.28640667770863 1
1.49653745657381 1
1.59692524095519 1
2.25801091219775 1
2.38632907418101 1
1.96950123482097 1
2.70495534347136 1
2.15799180535785 1
1.85468599100133 1
1.98116160880706 1
1.68386811441819 1
2.26483856123246 1
1.80974100496148 1
1.29996820782189 1
2.0596862946304 1
1.66461010813475 1
2.16746445975036 1
1.57899036055072 1
1.61754337518731 1
1.88501291819538 1
2.17243143717521 1
1.75350886598853 1
2.3559189871956 1
1.45093751201582 1
1.48430173177226 1
2.54609288952235 1
1.89722709604975 1
1.70846724002409 1
1.95188178542393 1
1.74243951738173 1
2.19844330458079 1
2.57956953464565 1
2.19519153392833 1
2.70873144020199 1
1.0364656382873 0
2.14049542459131 1
1.52544223003897 1
2.1276792704256 1
1.56857434911042 1
2.04330251572165 1
1.61578660283211 1
2.46585030980566 1
1.75674588815465 1
2.37455756022208 1
2.08445955210452 1
1.50843379367978 1
2.45436281543928 1
1.41623761627181 0
2.46055975326868 1
1.61622075149351 1
2.28103656938446 1
1.49477471481159 1
1.88569395397249 1
2.90738770819336 1
2.23611535997478 1
1.59457210539217 1
1.89150951312536 1
2.24740651318274 1
2.14211950795566 1
2.05585866889281 1
1.9532553266258 1
2.27616289303259 1
1.77285615845299 1
1.21384760241144 0
2.28808515430386 1
1.77062546355965 1
3.08462844635387 1
1.81993547913801 1
2.16839383235943 1
2.34937486183107 1
2.03339700247026 1
1.7287366410532 1
1.82343374124978 1
2.18977613863888 1
2.35491249151578 1
1.50940902507575 1
1.31362103026172 1
1.83897700292597 1
1.70648396645212 1
2.5076175198618 1
1.87366527984641 1
2.08019212924789 1
2.06440487235009 1
2.82688810418346 0
1.85278411480785 1
2.6419133692068 0
2.50359466840233 1
2.1720455046542 1
2.12249940269335 1
1.61514598826316 1
1.72265359758439 1
1.66583675946723 1
2.31291311618735 1
2.08708307525774 1
2.22756345256377 1
1.78880538341541 1
2.2000156434424 1
1.80624209318091 1
1.58774009047379 1
1.81489093570254 1
2.48008134731245 1
2.13838684002507 1
1.57965303493548 1
2.3245161000996 1
1.45958090707654 1
2.03614156166584 1
2.01123211728255 1
2.07742516881445 1
2.12399912211457 1
2.09083373947857 1
1.49339431801281 1
1.97800956789804 1
1.60849249167991 1
2.54616935300176 1
2.0059081265058 1
1.64674533190019 1
1.77526525117485 1
1.48465354730295 1
2.02550214936722 1
3.28423377863034 0
2.18005964021091 1
1.77714619700999 1
2.34785131703332 1
1.89289220404091 1
2.40786330930101 1
1.67195448918901 1
2.13351448885457 1
1.81094768869304 1
2.56858440933325 1
2.02768227140055 1
1.31215263886328 1
1.59183607655961 1
1.98589138968724 1
2.23215917534247 1
2.20726244328262 1
1.95740088579655 1
1.93410259992556 1
1.92712040894998 1
2.17404152914045 1
3.58992238126013 0
1.93793584873185 1
1.69189288287046 1
2.16955584307857 1
1.85255092593655 1
2.30910125091055 1
2.47149796898974 1
1.56397109802916 1
2.01851207651035 1
2.22476179857266 1
1.80500583410762 1
1.94024765050464 1
1.71030584412684 1
1.96553797277487 1
1.97692084017075 1
2.65232685457985 1
2.1160275887943 1
1.21125642830621 0
1.72878751911452 1
2.53420680592584 1
2.18403303404627 1
2.54165315904258 1
1.83331369012721 1
1.98972931986329 1
1.31257469342699 1
1.86236367622749 1
2.56004107127046 0
1.30257214981145 1
2.87119728655163 1
1.74343305472545 1
1.96753683244265 1
2.11205258082992 1
1.99921294116369 1
1.27034249704695 1
2.17096466171762 1
1.37675340548138 1
1.75490097657478 1
2.4197328965221 1
2.22990389013552 1
2.22819094168391 1
1.97886283166934 1
1.95616721523183 1
1.43564954821423 1
2.13700116773516 1
2.57809343621126 1
1.87575965324011 1
2.53447596301309 1
1.9689452576994 1
1.25228763409004 0
1.96016833598476 1
1.47651982987308 1
2.273282080101 1
1.81759340478526 1
1.6525184270865 1
2.60507311081737 1
1.84814284246196 1
1.89345696575607 1
2.54421498762016 1
2.37329021535498 1
2.08990560750342 1
2.06820160607152 1
2.19314065955575 1
1.14340007146445 0
2.13895136367054 1
1.30131961375732 1
2.17573813281359 1
2.02076453089649 1
1.41807783916816 1
1.84975594084115 1
1.45151897839563 1
2.17635568303008 1
1.77503238588739 1
2.31646047808641 1
2.62494918478726 1
2.43496461038236 1
1.50070739066484 1
1.94838896980228 1
1.89144715596343 1
1.92378809682884 1
2.02009322654782 1
1.92073946232274 1
1.70988088528118 1
1.6949682914956 1
2.02060619563865 1
2.16048210037067 1
1.30381896717092 0
2.26876487259115 1
1.86265769739909 1
1.44303182519273 1
1.91646070068331 1
2.31609836921835 1
1.81224513289408 1
1.90399127664089 1
2.10579824372638 1
2.5906095656601 1
2.11941803036477 1
2.49754351883038 1
1.40072089810668 0
2.3159169324717 1
1.626150523589 1
1.96960820463061 1
2.55692297096097 1
2.75363261783865 0
2.26635050851511 1
2.05706739471062 1
2.28874446345009 1
1.53506981227366 1
2.2253774652786 1
1.45332135929888 1
1.41236102332677 1
1.59311294961595 1
1.63554739486422 1
1.71149027254088 1
1.61408628739754 1
1.90503012491434 1
2.19685057261527 1
1.68491483805036 1
1.66922112938361 1
1.94026057556806 1
1.85282704387321 1
2.07635755945348 1
2.56880815154255 1
2.44808237912014 1
1.68734708243905 1
1.90483520064546 1
2.37026136331059 1
2.09237037704834 1
1.40482751312835 1
1.94518374965065 1
1.91897005444044 1
2.01966024960393 1
1.46919946249966 1
2.38293940357728 1
1.94930039282697 1
1.99551995396665 1
1.79275408405236 1
2.96755692971139 0
2.29193693964616 1
1.92203746364404 1
2.05657825405199 1
2.14820815365501 1
1.95732585970535 1
2.34494524466234 1
1.74722339249349 1
2.13071178794989 1
1.29369991465419 0
2.03238246008221 1
1.86924618170806 1
1.80793896341882 1
1.99956395887657 1
1.43346010024535 1
2.35724501830654 1
2.77261347339991 0
1.94813162009917 1
1.45081569320514 1
2.44156988740289 1
2.16930343237871 1
1.51553769821689 0
1.71530574189564 1
2.20119173529283 1
2.34561201195364 1
2.10352299081835 1
2.25500547032011 1
2.26079592999185 1
1.81359718091258 1
1.93999421478662 1
2.26120798332206 1
2.46108998434883 1
1.61520605370419 1
1.87782045356887 1
2.31843210533051 1
1.8949636221011 1
1.84172974357761 1
2.78954467265846 1
2.46176469886857 1
1.49966637825994 1
1.78887127100517 1
1.77685387190373 1
1.55643854509532 1
2.25303240663075 1
2.18459183916205 1
2.09970544513072 1
1.31574949546821 1
1.93915007347626 1
2.42934961607556 1
2.1425946044962 1
2.13153357618295 1
2.37829050385111 1
1.75548950487931 1
2.00066013092648 1
2.36680166161035 1
2.56508700805823 1
2.27235371030323 1
2.43784631353619 1
1.81749979646415 1
2.57252078549829 1
2.71199446715388 0
1.54260231655323 1
1.96541281045224 1
1.84823181391489 1
1.31622684020279 0
2.38477944705935 1
1.88597094962327 1
1.66841138303799 1
1.43790343056056 1
1.75516321100965 1
2.68204994233515 1
2.28821641742897 1
1.14079990176241 1
1.54227259120295 1
1.97805512112622 1
2.01845467083328 1
1.88187697992356 1
2.11678432301977 1
2.13609510213916 1
1.54471072417567 1
2.44192512280674 1
1.62988239855004 1
2.05190786415419 1
1.85201216816666 1
2.39115470116285 1
0.53392544263975 0
1.91650528325862 1
1.85516574709616 1
1.82594675631124 1
1.46742015105186 1
1.97971508715271 1
1.43036893564081 1
1.86879533412964 1
2.62762461113571 1
1.3137875443831 1
2.92371192338214 0
1.75319185694509 1
2.18280645894091 1
2.22181778605125 1
2.28884453764821 1
1.95133714968179 1
0.677181039174924 0
1.24885092843356 1
1.56989594139588 1
1.67802711043637 1
1.62670351413561 1
2.26255136261741 1
1.33048621286188 0
2.02740295941911 1
2.53567242463196 1
1.15936686762988 0
2.00803532453044 1
1.76053186013022 1
1.9498811545747 1
1.98050876482581 1
1.88462263750093 1
1.43882507267092 1
1.57651911124945 1
2.50166343333179 1
2.0882327684279 1
1.7583004234543 1
3.02427883721091 0
1.99605199799174 1
0.73007772263393 0
2.49494753268395 1
1.73683727228476 1
2.14411371304766 1
1.77422751683116 1
1.84296711271203 1
2.84873348849508 0
1.72669049552594 1
1.54097056181498 1
1.93298316387811 1
1.65809537593531 1
2.23067817732642 1
0.967019532858232 0
2.50579293696691 0
1.94016769574905 1
1.45275876989059 1
1.46040477442759 0
2.12840606728438 1
2.25913201388592 1
1.79646874985832 1
2.08747600915821 1
2.45091126096139 1
2.26084273397683 1
2.06998621636088 1
1.41994079679269 0
2.16283680406321 1
1.93000001432634 1
1.7638102315867 1
1.77800540516916 1
2.66653032966459 1
1.86846050264838 1
2.24910488683823 1
1.98025380606421 1
2.49368061969553 1
1.37261455081399 1
2.20904977077751 1
2.94158395356131 0
2.47795262731938 1
2.12399125504726 1
1.93496254593819 1
1.60595523502074 1
2.46200357628979 1
2.24988629394158 1
1.94948717881452 1
2.24627520571747 1
1.36627316670851 1
2.40748375942836 1
0.689230043224906 0
1.31984951794417 1
1.60534332475722 1
1.74141269252079 1
1.72697314749651 1
1.61444477382341 1
1.68870666551978 1
2.26195132384593 1
2.31705865483613 1
1.95462573863125 1
1.97729547681959 1
2.20683236036661 1
1.37334084169276 1
2.78986447270899 1
2.69702831022058 0
1.4167078977858 1
2.30372437917196 1
2.22932180779783 1
2.00438823773207 1
2.15491408347308 1
2.56078345110976 1
1.59565358770946 1
1.9926913556099 1
2.21202308977305 1
2.3287870369162 1
2.58276654943052 1
2.27725941203005 1
1.59909844643315 1
2.2267837270895 1
2.32833276220285 1
2.01887217029728 1
1.83538872954148 1
2.18540695202955 1
2.15192031618461 1
2.29971680094754 1
2.28053630097204 1
2.09822774042971 1
2.35601635286488 1
1.8711724178731 1
1.61487329078934 1
1.87944455498322 1
1.5806915717257 1
2.59419690236937 1
2.12249757227249 1
1.9667547291608 1
1.90921565347145 1
1.60075518278295 1
1.14290433078332 1
1.70737248001545 1
2.17772188880951 1
2.0501601642788 1
1.6720130897544 1
2.10677062711736 1
1.83269405604962 1
2.07150225449375 1
2.47661952536515 1
2.3065217219188 1
1.94208304311345 1
2.48327060846189 1
1.36467386781891 1
1.99131620302658 1
1.49504130693204 0
1.71558829578969 1
2.00719009677242 1
2.12683202256588 1
2.0666401367554 1
1.89028214362426 1
2.17271585301278 1
2.14415278932993 1
0.997145340803699 0
1.86253332637617 1
1.29409528680868 1
2.26082366091825 1
1.58138280370317 1
2.30736209226729 1
0.94668945563989 0
1.85195127930997 1
2.14259826761119 1
1.32933228308848 1
1.39705510779449 1
2.40073910004156 1
2.09331687213309 1
1.89547349577209 1
1.64120392388577 1
2.35156748961603 1
2.56965667619451 1
1.68506226364726 1
2.59660022882062 1
1.90961527340026 1
1.76322544495253 1
1.95189654864973 1
1.9456556592929 1
1.97424961308469 1
1.68426074783862 1
2.35099828829318 1
1.04973554767174 0
2.22806735272194 1
1.86198946344834 1
1.78702523072006 1
2.04498420273239 1
2.57215258763889 1
2.24651135954286 1
2.45830400615264 1
2.64751076476439 1
1.96608470179621 1
2.40992161902092 1
1.82994183494802 1
0.869191927228604 0
2.59156779245011 1
2.20798627986294 1
1.60771955632983 1
2.34224962031398 1
1.86235702291939 1
2.28546406076779 1
2.07868927202066 1
2.20338296648581 1
1.7670060609867 1
1.95668506962331 1
1.72673043616587 1
1.62690365057052 1
1.83846201444968 1
1.42415400548381 1
1.55503180974206 1
1.10671424379627 0
2.19458043629013 1
1.8954821104267 1
1.66432854568157 1
2.29751057834843 1
1.17315021409326 1
1.7037872427622 1
1.76103216805525 1
1.79450439276674 1
2.14502205727719 1
1.86116766554506 1
1.66350477343125 1
1.71709098651491 1
1.82827163394566 1
1.77861669805245 1
1.64160057033652 1
1.28001110775047 1
1.3714113930716 1
1.49735588235252 1
1.54816322781386 1
1.46207945164424 1
2.23003896203129 1
2.63185769647248 1
1.80849922827787 1
1.79602899693221 1
1.81511111228973 1
1.9751915258683 1
1.80756046036405 1
2.14166300744711 1
2.51615784513504 1
1.87877206431832 1
1.51142289427912 1
1.99140905234551 1
2.58210070562635 1
2.33610131423535 1
2.15454438021695 1
1.91394683500178 1
2.15190646073291 1
1.5725876582818 1
1.51519337662418 1
2.29593234833072 1
2.30421102819958 1
2.47361157020505 1
2.47074540951281 1
1.99617242072523 1
1.38836772164412 1
2.55295247727525 1
2.12285217644373 1
1.22427349969472 1
1.82247712199805 1
1.88795609040825 1
2.41742515185036 1
1.77810582188209 1
1.79723263042595 1
2.40742891395884 1
1.93388492817153 1
2.08733557785747 1
2.34714942391716 1
1.87246076635383 1
1.33256504832994 0
0.893122897039069 1
1.39381715829416 1
2.15643072471291 1
2.25587805541602 1
2.04853667321542 1
2.3948818069462 1
1.8993831741847 1
2.238771158346 1
1.75648551906761 1
1.9976746243351 1
2.07531062320507 1
2.25076168670975 1
2.30778967176508 1
1.33763027853092 0
1.99108496570933 1
1.43483088432282 1
2.40463375814429 1
2.19690042411005 1
1.83313677707157 1
2.1389849813744 1
1.25529207915563 0
1.87153384507284 1
2.39952437691482 1
2.09351421545319 1
1.13018455124367 1
1.61826581397636 1
1.96812212832937 1
2.46167905081193 1
1.94021267534958 1
1.97402449026149 1
1.86514477426641 1
2.09235729906787 1
1.30832359268393 1
2.44286609376881 1
2.01067815537138 1
2.75816796965415 0
1.87748507814845 1
1.25066329710256 1
1.80857057503741 1
2.16474538733234 1
2.60113055293696 1
2.41480929126184 1
1.95291662141929 1
2.15553633465925 1
1.93908279464304 1
1.75692673542849 1
1.72125249340776 1
1.38393285941471 1
2.52010220704093 0
2.1488462954214 1
2.13100872951246 1
2.64176611367709 1
2.38242220826855 1
1.85712592880452 1
1.85326364656192 1
1.89735557195715 1
3.00134660162358 0
2.09293434015799 1
1.91144935502435 1
1.62998791810711 1
1.80732450098105 1
2.12199072791452 1
1.95167064910811 1
2.25960841433426 1
2.31118509131455 1
1.85062740306385 1
1.76775935661016 1
2.12795632129984 1
2.17196528734584 1
1.51102702367157 1
1.97713701490262 1
1.83134814284481 1
1.50039557209729 1
2.2230741723765 1
2.56968250113581 1
1.86663137979352 1
2.50822585487002 1
1.61284598086627 1
2.05231576210639 1
2.64077945377557 1
1.64923808592568 1
2.29793817668117 1
1.55505311729869 1
2.53882867512284 1
2.02946498946155 1
2.56247527290616 1
1.58294898168063 1
2.16464356382014 1
2.06509286831025 1
2.06777480059069 1
2.81116141655775 1
2.41258506091017 1
2.11723225467003 1
1.50651175355906 1
2.32016248068573 1
2.33156171782148 1
2.39540648928793 1
1.86164707154374 1
2.7364608420783 1
1.15124973972303 0
2.37571945690708 1
1.76065396807357 1
1.98574223732255 1
2.25162789085681 1
2.34052827696401 1
2.11140234482088 1
2.56519191378465 1
1.53918683687293 1
2.08102759177371 1
3.0326136370959 0
1.7104380633189 1
1.76200535768968 1
1.72808345378705 1
2.30061442648216 1
2.42145031237315 1
1.60020681099891 1
1.99588852405417 1
2.36116830474146 1
1.2064675397663 0
2.35360591520582 1
1.7171297466111 1
2.35581750336859 1
2.19226848229232 1
1.87814525723297 1
2.06996019199177 1
1.76163657565785 1
1.23110279868765 1
2.09938539343706 1
1.7762585080396 1
1.61982993057412 1
2.19760126448696 1
2.13049193641741 1
2.16712766543196 1
2.04748229977383 1
2.75589565038912 1
2.76500219012619 1
1.90061838027107 1
2.53774445803459 1
2.55326216321488 1
2.68967691004015 0
2.09360442547806 1
1.91797762955692 1
2.21839184126293 1
2.359115393931 1
1.57500921407161 1
1.84235340672718 1
1.82468393463009 1
2.08256339535594 1
1.65608605490904 1
1.95459287517242 1
1.71945752733021 1
2.15009842218356 1
2.03799454105204 1
2.35254011181007 1
2.83544671354778 0
2.10754053510803 1
2.23142038460953 1
2.20059856477828 1
1.99322071824479 1
1.31083589996552 0
1.7582354198012 1
1.72872683289491 1
1.70715261496654 1
2.02724253727565 1
1.56579844952164 1
1.62419958097351 1
2.14528099038587 1
1.68228104804664 1
2.35808572503352 1
1.38234300976353 1
1.41799061904914 0
1.79665152242242 1
2.21194411498095 1
2.18224850057776 1
1.45073230904794 1
2.07730178979757 1
1.83659864895032 1
1.59264474360206 1
1.562359583063 1
2.0479291207419 1
2.1046496874352 1
1.72217518416896 1
3.26363810851419 0
1.11044640036525 0
1.98983823216598 1
1.86682779138868 1
2.29169597151766 1
1.53451896611459 1
2.32852783038848 1
1.98566189123643 1
2.50318870674996 1
2.14254268829236 1
2.01520642659686 1
1.70150021533236 1
2.07754292619056 1
2.87122895552565 0
2.4394191491745 1
2.65261795725016 1
1.76130663752937 1
2.57964740047031 0
2.40023985631526 1
1.94234752268573 1
1.5077674700404 1
1.52476988977676 1
1.29994930074183 1
2.01747608863047 1
1.93612533294482 1
1.85694244689198 1
1.64574241013398 1
1.88250462799085 1
2.57526761638713 1
1.93090501013933 1
1.92897647078966 1
2.59395737599026 1
1.65214456438816 1
1.97635407021284 1
1.51773609833491 1
1.84287854121545 1
2.19664024019923 1
3.39406087227374 0
2.07675117457785 1
1.79887614301477 1
2.55328566111576 1
1.82287078531038 1
2.7535279067084 1
2.09317763853495 1
2.18443752137073 1
1.71475380661677 1
1.84068482451096 1
2.12286464175051 1
1.99728706798119 1
2.5657229752156 1
2.81183995284269 1
1.9477771869005 1
1.77636492836201 1
2.67282030197823 1
1.92519137557243 1
2.55992129811115 1
2.40974611809775 1
1.46213928644145 0
2.73119141761287 1
2.03465868950898 1
2.48159028247719 1
2.74891627252441 1
1.74129855832336 1
2.63538323607379 1
1.60282129780837 1
2.43836984401842 1
2.22226756370133 1
1.57178098765517 1
1.52472159932651 1
2.45629739252725 1
2.76945934779729 0
1.77913412201607 1
1.47709849970697 1
2.04606454172737 1
1.51144375450271 1
2.3580595634347 1
2.27995242813029 1
1.9792247008434 1
2.39544778253996 1
1.38822439257884 1
2.15827066954546 1
2.12685317560947 1
2.33891390210619 1
1.90458063071602 1
2.31306347175844 1
1.86523055582259 1
1.70551653666471 1
1.71384737672274 1
1.82899519795068 1
1.731706429858 1
1.38333676696318 1
2.1732512187545 1
1.21311394841582 0
2.13254545476771 1
2.01626443700584 1
1.63401711465163 1
1.96607403916233 1
1.80266968123447 1
2.09721967933915 1
1.48941409032545 1
2.41847943384302 1
2.31876908347678 1
1.31011417928382 1
2.40192392066022 1
2.13613980036045 1
2.02096428341398 1
2.12871518331605 1
1.19812396444902 1
1.49247514678457 1
1.38647957197551 0
1.58899732374051 1
2.26853224250315 1
2.11785080470126 1
2.32147299354453 1
0.774227991919383 0
1.79318226366789 1
2.5605081629152 1
2.53281036869663 1
1.68521547708525 1
1.0587595310599 0
2.30912267041361 1
2.125964312442 1
1.88574222451962 1
2.04460008299939 1
3.05491784625963 0
2.18631984639956 1
2.41768211165806 1
2.16008444237855 1
2.34028726626578 1
1.59968181672746 1
2.04534704484809 1
2.6505413660887 1
2.09934719688733 1
2.50741581686955 1
1.59903275188631 1
1.7289970317853 1
2.27817670874926 1
1.80920160454522 1
2.19245458929607 1
1.35957079265846 1
0.977446585525128 0
1.2119719636107 0
1.62047713953843 1
1.72370857092036 1
1.77830811458265 1
2.29109915381082 1
2.49129659353634 1
1.74637935016733 1
2.101092023486 1
1.92299929012247 1
2.59402473006647 1
1.74460053780072 1
1.08577798781232 0
2.389772057906 1
1.85197745552495 1
2.16736845439333 1
2.11273876646676 1
1.20713842585699 1
2.16924808701849 1
2.15641656496979 1
2.1322810395407 1
1.72893477496852 1
1.71941551186546 1
1.49325208740381 1
1.39330281215776 1
2.93677853408126 0
1.50067593307431 1
2.94152243325624 1
1.18768454573186 0
1.84297203714065 1
2.1013998154667 1
1.75262721904128 1
2.26567030493205 1
2.25860006664852 1
1.58345347871591 1
1.81353717577362 1
2.09340944604973 1
2.44635332166712 1
1.54908871641372 0
2.15751342388167 1
1.78844023664099 1
2.13100425748996 1
1.58428747347914 1
2.61430742860838 1
1.84289111008334 1
2.09315931243482 1
2.1750455287029 1
1.96797299253231 1
2.1107010630562 1
2.41617365957563 1
1.63304351199649 1
1.86733812520763 1
1.84991102860027 1
2.42441080626134 1
1.7755399208125 1
1.47381621068821 1
1.35943663970925 1
2.50416266638415 1
2.20102055177591 1
2.26272820967111 1
2.70906554521405 1
2.72111841648224 1
1.86843818992058 1
1.33943250610095 1
2.17397295945446 1
1.74667414873753 1
2.438914897221 1
1.78292328037784 1
1.78571559783366 1
0.931623680516747 0
2.37501553235249 1
1.62073776904448 1
1.91508677410191 1
1.87939447505024 1
1.75324000047974 1
2.19269340353248 1
2.80598481339811 0
1.77260837227925 1
2.50951549815811 1
1.42413524947633 1
2.77838217092499 1
1.95624074788846 1
2.17706833815299 1
1.78272621724552 1
1.81100424392742 1
2.00006661397246 1
1.98675643733231 1
1.85616876421372 1
1.16982049435609 1
1.98069192058028 1
1.57580669216218 1
2.06146630981618 1
1.07550724804448 0
2.55911762367608 1
1.8480894120773 1
2.44136484738976 1
1.49713144169354 1
1.22843950881126 1
1.66915396089035 1
2.73380332490934 0
1.71997205324342 1
1.75399925472566 1
1.72940607176604 1
1.8004848052083 1
2.10112102065605 1
1.8661854477044 1
2.6917555051622 1
1.50611681186122 1
2.56299723737535 1
1.97296600410128 1
2.046393657209 1
2.36392430181646 1
1.78699571992567 1
1.79816576650822 1
2.36299724228829 1
2.17630289125519 1
3.00463036530906 0
1.5125432469164 1
1.62657549543467 1
2.07531523145989 1
1.37504736526172 1
1.79494470251128 1
2.73844227149576 0
1.82802946338468 1
2.61795376449592 0
1.62302700437629 1
1.38575599708282 1
2.55870029260083 1
2.10423719549909 1
1.85530136169211 1
2.2680115328546 1
1.89401774498983 1
1.76238106695187 1
1.93344446061247 1
1.75256259500231 1
2.22238571814449 1
1.89290790576169 1
2.57306021741705 1
1.88287802177581 1
1.91276221746343 1
1.68444422756409 1
1.37039231946997 1
1.86335183837431 1
1.72557099200019 1
1.48758997742729 0
2.63464760049816 1
2.36384491794086 1
2.00099965897443 1
1.6874238798425 1
2.01791377868031 1
3.4228588619606 0
1.55719335874706 1
1.18707782862117 1
1.1324013504485 0
2.89510612418523 1
2.6797277274097 1
1.53468275254701 1
2.03693796022697 1
1.40588804110787 1
1.90938442654526 1
2.52889078485111 1
2.05177843265719 1
0.94238568525383 0
1.63557789694827 1
2.02167864624268 1
2.22018324171647 1
2.33614514089644 1
2.10698339104348 1
2.45663174808361 1
1.93216838350251 1
1.57866984482103 1
2.56798546602302 1
1.58786615952184 1
1.45943080607875 1
2.36024074517412 1
2.05413391228732 1
2.04936542259412 1
1.46138233909239 1
1.71627638530057 1
2.24341472033302 1
1.93872385788597 1
1.96623453992908 1
2.05604641937594 1
2.56255449508884 0
2.43287378259086 1
2.68833708994226 0
2.143867946521 1
1.37375018503084 1
1.89077120396207 1
1.93568480863603 1
1.84223689884351 1
1.82600828849305 1
2.06023034056059 1
1.47412064952487 1
1.89394908677343 1
1.62920105024811 1
2.51901492327194 1
2.14745573514141 1
2.13618242344328 1
2.2122719151339 1
1.13240859813639 1
2.13887299792611 1
2.77876980775397 1
2.07933884249762 1
1.90507241667896 1
2.21399948015873 1
0.995286018881375 0
2.4328980275435 1
2.13068005416992 1
1.55709864264145 1
1.89893928103063 1
2.12249444407726 1
1.87863507024499 1
2.53709276901994 1
2.36321420965733 1
1.88675659554096 1
1.92069173863423 1
2.2751588815304 1
2.36229316183455 1
1.52030955757031 1
1.94334496131339 1
2.1694148214698 1
2.22051314745745 1
1.47544563804674 1
1.51511353730303 1
1.7411653539449 1
1.26207145131846 1
1.41625471894614 1
1.96152926412696 1
2.21824731664524 1
1.19765136600222 0
2.225537900848 1
1.98520259142217 1
1.79628613129976 1
1.83374763372033 1
3.30434663158021 0
1.97483533916618 1
2.01089370654916 1
2.15452994488719 1
1.9112736518567 1
1.81913609352754 1
1.9435652287289 1
1.87393824384019 1
2.37467129795489 1
2.12226048912568 1
2.20269359346147 1
2.49685658826084 1
2.0567748419735 1
1.96613405742989 1
1.8414800243567 1
2.08360860775013 1
1.90999301471873 1
1.9727689246274 1
2.1994921250421 1
1.68480767228062 1
1.66819814505092 1
1.83019251560922 1
1.67643743939239 1
1.74730797917837 1
1.41539099073828 1
2.33424505472984 1
1.62588643921769 1
1.67758897560219 1
1.61806164258381 1
2.02463626608094 1
2.2206735328782 1
1.52486377683441 1
2.46867366063576 1
2.11793765095112 1
1.82355942573029 1
1.91060485525705 1
2.08254019547963 1
2.30077480610012 1
2.24970496001534 1
2.20439237823414 1
2.18026913167244 1
2.06865474972183 1
1.93297845120043 1
1.38761200396487 1
2.25713104587239 1
1.8931856715776 1
1.93820893011328 1
1.91707199896174 1
2.19358640111031 1
1.80318526470939 1
1.59893980891933 1
2.48316145575697 1
1.25953255240906 0
2.04578911346591 1
2.29508533756283 1
2.22497854618054 1
2.23824681621629 1
2.13654316960442 1
2.24333788147852 1
1.92295688040951 1
2.54133348139591 1
2.26561993067279 1
2.33509826839093 1
2.45854938382983 0
2.22932960393426 1
2.77566964183329 1
1.88697974183936 1
2.33190421996546 1
2.21837298336701 1
2.28981321091166 1
2.78473594651695 0
1.93799411111615 1
2.22705083251288 1
2.01530718779832 1
2.22483698371649 1
2.19874362698577 1
1.30912740743487 1
1.526061284311 1
1.91468631841537 1
2.7375803386485 0
1.91424144581774 1
2.40092417188475 1
2.49014751891221 1
1.70275620218649 1
1.28817791848828 1
2.79084699984429 0
2.06526452371383 1
1.81718376812746 1
2.30773323799736 1
2.28858994067371 1
2.69919620216238 0
2.27217044921023 1
1.97658327482372 1
2.29503589751927 1
2.26972660001093 1
1.9418490835822 1
1.77233460688869 1
2.41595047066831 1
2.18412400883069 1
1.76563742749544 1
1.75524487700455 1
2.34298040313666 1
2.44398646418172 1
1.715522516706 1
2.02684303258483 1
1.77364485428106 1
2.17638558230529 1
1.57310141402872 1
1.69349026692659 1
1.886961431632 1
1.24726422697254 0
1.76599793571306 1
1.68493509673142 1
1.87203036583073 1
3.04683073470936 0
2.00361436386041 1
2.19268829248992 1
1.68216938212474 1
1.35096896817196 1
2.83242940891537 0
1.58538804285503 1
1.71640206814836 1
2.25324023567455 1
2.07770182039788 1
2.3402316137459 1
1.77866052335224 1
2.16988812516158 1
2.02328200176972 1
2.76457542588731 1
1.7838117626509 1
2.11185412349417 1
2.3152686950591 1
1.8946414652451 1
1.11498237729276 1
2.47610455639619 1
2.12182470831072 1
2.14937019172697 1
1.71908277892318 1
2.35467910454727 1
1.57618869242094 1
1.55147591645925 1
1.94824997067925 1
2.26181608843848 1
2.47213629576523 1
1.17387256355386 1
1.93822031022995 1
1.96814513326438 1
1.81509614548442 1
1.45094099940155 0
1.82773884187377 1
1.39078685260547 0
1.59353586898711 1
1.63628715837911 1
2.14254283847972 1
1.50746833188464 1
1.38440452907314 1
2.78122147256486 1
1.89311548669374 1
1.93986306464301 1
1.61066460050179 1
2.26215244488562 1
1.46679930473107 1
2.14398661545426 1
1.45886594692201 1
1.85181769288893 1
2.18159164488082 1
1.94602507044698 1
1.92217377018455 1
1.17315738702267 1
1.85888647482665 1
1.49593685675767 1
1.80569045269139 1
2.00618169540815 1
1.68571791878294 1
1.97366798800551 1
1.64172319943523 1
2.22743770234901 1
1.72514134308305 1
1.89652501362252 1
2.22615014585363 1
2.49409875345193 1
1.42527769953899 1
2.12247482949718 1
1.88325817268485 1
2.15889561839926 1
2.20578137947951 1
1.62215346620879 1
2.42792862616137 1
2.6849696890024 1
1.25907525866713 0
2.00365583859891 1
1.62410422752847 1
2.43420801911742 1
2.31200025393955 1
1.86175363969237 1
2.75114721117012 1
1.82702103588165 1
2.02146343770007 1
2.05288300841477 1
1.42699819647318 1
2.18144498967055 1
1.33994267592055 1
1.12327150444405 0
2.04508756847289 1
1.36992405526251 1
1.69394884370495 1
2.59839054360232 1
2.26661084889255 1
1.44944861569269 1
1.43722438041675 1
2.75641513847712 0
2.16369110780738 1
2.04718261723972 1
1.92958114023899 1
1.80614640456163 1
2.40322473177223 1
1.01525094521658 0
2.3500307185383 1
1.63397727886891 1
2.02404594636939 1
1.75288513267026 1
2.10367464053067 1
1.75294389171587 1
1.70274637842301 1
1.96242095152662 1
2.11185902880138 1
1.61673301479158 1
1.7989401289689 1
1.75024671673715 1
2.03302920125868 1
2.60375434709149 1
1.33543517263126 1
1.68897928467444 1
2.6825523894509 1
1.6566119645194 1
1.64770504418726 1
2.20631552507826 1
2.34719956213455 1
2.23286716063078 1
1.62994732139619 1
2.04500354127958 1
1.74870829998829 1
2.98835792690749 1
1.74377987765789 1
2.12047185974823 1
1.44248310158894 1
2.24691148683841 1
2.28316904760882 1
1.56429098795384 1
1.89829339991677 1
1.69359180001499 1
1.9448209571468 1
1.37105546439495 0
1.87526867158719 1
2.1200525559391 1
1.71735120684563 1
1.92405678318722 1
2.63141562438509 1
1.85626431617117 1
2.22896229617259 1
1.24508572528573 1
1.91046920910717 1
2.21396435732902 1
1.39056912890568 1
2.6481370439936 0
2.38453565135775 1
2.60277814630924 1
1.98171552485893 1
2.18400477650209 1
1.84683420843218 1
1.63671993625184 1
2.14705540482333 1
1.98744380209691 1
2.52007497140148 1
2.41350190832828 1
2.55814135801955 1
2.0755439208275 1
1.27300276473729 0
2.49922354968224 0
2.06286467460074 1
1.96169215376694 1
1.87975379468874 1
2.24329396391483 1
1.89926310174114 1
2.13843903272976 1
1.59798472330428 1
1.88622282300323 1
2.45207831338139 1
1.07765516215549 0
2.42090384756787 1
2.68003916187161 0
1.52067473517547 1
1.32256181123108 1
2.44891435033714 1
2.3076971362336 1
1.50651051910001 1
1.78745337790332 1
2.66761069990581 1
1.68567689294495 1
2.21789110215366 1
1.67437039384496 1
2.03004066705478 1
2.45934596616616 1
1.28430170743554 1
1.71450030311371 1
2.12891388421157 1
1.56372890367869 1
2.22286085233423 1
2.33189024582732 1
1.67999245059998 1
1.96789973342606 1
1.27459897096152 1
2.11980378432362 1
1.76010021685444 1
1.98407769795609 1
2.59013731903915 1
2.85199601036955 0
1.83827836946305 1
1.7938092697414 1
1.5102402947126 1
2.17814980407286 1
2.49072991755191 0
2.2711080518537 1
1.65996692096021 1
2.46234729439491 1
2.52126628120737 1
1.7432391864715 1
1.68866638883913 1
1.88165259674919 1
1.80991612792253 1
1.84877327222116 1
2.14000095677268 1
2.10472608870038 1
2.28596267304028 1
2.63647655555028 1
1.64330252218668 1
2.42912464527042 1
1.83622022672567 1
1.85264572971014 1
2.09397154779719 1
1.70460688435851 1
1.66386592761294 1
1.99287982901023 1
1.9785834297513 1
1.87737086767959 1
2.25407692138684 1
1.66218624146022 1
1.66182068868818 1
1.89016116619971 1
1.68281069548389 1
2.0220968551582 1
2.43390856470161 1
1.77454298472136 1
2.34962087790845 1
2.39536316958728 1
2.29114403960632 1
2.24512435695833 1
1.72290801705976 1
1.89968031468292 1
2.21589828757023 1
1.50857518802956 1
2.40986424212685 1
2.04866041355277 1
0.927900603128137 0
1.30107218747504 1
2.21703241577597 1
1.64486066940629 1
2.2584961767752 1
1.76592739895122 1
1.4723967403597 1
1.96453471109614 1
2.4257980160311 1
2.22603402979269 1
2.11523795902527 1
2.02112330683513 1
1.85712165543435 1
2.90917004999417 0
1.69578563556023 1
2.4294356488113 1
1.84334879517561 1
1.84813498031811 1
1.99237158117918 1
2.53898996455832 0
1.93775642090527 1
2.41779858664193 1
1.92344162351901 1
2.09144514246507 1
1.61659891287234 1
1.76372166611029 1
1.39317952142501 1
2.33830892366356 1
2.22591302945773 1
2.33125199834307 1
1.59596182528177 1
2.42704842193186 1
2.33826345323897 1
2.30435892694559 1
2.17858488091135 1
2.38109637687214 1
1.81054378312958 1
2.08983024810409 1
1.15140104923218 1
2.20372050465479 1
2.70546705634773 0
2.32178684369278 1
2.7316247701578 0
2.5208235380968 1
2.08313100891441 1
2.43420559569308 1
1.956264609856 1
2.15956271649747 1
1.00539275949018 0
1.64093453945903 1
1.55869639606637 1
2.15043771341477 1
2.35008645120761 1
2.19844136884719 1
2.00519689050106 1
1.91959313941492 1
2.58697042736748 1
1.91667516589907 1
2.25404964515353 1
2.26959131945339 1
1.75073992922698 1
2.34576372310886 1
2.6780358233314 1
1.93169449633061 1
3.00259603244807 0
1.42450395561547 1
2.52124583981897 1
1.99220795868602 1
2.13167628225141 1
1.94484140739663 1
1.82740989460751 1
1.3760096078225 1
2.26801820109192 1
2.37947147187801 1
2.20836855695734 1
0.953553103107216 0
2.16412803515599 1
2.39758912797663 1
1.99066201957658 1
2.24150592873197 1
1.79625683073339 1
1.9746806337531 1
1.28396494804832 1
2.05177907284179 1
1.35874273558119 1
2.10099061780424 1
1.93939655047861 1
2.45506342614264 1
1.64955838974483 1
2.42314395627129 1
1.71223004156137 1
1.6612819736946 1
1.76543668402155 1
2.18000316194547 1
1.93989758741369 1
2.20887133026719 1
1.87687106780698 1
1.81381325054571 1
2.33176516986345 1
2.28813834260743 1
2.18650343111779 1
2.01513094700509 1
1.746050114152 1
2.07796495681805 1
1.85771184488568 1
2.13509464777796 1
0.928847990020004 0
1.70726949481231 1
2.09793335909706 1
1.8893334859576 1
1.88167870382788 1
1.49195447150461 1
2.11672303885756 1
1.49405208257017 1
2.5171618011802 0
2.43700873614842 1
1.49612888461749 1
1.42546053746907 1
2.174701205254 1
1.75392458560217 1
2.67048224709931 1
1.63720411766659 1
1.06683796041376 0
1.92568409352905 1
1.95800542384305 1
2.14531513043877 1
2.64784705989801 1
2.71029628740897 0
1.98868260030141 1
1.70598089698865 1
1.76719247724013 1
2.31793273878039 1
1.43765260500077 1
2.59504870109998 1
1.80062763544909 1
2.03215592929446 1
1.49368880510896 1
2.31248237282568 1
2.48403760862836 1
2.48753296407052 1
1.64272527869107 1
1.91761414988874 1
1.42678501012713 1
2.31416956475812 1
1.65191407761718 1
1.83158104798522 1
2.06691710652036 1
2.76737749933229 1
1.62427848552796 1
2.00812225121715 1
1.85415821874318 1
2.00932654044683 1
1.37850643204035 1
1.29555686265385 1
2.38339026281756 1
2.168546189143 1
1.82521625194556 1
2.56486799436158 1
2.86316867651855 0
2.4596408165743 1
1.72810793454508 1
2.20156433151044 1
2.86877765959747 0
1.94609094592646 1
2.51088152801606 1
1.86438647606384 1
0.791501908453381 0
1.53276752839682 1
2.22742920814202 1
2.22936880279691 1
1.72515591059771 1
2.06843396434294 1
1.03462028343476 0
1.40430974174655 0
1.75782368563847 1
1.47624189486352 1
2.02328980789017 1
1.91185943960977 1
2.14278709475819 1
1.83113385754927 1
2.46305881888531 1
2.36436366735046 1
2.66302626709341 1
1.79411233916344 1
2.07051318365926 1
1.43292844496914 1
1.87041257715935 1
1.00453872757855 0
1.77379422239439 1
1.76719072507408 1
2.10444083523 1
2.29836647890421 1
2.05091353089413 1
1.43484806123393 1
2.12142699910682 1
1.94371750820624 1
1.47395339433396 1
2.13881141988583 1
1.65389446568797 1
2.29115469576795 1
2.16410790032518 1
2.47392422886551 1
1.61877571978802 1
2.02425709860703 1
2.41174623989505 1
1.81854764287786 1
2.28038350077169 1
2.13994414217854 1
2.40102202450565 1
1.83395877481607 1
1.88039116398664 1
2.1696899674169 1
2.19575015661116 1
1.98803725687583 1
1.70984987204382 1
2.44348439958325 1
2.03654819550888 1
1.77176476189681 1
1.90000995855798 1
1.13556162219846 0
1.97445023496527 1
2.13164779244899 1
2.06959084708358 1
2.29984389571356 1
1.58772440596238 1
1.96403372089238 1
1.34069664746811 1
2.33917529213308 1
1.88665070902273 1
1.897891483939 1
2.54023336301044 1
1.56711849636201 1
1.84066250349039 1
2.4211563986681 1
2.15298255629625 1
1.7982926361134 1
1.98685041488823 1
1.68034834079927 1
2.21642096444858 1
1.82437875682723 1
2.14819893117296 1
1.80803016757725 1
1.55886831014504 1
1.67092346485153 1
1.61699751687367 1
2.0821286739877 1
2.49747333839481 1
2.49445394614385 1
2.48707300209851 1
2.31865165460537 1
2.37724673173117 1
2.22472977778122 1
1.67474250084954 1
2.0100766788637 1
2.25536971714303 1
1.83562001606819 1
2.30048220180574 1
2.32417142683228 1
1.95225256159266 1
1.93858999096422 1
2.38314862082824 1
2.21192414829934 1
1.42845202437119 1
2.18251268345552 1
2.19453649865835 1
1.56666584765985 1
2.56696779258829 1
2.34258574510532 1
2.07537693188726 1
1.90501213182923 1
1.849082333087 1
1.4547634714068 1
1.65708668288515 1
2.33181492542937 1
2.19778737573085 1
1.07079875034966 0
2.05031353109464 1
1.6071341077792 1
1.96046166881863 1
1.67671522091076 1
1.63003090354398 1
2.35757794586156 1
1.81617159070903 1
1.80940557400257 1
2.59085347315037 1
1.68855404517648 1
2.48366188989114 1
1.8882872136555 1
2.45382512958426 1
1.75006227328276 1
1.87116101397386 1
1.42588125329904 1
1.42269649475917 1
2.150217407951 1
2.21958726735012 1
2.25720122976747 1
1.97767510531287 1
2.63060241386137 1
1.65908314656931 1
1.82030814100041 1
2.36919307683519 1
1.91955438900991 1
1.49470761769775 1
1.67862234649561 1
1.682800377073 1
2.33506842450251 1
2.49608784502466 1
2.84756823144962 0
1.05634997443614 1
1.99339630797918 1
2.25716102278718 1
2.09960844020723 1
2.14934635991267 1
2.02779896364486 1
1.93980885805663 1
2.69528904618441 1
2.85747118176812 0
1.72714319013031 1
2.10848053355891 1
2.34202569502618 1
2.37312773134994 1
2.1640919419571 1
2.29704201169786 1
1.54420100079439 1
2.56774512453221 1
2.67871209072212 1
1.38939525070812 1
1.04734298224948 0
2.30494210172446 1
2.4014419582423 1
1.72933781127725 1
2.86829502302082 0
2.09684864993393 1
2.29998221517913 1
2.19903105434099 1
1.60605893189586 1
2.50756090559541 1
2.46748846415663 1
2.11918108434937 1
1.91948376168421 1
2.47412160660683 1
1.42725315310832 1
1.58110254311039 1
1.53005342856588 1
1.876315903672 1
2.4282963989514 1
1.99102309097263 1
2.25675651379122 1
2.07979925958099 1
1.79051643486339 1
1.66709015836963 1
1.93479192540102 1
2.03106063165523 1
2.16803656483882 1
2.14438887189967 1
2.51407641046613 1
1.444373014558 1
1.70848306453382 1
2.99946616538892 0
1.74159643554776 1
1.6839820511872 1
2.43866586175238 1
2.60839572953141 0
1.91139530824755 1
1.60884585177554 1
1.76842371379032 1
3.24142532118704 0
1.76501897343673 1
2.35894114952221 1
2.32324200307625 1
1.92479276258497 1
1.33695389503744 1
1.63097937182535 1
1.51410125404471 1
1.95016759900778 1
2.46716269658119 1
1.2088337683511 1
1.34363376777018 1
1.77759665865981 1
2.14523267056963 1
2.14563226129053 1
2.66138985349724 1
1.92213134539434 1
2.21487244720935 1
2.02422931922223 1
1.70081881314286 1
2.1503272394556 1
2.35550695149662 1
2.17020070506653 1
2.17430935873835 1
2.29339686766961 1
2.37403687606224 1
1.26756842459827 1
1.61471273569524 1
1.39854315855276 1
1.79752131126607 1
2.89338651889943 0
1.68557658473919 1
2.64116653028599 1
1.71209368749244 1
2.16516744818423 1
2.15748938015869 1
2.2927301684196 1
2.30317636054922 1
1.75165183601034 1
2.2544709857014 1
1.66668497886937 1
2.41789231464538 1
1.95114912245966 1
2.2155305181269 1
2.60031386953395 1
2.4271060750075 1
1.3652723014126 0
2.47729000217641 1
2.40730836904374 1
1.86398669831794 1
1.16684438634715 0
2.28752003479738 1
1.98689534765029 1
2.52435903551209 1
1.67475149409642 1
1.5418712970686 1
2.35245654286042 1
1.7015930906382 1
2.27287203249725 1
2.18357273005874 1
2.51948533085662 1
1.74847306312339 1
1.6422675921054 1
1.5872037037467 1
1.43028939942486 1
1.91313497847864 1
1.37395520938824 0
2.10149658831016 1
2.09682665329818 1
2.54044724740959 1
1.86098867766801 1
1.93346010510458 1
1.96521203302134 1
1.73830935771485 1
2.43296575732803 1
2.06930222628715 1
2.08049329153073 1
2.53728007554756 1
1.60953915049997 1
1.87376981274743 1
1.8655158493535 1
1.75384191098529 1
1.54283074842187 1
1.80562727463955 1
2.3271724736703 1
2.15242311388484 1
1.63097584625593 1
2.34925752080217 1
1.76773495837206 1
1.99244480159684 1
2.4022912287982 1
2.35429974239678 1
1.37260611159655 1
1.98327465949024 1
1.82989690538599 1
2.28747084013845 1
1.8529645140751 1
1.52092904122519 1
2.16118682160136 1
2.15752044534913 1
1.76760464747184 1
2.01327051724178 1
2.0767457550284 1
2.77232552476912 0
1.86192656885138 1
1.87457712470089 1
2.34183434182329 1
1.55845097027035 1
2.20946354208792 1
1.86604921498664 1
2.06627489133264 1
1.70480050163581 1
2.71870525381449 0
1.74877833648865 1
1.97642124355363 1
2.24404704185065 1
1.96259591706827 1
1.71015316215473 1
1.45336244378281 1
1.44128390188043 1
1.93602067007845 1
1.59727197489469 1
2.89153276106531 0
2.12088014745756 1
2.13169978939755 1
2.08201939627756 1
2.6279741286662 1
1.38806074779148 1
1.67333221423967 1
2.45667428052615 1
1.65683557527535 1
2.418783202536 1
1.91896650916085 1
2.1981255903468 1
1.59874226049227 1
2.23629948068338 1
2.30428625270799 1
1.86645715964712 1
2.01135786202492 1
1.85561216299201 1
2.19166210223622 1
1.7584438844001 1
1.91048596201646 1
1.45759566296536 1
1.36340315324558 1
2.54335216134969 1
2.3648571374678 1
1.88927164183443 1
1.85024053537955 1
2.55966938324165 1
1.97771560411239 1
2.06403192844471 1
1.77937914170459 1
1.97167188731749 1
2.1229662193459 1
2.24463572290042 1
1.43051986140087 1
1.77584025611432 1
1.80435985684491 1
1.44675646289557 1
1.49111826630826 1
1.71822428671962 1
2.69455997602451 1
2.51173198658743 1
2.32862651627377 1
1.98830101810981 1
1.77925196869104 1
1.83943299461904 1
2.17724693199365 1
2.30615480097571 1
2.02585065191442 1
1.61968826805649 1
1.33672572469589 1
2.08292653527978 1
2.01438540340024 1
0.747252547062991 0
2.29395230390339 1
1.82245091295107 1
2.06873027669158 1
1.9809391419269 1
2.43468574742083 1
2.57299443187295 1
2.35039612810253 1
2.04463172655082 1
1.41876909708935 0
2.17765941232098 1
2.52295505354681 1
2.35733023786549 1
1.57376482884874 1
1.8693396850877 1
1.65450256966534 1
2.10998675307275 1
2.69683246051619 1
2.42525444599438 1
2.3352487799332 1
1.97416416838361 1
1.6712024534622 1
1.48063303608644 1
3.14654137484885 1
0.749304125183138 0
1.92726933150756 1
1.93713583450563 1
1.41105950671421 1
1.94111830355244 1
1.87367317076775 1
1.56425756786406 1
1.83756271619422 1
2.32795214413298 1
1.52358561829523 0
2.22871941206627 1
2.25703284659335 1
3.19488652767233 0
2.21667143992743 1
1.12922944617555 0
1.46509921307476 1
2.01331948537817 1
1.8203517675017 1
2.20806823206492 1
1.81072015039374 1
2.149620112208 1
2.18804232251039 1
1.78514454727398 1
1.72893270391891 1
2.49873589625154 1
1.82975413562855 1
2.19500202540659 1
1.34202821449386 0
1.97962021911172 1
1.56986577500749 1
2.24204723062747 1
1.4921695025934 1
2.24368562333124 1
2.48632730152561 1
1.64632650043074 1
1.86070179367148 1
1.2952104526894 1
2.48716930334762 1
2.19078049091883 1
1.47295728312304 1
1.93379657911347 1
2.14847168841496 1
2.35735234234275 1
2.37798261613685 1
3.2180508551122 0
2.36560951407687 1
1.84952645852132 1
1.57473792392403 1
2.02906145317426 1
2.60510842663742 0
1.79292462693001 1
1.39909610231825 1
1.57637777031459 1
2.25859509542444 1
1.4315898634923 1
1.72432987371135 1
1.77860113909487 1
2.31532583460501 1
2.15036866867801 1
2.30730099697251 1
1.46612936613009 1
2.43342857698418 1
2.31542100366735 1
1.93505013973553 1
2.16018854863227 1
1.9595962527112 1
1.89233388435971 1
1.65712513478492 1
2.23040364790572 1
2.95135250363564 0
1.78072166238633 1
2.12357369432961 1
2.21793682849653 1
1.32733544566157 1
0.947914304358678 0
2.44210947397117 1
1.49077485569156 1
2.06963672796693 1
1.48950309375514 1
2.31995574259932 1
2.00151844624591 1
2.37981879552319 1
1.86520501350555 1
2.21145165010221 1
2.24073566930724 1
2.15653136634074 1
2.76091155726802 0
1.98202915143991 1
1.2527460934093 0
2.18047810730249 1
2.13393726952055 1
2.72757359421597 0
1.13282760330658 0
2.10649149375003 1
2.93113312083083 0
3.09253807450574 0
1.69673593357646 1
1.6089244327207 1
1.58093096286428 1
1.7373756124878 1
1.47270696075371 1
2.35479857824777 1
2.52421633443726 1
2.21521470662066 1
2.28725351055535 1
1.80726184314658 1
2.06011388130479 1
1.41827145608914 0
1.44746748715923 1
1.70468442006519 1
2.11537759476312 1
1.99724027250116 1
1.97069315280656 1
2.29346613107336 1
2.45207809905114 1
2.82211022877795 0
1.79621567799238 1
2.12387849656288 1
2.49776068136812 1
1.92806037823189 1
1.91069302351537 1
2.38954410924672 1
1.68308582090042 1
2.19094897569714 1
2.25324314840969 1
2.0382509774816 1
2.19772824428879 1
1.22590605718012 1
2.2360965726277 1
1.81697881197313 1
1.8653108128573 1
1.87594125840908 1
2.08893211473786 1
1.70647391540682 1
2.14982190351748 1
2.14640915590276 1
2.16239428495805 1
2.20384015502243 1
1.92026454305031 1
2.41930588504776 1
1.9246802926382 1
2.37323010424399 1
2.33579929083582 1
2.09918464196064 1
1.88993211533016 1
1.80781047872974 1
2.00381693253408 1
2.20192611507822 1
1.86634730744913 1
2.5938775637316 1
2.09918051186901 1
1.950430193983 1
2.46006881893685 1
2.1454621580559 1
1.65557088015121 1
2.04632986445348 1
2.15561494141458 1
2.33454189007403 1
1.82497655689515 1
1.89911476033991 1
1.76674122685336 1
2.07109279897885 1
1.74302589567839 1
1.91970355784183 1
2.25506886926926 1
2.29497631346087 1
1.55349307865879 1
1.69897013099367 1
1.90113025632854 1
1.38849984860736 1
2.04955583043882 1
2.36166056774223 1
1.578702716091 1
2.03958940769401 1
1.65856983332246 1
1.68150917234029 1
1.67722164827446 1
1.38994202452885 1
2.33912632401403 1
2.02393466021472 1
1.57557828774011 1
1.93697065712191 1
2.40112317500571 1
3.07597180623249 0
2.5316132456743 1
2.22566227949625 1
1.37339518273153 1
1.30571105073929 1
1.93673939198307 1
1.76157060846144 1
2.27630036488027 1
1.67662708622452 1
1.95195462235652 1
1.65690853319906 1
1.87491717422641 1
2.03892536113715 1
2.1030721221937 1
2.40680977358181 1
1.60252812185725 1
2.02526085355722 1
0.810457921368889 0
1.91434572237733 1
1.89231920352707 1
1.72364644856078 1
1.32091364115482 0
1.48623854132504 1
1.90823154465879 1
1.98778077325838 1
2.17112142112771 1
1.77095121054442 1
2.67586060743849 1
2.10214081226937 1
1.94946478489936 1
1.26624895807086 0
1.62646698025098 1
1.76483991665471 1
1.88810036564349 1
2.20413897753575 1
2.50264277541219 1
2.37454721994718 1
2.16995184973129 1
1.42668394133712 1
2.11822286327686 1
2.09750394258279 1
2.02607233175899 1
2.24196464161519 1
1.45423071248953 1
1.90455393856852 1
2.17703810957788 1
2.25661632384895 1
1.93370795961137 1
2.4245264569317 1
2.29097717491404 1
1.52524136864864 1
3.07507178202406 0
2.56822633026703 1
2.04544134835646 1
1.54661386021677 1
2.16074827452937 1
2.50786651147813 1
2.21000301054092 1
1.55342987427714 1
2.5183908267707 1
2.16347089719358 1
2.20460734822255 1
2.39007161981741 1
1.68285798709089 1
2.20937113489784 1
1.20925378316944 0
1.93720738029132 1
1.52677901040095 1
1.72564385744357 1
1.97567725121311 1
2.39177869358082 1
1.80494625791601 1
2.16759396516814 1
2.05566115066539 1
2.40203791691924 1
2.13248403414034 1
1.7602797935913 1
2.1494837308592 1
2.02587582195068 1
1.89321913791429 1
1.696539169393 1
2.44699974592803 1
2.35631173621823 1
1.81253321436232 1
2.17427134641532 1
1.37014921257889 0
1.48736567755423 1
1.98499377944873 1
2.56442820473054 1
1.64812259856009 1
2.7787702022255 1
2.1440051944845 1
2.09701863687464 1
2.28346100707272 1
2.05643656734651 1
2.60625230981734 1
2.24266074246822 1
2.20849872119935 1
2.48088307107759 1
1.81142954015491 1
2.26724434900223 1
1.99028761980964 1
1.30031474929894 0
1.73320702375284 1
1.69548597303145 1
1.69932254538243 1
1.84245295574853 1
1.84604755080312 1
1.88976451292363 1
1.57373846361741 1
1.6442901517262 1
2.05345167929765 1
2.59696944709338 1
2.34778370226428 1
1.85339644837292 1
1.84261249191827 1
2.18304641631236 1
2.21095912788867 1
2.23160937555878 1
2.14881422957509 1
2.04344492103381 1
2.65949007268358 1
2.02549153875201 1
1.90674236481982 1
1.08722365911637 0
2.16066469903431 1
1.71270218568653 1
2.48110525867889 1
2.35869424616001 1
1.80228335351539 1
1.99057445014239 1
2.22738213322461 1
1.81421082049155 1
2.21188670358315 1
1.96394381799162 1
2.24555511096526 1
1.57807945202919 1
1.84994301394157 1
1.34911222135285 0
2.76135677782748 0
1.95097468987964 1
1.74715778570909 1
2.34397061485045 1
1.94336006764665 1
2.29929738469745 1
1.90874595974169 1
1.76440085566579 1
1.64961456894988 1
2.18226037439767 1
2.21898284134459 1
1.82973944006176 1
1.58573434227924 1
1.73740615289067 1
1.39707169845578 1
2.09473135954519 1
2.42325677197228 1
1.9667373467823 1
2.79900324955912 0
2.06885268653319 1
1.70614082899956 1
1.28406501932508 1
1.57567024104179 1
2.99543559354788 0
2.08247699374597 1
1.98621764316705 1
2.47075988216864 1
1.90852047982147 1
1.58842476341678 1
1.65801052125934 1
1.73955117868761 1
2.52671609632598 1
1.49396485816761 1
1.98794249671448 1
1.94379268975309 1
2.24017929894721 1
2.15321335831882 1
2.42850457301808 1
2.1765143215219 1
2.3363735790821 1
1.83089849461283 1
1.18975525128439 0
2.52992229397475 0
2.55077333594562 1
1.06093642766067 0
1.69072702716472 1
2.48211671291736 1
2.49816269449544 1
1.89968582064572 1
2.08519626577627 1
2.48038781243456 1
1.28374327262152 0
1.39270454500391 1
2.52295440431877 1
2.43297650602725 1
2.61748929285018 1
1.7144326533132 1
2.21853439865962 1
1.64409059850561 1
2.61859512040398 0
1.69035354820329 1
1.54816620056896 1
1.65416156580522 1
2.65562489629923 1
1.54619076154614 1
2.34182391219293 1
2.01779524572151 1
2.06322197316842 1
2.55406797494328 1
1.66144564258692 1
1.89976695896746 1
2.11176320510308 1
2.38937779244121 1
2.15197607925098 1
2.03620228314731 1
1.65080893982828 1
1.98257516268346 1
1.76044925351822 1
1.73321262224822 1
2.57139217251768 1
2.23017540103453 1
1.63658446301132 1
2.02177812531829 1
1.86239637600192 1
1.4556677157283 0
1.88364637712226 1
1.61018550563461 1
2.24529816931599 1
1.09496078976773 0
2.55222878788601 1
1.70696382402932 1
1.87808103026322 1
2.1840968728657 1
2.46268865200495 1
1.64911713388021 1
1.94113773110001 1
1.39736435677416 1
1.74406776047062 1
1.45260002422798 1
2.52482971162252 0
2.39705522154757 1
2.15202359582806 1
2.47036136545534 1
1.86457066216395 1
1.65966744681771 1
1.54408233160852 1
1.3615854011483 1
2.05298772568353 1
1.72777129347652 1
1.73536874503023 1
2.55954522318504 1
1.37836443889149 1
2.26356528761633 1
1.92682942330789 1
2.38647936686037 1
1.45421136519221 1
1.48034055486323 1
1.8351042046334 1
1.58954137719703 1
1.87229852225385 1
1.44775947516201 1
1.41713525514144 1
1.33023269381609 1
2.31461395013258 1
1.87231402048688 1
1.64573625008757 1
2.03721295845333 1
2.22553176847243 1
1.95725484397824 1
1.34272396444393 1
2.07717404632191 1
2.21954672273137 1
2.24760599773086 1
1.64503109004183 1
1.65961858573246 1
2.11860339412328 1
2.02330029913608 1
1.72751166638624 1
1.83252124689738 1
1.57279149958922 1
1.90467859603961 1
1.82759516872025 1
2.33320368994395 1
2.21270739026534 1
1.56983145413103 1
1.46016298712249 1
1.5086231020123 1
1.80161412654866 1
1.9898744633663 1
1.75677161266523 1
2.35602284501374 1
0.757170608624431 0
2.7264343193947 0
2.07749842049693 1
1.71078952628631 1
1.76033834873583 1
1.23348668013418 1
2.72631212803664 1
1.65750270034119 1
1.62105455295774 1
1.22109070632691 1
1.35773076032412 0
1.81467115009923 1
1.93719877202005 1
1.35078394438434 1
2.90033632759966 0
1.2998282848387 1
1.91565527765228 1
2.22939871277151 1
2.12246907394843 1
1.97504508629985 1
2.08895368715113 1
1.57182528746418 1
2.02491074611865 1
2.2186075472025 1
1.9634882311107 1
2.49840249787943 1
2.25420229184552 1
2.24487141847381 1
2.07413736507956 1
1.65699642940186 1
2.23050403754208 1
1.87272956969141 1
2.34751908134371 1
2.15530316779863 1
3.07241508160981 0
1.92018025406933 1
1.81511978544152 1
2.70175474971473 1
2.97986399623905 0
1.92349643755407 1
1.80455378743401 1
2.25259565854854 1
1.95354895078258 1
2.36464657790645 1
2.45165827503748 1
1.74942216978381 1
2.07700326354923 1
1.32146911325276 1
1.68524215453267 1
2.45890870505714 1
2.46141645918056 1
2.87224095393086 0
1.57097553628215 1
1.10599551446673 0
1.40091002173769 1
2.33215185472625 1
2.08087896924191 1
2.03705987227472 1
1.86075684719582 1
1.44166813626773 1
1.92654623474842 1
2.0942272607104 1
2.3490703386095 1
2.26334805103049 1
1.62116783668535 1
2.02538769978502 1
2.20860562753869 1
1.45336210860683 1
2.13673993784956 1
1.56269705828626 1
1.9071802671369 1
1.96599941818297 1
2.14646915981751 1
1.9190662601535 1
2.81474685876938 0
2.32286213010031 1
1.24848255217515 1
2.07441063674951 1
2.11137471349714 1
2.00559025395858 1
1.34361183210174 1
2.22389349839102 1
1.92764096696251 1
1.16719748609066 1
1.85269495481518 1
1.57253211222603 1
2.37383500449621 1
2.16496170078845 1
1.79929018685817 1
2.42557199629647 1
2.13841832509273 1
2.51477467953937 0
2.28671667983714 1
1.61865381149168 1
0.968743273354438 0
2.27208095136548 1
2.32432392594044 1
1.89707892367912 1
1.9361712559532 1
2.46213332388318 1
1.09896752993102 0
2.28114263382918 1
2.34526236358401 1
1.89019346124495 1
1.31895946374352 1
2.51313900094291 1
2.17704565201874 1
1.60779603526539 1
2.6846397367398 1
1.99373396011223 1
2.10592729140046 1
2.03657798741922 1
1.96259071397511 1
2.14557395052596 1
2.08609442848232 1
2.65940219867023 1
2.89131048399731 1
2.43383850657687 1
2.81225815591361 1
1.51427457586746 1
2.01053041034367 1
1.87335726738265 1
2.35715593019898 1
1.75873757628187 1
1.6734401315933 1
2.17442281760727 1
1.37657203594861 1
1.51402713108205 1
1.21903556484222 1
2.16584266329324 1
1.87654034904714 1
1.99659630160899 1
1.90267615882239 1
1.28683264384747 0
1.9859317691792 1
2.262863673747 1
2.09330145997037 1
2.06441941561682 1
2.07339302030395 1
2.35400485100499 1
2.19374237231813 1
1.91365661286807 1
1.32616284195664 1
1.94896179017913 1
2.63635727086499 1
1.93954273021248 1
2.27502282173529 1
2.04784424125585 1
2.48633322136211 1
1.07196715033538 0
2.20532071063832 1
1.40290588949244 1
1.96305404340439 1
1.93711617053194 1
1.38035137622892 1
1.80318898382354 1
1.29473414386635 0
1.72465321872335 1
1.9645177665322 1
2.34848156404728 1
1.83176796708326 1
1.8213947785579 1
2.53341244274441 1
2.49318122175704 1
1.33094645829302 1
1.3179387111385 0
2.11188856230045 1
2.29234282814184 1
2.30832372007034 1
1.47900984997233 0
2.3427225506909 1
2.07161983029773 1
2.01425375692365 1
2.43971085335529 0
1.50466583707853 1
2.77506310998013 0
1.7149666832953 1
2.00224856964775 1
1.75786688878634 1
1.94542010633886 1
2.51612931450347 1
1.83977237463389 1
1.83665971019898 1
1.7880519636203 1
2.60657428542495 1
2.01932269567318 1
2.08060226721792 1
2.57400960246911 1
1.63427900639237 1
1.30396930346173 0
1.89929787147301 1
2.35374233645824 1
1.7237100281967 1
1.58524454250632 1
1.1894036416093 0
1.21374731868997 1
1.83146014509699 1
2.25993908837019 1
2.42857259285721 1
1.91255992861438 1
2.23697693855306 1
2.6154159128559 1
1.72448760292798 1
1.90674116572129 1
2.0300513830372 1
1.52369188170569 1
2.20638677848561 1
2.15970954990614 1
2.40907712488729 1
2.17720534014521 1
1.82617986769816 1
1.86578951670831 1
2.51120250971062 1
1.56675629133197 1
2.22717099442837 1
2.46097592426784 1
1.80798347068002 1
2.41958582458622 1
1.53042767113322 1
2.57637726049684 1
1.33309832117078 1
2.45233641956824 1
1.94566553040192 1
2.30079366018162 1
2.48542886459613 1
2.58500423167881 0
1.96165150309739 1
2.18667132791198 1
2.14910795308932 1
2.57597588522573 0
1.86436186897727 1
1.66759627888747 1
1.94299072785345 1
3.00441545679318 0
1.47007310565712 1
1.57367409509097 1
2.2875963157874 1
2.57443922309798 1
1.19279761611299 0
2.22889296059654 1
1.84487906046689 1
2.33195113070309 1
1.83098023915712 1
2.19067825258693 1
1.33061893439263 1
1.82742034348202 1
1.80218968092914 1
2.75333562875953 1
1.89058196176502 1
1.37312072080025 0
1.78059295754987 1
1.87675521007826 1
2.54583509497769 0
1.76688121149508 1
1.7681858541356 1
2.19921066022533 1
2.32152745304497 1
1.44712422988626 1
1.98772984735959 1
2.21344354835786 1
2.45463659177152 1
1.27768284805067 0
1.92914701448709 1
1.93886548798209 1
2.42221724028442 1
2.27663129696027 1
2.28459696061478 1
1.51760874269598 1
1.99512840125818 1
1.557887246126 1
2.21368896433675 1
1.13992213711161 0
1.3889032401681 0
2.23958499535048 1
2.16645041334582 1
2.21458361978721 1
1.97471779360795 1
0.975640681396599 0
2.46112025890393 1
2.38650491891127 1
2.41060083726684 1
2.36932054597638 1
1.94140214804954 1
2.00188963765568 1
2.02344811435049 1
1.76158993537272 1
2.0290848093893 1
2.07961645447966 1
1.93539954655843 1
1.9277775444717 1
2.25108700307522 1
2.23521082077881 1
2.09186260010853 1
2.02963854705293 1
2.15885422369195 1
1.21235189791772 1
2.27300800097218 1
2.32603611505725 1
2.13250531019433 1
2.63119773796606 0
1.51997008470488 1
1.85943718154761 1
1.88231638737835 1
1.57043541141447 1
2.06294190929162 1
1.92389562534562 1
1.53537258013757 1
2.71872050629632 0
1.9824252398633 1
1.56636739112083 1
1.85508423829775 1
2.39106915186928 1
1.93018079836602 1
2.21134267615789 1
1.34917752985516 1
2.38059673224743 1
2.48603816862936 1
2.69319114332056 1
2.07255064033567 1
1.91831426010309 1
1.97597354033737 1
2.12019577169168 1
1.99723061336718 1
2.38848743241233 1
1.2052173964304 0
1.63604349197808 1
1.5865784516243 1
2.49544710075845 1
1.71998292005521 1
2.40811538702471 1
1.51564884250616 1
1.71390967738064 1
1.1536995322904 0
2.26278207780329 1
1.9386828250771 1
1.86587074494793 1
1.70358335235678 1
2.33675124589486 1
1.28051512246498 0
2.54926335203892 0
2.08066557329614 1
2.37395424646425 1
1.62035551867644 1
1.96955727211769 1
2.54638915103536 1
2.0713760116013 1
1.915892329649 1
1.41241356788359 0
2.00401590806057 1
2.18856325888674 1
1.40081094985452 1
1.7194006026606 1
1.81713523108244 1
1.93330903697671 1
1.9544413556992 1
2.08635424213183 1
1.64334672822629 1
2.12372894972917 1
2.28040600272822 1
2.44466262203272 1
1.62922526380843 1
2.26302734922169 1
1.77707081855573 1
1.8592720145099 1
1.89149386602647 1
1.95720141110885 1
2.27917529666218 1
2.69916853527386 1
1.75636318432162 1
2.58416691011765 1
1.76347525435169 1
2.0933227117332 1
1.99638950720904 1
1.83435564916137 1
2.23876741934092 1
2.29996417425521 1
2.44491765010037 1
2.48235293750572 1
1.75814097423206 1
1.89545423812918 1
2.65552644081755 1
2.18241050987345 1
1.82801665036642 1
2.1378090659238 1
2.48510210495911 1
1.78621518976724 1
1.14273044771985 1
2.7187474903064 1
2.00881611722388 1
2.06589918661395 1
2.19949009800506 1
1.81985075000534 1
1.89710163670872 1
2.06483245068943 1
1.18983206297794 1
2.25610819193382 1
2.74602849503355 1
2.32332252317199 1
1.98678241922823 1
2.04634986198603 1
2.29921503952453 1
2.18998935179917 1
2.90167686068287 0
2.3572281239701 1
2.10179655352676 1
1.96051879095435 1
1.9994336536977 1
2.10280507643371 1
1.57641743827071 0
1.79187465003076 1
1.68389238285829 1
2.7546457839496 0
2.18672421048297 1
1.9019813442744 1
2.19580372086065 1
2.03924641231964 1
1.54548639209597 1
1.47576540508915 1
1.78385223115846 1
2.05982192543587 1
2.65725354266403 1
2.27961177375873 1
2.46612090807193 1
1.92798796510554 1
1.4273075254326 1
1.72774672008956 1
2.12410634627994 1
2.81935543074317 0
2.5735619008974 1
1.68137881071608 1
2.04131514366662 1
1.98414125079487 1
1.42114035395363 0
1.76235475375418 1
1.95921435562986 1
2.47157846054203 1
1.30315840557696 0
2.171124609352 1
1.90780407929951 1
1.87526674210927 1
2.10234474928868 1
1.9301090095043 1
1.6380835639151 1
2.32962507202686 1
2.42856017247675 1
1.4603572408087 0
2.16996562842778 1
1.75589240826153 1
1.55499849982199 1
2.23228542114367 1
2.67956396561156 1
2.38798130578801 1
2.13041829727916 1
2.45667551464697 1
1.4340413661994 1
2.00299374400558 1
2.16563283713828 1
1.82685381319558 1
1.59920060691627 1
1.85000064808098 1
2.26908952084118 1
2.18247568597636 1
2.33697199944776 1
2.04094870273817 1
1.5531278725089 1
2.4426172004188 1
1.69143703206821 1
2.0998580602343 1
2.61675584749799 1
1.82733816631715 1
1.86383637985969 1
2.22766545314684 1
2.21833463741675 1
1.78491287286799 1
1.48794756306445 1
1.9768923490709 1
1.69195915377515 1
1.30716304520317 1
2.5785862729982 0
1.98128030732053 1
2.30184862056807 1
2.37421238686658 1
2.07307141945547 1
1.94881363735314 1
2.43190723110669 1
2.2742890512779 1
1.77491939360647 1
2.01961143868315 1
1.31693998023608 1
2.0284132309256 1
1.73281741672168 1
2.11884432584032 1
1.946612371828 1
1.70608167579709 1
1.70392075176289 1
1.67480774978428 1
1.71946029609337 1
1.67431351745866 1
1.61510244472353 1
1.6795815463782 1
1.82716600144371 1
2.1697138305578 1
2.68973406682472 1
2.16617894785926 1
2.73575479804431 1
1.62709749604759 1
1.72988478708669 1
2.18732460193598 1
2.23007097153365 1
2.0264744578374 1
2.5605756094553 1
2.04964405199388 1
1.73101593932611 1
1.58407422989814 1
2.13013958155676 1
1.88774128174269 1
1.77410566144278 1
1.95975355035919 1
2.00750868499883 1
2.10770098792461 1
2.52325595091502 1
2.01838814711785 1
2.23571256755299 1
1.6278433319163 1
2.37363342110757 1
2.41431568924977 1
2.3974765696794 1
1.84880169247671 1
1.59870391085242 1
1.65493823912528 1
2.14989008033557 1
2.12601337217704 1
1.75787789476119 1
2.58316699499716 1
1.99142220847208 1
1.24404235857956 1
2.16232029876 1
2.40872306504993 1
1.93209382937262 1
1.5535204655055 1
1.81353754062152 1
2.1344607727681 1
2.02288512736421 1
2.56487540731167 0
2.17028325317437 1
1.59447770732317 1
2.55574163662733 1
1.52944268633256 1
2.4120046343785 1
2.26288768811178 1
2.04558881650509 1
2.01879230571413 1
1.46525327678705 1
2.7960978323593 1
2.70673916192771 0
2.07429589699579 1
2.03845997244256 1
2.27825587785757 1
2.07067872473605 1
1.5982154464379 1
2.07188178133979 1
1.76192347296961 1
2.56161564339524 1
1.97808647144961 1
1.96958141012036 1
2.56176835426287 1
2.09088492520466 1
2.43006152526458 1
2.20933503223263 1
2.03011758918631 1
1.93894141042598 1
2.20742468709227 1
1.33925110166299 1
1.95932125088945 1
0.850485384267089 0
2.4612865749262 1
2.038484988771 1
1.46710804302552 1
2.15134433182649 1
2.73247340046709 1
2.69540795426494 1
2.43894164505337 1
1.28294166103943 0
2.36373456900853 1
2.41251719023442 1
1.89903034259552 1
2.48229649352168 1
2.1817256585749 1
1.65149654126444 1
1.91400342969313 1
1.80413678787072 1
1.58577509916135 1
2.4440405926313 1
2.22441796739973 1
2.06208464871378 1
1.81429609372593 1
2.29434792139389 1
1.74965941309449 1
2.03592487084633 1
1.7662017939908 1
2.46592414902221 1
2.29391693411677 1
2.16440671050349 1
1.46421935108311 1
1.46397091763781 1
2.40045333301992 1
1.81174133556384 1
2.38713356599015 1
2.14990330782558 1
2.21897663610479 1
1.8940640024256 1
2.22982247312284 1
2.23911178836371 1
2.23416025563051 1
1.95009442068496 1
2.70529373434254 0
2.2465790478233 1
2.26177259161891 1
2.37899957917581 1
2.05505770415162 1
1.88164780246459 1
1.71363631754223 1
2.37826765163518 1
1.77026314175904 1
2.25408774765827 1
2.72554997207436 1
2.24390894714889 1
2.03030021157556 1
2.2220417519406 1
2.02728702199193 1
2.6319632085545 1
2.04909159783675 1
2.13153925209244 1
1.7206136296987 1
1.56387806838436 1
1.96177581809198 1
1.82731877185973 1
2.08904369665715 1
2.55581045630825 1
2.2916726973683 1
2.23611649055571 1
2.07406112623283 1
2.08676850311184 1
2.07542883335631 1
1.93842102668068 1
1.78375506351636 1
1.66401726025731 1
2.48077829665611 1
1.57060456410306 1
2.7333161369167 0
2.02216397277254 1
2.11654900576854 1
2.47011629376995 1
1.31760152489166 1
2.05230434786885 1
2.23981679888599 1
0.875202456959094 0
2.36640645906197 1
1.95271623626366 1
1.77507143622041 1
2.09948996722056 1
2.18541327707864 1
1.49144355690587 1
1.81933749255461 1
1.7658217111362 1
1.58384683738262 1
1.69292764138904 1
3.05270400617223 0
1.92979234183366 1
1.98638602305957 1
2.30962092573866 1
1.65934342443263 1
1.93731770339612 1
2.36687497135658 1
2.17786241770998 1
1.28126171674815 1
1.49060542000476 1
2.33464156218326 1
1.59633886714697 1
2.16369971333463 1
2.07606033856063 1
2.69792154365986 0
1.70664932743779 1
1.44869664159781 1
1.79656843709177 1
2.91546695027083 0
2.00118021639083 1
1.73363792905465 1
1.91212997901929 1
1.77282262439046 1
2.06325592611772 1
2.65605743999501 0
1.4959432495085 1
2.22219642747716 1
1.89939622671437 1
1.79626180564719 1
2.70194165919825 1
1.83574436652499 1
1.25273022431163 1
2.03842668392795 1
2.38558138953086 1
2.09788567343809 1
1.68364497959355 1
2.43917919786342 1
2.70186382712901 0
2.34928833952359 1
1.83061686509803 1
1.50903249135363 1
2.1807282815518 1
2.30204128658542 1
2.31470036446404 1
1.73485235971194 1
2.45594976716706 1
1.67951066207468 1
1.94084509661906 1
1.96523193035813 1
2.39198613577656 1
1.89708675440632 1
2.11421697996909 1
2.72423691743627 1
2.20341859950578 1
1.49879114057916 1
2.81639027002343 1
1.94345114304653 1
2.20109346272391 1
2.25598774917144 1
2.0684363238342 1
2.6528990618431 1
1.69095765746934 1
1.68652153353225 1
1.66889331104627 1
2.35055918172072 1
2.06059861517414 1
1.73788753808881 1
1.80091143908578 1
2.41327013970565 1
2.56978430251623 1
1.98043977631376 1
2.22793508207293 1
1.65093968323154 1
1.41768601365498 1
1.79008868141273 1
2.41336523895923 1
1.83228528510525 1
1.75204847539167 1
2.89006259130955 0
1.85428522215014 1
2.0621323992375 1
1.75474266179199 1
2.57396502449928 1
1.89605188252585 1
1.86391468996574 1
2.03870280944101 1
2.13547398429274 1
1.73857017734435 1
1.45090698550207 1
1.86898971556323 1
1.93022811169714 1
2.30530370598408 1
2.04650325914156 1
2.1985163570239 1
2.34187713451264 1
1.94183381718424 1
1.93719734947819 1
1.94534357354382 1
2.78190904374976 0
2.09655557609458 1
2.03878117829054 1
2.29716602129611 1
1.85389516283876 1
2.37168648836023 1
2.09636951451136 1
1.45075385897346 1
2.53103263788644 1
1.72822506012532 1
2.07541834730591 1
1.79384289947241 1
1.85890538376196 1
2.51717053161338 1
1.19241092962058 0
1.00568478635056 0
1.54772879202338 1
1.95453903169499 1
2.50536818151872 1
2.0752636890578 1
1.75445850183375 1
1.95634744333972 1
2.51977996973659 1
1.57783970572027 1
1.88820727312332 1
1.6973137431545 1
2.29329589128314 1
1.98970847972505 1
1.9885815090472 1
1.68618254219574 1
2.82048922284855 0
2.08117550279338 1
2.42044249829913 0
2.62428061287105 0
2.35572386843422 1
1.79980257898053 1
1.76333189701155 1
1.85225432907252 1
2.54842373843528 1
1.88900674716935 1
2.70797976214814 1
1.82118970011474 1
1.77485851871036 1
1.37106324654852 1
1.32963292922793 0
1.67442687159243 1
2.33106853616772 1
2.08355808108281 1
2.29457358217166 1
1.34741584915306 1
2.12076975699387 1
2.46202302536184 1
1.72933709574811 1
1.62687840381178 1
2.28279031451352 1
2.20180136308043 1
3.2367582487593 0
1.46106473723577 1
1.79255343854308 1
2.54746415395939 0
2.2797168728932 1
1.69407920613252 1
1.67338410140084 1
1.90166276048372 1
2.15066920789167 1
1.95179379290452 1
1.88496311877383 1
1.56589443866215 1
2.22079134613468 1
2.59138327410997 1
2.19354667458536 1
1.97790692950755 1
1.71773385831349 1
2.92555163505217 0
2.35964887488459 1
2.06158325607681 1
2.06069343925747 1
2.23793204481785 1
2.15848372288323 1
1.94894331668328 1
2.31540282917044 1
2.49874834794857 1
2.55571906878247 1
1.91466468773572 1
2.41421673419847 1
1.91745455967888 1
1.80786164565588 1
1.88969798913318 1
1.49266276811662 1
2.08709411153773 1
1.54751353006718 1
2.0383567693872 1
1.71468303741356 1
1.61008143403269 1
2.17049666595242 1
2.19928376030899 1
1.62658001742525 1
1.40966083956418 1
1.83092088938722 1
2.786152011482 0
2.47358342920087 1
1.8023186069067 1
2.85436708525926 0
0.937983038626933 1
2.23728587481084 1
1.59653202885075 1
1.53880536690039 1
1.91613635743951 1
2.28433709928894 1
1.3779668170209 1
2.49804963100743 1
2.34472069091876 1
2.10465120412937 1
1.66513241998903 1
1.87841088242347 1
0.986971988772602 0
2.20304016311646 1
2.23780243395854 1
2.3751442222313 1
2.36734188294237 1
2.32611505901894 1
1.30490946742383 1
1.71454013297617 1
1.95217489338781 1
2.42824460211213 1
1.65879248325901 1
2.05206507072329 1
2.14372858840513 1
2.53369143630708 1
1.96375109682522 1
2.0466027909427 1
1.17609462402436 0
2.29189810442127 1
2.26311829489432 1
1.97523357397439 1
2.11829178112143 1
1.49062643452034 1
1.63466691278362 1
2.02735716329874 1
1.72763350473847 1
1.97642238531616 1
2.20208785268237 1
2.07219454818249 1
2.17075497267087 1
1.99439848891567 1
1.6647485834061 1
1.46739224040815 1
1.74918839315696 1
2.32650727092185 1
2.17515438739249 1
1.91989279064637 1
2.7520993254392 1
2.45579284176105 1
2.09067655328345 1
2.0044757473438 1
1.69547882236149 1
2.25147048611031 1
2.13859566688296 1
3.18188395995251 0
1.65926605080417 1
2.25731974127468 1
2.31475278352491 1
2.70881267184734 1
2.11530295153974 1
2.39039846131422 1
2.46454877706361 1
2.44444194999343 1
1.41389318988128 0
1.88699249287584 1
2.18324356476335 1
1.5123124921539 1
1.66122493403638 1
2.13986775678383 1
2.22692605082545 1
1.70617974398769 1
1.08748900742445 0
2.130159696899 1
2.16536168321508 1
1.46343727793301 1
1.20626246040025 0
2.18504413988359 1
1.90223877123494 1
1.93552599009132 1
1.9719011775262 1
1.6886679526214 1
1.67625529947157 1
2.67908172752168 0
1.79672322946609 1
1.36230299109751 1
2.137921516838 1
2.3629038111128 1
2.42061880170952 1
1.40329783467526 1
1.83068558791598 1
1.47037803172689 1
1.92269040613528 1
2.09151674753012 1
1.63188205639404 1
1.62297381239135 1
2.56793763492192 1
1.88784659236355 1
2.08405262333875 1
1.59448605924312 1
2.22685958245923 1
2.28644972078468 1
1.43772703858756 1
2.37833477329574 1
1.34923439949703 0
1.81785156902131 1
1.99975618830433 1
1.90700944143258 1
2.10115481569596 1
1.68088073519279 1
1.73828931013235 1
2.04725673459742 1
1.06894416189627 0
1.9178987968009 1
1.98254039025798 1
1.82297992766978 1
2.05571235682424 1
1.7755585750599 1
1.94221493439517 1
1.50050496650553 1
2.19340870873064 1
1.9298257951012 1
2.27002377939338 1
2.50194331361905 1
1.57164090591384 1
1.82925573924942 1
1.9637230051409 1
2.23234157517071 1
1.59056226287338 1
1.75023844041843 1
1.42521338341138 1
1.77847106166343 1
2.29496423012852 1
2.06574701340225 1
2.45698453004643 1
1.83854894751251 1
2.71041499530542 1
2.17768596708368 1
2.05302205264434 1
1.52551512967057 1
1.69990799621897 1
2.14981335563095 1
1.91478495455945 1
1.53258077452984 1
2.15395655933098 1
2.15650631299872 1
1.93492669692778 1
1.94590681317012 1
1.88154214367885 1
1.69429787552294 1
2.71799733395153 0
2.74897711542688 0
2.51895107187257 1
1.66517219434837 1
1.6866357771867 1
2.69274174890145 1
1.6518459791255 1
1.25325090587656 0
2.24049205345829 1
2.01458274064488 1
2.36712142247683 1
2.20335160699763 1
1.59097013702302 1
1.90443857534523 1
2.4818123860305 1
1.35261066311794 1
1.83943306038599 1
1.92856777036527 1
1.82458740170971 1
1.55644093880439 1
1.84252707536695 1
2.45652007848063 1
2.28450589827947 1
2.19823260830006 1
1.87600322517449 1
2.46411726579048 1
1.97304183158096 1
1.80688576188332 1
2.36098418441836 1
2.96804155517523 0
2.08539185868836 1
2.29089278562157 1
1.56516938560527 1
1.97679362651883 1
2.05965460622323 1
2.13231169894865 1
2.02316893713472 1
2.0203056228265 1
2.14416826926536 1
2.13226324887676 1
2.22472656729337 1
2.13358973573603 1
1.92622242882673 1
2.50885582172227 1
2.10501026970822 1
1.70143331965387 1
1.6582915318864 1
1.93929603864165 1
1.84266736542649 1
2.37545545005847 1
1.06717685070253 0
2.43534980274905 1
2.57504930007308 0
1.95103733625217 1
1.52163641006515 1
1.93663638242808 1
2.04482054885553 1
2.31103461014962 1
2.0330075413474 1
1.98711634345599 1
2.06081717315992 1
2.19733040647379 1
1.94988401425791 1
2.54033731274412 1
1.8985232052143 1
2.59359243396217 1
2.64078333687 1
2.45032100570806 1
2.0764338169332 1
2.26103931447483 1
2.15568871009672 1
1.91455486083357 1
2.39813041605523 1
1.53730431231916 1
1.60763009326731 1
2.28617212693152 1
1.87216669189652 1
2.04715069697794 1
2.02800017790661 1
2.87395958104794 0
1.99133982726499 1
2.06890392269745 1
1.68384237879652 1
1.95430907387799 1
2.48473149525217 1
2.02867147526336 1
2.49982237350971 1
1.64467205590982 1
2.13159753847115 1
2.22942429504547 1
1.990140980654 1
2.31145328794611 1
1.93272807494002 1
1.8422619087122 1
2.41643271153539 1
1.60295537699362 1
1.91696450506264 1
2.57532610253249 0
1.84555283447127 1
1.82016116454076 1
1.42955305674488 0
1.41387295536276 0
1.95428792014828 1
2.64745049090553 1
1.6317059630708 1
2.32815234334382 1
2.16208744432655 1
0.989963896273452 1
1.80603609282202 1
1.56433881168289 1
1.8577553025789 1
1.93270494049482 1
2.14952417274573 1
2.10310232670072 1
1.96454227267758 1
1.73969148799774 1
2.4612881132077 1
2.30375407661084 1
1.70061231806473 1
1.2283175934423 0
1.75019514559172 1
2.04710124589456 1
2.46505859436907 1
2.61182750734312 1
2.19110947108652 1
1.9471349870336 1
2.27536487462678 1
2.02578122139269 1
1.9792203078793 1
2.26946904757582 1
1.37673689857814 1
1.91477636028585 1
2.08663617845793 1
2.31478442050605 1
1.90849959624392 1
1.9968653850929 1
1.77891746412127 1
2.33974753365362 1
1.08854574691528 1
2.50522026137202 1
2.2688458626661 1
1.34128215019695 0
2.09147866366652 1
2.06449609297911 1
1.54346409229422 1
2.04323678719467 1
2.12420718935998 1
2.1402792026264 1
1.79982868629679 1
1.97663803283413 1
0.797257137583631 0
1.29558972174401 0
1.88419591177235 1
1.64355895974733 1
2.36219283852889 1
2.01355867530606 1
2.20354470403165 1
1.89344262274534 1
1.94219992098333 1
1.93134322811765 1
1.99215383933629 1
2.86363322448726 0
2.3925583062478 1
2.14013204272871 1
1.6492185383548 1
2.15897794572576 1
2.00304837334425 1
1.6385856276695 1
1.79948633052559 1
2.14631394494385 1
1.69102665746933 1
2.1974144598809 1
2.03287317068219 1
1.72381220016983 1
1.49402584373889 1
1.61818190142901 1
2.01096971005076 1
1.87968005084046 1
1.48669441659276 1
2.17496974360386 1
2.28646779785663 1
1.73855009262034 1
1.80048091694793 1
2.1664026380847 1
2.24517694871517 1
1.91152062339711 1
1.91622326461284 1
2.46957271846344 1
1.76828593521825 1
1.69198686742317 1
1.95256016242038 1
2.00336333457427 1
2.21898171014235 1
1.72336906833418 1
1.94755750061307 1
2.03408689817463 1
1.56310915677839 1
2.44256096686808 1
1.94943826827493 1
2.30422615970712 1
1.90160852992563 1
2.75071316752073 1
1.5213621984245 1
1.63709863150609 1
1.71852485504715 1
1.14834730021883 0
1.82529608995164 1
1.58685905060511 1
2.04125441480506 1
2.0848608830128 1
1.20379739149777 0
2.3218521923662 1
2.13897319444686 1
2.01489487027877 1
2.76390638952063 1
2.39936718133868 1
1.5870720160516 1
1.39756880147583 1
2.16668447405866 1
2.09244123266914 1
1.66273937201111 1
2.25142805984983 1
1.90468299269353 1
2.34434200606744 1
2.26058483844045 1
1.50244186426392 1
2.25476099842804 1
1.49499269373628 1
2.5367357620819 1
1.97389948187797 1
2.3727115093804 1
2.50525366803307 1
2.44012917119625 1
1.30446074033823 1
1.66029365529361 1
1.48465186063829 1
2.04263866732588 1
2.07314278220485 1
2.76790330359601 0
1.94917583616675 1
1.83128372113867 1
2.0814606492011 1
1.80966028322886 1
2.24866154304074 1
1.85382561386932 1
2.078004774086 1
1.9717691904036 1
2.90845073103239 0
1.78393310047461 1
1.93103575961396 1
1.74601536748776 1
2.44993416123248 1
2.1669113609218 1
1.60749805419379 1
2.17766467793159 1
1.97919610341261 1
1.3381883337303 1
1.81428599896636 1
2.69202560053515 1
2.41657221719673 1
1.64525606842108 1
2.00667433149576 1
2.69688485517222 1
1.49007226669728 1
2.29623109588718 1
2.29599734709145 1
2.05348143371959 1
1.64619074387846 1
2.0412972259561 1
2.18300789543158 1
1.78478474354611 1
2.37130442584806 1
2.2467155413807 1
1.48085033152888 1
1.69323259128335 1
2.13436317374599 1
2.51842217556288 1
1.944443300989 1
2.04135994943298 1
2.59748099801433 1
1.95128778931267 1
2.46470036643107 1
2.18699100016541 1
1.75564509284424 1
1.80221617199746 1
2.14125481560675 1
2.52126610106665 1
2.135941197579 1
2.38547618267613 1
1.03242002198499 0
2.19008892350055 1
1.36333287234812 1
2.05235260930402 1
1.86581566924357 1
2.30985536228267 1
2.06074940278733 1
2.13764810464648 1
2.74595875692781 0
1.79693846035301 1
1.58886145753763 0
2.46065937587918 1
2.26012993864514 1
1.48495891267249 1
2.1541680600401 1
2.32468091805333 1
2.13545337139607 1
2.17322291752623 1
2.51382243694507 1
2.25446737103304 1
2.23882911251651 1
2.19070341238535 1
1.82553408592422 1
1.04220128418952 0
2.4971065184319 1
2.17006219064602 1
2.06382041033502 1
2.10314042875465 1
2.52011023186977 1
1.56186038876069 1
2.49404713000604 1
2.50578590056265 1
2.24255387930661 1
1.90952450453237 1
1.46930040727454 1
1.65645875125945 1
2.0421423696349 1
1.70650109071222 1
2.5975334030324 1
1.87287679679267 1
2.26751128436309 1
2.22585824446096 1
2.82091526600533 1
1.4009215073304 1
1.79169487650292 1
2.17381955686581 1
2.29875289475527 1
1.54989192464632 1
1.65964988420762 1
1.91559699507289 1
2.04658144913831 1
2.15404624382649 1
1.82906228649408 1
2.3990772105555 1
1.62820343157237 1
1.93908060851909 1
1.30530439177534 0
1.32847519038336 0
2.25680863943344 1
1.65023843401535 1
1.92168758139471 1
1.62191576041359 1
1.83047901064545 1
1.64636729456623 1
1.86114474449645 1
2.18424214939484 1
1.94332665653613 1
2.30574573950412 1
1.67947810615539 1
2.27465286119529 1
1.8468871673096 1
2.66740860841627 1
2.36757269489988 1
2.13992698041486 1
2.55958820258333 1
1.57402503871329 1
2.1816579185006 1
2.09798294485976 1
1.62986784706206 1
2.14337346432569 1
1.75448647119486 1
1.93908595850008 1
2.38028190502957 1
1.60237473583194 1
2.41169449816494 1
2.11611151413266 1
2.21363080954803 1
1.79079302244304 1
1.98238205762558 1
2.23720324544159 1
1.68590706246777 1
1.61927743487274 1
2.99726648606182 0
1.18235722192587 1
1.81280250328056 1
2.49160841306272 1
2.44374456932966 1
2.20396190642325 1
1.51388986040763 1
2.06950083350548 1
2.37171377510923 1
2.06802307170237 1
1.5202187661835 1
2.32284063361946 1
2.10306740261612 1
2.50205588094095 1
2.25623920372922 1
1.92737130343229 1
1.92387746598013 1
2.46844926206764 1
2.40178155559005 1
2.77628639726709 1
2.18406910917778 1
2.27502548049359 1
2.97228427996277 0
2.02495903268618 1
2.46224417447216 1
1.56148532010463 1
1.5165266609859 1
2.50485379501157 1
1.39421997729278 0
2.1094650852585 1
1.79919053924428 1
3.14907972041486 0
2.16430083429796 1
1.4887623203115 1
2.30984873568792 1
1.61892911907334 1
1.70064752284781 1
2.21912926775983 1
2.1457072985487 1
2.01751905607276 1
1.99393785681072 1
1.88776112207589 1
2.01052900431291 1
1.64427027326432 1
1.65279155445612 1
1.73778381728836 1
1.48030659257801 1
1.78531889913818 1
2.16799838194985 1
1.75678968441725 1
1.73365293777151 1
2.38426544566822 1
1.97079051216792 1
1.91869293828119 1
2.83254304147836 0
2.18751068931818 1
2.59472683199396 1
1.40971275325058 1
1.7155816240401 1
1.89189447844799 1
2.01378443834057 1
2.11554903240978 1
2.24414766091256 1
2.2339586684966 1
2.03283903488464 1
2.16533690748149 1
2.04417708422346 1
2.36737677053805 1
2.32339324635375 1
2.04157709685987 1
1.5399560628038 1
2.75584251856138 0
2.16534549632396 1
2.51439879425404 1
1.60271894586477 1
1.91339571021633 1
2.39481016810165 1
2.6168594249762 1
1.72390348538981 1
2.29498235899445 1
1.51248198195965 1
2.32652650897254 1
2.24791017747908 1
2.20386194898813 1
1.52554445484674 1
1.44349118878408 0
1.78681300069126 1
2.49993967139625 1
2.10234381310398 1
1.69972444122221 1
1.95058580969165 1
1.79571008655361 1
1.76995732547607 1
1.61394325419659 1
2.3780895808206 1
2.08098668645524 1
2.31256755459066 1
2.24740858842998 1
2.06729900863042 1
1.66525776122772 1
1.63826728152015 1
2.00323651401322 1
1.4647865923564 1
1.47459223659222 1
1.69996036554181 1
1.97626263762699 1
1.55731030749812 1
1.92376908819719 1
1.18415599300651 1
1.56783618088047 1
1.94730813586223 1
1.73542864043361 1
1.69548664989421 1
2.53645441523197 1
2.18914122107281 1
2.32152670883301 1
1.27901165485661 1
1.99992137684078 1
1.58006388783293 1
1.62189359397005 1
2.37238702259466 1
1.4958699229328 1
1.5679853074978 1
1.64353448355084 1
1.71085923938767 1
1.80769603084733 1
2.39057941494015 1
2.58539419396296 1
2.63884333119077 0
1.44678262463008 1
1.8694621666099 1
2.35495169264539 1
2.08450373880021 1
1.87122371683409 1
2.2206301286016 1
1.99350741854777 1
1.68957777850279 1
1.8076891512247 1
2.14999954452981 1
1.8540520720368 1
1.83048871137849 1
1.85521846319424 1
1.96675623985994 1
2.19476658273238 1
2.0148267522227 1
2.14736045383839 1
2.33181039255065 1
1.58885949163682 1
1.76684570521079 1
2.01470518294726 1
2.79075351502971 1
1.95778826130743 1
1.6155855068235 1
2.15212982746303 1
2.57111473684275 1
1.78464229768893 1
2.54013596499376 1
2.02722979931351 1
1.82992354953105 1
2.78685601942518 1
2.67634271710129 0
1.85782744469749 1
1.65021391710413 1
3.20282527558479 0
1.78618880947671 1
2.4593581762688 1
1.93095407944493 1
1.74436688486628 1
1.24779692728928 0
2.15217930123355 1
2.21975749920871 1
2.17566847610699 1
2.14130220946161 1
1.94325094369704 1
1.50825419905358 1
1.75458998488013 1
1.72044364466451 1
1.73350277129886 1
2.03515545621184 1
1.68523868006391 1
1.57603610018838 1
1.82283667287621 1
2.23685583045926 1
1.79930525454705 1
2.45979909098383 1
1.8802660021997 1
2.66693846774068 1
1.75791856612887 1
2.18909076572175 1
2.12472748592071 1
1.66751656050064 1
2.20684425260849 1
2.73038628512367 1
1.92812389442642 1
2.06717021975318 1
2.5032317483677 1
1.61890852476651 1
2.23038264057364 1
1.57525536152682 1
2.29872064700969 1
1.81651018359066 1
1.69352590310299 1
1.51497570066101 1
1.73412905613811 1
1.49044002281897 1
2.51576969036162 1
1.47839479673406 1
2.69527428160727 0
2.18898919611643 1
0.76797101436874 0
1.83007635290102 1
1.44123574939576 1
2.10488881816419 1
2.20303311607815 1
1.84827522266465 1
1.49208051213708 1
2.01116988677384 1
1.78027865927516 1
2.52551961800293 1
1.72582736541749 1
1.36355795112234 0
2.21870662243064 1
2.61529379025739 1
2.251306652821 1
2.18861232011451 1
1.76226160405529 1
2.11007499817649 1
1.21255313986435 1
2.48607149334126 1
1.93464856082053 1
1.79319415930828 1
2.11038447325485 1
1.48090447483666 1
1.75636638580475 1
2.18136207089052 1
2.20878841144705 1
1.79957606085999 1
1.94584783394727 1
1.65124234630204 1
1.64976497117044 1
2.09300991822116 1
1.9056495031833 1
1.83098350003851 1
1.3435447635366 0
1.70381813931219 1
2.22817791473919 1
1.74417480298391 1
1.76915757871155 1
1.31640757309868 0
2.07275127497953 1
1.99949058117582 1
2.18294155142693 1
2.37832159532613 1
1.74660603423463 1
1.59820205721652 1
2.22186055997411 1
2.356894934556 1
2.17081920104622 1
1.87761860918194 1
2.20577016248567 1
2.34427487851878 1
2.1896235694816 1
2.03425742397571 1
2.25023888028461 1
1.73023274405256 1
2.43421473303814 1
1.9541222050686 1
1.82114231259534 1
2.0699179813426 1
2.05507308102266 1
1.57333469116273 1
1.90668272344133 1
2.17505259135209 1
1.64155703627719 1
2.20709754888311 1
2.21072885096046 1
2.02139394661746 1
1.29393659669414 1
2.03803678651499 1
1.61315454197262 1
1.92517098185916 1
2.37100285528332 1
1.59601845459718 1
2.09763364077751 1
1.90232005763612 1
2.38918547266377 1
1.34664996361433 1
2.49335724669689 1
3.04203290756629 0
1.67484534741018 1
1.65583344180976 1
1.48829122675125 0
1.69743015274617 1
1.54373989758122 1
2.03508652341105 1
2.36089188905235 1
2.07326494338861 1
2.67643221592704 1
2.58065838655783 0
1.99949598513461 1
1.82846516884562 1
1.80243763224142 1
2.57442668840291 1
2.02936083434498 1
1.80285798199455 1
2.12457038717504 1
1.64058450514709 1
2.37770518527774 1
1.42238151966798 1
2.13473433987903 1
2.38875959042692 1
1.46055038806298 1
1.66447633349175 1
2.12367785050999 1
2.54349586865223 1
2.08126521506948 1
2.09531962533056 1
1.88616101379589 1
1.73513675566321 1
1.94358899979703 1
1.80674083804937 1
2.56546039102447 0
1.56513575538149 1
2.31215561461897 1
1.8395313443185 1
2.34076729359239 1
2.19804654439424 1
2.3213725423402 1
2.04076231654604 1
2.28606379014932 1
2.19060092942432 1
1.8556541185479 1
1.97096670775531 1
1.57539568819016 1
2.15844167554394 1
2.286816759217 1
1.91146901368927 1
2.15909522974841 1
2.19539687681487 1
1.61752665134207 1
1.46598339933478 1
2.22487273047555 1
2.02440211945835 1
1.45282693663685 1
2.34585415482431 1
1.66197896593335 1
1.88681635794913 1
2.4550768090282 1
2.29763942833307 1
2.21227746549798 1
2.2640118423655 1
2.06550957600787 1
2.29051469001264 1
1.24521230705278 1
1.998400247354 1
1.81939545440141 1
1.72366686800594 1
2.16358788979154 1
1.92698890002204 1
1.45139853589609 1
1.83285205188487 1
2.06794154972572 1
2.22760601029886 1
2.52139468005846 1
1.72459575911115 1
2.17977575019462 1
2.07611362197116 1
1.86502330907881 1
1.90407334792888 1
2.10963042565789 1
2.34046287816929 1
2.1634692536043 1
2.14510605312303 1
2.17037650953518 1
2.35442620230417 1
2.34522276946043 1
1.61386190086598 1
1.44228560348704 1
2.17415680803985 1
1.72762687481291 1
2.60273476302639 1
1.82376494219309 1
2.33248436739716 1
2.28528709530198 1
1.57848666240461 1
1.69827177500818 1
2.36368697770682 1
2.62065513292818 1
2.66917548449 1
2.28338276672196 1
2.43285252623156 1
1.94802557190277 1
1.78811009583957 1
2.68863331585836 1
2.43360214158827 1
2.5982807647746 1
1.1614103255679 0
2.15692859909952 1
2.25178581299848 1
1.68482935238774 1
2.55597356556799 0
2.11349443830892 1
1.59181937215753 1
1.58404578029395 1
1.82742597783548 1
1.95505044131164 1
3.20184696447565 0
2.10566543231502 1
1.67672571590965 1
2.49164171849748 1
2.51998213051383 1
2.21396236858564 1
2.21085477510618 1
2.50891621274313 1
2.1092215758361 1
1.7520673066849 1
2.32989850108282 1
1.86113348676398 1
2.33723888180257 1
2.47886796957835 1
1.934550559242 1
2.34005848481954 1
1.85822687586258 1
2.1056353709078 1
1.73783986506144 1
1.7575614483605 1
1.85092950767004 1
2.02162700210338 1
1.93814792555998 1
2.2780825985207 1
1.466763645522 1
2.4925398826323 1
2.29444500942774 1
1.73096491153101 1
1.60782358591195 1
1.2019945349457 0
2.42583953233983 1
1.71041044648442 1
1.86920480804037 1
1.7196604329742 1
2.45808846333013 1
2.26947404510946 1
2.01346051965688 1
2.61230450559105 1
2.05866803369854 1
2.41891831982435 1
1.27301160895858 1
1.74261458158452 1
1.61693579687463 1
2.49915885883597 1
2.36471043598618 1
2.55831413086128 1
2.73117614452452 0
1.22019346271265 1
2.01354385436419 1
0.800263439682782 0
1.94266126143144 1
1.97782473475372 1
1.99207787827169 1
1.03642233239631 0
1.87964776246811 1
2.45050459642259 1
2.14937784743374 1
2.64383761585602 1
1.27855071196432 1
1.52282731669997 1
1.94020249753291 1
2.39558901025428 1
1.77915563364656 1
1.52041452754963 1
1.56920509171905 1
1.56328806320122 1
2.46049078083788 1
1.7312572410939 1
1.65974704602037 1
2.27085495985481 1
2.04690781734987 1
1.3702747189257 1
1.54825306733816 1
1.66306687728957 1
2.46544757202528 1
2.02385480005457 1
2.12245849445122 1
1.76584521072658 1
1.87882257156732 1
1.79459449432833 1
1.70768046677962 1
1.95815214899175 1
2.47221846336049 1
2.51175444262042 0
2.28110239934438 1
1.89283612577439 1
2.1026684857158 1
2.4321334116511 0
2.5276014579428 1
2.34652653325724 1
1.98868871178922 1
1.81260494870553 1
2.20310534367938 1
1.92447047479554 1
2.29488274751316 1
2.21620148459066 1
2.0304715481005 1
2.6010237829573 1
2.03447368916903 1
2.41882229223218 1
2.3407523479808 1
2.07749433683701 1
1.77029055912686 1
2.15672175035891 1
2.60887218092195 1
1.76660751560569 1
2.10069475606083 1
2.08815645519278 1
2.1633666222547 1
1.54704335042687 1
2.05134664989707 1
2.34539401101465 1
2.20222867579865 1
2.5361464207219 0
2.24568824537153 1
2.10833805693745 1
2.13827831287284 1
1.36772954204928 1
2.29295970117549 1
2.49765374760355 1
2.1193833301547 1
2.24735851385995 1
1.43298213457036 1
1.24651259352642 0
2.37224690991193 1
1.92664491380283 1
1.75897524328204 1
2.70257116582521 1
2.06252347489302 1
2.46896579828702 1
2.13928513139888 1
1.97228364734915 1
1.84102108054066 1
1.97786808383223 1
2.39265898436371 1
1.89811247473647 1
2.08823842738687 1
2.53468708791423 1
2.53288472181653 1
2.15617000479409 1
2.53389108099736 1
1.87937481310161 1
1.90020653248782 1
1.70872569957336 1
2.4737902854896 1
1.76741626805639 1
2.39025653684024 1
2.4936038397802 1
2.03862543396758 1
2.15824774131144 1
1.43664925095109 1
2.46249053094348 1
1.62373557408186 1
1.67608624203075 1
1.93495482018283 1
1.26709208011642 1
1.88839156828301 1
2.20281498895043 1
2.15115341319962 1
2.27685655924043 1
2.38530689188813 1
1.26593167539632 1
2.44416799898515 1
2.67780580409849 1
2.03712770673914 1
2.36567853020579 1
1.91425713848265 1
1.81213538293943 1
1.60128241086697 1
2.27954369719865 1
2.36778777659248 1
1.7592297704125 1
2.19096667591162 1
2.47750504972449 1
2.41523248946034 1
2.05102463704969 1
2.50899966126333 1
2.49727257027686 1
2.16640407166703 1
1.99516692220171 1
2.105490768072 1
2.05100666196477 1
1.9012979416868 1
1.55301610154151 1
2.51411895812835 1
2.20665273964625 1
2.68603333128388 1
1.57852618510033 1
1.08145266419919 0
1.97248145562531 1
1.6278900146136 1
2.31194596233025 1
1.65121605401846 1
2.18316692746002 1
1.42153405576157 1
1.57952405492944 1
1.94861966820833 1
1.80675270756179 1
1.90570247892103 1
2.47145386908002 1
1.88057913681318 1
2.41113906021084 1
2.76417067928606 1
2.61183819728888 1
1.67617721537996 1
1.82678573948652 1
1.93552100511412 1
1.45919355792319 1
1.91398309995264 1
1.60890075220431 1
1.6220235134466 1
2.02676339386415 1
1.55970973329389 1
1.94450541934509 1
2.40394992257193 1
1.36752168795243 1
2.38077393496892 1
2.37575244488368 1
1.99342078025512 1
1.75017213242974 1
2.40477303012627 1
2.69570316220964 1
1.28647200338775 1
2.08481370999506 1
2.17252458545283 1
2.11236421449189 1
1.63924963729589 1
1.80118130208601 1
2.34470892176667 1
2.46270550557621 1
1.96481621940066 1
1.3490621701429 1
2.30790111896155 1
1.98936349926988 1
2.2103082942217 1
1.50407393768107 1
2.71143573992498 0
1.80634415671781 1
2.38499301867158 1
2.11295409517508 1
1.66063352569329 1
2.10008116620808 1
1.46406882880741 1
2.30615540725001 1
2.20961057381223 1
1.47463959084309 1
1.60402672616292 1
1.77579813782448 1
2.49605409681763 1
2.73518170773811 0
2.07518379856153 1
1.60207105399445 1
1.98046376656013 1
2.16777339749058 1
2.10127711809749 1
2.06078398775354 1
2.11272531529927 1
1.90144053728458 1
1.66676365395804 1
2.13840182097566 1
1.72450462418099 1
2.17844545060971 1
1.68887734909012 1
1.92842179902232 1
1.89433325480703 1
1.7936909172728 1
2.47262805340321 1
1.96177439056154 1
1.82360102580506 1
1.76815862241647 1
2.5023705960977 1
2.06520578974389 1
2.51801584825858 1
1.58833931179375 1
1.6407218245747 1
1.89898735416399 1
1.98226364321741 1
2.23893953981876 1
1.43144082445291 1
2.21015758766652 1
1.44525417127122 1
2.47374660208596 1
1.56463994353667 1
2.0882205379869 1
1.73912903121282 1
1.86561536708589 1
1.4203146156207 0
1.12651339332465 1
1.76722821471405 1
2.05530261721949 1
2.4087949949389 1
2.59337386012232 1
2.31210955015169 1
2.49939683068825 1
2.55596763818432 1
1.87381292716159 1
1.82822237910325 1
2.24329653653022 1
2.15332632802625 1
1.88623896947293 1
1.40856799039488 1
2.10866980019587 1
1.5645231734936 1
2.19176160794584 1
1.74994104889919 1
2.48536223730132 1
2.406785843169 1
1.83710550790502 1
1.48812288053981 1
2.62124609385547 1
2.46619410630303 1
1.96430938923714 1
2.07269225216361 1
2.32741161701254 1
1.9806179485523 1
2.10639145302372 1
2.42281553319477 1
2.00267356060151 1
2.4953416523462 1
1.72221651150657 1
1.86472364467882 1
2.25164633184294 1
1.37575926514627 0
2.14200012537274 1
2.17159984131969 1
2.16882276031147 1
2.06787017030718 1
1.270741509616 0
1.93154023722342 1
1.30491202292677 0
1.87598201814973 1
2.57339320891494 1
2.30655086369497 1
1.92704159593957 1
2.01052706084916 1
1.77395021795077 1
1.86510176122514 1
1.53879559096761 1
1.90104727248577 1
1.78183773281724 1
1.55291777884912 1
1.63114223555672 1
1.85605116594821 1
1.54119859825892 1
2.47175596199094 1
1.66884027167342 1
2.69048534789084 1
1.78575316178949 1
2.12279709509767 1
1.51715419000396 1
2.00173565203341 1
2.01183172593706 1
1.59187617137841 1
1.57044129035684 1
2.27441039083812 1
2.40975406874463 1
2.0817987662218 1
2.06808280116565 1
2.35001498854289 1
2.18872768529196 1
2.49880467245315 1
1.35836556444957 1
2.3553040139406 1
2.31979523263236 1
1.85347694726666 1
1.94309639284049 1
2.03829112513146 1
1.95916476202159 1
1.59674265565903 1
2.30777914381686 1
2.08427746632464 1
2.01702307934648 1
0.905192360098477 0
2.14838812936217 1
1.88165940593998 1
1.36476736296534 1
2.42263132481019 1
1.606768026422 1
1.79494630596347 1
1.69520915144901 1
2.36964452162783 1
2.79405243412192 0
1.86978310428615 1
1.91074534621777 1
2.83402465480034 0
2.47208729407582 1
2.0354325454883 1
1.92401861022328 1
1.94868391825295 1
2.27217531092159 1
1.55608287006874 1
2.22576240138125 1
1.64881918673773 1
2.14425439889368 1
1.73507608400183 1
1.80874754177255 1
2.13292543712902 1
1.87743731690937 1
1.08184933634334 0
1.7448014250372 1
1.84688894994284 1
1.73630917148991 1
2.07947219843744 1
1.94556324522768 1
2.52734430656348 1
1.76170211233202 1
2.31981793050797 1
1.36385189653903 0
1.96900739736036 1
1.24100990524077 1
2.02205203726316 1
1.88462395817338 1
1.78297835423701 1
1.65402833367044 1
1.28524245311941 1
1.89287177434198 1
2.4887491117678 1
1.80269614191401 1
2.64882248874446 1
2.16946977196896 1
2.026288648471 1
2.30111365025934 1
2.19360875093755 1
2.33196858622825 1
2.10060155242593 1
2.44115755223195 1
1.25172956666031 0
2.53410614489675 1
2.51316422856285 1
2.41910225383654 1
2.86655559730997 0
2.58241264022697 1
2.36188761175136 1
2.2454062222595 1
2.45686538984821 1
1.83072412331985 1
2.11937229426287 1
1.31940664114615 1
2.08834128679584 1
2.13580361771502 1
2.2461567880648 1
1.78640323744224 1
2.24409022637871 1
1.99716205739907 1
2.32421094949604 1
1.79182110517995 1
2.26082822860946 1
2.28226852273918 1
1.62938005112254 1
1.53206146424553 1
2.7562369258447 0
1.75158805993897 1
1.0275380992248 0
2.14551852730581 1
2.05836792889074 1
2.3212276667839 1
2.18538961217541 1
1.92907388151337 1
2.04711255097013 1
1.59294678241512 1
1.75481687530362 1
2.21007243226537 1
2.18968310655371 1
1.53033700506354 1
2.45627071369997 1
2.58770004395684 1
1.60411519065993 1
2.11328740207436 1
1.6223693180808 1
1.95527655872086 1
1.78644682876786 1
1.64906186088751 1
2.4195171481812 1
1.05482943051152 0
2.71561952670809 0
2.00527528780544 1
1.69781114736711 1
1.90654139890249 1
1.87012449617832 1
1.96909917300306 1
2.26151357170494 1
2.37230301161955 1
2.03768540356829 1
1.80054438260131 1
2.74651678444433 1
2.14853895048893 1
1.98942495716443 1
2.31593723660503 1
2.08574604161879 1
1.32090275015159 1
2.58181326742329 1
2.05327636523441 1
1.68265434733274 1
1.94012157016095 1
1.85665915818412 1
2.05820636476183 1
1.45109590659276 0
1.75606982718418 1
1.85779985643312 1
1.71377803512949 1
1.9894393679478 1
1.97960000871312 1
2.235754554048 1
1.06901134114549 0
2.48990162954818 1
2.44043884445771 1
1.78480967226918 1
2.33011509507545 1
3.04866366178228 0
1.61985827351976 1
2.15883319775543 1
1.94912904934812 1
2.02557313638435 1
1.38711373308922 1
2.3326781962191 1
2.38211302817863 1
2.06365602436005 1
2.42966714476732 1
2.42044832222719 1
2.33068314471729 1
1.38541060333711 1
2.47665913465248 1
2.60769560181864 1
2.21164443777568 1
1.91574687879772 1
1.36782728694857 1
1.64914401845543 1
2.01262895874712 1
2.90739572755806 0
2.29253161752863 1
1.40215720472702 0
2.03700903745536 1
1.96664319357361 1
1.94342670203424 1
2.72993789753938 0
2.21316783058534 1
1.53741617916753 1
2.2825768827235 1
2.05237717059291 1
2.65584306711199 1
1.64652239184263 1
2.57012498180429 1
1.82605286028214 1
1.98505309271387 1
1.48643814261415 1
2.16712946508078 1
2.81236751501218 0
2.1797378744418 1
2.13078137082565 1
1.54500890485405 1
2.03967586900215 1
1.40719424275096 1
1.67498061578945 1
1.58182752934361 1
1.62494608043302 1
2.11804733872623 1
2.40193770453415 1
1.89568833717109 1
2.65959881713289 0
2.45920466837675 1
1.65623660178028 1
2.02960455952045 1
1.59337070105484 1
2.72230043399524 1
1.64588449143074 1
1.64584434039079 1
0.98429393204452 0
1.7496815349424 1
2.16282627746873 1
1.49597633472536 1
2.0021574007695 1
1.35844686083218 1
2.34172718482487 1
2.38169252346364 1
2.20552188212019 1
1.9191382173397 1
1.4526849888763 1
2.05876540532765 1
2.10265749951074 1
2.12209835718213 1
2.16366453765575 1
2.75623691557403 0
1.53589944995913 1
2.22820772960953 1
2.05546965293426 1
2.57667335979321 1
1.57760906565459 1
2.08303050763158 1
2.00850906236169 1
1.49155911432637 1
1.56235803841674 1
1.68725592694223 1
2.131428394312 1
2.57380547579823 1
1.72760527076105 1
3.11751353738835 0
2.13962411416443 1
1.62766747606783 1
2.18834851071949 1
1.87127292512573 1
2.01412656799302 1
2.21819717048195 1
2.31978248350137 1
1.49060898212219 1
1.97161443841027 1
2.55596838106306 1
2.43864686763195 1
2.10624243497256 1
2.03079990494414 1
1.77024497239879 1
1.91073200515724 1
2.79678378762473 0
1.89393599929886 1
2.28326144010457 1
2.52799603025158 1
2.10742977077414 1
2.15107350555681 1
1.81602401463701 1
2.83500780840096 0
2.67853337099475 1
1.89447150246957 1
1.52363920102481 1
1.9939345064378 1
1.95411109003033 1
1.86636314100374 1
2.05446349234251 1
1.86350627891588 1
2.57824500751262 1
1.5649657753129 1
1.59369557441077 1
1.85631668083096 1
2.39559096489171 1
2.61820590835937 1
2.11778184272915 1
2.03290906442625 1
2.10280509755334 1
2.08710197381849 1
1.04045216538307 0
1.8965133883795 1
1.42263662923517 1
2.12962781727368 1
1.81578752445668 1
1.73251693870024 1
2.28148120953819 1
1.19562253328309 0
1.85117605260025 1
1.73274062712063 1
2.17244337999169 1
1.99795345705108 1
2.18131805917865 1
2.85958533721414 0
1.23395917355079 0
1.76500501557145 1
2.51306258899606 1
2.28789356372204 1
2.32027300123516 1
2.02089348463528 1
1.8954386654303 1
2.34902610973103 1
2.17596628688655 1
2.68746734344529 0
1.37139330822876 1
2.06164804999404 1
1.67378406316013 1
1.53415227862721 1
2.18096198219482 1
2.63480208404991 1
2.01896164212584 1
1.68319838698466 1
2.09256993883041 1
2.00256607113907 1
2.03412991279205 1
2.14913849069357 1
1.1802861916402 0
2.43976594861757 1
1.54067374836716 1
1.93870071404865 1
1.58718632107086 1
1.92390329729863 1
1.75122666569119 1
1.36349894236578 1
1.38893436656958 1
2.22700426216868 1
1.73034346146726 1
1.81722397827243 1
2.0690843596393 1
2.04852546079806 1
1.98188120453978 1
1.90835301525544 1
1.95147577598809 1
2.15720097526714 1
2.50419668875363 1
1.68166747416785 1
2.01094613322785 1
1.91746926553032 1
1.92801416342261 1
2.41755800789569 1
2.90091364966178 1
2.07802779377373 1
2.18048128996073 1
1.77584488629855 1
2.38135619784117 1
2.8682913821225 1
2.66906932112689 1
2.15738792045128 1
2.27720677449989 1
2.76662667389139 0
2.82773938746679 1
1.9405779464694 1
2.49302789407817 1
2.20619996084295 1
1.94504534269923 1
2.4112754428785 1
1.67267325382006 1
2.0898208742356 1
2.26065626060421 1
2.03942309837546 1
2.35938030775418 1
1.43348592172457 1
2.06539601177566 1
1.26161439304532 0
2.0064687690954 1
1.47866818039066 1
1.77268808501239 1
2.34604130032655 1
1.40050654500705 1
2.06161562873156 1
1.82128718929035 1
2.25740372525783 1
2.08159202060649 1
1.96759490654457 1
1.89461942243879 1
2.25685297135927 1
2.48791039483574 1
2.28461150315501 1
2.31355990892941 1
2.51214631808792 0
2.20441741148247 1
2.08133801576161 1
1.98265734352169 1
2.70000435892027 1
1.66811523975665 1
2.28471173020313 1
1.55330440143656 1
1.82854286647871 1
2.29253796677516 1
2.00170509553907 1
2.28009732143228 1
1.91607333552659 1
2.74593059905615 1
1.92718968739174 1
2.29471639966317 1
2.04079069580612 1
2.34913660577957 1
1.95239438390803 1
2.09758396094306 1
1.99568455638747 1
1.91804798568434 1
1.86195365494161 1
2.57756528040583 1
1.80708757828843 1
2.32646770865514 1
1.7928639358317 1
1.35968689410796 1
2.20775466364396 1
2.14650317504482 1
2.2877183148737 1
2.00817376752561 1
1.46601522878706 1
2.94999983348247 0
2.6642528319279 1
2.23030718299961 1
1.87370091577089 1
2.16142027924671 1
2.2153786386711 1
2.06508720682302 1
1.85550442854968 1
1.46728907891432 1
2.03966188363383 1
1.708816854581 1
2.59568776452686 1
2.17342353602476 1
2.30806730558448 1
1.6284909315464 1
1.89809763447881 1
2.32464484703437 1
1.80474867164438 1
1.78010877033942 1
1.6455321393605 1
2.04712271395374 1
2.17521561119784 1
1.85423860807029 1
1.80313775041216 1
2.18847014945328 1
2.59261249517269 1
2.30430845106188 1
1.68757934059611 1
1.60305505607912 1
2.16318416881545 1
2.12322362737366 1
1.34877217344964 1
2.14083494957138 1
1.66497015986501 1
2.84205481682651 0
2.49008112967005 1
2.22091116004544 1
2.57335437692959 1
2.07338142891528 1
1.37861239745832 1
1.84641379683259 1
0.862391225047024 0
2.09509446413484 1
1.59581285922724 1
2.18820691409035 1
2.00155442759378 1
2.16867517081005 1
1.80556121222479 1
2.03201544058417 1
1.94368130101555 1
1.75260496483423 1
2.01421176976927 1
1.67574375116334 1
2.01274760404273 1
1.80889729076495 1
2.15491530958221 1
1.76605498806112 1
1.79213692316566 1
2.76402671419709 1
1.61265732801454 1
2.17340464726878 1
1.68419387441363 1
1.70243378691028 1
2.19073473037261 1
2.3691033037127 1
2.0797439591759 1
1.98211217096416 1
1.71323914285276 1
2.32844941049895 1
1.20972073924428 1
1.70543292699128 1
2.53445035080766 1
2.01018289753951 1
2.09012282664849 1
1.88216539571239 1
2.01305848513877 1
1.93821060274375 1
2.46376697081143 1
2.61936973877883 1
1.74744276477612 1
1.58154322073109 1
1.46443613033055 1
1.44596969667853 0
1.75889751071375 1
1.76395904656318 1
2.36065123569667 1
2.54670634643886 1
1.52270404390293 1
2.14738231108258 1
2.32047039713026 1
2.10256223668365 1
1.68987051453256 1
2.04518648825507 1
1.93296099758541 1
1.99572369403654 1
2.09945585176278 1
1.52875172986522 1
2.35918684918322 1
1.7503949204768 1
2.63493726580073 1
1.57363833893527 1
1.59463297095917 1
1.3287821632658 1
1.3369470153787 1
2.05289712152518 1
2.11903936079324 1
1.82371862871805 1
1.72926889391361 1
1.81177892499158 1
1.92350620678899 1
2.57403546226756 1
1.94538599886618 1
1.37487763160556 1
1.71130840037285 1
1.65318398085306 1
2.02990686286441 1
2.04336180752708 1
2.24649805940136 1
2.06024789514691 1
2.48338047454081 1
2.48532312283047 1
1.82140878252533 1
2.07891086438685 1
2.06781556958089 1
2.6060014258337 0
2.40575010882485 1
2.55056287469418 1
2.36094431082774 1
2.12894280285541 1
1.37447976459345 1
2.70727077672059 1
2.12698711072951 1
1.45585706851032 1
2.68919203906591 1
1.72011829782578 1
2.69227031478971 0
1.63248969698875 1
2.40945834894569 1
1.29005844152525 0
1.92251724543423 1
2.18340677533701 1
2.45388505017449 0
2.06884734351251 1
2.38837712614503 1
2.34726780615696 1
2.19545105222503 1
2.68884346334969 0
2.46196619355018 1
2.36530239410298 1
2.13621403814098 1
2.05904564188846 1
1.76642717407699 1
2.17712826591582 1
0.999442065644863 0
1.77516071621201 1
2.61753016714095 1
1.84031931815214 1
2.1754794433403 1
1.56301438799708 1
2.06042261693893 1
2.095178350341 1
1.54118299239928 1
1.92773405054482 1
2.12181628688203 1
2.27879331855262 1
2.30714460651919 1
2.56865737984066 1
2.84485739673303 0
2.11446734716386 1
1.89972500446759 1
1.46514696970975 1
3.44775445833464 0
2.63143530711182 1
2.20129927487669 1
1.66108875030106 1
2.38527158405645 1
1.89123227407639 1
2.1722065510332 1
1.27337351156987 0
1.56964202026209 1
2.5936325406806 1
2.10866180268453 1
1.94938202261444 1
1.74723286073851 1
2.04037974667281 1
2.03945569276402 1
1.61943918391976 1
2.32610856429873 1
2.00248708115297 1
2.19400126965737 1
2.19729101868307 1
1.94656766229502 1
2.68372041327991 1
1.82973096923056 1
1.64919257576896 1
1.73392327783787 1
2.37358098146299 1
1.66562779754739 1
2.19341241441447 1
1.62369975721637 1
1.71408002657829 1
2.2898964781305 1
1.76868012798653 1
1.66816667541326 1
1.65860035649342 1
2.23253319768368 1
2.01889040476957 1
1.85039534980344 1
2.10050973873593 1
2.65431369367729 1
1.87472687301607 1
1.95849434238217 1
2.162009840359 1
2.35805197597992 1
1.57950159002437 1
1.68542827245127 1
0.953547412424645 0
1.83211231461658 1
1.48277510476636 1
1.770902799095 1
2.82942256625622 0
1.88220687615501 1
2.42800501508861 0
2.60722048029071 1
2.52978841090062 0
1.8941157023082 1
2.02582166279179 1
2.16414666675291 1
2.46026391332348 1
1.88782725142951 1
2.14856870903731 1
1.62012558859367 1
2.08855971018177 1
2.16440566536269 1
2.04738408808592 1
1.71044854687585 1
2.05041631763193 1
2.22115237751181 1
1.51839867801418 1
2.10704165397831 1
2.07951939805925 1
2.25271059670405 1
2.4519483944725 1
1.68248294263566 1
1.84540574639956 1
1.78566053596791 1
2.40772064517249 1
2.20037676598165 1
2.45591146523717 1
2.22003882816891 1
2.41258223158114 1
1.368908513648 1
2.29962207819485 1
1.32535359056119 0
2.31829618015429 1
1.97305069409252 1
2.24351416378881 1
2.95210077667972 0
1.66034051498499 1
2.28600115885624 1
2.09891646578036 1
2.0041817650587 1
2.14732083024141 1
1.85445354789471 1
1.72105865029113 1
1.70486482115056 1
2.37041201259736 1
2.51032245310101 1
2.52152299698982 1
1.87192615336044 1
1.64890012492592 1
1.9137769018559 1
2.02654363885776 1
1.88675305054256 1
1.9901809207128 1
1.67254626172447 1
1.72126676137517 1
2.0924283420119 1
2.64468165727856 1
1.45385363229999 1
2.28967065182129 1
1.77491023599907 1
2.92598152614217 0
2.15100483012777 1
1.1509579347524 0
2.1442180537776 1
2.54447411717769 1
2.23154355844677 1
1.79907773487069 1
1.81596242532604 1
2.31900071032419 1
2.07035545390075 1
2.44813442430089 1
1.66245505412311 1
2.07180000667924 1
1.7099831924533 1
1.80855554728603 1
2.3214305421193 1
2.59899266553081 1
1.06773968468097 1
3.12365743602772 0
1.99246292891207 1
2.0957137472978 1
1.93739715571875 1
1.80260656452714 1
1.67308546654052 1
1.12998143657366 0
1.8409028038872 1
2.0741979394889 1
1.33211974051787 1
1.92762707886016 1
1.58510235406892 1
2.1853811604421 1
1.94056820280302 1
2.20022021784726 1
1.38196307054494 1
2.48038445977054 1
1.72529130456812 1
1.80230514054385 1
2.01674705057497 1
0.834324869213887 0
2.65343382934997 0
1.9107639015375 1
1.8705401457619 1
2.32769881712216 1
1.59235490054412 1
2.20669714054654 1
1.7793950812413 1
1.98145232519462 1
1.99080994611759 1
1.94046526972119 1
2.15442228632205 1
2.24720741619415 1
1.46093977399386 1
1.71936573780812 1
1.86297198308362 1
1.52144733078416 1
1.16597832780853 0
2.40617379801164 1
1.41201127391135 1
1.32531895210561 1
1.87794586284029 1
1.91822315826972 1
1.8880952669711 1
1.47182422766505 0
1.94406554843403 1
2.16289649561339 1
2.02476788391703 1
2.0359460945275 1
2.11066208854701 1
2.25526435327065 1
1.8642024883 1
1.07127214162608 0
2.12042774592587 1
2.33049892343514 1
1.57835808659071 1
1.84236708994979 1
1.36840771066439 1
2.10243581469139 1
2.14331271145442 1
2.3583192511647 1
2.1043761257748 1
1.71076162089043 1
1.85954941798325 1
1.76542492387336 1
1.96907273423451 1
2.04101029441819 1
2.09445648583832 1
2.0903601428413 1
1.99166947157437 1
1.98135496303356 1
2.52045905100961 1
1.40304496575304 1
2.05377772660227 1
1.66194851852142 1
1.82054550718692 1
2.43995367939561 1
1.97920187985314 1
2.13420522984659 1
2.46340654195748 1
2.5501148711226 1
2.6039343472027 1
1.7444263506246 1
2.01238493199077 1
2.08040472571426 1
1.90597729173217 1
2.14662994680265 1
2.47295121748126 1
2.12426390980007 1
1.96793040262749 1
3.09528181405713 0
2.71394731156895 1
2.11279386055379 1
2.05040226562875 1
1.97263221148836 1
1.69777679424971 1
2.06617264918421 1
1.64359704468237 1
1.83180889297224 1
1.83866405621999 1
1.53105126526247 1
1.97573360468726 1
2.38720091390876 1
1.64743352634519 1
2.05778844936377 1
1.91372870900349 1
1.49469677654068 1
2.02567119216485 1
2.0946852156803 1
1.9060734863874 1
2.44776057130603 1
1.4991108741075 1
2.81324879828795 0
1.4359975488564 1
1.98301970004158 1
2.25698328734112 1
2.04856779237193 1
1.77402395772793 1
1.99794726364228 1
2.50021920673457 1
1.87303760031419 1
1.33727933878664 1
1.80654180759984 1
2.78854781584546 0
1.8307444696928 1
1.61117043395688 1
1.82771006537038 1
1.82521489661536 1
2.12506618800153 1
1.74544963726229 1
2.69370737547827 0
1.83017920448417 1
1.66412241461841 1
1.86346662309476 1
1.84441461508346 1
2.12248735455881 1
2.43550095187325 1
2.4191919453097 1
1.52898428121259 1
1.46945416388138 0
1.50446707171236 1
1.57146009252217 1
1.81444384249416 1
1.93013255151979 1
1.93193472751885 1
2.30581475048483 1
2.23452200022267 1
2.69242879482028 0
1.39433403996804 0
2.7310330820697 1
1.89600656851493 1
2.23193500008519 1
2.33643239265142 1
2.03205141029376 1
2.27864765446925 1
2.21553783018082 1
3.07525584626383 0
1.50175439561988 0
1.43845297740016 0
1.8482704744906 1
1.26442586833546 1
1.89157040837049 1
2.64785825939844 0
1.84744098399513 1
2.18045707168334 1
1.59823312683541 1
2.26217004879815 1
2.2149115710772 1
2.27075682533058 1
1.15848079870867 0
2.58081747025493 1
2.09820034282612 1
1.98588511540585 1
1.97034930270792 1
2.32857438046591 1
2.264607874799 1
1.78665126585956 1
2.65497918016272 0
2.95789608290279 0
2.14484826522563 1
1.16959572538427 0
2.0586539524009 1
1.97551392233771 1
1.69832507067447 1
1.68085039850727 1
1.95900442717965 1
2.4063218126919 1
2.41745370663652 1
2.28613119417536 1
2.04354639972961 1
1.96095729228627 1
2.6668270690074 1
2.42320043670952 1
2.46936900393046 1
1.48885661356701 1
1.73755262466256 1
1.95659594155176 1
2.81537027910151 0
2.16403907221009 1
1.46639612116073 1
2.05668309242258 1
2.09175226684306 1
1.71047295471552 1
2.38073914450374 1
2.16850967807072 1
1.99884666476252 1
2.47741939658535 1
1.93055184531582 1
1.31781228797325 1
1.92485368354276 1
1.74894097506168 1
1.85354283091267 1
2.73522995210644 1
1.99733896092356 1
1.73726941161929 1
2.10551834164025 1
1.97336285624667 1
1.86904185062792 1
2.10770091362069 1
2.2087824271188 1
1.83213368505572 1
2.60793916147225 0
2.35321723541375 1
2.26244610183112 1
1.90513856082076 1
2.25243458779559 1
1.63210092761608 1
2.35893109263086 1
2.01663443711244 1
2.65156517271459 1
2.47320610857441 1
1.05619022403716 0
2.20477315106161 1
2.27150901177946 1
2.07884317086239 1
1.91692585494114 1
2.87502351487495 1
1.999950109522 1
1.93841689256212 1
2.06482447243783 1
2.19638871851312 1
2.74985585942345 1
1.79142632631194 1
2.12542280670584 1
2.02219619285295 1
1.89329441123422 1
1.81286013215666 1
1.99198931410822 1
1.72946013463877 1
2.10113736495585 1
1.88223117371233 1
2.10867609396854 1
2.33876585278369 1
1.55535632210133 1
2.48291942220165 1
2.11927805756657 1
1.10177152758055 0
1.72951261009502 1
2.82259862703315 0
2.04262369128803 1
2.33055674448382 1
2.32969259287068 1
1.78430939975253 1
2.64543233181456 1
2.00034906035234 1
1.86150177148048 1
2.06715074622454 1
2.06871530157465 1
1.32162988473811 0
2.34062462891718 1
1.7372798869881 1
1.78398123360945 1
2.1474342244322 1
1.94949764680886 1
1.66664335225784 1
1.99785266908239 1
1.80346433000077 1
2.24122939446346 1
1.83526315976505 1
1.24556629875734 1
1.90172291248041 1
2.13237002541377 1
2.35551881676244 1
1.92671447458932 1
1.36261716276283 0
1.42064392991589 1
2.60120266060547 1
1.77848599069073 1
1.54579282485337 1
2.05954440379711 1
2.37334598262666 1
2.26359882825999 1
2.54631713567184 1
2.40171937944496 1
2.31879709737853 1
2.37360802395145 1
1.89655861271876 1
1.67006332939172 1
2.67544216973696 1
1.76846107655829 1
2.25830474564898 1
1.68995759358265 1
1.56230891991969 1
2.34400661489943 1
1.89676993640122 1
1.70364328023896 1
1.92112584769685 1
1.72657753316026 1
1.42175638080574 1
1.93345909218159 1
2.27086005831696 1
2.29772509601139 1
1.58144428891381 1
1.88309227276236 1
2.31951635076332 1
2.992270487137 0
1.78791049791949 1
2.37606474969327 1
1.49027860780673 1
1.78397280674942 1
2.10609639552525 1
2.00370449784323 1
2.09128927816343 1
2.34722820848087 1
2.12959634448269 1
2.31271123653381 1
2.23077374686907 1
2.6600321688066 0
1.42828681192261 1
1.59766722647504 1
2.31614800156966 1
1.75186928491169 1
1.79076643191227 1
1.95199623737054 1
1.91772643348706 1
1.72639492066893 1
2.02305738356604 1
2.00522716990065 1
2.1834712690351 1
1.60033161263934 1
1.552496627126 1
1.96925136304578 1
2.29785574806297 1
2.10407027707817 1
1.40531930603235 1
2.01472102059557 1
2.4196328458056 1
1.92403005492984 1
1.74483344050238 1
1.7176610307993 1
1.97125804839009 1
1.70759381400652 1
1.36929997979872 1
1.84533274469689 1
2.16265051560703 1
1.89549314802793 1
2.33713296160149 1
2.18256256490861 1
2.2358589926401 1
1.9787139600461 1
1.69530254274753 1
2.48302106081783 1
1.79771792780784 1
1.57536659876318 1
2.46913422891195 1
1.5566172172023 1
1.76121737179662 1
2.19986515560848 1
2.11300051102018 1
1.83161625027534 1
1.70024361547882 1
2.16734223318682 1
1.94158636313259 1
2.54339733870563 0
2.06965400545331 1
1.84079134138401 1
2.13801486853217 1
1.85714986773 1
2.01116075774759 1
2.1893656071677 1
2.04805377798403 1
1.65444786708403 1
2.25703572891037 1
1.87171466762324 1
1.94197151343794 1
1.61873138309815 1
1.84129433193018 1
1.71896304457635 1
1.65131061290276 1
1.92712809836907 1
1.59011952185094 1
1.94152049991873 1
2.27757165310493 1
2.12734104214456 1
1.86792751865244 1
2.17188644604985 1
1.96860088720545 1
2.53779626819637 1
2.20163737992212 1
2.25693304929413 1
1.92489671130011 1
1.44008451345468 1
1.88204052513237 1
1.66273119219277 1
2.07894853973899 1
1.68972345226212 1
1.42282501530978 1
1.37256388840346 1
1.32416030672977 1
1.65777086664199 1
2.00582614194065 1
2.08591462822893 1
1.81028816154656 1
1.87225728283388 1
1.39353014781685 1
2.25746085002229 1
1.39730615782657 1
1.95603956133512 1
1.80037748120935 1
1.88823840398191 1
1.84330792624688 1
1.19164242059366 0
2.65429563816146 0
2.4596619975391 1
2.45935334046047 1
2.17119831236694 1
2.21805106434464 1
1.41213251746791 1
1.73613944647951 1
2.27805993319138 1
1.71820998467402 1
1.66635297415574 1
2.13564327150835 1
3.38868465300353 0
1.6754258840289 1
1.63035412692892 1
2.47005888209787 1
1.62713663502591 1
3.37401207359555 0
1.23570514365856 0
2.01438076312298 1
1.32943225849415 1
1.07886012840756 0
2.11567851804156 1
1.68277352073326 1
2.25095728731575 1
1.92366666434499 1
2.10749339192971 1
2.39405832524213 1
2.10856284543261 1
1.25851794209827 1
2.44829276708894 1
2.08430152593922 1
1.96549120419668 1
2.27539995728001 1
1.55055434992067 1
1.82627191860671 1
1.1560680535288 1
2.3869315516485 1
1.74015913422256 1
2.05731178639191 1
2.31720359833759 1
1.98979492459297 1
1.87350919215224 1
1.57087592270457 1
1.43718316178887 1
1.56164799317788 1
1.91581507967586 1
1.50151780084191 1
1.76600573429787 1
2.15594755605367 1
2.40149998768659 1
2.34081166153396 1
1.68944391783418 1
2.11345965947163 1
2.22966171135576 1
0.954880545284011 0
1.64088948093352 1
1.99119442030803 1
2.25637743917556 1
1.63857666776077 1
2.53573002612318 1
1.7131521905693 1
1.58554371089081 1
2.10590833667835 1
1.99012362666765 1
3.0804217398441 0
1.27255158318643 0
2.195436381848 1
1.98593509973978 1
1.8559590492042 1
1.9667271875282 1
2.3811480077051 1
1.81877909697003 1
1.10717552327834 1
2.83055920091043 0
2.35356043733378 1
1.68347300598192 1
1.80905512834623 1
2.20054963563852 1
1.6118691088616 1
1.88192489631805 1
2.06603769979829 1
1.58285498418361 1
2.82957968525111 1
2.20452025461373 1
2.07719342128069 1
2.34381879806557 1
2.16109514376098 1
2.11355001125979 1
1.78533981348272 1
1.37728942220759 1
2.0872903283009 1
2.49788894164844 1
2.53225668548617 1
1.79687741226595 1
1.63722107298395 1
2.27410127450063 1
2.06558363304064 1
1.63691315848427 1
2.14749619712964 1
2.09877639570041 1
2.14625969430413 1
2.37046782062619 1
1.90858801428856 1
1.38148260014535 0
2.28760360811193 1
2.20438106038976 1
1.45723814443152 0
2.26834737105799 1
1.98735464998804 1
1.7192024895618 1
1.64023533308626 1
2.25849538547304 1
1.79064324294651 1
1.33076609107232 0
1.85956871703126 1
1.77637081025562 1
1.28553757603506 1
2.01541005499812 1
1.99405919690394 1
1.63423332420159 1
2.66243719394759 1
1.9030528683984 1
2.17123290344928 1
1.84105838011374 1
2.12834816067128 1
2.61829415828423 0
1.7933729146019 1
1.91952593454251 1
2.01113709538654 1
1.96692658555119 1
1.55641117793164 1
2.26598964934737 1
1.90311076231782 1
2.62120823338392 1
1.84081568985365 1
1.84531233457192 1
1.83986492490093 1
1.87259777307986 1
2.41739745132425 1
1.80667825131104 1
2.11801442304627 1
2.58899101094718 1
2.12784001095851 1
2.00111921065334 1
1.46001477581598 1
2.07558251136123 1
1.51591146370184 1
2.60632195105964 1
2.07606486190242 1
1.81381501905767 1
2.33168947316041 1
1.73726566672433 1
2.27346646522677 1
1.58066340360687 1
1.72114466958125 1
3.18664494596698 0
1.68301403833052 1
2.43612275212053 1
2.33363456847396 1
1.98400502478172 1
1.80864454160953 1
1.99183905107058 1
1.99688169253296 1
1.66265596519855 1
1.79966633603568 1
2.26605733929451 1
0.51538904771702 0
1.98040972524006 1
2.0868759128909 1
1.78947548661643 1
2.41599797202854 1
1.56636605328508 1
2.21231578045617 1
1.54338047435382 1
2.12032137702339 1
1.9614492389616 1
1.80178401880602 1
1.96319763888695 1
2.22793941314362 1
1.38087692750453 1
2.11312023603692 1
1.68884169974743 1
1.87396671716876 1
1.96107288503554 1
2.17553390288369 1
2.19638065185757 1
1.68835077089589 1
1.93460511571325 1
1.45022333419207 1
1.99415484936553 1
2.06068891617379 1
1.52368252723463 1
2.09450877549183 1
2.03282659542528 1
1.47107009918147 0
1.66331500369903 1
2.05806279844542 1
2.14996971761066 1
2.07764771776901 1
1.48528619242333 1
2.13616340481696 1
2.22724215496554 1
2.48798388701882 1
2.24548166605488 1
2.25293457837759 1
1.94210313076218 1
2.19862069132392 1
1.51651842364871 1
2.05183449376354 1
1.56843191762312 1
2.2682204602412 1
2.31284503900819 1
2.28942893026213 1
2.35085434374192 1
2.29295451532771 1
2.12267247081106 1
1.22914464064076 0
2.46985416758613 1
1.81321175016339 1
2.33509186451535 1
1.63835680162631 1
1.98025105155686 1
1.84661645216255 1
1.79988442602443 1
1.69815228630587 1
1.6859070751097 1
2.14552828502891 1
1.91872113270149 1
1.99923401830165 1
1.96553666921109 1
2.38656301017294 1
1.54366652747178 1
2.09314227068733 1
2.06790817475807 1
1.70290298336579 1
2.66649879257321 1
1.84033648073807 1
2.19221325950461 1
2.22760141896109 1
1.58007895820051 1
1.76064533840152 1
2.41201066255278 1
1.79996262813481 1
2.09154611881169 1
2.07408486434838 1
2.42548177090525 1
2.17983755655245 1
1.37974787731515 1
2.04236776706664 1
2.92902325630377 0
1.82851847369056 1
2.29030984249846 1
2.22574289669501 1
2.09585744638978 1
1.16636307138891 1
1.86714113152436 1
2.1134516258504 1
2.0028462140523 1
1.2775533496795 1
2.52986674976383 0
1.28367915665684 1
2.02955726447469 1
2.10280073093002 1
1.79610125679062 1
2.2503050770756 1
1.98164261986939 1
2.22556355545842 1
2.21339425815971 1
2.01475211218496 1
1.88775180841955 1
2.70277796209495 1
1.85979286004555 1
2.15238160775793 1
2.35650105768856 1
2.88045974498112 0
2.12240921954778 1
2.02791813701865 1
1.36866633469828 0
1.66643410227996 1
2.00167896667733 1
2.14319090418098 1
1.83965320340986 1
2.2211469238077 1
3.01030583064292 0
1.97102275537384 1
2.17937258083384 1
1.71296534865252 1
2.05570148795705 1
2.1389924745607 1
2.10663299161541 1
2.08059348679703 1
1.38308808281142 1
2.25832646326483 1
1.87344128664786 1
2.15617580198433 1
2.16908671668149 1
2.21020274056196 1
2.08768680264746 1
1.59548777089861 1
2.13325359030711 1
2.4587964255283 1
2.3300783372981 1
1.75729131181878 1
2.29880631826297 1
2.36243219618131 1
2.05215159127587 1
1.81767484863828 1
2.49220093628866 1
2.01347299855044 1
2.01861917212615 1
2.24808443541202 1
1.59596593053604 1
1.86248762039754 1
1.98645251545911 1
2.00601568389315 1
1.54179991079654 1
2.86254867356151 0
1.70289007224859 1
1.81613813590692 1
1.76406165320752 1
2.42301662858569 1
2.06397457057563 1
2.1428264378799 1
1.34223468365535 1
1.66228208617625 1
1.68583413848651 1
3.00378438111509 0
2.6554359528021 0
2.45594455108458 1
2.03316213817759 1
1.90945626139513 1
2.2273780541673 1
2.51418922778358 1
1.89956802595425 1
2.69432661415581 1
1.97669889548511 1
1.91936552314194 1
2.46247667995982 1
1.74379822934424 1
1.88415129679596 1
1.90599687451627 1
2.00905080908803 1
1.86126742340928 1
2.41704437380216 1
1.63962783131476 1
2.21296986805763 1
1.34626131445985 1
1.78566119051702 1
1.80325253804905 1
1.8016474639843 1
1.69934782707462 1
2.29970549516976 1
2.14630312509666 1
2.05177363079998 1
1.60145910245297 1
2.10611599437231 1
2.33998321297176 1
2.67418239948049 0
2.25191110702153 1
2.059100111618 1
2.16537497943306 1
2.6555943801816 1
1.30244563613139 1
1.85284606791878 1
1.51327206677477 1
2.58800642013825 0
2.41514059027875 1
1.24179622744721 0
1.40974369110187 1
2.99827727438126 0
2.48867254306327 1
1.84006021313661 1
2.23722135698408 1
1.89901213487612 1
2.3896291039242 1
1.16254160319537 0
2.62540826947274 1
2.04467036116687 1
1.99031720499745 1
2.73267542194887 0
1.40226069492072 0
2.43502440899369 1
2.18419030117199 1
2.6309030989386 1
2.34302939759118 1
2.21541299808663 1
2.23822581188356 1
2.00830122058536 1
2.13794159677798 1
1.76860529131933 1
1.66560409597132 1
1.93293532330962 1
1.45343555880174 1
3.35086325932037 0
2.45667344732645 1
2.39523516614136 1
1.36513971055412 1
2.60492687631252 1
1.77402862965142 1
2.16396940736411 1
2.70302296207692 1
1.48932238852244 1
1.87646620481256 1
2.12515772670438 1
2.40825417119962 1
2.204246993845 1
2.6418156117559 1
1.97181653522158 1
2.27919581683834 1
1.90577019965109 1
2.69804048992038 1
1.70565191269516 1
2.1436158523932 1
1.70539483883202 1
2.08017047353819 1
1.580282292834 1
1.98996985736973 1
1.83154442624854 1
1.53948237827215 1
1.97635043881642 1
2.47883276394092 1
1.86318377023861 1
2.0888713247439 1
2.14469935731503 1
1.56408794580686 1
1.61028247939661 1
1.5271039612497 1
2.1345846513186 1
2.83286440892897 1
1.54879267567934 1
1.64340611492323 1
2.43073048660717 1
1.46615719219083 1
1.63915807447503 1
2.08052744743576 1
1.51267155669857 1
2.30848224458184 1
2.12459103372596 1
1.82454720633628 1
1.75056040464359 1
1.47091863170844 1
2.34357480374625 1
1.8924894724555 1
1.76185013355432 1
1.03670616703652 0
2.18671184692621 1
1.80782022268976 1
1.94962917082267 1
2.10975740244304 1
1.68511293488281 1
1.77214572892865 1
2.54009781587623 1
2.10260509976583 1
1.23606146638672 0
2.06839818463049 1
1.93548116595455 1
1.50401556591755 1
2.11295998129703 1
1.69016993700387 1
2.06311813802412 1
2.16549820218498 1
2.14813486134155 1
2.18189350264368 1
2.3099064202411 1
1.84052232711207 1
1.65337553043559 1
1.99179551508402 1
2.14333229326512 1
1.63449851782242 1
2.06343978897058 1
2.19031642566021 1
1.51465220334541 1
1.83533688168848 1
1.80791885215013 1
1.92111627463 1
2.08719364723815 1
1.70946329265364 1
2.10448911006556 1
1.88395434179266 1
1.63500386790293 1
2.95518700687837 1
1.85659659945719 1
2.00312016260452 1
1.5440622856158 1
2.47879245472516 1
3.1884908678932 0
2.38986744815053 1
1.41451250877287 1
1.54345368012045 1
1.95469025603534 1
1.96477152593937 1
2.33345915910644 1
2.12750731991775 1
1.80412142556376 1
1.87797252440982 1
1.46791412756563 1
2.12959250040537 1
1.7769289953732 1
2.63366125817893 0
2.49477688691395 1
2.56372891293509 1
1.43052700016345 1
1.95792611823838 1
1.79310990745688 1
1.80965026848587 1
2.86796723847972 0
2.46666750768938 1
2.51620191994107 1
3.06144582831965 0
3.04170783662543 0
1.68622660055614 1
1.83726380835294 1
1.323434273738 1
2.6229383094634 0
1.76796056717531 1
1.34839871157148 1
2.54432997965801 1
2.19047167112294 1
2.10087301230546 1
1.98246123029959 1
1.78723710310174 1
2.12359323961081 1
2.14382056021424 1
1.94584489898679 1
1.75854655856257 1
2.12606666011908 1
1.59820043035756 1
1.9520065288757 1
2.29004847148608 1
1.58963541809296 1
1.89589788179662 1
2.77380531822137 0
1.87739020563435 1
1.79959305668671 1
1.53148551768484 1
1.38760450034346 1
2.14363262964543 1
1.50513943104067 1
1.75226939761576 1
2.43983480848884 1
1.86411764039311 1
1.90182346885752 1
2.22506075605667 1
1.96957488473309 1
1.75074851582634 1
1.67440682591528 1
2.56934756528219 1
2.16670454570324 1
2.14837012989918 1
2.16739537717951 1
2.39982351686909 0
2.48933312963588 1
1.45559837146023 0
2.33954414970312 1
1.50115828569943 1
1.46055773351809 1
1.66592942454708 1
2.13656356694821 1
2.21974730406126 1
2.65646471313974 1
1.45332734161789 1
2.22178027946875 1
2.1234081980451 1
2.19081731350373 1
2.0149721221946 1
2.25711479925785 1
2.32088888646405 1
2.23912286731174 1
1.90461678761023 1
1.66085603042272 1
2.15889575137012 1
1.73135324896213 1
2.07656863733467 1
2.22828873540307 1
2.15572779676684 1
2.10282606400784 1
1.8143091073596 1
1.18025128200141 0
1.98343828585346 1
2.39839296559851 1
1.31536739926165 1
1.92941065226985 1
1.7800695445887 1
1.88162214814262 1
2.33113305621487 1
2.00656398011472 1
1.76373224001521 1
1.60611775986871 1
1.95218287211094 1
1.71638109147731 1
1.74974842930811 1
2.10418223134225 1
1.60119957265017 1
1.52013836906732 1
2.44541102627807 1
2.50012354090652 1
1.16802472250257 0
2.1772104249197 1
2.61199234748404 1
2.26940745600332 1
1.77163794208114 1
1.72416448839344 1
1.89651189350997 1
1.98610529889983 1
2.3592538514904 1
1.90928464407571 1
1.04844478763405 0
1.78275915420256 1
2.99257628342858 0
1.50926072579223 1
1.94226931138456 1
2.17145888988813 1
2.31689815637429 1
1.58707849523558 1
2.41138768695877 1
2.40923107815322 1
1.41395265030619 1
1.48352071412009 1
1.5698242007015 1
1.32201915752886 1
2.3147590816845 1
1.41788969022957 1
2.1160799082915 1
1.53561690240562 1
1.67110728750966 1
2.05969636527868 1
2.23396893735611 1
1.57327933597482 1
2.51073568922467 0
1.53678364582662 1
1.66509073491832 1
2.23150517129435 1
2.03114458589163 1
1.55945969101844 1
2.05225285799415 1
2.51343983989786 1
2.84973434870273 0
2.51821911937409 1
2.35863409258082 1
2.08642696732693 1
1.22510407639667 0
2.46626044593874 1
2.68346094581618 1
1.86244860748981 1
1.73988785552747 1
1.86664949063517 1
1.58896631200908 1
2.11520955202891 1
1.73164708902067 1
2.25472315042788 1
2.40538692749955 1
2.08587971901117 1
2.30095288482174 1
1.60583178852247 1
1.89725514027824 1
1.36905602558026 1
1.45884253387368 1
1.91683635763378 1
1.36672270167393 1
2.26958852555055 1
2.01906320857072 1
2.07283376855518 1
1.72522438437451 1
1.12493043691749 0
1.80817129121126 1
1.04150769419559 0
2.18407932293122 1
3.1826411803252 0
2.11548878878738 1
1.00579775203229 0
1.7544251998745 1
1.6080300851493 1
1.88477093188924 1
2.28553248062725 1
2.05759032854109 1
1.36436935066438 1
1.97002147481325 1
2.16167357839863 1
1.75330719322617 1
1.70647710527553 1
2.16300116052852 1
2.25791739781661 1
1.2549966901585 1
1.96635352395626 1
2.4035752173235 1
1.90961160455237 1
2.30808137607384 1
2.4676672108988 1
2.15942857768144 1
2.4205982296347 1
1.74103251213389 1
2.01739583656249 1
2.12066340717484 1
1.96181518740556 1
2.15415846727336 1
1.91481596216703 1
2.31369080646573 1
2.38301682979176 1
2.08674979569808 1
1.91436353774533 1
2.02990757144885 1
2.66890401675893 1
2.16181734419445 1
1.99415907519851 1
1.34530338353975 1
2.22747936748209 1
1.69535509349488 1
2.12139908675946 1
2.20760592501842 1
2.17510844224558 1
2.77076670344805 0
1.90160436950878 1
1.61822476881288 1
1.86023249296078 1
2.66319039986022 1
2.10377873571711 1
2.06204539390426 1
1.97006444775159 1
2.00105031213871 1
1.59230017095108 1
1.69629841552949 1
1.98784158023025 1
2.64555633499081 1
1.44212936843492 0
1.86366250239151 1
1.93876394300665 1
2.57086636638873 1
1.70599865330578 1
1.52472576864829 1
2.16054506649538 1
1.62288480014139 1
2.01383580654041 1
1.97780055790306 1
2.70405554069723 0
2.03546201721168 1
1.82622722108035 1
2.20614447333919 1
1.74045689705613 1
1.21681994298324 0
1.5722402628337 1
1.9450038119254 1
2.0777607094978 1
1.72528394535279 1
2.85158582746019 0
2.07634478454694 1
2.55024378384753 1
1.76244523653082 1
1.93331202597714 1
2.92610362461837 1
2.55854206701732 1
2.50462406533062 1
2.296251575747 1
2.2375621389359 1
2.09967443585948 1
1.81139797801194 1
1.55487610431261 1
1.24893728153396 1
2.2907379247652 1
2.54478274968852 1
2.04809906176729 1
1.63895734647466 1
1.35303829867734 1
2.13443627679639 1
1.69322449989573 1
2.35788078455545 1
2.63500724426656 1
1.94846922931386 1
1.46054856920973 1
1.53506032808072 1
2.34908862325955 1
1.70686415800742 1
1.9228821977974 1
1.76886174419806 1
1.80934454253937 1
2.49355565832174 1
1.91221986406507 1
2.19464059719808 1
1.40062069248351 1
1.86941243791064 1
1.92967790348021 1
1.03366527228257 0
1.81509809501266 1
1.50145992723943 1
1.98392148515718 1
1.43152534965804 0
1.94850463128212 1
1.82465547425351 1
2.67565853011999 0
1.72581051869003 1
2.64457795695975 1
2.54818527284304 1
1.37827358366956 0
1.99378224503378 1
2.53684605731985 1
2.14467680153004 1
2.23767346972673 1
1.61386334250846 1
2.375145764974 1
2.20167229736362 1
1.37392254376302 1
2.38749961738135 1
2.01743454917404 1
2.50050830991716 1
1.42070815641881 1
1.94708577857611 1
2.5994462167282 1
2.33911127060221 1
1.70966232422112 1
1.17528368076169 0
2.10377692525158 1
2.14961895062148 1
2.10674129810419 1
1.32290913354415 0
2.95129230170831 0
2.04296357120171 1
2.02089661380412 1
2.44062801575316 1
1.81128456704524 1
2.29213639318618 1
1.49741824925308 1
1.87486600376262 1
2.04478061492039 1
1.67484016443434 1
2.04819504398427 1
2.10601777131236 1
1.41053940359943 1
2.08714612988561 1
1.72472910607944 1
2.26129160817344 1
1.57355305275813 1
1.41585108459005 1
2.56850972230434 1
1.9386482849362 1
2.51051535012977 1
1.70831622507364 1
1.72527680418865 1
2.19199051295516 1
2.52366238969483 1
1.56637868052102 1
2.52802360897528 1
2.25514019580687 1
2.44061244364091 1
2.25463946852754 1
1.92272502647551 1
1.95304951295868 1
1.64925382897332 1
1.21293499580269 1
2.57032886845239 1
1.92873720639685 1
2.55829606715218 1
2.15777180233104 1
2.28412260715467 1
1.45801214563968 1
1.31622094150222 1
2.52236078647105 1
1.40596542298423 0
2.00708309590614 1
1.86882869206136 1
2.19815712824107 1
0.974420198412407 0
1.86591069821086 1
2.04064207311086 1
1.63022138906816 1
2.04764904207409 1
2.62303178079886 1
2.32748446388229 1
1.81172183192672 1
1.85863337475251 1
1.49855112930251 1
2.27626246764038 1
1.82971548340024 1
1.23192462028061 0
2.30472523607263 1
1.77954586093555 1
1.7834304270894 1
2.01881843080055 1
1.51184587085791 1
1.67095790628011 1
1.75323676585717 1
2.85088482725643 0
2.42525206699493 1
2.50118518603202 0
1.93147686577982 1
2.57032932882377 1
2.05534095615757 1
1.36959678704641 1
1.82398776347022 1
1.92298705935311 1
1.59790419263623 1
2.66555111714085 1
2.4384124109041 1
1.75313157873481 1
1.48318534236768 1
1.81528733381615 1
2.59918760535596 0
1.70239773826555 1
1.83260181478677 1
1.89256856233512 1
1.69724848116993 1
2.21924680093602 1
2.23564889947487 1
2.121742227468 1
1.44224774279407 1
1.93573425764971 1
2.57486024913565 0
2.25066533254406 1
1.91422539327828 1
2.64686787572398 1
2.52501043078964 0
1.82967273370085 1
2.04235686493855 1
2.15337518887067 1
2.31037390852832 1
1.55382437023733 1
2.26256691024877 1
2.1350893688631 1
1.61224986851705 1
2.28678615001541 1
1.91739930014256 1
2.59221347527758 1
1.57701244731154 1
0.75419714060933 0
1.92061274757472 1
1.90445428155896 1
2.56347733148956 1
1.29966706798205 0
1.7908796313083 1
1.86217356435188 1
2.36997301847539 1
1.89228881015037 1
1.4026864708058 1
2.31925410650041 1
1.80481200106995 1
2.45969634270594 1
1.82015676929804 1
1.58770562086302 1
2.28211675591839 1
2.05842328939121 1
2.32321024212365 1
1.94321813091885 1
2.64043731687962 0
1.94916264424804 1
1.57636434733134 1
1.67845484023927 1
2.1973506468122 1
1.84241778992776 1
1.65741931622585 1
1.56984459377397 1
1.07029651317308 0
2.44040365611241 1
2.00735500027644 1
2.43769349089772 1
1.84466647660345 1
2.33865525716458 1
1.02981765536678 0
2.43840980315449 1
2.27629190435859 1
2.154342940919 1
2.42991261288843 1
2.07425321367676 1
2.02437616843359 1
2.49423756967106 1
1.93679472012772 1
2.38713404045233 1
2.23597404911256 1
1.94324045057317 1
3.02300801468303 0
1.74980071771463 1
1.85032083310601 1
1.69152865940133 1
2.051996376378 1
1.73334250694255 1
2.20733208371253 1
2.00200363042965 1
1.95555655147883 1
2.30386723506166 1
2.06122612043602 1
2.53900774532735 1
2.20896134487336 1
2.21263110675154 1
1.85854158862871 1
1.77146851134886 1
2.79200609182783 1
1.62728398703026 1
2.29948244243161 1
1.70163933422113 1
1.92370432510257 1
2.0854599476592 1
2.04339481274457 1
2.03998661607083 1
2.4486645378697 1
1.78135130851148 1
2.51141471829967 1
2.27965089259781 1
2.22078244864525 1
1.95654079296858 1
2.06204319229143 1
2.08928516798859 1
2.66674344549511 0
1.94641926139504 1
1.96361349299191 1
2.16711811304936 1
2.30883771714496 1
2.14348846976337 1
2.18678893600407 1
2.1893600824708 1
2.05107306881147 1
1.85268682218233 1
2.01517837746754 1
2.39567723979345 1
1.45277208332275 1
1.73480386973596 1
2.55572599900083 1
2.54918799719976 1
2.69539665611084 1
1.68929883343013 1
2.305813772811 1
1.79917325686529 1
2.55214739796727 1
2.35130945890322 1
1.32685866811345 1
2.43445930588453 1
1.19367865273447 1
2.3305952865312 1
1.78971107659384 1
2.61729296055625 1
2.11010984798766 1
1.70895137296568 1
2.09454639696502 1
1.7415029969188 1
1.58865970969458 1
2.20583013587938 1
1.74786857256451 1
2.63385092254606 0
2.24065181365382 1
2.76924913243328 0
2.05519460366644 1
1.63606655508182 1
2.06904892858218 1
2.00051729390976 1
1.9038120853564 1
2.18973230948227 1
1.26014420927588 1
2.22947309939977 1
1.70899550262149 1
2.50113328875102 1
1.85328286684136 1
2.36332216161831 1
2.05985237976093 1
1.96130601629985 1
1.75097548797313 1
2.13005262744009 1
2.24187413358349 1
2.35488230216574 1
2.54750496843334 1
2.07906713180888 1
2.03388335948589 1
3.17734475758899 0
2.35062121817851 1
1.62205857147969 1
2.57405230361511 1
2.01243306332551 1
2.44884696405603 1
2.38825297003977 1
1.80253694159436 1
2.22350308089835 1
1.79351072020833 1
1.74945669335921 1
1.52736759203547 1
1.89244074274328 1
1.92066653658222 1
1.68269029313673 1
2.05866772636208 1
2.62758281251527 1
2.37109642450147 1
1.10736080926436 0
1.9312829972604 1
1.83982133640127 1
1.41077438628105 1
2.06043139602551 1
1.81400741399607 1
1.60655122365664 1
1.83359505633315 1
1.61705215781914 1
1.39695708192765 1
2.19362932345642 1
1.62679461262253 1
2.2690879465201 1
2.46373710961696 1
1.2604689590661 1
1.43870942582991 1
2.83068988999077 0
1.42678530274805 1
2.15420203521583 1
2.07760280554504 1
1.51756146647005 1
1.07110263386029 0
1.91885590729911 1
2.3197253992196 1
1.46590853780756 0
1.28297134457083 0
1.79001250403404 1
2.12706531937382 1
2.0407905444953 1
1.99424356576005 1
2.74191733389055 1
2.29983582180894 1
2.23123145068127 1
1.86438675246978 1
2.08267933838963 1
2.22948639358656 1
2.36735164800302 1
1.67455909323848 1
1.91841917650136 1
1.92738173937839 1
2.2087851533753 1
2.2363000133477 1
2.12122416652052 1
1.52176855007825 1
2.19877337425148 1
1.856676072314 1
2.33985414056163 1
1.86851001200866 1
2.52087204754513 1
2.48565208134739 1
1.97394533540256 1
1.92857906264879 1
1.7289348218601 1
2.95041851692498 0
1.58644540564418 1
1.78772816420121 1
1.1959680429806 1
1.67509446475968 1
1.62959071932092 1
2.12962271396391 1
2.12131212587634 1
2.09851009202863 1
1.36725932507477 1
2.44015374739761 1
1.77319138143325 1
2.74300114737543 1
1.9328684139796 1
1.7742369259691 1
1.93003467946614 1
2.08752741868514 1
1.59805448541002 1
1.82802830092619 1
2.90042847348973 0
2.09991971034335 1
1.47571105069165 1
2.60097191219392 0
2.05278337047546 1
1.66784827889969 1
1.7258948040678 1
1.96949922936521 1
0.674563830988625 0
1.9840588721228 1
1.66948557069505 1
1.93059664380492 1
1.66461180565738 1
1.90458093563596 1
1.44146756447729 1
2.39349958655057 1
1.64439354413424 1
2.8288091222018 0
2.38466260823717 1
1.46715638196302 1
2.54354479132524 1
1.27844087038945 0
2.50298838801357 1
1.91887042540275 1
2.00710106957818 1
2.61794109300001 0
1.95609577361244 1
0.947719815578379 0
1.92403338448672 1
2.20291889080552 1
2.12753720379902 1
1.61508678563051 1
2.10632724067492 1
1.94823845593742 1
2.3308925893953 1
1.79274532425894 1
2.17058265201308 1
2.03013021802817 1
2.12076884328998 1
2.25587054465029 1
1.78547307705851 1
1.9066515635353 1
1.5036093676865 1
1.74362111923948 1
1.87576240728887 1
2.20732184329795 1
1.75178740013592 1
1.53412358900252 1
1.67914980021548 1
1.44209201688563 1
2.03334569434885 1
1.81240008746392 1
1.391238580663 1
1.70454998358364 1
2.17668407978409 1
1.65151725883623 1
1.39115770134842 1
1.92916092645994 1
2.40324734168171 1
2.08252247618404 1
1.68090029507776 1
2.42332411261363 1
2.13032920185246 1
2.32216599355509 1
1.90894636957942 1
2.14032796019618 1
2.08780428866326 1
1.87932348543716 1
1.75532150747928 1
1.88096095770467 1
1.73507180627336 1
2.31523379073606 1
2.02889099347585 1
2.72678348551245 1
1.43587343909912 1
2.0502607367311 1
0.949492380947781 0
2.02220416672872 1
1.94027727667358 1
2.14765978162675 1
2.84114175178175 0
2.7698831252169 1
2.37203535820209 1
1.94865364030463 1
2.70184390605962 1
1.86159471539707 1
1.82348685177939 1
1.89996208890045 1
2.33897411641019 1
1.79495766181336 1
1.9105164033069 1
2.21927441852361 1
1.64805836099605 1
2.03711294770518 1
2.45689528179232 0
2.62459719099322 0
1.78872308498967 1
1.58161038506065 1
2.3047080160012 1
2.03301452383881 1
1.49639769986419 1
1.94213454842308 1
2.14868657036142 1
1.49916547553974 1
2.24435410382122 1
1.66847772967884 1
2.50058839486739 1
1.51565089361442 1
1.60332991535704 1
2.13416784668306 1
2.44584474674488 1
2.34879907579913 1
2.85875274996994 0
2.30725994605125 1
1.91367031685694 1
1.78032278984409 1
1.57822822602688 1
2.0515342168401 1
2.06496891957388 1
1.22068521555608 1
1.76064658671085 1
1.87545639547949 1
2.01036862170255 1
1.81960427054581 1
1.73107350589284 1
1.94890113051669 1
1.66875222102018 1
1.21316805367942 1
2.29515295239949 1
1.77826289659979 1
1.44423206687863 1
1.63259616341125 1
2.47267644928504 1
2.24089068408736 1
2.474298476626 1
1.50965473296006 1
1.62727147978859 1
1.97752418395444 1
3.01336568858114 0
1.71078621455712 1
1.49659547566844 1
2.70033001943153 0
1.79696433234622 1
2.02735909703706 1
2.07741293283843 1
1.75192916334382 1
2.50765187370041 1
2.13716046316911 1
1.93931823383659 1
1.7554980122039 1
1.63026553696735 1
1.9780493847329 1
1.96374313904842 1
1.60982945380705 1
1.77506855812036 1
2.69827376624078 0
1.89759555053776 1
1.97554670429217 1
2.17119177689683 1
1.21617726544921 1
1.5571120882277 1
2.46264436883459 1
1.94327430680829 1
2.14844849671594 1
2.67372229938907 1
1.9372114451939 1
2.14599038071214 1
1.90372187209606 1
1.92792976389118 1
2.23769630299567 1
2.44834790250767 1
2.10634191720626 1
1.9962045946883 1
1.79874502404338 1
2.74703598019023 1
3.03332762710945 0
3.07387151062576 1
2.01965453558729 1
1.85531487851688 1
1.59147500535443 1
2.36844599707816 1
2.43242372764956 1
1.71215662481756 1
2.90624673683845 0
1.60865592768544 1
1.85396165783168 1
2.36434474743868 1
1.68374027000773 1
1.15806370256769 0
2.00364136462314 1
2.24438792176771 1
2.54363898090239 1
1.35273409806182 0
2.32494029171648 1
2.60383028979509 1
2.35897722907992 1
1.09496135623843 0
2.34652001045366 1
1.84778211125222 1
2.60249304684548 1
1.41322645588676 0
1.32942946441031 0
1.55015387738508 1
1.92898057412748 1
1.83159351275046 1
1.54176695441404 1
1.66287222476387 1
1.71243572615702 1
2.07462709299427 1
1.49584896866058 1
2.09348876754158 1
2.03164363654127 1
1.80992978950758 1
2.416768777192 1
2.14101515451598 1
2.10049310435587 1
2.38273990103021 1
2.76520297269411 0
2.39541758370504 1
1.82895312011696 1
2.20319958040912 1
2.29083351160567 1
1.77088236531815 1
1.5337616451617 0
2.07768315453152 1
1.55340420102963 1
1.70363972679583 1
2.59204684494708 1
1.70565203179926 1
1.74189830200265 1
1.50788033543671 1
2.77372111443764 0
1.81679765949966 1
1.9969573472192 1
1.50605975878072 1
1.81152841009826 1
2.19699710816663 1
2.2957429600252 1
2.17299970018482 1
1.33708033550684 1
2.20518245571331 1
1.33407445512807 1
2.24925165081632 1
2.51331644132236 1
2.47907557216132 1
2.26676584064569 1
1.89015250306679 1
1.60011978626336 1
1.65792927267175 1
1.43631662358165 1
2.58459705213103 1
2.30570880458177 1
1.82113307966792 1
2.6465123556448 1
1.60315432405879 1
1.20633902508163 1
2.38239679000598 1
2.29317984455512 1
2.37151899861319 1
2.43459863930171 1
2.10691934350235 1
2.21415564082267 1
1.86286924593774 1
1.49191466612584 1
2.36832571330671 1
1.66885220216165 1
1.39633695786319 1
1.91912220526628 1
2.09899166470687 1
2.14667693223445 1
2.11707388250424 1
2.27472490636446 1
1.9428191382301 1
2.29286477456306 1
2.41878039669307 1
2.61206509696334 1
2.22789951595312 1
2.07811237355785 1
2.13033058558962 1
1.6042876345634 1
1.90657441840465 1
1.76810384834657 1
1.87621486435036 1
2.80380469104647 1
1.74839123963807 1
2.03783291143472 1
2.37712789951267 1
1.37657234910568 1
2.54875665664661 1
2.13751085938947 1
1.40275527395737 1
1.93725916599596 1
1.97745837941923 1
2.46944657207228 1
2.20100695064526 1
2.796578050581 1
1.34652704538142 1
1.78571589112504 1
1.91943154428632 1
2.17037492383449 1
1.80148184380131 1
0.649358846889166 0
1.51900499953179 1
1.90568581835895 1
2.04993871128783 1
1.50665534548773 1
1.91692275766835 1
2.0596524658533 1
1.67661221164348 1
2.14983248661436 1
1.66023289908518 1
1.29802463599028 0
2.18455357073041 1
2.12404843554004 1
2.04862047125322 1
1.99766655078446 1
2.02594616116011 1
2.69739708461355 1
1.82684698149468 1
1.79761665779202 1
1.81614239699261 1
1.96184556071085 1
2.67805061078635 1
1.2197427940836 0
1.53979204265102 1
1.96391525678362 1
2.02888844367541 1
1.3072433424832 1
1.75999331029278 1
1.81480563960656 1
2.32767346937536 1
2.17812928574539 1
1.76908636490995 1
1.90944313760892 1
1.33905800624973 1
1.50065024304035 1
2.12259324684866 1
1.1825812725554 0
1.82595298719175 1
1.99589556859151 1
2.09395851624349 1
2.17572335586561 1
2.00871775504099 1
2.04857753516025 1
2.58083442375213 1
2.06001368107666 1
1.50543725259602 1
1.64210609608591 1
2.02827307768943 1
1.88365640855015 1
2.37376469404147 1
2.25956258289681 1
1.96859618956589 1
2.17348463469479 1
1.88973631715295 1
1.87039210837445 1
2.35431856281879 1
2.34583329791311 1
1.78865211611051 1
2.43298880460135 1
2.46581854628604 1
2.83618601824161 0
1.92405022381097 1
1.37016232574702 1
1.98883123616246 1
2.24210605907813 1
1.95776580600481 1
2.17564957109806 1
1.82563210230932 1
2.57240466019664 1
1.93130849011897 1
1.96178253065182 1
2.29814196286189 1
2.47313723819893 0
1.9047490092261 1
2.585157270664 1
1.56344620921926 1
2.0010938569848 1
2.5173408669596 1
2.25786606481672 1
2.26717938365633 1
1.83103600713338 1
1.33639470628245 0
2.21095481651559 1
2.39595432497468 1
1.36059024926553 1
1.27442724777915 0
1.78722375648231 1
3.07672660290406 1
1.96352019705973 1
2.27956713488166 1
2.58407647354286 1
2.11360810887916 1
2.05361497444554 1
2.77983498059566 0
1.86231792031732 1
1.96256673066679 1
2.01499392937803 1
1.45700116986712 1
2.42554259294047 1
2.08620912499659 1
2.03841815625802 1
1.97434320741361 1
2.21035326675923 1
1.86634780820585 1
2.52959399674015 1
2.1765261813981 1
2.49268889911222 1
2.42502968089921 1
2.22787877998451 1
1.62215299173373 1
1.92496037482071 1
2.2460052900748 1
2.15294807268144 1
2.24374068324085 1
1.51341256341694 1
1.1473546402957 0
2.11763343247325 1
2.6574301212811 1
1.58517935465258 1
2.50548553865534 1
2.19164934073349 1
2.10145322161336 1
1.51277347358108 1
2.54189373115335 1
1.87834851116562 1
2.50316629990784 1
2.18260633192595 1
2.00489682117536 1
2.30774668918442 1
2.12583275640101 1
1.94118007781255 1
1.79885386190819 1
1.97878757839842 1
2.27300005700973 1
2.55927272497758 1
2.21401077723246 1
2.54988969478439 1
2.1105952325105 1
1.04819890014601 0
2.54416028387216 1
1.98906752828094 1
1.03644466380946 0
2.15614928221089 1
1.96182996564395 1
2.39791248563943 1
1.89221276489729 1
2.08418366354141 1
1.6659724656948 1
2.47099105374587 1
0.975950040886665 0
2.32476270419889 1
1.50353171783672 1
1.98978819583185 1
2.26209482865438 1
1.90572141991825 1
2.02087462495841 1
2.30990627180398 1
2.34392931548031 1
1.21619946850839 0
2.37639315935717 1
2.4707993398545 1
2.1137980252429 1
2.13817552598919 1
2.61628593621133 1
1.90413382179274 1
1.66449252063021 1
1.64043174306227 1
2.06877438085093 1
1.87657728702326 1
1.88209862690561 1
1.93790921137249 1
1.93182923030375 1
1.87059297684624 1
2.61395890820488 1
2.32982244078611 1
1.2408743878705 0
1.12130631935555 0
1.86256737101557 1
2.18831634823759 1
1.82757397188927 1
2.13551811563527 1
1.98428609383391 1
1.51878337043062 1
1.89826751302283 1
1.55814301868394 1
1.64543411884293 1
2.243456529336 1
2.20237785657483 1
2.33133718959639 1
1.95609416992766 1
2.18564345946938 1
1.13693298383075 0
1.85498254330153 1
2.08554615604049 1
1.32291151214144 1
2.70229617617123 0
1.76383265416913 1
1.89736015371416 1
1.96638798930294 1
2.1470836953058 1
2.06971572220236 1
2.4483287035814 1
2.47517484412501 1
1.88603157590096 1
2.23961655955261 1
1.69221389739809 1
2.5050708879572 1
2.08126405363756 1
1.62717001170783 1
1.68852184963893 1
2.16673234253179 1
1.92581589145911 1
1.54506929280224 1
2.10288830189532 1
2.57992561820275 1
2.01036718666237 1
2.34810341493027 1
1.30898862848755 0
2.77444688184028 1
1.58444797798315 1
1.91868731536261 1
1.98703538022743 1
1.9015519284515 1
2.12656442141049 1
1.80964719665446 1
2.03898916852339 1
1.52930264733424 0
2.71259693332308 1
1.38822377217463 1
1.95952897707347 1
1.95300233318667 1
1.22002435685759 1
2.21292847675247 1
1.68803492252414 1
2.38627991602248 1
1.97907781846944 1
2.03013762066364 1
2.39214176795925 1
2.17247824716252 1
2.26605677781275 1
1.92013408146986 1
2.30608120065851 1
2.28776163812124 1
2.12316955134477 1
1.71585822549792 1
1.9014742435568 1
2.12485328393711 1
2.14265156288391 1
2.31787257364487 1
2.1222284857173 1
2.63544762224805 1
1.81605826369619 1
2.34181775873616 1
2.16660251264086 1
2.3339186807968 1
2.12039064087429 1
2.1799488255 1
1.21556672305239 1
2.01661674154992 1
1.83361259799354 1
2.44772044163829 1
2.19032487153812 1
1.97919063750278 1
1.52525841274542 1
2.11931953638433 1
1.75905383868754 1
2.73588292083707 1
1.95958070140022 1
2.43421554850572 1
2.00640144763241 1
2.11939669860164 1
2.53985820830528 1
1.94047997490826 1
1.99273471475335 1
2.16793585913604 1
1.62413895949554 1
1.97677302493731 1
2.21824614585995 1
2.25873126253303 1
2.56440244872177 1
1.2164837902044 0
1.4172102595019 1
1.90020390191061 1
2.03538663181317 1
2.31834237375117 1
2.64200472859908 1
1.46639744977275 1
1.56300811017694 1
2.10137647991022 1
2.04559961501402 1
1.4903382377968 1
1.5170053271287 1
1.42168284699981 1
2.18530842794421 1
1.86487299285747 1
3.07614424902689 0
2.70691514663046 0
2.02414262419798 1
2.45269526856455 1
1.69529050110394 1
1.36458953796517 1
1.97803122139867 1
1.65884318555702 1
2.46631458220384 1
1.83293515811378 1
2.0908270749342 1
2.37628014157913 1
2.44911339698229 1
1.33282988845543 0
1.37487698401931 1
1.56575822319044 1
2.38622563719399 1
2.52327857887147 1
1.12702112329717 1
1.3462138247257 1
2.48212318982818 1
2.22480298853361 1
2.35950170177372 1
2.04371004834571 1
1.91617465465648 1
1.92880295698323 1
1.82094444051054 1
2.15847411930355 1
2.17663943455458 1
2.92927445278982 0
1.98833956963025 1
2.67907303970365 1
2.42619030071176 1
2.13050213043573 1
1.39053244270375 1
1.8834824709225 1
1.13493788599219 1
1.94188614165604 1
1.94546534834343 1
2.42374347528196 1
1.65019356325174 1
1.38138041606333 1
2.25069811911929 1
1.81831269120979 1
1.56073408740912 1
1.71169601094893 1
1.94409003826111 1
2.04427224512527 1
1.26532594751223 0
2.08820755744385 1
2.58324214938399 1
1.85991307289628 1
2.44205594432257 1
1.89314256229542 1
2.53874622507363 1
2.40909765476228 1
2.01024906583055 1
2.03943458390483 1
1.56342872728672 1
2.32868831954433 1
2.43478214075353 1
2.30790108127852 1
2.71531673106061 0
1.75444997390225 1
1.60462798259491 1
2.05031694265098 1
1.90207362606362 1
2.3279648196458 1
2.52290522563914 1
2.73551511628486 1
2.7519333687271 1
1.98177099266233 1
2.0737789821685 1
2.56284030032136 1
1.95885315018785 1
2.42582895157772 1
2.61414614984766 1
2.51794772421101 1
2.59196213130913 1
2.15204199260493 1
1.46292538453115 1
1.2763492212048 0
2.42692557612969 1
1.83226981702171 1
1.61781003845771 1
2.33779729738096 1
2.58111810911822 1
2.35225089807737 1
1.69662746712052 1
2.54195992918951 1
1.4474798318958 0
2.48898419114414 1
2.60280953649427 1
1.94625934176729 1
2.5509674661489 1
2.19772800584418 1
2.08669360897316 1
1.71618442627595 1
2.18862331601126 1
2.16681034227962 1
2.61281354901051 0
2.72621615168174 0
1.86796178041309 1
1.29985742632206 1
1.81113480622306 1
2.44813726290442 1
2.16264536713686 1
2.46746537450853 1
2.11367203021044 1
1.83766184294594 1
1.80434921217825 1
1.42696577974073 1
1.58211521319039 1
2.06325717527206 1
2.5702340773466 1
2.1093462682924 1
2.04532451599165 1
2.40703210156651 1
1.4857751605589 1
1.97871021708306 1
1.8919377149804 1
2.09855444130021 1
2.00939439649024 1
1.46387089720144 1
2.37694121395157 1
2.08621391159912 1
1.56898328996654 1
2.58714318918896 1
2.08584920648542 1
2.11153280616121 1
2.76620172633882 1
2.89559694507801 1
2.28847390228042 1
0.956882851600025 0
2.02092713901003 1
1.81872150404002 1
1.02501190905508 0
2.38255479440006 1
2.45354155245681 1
2.07213784537205 1
1.8121160182704 1
1.8952839870298 1
1.33086625594438 0
2.08319563534872 1
1.66857346192963 1
2.25256315177281 1
1.70390889454479 1
2.38426263825241 1
1.98055597592584 1
2.79950284454025 1
2.79105767759955 1
3.04062330135576 0
1.82354847854336 1
1.64359119648089 1
3.25246242116888 0
2.11844224232278 1
2.32524514995389 1
2.21432100956267 1
2.02800201471142 1
1.33537661601773 0
1.74626139769074 1
1.94012479601959 1
1.0750203894501 0
2.12167788189385 1
2.65479396304136 1
1.8172375387876 1
1.89764195825012 1
2.12358916537134 1
1.88625542405436 1
1.38659222423781 1
1.8699535719461 1
1.58585534531049 1
1.67737328114916 1
2.29926837629783 1
2.24729192513974 1
2.02246497172424 1
1.78668686615196 1
1.93930445504071 1
1.72718591289616 1
1.7932020407841 1
1.80289064022103 1
1.73032038535516 1
1.60901647386861 1
1.49654835584369 1
2.091058965924 1
2.30597975065145 1
2.01424811823701 1
1.84011329364795 1
2.06344068547086 1
1.5082286389025 1
0.933546197261959 0
1.7448023729594 1
1.94919955731098 1
2.17217420500871 1
1.4621409350125 0
0.997664606935464 0
2.55741473788236 1
1.56789645670585 1
2.12334992799052 1
2.47190657819548 1
2.029642884814 1
2.08326279374724 1
2.07449718805572 1
1.79756329005689 1
2.63035631481869 1
2.58708820778825 1
1.4740729030825 1
2.40900402327691 1
2.25187513975316 1
2.57267889110145 1
1.68527437500065 1
2.56335388213996 1
1.30120689088494 1
2.53042303016079 1
1.22929439389187 1
1.63370095372955 1
2.00378128822114 1
1.61006525945739 1
2.70078698053448 1
2.1234291630995 1
2.11954054499514 1
1.64772359041874 1
1.96334108923732 1
1.93075886854743 1
2.12282134741531 1
1.44176826854923 0
1.89971293332674 1
2.05031248057169 1
1.6012659992833 1
1.37937701476775 1
1.83840589178026 1
2.13192649045985 1
2.32184195444031 1
1.81572557659639 1
1.83343895019912 1
2.18360873025042 1
2.02860142425584 1
1.79293182281551 1
1.95257985112498 1
1.56837615844275 1
1.79901083290195 1
1.99125789157451 1
1.01774109085066 0
1.507731269764 1
2.11843950192461 1
2.75400518900946 1
2.82411677903834 0
1.55118911549865 1
1.99330732641823 1
2.19250991034281 1
1.54969631644353 1
1.69019923636606 1
2.36945677704638 1
2.33922822590902 1
1.86256450524677 1
2.70651595208302 1
1.91206703038478 1
2.23059831426635 1
1.47106777875045 1
1.3497796194558 0
1.91979937889965 1
2.28198110990396 1
1.91117557734663 1
2.10192728327019 1
2.3240303031464 1
2.03219811661785 1
1.69279415617909 1
2.30832131144669 1
1.51353310369826 1
2.10883452615378 1
1.73025884184497 1
2.28234866143707 1
2.28602905811663 1
2.13010889976675 1
2.37764042316347 1
2.05283307281521 1
2.15967036355472 1
2.12555895307447 1
2.32806657208512 1
2.01641710582241 1
1.39007655365307 1
1.93167026325483 1
1.99942558581233 1
2.45152627175163 1
2.19328557935698 1
2.04200901365907 1
3.0443861758342 0
2.32401508673675 1
2.17124820095151 1
2.19692014999115 1
1.57684470366671 1
1.7441121936055 1
2.44101196484482 1
1.74674372706553 1
1.81195714848219 1
1.61145034567048 1
1.97763039606429 1
1.74110367958981 1
2.51469766181159 1
1.94675753401447 1
2.12201783889336 1
2.43466273837011 0
2.30740335541338 1
1.84015537283114 1
2.45363008670076 1
1.68827969193006 1
2.03248220323031 1
2.11227509206647 1
2.06755178547483 1
1.30317625550846 0
1.69987829103597 1
1.60810979017567 1
2.22584455671604 1
2.65094215728497 0
1.18412982295871 1
1.67540395906476 1
1.41433769771593 1
0.88618063446613 0
1.6022068534666 1
2.19519156064029 1
1.80903777093666 1
1.71485752593572 1
2.58739019489231 1
1.72943163996742 1
1.9509198719399 1
1.69617797295671 1
2.24502783274111 1
2.04197733353749 1
1.73710553430599 1
2.07790936815334 1
1.81076369356582 1
3.43471598395812 0
2.81693920111704 1
1.41044418681272 1
2.02595980368824 1
1.73872893964011 1
2.69908611641702 0
2.79596147395235 0
2.29084540567358 1
1.3776936005787 1
2.26715598943791 1
1.94242922299972 1
1.65893629352464 1
1.99832945606842 1
2.21367199933335 1
1.21717059125492 1
2.09190760858168 1
2.89008163942822 1
1.89042943675437 1
2.40198475463831 1
2.85775648883065 0
1.96645404509619 1
1.64309363479654 1
2.87245907666688 0
2.27634507058274 1
1.63445678277112 1
1.83091511630107 1
2.55792023574381 1
1.2494048656488 0
2.09386903844994 1
1.61404597808233 1
1.8150009862113 1
1.64515512318056 1
1.88634171284177 1
1.67696298228188 1
3.02833842450343 0
1.85410826687531 1
2.37978723207122 1
2.56762903107494 1
1.70587639633469 1
1.78779276581242 1
2.90885338438032 0
2.03435507125584 1
1.80920143308037 1
2.25201109410571 1
2.33165345507611 1
1.33942166032327 1
1.50317065418353 1
2.20354297417848 1
2.24333700241161 1
2.07874252636969 1
2.02486121474225 1
1.64041160157263 1
2.1707023592255 1
2.30908830863939 1
1.89610771001532 1
1.85070214293007 1
1.81464148251177 1
3.07524767853813 0
2.36580486688156 1
2.08239925181876 1
2.14151961489496 1
2.22187776054831 1
1.93643175143417 1
1.99776238921215 1
1.94579773703484 1
2.38987692305172 1
2.49492176919944 1
2.1673643039861 1
1.65227569238102 1
2.2987919745333 1
2.1869601114935 1
1.95329367901259 1
1.90139303745455 1
2.05597902345485 1
3.13957271330171 0
2.56603590755171 1
1.59130368317205 1
2.33029040837983 1
1.87470304732435 1
2.48957442786705 1
2.18042037902357 1
1.50741671488488 1
1.85231057406488 1
1.57072187859642 1
1.63061637353624 1
1.37958758785137 1
1.71055032709844 1
1.50690929978681 1
1.714548576479 1
2.06442258892428 1
1.87397861433023 1
2.22061764058927 1
2.21095760071326 1
2.09992735414667 1
2.60627533569485 1
1.87094263503493 1
2.47563736246955 1
1.99313393538282 1
1.66752226519958 1
2.0647088897395 1
2.04730303963231 1
1.21054834728593 1
1.83969635636852 1
1.91975720990597 1
1.41995933843422 1
2.69998731556604 0
2.42163930510304 1
2.0977187165077 1
1.93042616795503 1
1.74494160869228 1
2.09546273107333 1
2.73669338282549 0
1.96411157196584 1
1.68524914211801 1
2.24492679093385 1
2.6439288360995 0
1.97414331185959 1
2.2400858794395 1
3.0591009570744 1
1.29779306671994 0
2.73384047969344 0
1.95576455720688 1
2.10385584617966 1
2.04077733388709 1
1.78284851191281 1
1.81995712714468 1
1.71248144364655 1
1.81417305358898 1
1.76598569263067 1
2.01557191704427 1
2.44784962788931 1
1.7450146913362 1
2.57512474484446 1
1.54017868513476 1
2.62833974813922 1
2.25205435915611 1
2.49433786629591 1
2.51403119057255 1
2.55377063935338 1
1.58249189030414 1
1.48524409916449 1
2.12827776311051 1
2.22082640905167 1
2.04228450209614 1
2.3576221763774 1
0.799171622325717 0
1.9821913110882 1
2.45195456482427 1
1.71990967995057 1
1.74727346145904 1
2.01379730470294 1
2.08135701664685 1
1.30203422309968 1
2.24051345602144 1
2.33324885756835 1
2.09968178749612 1
2.14542785369543 1
1.30334764617375 0
1.84224902117117 1
1.90392641036668 1
2.33743856532927 1
1.94922501960771 1
1.64767968569746 1
1.87568463894268 1
1.81931975666899 1
2.03777504661962 1
1.28552065844102 1
1.45540623788277 1
1.38603962625681 1
2.30089328861975 1
1.85568520964436 1
2.1453016557658 1
2.4401227984735 1
2.01571836570939 1
2.57430416819927 1
1.99706991194066 1
1.80119504480165 1
1.78082363909645 1
2.6359435477946 1
1.56722763053586 1
2.19613907065542 1
1.56208184806804 1
2.36716025760386 1
2.30379143616802 1
2.10839900033667 1
2.38270600485287 1
2.18185699546233 1
1.95698218089192 1
2.69986810076499 0
1.40718598016087 1
1.92529911066727 1
2.46243224743877 1
2.22700152259163 1
1.4971138765017 0
2.45870807542078 1
2.24899844206602 1
1.64171782273018 1
2.47859838847448 1
1.63599138429806 1
1.27127388806239 0
2.13509991576754 1
2.73576529287368 1
2.32915139309384 1
1.92032161525587 1
1.88201769971641 1
1.90652812012371 1
2.03992199044759 1
2.3995134987119 1
1.95201208678714 1
2.32834840154455 1
2.22113736693361 1
2.27727353971368 1
3.07029599031147 0
2.06214997661583 1
2.40420321284195 1
1.89119237484748 1
2.04968764438643 1
1.118691957679 0
3.02392823707875 0
1.96898301884936 1
1.66109040845775 1
1.61258924364977 1
2.31222691670588 1
1.45010825204427 0
2.44271642292776 1
2.10293388341489 1
1.67069851125843 1
2.03072109412711 1
2.13201346156429 1
2.26547738130643 1
2.0403954505703 1
2.61925095730855 1
1.91119454964435 1
1.64865606343157 1
1.5601496249803 1
1.48742231823036 1
2.69770245721522 1
2.19666087145513 1
2.59583363450784 0
2.03226953938633 1
1.88715593276078 1
1.88278655177861 1
2.25377190464359 1
2.14820529294483 1
2.26074474838599 1
1.47432502841744 1
2.30769953300372 1
1.57412153043408 1
1.94594541373076 1
2.00401907028722 1
2.55977568943503 0
2.21282872328086 1
1.83682867041681 1
2.65997714581171 0
2.29007659436628 1
2.18002842522329 1
1.99456893880127 1
1.33751372641184 1
2.18340217126541 1
0.996752405422198 0
1.89739871658823 1
2.47679392014375 1
2.16024647610916 1
1.71215245823328 1
1.49682575269482 1
1.82904639746962 1
1.88691104850583 1
2.21874070230555 1
1.81997415166704 1
1.70101149473173 1
2.38262766763522 1
2.45117340156543 1
2.20654289896254 1
1.85531865958581 1
2.66239170003443 1
2.01508787618688 1
1.96033043821788 1
2.36802371951869 1
1.64545170002161 1
1.97073684210851 1
1.87793138908244 1
1.46223498476725 1
2.65993456693627 1
2.12136693570748 1
2.17334916135398 1
1.09562262878791 0
1.38032454484642 1
2.14944833621468 1
1.72124310697336 1
2.10941269637211 1
2.10015133680662 1
2.03959070099075 1
1.43315250704141 1
2.72636780425409 0
2.35870244412937 1
1.77040209363646 1
1.44308574554313 0
2.39161900902297 1
2.02078754556235 1
2.15855605731921 1
2.05713188520893 1
1.74839925677004 1
1.49852802861406 1
1.34170147349777 1
1.20277735207642 1
1.34476850329111 1
2.2906362649084 1
1.543747150927 1
1.8604151722049 1
1.49894799587232 1
2.90061343778606 0
1.99083173233561 1
1.63958491963505 1
1.99274869946712 1
2.22784098296404 1
1.80669644913554 1
1.36704678642338 0
2.35538450574623 1
1.74340974549217 1
1.9600531222259 1
2.44794602348367 1
1.81428144300848 1
2.09572811391471 1
2.27585872788004 1
2.3037080942357 1
2.05638252024829 1
1.4864417629427 1
2.69414868080327 1
2.24571116580759 1
1.65928766529621 1
1.7388328055973 1
2.23116188543195 1
2.19638844375346 1
1.3512643535665 0
2.35747023995145 1
1.86454204529332 1
2.05510174353376 1
2.09371771558202 1
1.6683720001289 1
2.48556203002559 1
1.16093604763889 0
2.33734988449335 1
1.59933951773703 1
2.58778053741364 1
1.44266598281965 1
1.89120745839874 1
1.65388343272836 1
1.90467210125259 1
2.18789366118308 1
1.99247113768873 1
2.34994516930401 1
2.53140941724399 1
1.59462229453749 1
2.22887966616936 1
1.31187899667908 1
2.05327589466735 1
1.53672350312285 1
1.70662810022213 1
2.38675412257231 1
1.92292025931232 1
2.10302931128874 1
1.79904666394495 1
1.24691427085777 0
2.58415530388269 1
2.4144336618381 1
1.32991832514902 1
1.90343860005701 1
2.28544879897705 1
2.00221048362002 1
2.35079112614077 1
1.4675632786952 0
1.82131723639955 1
2.0410060953842 1
2.19501322409677 1
2.91115906242786 0
2.35172633727589 1
2.23182320920782 1
2.03680354679769 1
2.27349052876437 1
2.15100337170804 1
2.01186095511188 1
1.6140861727378 1
2.11154732414106 1
2.58720672118822 1
1.8561790736969 1
1.79709639179813 1
1.48659124288125 1
2.0910006310431 1
1.55504914661385 1
1.97057848324738 1
2.47568038481626 1
2.23602395306495 1
2.05042291230846 1
1.499847665432 1
1.49897558550657 1
1.59846316205536 1
2.17788438741202 1
2.28748520617861 1
1.80012238519622 1
1.90644353395614 1
2.6011811341628 0
1.41086148462004 1
1.64689734610553 1
1.94635936379403 1
2.46685757597261 1
2.14636053900455 1
2.71022892845609 1
2.2614172581147 1
1.78583244420948 1
2.32257546412124 1
2.27537149751647 1
2.39470631865054 1
1.72548155902364 1
1.68861487396426 1
1.99736424307886 1
2.06716490231497 1
1.93595175699395 1
2.04392822191542 1
2.06776099309121 1
2.92604034224657 0
1.40364106700034 1
2.4775541031723 1
1.93622525798784 1
2.36105771837668 1
1.5529319636812 1
1.94579606066079 1
1.87965413776325 1
2.00916743843389 1
1.94696131679073 1
1.53562313030738 1
1.63719454271409 1
1.82570698019818 1
2.62966825801827 1
2.06606829647981 1
1.73766954947041 1
2.19163699178231 1
1.62781581633658 1
1.63757241123677 1
2.1264778720932 1
2.40330172355073 1
2.31418306867418 1
1.79815768916151 1
2.65040844707543 1
2.16045494493024 1
2.31415010484128 1
2.40801082806513 1
2.26701793873621 1
1.44052782349648 1
2.123312454177 1
1.89746974797315 1
2.5428169446471 1
2.25497530012577 1
2.28672949907792 1
1.52145822309048 1
2.67131296731143 1
1.83605590639047 1
2.17335630125304 1
1.96314882426742 1
1.89831617803058 1
2.2611924143533 1
1.47988930780225 1
2.95471433385732 0
1.69502449149648 1
2.1138551506431 1
2.74615304000494 1
1.97555309843792 1
1.41177050004034 1
1.56762479715375 1
0.941144535574701 1
2.01270323698054 1
2.46901461009974 1
2.29916921842121 1
1.89453761623737 1
2.12438196061566 1
2.22352717440494 1
1.906867267922 1
1.82437020260774 1
1.89402882266947 1
1.92831898890772 1
1.88842955495215 1
2.54910963942736 1
1.4416052941176 1
2.32862538791588 1
2.02982940675026 1
2.14791845727294 1
1.81748551169206 1
1.56743121331257 1
2.20176109377102 1
1.77724890164329 1
1.53501980854163 1
2.07629087449342 1
2.70060523677521 0
2.3812442692366 1
2.28901652763748 1
2.71108389705676 0
1.7217016532296 1
2.23292913358802 1
1.82128963472489 1
2.41846288827771 1
1.48302939736775 1
1.81350083148918 1
1.66597910521182 1
1.98517826616804 1
1.72370605911654 1
2.13023086403222 1
2.36529529685142 1
1.68487788975359 1
1.6215810687885 1
1.52901888346055 1
2.72570025894052 1
1.64396528750168 1
1.6807640302609 1
1.93533781835193 1
2.84168595286293 0
1.44318923704744 1
2.0611972408793 1
2.25109183770116 1
1.80569843641566 1
2.12831026536907 1
2.14476466337532 1
2.33769357601913 1
2.82575386422087 0
2.26216089226832 1
2.54265350746853 1
2.18612066657752 1
1.32959990592365 1
1.48537712749473 1
1.41573831733091 1
2.02047153286826 1
1.75862234519052 1
2.65992304476684 0
2.47861025908045 1
2.25244046254791 1
1.26374555007345 1
2.10329284683327 1
2.11217223390198 1
2.21270750050335 1
1.23842199803005 1
0.955016931110559 0
2.47290802936353 1
2.57700211339869 1
2.3031135031215 1
1.53630574063958 1
2.06380704741792 1
2.73274459349831 0
1.50575470344032 1
1.73805195039374 1
1.80368829766615 1
1.69403351514385 1
1.86989558889836 1
1.57184433462237 1
1.7735654529343 1
1.97841495364779 1
2.05761677610583 1
1.95155646654283 1
2.32808746985229 1
1.64549728241627 1
1.89738488748232 1
1.26971521940549 1
1.53287882422668 1
2.08310355943401 1
2.22971366655326 1
2.27468160293057 1
2.31186060473957 1
1.96314389323959 1
1.4452050831737 1
3.05743785991142 0
1.41722585783481 1
2.14623586518527 1
2.76002380862454 0
1.910433554194 1
2.86050622433148 0
1.55108378016064 1
2.42094350070109 1
2.29929344080745 1
1.97950850069162 1
2.5448521829942 1
2.05244273697667 1
2.74231526722874 1
2.43993619778433 1
2.38252943240898 1
2.11645705767567 1
1.49461410819272 1
2.15701695441494 1
2.30021498502376 1
2.26868543163494 1
1.69277365079958 1
1.61533532656946 1
2.4914449294039 1
1.69927189719702 1
1.21280776282437 0
2.00052358571173 1
2.15682263563486 1
1.77849692828063 1
1.83383945920723 1
2.44554730268466 1
1.46995956125235 1
2.20907307213636 1
2.35316707112829 1
1.68713949730244 1
2.39421400823359 1
2.31675070576786 1
1.75942038627077 1
2.19725544125283 1
2.13403925409101 1
1.82233136272701 1
2.17401858378002 1
0.985624854406486 0
1.90441723108483 1
1.86823735653621 1
2.22759944105675 1
2.18477204279375 1
2.78012455091841 0
1.80066232554947 1
2.00100962079665 1
1.48165484921143 1
1.89930925120712 1
1.75845354562885 1
2.50729656760449 1
2.08398103121123 1
2.44541498090342 1
2.12254923943959 1
1.89046450666443 1
2.62566507890984 1
1.20959419199041 1
1.95275992190452 1
2.03592945914735 1
1.3703674203074 1
1.88776485309946 1
2.56639706262401 1
2.66554582329414 1
2.16197115751194 1
2.01752835014808 1
1.47747593806196 1
2.23060837449684 1
1.72503700372929 1
2.48980090197193 1
2.37332114968212 1
1.5257572843568 1
2.19043170875796 1
1.79797327077437 1
0.987355957786516 0
1.59114758618177 1
1.80715854001692 1
1.52896589393594 1
2.37549917246298 1
2.01298410403487 1
1.90771946133303 1
1.88493156352188 1
1.86495050810986 1
1.69019842744509 1
1.72157871559832 1
1.48974982723472 1
1.32993217627131 1
1.32265923712925 1
1.53383648306785 1
2.01374731113106 1
2.10359489525512 1
1.91394178247399 1
0.51121969079108 0
2.543004182547 1
2.47968688463707 1
1.59749737882651 1
0.969642422292136 0
1.7055934059311 1
1.41565575439594 0
1.62910620489245 1
2.21036794989712 1
2.06497650164603 1
2.16161691169304 1
2.43816330068473 1
2.34830264332215 1
2.54995987451967 1
2.233515134243 1
3.07241521379422 0
1.9075757169806 1
2.5551117610347 1
1.85494400656607 1
1.63345478772744 1
2.01929644322875 1
1.73715904953155 1
2.23808910482012 1
2.38164616952166 1
1.44305579457859 1
2.04715055479939 1
2.50968788224437 1
2.71504510075797 0
1.8277503537727 1
1.86422053287918 1
1.99041689447449 1
2.10145608029792 1
2.04262915570085 1
2.37182294298967 1
1.43365565059523 1
2.40023221287168 1
2.08644363304161 1
1.58216220481079 1
1.49347752614323 1
1.90257907303795 1
2.15851339846347 1
2.10339672177324 1
2.18642168250197 1
2.31696658767076 1
2.53111190975946 1
2.59495637343368 1
2.10043145284701 1
1.78293587562731 1
2.47512011068161 1
2.22879442547661 1
2.33974490494743 1
2.04255333510707 1
1.97366490576904 1
1.51499586665873 1
1.52610211851835 1
1.45376441251147 1
2.05322296419199 1
1.75568515900437 1
1.75821114019546 1
2.59386261740127 1
2.59006427816447 1
2.13274978190926 1
2.12215231906 1
2.01289369470377 1
1.54471681546734 1
2.23822351042823 1
2.30010172615652 1
1.55580666627369 1
1.28013210020884 1
1.47773942223648 1
1.7701066950684 1
1.93498232363447 1
1.94231994362856 1
2.62632108842463 1
1.58877281147049 1
1.89101537879818 1
2.24575169591893 1
2.3413732874293 1
2.72514723714834 1
1.79322671447018 1
1.98736184405555 1
2.43465857321744 1
2.47876969488056 1
1.4456516678033 1
2.39939749093816 1
2.24537667948056 1
1.36175184308896 1
1.7509932957633 1
1.86872650413559 1
2.18502702495953 1
1.72834327186594 1
1.97072738449508 1
2.29896552269402 1
1.5415035594992 1
1.52590188584771 1
2.54607213256865 1
2.29782793591897 1
1.66094522788982 1
1.69442390528396 1
1.88067532246283 1
1.49804550524755 1
2.53078708873472 1
2.43477562375034 1
1.68101132721602 1
2.5154816300116 1
2.14961371693836 1
2.32722683187474 1
1.81602262561537 1
1.74092607290482 1
2.11009428178365 1
2.61975866320173 1
2.10120949012218 1
2.26441672749078 1
2.67989774283236 1
2.55586110813347 1
1.82851606349467 1
2.13678049990057 1
2.21762952986561 1
1.96843986993957 1
2.00195699091637 1
1.85355043753639 1
2.03793953494213 1
2.14939876952318 1
1.87530843147638 1
1.8387651137613 1
2.54303024808311 1
1.19872855719088 0
2.24557025247536 1
1.18645996429298 1
1.77982383976849 1
1.62560093069405 1
2.00452934263333 1
1.44597899101143 1
2.03994337592913 1
2.19488645418351 1
2.50584575077296 1
2.02066036214223 1
1.93878062929969 1
1.58103551042707 1
2.15335682044626 1
2.00676671021678 1
2.36855963521117 1
1.54572423863222 1
1.97275816126368 1
1.98278655125993 1
1.39147186632372 0
2.70378529060716 0
2.23391653266819 1
1.58140301674206 1
1.23238215992084 1
2.6625211227771 1
1.82891431294734 1
2.14395408114924 1
2.0148525122685 1
2.0627533242017 1
1.73436624263564 1
1.95645718311917 1
2.53870369719995 1
1.4517610655987 0
2.27747026135371 1
2.09762383066791 1
2.13117258062166 1
2.42862425462184 1
2.25326616824491 1
2.06632322430357 1
1.65848219659148 1
1.41820875030323 0
2.03835903428683 1
2.05752947378331 1
2.15061220995222 1
1.78981599370868 1
1.48207377281174 1
1.98218365138698 1
2.55551616679342 1
2.31216816267822 1
2.17297879122941 1
1.67550444357668 1
2.07585654552269 1
1.25064703940531 0
2.18519197972345 1
2.54866869760398 1
2.39781320939581 1
2.25449637823423 1
2.26226349294725 1
2.3185976928538 1
2.19230564316719 1
1.94989463272447 1
2.05348843869611 1
1.97807607228744 1
1.88283027417141 1
1.83331614807709 1
2.08866877800848 1
2.32135465447444 1
1.30830090697556 1
2.25707333399692 1
2.04625287090946 1
2.16982055493512 1
2.37428335268208 1
1.15511223527269 0
2.45839664804794 1
2.35121427458856 1
2.66771824690778 1
1.02449657879789 0
2.36488957165258 1
2.64680305076395 1
1.71320112087273 1
1.83646911272965 1
2.47091603058541 1
2.0400988973408 1
2.4675780726033 0
1.29180288581665 1
1.86817564141742 1
3.01616102084754 0
1.51381861456052 1
2.29853104796224 1
1.85009846897556 1
2.11784693152271 1
1.99497709616362 1
1.55427241094307 1
1.22962504172935 0
1.71535820202577 1
2.47699202844969 1
1.72241353822046 1
1.40591935124556 1
1.49800954006174 1
2.03147206698486 1
2.6266733594726 0
2.09117660614578 1
2.7832047340144 1
1.92747712744462 1
2.26672951215475 1
1.99076206495674 1
2.4973998274095 1
1.67199733570261 1
1.99805430663797 1
1.29308483649148 1
1.94636168257211 1
2.63436497509709 1
1.99722809239516 1
1.8921121665808 1
1.58749787732236 1
1.63572987973595 1
2.61644886219778 1
2.24023401930774 1
1.59549828938092 1
2.37914991151084 1
1.96014342054628 1
2.20450438344012 1
1.22377094304518 1
2.48786933718085 1
1.94259327805378 1
1.68016369498759 1
2.0379823162862 1
1.83525910793748 1
2.33102742887764 1
2.39827214571032 1
2.39830767149573 1
2.4436001967657 1
2.35000142382494 1
1.89426564530258 1
1.54412777233674 1
2.03716547844154 1
1.95725251156625 1
2.158228302588 1
2.60296001835795 1
2.01655695787868 1
1.82613801781 1
1.9272956230326 1
1.42660329019888 1
1.82383815934581 1
2.37667894738443 1
1.93222548641234 1
2.36990932961174 1
2.07124442443208 1
1.50273991686245 1
2.28418269163938 1
1.72542643480119 1
2.05596362920559 1
2.0903913836455 1
2.48746586869618 1
2.2930121556234 1
2.15339811323704 1
2.11529701188932 1
1.58027212584767 1
2.40418438567017 1
1.81866452854135 1
1.66356244144652 1
1.9098777533261 1
2.32743704930515 1
1.73246869424867 1
3.12569993343296 0
2.77252254870584 0
2.53176101781908 0
2.10652804087592 1
2.21451533174079 1
2.02493601138923 1
2.06922087422954 1
2.05108638152504 1
1.87654339054339 1
2.47376406600403 1
1.92448318339387 1
2.26549882222662 1
1.49717287964355 1
2.04720632596305 1
1.72319027561743 1
2.12826796136943 1
2.35893215447264 1
1.89127376926771 1
1.67996175290131 1
2.51712402199042 1
1.67205467834493 1
1.13753988399613 0
1.66315228005645 1
2.35370997875119 1
2.23101789669408 1
1.74983574410279 1
1.78616614405382 1
1.49446000756462 1
2.2064073918536 1
1.67352996448725 1
1.95014602268468 1
2.43028995862144 1
1.940703059746 1
2.32755524761219 1
1.7462488014083 1
1.98301358194034 1
2.61998789038677 1
2.1518560575415 1
1.70024399445579 1
2.46251786430665 1
2.19276964406282 1
1.88242044436962 1
1.26455872998759 1
2.28306960121816 1
2.01245465792409 1
1.3192410241625 1
1.57062453181263 1
2.38652556450198 1
2.35655170201763 1
3.21732357760883 0
1.6641707103749 1
1.84844194049973 1
1.45913985743454 1
1.54973821002107 1
3.01848628926013 0
1.82902065654393 1
2.05027093898054 1
2.49336557236762 1
2.32234432294476 1
1.42055238678794 1
1.44930211624647 1
2.69728507563208 1
1.82015792798829 1
2.08103668942799 1
1.45775069501368 1
2.70497424806515 0
2.46342701127493 1
2.29015372932916 1
1.81501270253869 1
2.34967294862254 1
2.245384053572 1
2.16367573544214 1
1.6896624510707 1
1.65066113557413 1
1.77618585731315 1
2.41647570105436 1
2.05703835569659 1
2.65234287435204 0
2.10857844588238 1
2.66441167254903 1
2.11532439597961 1
1.72402826140978 1
1.64165771460834 1
2.51077284056362 1
1.81337278760539 1
2.38203191550503 1
1.5571008896619 1
1.83830570774418 1
1.5687084239237 1
2.06356658630066 1
2.18984332812737 1
2.18693194450744 1
1.21221157012749 1
1.81225713072356 1
2.08557979911652 1
1.57654165687965 1
2.6360892456551 1
3.05507291724395 0
2.35442421634209 1
1.7932679807225 1
1.85878772392651 1
1.63147762565399 1
2.1780710437918 1
1.79693232617663 1
1.71818558794616 1
1.86393070815971 1
2.02646977866005 1
1.7669975268535 1
2.29747173419996 1
1.07538434430204 0
2.93851826763868 0
1.96336574086924 1
1.41710944418497 1
1.27381383869599 1
1.35153202411441 1
1.26915622390087 0
2.50759802516883 1
2.03851472142747 1
2.04733444125635 1
2.1021886220663 1
2.25195767862036 1
1.79896244236761 1
2.21360011831295 1
1.75716911862226 1
2.25984082342889 1
1.9749433631223 1
1.36968465132394 1
1.92925249689879 1
1.44582217105057 1
1.73167957029914 1
1.58080787942556 1
1.69613415521858 1
2.38393358683905 1
2.2833707343862 1
2.54421573496115 1
1.63014684590027 1
1.3533334133158 1
2.63005751618781 1
1.76706785699607 1
2.01434837766137 1
2.14552610200664 1
2.00230543775151 1
2.13796605346129 1
2.17503386565031 1
2.4210938622673 1
1.36535513300681 0
1.60230953039084 1
1.77200965857262 1
2.27633051494404 1
1.96850206996762 1
2.20108025107277 1
1.48352648391582 0
2.14432347042927 1
1.60376876503929 1
2.36846034181037 1
2.24078134112799 1
1.29410209254069 1
2.53254348075515 1
2.71216717486041 0
2.15605385541471 1
1.46384611472556 1
2.52684048735723 1
2.52972644811506 1
2.28628308274196 1
3.37791116404176 0
2.55851611323179 1
2.08126828346457 1
2.68106163137731 0
3.07711200869264 0
2.05077282953377 1
1.65671151556842 1
2.02950955108972 1
1.73453312736644 1
2.33699174413245 1
2.17832156127933 1
2.01396227106146 1
1.50767658035467 1
2.10749015633344 1
2.14128894369454 1
2.04214439728477 1
1.81562560964662 1
1.93106713521528 1
2.09162726295067 1
