# Supplementary material for: Bias caused by sampling error in meta-analysis with small sample sizes
Source: PLoS One. 2018 Sep 13;13(9):e0204056. doi: 10.1371/journal.pone.0204056 (PMC6136825; doi:10.1371/journal.pone.0204056)
Supplement: S3 File — (ZIP) [file pone.0204056.s003.zip › results N = 20 delta = 2 tau = 1 sz = 100-500.txt]

"dl.delta" "dl.cp"
1.99977339028074 1
1.70364769626748 1
2.05000867654041 1
2.2055803321391 1
2.08602460946783 1
2.30319236692477 1
2.05929112368489 1
1.71340177086978 1
1.49987633386329 0
2.03964146973415 1
1.80787307672957 1
2.10346931691658 1
1.79355910316808 1
2.14604594825182 1
2.52563923378483 0
1.79989399974039 1
2.02761048417678 1
1.86957754064187 1
1.71928431580098 1
2.03219867778194 1
2.09650195875372 1
1.69508041567304 1
2.1216409516799 1
1.98260835565977 1
1.72159152714947 1
1.66946249185842 1
2.38396323267442 0
1.73002054444139 1
2.12259237560152 1
1.81784771264533 1
2.14876908527947 1
1.88955452407646 1
2.08113667233792 1
2.26578326193539 1
2.13910064131438 1
1.80096823276285 1
1.89583277512823 1
2.36833635927601 1
2.19573554510509 1
2.31645720991026 1
2.19715521749374 1
1.62519260206457 0
2.09947964946534 1
2.04498591881417 1
1.55011320087312 0
1.84259324945617 1
2.28083827898067 1
2.14591408720056 1
1.79300675381619 1
2.31004489615656 1
1.9628264619431 1
1.81177537257195 1
2.12079387389027 1
2.63105846202661 0
1.95338272129043 1
2.61177915820238 0
1.93690865796389 1
2.10678309593481 1
1.94173371221158 1
2.01394415937741 1
1.97380780282262 1
1.85087725085927 1
1.78176251482978 1
2.10937895484929 1
1.61282671332216 1
2.19873359534189 1
2.27549727040194 1
2.02603393791022 1
1.95570168475953 1
1.85105293882463 1
1.89452740491065 1
2.22130158193722 1
1.96735005300065 1
1.61647272203478 0
1.93142162683104 1
1.75363508387498 1
2.07427085580073 1
2.51075273298657 0
1.98044156804837 1
1.71213822466481 1
2.2027738098341 1
1.86169443273606 1
2.10352745769184 1
2.39497346532495 0
2.02088297665416 1
1.97370995497786 1
2.13361210113397 1
2.36406890488188 1
2.14116033127987 1
1.91564132449126 1
1.97404778985607 1
2.12398525296356 1
1.90039904493438 1
2.30935617951196 1
1.84790589076819 1
1.84164789755016 1
1.62231134542477 0
2.09793084027924 1
2.11135581626921 1
1.73089384959617 1
2.16968060382091 1
2.22259191589904 1
2.08846419435706 1
1.89973563889719 1
1.96319088387912 1
2.05630944913764 1
1.79585055737814 1
2.04977597003956 1
1.68106623084285 1
1.75734684369135 1
2.26559025456081 1
1.90773456758661 1
2.00244859263996 1
2.37147866778587 1
2.1208955188092 1
2.54137551909668 0
2.35985784528657 1
1.98059579949587 1
2.10395060666133 1
1.91880221771824 1
1.91112637467167 1
1.93349759895964 1
1.94234854640511 1
1.92240661009643 1
1.68202092840481 1
1.90581121234104 1
2.18835613032554 1
1.480297500061 1
2.15389005938645 1
2.10141868829761 1
2.09607445990616 1
2.1486612614458 1
2.13887612024996 1
1.92822493859515 1
1.88699968767543 1
1.53542674393845 0
2.23963953601437 1
2.03737026764887 1
2.25794947322167 1
2.00240553573034 1
2.20941613618233 1
2.61394205842452 0
2.00973453751911 1
2.39320395024015 0
2.23500551291297 1
1.80786216726674 1
1.93091557829995 1
2.24635585421973 1
1.85875040776278 1
1.49164076952345 0
1.98551655894959 1
2.09901130046105 1
2.11748806889486 1
1.90482665105385 1
1.81702223082446 1
1.97204410252493 1
2.10845601556398 1
2.1298830542761 1
1.95977623598654 1
1.91190687481441 1
2.15051355773619 1
2.14539472921584 1
1.90808330438203 1
2.1735328754081 1
1.81025300357461 1
1.87998759143631 1
2.85019217938964 0
2.15878764869428 1
2.20676823058045 1
1.97593904272248 1
2.03524833721467 1
1.74855605756151 1
1.73599704288363 1
2.43693767194593 0
2.1651004791921 1
2.05351777605197 1
2.00926800857828 1
1.67737086124681 1
1.75792526999312 1
1.56278002489203 0
1.57663510501335 0
1.83760824694878 1
2.29268090126546 1
1.98560365849971 1
1.77080862969594 1
1.98548646841572 1
2.15867539967908 1
1.72684579979805 1
2.27733428134375 1
2.14036994644555 1
2.00407323829102 1
2.25163112299354 1
1.84732324529783 1
2.51453538958351 0
2.22708082711438 1
1.81564602880062 1
1.80003830231099 1
1.86039775590267 1
2.1513774718697 1
2.46619356578657 0
1.67376527012619 1
1.49067858921462 0
2.08569926688485 1
1.72596367117079 1
1.65933633120864 1
2.1896313455631 1
1.76979833464387 1
2.20671215004441 1
1.8553096266917 1
1.58483672883549 1
2.22510373361879 1
2.59772487146653 0
1.73273688299517 1
2.00554382995487 1
2.02978822275746 1
1.90663657544054 1
1.97773650958413 1
2.07405935867135 1
1.83677062511251 1
2.52541852919517 0
1.94069005409304 1
2.18380603449645 1
1.75101590388564 1
2.21874953243976 1
2.27987331955347 1
1.88162179240519 1
2.01632784459592 1
1.70914397583944 1
2.41468345517553 1
1.95974421720624 1
2.4907416537953 0
2.14902241284081 1
2.01425006761498 1
1.84845457764702 1
1.87989552026254 1
1.99551452650185 1
1.9859807971128 1
2.02147405862836 1
2.51531356974403 0
2.14413263964455 1
1.88327100240995 1
2.26593849666902 1
2.05231016644695 1
1.64080106291273 0
2.11585120769185 1
1.65900315977803 1
2.26211836591016 1
2.28328966672796 1
2.14733830367416 1
2.01700143350663 1
2.20820650575132 1
1.65880066510739 1
1.65988474418224 1
2.48717381592511 0
2.3022903803765 1
2.12687636538638 1
2.10234173032191 1
1.92571298722214 1
2.09377424854608 1
1.98898144684622 1
2.08594373213456 1
2.40046427976478 1
1.87538050891448 1
2.20887486939573 1
1.94751165512112 1
1.87332659007634 1
1.8970306463922 1
1.99852222772792 1
1.59660937519322 1
2.0265364144659 1
1.8660144234245 1
2.35558278235551 1
1.99839130841327 1
2.0849221892035 1
1.73227020665477 1
2.27041134788848 1
2.30843099589051 1
1.91512263116393 1
2.56034282264617 0
2.0825894568285 1
1.69250557246934 1
2.02425026504191 1
2.23778861574918 1
2.19455401969557 1
1.80945947173977 1
1.99641947569154 1
2.24289101216359 1
2.11188196640953 1
1.90080414715615 1
1.94069702472298 1
1.54749845312611 0
2.31286737169745 1
1.8000347526892 1
2.06751429483724 1
2.03452077529527 1
1.53971745008667 1
2.09041820931929 1
1.97040112489289 1
2.2857253894187 1
1.9633970599807 1
2.43224357682217 1
1.74190796249703 1
2.35613697262303 1
1.87350526988919 1
1.71047172340079 1
2.35411479029302 1
1.63592527849639 1
2.20061841458675 1
1.71449916326492 1
2.11960582724012 1
2.10446738537275 1
2.01252878479996 1
2.22389969357935 1
1.97236524798639 1
1.80121949986054 1
1.93676516022877 1
1.95804752644588 1
1.97636312045187 1
1.54154428341877 0
2.06430390641164 1
1.98337481092898 1
1.99886878230853 1
2.28085196089575 1
2.65609595944131 0
1.99293464045627 1
2.15735443755498 1
1.97705417788934 1
2.14201585764572 1
2.27848384447714 1
2.02547234590991 1
2.10985650569002 1
2.04251944033229 1
1.98600030640767 1
2.31249678083554 1
1.79637307961205 1
2.23628445003671 1
2.04680375578929 1
1.88306963271357 1
2.29599413808511 1
2.13827553397754 1
1.77403782370663 1
2.23496498636792 1
1.84452258891638 1
2.27196847689112 1
2.01760476553722 1
2.12426058987916 1
1.56094179369488 1
1.31290915216397 0
1.73923692251539 1
2.17573104988216 1
2.31248117446531 1
1.70758963946732 1
1.81026555761532 1
1.6460131335754 0
1.43485463857015 0
1.84499816195161 1
2.17453018033799 1
1.89518419015085 1
1.66555803626571 0
1.8629452020733 1
1.77844844015505 1
2.25838694520254 1
1.96092839381243 1
1.95992525596126 1
2.22981127043158 1
2.09091136055653 1
2.0976871006512 1
2.06009966155252 1
1.90831527792312 1
1.72300724210392 1
1.95272339248886 1
1.9433076095491 1
2.2839010132576 1
2.14128904346946 1
1.83353890363385 1
2.10869594433069 1
2.1090282378223 1
2.10299860627996 1
2.05975817800585 1
1.87095260770744 1
2.097585267758 1
2.0917101953482 1
2.17783132721235 1
1.81374182496282 1
2.11017420329778 1
2.00272807179945 1
1.83531552968389 1
2.24306288884252 1
1.5895657183515 0
2.00675908651113 1
2.01131386454996 1
2.10162130621355 1
2.30278867381983 1
2.16396452255449 1
2.19139761422315 1
1.85239831726996 1
1.70367758356863 1
1.9382545530506 1
2.16867215403927 1
2.19717737985453 1
2.22148651186469 1
1.7705862857872 1
2.32512122437002 1
1.844280382645 1
2.06483694507094 1
2.09873249592301 1
1.41151886602537 0
2.21257677960889 1
1.9357165261497 1
2.51299249706607 0
2.23714871037229 1
2.24832622862767 1
1.88150259124201 1
1.49812383293648 0
2.10597973461225 1
2.00754035488257 1
2.02674782516527 1
1.86318852979695 1
1.75065959265572 1
1.7763769128094 1
1.93550232969733 1
2.13947618159152 1
2.01253075475773 1
1.86857159532293 1
1.86228081600758 1
2.29580010113617 1
2.15062375824856 1
1.93718582890504 1
2.23145519938488 1
2.32942643687669 1
1.89424240907751 1
1.3409462137166 0
1.90764214608565 1
2.15512729512099 1
1.99526459250759 1
2.01935758610734 1
1.73762088539324 1
1.67975177725429 1
1.92711573468355 1
1.56180644174291 1
1.97561529483721 1
1.81793860783051 1
2.172680784597 1
2.1996758051682 1
2.16938783577147 1
1.96093087651021 1
2.15370189295732 1
2.19306855298256 1
2.07312880779863 1
1.9392350952552 1
1.95347147596994 1
1.87647801477733 1
2.3977870166067 1
1.79510565945133 1
1.91274234561945 1
1.82522275658591 1
1.50743126992654 1
1.95498275788544 1
1.95801702663709 1
2.02436869201467 1
2.0727631842574 1
2.1912984050099 1
2.13915889947222 1
2.27482713015469 1
2.41062868984651 1
1.98495263805663 1
1.9999937573708 1
1.67916688818615 1
1.69785897377802 1
1.76033573855259 1
1.3163360014276 0
2.35858117463569 1
2.31668813738463 1
2.17191632435032 1
1.75873319480678 1
2.24404497678129 1
2.09835805755472 1
1.80427164229276 1
1.83396489629267 1
2.28353119753746 1
1.93931745916183 1
1.82188977301785 1
1.99795211938649 1
1.76115467366579 1
1.7012107258097 1
1.85148898671961 1
1.79253338650026 1
1.99730484395904 1
1.75468698178886 1
1.55552233872827 1
2.10484714025269 1
2.30655112089802 1
1.7699387169878 1
2.0093829846983 1
2.2150826349193 1
2.31660845257787 1
2.12338847962374 1
1.79633365060923 1
1.89105711607793 1
1.9802529887609 1
1.58257215408724 1
1.85799306723977 1
1.85379945714878 1
1.9179235536793 1
1.93633389931585 1
1.88597282393288 1
2.18530441938101 1
2.15326783220605 1
1.95470511688612 1
2.12526909155621 1
2.19397988602975 1
1.92043580192889 1
1.99443264928685 1
2.19273797637363 1
1.82220383684088 1
2.43288096356763 1
2.29049278453525 1
2.14369037330723 1
2.11430023263624 1
2.14511256672864 1
2.11542808823489 1
2.10585000731312 1
1.86132353598732 1
1.91106641688005 1
1.82397613212531 1
2.06970694747514 1
1.90938521041132 1
2.0679433939925 1
2.03995882522158 1
2.03944573850712 1
1.92239120097993 1
2.21618442158362 1
2.10822603519291 1
2.30579119454554 1
1.92129219675227 1
1.78729979363311 1
2.62278585006461 0
1.58911608801397 1
1.5441230740835 0
1.68276373509637 1
2.19481208713248 1
2.13591414978094 1
2.06500553987126 1
1.91459506439196 1
2.19985145624106 1
2.24644955446406 1
2.02966388320124 1
2.03108967116482 1
1.90382282244286 1
1.64703949707566 0
1.95885685865675 1
2.47316296910218 0
2.2839480509596 1
2.50716927036843 0
1.78431990483105 1
1.62077382081035 1
2.10045486105754 1
1.50646401282826 0
2.29611988846156 1
2.11257939633735 1
2.13571999007121 1
1.89872970182208 1
2.02847893820007 1
1.7380327017259 1
2.17886134628968 1
2.04974357956559 1
1.77639699584189 1
2.48726646078681 0
2.22956881296908 1
1.729522307966 1
1.93198774503793 1
1.43505838796749 0
2.08228177970506 1
1.74912456817129 1
2.08341634234176 1
2.07971878279698 1
2.12314485861422 1
1.92632242995315 1
1.85039413133136 1
2.26093967808672 1
1.9138628387387 1
1.72443798722308 1
2.2122845540846 1
2.3885504857675 1
1.91114529214731 1
1.7198110470044 1
1.67665210458175 1
1.60088636796137 1
2.07446784488936 1
1.86110763712692 1
2.08150815530222 1
2.10057020907925 1
1.94154307542854 1
2.27999477464774 1
1.9713754076037 1
1.76027934162774 1
1.98573262108738 1
1.97926373603187 1
2.13027677967327 1
1.88999995709379 1
2.13548907061389 1
1.82570743776137 1
1.95545358109159 1
1.93153503010334 1
2.04714858185487 1
2.24850570129567 1
1.94929180279031 1
1.87047387833721 1
2.07691227134703 1
1.78360826191005 1
2.35891510714245 0
1.94000813203133 1
2.25387828049855 1
1.90274394651792 1
2.18184798257205 1
2.26308490924627 1
1.5989052695648 0
2.04341833495036 1
1.78729787559833 1
1.62812737216234 1
2.05247035533042 1
2.19205727200547 1
2.17070741542679 1
2.0023792169492 1
2.27946866836084 1
2.30439309773965 1
2.05719907311247 1
2.10849302142983 1
2.41000791578304 1
1.60159738003754 1
2.16143485042197 1
2.3902120683616 1
2.37598933606054 1
2.05858204190321 1
2.37712357618028 1
1.91388922726415 1
2.14272228827932 1
1.81131422026791 1
2.14330078907075 1
1.92644386072103 1
1.63900853908079 1
2.05298274015667 1
2.44837864807128 1
1.82305761153981 1
1.93113247311529 1
1.63101099486096 1
1.58437592462091 0
2.16284615525055 1
1.99182636370083 1
1.57844481820576 1
2.03023455225472 1
1.93307458442367 1
1.87697888567634 1
2.04862549084554 1
2.04313496116151 1
1.98106291845506 1
2.06409076537193 1
1.78582385713517 1
2.0868985818329 1
2.16252337446504 1
1.8082408391604 1
1.86257632928508 1
1.9703664829904 1
2.00615048984832 1
2.04569578345895 1
2.03808879730008 1
1.84068124164153 1
1.97886854159452 1
2.33206630667505 1
1.91362879697842 1
2.05282452840665 1
1.81031695297126 1
1.68452558724109 1
2.33169150649663 1
1.64383749286915 1
2.68936651150732 0
1.80589380939024 1
2.17761337131467 1
1.99667127498254 1
2.03844353193791 1
1.70916020133599 1
2.16418208134374 1
2.18940881250886 1
1.7602321398162 1
2.02712645203233 1
2.3011204651419 1
2.17230515070063 1
1.63060632352566 1
1.63794462339471 1
1.84520112981937 1
1.80956813472432 1
1.97148761586353 1
2.36246370025406 1
1.72749088593656 1
2.19626071031418 1
1.84592242263213 1
1.96661999944427 1
2.21142970722213 1
2.23372989825617 1
1.31468339426054 0
2.15537701469547 1
2.20571309983033 1
2.2041097288996 1
1.99450245862623 1
2.11767519890766 1
2.29890052610133 1
2.0207785250095 1
2.02872631808718 1
2.26217563468021 1
2.03615784696854 1
1.99148581647214 1
1.78145753241199 1
1.75131704084013 1
2.02327301352579 1
2.14824166157563 1
1.70511934540976 1
1.62534531309715 0
1.91433510878095 1
1.99630285273949 1
2.085501568967 1
2.10454707440544 1
1.97979124440153 1
1.72487143116455 1
2.06913022250321 1
2.09463811254524 1
2.02961930616945 1
2.10387886097976 1
2.00567087838177 1
2.08753815438479 1
1.78541512264102 1
1.92191506472891 1
2.04480098873695 1
1.86359147225351 1
1.87038141652152 1
2.2526797040744 1
1.70253345068491 1
2.0090918189188 1
2.04077551744497 1
1.96434919263807 1
1.97431368178425 1
2.0645758407224 1
2.0723260713103 1
1.44213652629889 0
1.63511816515225 1
2.29731108696546 1
2.09581046847126 1
2.02461396699116 1
2.31774744710052 1
2.07754251277819 1
1.83845006727564 1
2.06123595187034 1
2.02729641568501 1
1.91693969744183 1
2.08307105027498 1
2.13167974656013 1
1.79049289097432 1
2.50014839330652 0
1.53440529525434 0
1.65348339183691 1
1.96683529529529 1
2.06774578174336 1
1.93057299311215 1
1.87330192623391 1
2.0651571040997 1
2.37025915027896 1
1.70087173354271 1
1.84068564942485 1
2.12060982338801 1
1.69251592773009 1
1.83157944778632 1
1.7915069344263 1
2.1738013262969 1
2.33131274938877 1
2.12896426745298 1
1.57909242739107 0
1.69425195538707 1
2.21585026448445 1
1.96704666624526 1
1.97046514741778 1
2.18145691190465 1
1.86887064641759 1
1.96769036515547 1
2.20113999133433 1
2.32364305250985 1
1.7223269141269 1
1.44877911126113 0
2.08600329410852 1
1.70836354809761 1
2.10234201508901 1
2.06651352487412 1
1.88444045317304 1
2.15020846117063 1
1.74810562877145 1
2.43663700062096 0
2.44281508334077 0
2.11445552331034 1
2.12288823354603 1
1.91025240561435 1
1.64778855981878 1
1.81739401380844 1
2.19128836127223 1
2.10733445869338 1
1.93925582753584 1
2.03644488883902 1
2.04142137528982 1
2.18014665689211 1
1.7164252504997 1
2.18926148781716 1
2.26887658546232 1
2.17342095163499 1
1.94241412157591 1
2.46012607678904 0
2.31144199699057 1
1.84525171352747 1
1.95909613447053 1
1.66363586279448 1
2.18081232358555 1
1.90981808605304 1
2.24075444577677 1
1.99416694363471 1
2.24704163491758 1
1.70663466979204 1
2.22361097534112 1
1.80578435736718 1
2.06739132646338 1
2.01513059778854 1
1.66789922837594 1
2.27141598134001 1
2.28494713383178 1
1.96379490008107 1
2.08134630800186 1
2.42860139333313 1
1.61933023899895 0
1.50587255996408 1
2.09453741656567 1
2.42205694391382 0
2.4989317010349 0
2.14783198691552 1
1.94523138914447 1
1.51628562188514 1
1.63094851345134 1
1.40858994844621 0
2.42815864687048 1
1.67384034952837 1
1.73694954768481 1
1.62838324403809 1
2.04925554164642 1
2.23004828973849 1
1.92151786118622 1
1.80660598224521 1
2.17609999595881 1
1.58009219785413 0
2.09166160778097 1
2.23965440156827 1
2.43948184452157 1
2.21361481431365 1
1.73759195301405 1
1.76316264382744 1
1.98198942663842 1
2.30721141083831 1
1.93916183510937 1
2.36172074950531 0
1.99266204649672 1
2.00297511619972 1
1.48915806034108 1
1.66972342179784 1
1.73352704048554 1
1.97002242998459 1
2.31199977107993 1
2.24025853206389 1
2.12191884063249 1
1.90009978250485 1
2.11464731540502 1
1.62155676745459 1
2.23432196949107 1
2.21882737295069 1
2.05278442148256 1
2.04922285226262 1
2.0975453834114 1
2.11031073801644 1
1.91736245673482 1
1.66022204265447 1
2.06591102693043 1
2.00074503208515 1
1.55424418213922 1
1.58637394624171 1
1.56663069441022 1
2.02610482798591 1
1.76165271981717 1
1.92269904927541 1
1.92600336048092 1
2.27916104179806 1
2.10519729171339 1
1.9195658853204 1
2.27094982737352 1
2.11308184716594 1
1.66874098895638 1
2.10558674409326 1
2.31506465987626 1
1.80749557229321 1
2.05902293830062 1
1.71125531584773 0
2.29301026462194 1
1.94123841750156 1
2.33424864555138 0
1.9118802468557 1
1.85453590099945 1
2.12845113750298 1
2.09540490990662 1
1.8728836611095 1
1.62137957257365 0
2.00026351467849 1
2.40643494544849 0
1.56607519735309 1
1.91261928306653 1
2.46115417359748 0
1.76662424394009 1
2.09116995805344 1
1.78620140734368 1
2.3934335254768 0
1.71506850088286 1
1.85659475177716 1
2.00279476896433 1
1.82548835272258 1
1.83323890288711 1
1.95818051688087 1
2.39809372992338 1
1.98297082904716 1
2.02320190668333 1
2.01796175572733 1
1.95415655514954 1
2.0373444431737 1
2.3290821222871 1
1.58571793108933 1
1.97739214408475 1
2.01197079844622 1
2.04376884161457 1
1.80488780564687 1
2.09240836732849 1
1.62136338775451 1
2.09340002576506 1
1.7315025617279 1
2.04162249397481 1
2.27370132821129 1
2.13464003891753 1
2.25529849260054 1
1.88953856256008 1
1.98016625913338 1
2.19072901948473 1
2.20575866149275 1
2.12587289902347 1
2.0192847000157 1
2.33189441810555 1
2.18449966864412 1
1.81791712845676 1
2.23944534531619 1
2.40381834484154 1
2.02413374634601 1
2.18302348550734 1
1.73753996520481 1
1.92959389576944 1
1.8215466237164 1
1.85206814412183 1
2.02192678592426 1
1.87476459677745 1
2.37112577249553 1
2.17527844975158 1
1.83533329185317 1
1.95142796324015 1
2.06163101571436 1
1.96106448711726 1
2.00889846884133 1
1.67170356305727 0
2.31863957635579 1
1.9259499458207 1
1.73383937310358 1
1.88837632777762 1
1.68933402006232 1
2.77054026880529 0
2.06620289047492 1
2.3323335947016 1
2.27138796412058 1
2.03591710439191 1
1.88682687930978 1
1.95901422316579 1
2.2304857646231 1
2.23030791527941 1
1.85072243132891 1
1.96850622055644 1
2.12923575829115 1
2.00258648704765 1
1.94611138268863 1
1.8291102309512 1
1.99553783579542 1
1.76451674206869 1
2.21985021433073 1
1.84189012630727 1
1.93946417930417 1
1.99279611340132 1
1.96097718666267 1
2.04181885629965 1
2.35537452226765 1
2.0952579206776 1
1.94379101161721 1
2.17744652353326 1
1.94655139660247 1
1.82091100537038 1
2.1586382145366 1
1.5019746134259 1
2.20071083162105 1
2.09058756656922 1
2.3615580412609 1
1.77478499485497 1
1.80037129220739 1
2.17466038273641 1
2.41023231500693 0
1.97135080663868 1
2.19283112469935 1
1.63726766745108 1
1.9471701577095 1
2.07636331043028 1
1.46092535041327 0
1.4082537258589 0
2.0646575872996 1
1.71149994126306 1
2.24115183674866 1
2.28981772294117 1
1.79095970840508 1
1.84567797636147 1
1.93330613550558 1
1.90830677902393 1
2.74181070667879 0
1.9867449288893 1
2.24479229936575 1
2.03562715283342 1
2.44331631771144 1
2.04405816052776 1
1.73792417767308 1
1.93434450697474 1
1.9512035312335 1
2.42698360038173 1
1.95134399954385 1
1.71394297160432 1
1.67423515598936 1
1.99174186276052 1
2.20749416816844 1
1.95245836469757 1
2.07588033555904 1
2.16037877026476 1
2.32552457143196 1
2.11928785157686 1
2.80076823660214 0
1.78981434727879 1
2.12230984152655 1
1.88109074296868 1
2.22055222811628 1
2.30227308481812 1
2.0863620963719 1
1.9179029332455 1
1.98853156660436 1
1.93579305044794 1
2.0265401107731 1
1.83128742201831 1
1.9534563882785 1
1.91254733914169 1
2.2069209101362 1
2.24046102008723 1
1.87346134431204 1
1.79634663871906 1
1.99714234545616 1
1.97871095744038 1
2.09756815222825 1
2.10683127504868 1
1.82914117569614 1
2.14772502339865 1
1.55112046378285 0
2.39070942208529 1
1.74683409922397 1
1.57478942430478 1
2.28167011024006 1
2.45142778101674 0
1.9352992971225 1
1.94629973806875 1
1.94042380458382 1
2.18922809550322 1
1.94665613680548 1
2.32859474034533 1
1.97451592115563 1
1.9878060519049 1
1.83178557846598 1
2.13503917155175 1
2.02069151954894 1
2.08386600576338 1
1.78682228754505 1
1.84503894181065 1
2.23642418515486 1
1.76142076090883 1
2.0558568493086 1
2.07699708848907 1
1.89303586473465 1
2.21864975917426 1
1.56171105617297 1
2.3003048980348 1
1.89047969839548 1
2.04186502042402 1
1.96652274080805 1
1.83737538645307 1
1.83513990799724 1
2.43627760196493 0
2.00435620101857 1
2.2926339348576 1
2.06710762164334 1
1.86939266578018 1
1.71705446135968 1
2.04744404140866 1
1.99294079670795 1
1.93230707849513 1
1.95535267812846 1
1.98271968236997 1
1.83698460093664 1
1.94330864733065 1
1.91269495640621 1
2.16908431457996 1
1.99536095345068 1
2.05078692734781 1
2.30985058539071 1
1.84165542988527 1
1.74598268928198 1
2.01282664772573 1
2.16902689020976 1
2.09488867644452 1
1.53407626906635 1
1.78795900777442 1
1.56177582970276 0
1.84671900047467 1
2.17306851268589 1
1.75673789953696 1
2.04480180872271 1
2.16024595499774 1
1.87159899001294 1
2.03252241622308 1
2.41148030356334 0
1.89784340605126 1
2.14112055523806 1
2.01487430016451 1
2.14513698354597 1
2.06660985245492 1
2.3021995029784 1
1.77338348044029 1
1.88136590526175 1
2.19810972247119 1
1.75609981611967 1
2.06041288942874 1
2.5612699617663 0
2.23437767287363 1
1.60381100648142 0
2.02574590123024 1
1.77154453555312 1
2.18779033326427 1
1.39147131604875 0
2.12519363841951 1
2.02155979748025 1
2.07131677611927 1
1.83107084203463 1
2.04466173409773 1
2.20622929864659 1
1.96096436868342 1
1.92101092805586 1
1.75520188288148 1
2.42635198387653 1
1.96619805782992 1
1.75163835681694 1
1.9047947191503 1
2.05839990777576 1
1.66242140150079 1
1.43195118052835 0
1.72465834317139 1
1.89208218467309 1
1.9977546902042 1
1.94034415193396 1
2.07002802549268 1
2.20498326583875 1
2.05619521881663 1
2.1641388123878 1
1.94250391952021 1
1.85251467218837 1
1.87053535919531 1
2.38717645582957 1
2.24519007877167 1
1.74999414890733 1
1.83962648888263 1
1.64197193547365 1
2.25880780213352 1
2.28620808850517 1
2.27213557844645 0
2.08248387155065 1
1.98463214877082 1
2.12429386575542 1
1.97746098350579 1
1.82150372341704 1
2.15069871327394 1
1.22428270544651 0
2.50952376039051 1
2.27427631705734 1
1.98571989620472 1
1.64371370430018 1
2.0155712504798 1
1.90077510020758 1
1.66263303148501 0
1.87835844945259 1
1.71357109634402 1
2.20340140189239 1
2.11734717399885 1
1.69330579234135 1
2.14750946471148 1
2.03490732219838 1
1.941030864842 1
1.8712270402017 1
2.04739630805898 1
1.8399619033105 1
2.08870157490955 1
2.33657782869636 1
1.91329513082125 1
2.19518503400637 1
2.24637599045234 1
1.97543851830498 1
2.04967769950652 1
2.078317039843 1
1.73057669732359 1
1.96135588804328 1
2.40791928767061 1
2.33356463715197 1
1.95754909689426 1
1.49660538933942 1
1.78484118889749 1
2.267350370479 1
1.91154125832413 1
2.31344031261939 1
2.108302237575 1
1.78324752585494 1
2.3293854061258 1
2.21574972579668 1
2.42381458655002 0
2.10020765888058 1
2.09483639083243 1
1.97884284290409 1
2.11018678528305 1
2.1123102078945 1
1.75921443276483 1
1.79029456281513 1
1.99094910175776 1
1.79812147871245 1
2.13866395679751 1
2.1570249493588 1
2.08602638771854 1
1.64510693400002 1
2.07956873856595 1
2.1031377711469 1
2.02075284567207 1
1.50730197026379 1
1.81214952907532 1
2.17534250959428 1
2.02660601573754 1
1.82077686532252 1
2.29929803961981 1
2.00156993602781 1
2.01506269550541 1
2.20915021030388 1
1.90103385269386 1
1.96451848589609 1
2.30855036592439 1
1.93236817614988 1
1.66956524475508 1
2.42189561345093 1
1.87217274916012 1
1.92034160289512 1
2.05209072774754 1
2.21768399372812 1
1.70477256605444 1
1.72062180480505 1
1.96644891172292 1
1.64835511215961 1
2.52765687675023 0
2.17347375051439 1
2.18857304047899 1
2.47319716167185 0
2.29244913073691 1
2.0947904059458 1
1.62227147788682 1
2.02287255044685 1
1.66701001657536 1
1.91872313372314 1
2.06209898183303 1
1.69981385493401 1
1.61119573389486 1
1.66523308687162 1
2.18659519571656 1
1.66919843858392 1
2.23151089549206 1
2.4577104762003 0
1.68394149722679 1
1.95407305497164 1
1.94425213793388 1
1.92035558614356 1
1.57422504364267 0
2.49080605878044 1
2.00522653763971 1
1.98335503975669 1
2.20456875445397 1
2.18995746329446 1
1.5177975151104 0
2.42910365549487 1
2.39532997684966 0
1.9228094346715 1
2.44942009929064 1
1.67512815654888 1
2.32566252770895 1
1.73307126092094 1
1.8899348693416 1
2.10711373704572 1
2.03125826418204 1
2.35160529975764 1
1.78052929952619 1
1.98581319129931 1
2.25855691327126 1
1.94153639032666 1
1.66759835771015 0
2.2314637879181 1
1.92930147321146 1
1.58221641853266 0
1.72923580094501 1
2.07806719047284 1
2.26345818743795 1
1.93562804386503 1
1.46802517011899 0
1.87788620566153 1
1.77135256945783 1
1.76010273387853 1
2.01565249737016 1
2.21155815754907 1
2.14412755498281 1
1.95873914050851 1
2.24701014964914 1
1.97932332585739 1
1.86886496265818 1
1.9295685595977 1
2.38845569884954 1
2.19637296068389 1
2.17410662031963 1
1.85958591858871 1
1.90036011021114 1
2.15253372225584 1
2.00404320007772 1
1.73563788276027 1
2.18448036896826 1
1.75768388737953 1
2.13113484405464 1
1.67896357490992 1
1.93508501051585 1
1.8305951492786 1
1.82341547561557 1
1.73829211258205 1
2.03107365496187 1
2.05000994414489 1
1.86969533596775 1
1.95452065373349 1
1.85436350014962 1
1.82305953486009 1
2.05449242754724 1
1.77448615258369 1
2.3153539817153 1
2.73642253193375 0
1.72992556509147 1
1.81719048648817 1
2.18722111921814 1
1.78639196539856 1
2.27385453021962 1
2.26114882692069 1
1.82808251942472 1
1.9208903307366 1
2.18325835981764 1
2.13240404519744 1
2.56636916753479 0
2.53333510257206 0
1.58893211321044 1
2.15148684936757 1
2.22494410845699 1
2.0189528898647 1
1.85522583825436 1
2.22265424044327 1
2.2006964836879 1
2.33055627780011 1
1.70942235880551 1
2.28484567488012 1
1.98845868901555 1
2.00092477173786 1
2.12315069637494 1
1.7755597895848 1
1.74377627778747 1
2.21074873102559 1
2.35304882041921 1
1.93226846042555 1
1.65290586216876 1
1.95654062715886 1
1.58260278640368 0
1.81126209443201 1
2.14262606627657 1
1.85284529945343 1
2.29593966593327 1
2.28934976408749 1
1.89761490252701 1
1.77550117494084 1
2.18819885479158 1
2.44059472101678 1
1.85218531684671 1
2.67595227086507 0
1.72955021861636 1
1.92592159787734 1
1.79347826489502 1
2.11936519393351 1
2.31527089050231 1
1.85981223983319 1
2.19877273649091 1
2.08531777198921 1
1.59186100676133 1
1.89822298917813 1
1.47880063369976 0
1.80132327498616 1
1.57520508508435 1
2.06248958640933 1
1.89992634811463 1
2.17475772003557 1
1.53071381604653 0
1.99925758674095 1
2.14211524522397 1
1.82096510689859 1
1.87832571343457 1
2.08956588582051 1
2.13171625699767 1
2.21865662002855 1
1.67976729601979 1
2.03334437444432 1
2.13244464024907 1
1.96235566641226 1
1.77107404976767 1
1.73844069341915 1
1.85793259918285 1
2.14615923461443 1
1.78441164681555 1
1.99490147992002 1
1.57201839672421 0
2.37892183127029 1
1.45508806332582 0
2.41490530270739 0
1.85972226117732 1
1.95643589136842 1
2.33461124487264 1
2.21599956792525 1
2.06690959658348 1
2.07639177773366 1
2.10271854068722 1
1.69323498672458 1
2.34874751159159 1
2.29028271707732 1
1.57306458223617 1
1.99327123132348 1
2.16877895607398 1
1.62821259861897 1
1.87268008617305 1
2.06023026909471 1
2.06493523801161 1
1.9026855124226 1
1.92430364998544 1
1.80393724793565 1
2.24021995978499 1
1.67443480276508 1
1.83558695483254 1
2.08792330684501 1
1.81093827506381 1
1.97172231864399 1
1.95039378807603 1
2.21185592903642 1
1.81857453793921 1
2.05763226604843 1
1.96755730325005 1
1.95234808429175 1
1.82351486953715 1
2.18515540182365 1
2.00171846765087 1
2.25022805811159 1
1.8455422416837 1
2.04178829008192 1
1.60507401971368 1
1.82481937994036 1
2.11446949961047 1
1.79514931664324 1
1.51736457271849 1
1.61849860902085 1
2.08951032673698 1
1.79315529154361 1
1.94444780976349 1
2.13759037611542 1
1.9841926242034 1
2.12484922809229 1
2.23072905836215 1
2.11593704965158 1
1.774167149658 1
1.90669926674398 1
2.03476454496546 1
1.91164006805676 1
1.75951581578795 1
1.84055566401898 1
1.8466859927611 1
2.08208934804903 1
2.04015846123357 1
2.0492149420435 1
2.2050137438059 1
1.9875228714058 1
1.8738956149084 1
1.6268028987934 1
2.19021506561042 1
2.20619663979894 1
1.99551449510233 1
2.60004886148848 0
1.98288262951026 1
1.64445989279046 1
2.49434085399374 0
2.23490609526386 1
1.8030440806423 1
2.02626636491817 1
1.88442683407385 1
1.93993428684362 1
1.77736112296595 1
1.89531091976128 1
2.51181825879373 0
1.88960719580665 1
1.66936757876486 1
2.21378996165126 1
1.86661681703321 1
1.69453671949784 1
1.56630435151174 1
1.38711979628643 0
1.91054225035667 1
2.46565525543259 1
1.98005747466569 1
1.95224238193343 1
1.92670686338234 1
1.88465450465574 1
2.0228300554593 1
2.2107131898455 1
2.64320943995174 0
2.1718889492441 1
1.92400453675974 1
1.71991574108465 1
2.11440268413881 1
2.02040895373639 1
2.03182806073166 1
2.04261451317778 1
1.87152188471561 1
1.7294294940938 1
2.14337392313554 1
2.12913498815111 1
2.10453052324009 1
1.73882331216693 1
1.5723735951492 1
2.13759012281824 1
1.90216510568019 1
2.22459695050785 1
1.8638838041521 1
1.99022708877287 1
2.04868203723488 1
1.98136614320231 1
1.57873869075333 0
2.06993533581285 1
1.89970765716624 1
2.43690711455393 0
1.99559845570357 1
2.11925217380102 1
1.79942272466097 1
2.09900906632411 1
1.94883249797851 1
2.26186423433016 1
1.85850557690423 1
2.00326101343475 1
1.94075476230823 1
2.13960360411898 1
1.83023349865313 1
1.87338739204867 1
2.20163501697101 1
2.34253507238682 1
1.98539475848163 1
2.04800022241299 1
2.39395272057754 1
1.83515992595342 1
1.82648819654983 1
1.87346237192454 1
2.0502217466464 1
1.82317388490207 1
1.31796775918524 0
1.99271743436902 1
2.04120031024068 1
1.95318687786774 1
2.14107870844519 1
2.51229452627913 0
2.19824639151158 1
1.67183405003858 1
1.6897075138556 1
2.16414780265857 1
2.1585620935004 1
1.70878859573053 1
2.03759086650012 1
2.37916254317074 1
1.67237310262722 1
2.26914761638671 1
2.17848090501926 1
2.08252717080088 1
2.28713309520961 1
1.67971515812729 1
2.00162154616032 1
1.68038345085835 1
1.84074475249049 1
1.73713365738675 1
1.63027577198192 1
2.13239605576662 1
1.95896681686426 1
2.20869640887418 1
1.53978069908689 1
1.67352016802477 1
1.92783812008652 1
1.95584292661347 1
2.0229999709191 1
1.94121969976735 1
1.97673343980777 1
2.04013420573389 1
2.46556167436149 1
2.03253395571589 1
2.48539813483729 0
2.1814748626865 1
2.24090706363902 1
1.51051570588734 1
1.99340347867296 1
1.90086832219431 1
1.98805388267548 1
2.16704849169166 1
2.30357745194281 1
2.17562094735897 1
2.25407625001347 1
2.16064683029123 1
2.12845407244075 1
2.53008145406823 0
1.86099471206678 1
1.8663455285261 1
2.07362535486068 1
2.17764186404909 1
1.99958705627081 1
2.06216983344399 1
1.83267383986375 1
2.2088437717444 1
1.70686323311385 1
1.5435111447536 0
1.68141671043749 1
1.92234995626605 1
1.92656880399311 1
2.07748665037083 1
2.25030948457151 1
1.93825462296152 1
2.00683522509838 1
2.32802057020555 1
2.27531431569631 1
1.98316817514569 1
2.06967120721029 1
2.35044996769346 1
2.06227559179112 1
2.21775065555245 1
2.31647797600058 1
2.20849067883687 1
1.92378991263818 1
2.58660295338081 0
2.38670774600183 1
2.57981860868811 0
1.96016504994725 1
2.00119105751488 1
2.35159038896811 1
2.37848075317551 0
2.24166793066463 1
1.90161026110571 1
2.03620441243359 1
2.13734092066538 1
1.68446712789806 1
1.67248035680697 1
2.14598940747296 1
2.45775969845132 0
2.01887991434699 1
2.42909404020956 1
2.24494377455036 1
2.05342544955327 1
2.20248808549601 1
2.30147526756704 1
1.81436093047186 1
1.40192595796698 0
1.98335539894291 1
2.23883542640213 1
2.01022437461208 1
1.78046171739063 1
2.07410173072533 1
1.77682305153564 1
2.25215895225386 1
1.90187183704918 1
1.85264280339252 1
2.04886545526712 1
1.86368251105893 1
1.91914395861617 1
2.02960706914919 1
1.99491908847586 1
1.67451215033617 1
2.18987260531546 1
2.15471002199135 1
1.97039756555919 1
2.11606252188581 1
1.99648611501985 1
1.92411416954404 1
2.06660650635956 1
2.46610523227985 0
1.41528714116317 0
2.07303909743684 1
1.84999009925484 1
1.77152609416636 1
1.59621639652909 1
2.26965094123352 1
2.02261643992279 1
2.3056144659781 1
1.98006457591377 1
1.98844688144129 1
2.1514469069709 1
1.91951509046303 1
2.1472477779357 1
2.02733489566674 1
2.38206529169899 1
2.06378785241499 1
2.41309158673677 1
2.26322035632897 1
1.6942576737927 1
1.88914301573764 1
1.81118346456363 1
1.36602704698056 0
2.29650402234345 1
2.01982473027128 1
2.00760867524982 1
1.67317878428382 1
2.06234205335356 1
1.94374596592432 1
2.1240297804146 1
2.05767679561052 1
2.51356724891179 1
1.83083558013809 1
2.27591132237341 1
2.03954086637297 1
1.86682720195975 1
2.02626816297887 1
2.33051297760539 1
2.36230189112781 1
1.77858338955608 1
2.50838863605007 0
1.60115234732878 1
2.09077054165991 1
1.85000314833449 1
2.01861679390348 1
1.86465657537198 1
1.96806799642169 1
1.84457619905421 1
2.11155345714568 1
2.13949191841827 1
2.21546488787511 1
1.81554947962577 1
1.7611763220129 1
2.31294800075084 1
2.2055406753105 1
2.10407431579568 1
1.88553222655655 1
1.82084570104884 1
2.11899275086045 1
1.98997254309516 1
1.9315825104085 1
2.20119615814329 1
1.96759671755508 1
2.42085379458163 1
2.14191880056543 1
2.56859548746761 0
2.1219812322044 1
1.37780958537864 0
1.91053287151393 1
2.14377171443862 1
2.19745829414961 1
2.07795114304308 1
1.65085700632241 1
2.06270095806636 1
2.00518363321636 1
2.16307046532662 1
2.07806672808243 1
2.20640680213527 1
2.42669176875726 1
2.17641038719196 1
1.81979165338399 1
2.17200230598154 1
2.11530650892657 1
1.95707038834035 1
1.92291762254884 1
1.61243631804627 0
1.97584978226529 1
1.56191716398227 1
1.56223079957816 0
2.28987390221816 1
1.74430880307314 1
2.08760226135242 1
2.15835544306265 1
1.65388013931242 1
1.76190670074621 1
1.82223645672611 1
1.79966147740225 1
1.75145699639623 1
2.12321469539512 1
1.60413597187711 1
2.24820371482023 1
2.12845192189274 1
1.79591791581692 1
2.08387606823953 1
1.54161298085089 0
2.12800421971426 1
1.80485101368174 1
1.46867270330896 1
1.52248991192449 0
1.67468517886881 1
1.81692525094434 1
1.89288907550889 1
2.05942684458269 1
1.89999183398595 1
1.54126478909342 0
2.04953982875001 1
1.84632784543524 1
2.31077593558583 1
1.78140631407529 1
1.51061115654482 1
2.1461023395375 1
2.20615074230658 1
2.12186492778853 1
2.14748832689751 1
2.65922409659578 0
2.17522160131637 1
2.16000321620191 1
2.22050644902895 1
2.42351839235785 1
1.80406502334695 1
1.87139224750604 1
1.98059572890317 1
2.05756734698271 1
1.97973775524537 1
1.98186882478955 1
1.86959402573563 1
2.08456298882932 1
1.8447474037414 1
1.98064826543851 1
1.83628977052724 1
2.00624572007382 1
1.78453538602191 1
2.08721972558948 1
1.88200523506868 1
2.12204957923267 1
1.96716922714562 1
2.17282171170736 1
2.18921421591105 1
1.90409077075137 1
1.7858993899674 1
2.15843399767967 1
2.0706725708234 1
2.10118815530753 1
1.77153804406403 1
1.8273127357497 1
1.84969241121371 1
2.0301667186225 1
1.65881926302669 1
1.95841959786415 1
1.9818054267468 1
2.02215677196855 1
1.76230645036147 1
1.5945272283268 1
1.71653199446655 1
1.31732154864581 0
2.15717493191401 1
1.57073377871568 0
2.17734330661088 1
1.63355586385061 1
1.60790880166672 1
1.85422714470853 1
1.95905301971906 1
2.18755752954874 1
1.94157251782217 1
1.79494838492063 1
1.81790103695028 1
1.73980585296785 1
1.77720253271675 1
1.96270495248557 1
2.08465671463154 1
1.28008732959795 0
1.79423534030286 1
1.91843377869058 1
2.34183060707531 1
1.46372444167389 0
2.30907618549542 1
1.97636177731289 1
1.96185810659908 1
2.25563390036919 1
2.23229595237656 1
2.23767595010842 1
2.18874366908711 1
1.87126621742428 1
2.31134081934022 1
1.75535439116356 1
1.99189704093358 1
1.46085598732293 0
1.89049505895508 1
2.34795797640359 1
2.52439769967369 0
2.0287122773114 1
2.17582399674131 1
1.91118693266728 1
1.89533596037535 1
2.19637735951336 1
2.02006914283247 1
1.85486473005263 1
1.99996790494294 1
1.9163391433115 1
1.71458414419352 1
2.1429280371836 1
1.61493870503141 0
2.25649848626338 1
1.72436595169634 1
1.85729907683044 1
2.10374986204932 1
1.79615067563878 1
1.83207610608208 1
1.99303182046906 1
1.63633175805734 1
2.07444984631751 1
1.67262584897012 1
2.18803713919947 1
2.14208952545908 1
1.91777312585003 1
2.02789843867578 1
2.08804355176287 1
1.70785234611168 1
1.65622532932728 1
2.2689682230188 1
2.13668360263488 1
2.11216945690756 1
1.65924725558062 1
2.33811843610264 0
1.99291153608082 1
2.00731159474206 1
1.97991824366578 1
1.54003457018751 0
1.87012872516149 1
2.59671124001767 0
1.57499890384182 1
2.03946225075011 1
1.56877852834466 0
1.99823610240308 1
2.1623758094482 1
2.17993025746964 1
2.16604579763646 1
1.60180518435124 1
1.49114687467561 1
2.35481062488751 0
1.81734121125102 1
2.2769664730554 1
1.85006867953939 1
1.56378346070579 1
2.31050571796495 1
1.94832400177987 1
2.30309019217765 1
1.74468932640226 1
1.74285360693722 1
1.91457907157473 1
1.87687402747932 1
1.8855910010489 1
2.34352713244363 1
1.75675801975501 1
2.28195942722404 1
1.52800777282001 1
1.87052433009105 1
2.32209343002656 1
2.00462579881319 1
1.62364699290163 1
1.75706015519322 1
2.03024837695822 1
2.12543232830727 1
2.0688006632172 1
1.96288258994258 1
2.14991827845424 1
1.79577078769709 1
2.06253578853484 1
1.88365975801346 1
2.09371791548847 1
1.69942678957411 1
1.65366590678582 1
2.00481401564399 1
1.95283128665252 1
2.08956922222084 1
2.78218183486789 0
2.12470941325995 1
1.87367924479975 1
2.08223542641302 1
1.87919123343808 1
2.52349110398902 0
1.72217837216908 1
1.86330097438267 1
1.45234591836175 0
2.11010988947094 1
2.41409327542486 0
1.62390776016493 1
1.99218182294329 1
1.75529268171538 1
1.70149573009582 1
2.3043400535632 1
1.72269593683463 1
1.87751527470709 1
2.16425064012731 1
1.96504858284195 1
1.99942044309189 1
2.12687083174386 1
2.05685480734621 1
2.31809832781526 1
1.98633047871873 1
2.29368186125376 1
2.39719883097481 1
1.83259961213857 1
1.900487043097 1
2.39909658273655 0
1.91206738986139 1
2.43396525846635 1
1.81820906947254 1
2.15680604186573 1
2.05233482106572 1
1.90819178820522 1
2.06316686734379 1
2.02421170957854 1
2.00798331242231 1
2.066243075335 1
1.962598671493 1
2.15060341952761 1
1.65442800836756 1
1.93234187894741 1
1.896493557118 1
2.04847433583721 1
1.81629778356468 1
1.90357750742116 1
1.77626425497374 1
1.97942440585849 1
1.61977858283136 1
2.52493697821903 0
2.19483386752419 1
2.0444511502411 1
2.55574769859683 0
1.40037554427018 0
1.98682382097437 1
2.54827381741113 1
2.2657973515817 1
2.19336078367705 1
2.02089896767116 1
1.92992411665351 1
2.38753152638614 1
2.25812754880083 1
1.49387784301286 1
1.844151209063 1
2.22967993049117 1
1.93699212377514 1
2.19843365287222 1
1.91028453014087 1
2.24410415543031 1
2.12900816600631 1
1.84474614432585 1
1.36132375931678 0
1.89170876989998 1
1.69295961160732 1
2.21971355321499 1
2.1386893149793 1
1.96463757572268 1
2.0773397326145 1
1.84726448753311 1
2.14704654160612 1
1.97257123774642 1
2.09752841172817 1
1.99119445387729 1
1.90059137482219 1
2.13936250945445 1
2.07017873403794 1
2.10108511723438 1
1.71205788283483 1
2.48379956692234 1
1.97573068333542 1
2.27334230112276 1
1.86205924097381 1
1.7942366907758 1
1.95497441218241 1
1.89447396410067 1
2.26912008888053 1
2.21765465117389 1
2.31164874720732 0
1.73162175609071 1
2.40506459232116 1
2.36936310452944 1
1.68658555843117 1
1.80075493674876 1
1.90186403153476 1
1.50314781010247 0
2.55798483349352 0
2.05284935818347 1
2.20099407276092 1
1.78544518760859 1
2.20844452301734 1
2.07234279182817 1
1.98663724011297 1
1.6051248981936 1
2.55971669318195 0
1.9714306705414 1
1.73781829061003 1
1.86024789515637 1
2.28666844560555 1
1.9626155627802 1
1.79754093135096 1
1.94629368850416 1
1.84145408814547 1
2.39946313882738 1
1.64516814903282 1
2.13181032409139 1
2.17880703485402 1
1.97179853796527 1
1.81469817650673 1
2.38122634031228 1
2.24597321265303 1
1.87830239983838 1
1.94177632197487 1
2.00993327823332 1
2.14737088209599 1
2.24787050806471 1
2.00678018564883 1
2.28867633844803 1
2.09829957680656 1
1.7620688697631 1
2.27857838505044 1
1.83891406651092 1
2.12825202370421 1
2.24513486549402 1
2.0416529137325 1
2.1896888814717 1
2.01001368256336 1
2.01949339829784 1
1.90836244664892 1
1.95912144215538 1
2.1629744952055 1
2.72377414857982 0
1.82784026713863 1
2.30998322730509 1
1.91017436963346 1
2.44813177021679 1
2.36577408175825 1
2.22461358973368 1
2.00434135689394 1
2.29501915093921 1
1.99054811522978 1
2.53309087876304 1
1.97767252282631 1
1.81110945201639 1
1.77190162039619 1
1.8359898596268 1
1.69719907524446 1
1.99417888991953 1
2.02707410829657 1
1.79461003080093 1
2.02189148663158 1
2.15978967296799 1
1.88050062501535 1
1.98697853693405 1
2.40275050501058 0
2.18205323461003 1
1.77119403622899 1
1.99113155370739 1
2.23466684260494 1
1.89549707914642 1
2.1174285098756 1
2.00839210803656 1
1.72468446860764 1
2.05506406722432 1
1.98660286389346 1
1.66041165662594 1
1.90904292655902 1
1.7943178348951 1
1.72159044601318 1
1.80535625380299 1
2.08404458905021 1
2.07219261053046 1
1.46621143906032 0
2.03684697923273 1
1.79436514962674 1
1.8783776268374 1
1.87299303378787 1
2.00242700832449 1
1.38396082759098 0
1.78204615345422 1
2.22194215708555 1
1.96416966419569 1
2.02646231300583 1
2.42732934694778 1
1.77831255770807 1
1.94806145942166 1
1.96666831684186 1
1.85433396351393 1
2.08375630922564 1
1.91754841548584 1
1.929646464689 1
2.18855205425336 1
1.84210375881858 1
1.95413851708526 1
1.86132859823434 1
1.78055026606998 1
2.09851901840916 1
2.58226750011594 0
1.88815473891089 1
2.18254054116891 1
1.90306817788734 1
2.07689387636451 1
1.72610357533439 1
2.08640940030543 1
1.751073170437 1
2.10535279938625 1
1.84974882779245 1
2.15137279189908 1
2.15139942420199 1
1.58859668469375 0
1.69094256475544 1
2.19569970508584 1
2.14931937694754 1
1.79563391515249 1
1.90453704614263 1
1.91218031379687 1
1.78776596726873 1
1.59131295997455 0
1.9600261059449 1
1.77980221399738 1
1.69372355670588 1
1.97247859537836 1
2.06805687778524 1
1.8454610029532 1
2.07193922133996 1
2.48643199863029 1
1.93753647651474 1
1.72402040395372 1
1.97686326228318 1
1.92877639611709 1
2.04510641656043 1
2.28994034246544 1
1.97153908075011 1
2.09207015674249 1
1.89377207065674 1
2.0800790857412 1
1.25980756293601 0
1.66334127301007 1
1.99224760739867 1
1.81455519097908 1
1.57857713020781 0
1.96498513077543 1
1.98464875586272 1
2.01093948631961 1
2.18238991476021 1
2.04992623615496 1
1.79413556332647 1
2.10600175119519 1
2.25907992991231 1
1.93370826469804 1
1.93872008903076 1
2.19734240777161 1
1.61879002542211 1
1.77195185469398 1
1.93693010533927 1
2.15839032784442 1
2.2871215717686 1
2.40981962451284 1
1.89829282297001 1
1.92479657035489 1
1.92089545228687 1
1.86565153784092 1
1.94134846705493 1
1.90679131588147 1
1.90935570003796 1
1.77570877744881 1
1.91478232270981 1
2.14702318309909 1
1.74226230417269 1
1.92546801376408 1
1.73080764167979 1
1.87056425316096 1
2.05985203975099 1
1.94368256189966 1
1.61555593617021 0
2.15101056527543 1
2.21450896532705 1
1.62515747352703 1
2.09374579641061 1
2.27212867943823 1
2.25519819136017 1
1.86479170423624 1
1.85270339896792 1
1.96927339495736 1
2.25373445801126 1
1.69965828895042 1
2.2935979253827 0
1.59741778827195 1
1.64000590132782 1
1.65813366812202 1
2.25603046578462 1
1.91483384573748 1
2.18888652529789 1
1.85346271446932 1
1.86551258021936 1
1.97312995030652 1
1.74772705015742 1
2.20195045532452 1
2.11485843789321 1
2.5889488131408 0
1.73540482805048 1
2.18499553193757 1
2.12945915214885 1
1.73547168517781 1
1.67630125309648 1
1.98594043830216 1
2.11519265202791 1
2.18224486526393 1
1.8584525399546 1
2.22321772024555 1
2.17705290021587 1
2.35994380592858 1
1.76840926485442 1
2.41021355934152 0
1.66499547191346 1
2.12586188489543 1
2.29152684738666 1
1.72770676702002 1
1.86397199254433 1
1.90282083425899 1
1.80611821259292 1
1.5884771394552 1
1.81251033954994 1
1.95898227052304 1
1.73548067413869 1
2.06458843584511 1
2.3908359963178 1
2.00739413178675 1
2.08126767288485 1
1.60891251144827 1
1.91435837598846 1
2.12811020430288 1
1.66986881093459 0
2.37553268202856 1
2.01556779952773 1
2.41521995487645 0
2.3125665504131 1
1.9747414130887 1
2.05413475862478 1
2.1233724206315 1
1.93312184827999 1
1.94049714747719 1
2.09921840787173 1
1.97998339688025 1
2.19151604497511 1
1.77828662955363 1
1.49071421573478 0
2.2718573614437 1
2.06003073892078 1
1.95138995920235 1
1.98508761437771 1
1.9673596729719 1
2.24366830419419 1
1.82190615783848 1
1.94695203929662 1
1.7082311210782 1
1.89323749471299 1
1.77528984040601 1
2.05308051988384 1
1.97465777533386 1
2.07785751556189 1
2.02075320598586 1
2.08386455067273 1
1.92366446065484 1
1.73294031932311 1
2.11221034411915 1
2.19979501896866 1
1.85902967299481 1
2.26927612241483 1
2.06318151586753 1
2.07930509472927 1
2.15058348052887 1
1.53736258626131 1
2.04794807455031 1
2.10473650756223 1
2.11830317938031 1
1.85940623122342 1
2.11097073997052 1
1.86909777086398 1
2.1294771955772 1
1.87869765312141 1
1.89427066930459 1
2.00040960860712 1
1.95072404387517 1
2.4713369424478 0
2.13051427834796 1
2.05531261406416 1
1.61382776665921 0
1.78382748467978 1
2.16803019023323 1
2.08094830784225 1
2.35389498938762 0
1.77822860448086 1
2.3089242089912 1
1.98680699923927 1
1.97896146979257 1
2.09163339666652 1
1.8102091699486 1
1.52408545795347 1
1.75882308904453 1
1.82004606562313 1
1.9705093947507 1
2.20808767693792 1
2.29317425780585 1
1.9227019908671 1
2.06409313578988 1
1.92724858164795 1
1.68059642925988 1
2.10774040105668 1
1.97368975324066 1
1.66767057367798 1
2.05646642858299 1
2.5063842303953 0
2.09054967202277 1
2.11518666002906 1
1.809447424043 1
2.40713782016094 1
1.92229386746329 1
1.85967407555114 1
2.240178439184 1
2.23519241417148 1
2.17395880958712 1
1.73963640899882 1
1.86250773259547 1
2.11556798072982 1
2.17866030704589 1
1.88946129317622 1
1.93063432514476 1
2.08871607531867 1
1.36084819682531 0
2.29475115834706 1
2.42975881857819 0
1.4060830872122 0
1.82366234206522 1
1.94545983912494 1
1.84537804038544 1
2.20055219971527 1
2.1101365463408 1
1.81290063868401 1
2.01885000564861 1
2.00753350249661 1
2.38855629051499 1
2.10952729067705 1
2.16032015104952 1
2.28907204606053 1
2.50186429531091 1
2.06242174439754 1
2.42990582405375 0
1.750844607789 1
2.64459432668336 0
1.88836682457991 1
2.18332649685997 1
1.83234888632691 1
2.15977864602929 1
1.95816711543797 1
2.11770055545422 1
1.91758890398729 1
1.91033440670099 1
2.04372221881191 1
2.03170735734871 1
2.16846731447152 1
2.14470559408136 1
2.04410425032289 1
2.22060756773221 1
1.71313521811629 1
2.04786945489953 1
1.69895828840683 1
2.38308509062468 0
2.1258878401033 1
2.16237555648324 1
1.94771001682816 1
1.84268275957405 1
2.11958183644038 1
1.79555840137342 1
2.46297141445264 0
1.86441953286579 1
1.7769464879595 1
2.09885854154617 1
2.12443502049341 1
2.17497406218456 1
1.75250439955973 1
1.83745948862386 1
1.96383910030308 1
2.1164554314896 1
2.06688992813179 1
2.11649103738013 1
2.26280799613517 1
1.54775824300179 0
2.23480909362484 1
2.17416216429432 1
2.40028266792786 1
1.6774168945061 1
1.76192798987271 1
1.59276141339332 1
1.92988364554292 1
2.01793539390706 1
2.05180393585566 1
1.77552411101302 1
2.16533625601207 1
2.28111354271926 1
1.54117112900142 0
2.17092794654199 1
2.06857351899754 1
1.86890263222571 1
1.93025723138016 1
2.54969690234031 0
2.20604031241283 1
1.84812829554303 1
2.14230508490897 1
2.14330733094568 1
1.90431693906997 1
2.00299193013397 1
1.56574378196269 1
1.92139363954295 1
1.81291799449625 1
2.02101357592233 1
1.70104395696264 1
2.20243594280347 1
1.79194777027529 1
2.14817349509129 1
2.00917918014664 1
2.50335715511073 0
1.7402728156812 1
2.14966690874817 1
2.02324880608118 1
2.09464223415661 1
2.01376682132368 1
2.45813640768878 0
2.19395901158287 1
2.06257339494092 1
2.42095093411068 0
1.82455808687634 1
2.27428324644631 1
2.06726872574429 1
2.00689982332923 1
1.85905213669739 1
2.08985693920448 1
2.303836079944 1
1.46859581409572 0
2.01092361097398 1
2.0310312534472 1
1.66345016500002 0
1.54888301584115 1
1.74185808536053 1
2.07625076763665 1
1.99825232276515 1
1.97675992929193 1
2.20291579799586 1
2.22077818589737 1
1.94720798683835 1
2.2093325631375 1
1.81708693866726 1
1.9647312108901 1
1.71120383348105 1
1.8504859395155 1
1.97350688013115 1
1.89618158765358 1
2.21229667243396 1
2.09330930562784 1
2.27145552317241 1
1.97926936813302 1
1.8660524071955 1
2.1584852984257 1
2.23083931282953 1
1.72023528187022 1
2.22716150608252 1
1.81540157590744 1
2.03141184056712 1
2.07351454896789 1
1.91080855103446 1
1.81949788270464 1
2.09905545396411 1
1.98798844487609 1
1.94230704257357 1
1.82826646735251 1
2.09860467831906 1
1.75635886961965 1
1.89091530297455 1
2.00229020828317 1
2.13751848132446 1
2.12682827386327 1
1.95149206734568 1
2.05916620476111 1
1.9409358728549 1
1.5163437489576 0
1.88455930889577 1
2.30576297938193 1
2.39072414045258 1
1.99922039182513 1
2.10278150001814 1
2.33876347654604 1
2.22368636821927 1
2.0561906870071 1
2.33773480015483 1
2.33712514675515 1
2.15936454481249 1
2.54343180760736 0
2.159658510049 1
1.47115889516717 0
1.45288454397819 1
1.94551203464511 1
1.95045328802885 1
1.85028364124527 1
2.30362952784753 1
1.4508155716838 0
1.80048716500256 1
1.64179439691609 1
2.00236910812493 1
1.89002604755344 1
1.72142046888427 1
1.81646360705235 1
1.77559717564887 1
2.1097513454656 1
2.12624840677343 1
2.49817363003836 1
2.15123295065581 1
2.48170232066152 1
1.93393455153382 1
2.21426779183608 1
1.79579075536405 1
1.79001838250784 1
1.84312475941381 1
1.8750906825943 1
2.02071080514819 1
1.94054013062073 1
1.80565210159613 1
2.02721356712162 1
1.62299623314009 1
1.81265148215611 1
2.06278666403948 1
1.93029280941202 1
1.76362554083048 1
2.20841251110578 1
2.36986176538853 1
2.29289344858039 1
1.89328011283005 1
2.09268079003148 1
1.91906505018084 1
1.83415216190678 1
2.06355817087878 1
2.51457115437788 0
1.95297136858698 1
2.11970687053954 1
2.07155523078218 1
1.95411505775033 1
1.95309385110779 1
1.97435015585143 1
2.05983580044335 1
1.93327720388024 1
1.81620857723013 1
1.91268168367212 1
1.92321984378516 1
2.15398924888854 1
2.04634450453806 1
2.14098659786502 1
2.03881897578331 1
1.87329241213633 1
1.82660940499772 1
1.86500057103089 1
2.606110006343 0
1.95612306107881 1
1.95236458395939 1
2.28124575649556 1
1.98844713918522 1
1.75297046959105 1
2.31379081302938 1
2.01429994850626 1
2.06519019688756 1
2.05254704416108 1
2.36521574400819 1
2.00180516689904 1
1.70155986403697 1
1.75020084315268 1
1.89491313061034 1
2.00704790079625 1
1.90309009590068 1
1.85929496164478 1
2.18605237632635 1
2.28326416147092 1
2.08698071494103 1
2.14496625368994 1
1.68878404302484 1
2.29677907591008 1
2.05822602068775 1
1.82869664001198 1
2.00313316018852 1
1.93862692815441 1
1.67113941538613 1
2.24874154953241 1
2.3010596412895 1
2.24620404245068 1
2.08847877874027 1
1.73288641951248 1
1.76885444264339 1
1.55777921864009 1
2.37730214099799 1
2.38066720104098 1
1.7410690412081 1
1.83910886468112 1
2.22744190514256 1
2.04650812239715 1
2.1381402748965 1
1.69707239637672 1
1.6710653218916 1
2.00011593413139 1
2.11868866914567 1
2.00711074290428 1
1.6988151700137 1
1.87015421927306 1
1.94786936535862 1
2.19731503280369 1
1.66921021794198 1
1.92516689879632 1
1.907149507621 1
1.88595910703175 1
1.86197436445177 1
2.51354710559908 0
1.57777273097612 0
2.569172345208 0
2.13872239122663 1
2.17617100254236 1
1.882314904351 1
1.91587649397236 1
1.62322638908981 1
1.57989430296654 1
1.9329517369824 1
2.1737179545127 1
2.20521182381782 1
2.18110979611402 1
2.06112606758992 1
1.72226098846928 1
2.08057587869081 1
2.03568295047707 1
2.10434870206657 1
1.79486884995439 1
1.74854525815196 1
1.95013963735881 1
2.32413724405419 1
2.17763836161515 1
2.2878423025077 1
1.64387833936892 1
1.70478974655659 1
1.96087307016102 1
2.13498313179411 1
2.27204981681334 1
1.65442197758828 1
2.29107967832362 1
2.14516124043928 1
2.3886002034681 1
2.27985442217851 1
2.41453983739795 1
1.87257693573618 1
2.19313302276058 1
2.15323677417202 1
2.21839375258177 1
1.65488681371405 1
2.32830558868248 1
2.18529539085233 1
1.77997518531497 1
1.44668881550544 0
1.88949080801776 1
2.14339634462561 1
1.94411331231449 1
2.3145181268675 1
2.27971805558686 1
2.41013870328692 1
2.25748261818474 1
1.92302042973017 1
1.65178289325973 1
2.06551713155203 1
1.8500257347087 1
1.73613343136408 1
2.39050240310467 1
1.38539853722692 0
1.94344705720308 1
1.82531837965029 1
2.03940082003892 1
2.42898428321302 1
2.26114364967213 1
2.35233231270894 1
2.13855625650586 1
1.81691143351565 1
1.802422320543 1
2.01470957985485 1
2.0516784880085 1
2.1767845805412 1
2.29924257738844 1
1.87761297488737 1
1.98774596819932 1
1.89144554041839 1
2.40268662126131 1
2.02853485384075 1
1.92467020946341 1
2.20377120546151 1
2.2018261873429 1
2.03737978604348 1
1.85534824005764 1
1.89225392338254 1
2.30561378993867 1
2.03486796902945 1
2.11877840748149 1
2.20168858272646 1
2.12199279210359 1
1.98678107049972 1
1.7163147669235 1
1.98611259278638 1
2.19148567529766 1
2.61451827508323 0
1.6631826368113 1
2.10559863407528 1
2.21848837051117 1
2.36746037831275 1
2.1570777096737 1
2.44733238566266 1
1.60554092513949 1
2.02576991926163 1
1.74958146048129 1
2.34975790931833 0
1.85877163347324 1
2.39942443497724 1
1.95527724299944 1
1.92015141053172 1
2.29656885691998 1
2.19048736223223 1
1.90614080792121 1
1.94296781033464 1
1.88908175221298 1
1.8129171626654 1
2.20850934709701 1
1.72406873626456 1
2.00209414326565 1
1.71334768536635 1
1.90424481237478 1
1.85532406828943 1
1.8446939385801 1
2.14064147061906 1
1.69765802414622 1
2.5116048082788 0
1.65501690046176 1
2.26989745806933 1
1.98112578301789 1
1.93967633026253 1
2.16579460759806 1
2.13513525401079 1
1.67870252705068 1
2.06983365964368 1
2.34343605410211 1
2.24795293420013 1
1.61994743255736 0
2.1837766279706 1
1.76984810834748 1
1.91866329320709 1
1.83815467591134 1
1.55038691035292 1
1.98586123473596 1
1.81130056797007 1
1.90213792501898 1
2.47247800476683 1
2.03391398709087 1
1.9225308598646 1
1.92752433766307 1
1.86296794921356 1
1.90064619883817 1
2.19173079041237 1
1.95552178116787 1
2.31567069094975 1
1.86279176341333 1
1.87709014307088 1
2.17725562017488 1
2.07756292997391 1
2.04633593217533 1
1.90791190638149 1
2.44856314136302 1
2.13463079939664 1
2.10056807873455 1
2.42673798452397 1
2.08863533203686 1
1.87862568827345 1
1.75669422114287 1
1.71833430554332 1
1.86169898840142 1
2.1118719311405 1
2.03043338118596 1
2.10629513857147 1
1.79494736762232 1
2.13275219552128 1
1.90640631464425 1
2.3322861646728 1
2.12827943864619 1
2.30370122775814 1
1.83721923618686 1
1.8711916301296 1
2.10448814150829 1
1.91191667938206 1
2.16249953817567 1
1.96976516728188 1
1.76492459176546 1
2.21061679863739 1
1.96705082847424 1
1.87930230308281 1
1.99819363393427 1
2.14444575476192 1
1.63912439298337 1
1.87856289446798 1
2.14663993110766 1
1.92434291765754 1
2.36759056336503 1
2.05898202503771 1
2.29654939489091 1
1.82225653789922 1
2.04985924971592 1
1.61056887913617 1
1.69622812945795 1
1.98161816810321 1
1.81959032052395 1
1.83870158529422 1
2.03208096747815 1
1.98338399267567 1
2.38342769661315 1
2.08341588170292 1
2.4818177126006 1
2.13070274522416 1
1.88065278457767 1
1.69107921332676 0
2.42285115187613 0
1.88163949223565 1
1.84438500821926 1
2.20590324922167 1
1.74971183237503 1
2.41459767535606 1
2.09181019403455 1
2.11189032952301 1
1.99155555884778 1
2.0903081238985 1
2.08789309083143 1
1.92841291955361 1
2.34982786170675 1
2.02404360233627 1
1.8504878023043 1
1.90804104739328 1
1.93760653563749 1
1.78483059909596 1
1.82657187779405 1
2.29687021790404 1
1.90380834458312 1
1.70876172613784 1
1.98374855097904 1
2.0432432211968 1
1.58781151354693 0
2.25103556765437 1
1.85859037851709 1
2.09291113610105 1
1.95552855286132 1
2.07417270666899 1
1.88303008206027 1
1.53930402477007 1
1.66106869937103 1
2.01416330840013 1
1.89011437847949 1
1.70391679015326 1
2.62968673354085 0
2.06973074175677 1
2.2220235051609 1
1.98265158806616 1
2.09791214401143 1
1.973475163901 1
1.97467621550646 1
1.98529645434517 1
1.71892336953888 1
1.96991053096017 1
1.94085055374349 1
2.12811239501198 1
1.93855622783182 1
1.34909132562443 0
1.98564045064674 1
2.27025694595293 1
1.87370818602912 1
1.84798711738301 1
2.02051296614213 1
2.48834924070614 0
2.36822368971735 1
2.0851309918496 1
1.43524285248038 0
2.24360093150472 1
2.27321306579651 1
2.01825887158534 1
1.79057803016559 1
2.04852186401653 1
1.88052827823417 1
2.17993701003423 1
2.67416901435108 0
2.19885972626938 1
2.08605137304306 1
1.94999977818844 1
1.72352832547365 1
1.71293931831213 1
2.41064788044467 1
2.20935509567859 1
1.68088769203796 1
2.03681581080706 1
1.64256617445985 0
2.05030659813586 1
1.98039270606732 1
2.03360862331774 1
1.85619509113341 1
2.15138635713028 1
1.71309979912789 1
2.18127927881329 1
2.0653471456202 1
2.23964998329733 1
1.71833341646578 1
1.4307315869252 1
2.09919500419466 1
1.70096240070623 1
2.5158889216446 0
1.83110818098999 1
1.99472205777712 1
2.16355706717866 1
1.96171143468028 1
2.01229632682107 1
1.86037824285877 1
2.12635404714851 1
2.20703904048549 1
2.23355295866641 1
1.42407501918377 0
2.10627292592136 1
1.8920197436536 1
2.16285226279847 1
1.92519285310648 1
2.12535158280638 1
2.12633210388022 1
2.02819665830996 1
1.73892550186899 1
1.61092640658024 1
2.19787628024297 1
1.5832612884627 0
1.73788417684179 1
1.87907671311533 1
2.12972584602909 1
1.99360695599952 1
2.02015318441418 1
2.97785940288548 0
2.29066091394904 1
1.69297014613674 1
1.59857757982657 0
1.89677774283405 1
2.1661205027987 1
1.796569722018 1
1.59292329892753 1
1.60970768355119 1
1.95855976121233 1
2.11097638261537 1
1.76671778151399 1
1.88504476607223 1
2.08102386987909 1
2.03550757191053 1
2.17486645618981 1
1.49842783956615 0
2.25215171561807 1
1.83599351761049 1
2.11833050075877 1
2.13417897247562 1
1.87737135102185 1
2.35492003600156 1
1.8075087781144 1
2.12521542430826 1
2.40089652245942 1
1.76879010374715 1
1.89283423683206 1
2.06329997479564 1
1.59526404173887 1
1.68484919669641 1
2.07474944642965 1
1.46126412196019 0
2.23503506355132 1
1.77193106412335 1
2.01559863599361 1
2.12050906339764 1
1.73516178743006 1
2.16531351060681 1
2.17201028953228 1
2.27832669679052 1
2.37380966129254 1
2.26043032598234 1
1.95573107440728 1
1.47986929708221 0
2.02486389844357 1
2.08430123484186 1
2.26585402984496 1
1.60925456687734 1
2.04559771240786 1
2.22533994121093 1
2.09284765703411 1
2.03538276830317 1
2.26792868092601 1
1.7042354748289 1
2.02910334838566 1
1.4339326676849 0
1.96103294898937 1
2.38753404541643 1
1.84680251876515 1
2.15346117943348 1
1.87495333480171 1
2.25587948117914 1
1.89576426579708 1
2.2021454247469 1
2.16680727981229 1
2.01211462354414 1
1.82497854203446 1
1.70692304492461 1
1.99801892764853 1
2.24827981546251 1
2.47935564058113 0
1.742519884636 1
1.89941656590867 1
2.01201424517045 1
2.20215957726548 1
1.83948432916754 1
1.97049907048343 1
2.10553595553752 1
1.65075778267559 1
2.10934678098783 1
2.10580336015798 1
2.16370765945736 1
1.77103039342172 1
1.95631489381515 1
1.76586163794316 1
1.60085199993175 1
1.99826002863814 1
2.09220818009973 1
2.05039992210166 1
2.0685880433654 1
1.97548430208352 1
1.90312443528356 1
2.08503477149601 1
1.98914926745945 1
2.1517524012868 1
2.27719513382047 1
2.14119381754091 1
2.14494401280938 1
2.07504094667956 1
1.5281457801316 0
2.06230775432012 1
2.08595302453223 1
1.98645544570475 1
2.23920440738871 1
1.87650207837092 1
1.70216621629084 1
2.24279680817977 1
2.35552510513054 1
2.13056011747388 1
1.9637251860535 1
2.12498713465028 1
2.07918508928863 1
2.06627890735848 1
2.13093597716919 1
1.94499678363209 1
1.88768181497661 1
2.05010452567699 1
2.1923042816978 1
2.1404542701869 1
2.16905475133336 1
2.20686699612634 1
1.86583621621771 1
2.06278325536454 1
2.02901741578096 1
1.68512160811208 1
2.2698437340317 1
2.15736873839533 1
2.09079003808629 1
1.99235807162079 1
1.84366716251681 1
1.87449120502459 1
1.91643756232713 1
2.16177219223971 1
2.26957645353873 1
2.18612813916669 1
1.80783357387387 1
1.76337398242693 1
2.48559541792078 0
2.17575432728133 1
1.93401894292854 1
2.3834354031525 1
1.9886695855867 1
1.86839071014503 1
1.91581284163587 1
2.03834267938341 1
2.36541905073761 1
2.14887683062851 1
1.72482929805144 1
1.70461369509419 1
1.87011140062315 1
1.53378165370657 0
1.60276431207535 1
2.44748350029608 1
1.80858604757506 1
1.81491040797474 1
1.71866195895882 1
1.93245546579088 1
1.93002783365335 1
2.11997661476472 1
1.80990385462661 1
1.74948578376187 1
1.77865933853058 1
2.06627161156083 1
2.31804403388103 1
1.88297871402126 1
2.45978719592378 0
1.80943150124269 1
1.97196963669663 1
1.6979238414992 1
1.90793820700032 1
1.89032487500201 1
1.90251943645464 1
2.06781027891232 1
2.08359235039522 1
2.12184630096601 1
2.11883991946703 1
2.00471702636055 1
2.29196742471894 1
1.90607177484134 1
2.15789331250167 1
2.30290309027388 1
1.6432394793179 1
2.13617602544738 1
1.5046117031402 0
2.04604612890481 1
1.86482267057276 1
2.45233477425151 0
1.97107005921744 1
2.30455886189213 1
2.21391416514489 1
2.01355977821068 1
1.89199154817967 1
1.53428576790042 0
1.99164443858252 1
2.4485075439863 0
1.99574130983796 1
1.7499104172816 1
2.31606219119531 1
1.7115521684589 1
1.85482022232897 1
2.05792412471144 1
1.72948833876164 1
2.01909973774952 1
1.93926064229754 1
1.89282486805357 1
2.14801953619774 1
2.09216259272334 1
1.59774021992963 1
2.11344165711736 1
1.95349211700051 1
2.5374433776123 0
1.80166546092627 1
2.13870772565773 1
2.05629698486664 1
1.75725515884302 1
2.51661077658052 1
1.78035607993385 1
2.09795650316769 1
1.77634196623698 1
2.16173198591047 1
2.39176867939302 0
2.38497281600176 1
1.95129792932844 1
1.59817907998941 0
2.081561335758 1
1.72579747115116 1
2.12708658055537 1
1.96563735130077 1
2.36407806984047 1
2.40877637188984 1
2.48901511438198 0
1.76422990009767 1
2.13346138460054 1
2.09187787666497 1
1.86235762171115 1
2.10206157716718 1
2.39270737677539 1
1.99546782587344 1
1.97860283995027 1
1.98241702682996 1
1.88009143508555 1
1.47582317347982 1
2.29280523308586 1
2.13597830991491 1
1.71784235379066 1
1.96597167728591 1
1.67923224895452 1
1.70651867073181 1
2.03505190717029 1
2.11006177787833 1
2.66596252098628 0
2.13877400987487 1
1.76067163927051 1
2.02908949462142 1
2.05372139205491 1
2.21926214834499 1
1.98415737620246 1
1.90400889827471 1
1.89610939534243 1
2.2589563116088 0
2.15296153041038 1
1.7284988861109 1
1.72566991963128 1
1.71440322885078 1
1.76206127867099 1
2.2118816031575 1
2.18992127462832 1
2.07802246995973 1
1.76925114559891 1
2.26344775661444 1
1.98053911490219 1
1.96467792516127 1
1.82988568574358 1
2.06621387625978 1
1.87394209863181 1
1.9400041041141 1
1.67472624574672 1
2.35124125971398 1
2.06221653156463 1
1.76496013179131 1
2.27017946258152 1
1.84333489580323 1
2.00926048724665 1
2.25941969035233 1
1.76179265542556 1
1.708806940031 1
1.77717044865203 1
1.79362013315771 1
2.51390331158666 0
1.77719917160034 1
2.00044118272291 1
1.78005398105572 1
2.04462603628451 1
2.28182800534944 1
1.74444066040202 0
2.44821289963924 0
2.2025935778298 1
1.71523273260626 1
1.90462247188838 1
2.11787022042614 1
2.63634571193394 0
1.92359622786911 1
1.80562428663547 1
2.45556675519086 1
2.00707251244824 1
2.11373022013165 1
1.87948942359388 1
1.61567822871177 1
2.09507199395871 1
2.01088185948513 1
1.99849346288682 1
2.00484310817478 1
2.15131942044662 1
2.10130390218411 1
2.20850449534191 1
2.05848110810985 1
2.26977082668036 1
1.83268710891491 1
2.09292053882154 1
2.24570763086148 1
2.18183926035494 1
1.94923448843618 1
1.97649381461835 1
1.94000762815006 1
2.04296386571122 1
1.78970196283573 1
2.13076566497367 1
2.08041979648186 1
1.99060458220562 1
1.82106494124362 1
2.3888782062497 1
2.31480238573412 1
1.9916183973603 1
1.96109948244658 1
2.15381368432694 1
1.85070735958584 1
2.44844171193666 0
2.08219444071099 1
1.56376086213895 1
1.86136402033345 1
2.09245908083421 1
1.64468836510533 0
2.37397974386507 1
1.97941492070997 1
1.99534171033066 1
2.49183700247123 0
2.00951020854987 1
1.91840393664551 1
2.14717871883909 1
1.97542332702806 1
1.9156979954238 1
1.91649656546471 1
2.06689757176514 1
2.06772107097368 1
1.80598955777112 1
1.75676254850127 1
2.04835925625655 1
2.06272131371487 1
1.88657469354175 1
2.29877645939148 1
1.75908095746251 1
1.78012133650075 1
1.77567963632527 1
1.79288940408642 1
2.00501982172128 1
1.79846048492684 1
1.94690225677845 1
2.05482582286692 1
2.43553950625292 1
2.12576260539925 1
2.17709609199336 1
2.06282005439487 1
2.16234580644221 1
1.88279184059815 1
2.03347358701449 1
1.9753283640673 1
1.82288650935606 1
2.33095526239964 1
1.81065718858278 1
2.05770210829074 1
2.26681102821623 1
1.90879957905655 1
1.95461308858072 1
1.8126728666584 1
2.40566739149407 1
1.4046988741772 0
1.79529815569746 1
2.18050887597532 1
1.90948938712505 1
2.04454112032245 1
2.01112401935111 1
2.1340366349888 1
1.95110552937006 1
2.07163310344232 1
1.89533596532244 1
2.27598424711247 1
2.08970857969545 1
2.13959978508246 1
1.75658678685295 1
1.90740024452421 1
2.20611857198535 1
1.8900576569295 1
1.42377741870394 0
2.10677656346511 1
1.970696571936 1
2.01570148313456 1
1.6458611399968 1
2.12507272674469 1
2.22734348702161 1
2.1254577343872 1
2.19301096233717 1
2.21328855891688 1
2.00253424165832 1
1.74682303856977 1
1.89741890271773 1
1.79572610405374 1
1.64973875994841 1
2.03335265166268 1
1.80043550245089 1
2.24390546685006 1
1.90464217907505 1
1.80966975078803 1
2.0068195762485 1
1.98032380084061 1
1.5027892390307 0
1.86687931524394 1
1.90208167452336 1
2.17450327281838 1
1.51711350255746 1
2.26319709573703 1
2.06935121264639 1
1.75190674830258 1
1.75896313088543 1
1.75393509921625 1
1.75406913708571 1
1.73877920422451 1
2.25793469310986 1
1.8417507296569 1
1.78915826803518 1
1.87189725444499 1
2.01930997038403 1
1.24676362216813 0
2.37244498773918 1
1.58239797196346 1
1.77002261071464 1
2.17460465131541 1
1.99951245753854 1
1.89228823919445 1
2.1278931280842 1
2.07825505398281 1
1.67046648454141 1
2.02188235749632 1
1.890544131522 1
2.33837882537994 1
2.40101394544767 1
2.08188833074593 1
2.05049098577773 1
1.56057281607493 0
2.01108508446869 1
1.86360325012763 1
2.25090150873385 1
2.02860726498906 1
2.18587936387187 1
2.0863279033255 1
1.81933690879288 1
2.16802774631222 1
2.44815854445555 1
1.97630867310566 1
1.7601221596274 1
2.27932910226733 1
2.09432130250009 1
2.10703917647565 1
2.08832831600019 1
1.78210932955919 1
2.01003402600908 1
1.77393316325592 1
1.62732590526143 1
2.33853634561424 1
2.28727437136489 0
2.15277890365257 1
1.82504017587733 1
1.71347389668927 1
1.46464343999196 0
2.15223703523893 1
1.89779992260216 1
2.44698983392569 1
1.68544210969656 1
1.85988466847637 1
1.77733804647052 1
1.96880403820119 1
2.20214870543676 1
2.24647733475736 1
1.65383037376367 1
2.05361987132741 1
2.16850159198003 1
1.49212092098688 0
2.38347076800267 1
1.87966741094865 1
1.76457680762467 1
1.84802518783371 1
1.97908426266864 1
2.1867362311013 1
2.16523230816211 1
2.063216760769 1
1.64560076669014 0
2.063457293819 1
1.96782555957636 1
2.00597134578728 1
1.92239534226664 1
2.0082372552793 1
1.84150700438426 1
2.07472839904991 1
2.0256913128917 1
2.27319409358312 1
1.89124508395186 1
1.90996597541198 1
1.81364830459635 1
2.26470047649853 1
2.05516486699127 1
2.48116324106338 0
2.19679303548707 1
2.00618618409927 1
1.72622907515658 1
1.95313299119797 1
2.38937440991649 1
1.9294016682537 1
2.00046866146895 1
2.18503635413288 1
1.50581005035952 0
2.02392023298876 1
2.39563225356219 1
1.82835788921675 1
1.80167944672845 1
2.03022915887504 1
2.02091828338418 1
1.9669496088688 1
2.45821955064676 1
1.89903436111787 1
1.91978336236399 1
1.84461085010321 1
1.71707455319746 1
1.91981884777254 1
2.1967670378393 1
2.4064213839805 1
2.70017496599585 0
2.43874359593586 0
2.39579408088053 1
1.67972528837261 1
2.13187910705962 1
2.22372403185979 1
2.11191167570799 1
1.71241286555621 1
1.88006290770233 1
2.29708416067245 1
1.63148727170057 1
2.02349399690862 1
1.80911248000982 1
1.66313155777692 1
2.20188186750182 1
2.3010105292528 1
1.94786930665276 1
1.73248938695925 1
1.82790459408252 1
1.93258203117068 1
1.88086865784655 1
1.9676292125283 1
1.88375550886227 1
2.31339188224918 1
2.2201679992233 1
1.69291954395436 1
1.86632071967575 1
2.03726365808364 1
2.17413640191307 1
1.83322454439729 1
2.28197141437021 1
2.10735324559398 1
2.48535646566446 0
1.45600281433166 0
1.93573092664164 1
2.0057387562059 1
1.83979263579525 1
2.14077693067428 1
1.76662617539341 1
2.10308493374065 1
1.45135932024181 0
1.67961384797722 1
1.96947878847536 1
2.21967818429461 1
1.86932735698811 1
1.97096429904829 1
2.14632726469376 1
2.22727232201325 1
1.79052157703039 1
1.94032746018366 1
2.01480414641533 1
2.19646070051936 1
2.14897925015139 1
1.66254276584506 0
2.0539177422225 1
2.02406837778162 1
1.85713685181582 1
1.96139970021535 1
1.80152537903145 1
2.5497105980499 0
1.72497515668434 1
2.16083500010483 1
1.83830484976899 1
1.76009390253465 1
2.39114679537467 0
1.81324826185903 1
1.88838526600646 1
2.00155505402835 1
2.25430317153195 1
1.75452065150389 1
2.2758372018348 1
2.06305257130473 1
1.43572422397434 0
1.73687557475018 1
1.59881489413214 1
2.20004346054849 1
1.86834365764012 1
1.81273253500818 1
2.11476198108708 1
1.73641956170223 1
1.76239609358047 1
1.89343189869354 1
1.89122902260051 1
2.10091662107805 1
2.372275746252 1
2.3546167171966 1
1.82989543189492 1
2.11031280665715 1
1.99972923470001 1
1.76991351896563 1
2.28688565667507 1
2.09943696275354 1
2.23098180080323 1
2.16496296909411 1
1.9907718588779 1
1.6261891647041 1
2.24871502126458 1
1.8573202546851 1
2.24865527438206 1
2.04856266081858 1
1.4674126780001 0
1.9464822796831 1
2.21695356766764 1
1.77683708935104 1
1.67178147766364 1
2.36564735844671 1
2.34255365562664 1
2.33376428879529 1
2.17646214822174 1
2.52314218758972 0
1.90255711704834 1
1.74439831954875 1
2.05835536391306 1
2.31943265255471 0
2.07672652509924 1
1.9824876679403 1
1.81469001061897 1
2.28509008728841 1
2.0208875828984 1
1.78695530436123 1
2.23619922843486 1
1.98435811787895 1
1.65817249166321 1
2.13063697953448 1
1.72144041303366 1
2.11705735191787 1
1.97709875909039 1
2.26201138479588 1
1.95340357630796 1
1.97779025698731 1
2.01452212888477 1
2.06984363146165 1
2.03463067740665 1
1.40279484936289 0
1.98474687258908 1
1.6986994550706 1
2.3220113036843 1
1.90965304424871 1
1.94778003175417 1
2.17144593170124 1
2.2078196901863 1
1.90103382778026 1
1.61917858969649 1
2.21434004616829 1
2.37431359614538 1
1.59007122463878 1
2.05712110524967 1
1.78677566563303 1
2.29005008901768 1
2.37071362493593 1
2.08879199038974 1
2.01174255606373 1
1.97757873109132 1
2.09854731755684 1
2.22477542230461 1
1.74771151756826 1
1.78098376576476 1
2.11747677881172 1
1.93255779583028 1
2.23261661473305 1
2.01956644871537 1
1.51214465660989 0
2.18180798782306 1
2.033422284457 1
1.94904484475175 1
2.3404250184354 1
1.94287728482595 1
1.75692310163921 1
2.0632925817027 1
1.7770314500612 1
1.92395440063503 1
1.87736628829633 1
1.69967068804391 1
1.82201424365589 1
2.87561608254162 0
2.07217883541501 1
1.81073063178227 1
2.06650679223191 1
1.99183321897256 1
1.72107588532972 1
2.09560616471087 1
2.12342977787253 1
2.45099604689651 1
2.13917859715648 1
1.55742068747766 1
2.21582730374889 1
2.14057751095073 1
1.87611387997868 1
1.81269356337995 1
2.02658009457539 1
2.01788923873822 1
2.41264049104408 0
2.30786080647273 1
2.01281452758384 1
2.31208487545477 1
2.13545498235836 1
1.99659088189866 1
2.16365896346551 1
1.96672594258695 1
1.96836761136575 1
2.28159847968216 1
2.10048027893928 1
1.61904026203144 1
1.79602816497611 1
1.84446313053026 1
2.1084333044098 1
1.98579905680936 1
2.21108333406891 1
1.775415563073 1
2.01399612548892 1
1.85671437320785 1
2.09870391377576 1
1.99136490185295 1
2.49519813570639 1
1.94293617086933 1
2.45533051805082 1
1.92417822302752 1
2.51205576443671 0
2.0971528775755 1
2.00358874998333 1
1.9147958685604 1
2.08349880704372 1
1.68334646916076 1
2.48564484109048 0
1.99009444797776 1
1.96758975036938 1
2.16537528870758 1
2.63333056107149 0
1.99037290383406 1
2.20771561893007 1
1.93107782429715 1
2.09295323375275 1
1.82625464849787 1
1.97748134785754 1
1.50431636135881 0
2.09612338835752 1
2.06730785802052 1
2.31302169261041 1
2.08882524967833 1
2.09192579527169 1
1.84083548803814 1
2.06625557302501 1
2.11716718340617 1
2.35780468814403 1
1.52702219683159 0
1.61157064754717 0
1.78122750242568 1
2.02513584769814 1
1.66315414176221 0
1.9472298116045 1
2.15474305250389 1
2.43233795511631 0
1.75618472169 1
1.98341262932106 1
1.73609687827019 1
2.10213859795892 1
2.00392793451893 1
2.21829116622941 1
2.16195078545716 1
1.91489124874296 1
1.72309106366886 1
2.23108263001256 1
1.93409727377737 1
2.45009852323284 1
2.44929143955904 1
2.18139919102759 1
2.16164142593336 1
2.1943426936596 1
1.94771928345668 1
2.35321358033865 1
1.96401393093844 1
2.70566747814751 0
2.13176003028441 1
2.08994161703205 1
1.79064160014453 1
1.8436788374736 1
1.67154200997187 1
2.197823301301 1
1.43039469778792 0
2.16359339199824 1
2.3592507654983 1
2.06137819732533 1
2.06396628741911 1
2.24500293607225 1
2.12880956281986 1
2.15594095539149 1
2.35163945421102 1
2.27181024448724 1
1.98967868168047 1
1.67407484478022 1
2.16762775014504 1
2.15286671095505 1
2.08133931261583 1
1.89372437097268 1
2.2538283532392 1
2.52410720230599 0
2.25116894805477 1
1.86732877619485 1
1.86404946580869 1
2.25548092866174 1
1.70215967443711 1
2.03682201571556 1
2.00902573515682 1
2.12665040463566 1
2.0042128937557 1
2.21874925885582 1
1.89107651345997 1
2.26617489671839 1
1.87326578982711 1
2.06824089949867 1
1.84099591003989 1
2.08550120015073 1
2.23435819808264 1
1.77849127389011 1
2.07677128253902 1
2.19555048300985 1
1.67532041124805 1
2.36963367258263 1
1.96546658271183 1
2.01665386121214 1
1.53516128346606 0
1.94159994106566 1
2.08286718668569 1
1.85225503028006 1
1.69423389022141 1
2.06008004659535 1
2.03878188553578 1
2.37338189655603 1
2.18444645135653 1
2.02942778642956 1
1.85559831820917 1
2.33845587622725 1
1.83658459910496 1
2.32966794456976 1
2.25254325045615 1
2.03775660124546 1
2.24356519370241 1
2.58180029238393 0
2.14557259896862 1
2.4723656879038 1
2.34162435040447 1
2.21234770749235 1
1.744479071174 1
1.50158626453113 0
1.90023963394662 1
2.17432583423538 1
2.25030169691636 1
2.34937944699672 1
1.93407649674673 1
1.89438074391962 1
1.81390376485577 1
2.20331417803155 1
2.2402074343207 1
1.69243904901338 1
1.8160792536028 1
1.93380337218079 1
2.37614614984843 0
1.99361174476796 1
1.40473053953228 1
1.77527523210882 1
1.94259269948889 1
1.49295565960319 1
2.24042996791293 1
2.13101162669544 1
2.09335560808982 1
2.05620418464736 1
2.09203713411126 1
2.00868677551517 1
1.63481317598185 1
2.20217872976966 1
1.79380885283718 1
2.10248746642139 1
1.93477284107917 1
2.34289508742461 1
2.02134436188914 1
2.10325809356766 1
1.97463813957438 1
1.86107942048521 1
1.76389584957427 1
1.72506533246297 1
1.66898734273301 1
1.83137792106211 1
1.71944170126634 1
1.80851669418947 1
1.64483959479515 1
1.82623009555518 1
2.53042575817394 1
1.95272432071842 1
2.0101772981278 1
1.76154021181037 1
1.73680243464835 1
2.10770917086192 1
1.97167185879782 1
1.66031621467069 1
2.24602825143222 1
2.0748137628855 1
1.57452913852423 1
1.97938286461753 1
2.1219227266957 1
1.88324726990298 1
1.95452494479496 1
2.04025664720773 1
1.89439154688875 1
1.98501609070157 1
1.82803606574626 1
1.89318134926328 1
2.43902772336331 0
2.03134412270284 1
2.06655075173692 1
1.74079172698524 1
2.02663724042391 1
1.90022392085891 1
1.99052461685863 1
1.95320784973905 1
2.14788121769321 1
2.23181027659442 1
1.7732516593589 1
2.18938931986579 1
2.03485805819445 1
1.98191518956038 1
1.94552324804965 1
2.29101932441449 1
1.75701873197087 1
2.41313579972516 1
1.69982872259965 1
1.72174231771592 1
1.95876320193541 1
2.13537245548311 1
2.26419711268643 1
1.80896029162417 1
2.39896104935374 0
1.73033199033605 1
2.20453206527648 1
2.48047088773579 0
1.99662269644209 1
2.12393680386511 1
1.81991026012267 1
2.16054841768267 1
1.90622871823439 1
1.76913328542198 1
2.38329198754233 1
2.20204343658293 1
2.15447285783328 1
2.05210079910693 1
1.9463630779855 1
1.9090443932118 1
2.03001524594468 1
2.11775892877585 1
2.42298608492758 1
1.80232947532513 1
1.80485421617282 1
2.18222807329013 1
2.14092785561203 1
1.94211250287466 1
1.7114274894707 1
1.66449837443518 1
1.69346410710247 1
1.6770950698669 1
1.76232228981582 1
2.08053777091207 1
1.97005275466306 1
1.9019945677312 1
2.0553836875571 1
2.44394616905237 1
2.32961280115775 1
2.38549980054817 1
1.62792023142082 1
2.29592766344782 1
1.99319718913428 1
1.68776660529272 1
2.35607349081451 0
2.09166099704546 1
1.94711293239945 1
1.67879986723682 1
1.67657544026219 1
1.74993840874636 1
2.15684822457669 1
1.96707859293357 1
1.97432849508955 1
2.10314882533261 1
2.27150322353525 1
1.83148288020951 1
1.83766512724206 1
1.63638669451765 1
2.02007544976221 1
2.38980035986852 1
2.02265055310279 1
1.88924848065252 1
1.66907790754937 1
2.2061273962462 1
2.33549111340895 1
2.18893356494224 1
1.98415790986187 1
2.2591561993237 1
1.96289854353405 1
2.18379138049439 1
2.09401462472703 1
2.30502205163658 1
2.09675079780633 1
2.56163598463936 0
1.98408351644585 1
1.6557884114307 1
2.35426470378001 1
1.97695422307905 1
2.16374382607587 1
1.8442454467818 1
1.68742041172943 1
1.82648784481181 1
1.86001166272752 1
2.04299317719467 1
2.22716665033628 1
1.80364546911841 1
2.11470123178109 1
2.15993492696454 1
2.30907082764743 1
1.53434194086784 0
2.09295303912862 1
1.7010937285384 1
1.56846588828576 0
1.80305040625834 1
1.89451817983543 1
1.87141174213912 1
2.27337031858751 1
2.44333601701938 1
2.21191047032424 1
1.71595422046043 1
1.97685303127239 1
1.93151229054963 1
1.72875421864037 1
1.7806111246616 1
2.1640545487448 1
2.17251401237579 1
1.87736451732228 1
2.24849180445007 1
1.91803644770499 1
1.68106258216245 1
2.00426693100664 1
1.83201401520347 1
1.87199077694646 1
2.2585586732111 1
1.42835715396184 0
2.07568251358319 1
1.85805578588682 1
1.99148203838256 1
2.10885100154314 1
2.08680563456578 1
2.01420246040011 1
2.28414603938011 1
2.09386665307305 1
1.91251121317617 1
1.39349934256939 0
2.49168468774682 1
1.79969105179374 1
1.72589305717396 1
2.01595240570528 1
1.95483986103308 1
1.95118333248319 1
2.26937720272863 1
2.10304438093497 1
1.99602926131709 1
1.85128171363518 1
2.24548181059526 1
1.42481979260148 0
2.09859767199115 1
1.82264654892167 1
2.62108628109352 0
1.82957559162396 1
2.02882810714283 1
1.82149669490174 1
2.22365336527751 1
2.0194708585146 1
1.6343520776113 1
1.99698648449722 1
1.82833342229143 1
2.04744976885397 1
2.15562770377777 1
1.96101522466259 1
2.12425934136649 1
2.01889479108644 1
2.1291469628346 1
2.2200118991769 1
2.07686972934895 1
1.65388013326803 1
1.7341665908031 1
1.9622663846111 1
2.19824382424238 1
1.99489033391328 1
1.86649419875243 1
2.25876584923646 1
2.04961196837574 1
2.05853588296082 1
2.00326704517678 1
2.09373270909006 1
2.27723171814347 1
2.19397386785751 1
1.99832880916902 1
2.20067439532396 1
2.12078878591528 1
2.01980520874656 1
2.03375894106549 1
1.96521436940648 1
2.0434195476062 1
2.19242922128641 1
2.41693163091886 1
2.2702000940981 1
2.00404906797331 1
2.5824219414097 0
2.31560827788974 1
2.0537729302005 1
2.12846502595207 1
2.01252588901074 1
2.19350925848393 1
1.76192925133768 1
1.89662807744279 1
1.61987944575813 1
2.09119453061865 1
2.1793820971091 1
1.71626672147324 1
1.87390391676345 1
2.17472082749517 1
2.27319079894054 1
1.42096248348494 0
1.84884981664981 1
1.99891356869032 1
1.79599459439055 1
1.89740615828809 1
1.93731351128579 1
1.79844291724556 1
1.54321422210415 1
2.11570657947644 1
1.97937253863977 1
2.23232118312092 1
1.48513721378952 1
2.27942357914961 1
1.7487715418933 1
2.22536967226462 1
1.97436468791718 1
1.93524099393158 1
1.60252163997783 1
1.65007965556272 1
1.88746404404001 1
1.83555645103155 1
1.89344346268072 1
1.91450407340964 1
2.42414571244849 1
1.92152069506694 1
2.28176305046495 1
2.1434880117235 1
1.95017995697378 1
2.26734070538701 1
2.13996286313083 1
1.84314513425678 1
2.12983444496203 1
2.27163707790865 1
2.59030578018871 0
1.79559480530726 1
1.70096918060759 1
2.18961507252334 1
2.12364838087459 1
1.96017926683669 1
1.69959646111386 1
1.87022306086866 1
1.91167897957984 1
1.5878526453164 1
1.57701945637733 0
1.82933303761394 1
2.05055019298804 1
2.25022290531944 1
1.97564426360245 1
1.88528662991904 1
1.986888173123 1
2.16434890800792 1
2.31487021560273 1
2.04591704560185 1
2.09580602305646 1
2.49460880611565 1
2.22914741239793 1
1.82940047235526 1
1.8960763660341 1
2.36611245296788 1
2.2998882671904 0
1.90450690848937 1
2.39928670082968 0
2.12822092667169 1
2.06352778212596 1
2.03757373386449 1
2.04956899397939 1
1.96746882157682 1
2.4247728826819 0
2.04488010365064 1
1.90922052485223 1
2.2258107518904 1
1.4246002588643 0
1.29840209258757 0
1.7597874411304 1
2.16424947300077 1
2.17682030218981 1
1.8403526493381 1
1.50301126752799 0
2.13425676390925 1
2.2281058415849 1
1.63535610363946 1
1.68583329931281 0
2.03164739637649 1
1.89364143096074 1
2.4649181154156 1
1.89643745792326 1
1.92943759324993 1
2.18898674960404 1
2.020619546893 1
1.54819060076486 0
1.9271653158934 1
1.5059508252333 0
1.98537087245113 1
1.93764626462156 1
1.68678200847579 1
2.21189102950513 1
2.33855609376669 1
2.07360883541766 1
1.90783562117131 1
1.72798950499344 1
1.65584759459815 1
2.13947042501018 1
2.12154976167632 1
1.98554038167887 1
1.70855551468685 1
2.12350325930624 1
2.14365760187483 1
1.94335124358334 1
2.03978094227363 1
2.13925315384162 1
2.78412890524475 0
1.85498402766965 1
1.8608759683521 1
1.78937213177048 1
1.92985866737192 1
2.14015445828927 1
1.88202741269796 1
2.28448780196553 1
2.1681082768836 1
2.24979458742788 1
1.92245227003815 1
2.06670278386135 1
2.06743892391627 1
2.34975392699056 0
2.29682118938742 1
1.82770797499533 1
1.85858747645387 1
2.70515279921104 0
2.31930439003941 1
1.89807500224409 1
1.99844107518326 1
1.89668189331781 1
2.18411499869693 1
1.79614359899109 1
1.71647001077151 1
2.20167793107218 1
1.95166389387619 1
1.82069059061683 1
2.23010343758748 1
1.81968398718125 1
1.89550692606238 1
1.8751342838268 1
1.95743101617922 1
1.68879152394153 1
1.82574852160521 1
2.38064459172526 0
2.0943126093723 1
2.37884149419543 0
2.1848270158787 1
1.66288653878908 1
1.82497122663061 1
1.68115658227836 1
1.70222684911552 1
2.01722281246576 1
1.85591670834486 1
2.02924488052901 1
1.96248637949955 1
2.02577673776268 1
2.06404901657106 1
1.54443745463046 0
2.37098488080847 1
1.69679199641946 1
1.83896798819722 1
2.1895068480038 1
1.94337573997633 1
2.04757157316748 1
2.00878676190485 1
1.58936254771553 0
2.14446622599437 1
2.1873600522477 1
2.03527481692516 1
2.19409529806218 1
1.93235057568803 1
1.58573379275063 1
1.98390189374412 1
1.99906459535748 1
2.73133254055955 0
2.09168940954578 1
2.02369053748118 1
2.63995599551219 1
2.21483832827386 1
2.01048978430218 1
2.19215088486512 1
1.81142424499796 1
2.04783543055458 1
2.30412587513514 1
2.34160534574251 1
2.0007492802927 1
1.90835525144342 1
2.09098883546897 1
2.2794392348351 1
1.59832030662503 1
2.00838586552352 1
2.05436305119816 1
2.29688548245918 1
1.83569459624722 1
2.11653215157116 1
2.10049419471393 1
1.76538697867563 1
1.82175234526741 1
1.69914861934445 1
1.94811741316331 1
1.63693794134883 0
1.57473884412102 0
2.32202499630404 1
2.27322775873341 1
1.54030708748057 0
1.97718250202396 1
1.85812095448756 1
2.2035335393612 1
1.63268613707465 1
2.07221549260003 1
2.08535349560252 1
1.74929431196079 1
1.99274757396678 1
1.84901441257415 1
2.3147420173752 1
1.71508214595091 1
1.97837281302244 1
2.04082430933928 1
1.81725072503279 1
1.90981888172739 1
1.78019840742977 1
1.82584053987039 1
2.07754417074621 1
1.94049484441436 1
1.58457731994832 1
2.53709264392034 0
1.80481624873461 1
1.95011473596981 1
1.89333893412944 1
1.89357002095247 1
2.02782361217084 1
1.85278616673662 1
2.49587685794472 0
1.54114811582022 0
1.95982679192974 1
1.90308579317547 1
1.73235663146285 1
1.787784888194 1
2.00982883414298 1
2.1967772094875 1
1.97286260586878 1
1.5080637338673 1
1.72919263966753 1
1.80358662646323 1
1.86054297066763 1
2.10354019489951 1
2.22429245804001 1
1.7426435909485 1
1.89185307552624 1
2.61082459353958 0
1.94157297038887 1
2.17291182143608 1
2.16866142986833 1
2.00423427275881 1
1.78739559093314 1
2.05359152940313 1
1.76189772447662 1
1.82718844713246 1
1.7301931624516 1
1.70227197978043 1
2.08608261883857 1
2.26224874887252 1
2.21636848885406 1
2.10054066773905 1
1.85712947913419 1
2.04108247915258 1
1.86764834859714 1
1.80053215693335 1
1.75982117093469 1
2.07894285550341 1
2.01410059122888 1
1.88928400493979 1
1.68894300418837 1
1.98790621681538 1
2.28657343395133 1
2.22525356872669 1
2.07782433397528 1
1.92158619453275 1
1.98718741689533 1
2.38468572378294 1
2.27664082439517 1
2.22942010769887 1
1.57300440077671 0
1.79583123476485 1
2.49822957556003 0
1.7678720521982 1
1.82846642780608 1
1.87136365285779 1
2.13887435410589 1
1.96347967838724 1
1.89035907195631 1
1.8897231281368 1
1.94770674436164 1
2.23855178968724 1
1.70107633290713 1
2.12856828301526 1
2.23783207545711 1
2.04137703897096 1
1.67924991122412 1
2.4386824996856 0
1.88036076075035 1
2.10722870942063 1
1.93710611141287 1
2.0978308150255 1
2.26341452387919 1
1.9692518679131 1
2.51565510745863 0
2.23988397166248 1
2.35017670288058 1
1.7450375101094 1
2.05792013555661 1
1.82005204914809 1
1.71951007332574 1
2.09429563576084 1
1.63590635942356 1
1.73722234081257 1
2.0560098319593 1
1.80281127656229 1
2.16245852713519 1
1.83174309030023 1
1.94116955551 1
2.28678595890532 1
2.09734744927132 1
1.55553481269969 1
1.98992481902184 1
1.81839723745216 1
1.82192845063547 1
2.07104653646248 1
2.0498804255078 1
1.35286340996897 0
2.15078172473919 1
2.50288548614148 0
2.03521795312507 1
1.7173011783192 1
1.87492857260942 1
1.8545002053611 1
2.31948825534339 1
1.93991297405941 1
1.5178328102777 0
2.00631439006501 1
2.28241735723988 1
1.90416195800067 1
2.56697712641984 0
1.99947633322568 1
2.16641992267235 1
2.18679317310161 1
1.92273428939472 1
2.25322836737414 1
2.23402976057419 1
2.1123594776222 1
2.48381139845964 0
1.54325713865178 0
1.6327661045455 1
1.75089513791058 1
2.01328609855987 1
2.39483225290998 1
1.91933513221124 1
1.95496855167299 1
2.02706062971809 1
2.05733591177491 1
2.02723131907999 1
1.87557685681477 1
2.0193239419518 1
2.14657876931029 1
2.16693167147253 1
2.26268202968374 1
1.76981653044899 1
2.20675236961366 1
2.39507214378171 0
2.09855817822699 1
2.11131460320491 1
1.97830487453887 1
1.99282915788854 1
2.30063842152454 1
1.972790713541 1
2.17621469750427 1
2.42744540922753 0
2.07174466694105 1
2.01871205652531 1
1.69261685217862 1
1.66074463129462 1
2.07032436579757 1
2.10659889213565 1
2.01048948876987 1
1.97522100259662 1
2.04534099065499 1
1.67806877162895 1
1.8104273593642 1
2.17717436698973 1
2.18188004936637 1
1.93446826794069 1
2.17377677076838 1
2.00813576464194 1
1.63005580669164 1
1.62103240595021 1
2.12166074895927 1
2.16924591574922 1
1.75821852059598 1
1.93360678507498 1
1.96257438633203 1
1.55660445883052 0
2.08853046859153 1
1.9144004686544 1
1.8039318654611 1
2.16779481119322 1
2.00123644753645 1
2.0478210616558 1
1.94948592398178 1
2.18084771599575 1
1.87348194858682 1
2.14793447931026 1
1.91045469327457 1
2.27775465492866 1
2.08370979443005 1
2.05036470393776 1
2.00444348095204 1
2.20230970666099 1
1.96180469368705 1
2.14206002566145 1
1.9393410557986 1
1.42429143207993 0
1.66451075844225 1
2.16797191504187 1
1.66386468549781 1
1.95207520186655 1
1.91356885421421 1
2.26383032145519 1
1.60391145838769 0
2.39971019069209 1
1.89294112362259 1
1.62579973679793 0
2.16709575826553 1
1.88517363901793 1
2.07746172745005 1
2.28125135396796 1
1.95807326520512 1
1.6824567803723 1
1.60935134809293 1
2.47250816032616 1
2.01991395180222 1
2.20753837468387 1
2.31997569778029 1
1.82585668348658 1
1.84068934107815 1
2.04701926853477 1
1.92170908774723 1
2.05609978715092 1
1.82276910635998 1
2.29499951898927 1
1.80125058956047 1
1.79942641695038 1
1.66894638534905 1
2.1848853371535 1
2.14302305015508 1
1.720902732223 1
2.19362380875845 1
1.51190903053812 1
2.21018922815789 1
1.96629379933495 1
2.07087491222923 1
1.64856137471814 1
2.07081168327467 1
2.06079072776063 1
2.30728889385094 1
1.73840229348008 1
2.11460897518045 1
2.47988271333706 0
1.58198484888074 1
2.12293386705535 1
2.08980766847529 1
1.90867391752937 1
1.93079760859628 1
1.61560369957643 1
2.1975890839062 1
2.15108419093385 1
1.75208164943723 1
2.15809790096906 1
1.99685649798817 1
2.39681423028626 1
2.23837507166213 1
2.42743060774668 1
1.76331532469968 1
1.85508215168622 1
1.72102738093262 1
1.95294192273178 1
1.68927949698737 1
1.79900194113015 1
2.08902296292769 1
2.15823736956185 1
1.65178891557691 0
2.0743077661655 1
1.84407771782099 1
1.76898286232919 1
1.92649969460897 1
1.83159409502991 1
1.86581521452817 1
1.84004641381993 1
2.10781241693507 1
1.76760123008815 1
1.75314501879929 1
1.89535675705726 1
2.05167114459438 1
1.66509898548029 1
2.13475342148707 1
2.11177053568949 1
1.94133767010077 1
1.58377764257529 0
1.9812662212157 1
2.48199293497258 1
2.20374836073618 1
2.07847400907955 1
2.20088230454436 1
2.12582990238857 1
1.94233086063879 1
1.88133436731033 1
1.76490987548335 1
2.07588540150133 1
2.40006549298033 0
2.07425044340275 1
1.83706479862831 1
2.00132704005918 1
2.24855301441715 1
2.13841631762786 1
2.00925320657608 1
2.16923470838416 1
1.86978193312273 1
2.25649331690548 1
1.86368534217177 1
1.93184990074904 1
2.31634350290729 1
1.78041906030963 1
2.49788284151085 0
1.92910593719666 1
2.06817543855869 1
1.93038947429419 1
1.83615868161775 1
2.5044207507135 0
2.24160380738861 1
2.32341854477544 1
1.90211163246616 1
2.05406111172195 1
2.10874485930554 1
1.48467915485927 0
2.01604993091577 1
2.06217932673738 1
2.19589834540123 1
2.00494575005428 1
2.12613534772337 1
2.29625666094509 1
1.33986430946569 0
1.77278959417438 1
2.0171118609538 1
1.79062153104549 1
1.54001380645686 1
1.85867296261274 1
2.38943695382907 0
1.85330223498316 1
1.91342428003925 1
1.90601647105675 1
2.03692304338722 1
2.07030826778647 1
2.34705800214762 1
1.81879309302183 1
2.04429466242026 1
2.04379923792179 1
1.69304633400194 1
2.08391998421815 1
1.92811894506746 1
1.76996753891159 1
1.8174489558719 1
1.67129199186167 1
1.95953139643769 1
1.73588970640787 1
2.00438355432169 1
2.01515148711633 1
2.05840109686795 1
2.17082292554761 1
1.90981751057616 1
1.65669906834893 1
2.53629625827911 0
2.28947068036779 1
1.83513025430188 1
2.03106639180603 1
2.165986375118 1
1.90104425911506 1
1.83887814337864 1
2.19277088459705 1
1.98331251878024 1
1.85563764760991 1
2.25519961924421 1
1.7272891735997 1
1.53650202296118 0
2.05875540813619 1
1.96233179823524 1
2.3135667717463 1
1.83626470515882 1
2.10401704091586 1
1.68177790864595 0
1.92545257477426 1
2.15851553568915 1
1.95397505740154 1
1.99353472571836 1
2.05535882415986 1
1.90685704218014 1
1.98957414797317 1
1.66770747165987 1
2.18230999950622 1
1.528574073837 0
2.1177301571369 1
2.02678077382753 1
2.27204089900059 1
1.70102053257318 1
1.87147989036285 1
2.04900361490304 1
2.02195298165252 1
1.84732909940766 1
1.88409502491101 1
1.76101071657546 1
1.86929585233289 1
1.75262606164295 1
1.96311728000146 1
2.15206235814753 1
1.70168573395379 1
1.86785529452807 1
1.96060353621263 1
1.9343693984456 1
2.12171334736472 1
2.30089772305198 1
2.13391778339311 1
2.1957342808436 1
2.21960869251058 1
1.94257733712333 1
2.0919862745282 1
2.22293793010558 1
1.93328427527398 1
2.42153854833978 1
1.8846539902805 1
1.58747115069512 0
1.95682629740799 1
1.93314107792311 1
1.92305430538579 1
2.02749340379449 1
1.985762099225 1
1.91313298157924 1
2.14413389449003 1
2.237670862723 1
1.85810343813525 1
1.76420364374493 1
2.02574820564537 1
2.3094153349986 1
2.08411890034876 1
2.02739617550205 1
1.96815246429631 1
2.28691114756672 1
1.8173809252784 1
1.69494422265868 1
2.08882856634132 1
2.13769783673754 1
1.94062887525513 1
1.7752660227767 1
2.26804825596062 1
1.76029523088531 1
1.7508979242083 1
2.24131363604882 1
1.99666635744156 1
2.06645047807519 1
2.15328367533568 1
2.27815193253719 1
2.12837794343432 1
2.05596247323935 1
1.90174030628228 1
1.91186459312807 1
2.19419019133003 1
1.66187090931987 1
2.12913478110306 1
2.08569446923064 1
2.03720436253272 1
2.07262208383176 1
2.06584404413602 1
2.37557268298891 1
2.17669383833522 1
2.02410543465414 1
2.28421235726029 1
1.80539619829262 1
1.78794876187756 1
1.60079914682134 1
2.14955216821226 1
1.90839500935814 1
1.94310438946843 1
2.25734026542719 1
2.01905065085231 1
2.6216868309025 0
1.95975006960083 1
1.53051279260051 1
2.32278687412529 1
2.08033099794068 1
1.55689585861344 1
2.3023597801132 1
2.22689143865485 1
2.00976131346074 1
1.84595010998784 1
2.03948446954311 1
1.89405945526762 1
1.8375911799508 1
2.01750249452236 1
2.15245676498308 1
1.98473052099121 1
2.28118715151642 1
2.00433857604713 1
2.05916119815928 1
1.96683889331705 1
2.25800377296456 1
1.83159825837215 1
2.1594601476216 1
2.39436005555304 1
1.72973638826054 1
2.16964168975351 1
2.06493953014547 1
1.9235184521177 1
2.15221448733835 1
1.61351731568181 1
2.12433000883874 1
1.79377498775138 1
2.10101898773427 1
1.80142330855866 1
2.15526981415484 1
2.19203947338001 1
2.21649951270035 1
2.48116869012362 1
2.30954761530104 1
1.69561369117156 1
2.00820579004407 1
2.28571381940803 1
2.19295830906722 1
1.86439796761425 1
2.26256304861083 1
1.87225624704354 1
2.09337296976567 1
1.83225114369558 1
1.78377827974537 1
1.74072753942698 1
2.0305945983757 1
2.39800176309447 0
1.83400489689301 1
2.09879192810728 1
2.03322294663064 1
1.93350062663451 1
2.22464617241298 1
2.02583165000772 1
2.10511859762926 1
2.34680919597622 1
2.0094937378247 1
1.80300603623682 1
1.94750651568311 1
2.07381349292931 1
2.04268801530858 1
2.07348297082584 1
1.94598607069476 1
2.18186646092424 1
2.00791531476492 1
1.77694417317796 1
1.91502353865253 1
1.54995903919596 0
1.68052783389429 1
2.09148104601164 1
2.18036755414976 1
1.90161560587533 1
2.00910182511399 1
1.62159401172673 1
1.81653654515701 1
2.19370597823822 1
1.58438494637996 1
1.60338077678644 1
2.39866247184249 1
1.59051458846355 0
2.41847322249138 0
2.14602528790499 1
2.3061532746449 1
1.90557188817559 1
1.69701867187271 1
2.19584210793878 1
1.62081612661012 1
1.79916618653942 1
1.79390514567245 1
2.09691370334319 1
1.833758201194 1
2.05192241537662 1
2.07761439063989 1
2.19577602301558 1
1.70883380345897 1
1.81724744103365 1
2.49062223746025 1
2.11606607551267 1
1.82425590817347 1
2.4541262943962 0
1.72357466616794 1
2.24035403826254 1
2.08633223390156 1
2.01226354909786 1
1.94232365605131 1
1.68722099102756 1
1.80828161138717 1
1.84644568414902 1
2.17398410453157 1
1.98740642821557 1
2.05877923514306 1
2.08874495737565 1
1.96541179558468 1
1.85405628376207 1
2.01433247069485 1
2.61747706397012 0
2.07474833188166 1
2.07611943261112 1
1.96426782021685 1
2.07009568202373 1
1.95920936981894 1
2.38958379973759 1
1.899465507035 1
1.75887143141714 1
1.94790572155846 1
2.10429254919652 1
2.06465086198418 1
1.95436120582814 1
2.19695736886678 1
1.76140624335901 1
2.47458253450114 0
1.85492985605271 1
2.14461995246809 1
1.66422126801627 1
1.77295159321563 1
2.04627060453352 1
1.94001889275364 1
1.93227997620691 1
1.46898816912786 0
1.7033173018813 1
1.73431422592878 1
2.18430153034792 1
1.80098044285452 1
1.92642215112228 1
2.01583811953112 1
1.87483577543233 1
1.88465162491015 1
2.18288553383153 1
2.21869968575777 1
2.17058150416572 1
1.97966048150853 1
2.15397964749307 1
1.67408737037932 1
1.91313671148652 1
1.85186034932785 1
1.74267285973929 1
2.00561527567131 1
2.19777932974385 1
1.63456644227762 1
2.23933256039667 1
1.80125092085992 1
2.08569429854938 1
2.03379167980255 1
2.03343589602758 1
2.0489524708459 1
2.05498901614504 1
2.03829604301997 1
1.66962182806159 1
1.95140434151709 1
1.83240766444359 1
2.51079055693917 0
2.00582788692874 1
2.22611480608091 1
1.89433053769687 1
1.60311922598712 1
1.92456412952008 1
1.9845041584151 1
2.04822862779033 1
2.0928170275796 1
1.8479752463357 1
1.69795469572043 1
2.38107665789767 1
2.04171757243602 1
2.68273969516326 0
1.94164638072391 1
1.53332843766203 0
2.09306505680061 1
2.19267190966904 1
1.92824558341816 1
2.1254194050263 1
1.79500929610857 1
2.12701953410957 1
2.06259505924042 1
2.1671628534338 1
1.68271877976496 1
1.67939475869123 1
2.54982494106967 0
2.11633741655242 1
2.06191776847934 1
1.97783905275299 1
2.34522205342267 1
1.38125779997111 0
2.08808224698469 1
1.57561021523833 1
2.14604058342957 1
1.82973025064747 1
2.16506508408909 1
1.9271320120009 1
1.81598889346516 1
1.87293084471713 1
1.83950464700666 1
1.81947871710796 1
1.94137913867577 1
1.86613931698558 1
2.15878425265434 1
2.32718182308165 1
2.08768694315017 1
1.92014630994136 1
2.22820392249618 1
1.87421541722005 1
2.22137742210451 1
2.19869633211644 1
1.76410135096203 1
1.76582533298496 1
2.08524004247519 1
2.15046267826435 1
2.22434991788334 1
2.13453178017593 1
2.01939670738491 1
1.85436823578237 1
2.16219666180035 1
1.85062703949633 1
2.27807190341847 1
2.03833533497738 1
1.82401006483891 1
1.85284329742876 1
2.08652196956467 1
2.23863626640884 1
1.81644373533551 1
2.22404553649603 1
1.86445383650256 1
2.22799374566051 1
1.78860367590822 1
2.00878427343819 1
1.55445191148547 0
2.08121646954745 1
2.29523715781343 1
1.69059006249798 1
1.89294001730223 1
1.72000265580072 1
2.11918647939738 1
1.72443343055554 1
1.95359253830129 1
2.3246671949426 1
1.99824663163787 1
1.69190144092748 1
1.84507965457732 1
1.96405658281944 1
1.76327086673813 1
1.93801692822596 1
2.16079940362017 1
2.06516710045534 1
2.0063002206483 1
1.99006920341848 1
1.83327725374183 1
2.07189611941476 1
1.81125591801876 1
2.27074072519908 1
2.07497780431406 1
2.15668436820209 1
2.06769989093782 1
1.9412383223782 1
1.94470782550734 1
1.22875316622657 0
2.02738211738124 1
2.47695853036931 0
1.84021887538871 1
1.95581378217687 1
1.98332209302212 1
1.78276397053219 1
2.07916531950891 1
1.98794100677476 1
2.10894023175209 1
2.07039612452449 1
2.11623655712815 1
2.12079326338547 1
2.46155652377378 0
2.14741564099249 1
2.31164662085957 1
2.09504223706067 1
2.39154582257651 1
2.29612421505296 1
1.67169129522327 1
1.99799817989393 1
2.24460625939501 1
1.94520434705419 1
2.12939329677762 1
1.856014581254 1
1.79524615737985 1
2.3382532968176 1
2.12218763044289 1
2.21725474333837 1
1.94715389262068 1
1.82344072678893 1
1.91932847230101 1
2.13568979423732 1
2.47266993111037 0
1.90736828312447 1
2.03916859350589 1
2.0332111677365 1
2.09107843989315 1
1.87723257479806 1
2.08589275470177 1
2.36371321998838 1
1.8150140972527 1
1.91392349079775 1
2.19671103205023 1
1.98035120696947 1
1.9924129639481 1
2.28090353584449 1
2.10524317457371 1
2.01091920394904 1
2.28304776029047 1
1.90517570728376 1
1.75417010555558 1
1.87358559957412 1
2.22980997426167 1
1.89473155879997 1
1.86058376327491 1
1.91493778623453 1
1.88053709857288 1
1.83040344460957 1
1.91372767877173 1
2.40529427031119 1
2.07139992925721 1
1.98389367650255 1
2.25795852157448 1
2.14630602458293 1
1.94220707394132 1
2.05489570794206 1
2.18939603170232 1
1.78801088705498 1
1.92821453345172 1
2.48135418574538 0
1.41980515462189 0
1.99243499187471 1
1.96195947549386 1
2.62523294386883 0
1.88458254669415 1
1.92130794511763 1
1.85180376222089 1
1.9073171476583 1
1.87067370668547 1
2.07649716462425 1
1.88928555027493 1
1.87330217540915 1
1.69650289058063 1
1.99488815777067 1
2.3046472376568 1
2.19469062130882 1
2.22355689578937 1
1.27595518450343 0
1.98756226893397 1
2.16963498737404 1
1.94835682481118 1
2.24230331113709 1
2.23478206717245 1
1.86794852108152 1
1.61139514950358 0
1.99593265231819 1
1.98945083321001 1
2.44904035159583 1
1.71406711266547 1
1.96282972343069 1
2.05984720830103 1
2.46908388093758 1
2.29920047571395 1
2.1475705733866 1
2.38118567234883 1
2.21275617383557 1
1.76428397068358 1
2.23724334318262 1
1.8225509260064 1
2.28453165679411 1
1.81737556948183 1
1.91081368703701 1
2.28004687959637 1
1.82414681268145 1
2.07707857630476 1
1.7091379111213 1
1.74972630814464 1
2.4455261539837 0
1.70460359518318 1
1.65681381352617 1
1.8971983406446 1
1.51044203913079 0
1.83375101405175 1
2.1789250234347 1
1.926725398795 1
1.7366106014237 1
1.59285010160639 1
2.18177937261898 1
2.05620815033211 1
2.09887081986697 1
2.19132546510412 1
1.86380819524259 1
2.0331653489125 1
1.83303160386305 1
2.27511647930657 1
2.08624970302362 1
2.23310492593479 1
1.78736031264362 1
1.9264795991361 1
1.66504777592729 1
2.23852594195282 1
1.90144819678927 1
1.83414372992961 1
2.31706925069974 1
1.62867852269201 1
2.22976960513871 1
1.53921248284436 1
2.06286673006579 1
2.18067000529969 1
1.97986283870218 1
2.00074926280921 1
2.20381225643721 1
2.26824850581366 1
1.89609524069184 1
2.48887319296852 1
1.90786114722077 1
1.42861987736412 0
2.01542975435926 1
2.19159967420767 1
2.0251008643802 1
1.76297200098685 1
1.76899341117143 1
1.92075192990768 1
2.25294990542431 1
1.65754403589888 1
1.71136345308377 1
1.80801108753665 1
2.05002785625031 1
2.05800217599522 1
1.81083732610879 1
1.69323190551543 1
2.12645101963616 1
1.62983572771134 1
1.9274732091179 1
1.64975850689053 1
2.01530230175229 1
1.80061455691677 1
1.83060744332024 1
2.134221821199 1
2.22105518256145 1
2.20591606842958 1
1.87223898948139 1
1.99976463812947 1
2.30032618564857 1
2.02095421495366 1
2.07587618630159 1
2.02451405247959 1
2.12576100731373 1
1.94128754144206 1
1.93614948697703 1
1.9950407105219 1
2.12221330630549 1
2.17589781237634 1
1.86108746100324 1
2.26908877662376 1
2.41326131855767 1
2.18675170613214 1
2.24698697061288 1
2.1773290643018 1
1.41907415647064 0
2.38362567151194 1
2.09870009037354 1
2.14535040234489 1
1.65339141648813 1
1.93717141261086 1
1.96494850117194 1
1.94230756197215 1
2.30040777065514 1
2.19105004430317 1
2.42148616115714 0
2.00643889260477 1
2.01768432940373 1
2.01752856028113 1
2.08503688296708 1
1.66920884288957 1
2.19310028002813 1
2.22560932936312 1
2.06001965410631 1
2.05383661062182 1
1.93417317768037 1
1.70814423116803 1
2.31691851393404 1
2.11420782727809 1
1.69284831335255 1
1.97860027415068 1
1.77687632195227 1
2.30082660844022 1
2.0478424914847 1
2.14808694729333 1
1.82834005584203 1
2.31005154416771 1
1.97821400594323 1
1.71250748564815 1
2.06659653830131 1
2.18875092841018 1
1.84905362965705 1
2.25076636817068 1
2.16638331627157 1
1.58936426906423 1
2.00044343725404 1
1.67357321798071 1
2.14112082258895 1
1.8814442900235 1
2.02961932671905 1
2.66616523048047 0
1.92033614757281 1
2.00574741142102 1
1.72331325147839 1
1.99763638714885 1
1.55973771024153 0
2.14943832832026 1
2.02630458731894 1
1.62991743896499 1
1.9194495890619 1
1.73952445364747 1
2.08547710069751 1
1.90070010465612 1
2.09832049302862 1
1.59453188731019 1
2.21145078913984 1
2.53555682061378 0
1.64257150121667 1
2.23878389791533 1
2.23097828032858 1
1.91502410244523 1
1.88252773876006 1
2.08993717031583 1
1.9808737563803 1
1.6597867075076 1
2.77083190383019 0
2.1172243689737 1
1.9624350020589 1
1.95409054860799 1
1.97076664441888 1
2.26528770104362 1
2.17871926176957 1
2.25670546885594 1
2.30831794746569 1
1.93565330586677 1
2.05699754249496 1
2.1497889055401 1
2.26163914279295 1
2.31865495595832 1
1.90298272020895 1
1.90850889418384 1
1.64359604467705 1
2.06366093737329 1
2.09736493131672 1
2.34136990255171 1
1.46379751956375 0
2.32841431337811 1
2.10381619898552 1
1.99442342051978 1
1.92998513281354 1
1.99021240724626 1
1.89895388902922 1
2.03838127286003 1
2.09489688902478 1
2.33523605266477 1
2.20593949417289 1
2.01451755572072 1
1.75304813570803 1
1.65799437863868 1
2.26808497809523 1
1.70928147309371 1
2.24403015823563 1
1.80910761385577 1
1.97147025038451 1
2.02392735246706 1
2.07485035551695 1
2.11971284323964 1
2.13526200831428 1
1.66628656280203 1
2.10813325505709 1
2.34670303931223 1
1.804263356464 1
2.32118589402293 1
2.27309417586787 1
2.69047323946319 0
1.70507403666764 1
2.04998378924897 1
1.99454788588423 1
1.8301386255979 1
2.39633128781716 0
1.80681616424075 1
2.15966140653936 1
2.34239043979942 1
1.93458474767377 1
2.0273669826249 1
1.80233602167186 1
2.0550999273854 1
1.88239267320903 1
2.11410329169757 1
2.66296199217029 0
2.01379964530316 1
2.1653367134204 1
2.21557335834138 1
1.9491820905412 1
2.37496810328731 1
1.96364043615848 1
2.2311486297066 1
2.16956562828903 1
1.41023391531277 0
1.55779490330839 0
2.19319925352177 1
1.85968724894147 1
2.8006082318087 0
2.10042140470194 1
1.69874559887114 1
1.87551174320913 1
2.04610068161546 1
2.05414706477744 1
2.28064883065848 1
2.09621070970078 1
2.00874846839435 1
2.08856353190782 1
2.23909825929285 1
2.02098373321173 1
1.55724516035749 0
2.13843629440436 1
1.73501725186275 1
1.95254747848291 1
2.02087465933421 1
2.15267298199537 1
1.60356983887232 1
1.53673160913121 1
1.75624685067466 1
1.9665018011488 1
1.9902869091815 1
2.58871320534806 0
1.74246340242649 1
1.77244463802066 1
1.94978662582672 1
1.57798306337533 1
2.0238334116771 1
1.98503404189927 1
2.29141617068352 1
1.88395150964324 1
1.9403853084882 1
1.75597973251814 1
2.31721735697039 1
2.04697402742719 1
2.10073616090968 1
1.91565107190074 1
1.85280535231322 1
1.76634576515689 1
1.92189799208995 1
2.19225981078657 1
1.85073976315294 1
2.35604501435217 1
2.32264684137515 1
1.98223064817531 1
2.37293983697308 1
2.13428621898236 1
1.55603660559405 1
2.03952047442173 1
1.95007805689742 1
1.69516093065452 1
1.71412017854259 1
1.83659232246973 1
2.15544463816624 1
2.12430826846584 1
2.49953873767148 1
2.29274545372512 1
1.90322319680382 1
2.14440983704701 1
2.20110474405595 1
1.8970871188817 1
2.00769590584294 1
1.809350811721 1
1.94696699918391 1
2.01648405727706 1
2.00102958469694 1
2.01210698927401 1
1.75261084556815 1
2.12202519490498 1
2.15655510909458 1
2.00044299528309 1
2.10990872003024 1
1.82367600114238 1
1.87759023753284 1
2.01381713792152 1
2.16832055812459 1
1.90163295475914 1
1.80900274175531 1
1.93041326977494 1
1.84743765008936 1
2.18587381353381 1
2.27568612754725 1
2.01987320280489 1
2.16815976936116 1
1.96986441400081 1
2.10043118631849 1
1.93876912030728 1
1.88350659010915 1
2.06812965284952 1
2.19959473705186 1
1.73713484102181 1
1.9682204012265 1
2.06458122249847 1
1.51230159692119 1
2.29137271414107 1
1.72635664440491 1
2.20921210107833 1
1.97759589086128 1
2.37464362584457 1
2.06686118955403 1
1.67765555688946 1
1.60844802643852 1
1.97032267803635 1
1.82849233193338 1
2.04832239097517 1
2.19212806986339 1
1.96375082583824 1
2.00280138620871 1
1.88194395764748 1
2.10646326939756 1
2.18084656670497 1
1.6633421980404 1
1.54447467253385 0
2.02334637162861 1
1.94419884171099 1
2.02065809731882 1
2.14051835346962 1
1.7813477046733 1
1.88942035359262 1
2.14556572086886 1
1.80343192388985 1
1.85929908406897 1
1.91641718677289 1
1.74136841899998 1
2.04771406186664 1
1.84166403837184 1
1.81172686486011 1
1.82914692680806 1
1.6413207529477 1
2.2235619451 1
1.79752525914113 1
2.15204562644706 1
2.31325382729753 1
1.93654793233075 1
2.20181310690583 1
2.3510537840585 1
1.67571605578927 1
1.69892318542267 1
1.84433945932552 1
2.00663911256239 1
1.76739078190629 1
2.15987537710278 1
1.95113938389982 1
1.79948241239562 1
1.7969985567071 1
1.93985270195724 1
2.17998168155093 1
1.49938882122508 1
1.66193648618115 1
1.73501573513309 1
2.10430414252095 1
1.88526153927955 1
2.00727690612021 1
1.97299162021547 1
2.22481614226723 1
1.74504476332263 1
2.0786647618917 1
1.94934026874792 1
2.1686904887053 1
1.73729274063766 1
2.15612112512777 1
2.06227629697859 1
2.02100474754064 1
1.7467916175579 1
1.34278297669068 0
2.03558579852374 1
2.36983027633935 1
2.2926918244788 1
2.22378553031492 1
2.03713775473797 1
2.23242399101115 1
1.98840640129845 1
1.86149899107056 1
2.23501966807295 1
1.86935645306427 1
1.82567479517199 1
1.83491570324382 1
2.19429607862831 1
2.02068596586086 1
2.25563531629745 1
2.41718038843362 0
2.20057700966692 1
1.87966904679168 1
1.78965886646634 1
2.2293526402151 1
2.11868894606856 1
1.86779025729443 1
1.56484822439633 1
2.33978597085222 1
2.1476961203407 1
1.92333467677926 1
1.90147004963945 1
2.03672290655944 1
1.98932374887034 1
2.22273552531929 1
2.08726259928488 1
1.78856279820388 1
1.8880379685969 1
1.63014555992126 1
2.00984539133931 1
2.17158250511377 1
1.85341142467879 1
1.67530592395952 1
2.26964703566816 1
2.04289178500004 1
2.29709639162783 1
1.71958833746478 1
1.82741420104387 1
2.05273530738876 1
1.63979123235676 0
1.95558314265347 1
2.35360171883708 1
2.11765233897506 1
2.03886701340773 1
2.19561818296643 1
1.99558620636264 1
2.13500692540306 1
1.97003717956444 1
2.15573095567261 1
1.94123454932609 1
1.37326695964562 0
1.64301244796714 1
2.08557591484347 1
1.81100728153726 1
2.15978112562142 1
1.68562438577293 1
2.0422974595661 1
1.74857858312351 1
1.73288443941075 1
1.97249114839391 1
2.22357511031613 1
2.21560614368717 1
2.36109463288657 1
1.95995953834992 1
2.37395499627107 1
1.74293470665072 1
1.61715555672398 1
2.07880645784203 1
1.98713392587369 1
1.51309517733518 0
2.35222998739843 1
1.96411203978513 1
1.75945617761082 1
1.88056074317015 1
1.88704290924584 1
1.744542850803 1
1.94777573285544 1
1.82119047704077 1
2.10740241455921 1
1.77535292641594 1
1.94026683015765 1
1.78838229877804 1
1.89477744818387 1
1.6890301351575 1
1.75023140422829 1
1.66866093777733 1
1.82769266376167 1
1.90743532024854 1
1.99588654989628 1
1.73708225696676 1
2.066530118699 1
2.00216911169035 1
1.98587252476073 1
1.87385742241934 1
2.19987369600202 1
2.19679905404818 1
1.91704581121988 1
1.69633467293466 1
2.29486751583813 1
2.02172877181258 1
1.88548457113217 1
1.53215949646557 1
2.0610569861243 1
2.07323153692574 1
2.22085603795397 1
1.83751376994983 1
2.1283940406325 1
1.91048321629781 1
2.36532372771328 1
2.27010478566523 1
2.03671969622694 1
2.26653296533053 1
1.94564235933088 1
2.16580949876474 1
2.570736684069 0
2.03014937990941 1
1.88482101616625 1
2.20516268321047 1
1.70197429192198 1
2.13133579694531 1
1.85355135262749 1
2.19865429490708 1
1.73583384186683 1
2.06717283223814 1
1.53349403694989 0
2.33134738880291 1
2.06172060506885 1
2.22950687936113 1
2.10247638967215 1
2.04053321739343 1
1.9821694583788 1
1.93853750521602 1
1.94827533692167 1
2.15490236031718 1
1.96794500936175 1
2.37629665880551 1
2.10487832006816 1
2.27160427727539 1
1.82414679108994 1
1.66077925013732 1
1.76225669477009 1
1.78034362352918 1
2.05866572091352 1
2.06394640683959 1
1.642162161348 1
1.76181032876756 1
1.32232658394887 0
1.89711688090021 1
2.09523311041107 1
1.54233538220322 0
1.88673073638966 1
1.48359732413517 0
2.0894755682489 1
2.30490883284268 1
2.12268186468952 1
1.75284659681309 1
1.723085290888 1
1.99542915980051 1
2.14159219164055 1
2.2103954028982 1
2.0120570974096 1
2.41943148116542 1
1.67679189703299 1
2.2713368498953 1
2.27153399744706 1
2.03852764004916 1
2.02014914957267 1
2.33515940000534 1
1.39579438379409 0
2.10517288574966 1
1.71395419465892 1
1.89465082609779 1
2.10308853814155 1
2.2684788760369 1
1.88871183967407 1
2.07016127953022 1
2.06134319697385 1
1.81906031758241 1
1.96281327890012 1
1.82803800577864 1
1.88125769505627 1
1.97720759118083 1
2.37845677580416 1
1.76323793815518 1
1.86350204644612 1
2.47035779127779 0
1.8464458166324 1
2.14958602617307 1
2.19206089114844 1
2.0479225754404 1
1.86830385138413 1
2.41739554397814 1
2.1870235193745 1
2.25718985210907 1
2.25438817239874 1
1.96628073309151 1
2.26795580061584 1
2.0542937249516 1
2.43508471233809 1
2.41350042567079 1
2.11567272015463 1
1.64064285543352 1
2.05748888541367 1
1.8750830125568 1
1.58198879571114 1
2.15380100445172 1
1.78148922584171 1
2.07883609739435 1
2.16136874442268 1
1.78875542794561 1
1.82406182892753 1
2.04281301895363 1
2.00145332525603 1
2.21513448762459 1
1.99559184469241 1
2.41304446114095 1
2.010102416667 1
1.43590090169058 0
1.81803917935865 1
2.15568424711165 1
1.88535430048993 1
1.86676762036351 1
1.72331807116576 1
1.89486590989322 1
1.60138907485464 1
1.90746767872121 1
1.92508322561761 1
1.89414390006496 1
2.23186609440434 1
2.07607531157227 1
2.30151628018401 1
1.65044910332514 0
2.01670574055631 1
2.29048014151146 1
2.19345933798712 1
1.98983185129559 1
1.69622124150814 1
1.82349344995502 1
1.94667257534648 1
2.01012162147307 1
2.0988911869962 1
1.91537123790718 1
2.10188447832809 1
2.16548693672657 1
2.07113573410459 1
1.90873046772822 1
2.46538709199183 0
1.77761324260505 1
1.97010312467499 1
1.53311654335573 1
1.74439487786549 1
1.70789672171306 1
1.83662523771915 1
1.99731201578701 1
2.42407135514934 0
2.20065354230067 1
1.9451064135191 1
2.02672276867523 1
1.67001588522607 1
1.57972192868885 1
1.77194014389914 1
1.90810344187372 1
1.99715217316858 1
2.26031257174968 1
1.53925797082123 1
2.15854154685572 1
1.90435844724376 1
2.0995491723455 1
2.21126573233124 1
2.00968911872085 1
1.89733695864918 1
2.20263441518588 1
2.23740858931048 1
1.93665857330087 1
2.49139844238551 0
1.8073009233958 1
2.08733853197012 1
2.08051020649253 1
1.63980075460051 1
1.87905399230639 1
1.8325947096842 1
2.15231433112711 1
2.22693016402904 1
2.54723758887517 0
1.84677935549223 1
2.06837515831754 1
2.5194417145944 0
2.13625487849216 1
1.86136948942521 1
1.95559919500496 1
1.98835416905747 1
2.02767462686701 1
2.23943576539889 1
1.70101306763904 1
2.18154244645443 1
1.58746022598709 1
2.22312142297987 1
2.33714369529997 1
1.74076641878184 1
2.10215742642457 1
2.05955008700212 1
2.0686970274764 1
1.75385342918105 1
2.01559912681832 1
2.03315646734312 1
1.37084301774619 0
1.88380371924955 1
2.01979966762908 1
1.85565433565777 1
1.48255976562899 1
1.87739577318245 1
2.12370430064255 1
2.41899980443298 0
1.92174112162335 1
2.06386616205684 1
2.0363625612856 1
2.1233875713546 1
1.99086712008745 1
1.7042378736783 1
2.09425531500328 1
2.11557292553268 1
1.84976067292482 1
1.74413331847398 1
1.85030405933414 1
2.40194730877417 1
1.9978041943858 1
1.82544460183329 1
2.10770456932551 1
2.20162528925645 1
2.13148916056439 1
1.94823216596689 1
2.02352833426366 1
1.9454287543518 1
1.9133028122335 1
1.78919164411417 1
2.40286239502627 0
1.99808248095407 1
1.91320646418171 1
2.05874143573389 1
2.39299088748162 1
2.13154213409335 1
1.98378677010554 1
1.82861790764911 1
2.10772049634582 1
2.25307248618416 1
2.27682367344358 1
2.12764051236317 1
2.00977557311924 1
1.60114268696536 1
2.32660247068805 1
2.12255509164136 1
2.34072141738076 0
1.57949210980395 1
2.36366652563089 1
2.32169606843549 0
2.45955238196694 1
2.19691018976323 1
1.84357177622817 1
2.27794395152366 1
2.02131097171243 1
2.3694790432639 1
2.10153179988596 1
2.28729400526306 1
1.48423739163469 1
1.88089985043917 1
1.94490369855009 1
1.82877372946097 1
1.90800545512585 1
1.75581076390457 1
2.23049525177346 1
1.82232467397524 1
1.96707699232176 1
1.6982998063056 1
2.07007315374505 1
2.06978378177704 1
2.18427592468897 1
1.60728119713058 1
1.83228177584932 1
2.08036328239666 1
2.13249480238642 1
1.88676453210185 1
2.11606006977291 1
1.49392560837894 0
2.42115893561691 0
2.22086712272094 1
2.17499579725533 1
2.24583900016719 1
2.13934391109667 1
1.81185558096483 1
2.02628561986225 1
1.77056797292082 1
1.86751744464864 1
1.55125621447265 1
2.14666120676542 1
1.92887819277918 1
1.79995686310376 1
2.31914561397882 1
2.06876084728688 1
1.59794823321514 1
1.81618571064943 1
1.94257816652442 1
1.93479627689986 1
2.05559745429152 1
1.94017448525312 1
2.02995941688611 1
1.97526049131213 1
2.00237068546492 1
2.15976823981247 1
1.5333560724879 1
1.93011635108278 1
2.23945988235608 1
1.78508507850698 1
2.13168821279625 1
2.39932299422991 0
1.8720348491102 1
1.89922220085604 1
1.90064522215353 1
2.20331237167072 1
2.23950558541154 1
1.95696096649291 1
1.47112685274164 1
1.75632484206483 1
2.10731687030811 1
1.77009835825798 1
1.83876975448 1
2.26980950777247 1
2.42928238344906 1
2.25709587358718 1
1.99467860691965 1
1.75393005321461 1
1.90367389811344 1
1.82580032004665 1
1.94530101390097 1
1.92078528973145 1
2.35358851203153 1
2.4954490064797 0
1.69984523376342 1
1.91748107045184 1
2.21063038951066 1
1.71800933641217 1
1.77280906210201 1
1.90093958171927 1
2.08549020226135 1
1.91249902986334 1
1.9997516912864 1
1.86370709643784 1
2.01112199648212 1
2.29010494300663 1
2.26594332489677 1
1.60191208735251 1
2.08335289378028 1
1.95102109841402 1
1.84877614205088 1
1.85261298011794 1
2.15808528002867 1
1.87326163084991 1
2.08590394127947 1
1.86540852687 1
2.33431689901439 1
2.30998060843305 1
1.83268748210825 1
1.89190008419012 1
2.26790774202625 1
1.95068065410901 1
2.12335281924289 1
1.97113998865673 1
1.78024661097087 1
1.58975366543317 1
2.1201973329755 1
2.42626995833256 0
1.71906855322854 1
1.92193004572365 1
2.34215236100814 1
2.37651608470946 1
1.86690835288688 1
2.56661488575601 1
1.96430513358299 1
2.05862569927849 1
1.4580429438024 0
2.13259144770053 1
1.84360652596659 1
1.86783322275244 1
2.16510668494767 1
1.98392289971477 1
2.11122438898558 1
1.87680092738499 1
2.28135689371889 1
1.78205701971063 1
2.01568236002072 1
2.13827448144982 1
2.23994786690066 1
2.19429731772722 1
2.21867429967974 1
2.19412018876956 1
1.7802590679719 1
2.49809756522056 0
2.12665495724638 1
2.08973328025398 1
2.33830386751598 1
1.6941534304297 1
1.69043115657735 1
1.82689321778726 1
1.52909282026391 1
1.67488348334803 1
2.28466493548117 1
2.17088438107383 1
1.9982100895918 1
2.00357672716844 1
2.1290427621286 1
2.01748363229101 1
1.96949695037778 1
1.89009752218482 1
2.41607781945047 1
1.93509919071721 1
2.12560050370487 1
2.03808809752206 1
2.33332178936002 1
1.80808947116394 1
2.01847590009199 1
1.69108490691463 1
2.38443213999429 1
2.12308475392612 1
2.28351130517601 1
1.58676652892711 1
1.98241803882405 1
2.2059299734016 1
1.69301159279126 1
1.67155820895917 1
1.84836540610982 1
2.37688863320766 1
2.15474263782087 1
1.78964592721977 1
1.8042309733799 1
2.21662230756213 1
2.28129108666072 1
1.69721682426844 1
2.17018597427968 1
1.81188614344106 1
2.05941809959981 1
1.73304992276203 1
1.74792811862471 1
1.98357486035669 1
1.9752497044089 1
1.98319156916414 1
1.98670831700524 1
2.17544516809439 1
1.93536565508957 1
2.05281348764824 1
1.87554167803107 1
1.83550481979341 1
2.01091644891539 1
1.53756006845234 1
2.00395438767618 1
1.83074439087512 1
1.82410013447189 1
2.10712378132705 1
1.98176555260083 1
2.20185075833592 1
1.94928182184836 1
1.90586288868707 1
1.94642793522001 1
2.34225354668839 1
1.98139681044487 1
1.74035683963418 1
1.53821108074076 0
1.64538284808124 1
2.1092288376083 1
1.64481707182337 1
1.66918212539613 1
2.23987293837165 1
2.21877614555144 1
2.55834750677113 0
1.99147430535975 1
2.14996150550924 1
2.11503729750281 1
1.64700999492329 1
2.30516476791434 1
1.90042520906622 1
2.04944539341904 1
1.79858284372575 1
2.02880445304892 1
2.11760371729954 1
1.88645056503684 1
2.3262168475933 1
1.70260437775995 1
1.60868440606026 1
1.88250840878653 1
1.50622729485964 0
2.16477304351256 1
2.05108844537819 1
2.12230789109301 1
2.45083049542064 1
2.07920762855315 1
2.01864356364676 1
1.82794201777312 1
2.11999680937999 1
2.12572673235144 1
1.928137814103 1
2.01845070306527 1
1.97723873904916 1
1.7089496206665 1
1.90520888859159 1
1.99550579773585 1
2.18112217371369 1
2.01320926373494 1
2.18131033054581 1
2.57584762200255 0
1.90250172902029 1
2.19953149453174 1
2.11406260561163 1
2.25840553707822 1
2.10788812240784 1
2.00919957965463 1
1.4485943591157 0
1.60528639009355 0
2.32710437453617 1
2.32499872416278 1
1.9305258691079 1
1.70228256478277 1
1.64324297363132 1
2.18570582865992 1
1.97361012906437 1
1.76847094613323 1
2.11876245129421 1
1.80900720870728 1
1.68548411977025 1
2.25756966039819 1
2.31704630231843 1
1.69166735772873 1
2.06594111391548 1
2.13300163373381 1
2.11717630929608 1
1.8908446696221 1
1.99037549638309 1
2.02003458683335 1
2.20570502179198 1
2.05493713367214 1
1.94398493736716 1
2.0880814801342 1
2.07703864147645 1
2.23162902789399 1
1.80674391676012 1
1.71798772288487 1
2.34469300294949 1
2.11351273278739 1
1.37549838630894 0
1.91452332211945 1
2.02632251107491 1
1.89581726849657 1
2.1059169296862 1
2.05956844969592 1
1.84351904054704 1
2.00006711356372 1
1.94419226314681 1
2.06041257215423 1
1.99498095220783 1
1.94723433904828 1
2.11605999367469 1
1.79394390855726 1
1.97362241957835 1
1.99898772524573 1
1.53085313162701 1
1.75308612309683 1
2.08211073227968 1
1.80460652821072 1
1.82395500988529 1
1.91199727211891 1
1.82476518324851 1
1.55761926350252 1
1.57149918612824 1
2.1797462458567 1
1.78429853382628 1
2.00676247474114 1
2.07521164214868 1
2.04802188824977 1
2.25318799670112 1
1.91391110683347 1
2.18184165673048 1
1.79988411591782 1
2.01931408703745 1
2.216843500621 1
2.03667575931035 1
1.82567316797442 1
1.78058248018328 1
1.91862061747739 1
1.72526075547167 1
1.60482250952436 1
1.67206639105131 1
1.74690119342917 1
1.79165286315083 1
1.66233628402135 0
1.52432566157565 0
1.95000360318369 1
2.03600452114921 1
2.08090199664512 1
1.69080949173562 1
1.90537027391502 1
2.41069774164207 1
2.08244336860357 1
2.46410955239357 0
1.76355228295434 1
1.47217699579724 1
1.79281797672776 1
2.10645456126448 1
1.52322702574885 0
1.82058084147163 1
1.3855888722368 0
2.25750299474765 1
2.34641599452776 1
2.20816611415239 1
1.99565686643584 1
1.77272681696209 1
2.02815887432002 1
1.97520863619446 1
2.21763753762916 1
2.08217990543067 1
2.26335545966187 1
1.88778164207476 1
2.17353118267797 1
1.96561223019812 1
1.96488500555624 1
2.04115861649331 1
1.86172328581507 1
1.51833856508112 1
2.12350509266894 1
2.19986034117208 1
2.02451025087052 1
2.30382819247205 1
1.96329123761803 1
2.4608257306692 1
2.31179758715697 1
2.16060326411879 1
2.08616416921811 1
1.75551760354267 1
1.99408259797407 1
2.36574173719581 1
1.85755300259381 1
2.04878816924129 1
1.87763893032923 1
2.51637043827736 0
1.89938447731653 1
2.19944927501266 1
1.58436034398763 1
2.23885879142704 1
2.16643457792193 1
2.06824059036497 1
1.95670156242711 1
1.91532410051217 1
1.87799066009999 1
1.96261988188329 1
2.0134515015708 1
2.23354680593774 1
2.04093105902863 1
2.06632037155932 1
1.79361221509954 1
1.88445517230213 1
2.16549280682109 1
2.17804233900188 1
1.94975521535098 1
2.27645315919977 1
2.01693839132061 1
2.18502206908753 1
1.83317887540296 1
1.95235883022566 1
1.63446906547929 1
2.12435919088165 1
1.69156828610202 1
1.94309695652003 1
2.02545833702222 1
1.81000170005887 1
1.69159015754 1
1.92434853051203 1
2.06733048968507 1
1.85049092878237 1
1.92823845870716 1
2.07508423036424 1
1.88711697100528 1
1.90333229957302 1
2.14020163357004 1
2.44411871865989 0
1.96098798561615 1
1.84309551445108 1
1.62411162260513 1
2.11274325406051 1
2.29632556847897 1
2.38554519547416 1
2.27113800897936 1
1.87867634901494 1
1.69717902878281 1
1.79797359533826 1
1.58852785133842 1
1.62462219466246 0
2.29135831824396 1
1.73638975513734 1
2.26001278619815 1
2.3188931791544 1
2.3111507028344 1
1.54824190988373 0
2.59190350331308 0
1.64733390988154 1
1.90867504176518 1
2.18278959611991 1
1.99179973914923 1
2.28995194584517 1
1.87841336915593 1
2.52721059050041 0
1.74823151882686 1
2.02324952628949 1
2.15222042718863 1
1.83030017512725 1
2.15952655400556 1
2.28442567296164 1
2.27866843333684 1
2.12498745099567 1
1.93002367340021 1
2.28946776849592 1
2.24817806920772 1
2.07216038365889 1
1.32115477212731 0
2.24428383373749 1
1.71587773119801 1
1.82983360474174 1
1.82379875116151 1
2.20125120553984 1
2.05766657988667 1
2.01474221176793 1
2.27869565624295 1
2.41227750876227 1
1.90480645714241 1
1.85020591322514 1
1.9198602717992 1
2.02888455171481 1
1.86323997429822 1
1.96199398489041 1
2.32239391644376 1
1.9179980203397 1
1.92282298937166 1
2.21396334716118 1
2.10364465495871 1
1.57993681946943 1
2.20120508945056 1
1.99561313560511 1
2.25394715963586 1
1.85154567189642 1
1.90231172282973 1
1.93427521650974 1
2.26713045732555 1
1.97973069920851 1
1.87880654361352 1
1.97449231341987 1
2.02538931341249 1
2.28462323028383 1
2.01841821756376 1
1.87006532802959 1
2.00936643638444 1
1.97904477430369 1
1.48233660559522 0
2.0616609627672 1
1.56791128220944 0
1.99576774810925 1
1.99563073209578 1
2.17664858555282 1
1.76850575525744 1
2.10281700845935 1
1.7303297793897 1
2.18425834044706 1
2.00322605994736 1
2.44372139443116 1
2.07984986129887 1
1.92479506665466 1
2.07784820766776 1
2.02563349589574 1
1.81604316873351 1
2.31903502483106 1
2.00096173882684 1
2.03503088977087 1
2.26083646504098 1
2.0815783574963 1
2.12793281825243 1
2.41735228607802 1
1.76526825728125 1
2.26780286691142 1
2.19000989748153 1
2.39220633860859 1
1.85311070956983 1
2.03286731055785 1
1.82460144153756 1
2.2209109877817 1
2.16050805305943 1
2.04145317208204 1
1.93164016830401 1
1.8731175523435 1
1.99518741379512 1
1.88013599971749 1
1.90128869672672 1
1.84120335104009 1
2.05107966595981 1
1.47185902146664 0
2.04136049569653 1
1.66239803973512 0
2.02816258872684 1
2.13492135652617 1
1.99081626417858 1
1.83935153348946 1
2.0372312997936 1
1.80248650733053 1
2.06343855843004 1
2.22292045613688 1
1.85270593338844 1
2.17121903143114 1
2.15415064730215 1
2.00832380514338 1
2.07387739534033 1
1.80347123983999 1
1.79520266163351 1
1.98426131461268 1
1.80239940634872 1
1.79301821558867 1
1.96967050460303 1
1.98545264183451 1
1.65816308060299 1
2.05338540274396 1
2.05602595446847 1
1.89583338433945 1
2.27832132492149 1
1.67458983375237 1
2.29953424518439 1
1.90711833294912 1
2.05754492904415 1
2.04409219174836 1
1.99912664370244 1
1.91765299276146 1
2.38770390645736 0
1.63388031531408 1
1.73687184494995 1
2.37241244395248 1
1.91041688557129 1
1.85371740178911 1
1.70982291101243 1
2.22361655553218 1
1.99616586925696 1
1.90294245911805 1
2.19158481508253 1
2.53190968279681 0
1.98191042238774 1
1.94141019210772 1
1.86567450024852 1
2.46347339745955 1
1.93467804019872 1
2.57546354118114 0
1.97411364453913 1
1.79801733279508 1
2.42344000007168 1
2.01667547321101 1
1.8421773835699 1
1.98647729441282 1
2.33351442562632 1
1.97715263174978 1
1.64162066559598 1
1.99618675488869 1
1.79890569017376 1
1.70904356949981 1
2.42250321751181 0
2.25566469630851 1
2.60568596824951 0
1.51990932837191 1
2.14340319578157 1
1.88357564414883 1
1.78418764971285 1
2.3605506088043 1
2.39971474347445 1
1.68211841217519 1
2.45951853160791 0
2.31802474037635 1
2.03881553052745 1
2.26712514855474 1
2.22194047154895 1
1.88313008898768 1
1.94919017800015 1
1.8730736325673 1
1.72085547862988 1
1.81484531187464 1
2.00037680265686 1
2.2292348301463 1
1.9941256566163 1
2.05040058793539 1
2.2466103475318 1
2.03160114424381 1
1.48906017818478 0
1.85500503651983 1
2.60145932782427 0
1.96117946183006 1
2.01316619486186 1
1.74907908718404 1
2.2422225386751 1
2.13247357917344 1
2.1348021940655 1
1.62823769478611 1
1.95504275428974 1
2.11765235522545 1
1.98229484744162 1
1.87390984383878 1
1.83661430510307 1
2.10310792732676 1
2.00253902073201 1
2.16657411995508 1
2.04648763273291 1
2.09678890206629 1
1.53628386297955 1
1.74522768374603 1
2.01608828359018 1
1.96077486032219 1
1.92966676750266 1
2.30460219153485 1
2.14987554297998 1
2.40358141460899 0
2.01845770696945 1
1.99828929219557 1
1.98375535321656 1
2.12189645167543 1
1.99300109744475 1
2.13005919514025 1
2.44041249354974 1
2.39980269919718 0
2.19697351620976 1
2.20773815048353 1
2.11498464048059 1
2.20764152379937 1
2.02426122212016 1
2.01727508561939 1
1.59854577237307 1
2.23464561515506 1
1.9019067618322 1
1.95763374638526 1
1.90297785150125 1
1.81773827656102 1
2.15400092063533 1
1.89603368724409 1
2.25866596060911 1
2.50935041527101 0
2.13008849822424 1
2.1908698723562 1
2.07568725815364 1
1.92453304811741 1
2.0559989745993 1
1.99318949368524 1
2.07978034041896 1
2.1901951461159 1
2.0795763358442 1
1.83045138275542 1
1.92710027542749 1
1.96614383023083 1
2.08666405469883 1
2.15935810819169 1
2.086199986483 1
2.02307193722738 1
1.96191862063302 1
2.02595993258763 1
1.84393293016263 1
2.2699978551307 1
2.11383201268385 1
1.81221973005696 1
1.84989905643803 1
2.06865585980857 1
1.72972373395598 1
1.60304332018076 1
1.83715361080733 1
2.05566327742382 1
2.05843214070236 1
1.83116568133713 1
1.83878246429533 1
2.16412052825291 1
2.47009872891865 1
1.89195368054761 1
2.15789495647108 1
2.16179859025886 1
1.85183565882535 1
1.76304467766617 1
1.8437488479862 1
1.24987205336823 0
1.74801638052311 1
1.95825414357156 1
2.33384630027483 1
1.57677430172005 0
1.73094549901835 1
2.27138137273756 1
1.92816150888791 1
2.32671099042138 1
1.59144373186384 1
2.17401819301024 1
1.52233664069351 0
1.39459401337182 0
2.36198724858932 1
1.62618987872414 1
1.39822181371601 0
1.93059666562687 1
2.00590219070027 1
2.29064756929778 1
2.10852275467534 1
1.46786214822412 1
1.99543389991729 1
2.1763919203935 1
2.07100876791409 1
1.93275857971755 1
2.18481765173856 1
1.67937669007882 1
1.75295167758744 1
2.08890711366885 1
1.96839463196266 1
2.09292596741672 1
2.15828747891105 1
1.8572245490146 1
2.14884509224005 1
2.21958972513885 1
1.51923855251378 1
1.5992954181155 1
1.9400362177506 1
1.53086979122731 1
1.78772996820103 1
2.33616149835629 1
2.23332282537665 1
2.17091490594697 1
1.98602350900788 1
2.16284880124696 1
1.86257731596377 1
1.67001767598864 1
1.86192731261078 1
1.96700743555194 1
2.0116163430176 1
2.27019757857936 1
2.20254216413544 1
2.05585536293787 1
1.97167363689546 1
2.45571546642811 1
2.40794911532083 0
2.19886976817992 1
1.92193525749284 1
2.20658510145886 1
1.311780528815 0
1.99494705949239 1
2.23037613033649 1
2.32619234195279 1
2.01433210558065 1
1.48867784032672 1
2.07266839797451 1
2.1614930386219 1
1.87037221440671 1
2.02418567639119 1
2.34679966207636 1
1.85642081567854 1
1.65961932647631 1
1.94293653546689 1
1.88764761241517 1
2.09454179755515 1
2.28146754530558 1
2.22853532164786 1
1.86313615027791 1
2.21651937060574 1
2.29867628488212 1
1.79456795402012 1
1.60220850172256 1
2.37780026084748 1
2.0761925787728 1
2.34995126003205 1
1.65319367269546 1
1.86164216439008 1
2.1672184810535 1
1.99893850968114 1
1.93820082368557 1
1.8723302544206 1
2.30920763763024 1
1.84890078815569 1
2.02500626171092 1
1.78198797012767 1
2.31595951616855 1
1.96088269924545 1
1.99641767504167 1
2.09687756990815 1
2.20626506887844 1
2.29536356107198 1
2.04534400707825 1
1.89770182116268 1
1.98462887924437 1
1.65742828777595 1
1.60084175039159 0
1.79733934249479 1
2.117829369448 1
1.62616823445728 1
1.93316962854066 1
2.04124588915215 1
1.95828874575944 1
2.43332749399663 1
2.2709619488337 1
1.67535722092297 1
2.20124507896489 1
1.89956703783666 1
2.22007176798138 1
1.89027049505752 1
1.9251838698581 1
2.20859121014907 1
2.13852184389901 1
1.99014421794571 1
2.0192881824604 1
1.90226353502611 1
1.93776321422545 1
2.17416128914798 1
1.87982904324739 1
2.02842556548632 1
1.72370402888516 1
2.07358671614268 1
1.82209042313861 1
2.37109325994418 1
2.531502534867 0
2.07123762027822 1
1.91386939004682 1
1.62911000970208 1
2.00607677817812 1
1.92309761388985 1
2.3079368448398 1
2.14378899846076 1
1.99137381974219 1
2.33125049684068 1
2.1521428393346 1
2.02795338727305 1
1.65901758667367 1
1.93726087308055 1
2.22784320409298 1
1.89475950704232 1
1.92050613404787 1
1.81096658016209 1
2.25985697113984 1
1.971186712506 1
1.96929724209739 1
1.77607283892358 1
1.85126580149643 1
1.8998678267084 1
2.19888418959713 1
1.45950433944963 0
1.78613548731604 1
2.1028457362331 1
1.85510328275896 1
2.06642182748802 1
1.79177546421367 1
2.24327547715917 1
2.09798513609061 1
2.20036086989975 1
1.89501732696721 1
2.03031550885912 1
1.66462612267347 1
1.99311805994204 1
1.6616424156566 1
1.81069565641621 1
1.94862312653042 1
1.85239054996226 1
2.0549580623846 1
2.00990500568289 1
1.99178683607487 1
1.98583807175681 1
1.88700277414719 1
1.48361218715346 0
2.06991851423397 1
2.41209418433119 1
2.02434337000785 1
1.846901690689 1
2.09592191878864 1
1.63467979395557 0
1.98915350338753 1
2.09257092729634 1
2.06040757168372 1
1.57924647975321 1
1.85331327048402 1
2.32377421421591 1
2.08323876481093 1
2.1274298223978 1
2.05104424480825 1
2.11064421515849 1
1.89527628807204 1
1.86634159705706 1
1.88589884371324 1
1.67296427914251 1
1.71700452167739 1
1.73476912353365 1
2.11676949023966 1
1.89172966363413 1
2.05018795166561 1
1.99409018677134 1
1.80594998813236 1
1.76709098110312 1
2.07156520295851 1
1.82922862609801 1
2.337423647715 1
1.54593548438455 1
2.06186366175039 1
1.8919110014133 1
1.7556024146891 1
2.19597794584127 1
2.2365231202599 1
1.80965111060348 1
2.0250045393764 1
1.38079245655826 0
2.12450357685427 1
1.86426807102 1
1.58514164145868 0
1.682832360493 1
1.72001361795299 1
1.95282304503775 1
2.01729885014413 1
1.94787967488792 1
1.83377086427459 1
2.44604483569192 0
1.98862667562681 1
1.90849776021888 1
2.04707480776748 1
2.24988559448878 1
2.19151976048198 1
2.03386250999827 1
1.76868588020988 1
1.81225453562052 1
1.74818944040652 1
1.9190957400542 1
2.1028630374177 1
2.21053321035624 1
1.85575059342683 1
2.23265031775871 1
1.6948286387373 1
2.13095242633508 1
2.12441085883904 1
1.59454857967103 1
1.95068164310395 1
1.55312806278915 0
2.1874885798003 1
2.04565610554292 1
1.74657084493958 1
1.99563053367633 1
1.55145296037784 1
1.98793238057 1
1.9768277402732 1
2.00280009773428 1
2.05616483448311 1
2.34426403715371 0
2.16248014458963 1
1.86695628959021 1
1.93515743215541 1
1.83387886931171 1
2.02032893770469 1
2.41985146756414 1
1.97857684746632 1
1.68973911363592 1
1.40883966910411 0
1.77294622033651 1
2.04968957842545 1
1.8878542143276 1
2.28592879651087 1
1.97040345138486 1
2.13399853210469 1
1.70107088348245 1
1.98378417618061 1
1.96358105568595 1
2.05250824984087 1
2.16363941910922 1
1.7518773324747 1
2.31203942111111 1
1.99274258257505 1
2.04068928549421 1
1.92175268990336 1
1.6188792521139 0
2.10048179120114 1
1.89067469827405 1
2.15151572993216 1
1.42842594380439 1
2.06683317581943 1
2.23009900095588 1
1.98683023427839 1
2.10530963547801 1
2.11178086117777 1
1.98672589694578 1
1.87094884178361 1
1.85331540692977 1
2.33465250962774 1
2.0872261365756 1
1.95835985472021 1
1.86523767066466 1
1.80044043425754 1
1.82129788547981 1
1.72093848598818 1
1.83099682236271 1
2.06863591781584 1
1.97916982310405 1
1.81157360717609 1
1.86703050330402 1
1.88715152162273 1
2.05899352766227 1
1.70105537197491 1
2.23605204336767 1
1.82029167985515 1
1.93701606582331 1
2.00745354759829 1
2.2780416464536 1
2.39988531093006 0
2.0187064752622 1
1.76697220993805 1
1.75432638052882 1
2.01936899906973 1
2.04102716470063 1
2.4089011167433 1
2.36225352511525 1
1.98714761941191 1
1.86449057674424 1
1.90767263836389 1
2.3123224254387 1
2.2918200281616 1
1.81556274830278 1
1.90468046561377 1
2.29671603511583 1
2.28858366940123 1
1.75925936950679 1
2.11989514816764 1
1.94496821513486 1
1.94779276671128 1
1.87504686497969 1
1.69788652882746 1
1.56691915942458 1
2.1318232615513 1
2.06648345604217 1
1.67815202797547 1
2.22941741125623 1
1.93190655272328 1
1.82193695298111 1
2.08346024729547 1
2.37625792788852 1
2.0656087343425 1
2.24853520484114 1
2.24860513313559 1
1.74158340827711 1
2.08049583025828 1
1.60963947287599 1
2.24510404405723 1
2.16276760378992 1
1.60334793318799 0
1.73016583919674 1
2.45867994542731 0
2.31025223917083 0
1.79974155601927 1
2.47239648359771 0
2.03294329144354 1
2.23126242526434 1
1.49269256175463 0
2.42522145562329 0
2.0058789632237 1
1.85010223964806 1
2.32990162882302 1
1.59557334378902 0
2.23184408455079 1
1.87238198318993 1
2.33752288809727 1
1.77423613881608 1
1.90650320975206 1
1.92985705550169 1
2.39456829944738 1
1.96891267595257 1
1.82416140441795 1
1.91802719805142 1
2.08045301428507 1
1.64936675581325 0
1.97844437665067 1
2.30989130222834 1
2.43906276776469 1
1.63737088788774 1
2.32413483646909 1
2.00580993115373 1
2.03020455842894 1
2.27032711730969 1
2.11186193616772 1
2.03780110888735 1
1.87933794338544 1
2.27693677799366 1
1.89309032136811 1
1.86905174017475 1
2.18684548983108 1
2.25734701344421 1
1.90066920548978 1
1.9048313099298 1
1.79127109925444 1
1.95005466487051 1
1.90071836559463 1
2.08202714445338 1
1.9476353243701 1
2.19466166974912 1
1.53616290878106 0
1.73937820726425 1
1.91810735123062 1
2.43264432021475 1
2.0456363139829 1
2.13711156547633 1
1.9305384240964 1
2.28676373089317 1
1.92582485400702 1
1.8197710915772 1
1.99702794005524 1
2.01545104023138 1
1.93126638619056 1
1.95854041934144 1
2.24921060358988 1
1.92612611211143 1
1.89833166106967 1
1.87693197048387 1
2.06429226925991 1
2.09740882630202 1
2.10593522932615 1
2.07351976781074 1
2.20413760805679 1
1.90282925356872 1
1.86222630522009 1
2.1714730422044 1
2.01257917990241 1
1.48099497332369 1
1.75815525518564 1
2.04873893223608 1
2.03251860777384 1
1.9899625029666 1
1.81561364717732 1
1.92066320776958 1
2.55842988553376 0
2.13449931473786 1
1.73364400114466 1
2.27466774317278 1
1.79538584266803 1
1.74445897311583 1
2.2240522274464 1
1.78281240217954 1
2.23180305101576 1
2.00864803480948 1
1.84743337319349 1
1.7515897961103 1
1.89430053221284 1
1.87045988265899 1
1.74817263479292 1
2.10474392175323 1
1.96065416289869 1
2.1037445740625 1
2.13761088197764 1
2.14616971940877 1
2.00779536463303 1
1.9692455968899 1
1.67799105432705 1
2.08992078131672 1
2.03934244730969 1
1.6124445061313 1
1.8172630810519 1
1.846627510338 1
2.02446435404823 1
2.44548120890926 1
2.04285912642204 1
2.05014063363224 1
1.78345232633772 1
1.92649773871077 1
1.88601176264337 1
2.09613842982019 1
1.84460819204346 1
1.66251815685114 1
2.05327611934819 1
2.07147808644077 1
2.13259453240492 1
2.52438836521943 0
1.8052922901777 1
2.0178101442526 1
1.96157890141082 1
1.86554076027596 1
1.81785830017563 1
2.06868132182756 1
2.02396323988717 1
2.18407896564601 1
1.83103103897963 1
1.44723002968984 0
1.85950011567388 1
2.23756181080263 1
2.15227995353307 1
1.70509051158037 1
2.28008682575802 1
2.05094959538409 1
2.27644747419993 1
1.38605652593749 0
2.09646815433592 1
1.86449296111079 1
2.35073598495039 1
1.97706353516858 1
1.57565103875326 1
2.40977684777081 0
1.99227757364602 1
1.73722849093853 1
2.0388979480293 1
2.02633185755397 1
2.24677215498833 1
2.2229371621324 1
2.26173178789826 1
2.12467956840741 1
1.78943972277457 1
1.76243406921669 1
1.87076921299917 1
1.7373343874617 1
2.00193169697686 1
1.65100897726865 1
1.9763455741272 1
1.69903541873571 1
1.73554816144625 1
1.56628252770599 0
1.88020330512511 1
1.95630301329701 1
1.84721151496379 1
1.96001710441191 1
1.92136740949324 1
2.25379735975329 1
1.8502686875554 1
2.08661880505648 1
2.0364268439326 1
1.78212823475555 1
2.19760251415263 1
2.14899122595925 1
1.93941090020261 1
2.44146993587991 1
2.09551057678993 1
2.37395241284758 1
2.23577000712897 1
1.96654884962541 1
2.31234471091503 1
1.92307357234309 1
1.94747032241576 1
1.7960623663588 1
2.10466063643128 1
1.86943175161556 1
2.02712376182852 1
1.45401073731934 0
2.34028064137524 1
2.37613982167978 1
2.15370354394048 1
2.25780404608349 1
2.24461361637057 1
1.98998017098342 1
2.17804541500719 1
1.78611306820191 1
1.8381807334744 1
2.11926615895622 1
1.93914240615105 1
2.02843587793154 1
1.99887991860394 1
2.00361852496254 1
2.12138118302198 1
2.10935476309927 1
2.1100782879297 1
1.78897970580365 1
1.97122113312785 1
1.47579482074608 0
2.01338972737237 1
1.70494853481951 1
1.84031894122971 1
1.99256913303708 1
2.10001255127554 1
2.23583578458586 1
1.9425670468599 1
1.94300695563152 1
1.96062819590108 1
2.15488960952874 1
2.13854766121827 1
1.88260884401603 1
1.72640007151196 1
2.03368602002155 1
1.80744488885106 1
2.13748128602128 1
2.0772284995399 1
2.32779601654146 1
2.21622376593356 1
2.12664999722812 1
1.61244633214635 1
2.08615350458343 1
1.77433289393804 1
2.02434549609986 1
1.65969437727304 1
1.49251467201462 0
2.06833219109767 1
2.16285372111476 1
1.36790480867586 0
2.06873881843299 1
2.14639428166372 1
1.79094057124707 1
1.65742323681486 1
2.12696823771452 1
2.08339641988859 1
1.87924947115088 1
1.68950132133732 1
1.9048816260032 1
1.54816766086929 0
1.96822030892278 1
1.92662702913288 1
1.63292626902062 1
1.72403536483428 1
2.11073767959663 1
2.00815815445049 1
1.98196397487818 1
1.88195933701681 1
2.1765149887663 1
1.96224974773654 1
1.7145625619842 1
1.90700414377926 1
2.11528595897473 1
1.97964140416854 1
2.34373557285081 1
2.48317394990524 1
2.33283670012493 1
2.32128588586775 1
2.35788178294966 1
2.15647112545349 1
1.79010993368523 1
2.0357848652176 1
2.40563909368788 1
2.0961311442152 1
2.17417692876816 1
1.88475406449931 1
2.00557236361181 1
1.92905505892113 1
1.81436922464282 1
2.17067196224442 1
2.30845077513865 1
2.20250583766162 1
1.87679047788639 1
1.97555869039587 1
1.53552899625491 0
2.17646256459056 1
1.4762524966789 1
1.7871329401493 1
1.77132075018239 1
1.94422388374731 1
1.73507946240603 1
2.04195933112632 1
1.75198352369012 1
2.02687236557913 1
1.75961383588057 1
2.00931483953831 1
2.13193881859478 1
2.27488479792936 1
1.931007968351 1
1.5499508208718 0
1.85806418944262 1
1.91662899719699 1
1.70765763818158 1
2.13804282514467 1
1.98094248231083 1
1.80812166560349 1
1.80522457699229 1
1.74266552283376 1
2.15301149366108 1
1.88722989350422 1
2.00317712434785 1
1.99999849479436 1
1.73617179246662 1
1.70931505346221 1
2.1596234929047 1
2.12992159901293 1
2.18394877037907 1
2.19872395166733 1
2.05952079336223 1
1.96460620992289 1
2.03373071936854 1
1.85145600955326 1
2.34215069453418 0
2.06378576600411 1
2.0702845152168 1
1.83949047666006 1
2.00802562150414 1
2.44978879021454 1
2.09751982307459 1
1.81511266117308 1
2.35357146305101 1
1.94440424436096 1
1.90634791036199 1
2.02877577823479 1
1.87095382610498 1
1.75131364840138 1
1.75249546831514 1
1.79136273097143 1
1.97767700382449 1
2.0521611969437 1
2.45216434796891 0
2.16153640940868 1
1.86805388957952 1
1.83057841535892 1
2.15305266152492 1
1.70949611494158 1
2.07174730321202 1
2.02608861932115 1
1.95105850199631 1
1.85693891244638 1
2.18455689999799 1
1.7692304043061 1
2.14296629964133 1
1.82399448391514 1
2.04030241244468 1
1.85143262775856 1
1.92044049862783 1
1.9434049275127 1
1.7310256797231 1
2.31065735020901 1
1.62360900921992 1
1.9756582228174 1
2.0273430674178 1
2.41034833254273 0
2.14983022245912 1
1.84897558262791 1
2.26550917982567 1
2.08072777784237 1
1.77943852893478 1
2.0223360191995 1
2.24178954432844 1
2.26490812859102 1
1.80080980784415 1
2.30666445593543 1
2.06435735296715 1
1.98877259597795 1
1.865094626422 1
1.87224571231956 1
2.70477310064623 0
2.18524457286952 1
2.56508324135367 0
1.85365604915114 1
1.90348074065469 1
1.86942669275574 1
1.86566476584218 1
2.12137541737 1
1.55543009434651 1
2.31124007046491 1
2.56131526854375 0
1.76391565018141 1
1.98395081381882 1
2.00932869673591 1
2.03435850730662 1
1.7986323619264 1
2.27353010716303 1
2.35595004243027 1
2.21414945511775 1
1.8987888146196 1
2.08425563983044 1
2.19428303153654 1
2.15065099991045 1
1.81361911384835 1
2.06347395104567 1
1.99822404448807 1
2.11910126200782 1
1.65129663247287 1
2.27732425959588 1
2.04881992193153 1
1.90347941311704 1
1.88361879515199 1
2.09674452568735 1
1.62418142100899 1
1.96084287061499 1
2.21211299863652 1
1.87671236762861 1
1.93715741873623 1
1.84580232341332 1
2.47880608334998 0
2.1111319594157 1
2.57237388545577 0
2.16087205259011 1
1.77923232532477 1
2.03418326206548 1
2.45722541498803 1
1.72953083827972 1
1.88461776690713 1
1.71918622380638 1
2.14031619055333 1
2.3806214291233 1
1.96562847350115 1
2.2899882438785 1
2.02921656486983 1
1.80009990648159 1
1.95489047457328 1
2.03853636556808 1
2.78293751042373 0
2.03434448631152 1
1.99037744400182 1
1.73573415421193 1
1.97413859600241 1
2.24915030539173 1
2.45860305413477 1
1.65225151155959 1
2.21400410382879 1
1.78349580925167 1
2.04042396034685 1
2.06393737377135 1
2.34078352336943 1
2.03141640487313 1
2.40547741812427 1
1.98579305111211 1
1.99776937459693 1
1.88383356133956 1
1.77271920830319 1
1.97767601424899 1
1.87580249509502 1
2.26521895450012 1
2.24461585258811 1
1.82792412950705 1
1.92325784567619 1
1.54944283382702 0
2.32451217700483 1
1.97977526797137 1
2.03652666307509 1
2.09861153699763 1
2.08799009006653 1
1.91241539012505 1
2.00520038202775 1
2.1070758103127 1
1.94970013086144 1
2.06724510617148 1
2.25249214326853 1
2.19504507581826 1
2.1368198460821 1
1.69391002043221 1
1.80202658195654 1
1.92689669238246 1
2.00015673133221 1
1.62674083590163 1
2.33449864836585 1
1.79107766443047 1
2.1867557320106 1
1.62824212553934 1
1.67140717842628 1
2.33464341067251 1
1.57213835780321 0
1.63121766590713 1
1.85193220613076 1
2.18101876262785 1
2.21840450464473 1
2.19972011758768 1
2.09960328228175 1
1.99535975569 1
1.83536482393312 1
2.23882169694876 1
2.02664158861579 1
1.86016903956331 1
2.24807900544522 1
1.67482648874706 1
2.01421291184358 1
1.47121782703294 1
1.66678834747697 1
2.42259493499081 0
1.52903139297846 0
1.63818722440045 1
2.11196802859901 1
2.15272435371578 1
1.99897735086338 1
2.09067053808396 1
2.26155547132204 1
2.11904037948181 1
2.00127025508903 1
1.87323652481784 1
2.33627715557362 1
2.20386292684704 1
1.73360115336572 1
1.76143774064536 1
1.87969855201748 1
1.80524557257781 1
2.1959412112586 1
1.9710157584059 1
2.03409895173226 1
2.07387932552552 1
1.73297778380808 1
2.48340918764496 1
1.47170935265307 0
1.85367692975757 1
1.78950573958301 1
1.593642784709 1
1.92248571886741 1
2.15314458835289 1
1.9546283650447 1
1.92212677117194 1
2.23919060841397 1
2.70000056069008 0
2.39080641674706 1
2.25350079228607 1
2.42934816670968 0
2.14406579030614 1
1.98342715256913 1
1.97516246054049 1
2.29552703536181 1
2.00417736698857 1
1.94149684741484 1
2.12288536995004 1
1.83807515460298 1
1.79318340299387 1
1.76461433141428 1
2.09407761158745 1
2.18400370799696 1
1.64062949594418 1
1.80969573398727 1
2.14650544914383 1
1.89776988306978 1
1.93760374354661 1
1.8195774679852 1
1.8624209073527 1
1.82145479123868 1
2.13118200253895 1
1.7349055881525 1
1.52706853775224 1
1.8285668199294 1
2.30433253725943 1
2.05476710035626 1
1.79184526747486 1
1.78637416611193 1
1.98039284094418 1
1.92098783617666 1
2.37613286933404 1
2.09073691871909 1
2.30903308489362 1
2.13026401358624 1
1.79796881731472 1
2.03336693183001 1
2.03381707832812 1
1.69654361789804 1
1.92848752689619 1
2.36445501457786 0
1.81424268623284 1
1.96878697210988 1
2.04793070406546 1
2.1012314903023 1
1.60626057574917 0
1.79924564910035 1
1.79383419514124 1
2.09987144017128 1
2.17899091643611 1
2.27364713854596 1
2.20447035158098 1
1.60156309968861 1
1.73434292506089 1
2.00894068951127 1
1.99265118408219 1
2.26085172091148 1
2.2554142390626 1
2.18228624355206 1
2.33463954988843 1
1.62248881603529 1
2.20693534428883 1
1.78784892347958 1
1.98360859790466 1
2.08543509060919 1
2.18516044840299 1
2.1991658000725 1
1.99172696566899 1
2.28021340229392 1
1.50514261513675 0
2.27245420294206 1
2.22199976251377 1
2.24527307510642 1
1.97205741799716 1
2.00817582579259 1
2.30800712600171 1
1.80874502561642 1
2.36658071059111 1
1.58450417107624 1
1.77944169765084 1
2.36050678406776 0
2.22693341351849 1
2.09007395674743 1
2.06333366992318 1
2.12438343866872 1
1.97334188312816 1
2.11520299620479 1
2.05486045962302 1
1.64770952093675 1
2.06051439371971 1
1.94723404227905 1
2.07813491926401 1
2.27428017385187 1
1.57902851808636 0
1.84609877845217 1
2.11278914452002 1
1.66741668484401 1
2.14875293364957 1
2.24655546632171 1
2.14869919333189 1
2.0075774637199 1
1.95611793815021 1
2.53288695440642 0
1.46033328016792 0
1.8618161872182 1
2.25805143515853 1
2.35298378717379 1
2.20651630184898 1
1.89946216692032 1
2.32872697640657 1
1.6582898405506 1
2.04612330429249 1
1.75120352409647 1
1.43327112976004 0
2.47062997074839 0
1.74393880024435 1
2.16582089479128 1
1.86079465698821 1
2.18184987953151 1
1.89630737187645 1
2.04676932659152 1
2.53075482722582 1
2.17370616980371 1
2.07970686174424 1
2.2648433042426 1
1.76876688220645 1
2.59844728115637 0
2.09181806663255 1
2.30775628637612 1
2.34853221025113 1
2.05145922839772 1
1.87287703396595 1
1.94357701363951 1
1.90298784473668 1
2.12409021635064 1
1.61559096703534 0
2.25737649993245 1
2.10830887767034 1
2.32719794651313 1
2.32441763202778 1
2.07423386575059 1
2.23490273394554 1
1.95234386489047 1
1.99306003627946 1
2.14998072586242 1
2.17570626517993 1
2.14854538460033 1
2.14559400045678 1
2.09156787276002 1
2.16924456244074 1
2.30821170096732 1
2.14151577254806 1
1.61919974038232 1
2.13907093897757 1
2.22959186216691 1
2.15363955038094 1
2.15368805067026 1
1.82651355612283 1
2.28407740430373 1
1.89782018546256 1
1.58306759698784 1
1.94147500959533 1
1.71619475147423 1
1.86491490917101 1
1.94909797515949 1
2.09995499038553 1
2.41355097819241 0
1.9782833557227 1
1.60911617979906 1
1.95463687498192 1
2.17343618864182 1
2.07791682964212 1
2.19616801187907 1
1.79339177508709 1
1.80522039009098 1
1.9931208197477 1
1.83361536919702 1
1.7213751211179 1
1.95830478352783 1
1.59480066683449 0
2.32628214804818 1
2.15721578792199 1
1.9426018343031 1
1.74886526519571 1
2.07555298222291 1
1.62555994216351 0
2.43214662796699 0
1.95183972236105 1
1.81152516629184 1
1.34702810050459 0
2.23527794587874 1
2.0947541549303 1
1.73650935221448 1
1.63827209049365 1
1.97397963270252 1
2.11491612685724 1
1.76053643441543 1
2.18051865279333 1
2.03360841278268 1
2.27050325375455 1
2.1448980026834 1
1.85122652060937 1
1.95972922642913 1
1.87318630399244 1
1.93616286703944 1
1.79723041235462 1
1.79975119913871 1
1.95566209462181 1
1.68754871190105 1
1.93347488668456 1
2.05097267058848 1
1.99569085790251 1
2.13133614082852 1
1.6330290197806 0
2.27838699438261 1
2.40461583690473 1
1.92542896726091 1
2.32965289172879 1
1.78637742611728 1
1.96339648492916 1
2.26095876787216 1
2.48396406786142 1
2.27315200545867 1
1.56529781033025 1
1.94744419247227 1
1.83748922108729 1
1.85041523482177 1
1.91687055328752 1
1.73659188065967 1
2.17133388693266 1
1.89550558519166 1
1.8661367145559 1
1.77640939082654 1
1.83342353917893 1
1.91570599473751 1
1.76954979592361 1
1.95208636683614 1
1.95397447220032 1
1.92826549429688 1
2.23600145189709 1
2.21334783218233 1
2.29795431643941 1
1.63683445838836 1
2.10961691454453 1
2.37950755254516 1
1.73084195206997 1
2.19591165418558 1
1.81084065530605 1
1.33294439682428 0
2.05391446131353 1
2.04233632416279 1
2.43092754990609 1
1.89270711973919 1
2.044201556061 1
1.97168354555849 1
1.87096994762834 1
1.8772756661408 1
2.30062695577587 1
2.09700299005156 1
2.12416489418253 1
2.63778180217206 0
1.4401746600605 0
2.55212071657107 0
1.83699289111363 1
1.86742499159434 1
2.29708175197162 1
1.85083939452896 1
1.75058031961091 1
2.06972590990234 1
1.99540049528462 1
2.00070161262089 1
2.41556560771234 1
2.343866275565 1
2.16974862361504 1
2.68526019057623 0
1.56294386561511 1
1.95245019242149 1
2.19430770366088 1
2.07771969057318 1
2.19230964385966 1
1.8707618421255 1
1.74232259169212 1
2.14502911806606 1
1.87120219355508 1
1.91995135180356 1
2.17029789426118 1
1.80995217888849 1
1.98862272902572 1
1.72072425794542 1
1.95569807094338 1
2.05775519168586 1
1.9098168908078 1
1.46044876246166 0
1.9177395184888 1
2.14839015440438 1
1.83409241900815 1
1.92597554848728 1
2.12350553083948 1
2.30468775753018 1
2.51068673068528 1
2.0493136380877 1
2.79282794297757 0
2.13259015870919 1
2.24115629178701 1
1.90659512662899 1
2.40233356490044 0
2.21718078359945 1
1.92086189046063 1
2.05723320811291 1
1.87104424931175 1
1.74029567226796 1
1.93202138858723 1
1.88744059943113 1
2.56958875800181 0
1.96163799518673 1
1.88062116791461 1
1.61132529235702 1
1.73927472400172 1
2.30920613189318 1
1.60470024718272 1
2.0773179253351 1
2.0385946931394 1
1.93715488568121 1
2.15230443091567 1
1.76072049301751 1
2.19935354790568 1
1.99115817996745 1
2.07066113985726 1
2.38515113225336 1
1.76471999144117 1
1.64732647308382 1
2.30801623867456 1
1.82132642435354 1
2.10442859746397 1
2.29451961258459 1
1.9783704477461 1
1.95983994798698 1
1.85041978361094 1
1.7659438240086 1
2.54760615542081 0
1.6838927805645 1
1.86956190566844 1
2.29521949203537 1
2.24229180501432 1
1.8651352539979 1
1.88976787180516 1
2.26373947286229 1
1.7143828146477 1
1.71876264761954 1
1.83017449873066 1
2.15675062941782 1
2.27659762461034 1
2.01810144431655 1
2.25231691487633 1
2.33187501935452 1
2.07849504659667 1
1.97970935535272 1
2.20792630548117 1
2.1288151436918 1
1.7738456006416 1
2.02009588570241 1
2.34795904365787 1
2.19494125698744 1
1.59662363767017 1
2.1179268760142 1
1.47931622386351 0
1.49892912222242 0
1.53318241819291 1
1.95595567085939 1
1.93758795388986 1
2.02340495234607 1
1.91509591270272 1
2.33677331341451 1
2.14625522206501 1
2.20158559303214 1
1.86530869418932 1
2.19960659540166 1
2.13240923705993 1
2.21757230772738 1
1.48773933741749 0
1.49702029823175 0
2.33515025374299 1
1.99701721581484 1
1.95736601519781 1
1.6501829170214 1
1.64568180452983 1
2.19330203241671 1
2.08001147628764 1
2.17950317764593 1
1.96166475485807 1
1.89834195528179 1
2.39561121351057 1
1.72342852956676 1
1.95092414356237 1
1.76296973089804 1
2.20711593219442 1
1.73654135855496 1
1.71864490120333 1
2.19860184644018 1
1.60364660692358 1
1.93151931193748 1
2.28390939797046 1
1.86569074833045 1
1.9801536094494 1
2.4436079426155 1
2.32003100790264 1
2.13240173575952 1
1.66180855430445 1
1.75007311504234 1
1.96809777068239 1
1.99533719915013 1
2.07874666948594 1
2.30060827837226 0
1.98743352233191 1
2.3623830572374 1
2.24741898654438 1
2.13200892710286 1
1.74554067906936 1
1.91773742762695 1
1.52635234285388 0
1.82930478653739 1
2.15306769341199 1
1.70796249161767 1
2.34417788371844 1
1.78884906091033 1
2.16152262851829 1
2.21809664752476 1
1.87055283483184 1
1.81756046882614 1
1.9242481020807 1
2.01835237129445 1
2.02001450696613 1
1.71867724106047 1
1.94085154852808 1
2.09839614068855 1
2.26461961587474 1
1.9526235822922 1
2.30942874305044 1
2.05219687569547 1
2.2082256841709 1
1.78752632113251 1
1.92126785847864 1
1.44380840597415 0
1.77220435995355 1
1.56976294033105 1
1.95788666438358 1
2.10357951418643 1
2.10402895934897 1
1.951398727327 1
2.0442792817525 1
2.10607896938913 1
2.14725222685093 1
1.8433034177761 1
1.92464086038282 1
1.99306871614063 1
1.93207716461494 1
2.22337990333233 1
2.41922965040325 0
1.71441268848285 1
1.91773905448667 1
2.27976088260873 1
2.16107460877179 1
2.08864885018507 1
1.93330794659954 1
1.85078676346259 1
1.66268115180153 1
1.67165001125755 1
2.35787316133805 1
1.96740670790702 1
2.17838048999065 1
1.81846873138512 1
2.06310400366507 1
1.65860770653628 1
1.87919766688176 1
2.35369862198498 1
1.66557615299722 1
2.03116159024239 1
2.09087405974454 1
2.28443599679581 1
1.84806184980641 1
2.12369348273384 1
1.53228859106834 0
2.27064541486498 1
2.07810913628147 1
2.29612173742356 1
1.92446797934133 1
2.23888665014122 1
1.79271901294225 1
1.79628963009943 1
1.48811650190345 0
1.94017166715816 1
2.24292701887131 1
1.99333460396209 1
2.3261773477109 1
2.04180340501431 1
1.64118574951053 0
2.05512135408226 1
1.94663360989768 1
1.85668170535076 1
2.08025380880865 1
1.98070621320575 1
2.08918064227568 1
1.72954974861115 1
1.71428619932639 1
2.46655557594615 0
1.99380556892604 1
1.87822208602767 1
2.02890622071689 1
2.29831489379353 1
2.29950182209303 1
1.99647107798784 1
2.40809500125821 1
1.72699367218636 1
1.75611497770819 1
2.32423372952949 1
2.63364711646184 0
2.01898912273185 1
1.95681959130173 1
1.91236484624123 1
1.66880757861759 1
1.92593798329877 1
1.98040371296665 1
1.89859082400568 1
2.01570789257261 1
1.97946334719361 1
1.61554216149175 0
2.32369289686471 1
2.10639836510458 1
2.20847033928857 1
2.0092317237418 1
1.5457548906895 1
2.08224028503023 1
2.05443351717034 1
2.48778303659611 1
1.97995099815043 1
2.51235683411324 1
2.16647139368 1
1.99258822762034 1
1.88448571660462 1
2.04351304453654 1
1.76714223982299 1
1.29116093946891 0
1.78928822389789 1
1.71633576053298 1
1.94660255784561 1
1.91966189270883 1
2.24818709427355 1
2.30763002718204 1
1.68289364441429 1
2.40311692177321 1
2.06749768528747 1
1.9408470450889 1
2.3322724563418 1
2.10798520984655 1
2.12196961743647 1
2.02485618573356 1
1.90397855547926 1
2.33274545004877 1
2.00770552640486 1
2.04378095535565 1
2.15250810878106 1
2.32436107115359 1
2.08721973048612 1
1.53211709408313 0
1.7304462592493 1
2.09076424646773 1
1.92229429192189 1
1.42338339251996 0
1.70169480706155 1
2.13663244298353 1
2.27978703910697 1
2.0526731490264 1
2.07231356898471 1
2.00971512033408 1
1.49727204682595 0
2.37855312645878 1
2.0177430369502 1
1.51470342128564 0
2.25555582119522 1
2.19682945826078 1
1.8283993315563 1
2.0844860999633 1
2.01812256542083 1
1.96415856635926 1
2.26876166833443 1
2.07970065211145 1
1.96666391167241 1
1.88970604464818 1
2.08411793529901 1
1.97995911711021 1
2.40516441279739 0
2.28691969899173 1
2.12115978187913 1
2.04268949154965 1
1.89056339927529 1
1.82769538309995 1
1.88234218231055 1
1.8554582274319 1
2.12107868220443 1
2.36041222000782 1
2.29720256343513 1
2.15333182011831 1
2.12230946139553 1
2.01879712938264 1
2.01512639851626 1
2.26372139213404 1
1.81143195760083 1
2.25941581972798 1
2.031298735061 1
2.38179851843119 1
2.31217740884826 1
1.97281115548713 1
2.02666905186433 1
2.28010912274962 1
1.97549669344297 1
1.96473829083973 1
1.63864605071167 0
1.87439051781657 1
2.06181052717761 1
2.09122179303236 1
2.26088994004262 1
1.90581406691873 1
1.88440617116373 1
2.02377767578398 1
2.13968550306621 1
2.05296634066401 1
2.26927918080276 1
1.77422703037707 1
2.31757466465868 1
2.17802384941955 1
2.19290381042252 1
2.43316953646589 1
1.83539911678581 1
2.25248349439795 1
2.42542087758835 0
2.108353339617 1
1.98582587300549 1
1.69695557404916 1
2.20018234039216 1
2.32514769903735 1
1.88187258345204 1
2.33467448615017 1
1.87614519379197 1
2.10546726309578 1
1.48328132061731 0
2.28013077222979 1
2.09682293440108 1
2.2892791360327 1
1.96452725994729 1
2.23352997909198 1
1.78090205611549 1
1.98068405290504 1
1.69397996144089 1
2.3128961924787 1
2.15746953519271 1
1.96721710969292 1
1.89216848652704 1
1.9210313973661 1
2.12209312473841 1
2.05574117175731 1
2.26565891948569 1
2.00518558199684 1
2.42700620241352 1
1.91582561677569 1
1.75309372762355 1
2.02738218478639 1
2.36882682649029 1
1.92391507177602 1
2.21074962288774 1
1.97606364879466 1
1.84671361729389 1
1.71969489195077 1
1.71972500367707 1
1.83996556399663 1
2.20534239789952 1
2.28139775940348 1
2.00496536088179 1
1.93584737623433 1
2.23222810745061 1
1.71949925550329 1
1.9619393814895 1
1.74223091973523 1
1.58540841953955 1
2.18330646666278 1
1.67304121766328 1
2.034983674284 1
1.99407906726537 1
2.15829255339088 1
1.98890797997487 1
2.42346803432879 1
1.57331327521598 1
2.23431797480228 1
1.92709514773102 1
2.40832554633207 1
2.20971871587738 1
1.59093421984465 1
2.10402275725942 1
1.95643635027161 1
2.26277837207647 1
1.48897095979708 0
2.21199999733678 1
2.15439612963275 1
2.05550386418078 1
2.05033934326885 1
1.9126344719659 1
2.03347052370761 1
1.90556667850211 1
1.89800253806971 1
1.70213076205555 1
2.08646717521872 1
1.89074435457267 1
2.24123426472455 1
1.70651101042265 1
1.97176886429105 1
2.21240230588482 1
2.11867391065679 1
2.05314488155109 1
1.83407700056836 1
2.05564628927723 1
1.96139909301467 1
1.80628802526212 1
2.05778386649576 1
2.13726190770271 1
2.08760336041442 1
2.04915789111049 1
1.99208954110214 1
1.74738389188887 1
2.10895375523009 1
1.94401895508235 1
2.17298928565738 1
2.22374079718315 1
2.21816860714072 1
1.47353053321512 0
2.13094507589934 1
2.16382466229348 1
1.59107832824372 1
2.06112798319519 1
2.01746511137459 1
2.07539280371566 1
2.14363715469557 1
2.17521503835495 1
1.92385534964756 1
2.24380134038941 1
2.07897199192199 1
2.13049664083827 1
1.83406834718084 1
1.52591559593881 0
2.2344209017498 1
2.2171780023563 1
2.07533214539314 1
1.90308120313852 1
2.09016731860798 1
1.59872721257881 1
1.94371523130262 1
1.97025824499988 1
2.06553619797706 1
2.2126361121931 1
2.32807305451779 1
1.73776330614926 1
2.47169484880082 0
1.95665577567628 1
1.69528503531157 1
2.19782222969296 1
2.26292948895653 1
2.44719994066624 0
1.84753760510555 1
1.98786944097927 1
1.81793277923643 1
2.23386140049739 1
2.09493540635592 1
1.8663483256134 1
2.07220322604919 1
1.87276165445664 1
2.15553602789123 1
2.07218117666091 1
2.39138283619467 1
1.88909649731807 1
2.24796788063315 1
2.15848252035805 1
1.96767941316761 1
1.75591455850075 1
1.71623374878472 1
2.08067834493939 1
2.3198725748058 1
1.82437204556054 1
1.42626185180104 1
1.77978416772932 1
2.20744731759229 1
1.81416099494562 1
2.21141990583081 1
2.06351323067878 1
2.39266399727176 1
1.6505608052558 0
2.07006091540778 1
2.02808034701395 1
2.37687841791629 1
2.22342337883641 1
2.10407749663756 1
1.98601575224234 1
1.84195572995525 1
1.99034294165833 1
2.2724393522287 1
2.35788562472784 1
2.38101016299566 1
2.01346914066503 1
2.15886050240676 1
1.56117462899144 1
1.69302416820677 1
1.70256006668305 1
2.23119895061546 1
1.54853730081817 1
1.81234321253963 1
2.14705121463905 1
1.84284109854896 1
1.51697517818068 0
2.0419789139008 1
1.88010272286088 1
2.21881268950825 1
2.12567536652207 1
1.95663333583708 1
1.8737715669941 1
1.98107612896035 1
1.68822982216208 1
1.96109977412386 1
2.22519056224296 1
2.24950199488184 1
2.15219251710259 1
1.5429049118798 0
2.13538123871467 1
2.49084155067528 0
2.17092397166734 1
1.53394055451671 1
1.78300084631016 1
1.85737678303965 1
1.91768228302412 1
2.08942985912327 1
2.38517194270793 1
2.21525263866741 1
2.14395822201085 1
2.15208492683359 1
2.19254131896254 1
1.74731927587031 1
1.79883999351318 1
1.7537999043895 1
2.21520920548413 1
1.80645659330116 1
1.70315563245089 1
2.43738141489301 1
2.29684247250835 1
1.67219570920548 0
1.56800358709011 1
1.95422890456282 1
2.09414933570107 1
2.1308950339202 1
1.86641037748396 1
1.64971393729451 1
2.31203657527539 1
1.80324389226221 1
1.91904461500344 1
2.02161924792489 1
2.03563097515937 1
1.97020698789212 1
2.07273734708385 1
2.05917411913296 1
2.19491629074181 1
2.11527467134401 1
2.00732495441507 1
2.41406314788398 1
1.7823404226152 1
2.21092277453105 1
1.91399848510288 1
1.95670694175453 1
1.37779894277013 0
1.85437528156183 1
2.05163794088334 1
2.02326328711466 1
2.0387471077412 1
1.83096056111551 1
2.14996106511092 1
2.02886905330537 1
1.90498025714019 1
1.66143597126345 1
1.83477030908156 1
2.01451264428581 1
1.76254993676556 1
2.16343394485386 1
2.18027063558162 1
2.13740063067441 1
2.00596252579603 1
1.9476322483702 1
2.22940598190699 1
2.18553422552774 1
2.05298873510004 1
1.83510757025479 1
1.45981837384677 0
2.2034927378588 1
2.04903535441041 1
2.40719741519046 0
2.12382921209184 1
1.64771235451688 1
1.65921760928382 1
2.08151785359268 1
1.97067757296346 1
2.21493853260767 1
2.17987033783501 1
2.4919480831835 0
2.02340279773085 1
2.17500285791182 1
1.85643944705666 1
2.29887426099829 1
1.66663892978527 1
1.98917653526596 1
2.07309777978196 1
2.49321080769491 0
2.37299256399269 1
2.07967256764205 1
1.75138371155005 1
1.73012948837464 1
2.06397239078075 1
1.81130105206248 1
1.6639066785051 1
2.12017668032011 1
1.89336068031466 1
2.22302687543673 1
1.9752986594631 1
2.39390720840575 0
1.57791777594287 1
2.39224612744818 1
2.0672809282867 1
1.99961848216886 1
2.25973545729777 1
2.22842692592042 1
2.31196141018853 1
1.85113533073263 1
2.12014367631237 1
2.00132873746792 1
2.09842985095464 1
2.79056901600332 0
2.24327837540692 1
1.77193309467129 1
1.87381390492697 1
2.24421553994395 1
2.18595909882951 1
2.12564981059539 1
1.98666602191916 1
1.90034549070721 1
1.82650338378077 1
1.92336459987377 1
1.87294636104543 1
2.35565430313889 1
2.16835414508051 1
2.13573444023316 1
2.09583236778166 1
1.97714951674946 1
2.03934665069795 1
1.79633645605715 1
2.17384307633428 1
2.39430094310798 1
2.00848491692742 1
2.2334861133136 1
1.62908778575645 1
2.05683628230007 1
1.99805296017777 1
2.18710169069595 1
2.19165988225023 1
1.89045316998598 1
2.74173586594991 0
1.99685810476865 1
1.79258307910641 1
1.79690166931682 1
2.26187024903239 1
1.85405574392796 1
1.3843087706955 0
2.50761756450303 0
2.18358827656873 1
2.02993568608453 1
1.68477760862635 1
1.92316872976037 1
1.75238910246185 1
2.23519591052846 1
2.15790443877404 1
1.62323967556568 1
1.81983874010867 1
1.99650798410063 1
2.1375759887462 1
2.55543450196247 1
2.71571389510808 0
2.16102547320037 1
1.77751788967356 1
2.06032588710855 1
2.39541914805238 1
2.01056476051937 1
1.74470754872409 1
2.10535574483804 1
1.70629468054811 1
1.79706337636475 1
2.24224030129364 1
1.81777120430363 1
1.72204470457167 1
1.88742205209411 1
2.75375726782729 0
1.87518742845954 1
1.83420631903645 1
2.08489586856601 1
2.06188622077961 1
1.56489929493563 0
1.71355638681566 1
1.77801519159965 1
1.98672001750697 1
1.79118891868878 1
1.78463111031048 1
1.91347134011304 1
1.9429263005726 1
2.01765745182026 1
2.01484209745917 1
1.5909270173997 0
1.72429765572864 1
2.24454362422842 1
1.66709922474407 1
2.13863152405293 1
1.9576415965299 1
2.16514271026081 1
1.65557045080745 1
2.14826882764648 1
1.95372399820234 1
1.96464735277028 1
1.41123445276477 0
1.89491161145771 1
2.00826249707879 1
2.22815165328853 1
1.39717033028912 0
1.68391422215551 1
2.11540215862646 1
1.58838921066999 0
1.74872082769881 1
2.04713490035057 1
2.00084303243822 1
1.78145874357304 1
2.30779267381676 1
2.06102889295378 1
2.08833278921698 1
2.23083388590348 1
2.05821864233484 1
2.14641652162384 1
2.13554057045489 1
1.96423902374125 1
1.50086019600385 1
2.21130754395049 1
1.78721968695481 1
2.43948852314517 1
1.56532159888464 1
2.14946252271921 1
1.91580762512328 1
1.76804128191216 1
2.46460732210488 1
1.75069065393105 1
1.97780066004932 1
2.03185139300137 1
2.24419639272764 1
1.97130430797625 1
2.22929650003133 1
1.84543161901129 1
2.0381339621513 1
1.91821898148749 1
2.11631958056774 1
1.81210633694805 1
2.16867270528797 1
1.91515230247219 1
2.06689364864093 1
1.9494551609626 1
1.84926616249129 1
1.88113297676356 1
1.95826387674491 1
1.91920732523102 1
1.63051233753845 1
1.90743844934206 1
1.92289785020894 1
2.2011555744538 1
1.92581700263633 1
1.81566960120358 1
2.10276176402363 1
2.50084580137251 1
2.13298997638746 1
1.31957150829599 0
2.1345724765208 1
2.35865057103632 1
2.11569773914071 1
1.45033955577824 0
2.03609205878263 1
1.91879888225577 1
2.38616030756053 1
2.02258233650624 1
1.97437087242338 1
2.17676526062108 1
1.8918457555578 1
1.66338172537165 1
2.11644724841717 1
2.05447983349614 1
1.65012655750147 1
1.88869589802371 1
2.08615904759773 1
1.93844910083713 1
2.20718017295698 1
2.05416382294492 1
1.53125246237316 0
1.753862429207 1
1.96783807459984 1
1.9740453378184 1
1.93853459655536 1
1.88152762004309 1
2.06596753809224 1
2.0228312242746 1
2.36009283712669 1
2.09755431512971 1
1.69066077575391 1
1.83593358000669 1
1.64619577514429 1
2.13717979871035 1
2.25886628731041 1
2.22906371691294 1
2.22714442214977 1
2.07964552693648 1
2.15304671859097 1
2.0424965551745 1
2.20445929003553 1
2.02605988307012 1
1.58587942160142 1
1.81556585694245 1
1.8942116329991 1
1.86177449254421 1
1.8740625991647 1
1.68969665521279 1
1.91567613949121 1
1.94155210027695 1
2.35592264410887 1
2.02901119839515 1
1.93486067814415 1
2.12421140565133 1
2.25920203829302 1
1.6961117508374 0
2.35848459469572 0
1.87603221826269 1
1.76240683116727 1
1.9000064505224 1
2.27389327326229 1
1.55855579406948 0
1.77654760325134 1
1.73759215161965 1
2.05491044479439 1
2.45494239940188 0
1.56768319800013 1
1.79503851019546 1
1.40610922782007 0
1.38510261343654 0
1.67991852754509 1
2.2485743891891 1
1.9494499573465 1
1.86779474717389 1
2.10749698449656 1
2.26731357661363 1
2.10264410613795 1
2.24003641295553 1
2.0244858399818 1
1.92486531626605 1
2.30229800780982 1
2.33376745646058 1
1.7830597015011 1
2.75931826137611 0
1.83307904624816 1
1.81600872149955 1
1.79785228820781 1
2.0092024305215 1
2.33003994100598 1
2.09837539961169 1
2.09094600801147 1
1.97159236300445 1
2.06368409436127 1
2.0217348836263 1
2.01408427348977 1
2.03172573522502 1
1.88824162170274 1
1.859366123295 1
2.20399769571625 1
1.97832431731987 1
2.26922225351254 1
1.87688601046046 1
2.05760380417011 1
2.49553359941891 0
2.0847408057086 1
2.3912401314595 0
1.97686115604066 1
1.76613717295692 1
1.79693831743246 1
2.20459059378432 1
1.72585671398624 1
2.31361883451182 1
1.78936241709716 1
1.76860533001203 1
1.94283260121268 1
2.13055323062227 1
1.6843966770334 1
2.44545482604832 1
2.10834292103101 1
2.551386981204 0
2.06564338314572 1
1.93090124743391 1
2.03818022129668 1
2.21695501574956 1
2.19756408686965 1
2.04523498050522 1
1.71449498703118 1
2.17066581496593 1
1.7743848684462 1
1.8697878115395 1
2.05528799241512 1
2.02782130517609 1
2.09942020301731 1
2.1231631873244 1
2.05429428808941 1
1.94195110431872 1
1.86746464926 1
1.87559352993412 1
2.0962254848219 1
2.01849973710163 1
2.18879285882594 1
1.97868102829469 1
2.04753719715859 1
1.79968400193053 1
2.10258229282254 1
1.92117378258975 1
1.95559203590031 1
1.63969867610688 1
2.16740095498034 1
2.34673174931636 1
2.14057699499615 1
1.56318464400139 1
1.91135440081832 1
2.05247553920793 1
1.72034692968478 1
1.8285754967541 1
2.21958242220417 1
2.28286523099674 1
2.05934951273539 1
1.44823161209937 0
1.86812917065147 1
1.80429657259824 1
1.7457981969615 1
1.98905779695176 1
2.08687917226947 1
1.962181062462 1
1.91382090258272 1
1.7703681999309 1
1.64744272593492 1
2.00733765747875 1
1.93692394339677 1
1.95882488508624 1
2.39102189192294 0
1.78264799220319 1
2.26848682175273 1
1.8276506645402 1
1.75732406562616 1
2.48147126488581 1
1.99044510732413 1
1.89343503047069 1
1.83183182616235 1
2.01714798529979 1
1.83005024257786 1
2.08241337142395 1
2.03255152097277 1
1.83667807568385 1
1.86848113654964 1
1.61458593922513 1
1.89932674850335 1
2.10040571659425 1
1.83346202326416 1
2.3988500633192 1
1.96821210550873 1
2.03186417986885 1
2.157227304645 1
2.12784103038603 1
1.61767589436745 1
2.29596211608421 1
2.46105079865786 1
2.54724490430115 0
1.98402589915127 1
2.20745189758471 1
1.66524992419649 0
2.59649319183221 0
2.214694725778 1
2.1373656284226 1
2.27347209041849 1
2.30314441549393 1
2.09770262070518 1
1.82107833245881 1
2.04747845708736 1
1.89346833909228 1
1.78748475070198 1
1.95510877561295 1
1.96998946669232 1
2.42391745527847 0
1.55142601829405 1
2.45833612806371 1
2.40806124980903 1
2.16897788114834 1
2.49646733033339 1
1.88961562578266 1
1.88134744389659 1
1.93811774746649 1
2.10028919369946 1
2.00398830653565 1
2.35021318687492 1
2.27727865268311 1
1.4921155647522 1
1.90705980260204 1
2.46338188433718 0
1.70525938488539 1
2.17576458474453 1
2.0538494642078 1
1.54462071647804 0
1.83596961270219 1
1.72301710056323 1
2.54737767381855 0
2.12976354577246 1
2.13316172317876 1
1.56820411747281 0
1.6117832249552 1
1.87038331679585 1
2.21274689279422 1
2.04902659599038 1
1.74023101434532 1
2.09244225344109 1
1.86813519055679 1
2.06906277078409 1
1.47938387060928 0
2.05150242612345 1
1.72911123923521 1
1.99723590238044 1
1.87305967243445 1
1.99697029750566 1
2.21030389256659 1
2.01927661345773 1
2.0710433445202 1
2.27910490675182 1
1.71389872569769 1
1.75073879915375 1
2.31383176893612 1
1.76292879189225 1
2.47377322577947 0
1.98775876280188 1
2.1367026299237 1
2.06925056102493 1
1.92009839879138 1
1.94160601091979 1
2.06873426686775 1
2.30110570635582 1
2.2605573989751 1
1.85686610640553 1
2.09132764812326 1
2.33450058030394 1
2.02984685175243 1
1.74016436260646 1
2.17603081785598 1
2.21992303049434 1
1.8221534610793 1
1.98370682228101 1
2.03833410598701 1
1.90971725636419 1
1.87673068341358 1
2.18678829439202 1
2.00559890179831 1
1.92761341123193 1
2.08281125485138 1
2.18034704466252 1
1.93717356455247 1
2.14157621746871 1
1.4092106781121 0
1.9835359166012 1
2.09298621045088 1
2.42718837335451 0
2.457724386722 1
2.02093019760911 1
2.10911387351011 1
1.89041026673444 1
1.96642761767476 1
1.7738875216649 1
2.14111476260932 1
1.46731309083319 0
1.70168927877271 1
2.26143277963912 1
2.1525609618644 1
1.78734299664912 1
2.18488315134995 1
2.33376417008231 1
1.89483334878088 1
1.76434730775682 1
2.08627728500418 1
2.06118206856531 1
2.03922622845066 1
2.56710425416116 1
1.94174214616258 1
1.88051958030456 1
1.97731113508208 1
2.07245944782757 1
2.20967475024496 1
1.78390744811417 1
1.87176782264972 1
2.2799581032306 1
2.13364248184779 1
1.9429224643804 1
1.87449809163654 1
2.24381467763969 1
1.91612869625569 1
1.86795341225266 1
1.97729392525544 1
1.75433744485228 1
1.85304636330787 1
2.31074727337121 1
2.49269950949907 0
1.70303801143563 1
2.11571712173498 1
2.44457345146808 0
2.05059313445448 1
2.16509142439742 1
2.11061478341156 1
1.82611664894055 1
2.32206567874926 1
1.61175386465687 1
2.35363256926056 1
2.38724273988743 1
1.90174568118605 1
1.97619271375283 1
2.16553349852657 1
2.35956683944926 1
1.95655007066078 1
2.07262974313068 1
1.90682377682752 1
1.95418940547758 1
2.00139231657621 1
1.95215872327386 1
1.95309276450184 1
2.06665628148029 1
2.26546414966282 1
2.14062650984734 1
1.99233119815007 1
2.18449928920398 1
2.02102440365705 1
1.9741873226297 1
1.88886637151511 1
2.00222229746053 1
2.18052433132917 1
2.2208712025837 1
2.02590210131483 1
1.85393665200342 1
1.87411497341774 1
2.20930835409821 1
1.35617595557288 0
2.25926608604034 1
1.68714176528245 1
2.10820036910668 1
1.79880150302933 1
2.2351579196761 1
1.87346248176123 1
1.83454493350524 1
1.6569378297462 1
1.88791527050016 1
2.36398681731212 0
2.2769473413171 1
1.94306127950586 1
1.95619482526957 1
1.9071087348458 1
1.87781118497517 1
2.01062214120265 1
2.12915318861466 1
2.18126234957638 1
1.83101977965078 1
2.01300298756955 1
1.58342815657058 1
1.98452260182428 1
1.74931851331633 1
1.93303351489182 1
1.88791062117892 1
2.00376802472619 1
1.5072582148869 0
1.58552436527258 1
2.51343368552867 1
1.80884402140072 1
1.95538589683932 1
1.93505802045362 1
2.05684573834611 1
2.16487840214484 1
2.22396719674407 1
1.79389197254297 1
1.82360325164291 1
1.61782828979009 1
2.1118069267337 1
2.36384546443049 1
2.13310526277254 1
2.1920884576985 1
2.43763435602903 1
1.72367180830875 1
1.73923748056811 1
1.91692001967409 1
1.87665871252474 1
2.03442234683458 1
2.03883813671729 1
1.95117624398221 1
2.06901327972168 1
1.58260662641821 0
1.89920669059466 1
1.63101119853643 1
2.12281257861148 1
1.8737415079389 1
1.84003663537407 1
1.65468763952775 0
1.72338576489836 1
2.11981629637981 1
2.06802040842851 1
1.74040984174378 1
2.22108985584054 1
2.22563607225441 1
2.26311642447064 1
1.8592275394049 1
1.89693726145774 1
1.79863605281484 1
1.63688657692259 0
2.34017564707571 1
1.75048890329258 1
2.02004313648858 1
1.95295260292655 1
1.76816737133693 1
2.54185562135246 0
2.41778711718753 1
1.74937667983633 1
1.60693022810285 1
2.29267684918746 1
1.86142946102435 1
1.91090402816202 1
1.96981831780306 1
2.13257709762807 1
1.93283226204515 1
1.9700609987579 1
2.28380126402086 1
1.97834937789157 1
1.9222231475687 1
1.82995275471455 1
2.0888008590531 1
1.96039418089086 1
2.01204317122515 1
1.72023727770277 1
2.30272567422871 1
1.9806448448054 1
2.28042090841513 1
2.08351749591575 1
1.97145217316534 1
1.99267015588477 1
1.9304236294246 1
2.0625184910547 1
2.42566700764022 1
2.16813751969963 1
2.0129113569765 1
1.8689809038229 1
1.79155766421254 1
1.8432509936308 1
2.24575585412262 1
2.08276255244253 1
1.92230427688937 1
1.87910723445829 1
2.20763570616166 1
1.9591960193257 1
2.02382403807879 1
1.7545969400511 1
2.16181155090826 1
2.00111270754106 1
2.57547101217137 0
1.88420416738647 1
2.06960309055093 1
1.87487977428273 1
2.12302012103487 1
1.93165642869642 1
2.14342945412368 1
1.76524927027672 1
2.19192217816 1
1.9135127326185 1
2.03289490504086 1
1.71413127889767 1
1.84672363825792 1
2.27760320225611 1
1.74078614221507 1
1.88753257362991 1
1.74290935449882 1
1.78645052300988 1
1.64934800341141 1
1.789289954638 1
2.13622796414973 1
2.09265180545661 1
2.14137638109081 1
2.05430894571706 1
1.9446975136052 1
2.31472663761273 1
2.45532314347317 1
1.94135814918435 1
1.95676066266977 1
2.02328437292748 1
2.04578254584879 1
1.58600262776126 0
1.9522217727967 1
2.3441057038212 1
2.3813087823461 1
1.80552952672116 1
2.06368772343275 1
1.77622614851805 1
2.17177028620275 1
1.95401889611107 1
2.02966883764622 1
1.89068256343129 1
1.99461587524427 1
1.98065221407161 1
2.21154661194404 1
2.57802935258484 0
1.72012087663717 1
1.8811300334871 1
2.43432082465426 0
2.25355781615616 1
2.4302710517675 1
1.88731318113354 1
2.22914597185174 1
1.92804912106978 1
1.81038891103767 1
2.43709880735867 0
1.86457103860899 1
2.10984357395759 1
2.12059555940521 1
1.99532887886453 1
2.00993579465618 1
1.61936821154091 1
1.86707930979961 1
2.01162749481746 1
1.99999628756921 1
2.1063592695849 1
1.78376212637075 1
2.2508516300471 1
2.40834875197574 1
2.06275394909264 1
1.93848082617671 1
1.80255876077517 1
1.84299834472861 1
1.94539779532145 1
2.39895969046569 1
1.58256770926614 1
1.86646029565145 1
2.05751628483699 1
2.22546872726981 1
1.94947821107148 1
1.95224200301586 1
2.00842733496962 1
1.90080367007099 1
1.71983033710868 1
1.92942631960624 1
2.03408354145582 1
2.034399894953 1
1.84350933638971 1
2.49054454942811 0
2.37437120109621 0
1.95202217192724 1
1.86726066826234 1
1.80348863795684 1
1.91988679840205 1
1.76215890043453 1
1.80906295939905 1
2.11382238216558 1
2.10361289127275 1
2.25513436459768 1
1.96138584981102 1
2.10953240639381 1
1.9239752477926 1
1.87956113396026 1
2.27622177428688 1
1.89701879429198 1
2.2027952653536 1
1.69768614863329 1
2.65298688358391 0
1.88708188477109 1
2.15882116665544 1
1.79098656839747 1
1.7831571344847 1
1.8505498866512 1
2.07360383749333 1
2.14076663815152 1
2.22513198273361 1
2.17530896143609 1
2.07488170289506 1
2.51365167982607 1
1.49345137309667 1
1.74022513503987 1
1.57142193056248 1
2.07652088722133 1
1.9340556835372 1
2.226494670829 1
1.77315868518844 1
2.1743573845244 1
1.6741701103006 1
2.3387821534443 1
2.11210104757143 1
2.26129962634569 1
1.77083731527606 1
1.88267627614661 1
2.36556385054769 1
2.2132230250243 1
2.21140465687837 1
2.1693031588497 1
2.01641944745515 1
2.04825118771924 1
1.81140348586447 1
1.92222065300373 1
2.00793679264791 1
1.72734657046366 1
2.07490660348064 1
1.46051133019328 0
1.56516399623816 0
1.93594075787022 1
2.01255572592759 1
1.98890314135439 1
2.18998514096637 1
1.57758710168805 0
2.52812116741932 0
2.02672769336122 1
1.96581030472648 1
2.03154337809324 1
2.11653717198261 1
2.23348749775922 1
2.2547049717146 1
1.99773681155539 1
1.80579727138773 1
2.67601449045599 0
2.16100412511723 1
2.10380217036435 1
2.16886126389343 1
1.7441611415618 1
2.40079387013602 1
1.80155051300515 1
2.00708790373806 1
1.97789645670674 1
2.10774930425996 1
2.38397484316981 1
1.662234107472 1
2.12769345578573 1
1.94736521611348 1
2.26111917789622 1
2.08369417151294 1
1.52470578486868 1
2.08156674649927 1
2.19202206837523 1
1.69913447900164 1
2.00557168450278 1
2.03037109482827 1
2.29961077458323 1
1.80715886999762 1
1.51104083214448 1
1.81304311806654 1
1.80962922863261 1
2.15065610116 1
2.17260683218224 1
2.57751003621179 0
2.07542361874476 1
2.34356903729525 1
2.29467113785377 1
2.05288820067091 1
1.98269144473135 1
2.04035999891485 1
1.94751632384753 1
2.13957138618632 1
1.90581882680776 1
2.06845136644378 1
2.05758451424123 1
1.49496380263928 0
2.04157828539756 1
2.07434219145421 1
1.97701512094304 1
1.98155375946758 1
2.15983877485526 1
1.94486481762126 1
2.18102255696353 1
1.90382697755513 1
2.25118520061669 1
1.79104806055631 1
2.39754503560016 1
1.77317105960889 1
2.09106876591206 1
2.2945388134629 1
2.21730413782387 1
2.50263424682299 1
1.60229067931533 1
1.90443477700583 1
2.25956133651234 1
1.55465620099344 1
1.65128656248952 1
2.08553651046888 1
1.77506650970578 1
2.23406415794661 1
1.68507761406986 0
1.8619926956152 1
2.23705571826899 1
2.16082843201694 1
2.12783203271468 1
1.65797629417216 1
1.78714301067645 1
1.80406760030963 1
2.16847521082336 1
1.76719699516385 1
2.26526818715997 1
1.81735593200515 1
1.83292152767117 1
2.49725959050339 0
1.90687014495205 1
1.80352679332131 1
1.86417671724722 1
1.75493707863959 1
2.14362619174141 1
1.97292205370603 1
1.78096950579621 1
1.7082816896626 1
1.63110474256897 1
1.77832102331577 1
2.34915314138564 1
1.8784362896502 1
2.05720344787914 1
1.92224238285912 1
2.4717447023292 0
1.46346798160412 0
1.84184774261294 1
1.55550718222536 0
1.90846857274775 1
1.789823892375 1
1.94336693732518 1
1.98625636002193 1
2.0994535379573 1
2.09875379645811 1
2.13413080182368 1
2.63078102012178 0
2.32864172447128 0
2.30789032375315 1
2.83029373455454 0
1.9841798168816 1
1.93902885811121 1
1.91591012015809 1
1.85559844357339 1
1.96881901346932 1
1.96223686014538 1
1.76967659090773 1
1.97273815933226 1
1.56179093277727 0
1.89922808598046 1
1.97857288494939 1
1.97940858240001 1
1.80563373419742 1
1.94119218890948 1
1.84831879519044 1
2.12361050927832 1
1.94704516773342 1
2.05976959591753 1
1.61241298474245 1
2.32081672708541 1
2.11599249575956 1
1.92928807325922 1
1.64862695171473 1
2.34534898260799 1
2.22305363030105 1
1.8963635361136 1
2.21709516871276 1
2.20624334248613 1
2.07773643966369 1
2.14324505121919 1
1.59445373009203 0
2.11341231977222 1
2.05727680527833 1
1.86033795518005 1
2.34774101484165 1
1.59471405661139 0
2.16993160000832 1
1.96057427465333 1
1.99398724005762 1
1.76720188077098 1
2.52903734962299 0
2.09336920219229 1
1.99842748631695 1
2.46357373837665 1
2.44001655244562 1
1.65861142362256 1
1.95864234811014 1
2.13505915974664 1
1.90559214105925 1
2.38559323370992 1
2.44533661266464 0
1.99221130625319 1
2.16921382340097 1
1.59317182000827 1
2.01586844946163 1
2.19988965243379 1
2.05071579510934 1
2.29419512815416 1
2.47528773087785 1
2.01748842783956 1
2.02651966089601 1
2.24533691921165 1
1.81740919698466 1
1.59207027624814 0
2.06354884770059 1
1.77871585708408 1
2.37137431071026 0
1.5154080869202 0
1.88473920611483 1
1.81306411443458 1
1.7780144012707 1
2.19772085447247 1
1.75687954286045 1
1.97980866352246 1
1.93615195830138 1
1.789477682099 1
2.40433998582442 0
1.59269052234489 0
1.90715432814379 1
2.45701317970075 0
1.78648890880235 1
1.67643645271401 1
2.04957441551329 1
2.09756083048453 1
1.63038471257964 1
2.29343594475042 1
1.88750425918411 1
1.88135323346507 1
2.53008379254828 1
2.3100919646006 1
2.32969084368452 1
1.87967384167039 1
1.79145516595245 1
2.07554267581388 1
1.97997416495302 1
1.68788288602166 1
2.31908515311667 1
2.42966809225836 1
2.26961527956307 1
2.15698725161535 1
2.3121296139156 1
2.02336377640894 1
2.00695097425493 1
1.98878589152793 1
2.15788401360795 1
2.25359014268011 1
2.07813567969337 1
1.64735738905793 1
2.15576704529946 1
2.25894277788602 1
1.527164622857 0
2.02892513392273 1
1.64581981486157 0
1.95109393098697 1
1.79901002665453 1
2.11549615559239 1
1.71631955160295 1
2.09273017383948 1
1.9971185655386 1
1.97271364501529 1
1.80868909810342 1
1.86220572859977 1
2.01614594682852 1
1.8237779706947 1
1.70369006813604 1
2.01648500730474 1
1.61252590741765 0
2.2739728805797 1
1.93162336367224 1
1.87647547274505 1
2.48365810446665 0
1.952071697088 1
1.7561469841845 1
1.94443024529384 1
2.21020790888639 1
1.83607045907882 1
2.16344941742276 1
1.62869859025728 0
2.08985835757652 1
1.88522354897532 1
1.87539204211283 1
2.07146565439794 1
1.86020404746285 1
2.14256505002309 1
2.15893156466496 1
1.98448929045252 1
1.95081490467795 1
1.74095850341915 1
2.04977258887321 1
2.05079965393145 1
1.61186289547062 0
2.4116430533021 0
2.2024218521037 1
2.27068050866611 1
1.96847854720965 1
2.14110035426209 1
1.96400174372168 1
1.88318228008751 1
1.80867402699021 1
1.92937503504063 1
1.58097273703591 1
2.35054875919828 1
1.99305947476023 1
2.11708400310643 1
2.27577924818472 1
1.99990279817193 1
2.14345600204401 1
1.8763301322656 1
2.16934773454854 1
1.92030793953124 1
2.10905541782804 1
2.03243544358925 1
1.7282280544225 1
2.05822082997754 1
2.44583754099885 0
1.85974124134274 1
2.46127248313326 1
1.93488382868482 1
2.09302181215564 1
1.95772464496526 1
1.691305316532 1
2.27174180871352 1
1.65235661100978 1
2.47071077801376 0
1.92891991904177 1
2.49708932265263 0
1.72437408392286 1
1.73020255788207 1
2.02787818304505 1
2.17186774742271 1
1.89130067367738 1
2.42367927616184 0
2.35289397421968 1
2.01299965275666 1
1.62154415492721 1
2.18824551702239 1
2.32416258158708 1
2.1757146338121 1
2.34812025291522 1
1.84431469047374 1
2.05451868266558 1
2.45818690583626 1
2.04659469830956 1
1.92937575780985 1
1.76277797851604 1
2.27054087332112 1
1.52163397439641 0
2.23621007045917 1
1.68566022949775 0
2.00547064655243 1
2.10349447158315 1
1.93653577199958 1
1.91488840475655 1
1.94718137216442 1
2.06445943813708 1
2.11493676875673 1
2.13067191001184 1
2.10092073117716 1
1.76718810690435 1
1.98773764828708 1
1.52773301557082 0
2.28104444043746 1
2.25935909151712 1
1.93411933053506 1
1.87589260512937 1
1.54475685918423 0
1.89507391029241 1
1.80369325958786 1
2.04675704407364 1
2.03054958426634 1
1.68301631014092 1
1.98844606306738 1
1.73281966824815 1
2.19886616665309 1
1.86487486859236 1
1.5867384739907 1
1.924160084687 1
2.03563941674928 1
2.0060897965026 1
1.93108833071164 1
2.53434997008651 0
2.11229053854792 1
2.53537798434006 0
2.2208647992934 1
1.84003385322897 1
2.21460356462686 1
1.96214817618735 1
2.22466638151855 1
2.30266197618764 1
2.11235199361831 1
1.82321382797682 1
1.79195189523026 1
1.72577632825517 1
1.99912994082656 1
2.31990114334163 1
1.86156944190742 1
1.95580770470875 1
1.90856497640564 1
1.916757584824 1
2.07288234116707 1
1.97209500006445 1
1.84505281544249 1
2.05332851715137 1
2.44373935421677 1
1.89872677646342 1
2.15003572105144 1
2.16318002709544 1
1.67067868172474 1
2.09913971204428 1
2.09336623103317 1
1.83800549880576 1
2.11556267787555 1
2.17554015115684 1
1.87944100709854 1
2.36616801500838 1
1.88925532669957 1
2.05360023897689 1
2.00491705100586 1
1.61523230220368 1
2.1131163976225 1
1.63855291829769 0
2.2196973890717 1
1.92491779338611 1
2.23943095283052 1
1.88639563946509 1
1.89628688260022 1
1.92063552530454 1
2.24643432718521 1
2.07965796303584 1
1.56862591201416 1
2.12276104594833 1
1.73603620337237 1
2.09353602654684 1
2.00006665832863 1
2.03549228841296 1
1.62919227202412 1
1.91172405921499 1
2.07653354173546 1
2.23364143931331 1
2.19141977190401 1
2.02654207467186 1
1.85266241399836 1
2.28218997799599 1
1.94482711196746 1
1.92241220261516 1
2.07010070415439 1
2.21213286617469 1
2.13417060789772 1
1.34560742243032 0
1.85480907824739 1
1.99459012770297 1
2.16483416887592 1
1.81684840315502 1
2.1675030489411 1
2.38119643867326 1
1.63306774046403 1
1.79612872323061 1
2.23664616400813 1
2.0545076025576 1
1.55358802476972 1
1.94140471811763 1
2.35478942427127 1
2.04110442174844 1
3.1572904537403 0
2.19063338576726 1
1.8791762502568 1
1.48553791492393 0
2.2342063223417 1
2.09353248229282 1
1.99470048074169 1
2.00785634789039 1
2.15647644334629 1
1.84834698047582 1
1.6948083906614 1
1.44790239090599 0
1.83884690668049 1
1.9351616152609 1
2.30745480445291 1
1.77267324855911 1
1.86205568193864 1
2.52098715104599 0
2.16423379142396 1
1.94756521636069 1
2.27260096147246 1
2.11999166614026 1
2.25497832840526 1
2.03171317496819 1
1.81611163725087 1
1.79127137103945 1
2.0899166868061 1
2.07306320399306 1
2.40909685452065 1
2.24715764175018 1
2.02206287301216 1
2.04981620659224 1
2.03260473489608 1
1.88061818105568 1
2.13058786762537 1
2.0607182058083 1
2.13499299207135 1
1.93497407453967 1
2.03353569119463 1
1.79963748756335 1
1.90306109594473 1
2.29881845832471 1
1.97078649705174 1
1.97891075451508 1
2.08008751132843 1
1.92903218043038 1
2.05956186773908 1
2.06375614116294 1
2.31934971886223 1
2.37672845182761 1
2.45661748907473 1
1.94699248338518 1
2.18648954171758 1
2.36166843070202 1
1.76988810681519 1
1.47409841159833 0
2.14642432967312 1
1.87548622831007 1
1.74643604651664 0
1.79364885202997 1
1.92435771745067 1
2.29929937832595 1
1.94162284285913 1
1.74625944385708 1
1.35036862433073 0
1.96740764902405 1
1.77460045707446 1
2.02831181703234 1
1.98348820698304 1
1.8112328105945 1
2.16230910074065 1
1.87890614023739 1
1.84884946561415 1
1.96379425233422 1
1.82957402771385 1
2.05746142448042 1
1.71843087927797 1
1.81707427161267 1
1.62714127163072 1
1.62931373758223 0
1.85785228155911 1
1.78673180758078 1
1.75771681168586 1
1.93597993090387 1
2.17761844508731 1
2.02847447385584 1
1.78891036032976 1
1.82523740162778 1
2.15351248436226 1
2.04535288840808 1
2.09068606786809 1
1.87353519563829 1
1.83777244256625 1
1.9308186193257 1
2.22177445851286 1
1.98642449530273 1
1.66876217945952 1
1.90152225171341 1
1.74002127420428 1
2.12676320507961 1
2.0468201027986 1
2.42187388917307 1
2.11401301472266 1
1.75595204439884 1
1.82459021806972 1
2.37737598581175 0
1.80006329164988 1
1.92199804514338 1
2.18207140151289 1
2.0857340938116 1
1.78416241050903 1
1.48120011424346 1
2.33305074456409 1
2.05288513493217 1
1.90101250427973 1
2.86721880908155 0
2.46743501367765 0
2.27694569079516 1
2.14526602443419 1
2.48300290687575 0
1.57851460976809 0
1.99865072287272 1
1.99177652818542 1
1.91898727996159 1
2.15025599395533 1
2.12630025815946 1
1.76222615019499 1
1.88575007679698 1
2.09346535663835 1
2.40738862570377 1
2.21392587254981 1
1.9805494331177 1
1.89288860926228 1
2.20865817348744 1
