# Supplementary material for: Bias caused by sampling error in meta-analysis with small sample sizes
Source: PLoS One. 2018 Sep 13;13(9):e0204056. doi: 10.1371/journal.pone.0204056 (PMC6136825; doi:10.1371/journal.pone.0204056)
Supplement: S3 File — (ZIP) [file pone.0204056.s003.zip › results N = 20 delta = 2 tau = 1 sz = 20-30.txt]

"dl.delta" "dl.cp"
1.81580135203026 1
1.22107716019477 0
1.71348281368893 1
2.16671151019201 1
1.7937140036036 1
2.24545602078883 1
1.64634149157591 1
1.75251386131504 1
1.71586894746269 1
1.96108078921482 1
1.43934689812262 0
1.95850937213442 1
2.11116785639874 1
1.93460875135279 1
2.85925232689372 0
1.87981931405059 1
2.2456217939869 1
1.63865777897028 1
2.24064821213559 1
2.63709774490324 1
2.43965787595834 1
1.66122713605154 1
2.42032316925817 1
2.53148958545409 1
1.89808270019111 1
1.92868637648624 1
1.79902308881206 1
2.40155871176305 1
2.10752121456792 1
2.14136347546219 1
2.40143517232504 1
1.92428590297775 1
1.6789596817843 1
2.64184020357573 1
2.48271515270306 0
2.07231441318767 1
1.85358355061716 1
2.66964446107785 1
1.97765316161514 1
2.22219351523945 1
1.94391041275264 1
1.45940144758645 1
2.04695431389365 1
2.31166389554427 1
1.70376912869613 1
2.01667399740957 1
2.47460194039211 1
2.28301730738 1
1.62846861686554 1
2.21408168750104 1
2.24752079904896 1
1.81262951514463 1
2.55354013250432 1
2.86128728967444 0
1.84590955523641 1
2.60135635559761 1
1.95851589797402 1
2.11961971923785 1
2.00620621814076 1
2.12656086427067 1
2.19727547041549 1
2.57439114653555 1
2.10162244439737 1
1.70775453430446 1
1.60358059290979 1
2.1747934883367 1
2.22339275885361 1
2.18213980259247 1
2.13893225057542 1
2.24531798458345 1
1.68016587552947 1
2.53377296641415 1
1.61571437091041 1
1.46469382936238 1
2.37568913118914 1
2.03564436232696 1
1.84515017534843 1
2.66598075448122 1
1.54301467575526 1
1.77117123569755 1
2.68595471048376 1
1.31379931456385 1
2.52037678520772 1
2.08292293749419 1
1.99053381046895 1
2.00949080533114 1
2.46692559796982 1
2.18931755032663 1
1.84381586729366 1
1.81532469020452 1
2.01338433853325 1
2.13551986664926 1
2.1019132665454 1
2.26933698536919 1
2.1006400399706 1
1.60422278919495 1
1.56657133233464 1
2.16845433867884 1
2.04668108140974 1
1.8205611735344 1
1.80149785321305 1
2.56985588035432 1
2.35874141252937 1
2.00287104556502 1
1.88361236403452 1
2.24141056312224 1
2.05324898328665 1
2.27416875983377 1
1.79404199773577 1
2.06238062598673 1
2.27696081835611 1
2.41646209776262 1
1.81845586574135 1
2.08793133779276 1
2.05030131339804 1
2.05179222229698 1
2.68276923655081 0
2.35088190273469 1
2.32461213106821 1
1.78508444067084 1
1.5077926554626 1
1.86435539601323 1
2.05372297034208 1
2.00821898995908 1
1.86984643082886 1
1.98236614016314 1
1.98519559215378 1
1.61477540946428 1
2.17840849560035 1
2.12310729547737 1
2.16684794078053 1
1.7792074830019 1
2.19914034732867 1
1.92882899831694 1
2.25863740241128 1
1.63774429055081 1
2.07148384006708 1
2.29566864526098 1
2.40802357744124 1
1.96982900416464 1
2.27802303905766 1
2.53927399262049 1
2.02382472884876 1
2.39321504224857 1
2.65936985129795 0
2.00207065332276 1
2.17641487150415 1
1.90665360969422 1
1.63881151048718 1
1.50486498022023 1
2.14689048570546 1
1.69937593848991 1
2.03375246471668 1
2.06529410565675 1
2.17443532727893 1
1.606291385291 1
1.75260603154224 1
1.91442574310131 1
1.76383250932132 1
1.82326480934277 1
2.08330435989781 1
2.1963526589141 1
1.92584105518453 1
2.23454561579975 1
2.17051527734388 1
1.86657162713115 1
2.74584053010856 1
2.05418490638467 1
2.60223121802891 1
1.66074333769517 1
1.81526822726975 1
1.74159010786452 1
1.50834379598518 1
2.59450546993508 1
2.31859761032085 1
2.05105011429188 1
1.76736924834954 1
1.60845526700722 1
1.96882814184392 1
1.29368647100893 0
1.29011843316304 0
1.74356197283995 1
1.98112893965015 1
2.12829047861936 1
1.70949252175666 1
2.22397374777132 1
2.0968863003826 1
2.46599669546411 1
2.20986434664163 1
1.92318346592098 1
2.09958281540478 1
2.38502104874409 1
1.80217075265513 1
2.19241098542463 1
2.44093501958111 1
1.91500687781456 1
2.05744286173874 1
1.51974853264778 1
1.91755136615053 1
2.6899813287185 0
1.74142724284794 1
1.59758433013696 1
1.78648123717237 1
1.63387975874351 1
1.68620905369019 1
1.96850665673688 1
1.63665482983042 1
2.14816673501372 1
2.03553643622874 1
1.69292793993316 1
2.13261913964446 1
2.55496080658778 1
2.04868925923291 1
1.71826156721466 1
2.44605534884392 1
1.39744156739298 1
1.95790707974328 1
1.99565527705492 1
2.10030582048076 1
2.3468513873621 1
1.93356518153085 1
1.91011754013447 1
1.68907945970266 1
2.06139264770907 1
1.6965596412186 1
2.05988399694707 1
2.46230310130053 1
1.64076303664373 1
2.40086368481609 1
1.85799373996361 1
2.49081300604519 1
2.06250837194758 1
2.45254847512738 1
2.34345229595893 1
2.08338024826308 1
1.72256599108838 1
2.14081027893812 1
1.90878088820095 1
2.42014382583918 1
1.98577700374507 1
1.92369496795424 1
2.32022437363569 1
1.8831173167779 1
0.810184183615112 0
1.63581506695303 1
1.5964752348233 1
2.16726705185898 1
2.29899457124939 1
1.77247301348248 1
1.64969358836134 1
2.33488925238233 1
1.38470430602154 1
1.94189550381813 1
2.47961607164774 1
2.41461030121483 1
2.44122739362656 1
2.50376498768502 1
1.76180522265264 1
2.43301237081884 1
2.11535163088748 1
2.08609042291366 1
1.98346573624649 1
1.90645634830674 1
2.10864727490315 1
1.64141798023254 1
2.10603022128024 1
1.97454737274224 1
1.95781445703043 1
1.74097106333595 1
1.7332967176355 1
2.17226011746811 1
1.85941907478788 1
2.24714815715113 1
1.55611969447818 1
1.5930113551247 1
2.19028013530096 1
2.23551981691688 1
2.25137746739261 1
2.23498140370625 1
2.17351037981181 1
1.70135071901072 1
1.95866695722155 1
2.17128004703486 1
1.9428180552372 1
1.60395316651237 1
2.52676230282511 1
2.19087972187141 1
2.28771346002212 1
2.15441656724988 1
2.58821817759142 1
1.43043963381178 0
2.04464689957473 1
1.79619831386611 1
1.96551632401952 1
2.20737142917882 1
1.47289590490482 1
1.97458891272258 1
1.5049749657811 1
1.81238078633724 1
1.72743946735038 1
2.56857392597304 1
1.91220869714958 1
2.77775303693739 0
2.02322873854518 1
1.58555889723679 1
2.40694101946621 1
1.7682162152493 1
2.03150898599179 1
1.74297025400443 1
2.19129397242029 1
2.15707270215141 1
1.98846579602061 1
2.10833233043079 1
1.74788617225366 1
2.4610480295579 1
1.83734356617226 1
1.77805265030994 1
2.01253576794235 1
1.65945544255677 1
1.95290448393079 1
2.09531759640811 1
2.17493403481337 1
2.1848049748738 1
2.23873923709268 1
1.8354843944885 1
2.35808709829791 1
2.11472557869099 1
2.1199257358735 1
2.44260630412661 1
1.8685316075273 1
1.94837847112962 1
1.87866965840887 1
2.19293778377892 1
2.20743723597407 1
1.58817926757289 1
2.00740029684225 1
1.95845384100614 1
2.13858505708998 1
2.30046771048847 1
1.98578958042267 1
1.48733130863246 1
2.13236417457285 1
1.68989962092405 1
2.16254728749833 1
2.08018835569113 1
1.91954477883763 1
1.85003440845212 1
1.27494885304573 0
1.81839292233715 1
2.04856496393294 1
2.60820155249982 1
1.56910533010351 1
1.41055154355297 1
1.52549246185051 1
1.89794033040555 1
1.39266463592546 0
1.89320577570777 1
2.03505599052971 1
1.80833773404049 1
1.76247651165715 1
1.7150012441033 1
2.1295808105866 1
2.01193779216058 1
1.69220366166794 1
1.77758119032644 1
1.81990859609901 1
2.23198618449728 1
1.9286842252444 1
2.33958150917153 1
1.81457693473037 1
1.80700743561657 1
2.39268501926243 1
2.24117860674056 1
1.61613936206974 1
2.04817003104688 1
2.04111482338535 1
2.17505350763198 1
2.02509218362799 1
1.68349405753292 1
1.30203870918952 0
2.12347978916308 1
2.28952597390554 1
2.47360149083575 1
1.80298323301903 1
2.48977483320455 1
1.9416968413963 1
2.01977803917871 1
2.04327895553064 1
1.28914773911703 0
1.57608000892239 1
1.98445538494818 1
1.89222971064714 1
2.35873475047241 1
2.33869409269701 1
2.34614313367764 1
2.11618098209511 1
1.66242525725382 1
1.93873886703978 1
2.96586708757568 0
1.68392414361442 1
1.6971686568687 1
1.99958489618814 1
1.79965828322129 1
1.36100519806411 0
1.98568201581871 1
2.44715432763221 1
2.18477670954798 1
2.57370167331731 1
1.87725060065862 1
3.03663383589649 0
2.56056901476924 1
2.34582524833731 1
2.70466570878917 0
1.42740567760616 0
1.96224816395993 1
2.16490176361548 1
1.75404964972705 1
1.8606886024615 1
1.38886408002221 0
1.53928916773332 1
1.47180683560559 1
2.47537974767097 1
2.14041887794944 1
1.94918449017253 1
1.96391727686102 1
2.1136841189344 1
2.36191525011042 1
1.94401661537194 1
2.2909776527036 1
2.52872281518647 1
1.92560656995322 1
1.14022250093337 0
1.59150898822637 1
1.90534514978246 1
1.64757450027995 1
2.5843425047133 1
1.71815012464612 1
1.62539445697822 1
2.09426741834516 1
1.58724391111727 1
1.82627378910924 1
2.20447081867651 1
2.50148687268723 1
2.69076159893194 1
1.55262872617364 1
1.98731935524509 1
2.20701039503282 1
2.21860229503096 1
2.29037017107932 1
1.85491081493278 1
1.77692517291608 1
2.16776192497206 1
2.24883863224874 1
1.49101674437887 1
1.74582231564655 1
1.45829590322421 0
1.68277805229654 1
2.2192202235366 1
1.73636740520894 1
1.9677166366856 1
1.88710939733046 1
2.21559367158451 1
1.85785184895723 1
2.31905520445932 1
2.62094732300931 1
2.12646575955066 1
2.352516893036 1
1.70126677826202 1
1.8748013635621 1
1.52580556239713 1
1.21215991381898 0
2.39824576562303 1
2.42996599141211 1
2.13485849885418 1
1.55727068614103 0
2.08864342869794 1
2.23551974791213 1
1.45217246111257 1
1.83222307411693 1
2.77790850723952 0
2.1411484999525 1
1.62442907859951 1
1.78686461141792 1
2.08617596118786 1
1.79124079504034 1
2.11578008372785 1
1.81474111147176 1
1.9186119295852 1
2.09680606401867 1
1.43537339806345 1
2.30298642989482 1
2.3223219012346 1
2.17523211358146 1
2.3485010987976 1
2.50744243422504 1
2.30568414758175 1
1.84785018716126 1
1.98617583499775 1
2.4879655525642 1
1.54646005975464 1
1.1181981901773 0
1.2373430847434 1
1.37090130505839 1
1.81197427650356 1
1.49058199390217 1
1.57981449623022 1
1.93450870189063 1
2.49810356450645 1
2.14919526604963 1
1.58838481400622 1
2.27862126237936 1
2.19057526441923 1
1.93150786536571 1
2.0823548976007 1
1.87492528339784 1
2.12363616169698 1
2.1598017199067 1
1.73568525891929 1
2.27348462491019 1
2.4971076172206 0
2.12226902913693 1
2.15572608280899 1
1.99107210418165 1
1.54824683019802 1
2.04375256443346 1
2.52627850311742 1
1.61332098095509 1
2.27603285464864 1
1.70779095011368 1
1.99463510515901 1
1.7161041461153 1
2.2943613545094 1
2.05898469940376 1
2.18118135938814 1
1.86606018786134 1
2.11332384286268 1
2.43652463824128 1
1.70790936831207 1
1.42799001264776 1
1.96076135639251 1
2.16153750078533 1
2.00425278976431 1
1.60576674121483 1
1.75788487465089 1
1.62905322140519 1
2.07991857408515 1
1.94602590144865 1
2.15435483906984 1
1.83505363635273 1
1.89741264211484 1
1.79423749693302 1
2.56610323488376 1
1.87082346513097 1
2.86145678595039 0
1.8254459504347 1
1.54738883890613 1
2.01780695703937 1
1.61574253287101 1
2.25264807779169 1
2.03033554817401 1
1.90511654008221 1
1.82729758260964 1
2.24615845658832 1
1.73897086074924 1
2.42531932502487 1
2.08992845291508 1
2.18588700314465 1
2.51842622513606 0
2.43148004204617 1
1.80578837056137 1
2.34090463853922 1
1.56849391381992 1
1.97102229539432 1
1.98768940290272 1
2.35354751648193 1
2.13408744422062 1
1.54548023993682 1
1.71633220028598 1
2.02726127292921 1
2.24049020306616 1
1.77126958946505 1
1.74169906882989 1
1.80813034990111 1
2.38316895552957 1
2.26033490731904 1
2.60855190835912 1
1.36521461397926 1
1.55872099579401 1
2.03041181798736 1
1.89154547089569 1
1.99933342450833 1
1.85902187071062 1
2.15250415318151 1
2.3218780199083 1
2.05702196171654 1
1.56100526800157 1
1.81269555007037 1
1.97915918530196 1
2.0157222090085 1
2.2957326427565 1
2.31826002698392 1
1.63242579014843 1
2.06051790631801 1
1.76541412938857 1
2.08325821571804 1
1.60347896556845 1
1.61174851344814 1
2.16726434880885 1
2.25255772801886 1
1.35399830340877 1
2.49087798340072 1
2.0259026552094 1
1.93935958904076 1
2.03115591609702 1
1.74713700616309 1
1.95322818280238 1
1.61988743021041 1
2.36040606887331 1
2.29940412417018 1
1.25729437509289 1
1.78692287709723 1
2.32440497504471 1
1.92571985440146 1
2.09869187008389 1
2.44787406500685 1
2.4535464830542 1
2.61543152562195 1
1.91658249232227 1
2.25502263776541 1
1.76633407340248 1
1.83392334848151 1
2.17871895173352 1
2.13380448685496 1
2.16160921372845 1
2.32514485376865 1
1.85767316956169 1
2.29979856871534 1
1.87687973388824 1
2.2656152030436 1
1.85557919477834 1
2.16118955168279 1
1.89297394399774 1
2.87369273216967 0
2.13371866250558 1
2.23823160131554 1
1.64092592751433 1
1.32706751321761 1
2.75355002641348 0
2.02229581524259 1
1.77459655302468 1
1.676382513778 1
2.12582973058738 1
2.20956222287698 1
2.48816486199781 1
2.17207993995055 1
1.90758585233519 1
1.93281974177628 1
1.6474554804789 1
1.82905541253765 1
2.06121713794656 1
2.08720922809267 1
1.14383187667421 1
2.18769728158265 1
2.14551919489262 1
2.39627743433002 1
2.07103057758492 1
1.84956770166568 1
1.95531642742426 1
2.91277988263958 0
1.87781523329675 1
1.88769003900722 1
2.02478641554018 1
1.99116456554492 1
1.92357367865016 1
1.62535537079867 1
2.64490722368836 1
2.16098135740891 1
2.45840218025467 1
2.02596574966208 1
2.40356681980941 0
2.19362842658332 1
2.15595062044135 1
2.3554553083578 1
1.73305626613561 1
2.39640919130812 1
1.88015910330323 1
1.88697214597674 1
2.01900612029731 1
1.77828583333161 1
1.47253057690013 1
1.8482395495852 1
1.952178794258 1
1.99697109391967 1
1.62873823089294 1
2.06444149496159 1
2.18108999485697 1
1.78502672186943 1
2.10184106801568 1
2.38446858668083 1
1.83130897565252 1
2.39245238708404 1
1.80061505688995 1
2.75159652760378 0
2.07814383325439 1
2.24502962946168 1
2.39052785044062 1
2.2582858862499 1
1.54010145294978 1
2.47965296910678 1
2.32899944247424 1
1.961536799504 1
1.51354154052871 1
1.69527478971792 1
1.67480418278129 1
1.63349162925601 1
2.38179570769659 1
1.29037816936719 0
1.61769469711287 1
2.0095188739538 1
2.05017130066361 1
2.2107873813398 1
1.7860948381075 1
1.54012809589638 1
2.11536401836249 1
2.00072134948857 1
2.08104615755843 1
1.86228702384306 1
1.91188565445827 1
1.67159971879964 1
2.06651793613767 1
2.17844920704104 1
2.11799632513343 1
1.4325784223198 1
2.2487290341567 1
2.56317148621549 0
1.4185233653365 0
2.01984356044785 1
1.84576380681343 1
2.48657465230982 1
1.88406372519372 1
2.36334248472184 1
2.2852562773282 1
1.57917143815696 1
2.09340471628342 1
2.1041383706552 1
2.05743320242894 1
1.86809366787831 1
2.2890466380261 1
2.1221882112808 1
1.85343930006791 1
1.83293275223754 1
2.05992427488879 1
1.84452165581324 1
2.0396864320262 1
2.58300208384742 1
1.92049951730082 1
2.53264723619269 0
1.56546625936306 1
1.42931424520983 1
1.93095791789051 1
2.3975918743082 1
1.98761282201477 1
2.11981111813336 1
2.27786517761796 1
2.76982061820146 0
1.95678787631109 1
1.77987097686073 1
1.973715937547 1
1.72341346916955 1
1.41273518075321 1
2.25301661634151 1
1.65573108510886 1
2.11095389842063 1
2.37021029740567 1
1.4373501024728 1
1.78727124482484 1
2.55157654254788 1
1.65938653006076 1
1.727715498111 1
1.78278304319608 1
2.14565298949381 1
1.94562698090215 1
2.32861502032121 1
2.07553953022865 1
0.952823818508101 0
1.50731968533206 1
2.38790010718658 1
1.79059456585289 1
1.97568197527623 1
2.09339498281834 1
2.15283016267549 1
1.75479394491593 1
1.44062005940091 1
2.31284002270711 1
2.63440764766937 1
2.21588601491755 1
2.39990668227839 1
1.74963507099698 1
1.50659792423575 1
1.70288100028604 1
2.48974951742996 1
2.16211911913902 1
2.21233262928061 1
2.54843222720762 1
1.69444156319262 1
2.23405932428158 1
1.78896282997833 1
2.04547899759493 1
2.536737429368 1
2.01129595752047 1
1.70512447113042 1
2.18936148882656 1
1.99203542142059 1
2.01486864845914 1
1.90995349768008 1
2.16101950104602 1
2.0545079506942 1
2.04025745143159 1
2.36081255209791 1
2.14840299027311 1
2.13191482859501 1
1.46180200850821 1
2.05541693579686 1
1.78982408895207 1
1.96555805213618 1
1.89796585839716 1
1.6062183599658 1
1.76549021020026 1
2.47514960798402 1
1.68488631680787 1
2.08656433069745 1
2.12306949729067 1
2.20709592225905 1
1.65729438836808 1
1.58177622149713 1
2.89824466472099 0
2.73153144124777 0
1.863544340382 1
1.7018255226929 1
1.50774582546626 1
1.65429298342131 1
1.4560687697307 1
2.26342396107653 1
2.05836058372623 1
1.16351727888222 0
1.92700153545095 1
2.01490921586043 1
1.60606748095637 1
1.2955125923599 0
1.58511667146146 1
2.77605892707172 0
1.8309549606126 1
1.81240663054673 1
2.38263122400893 1
2.74206988772739 0
2.47409974664359 1
2.05209740395935 1
1.52477191824307 1
2.54102961340965 1
2.25370339713313 1
2.24128704381871 1
2.78623001987277 0
1.90172760466604 1
2.15637097978792 1
1.66151135852143 1
1.7012275175567 1
1.8565147358745 1
1.40339308903486 0
2.27796563881569 1
2.09980761642745 1
1.64027686997681 1
1.61855913962767 1
2.57720356499267 0
1.36509760067895 1
2.2558342257331 1
2.53960264175682 1
1.78569579515992 1
2.16190620870528 1
1.97700188651821 1
2.26078905635161 1
1.93463894427774 1
1.56246443240854 0
2.8059061994855 0
2.02848786585029 1
1.62766170501113 1
1.66581592399915 1
1.5221954894395 1
1.85611698382357 1
1.23760912299195 0
2.01036205229937 1
2.39531495886218 1
2.03155484900247 1
2.08135436911215 1
1.97583655770694 1
2.50264222285632 0
2.24617890160943 1
1.48194777610906 1
1.48408372163822 1
2.01665104413924 1
2.08362461572724 1
2.20216468176221 1
2.08891867763026 1
2.14541415142764 1
1.69974027243234 1
2.35954440240593 1
1.99744319041702 1
1.29747496923432 1
2.29160638229439 1
2.24869485299997 1
1.69324371974076 1
1.65645479540517 1
2.31645267399147 1
1.94421593244976 1
1.01390746986576 0
1.96354701656637 1
2.48316530032292 1
2.24520994187063 1
2.13613429905602 1
1.82366666055591 1
3.2145045675253 0
1.87489604702011 1
2.06955216435303 1
1.88854228100567 1
2.03909313759076 1
1.57560606712939 1
2.51292999009419 1
2.56581021371133 1
2.01014055532855 1
2.28147844072579 1
1.63254925592436 1
1.79261740298773 1
2.3381261228019 1
2.17660532224263 1
1.46057908662937 1
2.05520084324125 1
2.13241218386487 1
1.82076280358527 1
1.66937359305447 1
2.32525779882484 1
1.60416407739348 1
2.33238307167352 1
1.84667382015748 1
1.95256641833815 1
2.38053152926893 1
2.14527528766911 1
2.28753531948559 1
2.0696930366868 1
1.8431123277848 1
2.36661511022847 1
2.1553576712197 1
1.93226404301172 1
1.86663018957416 1
2.24753381184683 1
2.21660490567559 1
1.94624958175201 1
2.25927838521785 1
2.54169532390617 1
1.57243971571448 1
2.43547641555385 1
1.49042446386687 0
2.31891092297033 1
1.87566406209588 1
1.97026559059348 1
2.2287651167636 1
2.29822879322669 1
2.69076084853178 1
2.47897872670388 1
1.82851259815421 1
1.92707382147966 1
2.35726258490479 1
2.25868019592029 1
2.291809418146 1
1.7637065970026 1
2.19690558124131 1
1.95559461757045 1
1.96424770616034 1
2.2278688954551 1
2.35271316351876 1
2.47832963431697 1
2.15977968816218 1
2.25376556514421 1
2.22531333140465 1
1.9396271680879 1
1.89602436780154 1
2.0739749880281 1
2.69821306110772 0
1.76841750360616 1
2.03130871004826 1
1.53388400843228 1
2.30171479852654 1
1.94131406411537 1
1.83287135505275 1
1.90631222845028 1
1.75046271566069 1
1.67039751210732 1
2.27397423375618 1
1.50808497733103 1
1.99208061581001 1
2.32854852300755 1
1.719156636247 1
2.08390785947709 1
2.32813278080077 1
1.84326940656931 1
1.82397149750063 1
1.93863166465423 1
1.92038348255019 1
1.9677484757845 1
2.37698617215779 1
1.51023952048185 1
2.17890258084611 1
2.058461824329 1
3.01053832854855 0
1.78126969216965 1
2.07964766719228 1
2.66672318509354 0
2.63069549047824 0
1.5022687858691 1
2.61362611186655 1
2.07671209509594 1
1.50632023149154 1
2.28181716911712 1
1.39841737428283 0
1.88691775466408 1
1.37994417684228 0
1.49430384086316 0
3.08494338914109 0
2.09761441767857 1
1.87265659437167 1
1.57631709713395 1
1.75742489229028 1
2.13003936505765 1
2.31977488903687 1
1.91762941163847 1
2.32748235215803 1
2.15200858767129 1
2.49743882568975 1
2.4381986511694 1
1.68543245806458 1
1.53744454946085 1
1.59683029715785 1
2.51337095147724 1
2.16326715969769 1
1.52168149277298 1
1.80049535460048 1
2.1273868810899 1
2.30167814044458 1
1.71805940384755 1
2.06273588943264 1
2.1002830556839 1
2.62171582726758 1
2.16020010709826 1
2.68205640987978 0
1.79773903023701 1
2.05010586972339 1
1.93414881865673 1
2.14936984402104 1
2.03182613814528 1
1.96170479426391 1
1.39068923408491 1
1.75361345751705 1
1.74192962519153 1
1.7617555321443 1
1.95786145118592 1
1.37526190935883 0
2.28603256312541 1
2.27092921732758 1
2.41015907332216 1
2.0255330735436 1
1.84491821330468 1
2.02301360035868 1
2.42564122660121 1
1.85475460257567 1
1.9793722554129 1
1.76454074349542 1
2.21337739253149 1
0.974692140280214 0
2.24664480504293 1
1.34972607516427 0
1.94222342199175 1
2.79201482512744 0
2.70405020657868 0
1.77664240857746 1
1.83979426029013 1
1.85973946986367 1
1.72698454478696 1
1.37993287864757 1
2.36492277030372 1
2.02682413881284 1
1.97675334141673 1
1.60592526773343 1
2.34617561382488 1
1.45496305739572 1
2.40088788340079 1
1.83067555241728 1
1.59661364725913 1
2.15809011732103 1
1.79291940916934 1
2.38744078429324 1
2.08625032187801 1
2.33366008081398 1
2.00153705439941 1
1.5226337337412 1
2.38620247546189 1
1.84473776886365 1
1.54104027383647 1
2.01057114140974 1
1.72484150709116 1
1.66572575469339 1
2.13046182010611 1
2.45117782989347 1
2.14574215059316 1
2.39036867924824 1
1.91392021740427 1
1.89972873764109 1
2.5990044884668 1
2.00187730378217 1
2.09012805394429 1
2.04747964378422 1
2.24875412039195 1
2.1049045159814 1
1.62920637482566 1
1.81683197388986 1
2.29093634537751 1
2.04184521466095 1
2.56933654547875 1
2.09880589120232 1
1.92373908253662 1
1.54871505492778 1
2.22432935454343 1
2.54933072239846 1
2.1253983934268 1
1.33232864480942 0
1.84624286987591 1
1.4081367332621 1
1.47585707799681 1
2.19880431887624 1
1.9546254134346 1
2.16986216132198 1
2.10675289129502 1
1.60825565832332 1
1.66251818162399 0
1.82308717336897 1
2.00045469683165 1
1.99119501431024 1
2.19669076017554 1
2.51533474936002 1
2.45147519524011 1
1.91456673468538 1
1.23890183977923 0
1.92405357070888 1
2.08848992304619 1
1.99901002871933 1
2.31605518942848 1
2.38044056939878 1
2.35012069164964 1
1.43845934248291 1
2.00580515490921 1
1.6859741679827 1
2.44001245134979 1
1.65045151260863 1
2.18162980483254 1
1.8623995349263 1
2.42541009493037 1
2.10771758764731 1
1.92425779401561 1
2.35900382070659 1
2.0614967908214 1
2.49766268291197 1
1.6125064344802 1
2.42360749109801 1
1.42798126983292 1
1.89493647564197 1
2.29184668931249 1
2.7315526941941 1
1.89971805266535 1
1.65698236199426 1
1.62335877080114 1
2.04602778029169 1
1.91274309048059 1
1.86870280534162 1
2.14960598177406 1
2.31559207244255 1
2.02069713224448 1
1.89777876644901 1
2.11843648644481 1
2.04469541672412 1
1.83567245883618 1
2.66878170021483 0
2.39763420559627 1
2.03558718569291 1
2.24286027656993 1
1.72550413167676 1
2.09476215153284 1
2.47050904786818 1
2.4351064540112 1
2.16698073812623 1
1.97519147550547 1
2.25472153716894 1
2.56449064838931 1
2.05153083652947 1
1.56448042509615 1
1.30624601145756 1
2.16352403821507 1
2.41355849379365 0
2.21540092277481 1
2.0855925261026 1
2.05758934447602 1
2.17101872650785 1
1.61818437058417 1
1.95049213750374 1
1.82373625790704 1
2.85016722025013 0
1.91778701143517 1
1.71289654181402 1
2.24245268682315 1
2.10692380668677 1
1.97969347779284 1
1.89589596234014 1
1.97175849251634 1
1.2778437744302 0
1.72835382496029 1
2.43267452996576 1
2.03581720666284 1
2.21264364041877 1
2.19376893767731 1
2.22852667371621 1
2.34274799477609 1
1.80353100453034 1
1.7587200449695 1
1.8791062500327 1
2.15884475895096 1
2.3526366305456 1
1.87944582779329 1
1.72873753781778 1
1.58868519404242 1
2.22375721384321 1
1.50853665616601 1
2.02102285383454 1
2.22326051007528 1
2.17433454897314 1
2.60658756264529 1
2.11908757691461 1
2.39486209899449 1
2.64719911070556 0
2.2161612027066 1
1.8481366603327 1
2.20577415434683 1
2.52525587225296 1
1.26639859329087 0
1.76196773875558 1
1.6539885725642 1
2.1549677192676 1
2.25512311256919 1
2.22019495697771 1
1.88553615236985 1
1.40854069848596 1
1.91149946496083 1
2.40771127950208 1
2.02504101023207 1
1.48617358514973 1
1.62749394281377 1
1.95085296673948 1
2.35328580112523 1
1.81964967884748 1
2.12369762083728 1
1.94665532205344 1
1.85923837171231 1
2.62619718399888 1
1.73406529999335 1
2.02527606796993 1
2.54469855110324 1
1.84192435502571 1
1.25557341749576 0
2.27239193617178 1
2.01529196405432 1
1.68089753097428 1
1.74096093896393 1
1.83017124763528 1
1.53116934404872 1
1.9035744161444 1
2.36437048436323 1
1.39908997098892 1
2.89798939842305 0
2.34557529125586 1
2.42122689462488 1
2.16789713363638 1
2.22512272112207 1
1.91951224872972 1
1.47065765309413 1
2.21355011791176 1
1.87413353412882 1
2.28397782950556 1
1.98962741596228 1
1.88074049043657 1
1.53594062540688 1
1.4754669309967 1
2.02069950043077 1
1.53552039649133 1
2.54941864019492 1
2.08437288706324 1
1.69809764226242 1
1.9181357539606 1
1.71032408517429 1
1.91758188162973 1
1.66844290526675 1
2.90179702342933 0
2.24906578808844 1
2.2672061862226 1
2.21309040524091 1
2.44748619710019 1
1.63851340948472 1
2.46814984363183 1
2.33081592129027 1
1.99881256781101 1
2.47123964152701 1
1.72885626862327 1
2.07040152542455 1
1.80754022598509 1
1.76228533928153 1
2.47800841863161 1
1.91524302595575 1
2.28019156872375 1
1.97213542898556 1
1.99128573494222 1
1.87602517517033 1
1.97330478264063 1
1.64996342998273 1
2.18387263853049 1
2.14572757709098 1
1.91692032648102 1
1.72723258811724 1
1.45464226383396 1
2.27034871198892 1
1.92371047316555 1
1.27282826012111 0
1.89388940841424 1
1.92710432689659 1
1.82245846899814 1
2.11596590360075 1
2.38353700515722 1
1.87213924562803 1
1.57512251228895 1
3.05977417842704 0
2.46757434961815 1
1.46808332803249 1
1.83000826226241 1
2.19259918380522 1
2.11818582086797 1
1.75797222910068 1
2.12958965407218 1
1.70895440880316 1
1.86638677014258 1
2.03110434505045 1
1.9008164817262 1
2.4613624268673 1
2.42140189865303 1
2.37029036299385 1
1.06851334503664 0
1.95769616167235 1
1.87876158311594 1
1.72962701780126 1
2.38934910343317 1
2.24489866894759 1
1.91914105328139 1
2.11210931524405 1
1.48550067026706 1
2.14746558141147 1
2.21800455806846 1
1.90589215702143 1
1.54170449583905 1
1.74828259960247 1
2.26146259253269 1
1.61662593845421 1
2.2607904153788 1
2.19088613421267 1
1.63640092849713 1
1.60944739967151 1
2.07673772586879 1
1.68475859322776 1
1.6925337439463 1
2.08853957202231 1
2.15791824633556 1
2.39616684130481 1
2.53531901509296 1
1.51227881661407 1
2.39998285277137 1
1.9911846339678 1
2.69348534992956 0
1.99464186018078 1
2.50555420141117 1
2.22496393672137 1
2.02065024259132 1
1.84205411736334 1
2.1435753537073 1
2.28321876954943 1
1.86600815777679 1
2.10534707506575 1
1.73654610232738 1
1.31606173094555 0
2.44440983986183 1
2.24384217550242 1
1.91689299308614 1
1.79933528387385 1
2.12867831159491 1
1.20541792249853 0
1.97870828778403 1
2.42284633730885 1
1.72238351516061 1
2.65531517694564 1
2.3565920909125 1
1.88756622387205 1
1.93319997238244 1
1.92008153894716 1
2.05255032187257 1
1.94681702359059 1
2.55718409377689 1
1.13325709624851 0
2.40165129001846 1
1.71108739020207 1
2.02726266871633 1
1.99052135049695 1
1.54403344419332 1
1.82558454766722 1
2.05158753674601 1
1.44428558738469 0
1.94396052535316 1
1.3712603093917 1
1.554883183296 1
1.55711593639379 1
2.38689141125299 1
1.75122421817761 1
2.02943814961912 1
1.57039872848219 1
2.41331315319287 1
2.39038314171824 1
1.68022705886647 1
2.13283742008489 1
2.02282264439909 1
1.67035410566827 1
1.90923509686872 1
1.58201334400298 1
2.45854289984502 1
1.80106014969987 1
1.92772443312318 1
1.94014311333222 1
1.69115355771096 1
2.32848026903681 1
1.95715999535846 1
1.48085072561926 1
1.84755242201294 1
1.47257013505701 1
2.32683299342559 1
1.67727743912325 1
2.21423942454609 1
1.39543685057929 1
2.11083136721498 1
1.90576570383109 1
2.07036144143546 1
1.85994446115602 1
1.87425510042059 1
2.48502456788509 1
1.70654607575421 1
2.95241198650178 0
1.99242035846206 1
1.42166804788762 1
2.39302569167704 1
2.36210746646114 1
1.92604832873545 1
2.03131111865058 1
2.05835424202849 1
1.72289491687055 1
1.94746932020138 1
1.70531199375602 1
2.27224452884385 1
1.87996164556243 1
1.73223204590239 1
2.14300396594214 1
2.22250265878772 1
1.76861103149606 1
2.12979452434433 1
1.4689354742236 1
2.27119360698216 1
1.85361799214768 1
1.80988596315467 1
2.31886871465083 1
2.25046242420413 1
1.525355147447 0
2.3272579326294 1
1.78485385308108 1
2.41999473736924 1
1.97115543657191 1
1.50178205534406 1
1.56974678770328 1
1.92142282928034 1
2.61502862169349 1
2.41329006748187 1
1.57690427794676 1
1.68374226537461 1
2.34978601499034 1
1.7096841076212 1
1.71556054638191 1
2.24305847768644 1
2.07917099657369 1
2.20177630354377 1
2.43023648933536 1
2.04512964138388 1
1.70719747252555 1
2.09416045564998 1
1.84434671226761 1
1.82161323515052 1
1.51657508606805 1
2.35385828065614 1
1.93475641568476 1
2.35443286144731 1
1.97857296419133 1
2.37664058232998 1
2.3369094641758 1
1.83899370580462 1
1.88060436037232 1
1.32071572313234 1
1.96147258678019 1
2.03267108699429 1
2.08630387444989 1
2.2302936407339 1
2.1101942434485 1
1.85444847656801 1
2.40367842240534 1
2.27449656177334 1
1.2940812515795 0
1.92252878344654 1
1.60711279170799 1
2.41836978373744 1
1.51612081846301 1
1.26732002677246 1
2.0276438112502 1
1.51005947119688 1
1.88643500160318 1
1.91831135232516 1
2.36872969266396 1
1.69858200489193 1
1.70918677576843 1
1.91182035227232 1
1.85228093068082 1
2.90810470707434 0
1.99361619934836 1
2.04871071424181 1
2.09037536219779 1
2.16924248357426 1
2.16945409917682 1
2.2618419006927 1
2.68959621655068 0
2.3258645876527 1
2.02938652381109 1
1.51392703878827 1
2.04483545853887 1
2.27904533580545 1
1.97091630510192 1
2.07796563383049 1
1.19863989951434 0
1.6511081095744 1
1.98461862615179 1
2.40529674705559 1
1.78087782869767 1
1.33683069430153 1
1.91287556629586 1
2.41987899629086 1
2.12491080031353 1
1.9310284697317 1
2.12660543624376 1
1.7491793887363 1
1.70208756970982 1
2.04191592272084 1
1.41061094916499 1
2.68013730918159 0
2.15791567290205 1
1.82562725099544 1
1.89670901878279 1
2.00510322831765 1
1.85722869653051 1
2.26311667316727 1
1.85697912557805 1
1.88895407840638 1
1.80342384695115 1
1.97521348518691 1
2.27524570082804 1
2.22489497096785 1
1.5820251815571 1
1.78201778856713 1
2.37688074882485 1
2.17885278856572 1
2.00275424908482 1
1.60745504168622 0
2.29276105718105 1
1.60156637447256 1
1.32936566612356 0
2.08935549966058 1
2.27567975673584 1
2.01484563760175 1
1.4468455500572 0
2.10974715016644 1
2.1770586103879 1
1.98532079770313 1
2.16683108474036 1
2.99000237237919 0
2.25455231194412 1
1.40468635638286 1
2.10392390520794 1
2.05004525851715 1
1.98329125209973 1
1.89278558873048 1
1.89614348070815 1
2.22258776384634 1
1.44790816815258 1
2.80989424714941 1
2.48286962643172 1
1.58481851670768 1
2.02604133053027 1
1.79305378795499 1
2.14428267804799 1
1.76322393299926 1
1.75759305491825 1
1.378477269831 1
1.94930386867439 1
2.25079233998283 1
2.06024183815339 1
2.73210970336361 0
1.30445329056649 1
2.00060441330314 1
1.60698749518763 1
2.15803884901034 1
2.26552808493639 1
2.46113469777683 1
1.90624639619646 1
2.30859450964458 1
2.50692115299013 1
2.14099025861994 1
2.22793535263797 1
2.08881296614639 1
2.91895662911678 0
1.42925256273704 0
1.45163719473574 1
1.62628400489327 1
1.8848303106151 1
2.03839438253539 1
1.94968113435741 1
2.08521111748343 1
2.50107645502132 1
2.1796058319586 1
2.0515095554728 1
1.95598226441866 1
1.65706250983726 1
1.8242681857017 1
1.82497293299745 1
2.36650215947725 1
2.28603398082081 1
2.00204367998663 1
1.60079238821393 1
2.66902443157122 1
1.60063786998664 1
1.69494883945887 1
1.45248184619043 1
2.11607738283397 1
2.52656945605894 1
2.32368945171791 1
2.30647803725583 1
2.381120661397 1
1.98075626255925 1
2.3297593251039 1
2.24015091343869 1
1.67908051302058 1
2.18234950633719 1
2.51252282592549 0
2.023629431685 1
2.07245580917904 1
2.34310299079785 1
2.25207226706451 1
1.72401542359612 1
2.73232402035398 1
2.46191495644151 1
2.68536185434326 1
2.07529276056827 1
2.22753822444306 1
1.80456642607244 1
2.17442392945471 1
2.22948156132922 1
1.55401930457873 1
2.08023503133778 1
2.24200464917202 1
1.38020122400892 1
1.65538695698126 1
2.20113773229904 1
2.33301398662728 1
1.94725931972251 1
2.36226070640168 1
2.56751488293288 0
2.01477444859299 1
2.14925011011808 1
2.43513871729643 1
1.83918525767099 1
1.77403187705989 1
2.03285906262412 1
2.13429259857401 1
2.4612705396727 1
2.20820360538002 1
2.29193140974089 1
2.34756385424466 1
2.35860236308108 1
2.05667659971714 1
1.66811619675233 1
1.62748453820775 1
1.82643338838045 1
1.33249866565595 0
2.35499348239928 1
1.77881729308418 1
1.35790837532786 0
2.3800977575521 1
2.06572398561449 1
1.8353681098785 1
2.12867102257153 1
2.31614588330599 1
1.98434542246446 1
2.2450437493914 1
2.27328099905844 1
1.4891205363935 1
1.93359865439927 1
2.05318244804516 1
1.56981578355373 1
1.16464886784442 0
2.04788422688701 1
1.42203947825791 0
2.16703716954556 1
1.9450320633309 1
2.38575252935624 0
2.09803497515301 1
1.83900626887344 1
2.34816738588788 1
2.30620738595629 1
2.49798311857016 1
1.88366317734643 1
2.65136465099941 0
2.24639530980367 1
2.55034707440721 0
1.75707253139611 1
1.23907994614835 0
1.25595726329502 0
1.83006836173719 1
1.60064773033556 1
1.7096040362646 1
1.97366506690805 1
1.65054120511301 1
2.4389996391178 1
1.97903667928878 1
2.4671206964805 1
3.01237162931197 0
1.88920594129203 1
2.24263979472938 1
1.79465656338612 1
1.73163639160108 1
1.89179676042107 1
2.50902290889399 1
2.26624599683903 1
2.11727085794592 1
2.08468577930034 1
1.24797015917403 0
2.45692301956852 1
1.95869366677234 1
2.19776860105192 1
1.72539447092559 1
1.99724337845244 1
1.52076856800463 0
2.15847668213177 1
2.06250305839325 1
2.18918415120449 1
1.95854733399385 1
2.01627244743662 1
2.42396757247202 1
1.88948392820608 1
1.75871003288061 1
1.86582654423268 1
1.8308343555851 1
2.2100651845489 1
1.96247872220782 1
1.98963694627322 1
2.28306279657779 1
2.12467359510029 1
1.95863562664901 1
2.33065893957176 1
1.65396519742174 1
2.38441560720006 1
1.96832138712809 1
1.58665906372989 1
2.47352383504248 1
2.14278346338516 1
2.55236733188477 0
1.56308663620708 1
2.29144295604295 1
1.81201361984069 1
2.43229163709901 1
2.33282994597985 1
2.4155160043468 1
1.6988658169347 1
1.8354079286387 1
1.59604520277218 1
2.12215778152463 1
2.33201908421145 1
2.10627631779385 1
1.6382991347736 1
1.91469969655728 1
1.96280039533288 1
1.18851292807911 0
1.40687220447717 1
2.09718531034868 1
1.88947553907965 1
2.3975009896885 1
2.01350292286855 1
1.73405296261952 1
2.13018954360643 1
1.63588080355964 1
1.91997189524658 1
1.62008067239431 1
1.9985081450847 1
1.51661343340308 1
1.94632030548446 1
2.4048370652938 1
1.42320870743576 1
2.11323422566427 1
2.11408819748318 1
2.05782728311319 1
2.08512789682759 1
1.54385408884074 1
1.91912457553992 1
1.66419687150691 1
1.90723707771552 1
2.23259116747987 1
2.06691596156143 1
1.99555511921562 1
1.93299746820342 1
2.15728293413366 1
2.45490294542058 1
2.21561268250798 1
1.87466837528836 1
1.25843037006817 0
2.15324326200281 1
1.56309751312535 1
1.70556119642301 1
1.85046827353292 1
2.37339465007598 1
2.33106476133217 1
2.3504937631646 1
2.06594588140724 1
2.40319683454481 1
1.75348132289541 1
1.86495536134626 1
1.74422069000738 1
1.6459385394532 1
2.37479943029525 1
2.22841356316882 1
2.22113558251687 1
2.26678591900139 1
1.44984575383152 1
2.44493203146842 1
1.77512930628024 1
2.23086300130251 1
1.95519260646464 1
2.18346678473229 1
2.00215985176292 1
2.14966231828336 1
1.99013015295947 1
1.66593588772432 1
1.82959515170589 1
2.07445887028168 1
1.36270777546969 1
1.5687123622071 1
2.19271057306183 1
2.44612024844765 1
1.78312337161546 1
2.19812601823784 1
1.9497822989291 1
2.34110990029605 1
1.55643372721126 1
1.14413305568237 0
2.34387144054734 1
2.01924887624612 1
1.84729787867585 1
1.61306883458969 1
1.73254974969421 1
1.60108842153623 1
1.62268770091538 1
1.48215877580687 1
1.86881869715133 1
1.42341712768469 1
1.30916805799662 1
2.0797339269733 1
2.11492650680394 1
2.18595203338098 1
1.78020701780867 1
2.21183207485482 1
1.98991904284232 1
1.67021959316308 1
2.39748507307796 1
1.99660486206817 1
2.20578442195513 1
1.49442801023217 1
1.71133759737614 1
1.61923857073702 1
2.46648709973843 1
1.66876521444839 1
1.8761248835367 1
2.2051411971019 1
1.98482384531648 1
2.23986481243273 1
2.31363398405713 1
2.05194094978771 1
2.50680810146935 1
1.86822741021485 1
2.34294465532614 1
1.52777938838513 1
2.24626132349364 1
1.5631243735001 1
1.64706595519736 1
2.35668278732371 1
2.62158745925169 0
2.26776305107961 1
2.26536862460482 1
1.78896148639161 1
1.83886939745593 1
2.17421624305687 1
2.18276170578804 1
1.98113370321332 1
1.87359304011852 1
1.68049755011712 1
1.68658690338445 1
2.53169424150279 1
1.482334897536 1
2.17595289187589 1
1.60122888809881 1
1.81347133128875 1
2.22590754450062 1
2.17814087641821 1
1.53689027575428 1
2.09729201445411 1
1.72594687741742 1
2.31030044980853 1
1.54082583738948 1
2.22147631586056 1
1.79519028813984 1
2.06154809278078 1
1.88022051245163 1
2.4586621529425 1
2.01194563799809 1
1.6187620372862 1
2.17809552879722 1
1.83601508675531 1
2.172755509303 1
1.18583449577881 0
2.08882065644698 1
1.81063239252904 1
1.69980812615312 1
2.02961946181171 1
1.68386001510363 1
1.48807751375445 1
2.66711958616346 0
2.05884284686731 1
1.63419660388614 1
1.80161550795177 1
1.99157821517915 1
1.94014263483189 1
2.06643419936392 1
2.27072125544374 1
1.44130745097802 1
1.68978070831614 1
2.74402675940888 0
1.73862544952109 1
2.45560405646564 1
2.25411666358968 1
1.74983302848571 1
2.15191822277548 1
1.89146650635124 1
1.8853790023892 1
1.79199346651606 1
1.71190987012298 1
1.81535093621832 1
2.19836802966759 1
2.21258245127634 1
2.92585400755328 0
1.41372487168097 1
2.50389019469749 0
1.51876619541542 1
1.27278120608063 0
2.4010857033784 1
2.12752891662157 1
1.59151884005251 1
1.63355670504991 1
2.0687291486624 1
2.3846279073003 1
1.78259242060892 1
1.87052876423085 1
2.81859569142212 0
2.06475946062452 1
2.28797783008365 1
2.05948045991718 1
2.1828400924892 1
1.47862925028631 1
1.84888708229269 1
2.41182834156404 1
1.83946096004475 1
1.82999390886619 1
3.05341849939505 0
1.99010666824391 1
1.89382405042324 1
1.73591739961318 1
2.23218061097816 1
2.57832990246459 1
1.24447981105598 0
2.14471724085956 1
1.75128025956078 1
2.22297989874869 1
2.47571648147115 1
1.60751904201133 1
2.13943253249215 1
1.95796146827161 1
2.29539703212164 1
2.07500862807302 1
1.61572106484716 1
1.57481725837115 0
2.15379324771335 1
1.97938520231548 1
2.12972946823754 1
2.38485431987982 1
1.67209636966883 1
1.72191824030307 1
2.04029588270931 1
2.09302625555316 1
2.31522867507696 1
1.75756503183633 1
2.23979748746013 1
2.1560348841212 1
1.82219302889353 1
2.7237479819515 1
1.4202046702696 1
1.83614807555666 1
1.88843454239828 1
2.02324785168465 1
2.35578679000058 1
1.79744702379595 1
1.88021565690911 1
1.74639681150419 1
2.21284745581569 1
2.07982139500683 1
2.09691026420926 1
1.89416066240327 1
2.16138325464961 1
2.08985083297342 1
1.7194704147585 1
1.74220846969567 1
1.79024255427309 1
2.08670900282693 1
2.0760785469818 1
2.60168886210066 0
2.11224610867977 1
1.95802956108259 1
2.36742247988353 1
1.66125695817916 1
2.13581105233751 1
2.72185716179421 0
2.16301971939428 1
1.65303583036213 1
1.85423985953209 1
1.79210726651679 1
2.2061153282954 1
2.29294759140924 1
0.966079184264073 0
2.07977184493895 1
2.52561366235033 0
1.82841538062386 1
2.22156188434903 1
2.34069372597421 1
2.26624885433266 1
2.16809217600456 1
2.01984442972911 1
1.54440433768344 1
1.98867296357426 1
2.04250031433602 1
2.35654210030373 1
2.29559989516372 1
1.91681646307258 1
2.03284064238506 1
2.04914822204698 1
1.95204092671871 1
1.55982177266684 1
1.96206612697221 1
2.18313477689078 1
1.86795921776573 1
2.56862521839759 1
2.38099704376909 1
2.08191259291293 1
1.55496529637318 1
2.48010937526635 1
2.54809516952053 0
2.29897523192966 1
1.87071789260076 1
2.25364118539076 1
1.88831084610392 1
1.68580713574057 1
2.12438059227175 1
2.18707811094757 1
2.09033622630062 1
1.37861325077522 0
2.53164618214205 1
2.24605003789192 1
1.94744972007823 1
1.52918377034335 1
2.04596034442571 1
1.68745518888358 1
2.43477795460793 1
2.15630611243062 1
2.12256396488391 1
1.39778080566662 1
2.31335867982676 1
2.1590438751814 1
2.19182907823288 1
1.07898770629379 0
2.73295739022512 1
2.61626053570489 1
1.85082916101381 1
1.78152927525956 1
2.9058047694871 0
2.29724780401909 1
1.24693769025158 0
2.00023449083202 1
2.05260130716261 1
2.36657977874607 1
0.986401485811791 0
2.40547839847021 1
2.29852784730135 1
2.37841519802597 1
1.47156367441702 1
2.46795324988382 1
2.32975065751724 1
2.16233959516645 1
1.92658307337661 1
1.94072178800004 1
2.09814602855029 1
2.15383723962491 1
2.06394091654942 1
2.20361220115002 1
2.31007631411574 1
1.81286931512239 1
2.29110367632216 1
2.19237574987236 1
1.90002944638396 1
1.95503002558986 1
1.94111877525686 1
2.2075532578896 1
1.72247905134338 1
1.95748197859141 1
1.42901662439958 1
1.53756487236282 1
2.00317392097522 1
3.15066664022395 0
1.98271207594375 1
2.25481145949937 1
2.03215686949571 1
2.408462849629 1
2.25398111333571 1
1.74023622272208 1
2.44731779324889 1
2.23501093265598 1
2.27946130300352 1
2.86173423416574 0
1.79789781755567 1
2.01308176249037 1
1.71141481390426 1
2.16763071982515 1
1.45156331425283 0
2.13517873244567 1
1.89668110066048 1
1.73120027913738 1
2.05086955374438 1
2.30164398892943 1
1.99104851755126 1
1.86122326365566 1
2.17077821077001 1
3.11297759221517 0
2.07348274182638 1
2.27314938470307 1
1.60678690360725 1
2.0704225406762 1
2.15773101491734 1
1.93331098965687 1
1.58775623721651 1
2.06747394880097 1
1.88522764661213 1
2.02390791414489 1
1.64807150054813 1
2.04955406615115 1
1.89582798678311 1
2.52341069605989 1
1.4709063837172 1
1.9024685919747 1
1.81587731021545 1
2.05001577780409 1
1.65573605283023 1
1.86464567380594 1
1.71230002074885 1
1.37560443348664 1
1.72348939959594 1
1.82136298904834 1
2.01423328305333 1
2.1057099508228 1
2.04458272825821 1
2.64369219052522 1
1.83246626347737 1
1.98463550299982 1
1.98522469754455 1
2.20688922617139 1
1.66181570469979 1
2.04525984566213 1
1.42414741448444 0
2.17031257764551 1
1.45576904235727 1
2.32425163727471 1
2.27651754240335 1
1.66973914358031 1
2.53135586096146 1
2.72894456699738 1
1.49695062508301 1
2.04823507858619 1
1.2796645791855 1
2.34101905854303 1
1.93992639137926 1
2.11527414151586 1
1.87444639806635 1
2.5110554855595 1
1.88406845290101 1
2.61315672480597 0
1.97674499276417 1
1.55763549225712 1
1.61677135344638 1
2.23090721234844 1
1.71215088018221 1
1.91829976995207 1
2.04406132549621 1
2.28171489967925 1
1.95221346812212 1
2.2260185613493 1
1.92566663738078 1
1.59315595690306 1
1.7214531718236 1
2.20615527087524 1
2.39778964688805 1
2.03410929556552 1
1.76613417343931 1
2.30114307735533 1
2.01639208805948 1
2.15041117670061 1
2.55403921240398 1
2.01392668815349 1
1.94257920803863 1
2.17862588720617 1
2.14884034551532 1
1.57881632565703 1
2.04047719870887 1
2.07651942093091 1
1.39026765133168 1
1.56534122744238 1
1.67881009951853 1
1.84632242086652 1
1.75673879546692 1
2.09905280427569 1
1.7867767984407 1
1.84256893902446 1
2.21898836346821 1
2.20350330418548 1
1.90362016953808 1
2.24519960157757 1
2.08763555744929 1
1.85843438502509 1
1.94015149745632 1
2.61533376423718 1
1.63010643620735 1
1.59993991967791 1
1.54073512000583 1
2.32774046005345 1
2.1640715965458 1
2.55002150949336 1
1.60166630928083 1
1.82996476049281 1
2.13587284244924 1
2.10896843732436 1
1.95518063698111 1
1.70542739884684 1
1.65310812355436 1
1.85360133707693 1
2.01321664898792 1
2.17671182026178 1
1.89089874781167 1
1.68060225905016 1
2.27515645496405 1
1.70912449799327 1
1.92970423783269 1
1.69840083839676 1
1.43658451802873 0
2.46627688450548 1
2.34389696141181 1
2.16356080709141 1
2.07536308110886 1
2.0022527414213 1
2.46874100572588 1
2.14530084479303 1
1.85665652328994 1
1.85067399544258 1
2.20252503487247 1
1.90136489341472 1
2.37289330129556 1
1.94961190580736 1
1.6457681874175 1
1.93467186166085 1
2.14267402974826 1
2.1270812571014 1
2.31271260504192 1
2.24737220321798 1
2.08978240542969 1
1.96296996530151 1
1.71533648160594 1
2.42762819779532 1
2.11677184588871 1
3.09923523493736 0
1.69122877689291 1
2.03991767083364 1
2.22930186941557 1
1.94012672074065 1
1.90341228955589 1
2.16397737337403 1
1.72348003352377 1
2.245918366019 1
1.55026469546067 1
2.41013547311416 1
1.850253606029 1
2.14078074521508 1
1.72310211910828 1
2.093667075019 1
1.48405875248527 1
1.9387133593654 1
1.95440834333879 1
1.1661022094695 0
1.95291358798118 1
1.8185781685666 1
2.19613158955801 1
1.36576882668356 0
1.66348518858039 1
1.83337695730692 1
1.67415780662451 1
1.97626114654247 1
2.25650937605714 1
1.93753907636674 1
1.98943392794434 1
1.51537303173443 1
1.95100642247019 1
1.80069485719473 1
2.36437733582314 1
2.26029970458293 1
1.97097921480983 1
2.26178114742464 1
2.11381816955334 1
1.70993619622586 1
2.53412947138021 1
2.29724996279929 1
1.63085769904169 1
2.01767765331835 1
2.28058985500304 1
1.48708151206466 1
2.21894195657006 1
1.7872407771705 1
1.49540591251784 1
2.63787396308556 0
2.05079292856728 1
1.61806915137764 1
1.81897420444292 1
2.22125512463037 1
2.37737397313483 1
2.44590139463954 1
1.96987350253303 1
1.80570490381149 1
1.75503611058715 1
1.73477213678906 1
2.24529241598802 1
2.16799588262551 1
2.10741674099809 1
1.77746091054367 1
1.88830184577543 1
1.95297650840636 1
1.80567957767436 1
2.49381177609121 1
1.88560204418651 1
2.30435620506964 1
2.35795343002899 1
2.03891554813884 1
2.02306876652528 1
1.7509112819789 1
1.66840524507702 1
1.88221720026663 1
2.07108672541254 1
2.08862953957302 1
1.55904626092277 1
2.26479665242968 1
2.27266662308138 1
2.01744721919833 1
1.66380807874889 1
1.6629591382973 1
1.62530160208115 1
1.91482047753601 1
2.52890003294873 0
2.00648637170848 1
2.20815754047969 1
1.69718339825823 1
1.33054572902288 1
2.16399799195534 1
2.08457831804543 1
2.12779428750736 1
1.87569567161749 1
2.76529314711327 0
2.03806860787328 1
1.77096060761275 1
1.83522570359894 1
1.74176860253598 1
2.10750440070123 1
1.96038372098632 1
1.75207462578775 1
2.05401576585958 1
2.22479330155126 1
1.84342214266126 1
2.06491828881761 1
1.98139269420319 1
1.63324457226472 1
1.40651576433493 0
2.27314116228421 1
1.9129722837326 1
1.1892835748497 0
1.93225085097854 1
1.89320456258555 1
2.11832047798595 1
2.35482275002479 1
1.99307500013303 1
2.29695545661059 1
1.85241235323815 1
2.25782476029326 1
2.02449903549077 1
2.00662291620045 1
1.95108608238345 1
2.10117669344452 1
1.92882977296032 1
2.03015631369159 1
1.8423645710594 1
2.24470618368434 1
2.20476591262132 1
2.0722180138877 1
1.20438696426093 0
2.08379595976997 1
2.39697058492382 1
1.36189494703605 0
1.99769810946108 1
2.04178581101555 1
1.80164865878224 1
2.21560152489474 1
1.96935958473401 1
2.18719507536014 1
2.22742966002887 1
2.20193430488426 1
2.44912366349585 1
2.36013170955634 1
2.17539978419288 1
1.90844285436268 1
2.49841468215324 1
2.15003820994373 1
2.59541559119185 0
1.60507374473913 1
2.86682716907995 0
2.21269042408609 1
1.68856072249243 1
1.96927231339685 1
2.27343075149305 1
2.07439916189129 1
2.09379525499192 1
1.74290643605429 1
1.95058851856688 1
1.72905033171706 1
2.04860662028548 1
1.69594755365258 1
1.76468286229169 1
1.85433947115293 1
2.04973751308233 1
1.96145118067881 1
2.61444587010258 1
1.85120350282629 1
2.79677610931621 0
2.14986732478344 1
2.03100233768117 1
1.34967115136856 0
1.77536721913622 1
2.15368827394334 1
1.9095860809097 1
2.49525202972087 1
2.2405658873289 1
1.86740799901332 1
2.17778093825053 1
1.70035886556568 1
1.96829608778705 1
1.7057417679963 1
1.97061720158569 1
1.90727988635857 1
1.98184691973902 1
1.92360892884684 1
1.63597265032543 1
1.98339179609284 1
1.54113343418425 1
2.02475961057208 1
2.21259773288476 1
2.17590168092534 1
1.71580879249168 1
2.45291142835298 1
2.02197652654927 1
2.04195283864282 1
1.65860367864904 1
2.08616107151923 1
1.62018195144487 1
2.23905563351996 1
2.03383677312962 1
1.80751689287932 1
1.96256872016966 1
1.59550784215858 1
1.37469877828178 1
2.04602391522539 1
2.92048169615933 0
2.31974569764659 1
1.06590222538114 0
1.95528214095927 1
2.51476445445697 1
2.22398507036224 1
2.1684642172166 1
1.68816261634281 1
1.96860210962218 1
1.56238698066675 1
1.83251980892175 1
1.54557026937632 1
2.11197809559245 1
1.8242067132221 1
2.09731290997032 1
1.6952991006311 1
2.43278167234785 1
1.8681184301679 1
1.91391586496938 1
2.09018584176739 1
2.13402859516167 1
1.87389056449913 1
2.21521782424422 1
1.69109804655093 1
1.95433867859733 1
2.11092057523688 1
1.71207324520059 1
2.03725546063256 1
2.44027273024568 1
1.63838530707215 1
1.35249576895047 1
1.67496170121374 1
2.10854267413713 1
1.52657787410867 1
2.02295001907669 1
2.51800096358448 1
2.20826586480576 1
1.77645390662452 1
1.27296904773585 0
1.75625707662443 1
1.89527185889764 1
2.01600970198743 1
2.37104361249553 1
1.70355065389184 1
1.87115466066303 1
2.22450859937855 1
1.41499602377886 1
2.1229056473601 1
1.42422775257421 1
2.19056774240314 1
1.67254136485101 1
1.81023635868454 1
2.1025380340505 1
2.41423559941794 1
2.18634913984966 1
1.88429920945626 1
1.74555669463846 1
2.21221353117264 1
2.39322427568125 1
2.05233041039695 1
2.26426399779019 1
1.71181274241672 1
2.237327159658 1
2.02360279212323 1
1.72077164873303 1
1.57213018711947 1
2.2967687235865 1
2.18121732391433 1
1.80549902630905 1
1.70266818432798 1
2.87930036243894 0
1.52756849690744 1
1.56234341197819 1
2.12017104148977 1
2.38030422143215 1
2.62184919528386 1
1.80917933309279 1
2.0876423648721 1
1.89912352492144 1
1.67139333857355 1
2.14965740717188 1
2.44419258851634 1
2.11468932097544 1
1.77698377198861 1
2.20050157506332 1
2.33183162621701 1
2.35021800739862 1
2.13586098991655 1
2.62394021213011 1
2.61752368753674 1
2.20589250157216 1
2.3938191499705 1
1.99581087442672 1
1.78960563331669 1
0.648016236165915 0
1.89657229275685 1
1.92880974686448 1
2.01642093301107 1
2.6922009714926 0
1.59634293155636 1
1.82405847817043 1
1.62802891377175 1
1.64354521044487 1
2.13949498562995 1
1.57129493426449 1
2.07885582833355 1
1.69969245196404 1
2.71489288990938 0
2.36704872783791 1
2.78482080934835 1
1.91872759518476 1
2.2761178506652 1
1.73328519610639 1
2.27022921382096 1
1.6277624544432 1
2.27812239397335 1
1.88081820466559 1
1.47194722846717 1
1.8893193893423 1
1.7272373039923 1
2.06743717084876 1
2.12284045558242 1
1.43580038649179 1
1.96701500920775 1
1.90586339640159 1
1.06868368274193 0
2.00813087696009 1
1.98160223510754 1
2.77170904965508 0
2.06138745941078 1
1.51686334773222 1
1.70321744940468 1
1.64955305192491 1
2.08009946321672 1
2.20788671547089 1
2.97428090042442 0
1.75663756577908 1
1.91450239854219 1
1.91718892742129 1
2.35598027836848 1
2.13724722915994 1
2.24922813997937 1
1.97140394475272 1
2.29823770880999 1
1.64235235953738 1
2.46752409772839 1
1.77185007257126 1
2.21637555867911 1
2.18719203895285 1
2.75010978507085 1
2.32355471497094 1
1.99617031463552 1
2.11745636055403 1
1.69648907549068 1
2.7912057305035 1
1.90417133841772 1
1.8975511852724 1
2.4374532211407 1
1.95894966540532 1
2.11390102705631 1
2.66904078055787 1
2.20414053431801 1
2.08904269793553 1
1.78074284508738 1
1.94727244354309 1
1.68026726273909 1
2.05229242262437 1
1.97171364299313 1
1.56050439281466 1
1.91281594946505 1
2.13263127542613 1
1.64910451952844 1
1.81455449599684 1
2.16077481740771 1
1.61745293020404 1
2.11130622538327 1
1.84605205438763 1
2.50903991865476 1
2.18380431463354 1
1.69218524859233 1
2.20183961619435 1
1.85029963277695 1
1.6758749137875 1
2.74682980740253 0
2.57056588909144 1
2.55039218195125 1
2.13942142229223 1
2.21762576778769 1
1.88017000946953 1
1.49313158659381 1
2.4174956367377 1
2.67631173394412 1
1.38969663920742 1
2.12061735358343 1
1.61015338163971 1
2.1419890981432 1
2.30164981832018 1
1.27172907340563 0
1.72344514548953 1
1.48507840513707 0
2.44318703165204 1
1.84359395344264 1
1.4781219484239 1
2.24076554050268 1
2.21337695985401 1
1.90924191509373 1
1.7746548851097 1
2.15360390522812 1
2.25206716977303 1
1.99727786963015 1
1.78147763387526 1
2.05482534857326 1
2.11414888461865 1
2.04169293358346 1
2.05070186090439 1
2.29769802225746 1
2.10115204544051 1
2.19247277518088 1
1.87146350510569 1
1.13265172737232 0
2.16519502134015 1
2.33654749470966 1
2.43291734927546 1
2.16209525097689 1
2.3340651113745 1
2.26133701756084 1
2.10598706751379 1
1.89044944338113 1
2.22141664927571 1
1.79047514682302 1
1.59938845117353 1
1.4968313874724 0
2.81917980592869 0
2.25116448932064 1
1.85141566237456 1
1.87206521251715 1
1.99625631960338 1
1.60896823604973 1
1.92257053495387 1
2.08558178659952 1
1.54169310902897 1
1.97731053801223 1
2.462628270674 1
2.31755655728037 1
1.82921589917988 1
2.439376542557 1
2.27705808642871 1
2.37171214144943 1
2.22087652613033 1
2.02941324240778 1
1.71622008549374 1
2.1872368869045 1
1.85202201669064 1
1.91194467551574 1
1.52895512407449 1
2.35573046479528 1
2.23066974647466 1
1.63722070566481 1
2.44848201528805 1
2.139046331075 1
1.86311235138 1
2.5540046139477 1
1.70564667885315 1
1.51826648878605 1
2.14111846455453 1
1.37048190178283 1
1.96050838499635 1
2.38230320032002 1
1.25008927251031 0
2.34742197614723 1
2.07930829808652 1
2.0347107015804 1
2.4365995609366 1
2.37221898582199 1
2.06197494582254 1
2.06232522235284 1
2.34683289504755 1
1.68446850945345 1
1.96044551315653 1
1.8098492130329 1
2.07123904529396 1
1.99530296217548 1
1.78314646691331 1
1.78048988363581 1
1.69182721421075 1
2.14601711762554 1
2.06182106373453 1
2.14295558214018 1
2.43009570587432 1
2.05670394072825 1
1.99583441157124 1
1.73172530999553 1
1.89777271387081 1
2.10660190897342 1
2.32668148268977 1
1.90179231035454 1
2.07050349083242 1
2.06312324246862 1
2.09795998597774 1
1.573016796008 1
1.4957477785242 1
2.24971812835551 1
2.7222007565644 1
1.54170817524501 1
1.96997146699387 1
1.41227468513425 0
2.28605926488445 1
2.21019873306286 1
2.31252754752133 1
1.95094228995967 1
2.24769712864359 1
1.90613912498995 1
2.9106461860975 0
1.8166934007679 1
2.15454758516924 1
1.84808462740813 1
2.14419786749395 1
2.46117048662236 1
2.30852567176005 1
2.29752418779431 1
2.06895689006527 1
2.10074206639641 1
1.62516852702037 1
2.33182359602523 1
1.72003979408916 1
2.4341858611056 1
1.21478406177885 0
1.41579741292705 1
2.00771415947593 1
2.1658290913848 1
2.46646948308782 1
1.57009422211339 1
2.34424179586905 0
1.6289977393487 1
2.70507652213678 0
2.29283822006221 1
2.13763046857939 1
2.34122387305534 1
1.95610117399365 1
1.99957661642183 1
2.21400121394135 1
2.13048084870159 1
2.09044489878747 1
1.41317602135149 0
2.35694865178984 1
1.76049854525482 1
2.32108168938339 1
1.74113456860939 1
1.70307812055581 1
1.82911742985672 1
2.12301253836216 1
2.21137832749982 1
2.018774606435 1
2.58799518970699 1
1.90955872185967 1
2.26470644206599 1
1.61707772060641 1
2.23640672285421 1
1.99351209717446 1
1.9295077882578 1
2.28683312887707 1
1.80208145853502 1
1.77478942865123 1
2.10313471155332 1
2.01534553427038 1
2.04071850452772 1
1.66901992854435 1
2.18452473433141 1
1.99297906387812 1
2.22425097372049 1
2.32735500436416 1
1.7610723602439 1
1.97414881175654 1
1.77260258529893 1
1.92197989284266 1
2.005185434899 1
2.02614400823926 1
1.96847616459678 1
2.09298372320535 1
1.77227658191253 1
2.3322420135751 1
2.02733920039906 1
2.42707634517221 1
1.77308949779077 1
1.9566360472522 1
1.29993827655199 0
1.83957137270286 1
2.37759798754347 1
2.45246673414795 0
2.37085083565426 1
2.57038393515946 1
1.91897969611468 1
1.84246745029722 1
1.86375706390362 1
2.14156312882932 1
2.19645846931728 1
2.3746358194931 1
1.65147067501501 1
1.61949620797537 1
2.25456503411235 1
1.55272222011326 1
2.3871427441695 1
1.71978505698961 1
2.38309407186212 1
2.14104849052461 1
2.17490648261889 1
1.25038504000314 0
1.91634695430715 1
2.44610974958255 0
1.94956317492273 1
1.63468731774479 1
2.11277243924811 1
2.31209902581461 1
2.33789899206977 1
2.11899280875432 1
2.63795061685269 1
1.84929784657552 1
1.9304949230977 1
1.72370948295367 1
2.2379737366612 1
1.65223895968944 1
2.0855949330883 1
2.50208735395989 1
1.49713915079442 1
2.86041421554467 0
1.65092099480716 1
1.70756109159331 1
1.98259034398158 1
2.02184973643991 1
2.15143305188803 1
1.93571251031358 1
2.22247327731432 1
2.36985478277489 1
1.62842774374506 1
1.72769397735673 1
2.11708351072506 1
2.10737200508495 1
2.03102352729846 1
2.34164196929942 1
1.56945394872318 1
1.59721814652498 1
1.56366763733861 1
2.31191358293909 1
1.89908767711028 1
2.36254407098495 1
2.17115809000868 1
2.08378795900618 1
1.70809402275688 1
2.15887382780072 1
1.8103037057114 1
2.02098282014498 1
1.55776083184126 1
1.88848116653683 1
2.00251141465311 1
1.98844579894517 1
2.36957178878843 1
2.32421571435812 1
1.97672513528106 1
1.78105382781929 1
2.15650756790077 1
2.24580194768452 1
2.04105953880332 1
1.91034577288801 1
1.50397895498525 1
1.98912409432583 1
1.84052033128557 1
2.48024535113933 1
2.25387809241838 1
1.18512133570739 0
1.60947130062195 1
2.9426661223039 0
2.06444359093593 1
2.01984463333237 1
2.23682310656318 1
1.94622726360152 1
2.41817478423254 1
1.90267560124727 1
1.15257344224945 0
2.27349546425932 1
2.1601055164219 1
2.26482936260129 1
1.48633021473491 0
1.77303187164897 1
2.09105615572626 1
1.91427488806868 1
2.71971050488236 0
1.78349173682663 1
1.66690469536529 1
2.16323028457585 1
1.72354782031265 1
1.97262122170687 1
2.12856312277995 1
2.10267917511877 1
1.99800607101235 1
1.9868244160517 1
1.84017622711656 1
2.08096646717857 1
1.82336375714081 1
2.19808980792317 1
1.98649979672792 1
1.85491458595553 1
1.18979193463261 0
2.17952629957229 1
1.84612462973327 1
2.24033549161001 1
2.03663660030871 1
1.6073237490558 1
1.46042427953066 0
1.69751590981359 1
2.40220319482099 1
1.73432581869491 1
2.40516722926368 1
2.23082858598367 1
1.80468708996382 1
1.77692136075721 1
1.75817544364836 1
1.72931811426154 1
2.05268583817711 1
2.24786727707451 1
1.41161032944455 1
2.47096819905064 1
1.88827924107073 1
1.95873382364252 1
1.76484453964457 1
2.15236333046038 1
1.99321490511461 1
2.24305284174263 1
1.82452868869646 1
2.00351931377748 1
2.28487286285896 1
1.69304113881627 1
2.00167250991543 1
1.73320976591732 1
2.1866540170523 1
1.7394498974586 1
2.20808868934955 1
2.70026920251722 0
1.80623199020359 1
1.69658985334005 1
1.59525682672262 1
2.41472391197274 1
1.92017758002362 1
1.57436841645582 1
1.37696940782932 0
1.26266918816197 0
1.98209610524787 1
2.12009868199152 1
1.90027630431884 1
1.80383699380744 1
1.74404506137491 1
2.31501291800725 1
2.12898282587821 1
1.51636729977446 1
2.11565994097049 1
1.63086809577206 1
2.47219729182265 1
2.39515910967852 1
1.95409094937018 1
2.78095631506723 0
1.67950058671682 1
2.31896322515736 1
2.41590693496453 1
1.91731673725089 1
2.05428586987441 1
1.75486814738266 1
1.71524227087322 1
2.39380426124574 1
2.36054726187725 1
1.51113404833176 1
1.83391277853234 1
2.24750568938294 1
2.35355074664785 1
2.12896315914124 1
2.17959348239274 1
2.26114590102672 1
2.32196232741775 1
2.37359336685101 1
2.05603158966901 1
2.38265522356021 1
1.58237391469757 1
1.64512902674886 1
1.6971960927807 1
1.98340008568552 1
1.94455251637119 1
1.28604073775773 1
1.88260215254718 1
2.29310939860996 1
2.37141074270946 1
1.92430252714038 1
2.06461453980435 1
1.95189589021382 1
1.86210825957758 1
1.35086990923526 1
2.10293744579192 1
1.92924090346828 1
1.67583740528676 1
2.29553111615397 1
1.69782620596413 1
2.22167401196441 1
2.01902652433257 1
1.93499296953348 1
1.97896894110831 1
2.17587230700796 1
1.47061614503646 1
1.83401564340734 1
2.34545527987183 1
2.33255941370972 1
2.58799595736353 0
1.8923753553202 1
2.54044858973895 1
2.5674095458885 0
1.9130492975319 1
1.24860100492798 0
1.79903528048903 1
1.93404529613903 1
1.83346744689388 1
2.33581697271589 1
2.28972710251064 1
2.7013447796948 0
1.4752672012401 1
2.45984848018786 1
1.6884963000378 1
1.66698201295559 1
1.79190394158253 1
1.69365671437203 1
2.08977002528249 1
1.96515805611312 1
2.67867429849404 1
2.28207004989361 1
1.63192995638542 1
2.08365784279762 1
1.8665131141546 1
2.16171496888493 1
2.38266138034778 1
2.23102127968866 1
2.12481915817466 1
1.70986141776178 1
2.41441415280587 1
2.83948410406917 0
1.9887783732043 1
2.62484819116073 0
2.30710188231044 1
1.76133266700835 1
2.22383268365215 1
1.94387914732095 1
2.31961685326613 1
1.89882239190257 1
2.28304040831439 1
1.94242713445987 1
2.42438280677163 1
1.89393732470004 1
1.693180533749 1
1.42046373402279 1
2.38331219234665 1
2.37365337244504 1
2.51300461069541 1
2.03543398470232 1
2.22798979848064 1
1.49397662726999 0
2.16761736899025 1
1.9636879907673 1
1.66759032549809 1
1.88428189404653 1
1.83308126536565 1
2.36199858665575 1
1.83035773020931 1
1.47421078909154 0
2.30333806017326 1
1.73666306478245 1
2.53329863757629 0
1.9850585211422 1
2.51698662883974 0
1.67618125075966 1
1.65401154049843 1
2.58315794294615 1
1.67671827945263 1
2.44184294826785 1
2.3974124997218 1
2.02522872177199 1
1.46912697309935 0
1.61271883328406 1
2.47777295536166 1
2.51093652695706 1
2.18365472818312 1
1.8138300887263 1
1.64830929676951 1
1.86043086380294 1
1.96978550669949 1
1.89512636282894 1
2.4693110437175 1
1.45616831818238 1
2.01329102834285 1
1.65232768803255 1
2.11436456505698 1
2.24544493118261 1
2.41172374461468 1
1.52015197238405 1
1.43516296141201 0
1.89310117123808 1
2.03109920246104 1
1.92947790835165 1
2.40939595580362 1
2.34582647379051 1
1.65656856134231 1
2.14455431795419 1
1.38854838738651 0
2.087148257673 1
1.87656194348822 1
2.12864597833772 1
2.17747672644203 1
2.15352392643551 1
1.68154618170731 1
2.29309343914518 1
2.03017664015265 1
1.99350875040158 1
2.26603896483492 1
1.99451998003507 1
2.27843380225149 1
1.31487953000135 0
2.00238617171557 1
2.22993776465403 1
2.11163469220639 1
1.84895651530867 1
2.53038284974832 1
2.43392805072548 1
1.99304811448321 1
2.39079410264236 1
2.31129441866435 1
1.82114954351312 1
1.37618065530615 1
1.71459326849512 1
2.26438738953981 1
2.50978592028764 1
1.80259129319631 1
2.56836716108407 1
2.19514933125903 1
1.66840957498409 1
1.92850519297641 1
1.81496620905994 1
1.97941011267195 1
1.84074195339706 1
1.62981258328922 1
1.95368884109003 1
2.44221163015255 1
1.34006526226199 1
2.31834623574795 1
2.16418030886127 1
2.59918198430905 0
1.55309726381173 1
2.32457757715142 1
2.04680846252633 1
2.1720944035255 1
2.51342511777655 1
1.96865266421946 1
2.0118340211419 1
2.18847883330053 1
2.26161001274365 1
2.2165014743561 1
2.59862454755052 0
1.98866044062638 1
1.76906636641596 1
1.69594278048435 1
2.03697463194526 1
2.4422457444484 1
2.18218610846353 1
2.27165540682755 1
2.20820004178838 1
2.78166453092906 1
1.58477238462602 1
2.16596558482499 1
2.30385855142631 1
1.98448443518594 1
1.97216914305733 1
2.16365357665963 1
2.05746554772918 1
2.24921441689765 1
2.21204185534382 1
1.85282556059498 1
1.63608976365217 1
1.97021328143979 1
2.46184826087082 1
1.61215473746171 1
2.00460628951239 1
1.6600060678029 1
1.6243712110358 1
1.89198803362141 1
2.38688517005244 1
2.40467211437638 1
2.52955372063794 1
2.03660644910106 1
2.28200032982084 1
2.02262758216332 1
2.36611852212624 1
1.91859922697394 1
2.16374384896927 1
1.62201846208476 1
2.05981944010419 1
2.42121712414671 1
2.22081454745138 1
1.58627169867963 1
1.7092424128037 1
1.77994001851323 1
2.14366307615684 1
2.78231070344058 0
2.15991276321783 1
2.30546447051036 1
2.2627842576964 1
2.33464385346554 1
2.25848722342888 1
1.35455599030215 0
1.87114727651215 1
2.4965871958462 1
1.78116825679782 1
1.1596516037128 0
2.50073937430426 1
1.88594902731893 1
1.73944717149903 1
2.22559501114946 1
1.53090623855099 1
2.3208522543024 1
2.22008923688071 1
1.68052701027778 1
1.96292997757185 1
1.91905650093465 1
1.81890213818042 1
2.3043420072 1
1.56565824388829 1
2.25085139830095 1
1.22426363227199 0
2.401674212537 1
2.56724412154626 1
1.86148701068308 1
2.86740957788833 0
1.97069701540648 1
2.1159133323941 1
2.19514124476824 1
2.42584400375539 1
2.75946961158301 0
1.99357405168298 1
1.7573944801901 1
2.43996118660199 1
1.95123183084747 1
1.8645595716662 1
1.69403141991504 1
1.4163881971536 1
1.50820929382556 1
2.23266820279842 1
2.08829421643893 1
2.34774858096954 1
2.16591500152421 1
2.2095223953576 1
2.3390274750756 1
1.96654173807391 1
2.64365066211345 0
1.9578839132247 1
1.64895585004316 1
1.98270680061634 1
1.89261607179586 1
2.23694537498029 1
2.18815473120469 1
2.02684392546042 1
2.15429485247083 1
1.82062582375098 1
1.79666079025584 1
2.20126906077924 1
2.02845625409014 1
1.56655975555376 1
2.91730378167808 0
2.27512710425501 1
1.70627978065757 1
2.55179699657003 1
2.64453173630019 1
1.79699770654361 1
2.72129520938309 0
2.37341027208115 1
1.41720233428409 1
2.22679264086502 1
2.35653389695202 1
1.56353912162235 1
2.05590486388588 1
1.8077245189426 1
1.78261269494213 1
2.36866265114519 1
1.67072024653513 1
1.66238341973384 1
1.96231045886582 1
2.13323098372701 1
1.66821777040588 1
2.25439489604398 1
1.73468225370481 1
1.92876581281926 1
2.44007862296124 1
1.73204902729432 1
2.60603684521251 0
1.77793334720958 1
1.96309135809212 1
2.28895392664887 1
2.00022996187821 1
1.78366361220661 1
1.79518415422778 1
1.7198464245119 1
1.66016115534662 1
1.54076434534489 1
2.00575050144922 1
2.23656556499105 1
2.65020471896503 0
2.12894563710555 1
1.95532622361413 1
2.28833280889477 1
1.97632034789987 1
1.21310885677217 0
1.89121047942449 1
1.79267199281895 1
2.15039151239638 1
1.98954934222172 1
1.93781115687269 1
2.37142237608473 1
2.11540256061418 1
1.77524406399659 1
1.69851028822205 1
2.06196839408561 1
2.27768409650009 1
1.40338527487498 1
1.6368796745931 1
2.55686231234847 1
1.89305426931885 1
1.85540265242837 1
1.97456274224293 1
1.8640335698313 1
1.86821725930926 1
2.06135353489023 1
1.97112755243247 1
1.99382968371309 1
2.32775761332265 1
2.09950914112596 1
1.79203968348267 1
1.28627796965436 0
2.42993533731067 1
1.97228813289249 1
1.13754391508342 0
2.20125494496928 1
1.93899450024158 1
1.66733206569195 1
1.20280072242528 0
2.08575945345185 1
2.17275750999865 1
2.47743091657734 1
2.16589285714856 1
2.10369383648693 1
1.57571943043127 1
2.22776185167573 1
1.88410563492329 1
2.27105927263271 1
1.68013065346106 1
2.22788411903347 1
1.89033253295929 1
2.107803112204 1
2.0139245306132 1
1.8514632398958 1
2.15943922473322 1
1.88901112897515 1
1.72492430310388 1
1.81378655719777 1
2.17699944756844 1
1.98176635522045 1
1.83910890320995 1
2.07083811042275 1
2.05689493459494 1
1.78319502393731 1
1.93635991337206 1
1.73431660034131 1
1.55399197729727 1
1.83804467449142 1
1.89459121847153 1
2.12359406190179 1
2.04306386204891 1
1.63901255858864 1
2.0752695610838 1
1.32499625259863 0
2.4709084310762 1
1.87878088126984 1
1.7688262604415 1
2.36042239121183 1
2.36804554220637 1
1.5612515231244 1
2.25860905073532 1
1.96387434803138 1
1.46628564374798 1
2.07273403177717 1
1.60299147325998 1
2.58218577182139 0
2.54324060598372 1
1.9793021104277 1
1.60236796203379 1
1.26578214527008 0
1.95934873469237 1
1.56661032722245 1
2.3920817836862 1
1.99481431545423 1
2.46559491431087 1
2.21701649109596 1
1.65238584398213 1
2.12762421174009 1
2.15650093544908 1
2.15088246465449 1
1.82401765941073 1
2.45429218235323 1
1.88709062179727 1
2.19941048961347 1
2.09800721328822 1
1.83598270638455 1
1.79838144246962 1
1.61147187966236 1
1.6197282175022 1
1.53975410265636 1
2.31992146218203 1
2.22785103013289 1
1.89457129229055 1
1.84773087765528 1
1.17514737107517 0
2.25187649864573 1
1.81113651722736 1
2.47706721589321 1
2.02284019370006 1
2.18305969214617 1
2.14075064948703 1
1.59947363936085 1
2.01642685020781 1
2.13052967988206 1
0.93021600734871 0
2.69071738500293 1
2.8427666837926 0
1.92314480125598 1
2.54849218438612 0
1.95491773284292 1
1.56758137297187 1
2.14302729005202 1
1.88278030443484 1
1.85178067919899 1
2.60429840087817 1
2.3388747479302 1
1.57961326788689 1
1.9727404046258 1
1.97716109838645 1
1.60279946377702 1
1.62244373531261 1
1.62253045060769 1
1.55016688156035 1
1.91728680259754 1
2.55726177544027 1
2.47951406408307 0
2.13222604922234 1
1.79102587248579 1
1.78373278555319 1
2.04100062339415 1
2.03729361016634 1
2.44325755263647 1
2.47008675593133 1
2.10603890425744 1
1.72462598215893 1
2.07030257543924 1
2.16358948916337 1
2.12436109731314 1
2.26373290833697 1
2.62314358538985 0
1.6351012905292 1
2.15836925309099 1
2.21642888144257 1
2.01142981496468 1
1.25221466190306 0
2.30059249398224 1
2.17774512274414 1
1.71848223555768 1
3.00688065634343 1
2.00566249688608 1
2.00904709543027 1
1.81934226673944 1
1.76066055477068 1
1.50251560593589 1
2.36095996615256 1
2.58248669438693 1
3.14900100257626 0
2.56721917637544 1
2.21462003046889 1
1.90836604254183 1
2.34047669928206 1
2.40051223439281 1
2.17283493191501 1
1.94838720353704 1
1.92454325261534 1
2.2562230184012 1
1.70322267632389 1
1.64893482447889 1
1.90515949130092 1
1.49410505693015 1
2.19492990174588 1
2.30794829868413 1
2.21906519324039 1
1.51297458914416 1
2.29402622075244 1
1.45658242025668 0
1.97518174319251 1
2.24344914159172 1
1.8303092421308 1
2.43746111276158 1
2.3718543611866 1
2.18566565728573 1
2.05441246793342 1
1.86437469228884 1
2.13370847531276 1
1.89658518539877 1
2.26589246350227 1
1.74238003358001 1
2.60837798979615 1
0.960012904004085 0
2.17079610054658 1
2.06491889325202 1
1.36668652838487 0
2.19068035406197 1
1.82393917330892 1
2.20704841399907 1
1.44886414368168 1
1.67914444451874 1
1.9954240412188 1
2.16736925368419 1
2.35283373219693 1
1.77911399742791 1
2.20298892803621 1
2.0250433340423 1
1.63721594584234 1
2.18058957733232 1
2.3734272381929 1
1.96920618233101 1
2.49113509778104 1
2.18069978816191 1
1.82397037241856 1
1.8995335232159 1
1.7482068602839 1
1.83223482250361 1
1.9900652050347 1
2.84704189995487 0
2.28677956869641 1
1.57129001354548 1
1.72245302161583 1
1.71626457708285 1
2.37677083956388 1
1.59838436898968 1
2.2511089286037 1
2.09273622750005 1
2.64832790746249 0
2.35933289611052 1
2.36073156096903 1
2.30022630816523 1
1.66421290391925 1
1.87762873861945 1
2.04614708790242 1
1.9583418909835 1
1.74475606944175 1
1.87313710001895 1
1.66803181735645 1
1.16334376189454 0
1.49958738247518 1
2.12126168760067 1
1.76263069614732 1
1.68787124826347 1
1.82492843849093 1
2.6091264700941 1
1.54058124498739 1
1.96720579161334 1
1.98944935327402 1
1.38984683206494 0
2.3878181077141 1
2.30438299658181 1
2.63383005828236 1
2.27286552706003 1
2.01058159118499 1
1.6173796780933 1
2.18040999740403 1
1.78272321249833 1
2.43306084991032 1
2.04999915494705 1
1.13160590189959 0
1.95165218924962 1
1.93327321656797 1
1.90625216294243 1
1.74781897694764 1
2.3625696845941 1
2.51828099794104 1
2.19062746254219 1
2.17980417582675 1
2.52719482699998 0
1.98265946827353 1
1.81078637062436 1
2.45480943828231 1
2.61779149552037 1
1.7628704166614 1
2.31652513085423 1
1.10294299900242 0
2.40080744278462 1
2.45235971193377 1
1.29403953366423 0
2.19307407417101 1
2.56692449279453 1
1.41915749142793 1
2.42452600819088 1
1.94974194470061 1
1.78933687018101 1
1.93560158309665 1
1.96999669357 1
2.58412303814554 1
1.92803082019944 1
2.0286249507011 1
1.85545020474939 1
2.1455635380462 1
1.45178828430869 0
1.87102512212655 1
1.56963831668011 1
2.11874432875242 1
1.76112421665356 1
1.85578614154452 1
2.51308242522238 1
3.16713644878348 0
1.59885233564197 1
1.67782884597566 1
2.21348203680677 1
2.49111788927579 1
1.50206340553127 1
2.42207838820245 1
1.90435804399023 1
1.90615154657628 1
2.58784350057381 1
1.9410371616841 1
1.86934226723745 1
1.71789444829989 1
2.35391240845936 1
1.94563076275222 1
1.21550816881214 0
2.11283700112831 1
2.06729655983818 1
1.53092898171167 1
1.9199464833186 1
1.88576416301136 1
1.90067273464184 1
2.30439337588434 1
1.95687696035532 1
2.29521498406032 1
2.29637778103592 1
2.0128053393613 1
2.21947716592839 1
2.84171785786604 0
1.55600157952956 1
1.64181826708279 1
1.81597642756204 1
1.78194815263401 1
1.7002198402043 1
2.4195407856252 1
1.77475168117939 1
1.79383510345128 1
2.20464009308221 1
2.11782736875908 1
1.7314571797798 1
2.00348871263626 1
1.98646956318503 1
2.35602472439777 1
2.24196154945832 1
1.5347274375054 1
2.36459153291672 1
2.27683347716183 1
1.82937205209864 1
2.2534976807621 1
1.9849688671348 1
2.0526874390077 1
2.14052429955724 1
2.13755963769752 1
1.72615939392663 1
2.35320328594113 1
2.19364761643166 1
2.75797985204407 1
1.99047124041732 1
1.85270299796509 1
1.91001575780476 1
2.31778695923758 1
2.05944274146207 1
1.62489248339931 1
2.15961145801922 1
1.79364343528009 1
2.14166664149288 1
1.89553909327749 1
2.21842010354678 1
1.89663002609744 1
1.38524010295969 0
1.56890698778058 1
2.53915527901983 1
2.34428275916343 1
2.45153574286363 1
1.47466664376577 1
2.96136059700692 0
1.93467270443793 1
2.15272775515353 1
2.2869124530779 1
1.81215591027958 1
1.72250393389844 1
2.09382570062912 1
1.11329840145091 0
1.97924784996463 1
1.8732532008826 1
2.07827268929676 1
1.77489070955852 1
2.68411782104493 0
2.03329454134881 1
2.14206589611361 1
1.88988276681644 1
1.68147211921708 1
1.41295106690076 1
2.2897874356492 1
1.52906081164529 1
1.92666778072997 1
2.08348404491457 1
2.6150800075232 1
1.68390725049548 1
2.40997327735705 1
2.03156036300101 1
2.22799227858668 1
2.43052343640438 1
2.23960596275935 1
1.65306290548798 1
1.49582535605174 1
2.144386807021 1
2.19887362607392 1
1.89186334276798 1
2.42845744584585 1
1.8178290154093 1
2.54670446065522 1
2.16128589448194 1
2.17911576244202 1
2.35785896430902 1
2.30577499970763 1
1.82622625420887 1
1.72851335162558 1
2.18496369292125 1
2.19999863207815 1
1.7767704796455 1
2.3000807343891 1
2.04295771131731 1
2.17111113711202 1
2.33212444645046 1
2.43866493153962 1
2.4364859887408 1
2.05645320222514 1
2.18029564567158 1
1.9492189910601 1
1.6614222248812 1
2.62760905003171 1
1.66879913623177 1
1.89508958243166 1
1.54943020468915 1
1.78138642328956 1
2.30140281366936 1
2.6295287581955 1
1.4858622619727 1
2.18976482651465 1
2.12856283748703 1
2.1662989320299 1
2.17677028115846 1
2.15183334366481 1
1.79836989996328 1
2.0163288419847 1
2.57619205738592 1
1.99230236927059 1
2.14264769530746 1
1.72028540695271 1
1.54066282815926 1
2.11583392118081 1
1.49760052858177 0
1.54716223152062 1
2.10165150576948 1
3.08080095281106 0
2.70498302789108 0
1.7087679969864 1
2.28098619483819 1
2.47673491572545 1
1.47520824601647 1
2.74145835199411 0
1.95816042491011 1
1.93401053810008 1
1.98190705623398 1
2.12996154962082 1
2.39230823424695 1
2.31903046408225 1
1.86664394111449 1
1.84404584384576 1
2.14162319962641 1
2.10806796709941 1
2.17751348018705 1
1.94371128077823 1
2.34569894102035 1
2.30550586422004 1
1.56918308738607 1
2.43262462136652 1
1.76847111738396 1
1.26586167379558 0
1.69573637672502 1
2.17385912684803 1
2.03496513171254 1
1.77626604576902 1
1.81770640138266 1
2.19280060580101 1
2.00580893328072 1
2.6291467612335 0
2.01335952085581 1
1.74456342384823 1
1.99232919092762 1
2.04035620215903 1
2.40130214341261 1
2.30240061558504 1
2.38720879059996 1
2.00776604385552 1
1.9696554221392 1
2.43400309287926 1
1.92141298534071 1
2.93194580852452 0
1.99008430086947 1
1.84341921276435 1
1.88531558657596 1
1.66315413746721 1
1.97932634894236 1
2.20035252328695 1
2.48807219259415 0
2.12732651268127 1
2.24758950828888 1
1.81260330190193 1
1.77592496934357 1
1.54892541247167 1
2.45573283136787 1
1.64948064381874 1
1.78845249067855 1
1.93956897090747 1
2.05825078476449 1
2.20875959304706 1
0.79950555185093 0
1.91306382556034 1
2.00351338224158 1
1.60904061780472 1
2.32540818768883 1
2.27989972323248 1
2.50830049427517 1
2.38412820019131 1
2.010604138722 1
2.32279415492219 1
1.90089119682585 1
1.91515380699106 1
2.20313311816662 1
2.08174789821236 1
1.86834443081091 1
2.77465905809084 0
1.9302910850327 1
1.85222175247062 1
1.96194457053411 1
1.72973992090584 1
2.06336595765269 1
1.83421716954993 1
1.72049776703445 1
1.86263538981769 1
1.69279025985015 1
1.6851879109033 1
2.17069991398984 1
2.03114120353044 1
2.01423326100729 1
1.64204943022651 1
2.00433642545056 1
2.03730589314269 1
1.64875857234894 1
2.1266103555918 1
2.02625938744642 1
2.18253479620352 1
2.29694905041432 1
2.17812179782282 1
1.44449148255326 1
2.45924582838915 1
2.36485302702549 1
2.11400982940258 1
1.82946552453666 1
1.80987102587475 1
2.19944201187892 1
1.53832471381532 1
1.51976767360209 1
1.7279533188431 1
2.26187662498526 1
2.01329074513158 1
2.18813954069648 1
2.00437475871879 1
1.97357933861545 1
1.67420878916754 1
2.15876335659613 1
2.31781441794606 1
2.20465808654872 1
2.38184314373692 1
1.55545003940379 1
2.0417274093246 1
1.65066196642404 1
1.95759012896989 1
1.59697844469964 1
1.9781116845697 1
1.0678135659687 0
2.40037920099293 1
1.79340843229291 1
2.27964536292779 1
2.09033089822218 1
2.05757085217326 1
2.1740411687311 1
1.99021887881826 1
2.21168198188703 1
1.94677702282191 1
2.01678663750841 1
2.66407679134469 1
1.91494543924639 1
2.16343841876663 1
2.22434584856566 1
2.00112792061449 1
1.32576077659338 0
1.68227237029852 1
2.50367464280355 1
1.96950210521329 1
2.23609752867271 1
1.40135481905072 0
1.31119310764837 1
1.24891703534165 1
1.64992279280177 1
1.68789846611851 1
2.11494652310785 1
2.08181686667469 1
1.56693658173098 1
2.18433194537858 1
1.96711634764601 1
2.25484347041324 1
2.09896143838755 1
1.82565286719505 1
1.42096262808227 1
1.52472058776744 1
1.58046213027958 1
2.01518275006219 1
1.88011888886424 1
1.63999666675303 1
2.01886371284919 1
2.53933640318466 1
2.40333584420687 1
2.19092729098806 1
1.99196340105598 1
2.4247272649293 1
2.22708462983533 1
2.23287599677657 1
2.07213991912995 1
1.76584914945298 1
2.54874214840986 1
1.57021261185185 1
1.42455177845022 1
1.85610083348041 1
2.14783215660545 1
2.46495872735858 1
1.63393055916485 1
2.19402388413319 1
2.61041266639532 1
1.73776186104315 1
2.23298500119765 1
1.70740094952356 1
1.56259875560569 1
2.28122787521038 1
1.77682896228319 1
2.0975886883584 1
1.56306477927156 1
2.12791877851977 1
2.29030479305109 1
2.31879139312362 1
1.68866665979971 1
2.08092499238149 1
2.12263615305798 1
2.45987273260063 1
2.61472922959319 0
2.15612805275305 1
2.37498081480453 1
2.48239530041716 1
2.27432549761796 1
2.00393074233552 1
2.31763867928284 1
2.27726835691187 1
2.28491225924684 1
1.61118034184378 1
2.11175152231704 1
1.76890674440544 1
1.69292508881279 1
1.726891596898 1
2.1452728510813 1
1.95922274278659 1
2.15035532985659 1
2.30073908698096 1
2.07083194450782 1
2.00394297028897 1
2.27091748990899 1
1.17746417938816 0
1.60200963689548 1
1.55582085132937 1
1.95836518596213 1
1.94996384341524 1
2.49428094583139 1
2.71621662512479 0
2.16928422735162 1
1.84207944627704 1
1.66826581145401 1
1.66139612331495 1
2.10498292195497 1
2.12254247769852 1
1.81153785396561 1
1.79927377324028 1
1.70324922658927 1
2.99307729378754 0
1.63799699757742 1
1.8247386902874 1
2.06987687312311 1
1.29088932356226 0
2.27343338978585 1
2.06156608305921 1
1.50325955204874 1
2.19734576178454 1
1.59227371902097 1
1.68489207752431 1
2.08128894929415 1
1.87737195974512 1
2.13019683588854 1
2.25172572669566 1
2.18517413838386 1
1.71829612607444 1
1.29208095537303 0
2.70939792270125 1
1.69734936806285 1
1.85049741345902 1
1.97341487091524 1
2.0559080001255 1
1.88489507634359 1
2.29212286510741 1
2.50876681865444 1
2.25172481121764 1
1.38330571134398 1
1.62709218861011 1
1.3071297906347 0
2.15503394403242 1
1.60448205404486 1
2.50827154473588 1
1.83458756967608 1
2.11079009862626 1
1.23468307093147 0
2.33933474860922 1
2.23877214913752 1
1.5814688602807 1
2.32238874677957 1
1.31077865775837 0
1.90909372313954 1
2.16448944865062 1
1.59940554950601 1
2.14081580517346 1
1.90574625553688 1
2.08211481810791 1
2.31187854805359 1
2.31016488086993 1
1.7309055677054 1
1.5641508396326 1
2.0672549286157 1
2.11349046090725 1
2.07483921762824 1
2.20079128988752 1
2.61855297247111 1
2.10558658985721 1
1.94758386376375 1
1.86965455221883 1
2.07790734236049 1
2.40886927099955 1
2.4735865736638 1
2.27724716151518 1
2.04907073820976 1
2.21751593566773 1
2.05417369736126 1
1.93994341805895 1
2.65054005284725 0
2.16299484742513 1
2.29691687867497 1
2.35352215242299 1
2.12983380652104 1
1.66385333872432 1
2.76405801835657 1
2.31724413817271 1
2.24149878151548 1
2.2838526749531 1
1.84226206348107 1
2.64352175894148 1
1.64964451393534 1
1.91119783563132 1
1.27720002992421 1
2.06579441817132 1
2.39448114909164 1
1.45616224327304 1
1.7867663219741 1
2.53438006491557 1
1.93588059340434 1
1.21616750506571 0
2.03842179458521 1
1.85326882851082 1
1.89568777031333 1
1.92163407263703 1
1.92297435123433 1
1.93596421963665 1
0.866182772400159 0
2.36671411173453 1
2.28552403065861 1
2.39213503826222 1
1.05023861147585 0
1.98287634056668 1
1.62738921671401 1
1.27783058672074 0
2.07707764426085 1
2.00662928384691 1
0.99292135420573 0
2.06440457050779 1
1.60748880871675 1
1.31666802811255 1
2.0930702737604 1
1.73688714846035 1
2.09207656815917 1
2.07514320616788 1
2.38970728470561 1
2.23706906444473 1
2.15702555639433 1
2.31860227232578 1
1.91996784287991 1
2.17472477634216 1
2.57882320525065 0
2.41179400670466 1
2.38650148107323 1
1.70032863687189 1
1.42039252177894 1
2.08088310505836 1
2.2210384219493 1
2.40181160706637 1
1.85866079714807 1
1.5142130182891 1
2.00432396228208 1
0.921762081124537 0
2.17197260348187 1
1.49103419573786 1
1.85175881439068 1
2.49079460440913 1
1.72912605683445 1
1.89317452541667 1
1.94813430174367 1
1.79447087270156 1
2.07328191609287 1
2.11819958716939 1
2.05402362175646 1
2.4220950910262 1
2.24848527312447 1
2.169885441717 1
1.43099190699385 1
2.40295570467159 1
2.12775929253259 1
2.40286154890763 0
2.31439479095782 1
2.03988020850508 1
2.28616354407826 1
1.88952375863584 1
2.25639846498619 1
2.21905834852565 1
1.91789009120445 1
1.63644489191074 1
2.15264613877745 1
2.32992132125438 1
1.53863658858866 1
1.42588242865041 0
1.7271613566433 1
1.92443618864347 1
1.84253647138279 1
2.31924013622629 1
1.58980044818715 1
1.96788132858028 1
2.10896147446445 1
1.83593875200363 1
2.41219421314711 1
2.24310581664998 1
1.7105596969621 1
2.44501554998371 1
1.9347178896157 1
1.95914471949688 1
2.08420146427039 1
1.80811743571356 1
1.24057530492441 0
2.30732000754247 1
1.52088300308749 1
1.55234064068537 1
1.90194211662198 1
1.64807126312024 1
1.93303081811377 1
2.61469045707654 1
2.28020920996623 1
1.77877082633235 1
1.73050426241884 1
1.28751499324649 1
2.34823771581576 1
2.27642942171679 1
1.79036714756916 1
1.66573721068133 1
1.7029988261916 1
2.17898292868537 1
2.29449710852442 1
1.8733481419795 1
1.70333173250154 1
3.07212517459865 0
2.18106043898719 1
1.68662554094748 1
1.6692940665578 1
2.15525032923441 1
1.48529640904611 1
2.10847149658271 1
1.87992500712491 1
2.28665928684822 1
2.28644180861368 1
1.77407354698601 1
1.5193482027382 1
2.24638601269214 1
2.64242643942542 1
1.62568196409255 1
1.10178183369925 0
2.38530587132574 1
2.71612908482358 0
2.10509704397859 1
2.03826470075684 1
2.21099539504809 1
2.64182456469699 1
1.85893392005234 1
1.98242988248643 1
1.56661976330111 1
1.91191248802037 1
2.21391270020354 1
2.03939622835345 1
2.23847602818609 1
2.27414634991163 1
1.78511610359993 1
1.80837593563245 1
1.75172067987757 1
0.967842538562314 0
1.98023009544263 1
2.64195111960697 0
2.75125512106871 0
2.15169795274464 1
2.29677803006455 1
1.49655619750815 1
2.30517070935173 1
1.75828602514058 1
1.43523737756454 1
1.71853364918085 1
2.03821368407498 1
2.13059918630817 1
1.92709967635016 1
1.78277415680721 1
1.91879757423192 1
1.51166437995228 1
2.72817049517665 1
1.91313019610035 1
1.96289051439362 1
2.5011135987787 1
2.17064326198892 1
1.39043532900079 0
2.22868788793673 1
1.47095850263846 1
2.36158424709288 1
1.93879976085739 1
2.33209180518304 1
2.28147336105441 1
2.16270105138815 1
1.38255763861788 0
1.60661978896799 1
1.94112357840528 1
2.24292622628221 1
2.43385874630384 1
2.1944531366648 1
2.66846554098302 1
2.40378609843499 1
1.76553274387637 1
2.15513739277212 1
2.00269376511734 1
1.85827158474867 1
2.23604773577129 1
2.39887746901233 1
2.00304017389629 1
1.46124792945299 1
1.61096275702274 1
2.18830030989245 1
1.67172649979376 1
2.18383795617393 1
2.24885441816671 1
2.17530004210543 1
1.93428772706445 1
2.53468844044585 1
1.89787412193493 1
1.65058011805231 1
1.81627252594393 1
1.71007552709011 1
1.95298905431635 1
1.98420235117128 1
1.46748326517785 1
1.86199191773965 1
2.53707740013389 1
1.7105907000853 1
1.71988700202511 1
1.23630420556328 0
1.82405597612786 1
1.68533514274695 1
2.35836074486002 1
2.04381293075529 1
1.94372046998238 1
2.24702783651548 1
2.08860560445713 1
2.26647835541245 1
1.67945711775687 1
1.80740125528801 1
1.89642824473008 1
2.06840824398971 1
1.69584263360442 1
1.389216168155 0
1.55467698571453 1
1.48755765103357 1
1.72753150046655 1
1.86301503032855 1
2.67387044332489 1
1.61153365897215 1
1.92339387950528 1
1.81488120333602 1
2.03001216722807 1
2.3936455291662 1
2.1457115195586 1
2.10991918117175 1
1.35125950240018 0
2.08129603956808 1
1.64344129014776 1
1.25110456589312 0
2.00437832058967 1
2.24503539720753 1
2.37876218208765 1
1.77486315014384 1
1.68054533596908 1
1.30727304991084 1
1.4809371653343 1
1.9697649552884 1
1.91016929526357 1
1.91751537987479 1
1.89851593371629 1
1.93376892447845 1
2.50390588647082 1
1.96957686256106 1
2.14825549485146 1
1.95092604296007 1
1.6851010305741 1
2.13326791704227 1
2.05314141149285 1
1.63402000930273 1
2.19940358170509 1
1.65923939550208 1
2.1702429126499 1
2.01081935785836 1
2.24697253370931 1
2.19959122142414 1
2.2151879456954 1
1.80040927275891 1
1.86652945220891 1
1.99565121308481 1
1.92343094687057 1
1.98803382624588 1
1.77743335325966 1
2.45508971130146 1
2.08605933209459 1
1.40382634881761 1
1.86479386972421 1
2.4297329459914 1
2.29465052514112 1
2.02234515144738 1
2.07654293730012 1
1.87695362542901 1
2.05296096179464 1
2.27040911309723 1
2.29296580426152 1
2.14382813716196 1
1.99917360713575 1
2.54415563991296 1
1.68824179343612 1
2.01314593481467 1
1.68024905728013 1
2.60987866230388 0
1.61255514940659 1
1.61758476591662 1
1.67944941106257 1
2.17881541667371 1
2.47668641627008 1
1.85415083109672 1
1.89355803110311 1
2.04370443888292 1
2.35104908184938 1
1.65511323733927 1
2.3551927405512 1
1.87547703681033 1
2.4221658388133 1
2.35268233084203 1
2.1509364255806 1
2.47256533614371 0
2.08791261807377 1
2.68193440476558 0
2.04500314289466 1
2.5152641199229 1
1.4387007643441 1
1.75143895343302 1
1.94793762240164 1
1.71299134938708 1
1.7659080031638 1
1.97018933059455 1
1.75538676483368 1
2.49735469085136 0
1.74381715825702 1
2.91557556370837 0
1.75132158075278 1
1.97984578649896 1
2.93309310317076 0
2.34033663266423 1
2.02288037563762 1
2.10374011958097 1
1.66287344741891 1
1.94379270140526 1
2.09180880862966 1
2.29518476344823 1
1.46860186443867 1
2.2244331952394 1
2.30067322864211 1
1.91297160899075 1
1.1616149281444 0
1.45451684794152 1
1.32173407613136 0
2.21136369160443 1
2.00820500732605 1
1.97589401295326 1
1.95869067894302 1
2.21252947523474 1
1.98103069005003 1
2.57791101825728 1
1.90688409063295 1
2.01189089669914 1
2.19455585652273 1
1.86691218468379 1
2.53792824099283 1
2.25412278640268 1
2.26904578316946 1
2.90389647164438 0
1.38507351954109 0
1.62291437442024 1
1.62014600470482 1
1.85929261414269 1
2.01460321353139 1
2.02457500187939 1
2.29007436093536 1
2.49008105343867 1
2.19587505993082 1
1.70173027557131 1
1.831478905023 1
1.6508265423903 1
1.96633044862362 1
2.02313909749024 1
2.19322158222892 1
2.00754054589706 1
2.38010157981924 1
2.4779864922419 1
1.96198271331574 1
2.15333874846261 1
2.11850987536887 1
2.45431231016366 1
2.29927224179567 1
2.20798299038385 1
1.98334780484183 1
2.82276997206625 0
1.86608382377644 1
2.11683542215955 1
1.87468618250417 1
1.76329984088283 1
1.83317498371214 1
1.78578255548868 1
1.95775494363877 1
1.86105830140107 1
2.18494597224712 1
1.40363659779615 1
2.05824351874839 1
2.41002191723071 1
2.0528082251521 1
2.08837480199543 1
2.53016309145431 1
1.90884544654984 1
1.78496766246099 1
1.70508796263708 1
2.18786973539905 1
2.4455884242036 1
1.32926596591883 1
1.57228449143596 1
1.67102001367261 1
1.64440476542869 1
2.09289552476771 1
2.23721013016686 1
1.93216599409472 1
1.85648674187469 1
1.56445641595569 1
1.7035040826743 1
2.29152048814856 1
2.27756066804898 1
2.04590095988379 1
2.0292943843587 1
2.1757610234964 1
2.34607515635129 1
1.72337042019109 1
2.43567465006667 1
2.10330066660942 1
2.03279082043744 1
2.48129101870157 1
2.08027005600684 1
1.84486984231633 1
1.28769444386782 0
1.68487239919442 1
2.15322577037462 1
1.5023308232693 1
2.22930139475896 1
1.66068291022494 1
2.22226772936531 1
1.22443916940348 0
2.38473773206957 1
1.63088334361401 1
1.85243550212077 1
2.37034432251921 1
1.708324308031 1
2.29501378268121 1
1.8397054526287 1
2.08265815075218 1
2.01623716336615 1
1.68023994495695 1
2.10848660387782 1
1.79763296049503 1
2.385370438856 1
1.70478586369313 1
1.64334148889764 1
1.42204630244636 1
2.19059244735792 1
1.98879280691757 1
1.50079082927641 1
1.76838621488196 1
2.14313742318676 1
1.72152706054046 1
1.71109023226088 1
1.77430572036139 1
1.94345273420976 1
1.96108843759455 1
1.65709563766686 1
1.70601016623682 1
1.84086605136199 1
2.09387388418024 1
2.15535231183906 1
2.19467438316139 1
1.6490722050831 1
1.89267548871963 1
2.09115389288224 1
2.72048607292202 0
1.58117024540454 1
2.18763127413205 1
2.59453788477163 0
1.59140837839378 1
2.19496838209108 1
1.8478846012931 1
2.22351794756312 1
2.12099019093149 1
2.15345273914762 1
2.25678308526693 1
2.09505632309961 1
1.66960882646706 1
2.27134378132778 1
2.09578843239141 1
2.51076065665524 1
1.90117499494751 1
2.73181917557915 1
1.63911854654234 1
2.52747566925031 1
1.5017634141771 0
1.82473328013582 1
1.48498362210742 1
1.94578596244919 1
2.45867539666046 1
2.14668337387512 1
1.55323124991718 1
2.33382368115831 1
1.90809813895397 1
1.62631485742524 1
1.97708397508505 1
1.67627301362658 1
1.71626726069605 1
1.95162992228679 1
1.82448071807846 1
1.92777427231609 1
1.61485766674437 1
1.95347706418027 1
2.05829656805609 1
2.39678185105673 1
1.99313761631616 1
2.02923205073893 1
1.83247964850265 1
1.315690390319 1
2.1644495762514 1
2.762256957228 0
2.02669785089368 1
2.24095239341366 1
2.21747243904809 1
1.79709254947064 1
2.34995919671617 1
1.77014288160935 1
1.57820124721753 1
1.81775755556785 1
2.87917091072409 0
2.54542256001706 1
1.88202862511015 1
1.59073072481885 1
1.70526600140218 1
2.11852236134847 1
2.14104166293208 1
1.91404150211885 1
2.06293821743947 1
2.53166929100169 1
2.0990927872587 1
2.00380216490243 1
2.23091247468012 1
2.02722309497851 1
2.75367120050512 0
1.89806524913166 1
1.79342354646495 1
2.07792047391519 1
1.93619158005821 1
2.24538262105942 1
2.55000922022812 0
2.09088382990396 1
2.03256675973913 1
2.21186041562776 1
1.83083359735231 1
1.54593163453149 1
1.87721046643289 1
1.91065014292269 1
1.86033852957204 1
2.08363716852468 1
1.88698714972024 1
2.25240097604083 1
1.24657270129235 0
1.78856514918718 1
1.56974069041876 1
1.54740198646976 1
1.47648777806545 1
1.8025044607574 1
2.12727994711848 1
1.96394388802811 1
2.00185492998526 1
1.49754615180511 1
2.03504027579094 1
2.18426711515146 1
2.40512117841565 1
1.90064638993071 1
2.84077940582625 1
1.99003771906877 1
1.15461707130572 0
2.55624335667842 1
1.78846488341335 1
2.12219570938441 1
2.38557080871975 1
2.23617270416373 1
1.67914239279238 1
1.49185067600692 1
2.03857801146968 1
2.0987288904082 1
2.63403331193295 0
2.57493924757602 0
2.04756224820023 1
1.70419213690591 1
2.49139974840246 1
2.37431043900387 1
1.45564845113057 1
2.27574944000253 1
2.12777781243648 1
2.04203158960755 1
2.42036110224642 1
2.14259497321321 1
2.2077247496069 1
2.04231884376166 1
2.34264538410851 1
2.22926700973222 1
1.09329795491773 0
2.35456890065568 1
2.11690835244297 1
2.2254780506209 1
2.23025570913555 1
2.36683534869699 1
1.85120734363815 1
1.71050431707369 1
2.38126478232468 1
2.37886565945061 1
1.86417405525563 1
1.82953878339667 1
2.51362958697647 1
2.4671811632958 1
1.47829555409733 1
2.17371725665563 1
1.43637995975699 1
2.29094868896928 1
2.23729740182351 1
2.59944469379024 0
1.44701579630369 1
1.83326866786428 1
1.26798472923464 0
1.97492139676151 1
1.64597166717159 1
1.35162333466883 0
1.67555918550425 1
1.914625180318 1
1.79909936630391 1
2.1075291522671 1
2.18736860250135 1
1.88359956521692 1
2.13373897551743 1
1.84027335690218 1
1.24442864483027 0
1.67627666143273 1
2.13297592629817 1
2.05985395190155 1
1.95261939391227 1
2.33046356083773 1
1.55014119861003 1
1.63499424790437 1
2.13066638304168 1
1.93247713539094 1
2.64475873609613 1
2.0192106209203 1
1.51534009119713 1
1.74679026525243 1
2.22552114881669 1
2.03401810888662 1
2.06143439998647 1
2.15616695257527 1
1.20023961212444 0
2.13130709691677 1
2.05804202064096 1
1.75185339588716 1
1.54665983323204 1
1.58176609677872 1
1.92509100018435 1
1.7635767200886 1
1.72860324787074 1
2.02048910041761 1
2.24035495605169 1
2.42866692551709 0
1.73793166985962 1
2.04543954782577 1
1.60282847817594 1
1.57641995175831 1
1.61445185572581 1
2.28421942451043 1
2.22503260524652 1
1.7718918679755 1
2.38507426904434 1
2.14452307086756 1
2.18687802216107 1
2.19076681935656 1
2.3776459833369 1
1.97505507175329 1
1.93015061446456 1
2.40657918020599 1
1.82199645443868 1
1.92404700983433 1
1.88937994218542 1
2.21732664809652 1
2.08291372516705 1
2.35012903740687 1
2.25126590800727 1
2.04113493045015 1
2.2424134930315 1
1.77576054299187 1
2.12811073330082 1
2.01960411903185 1
1.72123142599935 1
2.0130035885477 1
1.51821835455274 1
1.86319529474613 1
2.06445052478997 1
1.44036745827494 1
2.36672084305484 1
2.42128333850296 1
2.29941330249307 1
1.7540465015009 1
2.02141494938106 1
1.98084776316303 1
2.05932138835703 1
1.47904299218307 1
2.31102716294172 1
2.24616890611458 1
2.10258799954336 1
1.81408741448629 1
2.31895596442351 1
2.15628815070245 1
1.57640527978934 1
1.6074103096219 1
1.88509222911916 1
2.55090356870338 1
2.32003843825075 1
2.49205633904125 1
1.65214988735449 1
2.1229393068284 1
2.53532238553405 1
2.28896344848526 1
1.87574874476235 1
2.72628980034198 0
1.48326302176224 1
2.12694252023208 1
2.41404099189843 1
1.81850429393214 1
2.05680934015995 1
1.85778908890845 1
2.26818684803412 1
1.8338080949466 1
2.03851607398346 1
1.43228607877558 0
2.66973646501669 1
2.18808433357796 1
2.75247622586286 0
2.11301192855895 1
2.24453011821904 1
1.7120843008337 1
2.02276638188108 1
2.00721173931478 1
2.08210999844757 1
1.63837568268456 1
1.83035214772094 1
1.91943628711045 1
1.9314896473774 1
2.11606570588686 1
2.22994650072206 1
1.58823082796938 1
2.01622741590764 1
2.18162916838614 1
1.58336520155038 1
1.91223549399754 1
1.93046401595451 1
1.80545025348161 1
2.09275219755326 1
2.01764735024045 1
2.25382907390399 1
2.03795557671809 1
2.23588171174678 1
1.93627767174493 1
1.84096055679418 1
2.14618103523904 1
1.78964461065062 1
2.14606555507785 1
1.84627515055155 1
1.71974273922173 1
1.82008318400803 1
1.92163122617022 1
1.66013910368164 1
1.70935587666807 1
1.55281063013375 1
1.90557200347213 1
2.00149524471018 1
1.77896663693513 1
1.88194502435164 1
1.94016880166949 1
1.99212266786951 1
2.31975384851818 1
1.92230694419494 1
1.43136028962249 1
2.37061938795579 1
1.88220105892224 1
2.13846609652682 1
2.20006503638545 1
2.34236742568964 1
1.57567835823173 1
1.55243237037066 1
2.32914224558361 1
1.51593341748169 1
1.8836933776598 1
1.95379818449575 1
1.82134447265537 1
1.93596096541158 1
2.13577960018824 1
1.89672959596751 1
2.02626332233344 1
1.4208631547819 1
1.71522905498904 1
2.4239987368209 1
2.02068334849757 1
1.50082132234365 1
2.24066110529155 1
1.77648258694987 1
1.73294189841966 1
2.0927546425683 1
2.00584735811317 1
1.8712122134562 1
1.55682948818732 1
1.45130329601075 1
1.86590370306723 1
2.0337141977942 1
1.71717899351071 1
2.20041079576338 1
2.18132780665344 1
2.25411291786427 1
1.9275501240031 1
1.76518283727578 1
2.98614758450732 0
2.09016632254925 1
1.39219559006114 1
2.30270182306498 1
1.8049036764906 1
1.35268522151503 1
2.18214277450177 1
2.01653507470252 1
1.76805232555298 1
2.1519716778221 1
2.52302404517357 0
1.85161412251212 1
1.91489690385386 1
2.0050506668327 1
1.74026897464213 1
2.40107710998136 1
1.7310671481884 1
1.57780952458092 1
1.6324802621489 1
1.50820080967952 1
2.00037099055277 1
1.84612493154225 1
2.2097763038111 1
1.57380353078459 1
1.84469542428585 1
2.07446630209547 1
2.2311824103199 1
1.33894056183426 0
1.50990690812276 1
2.37770061768591 1
1.63346969108254 1
1.88760082133801 1
2.0744573125377 1
1.99769223510738 1
2.00902412298866 1
2.41349392621844 1
2.23600089565929 1
1.47881348661604 1
1.77059546233853 1
1.82385714966978 1
1.92547791835318 1
1.68553553492365 1
2.34534888916884 1
1.49755553814824 1
2.00661890226596 1
2.23754510345389 1
2.06146496824634 1
2.55064548422186 1
1.84986637174159 1
1.98562915037964 1
2.25388778272433 1
1.78808789026702 1
1.34293431153644 0
1.87838247606079 1
1.66250918794726 1
2.34919250137365 1
2.20477765348782 1
2.45996881572796 1
1.8954671772139 1
1.1557002433157 0
1.51261732668885 1
1.87253937075321 1
1.62564799549032 1
2.13830631866903 1
2.0793370765918 1
1.8527349199307 1
2.25224421509723 1
1.95894070164917 1
1.9992806237408 1
1.72992977774883 1
1.744629630248 1
2.01982003608987 1
2.20872513476016 1
1.85610985580865 1
2.02516751641318 1
1.44860635331611 0
2.49318515001845 1
2.22834365650619 1
1.94826924889792 1
1.66148027670146 1
2.0319630326832 1
1.92165386691911 1
1.73335549205817 1
1.99593100774603 1
1.5320678743496 1
2.36665170915832 1
1.77762148859171 1
1.76270875027816 1
1.88743790572353 1
2.04095413945525 1
1.82592095461797 1
2.0106325894469 1
2.05730512185625 1
1.38905062258147 0
1.85677787300735 1
1.95481294404545 1
1.92164383468602 1
2.2039212064944 1
1.78642824068951 1
1.90399462569731 1
2.44649786414025 1
2.33656068386629 1
1.83076784454267 1
2.56714061095556 1
2.12085380532037 1
2.4199648252684 1
2.62115590791864 1
1.97129288661522 1
1.70093781762007 1
2.28948324387234 1
2.64001970517759 1
1.98665203900921 1
2.13490035555737 1
2.01311436026336 1
1.54616481353751 1
1.96052410281003 1
1.91449131051602 1
1.8218507205678 1
2.63955690709266 1
2.05983572133406 1
1.80829010355533 1
2.30425892102721 1
2.29546726500768 1
1.60643898007011 1
2.40056272430312 1
2.29350667425011 1
2.43543208567586 1
1.74524750134977 1
1.54162142963914 1
1.59479822605932 1
1.73696429240703 1
2.62182012454064 1
1.95275573974235 1
1.58972704385524 0
1.57435622053882 1
1.78933783202115 1
1.82879243750726 1
2.14952292906158 1
2.08862511248159 1
2.27291532937147 1
1.63729062014015 1
2.17709292590617 1
1.49830149158852 1
1.96894061019909 1
1.95519454376572 1
2.17788276216594 1
1.87437292516194 1
1.93959249844679 1
2.36180836782538 1
1.62769865431114 1
2.69224817749254 0
2.07938558863973 1
1.88746612108804 1
2.1812566238418 1
2.41794362211286 1
2.29833005117851 1
1.68852952645547 1
2.01945690941734 1
1.37181722061569 0
1.62023600769802 1
2.3886531926776 1
1.77174141008321 1
1.81472145161662 1
1.64455588545103 1
2.138549408065 1
2.04409750988103 1
2.10845783084906 1
2.17520634834029 1
2.23464661737518 1
1.80222966251417 1
2.27283028012849 1
2.79427277345729 0
2.17870641979631 1
2.38895168027849 1
2.32602546252438 1
2.75351874073852 0
2.0905551549184 1
1.59536312171821 1
2.10290423152431 1
2.25563472029271 1
1.59211874584936 1
2.10774375517714 1
1.89559967323904 1
1.88716742117234 1
2.24907491583177 1
1.94606420212934 1
2.16343809396578 1
1.73625217013679 1
2.22430145904802 1
1.69815509449659 1
2.06631767907366 1
2.38139012635818 1
2.23518417956492 1
1.55559259418199 1
1.79764789452677 1
1.84165980412327 1
1.82388776223784 1
1.82895164728509 1
2.36863954459237 1
2.08295185599596 1
1.81559671617757 1
2.23963083767411 1
2.48892656234039 1
2.25440615579019 1
2.53225879138872 1
1.62108785285903 1
2.09497665902026 1
2.28885436636733 1
1.8781089644912 1
1.74484265221748 1
1.62918106304293 1
1.95075333265645 1
2.0083033955806 1
2.14525390698294 1
2.00613680908574 1
2.03534289504164 1
1.95075582218737 1
2.02086158009722 1
2.16487915519797 1
2.09500704731804 1
2.21971390942771 1
2.45449560543069 1
1.89667974805347 1
1.94704137342694 1
2.37401372429104 1
2.10363918919215 1
1.88607934877865 1
1.68853936112521 1
2.36386475588211 1
1.59934835350319 1
1.6858022690097 1
1.55292825760481 1
2.59928439385156 1
1.64723239665979 1
1.54920307751262 1
2.21043401478928 1
1.99676675974884 1
1.91990320056371 1
2.21500364346444 1
2.13505998032372 1
2.10006518212408 1
1.69389952906801 1
1.7037220096224 1
1.99851958253278 1
2.37013811003039 1
2.49693322338621 1
1.25250705114887 0
1.81208244031607 1
2.30647051274876 1
2.2579626606843 1
2.28224459924415 1
2.1153135145863 1
1.47991494203539 1
1.71215175579064 1
1.67387961452002 1
2.33303606437476 1
2.51012821701796 1
1.41979131571274 0
1.5800550858498 1
2.03462732797227 1
2.30940498015593 1
2.63901093679485 0
2.37271340985986 1
2.15520937437899 1
2.20710124085615 1
1.79512639799798 1
1.85704427262183 1
1.88432224411028 1
2.54598572505491 1
2.33501573677972 1
2.05818549351809 1
2.08418347377756 1
1.8070062422803 1
2.11108086882143 1
1.65123955071859 1
1.65182704311244 1
2.75294275554943 0
1.5710674195458 1
1.76675080508852 1
1.70694075734985 1
1.25714968234196 0
2.1189796730195 1
2.26823442991135 1
2.09701276151621 1
1.67287921323352 1
1.56956062982313 1
2.14282882395811 1
2.18442632272406 1
2.3178557112958 1
2.19437676671946 1
1.26271468801931 0
2.22530173917863 1
1.76690253667958 1
1.86846012218535 1
2.24903145927096 1
2.23006936741 1
1.64411312709021 1
2.21776292794768 1
1.87819444130783 1
1.8414236794654 1
1.92608370845645 1
1.96341211593618 1
2.18473904421995 1
1.8442426728609 1
2.27906844049884 1
1.34365109063092 1
2.06077323548865 1
2.53027157609849 1
1.79287841641661 1
2.27635634149449 1
2.28011239987371 1
2.10851824262186 1
1.75555700998543 1
2.50969027657249 1
1.88599209490786 1
1.86459581593535 1
2.12769967571834 1
2.16837039030935 1
2.11873641081978 1
1.49269129780682 1
1.88987695110601 1
1.54026576304128 1
2.03221855910516 1
1.54654886108551 1
1.85490734618598 1
1.58037641556144 1
1.73920485629254 1
1.59592133411496 1
1.581233383065 1
1.33215824100137 1
1.69628069477401 1
1.93438384752983 1
1.60673282298156 1
1.37341106821239 1
2.48098205317897 0
1.69027086804936 1
1.80535251601885 1
2.03575920243914 1
2.16902961190947 1
2.15903669050095 1
1.78787871198811 1
2.26706846977685 1
2.06772999277871 1
2.40049417690074 1
2.21811455478334 1
1.82008855536208 1
2.02409532056142 1
1.84410632424601 1
2.17340298200766 1
1.9486122093065 1
1.70352740569188 1
2.39035783881527 1
1.78590080122338 1
2.44855991415753 1
2.80522484097164 0
2.45661301920897 1
1.804898431885 1
1.63475554967441 1
1.64403596577826 1
1.851145334841 1
2.29593612845204 1
2.02675027813921 1
1.70244057461424 1
1.9570514880618 1
2.08302124715236 1
1.95149621413548 1
2.30360740340743 1
2.44161783303019 0
2.05878005007304 1
1.89194456215927 1
1.85901835842869 1
1.95551952124216 1
1.74606297172688 1
1.79385144232325 1
2.0644091638809 1
1.97652099289667 1
2.1559369293314 1
2.05849381624564 1
1.89530241648016 1
1.1660240639016 0
2.5245096979971 1
1.9927779713853 1
2.26978525581962 1
2.01143652938782 1
2.40615552802907 1
1.9539227603891 1
1.67370222702596 1
2.16349003853776 1
1.57674084872643 1
2.59384953769675 1
1.61860642947487 1
1.56140164026393 1
2.36857816169666 1
2.15662445442106 1
1.85835424897765 1
2.14686038422105 1
2.11833301242606 1
1.87934248044828 1
2.03916602862724 1
1.58218989432551 1
2.71629537887473 0
1.59966144571001 1
2.05751056238741 1
2.57757744596476 1
1.7480397540017 1
1.9997969512193 1
1.89354041074569 1
2.26038947932074 1
1.94361443628893 1
2.09083882098935 1
1.79516190813498 1
1.40635419450948 1
1.76280296922928 1
1.26846686599482 1
2.0456129353541 1
1.32118447018715 1
1.79642397019371 1
1.20539484982284 0
2.10968480903434 1
2.51982644316043 1
1.81229308582366 1
2.69497986241363 0
2.20895721810459 1
1.96291509168781 1
1.89437137525681 1
1.77793619421025 1
2.49010568783444 1
1.4575013155947 0
2.77939603963684 0
2.52537427734176 1
2.40235356453105 1
1.43470869494847 1
1.99199252441142 1
2.4850466250689 0
2.36838167273181 1
1.83132717624988 1
2.4472877740019 1
1.86981569569046 1
2.02867985030899 1
1.90479414164476 1
2.10447702309834 1
2.41761321695012 0
2.14361936714185 1
1.75721918153763 1
1.10647717302289 0
1.83888042121314 1
1.92516964358041 1
2.08991194652206 1
1.50616371629028 1
2.18665978493996 1
2.18693000532859 1
2.05290158761498 1
1.88059717032625 1
2.01316679571284 1
1.841875263199 1
2.26694236369411 1
2.38996703824375 1
2.48816199724253 1
2.63121287398256 0
2.18085016782174 1
1.59367453938669 1
1.65729718593156 1
2.14772878262423 1
1.36712920309146 1
2.19419606385681 1
1.87097716090534 1
2.12915349460354 1
1.89626697139888 1
2.07483836006461 1
2.13163607732098 1
2.35808142247152 1
1.65392625262775 1
2.22842199897482 1
2.38763938132506 1
2.1924268024365 1
2.40213092417684 1
1.98494887116677 1
2.92569712527826 0
1.57781951629141 1
1.89023486796284 1
2.21706093650861 1
1.8161681438601 1
2.29823561772079 1
1.78711807745524 1
2.17923007915498 1
2.15371263489016 1
1.89229869588313 1
2.20935338117593 1
2.20386621799493 1
2.25809401081578 1
2.39131577869002 1
1.99365935142907 1
2.45927184028865 1
2.44368328486243 1
2.36264565782387 1
2.39456917703095 1
1.88034769476471 1
2.19732350964058 1
2.51610273252979 1
2.14359593486915 1
2.14193557956763 1
1.74563143264468 1
1.96626617358706 1
2.18909653424826 1
2.00069883491677 1
2.88256670950936 0
2.34634752194812 1
1.93723382797883 1
2.15364521348723 1
2.22381138351029 1
2.19579159959229 1
2.33944629660078 1
2.24151741945124 1
2.14168224219321 1
2.33227629402344 1
2.36185655210878 1
2.0283525736964 1
1.7703556185465 1
2.17375455802728 1
1.65533999298559 1
1.83998379447218 1
1.66012552357696 1
2.3020187165448 1
1.12682758044327 0
1.68671917780676 1
1.94062161448344 1
2.17033049869894 1
1.97607229353737 1
2.53102547469098 1
1.71213513397332 1
1.13472777763625 0
1.94276778389004 1
1.69129974775122 1
2.24665517857955 1
2.34038468020748 1
2.19128681481195 1
1.55255552615735 0
1.93190141501287 1
2.011557750232 1
2.3238576056563 1
2.44454157603679 1
2.29264555996576 1
1.942334574494 1
1.67736420532047 1
1.59857183141509 1
1.70978213478934 1
1.81261906359145 1
2.06025063896357 1
2.65637512614274 1
2.11519137299413 1
1.98799556562818 1
2.14933147103671 1
2.19144231849893 1
1.62121857570413 1
1.76289228013889 1
2.04809036077268 1
1.75421367663834 1
1.96667900638144 1
1.99330510443705 1
1.76677327903038 1
1.90416311988944 1
2.53802163775997 1
2.27683505291075 1
2.04813345599087 1
1.8206809113721 1
1.99729967200273 1
1.95047945603568 1
1.60874086685266 1
1.297717568558 1
1.96097986641352 1
1.8092828080658 1
2.13980168731679 1
1.98650122559249 1
1.43192417415509 0
2.24256249630716 1
2.32251093342611 1
2.07586132180354 1
1.55129626898329 0
1.52920762807346 1
1.69757484932436 1
2.60259040647698 0
2.99939576917152 0
1.88297471394132 1
1.71977730202837 1
2.31790575929085 1
1.98259458365714 1
2.23544862565051 1
2.12993636237049 1
1.99224208677763 1
2.39802966353865 1
2.33726351045285 1
2.10900342805851 1
2.02570957624404 1
2.06198047960984 1
1.68591231236337 1
2.40069995302633 1
1.83085244719503 1
1.82619625137075 1
2.01144852608747 1
1.63965454418311 1
2.34500924040096 1
1.54782156290529 1
2.22867344641342 1
2.07627907359948 1
2.19007953402182 1
2.01516134330512 1
2.23457952027627 1
1.33018944812975 0
2.17690269595533 1
1.86970799824743 1
2.11082809647178 1
1.80430327418935 1
2.25923846831654 1
2.36618049884296 1
1.7395539549869 1
1.90025389061119 1
2.33145021549791 1
1.70117936015726 1
1.35512159196754 1
2.26231582960599 1
1.72645727364145 1
2.07293731978443 1
1.90239770630816 1
1.31421228608881 0
2.03223431889289 1
1.92567361111197 1
2.01692370661138 1
1.59608799496347 1
1.75984250353027 1
1.81267564285817 1
1.75651603129193 1
1.49954499203574 1
1.65638118967561 1
1.9742111314518 1
1.97452355419617 1
2.08248041274054 1
2.25042796402347 1
2.1546212939962 1
2.26054247860831 1
1.73002247490184 1
2.30442075755612 1
2.22508965360683 1
1.9160958798169 1
1.71700139274287 1
2.09421655395351 1
2.26989394894463 1
1.97365668105646 1
2.0583592260021 1
1.85975872449989 1
1.78136888511522 1
1.66099666601178 1
2.04830819001029 1
2.31498041699008 1
1.85284026722399 1
1.70762964866654 1
2.27634738962752 1
2.23073851972179 1
1.69160143958144 1
1.6700243465245 1
2.30216003308202 1
2.01701993036256 1
2.23051919013161 1
1.9627883658239 1
1.83585933303682 1
2.27175038283958 1
2.36772197173083 1
2.09736708796799 1
2.22980425750455 1
2.27573687384891 1
1.67131006052916 1
1.17939817472159 0
2.2730839322373 1
2.153983433056 1
2.31120886919815 1
1.88625083705345 1
2.18760452094066 1
2.60503055708318 1
1.95896954567522 1
1.82015392918846 1
2.45194354592355 1
1.85142247580317 1
1.30282257812591 1
1.86334415792759 1
2.35344674708623 1
1.6544682765886 1
1.98589172928415 1
2.86059504286395 0
2.04878057246501 1
1.76742375809021 1
1.76908694811355 1
2.12041093136134 1
1.61235557146139 1
2.03215641542172 1
1.42223455321548 0
2.23397974342998 1
2.39427142004127 1
2.07815047411795 1
1.87725890148128 1
2.3625458165439 1
2.1415949259547 1
1.85773901924081 1
2.00276822309459 1
1.68846613721878 1
1.92743368003877 1
1.68259608439103 1
2.18222490732851 1
2.29036277133069 1
1.33492373459391 1
1.08547902287621 0
2.26976786545724 1
2.16817328269535 1
2.35123747684137 1
1.75631575374311 1
1.95299556472244 1
2.08308853859729 1
2.01550596290549 1
1.88926973589171 1
1.97679827135844 1
1.9530491567107 1
2.0577810101987 1
2.16687330932961 1
2.25655939183171 1
1.94170666305345 1
1.76341371989402 1
2.38651212253977 1
1.61855581215587 1
1.20689771084963 0
1.57370364054986 1
2.09797659102366 1
1.69796809156583 1
2.32332891307472 1
1.83648164212517 1
2.32860581362956 1
1.88350646256357 1
1.24021590739452 1
2.11914699706296 1
2.29388233615208 1
2.30529268104197 1
2.56687913448634 0
1.79991730801211 1
2.53171709892385 1
1.82456947866976 1
1.58363021816334 1
2.43750538037252 1
1.87834957252011 1
1.75647305184002 1
1.80769055542529 1
1.68431707334657 1
2.17807225492354 1
2.26606556223039 1
1.91048410276836 1
2.14074032229407 1
1.83057215399145 1
2.09930218277413 1
1.92750852713068 1
1.74120494024211 1
1.91536913698782 1
1.87185690372459 1
1.67703374699881 1
1.40528029598573 1
1.82617318686879 1
1.68577024453916 1
1.71565162010063 1
1.72565012222281 1
1.71192118619193 1
1.68116872441933 1
2.30511398927383 1
2.04760460799628 1
2.61733205677111 1
1.83262802688202 1
2.30691026238949 1
2.15700794026648 1
1.76945233166886 1
1.55895935359519 1
1.88309556521144 1
2.62341427524196 1
1.92757299628697 1
1.76669994024862 1
2.38968403844711 1
1.5228860595138 1
2.90830742009946 0
1.54360636350079 1
1.67516281167654 1
1.89743401924866 1
2.65242300340143 1
2.41771866764185 1
2.0115010198236 1
2.13883576358922 1
1.91764015060976 1
2.38004841596202 1
2.79799963489952 0
1.58011539101677 1
1.97398697515077 1
2.30987341803381 1
1.97707986182399 1
2.53885020996584 1
1.64735578395932 1
2.00418800286716 1
1.20514462780943 0
1.9184655683448 1
1.42264311480432 1
2.25506311730186 1
2.10712021018677 1
2.29632292587896 1
2.24265779128376 1
1.96621322725996 1
1.55188208093678 1
2.10816705067883 1
1.28140456149388 0
2.343140502878 1
2.44223349604211 1
2.10468131452047 1
2.2247729402353 1
2.13882169050306 1
1.76972991700862 1
1.57052785179309 1
1.6443313753335 1
2.04156619176608 1
1.7815068119188 1
2.14165685448155 1
0.870915714313547 0
1.77000167323983 1
1.64963404982179 1
1.62204471207082 1
2.04899893589915 1
1.78724924049706 1
1.84971296511625 1
1.2720847215741 0
1.90996352345281 1
2.45637566835494 1
1.94998677868411 1
1.79316237281239 1
1.84794309774004 1
2.00917077648537 1
2.22454661077857 1
1.81443557002756 1
2.58431228993499 1
2.46527254252101 1
1.55773473054275 1
2.08522722191217 1
2.28373097610852 1
2.53673634574564 1
2.20925542160726 1
2.21528296960963 1
1.13130135624573 0
2.23265705734607 1
1.91147417316603 1
2.1475373162886 1
2.16485862095286 1
1.95514314436173 1
2.26754507968311 1
2.31001468697062 1
1.90138694983259 1
1.91055520290815 1
1.30600497181847 1
1.25110671579696 0
1.68619603897557 1
2.18076964442171 1
2.41321733951838 0
1.73449106990869 1
1.85673383972318 1
2.40832684500842 1
1.62659209398534 1
1.70909588032199 1
2.51432570867635 0
2.10331834431639 1
2.02477871704543 1
2.58419162524616 1
2.16310353201778 1
2.0422016042357 1
1.84374170481844 1
2.06900063760055 1
2.67181972891754 0
2.00631221237082 1
1.98619653025896 1
2.05903041509913 1
1.78846099787914 1
1.76241790627646 1
2.33961814426279 1
1.44604636094179 1
1.74755218235134 1
1.88377479098449 1
1.52193210538902 1
1.71855220420636 1
2.3242931795357 1
2.0541219236192 1
1.54932806488821 1
1.9667645537999 1
1.67052513903321 1
2.73007384088084 0
2.07982900105266 1
2.28460661149274 1
1.95564748411211 1
1.3136077390666 1
2.14946163597235 1
2.11270405535639 1
1.49624385053825 1
1.94118085460871 1
1.85613845376367 1
2.48666112038384 1
1.1341668066115 0
1.91085905265249 1
1.86544120858187 1
1.48382074683196 1
1.86824429806022 1
2.03916968792248 1
2.37278937197774 1
1.71970117288814 1
1.40882999563445 1
2.0414155543583 1
2.31346033704404 1
1.96190952465116 1
1.48847872488241 1
1.95945254066063 1
1.99579349823485 1
2.03424488565718 1
2.53367012753271 0
1.94516244107605 1
2.31368174055012 1
1.88247439543248 1
2.12345088551468 1
1.80041061588083 1
2.1945484378226 1
1.93930951159263 1
1.87693433604821 1
1.52227657246265 1
1.7865162713697 1
1.62846213306558 1
2.10510089788683 1
1.79321781216386 1
2.289500264272 1
1.98613710525747 1
1.95217498141494 1
1.75807921592226 1
1.63956241114022 1
1.18857099335306 0
1.88669120147623 1
2.00214120000302 1
2.47608354673994 1
2.23232564068702 1
1.81199931247788 1
1.54327978746885 1
2.12995839424033 1
2.12031255474307 1
1.90834919999126 1
2.22319963351135 1
1.8765266104137 1
1.79579203390148 1
2.07537829869825 1
1.95876844011648 1
2.42487544694004 1
1.29789774070834 0
2.03024635627901 1
2.10785526390738 1
1.09258932925962 0
2.18868550195864 1
1.36419334107931 0
1.95654939175976 1
2.05282604569678 1
2.95648913250917 0
2.18706515052006 1
2.63824337900843 1
2.88143614539448 0
2.25641507915312 1
1.74953566807955 1
2.29779495508871 1
2.11302731407746 1
2.05309822231206 1
2.15969914994023 1
1.9557993882701 1
2.20811479355306 1
1.91093718683954 1
1.86853335508981 1
2.27465909433121 1
1.26312217583713 0
2.47030865735058 1
2.29033138448561 1
2.31100712080846 1
1.78675825641434 1
2.13944316204418 1
2.17885235847044 1
1.40846741428324 0
1.89766995538164 1
2.16567679633988 1
1.88132816059888 1
1.16127982710898 0
1.95432480813068 1
2.24421290126308 1
2.45730138593492 1
2.05240265418083 1
2.18247871754753 1
2.02480334560155 1
2.35025654565415 1
1.41262331071303 0
1.65903177177856 1
2.14797621398419 1
1.40772701960924 1
1.66471336038955 1
1.96337029059012 1
2.1061214208871 1
2.24490548850846 1
2.06730218948331 1
1.32052353429897 0
1.65853358934073 1
1.77968036889779 1
2.36658747283549 1
1.83185505933797 1
1.72231706287528 1
2.00144383499742 1
1.47491029829253 1
2.04666463220919 1
1.98863873243656 1
2.69242614461649 0
2.28825353497327 1
1.57721602914377 1
2.36660370047716 1
2.14472744287369 1
1.51997516276643 1
1.97053179795455 1
2.41616621715214 1
2.07555600667681 1
2.14753830608806 1
1.86064195686983 1
2.07112055292338 1
1.84742288700027 1
2.26896292254827 1
2.22177406010371 1
2.32672649549232 1
1.55760219328841 1
1.88059366921655 1
2.12033252040164 1
2.57483338891801 1
1.9115195216435 1
1.82600371431491 1
1.96077955583054 1
2.12001328855353 1
2.35873912923201 1
2.21908148739515 1
1.75912574511308 1
1.98085187056302 1
1.86596097022912 1
1.85085358339835 1
1.92391024423561 1
2.08701363697248 1
2.20511307315789 1
2.39516069335524 1
1.74634744925775 1
1.84606474445724 1
1.36742984490803 0
2.16469085463563 1
2.08953520899384 1
2.08763887610677 1
1.32485109366298 0
2.1085944889074 1
2.16375869555875 1
2.51877922043216 1
1.907665644439 1
2.16779060066034 1
1.58499419700076 0
2.34404995821891 1
2.02060772227588 1
2.00913371350557 1
1.92739796566538 1
1.64520914302224 1
1.69851777926772 1
1.77182822399349 1
1.78659561175112 1
1.74865199038777 1
1.76255660780782 1
2.18747869744407 1
2.09881589479692 1
1.60742478260001 1
2.15835006076985 1
1.75284819986921 1
1.50283758224161 1
1.8388795678452 1
1.97952951756986 1
1.83096274535733 1
2.1082823612614 1
1.73076586557034 1
2.39050068907059 1
2.07889112837811 1
1.61305693770898 1
2.41702500307871 1
1.49836278899484 1
1.89648711013979 1
2.05600357283226 1
1.57480435704953 1
1.40909714794331 1
2.55864575875732 1
1.73050061119887 1
2.01494813038454 1
1.99688892897818 1
1.93581542266295 1
1.86776751096399 1
2.38413165837734 1
1.73038261443098 1
1.87908940865972 1
2.08501289916969 1
1.70328625643823 1
1.65202274102661 1
2.04582203846614 1
2.34923475531546 1
2.47736986745162 1
2.26464004209778 1
1.89864812004295 1
1.7602202002665 1
1.96343891802172 1
2.28370078587258 1
1.76288923497618 1
2.01599746516167 1
1.78827823266161 1
1.83067091482328 1
1.89065082728804 1
2.24114451718204 1
1.6075930358442 1
1.78473032328919 1
2.34124172207491 1
2.19175386005855 1
2.16227564749083 1
2.46533962595617 1
1.35455450872909 0
2.39290344286662 1
2.59239718516095 1
2.60138570678288 1
2.1553668111581 1
2.03150949181428 1
2.16150751219064 1
1.82723348737705 1
2.04263821815243 1
2.05226890737096 1
1.64605304892883 1
2.27126364160716 1
1.72921764068581 1
1.9586004447972 1
2.71569024511634 0
1.97335210064409 1
1.73015961142077 1
2.05289981051311 1
1.96918425058478 1
2.05928736439432 1
1.54098027360121 1
1.68551966205885 1
1.4040194262341 0
1.98416985625831 1
2.42183427389609 1
1.59584178907535 1
2.27108958402333 1
2.19456719081577 1
2.48307485960047 1
1.73941959675308 1
2.42505373636433 1
2.33999658710679 1
2.02078251716786 1
1.26715754204805 0
2.13655837489205 1
1.84434290222969 1
1.6605503919704 1
2.22227599987014 1
1.940259716317 1
2.27653246994941 1
1.84155189631571 1
2.11602529618827 1
1.74811585193808 1
1.81093185156117 1
2.33047505877113 1
2.15070110963791 1
2.43869653706205 1
2.0632239514816 1
2.24998651701934 1
1.99000736361253 1
2.2043314842432 1
2.02111679356358 1
2.29002335995011 1
2.60490559537341 1
1.55826553196473 1
1.91119110287022 1
1.76814806447989 1
1.29412116292957 1
1.27181165194583 0
1.81225578610274 1
2.32443310904852 1
2.03580804700016 1
1.99568621537349 1
2.41566807359592 1
2.2796197210773 1
2.26021270138518 1
1.49531596510632 1
2.38933625539014 1
1.74267642985145 1
1.72375333825982 1
2.21469095801359 1
2.65169380491504 0
2.18969915962201 1
1.96154370577113 1
1.89463675357146 1
2.23277144609647 1
2.23427578140501 1
1.93700638149269 1
1.6626130859664 1
1.93120555113801 1
2.29441999449086 1
2.32860176956353 1
1.59236690611986 1
1.63730390161487 1
2.18287650365923 1
1.97696826272805 1
1.89196802701351 1
2.25328252354094 1
2.36210902125712 1
2.45585765833622 0
1.72808682402384 1
2.00811742509319 1
1.77525307060356 1
2.15675211769098 1
1.59705486937463 1
1.87841275868997 1
2.21171606709715 1
2.0639389360582 1
2.60389386120296 1
1.92915305903526 1
2.0057359073451 1
1.82659810373062 1
2.63241382466803 1
2.28122883154547 1
1.69362190370536 1
1.85159373950532 1
1.45399657092621 1
2.49681767525919 1
1.70532672232804 1
2.13198158607441 1
2.11005681580017 1
1.74780056265003 1
2.15825471155492 1
1.94317576050277 1
2.21603202187529 1
1.96238718829764 1
2.19747386304366 1
1.89005561979301 1
2.10761615310317 1
1.54770548946684 1
1.29891654237389 1
2.40613983196093 1
1.34151279387445 0
1.95223395693531 1
2.26980354635794 1
2.17816011068001 1
2.5941192220334 0
2.27547978216057 1
2.38385675019335 1
2.09445699263836 1
1.49442433668016 1
2.2265344285105 1
1.82463741684073 1
2.03808042454888 1
2.58447945952506 1
1.66337315539396 1
2.09287868988038 1
1.9854844219739 1
2.18638059958144 1
1.85120891464387 1
1.34069783732827 1
2.21301399974033 1
1.59268546619361 1
2.22320533630641 1
2.10200097094499 1
2.13704648275203 1
2.26309625863196 1
2.12920142815161 1
1.45195375990299 1
1.99926573209921 1
2.05773201024921 1
1.75722148118328 1
1.80239241933402 1
2.10470721708403 1
2.42502470505127 1
1.59095017811539 1
1.67582973399279 1
2.09461507665215 1
2.5481307118682 1
1.68204106010072 1
2.39832245648398 1
2.30056954584408 1
1.75079619510984 1
1.8796709248893 1
2.47950421059189 1
2.6801932298031 0
2.14039632022326 1
1.96045572308203 1
1.58026929068424 1
1.88266755618664 1
2.51204941881607 1
2.24685870658555 1
1.75394751744484 1
1.50983735988339 1
1.15869542551841 0
2.35713231275559 1
2.05759796460156 1
2.3676018838657 1
2.08097483198626 1
1.98386673637768 1
2.04506311418221 1
2.20478958683313 1
2.50855525960755 1
1.65052867074111 1
1.96484345109027 1
2.02311351127333 1
2.18837428027037 1
2.25915723820773 1
1.90448383948956 1
2.0176514503659 1
2.59432207274231 1
2.01812046569661 1
1.71104728796411 1
1.74519870948349 1
1.98091820197799 1
2.00340011673235 1
2.37636751254632 1
1.8689458423141 1
2.60775470899396 1
1.71653738999132 1
0.504417585666634 0
1.41065353145068 1
1.97374124627765 1
1.88553917622145 1
2.13161864303066 1
2.03466386955098 1
1.55491538394124 1
1.93936427182816 1
2.3329155798839 1
2.04802821910815 1
1.50101576670577 1
1.92814935164525 1
2.07209862442364 1
1.80743897720393 1
1.6600432259519 1
1.41573533233536 1
2.04725504825541 1
1.58397386653884 1
1.81977318212331 1
1.54297560131062 1
2.03442474261907 1
1.9420562808596 1
2.19910358399139 1
1.13386746395904 1
1.12139443213874 1
2.03924527781621 1
2.08246441669148 1
2.3933554484939 1
2.43453012467139 1
2.36478377447077 1
2.51285454466716 1
1.7817565898346 1
2.55560557099797 0
1.57374114615256 1
1.9562151140456 1
2.23448659152304 1
1.80746955303272 1
1.95848288460725 1
1.84981996426619 1
1.95750305424812 1
1.72812291444555 1
1.66815300230686 1
1.9393461952629 1
1.21946052523028 0
1.81295890187997 1
1.29327147956174 0
1.92422724931861 1
1.90878736721727 1
1.56865919336479 1
1.89604677198091 1
2.09421567131902 1
1.98877800395842 1
2.16528780247517 1
2.05041024809518 1
2.51612724185291 1
1.61035618565165 1
1.57242400186138 1
2.18114077928185 1
2.10841008662984 1
1.68759941813865 1
2.14851429300342 1
1.41149450258945 0
2.95997183501749 0
2.01020004616367 1
2.06846637416553 1
1.96159494287913 1
1.63989808729436 1
2.14169644491963 1
2.56730244451836 1
2.17985399317399 1
2.4979205047191 1
2.80282282287544 0
1.68312223461404 1
2.21144382272233 1
1.13476859377867 0
1.84699467242084 1
1.7282244356048 1
2.52647561856809 1
1.70744826316355 1
2.26114894584836 1
2.58394160189849 1
1.85303984079023 1
2.51682002411063 1
1.87774658953201 1
2.04990486577079 1
2.32139561707981 1
1.97523665649012 1
2.056763717457 1
1.73651130242895 1
1.94062954718316 1
2.60768456670329 1
1.91148229839858 1
2.20937426686445 1
2.12074549541174 1
2.96157265155802 0
1.74863077392766 1
2.18984879063024 1
1.28238522083827 1
1.82785782334235 1
2.05164237746264 1
1.96773086030556 1
1.62376441275788 1
2.25327597086104 1
2.0858104826312 1
1.67571615324037 1
1.73883955824005 1
2.40602494110269 1
1.55241479777447 1
1.57980667283507 1
2.06152523888176 1
1.31514408390032 0
2.35111446803489 1
1.24838833713481 0
2.24338116006711 1
2.10938929736724 1
2.43204781659602 1
2.3525120444468 1
2.32692876074053 1
1.48263406434949 1
2.04862033681404 1
2.41504177446599 1
1.57752550751415 1
2.20917676951916 1
1.89854189864347 1
2.0143091253086 1
1.80371979429845 1
1.74947608530087 1
2.26989027034668 1
1.93827746663906 1
2.14614962252845 1
1.8224039429915 1
1.59742393650516 1
2.19647381588647 1
2.40252789179077 1
1.87931898465483 1
2.01670689847792 1
1.46733824632097 1
1.91834112778854 1
2.05804659758522 1
2.05279796427532 1
2.33307405250285 1
2.38273892864449 1
1.93505786062311 1
1.61133986446297 0
2.02883859075498 1
1.79013187568728 1
1.66486411735866 1
2.76562703113026 0
1.86997249166517 1
2.33442151229376 1
2.32701414353618 1
2.34988969604454 1
1.83923277321588 1
2.21043985391271 1
1.26784584589011 0
2.04874634468111 1
2.23667797256676 1
2.05100377596074 1
2.22611913414628 1
2.03781678435598 1
2.60550729727905 1
1.86108008907717 1
1.85068159506095 1
2.5152181779567 1
1.99978695121869 1
3.12137462364178 0
2.31198726193193 1
1.85569196858633 1
1.96252090268188 1
2.07807721021048 1
2.4186481263233 1
2.30875814148377 1
2.29235977858519 1
1.65512415117599 1
2.24571878430148 1
2.38065515509214 1
1.91502697318077 1
1.7408304880841 1
2.00594230189396 1
1.83187561822733 1
1.87270154197125 1
1.92711951285678 1
2.21964541258065 1
1.71936013555045 1
1.74633245838301 1
1.92905107007767 1
1.9260909317614 1
1.94936748326598 1
1.85958092577828 1
2.23752904133915 1
1.86181301171484 1
2.08739001114873 1
1.79839072362568 1
1.80740399567937 1
2.05111622241643 1
2.34790582614242 1
2.20516866612672 1
2.38427214139732 1
1.47311110928352 1
1.67552534234096 1
2.1269012911929 1
2.02974467310266 1
2.04871539221512 1
1.68915526729113 1
2.06243930788089 1
2.06658137762322 1
2.61897502008092 1
2.08842202511495 1
1.60737180217129 1
2.3856165116686 1
2.05997108067058 1
0.866073354711762 0
2.01663038950953 1
1.62740434081783 1
2.12760268616394 1
1.83093365989414 1
2.66555746130049 0
1.64046944663729 1
2.28508546678736 1
1.82698052730833 1
2.03324543321611 1
1.69177648215844 1
2.29014771896726 1
2.28367317281222 1
1.68924254805669 1
1.59919868106823 1
2.03148333151874 1
1.58608166880572 1
2.36021964674833 1
1.76790566860929 1
2.01160193861904 1
2.32576137432937 1
2.24674887967894 1
2.02019881436839 1
2.26610870671536 1
1.30993385012304 1
1.99261734205807 1
2.56229367718145 1
2.29947484943615 1
1.56145171751002 1
1.90251595093731 1
1.6813591539255 1
2.11139232885045 1
2.08824861303889 1
2.30867052078816 1
1.8383057222663 1
1.8487811276664 1
2.35190680182085 1
2.49661501248 1
2.22573433155451 1
2.05078896981695 1
2.02079252329318 1
1.75014497942714 1
1.84233702217771 1
1.58572247991306 1
1.7797896979609 1
1.98339331872638 1
1.67716626886721 1
2.51269834121766 1
1.98177547786205 1
1.6938540038173 1
2.03266934835736 1
2.01244161562657 1
1.61321870911259 1
2.29071904726432 1
1.8393308587234 1
1.8464122009702 1
2.03989907891539 1
1.64325497598708 1
1.97838572528662 1
2.26507268932876 1
2.01735361660102 1
1.69143613962352 1
2.24825789752584 1
1.3030763155034 1
1.88701852344771 1
1.84055779857168 1
1.83277803101839 1
1.48536714822705 1
2.29401549888687 1
1.66451387551133 1
1.86705852232836 1
1.56607748924497 1
1.65686326124377 1
2.11147409914781 1
2.12010649486324 1
2.09661428784797 1
2.14661629754856 1
1.55427688037275 1
2.14616769860889 1
1.97931054499114 1
1.77378510008033 1
1.86800933617401 1
2.03407871904379 1
2.64914050527075 0
2.5817733476057 1
1.90241176736566 1
2.62647582139945 1
2.7477309759865 0
1.92936616598886 1
2.01462359613288 1
1.84020890593281 1
3.01030590823371 0
1.95092581568013 1
2.23556389349546 1
2.30624777221089 1
2.22205788390289 1
2.08135766475786 1
2.0434375067815 1
2.11166328230517 1
1.80417195146515 1
2.39722663192271 1
2.28029744462937 1
1.64387816251402 1
1.67589397383699 1
1.71258761466323 1
2.39723939861726 1
2.47147290571273 1
2.47953551509854 1
2.58256086797562 1
0.852132722196202 0
2.14710659481797 1
1.82951425791213 1
1.89800541068936 1
2.26794600359216 1
2.80067008283427 0
1.85339185056642 1
2.6611849127892 0
2.43247461180048 0
2.28931640836159 1
2.21916231287747 1
2.31340353657602 1
1.42688235853181 1
2.37389891693115 1
2.13436894130616 1
1.32776461091676 1
1.95954681910081 1
2.14171129607533 1
2.00817136200029 1
1.97423706314687 1
1.88149082048567 1
2.455337998663 1
1.92489229830209 1
1.32787936966145 1
1.79542287905744 1
2.23321517035296 1
1.72563538863794 1
2.0021843371168 1
1.53375918616234 1
1.95917324553643 1
1.92516826908941 1
2.19106303943476 1
1.78320627816982 1
2.31856485408821 1
1.92317757529907 1
2.11642035024093 1
1.84918500490343 1
2.29863619892052 1
1.62306258959567 1
1.72233825514525 1
2.03558530652057 1
2.30077463543063 1
1.87684662651937 1
1.95280858116747 1
1.43861125402479 1
1.35365385271363 0
2.06091209254732 1
1.76646102780753 1
2.17043842625309 1
2.47699685800083 1
1.78776674456481 1
2.30625858931311 1
2.28087072279521 1
2.03112209016044 1
1.82353133632786 1
1.80365365050153 1
1.78815537549791 1
2.66149534934921 0
2.56640185192262 1
1.94606671736273 1
1.78983535635901 1
2.26588011936645 1
2.61607496568374 1
2.08527459588362 1
1.92952850263378 1
1.94495559251299 1
2.35091807539691 1
1.47899737678777 1
1.99185405796734 1
2.11767938959725 1
1.54270030062283 1
1.82841461495445 1
1.95054021793591 1
2.03176121183784 1
3.11284456487741 0
2.11553635441055 1
2.10361108721062 1
1.54425859776831 1
1.78704892300831 1
2.12696692446444 1
2.21792002769187 1
2.27729312513571 1
2.32847261836178 1
2.50294987739022 1
2.05373968643657 1
1.74601131745678 1
1.81186705713993 1
2.49422299022879 1
1.94898049376131 1
2.00260661317533 1
2.08147738467109 1
2.17963587903685 1
1.98522185693574 1
2.18409892745816 1
2.51958264487502 1
2.17432051451751 1
1.59230639121895 1
1.65259424105681 1
2.10241137498949 1
1.50143236235955 1
1.13881868204589 0
2.12283463106554 1
2.38291239198286 1
2.01400890170181 1
1.7610012380199 1
2.01330459428811 1
2.34576105547141 1
2.09296468962277 1
2.01571523310129 1
2.01932786385039 1
1.9758697467951 1
1.43499985577629 1
1.59111363055145 1
2.05866309051591 1
1.56908029366808 1
2.20833833363333 1
2.04297211143163 1
2.32998903612323 1
1.22931357983906 0
1.69847972928059 1
2.10755566466675 1
1.93366651515694 1
2.69372733576863 1
1.27813097021207 1
1.85175836891004 1
1.3575278308955 0
0.932802518170771 0
2.28104129477825 1
2.08798288167615 1
1.34596636705789 1
1.39440740861971 0
2.2183203658317 1
1.95697458536827 1
2.1494495591629 1
0.906725790067089 0
2.36789543633821 1
1.61109817384627 1
2.35272443087401 1
2.353282943261 1
2.01618631590155 1
1.61574537848267 1
1.51184648344536 1
1.9123158266962 1
1.98265400402301 1
1.69342989254428 1
2.13144032244045 1
1.71220236334562 1
1.72556688402435 1
1.98504708091111 1
1.44357449811821 1
1.64855869805346 1
2.07841713154812 1
1.72599287040224 1
1.88451085234527 1
2.24099898317044 1
2.05099121138191 1
2.54381805399137 1
2.39654296238738 1
2.67979367335741 1
2.03938241340638 1
1.82032761924719 1
1.93009925738231 1
1.93118586160826 1
1.79159591580353 1
1.85978649896768 1
2.41072185390377 1
2.14338919887945 1
1.96595285411056 1
2.34289742584677 1
2.33913637159011 1
2.41146832070767 1
2.42938838034137 1
2.43074925806647 1
1.58297379217947 1
2.01311399206067 1
2.29648441426488 1
2.17094729725221 1
2.30756221199144 1
1.48356272809776 1
2.24072021912457 1
2.12763978967633 1
2.02311070285908 1
1.90887408662676 1
2.61709858248868 1
1.81282641622384 1
1.59306358884339 1
2.13092197475081 1
1.89863129680796 1
1.70972471131913 1
2.14752255414442 1
2.40747530779614 1
2.29654936038102 1
2.35644975873977 1
2.71778985460939 0
1.60309803938365 1
1.51311862643732 1
2.27454700331015 1
1.81918260339723 1
2.39868004802093 1
1.83080874771286 1
1.72767595776461 1
2.10919466675523 1
1.94713916827135 1
2.16919998856497 1
2.03910236613514 1
2.3419935406575 1
1.66878644923146 1
2.26418379367483 1
1.50342912964277 1
1.9760992630096 1
1.99419790511406 1
2.18837451602188 1
1.76754768606451 1
2.48172351404193 1
2.30058668563713 1
1.9814844476852 1
1.85080762974657 1
2.22170588046361 1
1.45214886568567 1
1.82496827070488 1
1.53012316920961 1
2.0537358769864 1
1.64495308927291 1
2.07053315831215 1
1.93729410279758 1
2.01502411825674 1
1.95032699114022 1
2.57595221035152 1
1.76263370580707 1
2.26270504329305 1
1.73565606723913 1
2.38460431194859 1
1.97643420791594 1
1.71538118890453 1
2.23401032922761 1
2.11769889687034 1
2.01148516471016 1
2.14540098251281 1
2.13062757579247 1
2.17528528780908 1
2.67808846435364 0
1.87616411282232 1
1.95536931936379 1
1.83406989851153 1
1.79395766476371 1
1.84207692114575 1
2.18836016459238 1
2.1630276895862 1
2.31955704580268 1
1.76761213473653 1
1.29545064747428 0
2.75789198777917 0
1.89078095376409 1
2.60299597144615 1
2.51434090317922 1
2.60136590756373 0
2.16769275552272 1
2.53973344918701 1
2.26600746991393 1
1.83531935442685 1
1.98614218747201 1
2.34597593036395 1
2.1202171012544 1
1.79603531956726 1
2.01915582837107 1
2.07996100122558 1
1.65858563549083 1
1.99731566311049 1
1.81133750636354 1
1.98991870649748 1
1.82621877674944 1
2.65812023088896 1
1.48802465114834 1
2.31776476003696 1
2.28026087763026 1
1.77354295940898 1
2.53161996405642 1
1.28170233911529 1
2.16507990026857 1
2.15468311409658 1
2.196170985575 1
2.11759978238807 1
1.7362128931913 1
1.69583570614232 1
1.98363527048402 1
1.71038056458117 1
1.75568312282427 1
2.19231595664144 1
2.31816930877177 1
1.69622022107603 1
2.26377426668355 1
1.94274584111682 1
1.72183698968354 1
2.1693588626419 1
1.89454271857095 1
1.98948696861256 1
2.94481949104355 0
2.30938192363406 1
1.59968749293303 1
2.13419836787688 1
1.21929870864695 0
1.62978163699622 1
2.25460895571282 1
2.09824414518784 1
1.89254609190817 1
1.80619435771905 1
2.04099985849975 1
2.05751946256361 1
2.08127752746733 1
1.95981431317891 1
2.1353877019053 1
2.00727987764407 1
2.14738256447259 1
1.57791023996347 1
1.82317630191554 1
1.28968321472534 1
1.37076748767376 1
2.53052784456744 1
1.94941868023162 1
2.10698204984222 1
2.46798708307899 1
1.73904855687245 1
2.04483030188562 1
1.80417021790445 1
1.61611758535897 1
2.59884059252587 1
1.4052504289709 1
2.19165692710491 1
1.82943388496115 1
2.09356035415611 1
2.1383413896245 1
2.21639156223056 1
2.09484850722596 1
2.24796509975805 1
1.45221191722059 1
1.85596799176832 1
2.25529915059242 1
1.7359407089757 1
1.67684525668081 1
1.73878740332782 1
2.08639214745383 1
2.08988835721515 1
1.90558173723874 1
1.82677642996241 1
2.47202428131376 1
2.27859823769058 1
1.57327802113736 1
2.57727106649288 1
2.06449947010503 1
1.92692273552014 1
2.27566447980642 1
2.62953584214975 0
2.04199085611385 1
1.82796668890336 1
1.71718164870217 1
2.1308255573631 1
2.18605279273481 1
2.23943163765625 1
1.722545101797 1
1.88980972860216 1
2.260905305248 1
2.12692906847925 1
1.64317074625104 1
1.85356813993441 1
1.40828833756511 1
2.36922939664631 1
1.49969187871868 1
2.01891760359018 1
1.63495170269418 1
1.30884487591175 0
2.29764634000944 1
2.48741244662852 1
2.28553581446282 1
2.25315520947226 1
2.63045075341504 0
1.9362633446715 1
2.26985643896407 1
1.89287153304981 1
1.91499060682293 1
2.40402063560887 1
2.57841444806913 1
2.18558429817532 1
1.55793995933406 1
1.36206459951078 0
1.72376025439963 1
1.87313323561573 1
1.98415490681979 1
2.72394927474875 0
1.98766854798546 1
1.91399569957616 1
1.38323978538055 0
1.65203426965332 1
2.08862681323422 1
1.98945549465295 1
2.06204659472936 1
1.46810535087713 1
1.96715073150454 1
2.32827901352736 1
1.989805929955 1
2.00697880300958 1
1.75881575879533 1
2.21766228185739 1
2.12381542695178 1
2.26540940030616 1
1.91988903072317 1
2.13440995685241 1
2.0254743999976 1
2.18828916941996 1
2.2775904031165 1
2.00945408389353 1
1.73487118032386 1
1.804513855414 1
1.75992641247329 1
2.06892184030101 1
2.00533791600617 1
2.07684474512627 1
1.67179389629419 1
2.17384276308319 1
1.48407299818747 1
2.01076633584786 1
2.01952284229279 1
2.24671746015493 1
1.86473661475097 1
1.87418945022449 1
1.95672490780794 1
1.44774008066967 1
2.29225007637237 1
1.6663985588712 1
2.29643569344337 1
2.1445051083236 1
1.86972910240449 1
2.03525628679073 1
2.46966398519783 1
2.44547966938738 0
2.48405879402321 1
1.71564093181917 1
1.8091487187688 1
2.52204704399792 0
2.25609720140161 1
2.08396113432225 1
2.79285335847226 0
2.31829332442841 1
1.83436084921576 1
1.97042241557973 1
1.83299019380282 1
2.29003285966409 1
2.06101637332347 1
1.78587191948335 1
2.45315209904987 1
2.46921930812245 0
1.6489833091385 1
2.53321601226865 1
1.60334838579861 1
2.0533452427604 1
2.22180502712977 1
1.54970619253324 1
1.75147459274133 1
2.17985662264473 1
2.40273424303907 1
1.84271060697107 1
2.33899181958152 1
1.80255504046872 1
1.71215083713941 1
1.98123172437152 1
2.6542081773542 1
1.86402838888336 1
1.86793096951474 1
2.33317050359858 1
1.80698490514039 1
1.63661647034528 1
1.78270361671277 1
2.3986660440399 1
2.2725895757263 1
1.68631384813307 1
2.52862019475831 1
2.08988416612989 1
2.24104847218959 1
1.6916888520948 1
2.23342047368488 1
2.19969124210634 1
2.62727621612094 0
1.38422538577034 1
2.43477266962447 1
2.09552117536114 1
2.02789637105947 1
2.50519112170272 1
1.04977624643035 0
2.38307432681049 1
1.65724549782665 1
2.84326117552716 0
1.53321914333751 1
1.95611010419175 1
2.1511376077562 1
2.25171061189516 1
2.02940165178226 1
1.63818165237067 1
1.7830194486616 1
1.98392221223407 1
1.48812375898775 1
2.24340969620983 1
2.35741248906994 1
2.05720717064499 1
1.91929302320728 1
2.30568862419636 1
1.88257219536829 1
1.98953896187223 1
2.15796920242744 1
2.37259251626658 1
1.68579781714877 1
1.81485179833509 1
2.48125234679372 1
1.94566872622977 1
2.24819567144138 1
2.25856032411666 1
1.91100675946201 1
1.87055629807965 1
1.86980181391954 1
1.79603886340333 1
1.99214439610767 1
1.61534627176964 1
2.03117892561397 1
1.86598828000425 1
1.95406734234667 1
1.51893661250814 1
1.86736066621806 1
2.31949941840014 1
2.34092753431425 1
2.19712223981335 1
2.40879601345212 1
1.94101426438367 1
2.1803781329664 1
1.75414552365993 1
1.58122567386905 1
2.11833820248881 1
1.85957690882086 1
1.67409817239053 1
2.36555702528297 1
2.58491702427693 1
2.02687434671424 1
1.67352865278089 1
1.68048805612431 1
1.44279752957084 0
2.10173475866429 1
1.98769329802216 1
2.00724644801396 1
2.45647149239891 1
1.47706853264485 1
1.92511652037764 1
1.88082064052642 1
2.78788629212157 0
0.959800823940294 0
1.36436348109091 0
2.27738375615015 1
2.1005044695606 1
1.87632355602234 1
1.83491992623592 1
2.06298295079072 1
2.84587586466457 0
2.1366653964571 1
1.87809818175916 1
2.65267877921901 0
2.07901253946337 1
1.73775644751908 1
1.76731160293388 1
2.09992512219079 1
2.12714896293679 1
1.84071185302788 1
1.48835175045124 1
1.5723876326525 0
1.4661642356169 1
1.78146220330706 1
1.70973429257375 1
2.22097897675185 1
1.91464646511113 1
1.36677619161699 1
2.46403647547813 1
2.66191673859488 0
2.05358308355678 1
1.81368815808737 1
1.85722341704799 1
2.05294771362394 1
1.84387839084839 1
1.93644452182063 1
2.07089299845733 1
1.35890963573736 0
2.24102675421378 1
2.69278949537793 1
2.1596856850954 1
1.87053277533174 1
1.6254049250906 1
1.7986091833729 1
2.68209283688512 0
2.37520089309469 1
1.31762549712094 0
1.79082292011278 1
2.12521956896453 1
1.98629023354618 1
1.53615760077177 0
2.52271800726017 1
2.05645599723171 1
2.09283097307455 1
1.75722357500566 1
1.82407918759209 1
2.26527993567297 1
1.98609424135859 1
2.29814272664554 1
2.02551299107053 1
1.7785182778007 1
1.44108979187417 1
1.98055375483919 1
2.15760716244498 1
2.54496501985425 0
1.84587716689568 1
2.10179596377445 1
2.27726198854677 1
3.05429471277386 0
1.90904341489263 1
2.04256795327714 1
1.89055938134613 1
3.10670330415787 0
2.15164775820803 1
1.01438706463539 0
2.44040844883569 1
1.69608330800303 1
2.14082664127603 1
1.96273580653705 1
2.03370932160662 1
2.09330366047763 1
2.22057489654317 1
2.04584593472621 1
2.5909209039161 0
1.73380102524169 1
1.42428299849456 0
2.06892893230841 1
1.83261759532996 1
1.92189685360635 1
1.85152140001065 1
1.96685278784084 1
1.79185405201636 1
1.78999019931545 1
1.05516004864002 0
1.79388131343065 1
1.76437483647953 1
1.80838711860607 1
1.81666557313436 1
2.26820368715367 1
2.09615901535841 1
2.20018155624258 1
2.03411800201821 1
2.26018814543497 1
1.85438321806462 1
2.32587675385239 1
1.88136565648948 1
1.97584833360085 1
2.13606995897664 1
2.37425829396067 1
2.47653481956405 1
2.44538795154059 1
2.03568698715904 1
2.50806516499436 1
1.62438124282826 1
1.83319827217542 1
2.12039088010737 1
2.00647416586567 1
1.91863839451626 1
2.38979512617108 1
1.72451474514225 1
2.11679607991064 1
2.52689862467661 1
2.11349639930212 1
2.68454720674628 0
1.84179358573305 1
2.32284383304852 1
2.62730627107476 0
1.86774517167912 1
1.65047794568682 1
1.98814812779542 1
1.69447845695776 1
2.08885884175034 1
2.7636723243757 0
1.93784398151245 1
2.69176742056862 1
2.26831268046958 1
2.18038457072742 1
1.71032183343091 1
2.15893615983135 1
1.25359031243308 0
2.00857883010636 1
1.54945861578812 1
1.69846708247307 1
1.896181823888 1
2.1163431662394 1
1.94293741005183 1
1.88683326781467 1
2.04665575434711 1
2.16586661429053 1
2.53994175386274 1
2.05260046798069 1
2.33013124128921 1
1.68772219101135 1
2.07922062300098 1
2.11849573111057 1
1.80785193738486 1
2.09764347327622 1
2.08175207516362 1
2.51352605802648 0
2.24590162580762 1
1.92451394162233 1
2.18980117403232 1
1.9343501517992 1
1.86609989480984 1
1.98530521646443 1
1.3147978261516 0
1.92023343849875 1
2.11148902047728 1
1.47377040425587 1
2.03466904441733 1
2.20221035995611 1
1.55548907292915 1
1.92152531764793 1
2.23767461648621 1
2.24188071363617 1
2.00289065011176 1
1.56771259769125 1
1.76389093481802 1
1.70019514953559 1
2.39898726067745 1
1.37564251095977 0
1.38154262552535 1
1.8726810735477 1
1.82160142190278 1
1.89322897125719 1
1.94848012087403 1
2.05224618805549 1
2.0720283919655 1
1.97661421999042 1
1.7943954525836 1
1.56406207106111 1
1.97727852673663 1
2.2132511916909 1
2.35715397467299 1
2.88239990705617 0
1.91204268907502 1
2.47001591432555 1
2.60925422503025 0
2.07785186038869 1
1.47476139636859 0
1.85754825715322 1
2.19145706855128 1
1.90099369602636 1
1.51220655047757 1
1.36263408611274 1
1.93628852683601 1
1.96525143935511 1
1.68398537483963 1
2.16428503130981 1
1.90954671710114 1
2.03788169116793 1
1.51070428819029 0
2.34211245912111 1
1.56158531308689 1
2.28819567133698 1
1.51465642254995 1
1.8188144449006 1
1.63990879557535 1
2.32436342387036 1
2.23111452661448 1
1.79884487216767 1
2.16908554616336 1
1.27303765011998 0
1.81983262301216 1
1.90219589262498 1
2.25561282141351 1
2.17803423440346 1
1.55661987343851 1
1.47869072737462 1
2.18151218267949 1
2.33763046621793 1
1.58952688382579 1
2.19715648432777 1
2.14272754314541 1
1.86710264137308 1
1.43534375235095 1
2.16990879087042 1
1.73892829591301 1
1.79633709803111 1
1.88679571812456 1
2.19153088349296 1
1.66880355525507 1
2.06541188393257 1
2.43118911195819 1
2.47126876179495 1
2.07752669092813 1
1.96491357519807 1
1.65345912168858 1
1.68450975720384 1
1.64273946475101 1
2.09018679579421 1
2.23255299414858 1
2.45495978505865 1
1.89607238432647 1
1.74858088452973 1
2.47966406137397 1
2.78862105733881 0
2.28506857846832 1
1.53422012270085 0
3.07410250228221 0
1.91605960259746 1
2.20257449215903 1
2.17749848955001 1
1.74644092338949 1
1.51550325770883 0
1.77730915335064 1
2.29116935347793 1
1.93139072603343 1
2.19089354592151 1
2.31769169383653 1
2.04895633414809 1
1.97604729469492 1
2.30783759239895 1
2.09316697986456 1
2.0153436028428 1
1.87193774522846 1
1.9206646656633 1
1.44128293683963 1
2.21899149970119 1
2.54874459667025 1
1.46184909718109 1
2.34462506427071 1
1.80510766861244 1
2.11643567211696 1
1.84231446428227 1
1.9676073612136 1
1.98066529452843 1
1.60362864247264 1
2.62217280548972 1
1.5262565852402 1
2.34494717915637 1
1.89597505645568 1
2.31896798316795 1
2.13095483639151 1
2.23788718316095 1
2.22671743899077 1
1.27672893949599 0
1.60502193792196 1
1.61423239147794 1
2.27742527584726 1
2.6733992933135 0
1.99791403866626 1
1.9743048101966 1
1.90336025432376 1
1.71334350091652 1
1.72243030960584 1
1.70974314332401 1
2.43716834241551 1
2.71936221178169 0
2.38588700421339 1
1.98553179323428 1
1.54271857457543 1
2.26593853514341 1
1.8794685017912 1
1.852286019251 1
1.66049035408986 1
2.12369767260279 1
2.80865992258027 0
1.42093930061411 1
1.49104864443427 0
1.893597028189 1
1.69881192069121 1
1.62441894642541 1
1.86043479504295 1
2.14205127276726 1
2.1038615638088 1
1.95221964738337 1
2.30817785783612 1
2.42189875917122 1
2.2675606738924 1
1.78834978520299 1
1.7334711996419 1
1.78811077596333 1
2.27174331828263 1
1.6921240515569 1
2.27363473125692 1
2.15861397835795 1
2.01651473195612 1
2.01925259410951 1
1.75998575064171 1
1.5292540456682 1
2.16755139724434 1
1.98714608370894 1
1.63197373565398 1
2.38524219335616 1
2.16127796381832 1
2.29163832332073 1
2.06272789481874 1
1.82413559533461 1
2.03406832788312 1
1.75737695360835 1
2.10006207768781 1
2.15172054771926 1
1.70877017109886 1
1.97347866889651 1
1.77121837470343 1
2.25324014919722 1
2.18019336254091 1
2.39405819427562 1
2.09381923807984 1
1.88631208360031 1
1.28744112891341 1
1.82282686160227 1
2.33976779059027 1
3.20595173571892 0
1.94293977948215 1
2.51216201137123 1
1.49749425630367 0
2.08354691265512 1
2.38308211172128 1
2.32312508147825 1
1.68222682874028 1
2.38398719762911 1
2.19131135521279 1
2.04305954620589 1
2.0745750329867 1
2.71582531615264 1
1.9503634106557 1
2.47238530321208 1
1.45394575333016 1
2.16279703392246 1
1.49229611082379 1
1.69804358168707 1
2.45061025378826 1
1.6624253407206 1
2.44158230750301 1
1.83827828046284 1
1.35537956190019 1
1.75594227709861 1
1.53955907431374 1
2.57762373134854 1
1.98505106542402 1
2.49533329234804 1
2.14045728884808 1
1.95954005317931 1
1.9140031634422 1
2.24144320385673 1
1.63989902030779 1
1.97389254514185 1
1.72128193768882 1
2.10850183704247 1
1.78469686504055 1
2.32522133184224 1
1.55757458696922 1
2.22572138301284 1
2.02050919514605 1
2.14979442264796 1
1.87146701788892 1
2.60835689486323 0
1.87154305763589 1
1.99387301941066 1
1.53038889033926 1
1.44535827684405 1
2.37591033631809 1
1.27924787208218 0
1.86148935824884 1
1.6176408098842 1
1.96346347799681 1
2.38120603628276 1
1.6540643093816 1
1.93013954620176 1
2.14396119404135 1
1.90316216737029 1
2.69768870840709 1
1.82276115566041 1
1.80780071897763 1
2.11781476755495 1
2.02507715459682 1
2.25818434630639 1
1.40791167847347 1
1.27547621140609 0
2.64201510700363 0
1.48703799465846 1
1.27783706133858 0
1.89846761412598 1
1.92745328069705 1
1.43405654190371 0
2.01048413966636 1
2.2937246639857 1
2.25022314397162 1
2.07347935243982 1
2.11642834670486 1
2.70529540715251 1
1.91303819706306 1
1.7785293024829 1
1.51270526926226 1
2.02856247901023 1
2.15583434000327 1
2.07210012366151 1
2.05169499330836 1
2.33531831518556 1
2.44311400335275 1
1.7333363303255 1
2.65967049216086 1
1.59761710072189 1
1.60165349559791 1
2.01348933190385 1
1.51969836556783 1
1.63726847816764 1
2.27682641471639 1
1.94780057766841 1
1.79314834374102 1
2.28476556059942 1
2.52427700865665 1
2.36921165777305 1
2.24186426334276 1
2.72254261054136 0
2.15030601728007 1
2.54635696841465 1
1.87584265701356 1
2.39835411216688 1
2.52311013990545 1
1.89501992817475 1
1.97162771014322 1
1.48492364561961 1
2.11181078848724 1
1.65055524430479 1
1.83070468753817 1
2.14568783638242 1
2.08931880961601 1
1.48975124716156 1
2.03115600672151 1
1.92924790230234 1
2.51750457816108 1
2.12163096160895 1
2.40831835975362 1
2.05135143692997 1
1.89610503455411 1
1.74159378463296 1
1.40843997808655 1
1.99332490606724 1
1.84385679307554 1
2.03062093064244 1
2.07979172570096 1
1.59463884895647 1
1.6264330360824 1
1.86559947599094 1
2.83777423147357 0
2.03757132292626 1
2.11786637565264 1
2.46516708658246 1
1.55190622826903 1
2.03153286133121 1
1.96332861144923 1
1.45249015882605 1
2.0710517083072 1
2.32907942060597 1
1.68838416995127 1
1.66267088470904 1
1.52744403354331 0
1.9857746535387 1
1.75900189748232 1
1.82072673012992 1
1.41449621093114 1
2.04694065006216 1
2.00067223800318 1
2.08364318945564 1
2.26854578293673 1
2.07543811911005 1
1.70146785153133 1
2.10350688048533 1
1.99051395177776 1
1.7415073089637 1
2.34286497082689 1
2.35234429424534 1
2.44409930278127 1
1.52125738904077 1
2.10174417557935 1
1.71561320030496 1
1.84844610185434 1
2.31634289421546 1
2.23011370144696 1
2.0572460833088 1
2.03692163229812 1
2.75974374041249 0
1.58763612064477 1
2.02331168622899 1
2.06712233407156 1
2.11004340241336 1
2.23555105243181 1
1.90734551351798 1
2.32925674840415 1
1.6667199811869 1
2.57128290606799 1
1.64624942483272 1
1.69308256901081 1
1.8063034136507 1
1.44843785266396 1
2.05293889751093 1
1.97165410190069 1
2.38010054035077 1
1.74999385792147 1
1.96453140778412 1
2.08505954070421 1
1.7480074725914 1
1.7684897742993 1
2.06794579825281 1
2.0922284670206 1
2.16230215596892 1
2.11208092545505 1
2.42378889341764 1
2.47429518743157 1
2.3976508358975 1
1.91260451268491 1
1.77644155006189 1
2.24170540228733 1
1.78471648016125 1
2.06994148225441 1
2.10062164710421 1
1.58464035246157 1
2.0539073094143 1
2.57178352639125 0
2.35282909040177 1
2.39428410652962 1
1.74239694119259 1
2.13271382790803 1
1.6563378107532 1
2.24599823854296 1
2.01784974686246 1
1.35144779209745 0
1.66013865075484 1
1.87844015486653 1
2.6428885355688 1
1.95585793211658 1
2.55313534483187 1
1.35040232280913 1
2.19710399417917 1
2.30230892533361 1
1.86452303085935 1
1.82950223638665 1
2.50111173640353 1
1.6041375896588 1
2.62811745579213 0
2.02427244334533 1
2.47456777495512 1
2.46563037303487 1
2.12132994955166 1
1.75553481530703 1
1.81850223169075 1
2.34052974600371 1
1.87827597641478 1
0.911651219918528 0
2.4502773661297 1
1.87330239899219 1
2.48845118565177 0
3.11172516881159 0
2.26604346316768 1
2.6021082552121 1
1.8102946448591 1
2.14124018965831 1
2.46308985468383 1
1.91191327324448 1
2.09571817102314 1
2.2954623965995 1
2.7310860781792 0
2.22840643000554 1
2.19616948940805 1
2.69868600126792 1
1.96522239067875 1
2.06383032799363 1
2.1034238461461 1
2.11976629719972 1
2.282396550385 1
1.96892471082911 1
2.43961210619007 1
2.2564671994058 1
1.88528449473429 1
1.86033665740323 1
2.09868652226287 1
1.55820345079928 1
1.73169533649025 1
1.88899844267377 1
2.65669399891549 0
1.63647937452709 1
1.74646956650885 1
2.36032087998346 1
2.5398205353308 1
2.21872229725508 1
2.40728393739565 1
2.24211774573196 1
1.91929514423032 1
2.08295764778602 1
2.13001850277045 1
1.66364544882144 1
2.09628206418321 1
1.50512557826415 1
2.2115431404942 1
2.62601657520517 0
1.86223252244174 1
2.06106145244755 1
2.76952487355259 0
2.00177898716156 1
2.6683637932203 0
2.1063386763832 1
1.7359388847021 1
1.74092086431203 1
2.29563909967959 1
2.13259764756817 1
1.87726208446035 1
1.47148379314953 1
1.73300150435538 1
2.34760914313409 1
1.68398387791008 1
2.18929667748328 1
1.91686387667772 1
2.19280517836585 1
2.03805846176889 1
1.96540848725634 1
2.28154295026732 1
2.06514971218297 1
1.84340962806342 1
2.00058623096429 1
2.31672076592868 1
2.32058868458242 1
1.91746600328032 1
1.92454511916225 1
1.85404044507842 1
2.06302960860894 1
1.46702700784627 1
1.49571708702775 1
2.12303664807199 1
2.4038094107662 1
2.26406554982238 1
2.37135564181869 1
2.27326480515274 1
1.76414466436819 1
2.70396193589174 1
2.27735096954807 1
1.80386358785217 1
1.80477074741838 1
1.79213355003183 1
1.58302355725701 1
1.31495226966723 0
1.94979225930921 1
1.97302208702639 1
2.36248295059406 1
1.96127065394549 1
2.32623689805051 1
1.77150320930204 1
1.75197106854684 1
1.64055285553452 1
2.09192071897489 1
1.45891992194543 1
1.95104819512123 1
1.90719926500212 1
2.25701825122673 1
1.79017812205758 1
2.08836121700981 1
1.40516277951216 1
2.11342452187833 1
2.51011403588788 1
1.68579506928467 1
2.33346048194137 1
2.10038316993425 1
1.02539581296329 0
1.31422169865567 0
2.2584664631213 1
2.40186028698822 1
1.80894845198799 1
1.82962153125746 1
1.91219714336643 1
2.30664103139248 1
1.75272613661216 1
2.11760262574838 1
2.15521462451019 1
1.88880847328839 1
2.2888300149184 1
1.57180764265894 1
2.75235762713892 1
1.78809215618529 1
1.80382445150804 1
2.28186472475458 1
1.81285918848866 1
1.58016676842284 1
1.7212306902783 1
1.91120267208931 1
1.75285284726095 1
1.95253026855928 1
2.72594343547288 0
2.37690981559911 1
2.26441170009497 1
1.72803709644977 1
2.40147694159747 1
2.35485332118586 1
1.54316201375642 1
2.24620257757286 1
2.03331730165526 1
1.71393563065717 1
2.51002702925612 1
2.15873836173785 1
1.97213427133511 1
1.85547115149682 1
1.39455887403078 1
1.79344140581271 1
1.79176781252404 1
2.17427776602325 1
1.92883978522979 1
1.52384090241299 1
1.61124513627886 1
1.64458251953605 1
2.10940080506097 1
1.54756929929149 1
1.71153474848711 1
2.08185713951142 1
2.21447228993301 1
2.18389449275539 1
1.66680853348835 1
2.79339940613236 0
1.83299585712161 1
2.00123198811393 1
1.75457339348254 1
2.34118932464866 1
2.08665659952717 1
1.5525232007882 1
2.27798835618418 1
1.89673142950171 1
1.91610422130771 1
2.22559666239589 1
1.82534364583935 1
2.17406352374119 1
2.00825557528023 1
1.97841020796084 1
1.42883842831119 0
1.79683094874477 1
2.44112777551027 1
2.44738033856197 1
2.36327150639206 1
1.90866201945728 1
1.79962819689847 1
2.05435824580373 1
1.90553418118877 1
2.14597542659702 1
1.59388729240875 1
2.03427189490083 1
2.45019243267045 1
2.07461135061587 1
1.5384742295659 1
2.18355666954818 1
2.2804557339702 1
1.85934549408626 1
2.54320686837825 0
1.89907768114932 1
1.73741713779052 1
1.76944738029037 1
1.85631354418572 1
2.4678611442129 1
1.68597431929697 1
1.95761267267979 1
2.28530169340461 1
2.45633633135061 1
1.65661070007003 1
1.69650631993945 1
2.10977358165252 1
1.49363584898722 0
1.65538639449046 1
1.78020155102645 1
1.88462581617409 1
1.79865419570011 1
1.82661416330245 1
1.67654866861214 1
1.69577879545259 1
1.77110936921064 1
2.57169330439078 0
1.8995420115509 1
2.58611466155144 1
2.23147156948567 1
2.24556428836415 1
2.30249803706151 1
2.16936797886197 1
1.21404208400236 0
1.99356052865849 1
1.63532038677748 1
1.44294425486783 1
1.65887241870327 1
2.23724105172254 1
1.95300704748255 1
1.71939446059875 1
2.41589348393667 1
2.25886458165732 1
2.7748439277845 0
1.98943803681366 1
2.15880347406083 1
1.90305168778599 1
1.92324662650223 1
1.77087286232006 1
1.57271457724174 1
1.49384886282212 1
2.14495272134911 1
1.56152780494763 1
1.47608895839483 0
1.47000372657407 1
1.38373151500261 1
2.47832653688483 0
2.04097081132389 1
1.74921869974816 1
1.56699889189138 1
2.32536260783908 1
2.01834627738075 1
1.64506640981748 1
2.16761666628823 1
2.20317372002994 1
2.25365986361876 1
2.02973563397546 1
1.69817449098737 1
2.96333603189784 0
1.36584920219585 1
1.86636749960069 1
2.09371120955594 1
2.29312997248999 1
1.65025341449726 1
2.27302020714654 1
1.93862543125248 1
1.84571639397694 1
1.82499833995482 1
1.53204018048829 1
2.23280312849965 1
2.18623728065613 1
2.52703628176303 1
2.23497621858825 1
1.39779729967804 0
2.46097367512648 1
2.46296751280564 1
2.01599155186505 1
2.10976668907876 1
1.89916149383531 1
1.53885094302204 1
1.44599705044291 1
2.17200752633602 1
1.65643846560627 1
2.66357352779485 0
1.8144373129053 1
2.26832123663669 1
1.9592776411808 1
1.73551361598386 1
2.01866683620947 1
2.14667191137114 1
1.85392086923833 1
2.23935676099142 1
1.66226408248367 1
1.99334865525685 1
2.68844802997766 0
2.4180073195446 1
1.87464269503205 1
2.91232358447431 0
1.90511862226008 1
1.95486146877776 1
1.25693358796378 0
2.0260350716332 1
1.74185366973022 1
1.3378331356024 0
1.90761418432354 1
1.79685689853673 1
1.95999482621206 1
2.09418782395465 1
2.03403951735331 1
2.18744635000394 1
2.43621114249293 1
2.19049299646887 1
1.41398962198652 1
1.90655097947669 1
1.89914785202849 1
1.96528855059154 1
2.17821304266523 1
2.50634828310962 1
1.62858304035456 1
1.94701540887741 1
1.97970987889081 1
2.38843284785804 1
2.22959881399498 1
1.77432359742057 1
1.95947439422285 1
1.54735871046922 1
1.47348208256726 1
2.28544214583376 1
1.68257284304895 1
1.72118910563228 1
1.89532754365616 1
1.83953305433776 1
1.34659670763296 1
1.52641475392276 1
2.09572280146027 1
2.06102369477731 1
2.07133543277899 1
2.55880709021735 1
2.54942816108461 0
1.95260573568882 1
2.15935199676483 1
1.52383206934833 1
2.04105421688688 1
2.28728114311698 1
2.10883477574415 1
2.05126136838851 1
2.00947143257701 1
1.61087089680576 1
1.69498251490632 1
1.61242844926369 1
1.8150504220899 1
2.27527394690366 1
2.31674681043616 1
2.6032895430578 1
1.85304413967642 1
1.84670051748242 1
2.10131609980657 1
1.78968511386829 1
2.08407612409197 1
2.32312662727797 1
1.64431928768484 1
2.30285607310858 1
1.99674875470792 1
2.11780043892714 1
2.51442177538189 1
2.42134004783575 0
2.06737223530468 1
1.92880764146701 1
2.35747784094405 1
2.77803739138809 0
2.36796121743068 1
2.34669593815916 1
1.84044418407134 1
1.65943774331216 1
1.62717495297524 1
2.80570778676131 0
1.75431462737838 1
1.65680523848984 1
1.98499813973817 1
1.65076543386206 1
1.64772463981529 1
1.67213372693787 1
2.07523121667187 1
2.3968545989847 1
2.24518626096918 1
1.88952107616647 1
2.11798502351408 1
2.35936264082563 1
1.88593225224715 1
1.38000810136479 1
1.68886687626971 1
2.0873771205513 1
1.61831641590155 1
2.68089180952675 0
2.21389813717128 1
2.44918581530687 1
1.77764524885413 1
1.73880801886985 1
2.15066590552777 1
1.6657275489534 1
2.08011877757316 1
1.12594959954276 0
1.38728963347451 0
1.5865892686151 1
2.00469351101457 1
1.78562946678197 1
1.89865172258924 1
2.35586833452099 1
1.74341580362971 1
2.10654162880662 1
2.36805047228257 1
1.74364930768298 1
2.21229567957971 1
1.9780676567793 1
1.96513428465964 1
1.45021116277845 1
1.73751430761108 1
2.2884819480925 1
2.18867991265054 1
1.68625532034172 1
2.17638718435892 1
2.38781952280854 1
2.38132191445958 1
1.78720598447659 1
1.3367577791438 1
1.91467994695374 1
2.00923114555795 1
1.4122982677302 0
1.84980749243028 1
2.11559760948236 1
2.23590621719568 1
2.21956364058125 1
1.48867919890641 1
2.08183666918006 1
1.59465897869018 1
2.19559135520043 1
1.76090039864394 1
1.07057902193819 0
2.11818040290684 1
2.62752739836728 0
2.00779185233878 1
2.0384634349913 1
2.3236300986345 1
2.07020786744247 1
2.20946570306056 1
2.70204818583955 0
1.81089398947184 1
1.92672187269578 1
1.94720263140038 1
1.63257857689689 1
2.34523663672686 1
2.57095348475576 1
1.89863729764096 1
2.47315431919343 1
1.74733768727318 1
2.07300194118855 1
2.03128310941367 1
1.9066534765531 1
2.08048503604874 1
2.28440767059037 1
2.73006615649903 0
2.47654303940416 1
2.13861672375665 1
1.86460170574997 1
1.97134271842675 1
2.16423717072173 1
1.96784013343542 1
2.32105003906323 1
1.78088564661342 1
1.88385906782166 1
2.11425456092958 1
1.75151117282363 1
2.47368463489164 1
1.72112627808272 1
2.31772761251293 1
2.18409583000523 1
1.97469917040963 1
2.28308085646391 1
2.09225870221208 1
2.40508041842342 1
2.57761450462747 0
2.18207017811433 1
1.87869867605525 1
2.5360156719119 0
1.83951579043273 1
2.07582140955192 1
2.40838964106772 1
1.87027028249682 1
2.18304949631995 1
2.02429669666259 1
2.509852827922 1
2.16311518220017 1
1.6772407651761 1
1.89125872750044 1
2.26627764141174 1
2.14984737573983 1
1.97550092835562 1
2.32148937366047 1
2.13314202372806 1
2.21610042016704 1
2.42192278982079 1
2.36251989335209 1
2.13174116738218 1
1.70661440619202 1
1.73727232270438 1
2.24489183579146 1
2.42954837350337 1
2.02450850665405 1
1.75493306326033 1
2.32997576472245 1
1.62516270744821 1
2.42552675876558 1
1.94361642996852 1
1.8848711445159 1
1.86152418305252 1
2.23068521199542 1
1.98047421203209 1
2.26227705372313 1
2.36700308310528 1
1.71841723791068 1
2.50889247219483 1
2.09027869549686 1
2.91246501776036 0
1.71755187320535 1
1.70589350334075 1
2.38949019074787 1
2.5812005528319 1
2.12190420794652 1
2.16380225283015 1
1.85942746044169 1
1.29747102568048 0
1.78273042864665 1
1.82164923819479 1
1.94534623588894 1
1.98972354235496 1
1.8320048919741 1
2.17464485970771 1
1.63558908598605 1
2.23374211097266 1
1.27877034284674 0
1.91486120462972 1
2.13676605082997 1
1.58059200877274 1
2.40056697491445 1
1.87535679786024 1
2.03730099696643 1
2.49685922434568 1
2.2480828986544 1
2.01956858268533 1
2.37379656504242 1
1.12816246871725 0
2.44665906473097 1
1.98634364170892 1
2.10326357121537 1
2.30679869613191 1
1.58226714618516 1
2.41196546214425 1
1.78778730779273 1
2.6804842157544 0
1.62712484033931 1
2.03587607804074 1
2.42539287032082 1
2.127283858729 1
2.31066638655578 1
2.17867175417773 1
1.87048073189315 1
1.81187973650553 1
2.05624344171394 1
2.01191931546802 1
2.02327292820293 1
1.7125977001129 1
2.24352540650628 1
1.48912382936001 1
2.03632935658961 1
2.24781219323957 1
2.31683764553529 1
1.86624639929206 1
2.1321007718323 1
1.61300843252847 1
2.03699355393959 1
1.94000817240114 1
2.23553181645782 1
2.18150003614272 1
2.54168053195138 1
1.86837431059578 1
1.73832299844025 1
1.95705081532859 1
2.18537931254529 1
1.54992472729259 0
2.01624906153111 1
2.23148843694337 1
1.83260727885659 1
1.44718940470817 0
1.87717005095101 1
2.27752356895744 1
2.02321173010953 1
2.37381656619357 1
2.08330159958249 1
2.04493459255791 1
2.33362113596329 1
1.92614236893128 1
2.32841210537383 1
2.23533111731868 1
2.42462741700238 1
1.60928109901788 1
2.06541669431027 1
1.14776509973505 0
2.19026884663288 1
2.29003950083672 1
2.12196102759028 1
2.15045045246923 1
2.53659966396826 0
1.7163285083908 1
1.81336384726429 1
1.90770788263003 1
2.16885870350105 1
2.18048092861223 1
2.75937577354604 0
1.81708107515003 1
2.20507256826492 1
1.33522183285979 0
1.73167506771048 1
2.25978009331071 1
2.05766822067291 1
2.47309443586146 1
2.01799724885248 1
2.10160550600748 1
1.66135451461325 1
2.14393464725058 1
2.13265839551135 1
1.96576954033828 1
2.36268798891846 1
1.76269806153668 1
1.88218376284635 1
1.54710493145767 1
2.22921172405711 1
1.89491345023063 1
2.19194005578802 1
1.85863703177936 1
2.27344007151344 1
1.58597437123067 1
1.39708972356965 1
2.21028457029245 1
2.7352916472918 0
1.30884186423558 1
1.6754605953918 1
1.5772544071186 1
1.98463838874723 1
2.3550863055591 1
2.12697049593619 1
2.16662820751262 1
1.96012999872447 1
1.82335266160902 1
2.05264591722985 1
2.15868345298178 1
2.48487501290756 1
2.42416324139424 1
2.01784492785291 1
1.75598254582292 1
1.23825496323415 0
1.81401895851958 1
2.66638276780226 1
2.56017759629612 0
2.31239340251192 1
1.96171352722057 1
2.3034250410142 1
1.66020136327714 1
1.68284751829686 1
1.83347543969828 1
2.19316434139203 1
1.44325367963368 1
1.80158062588593 1
2.25195772834587 1
1.61281725366601 1
1.88027023008516 1
2.06376657922127 1
1.51635158024779 1
2.11831129135945 1
1.75821555550547 1
1.99262246444187 1
1.40311268542167 1
1.77441094715847 1
1.79433593120565 1
1.60842837777569 1
1.9446116247601 1
2.02053283445458 1
1.8092908062235 1
0.699963268088186 0
2.38099808563884 1
2.30616522911177 1
1.93633241311227 1
1.78764278757865 1
1.8579855817723 1
1.73748199319731 1
2.06149199031085 1
2.22380221412356 1
2.11058810799367 1
2.09134463172304 1
2.45929854474673 1
2.24477421704707 1
2.5437630848551 1
1.90445723156607 1
1.7641171203007 1
1.74810743683077 1
2.06326860589047 1
2.30908286768901 1
1.71930565529737 1
2.36350881819274 1
2.17431406886808 1
1.21489148836023 0
1.12357521090998 0
1.81621503144109 1
2.55328465586394 0
2.39469439679633 1
2.17921733411358 1
1.29362983308801 1
1.96653072954167 1
2.02247844848612 1
2.24619188875541 1
2.11378655027079 1
1.65958735759257 1
2.04865883795053 1
2.23602078353217 1
1.84466804094529 1
2.13073926158674 1
2.00509824228213 1
2.10625019820001 1
2.28504707845027 1
1.91292453079144 1
2.34838003543152 1
1.65803429125507 1
2.01869537962248 1
0.506952289335896 0
2.26259409877035 1
1.90921506690605 1
1.86530266155792 1
1.83023274877803 1
1.70115334534921 1
1.77292027377942 1
1.81809004202418 1
1.821337954929 1
1.60396133261788 1
1.7827772732817 1
1.73655236968786 1
1.59241015084377 1
2.33509953758087 1
2.22346531394446 1
2.44782090482266 1
2.21346021121357 1
2.34887343617744 1
1.95808921013859 1
2.22797378108209 1
2.13206416952913 1
1.75553385244559 1
1.73282213129934 1
2.37214228581845 1
2.08949570955469 1
2.47163563693276 1
2.29051792377016 1
1.95240566279755 1
1.56201468330471 1
2.38533355030405 1
2.00381812573779 1
2.365362869139 1
2.25218990357797 1
2.31613195877371 1
2.28158659755293 1
2.66363811534335 1
1.58563635436954 1
2.31044069591797 1
2.11199144312765 1
1.97898731469051 1
1.93537536356922 1
2.21814213095444 1
2.46741593744905 1
2.18958896117332 1
1.23492293111412 0
1.49477704884193 1
1.65787254520398 1
1.59577654383598 1
1.7003656295807 1
2.14999627211567 1
2.01191088739154 1
2.15763305028314 1
2.00541285121384 1
2.71285499328608 0
1.852095873833 1
2.6385306614853 0
2.25499978697997 1
1.60199369340996 1
2.00814718072975 1
2.42272261051412 1
2.17025390728258 1
1.98045696930728 1
2.21544038933478 1
1.76387730047277 1
2.00102473555282 1
2.8936334687403 0
2.21806514369808 1
2.3147628304145 1
2.02365892929501 1
2.44305604315068 1
2.42484208405692 1
2.28627071380729 1
2.38717494898604 1
1.96849321526427 1
2.16226685034751 1
1.64727941116927 1
1.56130905120509 1
2.128067964458 1
2.30959080005644 1
1.77651566058832 1
2.23214798504916 1
2.06916988317687 1
1.97710276336019 1
1.60464253003962 1
2.40466661580265 1
2.20983482031848 1
1.96746269415438 1
2.39181271603563 1
1.87578428454658 1
2.33186042787959 1
2.03322206689629 1
2.56477988780665 1
1.9669427069496 1
1.87695277852472 1
2.78688868956983 0
2.18305196250145 1
1.65695395662031 1
1.98835683451777 1
2.39532701421005 1
1.76573807681112 1
1.54674923948344 1
2.43939697829459 1
2.19368812713069 1
1.70529823347895 1
1.84066099384569 1
2.12969388592557 1
1.38385934881864 1
1.98146266122417 1
1.92759180718303 1
1.68600647822919 1
1.8136825560535 1
1.88269378831855 1
2.59574782935943 0
2.79481751878603 0
2.25600582978291 1
2.08282605457583 1
1.94740354554868 1
2.05191457163078 1
1.93100242011611 1
2.28405828964416 1
2.17679284156794 1
2.45980889610569 1
1.91081956813372 1
1.68968123287626 1
2.11603231012082 1
2.21077306522062 1
1.51073097264155 1
2.02760719496844 1
2.73681481817617 0
1.8464207694793 1
2.01611101620801 1
1.9530947511945 1
1.87769937056293 1
1.49804322122534 1
2.27306244514181 1
1.47221800272952 1
1.56131308356766 1
2.36094859810987 1
2.06444192215401 1
2.09292928913611 1
1.8524651388056 1
1.96205886745759 1
1.91192622024657 1
1.54992285889144 1
1.84483729980625 1
1.90881128925703 1
1.62000386480828 1
2.47172925710973 1
1.79344288224047 1
2.43780304839684 1
1.69637521532116 1
1.7886449912594 1
1.45172376427571 0
2.16079673945893 1
2.18049765364616 1
1.64007073659913 1
1.45676176147828 0
1.88439387154758 1
1.18287596174229 0
1.36215564598855 1
1.69138367194653 1
1.26741151124223 0
1.96750521259275 1
2.12284580215266 1
1.7709215696548 1
1.66024842621759 1
1.9363161465823 1
2.23247131338291 1
2.03157166984785 1
2.13728973437704 1
1.68773266970649 1
2.13345819494698 1
2.35864122140089 1
2.02613350236577 1
1.51672874546504 1
2.30600887273162 1
1.69131956028902 1
2.54691556466288 1
1.29592760214959 1
1.86394295323928 1
2.02092898292746 1
1.68301425719867 1
3.11250556055393 0
1.7780798518942 1
1.55229474202329 1
1.94442189445923 1
2.34338589542265 1
2.12103061645933 1
2.12188130133919 1
1.89411867907111 1
2.30913281212013 1
1.89208908113417 1
2.4504067010523 1
1.70185552486701 1
2.0801324001168 1
2.04679293704501 1
2.46866655039692 1
2.01346315268021 1
1.49684005170546 1
2.26575606413457 1
1.90778473886322 1
1.5453188391328 1
1.61618898554739 1
1.7974248754019 1
1.64953272319792 1
2.21971960038503 1
1.84584983352502 1
2.15657506845062 1
2.02170502126388 1
2.32801852542186 1
2.29688932474118 1
1.02808124433154 0
2.45311145946414 1
2.52240439754558 1
1.82241600463531 1
1.44781436643287 1
2.03157360382011 1
2.07292662303911 1
2.1160088586177 1
2.1666292470917 1
1.70753288523399 1
2.11709624457859 1
2.16835549015677 1
1.48503097809919 1
1.61529491088701 1
2.36609873084247 1
1.47182553974671 1
2.15297673227492 1
2.23328867685214 1
1.89146960842559 1
1.96851587271798 1
2.41789101219975 1
1.82680400737692 1
1.8460086151175 1
1.9665800690725 1
2.30993943302343 1
1.97181667964234 1
2.06607770826838 1
2.27752732397321 1
2.0172137453387 1
2.49498357728405 0
2.12475480811149 1
2.01768019471772 1
1.9541006281514 1
1.59961838202726 1
2.49291937115626 1
2.0819378751489 1
2.22277269459675 1
2.27317625647633 1
1.87526773641212 1
2.18217798983116 1
1.95969079646796 1
2.03960847701481 1
2.07606574397443 1
1.62019072419679 1
1.58920822536247 1
2.0154166612487 1
1.9423121406179 1
1.86178117319459 1
1.93107874646287 1
2.16560762277401 1
2.01510385283747 1
2.65908597405993 1
2.19697261533374 1
1.49839921698508 1
2.23733386352841 1
2.11285753024516 1
1.88602246906864 1
2.78956277197986 0
2.13896365370805 1
2.01396591364441 1
2.11198967425013 1
2.26484980537147 1
1.9237111186825 1
1.62678459496824 1
1.73218006486623 1
1.78197428697316 1
2.59291074376478 0
1.81313361982496 1
1.72580864892988 1
1.23557644403856 0
1.55413261919841 1
1.53993941103496 1
2.1999412589205 1
2.13215376469857 1
1.67624058152862 1
2.06155463172202 1
2.16308216728465 1
1.97253351923738 1
2.93256711836548 0
2.3189155029704 1
2.22146949582977 1
2.11804558297238 1
2.09574308589449 1
1.95081172710375 1
2.61006355506717 0
1.64616202154703 1
1.66547757456838 1
2.04825333847003 1
1.65586097108341 1
2.77464109572453 0
2.51264158888504 1
1.72558220849831 1
1.91086903467516 1
2.10336234623802 1
1.878618463809 1
2.29749673816766 1
2.14733456491376 1
1.66268151655539 1
2.387593697335 1
2.58207930965324 0
2.22268012316781 1
2.22178221192002 1
1.59349531840768 1
2.75993205620563 0
2.64361777689548 0
1.38303787097551 1
2.22102707339928 1
2.37423769643819 1
1.72412608684455 1
1.61171112935024 1
2.47554456075057 1
1.62359649803787 1
1.74514092624644 1
2.3918771520962 1
1.64193380127218 1
1.63887171303316 1
2.44482973533812 1
1.69630429221895 1
2.82671375872483 0
1.79456436042838 1
1.89008614506527 1
2.11549880980969 1
1.855256785282 1
2.0394212928707 1
1.61780367030866 1
2.14413572753498 1
1.97691368107129 1
2.22465849783534 1
2.07626771782095 1
1.19316519670351 0
1.71940817075335 1
2.03789980748312 1
2.31687713502848 1
1.86788139459226 1
1.72589297701554 1
1.51181639818475 1
2.00389193233776 1
1.72060174798623 1
2.02455796716474 1
1.92258401992944 1
2.01692491557231 1
1.93404099729683 1
2.00879365920402 1
2.12468154068899 1
1.8815682303275 1
2.1370393160037 1
1.6210531166629 1
2.1421466518308 1
1.27362783171959 0
1.89995251195038 1
2.57790141826426 1
2.11133275932044 1
1.56674587880553 1
2.06307043282305 1
2.00244485909115 1
2.00451644249234 1
1.38738736206328 1
2.36547327106693 1
2.36719359936552 1
1.77321616272983 1
1.26706762773907 0
2.467164809949 1
1.49165255463698 1
1.77981534651621 1
2.03831813342324 1
1.95997822439348 1
1.99970732611195 1
1.84585026162575 1
1.61635039395289 1
1.3451056863832 1
2.01402485646518 1
1.58508017567756 1
1.37119529912557 1
1.93460118182935 1
2.02481949397912 1
2.31512172306213 1
1.85553967084531 1
2.02180391342683 1
2.43642484493185 1
1.82282724572905 1
2.22363634222569 1
2.10570558392209 1
1.53311366412449 1
1.850817663317 1
2.17955254019827 1
1.81811194774047 1
2.06437661504426 1
1.81945361520312 1
1.59776085035961 1
1.88424166590211 1
1.91191822031698 1
1.64222275417214 1
2.31920462470153 1
1.85457005770595 1
2.29814561387862 1
2.10224785886448 1
1.9974983964815 1
1.74574001404372 1
1.98698742063478 1
2.40248637733169 1
2.53203665293422 1
2.39529920141272 1
2.10560555016606 1
1.44664555437698 1
2.73542766375562 0
2.40807592693495 1
2.51276753996419 1
2.39948560211024 1
1.91109659153207 1
2.20031582993872 1
2.01589008861389 1
2.27679211120341 1
1.74531452007171 1
1.66283803202771 1
2.11296106492077 1
1.84859957534641 1
2.52737040607165 0
1.7256771125723 1
1.81595602138312 1
1.57977446164786 1
1.98762917872932 1
2.57583633010976 1
2.47689619830963 1
1.96493004442895 1
1.81762816783896 1
2.090835900689 1
2.70698111854866 1
2.42717502733346 1
2.54524196885833 0
1.23971516772474 0
1.76211635965946 1
2.11650610796525 1
1.82034592937355 1
1.99866406723462 1
1.89642505210175 1
1.53434631018275 1
1.95014512581235 1
1.51079158207728 1
2.31798013980734 1
2.21007941941656 1
2.38635720274736 1
1.67198423571358 1
1.51552834076987 1
1.90267258105271 1
2.03284309574853 1
2.47903591968054 1
1.84489298883494 1
2.67266398935239 0
1.98293294596651 1
1.85069134895898 1
1.96652826715032 1
2.10259483122691 1
2.26707392321317 1
1.78684739774983 1
2.022479134935 1
2.36685226314853 1
2.56529227275223 0
1.88846497252978 1
2.09019656534735 1
2.25771030615761 1
1.99329892007776 1
2.09289635923234 1
2.02070958076125 1
1.47733802553166 1
2.59104536060908 0
1.70313947340385 1
2.2349496365999 1
2.48633379874213 1
1.96790931611607 1
1.93349034548515 1
2.80697721735012 0
2.08416754055911 1
2.39769016895692 1
1.79325078026406 1
1.80443826702945 1
2.31532130651151 1
1.77303729077581 1
1.81248508384265 1
2.17541324335741 1
1.63634609307523 1
1.76304866186857 1
1.50695644365613 1
1.87389100268859 1
2.23662439459705 1
2.12941546336009 1
2.54690759303266 1
2.2783734157555 1
2.02657451308063 1
1.75650701417848 1
2.2362734173243 1
1.78170856879163 1
2.00928443003787 1
1.03636046274283 0
2.08086285218748 1
2.23246980141439 1
2.26852076873261 1
2.78158767157275 0
1.30885594277449 0
1.88385130847411 1
1.80424996267936 1
2.13290844080055 1
1.92377200191048 1
2.51391305183192 1
1.6494244664123 1
1.87749238235605 1
1.96044631662431 1
2.07791973357114 1
1.46452466782689 1
2.24113771971969 1
2.05634687175399 1
1.77454019966956 1
1.6681936343884 1
2.13232771959704 1
1.71492007658583 1
1.94561050519049 1
2.47173951546917 1
1.97792206370075 1
1.49468201299425 1
1.9772014672495 1
1.34571378218124 0
1.99064004717586 1
1.2004648509335 0
1.93776648946225 1
2.73608558095854 0
2.26803779862426 1
1.91505746998252 1
1.88334387339442 1
2.15212514592869 1
1.97874764554937 1
2.02629299099862 1
2.2620587182566 1
2.11165317282283 1
1.88307066553208 1
2.10640504688525 1
2.60582003790096 0
2.11498533275413 1
2.17492691758958 1
2.13964145675064 1
2.09159943625211 1
1.83317589134259 1
2.04156651649286 1
1.63509551018742 1
2.05113388052409 1
1.85906546605331 1
2.43751613066851 1
1.80998812634573 1
1.91513886000652 1
2.28657642722084 1
2.33406138619114 1
2.64411125788894 0
2.10019747170112 1
1.56123151762875 1
1.89303996004645 1
1.88092604789639 1
2.28564440349919 1
2.65681934729157 1
1.46583832150211 1
1.82632050391465 1
2.35192264943407 1
2.43017967628303 1
2.03425488709722 1
2.53046168401451 1
2.06133463619013 1
2.54853558174378 0
1.63014102182152 1
1.59869270910834 1
1.72039698295528 1
2.23225497563657 1
2.20012319267908 1
1.70797744214539 1
1.5094373225685 1
2.03938355010747 1
1.84707517734434 1
2.28084636672943 1
2.09721344156035 1
2.11401355046743 1
1.6780186292293 1
2.83397575339359 0
2.19271737196292 1
1.37219564756265 0
1.71755573227267 1
2.17721512578153 1
2.38854614009381 1
1.87013395142615 1
2.07849394576236 1
1.89503839033749 1
2.2515294840379 1
2.19252881686076 1
2.0023169173298 1
1.94053174120861 1
2.31017732568734 1
1.47780197554874 1
1.87277771657774 1
1.82016362141081 1
2.53801341630165 0
1.91877703831177 1
2.06517062737452 1
2.18622250359246 1
1.70320641986621 1
1.87739362952242 1
1.57980844489023 1
2.91981239130558 0
1.59685758029325 1
1.92561666763886 1
1.98855308683865 1
1.83327708395812 1
2.31348746613542 1
2.38036853637747 1
1.92241014881356 1
2.4772947524549 1
1.64178741735069 1
2.47611077496708 1
2.23065214728021 1
1.73011977297193 1
1.81402077457385 1
2.37915689180126 1
1.73500888513129 1
1.82058408071529 1
1.7867131552869 1
2.28202987119271 1
2.10032121183628 1
2.31321908249789 1
2.12656394696538 1
1.63433382864618 1
1.35066333857316 0
2.36718180530795 1
1.61158377305026 1
2.46891059395776 0
1.77020564019165 1
1.61115851982959 1
1.71589493786843 1
1.69815449156935 1
2.2596510051659 1
1.92617625079307 1
1.78415216615512 1
2.18727881890184 1
2.2637151918783 1
2.31175442799492 1
1.93491998313963 1
2.08597489431118 1
2.21435427265206 1
1.63080135222645 1
2.05597351506729 1
1.88721441659872 1
1.91806250396565 1
1.95423162439043 1
1.68691995558335 1
1.94639289298369 1
2.14644621064299 1
1.91557854242876 1
2.011403673357 1
2.30888839121724 1
1.78511651924589 1
1.58626075362096 1
1.85937924044196 1
1.71830343751231 1
1.64299831297527 1
1.87614713215228 1
2.42682797259233 1
2.04210940137287 1
1.56594438656615 1
1.81801966760454 1
2.47350709931152 1
2.06672012397107 1
1.99475426799418 1
1.77029575523917 1
1.99711966972711 1
1.92285549564298 1
2.01445213631597 1
2.24232304611384 1
1.97833230243694 1
2.3047388320377 1
2.08288216339618 1
2.56932237262177 0
2.57493521516324 1
2.19730793234243 1
1.93528720183634 1
1.55588719096839 1
1.40400688440979 1
2.07307489016029 1
2.34265118021396 1
2.48866812072861 1
1.51181125710724 1
1.62778449917281 1
2.09425830678903 1
1.90660036828466 1
1.95249167739714 1
1.41717907002284 1
2.1740949802777 1
2.21143012824726 1
2.33360268750949 1
2.09099512156746 1
2.6902249598186 1
1.97826364353552 1
1.83752967635726 1
2.05843806615726 1
2.33446939729186 1
1.952314990938 1
1.97589734000894 1
1.93457198734316 1
2.37664875541553 1
1.65650176621825 1
2.11697124199911 1
2.30858815905913 1
1.69132341025944 1
1.58501760072965 1
1.65860982932765 1
2.12238304590935 1
1.47385288070785 1
1.7175082681565 1
1.94340285352573 1
1.70959233605964 1
2.16942599789283 1
1.99759649014118 1
1.77482727458754 1
2.27446243053051 1
2.13244930788818 1
1.89782815360533 1
2.13741345135654 1
1.96898389295506 1
2.45697577214994 1
1.33352536719034 0
2.18766556908913 1
2.23912951722264 1
2.36759910270043 1
2.00668897177534 1
2.10404880278557 1
1.62175827247361 1
2.14714452513971 1
2.22950050026586 1
2.29009109474059 1
1.54932015800189 0
2.0843678083969 1
2.00074072248223 1
2.33717294377416 1
2.72489465102901 0
2.30122408068214 1
1.8761069770206 1
2.19371861939745 1
2.11761165951567 1
2.58659284618805 1
1.77259700479505 1
1.99575322022453 1
1.95563881936953 1
1.6993013364875 1
3.00826043672722 0
2.03775304882336 1
2.13833281994235 1
2.5709556957051 1
1.78003932872828 1
2.19477259282207 1
1.69789471297378 1
1.83569617236226 1
2.07815801792974 1
1.78471817982926 1
2.35479584261711 1
1.64232747485601 1
2.01230351487188 1
2.40952489659751 1
2.3007566411146 1
2.38633882555982 1
1.74115933276565 1
1.30673058691608 0
1.84483569032361 1
2.46555507359164 1
1.82259663521416 1
1.97908060034688 1
1.93176114722643 1
2.32837004884496 1
1.88446693166103 1
2.20105419983491 1
1.53325310359965 1
1.94215100349411 1
1.54082972447627 1
1.83547407332463 1
1.83564338107654 1
2.19433865197273 1
1.55317970686714 1
2.34968756292937 0
2.36859468425672 1
1.89355726445811 1
2.21735486344467 1
1.76406723368174 1
1.96667505784814 1
1.62384348814902 1
1.97917238023501 1
1.77996800800988 1
2.7260142439421 0
2.07426504345377 1
1.90962128054209 1
1.7815210656188 1
2.09684668148726 1
2.06865995120198 1
2.03709050841059 1
1.9070138029457 1
2.1370515304797 1
2.04571338565548 1
2.48888562328774 1
1.40022181878162 0
2.46396017650375 1
1.97558455623017 1
2.24962749515872 1
2.28420805009986 1
1.96743945439575 1
1.9075614581388 1
2.2359572132324 1
2.28768900297258 1
2.11403822540067 1
2.52831724193934 1
1.49895660630623 1
2.10477019552274 1
1.27286090837238 0
2.16694827319835 1
1.7076483800787 1
2.38576382052677 1
2.10862152758682 1
2.61023147356324 0
1.60143052424513 1
2.4475848815442 1
1.89794678195856 1
1.77525003840164 1
1.30400719077615 0
1.85760678339164 1
2.10395483106497 1
2.05584765526355 1
2.49645429531345 1
1.874517776591 1
1.86409192707731 1
1.91902250046138 1
2.05150910351619 1
1.90543219237891 1
2.19342637357452 1
1.97081466925022 1
1.7207343125728 1
2.01053480220368 1
1.81934375281179 1
2.14301134097814 1
1.88756157775371 1
1.82052285367788 1
2.14174802554749 1
2.16458071254507 1
2.81622028603021 0
2.00613539433208 1
1.57637202496774 1
2.15540214702362 1
1.94803583777265 1
1.83322548086925 1
1.97665090110125 1
1.60358631476504 1
1.56331585852223 1
2.49849118267366 1
2.32970304066397 1
2.27006068358608 1
2.67828596431591 0
1.95112271710145 1
2.46963620623386 1
1.93778219098117 1
1.67783698392017 1
2.12861092291275 1
1.92714045341477 1
2.33320258061058 1
1.42146576910016 1
2.01674124861586 1
2.11708025014027 1
2.2811537450555 1
2.51643262420554 1
1.3851689774728 1
1.95369384988024 1
2.23348956058921 1
2.15015753569947 1
2.31471018264384 1
1.8313636646549 1
2.00019095482018 1
1.79095294673407 1
1.5469769899856 1
1.80743737997211 1
2.1552700984133 1
1.86380886223527 1
1.90893364663338 1
2.33009685930192 1
1.96026395505411 1
2.65549200070291 1
1.95073437406385 1
1.92957981829439 1
2.16836724589282 1
1.98259111852806 1
2.04633743909431 1
1.65905623968992 1
1.97392352737699 1
2.12731242727718 1
1.94374535238919 1
1.29562156465293 1
2.37654990994839 1
2.00156223362653 1
1.83092108355278 1
1.82541352843115 1
2.61671716608999 1
1.86690040428243 1
2.48216719312007 0
2.00103876864349 1
1.8415841231165 1
1.62295166827744 1
2.62249667648745 1
1.82446684165269 1
2.27128999455 1
2.79183563602909 0
1.84044993005335 1
2.46158713748498 1
1.79771596700086 1
1.7329150374307 1
2.07480397964044 1
1.65547404703157 1
1.81933326476094 1
2.46205941059937 1
2.06938653553683 1
2.18000366159444 1
1.56743715203403 1
1.62143303694123 1
2.39083814694406 1
1.83111486922246 1
1.65596762500962 1
1.26134488373532 0
2.17113802925143 1
1.92501584989063 1
1.8964376590139 1
1.72273246214047 1
2.34654957326175 1
1.63103326713658 1
1.91897001675128 1
2.17370984130335 1
2.01771474927706 1
1.91791819232255 1
2.04212357790596 1
2.09707935883685 1
1.98216935497314 1
1.82753204824527 1
2.00094372371907 1
1.64229470751026 1
1.83219567193306 1
1.56352363461189 1
2.23785065583227 1
1.66684329162423 1
1.77914484225893 1
2.20704580153427 1
2.43602278640278 0
1.69361477468032 1
2.00262342736257 1
1.40893474637826 0
1.60516350508904 1
1.53751455483298 1
1.53459000308303 1
1.41915448740697 1
2.32612682763143 1
1.97026126123127 1
2.31476652983249 1
2.75876203157325 0
2.06797139434368 1
2.57552369862481 1
2.84359006019604 0
1.53649085745004 1
2.00151129633189 1
1.60704364752684 1
1.60092256146704 1
2.40721660763073 0
1.89312698519597 1
2.10305568995557 1
1.85037368944418 1
1.71840986558835 1
1.83370035379202 1
1.79345094337051 1
1.98370226442825 1
1.78249249598691 1
2.2728606701732 1
1.97883750173419 1
2.44006866067156 1
2.41665549290925 0
2.10375917142885 1
1.37718680047087 1
2.48566697256931 1
1.93225885415255 1
2.09501604154383 1
2.06484382627975 1
2.02236706186355 1
2.61121545819233 1
1.82586485233007 1
1.78738373618163 1
1.72659570987538 1
2.27744148932605 1
2.15270639960274 1
1.25826331670938 0
2.11377258688856 1
2.13496277837045 1
1.67108228645374 1
2.09735507270835 1
1.0872533615199 0
1.89770339207703 1
1.50385979548867 1
2.07550703135604 1
2.18107583217248 1
2.27253387822474 1
1.87792814696589 1
1.377110322619 0
2.84492572953579 0
2.32896566288017 1
1.86083444784431 1
2.17883775345562 1
1.78100842077187 1
2.04598225510292 1
2.82040490672581 1
2.15079322046691 1
1.35496270103192 0
2.07575139003045 1
1.43191249544534 1
2.19340356536213 1
2.31154490814138 1
2.06191872798993 1
2.38824048752522 1
2.51178296220436 1
2.22644786046087 1
2.02721970353375 1
2.54616279064374 1
2.47332026303512 1
1.75483946357232 1
2.02938325747206 1
1.72218821977113 1
2.28694815542914 1
1.73998960809988 1
2.21446472706278 1
2.02132824805072 1
1.74239477108375 1
2.23109974443246 1
1.54678195109119 1
1.57865494486419 1
1.81913225677147 1
2.07333821572915 1
2.19694361018154 1
1.42321722900316 1
1.91448308719457 1
2.37888261931189 1
1.95162951203165 1
1.44142618177766 1
1.79158373693854 1
2.08484598004226 1
2.03570424882462 1
1.69208329145396 1
1.60526404578234 1
1.85479914710321 1
2.38775455928908 1
2.10077873425902 1
2.56678107504103 1
2.04256571262224 1
1.60700877275926 1
1.77078347519023 1
2.11024006275739 1
1.65417392085142 1
1.99990481417941 1
2.63032095451094 0
2.16922347754614 1
1.95670044331631 1
2.5137730388929 1
1.83773421140373 1
1.50133155683583 1
1.64581533382735 1
2.01651206592989 1
2.20260736520708 1
2.08669012841426 1
1.78821605029308 1
2.04106399325788 1
2.39962893106201 1
1.59222313416562 1
1.92454638665439 1
1.85264437586124 1
1.81684150701213 1
1.66778072515622 1
1.87424297267227 1
2.22811163744701 1
2.04307586902246 1
1.6954318117648 1
2.07015434651464 1
1.49471361071022 1
2.03819661885714 1
1.56176133371929 1
1.87996867208466 1
2.19395973924144 1
2.0582630440543 1
1.70284679591784 1
2.32178693167332 1
1.87391190605635 1
1.85258132421114 1
2.52073959442275 0
1.6922969105931 1
1.83011894617258 1
1.817642270902 1
2.61369849141203 1
2.31828890085047 1
1.80591467949814 1
1.36326822401703 1
2.10658936081958 1
2.09469406028489 1
2.04784067101651 1
1.86857153820604 1
1.54210561053687 1
2.08664138919849 1
2.43060366330546 1
2.44256521951153 1
2.38817077537218 1
1.41938613446037 1
2.01893642023163 1
2.41758903746559 1
1.69545166055726 1
2.36249232697215 1
2.26698208156372 1
1.9278455215813 1
2.19882900838956 1
1.78945684533873 1
2.04216488798039 1
2.34754450967273 1
1.77525639238828 1
1.90053905169414 1
1.83724982222564 1
2.0637677200864 1
1.95047863587855 1
1.98920041172909 1
1.83258040518274 1
1.89572611330806 1
2.28417913861662 1
2.0268729383841 1
2.32145844806646 1
2.0227656371195 1
2.35240211236022 1
1.87329672920338 1
2.33391441545675 1
1.8217916043754 1
2.59335812856554 1
1.88460739331278 1
2.6926335577486 0
1.78735246141586 1
2.91788650429328 0
2.41837533024372 1
2.09833009260901 1
2.16424017448895 1
1.73994724245662 1
2.62667251713212 0
2.32909156131766 1
2.41307935793418 1
1.8712191868138 1
1.73341841257731 1
1.82251963109554 1
2.16636101626273 1
2.35776314871969 1
2.82900323860352 0
2.48991282988644 1
2.25219177955344 1
1.71524090879477 1
1.97027773715201 1
2.58888282034058 0
1.80807141100118 1
2.20677326077238 1
2.28477227099154 1
2.07062717065265 1
2.43190740076512 1
1.68017884861918 1
1.68728860047855 1
2.03523394981128 1
2.48483645478871 1
1.02334884871814 0
1.86633688546682 1
1.65393564819533 1
1.98746741331595 1
2.08018743602473 1
1.90805555415789 1
1.95631429699137 1
2.13404948181074 1
1.75253653161797 1
2.02668243588827 1
2.13872986534719 1
2.05425687718352 1
1.53827649864899 1
2.19776982073713 1
1.60750534518946 1
2.2968996681988 1
2.45464379480417 1
2.55329533304131 1
1.86563459256426 1
1.48464017172147 1
1.75785172807106 1
1.6923542401008 1
2.01213842435551 1
2.07176223054225 1
2.04870799148743 1
2.08046518486729 1
1.29441848057841 0
1.8464499119396 1
1.77154306772162 1
1.39524405856258 1
1.49226625684885 1
1.81542518323132 1
2.11768584853729 1
2.00172439025442 1
2.36196056481897 1
2.24506439881859 1
2.21309901111135 1
2.35756514801936 1
1.9371623025338 1
2.34883584391793 1
1.74925717090477 1
1.7428581853757 1
2.11617220841318 1
1.92577565567916 1
2.28501598073774 1
1.76697422193237 1
1.65068643971985 1
1.69511065299875 1
2.33666195513994 1
2.15523749831773 1
1.85402582839623 1
2.10308479105016 1
2.01019422021228 1
2.52086077153959 1
1.97732571479092 1
1.88034761943813 1
2.22468835180853 1
2.04614622162683 1
1.87217549552127 1
2.32688343873145 1
2.1961384845645 1
1.52662150505363 1
2.09670700874145 1
1.57945877182961 1
1.89993259589617 1
2.25505291636038 1
2.44935349942876 1
2.3766143600926 1
2.16898299114099 1
1.98782509361029 1
1.59044571616717 1
1.77308687037953 1
1.4120477865956 0
2.14188655331846 1
2.09275767421683 1
1.93852605699483 1
1.83279037679093 1
2.43988192744568 1
1.94642819402279 1
1.38488484912795 1
1.59749170419842 1
1.89243894499223 1
2.7222934933297 0
1.53791476860455 1
1.83773593862832 1
1.98839130208426 1
2.15644955783023 1
2.30673145553695 1
2.18523702062697 1
1.45237602105551 1
2.28243396378055 1
1.85024914025605 1
1.84013777621513 1
2.20913032311712 1
1.60950253127656 1
2.05875507201096 1
2.02607799058544 1
1.85687291033881 1
2.10607650178827 1
2.23865357699123 1
2.43983114359611 1
2.09837680687561 1
1.40011955621019 0
1.91738834953311 1
2.25702511975084 1
2.69232974634105 1
1.59669094082844 1
1.77836414213244 1
2.33135880360601 1
1.53741470087874 1
1.89318416516114 1
2.01370556211127 1
2.05336430720739 1
2.23603308691809 1
2.19255046418338 1
1.94857776854234 1
1.90497711873185 1
3.09537075388814 0
2.1284684719101 1
1.43799674444334 0
1.57910529681916 1
2.15962640088045 1
2.50404120591139 1
2.06533061230677 1
2.03883892881332 1
1.91521299059529 1
2.04194558529581 1
1.50456665110159 1
1.58006987008079 0
1.80905580485727 1
1.69004410851696 1
2.53418608599181 1
1.6031259352271 1
2.38066254968095 1
2.23835357750525 1
1.94724822863838 1
2.08004740657313 1
2.10063738428252 1
2.04416222990096 1
2.09114708295962 1
2.10427844486813 1
1.93797075685971 1
1.76388160598775 1
2.31999839691943 1
2.47387940232391 1
2.60511890333922 0
2.21465508378466 1
2.40357849058481 1
1.98927754229877 1
1.83906148510796 1
1.75989318818568 1
2.52900745031748 1
2.47105970392108 1
2.19156726307936 1
1.81748361821846 1
1.80830154220498 1
1.56085027944924 1
1.73362104776472 1
2.16463695343279 1
1.74502964996641 1
1.7412008898404 1
2.3186465025726 1
2.37194768802079 1
2.03607823947575 1
2.1512658874411 1
2.52533366209977 1
2.20204326977083 1
2.49873529703539 1
2.59095337699285 1
2.54659313122621 1
2.28539321617734 1
1.90490953907088 1
1.43873181305818 1
2.42138513159415 1
1.89177993256716 1
1.81661427482745 1
1.50251118493075 1
1.49769324330644 1
2.01481845260147 1
2.19748009292933 1
1.81256558421092 1
1.48179111052621 1
1.9617468522279 1
1.78850956999362 1
1.98736602202855 1
1.71374859279138 1
2.04176382818533 1
2.16593985094106 1
2.07253588929607 1
1.86414187934554 1
1.73917732214489 1
1.64110534288561 1
2.29449090129569 1
2.12876114173783 1
1.6714996744173 1
2.40969934594919 1
1.54469389064746 1
1.97879339402701 1
1.69150585913709 1
1.87321755743504 1
1.6624744382927 1
2.12583496515721 1
2.05565454328661 1
1.63222096539383 1
1.69282453604965 1
2.01053713231647 1
2.26521722346175 1
1.78279333251342 1
2.2303083928814 1
2.06036269938509 1
1.39617299959338 1
2.44950725777066 1
2.49894696646755 1
1.67503826745613 1
1.60622077882102 1
1.79063624348587 1
1.82951499032809 1
2.04826526501834 1
2.35950438225775 1
2.09947051603928 1
1.73257953748668 1
1.72075866040131 1
2.82849544043207 0
1.69323378471758 1
2.07350723311218 1
2.6378195048878 0
1.79744822263969 1
1.6835742225636 1
1.56413462023592 1
2.30102862546295 1
2.42582160287387 1
1.97503474788695 1
2.51048981578878 1
2.3273404818387 1
2.09657063873897 1
2.15733587577585 1
2.31033619464547 1
1.28658830994266 0
1.68577369123831 1
2.04288603635313 1
2.07435417393524 1
1.85469952515862 1
2.20328785743621 1
1.76075091470469 1
1.93735308593409 1
1.9896673628524 1
2.32774516420182 1
1.91257529504725 1
2.20273224380363 1
1.37815779156098 1
1.65942696296947 1
