# Supplementary material for: Bias caused by sampling error in meta-analysis with small sample sizes
Source: PLoS One. 2018 Sep 13;13(9):e0204056. doi: 10.1371/journal.pone.0204056 (PMC6136825; doi:10.1371/journal.pone.0204056)
Supplement: S3 File — (ZIP) [file pone.0204056.s003.zip › results N = 20 delta = 2 tau = 1 sz = 30-50.txt]

"dl.delta" "dl.cp"
1.77763794552926 1
1.4144945960968 1
1.95628685881555 1
2.21013544558673 1
1.60635030864487 1
2.5367621716699 1
2.06280873065913 1
1.49075207997778 1
1.33470971316644 0
2.47798902899528 0
1.77578367027624 1
2.21783168902592 1
2.18654561625101 1
2.27988495219036 1
2.6552827045969 0
2.09217935106585 1
1.86504854129736 1
1.71847567464845 1
1.62974062917354 1
1.91757114439068 1
1.95040547273272 1
2.03316250520674 1
2.38226855105493 1
1.82018536558623 1
1.98322522307628 1
2.38086636762539 1
2.01369919544093 1
1.84882129449105 1
2.13408469092642 1
1.64283281712523 1
2.19660063155326 1
1.84629008384459 1
2.06879886883145 1
2.4243799389965 1
2.14949615328672 1
1.56246898148876 1
1.73668704591553 1
2.30876518694174 1
2.50536361670664 1
2.23031022343548 1
2.19779184024142 1
1.23071653307798 0
2.24329840325103 1
2.21165255541185 1
1.83612989014572 1
1.86105710282272 1
2.30851417789708 1
2.37103337869982 1
1.95955031666971 1
2.21405773315005 1
1.89683498386171 1
2.10432666710874 1
1.46394476261415 1
2.35794349239474 1
1.86415281719533 1
2.55015954166111 1
1.64220452016712 1
2.10219524647002 1
1.9990542776993 1
1.80558958250834 1
2.12999271802171 1
1.89201952909065 1
2.2298909452859 1
1.72593943249394 1
1.84233487578331 1
2.44432906919413 1
2.57045016697629 0
2.28337725972445 1
1.52672572041091 1
2.0599033708396 1
1.50904566042231 1
2.33597061549574 1
1.99508241235017 1
1.73582242703829 1
2.2392293004633 1
1.66716469180863 1
1.61729053029068 1
2.35610329896208 1
1.89099171951256 1
1.45535054893301 0
2.42362811779404 1
1.93137401476226 1
2.13000195474345 1
2.56589973179247 0
1.78596206517575 1
1.88235352197977 1
1.85475438356051 1
2.16647059151244 1
1.88773657970708 1
2.21418047562847 1
2.09262887610917 1
2.30679200941165 1
1.7251299523084 1
2.27668509195817 1
2.02930519821189 1
2.17201732086947 1
2.01794399660369 1
2.03336066975333 1
2.27399636657093 1
1.66747973598006 1
2.38369927796729 1
2.15450749297705 1
1.97070480887439 1
2.18334680715397 1
2.07415926351145 1
1.96196199944418 1
1.87078260382274 1
1.96124512952751 1
1.50574052852218 1
1.80432667252862 1
2.04120717530617 1
2.07435743450554 1
2.26435281397497 1
2.14743200648292 1
2.01314699821388 1
2.52118870840713 0
1.8741598923144 1
1.91953782450632 1
1.83516869860944 1
1.83372527056104 1
1.77898019612634 1
2.18820083920696 1
1.95584836184482 1
1.98151278641556 1
1.61656042661007 1
2.1911160174897 1
2.03628389325463 1
1.42568049620456 1
2.00004136890579 1
1.8254024309659 1
1.73812901091984 1
2.59543907960672 0
1.75651787569896 1
1.90094268232593 1
1.94298119729333 1
1.37517656229533 0
2.22167768763806 1
1.95013712441773 1
2.26553976824248 1
2.40748357951216 1
1.98746044716111 1
2.72370443548644 0
1.87671739343986 1
2.61951703059374 0
2.65351528331508 0
2.02338342064639 1
1.88746969447916 1
2.0925997013989 1
1.92422984373206 1
1.69291315347998 1
2.07700741605534 1
2.34017404949676 1
2.08971497293349 1
2.0929655303194 1
2.07301572813198 1
1.86348823422639 1
2.01489626726227 1
2.00826804169217 1
1.7800904482588 1
1.94253447945459 1
1.97201779918109 1
1.91111069637064 1
1.80861077687422 1
2.40653152810011 1
1.84650405867637 1
1.72856113292873 1
3.12292957167269 0
2.39151393563923 1
2.44762932676561 1
1.82358646078191 1
1.76299259261587 1
1.41176453850132 1
2.08168296417582 1
2.41154201868262 1
2.43701269085753 0
2.11804705937762 1
1.41838911941631 1
1.39072399911065 0
2.10951748908242 1
1.3969892443422 0
1.63190922108441 1
1.65522887673414 1
2.275903281839 1
2.07631552341433 1
1.83119879024824 1
2.14516125880455 1
2.24614201426711 1
1.74864848225329 1
2.2580411629418 1
2.2081507234981 1
2.14505810880585 1
2.15851780341272 1
1.73579306175094 1
2.59065285206527 0
2.48374251556767 1
1.49010130302506 1
1.58310120057672 1
1.63260941280818 1
2.45103884602488 1
2.38955260044722 1
1.98887211144821 1
1.09652697958351 0
2.50905194533783 1
1.70261547004192 1
1.77482155817583 1
1.66411641742863 1
1.35337589785604 0
2.46337733988903 0
2.10278188816075 1
1.70674546067373 1
2.33642944388165 1
2.93193628904019 0
1.92415927056858 1
2.01181529580716 1
2.09960291450264 1
1.71912309747505 1
2.21142093134245 1
2.46512920707966 0
1.74493435336128 1
2.61394689065365 0
1.8162462524219 1
2.22864674062689 1
1.89935575421933 1
2.3535933701863 1
2.13849794550176 1
1.80412744978569 1
2.28265516637396 1
1.73778540314423 1
2.11474299726258 1
2.21326874879524 1
2.33145855002869 1
1.68455622836714 1
2.20629825336247 1
2.28653884349519 1
2.21216375308321 1
1.95374162153769 1
1.74885157296791 1
2.24493464639955 1
2.64644381715338 1
1.81263315069957 1
1.66512496039515 1
1.96317885488185 1
2.28982742624223 1
1.40158056108521 0
1.57010333815259 1
1.76741152565062 1
1.99811167730023 1
2.4059639548258 1
2.10680582496443 1
1.93359749419624 1
2.09578337459138 1
2.01893019017608 1
1.71303323842738 1
2.2764367484473 1
2.14012738088104 1
2.11814261242818 1
1.97729921043966 1
2.12050106423588 1
2.45898989167041 1
1.91102469165442 1
1.75226788693163 1
2.09575100782232 1
2.16534898930518 1
2.06182861100131 1
2.03636531383172 1
1.74393222905307 1
1.99613662782702 1
2.0104926697128 1
1.4925888884258 1
1.92794738336737 1
2.01810632123444 1
1.98730418667966 1
1.97714719920215 1
2.19797649496827 1
1.80029568486713 1
2.46607473394008 1
2.27438984674012 1
1.54756655658241 1
2.1705944760823 1
2.35903845705465 1
1.72679195724446 1
2.13306683501501 1
2.36608883041974 1
2.09574142657617 1
1.74006336357064 1
2.29871825289254 1
1.97114122282518 1
2.378402141531 1
1.59002805598194 1
2.00483684436319 1
2.19024600254424 1
2.18060309028956 1
1.93847775889775 1
2.18957066832707 1
2.11582304205947 1
1.67287407489308 1
2.23288592852095 1
1.82202293639106 1
2.25641050970637 1
1.97012096646509 1
2.41255824360636 1
2.06446658616247 1
2.20198122294219 1
1.81040401551731 1
1.56158562060931 1
2.54118369697457 1
1.80141524835068 1
2.1752979941398 1
1.42836803487805 0
2.05298240681751 1
1.80943622286392 1
2.14017164410245 1
2.33712076095928 1
1.86046940795228 1
1.95669170252668 1
1.87300396710092 1
1.99724508653816 1
2.33056593081201 1
1.28353117216989 0
2.02032697050385 1
1.97110248025998 1
1.61140921245806 1
2.3486063124699 1
2.61673342666819 0
2.08878571835609 1
2.37308128517774 1
2.12774868405335 1
2.12244203321725 1
1.86072409772178 1
2.01095040851907 1
1.96833009374558 1
1.95851739845346 1
1.99719095027262 1
2.60725067335362 1
1.80790598132157 1
2.26717161512085 1
2.06815571056082 1
2.04560045836142 1
2.49328996047929 1
2.20694655439332 1
2.15882304524194 1
2.39882265340009 1
1.61623786888022 1
2.08173303906 1
2.00892461050731 1
2.34249457033641 1
1.92213723987467 1
1.10338866336217 0
1.83340755022661 1
2.46640233750705 1
2.63887214305701 0
1.65042845622981 1
1.82872264713636 1
1.67902249321832 1
1.43832691018614 1
1.56183945896338 1
1.82972938356894 1
2.08331183542825 1
1.9737680077823 1
1.65267077034783 1
1.84142701567084 1
2.70694841035352 1
1.97386611260144 1
1.70808831174707 1
1.95054792190709 1
1.8730925773715 1
1.92009403432074 1
2.20966126421667 1
2.11941637594941 1
1.64501350801957 1
1.48460749321449 1
1.97010737342465 1
2.64278977023407 0
2.36340577092137 1
2.35121957711791 1
2.23502395475808 1
1.86551248841805 1
1.84926990008012 1
2.11966313437677 1
2.16095400864571 1
2.20740169407827 1
2.24438940675684 1
2.30148513068879 1
1.83822579755175 1
2.04898637704754 1
1.58356506186692 1
1.67268105077495 1
1.97212412881212 1
1.53734452941119 1
1.8837736234332 1
1.68100371432054 1
2.34634077070659 1
2.33370935796198 1
1.71244991448794 1
2.42101590687126 1
1.85436675942187 1
1.9112283780865 1
2.02453707198966 1
2.38509822432963 1
1.69629968465618 1
2.11139226650822 1
1.50310411948376 0
2.31397514375161 1
1.72113332302288 1
1.86715249788882 1
2.16397606761725 1
1.50914927265636 1
2.38076789108602 1
1.83567733473685 1
2.69783226476351 0
2.67870516787283 1
1.92009915974609 1
1.50340732708475 1
1.61838012585354 1
2.2345178791085 1
2.14672951707861 1
2.26088725633657 1
2.29099603059395 1
1.78441186441526 1
1.90259556322899 1
1.61037033162908 1
1.88306167970564 1
2.14139055431042 1
2.14605189778268 1
1.93498410504125 1
2.27470218782859 1
2.69817947395145 0
2.11982533950419 1
2.03868124793066 1
2.29375534454107 1
1.72314210975116 1
1.37386854702255 0
1.73191178282035 1
2.33984341383869 1
1.75451963815529 1
1.68886990672064 1
1.7140687296646 1
1.69941597644681 1
1.6760314950348 1
1.60853025320451 1
1.51298368781401 1
1.89921466645511 1
1.81647610192899 1
2.22389099312196 1
2.2448918381478 1
1.92085190688387 1
1.63198470084321 1
2.41879419027221 1
2.30426605611306 1
1.72774077087209 1
1.93419523074674 1
1.80947512363783 1
2.30216783970563 1
1.6729040817334 1
1.73653491033776 1
1.738699637517 1
1.51446791861804 1
2.19429457908611 1
1.8087260770283 1
2.26489577201025 1
1.83849927144436 1
1.99726007266461 1
2.14007729304879 1
2.072883089948 1
2.3554028929841 1
2.36285345098611 1
2.07259892919073 1
1.60252829353319 1
1.41395861409606 0
1.65015289219702 1
1.10006750924441 0
2.45662167343588 1
2.20309966961674 1
1.92535039313362 1
1.99699543530001 1
1.84215096735944 1
1.9894252508677 1
1.41815885946174 1
2.28988726015724 1
2.1122479786775 1
2.0810642011128 1
1.86313338475053 1
1.81754692794627 1
1.89164733935154 1
1.6402631837276 1
1.66917906833881 1
1.88086218927461 1
2.04530761203684 1
1.61230816719725 1
1.779832517197 1
2.2049363900198 1
2.44504127210902 1
1.7201093474423 1
1.95770860758601 1
2.06506333092422 1
2.20087919168882 1
2.12753224214794 1
1.82432076987082 1
1.55155301805477 1
2.02702348292105 1
1.24059880134391 0
1.7075356831452 1
1.6783718256691 1
1.94377555674415 1
1.81881017195103 1
1.91818643092242 1
2.2350949927022 1
2.22056054652996 1
2.05712913512462 1
2.11531183085311 1
1.91387531193609 1
1.85717705883159 1
1.88132247760306 1
2.19096016773547 1
2.05694036725427 1
2.10032545913332 1
2.16142934866372 1
2.29581318873282 1
2.14883247345369 1
2.21375217402706 1
2.09106358133787 1
2.10921981893365 1
2.08041139988382 1
1.96842715292457 1
2.24424058392979 1
2.28513117668548 1
1.73241716107144 1
1.884474703121 1
1.69862319207005 1
2.23615580952571 1
1.82887324505834 1
2.11485084049193 1
2.10178593314503 1
1.80010338977297 1
1.93746610288891 1
1.72041802094158 1
2.86320936728112 0
1.32126796784305 1
1.7123736195015 1
1.69079145198564 1
2.45307668731179 1
1.98934502174508 1
2.17783722200673 1
1.90756374367604 1
2.03718891840626 1
1.70216328583974 1
1.68343790297293 1
1.92763746063228 1
1.10292068946964 0
1.73437431707397 1
1.75997083013746 1
2.0852003743075 1
2.48550587251866 1
2.71277909505765 0
1.56204015375394 1
1.79037078659054 1
2.52579240003134 1
1.44824008361362 1
2.4744401006372 1
1.97686599862813 1
2.19772906845106 1
1.96945890854412 1
1.90636364925517 1
1.63753277830409 1
2.3609258496157 1
2.01633662835109 1
1.80791815440463 1
2.19394324152519 1
2.26798610289547 1
1.8961329208039 1
1.79996059881889 1
1.78566965692243 1
1.77556716068666 1
1.75510469172591 1
2.3271488180708 1
1.81402157857397 1
2.05501966897419 1
1.6444307492059 1
1.64461252348837 1
2.36452653499151 1
1.77301929789209 1
2.1809150793227 1
2.0945058277015 1
2.57516255624644 0
1.82683094894732 1
2.31174834327493 1
2.07020610658783 1
1.41806031781693 0
1.94549664808422 1
2.0566840135973 1
2.11910983817595 1
2.25941503082808 1
1.75269108324632 1
2.3230020627052 1
2.24797339470773 1
2.0216222387266 1
1.88096850522361 1
1.87288625616671 1
2.48320934490961 1
2.02123196469029 1
2.02432330107608 1
1.77400166888138 1
1.99700481334534 1
1.79810339332978 1
1.73853594458758 1
2.15527257577233 1
1.98677382360434 1
1.76694311840827 1
1.84778172206811 1
1.76480519876683 1
2.58722496087267 0
1.77809423734638 1
2.35974485875353 1
1.91700343310133 1
2.11501569382588 1
2.03531890609363 1
1.71712776720073 1
2.28139798222643 1
2.00207368933245 1
1.92694456353625 1
2.23367854968578 1
2.43670695319464 0
2.11332527866152 1
2.02200485430105 1
2.20731117073284 1
2.12232851364736 1
1.80371234615478 1
2.5187682437202 1
2.23444742700074 1
1.91052638155839 1
2.16355138261995 1
2.24894319421196 1
2.30462633537886 1
1.88034100484933 1
2.63110150125653 0
1.75649986644569 1
2.28931370354218 1
1.82375068831038 1
1.89460415868546 1
1.89109523730941 1
1.88688762119333 1
2.02231689150204 1
2.41708839833436 1
2.18451490743426 1
1.95775994711186 1
1.84811337621852 1
1.88062135177947 1
2.49518577247405 1
1.74753914751549 1
1.80112569183993 1
2.2432367809272 1
1.90472248388497 1
1.97098878822207 1
1.96852948277913 1
2.51185685414764 1
1.79808623610645 1
1.90007927355103 1
1.80616890803231 1
2.09278834976063 1
1.72778456036143 1
2.15253254989829 1
1.5813294143307 1
2.41443901419917 1
1.95552529038493 1
2.44180040154062 1
1.97244567688715 1
1.92299659045526 1
1.98982689333588 1
2.04089278249898 1
2.21940424759206 1
2.33052866951455 1
1.61494397253822 1
1.55154446023489 1
2.26092259118589 1
1.57512006315993 1
2.42500789410816 1
1.66803371484646 1
2.18306576605841 1
1.69925236850365 1
2.4391268787084 1
1.45631984679886 1
1.75059515152904 1
1.84430290664696 1
1.67103260419088 1
1.88603955028474 1
1.98365630355405 1
1.94077838436489 1
1.7879501534068 1
1.7648632430047 1
2.0035690503759 1
1.83781701964571 1
2.36203834044356 1
2.16408741654279 1
1.78698572637057 1
2.34402502075381 1
1.4896306635774 1
1.67286528038838 1
2.17902245549302 1
2.28150412829321 1
1.59980761011324 1
2.22236028842083 1
2.13268999956344 1
2.57999529045936 1
2.21670372513303 1
2.41730761967794 1
2.26799213816051 1
1.57218051430276 1
2.13193849929606 1
2.77499831595105 0
1.70426766505729 1
2.00929955200065 1
1.64238517005788 1
2.03805172827566 1
1.72441624900741 1
2.06108542444732 1
1.51987302049198 1
1.58598146985332 1
2.08107108351185 1
2.2565524948643 1
2.29833523398857 1
2.17934020609121 1
1.92201318163813 1
1.69416862203285 1
2.12639333135194 1
1.81925700033203 1
2.32965223863378 1
1.84882182024007 1
2.32239541130738 1
2.12680049495929 1
1.87294007469263 1
1.52654003702628 1
1.37528392843391 0
1.49836478461366 1
1.82620972700001 1
2.64007872642996 0
1.46357261421974 0
2.49836809670498 1
1.77989508107897 1
2.02185656646504 1
1.82236821918869 1
2.00806455528687 1
2.27800940421073 1
1.33856427264782 0
1.91458158212259 1
2.12246818930215 1
1.86665226352575 1
1.8076290640214 1
2.58680173067896 1
2.06063294925438 1
1.74066760381513 1
1.95785560374371 1
2.04182025876171 1
2.01218648317948 1
2.09568391485845 1
1.98873866909726 1
1.77065178268609 1
2.71371888760892 0
1.7014020045977 1
1.42133044202714 0
1.70698118838116 1
1.74726447446602 1
2.03377849093064 1
1.7270974581058 1
1.97375052768038 1
2.28990416877489 1
1.94246538720642 1
2.16295815770865 1
2.05112924135438 1
1.87445585515185 1
1.36562572209719 1
1.86474943000163 1
2.45776649526727 1
2.24551902328302 1
2.29866874042875 1
1.26592008716242 0
1.6822861062307 1
2.06331128848332 1
1.84398766066145 1
1.6589165456712 1
2.00661553553732 1
1.79136090866881 1
1.83450999037294 1
2.14649119657986 1
2.3787049701104 1
1.50823544094004 1
1.79710354818734 1
2.4263399023909 1
1.67103112963817 1
2.19736461761904 1
2.1013247294616 1
2.25967052241198 1
1.89174510528482 1
1.71810861421648 1
3.03685498708544 0
2.31231950991717 1
1.77063032037491 1
2.13652124993838 1
1.70527279241655 1
1.76154798365361 1
1.72112032154453 1
2.32251255716288 1
2.00326398914222 1
1.8501600295907 1
2.00299439027194 1
2.20986315911627 1
2.09558878925029 1
1.410691039615 1
2.12649322904441 1
2.48535425659096 1
1.87349425975168 1
1.8207993042302 1
2.30376186177 1
2.13055411459542 1
1.89126441872386 1
1.87521240953697 1
1.96939045150035 1
2.41606524882258 1
2.08755916770838 1
1.97833798673597 1
1.87590360498475 1
2.13105395667403 1
1.89017068149679 1
2.22135902696463 1
2.17729935436557 1
2.12203517129382 1
2.18027996227503 1
1.6928704461936 1
2.18370841506262 1
2.50821483691832 1
2.45447569230388 1
2.07822869389398 1
2.4315669190164 1
1.72148194825109 1
1.44822318757054 1
2.24243201188437 1
2.7450248849408 0
2.50547208875086 1
1.92587952332395 1
1.98059261854852 1
1.5239017893767 1
1.90750327380913 1
1.54282735528249 1
2.34029545330618 1
2.09793865919152 1
1.60202129508882 1
2.30779182546244 1
2.22274694721359 1
2.34828520361105 1
1.77147810727762 1
1.95296233651808 1
2.11507350232332 1
1.64503587308448 1
2.07641662714902 1
1.99185140113642 1
2.62979730776669 0
2.11939970796009 1
1.71073115218342 1
1.38447400278532 0
2.59960887840798 0
2.32227060666103 1
2.0149303683534 1
2.49820297109471 0
1.84377861358764 1
2.00244514167087 1
1.01542937243547 0
1.61046986976741 1
1.78957869173389 1
1.69749294724446 1
2.07387509877217 1
2.42432390546092 1
2.43951824632862 1
1.60454975392499 1
2.34654687907818 1
1.50130954537159 1
1.97082358467258 1
2.42924850225244 1
2.1271267755837 1
2.41509549404251 1
2.28849415098931 1
1.74146080587711 1
1.96620274950494 1
1.52681062687858 0
1.92435495222466 1
1.8319203073593 1
1.40829300342838 1
1.63357606775894 1
1.94167908730066 1
1.79657050701032 1
1.59385885519673 1
1.85661367446728 1
1.99070406483248 1
2.5506640292666 1
2.12986767683718 1
1.82045649714015 1
2.39858983778315 1
2.13783008949129 1
1.94042764332059 1
2.19324868513289 1
1.89790264107651 1
1.99114927846634 1
2.34532023592943 1
1.57163549778463 1
2.29573912834501 1
1.58895233497233 1
1.9908380950789 1
2.06153945568875 1
1.83344344970601 1
2.23600021802978 1
2.06316167104665 1
2.12624902191528 1
1.78467078458749 1
2.0332858318992 1
2.76105758880371 0
1.63742061759365 1
1.901573954102 1
2.30587666448053 1
2.32825741974922 1
2.222024790383 1
1.96442923761829 1
2.49063081992255 1
1.62812428112954 1
1.72554534663347 1
2.06572554790454 1
1.82991193026986 1
1.73575093399415 1
2.29293705194636 1
2.39820669532961 1
1.9973993712017 1
2.1010985455389 1
2.08568582443586 1
1.57883856448482 1
2.20755285119406 1
1.98014304444394 1
1.84069876072535 1
1.82285015036496 1
2.22554886118034 1
2.02422398137979 1
2.07679527256508 1
2.65232931444223 0
1.77142005389106 1
2.50285128576623 0
1.77170929373322 1
2.19668630048215 1
2.56325143069884 1
2.02441114965549 1
2.24843857958502 1
1.86867348440224 1
1.9349208802306 1
2.08830635995068 1
2.08638316960136 1
1.89853541315723 1
2.17831066573881 1
2.15199875879591 1
2.08563189993119 1
1.92077787702182 1
1.95567584548756 1
2.40937841383393 1
2.03307285345411 1
2.40564967106492 1
1.82916238196281 1
1.87907464279708 1
1.91796329960721 1
2.00848657277114 1
2.12147018748095 1
2.00965194019625 1
2.49931851692571 0
2.31454955919767 1
1.96842597740984 1
1.96475941593438 1
2.34001287650423 1
1.9066356880259 1
1.87285209989262 1
1.87242121368509 1
2.46148285142789 1
1.82682616459028 1
1.71157841060909 1
2.09168722767363 1
1.76596311600918 1
2.69879517979234 1
1.81095987270294 1
2.05872143991962 1
2.19693648079791 1
2.20895834336794 1
2.06964306821392 1
1.99878930222069 1
2.26277349365743 1
2.32016576276391 1
2.05451504703782 1
1.90809803733677 1
2.1283251946482 1
1.97548338577741 1
1.87628100983592 1
1.65233292063042 1
1.68280113145225 1
1.43317926146939 0
2.14777015871856 1
2.02534834124937 1
2.18628468147765 1
2.14815176673646 1
2.03510160531723 1
2.08245790334871 1
2.38162848346258 1
1.98237532707278 1
2.00446987481891 1
2.49819055298217 1
2.1728872644166 1
1.80116798081212 1
2.57633909355587 1
1.89669484141315 1
2.3331235187465 1
2.00305195002151 1
2.63544137419776 1
1.89787742925738 1
1.80187872891989 1
1.99990287096684 1
2.39764804776217 1
1.8380323573717 1
2.15983324417803 1
1.49123442104083 1
2.03947002589556 1
2.32427911784711 1
1.59197843512639 0
1.51017958217468 1
1.87193757972957 1
1.26593804621114 0
2.32256625048647 1
2.22864130732196 1
2.13843374927417 1
1.55223333060346 1
1.93238702841905 1
2.01574845508287 1
2.52380409344691 1
1.99161121849939 1
2.32044804179277 1
1.82569829629549 1
2.36198694731391 1
2.12377955594845 1
1.47599227170513 1
1.94235641065795 1
2.06042947970784 1
2.3077137308741 1
1.98215587254421 1
1.7040419380546 1
1.84712038700336 1
1.96416268561295 1
2.20226021746263 1
2.52851300411897 1
1.80200977321833 1
1.74132571789174 1
1.78214927636476 1
1.94660495674848 1
2.63508614244035 1
1.31064899998129 0
2.07088747806256 1
1.8295154262933 1
2.091574441786 1
2.56368010074732 0
2.20897780936188 1
1.88421261928797 1
1.93877753912019 1
2.11654801386593 1
1.90387991328619 1
1.61844038572171 1
1.74801728882794 1
1.63655678045533 1
2.53043466973974 0
2.08421498063321 1
1.70432776578403 1
1.6996771383547 1
2.05700087896549 1
2.15968873950697 1
2.42713681997682 1
2.06766148245115 1
1.82527648733888 1
2.206326291735 1
1.29367647988939 0
1.76119047748888 1
2.0400798909237 1
1.55318255654734 1
2.11307856930924 1
2.28356486432824 1
1.8945973551 1
1.84766114858858 1
1.84248967372273 1
1.96488252581887 1
1.50359644466051 0
2.13815569090581 1
2.14973207183215 1
2.40649077543991 1
1.99493704034091 1
2.0874129818639 1
1.79223884898527 1
2.21826635116799 1
1.90599318081788 1
1.90021926118467 1
2.14191019586473 1
2.13680878909642 1
1.92358816474389 1
2.01063421253069 1
2.51457172040756 0
2.31812352343696 1
1.39555952952916 0
2.3101979300079 1
1.77776240334679 1
1.71178973745897 1
2.23359937781645 1
1.99167650003029 1
1.51156601268088 1
2.24930119504236 1
1.7562763760097 1
2.05872200423211 1
2.29382279428367 1
2.3141565610215 1
1.94028975695526 1
2.05266827897028 1
2.02997859975023 1
1.75893746858499 1
2.10944412125756 1
1.94588116739393 1
1.7967392069917 1
1.61458615397698 1
2.03426350079238 1
1.97802864883894 1
2.03018958890995 1
1.86527891969186 1
2.06716953911651 1
1.82893204873289 1
1.84543048804545 1
1.68609771448576 1
1.90966350641751 1
2.04600126077947 1
1.71697487676405 1
1.80036521309133 1
1.53276725859446 1
1.91853495352122 1
2.21115810058033 1
1.89745326163596 1
1.94067603573699 1
2.07424174835829 1
1.75556560468214 1
2.01892481069095 1
2.12194114297624 1
2.19739823173612 1
1.99305868031408 1
2.19285632961167 1
1.95646051554892 1
2.23697877580281 1
1.92031730049105 1
1.61813442182064 1
2.2358975135922 1
2.53296661641968 1
2.21124723442947 1
1.75057984177422 1
2.71547083604113 0
2.35256032846943 1
1.45787054500704 0
2.08681814564528 1
1.8393195994424 1
2.22926484912913 1
1.35277034879679 0
1.91795002462847 1
1.67123892564466 1
2.23546733741699 1
1.71940807586751 1
2.05054823370856 1
2.35252937887686 1
1.8486770740649 1
2.10567963339134 1
1.83797002746233 1
2.2832370089563 1
1.73622811322861 1
1.9162959087304 1
1.9218299366632 1
2.05982365912597 1
1.44030671314277 1
1.77015216530081 1
1.84570563148366 1
2.2701258988618 1
2.16913934782028 1
2.10009122198026 1
2.0717012855665 1
1.90661324637054 1
2.23000704700612 1
2.00624130298375 1
2.39687509502502 1
1.94257197327664 1
1.9207561080894 1
2.90847430801773 0
2.30467966771486 1
2.04969668355257 1
1.93727685823528 1
1.75145165082502 1
2.26718057364647 1
2.29436005155629 1
2.37836026000595 1
1.82769553916362 1
2.08694776668877 1
2.29083109118236 1
2.34194846928922 1
2.00645876719241 1
2.20628789506573 1
1.41531572307556 1
2.31067661368483 1
2.26242601493153 1
1.94489767744801 1
1.62295481584966 1
2.17529633279163 1
2.33639486629859 1
1.42846716056035 0
1.60658668493426 1
1.61054921835082 1
2.01374399328478 1
1.94552183540431 1
1.79856574549912 1
1.85481875243951 1
1.97232582026508 1
2.13966455184217 1
2.07431042027327 1
2.05867059748274 1
2.10104882173007 1
2.4087994869268 1
2.25410220577913 1
1.9231275977843 1
2.12103464308053 1
2.5039710975567 1
1.9892190356889 1
2.46950675722002 1
1.75836930021557 1
1.51714774422717 1
1.95746258505009 1
2.24381027878435 1
2.37128928630071 1
1.85066482371917 1
1.42604132605766 1
1.54952175398385 0
2.16693514727731 1
1.45188323183391 1
1.9488477016282 1
2.48263645434406 1
1.97032691363097 1
1.81724565638383 1
2.09959098890489 1
2.03142857354143 1
2.51343199413364 0
1.6508762042392 1
1.80418584274258 1
2.15239370687689 1
1.94147988975909 1
1.84105597001642 1
1.827011640028 1
2.23210425173087 1
1.90304276993351 1
2.38066294347252 1
1.95490531552685 1
2.31090948239696 1
1.65650447337384 1
1.83199347927309 1
2.38801777498605 1
2.0537368086924 1
1.3952641408122 1
1.52197534912524 1
2.43405927707806 1
1.94474998342287 1
1.82186819028755 1
2.18594366663959 1
1.80275809696535 1
1.9143322858042 1
2.47973394988309 1
1.66993579054085 1
2.01791749475409 1
2.31285451194384 1
1.75900963765596 1
1.64566871503529 1
2.17066512048339 1
1.9743738640008 1
1.62555538383432 1
2.19480045776471 1
1.93451315933785 1
1.74127512076579 1
2.08341778367074 1
2.19088773516014 1
1.76036130135563 1
2.64426411071998 0
2.21485797820226 1
2.04940500780264 1
2.27692093840622 1
2.60648388501116 0
1.77152214796173 1
1.44200359369353 1
1.85100974784743 1
1.54958257392097 1
1.9382998530867 1
2.362714294789 1
1.78582667292142 1
1.44125792129091 0
1.85871734179567 1
2.24958320684416 1
1.55248495262831 0
2.07664888512312 1
2.21489633502747 1
1.66243676787892 1
2.17452678560515 1
1.19188770340205 0
1.51526446927927 1
1.44438932340749 1
2.12566381157469 1
2.04243627320498 1
2.17137602515322 1
2.24678088441084 1
2.55688555536106 1
1.53000641804139 1
2.34933266462635 1
2.73390556226136 0
2.1115660677059 1
2.51876220913155 1
1.64290980795012 1
2.36141918394319 1
1.85281976413984 1
2.16083162294923 1
2.40422864244482 1
1.77388472550771 1
2.57418465798516 1
1.76937942247528 1
1.85365119426526 1
2.03413813687043 1
2.34580778013319 1
2.1312916414923 1
2.08789437302146 1
1.93313898995889 1
1.66761685064323 1
1.64734885295703 1
1.89470027835176 1
2.25132447883025 1
1.8717117540287 1
1.44945854344836 0
1.82107908339385 1
1.91044019039258 1
1.72744813260071 1
1.570838604797 1
1.78743769591714 1
2.02333495942207 1
1.87248873044545 1
2.64627900514158 1
2.18878781544107 1
1.65470531115464 1
1.55278329183637 1
2.68565729082608 0
2.0988805998235 1
2.22352280870409 1
1.84767167743049 1
2.15528058851741 1
2.35130496679033 1
2.12924020904091 1
1.86746080398351 1
2.31153230774961 1
1.30921551159997 0
1.84874006076454 1
1.65270870665012 1
1.95300503447083 1
1.83023765012887 1
1.88718323094477 1
1.82937743871442 1
2.28835384350822 1
2.127880746741 1
2.43026731890288 1
1.75101125985004 1
1.67670941474465 1
1.74750791306445 1
1.90951259028236 1
1.98776438681906 1
1.87172560960971 1
3.04292051265177 0
1.84916365106947 1
1.6795583760582 1
1.98685315139471 1
1.75281984222991 1
2.08077092796902 1
2.4019159164147 1
1.75283659083073 1
1.84367171069142 1
2.49490794752493 1
2.18780812502761 1
2.41421639006415 1
2.23515806993199 1
1.4008477882212 0
2.04668661942072 1
1.98513157107859 1
1.95271328013477 1
1.84499855545153 1
1.94690921179231 1
2.21391031259554 1
2.19659576764998 1
1.7503650142675 1
2.26554640933695 1
1.83314988288589 1
1.81611242912231 1
2.25487019260414 1
1.26639790434421 0
1.5144985325893 1
2.41979197194413 1
2.31357042523581 1
1.73295627266015 1
1.94428638996078 1
2.11349170137645 1
1.30316411850166 0
1.75908206025239 1
2.24183829365745 1
1.82413887566049 1
2.11972607305313 1
2.29682860620008 1
1.63620272585298 1
1.59842382940807 1
2.07118389180718 1
2.41670815095109 1
1.52630388371729 1
2.47728958192306 1
1.72642974618166 1
1.85973041135832 1
2.18136828140355 1
2.00525451662572 1
2.36366631989384 1
1.64101674199963 1
1.80125684993 1
1.92268063928331 1
1.97198452169349 1
1.9561954144122 1
1.33800107221408 0
1.65714701770832 1
1.89335379960292 1
2.27958758767135 1
1.87612614947316 1
2.23260207467013 1
1.99521136267323 1
1.88385117451121 1
2.22693989506653 1
1.71496783302277 1
1.85579251355579 1
2.24167711922084 1
2.44091409622155 1
2.27563870700307 1
2.11331792747361 1
2.18031284336117 1
1.83704104770312 1
1.8982475784889 1
1.66267593401081 1
1.77049392175998 1
1.97717037006984 1
2.53408472664957 0
1.5083583033722 0
2.0528526364518 1
1.81087876977509 1
2.54517873466639 0
1.17134581854844 0
2.35296524347929 1
1.47191433019735 1
1.9777863259196 1
2.10454159882633 1
2.11440993875107 1
2.25769335367315 1
2.0662409164758 1
1.9415680797675 1
1.62689559590687 1
2.62738531536901 0
2.1902630077242 1
1.44904343823363 1
2.32776783056952 1
2.16956957587862 1
1.71047766308217 1
1.92492282205301 1
2.02157635400353 1
1.50120263429843 1
2.01295268423461 1
1.8466571666847 1
2.16860854558132 1
2.21714438517396 1
1.83195380222396 1
2.00081888090342 1
2.1407824867756 1
2.21297710999626 1
1.85413390042732 1
1.90797630177014 1
2.54734293643967 0
2.19570840174734 1
1.74840952702059 1
2.17824246521972 1
2.05929567427386 1
1.83833740094465 1
2.36859723122668 1
2.1257363838332 1
2.32922185886089 1
2.05054174418387 1
1.93384500740902 1
1.61557125601684 1
1.99168999442104 1
1.96140756386442 1
1.49338175680746 1
1.77604148382754 1
1.46342796796235 0
2.07403444541292 1
1.8229386579077 1
1.99463643864413 1
2.09784577281371 1
1.87798689543999 1
2.26744488125271 1
1.94863414300129 1
1.89832637120845 1
2.08980934971207 1
1.74989353664372 1
2.51243183175337 1
2.03854581774453 1
1.43189605406055 1
1.83662239109261 1
1.66270867661366 1
1.92352552128862 1
2.06270729524661 1
2.40841686941408 1
1.78373960638006 1
1.86636128135813 1
2.09534316901208 1
1.31802138079005 1
1.86530222263643 1
2.19322486376509 1
2.23683660379044 1
2.443173813716 1
1.87123105984003 1
1.84365283614736 1
2.51483495685064 0
2.46758969417157 1
1.58898685083554 1
2.26467626637171 1
1.99220320504207 1
2.30844637922381 1
1.63973976457227 1
2.00607771498844 1
2.28585549354272 1
1.83103239298588 1
1.70101523857947 1
2.11109397928824 1
2.09591823908238 1
1.73507084436569 1
1.45387031581034 1
1.11527516012572 0
1.62101193830108 1
2.444658684691 1
2.11105241729142 1
1.98237358292485 1
2.12912634363633 1
2.17623354972414 1
2.20939232459687 1
2.24917230992289 1
2.71452969393047 0
2.33943998091018 1
2.0135095882459 1
1.7016557751682 1
2.14693052254043 1
2.24966951817721 1
1.99149075433294 1
1.93398886660435 1
1.92628027323276 1
1.83984075362689 1
2.12030110339426 1
2.22108769525017 1
2.35626267396526 1
1.54664785211723 1
1.27007032952076 1
2.13208435691455 1
1.71046585479381 1
1.89988609561101 1
2.01624955117797 1
2.00485769094139 1
1.98250731864079 1
1.59590741063734 1
1.59485607202443 1
2.35910004947629 1
1.60359906352009 1
2.24795689685291 1
2.0534400453568 1
1.80252204020988 1
1.68078935860074 1
2.16869817321228 1
2.19281866493351 1
2.41923820563621 1
1.67345385946074 1
2.17476857925131 1
2.13123474742366 1
1.78419159830223 1
2.07366921714661 1
1.56922489811909 1
2.57587622237913 0
2.37538530471725 1
2.08111173094803 1
2.18231700667606 1
2.51357040521743 1
2.28517220479444 1
1.7972238118199 1
1.96430737799116 1
1.96630225801185 1
1.75262572787429 1
1.08052744256815 0
1.87922084639834 1
2.26270368552644 1
1.97656244866813 1
1.97690445767459 1
2.63547436036476 0
2.43209161452798 1
1.80472400704048 1
1.95699470969813 1
2.23512577660259 1
2.71362585993508 0
1.47652925727918 1
2.05077836974467 1
1.90673784987916 1
1.48581953047818 1
2.56927682795371 1
2.502847594477 1
1.86038667906111 1
1.9786197444019 1
2.04575777443488 1
2.19377245995497 1
1.48826940866635 0
2.14053908873237 1
1.76846547519252 1
1.93397887485942 1
2.43598001997625 1
2.12242863043607 1
2.32113558191837 1
1.07982135719488 0
1.74099176101695 1
2.13958217234773 1
2.38620252004206 1
1.86889856526488 1
1.71250695500285 1
1.85259276031664 1
1.91156219135923 1
2.33547259294804 1
1.77064343098482 1
2.61422459040425 0
1.83343611699998 1
1.99628613156249 1
1.64104281837344 1
2.00500703877341 1
1.89166781495114 1
1.99357864066661 1
1.89629978530841 1
2.29924918398563 1
2.28086772749831 1
2.57905395002168 1
1.95045603638807 1
1.90203366827519 1
2.68962896932779 0
1.70949882173702 1
1.78513263949801 1
1.78092692708911 1
2.2866069443919 1
1.96936589875834 1
1.92829925767236 1
1.68886756280014 1
2.21179407121232 1
1.4681835115624 1
1.56496176878687 0
1.45708898360597 1
1.83306245132649 1
2.13629250455027 1
1.9781746204951 1
2.38249510688916 1
2.02715609973552 1
1.67085868154288 1
2.47318037955441 1
2.40510263359015 1
1.64127522707832 1
2.1087595560004 1
2.13235990817315 1
2.24950710695551 1
2.24135254697017 1
2.54132383511976 0
2.15514958037297 1
1.74648411868815 1
2.58005840072431 0
2.64162377429268 0
2.59794735293466 0
2.240360277406 1
2.14407463175265 1
2.30401648327619 1
2.4812349596399 0
1.94407652125737 1
1.92471470426381 1
1.97799499463205 1
2.0248265932175 1
1.77844907731314 1
1.93792486980984 1
2.0487274523054 1
2.31068860781367 1
2.05160554440391 1
2.45999098760424 1
2.44986634309529 0
1.98262798839459 1
2.31338256832543 1
1.95004365328587 1
1.80002837458464 1
1.26118011207858 0
1.96472771925732 1
1.89973601662652 1
1.91463072597477 1
1.78591841558874 1
1.81439751252528 1
1.60174313216848 1
2.59546805561424 1
2.01609215766514 1
1.7134245764794 1
1.52665559804319 1
1.96800183998363 1
1.72967015143734 1
2.14263765986911 1
2.06961462608804 1
1.4179900991805 0
2.42653702186342 1
2.17493884720632 1
2.11160601185536 1
2.04475832909869 1
1.9001131597716 1
2.02930089751198 1
1.5838271100656 1
2.16640383728842 1
1.2655593119102 0
1.79877963835801 1
1.91547284241539 1
1.70009717038062 1
1.57502248810344 1
2.27398751274774 1
1.76162815154885 1
2.4806735557098 1
1.71518702145741 1
2.30815309034099 1
2.2530379342467 1
1.9363127034039 1
1.98476318284335 1
1.97411302047682 1
2.83005634844673 0
2.267386383247 1
2.79456490841562 0
2.63430544271589 0
2.27299950259232 1
2.19146352774052 1
1.78667913771636 1
1.42322892402803 0
1.95285549351683 1
1.872342015252 1
1.83468778003093 1
1.94599876527234 1
1.46432223438356 1
1.96829865276485 1
2.00383055477799 1
2.28111746277588 1
2.5214982334426 1
1.90272796236827 1
2.04141789611303 1
1.77193632335387 1
2.03564946060939 1
2.08529968128343 1
2.28427304397531 1
1.8300303731007 1
1.75639538478566 1
2.62028809140392 0
1.41819322201975 1
2.34931097549739 1
1.90966099026013 1
1.92941033905517 1
2.13241947634684 1
2.00747110391224 1
1.90764682211818 1
2.38645736151673 1
2.54088972067683 1
2.88428774771535 0
2.02542661110571 1
1.60264983147242 1
2.15457788210464 1
2.40831504249245 1
2.16316606236402 1
2.12421421056613 1
1.7698072845946 1
2.42338953117152 1
2.00675781176794 1
2.01774642479465 1
1.90049181861373 1
2.04992863521944 1
2.37337896457421 1
2.11456102272944 1
2.06071246527339 1
2.09940301628642 1
1.69088367391109 1
1.6188583611744 1
2.3716572970586 1
2.54142630421414 1
1.91786847475859 1
1.25314124677715 0
1.98681361552266 1
1.95677122246384 1
2.31207362240877 1
2.1889791270948 1
2.21437077589744 1
2.09515067269773 1
2.23474715803351 1
1.95066014051633 1
1.87609375651427 1
2.24452291587622 1
1.84273559215665 1
1.74358823645814 1
1.85067595976005 1
1.44393941550287 1
1.40141588788223 1
1.7913079312802 1
2.39416738612677 1
1.67904390295631 1
2.10797735867514 1
1.95746212256309 1
1.78874863124477 1
1.96389062212866 1
1.57294616482254 1
1.47959276696548 0
1.65314688507227 1
2.10937154449185 1
1.79913392321152 1
2.53567443931674 1
2.10751045326691 1
1.68757399043204 1
1.80767437072046 1
1.57575857139829 1
1.93258981564477 1
2.04896068993251 1
1.66207152068941 1
1.78654454195426 1
2.1684381562747 1
1.5249486811671 1
2.26777806284252 1
2.16473883221948 1
1.95814049858453 1
1.59565326425825 1
1.77850676697063 1
2.23972976501728 1
2.14007837466261 1
1.68700254175433 1
1.37987236094643 1
2.08286977899725 1
1.8944787243504 1
2.14936574325592 1
2.29833150296002 1
2.87489127446354 0
2.16726561621576 1
1.92767769013577 1
2.05854316980385 1
2.27875064949617 1
1.6292832588909 1
1.82806430206169 1
2.21769218756203 1
2.38449742162679 1
1.78044572171279 1
2.0591962183221 1
2.3759245577769 0
1.78552597919971 1
1.75584719433878 1
2.10821884094798 1
1.88991269808329 1
2.00476956339173 1
1.76228578762666 1
1.96898769523452 1
1.5393348066261 1
2.56257293329338 0
2.12500883014245 1
1.68339676575785 1
1.760937543486 1
1.80872339625287 1
1.94376598929762 1
2.10934333726901 1
1.89948838199512 1
1.52599350517409 1
1.91414642594761 1
1.72793022072289 1
1.83467747361309 1
2.13598382764569 1
1.77237073991309 1
1.6215966953213 1
2.04245519066842 1
2.22965788156641 1
2.12507528660961 1
1.91930416857573 1
1.89300218760878 1
1.44747371332734 1
2.17988175325725 1
1.34976283005905 0
2.03265031196442 1
1.92010711243524 1
1.56322859416073 1
1.5898325337868 1
2.15409739663175 1
2.46632262255996 1
1.82180377673592 1
1.84373502851198 1
1.80084899943209 1
1.81038725334279 1
1.74991526048883 1
1.85884481160258 1
2.05880537898815 1
1.51721605589012 0
1.64831390176204 1
1.65851384440412 1
2.29673704562225 1
1.35411954114107 0
2.23902206677409 1
1.78968947214016 1
2.19189923106018 1
2.51907277171011 0
2.42831180872599 1
1.76500233558428 1
2.21457883666905 1
1.76175274923357 1
2.34661285843428 1
2.05737132846817 1
2.04125676899866 1
1.696922136862 1
1.80783051458046 1
2.06288777392158 1
2.74600463693902 0
1.96221256718006 1
2.31798763881017 1
2.27666129171619 1
2.00452008450579 1
2.28302811032432 1
1.82203159254844 1
1.58504262925109 1
2.27680266935166 1
2.05805196763791 1
1.81215255589606 1
2.49719783288504 1
1.89940939087316 1
2.0367383336219 1
1.74751226870692 1
1.81103633562349 1
1.81542660034651 1
1.65694509329004 1
1.65110192214467 1
2.22608545725199 1
1.74874388138041 1
2.09225413282444 1
1.96840415151454 1
2.49885955424603 1
2.16639187919304 1
1.55543945991259 1
1.66042851933395 1
2.33782299348091 1
1.77757247835095 1
1.60361516358446 1
2.41555694305956 1
1.86001937241792 1
2.32207279452222 1
1.6807704350249 1
2.35925953543385 0
2.18012421880982 1
1.28882084116518 0
1.67347925431811 1
1.05277768577816 0
2.08610875721872 1
2.64400521079859 0
1.75004920244144 1
1.86730385790968 1
1.71469980976823 1
1.7605579419076 1
1.78050842402891 1
2.3509867189969 1
2.33641129438094 1
1.5554898130101 1
1.32879100902573 0
2.27979293472273 1
2.06178514194491 1
2.24932192709959 1
2.14737785894674 1
1.65656781450839 1
2.09662680563937 1
1.89898795769922 1
1.73823763376248 1
1.41025494262926 0
1.78282137930313 1
1.56993753488124 1
2.05384343096198 1
1.73009409636824 1
2.16811093917884 1
2.01021651402183 1
2.42644485440931 1
1.41400265022728 1
1.51182987269197 1
2.41991715818944 1
1.66437386511575 1
1.8190596838066 1
1.68641738722656 1
1.95953802086771 1
2.09852931169567 1
2.1495681731351 1
1.73861179067696 1
2.45399764954361 0
1.87183537886507 1
1.84293915061884 1
2.3456821970342 1
1.97617847295229 1
1.46547899038051 1
1.70923442916008 1
2.09411805174308 1
1.49332438212224 0
1.61702950433351 0
2.58095499016108 1
2.33119698869621 1
2.22226204929225 1
2.29452514400208 1
2.20206091870604 1
2.3788454908818 1
1.93541793877845 1
1.71832450843724 1
1.72421753633719 1
2.24438356047817 1
1.79109482317205 1
1.76199097268457 1
2.3246045455013 1
1.80223505783817 1
2.01082532935268 1
2.52530277698012 1
2.09806964057806 1
1.50078388873111 1
2.16249388518343 1
2.04299024616579 1
1.98660202241777 1
2.17746354371908 1
2.22905818664809 1
2.52355962172168 1
1.92429458740975 1
2.33250412209344 1
2.24538207748455 1
1.70553166596545 1
1.81969142672354 1
2.0313003986502 1
2.22889797095643 1
2.20686853505156 1
1.84503084898294 1
2.38783763047383 1
2.23331275135257 1
1.69407600985604 1
2.34397256851398 1
1.79241099074399 1
2.00047865935748 1
1.96738173706924 1
1.86662670654127 1
2.08205764081197 1
1.73725943188249 1
1.69112971986632 1
1.95512440596081 1
1.77033215808292 1
1.75019361721621 1
1.86154366879738 1
1.62776310930259 1
2.2238259638331 1
1.25628713903724 0
2.56685814915051 0
2.1497408168606 1
1.75785645764477 1
2.28010492092791 1
1.69094287412684 1
2.31408097659578 1
2.26284952866983 1
2.00850613923368 1
2.18042855206777 1
2.08611265930149 1
1.85467938180259 1
2.05979088969695 1
2.19940584936544 1
1.39434883824173 1
2.11377875731946 1
2.26600661633069 1
2.04014167818438 1
2.63460359431692 1
2.20813812115771 1
2.03862074872537 1
2.13756604631269 1
1.99499782823876 1
1.35162812631445 0
1.42068237229806 0
1.93901932725321 1
1.92274129338606 1
2.2815439336068 1
2.0622155280737 1
2.18788913249381 1
1.77013715559388 1
1.94056826770131 1
1.8001328105804 1
2.15260682862291 1
2.3133009454993 1
1.78550078242884 1
1.60961330014514 1
2.70437255829016 0
2.42862527049216 1
1.54079795864729 1
2.22167677226545 1
2.28216639016907 1
2.33886441498685 1
1.89457889796177 1
2.0051712786484 1
1.86867845139825 1
1.90110598562127 1
1.94268754282155 1
2.455353905717 1
2.0502998874427 1
1.67276394690169 1
2.74600929834484 0
2.02427207680638 1
1.30842867762049 0
1.91326115478869 1
1.81344147860742 1
1.78680782559734 1
2.55109527157322 0
2.03475797351887 1
2.66483194592794 0
2.00733615714603 1
1.95395165266573 1
2.0298958874735 1
1.82488825878079 1
1.55947941785917 1
2.42521259786101 1
1.61890205208894 1
1.8353763396325 1
1.55333624833921 1
2.30494122277879 1
2.24603762437361 1
1.64421682244163 1
1.97912611354216 1
1.81874911322323 1
2.0969830004388 1
1.53227226882334 1
1.78918441772783 1
1.9575633656646 1
2.1361815675877 1
1.64213166426915 0
2.43727206814623 1
1.84202811517999 1
1.8651682974669 1
1.58378542756064 1
1.90975032773538 1
2.18227975025802 1
2.29679404822615 1
2.12732267515931 1
2.38370765559773 1
1.81933188275639 1
1.8787941081557 1
2.25296605794825 1
1.78387878733688 1
2.05793180363835 1
2.12850477230838 1
1.93703695879302 1
1.98883889224345 1
2.10841034713119 1
1.68316088971437 1
2.04760129937881 1
2.31948071682854 1
2.13108895056739 1
2.78085090936804 0
1.9757898981308 1
2.21924895089938 1
2.19739224503366 1
2.54569134659894 1
2.50222275255796 1
1.9170036579742 1
2.42471714185449 1
2.11493159220891 1
1.99899516247407 1
2.41582389288282 1
1.87304250217816 1
1.93910653927837 1
1.8011266882816 1
2.19922239971207 1
1.81711062109209 1
1.58802426230162 1
2.31397413371486 1
1.92512291802783 1
2.2149336513376 1
1.95723053093168 1
1.51782628756718 1
1.81508185238267 1
2.19924724186582 1
1.56844026981262 1
2.17026079241837 1
1.84699378962465 1
2.01691162436049 1
2.02701767813202 1
2.06019294667169 1
1.8673316446407 1
2.0216535756657 1
2.44456500019071 1
1.84647907863881 1
1.75952051678154 1
2.00630324497479 1
2.13782854822981 1
2.23302061650927 1
1.97064468745906 1
2.02650516966486 1
1.81338228962023 1
1.89465469444178 1
2.14621522505362 1
1.43712832236751 0
2.06251960530099 1
1.71365639360912 1
1.98567302349936 1
1.73483838718172 1
1.60434142972619 1
1.87078185285082 1
1.66152125012447 1
1.84172414561168 1
2.70924859740448 0
1.86898075382682 1
1.88077481680449 1
2.05109023564754 1
2.70648850924693 1
2.14152053181786 1
2.18380929055005 1
2.16047284527601 1
2.01788926010148 1
2.38113991780354 1
2.14494858584676 1
2.19604314196744 1
2.28670244569721 1
2.27076319760315 1
2.4508268639918 1
2.03382536828252 1
1.8284243106285 1
2.00806016283353 1
2.0346245908157 1
1.89899362503652 1
1.95749943541931 1
2.048763109944 1
2.08278745556546 1
2.25235806984513 1
2.09507627683445 1
2.25380105626364 1
1.78967018417896 1
1.45192366698117 1
1.82338640836545 1
2.51671808468769 0
1.83396297509898 1
2.0280361185005 1
1.95994035965856 1
1.84264058676683 1
1.67886753254518 1
1.69231332316919 1
2.12155610795026 1
1.69796614543082 1
1.86393565811247 1
2.31639234007889 1
1.87561516992244 1
1.8826474906179 1
2.41021880363568 1
2.24240824376997 1
1.91197467911931 1
1.6176456638765 1
1.8826516283886 1
2.18449767747327 1
1.96473038719705 1
1.84160958761751 1
2.03931458634854 1
2.00727510942497 1
2.22567546561913 1
0.92648431091769 0
1.99377155454906 1
1.85720129703628 1
1.7255806332633 1
1.96384115058506 1
2.15635310414337 1
2.20115124964968 1
2.4451363982658 1
1.69143808844563 1
2.23578027819085 1
1.87599181588901 1
2.09513644350403 1
2.23748633477796 1
1.75165779883966 1
2.22842441793709 1
1.66474504056488 1
1.37373185561015 0
1.60928295419493 1
2.81086686745947 0
2.01543747513224 1
2.45048409774437 1
2.4041626428478 1
1.91327122065496 1
1.93174194018348 1
1.85028045804413 1
1.84684398847583 1
2.05121108429095 1
2.04515552009213 1
2.31764000584032 1
1.67774777479733 1
2.05559690761479 1
2.04664143562838 1
1.74636889655356 1
2.11142145709701 1
2.06012992993846 1
1.97284627916864 1
2.03195234098096 1
1.89406527833342 1
1.73175138753538 1
2.17924274562835 1
2.07923665187923 1
1.80726422327683 1
2.43899977475616 1
2.18920156340033 1
2.37342861305524 1
1.95561351822174 1
2.15798250760728 1
1.82469450654289 1
2.5821709516586 1
1.25467144767765 0
2.09098594499494 1
2.21044979093524 1
1.74501630767128 1
1.85809316057706 1
1.54897458517344 1
1.74798671481276 1
2.03744615330196 1
2.16028202395953 1
1.89044552884756 1
1.65801459214468 1
1.5863907735988 1
2.33006697181806 1
1.97014402907143 1
2.64771742377654 0
1.74684554544648 1
1.91765882099795 1
2.09775880528524 1
1.54174179434403 1
1.88796883630818 1
2.14265479974494 1
1.73246053331712 1
2.19630478322684 1
1.8124031813185 1
2.39384695919169 1
1.95649984888127 1
2.22355320593967 1
2.05425633419024 1
2.27285414098132 1
1.43802869000953 1
1.95939418368029 1
2.0579004268315 1
1.34375996126422 1
1.72787302326546 1
1.8036313851577 1
1.66254408792458 1
1.2815920248308 0
1.97957904769666 1
1.85624740054453 1
1.58355596448587 1
1.58119453669791 1
2.68403649830031 1
2.01781687184673 1
2.07253849572679 1
1.71610576126242 1
2.12176125245757 1
1.94278396533976 1
1.67595174371328 1
2.36843341359689 1
1.8394158828392 1
2.25574777216752 1
2.05930844656383 1
2.0588363723905 1
1.92118165195488 1
1.92973119824313 1
2.14558121498767 1
2.02908612324781 1
2.17635926141588 1
2.18349653933732 1
2.34826786712041 1
1.81219438357028 1
1.42057111369131 0
2.20875060181497 1
2.12202364332704 1
1.7814144908041 1
2.08713292279374 1
2.10782194284366 1
2.29673960722709 1
1.93462932394898 1
1.87136638261933 1
1.75851297348846 1
2.09842238504693 1
1.57574607640147 1
2.2679688408717 1
1.73240414896077 1
2.08067557509421 1
2.2065230095162 1
2.10176240999539 1
1.81875850122797 1
1.38018986493776 1
2.27513427542339 1
1.6966001310526 1
1.67303498194877 1
2.3336541988851 1
2.26335713345878 1
2.0517806719195 1
2.31915869492674 1
1.76910328087465 1
2.11934823671197 1
2.3417478438095 1
2.18583768299253 1
1.64089818139173 1
1.99908276643942 1
2.07367901269904 1
1.86599214922614 1
1.53605569730422 1
1.57152193948904 1
1.87873231752408 1
1.97221813038187 1
2.33789409564464 1
1.81896209239717 1
2.06856737828225 1
1.75014490646423 1
1.59990765558814 1
2.13842318924875 1
2.26587320033798 1
2.48683667223826 0
1.43105249104239 1
2.53645597970999 0
2.10154429834876 1
1.85589975480768 1
2.10022398372023 1
2.2201391986248 1
1.43260130525847 1
1.51850371076177 1
1.93008697691642 1
1.86755413407677 1
2.23799505197101 1
2.05740701066572 1
2.12094237974257 1
1.84402356920243 1
1.67063849183827 1
1.76051599377464 1
1.8882347650993 1
2.10263547026842 1
1.86569902903425 1
2.01311183741623 1
2.67625654337245 0
2.34425350464334 1
2.36447017823639 1
1.92974983053876 1
2.21155645325426 1
1.92476888755415 1
1.94001540734453 1
2.21949520756091 1
1.95281031772766 1
2.0353134300324 1
2.16272731701174 1
1.91151066973523 1
1.75349248757399 1
2.01186923508187 1
1.80113268785282 1
1.87537276545127 1
2.05218029546859 1
1.08481317280585 0
2.21759243916738 1
2.11619099636845 1
1.4320718188473 1
2.13000553615867 1
2.0460329508447 1
1.64494383073946 1
2.20595598322062 1
2.14867349626713 1
2.00571691949967 1
1.88567458432453 1
2.03996254701742 1
2.47202578652312 1
1.96842103289848 1
2.06479623618154 1
1.84927408521135 1
2.42257961191432 1
2.04056057710134 1
2.49484317968453 1
1.74602962295468 1
2.10967074658402 1
2.06585803300585 1
1.87601873773577 1
1.72135540413374 1
2.50851653230958 1
1.47103271108302 1
2.37364121459962 1
2.23204901657227 1
2.05048202470501 1
2.06315651334456 1
1.72639343209566 1
2.36215674119086 1
1.90120412352538 1
2.07398971848715 1
1.92194494879061 1
2.03511922040134 1
2.07943825282073 1
1.78627956703097 1
2.18498136524604 1
1.92471033791424 1
2.23769923096331 1
1.9449146232501 1
1.68490892623616 1
2.13157652791937 1
2.16532193572963 1
2.6209582994532 0
2.10677940984168 1
1.95270849263923 1
2.42130514687637 1
1.71401087914026 1
1.85470923349323 1
1.71709149266825 1
1.59561095224322 1
1.75400063079401 1
1.91613495780575 1
2.28627620413473 1
2.01444940311412 1
2.2544775971318 1
1.65809111535191 1
2.46179436313066 1
1.82229826722674 1
2.20739122175266 1
1.81025508167582 1
1.77907803024571 1
1.98470718542863 1
1.59796808459065 1
2.03483026994765 1
2.01712786514795 1
1.53642212950337 1
2.11703518809621 1
2.09278636741559 1
2.15771533598004 1
2.10599875376433 1
1.77610816530709 1
2.29930053232458 1
1.96132035715547 1
2.44020695653992 1
2.35950330956286 1
2.02720801072592 1
1.93512440291741 1
2.0614748267885 1
2.09507287334812 1
2.39635546314773 1
1.73366667267086 1
2.27730617271019 1
1.75458405858005 1
2.03139120720487 1
2.11731954558034 1
2.37863970905945 1
2.07225689292948 1
2.16560269186795 1
1.70351766466923 1
2.64289774920802 0
1.6209222561078 1
1.99939389806306 1
2.2639050915089 1
2.05506428765709 1
2.22054271412038 1
2.04240300891561 1
2.20467804824447 1
1.88739384261315 1
2.52700537788257 1
1.90654858883913 1
2.20776279553803 1
2.3906211806862 1
1.73770169839569 1
1.71204508948261 1
2.05989099015959 1
2.39832442465121 1
1.58538241161934 1
1.98161482586553 1
1.93044258541868 1
1.70216470309096 1
1.72870058433415 1
1.65278885051826 1
1.90390066613107 1
1.93992081039997 1
2.21329897411794 1
2.36774131753821 1
1.98595781446633 1
2.04295220600529 1
1.77586661029886 1
2.00864588608327 1
2.2418360382549 1
1.79993701990692 1
1.86659554670025 1
1.99011650143022 1
1.87969850146414 1
2.28727082617725 1
1.80565580447825 1
1.81994995121289 1
1.95576662427927 1
1.51044938925088 1
2.06050755148851 1
1.85005692757473 1
1.80164201179989 1
2.29682707224287 1
1.63051154855732 1
2.10712909698786 1
2.26077480868075 1
1.91450687995003 1
1.8839380406378 1
2.57972463398218 1
2.05413413051849 1
1.95563287934718 1
1.9519986175558 1
2.11490143140418 1
1.85152896784551 1
2.04371336985372 1
1.71130481194616 1
1.8542442842261 1
1.81916040129137 1
1.57766905467387 1
2.09843715398931 1
1.92026628037985 1
1.60435608157033 1
1.90193582886592 1
2.72221453053038 0
2.27316533681274 1
1.82107735220406 1
1.98165066999229 1
2.32634343463109 1
2.13279190041794 1
2.17740760565458 1
2.27972489391205 1
2.08260429603875 1
2.04739839808256 1
2.6815289723218 1
1.80712329791298 1
1.00563333184468 0
1.20186577528825 0
1.92367918973702 1
1.64678610997 1
1.8384885625216 1
2.1672451526142 1
1.53536573016477 1
1.62680807848774 1
1.93372310099473 1
1.85151187885271 1
2.19490637954057 1
1.89402395266553 1
2.05978441863937 1
1.99772352856178 1
2.03295783093486 1
2.0477488361949 1
2.63972423491745 1
1.99626184472541 1
2.78730624332696 0
2.22091492040114 1
2.46434444754779 0
1.64636643748915 1
1.56343646005548 1
1.79340433447256 1
2.25767206433511 1
2.15871889327699 1
1.755213757858 1
1.90541074753168 1
1.83965481207432 1
1.973923314114 1
1.65647259705938 1
2.10497252181073 1
1.70340963221314 1
1.74872468323043 1
2.22369354626962 1
2.4276530225259 1
2.23885606304611 1
1.89252104193606 1
1.93477316891702 1
1.76617675300111 1
1.98471500504664 1
2.0795875618921 1
2.70460002858074 0
2.0626530955299 1
1.91757871817592 1
2.08611029797062 1
2.05702641744833 1
2.00894566076489 1
1.80323262970518 1
1.76535864804748 1
2.21335537125766 1
1.54652909462528 0
2.09506530684075 1
1.91368413351226 1
1.9995686184208 1
2.02807125452726 1
2.39251530077701 1
2.0773982355267 1
1.65266988526755 1
1.57183487559451 1
1.7870829082758 1
2.53074244063356 1
1.93247130500574 1
1.77864864873549 1
2.8860408396144 0
1.85336970707165 1
1.87502705919008 1
2.49082736712617 1
2.10139327613174 1
2.11760730012466 1
2.22515507252525 1
2.46843348700309 1
2.4111807270458 1
2.18055983652258 1
1.58840928437317 1
1.87060065674546 1
1.94009126457503 1
1.88782276428865 1
1.450938970015 1
2.41867500711791 1
2.22289566066051 1
1.98083711923272 1
1.98701069433528 1
1.90397112927998 1
2.27029220786022 1
2.07256053212695 1
1.69726151524503 1
2.03311379293047 1
2.31095512375128 1
1.88787779356492 1
2.26014966003523 1
2.18131023557601 1
2.45636405156068 1
1.85645366968698 1
2.28663610685242 1
2.14926760750863 1
1.68656373015766 1
1.95772538288739 1
1.94118039908062 1
1.59129287852468 1
2.05108149829841 1
2.17656639305522 1
1.81464955475761 1
2.19672876728791 1
1.6863217241517 1
1.66173117797876 1
2.14987312177842 1
2.20953385699454 1
1.92362108594857 1
1.44234984001013 1
2.27518053979153 1
1.82709552903009 1
2.23445110346326 1
1.17483390309623 0
2.06300247570007 1
1.95747696001423 1
1.80339772997434 1
2.05529136037782 1
2.45472992764534 1
2.02945115038357 1
1.99975005006716 1
2.30633788509544 1
1.81704841728292 1
2.13782961506741 1
1.98000161365949 1
1.68972907949068 1
1.90414291455205 1
1.8861945113485 1
2.19122429152162 1
1.96678730030217 1
2.02184518518546 1
2.20017641275735 1
2.33408227004591 1
1.95975651436994 1
2.05219602755178 1
1.95463856957485 1
1.95431567529219 1
1.85813912462946 1
1.70168927545412 1
2.00257287496691 1
2.22406046902745 1
2.09172250050721 1
1.42502002027929 1
2.10674612947601 1
1.67566518812625 1
2.061521074741 1
2.22629996337431 1
1.79495721537148 1
2.0466297770886 1
2.32250491455826 1
2.75684910291271 0
1.99991206247617 1
2.1030936797049 1
1.90082814522295 1
2.35774356909765 1
2.29410961030834 1
2.24349506908157 1
1.5898659860396 1
2.50034422679937 1
2.11038277462131 1
1.51794238530184 1
1.46362376257664 0
2.04949946642881 1
2.01930652641311 1
1.87513572105282 1
2.50710627859506 1
2.31902011778234 1
2.73263527116418 0
2.31058774181272 1
1.76659268139694 1
1.97935235024455 1
2.15191133524081 1
1.85185888522586 1
1.74645993557812 1
2.57938743399016 0
1.56721861494339 1
2.07932540346599 1
2.01391699393087 1
2.17411254842665 1
2.60562252224419 0
2.16122931737698 1
2.45320319213959 0
2.34109249180818 1
1.82935410951858 1
1.84039443462433 1
2.23922693636564 1
1.88019237903278 1
2.33918387929746 1
2.34553635598798 1
2.12367664934791 1
2.13811341264609 1
1.80036702153499 1
2.38399990943903 1
1.66576582248269 1
2.02068150024229 1
2.11026506222176 1
1.86906633598978 1
1.62025579154039 1
1.82778206486667 1
1.66374569339438 1
2.01800511145522 1
2.01883190001806 1
1.93167613148107 1
2.62475672625747 1
2.31419694550502 1
1.74949744919075 1
1.56247689430242 1
2.05490013742256 1
2.25186094593677 1
2.6036143279632 1
1.66131140546482 1
2.12968965094149 1
2.23447009550384 1
2.00963098253067 1
2.12959109653341 1
2.26747016665416 1
1.65388561894176 1
2.13562103130616 1
1.95471658380271 1
2.79026300165363 0
2.29248577068351 1
2.07515979797221 1
2.08465997168962 1
2.13002331190093 1
2.62518423366973 1
2.54221971704019 1
1.72163535080348 1
1.82023858813479 1
2.06292826647725 1
1.62090367730934 1
2.21077834723666 1
1.76700767434589 1
2.25603836048735 1
1.82504657166416 1
1.91480852511375 1
1.88696937442304 1
2.11938430416505 1
2.62490476645332 1
1.32015373257337 1
2.33369501789361 1
1.88825309174221 1
2.24086571215994 1
1.81282772015148 1
1.65526612071407 1
1.94446746530553 1
2.18734062662742 1
1.54999330172127 1
2.23569972173651 1
2.47747056420997 1
2.13385941458122 1
1.6054342020381 1
2.27909245241991 1
1.5955060959501 1
2.25291809974443 1
1.93870317849167 1
1.59141433052295 1
2.19211782897141 1
2.03816325051373 1
1.81128701180453 1
2.70026998031499 0
2.18192897364418 1
1.80802565852378 1
1.72189834287821 1
1.59055724007294 1
1.85869892538248 1
2.15347059485366 1
1.78241457607499 1
2.55451489597326 1
1.73554041146622 1
1.98428810952985 1
2.3175303365401 1
1.95766756205104 1
1.39044503082318 1
1.96464890876611 1
2.32238319669966 1
2.25901811880681 1
2.17382075548984 1
2.375039276147 1
1.85438038495826 1
1.75510574914827 1
2.35677063911225 1
1.67624586775659 1
2.2856788848777 1
2.05080595132219 1
1.97026060797428 1
2.17102992745823 1
1.79615117775373 1
2.23417471156541 1
1.62964848922866 1
1.96800042395115 1
2.11663432251492 1
2.20305214823465 1
1.69735971949008 1
1.69250589521751 1
2.31366145127575 1
2.12755613710634 1
2.53269676785906 0
2.07586491656452 1
1.87915960625856 1
2.43463674945462 1
1.92456987725849 1
2.64484659070569 0
2.21237630123447 1
2.33571705449618 1
1.69267354023962 1
2.13652024409031 1
2.30490187284021 1
1.9936333546531 1
2.38924731548775 1
1.63989361880616 1
2.27016380539667 1
1.7352539819999 1
2.63168175386761 1
1.53320959336765 1
1.96475122805324 1
1.92457196553057 1
1.9070157333872 1
1.73318097238688 1
2.06511170761876 1
1.6620363223455 1
1.92893035578643 1
1.88447326093106 1
2.83053442466599 0
2.10013589077997 1
2.11585645601422 1
1.62167066175447 1
2.33579072250652 1
1.65497172135303 1
2.00950008797779 1
2.41267770494526 1
1.88075448601723 1
2.5531979732348 1
2.10557498554106 1
2.1815098400363 1
1.64086768925733 1
2.4577808421147 1
2.32923652176793 1
1.90907197193055 1
2.26867470444151 1
2.16110434611575 1
2.09056072331766 1
2.09983323910484 1
1.75126350926762 1
2.34213418096219 1
2.05171233644867 1
2.30552330447582 1
1.98882523965969 1
1.92243545050132 1
2.06648380574245 1
2.42184346116985 1
1.7501040686773 1
2.2272123453665 1
1.65333764228485 1
2.10793114233264 1
2.16153982104291 1
2.07120298579288 1
1.87031190064935 1
1.20265306934894 0
1.28073535507808 0
1.973261113266 1
1.66950493380494 1
1.53389451386336 1
2.40552990047055 1
2.31796548021016 1
2.34140147907259 1
2.14807707588287 1
2.10533667686293 1
2.14686105673092 1
1.84601028951839 1
1.97183382016134 1
1.8191109762895 1
2.06822060502882 1
1.76534523088452 1
2.55629812868172 1
1.68460202585081 1
1.17890945453198 0
1.94143605548349 1
1.99568433026616 1
1.75129559859315 1
1.71609934537244 1
2.11656430010037 1
2.50457537209848 1
2.10837996192678 1
1.92902137749003 1
1.40930210868612 0
2.46722353986745 1
2.25899884458672 1
2.28165119546372 1
1.6328281020328 1
2.03016250308597 1
2.04622734971893 1
2.11784160430131 1
2.56561914705316 0
2.3125199975553 1
1.8537173936541 1
2.30354311845651 1
1.718788814319 1
1.36851857664538 0
2.18843593470207 1
2.11083075157059 1
1.73540718909047 1
2.12885937395361 1
1.48335463751554 1
2.30597392853512 1
2.34112425482566 1
2.21661746938754 1
1.80128998921599 1
1.86508683144184 1
1.70962004742995 1
2.26218283818148 1
2.09545163316769 1
2.22264080740163 1
1.81417550240583 1
1.05949665426609 0
2.02772327050843 1
1.76674849254363 1
2.03799550021184 1
1.85025640659666 1
2.07561621903895 1
1.91626118077445 1
1.59867290993878 1
2.21516571092411 1
2.08989906052294 1
1.8198066621898 1
1.87580870436002 1
2.29194563841775 1
1.2431666281621 0
1.75011627045727 1
1.55205768713577 1
2.10991406041171 1
1.79379795829399 1
1.64724430086577 1
2.15777119066559 1
2.22835296551922 1
1.6132090438467 1
1.98075590364693 1
1.96990676406514 1
1.34613134390197 0
2.03418353042098 1
1.94782178939185 1
2.14847253921385 1
2.14540748206214 1
2.19045244291239 1
2.74285608849504 0
2.38573869744411 1
1.52263083392057 1
1.67643058701318 1
1.95361570435463 1
1.91958894441071 1
1.62905206962777 1
1.56829585171281 1
1.80397271125305 1
2.29936957275351 1
1.74928429055969 1
1.78823658053758 1
1.53018860195894 1
2.18473701452055 1
1.75205721024245 1
2.20796269802403 1
1.49300818725521 1
2.38339396931129 1
1.77601387539077 1
2.20062547783758 1
2.14565104557297 1
1.61072331731009 1
2.44484901718485 1
1.67740417654913 1
2.16346507327692 1
2.33259538552523 1
1.93397490293034 1
1.48226900354722 1
2.05006919173459 1
1.65433645737699 1
1.62919265594842 1
2.19585014754052 1
1.2790978379565 0
2.45936568805454 1
1.87300778114878 1
1.94386842879104 1
2.33831866988649 1
1.84165491450294 1
2.0190556339064 1
2.06032601564761 1
1.97486493586392 1
2.18669284169188 1
2.28434812454453 1
1.76450274965885 1
1.39833449540389 0
2.04965980476085 1
2.23924189150578 1
2.18895308479699 1
1.53410717991503 0
1.98373709332566 1
2.47356230756699 1
2.27246052157749 1
1.62782143383831 1
1.70878909677291 1
1.77589967119503 1
1.67313169220013 1
1.24185581104425 0
2.57163486792371 0
1.83256501696492 1
1.97321516312802 1
2.17271506260351 1
1.94031834477847 1
2.03226906220391 1
1.60646636622866 1
1.73362112795943 1
2.00669119619463 1
2.01222427204141 1
1.72128446303156 1
1.89059328468572 1
2.34570459039736 1
2.24013385008724 1
2.58029274630971 0
1.6324905623943 1
2.04621524044847 1
2.04574560701389 1
1.96333040705462 1
1.65541035612152 1
1.99118652184291 1
1.9211599909396 1
1.51238920736424 1
2.00701839430654 1
2.17910125409563 1
2.48808002214034 1
1.45275434791137 1
2.04075036123357 1
1.56511494269508 1
1.84335363827569 1
1.90553400673265 1
2.34544830163631 1
1.85816116803035 1
2.25699494749664 1
1.88639355231645 1
2.25333149561604 1
2.17161841651635 1
1.35469505676091 1
2.27577155746473 1
2.09681155750072 1
2.23610357731401 1
2.01255491848928 1
2.00809042596127 1
2.0223249486649 1
1.93149905100898 1
2.29439234832707 1
1.94656776081692 1
2.79032688644306 0
1.90998978358887 1
1.73011004986392 1
2.3432586764995 1
2.01797726660592 1
2.22931096117417 1
1.6758265439128 1
2.29231959570947 1
2.24541447662798 1
2.80038559169369 0
2.40760374813073 1
2.27106246161904 1
2.13664484706051 1
2.04381310288526 1
1.99153242272513 1
2.04791358612995 1
2.35022293397534 1
2.34419046169266 1
2.28797945119406 1
2.14127852711136 1
1.9123662890289 1
1.66438747057344 1
1.64720135602957 1
2.21580094638707 1
1.94663762702407 1
1.96463625217998 1
2.17787399091345 1
1.80823970675764 1
1.9542921905667 1
2.26824765550513 1
2.15447938693768 1
2.3012396550808 1
1.82362787812394 1
1.65678950027973 1
2.45029721426837 1
1.97685762770153 1
1.85743051201597 1
2.15906260548387 1
2.14582633726163 1
1.74899472722627 1
2.00029097332452 1
2.16669266859966 1
2.43645396091962 1
1.5653540415337 1
1.59118743425197 1
1.75981535088997 1
1.95183605812974 1
1.75906420260547 1
1.67465477990888 1
2.24926438915688 1
2.22002049540119 1
2.00394024899944 1
1.4174147335964 0
1.72460324423249 1
1.59489866164457 1
1.58903571773538 1
1.23935842854627 0
1.50777314276582 1
1.84660555472438 1
1.9286679539176 1
2.17819398345033 1
1.98850715811244 1
2.30294277303503 1
1.99511372528295 1
2.25270644323723 1
1.36634712125996 0
1.84388422881113 1
2.06645215536611 1
1.88429361735399 1
2.32526697600365 1
2.35473345401447 1
1.87736358413721 1
2.26398065015647 1
1.85291606817941 1
2.2115066057946 1
1.746549519758 1
2.05964446281367 1
2.31126507795109 1
1.47071568098478 1
2.03946463916474 1
1.59568231083875 1
1.94145658110705 1
2.05364692616812 1
2.56788474540735 1
2.25630512250354 1
2.37263801535271 1
2.44570187960792 0
2.37380712706721 1
2.10820840167902 1
1.4723486055905 1
1.89590703055986 1
2.34502710260229 1
1.88003113370722 1
1.78146256766966 1
2.17597992483936 1
2.01212953441816 1
1.99102325101182 1
2.58237273756414 0
1.59020537929668 1
1.77058347284458 1
1.95705396766592 1
1.98685735723309 1
2.1414896140249 1
2.20700243214445 1
1.83718140764071 1
2.27049615352553 1
2.1725224501919 1
2.65591239693914 0
1.6037392583338 1
2.47997906183303 1
2.09690096889485 1
1.77078673211479 1
2.45293400395238 1
1.74319213007956 1
2.24568825750146 1
1.73424960079577 1
2.11663493600389 1
2.31838668167293 1
1.88313334057725 1
2.24052660789939 1
1.36400523208269 0
2.02774299301301 1
2.05332439169472 1
1.99628900455431 1
2.20898361425075 1
2.69034976767518 1
2.09528733598431 1
1.88144194143378 1
1.75193577548094 1
2.01672791053681 1
2.39768775209341 1
2.05966166181886 1
2.17487443356275 1
2.22246420296497 1
1.81323628221888 1
1.77040737997175 1
2.08256000854311 1
2.14830998682223 1
1.48338690628468 1
1.9302301915074 1
2.27846025827755 1
1.95791298954076 1
1.87455532370413 1
1.72548622703821 1
1.73092828106234 1
2.14467860121202 1
1.87164531726449 1
2.50739946256226 0
2.04893655896999 1
2.02117065772711 1
2.19169033111147 1
2.12010128837962 1
2.18274562252954 1
1.81017583533875 1
2.15780249967756 1
1.76709019605744 1
2.38162867840968 1
2.05317246300539 1
1.9249852546822 1
1.49315529556841 1
1.74317265026302 1
1.70096015737249 1
2.40337604866973 1
2.09230151125173 1
1.95210911751297 1
1.60858335488177 1
2.41819520055349 1
2.23681271317157 1
1.86069944008755 1
2.03360291516178 1
1.97681587148368 1
2.01028593884081 1
1.51924772155041 1
1.50044325362359 1
2.39053623284668 1
2.0458577421207 1
1.32738467538587 0
2.4965516338456 1
1.67759517897004 1
2.40975368247172 1
2.49313798501492 1
1.66587792074354 1
1.91492388581156 1
1.78638218542075 1
2.09651967751644 1
2.63467099913305 0
1.7563907765949 1
1.90362585375935 1
1.56636656533871 1
2.39996100574986 1
2.4206980858905 1
2.00048519333465 1
2.34069385471483 1
1.99775525675244 1
1.72448093816675 1
1.46190748830245 1
2.1036068286033 1
2.68726797950972 0
1.45679808609638 1
1.75681342630117 1
2.04147164024178 1
2.01477799286131 1
2.08246438152132 1
2.36559013507639 1
1.44192710692478 1
2.1013120003882 1
2.16400278749365 1
2.35826404983094 1
1.93936691892269 1
1.90368069819331 1
1.91562938381019 1
2.0821314466777 1
1.96598004295557 1
2.05345803291618 1
2.09180820393207 1
2.07016621728816 1
1.89310502024146 1
2.17486276572885 1
1.76870046854013 1
1.95938853425385 1
1.84998471569957 1
2.14044482388964 1
1.77293286522079 1
2.11495137273982 1
2.03890415157533 1
2.11956795720379 1
1.60471800207705 1
2.34119347586028 1
2.52071257890411 1
1.74119807861133 1
2.01372901274052 1
2.06680761201739 1
1.91710871539239 1
2.28946982366348 1
2.11737520262655 1
1.59256217073121 1
1.8060987423977 1
2.50708089668101 1
1.67731339508136 1
2.3704473748982 1
2.22680571075858 1
1.66709952187635 1
2.66583478860238 0
2.18871878983758 1
1.66131697100918 1
1.96846242226056 1
2.05067485084806 1
2.23058391275141 1
1.89678255083353 1
1.87674092616012 1
1.99901189900251 1
1.40669150661556 1
1.7563490018406 1
2.31661829879979 1
2.05920164778639 1
2.22911225417011 1
2.68751463565438 1
1.55234785491445 1
1.57462389769554 1
2.08660340420771 1
1.61223088633176 1
1.87113049872159 1
1.63920526801306 1
1.852341185797 1
1.75809427792913 1
2.16406026596158 1
2.0461663288191 1
2.28934092510223 1
2.12083080171842 1
2.28474475318 1
1.50593720965035 1
1.52696057340765 1
2.00588827547657 1
2.05047087528188 1
1.85250700246955 1
2.2816184309422 1
2.26610066794525 1
2.00275894919733 1
1.94539389450869 1
1.79886903532655 1
1.8027856370165 1
2.09606631795743 1
1.42675874526505 0
1.83088066498331 1
2.22583977604268 1
1.48886906661373 0
2.03285129243448 1
2.07493252830922 1
2.00702398724793 1
1.66066960930426 1
2.61473103247151 1
2.08780558510895 1
2.47775713625333 1
1.86751240016389 1
1.65651817663615 1
1.86785667872473 1
1.77779958171046 1
2.12217997706948 1
1.95289720237821 1
1.45392339841028 0
2.17068953607451 1
1.80703954367108 1
1.77969852075136 1
1.22301418183061 0
2.30303318906694 1
2.04729633422366 1
2.2709201979582 1
1.89981423297593 1
2.19335083593469 1
1.62902617046946 1
1.86147402300941 1
2.0566894028415 1
2.0892345357374 1
1.88537792491306 1
2.18662278560027 1
1.87238364944319 1
1.98038951079673 1
2.17661001882343 1
1.88605111606472 1
1.87861830663349 1
1.70090865298256 1
1.759476229386 1
1.7620788231347 1
1.92686103936487 1
1.74145534889864 1
1.86349999047915 1
2.54367219632934 0
2.11474948890517 1
1.88152851379094 1
1.63403204867252 1
1.65387759746315 1
1.90068564143394 1
1.95279582443 1
2.07563337754921 1
1.77427538236852 1
1.83595393527728 1
1.83980887027889 1
2.12221489294542 1
1.52898624333511 1
2.35795096155151 1
1.79272088883844 1
2.32344824408226 1
2.31163291787169 1
2.35690180487356 1
1.80132034863412 1
2.33314893555826 1
2.14188530006379 1
1.1682768707001 0
2.17500036411784 1
1.77077761884792 1
2.1071009974239 1
2.22938138415225 1
2.26187790469792 1
2.20326711834622 1
1.45413493366633 0
1.88136642652046 1
2.00007411105971 1
2.30945440719254 1
2.02809698884029 1
2.64005111465756 1
1.78870697112115 1
1.94727272663643 1
2.10507057685182 1
2.50486333080127 1
1.85623932083207 1
1.63380842322092 1
2.22948435960312 1
1.9851485428575 1
2.22432251614164 1
2.31938444479628 1
1.33724039340841 0
1.73191624452522 1
1.80834996493085 1
1.37582371049351 0
2.20379474016139 1
2.30415750495657 1
2.13226178792021 1
1.62758626503041 1
1.73057375425472 1
1.66502634319499 1
2.01966347459089 1
1.60466014032998 1
2.2733139259943 1
1.75784797608813 1
2.02545142715023 1
1.98511541606231 1
2.26202247454984 1
2.10511324076163 1
2.09517188839537 1
1.87850146599997 1
2.06691473786321 1
2.14810565818863 1
2.02779527787744 1
2.38636195208244 1
1.72313442191236 1
1.6033443338761 1
1.86123626381239 1
1.92267714272389 1
2.28793659406189 1
2.41563634030814 1
1.70469563269963 1
1.63892972110325 1
1.95335950876021 1
2.35759272384616 1
2.225774136468 1
1.70939807769607 1
2.0917202887958 1
1.7335092923566 1
1.79516765290478 1
1.93612439727278 1
2.18365410244173 1
1.87754108796286 1
1.9536623828138 1
1.6498021627391 1
2.00507765799053 1
1.97706321962957 1
2.49285861704841 1
2.24210399802332 1
1.97835066327936 1
1.3621311535718 1
2.00841791923355 1
2.35034900583115 1
2.15605087037631 1
1.9755026485385 1
2.18081246825154 1
1.10542004932226 0
2.13167784905984 1
2.200840616408 1
1.92429986988216 1
1.42453590792607 0
2.26979356447067 1
2.19537043268481 1
1.89688020700062 1
2.61777854865618 1
1.65858058699996 1
1.60995877661196 1
1.72771863798531 1
1.99653656622665 1
2.1185511351167 1
1.97060300164606 1
2.36410354441156 1
2.27886038186803 1
2.42927930068743 1
2.33298535667804 1
1.40103863390401 1
1.72204192161006 1
1.90439223173106 1
2.13185061393209 1
1.4931403840588 1
2.31800330407728 1
2.05382343878499 1
1.75784087613659 1
1.74072126195767 1
2.11114319733363 1
1.76419870804932 1
2.19879199576453 1
2.40016470968226 1
2.19885926094392 1
1.92872834475099 1
1.76414887098523 1
1.70014900308249 1
2.31526447079251 1
1.76407005127617 1
2.23350881680577 1
2.12770549084284 1
2.38793133089086 1
1.92292935805813 1
1.73537988696706 1
1.81373984576371 1
2.22346646474083 1
1.9344888027858 1
2.14026966417975 1
2.10285037682743 1
2.25691846763918 1
1.21960602158816 0
1.68550230049797 1
2.23934478814032 1
1.67361605673296 1
2.41164300004269 1
2.05701339369149 1
1.86206726488651 1
1.46399477895491 1
1.60335311745967 1
1.9885371663647 1
2.47529613541319 1
1.97412866140328 1
2.13212781508941 1
2.45634381707612 0
2.56915069847381 1
1.58309831016 1
1.90462798155922 1
2.1849127515468 1
2.05933752071525 1
2.27015676744703 1
1.72313993760553 1
2.16127964025528 1
1.8920991194505 1
1.35246296280529 0
1.76515251209161 1
1.79186516137671 1
2.40603674265595 1
1.72351420763723 1
2.00952534829273 1
1.64714258930114 1
1.7816536068144 1
2.54180990257225 0
1.93811490308095 1
1.92948451731708 1
1.91573674187732 1
2.38965222035494 1
1.89978793226954 1
2.14631150851759 1
1.92923071687386 1
1.18997199003321 0
1.7419793597887 1
1.80868046599595 1
1.93955439557218 1
1.93629451944755 1
1.54368120324377 0
2.04993667748204 1
1.84773967506629 1
1.78385024754552 1
2.08199374300386 1
1.73478186033489 1
2.02009594205483 1
2.15114681613061 1
2.15015785771625 1
1.72860867986646 1
2.16987100443884 1
2.05012818742271 1
1.51636202038391 0
2.45062407520884 1
2.21789352736766 1
2.3141029978665 1
2.31949570743127 1
1.72971545691788 1
1.55813427568356 1
2.391158211704 1
1.47150308823995 0
2.25440200185569 1
2.19587774032656 1
1.31152574943538 0
2.00096361936707 1
2.07162818314262 1
1.90124783140251 1
1.70732787432265 1
2.1132445402961 1
1.78054979301549 1
2.41218763905677 1
2.2174002566969 1
2.42476562937798 1
1.95827440615166 1
1.95632152865008 1
1.96934564824126 1
2.51113874288899 0
1.70736665234958 1
1.86788036866728 1
1.9609297390605 1
2.60273261769223 1
2.23855090030442 1
1.84399809318437 1
2.16446427313025 1
2.20592426179253 1
1.74924414893432 1
1.91684036873087 1
1.67808467641562 1
2.3144286766651 1
2.06724055685059 1
2.03326313420864 1
1.87556861270347 1
1.93288929315836 1
1.9840314664981 1
2.26926118601429 1
2.09061603116669 1
1.35358267112637 0
2.1057879268683 1
1.94402217140387 1
2.50157507040243 1
2.35126151968899 1
2.16579562093219 1
1.91386751395096 1
2.44543116020668 0
1.77779515252006 1
1.56906867569473 1
2.3255951042799 1
2.18718611078145 1
0.933244841956454 0
2.10115618348212 1
2.07022997846216 1
2.45273545217736 1
2.124050231373 1
2.17371161983409 1
2.01104673136511 1
1.62200642838596 1
1.82034558130871 1
2.13312579373109 1
1.82712460975432 1
1.69854703184187 1
2.04117429527987 1
1.80328242423164 1
1.98709267557209 1
1.83794918140101 1
1.69734077964639 1
1.95470442937173 1
1.98835860328166 1
2.47454818026139 1
2.2767991354816 1
1.36332557400126 1
1.53837083502058 1
2.52609922323968 1
1.80005175476275 1
2.06837149589639 1
1.91096686923957 1
1.45000321214674 1
1.58857680546009 1
2.52584283670583 1
1.77409222026197 1
1.62469318886731 1
2.11721360287094 1
1.83460696192246 1
1.75765324994793 1
1.61711331150801 1
2.19482626634771 1
2.72333925652419 1
1.89043875702006 1
1.70714994521866 1
1.98531404288855 1
1.84144181154617 1
2.03487122118219 1
1.88579323947532 1
2.45842448182547 1
1.73160719295436 1
2.49874544936699 1
2.40747399709504 1
1.80485185222306 1
2.70974603703798 0
2.17397999748305 1
1.79963022024856 1
2.17442416013504 1
1.33443345789954 0
2.15172900859861 1
2.39808954941833 1
2.12027503030165 1
1.77422011434776 1
2.20946797177162 1
1.92899600279856 1
2.55627136006178 0
2.18018310817088 1
2.45542425003452 1
2.02494443643847 1
1.84950884520461 1
1.90170173765499 1
2.09503872494571 1
2.10666546097269 1
2.43867649120533 1
1.78521436547293 1
2.65523978272431 0
1.70687304107671 1
2.45451860237501 1
2.56939438753912 0
1.76300100929528 1
1.4832172315149 0
1.9884142775416 1
1.80329737528998 1
2.5230200531242 1
1.93790824717872 1
2.36793173487111 1
2.1874111105702 1
2.7862667010469 0
2.20804500175429 1
2.20152649167749 1
1.82948794786576 1
1.92449531618178 1
1.62649997964017 1
2.10668378252888 1
1.78604170120293 1
2.24102041326039 1
2.32077490731859 1
2.30338070791872 1
1.93384386366508 1
2.03493748008079 1
1.94726311950497 1
2.03066015221557 1
1.86730416883095 1
2.40559946717122 1
2.17314595035104 1
1.48488684732415 1
2.04283659637112 1
2.24507305684556 1
1.98288452450668 1
2.15566282787645 1
2.3232388004027 1
2.03629374499468 1
1.89883172556414 1
1.87277266804037 1
1.88596227831044 1
2.02639861896366 1
1.94539779554097 1
2.11418378416349 1
1.50990964242373 0
2.32931736885519 1
1.88836350909757 1
2.02600278743305 1
2.04131307775317 1
2.30384202937163 1
2.2659069617221 1
1.85716191640213 1
2.43863693043341 1
1.87443988757938 1
2.29134895732744 1
2.17817461234632 1
2.12456859794922 1
2.63271326271969 0
2.24337722182192 1
1.96856302182262 1
1.56773624639869 1
1.95733070734462 1
1.36839522349419 1
1.86737413032464 1
1.38196489416741 1
1.98423348735685 1
2.27943513979902 1
1.82893699252327 1
2.02351704498056 1
2.30636679461295 0
2.03214406137977 1
2.29075361403562 1
2.87496241946768 0
2.58109291159069 1
2.02143241591061 1
1.70290951276409 1
1.5817862932802 1
2.20987609859248 1
2.06246781635599 1
2.2466214709315 1
2.20608053949485 1
2.11107367436875 1
2.43935418143393 1
1.80351966544098 1
1.79634427804614 1
1.87243275312954 1
1.89541650589188 1
2.18827132292571 1
1.85818857078667 1
1.87362884154959 1
1.77071704531765 1
1.85124553423772 1
2.01040502699095 1
2.21473860391239 1
1.81351961997351 1
1.76393549499383 1
1.68474367439501 1
2.15256071898385 1
2.47278302792365 1
1.92476374564372 1
2.27051473356881 1
2.23013756027289 1
1.64911655421816 1
2.59291731663563 1
1.75503186124798 1
2.35156547092505 1
1.81823392751054 1
1.66701375613804 1
2.00877491455922 1
1.84272607265444 1
1.87192714342574 1
2.13226639114994 1
2.04294201246206 1
2.29397819149309 1
2.51653417097002 1
1.85992934342192 1
2.15475890089631 1
2.30633088368909 1
1.90812669694483 1
2.30198074260311 1
2.13481694851123 1
2.22395074707597 1
2.18425378445441 1
2.69463343976322 0
2.11730873401794 1
2.73755735696981 0
2.32984711824592 1
1.91338779476409 1
2.03399979232238 1
1.6091728741019 1
1.9967741744987 1
2.14276565034301 1
2.3338913549094 1
2.0895523224053 1
1.81697690952543 1
1.87625563325439 1
1.49595844597015 1
2.06808472237832 1
2.19111779990352 1
1.72606451963993 1
1.68936694356128 1
2.02646316347075 1
2.55722432988821 0
1.71341169059513 1
1.40731097025043 1
1.97450055039349 1
1.46294151027079 1
1.42373210659525 1
2.44787940264874 1
1.9001148007385 1
2.16116231691453 1
1.60055642342029 1
2.28107172541446 1
2.01241980129006 1
1.8495383953407 1
1.99844442579375 1
1.87131159198009 1
1.93289656650167 1
2.49265324951813 1
2.39122822525434 1
1.98488269674519 1
2.17424038303811 1
2.09717777351341 1
2.04741588049286 1
1.92225181777101 1
1.6993388132303 1
2.00492224166366 1
1.72114227783574 1
2.11187467249027 1
2.03670137676476 1
1.4904018231811 1
1.80971188091624 1
2.12891659380869 1
1.96700846585402 1
1.82404442628758 1
1.38026225726977 0
1.7461023883346 1
1.97028940470494 1
1.76564463080574 1
1.7154573018843 1
2.45238134039128 1
2.03296139987803 1
1.41405892005597 0
1.98437360015747 1
2.0327441506567 1
1.9190520907763 1
2.4585819168479 1
2.04613095472288 1
1.62439318103639 1
1.48148494651399 1
1.64823206263196 1
2.2031964165027 1
2.63757622989169 0
1.89489187825001 1
2.00735589938873 1
1.91174891937714 1
2.0052573832641 1
1.64781479607816 1
2.10549192744932 1
1.99440382577824 1
2.25199271330175 1
2.21519064840399 1
1.8575227488909 1
2.73380289497701 0
2.04825012736793 1
1.74081127795068 1
2.02553083345536 1
2.25118258166801 1
1.91399979812871 1
2.16036947947858 1
1.8411203159577 1
1.64073915147083 1
1.78593071777205 1
1.82685456356066 1
2.48535048114133 0
1.82948312912808 1
2.08570163276897 1
1.13605345549964 0
2.23913133670359 1
2.35315630633362 1
2.1240576819278 1
1.98320026611263 1
1.6994265843152 1
2.41220643696216 1
2.19453886290424 1
1.94216072125252 1
2.63038320204892 1
2.07443985579253 1
2.37270019289558 1
2.41784593070385 1
2.10771238499077 1
1.9101273027362 1
1.87389278341067 1
2.32569967658797 1
2.25456697102639 1
2.25141110836617 1
1.88093641602213 1
2.11762624103757 1
1.97540732655692 1
2.23781389435039 1
1.63592805568604 1
2.21645504512291 1
1.52137454230833 1
1.76137714891826 1
1.93268299296112 1
2.30652554090545 1
2.22958593676946 1
1.81879671746472 1
2.48909276016234 1
2.20936870152486 1
2.71734836139403 0
2.25200599773688 1
1.51451670783379 1
2.33849605872129 1
2.199724827425 1
1.42615917795361 1
2.3824796239978 1
2.31618389686097 1
1.99164432036768 1
1.94227487266551 1
1.97716652524765 1
1.71961199723013 1
2.15910697374111 1
1.97493319915784 1
1.90903898983757 1
1.9246533396384 1
2.06551406035228 1
1.80296184984694 1
1.90878063154844 1
1.49387770526217 1
2.22515120570485 1
2.37970186052976 1
1.69293664428006 1
1.91164793101824 1
1.67058616801043 1
2.11642132542006 1
2.44142388477296 1
1.9701374095632 1
1.98239291364245 1
2.0293823535433 1
2.04342565411294 1
2.03424065668026 1
2.10475854313744 1
2.13111222533106 1
2.18886353918339 1
2.62162703666574 0
2.30559272027695 1
1.66830241960198 1
2.15401420651556 1
1.7824468582376 1
2.10483808489059 1
1.71119357637485 1
1.61527500428388 1
1.73288405717049 1
1.98959599839137 1
1.84979511371344 1
2.09042216435208 1
2.04068976825862 1
2.31799477821857 1
2.26450095512806 1
1.90794811824347 1
1.36318970137578 0
2.32590610629185 1
1.67493913784922 1
1.50216111517448 0
1.79770902179913 1
1.74771986541653 1
1.55999126692761 1
2.60835324398652 0
2.69954214850494 0
2.13216041220877 1
1.45388708871332 0
1.53410400312752 1
2.22699473500102 1
1.61813973421566 1
1.80509843426073 1
2.26941665229083 1
2.18361626225522 1
1.67854400450392 1
2.91885760446086 0
2.07231805929928 1
1.75530117775267 1
1.96642939080214 1
1.6387784502703 1
1.82679908443438 1
2.59472467673259 1
1.59669978335771 1
1.91994464642703 1
2.1917888424012 1
1.96068186709945 1
1.74869494625313 1
2.0293264405817 1
1.75958409824899 1
1.82396164620354 1
2.01645701461118 1
1.98129037726427 1
1.64788404906106 1
2.43399319047337 1
1.64598360906503 1
1.73658228225258 1
2.20516096904532 1
1.84330769877704 1
2.06679301148115 1
2.33343724456171 1
1.94995080469514 1
2.04991713038171 1
1.60404161196732 1
2.20532865141474 1
1.39453248856934 0
2.15254565626789 1
1.46088414605277 1
2.76815251832811 0
1.97392065276751 1
1.88050791998276 1
1.49925727717121 1
2.16190646158931 1
1.97212007092839 1
1.53983116902982 1
2.43214473530138 1
1.66279397794687 1
2.29519613042156 1
2.28369554655197 1
1.59315355958218 1
2.29551857783741 1
1.94148677690975 1
1.98380090637457 1
1.9685263952508 1
1.95961787719573 1
1.67012425766901 1
1.83569303265886 1
1.96483007177336 1
2.24834290102289 1
2.10513705119086 1
1.93372785534557 1
2.44189635969444 0
2.13992722182214 1
2.10037228372968 1
2.38408409592937 1
1.73935125264571 1
2.37826298929651 1
2.41590555962446 1
1.75731780547071 1
1.88951018044217 1
2.4444243021737 0
1.75007192149085 1
2.15532288757024 1
2.15688854698123 1
1.9548919677736 1
2.08279114959437 1
2.20708273680788 1
1.99098266605831 1
2.03788773119211 1
2.59795993969365 1
2.07685875099144 1
2.4387945652721 1
1.95890114111068 1
2.0824049198638 1
2.14665706951466 1
1.60615965978046 1
1.84820725286137 1
1.62422906776241 1
1.70097275590918 1
2.17555178838784 1
1.74731880950144 1
1.87236801195701 1
2.47458870951362 1
2.44463564108866 1
1.47382569211089 1
1.7321630120877 1
2.12617854989827 1
1.53771606490203 1
1.92957862265077 1
1.84537402613103 1
2.05675158596539 1
1.65225445290706 1
2.03939574763414 1
2.23971261370996 1
2.28299969071539 1
1.67974658030826 1
2.37275046809462 1
1.63927543521515 1
2.21623453708898 1
2.56515366734077 1
2.10953783598984 1
1.5052956641671 1
1.62965025355732 1
1.89821589218162 1
2.07679093450297 1
1.93390150713947 1
1.96898392081672 1
2.40327834627588 1
1.97650688738025 1
1.82714772698209 1
1.89774933015855 1
1.82929265470927 1
1.73091563594788 1
2.29080450093166 1
1.92775513499557 1
1.99132763591009 1
2.24555837149173 1
2.17966808042275 1
1.98709854079974 1
1.2435413497112 0
2.43290846705703 1
2.10518801180255 1
1.99410599137502 1
1.80776304244895 1
1.86917623236107 1
2.14558018073803 1
1.82674381139161 1
1.43087647589933 0
1.42007828522475 0
1.67911163362392 1
2.28066176284804 1
2.02363598397725 1
2.30940273838033 1
1.88321197815551 1
2.07772760919761 1
2.36897086293185 1
2.20194448018118 1
2.43450533104306 1
2.00214888875932 1
2.38108198268274 1
1.88406060907166 1
1.47816313803455 0
2.67101509592674 1
2.3230180443672 1
2.33856424087223 1
2.76982891192019 0
2.26869527829588 1
2.088641157351 1
1.8722468228934 1
1.92485770262941 1
2.32378407668884 1
2.22636151070727 1
2.22393172373526 1
2.06061573657623 1
2.05176991457995 1
1.55648354273426 1
1.53919652087503 1
1.69905965074364 1
1.80117451781104 1
2.26853502479438 1
1.79015382217659 1
1.51810966498347 0
2.21761967831704 1
2.85299007615529 0
2.03649935664036 1
1.65430082471833 1
1.98566628747211 1
2.34583084913794 1
2.74259281168626 0
1.76148393664412 1
1.78078186189632 1
2.16615152781244 1
1.94787635964783 1
1.7925255787415 1
1.79277516494105 1
1.57322615187417 1
1.81611676342032 1
1.90379015077081 1
2.15743899394216 1
2.15248711270037 1
2.29300659984568 1
2.48859528350667 1
1.93294147819783 1
1.94263767426618 1
2.01030592971625 1
2.1644372358377 1
2.03391965795813 1
2.09156971396664 1
1.46454044117279 0
2.17044332473206 1
2.11166394087904 1
2.20902005235768 1
2.11922578214276 1
1.85059754751354 1
2.76109822102986 0
1.74938343781873 1
1.77482688576525 1
1.8547944449259 1
1.97007944778319 1
2.09835623821085 1
1.823834693517 1
2.17523217219277 1
2.18922846050094 1
2.13521264136053 1
1.80082758625838 1
1.85460003509841 1
2.53006039035896 0
2.20701887795748 1
2.06731686080419 1
1.6922754029011 1
1.63889228459879 1
2.84169606576787 0
2.18272385433224 1
1.82938542789416 1
1.95639362772069 1
1.49248971592363 1
1.97667051386993 1
1.69621782152155 1
1.42376175329309 1
2.02564268088224 1
1.85821381143882 1
1.62510656051826 1
2.36111864221875 1
1.95687266500837 1
1.93242332094304 1
2.02222626977317 1
1.96274400708805 1
1.86588038934956 1
2.28751075237642 1
2.60234157191975 0
2.46877244324356 1
2.22263073351639 1
2.20520485085582 1
1.56907354899152 1
1.4181856972796 0
1.8671069878325 1
1.91780816770601 1
1.64563514908513 1
1.85749728848124 1
2.36610037216253 1
1.69922634070893 1
1.89899050314581 1
2.05028452106486 1
1.79504271879464 1
2.53890892428283 0
1.61436107837802 1
1.88735763784556 1
2.33667093610911 1
1.77048541825787 1
1.73480476513169 1
1.9771444932437 1
1.79922374900027 1
2.40052174055726 0
2.04319151658654 1
2.25452180729335 1
1.99973155158327 1
1.74446343331142 1
1.83224651803181 1
2.09280670279976 1
1.63722821797205 1
2.44438837872771 1
1.99084061896058 1
2.02489493821693 1
2.83909113434293 0
2.26130058563997 1
2.0717196720325 1
2.13671710971792 1
1.80896397398494 1
2.02965548741748 1
2.36352468955027 1
2.12585812314501 1
1.98158106144639 1
1.57692734975269 1
2.21731928838161 1
2.00199329732955 1
1.64171380733255 1
1.87554694339208 1
2.22197106547659 1
2.31715862418112 1
1.95809252201997 1
2.20879219679702 1
2.15293457985674 1
1.28294510259277 0
1.98347097091864 1
1.70847464850962 1
1.57877309569393 1
1.68589432085679 1
1.38821060767625 0
2.24660044493412 1
2.0097167474387 1
1.35876844946452 0
2.16309684483427 1
1.89497311816089 1
2.2147519567015 1
1.84063814079479 1
2.00998056036661 1
2.07136342948205 1
1.96913362503471 1
1.95449497189973 1
1.77492770692397 1
2.11087255561132 1
2.04649433884331 1
1.70224262579327 1
1.80014840181006 1
2.35703493430452 1
1.87123365482429 1
1.54464280181985 1
1.38120378224151 0
2.00062254554818 1
1.93097484894039 1
1.63364071128739 1
3.09165242876558 0
1.81351074437616 1
1.95399066004958 1
2.15213159609395 1
1.8271306361903 1
2.15902316710712 1
1.976717272234 1
2.05191825571165 1
1.80823868625825 1
2.06685948223306 1
1.41379934618311 0
2.01622739283104 1
1.83702677413914 1
1.99930395376765 1
2.27327839884698 1
1.89314419558492 1
1.66421368059236 1
1.37936499804493 1
1.32963924767933 0
2.08926049666691 1
2.19211564537631 1
2.24821613576804 1
1.68572068474405 1
2.0519081440187 1
2.37817982455646 1
2.1211160823153 1
1.61570530562402 0
1.6389540450562 1
1.65693567026455 1
1.94718298031954 1
1.92225494378312 1
1.53687738005424 1
1.79752717576379 1
1.61196799045124 1
1.71495831653679 1
1.88058748695026 1
2.36700504098868 1
1.82106052419472 1
2.299853534629 1
1.82247654407774 1
2.31218873980989 1
1.87322327128404 1
2.07806473596628 1
1.79265423972281 1
2.11981192708796 1
2.07853030198197 1
1.95272792260826 1
1.79268791078976 1
1.75442408644918 1
2.25373547752906 1
2.62974898643719 0
1.82333611303804 1
2.12098701847665 1
1.67337333800279 1
2.63143954473861 0
2.27499158454295 1
2.41246067537116 1
1.57835964072755 1
1.93865284569622 1
2.1812332604307 1
2.09245684474405 1
1.95990815413654 1
1.87914475823164 1
2.26864549485432 1
1.81568191313606 1
1.93571009140943 1
1.80324157103093 1
2.11333416825513 1
2.67251507694214 0
1.51188187299413 1
2.50797287666113 1
2.07977644019455 1
2.06111766499436 1
1.59201180925549 1
2.25155638568775 1
1.50630978369678 1
2.3819481504522 1
1.78765953784985 1
2.03355481270163 1
2.92447321142944 0
1.82545684283761 1
2.4525394100248 1
2.16815827626703 1
2.61615756119056 1
1.73281091544143 1
2.57781396338951 0
1.93930585303705 1
1.35586222549521 1
2.21500651999444 1
1.74500597693294 1
1.80849940779134 1
1.71107794013532 1
1.48660439876971 0
2.35348753266331 1
1.96624919907713 1
2.01655508997633 1
2.09118343395036 1
2.26284332425299 1
1.48266741680765 1
1.98658121195164 1
1.53440963375043 1
1.99492360715659 1
2.09498059845259 1
1.90401754859923 1
1.59049691774159 1
2.05538446652762 1
2.50741559783026 1
1.6618127458942 1
1.91348618168055 1
1.58991043848085 1
2.2104327198171 1
2.32180138642848 1
1.75179762067468 1
1.86905015753799 1
2.2634288110868 1
2.20441201407455 1
2.06635033619421 1
2.83910228383336 0
2.2506932024763 1
2.21500507562148 1
2.11156656012355 1
1.97430939091803 1
2.71696808113171 0
2.28752292979485 1
2.00873925716752 1
2.48330000070475 0
1.65987754931099 1
1.33497589401788 1
1.83964660300855 1
1.79334240602269 1
2.43460203866234 1
1.89187357405145 1
2.14119826809336 1
2.07248979999707 1
2.26899623714897 1
1.80877621624169 1
1.84064126158296 1
1.66521433567739 1
2.22706913172923 1
2.02813050178354 1
1.98346520416965 1
1.79796113150477 1
2.20517818348341 1
2.31583239508445 1
2.3762734860134 1
2.26479537448149 1
2.08620079358885 1
1.86853685068523 1
2.53351510383605 0
2.19090854177656 1
2.12732785167811 1
2.4035420255472 1
2.12721311104392 1
2.05689335320133 1
1.65060697641289 1
1.95751754238215 1
2.01234969605684 1
2.33621884420977 1
2.15778735955952 1
1.7783805266039 1
2.07548671812517 1
1.66296078411003 1
2.03969639584502 1
2.14851758875721 1
2.07719996767669 1
1.93809198226974 1
2.45964189064612 1
1.8417493274672 1
1.95793550694132 1
1.91036511042538 1
2.43237088402245 0
2.23526739003787 1
1.76024838663148 1
1.87419365370239 1
1.89694661438158 1
1.38516170654782 1
2.44279195052419 1
1.99831274282585 1
1.93516648641469 1
2.17030575711964 1
1.90134770348406 1
2.3622989368553 1
2.05627654026563 1
2.23243623799354 1
1.66641406912791 1
2.07415884892329 1
2.00869369531007 1
2.49936892174468 0
1.9489915556108 1
1.99680617751392 1
1.91855133163433 1
1.87249123979175 1
2.32431969938732 1
2.32101648235036 1
1.36805125608 1
1.47267497685149 1
1.83566680098241 1
2.07876362777697 1
1.77192560352107 1
2.06769671520545 1
2.0829856639459 1
1.97264760397081 1
1.26471540152872 0
1.78285531303889 1
1.79749464337282 1
1.2797172263091 0
2.21203848222469 1
1.90417646153856 1
2.45214391111169 1
1.88151989872666 1
2.00432920458171 1
1.84110990670277 1
1.37896205390963 0
2.03580974621479 1
1.78737331852419 1
2.50304940671471 0
1.91874328801052 1
1.97878311291828 1
2.10662358152018 1
2.5743401654604 0
2.02971359900112 1
1.98631241297423 1
1.87446686997222 1
2.17999508357304 1
1.77609675969957 1
1.77853461557055 1
1.91920120246698 1
1.944782963874 1
1.87278586637078 1
1.79821388257213 1
2.21379794202733 1
1.59369488447851 1
1.84383582979843 1
2.1570058033386 1
2.12078508369475 1
1.82847273054669 1
2.02282911375637 1
2.49680771679675 1
2.16919442907061 1
1.8731660528476 1
2.25029518093025 1
2.35044801534218 1
1.30275446732112 0
1.99999565277818 1
2.10753233380846 1
2.03485054199062 1
1.89091618696251 1
1.9377065428169 1
2.24607290481869 1
2.26095241704472 1
1.65296431585692 1
1.92662026508774 1
2.13801712389063 1
2.43216209918777 1
2.24553031848957 1
2.28334003184961 1
1.6164711051225 0
2.59097647513399 0
1.90787696998918 1
1.50047402935187 1
1.80059988591219 1
1.56233825719512 1
2.04143577715685 1
1.77289742934735 1
1.69058452026841 1
2.18790556201218 1
1.84591307013219 1
1.9131153590549 1
1.79495429881723 1
1.70208426801245 1
1.51280024719918 1
2.31933047770013 1
2.31745049199318 1
1.468537727861 1
1.57695667495085 1
2.15371758748245 1
1.5092420304961 1
1.97750070434908 1
2.13371791883174 1
2.56903918585465 1
2.029827349586 1
1.3483956291238 0
2.15902895352897 1
2.34410723493075 1
2.39675293811898 1
2.42855596519528 1
2.01071884976553 1
1.84693790974914 1
1.91429223530357 1
1.70508478495151 1
1.76054052931128 1
1.91743855303671 1
2.37972520293494 1
2.42342458979008 1
1.880172410457 1
1.73166467687347 1
1.6989025967305 1
2.04939527407403 1
1.98532573954025 1
1.99767249698843 1
1.65065938085391 1
2.4614680579848 0
1.84767124542774 1
1.79332966910124 1
2.43235269534627 1
1.67175761798977 1
2.40544989410368 1
1.54415693604029 1
1.76299822070455 1
2.01073524528845 1
1.67920354477596 1
2.34877614111057 1
2.17261688693692 1
2.24806776104962 1
1.99525572831632 1
1.97674151367707 1
2.1327228617067 1
1.49585232247442 1
1.95103645422113 1
2.00635591326701 1
1.79757031291757 1
1.85342235975295 1
2.15274200962071 1
2.46733629709068 1
1.46161099630818 1
1.47204583065063 1
1.4839061156166 0
1.88923473301002 1
1.39254701582778 0
1.77668529377671 1
2.26336076639414 1
1.98472990563344 1
2.14420674470896 1
2.10289427036623 1
2.13772937907538 1
1.64987493607755 1
2.45488456984148 1
1.62710821730787 1
1.91998702216121 1
2.03623425459625 1
1.45132772165615 0
2.48780174349671 1
2.0282019612288 1
2.05770124476664 1
1.70727370140722 1
1.82593444078683 1
2.01475019273681 1
1.45687205946758 1
2.54083405555464 1
2.20835712436836 1
2.35486458519116 1
2.04515218910296 1
2.01270141659688 1
1.60867624318007 1
2.35821728900309 1
1.82966814424741 1
1.4646367227181 1
1.81075281012804 1
2.20090074440263 1
1.83231743685791 1
2.34811317481845 1
1.80791989308066 1
1.91784251472075 1
2.19610807952556 1
2.33313838911943 1
1.80497503543043 1
1.49436782695766 0
2.3866820748638 1
1.76364848483701 1
2.42506723832831 1
1.9076801229904 1
2.10388472549049 1
1.48644359574582 0
1.86631229680617 1
2.35565187270066 1
2.54617002685958 1
1.64917532477616 1
2.00240024404487 1
1.75478602600422 1
2.21954320917686 1
1.67090267806412 1
1.79332604308911 1
1.76463375920266 1
1.9646844803857 1
2.14375179308707 1
2.21980613445647 1
1.68504863086577 1
1.56101778713317 1
2.03268291191507 1
1.9075901319628 1
1.97495255401492 1
1.98449622488245 1
1.76208941249714 1
2.10687548269918 1
1.88384224955778 1
1.85091487304261 1
1.72317352500872 1
1.91748241613597 1
2.01319445271261 1
1.82649491423069 1
1.88008708328979 1
1.74604763847639 1
2.16072093523707 1
2.05083786438647 1
2.27889023087899 1
1.98249439836392 1
2.01821516512379 1
2.36361159386582 1
2.29002210107894 1
1.95000313214523 1
2.45395381365493 1
1.74672006203146 1
1.81950040203235 1
1.98051938051247 1
2.30458287181293 1
2.27672940320762 1
1.75509842798883 1
2.09468581424793 1
1.70050267359053 1
2.25886486626487 1
2.02796471002448 1
1.85522244126249 1
1.82359087319805 1
1.91711078452139 1
2.41510896217284 1
2.22364919739557 1
1.96274674523778 1
2.16719262659865 1
2.18749165747234 1
2.08154824165268 1
1.5431073341496 1
1.96353795261314 1
1.95163676947317 1
2.23228417244276 1
1.7226616708714 1
1.97096409169604 1
1.86589367704729 1
1.65842438334992 1
2.36458989454106 1
2.25854921400153 1
1.84237741072691 1
2.34046168602981 1
2.21601730247967 1
2.21841762913537 1
2.22315878233181 1
2.3078054538468 1
1.4236719692423 1
2.17502899143713 1
1.71664865022157 1
2.00732753724256 1
2.27722992027424 1
1.96177454211399 1
1.72704446938235 1
2.25349081431327 1
2.32598742102336 1
2.36694666602256 1
1.79852329634181 1
2.27603841426638 1
1.93839376867769 1
1.7383189603175 1
1.33595856624203 0
2.11165624268164 1
2.06756956803417 1
1.78028367743101 1
2.48237643393371 1
2.07224265675496 1
2.36709699002442 1
1.94311525280276 1
1.75779923536777 1
2.69067397058388 0
1.91042965367211 1
1.21343677636332 0
2.11458011216487 1
2.49582256429858 1
2.03600219459519 1
2.06583567723556 1
2.25021300502372 1
2.04396109422822 1
1.63822395045751 1
1.78779425451977 1
1.98786314172507 1
2.41699035276047 1
1.6749935286903 1
2.2290397807132 1
2.09429545440753 1
2.15656388334264 1
2.75743053415462 0
1.89119745773246 1
2.29469794565924 1
2.35459536545388 1
1.75112661929635 1
2.37309244650868 1
2.02345192085277 1
2.13815050324988 1
2.33588595263046 1
1.32052681439036 0
2.25381338063034 1
2.01681621166023 1
2.17252668947961 1
1.63979255787395 1
2.14630722667937 1
2.28938968080748 1
2.39659799875992 1
2.80610793953088 0
2.26789439220352 1
1.65344656178136 1
2.08407757905798 1
2.56585850755561 0
2.08044130010623 1
2.01762025661026 1
2.15259481216931 1
1.66607324612954 1
2.03206039214959 1
1.64491143828748 1
1.9096249637737 1
1.51394299931435 1
2.28552280015296 1
2.37607306781606 1
1.91683756387063 1
2.20257007302203 1
1.3929542704726 1
1.71921165897061 1
2.24059199918738 1
2.01562200403241 1
2.21635543169625 1
2.26589897753883 1
2.03549729893079 1
1.87227557031048 1
2.06075644780487 1
2.53105029656152 0
1.7463855873851 1
2.09980337302507 1
2.13865857513272 1
2.09154477473196 1
1.79323460622781 1
1.97250053534233 1
2.02312438413602 1
1.32243227233321 0
1.46898198766571 1
1.94062174396802 1
1.9459943202174 1
1.50276492340702 1
2.16422519055703 1
1.84855121985619 1
1.8677346891988 1
2.22799149857084 1
1.30953015559269 0
1.47152295201446 1
2.63157139197101 1
1.56287784379136 1
2.01765860930871 1
2.16972300690087 1
2.13146107178735 1
1.83685467989286 1
1.92908998068188 1
2.09540464143721 1
1.53461718270934 1
1.79567746193299 1
1.90369859026748 1
2.0816916972851 1
2.38048604003552 1
2.33796796861588 1
2.23756224465498 1
1.94580424941131 1
1.66601855967011 1
2.0372782911438 1
2.63140964698909 1
2.01577441970265 1
1.66974591650513 1
2.60383559137623 0
1.96825681214943 1
2.00808268144774 1
1.79082993959962 1
1.92997000813311 1
2.31129332409402 1
1.71573696671972 1
1.71821730428709 1
1.59882929634928 1
1.94310254201836 1
1.89337881110296 1
2.2177172033765 1
2.07068560165296 1
1.89247314005901 1
1.708099592182 1
1.80313207462478 1
2.19704519888209 1
1.82153733747581 1
2.0756605273285 1
2.06423626565792 1
2.58892103595964 1
2.08035700545157 1
2.33235557083589 1
1.88901539759999 1
1.64116262945816 1
1.92383894115699 1
2.0092379001359 1
2.08936803608547 1
1.7502542272536 1
2.44898384226203 1
1.60999914984498 1
2.79937279361396 0
1.58739873214068 1
2.05524901475921 1
1.86947700547431 1
1.85004051308018 1
1.79244350553669 1
1.67491076660126 1
1.68615889876535 1
1.60146892804636 1
1.83104541045462 1
1.77532140751744 1
2.18197080707669 1
1.69284039266954 1
1.797813846328 1
2.35050318990109 1
1.59167555419554 1
1.89183420895207 1
2.20002616819459 1
2.13090101289847 1
2.1107985747528 1
2.05129682282226 1
1.9118856352766 1
1.80214332584932 1
2.0755316836734 1
2.23287664258583 1
1.79246153737967 1
2.03677394177331 1
2.0399387552426 1
1.53111605103993 1
1.6848257771941 1
1.87800637245166 1
2.12511048656617 1
2.16830034968878 1
1.81123396948774 1
2.03409755840469 1
2.28301669499449 1
2.16254546719238 1
1.44335803160819 1
2.17767683035989 1
1.71089100310434 1
2.25445397319341 1
1.96775642708054 1
2.32064359735602 1
1.48928164609332 1
1.62368091475155 1
1.61895417326254 1
1.94342669953696 1
2.23414499663941 1
2.07013930252623 1
1.55058070058122 1
1.69303407621895 1
1.88416584271235 1
2.36226831984238 1
2.32536152192407 1
1.77048543727103 1
1.2765482568226 0
2.30108318069998 1
1.9953656186818 1
1.7768973062602 1
1.88251902409514 1
1.53246422713703 1
2.45612435883161 1
1.8938731226413 1
2.0969087034307 1
1.75413741673191 1
1.67635044371512 1
2.37887535488773 1
2.24450547745796 1
1.83773289495625 1
2.02900665113089 1
2.59246458992589 0
1.53464461068176 1
1.95548223191195 1
1.61083329820051 1
2.34743723605191 1
2.22270721235992 1
2.07318714422463 1
2.18873146254487 1
1.42233808806236 0
1.95926906214567 1
1.89340637400453 1
2.17308092598867 1
2.08177191320666 1
2.01250652333697 1
2.42224616154247 1
2.50576756786177 0
1.98377603536007 1
2.03116290675926 1
2.47343150839041 1
1.91000907112598 1
2.19501654030289 1
2.63916370946672 0
1.87041058437758 1
1.61170581642715 1
2.37607589970202 1
2.11671182638533 1
2.15406931701328 1
2.11763631781878 1
1.98292809962073 1
1.80648176233894 1
2.37935451213749 1
1.72481721119637 1
2.28384342050695 1
2.08023711814108 1
1.8421964152622 1
1.87247845986556 1
1.98420619032572 1
1.87741977388903 1
1.46607274018182 0
2.02435392072519 1
1.97561353548831 1
2.15092730892914 1
1.97833223790531 1
1.85761964003241 1
1.4526310493503 1
2.04247641277063 1
2.00509772289389 1
1.78245909592618 1
1.76312812599528 1
2.063617703909 1
1.69581713334409 1
1.87766378915248 1
1.83486897374286 1
1.93454720578975 1
2.4299187471208 1
1.43682385256433 0
1.73247793956847 1
1.83505253213565 1
2.01334142177104 1
1.7438194388563 1
2.28100640541009 1
1.99405542591731 1
2.10577557225352 1
2.39303699712319 0
1.89405362325314 1
1.89996910610334 1
1.90594148044618 1
2.24845421340259 1
2.34211561515106 1
2.23710694505849 1
2.05650875035605 1
1.41959866606112 0
1.62267746049888 1
1.31580406589995 0
1.52463234479652 1
1.99875156315209 1
1.89264119414495 1
2.18641856720118 1
1.73854200562195 1
1.937777145479 1
2.0461255483646 1
2.04952886334112 1
2.5485130886836 1
2.35594783060907 1
1.95895414267107 1
1.88274831423974 1
2.59885504942624 0
2.03579891900814 1
2.38408664570072 1
2.02084731153878 1
2.23826843191021 1
2.4553379930205 1
1.61431905509756 1
1.61485655160863 1
2.27516707516474 1
1.84491686909383 1
2.4846903956103 1
2.10892499817788 1
1.91024548218345 1
2.43824235331314 1
2.11322156855443 1
2.03747056427653 1
2.37765178007344 1
2.0692029359586 1
1.86193937151001 1
2.31690698814258 1
2.39526056906788 1
1.89357145895143 1
1.90131617043663 1
1.94688107197518 1
2.04270793691585 1
1.84709699252684 1
2.14198701908267 1
2.58691683141057 1
2.05168537673459 1
1.63985033811031 1
1.81974768133815 1
2.13083934685645 1
1.66068838607998 1
2.48942368041687 1
1.78362050433369 1
1.78457218343503 1
2.15072967777388 1
2.07267164288192 1
1.72382294054157 1
1.67594995479871 1
1.71008301854781 1
1.96019042199264 1
1.94632577788442 1
1.79406831733549 1
1.88247075190536 1
1.74661443541078 1
1.73300889119741 1
2.52489541292611 1
1.82878099380168 1
2.3169712273993 1
2.10082624654415 1
1.85637544671497 1
1.77923099920853 1
2.28983535064174 1
2.12807128394094 1
1.55296323406443 1
2.0792245975191 1
2.4464862912095 1
1.32439308254154 0
2.11753395728346 1
2.50957753568937 1
2.51123573828315 1
2.20157782994348 1
1.82970761534432 1
1.9211949992554 1
1.87306070129496 1
2.05326291787761 1
1.98145590484233 1
2.02483867783991 1
1.85894152786268 1
1.79157404924743 1
2.00249908828316 1
1.80168205877863 1
1.90394821315264 1
2.23769188826746 1
1.37411205820077 0
1.6775480240742 1
2.11822092897673 1
2.07161065876657 1
2.37325619788699 1
2.15971455141263 1
1.76340064135234 1
1.36002478651016 0
1.95684923046881 1
2.1173161044359 1
2.58154418461341 1
1.8540186714443 1
1.76518188590845 1
2.09931848607881 1
2.2758210806927 1
2.34691863075262 1
2.21661791611481 1
2.65412810100176 0
2.1591001781847 1
1.9687658735984 1
2.32461017685698 1
1.60613711437788 1
2.30938859321824 1
2.04402840908853 1
2.0581344475091 1
1.96929006690694 1
1.90181298772041 1
2.08784006709697 1
1.72652461039447 1
1.71607507686915 1
2.71596273495309 0
1.58210755029978 1
1.90860316926959 1
2.03442326842026 1
1.51428514840435 0
2.15471970462955 1
1.80749051369896 1
2.14530063745493 1
1.38202277526643 0
1.66809604655243 1
2.15584778152531 1
2.04571886528432 1
1.99846144434102 1
2.26423873230461 1
1.83677631931735 1
2.09769573098572 1
2.11797621556058 1
1.8247954160433 1
2.18012035592108 1
2.41257429022371 1
1.53303812324384 1
2.02989636537252 1
1.86497032430894 1
1.98638522527798 1
1.43687877536385 1
2.12910076742673 1
2.16867129032427 1
1.58781436507861 1
2.20057124437831 1
1.59769952255835 1
1.87954558657048 1
2.46867514359909 0
2.0061898695366 1
1.9559438819607 1
2.14930653105449 1
2.08446749044174 1
2.05025530960895 1
2.58262985157111 1
1.95129482571676 1
1.54431533128261 1
2.00990969143477 1
2.31575186534207 1
2.32639632337159 1
1.72911188050202 1
1.92334139947504 1
2.07820203924359 1
2.27950372438993 1
1.85984835100156 1
1.67326918511927 1
1.73223593026621 1
1.6500730864325 1
1.77255183943279 1
1.42962365722926 0
1.79463228721082 1
1.93965718739952 1
1.93864297523221 1
1.74796701105541 1
1.63052724466945 1
1.91353432072324 1
1.57647025614832 0
1.88131806484365 1
2.20691979367876 1
2.16196832004836 1
2.13527564584214 1
2.0748251641882 1
2.00466946047944 1
2.27984756272657 1
2.07110827061337 1
1.99227453692649 1
2.19940229910111 1
1.97743576291076 1
2.07304171983693 1
1.95607360011795 1
1.66436756509788 1
2.29462907391433 1
2.22129695137654 1
1.91193432947445 1
2.4495444097023 1
2.20844618085189 1
2.36933043606172 1
2.42295217002533 1
2.27754392619419 1
1.38647172049698 0
2.56516940476651 1
2.16665584548432 1
2.17117742918043 1
1.86196325564505 1
2.3714012530474 1
1.76631306759663 1
2.11501227970557 1
2.17968409075284 1
2.44696376850142 0
2.5378985414107 1
1.90850398444374 1
2.22214272898124 1
2.28302260257984 1
2.13682916546288 1
1.86554088223786 1
1.96055560361253 1
1.9722952847449 1
2.10266729926092 1
2.03815076430033 1
2.36227536833062 1
1.6947514193594 1
2.52159433939353 1
2.21021596741077 1
1.86136897305528 1
2.22739312634862 1
1.94371008728011 1
2.1429946874779 1
1.90718987844833 1
1.79275975346349 1
1.88108644747385 1
2.05538805924982 1
1.56075199187393 1
1.54807559260811 1
2.00250403180322 1
2.35159108962428 1
2.00128190239003 1
2.27683772285599 0
2.35793116277455 1
1.21135110801059 0
2.49152678844966 1
1.62360480339069 1
2.24617257945331 1
1.80341192608971 1
2.0613135117594 1
2.78090836054766 0
2.10330684377964 1
1.77720360568415 1
1.13006831613739 0
2.27662626419125 1
1.92361806702336 1
2.1616707049538 1
1.95417512115086 1
1.75331053071467 1
2.01041047165575 1
1.69193572557786 1
2.14384854889865 1
1.8186122886348 1
2.40656194859997 1
1.76788389595426 1
2.49668366239239 1
2.46761553852878 0
1.72009988304923 1
2.29831950173409 1
2.34147394018218 1
1.93436075660299 1
1.87254381900473 1
1.9373233531571 1
1.85417483907934 1
1.8224515315952 1
2.81521392265786 0
2.24766630527223 1
2.1147276622326 1
1.59479962028902 1
2.24497678178237 1
2.40870580640813 1
2.48917198662653 0
2.1128398087416 1
2.18896041271466 1
1.86111462618885 1
1.87606237247968 1
2.38121727192592 1
2.49987689466262 1
1.93200792325175 1
1.94572551254248 1
1.77284648775384 1
1.32394675532655 0
2.1658516382504 1
1.76554665858167 1
2.04472149725961 1
1.53631047515471 1
1.91773103378264 1
1.6722021049295 1
2.02985233804961 1
2.01631376798848 1
2.09336229930903 1
1.88344718475606 1
1.95129197945273 1
2.08843582986143 1
2.14257459089622 1
2.25583316661688 1
2.1812761512335 1
1.85304437910488 1
1.87435872763186 1
2.07752664150185 1
1.21397092195092 0
2.3506247074934 1
1.87068180271927 1
1.75031094059901 1
1.8782744822236 1
1.93875361429731 1
2.27989009681019 1
2.25398939067324 1
1.46749934569802 1
2.30526907855334 1
2.34145557835566 1
2.07102501742414 1
1.85360053299121 1
2.29505811126406 1
2.79765511662019 0
1.95005897094108 1
2.06809545614655 1
2.10146201888998 1
2.31161553325159 1
2.28034575365604 1
2.1664499081432 1
1.81118984240371 1
1.87502777399079 1
2.02155447887033 1
2.39887354394982 1
1.93912862396101 1
2.12444530113012 1
1.91374410216942 1
2.2805761125725 1
2.83276525427994 0
2.26247096056904 1
2.3454860447896 1
2.30273472487354 1
2.0707499888109 1
2.8351928315907 0
2.33108896409882 1
1.71047588816318 1
2.06523829641032 1
1.44763624350706 0
1.47867085374772 0
2.15203842399013 1
1.82203115547325 1
2.40767933761673 1
2.23622275783383 1
1.24522744997273 0
2.0682648692462 1
2.2003947321245 1
1.80275592408511 1
2.03732303710572 1
2.17256237559519 1
1.95847029196856 1
1.82252507811239 1
2.26566942958794 1
2.24279782781435 1
1.95287619542676 1
2.3333428823567 1
1.53086017463071 1
1.68881584337251 1
1.91503999707568 1
1.84503920590302 1
1.4682648410446 1
1.52464886757357 1
1.73020354515 1
1.80089524424766 1
1.93366356985661 1
2.45567941044192 1
2.10279643536743 1
2.04500569538322 1
1.93667202499702 1
1.88420336329906 1
1.54856865130991 1
1.93638269170888 1
2.19920289383881 1
1.7772244039661 1
2.23591809179925 1
2.02713888927364 1
2.13912172922386 1
2.35159722115125 1
1.93935021885371 1
1.6338938018084 1
2.03790216345706 1
1.6766818550866 1
1.86320423942162 1
2.22407304651898 1
2.04916209043999 1
2.2738294467803 1
2.53112387139915 1
1.79120534533718 1
2.55311807178904 1
1.94122684567485 1
1.36556986236557 1
2.35349899364691 1
2.0101804235597 1
1.92557196749246 1
1.68328938824866 1
2.30688712534637 1
2.17091285313853 1
2.21454419521672 1
2.59211562629193 1
2.67360401586611 0
1.78076592997156 1
2.12487224586072 1
2.06579519709164 1
1.43412626811058 1
1.82723715574527 1
1.66526487052758 1
2.08030675701475 1
2.15521821732217 1
2.16776783906289 1
1.83054209742357 1
1.6922284129536 1
1.96579464276261 1
1.70992995542447 1
1.72730812314917 1
1.89792107851053 1
1.62160102438361 1
2.08223031456497 1
2.14323213382362 1
1.92115188473383 1
1.59455245262911 1
1.83820750938164 1
1.75940616217275 1
1.89613414611031 1
2.13900491815499 1
2.62635852400348 1
1.93443206572292 1
2.18731956314344 1
2.03287922475404 1
1.94479681400246 1
1.83921061840719 1
1.82048281560967 1
2.01589309024418 1
2.13076600639187 1
1.7095609311192 1
1.92468470994234 1
1.94644126741422 1
1.60335164451124 1
2.01474428873227 1
1.45223938941128 0
2.22641146145361 1
2.08321280040854 1
2.13946126566632 1
2.51659297433785 1
1.96472411520945 1
1.71564324891434 1
2.01135273913939 1
1.57468821455642 1
2.15435783712854 1
2.0744956545682 1
1.88267780247755 1
1.90374756284487 1
1.62003914395825 1
1.97945236858476 1
2.15977480752806 1
1.95360427517662 1
1.67667529666905 1
2.0120714778089 1
1.95014735709331 1
2.13366808771933 1
2.01503712284355 1
1.81692483028877 1
1.81165103751848 1
2.03163526651871 1
1.96338759715416 1
1.75577992712144 1
1.96838918321787 1
1.518176921745 1
2.32111575189162 1
1.98789104498463 1
1.85575849639791 1
1.66348286184783 1
1.85796621569962 1
2.22091374160165 1
1.98447881521157 1
2.50195446251593 0
2.52150116523414 1
1.78775283544156 1
2.04162632857988 1
2.32763448951365 1
1.354436682082 1
1.79356389737031 1
1.94778900623225 1
2.15501576085382 1
1.61511480106287 1
2.02417566107332 1
1.78264369661244 1
1.94053046822857 1
1.85471071727574 1
2.25592816928277 1
2.11007275586587 1
1.29598424875846 1
1.80510380661691 1
1.60055664324518 1
2.38854204506681 1
1.77003780632017 1
1.52385823883992 1
1.95317480333737 1
1.97884768096305 1
2.21991760605427 1
1.96124873284444 1
1.94062386783046 1
1.94739974248303 1
1.86382711662288 1
2.00931084377868 1
1.89994532505776 1
1.99574926554299 1
1.36484145481931 1
1.38060369098988 0
2.15360955911517 1
2.64226283082631 1
2.05036198404744 1
2.4574465345965 1
2.25694686590101 1
2.27801833069772 1
2.02391187504767 1
2.18672534624668 1
2.328690623421 1
1.96686731850444 1
2.29529164005424 1
1.62470511408305 1
2.10370659863369 1
2.19666824788775 1
2.41177707328333 1
2.72827424023228 0
2.07363933994206 1
1.76236652384676 1
1.56860077453677 0
2.13538488334081 1
1.86709875463058 1
2.13973040090274 1
1.27971619091174 0
2.52920706409388 1
2.69743951471319 0
1.89734292655273 1
1.91400720877964 1
1.86295605709752 1
1.81203837557459 1
2.36836921923555 1
2.59127703363986 1
1.97343888975839 1
2.13206971324055 1
1.84915074474015 1
2.15871708620017 1
2.15970780561239 1
1.59332317300443 1
1.91200598953281 1
1.93799218724678 1
1.8185560809356 1
2.39356469726217 1
1.66819419533563 1
1.87828779377906 1
1.99051146366304 1
1.55499338297182 1
1.68165693648041 1
2.42985711458431 1
1.85851628881915 1
2.30961713909824 1
2.36082941199697 1
1.79124850092932 1
2.15223749852076 1
1.94387011246884 1
1.99293827159537 1
1.97867530686422 1
1.5185763294956 0
1.99755682862294 1
1.98451887250534 1
1.80637674056025 1
2.467132447491 1
2.33320715484237 1
2.07057199083172 1
2.0460012357177 1
1.63298216177863 1
1.70513912410603 1
2.14774998850069 1
1.84504360934111 1
2.30362284062798 1
1.97597362846172 1
2.19073448066527 1
1.8228412861463 1
1.69081819764878 1
2.08558885335633 1
1.99398073762011 1
1.39422396348828 0
2.31699735913339 1
1.93632484791413 1
1.74531929571675 1
2.22531823295949 1
1.77801952942143 1
1.79510806388651 1
1.90435693594688 1
1.90507175111862 1
2.25232838751238 1
1.81269052055152 1
1.89637129982384 1
1.92708238023069 1
1.97634215468458 1
1.68024569838698 1
1.97997103209422 1
1.65627800138894 1
1.33966368144561 0
1.86182363988757 1
1.82650149194148 1
1.65215042794009 1
1.73669466337593 1
2.37504632961556 1
2.01773475826702 1
1.91192137801813 1
2.47104314230642 1
2.32899318942744 1
2.1949440648445 1
1.91891084357937 1
2.34021299842856 1
2.02247156952225 1
2.09129285712071 1
1.85152876441363 1
2.06928618315757 1
2.20941354310876 1
2.38663961048776 1
1.78761590925428 1
2.18052260618276 1
2.11076499284444 1
2.65195603479425 0
2.12991349705518 1
1.87066809963814 1
2.5549126010217 1
2.1532983756993 1
2.23551914824076 1
2.22028234885912 1
1.99352988909386 1
1.68606912012741 1
2.39575893822515 1
1.9590869617761 1
2.27258770813619 1
1.98772749002809 1
2.02579892172121 1
1.87312596124014 1
1.96237331718392 1
1.65540179144555 1
2.55601255241674 1
1.81581234997547 1
2.0640556956625 1
2.33842698816983 1
2.2270557229817 1
1.44514421508308 1
2.16362804513385 1
1.94044313540317 1
2.25756039812585 1
2.73374094182895 0
2.50579956816288 1
2.1290880402666 1
2.43755721374777 1
1.98689201958324 1
1.69929079161992 1
1.67794310810591 1
2.2711646111141 1
2.15507214931267 1
2.39273711919321 1
1.47385052144531 1
1.41915362849262 0
1.65028430442951 1
1.83449755060236 1
1.77212273898128 1
2.11390475737185 1
2.00863625855805 1
1.55509754407515 1
2.40707998838196 1
2.56879288594632 1
1.84322797906587 1
1.50115745880305 0
1.99354050576837 1
2.12714087156706 1
2.33910777857327 1
1.60122253201696 1
2.1719461152791 1
2.41695731243903 1
1.49767370113383 1
2.33800223474444 1
2.28538962024068 1
2.1654124868909 1
2.61376545373528 0
2.25150695001277 1
1.27333698065228 0
1.77461911898671 1
2.48542302106674 1
1.61436234329905 1
2.21050702739343 1
2.21796956605298 1
1.83574035659868 1
2.13497950532302 1
2.08497108580483 1
1.88725975637546 1
1.98115136930763 1
1.95565955769721 1
1.96088533576549 1
2.06192953361855 1
2.23536347938568 1
1.88272787622391 1
1.67270768462355 1
2.19534448864665 1
2.00503111488116 1
2.06051204866242 1
2.37730885566946 1
1.78551741562134 1
1.8548163350016 1
2.93076301398156 0
1.95352996256422 1
2.23005934576118 1
2.25407274867896 1
1.74080426945938 1
2.32678378622861 1
1.88606661232307 1
2.39303517873621 1
2.21545413403676 1
1.96871071579767 1
1.87310075451741 1
1.91095672160962 1
1.98496616884523 1
1.71393005072323 1
2.05219480895814 1
1.69612828548454 1
1.90011769093118 1
2.2316446770583 1
1.81240281544357 1
1.67206844487474 1
2.04619775266963 1
1.93275699521711 1
1.96444000527721 1
2.15175773556266 1
2.74942666704093 0
2.13775879423011 1
1.39571422988029 0
1.96216619117828 1
2.2554808283831 1
2.41293006929739 1
1.89643652408568 1
1.80249096972759 1
2.28296773269481 1
1.3368304875191 0
2.14702708144179 1
2.08623616696816 1
1.90888975559478 1
2.23193662357937 1
2.08559969911582 1
2.18260582881367 1
1.72339472306521 1
1.99875216670926 1
2.18449583312418 1
2.25644991632838 1
2.00069283483434 1
1.75800648071127 1
2.02215374367665 1
1.87731730675524 1
2.09948393004641 1
2.01231050683149 1
1.72743446153295 1
2.33516672232345 1
1.58259924044393 1
2.09621167354628 1
2.24251057782487 1
2.70809812944717 0
2.32173627677702 1
1.74825710808429 1
1.74458112413024 1
1.72044586870205 1
1.76435978090808 1
2.13244068057216 1
1.84536154843834 1
2.00655127537723 1
1.98472594678654 1
2.08378547429642 1
1.90479731590159 1
1.65871457416326 1
1.69907413404118 1
1.97190491849352 1
1.93135085260733 1
2.19359476768533 1
2.22990993450565 1
2.08321551434961 1
1.92513770747462 1
2.14695754896423 1
2.42178434869703 1
1.98920216280389 1
2.0996453163206 1
2.09127657503317 1
1.95882419391749 1
2.06408802201729 1
2.21128336521198 1
2.39275051606545 1
1.50773359394547 1
2.14371335799309 1
2.16581941249064 1
1.55471653803717 1
1.99631012423087 1
1.54785530023196 1
2.03939540938567 1
2.13303025697721 1
2.17604905577454 1
2.24164208149009 1
2.42529914116729 1
2.67594932552438 0
2.41559647595645 1
2.22000524218558 1
2.44278456499356 1
1.5968572438142 1
2.09829597699665 1
2.14651439806845 1
1.536459421941 1
2.36343953011596 1
1.45536544382083 1
2.2292887782326 1
2.41555893061459 1
1.34010028736391 0
2.17599136231875 1
1.9148780369516 1
2.40284555576073 1
1.81225299973315 1
2.16816809410111 1
2.0029287644493 1
1.85378148713635 1
1.83498152138449 1
2.13334708042545 1
1.85018532195995 1
1.6165724933356 1
2.42103258213031 1
2.21930179515214 1
2.40939024943348 1
1.76142762249714 1
2.26975235772166 1
2.2091580468432 1
2.27981784521145 1
2.15227663335312 1
2.08816998059558 1
2.23908716076444 1
2.27947392282137 1
1.4690205752939 1
2.06147366394957 1
1.90121613557397 1
2.2685774099434 1
1.94079472002136 1
2.04264434098366 1
2.0740436459431 1
2.04987555920879 1
2.03493488276545 1
2.31854053310667 1
1.91968228042376 1
1.89033949254456 1
2.11936309897892 1
1.95553518423956 1
1.98292028019845 1
1.80072262639014 1
2.2061321493147 1
2.04115548517346 1
2.48021823162124 1
2.38569374111001 1
1.89221502254756 1
1.45657120740747 1
1.94816480653385 1
2.14070884581194 1
2.37226270888986 1
2.35682411511073 1
1.75654662226448 1
1.43905529461136 1
2.70031761544833 0
2.06688720703345 1
2.31159623468024 0
1.47775047673487 0
2.20706491695199 1
2.22018577036089 1
2.21593744201482 1
2.07671845705083 1
1.94221742213797 1
2.17532935579161 1
1.95347773544449 1
2.26011763004973 1
1.76963575548454 1
2.18157464333947 1
1.67089467710598 1
1.58462514154041 1
1.86864292019752 1
1.71372008887603 1
1.76345522781314 1
1.62929771674905 1
2.14370862776937 1
1.90782270689889 1
1.9414634983354 1
1.57190198224406 1
2.17218361860023 1
2.04790104468506 1
2.48360123244993 1
1.35653296358812 0
1.70299490962813 1
1.90731102643849 1
2.60683764997053 1
1.96605821865438 1
2.00788456763276 1
1.48642077245582 0
2.11217944122942 1
2.12740999307497 1
1.93270135349961 1
2.4527208163046 1
2.19070136500645 1
1.93069244922979 1
1.58939817577673 1
1.59135442019288 1
1.98867670700977 1
1.5088566317261 0
2.23794705797842 1
2.31542669922238 1
1.65539102041146 1
2.33493578659257 1
2.11388579152703 1
1.423943563435 1
2.11146911123616 1
1.74918546546958 1
2.38258432901934 1
2.16071603655754 1
1.7064666937728 1
2.06145844877304 1
2.23994552966542 1
1.96711349671423 1
1.8782102435093 1
1.25615177637965 0
1.95183983516169 1
2.04544952372649 1
1.62077471382107 1
2.19099620160926 1
2.24689658031965 1
1.54628227697119 1
2.2466542741743 1
2.22253105974869 1
2.06544279758847 1
2.24048890031184 1
1.89102632158095 1
1.28318904926201 0
1.77129817188375 1
2.08343990972967 1
1.67983748997829 1
1.80976517169104 1
2.28446199206837 1
2.34283583726036 1
2.317640838607 1
2.32828808493893 1
1.9374305317682 1
1.86126787949 1
2.18348605795949 1
2.12421652954461 1
2.04526747728502 1
2.35112199004891 1
2.50179951779551 1
1.90028544336901 1
1.81225782544781 1
1.93210247791531 1
1.87070567988106 1
1.48413844662579 0
1.89651130128022 1
2.07807533527749 1
1.93909406392386 1
2.33733896748234 1
1.45209314886459 0
2.04338304249409 1
2.34837990930199 1
2.63523537726693 0
1.62213544843055 1
1.80817697013572 1
1.65300407703845 1
1.77502169676002 1
1.98513028440179 1
2.18519590116659 1
2.14957874879719 1
1.91622472150466 1
1.87098884323756 1
2.05972432435757 1
2.34092273555723 1
2.15417666663163 1
1.5796520069121 1
2.1677419789793 1
2.04848692469237 1
2.07385714171853 1
1.99512660243494 1
1.33093865482329 0
1.96662545543666 1
2.02013319886189 1
2.33889977475422 1
1.82818820259439 1
2.02348778734828 1
2.11292842986299 1
2.29874989396187 1
1.96128634570738 1
2.5431646352669 1
1.9094877764701 1
1.82049095494813 1
1.46461393407191 1
2.38132794419463 1
1.92085237280522 1
1.81526993416107 1
2.24210095099352 1
1.52632617028684 1
2.00818968956988 1
2.0460369767 1
2.42871499942816 1
1.69101808568353 1
2.00949427569129 1
2.08596402381753 1
2.11774927932702 1
2.1590617285208 1
2.1391197168785 1
2.13397977578076 1
1.71911892399263 1
2.62523011599251 0
2.16011922122866 1
2.3901929405332 1
2.05520055556839 1
1.73536665587427 1
1.7003792286177 1
1.85815786311173 1
1.56226633295188 1
1.4072207932323 1
2.47399190821572 1
2.28910260980224 1
1.79373390802284 1
2.22660508085298 1
2.26791261952532 1
2.15226089924693 1
1.76643627499581 1
1.92470319802437 1
2.00725259021581 1
2.19595196800467 1
1.80014945997547 1
2.16726757647602 1
2.51292044078116 0
1.85038322200361 1
1.79591268701755 1
1.99396704007087 1
2.81527111760369 0
2.02320220776417 1
2.18021339060321 1
1.56658335155163 1
2.24523001994024 1
1.86489612941319 1
1.58802401658003 1
1.3153167183134 0
1.58049815406303 0
2.37009875258212 1
2.0904986994799 1
1.82624989628386 1
1.72296545480923 1
2.2084964252206 1
2.076091742945 1
1.84457638886941 1
2.39406984745763 1
1.7182924663229 1
2.08924233925533 1
1.6843668056776 1
1.74693967547535 1
2.1816043533027 1
2.4092880725164 1
2.26399337140305 1
1.73120486162585 1
2.34345642202891 1
1.70938153478162 1
2.36034357690766 1
2.12687979173854 1
1.49599088552594 1
1.75302553263702 1
1.27792355831465 0
1.69338048700279 1
1.62853128100977 1
1.62532773586084 1
2.07953951845467 1
1.72823153078301 1
2.08725203693194 1
1.91196205223014 1
2.01725679809105 1
1.84654917877661 1
2.60498886211682 1
1.86918383421648 1
1.9382678519792 1
1.22718226130887 0
1.41317419798533 1
1.9834044752377 1
1.83189147795213 1
1.52050376229772 1
2.51462980314854 1
1.82898277771854 1
2.34567711644116 1
2.10310442107862 1
2.31410222394071 1
2.22022368190044 1
0.923212097416378 0
1.90368625018605 1
1.73436460388899 1
2.20483332247143 1
1.40325997701417 1
2.14784308230289 1
2.05130760702103 1
1.79048113369344 1
2.32345512704077 1
1.44809946851387 1
1.67436551688937 1
2.16123014197893 1
1.51076723549753 1
2.19866149653273 1
2.29063430245353 1
2.10177415963199 1
2.34946874804285 1
2.08820274025632 1
1.67150195008395 1
1.90657445189611 1
2.28207859708789 1
2.7142622430041 0
2.06244930120272 1
1.62858636186132 1
2.11466470336412 1
1.60787420554245 1
2.19961335263206 1
2.03342374714038 1
2.45810283865949 1
1.96742515432619 1
2.08396280519152 1
1.98528684979451 1
1.90715003126422 1
2.16153614715468 1
1.83263107627235 1
2.24973307905956 1
2.33084681388573 1
1.88696983166135 1
1.67632484202123 1
1.56825945220861 1
2.03953073041711 1
2.41761163790959 1
1.87737908031133 1
1.92649464591663 1
2.10000255549953 1
2.10899328889306 1
2.21232004527677 1
1.79039090846863 1
2.06520433998103 1
1.94825789904614 1
1.70153144936195 1
2.07550142079808 1
2.57861785355625 1
1.59358679240382 1
1.95429041728651 1
2.38402583516683 1
2.16064550014158 1
1.79909119969719 1
1.88755794402288 1
1.77566635819491 1
2.43872219739268 1
1.90583861290514 1
1.79791290187554 1
2.77880491485857 0
1.68820141703632 1
2.71563609189358 0
2.07954425310112 1
1.73140849624328 1
2.51509505464107 1
2.55219559392933 1
0.881824818737647 0
2.41237793087796 1
1.92275477038017 1
2.02518229249686 1
2.49564722070914 1
2.33586831933133 1
1.78160176723943 1
2.00690016801679 1
2.03908289637059 1
1.92529199648547 1
2.16819896385729 1
2.001730773297 1
1.86665916803438 1
1.66366239958477 1
1.9269206320622 1
2.22037456489914 1
1.93951098748959 1
1.92237929814146 1
2.26715114402259 1
1.77699216956686 1
2.17673094900106 1
1.91461719557403 1
1.99412455667641 1
1.51648797024216 1
1.42125918178043 1
2.22335964527672 1
2.18626248288874 1
1.92179251813141 1
2.58609909619046 0
2.34221808358783 1
2.7931492951304 0
1.90208177165911 1
1.95154562938458 1
2.16268264205815 1
1.99184108277541 1
1.89651149410825 1
1.71764014645182 1
1.8259085114329 1
1.69539874742738 1
2.01319693150825 1
1.75437045726298 1
1.73712479979778 1
1.89677463109133 1
1.62467786222417 1
1.9807450154615 1
1.45388799938155 0
1.52196297155453 1
1.67666874491271 1
2.00547875308135 1
2.28461052902571 1
2.02197881164793 1
1.60956948600179 1
1.9753362264335 1
1.90779362268797 1
2.32347547987638 1
1.86752558823686 1
1.25032118013892 1
2.0529317628372 1
2.43799551284945 1
1.36689040350589 0
1.75567718908594 1
1.73059073502609 1
2.49696220807459 1
2.55557664644132 1
1.9362226654102 1
2.05760272358962 1
1.74047143795897 1
2.0339345976032 1
2.24193867223841 1
2.57110743041042 0
1.75992808569074 1
2.48135179179473 1
1.72926481512961 1
2.1030741072103 1
1.81086674886824 1
1.93877798561646 1
1.87404153405829 1
1.71323754189732 1
1.67673801909072 1
2.20169236088778 1
2.06607125915249 1
2.0496011621102 1
2.14149288949623 1
1.87898906052974 1
2.37735831517296 1
2.50495772576154 1
2.14690805590934 1
2.15250251440916 1
1.76617467744918 1
2.0229081252656 1
1.95777700338339 1
1.84564093073424 1
2.34713133863353 1
2.13084190039631 1
2.94108966907933 0
1.97103646957365 1
2.18204036198404 1
1.92638417426228 1
2.2182312890179 1
2.33080496889391 1
2.26042547162355 1
1.64557098403808 1
1.71200405560455 1
1.88838634104684 1
1.46917214246833 1
1.65301097312686 1
2.25396363438845 1
1.91180064870268 1
1.97968124800012 1
1.82090252215798 1
1.48389949330492 1
2.32322990013586 1
2.2001439899754 1
2.11588885255269 1
2.74480027424502 0
1.89560522181812 1
2.62965189548119 1
2.42075697013157 1
2.08096185454933 1
1.50466377934594 0
1.72796434074332 1
1.59828755143426 1
2.01847155646815 1
2.42515171922111 1
1.95773333047467 1
1.84256339182116 1
1.94928314227987 1
2.06273872893394 1
1.67912155828915 1
1.81768047509573 1
2.08868434982412 1
1.80869711718651 1
1.95998987750569 1
1.94072451215303 1
2.30117234618819 1
2.24611892495356 1
2.20032369154599 1
1.54046048919912 1
2.02717866052059 1
2.40791382964666 1
2.13363400862516 1
2.2371239439802 1
1.90293237354332 1
1.99072269855305 1
1.92533291650698 1
1.58469485999526 1
1.80737157896203 1
2.17704517973671 1
1.74773971989561 1
2.16465929193354 1
2.22558244999516 1
2.24451503912075 1
1.75757743746803 1
2.67331025365265 0
1.67018818733144 1
1.94031352284459 1
2.29855233505236 1
1.95161581763534 1
2.35538981949279 1
1.99143716124078 1
2.51496216636275 0
1.63596017144585 1
2.0690617499306 1
2.03506257356538 1
1.82837909932667 1
2.18879335706953 1
2.55067739158743 1
2.47938631118648 1
1.88738799618559 1
1.88637131271626 1
2.2057226559429 1
2.36043973978765 0
1.94634508802936 1
1.1331177810714 0
2.34422221981756 1
1.79763056643502 1
1.91148346977357 1
2.12733557778891 1
2.44966168570679 1
2.37458373788969 1
1.92313711632794 1
1.9989422661702 1
1.91948827794978 1
1.86595683522813 1
2.10322114278401 1
2.1673061491554 1
1.86520015827552 1
1.67360276057539 1
2.0908503435221 1
1.82615824541697 1
1.69453238488848 1
2.31047738369281 1
2.27331076213782 1
2.55741035384557 1
1.46796776021241 0
2.22326189798761 1
1.92791596512381 1
2.33716872922297 1
1.7599172225014 1
1.94655164247339 1
1.99968133718028 1
2.3445122975309 1
1.62097179855837 1
2.00058642940917 1
2.09969390171286 1
2.28661519367423 1
2.23988629057302 1
1.98320109499201 1
1.67338993990793 1
1.87612594784748 1
1.92554359677088 1
1.63491222969121 1
1.88251563370188 1
1.99023281007339 1
2.19392614826168 1
1.73866776346788 1
2.53084264507652 1
1.40536185541743 0
2.06238232099236 1
1.59736581003017 1
2.58976684772148 0
2.07352008455883 1
2.07751574093383 1
2.30950468562489 1
1.65871038649375 1
1.78370800070483 1
2.32387134160294 1
1.35537536986524 1
1.93938915657013 1
2.36780335348383 1
2.11341692536444 1
1.98765922891248 1
2.03064918056764 1
1.86531180667256 1
2.46515813410857 1
1.8745967054766 1
2.15199405673219 1
2.35132629962012 1
2.32194562457338 1
1.70814764637673 1
1.99404144108036 1
1.88569460824903 1
1.88565043881073 1
2.2523403772009 1
2.16729749230777 1
2.31754176954789 1
1.84989268267837 1
2.12321167115089 1
1.90608018484302 1
1.71743624881314 1
2.17607187737524 1
1.68486821407945 1
1.59365347715559 1
2.14419150649452 1
1.52766630554311 0
1.88974649940616 1
1.84322162596524 1
2.47398127719836 1
2.28117040625404 1
2.19174523333013 1
1.55615689527088 1
1.93706607345177 1
2.43389281778435 1
1.66257060582037 1
2.42347091813271 1
2.0581231822437 1
2.41845758239104 1
2.20205509450488 1
1.94676651523693 1
1.91763020396241 1
1.52746345813788 0
2.03742731076124 1
1.76665569418572 1
2.06703150573645 1
1.83825923749123 1
1.67850293269073 1
2.07595908661279 1
1.96008642159999 1
1.85522191073579 1
2.28721686873686 1
2.02385305029894 1
2.34978320636317 1
1.90770690682605 1
1.77756807256746 1
1.64082058045195 1
1.94367730366588 1
1.51291662629306 1
2.1993155002622 1
1.54746968876185 1
1.98027293193456 1
2.46689737387709 1
1.87804886302602 1
1.95353118073434 1
1.85896041194279 1
2.05391252531938 1
2.25016610979992 1
1.82168560796534 1
2.42555123456077 1
2.52203566532619 0
1.811335770991 1
1.97236974345451 1
1.84819606001305 1
1.81530378329028 1
2.38030277740144 1
3.1956086797207 0
2.05938948739774 1
2.11540132674066 1
2.48915623655795 1
1.71817479657173 1
1.80317064013211 1
1.74736026395374 1
2.22859803583776 1
1.81898201680715 1
1.67789562119807 1
1.65341096081152 1
1.89553242389178 1
1.81766510750762 1
2.66530505602069 0
1.96531416443626 1
2.65948627461351 0
1.34739187461799 1
1.88918119595043 1
2.24140216578483 1
1.68529229681656 1
1.97275977834051 1
2.59040171640275 1
1.62235515893312 1
2.49927033876098 1
2.12106286934108 1
2.05487496863781 1
1.94802206000895 1
2.14668922742549 1
1.65042239236738 1
1.84878711293617 1
1.97029971656792 1
1.65879125781377 1
1.37840170158421 0
1.62062959580574 1
1.73424719562665 1
1.87618166419723 1
1.50557624769305 0
2.24068297579914 1
2.1092053368703 1
1.03073373345264 0
1.71214270431494 1
2.11540614951443 1
1.72369345293925 1
2.0486347794579 1
2.00226307877974 1
2.13678461797765 1
2.33139014733253 1
2.4657055770744 1
1.68280794836196 1
1.99411090624253 1
1.93757450449917 1
2.08501338257657 1
1.81525481754306 1
1.85950688833768 1
1.67243747936712 1
1.89030038874124 1
2.20397318252678 1
1.97224267635592 1
2.22102134997982 1
1.7427095870018 1
1.56682546891062 1
2.13874325273876 1
1.96314419487999 1
1.98447782175505 1
2.00241342403983 1
2.04981940354686 1
1.86863538764939 1
1.89938299573584 1
2.4734097842926 0
2.14045227032533 1
1.8507475332448 1
1.79321786416944 1
1.99777223253065 1
2.70042936963032 0
2.34523784410652 1
1.82291649613697 1
2.28249659407245 1
2.28419372595552 1
2.10392277783326 1
2.16415974219394 1
1.87269125072044 1
1.86074895829045 1
2.67746990929381 0
1.59277326203355 1
2.17447881501375 1
1.85690564534614 1
1.48445930411111 1
1.95263173819701 1
1.45725637976546 0
1.89433265001996 1
2.37081126351917 1
1.95132576762017 1
2.27442725171754 1
2.05137085642958 1
1.78873139439852 1
2.21725554770709 1
2.12713954040291 1
2.06282894205695 1
2.34567588102195 1
2.16718662127875 1
2.05146634027369 1
1.85248523125423 1
2.14827880989074 1
2.14917623334621 1
1.99477392628538 1
1.83863497509314 1
1.64253989869066 1
2.20988885277986 1
1.87398908328377 1
1.64541017055697 1
2.27375749458613 1
2.25425962674971 1
1.57761746663628 1
2.06318297272533 1
2.59518538274811 1
1.27490144311296 0
1.24905218319012 0
1.93797620586091 1
2.24216098014773 1
1.96712842198197 1
2.18437572518789 1
1.98469477164177 1
2.19418046179149 1
2.44675749691619 1
2.21145997837713 1
1.67895305979053 1
2.13555731289817 1
1.63196868949164 1
1.65946098249721 1
1.90917982114583 1
1.18825280368444 0
2.09349657211406 1
1.93621266095532 1
2.27244459486298 1
1.48050086246168 0
1.66204299736629 1
2.45253161198397 1
1.5379720093299 1
2.80824979961803 0
1.52098290391376 1
1.95049938301661 1
1.51052163858511 1
1.27493886872547 0
2.5788726943831 0
1.78269165216136 1
1.23781327190521 1
1.8052760966718 1
1.99958191412849 1
1.98417902407034 1
2.09787444217635 1
1.47340965806251 1
2.10723276459647 1
1.89879502287447 1
2.09072633472978 1
1.9225119132151 1
2.07578151727791 1
1.55987238494073 1
1.48887122642703 1
1.7085932669505 1
1.77226327576156 1
2.24532641209324 1
2.3056058295705 1
1.37977375430965 0
2.19735531265865 1
1.94604572273156 1
1.45214898747192 0
1.53104099581067 1
2.28479532691337 1
1.79588795294817 1
1.71211020278915 1
2.41018655960195 1
2.1016838612769 1
2.40019424706681 1
1.78740379831564 1
2.38468223748651 1
2.01658438577534 1
1.59079539000766 1
1.83219600869246 1
2.28397892609456 1
1.82546882793771 1
2.27698865920557 1
2.02322022601561 1
2.14541123483201 1
2.08090962463616 1
2.0914233010976 1
2.0952879188799 1
2.06472872076181 1
2.14094359750243 1
2.13002648453139 1
1.38243075231772 0
2.47297490512353 0
2.41938409705162 1
1.86664743086118 1
1.93706948923636 1
1.76104514459832 1
1.88511011104274 1
2.20997728010395 1
2.03041463034498 1
2.04295276542035 1
2.66032650608212 0
1.79482187175392 1
1.96852155395215 1
1.86944197096997 1
1.82210384709264 1
1.95988576922586 1
2.0933097715363 1
1.98935428346252 1
2.05720130653195 1
2.13682846288894 1
2.09539826544491 1
1.67778614041183 1
1.9110572774468 1
2.26900071799079 1
2.14832029649379 1
2.29670264596047 1
1.67381695019067 1
1.4744119343312 1
1.95424197485266 1
1.61775846336406 1
1.65667655307493 1
1.99295162776026 1
1.94273254234213 1
2.23750174254624 1
2.16526814242156 1
1.89468347898537 1
1.78643532758284 1
1.96222646553448 1
2.24520285263391 1
2.14594660149668 1
2.34872748790295 1
2.48644854313869 1
1.72713177043684 1
2.24180200052626 1
2.05216565555392 1
1.51586648639565 1
1.41838826444176 0
2.13584531901819 1
2.20417754729998 1
1.49639704513767 1
1.84577910702455 1
1.82307192756587 1
1.822411472043 1
2.22172719924166 1
2.39403722941053 1
1.96754252890634 1
1.98165207045667 1
2.18122926810985 1
2.28962129233733 1
2.04910992789325 1
1.35353670202788 0
1.91005415166681 1
2.03350824145106 1
2.03640552792616 1
1.9150430545847 1
1.90733652067374 1
2.02020401887201 1
2.22102996090496 1
1.66829275287489 1
1.80329991296198 1
1.76307125638744 1
2.13064881895429 1
1.76427078736012 1
2.66320555620267 0
2.35623668880472 1
2.0743196431393 1
2.07926126704192 1
1.27434094947102 0
1.98086231182226 1
1.49739296511675 1
2.49393642928691 1
2.37181135412141 1
2.19685771814083 1
2.28407985484494 1
2.31595161445367 1
1.89526378562706 1
1.97090868022669 1
2.01251636094254 1
2.35398476278092 1
2.04714001547987 1
1.94565247429355 1
2.11637107775376 1
1.82648615148061 1
1.79698865188753 1
1.97164780264464 1
2.09504246639665 1
1.40442567559442 0
1.83017600982623 1
1.77811711851057 1
1.07723923177743 0
1.92553038655964 1
2.09826087549828 1
2.2203651873708 1
2.56851285204371 0
2.15173000926588 1
2.43699963630184 1
1.90684865510125 1
2.11113272802766 1
1.98977242417206 1
1.34081471190042 0
1.58749403868679 1
1.45740977149009 1
1.51849363315153 1
1.37653820420222 1
1.93938487026718 1
1.73387057593775 1
2.0469954168446 1
2.4695966019039 1
2.02055061783864 1
2.20296705590569 1
1.83333517110989 1
1.51658217015819 0
1.91379746922785 1
2.63815795216455 1
2.15751473076873 1
1.90323538847485 1
2.08953819144611 1
1.69095141527777 1
1.64752091499372 1
2.21184851159893 1
1.55928175256827 1
1.76760447681478 1
2.02267351194818 1
2.48756902504936 1
2.38388942970138 1
2.31608207867727 1
2.26250710878284 1
2.27561495286941 1
1.57211963684881 1
1.90116970976869 1
1.84722065354368 1
1.44096367133201 0
1.60178784436186 1
1.9194184440454 1
2.20815571284151 1
1.65207989018154 1
2.35209145563894 1
1.89977361031924 1
1.81126170790482 1
1.72626599250181 1
2.0139188412738 1
1.76537990998877 1
2.21636326061192 1
1.40353588678946 1
1.88309788266207 1
1.48399811807615 1
1.96888738805517 1
2.04564413199259 1
2.45330915097607 1
2.13862448044644 1
2.01964952789372 1
1.63915430074666 1
2.00316034103643 1
1.7839087918283 1
1.82651496934748 1
1.19255821337021 0
1.76317368902304 1
1.70414902565694 1
2.25618289372017 1
1.98945205435089 1
2.28683557682983 1
2.35391685276774 1
2.50666124276703 1
1.9106705319267 1
2.20137107676102 1
1.81000742191278 1
2.05763560949089 1
2.03350272861782 1
2.06840050529638 1
2.00494853187225 1
1.83472918339602 1
2.25353573938235 1
1.70338908881802 1
2.11671004821418 1
2.18829389180942 1
2.24011600306177 1
2.01805135501318 1
2.08554916180565 1
2.33186834587028 1
1.53455684069154 1
1.7887276493443 1
1.10942928161767 0
2.3706846067816 1
1.8404791808295 1
2.18988407014061 1
1.95634446899738 1
1.52854914068696 1
2.15208538278534 1
2.09717525687871 1
2.2725848642444 1
1.92648133392453 1
2.05904941962421 1
1.89449790254809 1
1.91579243870121 1
2.0754450389096 1
2.22243684854213 1
2.04109950213452 1
2.5960491369275 1
2.14793399252755 1
1.53976856955948 1
1.78259121891037 1
2.11987909532277 1
2.12632123910423 1
1.99736261216101 1
2.54549475795679 1
1.7029612416421 1
2.3169521577043 1
1.67506928684684 1
2.10635565319419 1
2.32264333477539 1
1.86855507667831 1
1.92870668922326 1
2.36806061232268 1
2.14836231246161 1
1.66224288836119 1
2.45280445141137 1
1.71930416630931 1
1.56498299838124 1
2.32498368245666 1
1.98678165096531 1
2.27577120961373 1
1.46278016448177 1
2.38612855506787 0
2.35114416021559 1
2.26029872723819 1
2.07903816069735 1
2.29564911542703 1
1.47214617525074 0
2.01980763812395 1
2.00749189188426 1
2.30832667810943 1
2.05629272047381 1
2.23113542225847 1
1.8875184127328 1
1.96286145668029 1
1.30161158490025 0
1.53277928423677 1
1.70473575168128 1
2.2177063457883 1
1.97186239930953 1
1.79994302786144 1
1.96263163213727 1
1.74787426862695 1
1.65731544541903 1
1.98503660734203 1
2.05085784126053 1
1.90095760408432 1
2.2108665621924 1
2.01428507024337 1
2.50288280521453 1
2.56478919199778 0
2.08678911410099 1
1.66889450518063 1
2.15694204260066 1
2.02296690350409 1
1.76918704317181 1
2.40220974130359 1
2.24327959725918 1
2.07787116443769 1
1.91268001477261 1
1.87281934750393 1
2.25688376511671 1
2.27574378599932 1
1.74426062644366 1
2.11487468665444 1
2.07322763260309 1
2.27670586231059 1
1.97195762423121 1
2.39286957159139 1
2.18002946982002 1
2.01266344320812 1
2.02437766773683 1
2.11732523828056 1
1.53676621066093 1
1.79314142049328 1
2.23409872849716 1
1.90033237602646 1
2.41549703903657 1
2.29822141684477 1
1.92104588586943 1
2.42538332098783 1
2.26214709323906 1
2.31439003782295 1
2.00837742489948 1
1.76609798071854 1
1.46626111882828 1
2.07888693317166 1
1.47343450526139 0
2.36059422615273 1
2.21118359744882 1
1.67826864401765 1
1.56484733225971 1
2.26788676260305 1
1.93319363239167 1
1.6688005054842 1
2.72082100059037 0
2.06549133160217 1
2.25480164883206 1
1.58223984858826 1
2.6413396765503 0
2.04933738073857 1
1.7782316575291 1
2.26759005691564 1
1.32997966855231 0
2.21884633133763 1
1.56543172417319 1
2.13831650208185 1
1.79241861820537 1
2.08787306912591 1
2.30988427949191 1
2.53174228918307 0
1.91211604686838 1
2.15573625811985 1
1.66556587722818 1
2.17133259039855 1
1.79967631992876 1
2.18574880790179 1
2.37761279789359 1
2.20515408577071 1
1.62983429807333 1
2.37722127655505 1
1.69893987569544 1
2.16446346065899 1
2.36055620846368 1
2.41297927403873 1
2.27641816455344 1
2.12193557736615 1
1.85575747580158 1
1.44434989109888 1
2.40663293936239 1
2.2805543083563 1
2.4263020217189 1
1.50187731192548 1
1.97295051871812 1
1.71075633264937 1
1.7848567544523 1
1.86709227419223 1
2.06392083736169 1
1.92066178125431 1
2.30834606059421 1
1.51810092934588 0
2.14119199284832 1
1.848007025621 1
2.62650541182975 0
1.94829691789764 1
2.42697607913728 1
1.93723046192271 1
2.21974439064763 1
1.91385834028096 1
1.97547915945994 1
2.20924217950437 1
2.19667521389009 1
1.50537588382354 1
2.04437325875413 1
2.4496850977709 1
1.98884020929287 1
1.76247765796301 1
2.02094522530125 1
1.82376571812475 1
1.82772528476645 1
1.7668528801851 1
2.15265038664697 1
2.19879161261581 1
1.8238327400569 1
2.33975403921753 1
2.03255274807978 1
1.9491885585966 1
1.34005381565251 0
1.74113252477274 1
1.97591127939026 1
1.91489928629835 1
1.55772003867507 1
1.92754113902225 1
2.16914330625132 1
2.61521468702325 0
2.45715681398296 1
1.73403397523619 1
2.14526115535224 1
1.71814932003186 1
1.92312380174789 1
2.60203572230285 0
1.73570835450132 1
2.10332391520954 1
2.49678168296239 0
1.83708402891588 1
2.08800833310134 1
1.94696826692184 1
1.70907217846045 1
1.97312410017662 1
2.14168617716983 1
2.46435337661214 0
1.95094745482154 1
1.89418177810964 1
2.19153618216814 1
1.67758278447517 1
1.80480622593076 1
1.43793235207952 0
2.19526074487411 1
2.30894420365646 1
1.70108531433864 1
1.80112612799048 1
1.44127837959087 0
1.86668005891822 1
2.583983820728 1
1.81308036730386 1
1.53795920376705 1
1.83624016593158 1
1.5972469283217 1
1.63003579755956 1
1.88910410222737 1
2.05168440050413 1
1.53608079021347 1
2.26120046776985 1
2.43582602228078 1
1.74237828137444 1
2.34898480724398 1
2.18412449325631 1
1.92859471284209 1
1.61715412475036 1
1.80520252640896 1
2.13923184278681 1
2.0967181253139 1
2.40422287147586 1
2.19481555631772 1
1.72371003617088 1
1.47229276097141 1
2.07203080361762 1
2.26132745278393 1
2.47929238841894 1
1.92643582901766 1
2.34269042846562 1
2.05322609274739 1
2.46321361336637 1
1.87354759288792 1
1.90582821487455 1
1.81405638609933 1
2.36686039252317 1
1.90088008348215 1
1.95573222809801 1
2.54251013506006 0
2.16340715303819 1
1.78045596976805 1
2.05272893443275 1
2.11225197736015 1
2.25244500624003 1
2.23391909663666 1
2.29131474113571 1
2.41868758042212 0
2.41935427006237 1
1.90335478047605 1
2.32742859566903 1
1.68122027244745 1
1.7865637325201 1
1.81996900298765 1
1.81504236604956 1
1.50451916564207 1
1.35696704354384 0
1.76927181855961 1
1.54129419379936 1
2.23733054668445 1
1.74513228962597 1
1.76140621427738 1
2.07210074345901 1
2.36641896298421 1
2.32578658919401 1
2.16742120018926 1
2.01752224476905 1
2.01783929284376 1
2.17040322146037 1
2.06792229271696 1
2.04015185187833 1
2.26364885193258 1
1.98198955025611 1
2.47503907619313 1
2.22470192713316 1
1.73987043954865 1
2.43178864077169 1
2.03564637003078 1
1.81890765790409 1
1.74526273722529 1
2.30385370169181 1
1.99130208923282 1
2.22325405180159 1
1.66401131485674 1
2.24966693638088 1
2.60818165139899 1
1.96328798829117 1
2.51810343765811 1
2.2178366867104 1
1.9772560671552 1
2.2561264972887 1
1.96446802492687 1
1.8531539327213 1
1.93285167058615 1
2.10137786043908 1
2.24235402452181 1
2.11389481768298 1
1.9836197543991 1
2.28278333052866 1
2.26857841146825 1
2.05627843528994 1
1.80821168127944 1
2.05507568149021 1
1.74304803541731 1
2.21513006353292 1
1.62298104787081 1
2.05692809347832 1
1.6413974252198 1
2.11748743759017 1
2.59994954896486 0
1.58737907612192 1
2.09727723423257 1
1.71361591031741 1
2.37257455476353 1
2.04089248302865 1
1.9116715494672 1
1.5456893331261 1
1.8033511938242 1
1.91170843502888 1
1.5836237102483 1
1.70771659817653 1
2.22763699220104 1
2.00057070837326 1
2.30170198295082 1
1.39971816426214 0
2.27660639166358 1
2.01601658750406 1
1.77541351135582 1
1.99858795030163 1
1.30021125485975 0
2.07268401860154 1
2.35509714406449 1
1.32512034088041 0
1.7283208329477 1
2.30794570636499 1
1.97182631289055 1
1.62666719164357 1
1.81233321921635 1
1.61204749783546 1
1.48487929991881 1
1.68555208309192 1
1.53483521993433 1
1.71462189007844 1
2.11811674496227 1
2.05054877459263 1
1.82625376256506 1
2.00242931329846 1
2.10060860927887 1
1.84683224688148 1
2.12948971358417 1
1.9220403261624 1
2.17675601349378 1
1.97924661611562 1
1.06354883307263 0
2.10342207901721 1
1.89988764060305 1
1.88567596250368 1
2.80288502460244 0
2.22912761119657 1
2.48320646897038 1
2.35239040082259 1
2.32768476133926 1
2.25653616099867 1
1.41394690070592 0
1.98110077530389 1
2.6977320507045 1
2.17478863554 1
1.92350499036987 1
1.82855779970308 1
1.78313049108252 1
1.77808668473068 1
1.54134650243635 0
2.08655947186445 1
2.45729150229489 1
2.39244404449474 1
1.62465023575143 1
2.11082053115812 1
1.57798563735728 1
2.17853542999247 1
1.56790097984844 1
1.9589718620725 1
1.87931017949639 1
1.9062617560718 1
2.0474484320349 1
2.0408729323485 1
2.14087619471461 1
1.64399268800428 1
1.74262301042151 1
1.95764897722778 1
1.85171012777287 1
2.01350473912169 1
2.13275161786963 1
1.50345764897051 1
1.79607173380355 1
2.0934807412257 1
1.76710055870209 1
2.3432902230633 1
1.86439732632784 1
1.68189174453969 1
1.87346116551494 1
1.81696836713113 1
1.96094639280675 1
1.79040777038983 1
1.79900450905479 1
2.04605943147684 1
1.3425845588432 1
1.92868411701401 1
2.07406697572612 1
2.12137153004471 1
2.38240752393712 1
1.78712299021566 1
2.18435664048614 1
1.94851482935349 1
1.8493920416337 1
1.92486465721889 1
2.39979027459682 1
1.79177274709492 1
2.03823972515132 1
1.77632125234494 1
2.38368511478122 1
2.39410235650334 1
2.07982221407312 1
1.93969265367612 1
2.61108637088585 1
1.80074871295846 1
1.92422772072523 1
1.99373219159171 1
1.75475190362948 1
1.52326090991398 1
1.75708025350925 1
2.12168727613839 1
1.84875871289008 1
2.1138257205386 1
2.41014958784772 1
2.13014686253936 1
1.62414912466479 1
2.13474911051807 1
1.71105401452347 1
1.85458425761625 1
2.23706244021926 1
2.20325095530146 1
1.85836670760897 1
1.73216340950482 1
1.98191291172485 1
1.54846917014794 1
2.10580980502421 1
1.63311652434186 1
2.06170455483007 1
1.80034597868522 1
2.06358020943749 1
2.16441517633471 1
2.1734000657802 1
2.41816133469667 1
1.9027438764071 1
1.85243162277924 1
2.27955994358327 1
2.25246825439865 1
1.94181607032843 1
1.91857741975457 1
2.22279682117538 1
2.08856326367838 1
1.87887485748541 1
1.82323804942804 1
2.1149728854278 1
2.66198701670446 1
1.75853514057458 1
2.08165324530006 1
2.49827272419243 1
1.91153272464383 1
1.76207050898956 1
1.58305039667405 1
2.71227889123857 0
2.31243481430038 1
2.15363433556016 1
1.96652311700854 1
2.03030436474461 1
2.08150915009168 1
1.69384348736569 1
1.69175110226383 1
1.69179880772529 1
1.89923992666134 1
2.68784823141598 0
1.68906789893454 1
1.61210082725663 1
1.76115051956795 1
2.04931515883952 1
1.80475163746364 1
2.06878473202956 1
2.0216638574304 1
1.9424415796792 1
1.62602311670188 1
2.4682052608509 1
2.51574597144343 0
2.04470748468627 1
1.98549314401243 1
1.96934488797247 1
2.05926825315139 1
2.38997371631913 1
1.59264812960928 1
2.12823991300162 1
2.10022311620904 1
1.89752121226802 1
1.77945914582672 1
2.37972133043023 1
1.77761991885843 1
2.29758000004186 1
2.0809764095191 1
1.69296856012198 1
2.3485062190448 1
2.41651811598444 0
2.2685589256996 1
1.74760236748476 1
2.11501869932069 1
2.44345719255503 1
1.93561962793753 1
2.15362659591172 1
2.47586147309461 1
1.84785528488781 1
1.62694717920976 1
1.70379267801355 1
2.31363666900991 1
2.47987113066906 1
1.85635223040024 1
2.09933496848805 1
2.34293113809948 1
1.44331123392684 1
1.86598534327472 1
1.76300033244337 1
2.84786703137493 0
1.67061875707241 1
2.13769498855838 1
1.02420549951796 0
2.0536707645663 1
2.42481436020132 0
2.24698411743921 1
1.3800058910994 0
2.37472169357468 1
1.62693661980254 1
2.12417928535507 1
1.70484544517762 1
2.2028184076806 1
2.05087011603934 1
2.46665108084801 1
2.14337692858486 1
2.49938405808067 1
1.88306068536388 1
1.90810510323833 1
2.03830319128504 1
1.78438369303194 1
2.29366801985174 1
2.0344536590135 1
1.93970624000139 1
2.09089962381136 1
1.77844190056763 1
2.08592709161224 1
1.97797102895043 1
2.27860724512989 1
1.87823140464801 1
1.9961958645263 1
2.17807118849313 1
2.33755956595935 1
2.14533807312058 1
2.13253114504411 1
2.03839201783113 1
1.88112482163359 1
2.20217108879754 1
2.28555996718922 1
1.54831209761854 1
1.77501731884901 1
1.77906745243129 1
2.16376780435058 1
1.67098335724 1
2.39474658930653 1
2.02426829560474 1
2.34140070883563 1
1.86475363275751 1
1.31153649803183 0
2.39331582662929 1
1.57794064131928 0
1.86512204932258 1
1.9719146501356 1
2.355752514175 1
2.03503745477715 1
1.68268427653343 1
2.0093116573727 1
1.87505125557975 1
2.01744586198673 1
2.40080024256625 1
2.13451155688874 1
2.02800918236344 1
1.9016736555099 1
1.61239758262986 1
1.94694340017344 1
1.30749624555179 0
1.52506688309147 1
2.30727116863679 1
1.62854970391067 1
1.73862881475756 1
2.15638230212341 1
2.05571594242511 1
1.96202254443828 1
2.20932384754436 1
2.35383276097631 1
2.41078321359578 1
2.05924932178141 1
1.98890604798781 1
2.21028007621969 1
1.93843046077282 1
1.77838511928259 1
1.69781366961559 1
1.65995863434688 1
2.05141995685364 1
2.99600734215964 0
2.12714674829738 1
1.88720374287109 1
2.18510073709423 1
2.09727468993194 1
2.45854779211679 1
1.20162271892901 0
1.83117838589479 1
2.16401573648992 1
1.58901976543562 1
1.95321599630725 1
2.41187925762742 1
1.78333448347137 1
1.72102378506797 1
1.85404199047562 1
3.10792228470183 0
2.20583527668349 1
2.13131806210848 1
2.49072440071011 0
2.14288932431348 1
1.99287676438749 1
1.69631524212843 1
2.28620430611094 1
1.83202557503928 1
1.79650627939008 1
2.52006010061295 1
1.81944846226658 1
1.85576777362147 1
1.97989145545499 1
2.04334428272864 1
2.2251617846666 1
1.7582391766115 1
1.41498285038898 1
2.4315129936713 1
1.92114335767662 1
1.95586813793197 1
1.85200978838838 1
2.3236074963864 1
2.09535909267685 1
2.4036413468361 1
2.11734820020929 1
1.77287365009555 1
2.24030009666275 1
1.90815280349432 1
2.23523364428845 1
1.78852529783662 1
1.92409727838145 1
2.05538412315267 1
1.82382599199874 1
2.09321643793915 1
2.15947800903749 1
2.12811656311345 1
2.11143829944708 1
1.61659512880109 1
1.87874518039143 1
1.83792622712739 1
1.95793073391962 1
2.31139864355133 1
2.42436100625932 1
1.78850924486397 1
1.91284738836984 1
1.92039384059954 1
1.90356572414742 1
1.22466244620052 0
1.61645965629478 1
1.42914137721555 0
1.8391278823582 1
2.29031018294738 1
2.57333484666421 1
2.14033447242624 1
1.57118630580051 1
1.66890585105666 1
1.94488512517371 1
2.02828783729194 1
2.12202929300856 1
2.34168556449963 1
1.84097522845147 1
2.56521671373548 0
1.38955426877255 1
2.07146610527612 1
1.70572600235885 1
1.88898586203659 1
2.53535764547152 1
2.04061984557595 1
1.85444104452949 1
1.88888345610485 1
2.33464504819106 1
1.6791827086531 1
2.51492255705175 0
2.18629487576224 1
2.23271099166702 1
1.85786385008472 1
2.06855484416425 1
1.96924177030725 1
1.56125334076826 1
2.20579932052879 1
1.69786302019229 1
1.66861054460428 1
2.01101601649206 1
1.92937938409959 1
2.14009799925807 1
2.28998413668832 1
2.15317736157036 1
2.2933248582762 1
2.29901628886404 1
2.12258073262663 1
1.72395026652263 1
1.86173269109511 1
2.09237001300958 1
2.40825150401649 1
2.42787640249378 1
1.83971559952799 1
2.1610695271869 1
2.22386314794101 1
1.90689007187797 1
2.13807788937158 1
2.3128604495266 1
2.23734135244961 1
2.02247239758933 1
1.84898130869713 1
2.54390829257886 1
1.27032246897606 0
1.29674680840295 0
2.31685111233177 1
2.40439186176236 1
2.14207306343744 1
1.90604350069496 1
1.8774997094036 1
1.61704615162161 1
1.80491923099015 1
1.90506747878342 1
1.59884761710351 1
2.33942631204788 1
1.75889453172103 1
2.01087589402469 1
1.69159359883995 1
2.18445751573554 1
1.75139525908977 1
2.11962607889823 1
2.68136499768403 1
1.68583053550543 1
2.03224094088607 1
2.08052951785101 1
1.83605343810535 1
2.67127178350944 0
2.00195079629677 1
2.28318473468959 1
2.01254558853083 1
2.05526514909113 1
1.77313477612511 1
1.71512516246656 1
2.54678344521874 0
2.27154878801945 1
1.61543961530335 1
2.33741790278305 1
1.98756576193515 1
2.42242248328939 1
2.01019658319589 1
2.49972002985286 1
2.23988131335727 1
1.9482607213073 1
2.14625778731514 1
2.51950811661392 1
2.17356676900034 1
2.0525444019354 1
2.13504900167107 1
2.21386892636081 1
2.24964911626566 1
2.35407423990632 1
2.01453382040661 1
2.06665143148297 1
1.98545328486618 1
1.98617607165952 1
2.24342893781204 1
2.27286541019414 1
1.84701109903921 1
2.2923764272574 1
1.85201434143974 1
1.80749230931675 1
2.16162407463503 1
2.10044582997493 1
1.93062541485448 1
1.73019893238745 1
1.93649600331408 1
2.44469875945268 1
1.96914042238509 1
1.76096903092154 1
2.1206678824986 1
2.28460830590955 1
1.83215787370512 1
1.92797136085387 1
1.61286542146178 1
1.71879114496684 1
1.71635142144514 1
1.83758244079993 1
1.82511030673854 1
1.65082652416925 1
1.41992106197793 0
2.09133241524308 1
2.16485581261643 1
1.83568489221617 1
1.74756711034847 1
2.50178231868464 1
1.48299682320826 1
2.35022303769007 1
1.90466551590649 1
2.05861455326332 1
1.25404860584824 0
2.16099138951062 1
2.19254058659863 1
1.72617555128373 1
1.65136980283048 1
2.22421568041826 1
1.88450899814958 1
2.045162987172 1
2.08239332696323 1
2.09721753511137 1
2.37761370169109 1
2.06368954973826 1
2.04367689938668 1
1.90536465244767 1
1.87483023272847 1
1.85484215739235 1
1.82082018617901 1
1.94478542349245 1
1.57704353921934 1
1.79284423387903 1
2.05487621683977 1
1.9739681727582 1
1.66120695158739 1
2.15140269108791 1
1.576590562791 1
2.30054390512398 1
2.36412533992089 1
2.10302377240524 1
2.15598894125625 1
1.79926288706788 1
2.0266126087486 1
2.43323674860319 1
2.37404949149486 1
2.02085012336017 1
1.94868766287236 1
1.98533926064115 1
1.86497773578229 1
1.66224467637904 1
1.97994937719677 1
1.64959527728471 1
2.10630096745807 1
1.87211142825708 1
2.08534415106493 1
1.05278545231613 0
1.82685838913181 1
1.84098852781619 1
1.75233859148369 1
1.4382845444083 1
2.06848913573826 1
1.71152674786325 1
2.28157436502213 1
2.40006598749063 1
2.05900092498614 1
1.57620571874192 1
2.30758776944296 1
2.2016929325802 1
1.68047784129506 1
2.09723808212469 1
1.9351811214987 1
1.15639472909347 0
1.81656874697924 1
2.01053960586409 1
2.1354017892255 1
1.9307321923119 1
2.11098386573699 1
1.69561815826027 1
2.00779325186999 1
1.57547496170376 1
2.30026390926926 1
1.8646867295061 1
2.21045245665121 1
2.41974725790299 1
1.12906331149719 0
2.51981073522798 1
1.68639393643988 1
2.07466097156333 1
2.15427976443332 1
1.99742932078718 1
1.65021227360238 1
2.07337191896491 1
2.06249313608788 1
1.61336655476905 1
1.75395409647536 1
2.40846200025449 1
2.17346423610845 1
2.26660961790629 1
1.63701393390799 1
2.1163341705746 1
2.03251284635136 1
2.10702334239597 1
1.91816930209359 1
1.83110059612186 1
1.6479056546506 1
1.99197651962602 1
1.70293635331818 1
1.89525444212076 1
1.72272219253093 1
1.74792457080662 1
1.58149518837583 1
1.7471420934952 1
2.02625124384375 1
1.51671011411096 0
1.71083394982724 1
1.35365071684385 0
1.86420934167166 1
2.17436458179973 1
1.82341497478878 1
1.51220884353456 1
1.93996520203411 1
2.05689606857402 1
2.63180229788899 0
1.79060584782167 1
2.72726286153195 0
2.00518034683421 1
2.28322160404861 1
1.7850682834493 1
2.43649345372156 1
2.10043326574471 1
2.06438802111023 1
2.15383385865709 1
1.97643299355467 1
1.69524764709321 1
2.13208979928591 1
1.77939285853472 1
2.63141251106414 1
1.94685996428208 1
1.68164992773732 1
1.46108053051981 1
1.61006570870787 1
2.43007109514719 1
1.59352553976848 1
2.55729053430887 0
2.14549603461433 1
1.796015475613 1
2.13015887201048 1
2.20220227231814 1
1.9793375166486 1
1.89217485135075 1
1.92727633300088 1
2.62890419425259 1
1.92616950241541 1
1.64531321908237 1
2.30751191214195 1
1.62036476116514 1
2.05740769724639 1
2.23441538696294 1
1.94338632662038 1
2.05710890163693 1
1.86445182766058 1
2.05652685298647 1
2.3311588680775 1
1.47951286232048 1
2.03996896301521 1
2.44320686200497 1
2.07702033037637 1
2.08611269156036 1
1.88629092330815 1
1.94474089880108 1
1.67076686568922 1
1.64200312194857 1
1.9306679519734 1
2.23948205025479 1
2.23408664053292 1
2.45340334416158 1
2.15314183458461 1
1.91332315841018 1
1.91677225914699 1
2.14878984098976 1
2.25094551947539 1
2.02901440777808 1
1.68079965156662 1
2.14679136843731 1
2.50663393670065 1
2.16385882107395 1
1.62873396412105 1
2.2086034591437 1
1.740419889233 1
1.50080795130275 1
1.43057064882207 1
2.08861507383076 1
1.83848680796467 1
2.10534364614341 1
1.94130530089159 1
2.4769289641869 1
2.21210587740686 1
2.47102425030808 1
1.8210769399749 1
2.37587544351672 1
1.78678365564649 1
2.07307841034059 1
1.24402890611142 0
1.62661366385436 1
2.21139672925007 1
1.92574475323033 1
2.20781643874268 1
1.59890539709836 1
1.85174061851146 1
2.15047345877292 1
2.30215977692681 1
1.62637116966438 1
1.50332833128335 1
1.7016890160692 1
2.13741258518212 1
1.8047216416802 1
2.21479058483504 1
1.80730540264815 1
2.17325430870949 1
1.96019055110672 1
2.0940422437168 1
2.11840406955338 1
1.71823657455754 1
1.84966300028281 1
2.14772387882843 1
2.04895683287206 1
1.89012022099051 1
1.98151903217059 1
2.1162375427333 1
1.5767258939431 1
1.84106135758424 1
1.45656002022906 1
2.2205812453433 1
2.15348987526002 1
2.02103707565353 1
2.8202549776596 0
1.74332740015129 1
2.36508866525875 1
1.98451740251795 1
2.16299471109006 1
2.07866141210202 1
2.14272517415829 1
1.87958032137623 1
1.57512337268881 1
2.3422747903045 1
2.29494969966108 1
2.77358973382354 0
1.64140706328789 1
2.66079728518004 0
2.4172976941316 1
2.25359745560882 1
2.01231853157007 1
2.10634357515755 1
1.86142550629467 1
2.16037318212194 1
1.42993870274361 0
2.04988748153711 1
1.92333087853609 1
2.10518431384574 1
1.9899795535308 1
2.26984478695245 1
1.71403722303626 1
2.49362187115241 1
1.6389750328418 1
2.15872255997039 1
1.11434910306702 0
1.66771483437331 1
1.70996612968927 1
2.07069190690255 1
1.95743338987502 1
1.94334412351001 1
1.63696470897547 1
1.89507686488537 1
1.54644228607797 0
1.97294395095439 1
2.04078760590214 1
1.7530988029906 1
2.40288766594207 1
2.26048903605378 1
2.43166914724728 1
2.68875758762387 1
1.77278213282226 1
1.74598877639511 1
1.97373455430196 1
2.57176174467341 1
1.97737338124467 1
1.9370059629345 1
1.88050445440845 1
1.73804143266004 1
1.62220746639129 1
2.71868358921344 1
1.88056066309046 1
1.7438011027629 1
2.19064054496938 1
2.15054622572631 1
1.67806875722442 1
1.99445161682321 1
2.43511394293515 1
1.56843119215271 1
2.0519162477916 1
2.42730776868374 1
2.02647465223199 1
1.91292066811776 1
2.11924407099753 1
1.7259187018256 1
1.89249691902015 1
2.09641957530553 1
2.22694537744065 1
1.78185050077104 1
2.09933848131417 1
1.84783575932737 1
1.77078561719219 1
1.56224298909812 1
1.76014082668087 1
2.4745811569713 1
2.12242681663998 1
2.36090542438892 1
2.03293386288574 1
1.78569830030452 1
2.06308462567764 1
2.43712714799889 1
1.88177933383416 1
2.43886295786087 1
2.18507510472777 1
2.4396435961798 1
1.98780425311009 1
1.54168507214384 1
2.39858977113686 1
2.23995806779427 1
1.8016242916257 1
2.06017380593714 1
1.98146286183994 1
2.42074799280622 1
2.08726227087664 1
2.51126833956536 1
1.70454599211539 1
1.83967151812609 1
2.46549039709216 1
3.14051539086024 0
2.03384229112716 1
1.9141787268271 1
1.86881789480491 1
1.37152553229239 0
2.29433410049041 1
1.73096107599305 1
1.89560618646395 1
1.9925370946124 1
1.98073801057989 1
1.53560890252923 0
2.61381601716113 0
2.1712986388209 1
2.35024148541686 1
1.6231205744194 1
1.61254784880903 1
2.31278706534079 1
2.18318695020241 1
2.51320402185211 1
1.81457617226209 1
2.55662742437846 1
2.0912606011955 1
1.78484124421276 1
1.60505364179438 1
2.35974683615999 1
1.88029691554322 1
1.17217246843263 0
1.5960318679542 1
2.03760490387099 1
1.95445814378083 1
1.45970499650395 0
2.09846783727152 1
2.17845139125661 1
1.90450117410981 1
2.15200782473636 1
2.06873041906958 1
2.02060886346009 1
2.3572087502606 1
1.72966353581088 1
1.93694346384508 1
2.10047356763137 1
1.89907008929849 1
2.24558163204023 1
2.111657377063 1
1.71406901129241 1
2.37835888246125 1
2.59184538943064 1
1.98349978435751 1
1.23108869673869 0
1.50136394874806 1
2.30383797289066 1
2.1352859551992 1
1.43299218828165 0
1.86439582796511 1
2.05951359334265 1
2.6586559460716 0
2.07727880513387 1
1.85509710070833 1
1.87142104421642 1
1.27749677861096 1
2.37305082638356 1
1.89189320348442 1
1.44533555872578 1
2.06567785096288 1
2.14161900876101 1
1.65544683645504 1
1.97554965432682 1
1.93709985896833 1
2.13326385705074 1
2.08450873629094 1
2.37696176566935 1
1.89578713641382 1
2.1374756403869 1
2.35545421078878 1
1.57595231298305 1
2.39245450667407 0
2.04764613529838 1
2.04169912412201 1
2.04735054483441 1
1.55530051312178 1
2.13354366330598 1
1.86380362216455 1
1.50741624398116 1
2.135753823738 1
2.27714191797261 1
2.22089038571995 1
2.37534340622183 1
2.02987413784005 1
1.93169575377712 1
1.89828805111423 1
2.22359217833351 1
1.86420777092543 1
2.21368244199414 1
1.92266697435366 1
2.28992590732262 1
2.30307679611968 1
1.90325325016736 1
2.27580266413551 1
2.16964774113026 1
1.73010577914526 1
2.26881771804424 1
1.55415188777293 1
1.74063482034485 1
2.08067299508917 1
2.37606971790842 0
1.91854027704294 1
2.17980301409483 1
1.71691946525333 1
2.4476876442454 1
1.56454657098187 1
2.14832026187633 1
2.52746921302124 1
1.77083726406526 1
2.33621758327344 1
2.27153134862433 1
2.19105474802373 1
2.31999833601553 1
2.01576396227208 1
2.41184208190916 1
2.45989949200548 0
2.15933254477418 1
2.04148110097065 1
1.39071089175165 1
2.20053761735879 1
2.46774629365407 1
2.24285991232003 1
2.53116694338456 1
1.76708722427246 1
2.29950514553477 1
1.78156302033636 1
2.25236630476521 1
1.81347212642094 1
2.13386900748701 1
2.09209373424439 1
1.65779079694729 1
1.66871586912741 1
2.25061815845657 1
1.67448464639493 1
2.43129787900255 1
2.23342390954505 1
2.32778003320965 1
1.93208831111816 1
2.16443967887238 1
2.70866399256178 0
2.28102310218092 1
2.09264899121385 1
1.37407809066383 1
2.51954478324918 0
1.82052033529718 1
1.80316360318625 1
1.67149026775706 1
2.28400907249883 1
1.65479524107623 1
2.48828338746785 1
1.70206385970845 1
1.8671812685905 1
1.67018482485899 1
1.58715974422085 1
2.17111681635345 1
2.50449098454976 1
2.25298398950876 1
1.73718967705477 1
1.75060158807954 1
2.41752938646941 1
1.47596305458625 1
1.86530793751572 1
1.75112293592209 1
1.11842237194514 0
2.31093338467171 1
1.87850843100824 1
2.24015957430787 1
2.27405274682954 1
2.0293128256225 1
1.98057185122493 1
2.54253925193028 0
1.10993253700958 0
2.42690809322768 1
1.96554874214927 1
2.21780086299198 1
2.15667475072645 1
1.76615663014906 1
1.7982826418008 1
1.73095518087748 1
2.13304352178382 1
1.47439307769262 1
2.12641267272181 1
2.38313667106671 1
1.81870211580819 1
1.99944024920162 1
1.77946087371695 1
1.78277873706343 1
1.87636617153592 1
1.95269257853068 1
1.97727826073876 1
2.13306260039468 1
1.7754878637315 1
2.12593832807155 1
1.93883118379686 1
1.94543162065272 1
2.34294834646934 1
2.28000429436029 1
1.93771592810743 1
1.77877673225458 1
2.07656716148024 1
1.57473939661064 0
2.32141860095573 1
2.09388172846307 1
2.41113212060005 1
1.93941742677388 1
1.90276027590484 1
2.06672566418998 1
2.12160373506962 1
2.10920484867802 1
1.80211983372705 1
2.11137574661137 1
2.84265689080244 0
2.47567313110695 1
1.52724605789751 1
1.70004438642673 1
2.17476460438931 1
1.27001595194449 1
1.99775169371938 1
2.10183103489037 1
2.55385660849303 1
2.26747265820969 1
1.80333614417117 1
2.17340558188084 1
2.32009285577388 1
2.5209606390081 1
2.33490707249933 1
2.02585179899005 1
1.68015481278096 1
2.20586865273168 1
2.35770774065196 1
1.5494708055141 1
1.74599280791347 1
1.9526110940062 1
2.07946864901946 1
1.63849832229789 1
1.9774411470099 1
2.06285276019612 1
2.02904791451834 1
2.21648705355338 1
1.84991788052218 1
2.48986931705485 0
2.00026314716404 1
1.75232165206122 1
2.13702158728941 1
2.02429722437059 1
2.31583581743644 1
1.72591051081052 1
1.94849188310666 1
1.64124229238745 1
2.08378548777678 1
1.96316632216594 1
1.50988886193945 1
1.96963317007011 1
1.6256321752953 1
2.22031953971352 1
1.67236376816495 1
2.30684709361731 1
2.12152328750284 1
2.05827822946191 1
1.88794034444249 1
1.95358483046666 1
1.61500191200726 1
1.60359080978839 1
2.09990419968742 1
2.30666273388953 1
1.73553718350223 1
1.66526625177391 1
2.06406546275531 1
2.04295642127752 1
1.70355531840392 1
2.02567285038978 1
2.26796770943527 1
2.17792596960824 1
1.90593987993451 1
2.07399661888512 1
1.51642142001967 1
2.36843587983872 1
2.17386377875089 1
2.0150125719763 1
2.68800502168192 1
1.4513454096309 0
2.16117464673416 1
2.37018063528062 1
2.18224995177976 1
2.38037692375729 1
1.72480829894712 1
2.05509929484496 1
1.47094555053124 1
2.17212150720061 1
2.09641511780958 1
1.83831606644749 1
1.72052546352001 1
1.592803259867 1
2.40648696523078 1
2.04548248836242 1
1.58960449831588 1
2.08616420686643 1
1.91297077762574 1
2.38559656214163 1
2.33211097115702 1
1.70127068296024 1
1.78109534405943 1
1.77500520076064 1
1.70159374561048 1
2.10581587159374 1
2.27681396294123 1
2.14616716312531 1
2.39945492552822 1
1.63955721462037 1
2.19262010900304 1
2.71305001662533 0
2.03161523150519 1
1.52394965406383 1
1.78574201861231 1
1.515718748575 1
2.20788170906285 1
2.0212521437129 1
2.52216912518427 1
2.39553399802937 1
2.68838300838141 0
2.23932208568908 1
2.34527696502299 1
1.6378610985193 1
2.149187788381 1
1.89690475280848 1
2.06934893901119 1
2.16998831666121 1
1.52741217232791 1
2.64975260959625 0
2.41645731182255 1
1.35809514227753 0
1.33616784200478 1
1.58721277411104 1
2.12417596571722 1
2.19468526230187 1
1.83616148630611 1
1.68988511272526 1
1.98249634199648 1
2.14737794616364 1
2.12737211539281 1
1.62566026047461 1
1.51424861144501 1
2.19394176829671 1
2.04187942574598 1
1.865931275728 1
2.63196842315892 0
2.14021152967101 1
1.99477343062012 1
2.36172604734457 1
1.84527295401026 1
1.99478897967448 1
1.43592740928458 1
1.46850723104477 1
1.67008930486436 1
2.11253826428727 1
2.47106044641532 1
2.02820193653705 1
2.16886089492388 1
1.9504176995796 1
2.1049525900398 1
2.26949701609703 1
1.83469893179725 1
1.68302053479766 1
1.64213246992464 1
2.13975983798814 1
1.58105190683348 1
2.09188148433614 1
2.26290092348583 1
2.07984647259872 1
2.04780036241868 1
2.11392630617929 1
2.11140867203648 1
1.83488204800281 1
2.04391945821264 1
1.52137592967081 1
1.57214880833951 0
2.15234334386678 1
2.55352435579984 1
2.46398019349806 1
2.22887417944589 1
1.74236606745521 1
1.47808739758946 0
2.22340246144008 1
1.97804572268482 1
2.15248813638597 1
1.76390023838234 1
2.56642496530376 1
2.14865001796877 1
2.16318168194234 1
1.77888526277197 1
2.37577630008741 1
1.41770506854851 0
2.03102167150149 1
2.05196966852949 1
2.74639037147322 0
2.24761453488606 1
1.88692967443409 1
1.5462136545604 1
1.71968002215761 1
1.99375562781528 1
1.68670053096364 1
1.64447398896718 1
1.75617275169836 1
1.86052730157277 1
2.11217611504205 1
2.0954322907442 1
2.36243814207765 1
1.52396145115844 1
2.70065119955635 1
2.62488172679877 1
2.13411261159032 1
1.99826050208519 1
2.11011502442834 1
2.38677503724679 1
1.55446914608859 1
2.37126875584613 1
2.15946667024022 1
2.25058499372935 1
2.88574604652888 0
2.34893896134833 1
1.97258767112147 1
1.5320128808312 1
2.35987366863826 1
1.74219690605057 1
2.05394552265224 1
1.79152348165379 1
1.90764947644441 1
1.62486994689321 1
1.88103828193819 1
1.82127887951642 1
1.99849703536734 1
1.83889546264842 1
1.91422147449344 1
2.14863406276985 1
1.97898136278781 1
2.10249316605053 1
1.55796702427898 1
2.05090417486875 1
2.02732538072301 1
2.02025184032404 1
1.94532516147737 1
1.92665220776228 1
2.30164551806612 1
1.92757216362675 1
1.90578954734699 1
2.63540934840952 0
1.81857417961558 1
2.77439869636074 0
1.87242677321326 1
1.72433033260997 1
1.70905547956022 1
2.57535358380079 1
1.36909795396674 0
1.12628993931581 0
2.34672148278064 1
2.02123441310572 1
2.07050381463148 1
1.42638739084939 0
1.57748592491515 1
2.00133893814225 1
2.33281312716868 1
2.43291188782362 1
1.94652091090173 1
1.56649224027424 1
2.01642406665065 1
2.07563521764164 1
2.5905579119602 1
2.35196677048342 1
2.11694853987105 1
1.86268079029437 1
1.97951180664585 1
2.11541965209563 1
2.06212884869082 1
1.95139878905004 1
2.02142197197029 1
1.61412725237434 1
1.72741106378359 1
2.33860140518209 1
2.19256344070833 1
1.75856818304985 1
2.36997777100152 1
2.74615651629174 0
1.98128205255235 1
2.04983262487489 1
2.04804813984488 1
2.08672109045231 1
1.39142683338305 0
2.07138698062913 1
1.88108576051986 1
1.94891961264425 1
2.19925898540584 1
1.54608582748584 1
1.90503777877281 1
1.30011649416695 0
1.91402585580443 1
1.70337207443738 1
1.80147656475847 1
1.88320134714653 1
2.11736042791532 1
1.79763400072452 1
2.06042263385385 1
1.97538851528785 1
2.19994675437647 1
1.24754553189011 0
2.17295567216406 1
2.06450460955064 1
2.2252645796086 1
1.4056162394561 0
2.15673080428021 1
2.33508229175258 1
2.39185019251937 1
1.26682637585892 0
1.54858314693978 1
2.17069386442277 1
1.22391727541951 0
1.82432238733098 1
2.12354557263172 1
1.88512182640396 1
1.53896314830732 1
2.24648800393092 1
2.14103727016049 1
2.2880579617851 1
2.32623636611461 1
1.82156287994632 1
1.70989924994135 1
2.09804467942123 1
1.86188558439209 1
1.54977248473652 1
2.12428382228259 1
1.94124483435125 1
2.58286198259477 1
1.57195442678614 1
1.78796376785431 1
2.29196865762424 1
1.75299760290513 1
2.59668318941369 1
1.63393593604708 1
1.94217486494221 1
1.91194127826641 1
2.16762404060356 1
2.16717400462755 1
2.27270655379982 1
1.81334563066363 1
2.43823426345092 1
1.78772223898364 1
1.94866253994102 1
1.52868096745048 1
2.49286268661786 1
2.03723892797396 1
2.32665967077176 1
1.71598444018269 1
1.37263786361326 0
2.04979897983192 1
1.589698463848 1
2.26811286805708 1
1.59969068261986 1
1.62133261115585 1
1.86882600917076 1
2.19335102668522 1
1.68190042025127 1
1.58954928787288 1
1.98276642434023 1
2.50022602233975 1
1.74959424025908 1
1.162735689608 0
2.53529341265085 1
2.43030423694173 1
2.00240383680685 1
1.75563012223087 1
2.23018741681846 1
2.08729196454572 1
2.36810532102317 1
1.51325909738808 0
1.82881743858991 1
2.33384015956747 1
2.08820926431757 1
1.83381211544745 1
2.17580528260083 1
2.0543339415251 1
1.74584085143365 1
2.17688502684368 1
2.34423929089911 1
2.3523782694825 1
2.00992107878108 1
1.98450162451411 1
1.68586174997361 1
1.68548472358317 1
1.68713356993547 1
1.79466549283702 1
2.00534426373583 1
1.91993080994903 1
2.22340426866144 1
2.02576390720355 1
2.38734104769454 1
1.5679465997396 1
1.94589259654648 1
1.61614374868125 1
1.56670041624339 1
2.12940044866545 1
2.19366885220804 1
2.07193080292487 1
2.41867182381671 1
2.1516903082517 1
2.28963291332151 1
1.75025183611514 1
2.27599221999256 1
2.02432244633983 1
1.2710174739308 0
1.87435434844723 1
2.08437638754223 1
2.00334303721844 1
1.92646922405737 1
1.81127413312855 1
2.41781591767031 1
2.06738121248578 1
2.56269631196554 0
1.93937227880267 1
2.29874643262674 1
2.06808059445907 1
2.20117324295162 1
1.5926379568989 0
2.64976481143217 0
2.16857458367665 1
1.51409973906622 1
2.21205149534277 1
1.98457292100402 1
1.47511240392447 1
1.46909734706377 0
1.22168214096084 0
1.92752556233662 1
2.44561016552107 1
1.50052004659797 1
1.6482571642921 1
1.16634914499629 0
1.26574998043946 0
1.24939715220867 0
2.24001197442724 1
1.95852502356651 1
2.08428022091288 1
2.38408416668924 0
2.12250132809434 1
2.06881405487458 1
2.34348667660841 1
1.93646917148336 1
2.00785636309273 1
2.36255668449363 1
2.36645098202156 1
2.02989196142878 1
2.97805461330428 0
1.68135439030787 1
2.18331620908767 1
1.55793003594554 1
1.8731740450478 1
2.44864133686655 1
2.45829824223409 1
2.01572477498431 1
2.10499004774042 1
1.92104095862602 1
1.92676640863511 1
2.01138066576657 1
2.22399152666925 1
2.03058576853926 1
2.08303539781365 1
2.0849255756886 1
2.319949436329 1
2.10375291755981 1
1.66347095680142 1
2.07209084794147 1
2.32377067780032 1
1.94202157988713 1
2.13800292484351 1
1.95343846039195 1
1.87808879841305 1
1.74940018553542 1
2.07139454818833 1
1.84727457989869 1
2.21706283018711 1
1.49640122503223 1
1.43979373517502 1
1.84927767263213 1
2.1299114436087 1
1.42872335316096 1
2.5270715673459 1
1.98784924963881 1
2.17467242593592 1
2.26691199260703 1
2.24510056005199 1
2.23843859642514 1
2.09855841883495 1
2.27335520544139 1
1.82124684316162 1
1.82196105770198 1
2.35798756446816 1
1.73968767642113 1
1.72924296174888 1
2.19659792288477 1
1.83414428919985 1
2.27394703456098 1
1.95059338273182 1
2.13110958889266 1
2.12367375696985 1
1.93015658614405 1
1.70268758594358 1
2.05847767619852 1
1.62648658318721 1
2.31427679156841 1
2.44630704754355 1
1.36244705238633 1
1.87019515951139 1
2.04772023654882 1
2.19771044487081 1
2.15324083677709 1
1.7903954466041 1
1.81809297767092 1
2.47785054154448 1
2.24999853320614 1
1.79864421504667 1
2.13174282189815 1
2.08996831012266 1
1.85806558864216 1
1.86744255252285 1
2.37618102368109 1
2.19386435376676 1
2.43467994346692 1
1.33540973190139 0
1.43993713043606 1
1.88949797177821 1
1.77731289531309 1
2.15158133954662 1
2.16863560875014 1
2.01374145022409 1
2.13846036135588 1
1.91113953271335 1
1.33733544051375 1
1.74907521497238 1
1.73866832177087 1
2.12958587616734 1
2.25534975421297 1
1.45957068957914 0
2.36684391661053 1
1.76150517414675 1
1.95747268752303 1
2.15627864183119 1
2.14705120112661 1
2.24614068966975 1
2.02272014998079 1
1.66437463347587 1
2.10318975902437 1
2.23901818476619 1
2.12841278603612 1
1.89976764960496 1
1.68284288133817 1
1.92107713100096 1
1.98710431549401 1
1.86891237554998 1
1.91912784204072 1
2.51785291793262 0
1.83994980256603 1
2.12143474042441 1
2.22524380825483 1
1.67808937881398 1
1.6859570912308 1
2.01420973210934 1
2.50439540809458 1
2.61393708330736 0
2.11991015344556 1
2.44627343407441 1
1.6133732475368 1
2.51953256988136 0
2.4822202923739 1
2.1860330074153 1
2.27125389132909 1
2.09743414217969 1
2.28892379761653 1
2.15775617236282 1
1.99027918005097 1
1.84399660605047 1
1.54151572989527 1
1.98112541760805 1
2.27238185988531 1
2.30321475204318 1
1.55594775948162 1
2.46029040278632 1
1.76047199953279 1
2.05432736347617 1
2.48245180755566 1
2.39885666510244 1
1.39469969986533 0
1.8819455209519 1
2.04308785137319 1
2.00237660198472 1
2.36691075656979 1
2.28002818190858 1
1.51376300088973 1
1.78287058864109 1
2.12787469865123 1
1.77223652676919 1
2.06473345746889 1
1.89526785587485 1
1.7281805951903 1
1.98133983600397 1
1.6930702721156 1
2.86986623358226 0
2.42631945367021 1
1.93706973683983 1
1.49429057457806 1
1.91576242744826 1
1.70774428272528 1
2.05748977884126 1
2.67596381029812 0
1.76941408647081 1
2.13967393888978 1
1.84454905798891 1
1.87118495569166 1
1.55610518879934 1
1.94884891306985 1
1.79011981111081 1
1.8333194025027 1
2.14895295552824 1
1.85874003029702 1
2.51967640743377 1
1.67509290005966 1
1.99448573641355 1
2.85073328124956 1
1.93483241577572 1
1.58040856162352 1
2.37757737571702 1
1.74196076331469 1
2.38016482848361 0
2.28989245546496 1
2.12222155002636 1
2.1895780772293 1
1.91598712601652 1
2.28457837531419 1
1.74572251256248 1
2.04435047882175 1
2.05669691494957 1
1.9395670518383 1
2.15830431411719 1
2.36123365464967 1
1.90122079001787 1
1.98450297576924 1
2.10412358819261 1
2.16363252481878 1
1.70769026075825 1
1.95785984435849 1
1.93942546030253 1
2.07311618359008 1
2.1468818110018 1
2.38861805248265 1
2.15037320320487 1
2.03731776810684 1
1.92074876999841 1
2.08247217828602 1
1.91731230829048 1
2.49377390703097 1
1.41176100698127 0
2.2261456126152 1
1.71863406409758 1
2.40285585664693 1
2.40264922226023 1
2.01498415300232 1
2.05406968632898 1
2.08495465999871 1
2.01333363166554 1
1.73337822498821 1
2.07677501524425 1
1.53422088112511 1
1.31549780191826 1
2.14083034193266 1
2.1308830798552 1
1.89173998787433 1
2.29597801991122 1
2.49663370338126 1
1.94459983247507 1
1.62073961769785 1
2.50967859620424 1
2.14389024040465 1
2.04408714888324 1
2.49451804133408 1
2.08994193283029 1
1.65802852344281 1
1.95735922173381 1
1.99346951249121 1
2.22894780970871 1
1.89339443918736 1
1.83466946368676 1
2.84196335828911 0
2.08469294372608 1
1.88388521828152 1
2.04886305869847 1
2.42497769292364 1
2.15223588213713 1
1.7481376452366 1
1.82655888752128 1
2.11336420067239 1
1.72052768892016 1
2.10527436531037 1
2.42377896699511 1
1.71946959471557 1
2.40401716401377 1
2.18895931540413 1
2.33639090376343 1
2.35437082986954 1
2.04674984718608 1
2.33047793658037 1
2.13550548756825 1
1.35565874648344 0
2.51874893679609 1
2.12967159580391 1
1.90044831739049 1
2.1017842622111 1
2.27077604004461 1
2.12045799423657 1
1.92848221600504 1
1.82415440102427 1
1.78128932475309 1
2.03900398979004 1
2.08258478105718 1
2.13102418094861 1
2.07585092062597 1
2.16148877068848 1
2.37812821357032 1
1.84210189243862 1
2.13166259373904 1
2.46375254156744 1
2.28655273955672 1
2.35782154007809 1
2.14855327001222 1
2.08810734822128 1
2.16589735090327 1
2.01111444036705 1
2.45585855905928 1
1.60811278787569 1
1.79772302029559 1
1.89628163655514 1
2.01108758003553 1
2.28156771322352 1
1.86177528784392 1
2.22677355264632 1
1.65226744404599 1
1.97312169893281 1
1.76392359279847 1
1.73552047463255 1
1.33851944045919 0
2.28421614225992 1
2.29728174536867 1
2.48882213267198 1
1.93913342135272 1
1.82859884044067 1
2.10789227551733 1
1.63272486001319 1
1.75806595006985 1
2.18433063146308 1
1.78278183240707 1
1.78033259210923 1
1.85444661049554 1
1.59805352394901 1
2.11234690147609 1
1.75227286496113 1
2.14033536450445 1
1.42152756513122 1
1.90720014417164 1
1.80285191125352 1
1.38387739388823 0
2.6241917698718 0
1.48787876411637 1
2.17144066868445 1
2.38365582552325 1
1.77055711164035 1
2.16191670876986 1
2.3964750024479 0
2.13676906811488 1
1.75914468900622 1
1.73222729106039 1
2.44211122669988 1
2.28050037237101 1
2.02073562375456 1
2.24796143933807 1
2.24166563083392 1
1.58272571123439 1
1.50314034486532 1
2.26389185526462 1
2.36064336971872 1
1.78843688062213 1
1.68357622704803 1
2.20829606706287 1
2.08793289740053 1
1.5260740326166 0
2.03094945534141 1
1.63812968457717 1
2.02687634905169 1
1.56782809498697 0
2.03767189143197 1
1.70050640930376 1
1.75820928322296 1
2.15647396061318 1
2.37287171899594 1
1.5462646772532 1
2.2932098363168 1
2.05457055092748 1
2.60319451787788 1
1.80957779023579 1
1.72575771991122 1
1.64754884311723 1
1.46044300048872 1
2.27917145592689 1
1.87348005500956 1
1.79008330231534 1
2.23095914056615 1
1.68080574461489 1
2.25807476081921 1
2.3837262019817 1
1.57969404221031 1
1.09730773536691 0
2.14836540117225 1
1.81882302733056 1
2.20988109237943 1
1.97123037632461 1
2.0713497365084 1
2.33578590555731 1
1.79148263898502 1
2.36900086374427 1
1.93910892564916 1
2.42761943256285 1
1.87231234863841 1
1.76485738999721 1
1.71190336847866 1
2.10999692169638 1
1.59336897774208 1
2.07712702153027 1
2.33893764516661 1
2.05459665457634 1
1.97990028704711 1
1.9466958081329 1
1.58096292697043 1
2.21178418994229 1
2.31147289989464 1
2.18252756588758 1
2.17993525273208 1
1.61901716669937 1
1.75148383630668 1
1.91795820938733 1
1.6955502358849 1
2.3590559052821 1
2.07601644814531 1
1.96069948463492 1
1.92218264358162 1
2.08267611807386 1
2.19882361113183 1
1.59455815871873 1
1.54887432589823 0
2.10759055203245 1
2.07907558525691 1
2.53377364002908 0
2.06395799808775 1
1.85751315634491 1
2.05349017825513 1
2.07091025908869 1
1.90655127011721 1
1.88954700143027 1
1.63100720933163 1
2.14527997139003 1
2.17435176237239 1
2.16010887457924 1
1.67055896445076 1
2.02033837900099 1
2.18436453420357 1
1.83635529076811 1
2.00794768069057 1
1.69392109803236 1
1.67218239598507 1
1.79975458482805 1
1.84025608155021 1
1.68083221766949 1
1.7948026889063 1
1.97185404260034 1
2.00275967718214 1
1.79785041918398 1
2.13961274322755 1
2.43325874736643 1
1.81644204552801 1
1.86259708053524 1
2.00643399906653 1
2.24071807470289 1
1.69792332637129 1
2.21412541828002 1
2.32597483292526 1
2.41804342954196 1
1.64285276992058 1
1.8543478172912 1
1.95065835445769 1
2.43126869353477 1
1.7964899453847 1
2.15898401454906 1
1.67170894180088 1
2.19054159267788 1
2.11275152551057 1
2.14565502173041 1
2.39154826075243 0
2.33361314759732 1
1.95776860869442 1
2.62863517806271 0
2.31963380928809 1
2.14365872200512 1
2.13319747645277 1
2.23958098403006 1
1.69590737388932 1
1.62924622682857 1
2.30419066459144 1
2.16686011197146 1
1.92712698692886 1
2.51130680768389 0
2.14073474710332 1
2.08514208834669 1
1.71439459568423 1
1.73244151830307 1
2.1451126272275 1
1.75185020508868 1
2.23426204634745 1
1.35299680992231 0
1.68867690365758 1
2.74718080349282 0
1.96516684600839 1
1.83961302229752 1
1.87166761967577 1
1.92886618935575 1
2.08314585017962 1
1.90307131077377 1
1.57689648325791 1
1.77399628842701 1
1.912223735807 1
2.27505034165039 1
1.98238263574268 1
2.11684413609128 1
2.06971972659131 1
1.88761528032171 1
1.58449994831649 0
1.84572099540892 1
2.12176933149164 1
2.09421218367086 1
1.79985271207129 1
2.48676200636444 0
2.59696956243787 1
2.01175309918876 1
2.19876248725365 1
2.17424090982052 1
2.07781765223522 1
1.88341200699323 1
2.02455049212849 1
1.84306223590711 1
2.05332648083971 1
2.33294300842623 1
1.5239743088445 1
2.02749522620473 1
2.14007297654348 1
1.59143842591371 1
2.41491898720577 1
2.0768570403731 1
1.85226554734953 1
1.76030394788022 1
2.42332716488765 1
1.38728236311818 0
2.39488608484053 1
1.78832974117602 1
1.81421166179425 1
1.79032862326224 1
1.70867441794802 1
1.98197819093522 1
2.14980816574233 1
2.10302092141431 1
2.1678815053323 1
2.81163329681898 0
1.32475998023642 0
1.54511497764177 1
1.75041120555916 1
2.14061730669948 1
1.81249908737346 1
2.37536120402593 1
1.74187349656255 1
2.26287779298348 1
1.47270881953075 1
2.23737944769153 1
2.1796494038692 1
1.97681006279048 1
1.79290689514015 1
1.87379531131167 1
2.22749956796575 1
1.88965115626737 1
2.34275453841603 1
2.10566449927913 1
1.86486121392485 1
2.05209153069456 1
1.63941282887953 1
1.69556712508127 1
2.14593765442964 1
1.62488519805463 1
1.91278102629568 1
1.51117541591599 0
1.63994974787626 1
1.8360836222734 1
1.71882434488773 1
1.71242339858543 1
2.38083855647858 1
1.83870711017935 1
2.33140556544879 1
2.48925380498 1
1.55660451943032 1
2.08172396417291 1
2.36467558627682 1
1.97335612437815 1
2.20239937527608 1
1.99414569075788 1
1.75254160728111 1
2.48310334335318 1
2.03461174175577 1
1.75550029315446 1
2.13489330596271 1
1.69402043173859 1
2.50329750308354 1
1.98073617818244 1
1.66067037673531 1
1.78320805527881 1
1.98975230791154 1
2.28520266225658 1
1.67027697618142 1
2.39273302562435 1
1.74723289991179 1
2.56201775896647 0
2.04023602061454 1
1.60938545836205 1
1.95607460147014 1
2.56330295600586 0
1.45017499387313 1
1.94991903009593 1
2.06369982334357 1
1.98942120919148 1
1.80319275709769 1
1.1558359952301 0
1.77962010784381 1
1.87862092541086 1
1.83382652693863 1
2.03117922884608 1
2.89928300635917 0
1.86749793584785 1
2.66643688819997 0
1.546181829715 1
1.88124617183239 1
2.33369451099204 1
1.97282423587052 1
1.60883143400484 1
1.98848560737059 1
2.04176326438853 1
2.11412460843531 1
1.91917024759046 1
1.69711528655662 1
2.24284230038762 1
2.03545939825949 1
1.96723314865781 1
1.94191114294523 1
1.89739839497524 1
2.27699482896516 1
2.20766790112194 1
1.62796673135055 1
2.24568253276625 1
1.37537951803996 0
2.24254384395639 1
1.85823916836674 1
2.20220810189871 1
2.21243311239524 1
1.82435949043153 1
2.74076863177903 0
1.70376383435963 1
2.1091780453778 1
1.92335529306146 1
1.73546527536425 1
1.84840774980743 1
2.105369519769 1
1.95943109134323 1
2.09249005200859 1
1.89295009376771 1
1.70777839079111 1
2.32563627761566 1
1.7054230453791 1
2.31534328222301 1
1.60187826452481 1
2.02744335964786 1
1.82370812483733 1
1.92031467398886 1
1.68165833484264 1
2.13566151058264 1
1.67907659737718 1
1.88266913310723 1
2.44181574663259 1
1.55898028998201 1
1.91269661775458 1
1.82661104001309 1
1.50232767313579 1
2.19467604130172 1
2.04293776616216 1
1.64836511914063 1
1.71753008499788 1
1.74861911366622 1
1.93730319605935 1
2.47655775905481 1
2.28804466431718 1
2.121365492556 1
1.75613859992737 1
2.29181943063677 1
1.37233036427686 0
1.83430191315399 1
1.42782381884298 0
1.96446344225401 1
1.76790920873798 1
2.22994284490684 1
1.21987144907838 0
2.37150854560815 1
1.9496154711617 1
1.98506389842078 1
2.34810120516931 1
1.99020309894092 1
2.35743617064449 1
2.66787582194782 0
2.10751154285273 1
1.61980200719644 1
1.77938011142158 1
1.82948913011203 1
2.11383466409858 1
2.16891615962787 1
1.64622913259751 1
2.51400282346457 1
1.31364805003276 0
1.65296289044295 1
1.91814109104787 1
2.50512371007423 1
1.63893370023175 1
1.91838995488077 1
1.99340105325026 1
2.10722484557988 1
2.12586400118927 1
1.99694789917418 1
2.048793275141 1
2.20417594574291 1
2.36355410750407 1
1.9306857783521 1
1.91194001102361 1
2.50048297783862 0
2.53475715545911 0
1.48102550539599 1
2.02835286586279 1
2.35834491582843 1
2.0064063884143 1
1.92713380644787 1
1.47201185163781 0
2.22596514413789 1
2.3544841138276 1
1.87324260057861 1
2.42444566063697 1
2.09638204975533 1
2.34586182960044 1
1.91731841428638 1
1.81005169995831 1
2.23289652311901 1
2.37790084061693 1
2.05885774446703 1
1.5230292224432 0
2.65453947048955 0
2.45508727458024 1
2.03058905839606 1
1.87499611837124 1
2.11444176479396 1
1.43770713303108 1
2.18565466882768 1
2.08184662403571 1
2.09769758419843 1
2.0757712164139 1
1.39841816446555 0
1.87624304155615 1
2.35282121121883 1
2.37401497972617 1
1.77925537768596 1
2.02538533112418 1
1.88655889008904 1
2.32668247577612 1
2.05579183704703 1
1.93658371050179 1
1.66274254952645 1
2.03875441812839 1
2.13752785554249 1
2.37503705524764 1
1.39327998373733 1
1.96320282021269 1
1.66770286606002 1
1.77393326944139 1
1.91376230895447 1
1.83535833709132 1
2.36385875686071 1
2.0927566589257 1
2.35646540430418 1
2.6887675013142 0
1.63546092366205 1
1.95213575557399 1
2.45684929806865 1
1.95601397307314 1
1.42738787274253 0
2.19188831111362 1
1.93383138356221 1
1.43932882648203 1
2.27202726764984 1
1.59959790999349 1
1.78228451956373 1
2.84056288552694 1
2.13592377360819 1
2.3628884108782 1
2.06052497621556 1
1.55383710357639 1
2.14185410275526 1
2.0791420798615 1
1.79774170246685 1
2.36563516980685 1
2.19426490479849 1
2.09289339942961 1
1.97271628290895 1
2.42459969161532 1
1.94574010337367 1
1.67498720054287 1
1.7907394831584 1
2.19360276284317 1
2.55513799448812 1
1.94161000442794 1
1.7534825566994 1
2.39986386757371 1
2.26130094012091 1
1.52902362800403 1
1.9944613860947 1
1.68848785175009 1
2.04607846239102 1
2.03131151844426 1
1.95640790690648 1
1.10386762641976 0
2.13966484618137 1
1.86240964528551 1
2.55507416764649 1
1.91669104257315 1
2.01258266652728 1
1.99352813223908 1
1.92328980226909 1
1.96594599251939 1
2.08126923037416 1
1.86745265071494 1
2.34468800958245 1
1.98204675616261 1
2.21548275907158 1
2.59322570285552 0
2.08958742899235 1
1.47837755898036 1
1.7604607497896 1
2.09896852384147 1
1.80216870094407 1
2.4953592800857 1
1.54536164301028 1
2.44766462704323 1
1.93377286408599 1
1.84534116130927 1
2.59513613702321 1
1.7656428719334 1
2.26446333070312 1
2.38517454106501 1
2.10393849783662 1
1.54093751235222 1
1.98566075534461 1
2.016772538392 1
2.09578988830711 1
1.6939773889595 1
2.46891039491123 0
2.41646441260645 1
2.00167881586526 1
2.28358597501646 1
1.59670362673441 1
1.65469191298057 1
2.17611617228091 1
1.61343899986721 1
1.64282873658943 1
1.62245641249824 1
2.07848006662897 1
2.13285348839874 1
2.38365629584817 1
2.1594449426787 1
2.25774615094195 1
2.32992123850034 1
1.95230787730695 1
2.31271794195179 1
2.05876158268368 1
2.01346255555216 1
2.0872615851732 1
2.0584502280486 1
1.8966697497217 1
2.40820704357347 1
1.76515118238027 1
1.93756072805612 1
1.88350102424785 1
2.42322455443915 1
2.04101111275218 1
1.64175428694495 1
2.6134220243749 0
1.53949959162978 1
2.25427190502229 1
2.36127924444774 1
2.2906788419061 1
1.59547412835297 1
1.10131799293995 0
1.83664444293477 1
2.01153034375518 1
1.69566420201838 1
2.22694878732015 1
2.45609618911759 1
2.38023800422002 1
1.92376368362732 1
2.46315263103131 1
2.28856309700051 1
2.00241944575052 1
2.38532753305062 1
1.85290497335014 1
2.27835947864277 1
2.50875080886011 1
1.67102783148666 1
1.36781109910247 0
1.69790413513758 1
2.36407106657825 1
1.39835050011733 1
2.13639546162813 1
1.533826496662 0
1.99598767966881 1
2.11723732744827 1
2.14210023526104 1
1.95575435992366 1
2.06424763081953 1
2.30833659649545 1
2.20774406836201 1
2.03749831208098 1
2.35792758510783 1
1.77377202366341 1
2.19900861511116 1
1.92473285252161 1
2.12843315148226 1
2.06146465576029 1
2.11762766602486 1
1.74037865713804 1
1.61991506661542 1
2.19852112099495 1
1.59941540256898 1
1.81898465281721 1
2.05513056853222 1
1.80456172478174 1
2.1026202514116 1
1.7168454457099 1
1.95578548691814 1
1.98913581348703 1
2.20094824481378 1
1.80872585998741 1
1.69592849846356 1
1.99343595633299 1
2.15356206179348 1
2.58379458344745 1
1.7853328872542 1
2.45456657410835 1
2.53322264732571 0
1.8547606503977 1
2.37574001408467 1
1.83403200522372 1
1.71080434041765 1
2.57642870969555 0
1.59340779088372 1
1.20734627455657 0
1.78855969861055 1
1.58198416710586 1
1.87567871441048 1
2.17735685353087 1
2.1283751620514 1
2.60580349814176 0
1.93896014199265 1
1.71153442127181 1
2.2243455953317 1
2.11447568648277 1
1.83763555995598 1
1.94146273008479 1
2.36162791810842 1
1.90320233744283 1
2.10827599290718 1
1.78311474278865 1
1.91007842690395 1
2.09946756740349 1
1.57962560571574 1
2.03261050901799 1
2.08445715990756 1
1.71754459796647 1
1.92567080712553 1
2.24826782130111 1
2.05069300759587 1
1.821110247791 1
2.06795000252416 1
1.75864297748107 1
2.35904025989861 1
2.05878679108336 1
2.00839193952925 1
1.85733540975722 1
2.30758045251113 1
2.19490528001087 1
1.68587636760232 1
1.87076706005355 1
1.96337436330985 1
1.90447501566706 1
1.6088851064193 1
2.07205703047395 1
1.71756074930538 1
1.94350274587831 1
2.56286144016494 1
2.11878532501214 1
1.57664460647958 1
1.91901911704351 1
2.23143181060963 1
2.2977560760691 1
2.30492976586379 1
2.09290221579465 1
1.96123716639023 1
2.81585936583869 0
1.91283595603388 1
1.69621704375593 1
2.49069767564328 1
2.40834169285404 1
2.27902971558132 1
1.23210472904483 0
2.1634275213311 1
2.21749715376137 1
2.41827322777788 1
1.86717821317577 1
1.95489730232778 1
2.46859363859954 1
1.52152425773241 1
1.8422787008339 1
2.42259133539378 1
2.12680917918435 1
1.4163757571429 1
1.82760171720666 1
2.15117748717653 1
2.26213088809629 1
3.47537508700699 0
1.8546654406293 1
1.6599836004549 1
1.40342460625344 0
2.14779414237572 1
2.49893734647034 0
2.00066700536294 1
2.10020097508299 1
1.92482488244302 1
2.08272481965074 1
1.86426616783782 1
1.30783400923194 0
1.95427189119739 1
1.68095667059537 1
2.29316415838151 1
1.84993154391617 1
2.1737811258904 1
2.20542223624603 1
2.16149389039189 1
1.98828198756051 1
2.3603765251862 1
2.17371800290034 1
2.16400324986521 1
1.92072321815772 1
2.14576385105659 1
2.15736489878444 1
2.25371392126731 1
2.01666906788759 1
2.4631999495683 1
2.08870332397316 1
2.24797495471194 1
1.73666987473715 1
1.9230358527234 1
1.89642782937632 1
2.30098434551231 1
1.89475187642837 1
2.10399411487062 1
1.63939144798464 0
1.58102474365995 1
1.85544541438524 1
1.71426223559591 1
2.74020996166153 0
1.81009111462854 1
2.25104225457217 1
2.0263041642413 1
1.7656121042047 1
1.74541567621571 1
1.68974100747276 1
2.39759947027686 1
2.1092052039662 1
2.34584777386175 1
2.38146490091138 1
2.31848894074791 1
2.43275146140075 1
1.88689551800054 1
1.41834393808925 1
2.46738028927882 1
2.01372476986046 1
1.5520525177172 0
1.88316666892947 1
1.86980334516581 1
2.26965484132348 1
2.16371313697151 1
1.60636498420442 0
1.51043520214958 1
1.91638734353735 1
1.61321194943956 1
2.12349200296683 1
1.56630466557788 1
2.08562192392965 1
1.9470245580417 1
1.99217216025977 1
1.72268351338362 1
2.06761310191159 1
1.68492630343498 1
1.61426069593463 1
1.60784169670282 1
1.73591806755617 1
2.09189172098479 1
1.43684419957737 1
1.70502843529152 1
1.97271212671551 1
1.6524912926126 1
2.00829148841368 1
2.34371554113207 1
1.79517948708667 1
1.62973917698727 1
1.65893925632455 1
2.09076269769035 1
2.1226970330278 1
2.06084546618526 1
2.16118099488629 1
1.96079623482684 1
1.79947911147683 1
1.91115280367488 1
2.24874149340667 1
1.40710501787394 0
1.76295308105595 1
1.63645822833098 1
1.83441455424549 1
2.10514042820705 1
2.46867772149915 1
2.18193317021931 1
1.57471497607817 1
1.557447777073 1
2.1589631805154 1
1.7633428323512 1
1.90793052119329 1
1.96882383976162 1
2.16898843395617 1
1.79824179841848 1
1.27309017272787 0
2.59397125277379 0
2.0542251439558 1
1.98560230209876 1
2.40327090012184 1
2.66532252010186 0
2.40111899172468 1
2.21962994793702 1
2.27795918663738 1
1.73501206197804 1
1.66575831475974 1
1.97669412827644 1
2.08568864156196 1
2.37418580772983 1
2.06464192838386 1
1.85735917285605 1
1.81250707384294 1
1.97521392945827 1
1.95865265898742 1
1.8726057984782 1
2.20941162186826 1
1.87666914893148 1
2.44704006308172 1
