# Supplementary material for: Bias caused by sampling error in meta-analysis with small sample sizes
Source: PLoS One. 2018 Sep 13;13(9):e0204056. doi: 10.1371/journal.pone.0204056 (PMC6136825; doi:10.1371/journal.pone.0204056)
Supplement: S3 File — (ZIP) [file pone.0204056.s003.zip › results N = 20 delta = 2 tau = 1 sz = 5-10.txt]

"dl.delta" "dl.cp"
1.47080832414301 1
1.94661355373208 1
2.92794384998012 0
1.8205261961463 1
1.54927676169948 1
2.36943136623753 1
2.49505864021134 1
2.38761892957345 1
0.252638649646453 0
2.96228804555287 0
2.0617750390349 1
2.02336863922554 1
1.09877705087251 1
2.53571706403292 1
3.00605590991218 0
1.78910834178258 1
2.3065757805899 1
2.14060770115845 1
2.01760946895725 1
1.55846809876066 1
1.28452165667046 1
1.33581336302726 1
2.82863888210471 1
1.2546870445191 1
1.71819501976852 1
2.32809731565614 1
2.32379396139422 1
1.94395030545576 1
0.58491914957602 0
1.51353037160444 1
2.12692068552015 1
2.32413565954906 1
1.62677443508211 1
2.95279996251342 1
1.69208707047477 1
1.71118860827284 1
1.64215436417692 1
1.6351084824766 1
1.97952725611965 1
1.68751775145667 1
2.30421482475834 1
2.29647134226397 1
1.70273781920245 1
1.71656627333235 1
1.5255921890828 1
2.01648752905412 1
2.40310257874383 1
1.79183922871408 1
1.82863073541535 1
1.80582693218826 1
2.48942108647162 1
0.726913568403306 0
1.54035253695069 1
2.73985535541109 1
2.02041152194137 1
2.84856722102727 1
1.57257656858039 1
2.14824430554841 1
2.17721805295619 1
1.88669972158874 1
1.60459459692507 1
2.28184442565587 1
2.01024707636941 1
1.85407879713132 1
1.70967701193968 1
2.0896166868082 1
2.87452635179764 1
2.36766399732722 1
1.35382257519995 1
2.32301111650278 1
1.34444488256595 1
2.29029270787383 1
1.41345370684039 1
1.81665179144446 1
2.15140665774216 1
1.86653190127733 1
1.64959440040751 1
2.30728583120675 1
1.32250329815625 1
1.06987737360872 0
3.19014859714869 0
1.81211701177768 1
2.52269555064352 1
2.3793427870943 1
1.9088814924517 1
2.20178689278664 1
1.20251197887247 1
2.38704412678653 1
2.81871291894236 1
2.08772874678553 1
1.76732130774768 1
2.10785992187484 1
1.64831311264537 1
2.35593920237614 1
2.10044245133131 1
2.26035836835692 1
2.04812432919076 1
1.17918562284906 1
2.47768579182821 1
1.66451295325405 1
2.42813683320576 1
2.29033481783008 1
1.9760735707556 1
1.88712835733809 1
1.81112373160684 1
1.95673946043323 1
1.62225579066067 1
2.05288720381103 1
2.09643833012693 1
2.08962464255228 1
2.24458095350588 1
1.29520608413666 1
2.08575294190432 1
2.55580749462996 1
1.48879452541663 1
2.39380940132782 1
1.94425724755613 1
1.88533601963732 1
2.0238680658759 1
2.09012226640799 1
1.51620565753103 1
1.95657227006776 1
1.8598590351327 1
2.50109580329141 1
1.34365459176409 0
2.52706958864427 1
1.4910136178815 1
1.4939253471944 1
1.94605505416997 1
2.7159329129746 1
1.75508623662934 1
2.52702377703575 1
1.45940487506235 1
2.07892693007931 1
1.82575094706465 1
2.37706081322441 1
2.44829918301133 1
2.05803325789857 1
2.14706802055916 1
1.76944619376886 1
1.68930738744404 1
3.06678953520756 1
2.03576240769954 1
2.98685503016896 0
2.19268094618475 1
2.30247784203844 1
1.73646379619548 1
1.89675776712186 1
1.82737389972111 1
2.01241895489172 1
2.13035431587912 1
1.60419649832153 1
2.46456082395661 1
1.87928955591307 1
2.03317461300411 1
2.03677471144147 1
2.31559855431804 1
2.69000255717855 1
2.28735511974967 1
1.6343347044441 1
2.16578571393966 1
2.84966387081315 1
1.4553594000831 1
1.70231835843419 1
1.63075084572467 1
2.02402786297772 1
3.44712318785167 0
1.88598292518497 1
2.47749239886601 1
1.69926416206231 1
2.68497147011029 0
1.75930740540982 1
2.66065680215601 1
2.64838288111909 1
2.36103583897991 1
1.57496850385383 1
2.49596156302532 1
1.43314380188548 1
1.96607448088414 1
1.77073019975811 1
1.13808149535713 1
1.36203034563449 1
2.32217758617538 1
1.12591256860834 0
1.88069426627866 1
2.25246296205298 1
2.1070765290162 1
2.08731170740881 1
2.7092128717253 1
2.09641470304135 1
1.52341786078777 1
2.59724586913025 1
1.53414232880002 1
2.30774730977023 1
2.41120985180434 1
2.72195164901657 1
1.3823816230628 1
2.29200665761359 1
2.53600035662977 1
2.13451820588387 1
2.52130264776451 1
1.61626714118777 1
2.23874525915776 1
2.1717511586834 1
1.44754074998307 1
2.38029357606074 1
1.45632455743349 1
2.52905251462994 1
1.24795456841457 1
1.0197847808854 1
2.01997902537631 1
2.15972637921093 1
1.31802654147669 1
1.9794731487088 1
1.76393794217005 1
2.23150384912534 1
1.90915069059249 1
1.42704775172745 1
1.34790155844225 0
2.04800957346975 1
2.48301532993031 1
1.84083375621866 1
1.95936898738734 1
2.46325437399256 1
2.640068191504 1
1.56812045827035 1
2.53377070304299 1
2.20330054193313 1
2.21951387381475 1
2.28432982261971 1
2.32711684394062 1
2.37550779286894 1
2.11975411829066 1
1.53852151602959 1
2.16858480010366 1
1.88088052681473 1
1.8923052038365 1
2.04003364382022 1
1.95996767813133 1
1.52929214712112 1
1.44153160037459 1
2.35626578299238 1
2.49914066812225 1
2.99381314916612 0
2.6562184567192 1
1.27051384297751 1
1.89153951098601 1
2.85997834919545 1
1.59806260154337 1
2.18164773295433 1
2.32017239943115 1
1.73962875170061 1
1.3250488183536 1
2.56026252200754 1
2.64493512359561 1
2.02565764582613 1
1.24994023119999 1
2.18487129888431 1
2.26223465971045 1
1.6791437961119 1
2.49850849841482 1
1.83864976178573 1
1.57037555941176 1
2.06481785749373 1
1.35157013978271 1
2.774908660343 1
2.24946240242037 1
1.56386896073374 1
1.64254649397099 1
1.84998389442477 1
1.96901778097112 1
2.12220227449663 1
1.91400274061169 1
1.71738184677855 1
1.37478163168384 1
1.80327932024249 1
2.31287956756088 1
2.00892190054183 1
2.56616991961237 1
2.01446381645881 1
1.71653489623745 1
2.36250035318389 1
2.76238286676911 1
2.55746373743623 1
2.72216472695107 1
1.94231358879481 1
2.33282807297418 1
1.63360886993716 1
2.10002714113677 1
1.89871270134167 1
2.0932619020921 1
2.23056311829851 1
1.63423718318414 1
2.63129757459042 1
2.73321060102032 1
2.28118311496451 1
1.64844726857962 1
2.20053977302814 1
2.58096804196907 1
2.09055316851337 1
2.60401209892842 1
1.25658001771173 1
2.68066531564319 1
1.77551593191426 1
1.27842367207383 1
2.08609829991848 1
1.87827783807593 1
2.3101531148804 1
1.60444196365401 1
3.13486807941908 0
2.46974317088099 1
2.67056952353962 1
2.61929863183853 1
2.62412505422729 1
2.49660859012409 1
1.5168728203957 1
1.67060824176864 1
2.18034803393399 1
1.46911260525583 1
2.05236192652505 1
2.08197778773785 1
2.38193703838644 1
1.32088993698405 1
2.43652544770382 1
2.5303758978992 1
2.42766734519646 1
1.67852936101295 1
2.21944247702908 1
2.47970187539591 1
1.30051380460344 1
1.83582118822324 1
2.13891521565973 1
1.55241242940465 1
2.04790076866789 1
1.65313350952651 1
2.42174259754399 1
2.25567771737066 1
2.52871742429728 1
3.33767345645971 0
1.32599866332249 1
2.2527046859299 1
1.81549791744534 1
1.30092656983369 0
2.04927856450877 1
1.75405801688243 1
2.35246258394473 1
1.44471256814117 1
1.37587415738492 1
2.02406751167137 1
2.20127219496096 1
2.29427980475774 1
1.09857505591744 0
1.42906076360567 1
1.54400745475933 1
1.85898676435865 1
2.26137551122027 1
2.21308604595894 1
2.100451281275 1
2.16771709945264 1
1.58223425385393 1
0.784431195493841 1
2.24241900335727 1
2.15027576572909 1
2.19929938398074 1
2.65437757062816 1
1.73812907396527 1
2.72519846100944 1
1.80676131540257 1
1.5437416967514 1
1.7535299263333 1
1.37742266399044 1
1.90914035295999 1
1.98767751242602 1
2.70933200905637 1
2.07336432959604 1
2.63993390430847 1
3.5428286124564 0
1.82040968798147 1
2.2098086345173 1
1.24812197676322 1
2.0419588241421 1
1.80819006197916 1
3.16917973383845 0
3.09286912263294 0
3.29858851173088 1
2.04116679390296 1
1.5909612127637 1
1.9842960860678 1
1.41039235333621 1
1.52372730823259 1
1.31022696773738 1
1.59335585261053 1
2.01007966401433 1
1.91434051343231 1
1.97443968256103 1
1.89271618050151 1
1.27174662829497 1
1.88026295662317 1
1.31131864915446 1
2.13589334395734 1
2.2297361593583 1
1.76289438408532 1
1.92190089714056 1
1.56630557410775 1
2.04902711060585 1
2.26514803747733 1
0.538864627402005 0
2.09605581251431 1
0.794849691689718 0
2.81495206602251 1
2.24366341701963 1
2.42651346280186 1
2.95046851671524 1
0.986643545279551 1
2.01592302486633 1
1.63094436016239 1
2.41841046288755 1
2.00605345255552 1
1.05876996999325 0
1.6288059014393 1
2.21696401772435 1
1.90819120874234 1
1.91193672813217 1
2.73943593931755 1
2.14662149410043 1
2.09893073790859 1
2.48449028034861 1
1.01134468212049 1
2.72558663384748 1
2.44460027126213 1
1.23071059278624 1
0.987990703922077 0
2.07700611983924 1
2.44906735758936 1
1.88066308965594 1
3.21905615209057 0
2.09344141894528 1
2.44696753535702 1
1.91596094055496 1
0.756959280238885 0
1.50501804391922 1
1.75158944378691 1
2.94644070376695 1
1.66064195059149 1
1.82449372023601 1
2.12930315297879 1
1.94543165933833 1
1.65670470003131 1
2.19839054129729 1
1.58922853053041 1
2.15954047514935 1
2.41868958356903 1
2.35466109188466 1
1.62443335083155 1
1.63759215669733 1
1.91873135690667 1
1.34500627792729 1
1.85555061524638 1
2.22014927445271 1
2.42821159191918 1
1.90279659967646 1
2.64306607219714 1
2.34476999796949 1
1.76735091630446 1
2.35890403379818 1
2.00421306958746 1
2.07245522572861 1
1.039840115689 1
1.55410152040365 1
2.40082243400148 1
1.31813497722665 0
2.12662466117703 1
2.24455987694705 1
1.35744046423442 0
1.76525069017543 1
2.02311721216924 1
1.84424978152703 1
0.932298210025925 0
2.03111707457731 1
2.03087135443281 1
2.15058167000693 1
1.6087420609938 1
1.68631808550874 1
1.85336801973916 1
2.28437190948684 1
2.27674994702004 1
1.85247932101535 1
2.13397166907179 1
1.33715745359152 1
1.078624242077 0
2.13837049929276 1
1.96203539657935 1
2.33948647950438 1
1.56155953460748 1
3.08489332774989 0
2.75065872338961 1
1.64631948648849 1
1.83586024108927 1
1.57266382822189 1
1.85862819811944 1
1.22046879467512 0
2.87279798015572 0
2.08020020574848 1
1.38934505181621 1
1.49508901060328 1
2.43385264268639 1
1.55922782515752 1
2.75099228898717 1
1.474961088283 1
2.1778706306622 1
1.83627935816157 1
1.8314907070461 1
2.4200379240952 1
2.22821159778615 1
1.86949913694114 1
1.92477127611995 1
3.05562174040834 1
2.25022799259124 1
1.76530024864441 1
2.82297292000311 1
2.60666366163257 1
2.26943177755496 1
1.9780583326728 1
2.39644332817359 1
1.85364366583674 1
1.77540448859586 1
1.65529497072616 1
1.95675114100134 1
2.44900129350946 1
2.57144357342772 1
1.73746124258951 1
2.03668023792371 1
2.74240293664376 1
2.54291561447039 1
1.90776205040305 1
2.3111382964342 1
1.46320803773267 1
1.51377354156378 1
1.63037010694371 1
2.09828439823188 1
2.09380829510642 1
2.30837567446814 1
1.57066690952607 1
1.66106877296663 1
2.60721408021496 0
2.29486379188476 1
2.57066775674055 1
1.97768049553829 1
0.774890732071951 0
1.59891720995914 1
1.91559426754408 1
2.73679517701228 0
2.47504372647153 1
2.27664242620666 1
2.05577047803182 1
1.98205024942171 1
2.50503952324402 1
0.973547221075575 0
2.45580715217613 1
2.1498447696392 1
1.89609098735945 1
1.65704150390498 1
1.80508948226527 1
1.33485985825477 1
2.67044760328342 0
1.63627038790935 1
1.19007602748596 1
2.59850913049886 1
1.92615803723595 1
1.43227329391754 1
2.7158309300152 1
1.6233892348258 1
1.84495974575026 1
2.17294623767626 1
2.63193419758886 1
1.69385178758478 1
1.97001388967638 1
2.4863796920238 1
1.94823822414167 1
2.04074610980798 1
1.93613243353604 1
1.90344112191017 1
1.59440619352654 1
3.24414664653093 0
1.55888416698558 1
1.9475305594989 1
1.39931006398069 1
0.97278950626232 0
1.80284940123338 1
2.59159423698675 1
2.80727659484327 1
1.92313872235044 1
1.77912974127297 1
1.67818035159615 1
2.20058220416375 1
1.63560378786823 1
2.38560526587741 1
1.38468610156262 1
1.9659114725752 1
2.87872346303208 0
2.35742832583893 1
2.40941103997161 1
2.53956998893004 1
1.65580896740299 1
2.73429430170672 1
1.88151615367561 1
1.80552360117589 1
1.46609445883191 1
1.83306511383542 1
1.34496489421406 1
1.9902938781161 1
1.32162798852256 1
1.74059855322524 1
1.81461193843756 1
1.57442930944938 1
2.34012431962309 1
1.35194818034875 1
3.07327678026493 0
2.4693887588319 1
2.15501992788589 1
1.24667408777999 1
2.32764151010124 1
1.51524021106441 1
1.55015459694323 1
2.08756869314771 1
2.36204680949623 1
1.97656514855291 1
2.2051465772215 1
1.91228163552345 1
1.94486443194567 1
2.72138205359603 0
2.35208595882632 1
1.41399932191066 1
2.48143346166192 1
2.64128328506764 1
2.20312610699081 1
2.3011662377987 1
2.208187611373 1
2.44077285410081 1
2.31940058821613 1
2.07248280912868 1
1.77229146318271 1
2.49632695589714 1
2.64317776829603 1
1.88936560926518 1
1.33158243887939 0
1.13213744000508 0
2.21106720816347 1
2.42586468814248 1
1.71985701252128 1
2.19416007571151 1
2.39051550282062 1
1.96154311019856 1
1.95838237814826 1
2.19177033739962 1
1.39818808533049 1
1.05553744825382 1
1.70867728421019 1
2.09472117714118 1
2.34770046075149 1
1.93807300354814 1
1.96242162254236 1
1.20639343423285 1
1.61372059147651 1
2.2776099134774 1
2.56352707792463 1
1.34368558747106 1
2.36677402873906 1
2.84965644356811 1
1.8903368854328 1
2.06913145526491 1
1.65818247666017 1
1.15579608770782 0
1.45817922603772 1
1.39807597920175 0
2.96181889732974 1
2.13836561886073 1
2.32535485075562 1
1.89228507563433 1
2.14348081005072 1
1.71596406294279 1
2.03735395414325 1
2.2866376110266 1
2.07459765654086 1
2.34371485666593 1
2.40024536329531 1
2.10165262465613 1
1.42579514497536 1
1.83742013967921 1
1.63325854818894 1
2.32191278703413 1
2.60233145559431 1
1.6584051385185 1
2.17252849497728 1
2.30935951897249 1
2.22249972342523 1
0.871423698244842 0
2.53705810908713 0
2.24548386746981 1
1.42408286168254 1
2.02623046852956 1
2.22636727882657 1
1.24358517600109 1
2.05826206743624 1
1.57826662784655 1
2.25868336200456 1
2.65727601841424 1
1.95099735983569 1
2.75010335939022 1
1.7354182877165 1
2.17418994929891 1
1.5180364473942 1
1.85408570486182 1
2.49619845211233 1
1.99877312554801 1
1.75017244669825 1
1.95776387750715 1
1.80146277405962 1
1.42328958358258 1
1.7289588884684 1
2.29533352662606 1
2.26495455365076 1
1.004005711471 0
2.04159626298138 1
1.61913179512319 1
0.845256786486816 0
2.23868124858957 1
1.94705957443592 1
1.89285124392549 1
1.60398369928839 1
1.24747259625367 1
1.55891445931775 1
0.8996623467491 0
0.782092885303772 1
1.81269151350144 1
2.03055193176707 1
3.06466157637634 0
1.46558532316862 1
2.6745233655656 1
2.1949233842904 1
1.96068746183224 1
2.12761719467209 1
2.08803396403331 1
1.5175700640963 1
2.87385179320318 0
1.80800382008285 1
2.99845265616437 1
2.37049669792708 1
2.14599856759908 1
1.88497748049523 1
2.0050170281449 1
1.39077474866809 0
1.99617037034376 1
2.02649965670148 1
1.69345807308041 1
1.93710724376503 1
1.09286957443937 1
1.30368873525228 1
1.81301886988982 1
2.21594277249823 1
2.38025257679462 1
2.25690594700311 1
2.24598269243006 1
2.53080110749208 1
2.04814891670696 1
1.31452953203835 1
2.21130011587913 1
1.8010332142681 1
1.90024203765218 1
1.26360415718584 1
2.96176388152853 1
2.63750850267604 1
2.78831591226384 1
2.35106744021066 1
1.18478962508809 0
2.52805623665779 1
1.99177558860046 1
1.95287801955259 1
1.15496127451249 1
2.22535037645843 1
2.31785480116256 1
2.04118225178684 1
2.35019446331882 1
1.82583063413917 1
1.46192015039145 1
0.964037606442167 1
0.704555537585173 0
2.37082337022864 1
1.77653229928771 1
2.10313407390982 1
2.64179018539093 1
2.06749866632027 1
1.4533151157317 1
2.73514412323405 0
2.23660155273049 1
1.00583229507798 1
2.10740343881177 1
1.18503177572306 1
1.56484237311671 1
1.59251035463898 1
2.20105604853754 1
2.04644289782219 1
1.49724325431093 1
2.25526022047833 1
1.86895208458747 1
2.28096503806408 1
1.6520245771547 1
2.25827856918804 1
3.00848343594025 0
2.57095120730672 1
1.02574364443262 1
2.66743469719043 1
1.61063369174065 1
1.61486580869994 1
2.21197731989072 1
2.40506699883724 1
1.47219440763588 1
2.52769339125035 1
2.57126262550434 0
2.02671037388667 1
2.63959421136196 1
2.1275768846476 1
1.44618127843816 1
1.34994083532921 0
2.37222748427683 1
2.07203444929822 1
1.74160059044408 1
2.22173972657559 1
3.23956655836906 0
1.47459183813719 1
1.8611957928799 1
2.00565587938449 1
1.32654080745185 1
1.69453163033429 1
2.81473561392559 1
2.40250014760322 1
2.58842336101938 1
1.49421460539969 1
2.10932929475043 1
1.08432566236341 1
1.58877313300969 1
1.15416373040599 1
1.87489137288747 1
1.32810539747682 1
1.69204099868073 1
2.55730048742601 1
2.08290680975594 1
2.41300917603138 1
1.69995323930703 1
1.71743369545409 1
2.37232566685257 1
1.8518600647605 1
2.10370473651065 1
2.1766313054216 1
2.3174000832849 1
1.7210045859557 1
2.47741936398691 1
1.62886259735788 1
2.29564326866752 1
2.98313201700431 1
0.989592205999466 1
1.70157400105896 1
1.6168151051281 1
1.97939241437586 1
1.56834912649982 1
1.75218141919486 1
0.979346508882009 1
1.57462961615728 1
2.05965281515897 1
2.39782899130453 1
2.17721533763804 1
1.41382388830606 1
2.27136975398548 1
0.939049896513292 1
2.17165177789389 1
1.87573689510207 1
2.3543598453974 1
1.52803039326827 1
2.48754851605243 1
1.20847605721742 1
1.22988895878232 0
1.07691917548251 0
1.81598839438396 1
2.76478959501187 1
1.03678443236139 0
2.0799386396212 1
1.18521537162557 0
1.77811705059118 1
1.15300455334192 0
1.43060288242786 1
1.7878199517817 1
2.89956762299026 1
1.04690283578842 1
2.04152855030626 1
2.56829230990867 1
0.849403092673958 1
1.22422005365111 1
2.09738335630092 1
2.39428334352206 1
1.76582548922342 1
1.09953305366308 1
2.30340525274472 1
2.20166545365304 1
2.1352789506921 1
1.89418398045112 1
2.33887352900857 1
1.27370701755285 1
2.13379665462922 1
2.45752369530532 1
2.05609188974907 1
1.37924809396818 1
1.90623840252342 1
2.74634714906914 1
1.06141510355736 0
1.44213723231318 1
2.5955019730698 1
2.20394710302148 1
2.25434647436127 1
0.869688464033859 0
2.07781740078223 1
1.47904371528174 1
2.28171082387249 1
2.08069748197775 1
1.51616050900379 1
1.59381537572552 1
1.54372337607304 1
2.09215860431966 1
2.64982381538003 0
1.41209474328628 1
2.23832772327003 1
1.66560435136874 1
2.39123494893126 1
2.44736026505095 1
1.32616791153117 1
1.50574749007107 1
1.83819629702033 1
1.91655336786839 1
1.31158720793517 1
2.7141582636933 1
1.645459904715 1
2.16480530546756 1
1.53032611391887 1
1.9976275019176 1
3.78927023926554 0
2.08916749924655 1
2.18754318930173 1
2.00651601909426 1
2.32477717144239 1
1.15345984460264 0
1.84793056152617 1
1.41998832271504 1
1.65969869276427 1
2.37823734911607 1
1.90314967142011 1
2.22112488965986 1
2.73249227780886 1
2.15181608761423 1
2.05353629308539 1
2.26303000023301 1
2.37110579099056 1
2.22828743387185 1
2.01554505194209 1
1.53942954584604 1
3.03633005387832 0
1.7622592748246 1
3.10236194978811 0
1.42880474163799 1
0.390871316584963 0
1.76426446454996 1
1.9422812503472 1
1.52076864428586 1
1.77858844983834 1
1.58679258133277 1
2.20574438254059 1
2.03609853872654 1
2.12314789510525 1
2.3441995259523 1
0.866843182019889 0
3.01118892736532 1
2.26081071643123 1
1.92351350801902 1
2.47121055828981 1
1.920276962589 1
2.13897207911136 1
1.80783673706142 1
2.87666218236177 1
1.46727505877862 1
2.49884550381683 1
2.17398012461742 1
1.91525732942635 1
2.73291168988478 1
2.17434627744203 1
1.58863842204786 1
1.236248819937 1
1.93512769697017 1
1.83018670117978 1
1.7688727913694 1
2.19445512653903 1
1.46546840683436 1
2.29442754460543 1
1.68879035069398 1
1.97220258016667 1
1.36969388370817 1
1.08768928111197 1
2.15840177482933 1
2.29122797647181 1
1.50854417171743 1
2.05038904844059 1
1.69725768666549 1
2.75460145109893 0
1.61041950715269 1
2.45839344379512 1
1.95420790862784 1
2.15764705533437 1
3.22180144048275 1
2.32548267888648 1
2.19558538214186 1
2.42644742684916 1
2.07072641847256 1
2.33141825216049 1
2.30599518737552 1
1.31882903684175 1
1.45423973842947 1
1.71620281513278 1
1.69263258048481 1
2.66378598853068 1
1.20083339783816 1
1.42536159415625 1
1.74299562980484 1
2.26269688470639 1
1.9718785053212 1
2.09338730330373 1
1.99099042225145 1
2.72518368026766 1
2.11126850934149 1
2.1977079922759 1
1.8044734849595 1
2.03527694253647 1
1.54862770882081 1
1.46422393114515 1
2.61009953869506 1
2.5291230343746 1
2.37626772461843 1
1.99867623595172 1
2.03589082573461 1
1.50650753165103 1
1.60250534854999 1
2.02559554776902 1
1.85777353611619 1
3.08812628472623 1
2.16124870897534 1
2.7251886719463 1
2.32351331287627 1
1.48982401513375 1
1.68558341435603 1
2.63798612593109 1
2.65133763409972 0
1.95791957991859 1
1.42456355658017 1
1.91907175451087 1
2.38327663610703 1
0.784964570196916 0
1.65159255382428 1
2.1911348343206 1
1.09366503433168 1
2.43619256415237 1
2.54210009062558 1
1.91072527383716 1
0.647050132510489 0
1.4494739006125 1
2.30575556699081 1
2.15130992216078 1
1.49717682384003 1
2.35758885080624 1
1.66033899049588 1
1.66578441508928 1
1.75413280011946 1
1.74557789430638 1
1.70830519297726 1
1.79328797909457 1
2.34625869214135 1
2.18226620607084 1
2.7880451249268 1
1.29030824377176 1
1.42963136295898 1
1.862871084772 1
2.03128427324484 1
2.17643031391607 1
1.41879123026828 1
1.54056475618859 1
2.65475965834066 1
1.90817782592276 1
2.34140270307055 1
1.6528950943587 1
1.88433398188359 1
1.56498173100465 1
1.96027363343565 1
3.03867008320443 1
3.29543125442553 0
2.26314033067303 1
2.33847865093906 1
0.50612396546331 0
1.72062106064318 1
2.40128749378874 1
1.38478925160064 1
1.60597017418904 1
1.47063104712608 1
1.51148255667194 1
2.4821379558215 1
1.8648044945253 1
2.63922955602531 1
2.81350533580188 1
1.65627946533539 1
2.439871621352 1
2.867458104161 0
2.03563604780946 1
2.3197940205442 1
2.09168288621708 1
2.04388423207767 1
1.91966699926236 1
1.9052255613331 1
2.505957925853 1
2.23965154573442 1
2.90353968863422 0
2.62454146700612 1
2.38499408617802 1
2.37188929479321 1
1.67311662235404 1
1.63866305802766 1
2.69419119101391 1
1.88613933933081 1
1.78899441398571 1
1.99433959499196 1
1.45628435220698 1
2.12621649802826 1
2.6887864556856 0
1.4619449998098 1
2.03673203163258 1
1.70139922746332 1
2.7757871889207 1
2.33213030371736 1
1.60536312693598 1
1.77023846560414 1
1.54502685928387 1
2.94936536907447 1
2.06683365570948 1
2.93948027039476 0
2.50767672053437 1
2.19472645946233 1
2.02025519296935 1
2.84127979984209 0
2.68235829371573 1
2.88088983148376 1
2.13459753536417 1
1.56423474639444 1
1.69128095523813 1
1.86100952695195 1
1.11398175324962 0
2.90226062501821 0
1.10675553203788 1
1.11717063952552 0
1.57944433394215 1
1.84304856594475 1
1.63959690885124 1
2.31681656476208 1
2.38803129539759 1
2.04550148863485 1
1.74443050079626 1
1.22564546963019 1
2.45974737217285 1
1.66330698152743 1
2.33833403446035 1
2.7650469233914 1
1.23297250660031 1
1.47330389435617 1
2.25984010025543 1
1.50771644471136 1
2.12396653574198 1
2.75035610375642 0
2.21419281414673 1
0.615389455155547 0
1.57966979824447 1
1.70824319113045 1
2.87893216516918 0
2.52043954903104 1
2.48607799502158 1
1.38815923033792 1
2.14942421371874 1
2.37377913346171 1
1.87176892413962 1
2.53040569560298 1
1.1096139788624 0
1.31864218826985 1
2.52440394961153 1
1.8975797102149 1
1.75752522663975 1
2.47433127632541 1
1.79127260741714 1
1.86278508006564 1
2.04840930426934 1
1.78682560800553 1
2.24611010791639 1
2.7593764455921 1
1.95019090932929 1
1.53802286526628 1
1.27079963221859 1
2.28269272035617 1
2.76634290844053 1
1.19670385206586 1
2.06046908292846 1
1.37704109539861 1
1.66311595616111 1
2.63515932744268 1
1.80290826983759 1
2.33759943076728 1
3.06329897421007 0
2.8047757956269 1
2.16334799854352 1
2.07542945469759 1
1.59500207176243 1
2.17164857575014 1
1.80844525816225 1
1.66796096151638 1
1.89979253861584 1
1.84238027060412 1
2.08630263679106 1
2.71061421811243 1
2.24046468384664 1
2.55037483045068 1
1.58321229719585 1
2.15139172797098 1
2.91405780723197 1
2.09607131234739 1
1.95869884339587 1
1.9652915846605 1
0.821983479301704 0
1.78817267740902 1
2.62694214991298 1
2.40380592757403 1
2.63562698034074 1
2.1527015262779 1
1.77539570544275 1
2.24655222437562 1
2.34097402312672 1
1.93035388049895 1
1.70142758689425 1
1.7924902416743 1
2.61770287587523 0
2.43577969851698 1
2.41222365511856 1
1.78572157707386 1
1.18779627161995 1
1.70329144071273 1
1.60776345290792 1
1.3962703778395 1
1.76490148535597 1
2.46091498921818 1
1.92295526769736 1
2.01641421250152 1
1.52972973359049 1
2.38800594765435 1
2.30810932220568 1
1.49783681253289 1
2.33485249154515 1
2.87543448558171 1
1.84632664631056 1
2.17802268800008 1
2.94841851761978 1
1.50885995796663 1
2.36544515355842 1
3.25077289115235 0
1.75740075564371 1
1.69052305758178 1
2.84179068755805 1
1.6019312768532 1
2.8276096358378 0
1.95907940068439 1
1.63764247917289 1
1.44437311381916 1
1.40628050911117 1
2.49049177071979 1
1.07885664765848 0
3.46058165191486 0
2.80294573946308 0
2.16543514857307 1
3.25695416155749 1
2.2320136648163 1
1.24112862378785 1
1.07630535659558 1
1.44136947948113 1
2.27529743073687 1
2.16870696870693 1
1.49867836717806 1
1.37004587011001 1
1.55511419743597 1
1.33251599219639 1
2.39668833809489 1
1.35388947558792 1
2.13123977526153 1
2.00935213269225 1
1.61588086543127 1
2.9451885607318 1
2.51616903051332 1
1.96332362566996 1
1.79550618494417 1
1.88719226077899 1
2.58262471958667 1
2.78983753543142 0
2.54550315162836 1
3.40179571178739 0
1.3319721959346 1
1.97227306772561 1
1.49586331546611 1
2.06015826762593 1
2.39903442679652 1
1.53028007101854 1
2.19309330587703 1
1.5216375811271 1
2.4966188470721 1
2.51146503661662 1
1.6063955639993 1
3.18538169309152 0
2.56565321711393 1
2.64931233569521 1
3.01120460249241 1
2.26002499253164 1
0.985266524306714 0
1.8223943523551 1
1.87680980877713 1
2.35090262266435 1
1.38036592251424 1
1.30883112091948 1
2.21910450435938 1
1.67329811997662 1
1.47107378238198 1
2.21248508043206 1
2.50047270929999 1
1.68518827423704 1
2.3575350797839 1
1.60449346365651 1
1.55073953452149 1
1.86976626118805 1
2.22591597623978 1
1.77920922435626 1
1.49443553849997 1
1.53275636450972 1
2.45421665066914 1
2.72492358893793 1
1.94621488394951 1
1.47236546434364 1
2.25536817922993 1
2.01017063963034 1
1.66339775753859 1
2.03960893538696 1
1.92477213219448 1
2.15846199175912 1
2.29851134910595 1
1.71812952928527 1
1.60691173888762 1
1.82266468815322 1
1.80972057509639 1
2.38378616993847 1
2.14585646895634 1
2.30057180042539 1
2.22680263452615 1
2.49017347959907 1
1.40342485689157 1
1.93555707715752 1
2.72854056949193 1
1.98153381221623 1
2.97240539529522 1
2.25267541602839 1
2.52664840949002 1
1.66368718037008 1
1.94665156763125 1
1.75672398988013 1
1.32520344094697 1
1.83821722902246 1
3.27533381723417 0
1.3822597599936 1
3.26036969245569 1
2.07571434459035 1
3.3928663140135 0
2.31245596558766 1
1.9041744013282 1
2.15750532128626 1
2.15721726190188 1
2.85565076914498 1
1.16528553991233 1
3.09261150602687 0
2.56276264665563 1
2.81222718391879 1
1.52115760969833 1
1.89458403575391 1
1.76794232670792 1
2.02878030677433 1
2.79392812524689 1
1.60827589430186 1
2.89434107631799 1
2.39911992615318 1
1.95400881741563 1
0.782855802179806 1
1.96555746538136 1
2.17235718453764 1
1.11414712500193 0
1.81561111397319 1
2.12279045890595 1
1.02517775960415 1
3.58705020892497 0
1.82946501921943 1
2.02723215515658 1
1.66267726467071 1
2.28648302138533 1
2.46226480291094 1
1.8700808589598 1
2.67516782478765 1
1.94206704022778 1
1.74564050091753 1
1.64579617577033 1
1.4493992043642 1
1.58887032233007 1
1.97489929968703 1
2.68181705932266 1
2.41335405673686 1
1.97947338421683 1
2.29576722500273 1
1.12265742108493 1
1.80593766740178 1
1.44679132065636 1
2.13572269474525 1
1.11046878405499 1
1.45967996907434 1
2.03266801402642 1
1.47430441908384 1
1.86358855287098 1
2.11580176586221 1
1.34689242631234 1
2.42240616326132 1
2.34890920496508 1
1.94614748558117 1
1.82863252924682 1
2.73579139718006 1
2.32437418829393 1
1.31367975089691 1
0.675006963407312 0
1.15178390392079 0
2.56956347199946 1
2.22159024173527 1
1.59508426249479 1
2.41395558302816 1
0.811623285456956 0
2.48446550893374 1
1.49105668766587 1
2.00503278081699 1
2.59005865431888 1
1.28429850245652 1
1.65777402089276 1
2.06488363494048 1
2.23456251309086 1
2.66942084143384 1
2.35207203276154 1
1.54410809737159 1
3.47310081700463 0
1.95797064663324 1
1.91719536723378 1
1.97189533344989 1
1.63451754964779 1
0.858708641336987 0
2.54735326242957 1
1.90972053119864 1
2.57220988546388 1
1.04517140678713 1
2.26778747133303 1
1.87387706511838 1
2.5548352990389 1
0.992225157543743 0
2.56346289002057 1
1.60276751547421 1
1.13803478990805 1
1.42883437544872 1
3.01453597670175 0
2.15714104895713 1
2.7318381542505 0
2.4486958947804 1
2.67213974773524 1
3.46826828600418 0
1.07317757235775 1
2.56810706954746 1
1.28954604829799 1
1.9726772100799 1
2.3311609093135 1
1.64179987328826 1
1.75599181501306 1
1.79970512965249 1
1.2936395281961 1
1.77404343402557 1
2.33632210651314 1
1.66851409549614 1
2.02915987329378 1
2.16721760122598 1
2.44089126945634 1
2.20790510983073 1
1.39475631467486 1
2.67620804668114 1
2.42037199826816 1
1.89302490862447 1
1.78976660855921 1
2.71153935985843 1
2.73850579761594 0
1.09389926513055 1
2.49103263510035 1
1.69411303039778 1
1.808237655519 1
1.68841502658829 1
2.86604818584643 1
2.15642300336881 1
2.13279174634451 1
1.87996503815117 1
1.69213935601652 1
1.42495322764162 1
2.17772607222466 1
2.33463633182239 1
2.5702395857043 0
3.0790789333374 1
2.16145749130023 1
1.45857889632899 1
3.54810286365804 0
1.37975112946386 1
2.13472982566201 1
2.37802143553329 1
1.93470997683484 1
1.48295782657122 1
1.42636340509378 1
1.93052251514625 1
2.59448867939285 1
1.75303673374539 1
1.53552257966497 1
2.11696557020532 1
1.09131113371037 1
1.61799083253971 1
1.73869236784416 1
1.2818415966581 1
1.28039451084996 1
2.14057979216588 1
1.32787328244934 1
1.99252502041606 1
1.34658958494299 1
1.60222186573367 1
2.56476345588984 1
1.76308122904592 1
2.71730349419922 1
2.11103485409464 1
2.22706238563894 1
0.630427504825972 0
2.94247781606167 1
2.85331329522248 1
2.83046540846816 0
1.9854532278974 1
1.42750167833665 1
1.99062608696287 1
2.21654725958861 1
1.69509753962053 1
1.65615917907762 1
3.49857747308496 0
0.96078130880547 1
1.76748925765503 1
2.82708005422155 1
2.11981796463486 1
1.8769864982271 1
1.37275058663482 1
1.90975135683137 1
2.45472450310046 1
0.59088746734484 0
2.63515465586154 1
1.99133305289484 1
1.66813051302031 1
2.27542109515871 1
2.28165105765646 1
2.09773002232168 1
1.28404743712509 1
1.8733764946719 1
2.03353656237739 1
1.51744286721422 1
3.06417659719231 0
2.78474265988316 1
2.53189659804359 1
2.35389283470983 1
1.675897592053 1
2.09852005973183 1
2.97639544180122 0
2.5852586192208 1
2.07018571833628 1
3.26433745381583 0
2.11305637389989 1
2.23139943577856 1
2.22180460528015 1
2.10306512617683 1
1.51312842369375 1
1.72162147620555 1
2.54394426363095 1
2.58569593421268 1
1.67101652108826 1
1.52715412856149 1
2.10742814338045 1
1.92685074366281 1
1.49088120132859 1
1.65443035129495 1
1.55823553743376 1
2.40762891897598 1
2.10091148687391 1
2.35067513370536 1
2.7468889965395 1
1.44123499776935 1
1.98295345441217 1
2.17915471411304 1
1.79872748658446 1
1.98038710451949 1
1.26884822786398 1
2.12409726050125 1
2.40158836546527 1
1.87365060292587 1
1.00877422786002 1
1.40530449508884 1
2.13628368376593 1
1.83501122488357 1
1.66309568796156 1
0.0510820104788792 0
1.30509538606647 1
2.78751166935495 1
1.75767251355589 1
2.34719315753888 1
1.31605169740826 1
2.0370890333664 1
0.73352597209757 0
2.21722125681485 1
1.62869218824816 1
2.83842961266074 0
3.35532249358423 1
1.88122929972428 1
1.32247645825789 1
2.16584300821499 1
1.93581445723641 1
1.57759561376019 1
1.42693601650315 1
1.9854966012246 1
2.13222534719724 1
2.04255779830986 1
1.4966228829221 1
2.37785874187422 1
2.58556659995735 1
1.42720030634874 1
0.723159622106567 0
2.1914081639734 1
2.23953869177789 1
1.9759032795051 1
1.61901149775158 1
1.57671375140544 1
2.22279815361831 1
2.02413269209302 1
1.58780432246058 1
0.966512690811915 0
1.60043051238183 1
1.25417279461368 1
2.93068680556852 1
2.44118459118223 1
1.81313784871583 1
1.88763566355426 1
2.92367163843247 1
2.60569815410637 1
1.83317324502395 1
2.49484069562179 1
3.21242683657476 0
2.23376260183477 1
2.26286208148649 1
2.64438033803453 1
2.16716089892186 1
1.95533552831184 1
2.76079315223784 1
2.42317828788393 1
2.84180673527755 0
1.14956041981916 1
1.81164017594014 1
2.35328320002041 1
2.07362079149158 1
2.6308222786124 1
1.59841062089987 1
2.73078572850137 1
2.65914811983087 1
1.86209982625697 1
0.664520215850841 1
1.89813078868548 1
2.14739330020785 1
1.87716559336995 1
2.44240304570256 1
2.34169976453107 1
2.57723899900382 1
3.11246716198226 0
1.48054712128553 1
1.71024499277784 1
2.03842278645952 1
2.52222303983995 1
2.13358563805404 1
3.1870611031298 0
2.09765553158888 1
1.74443627559542 1
1.48008257695155 1
2.54316386352376 1
1.828114385386 1
2.04179607157303 1
1.61422357703278 1
1.71404043830135 1
1.31927672029394 1
2.06419048564946 1
2.39079557397757 1
1.0248450553142 0
1.93820022923158 1
2.40008847943147 1
2.36962655774884 1
1.4305993255442 1
2.01152890021018 1
2.28171931245766 1
1.95966744189068 1
2.38717809380811 1
1.00083705114718 0
2.26428184045696 1
1.73445335322662 1
1.83955425472265 1
2.02883079987529 1
1.17542092870994 1
0.976965027472343 0
1.39058841371083 1
1.48122304407812 1
2.51461766437269 1
2.36748992863924 1
1.93996335915482 1
2.11599655440347 1
2.66408826270385 1
2.17396437224982 1
2.40694375433653 1
1.94377813642555 1
3.01207144892592 0
2.06762947281683 1
1.75015656496627 1
2.20134589537694 1
1.63873698192155 1
2.66514569816503 0
1.54079867587684 1
2.51943415615772 1
2.23377917043528 1
1.43463130163451 1
2.65233267947258 1
1.92283696394076 1
2.01849941608099 1
3.39585304661121 0
2.02385766080472 1
1.93493486591396 1
2.2521143680623 1
2.17724981223831 1
2.08535583888757 1
1.52606091236274 1
1.59677484514533 1
1.77539757906465 1
2.98679520898297 1
1.97003113076544 1
2.27624975757301 1
1.34948863525011 1
2.27629772572819 1
2.36980157231277 1
2.8085891157901 1
0.92323545575738 0
3.07692975926842 0
2.27707857298413 1
2.86403975179433 1
2.36863605389181 1
1.22637624427705 0
2.2687552008296 1
3.00324695422942 1
2.56282500595532 1
2.23291411391014 1
1.71037794432162 1
2.8410783836094 1
1.91066552857981 1
1.2977493697786 1
2.40213488939145 1
1.19582113687946 1
1.83449156762848 1
1.60128052826284 1
2.72588979191368 1
1.87609418480938 1
1.21747107809713 1
1.98920315779845 1
2.58169167650547 1
2.16744275870918 1
2.30178611901266 1
2.58746605791105 1
2.04432507493411 1
2.00209027971695 1
2.40051033580268 1
2.39872700890693 1
2.50659644936733 1
2.11029961844967 1
1.87350065254472 1
2.9749774255678 1
1.76552269498104 1
1.92288259209122 1
1.76232417074384 1
1.96667856090603 1
1.28452013607385 1
1.40183093869275 1
1.03148595204836 1
1.93836589607414 1
1.89574347386298 1
1.51118862458873 1
1.88644856905421 1
2.36235815897217 1
2.48888882564275 1
1.60856265847076 1
2.41202182100967 1
1.85350805404518 1
1.96364086399286 1
1.48372447115423 1
1.84776044686079 1
2.35789463468755 1
2.75290364508487 1
2.41390483436221 1
2.64226142832359 1
2.22161991458372 1
2.29814527970123 1
2.23938563161027 1
2.19464471155438 1
1.51412419821173 1
1.55408914472995 1
1.43644076201513 1
2.60187454584168 1
1.95898442067492 1
1.43835291988891 1
1.42655653589207 1
2.54633713688367 1
2.35253296527545 1
1.6539117204227 1
1.628616082938 1
1.08390789904145 1
2.64589133084198 1
1.62413976965111 1
2.01702758023292 1
1.5833026585273 1
2.34210933782045 1
1.31713558700371 1
2.2988762065646 1
2.36709023197853 1
2.21799990090861 1
1.79806736833198 1
2.02024793677642 1
2.46235589252103 1
2.41574934530702 1
2.322740193205 1
2.7107276603334 1
2.11801472841066 1
1.65499454127681 1
2.28089622736414 1
2.58133096784729 1
2.52481485790769 1
1.80063862744617 1
1.17274752951141 1
1.7339445023069 1
2.00158395053227 1
1.39165704739099 1
2.18104365745153 1
2.63880656086668 1
1.79391687923624 1
1.58205651929535 1
2.21760840880749 1
1.51795104284841 1
2.79934889062918 1
1.3347512794661 1
1.01055187076465 1
1.99051047630244 1
2.53849015014252 1
1.35060699761522 1
2.17313584620725 1
1.70549377787009 1
2.64900693288963 1
1.55042691464859 1
2.09038230894222 1
2.11562317732419 1
1.96238425264491 1
2.14825032607563 1
2.24565421998346 1
2.14483471531569 1
2.60815514155969 1
2.121525908862 1
1.15336244903619 1
2.04662791295386 1
1.35542113315204 1
1.62670984858999 1
1.51600226223337 1
2.55550256871796 1
3.02207933436543 0
1.75375250234665 1
2.03216631634887 1
2.22504483638368 1
2.83846191925761 1
1.02934733615842 0
2.76675327801756 1
1.44064222512763 1
2.15557720876177 1
2.39893663108372 1
2.82364034482086 0
1.85066148327932 1
1.75350205883504 1
2.13464782985032 1
2.29322840405732 1
1.69130820655879 1
2.3127368619059 1
2.28405533770874 1
1.20964569394353 1
2.07856883468392 1
2.15770245119952 1
2.17678458418971 1
1.45817198593204 1
2.35801302789996 1
2.58042385190576 1
2.43000308081584 1
2.37841269492388 1
2.3381857261341 1
2.1141635495832 1
2.24482604374471 1
2.19633769802871 1
2.55810718174547 1
1.46619066619699 1
2.33296276486157 1
1.84389714802383 1
2.68264508691091 1
1.81495226210159 1
1.84238225935881 1
1.6479910418719 1
1.5968861062937 1
1.94572583792744 1
2.05278734672718 1
1.12282021997535 0
2.64178007373914 0
2.03474534598592 1
2.48133309465392 1
2.15883159795252 1
3.11519284083865 0
1.81640778102981 1
1.30995794875678 1
1.6994488930405 1
2.09238146320829 1
1.96151288838622 1
1.2836711233263 1
2.22389876443729 1
1.97243381616447 1
2.73103179525518 0
1.08631850455058 0
2.68874736972706 1
1.87886137433187 1
1.4754766481068 1
1.82328123279665 1
1.80530585158937 1
2.15072619136952 1
2.65311831241887 1
2.30613936067833 1
1.32576550013769 0
1.45050939531621 1
1.15890816439451 0
1.51546776544662 1
2.44360230561225 1
2.40919129686938 1
2.08337925861338 1
1.57432955101361 1
2.07349132058769 1
1.99082558641205 1
1.26001072520264 1
1.36158689928624 1
1.90427482166953 1
2.11082474056149 1
1.73049741994121 1
2.85885411523587 1
1.07298237647316 0
1.91680355696761 1
2.22560725666899 1
2.30580109122619 1
2.70229707876098 1
2.42349247698147 1
1.24821538362095 1
2.56199304792867 1
1.40229169018715 1
1.80984944117467 1
2.42686614777466 1
1.94637553577202 1
1.58068083376668 1
1.79135251675186 1
1.81770863899687 1
1.36786074879555 1
1.28121576922402 1
1.70241468731413 1
2.01582428542141 1
1.47730440918082 1
1.71654896617255 1
2.01803536533665 1
2.37318621697021 1
1.30487415939424 1
2.01822766514759 1
1.79089857391039 1
0.929162158390416 1
1.20359479528291 0
2.35736860590111 1
2.7396416719918 1
2.66914764494072 1
1.64236297288593 1
1.35817858342438 1
3.77257465001257 0
2.01042768993549 1
1.81565673943532 1
1.26905206230851 1
2.39636884245656 1
2.41060670073531 1
1.23031927755066 1
2.22842219187589 1
1.95099403906533 1
1.64057628438059 1
2.29197507970567 1
1.19473633128195 1
2.2871268746639 1
3.21472417154946 0
2.59571729868394 1
1.99222824497386 1
1.53854009825242 1
1.45911432016895 1
2.00163148631719 1
1.06687772546279 0
2.33554117973165 1
2.33191033872775 1
2.26000635507762 1
2.03849220750826 1
2.30795041843478 1
2.03994556214921 1
3.0710479004135 1
1.4959535451344 1
2.29033003418518 1
1.73058682658448 1
2.08750014438647 1
2.42363153827743 1
1.95079412061236 1
1.98652603484578 1
1.43888660308776 1
2.16660603178387 1
2.10458157667893 1
2.06993058667451 1
1.98530072089442 1
2.18136116261985 1
1.89991687583955 1
2.30728093261414 1
1.65134450579776 1
1.46850988111806 1
1.86700295209663 1
1.70652442513266 1
1.93053907946003 1
1.89741883518253 1
2.18330189738431 1
2.427837913923 1
1.38081657308364 1
2.57504151491782 1
3.29622196492741 1
2.80614893732802 1
1.84558618533268 1
1.91387764851031 1
1.36374453128116 1
1.33763920904911 1
2.29637955797639 1
2.1286333148787 1
1.65856402311044 1
2.98965314938406 0
2.03155883436041 1
2.10877919130551 1
1.86402125135175 1
2.68024404136185 1
1.24680638363548 1
1.46549134716311 1
1.11831490618526 1
1.62019546901408 1
1.67746625797249 1
2.16239100242214 1
3.26758864431019 1
2.04309869285281 1
2.10449035628879 1
2.10505839273445 1
1.34687187067944 1
0.966149008662769 0
3.14026282190924 0
1.26012294433682 0
2.07505821082085 1
2.12872852276703 1
1.66459007058675 1
2.49002236768656 1
2.21703408669558 1
2.65940222513911 1
2.48627959604625 1
2.59933045637373 1
1.82084769472427 1
0.519274442443759 1
1.70497224342764 1
0.819605229376507 1
2.62351949586052 1
2.83227400508418 0
2.93253388420167 0
2.21697857238828 1
2.07887679050672 1
1.62597593132767 1
1.93332145191868 1
2.65279013882154 1
2.28541908191223 1
1.74959272052918 1
2.3820158241413 1
2.03924235303764 1
2.99985951124033 1
2.42666114703544 1
2.28211144203282 1
2.24208495000586 1
2.10502073692757 1
1.3503078385693 0
1.84636446431006 1
2.21585816949662 1
0.977281434030301 0
2.42036912916713 1
1.37079297370738 1
2.13318786097483 1
1.47139914497017 1
1.91426206223894 1
1.3232145368442 1
1.87497307584945 1
1.70297170868115 1
2.30823931829126 1
2.3023404272767 1
2.34568467110562 1
1.06408277060623 1
1.68903487401001 1
1.93574921401671 1
1.21523285576409 1
1.61889034344485 1
2.22482625376684 1
2.19830489525074 1
2.77169285507115 0
2.24480178344014 1
2.74597183532466 1
1.58737995559751 1
1.85612954199414 1
2.11903444907024 1
1.87668004527048 1
2.16128277053108 1
1.4220139006922 1
2.02680231571546 1
2.05878572147827 1
1.57803886774129 1
2.07601012592104 1
2.02804332785508 1
2.30269868414236 1
1.76304860784598 1
1.48915653508187 1
2.22945922313063 1
1.17765145044194 1
2.2743861173172 1
2.19272731785099 1
3.05211493910816 0
2.13444210588466 1
1.92613255388041 1
2.94183761201635 0
0.582123906714744 0
2.72660256599177 1
2.48619638928794 1
2.72204630699756 1
2.48609065713742 1
3.00526542951422 1
1.22420992427663 0
1.29445686434523 1
1.15098579585781 1
2.90776363632635 1
2.64576950579645 1
2.33246873040208 1
2.47663341124423 1
1.95926519648156 1
2.33142084267854 1
3.52905837547602 1
1.59961165539017 1
1.56148979031537 1
2.10232870971768 1
2.61419116705661 1
1.97174482402596 1
2.30215587438388 1
1.68006899888016 1
2.93191869455009 1
1.93745650740162 1
0.992216846352702 0
1.46303694343478 1
1.9627493193891 1
2.31409375369019 1
1.70407841480456 1
1.463722361994 1
1.89651355742177 1
1.48602193814039 1
1.67883330836822 1
0.643517015705522 0
1.94866018346917 1
1.78940186173456 1
2.70259019642986 1
1.12353169344416 1
1.21753079015741 0
1.90713442371932 1
1.65271642137967 1
2.01153553865519 1
2.31812067802166 1
1.54400000899116 1
1.98072549858982 1
2.36458480060712 1
2.84530610161636 1
2.09260460421864 1
1.86712442231546 1
2.18013717487698 1
1.68063576329123 1
1.39742906211371 1
0.857638930354921 0
2.17462771275875 1
1.39740065006645 1
1.31150954375173 1
2.40268936288321 1
1.29405265733673 1
2.37634168522517 1
1.95315692412933 1
2.39915398577733 1
2.40122121666318 1
2.10754521817536 1
2.34791003453698 1
2.45295884255459 1
2.57626844555705 1
1.49700613575727 1
2.64852011093071 1
1.36046518191778 1
0.731222759287774 0
2.43497770343709 1
2.25460477288572 1
1.55607442177513 1
2.759482317448 1
1.64311734352734 1
1.70696787028806 1
1.33503499831417 0
1.63925523084705 1
1.62581849016239 1
1.68167705441251 1
2.17240679295568 1
1.68220183024585 1
2.02200415640269 1
1.88716120185802 1
2.89877951897016 1
2.22761501897726 1
2.04722451398719 1
2.5936947134869 1
1.52139001336471 1
1.74068088404875 1
2.72104121955313 1
1.81950949570763 1
1.75340797709725 1
2.27744127794139 1
1.65003328076422 1
1.629031749493 1
1.5972624886514 1
1.91429307936435 1
1.85737605771423 1
1.5906673786141 1
2.29319630651667 1
2.47180046330406 1
1.56461358376674 1
2.69080763579727 1
2.1864408897437 1
1.64785359904434 1
2.50998589985978 1
2.53149200563758 1
1.32184424839794 1
1.62486145652338 1
1.41631533496642 1
2.33967325254252 1
1.50044814982745 1
2.29372489378843 1
0.96367091517425 1
3.12967798207015 1
2.49161813257449 1
1.30418914867535 1
1.78076173122325 1
1.61685955582862 1
1.55729584637487 1
1.85242491638645 1
1.74673404257682 1
2.00495866946886 1
1.61189378434368 1
2.16658616282351 1
1.9420005958369 1
1.1817179268554 1
1.91081211966713 1
2.04983084537391 1
0.832165857266619 1
2.48338836701235 1
2.58607081298653 1
1.48344384573791 1
2.33216483831877 1
2.65648722695798 1
2.38513749792184 1
2.14073541601852 1
1.37879139035411 1
2.0595526693066 1
2.14162950215791 1
1.50213306830341 1
1.34600016743622 1
2.89127986461527 1
1.62877617902766 1
1.48626539621688 1
2.09621869416545 1
2.0437733140519 1
2.28934877126486 1
2.09242705026509 1
2.01980189214431 1
2.29833026911697 1
1.19046218561418 1
1.49585451606623 1
1.87448147706804 1
1.60167213862518 1
1.75090156648953 1
2.61749149687433 1
2.2895301464682 1
1.88591654643256 1
1.85019877552106 1
2.28604103642661 1
1.54402437376415 1
2.04313909311329 1
2.06095885844096 1
2.10508465167574 1
1.80922418080751 1
1.54597659933265 1
1.04788922509975 1
1.74556461412299 1
2.65820636287299 1
1.42875739005607 1
2.43363915162713 1
2.72040446482643 1
2.6589899536785 1
2.21283736869007 1
1.11760692660122 1
2.46913037146281 1
1.55938247878215 1
1.42052445300644 1
1.2405559842503 1
2.34611093896754 1
2.12095880230203 1
2.19467895445977 1
2.6267643162098 1
2.53912248776316 1
1.7623311102492 1
1.9273213668697 1
1.27149868536215 1
1.57839514335151 1
2.10320592248008 1
1.52318556114596 1
2.89144339240518 0
2.05102847752067 1
3.14974814915175 0
2.35081247096502 1
1.96458353582515 1
2.30727141694511 1
1.88196750955104 1
3.03032285245342 1
1.92780101085955 1
1.58043343398703 1
1.5523079560899 1
1.10867491971377 0
2.47678696164774 1
1.69570040354892 1
1.08584850877397 1
2.41126559447957 1
1.43331943163945 1
1.83035019498271 1
1.83040169428948 1
1.91930295270256 1
1.09362209976441 1
1.89359872671743 1
2.03761167582774 1
1.87570406482449 1
1.63207264380192 1
2.85188086154069 1
2.68607654919259 1
2.21338817153401 1
1.1706190589636 1
1.50767361898487 1
2.40303332075153 1
2.15641253822265 1
2.23791435197574 1
2.58931398911319 1
2.12407681237504 1
3.50958541383466 0
2.19362299697036 1
1.53580822568867 1
1.90731412391265 1
1.95977530715014 1
1.83752178912927 1
2.61470172755963 1
2.37557870922791 1
2.10149951275279 1
1.50053466953183 1
2.18312561995925 1
2.11020985520739 1
1.59509350841016 1
2.26944712834949 1
1.97483626155504 1
2.16329879756837 1
1.38848114722596 1
2.20074429599195 1
1.78625492608964 1
1.78447823634484 1
2.07359370694658 1
2.80368632582269 1
1.48919568532434 1
3.10593017286263 0
1.24119395597529 1
2.367432457545 1
2.1622081112101 1
2.30825065250648 1
2.09024946747606 1
1.51040964567445 1
1.57059185391415 1
2.00786069327561 1
1.92497397836973 1
1.20632639839266 1
2.36959818844156 1
1.64729529346328 1
1.66659223525104 1
1.94711060505533 1
1.69314433321469 1
1.17923773238597 0
1.84672292390151 1
1.25610715043272 1
1.75215533138056 1
2.75401682685964 1
2.17273397409399 1
1.925245738446 1
2.02470491604376 1
1.81124385160818 1
1.94189808025151 1
2.15877480364614 1
2.52967534853609 1
3.59092641774457 0
1.97686826939213 1
1.89700844138835 1
1.86615846790153 1
1.95928080934654 1
2.29855454006696 1
1.49557568511373 1
2.60104560902628 1
1.32105960794582 1
1.8526303847872 1
1.3699170130431 1
2.0994135658769 1
1.43284440125185 1
1.24521271868665 0
1.96399988840856 1
1.44369513652603 1
1.48161847325758 1
2.07675452167299 1
1.81251635682997 1
2.64687596108046 0
1.77499402687945 1
2.36506537894644 1
2.66526060886735 1
2.48012831254117 1
1.92087637420841 1
0.855912780306563 0
3.25267504835119 0
2.47597658688147 1
1.78928732270795 1
1.38655082272477 1
2.80144644739625 1
1.20702638899667 1
1.61009687764606 1
2.14628394968657 1
2.43054862336546 1
1.9728897731218 1
2.89865116401138 1
1.97668999057501 1
2.16352883308783 1
1.90405887697227 1
2.42475825737886 1
2.93304606387848 1
1.77322608527828 1
1.47252823995883 1
1.96454593032949 1
2.95147082748688 1
2.52418300411949 1
2.46697800329359 1
2.22664295779971 1
1.51230384663324 1
2.43532970913392 1
1.97212566889045 1
1.63538234230809 1
1.69963110041879 1
1.81392611212283 1
1.81609737149087 1
1.78456670469072 1
2.87853984481686 1
1.30993081423405 1
1.85831997989628 1
1.78511535226489 1
1.32939872669612 1
1.75388906777868 1
1.10437571523312 1
1.19999860878096 1
2.01280518848859 1
1.9630602511683 1
1.89887007232791 1
2.14316304969925 1
2.21384342559188 1
1.84122060968021 1
2.40317094487833 1
2.47431859355218 1
1.64468120725988 1
1.18173003614425 1
1.6274576652124 1
3.37916039859456 0
1.80405550874638 1
1.68781746577139 1
2.09579156863218 1
2.00868070479408 1
1.52727408914702 1
1.59440881744013 1
1.59247316053181 1
1.48066588043869 1
2.23245267452231 1
2.47639665759071 1
2.19455805200021 1
1.33963690778718 1
1.90517839362846 1
2.21749796115053 1
2.2625012408785 1
1.76948210958668 1
1.39392007179273 0
2.2238228538697 1
1.46342326895127 1
1.97359813720418 1
1.51002358148565 1
2.81168814481982 0
1.89397091724233 1
2.074544055193 1
2.63445962102725 1
1.97142181304315 1
1.38587201381692 1
2.57998932828794 1
2.26324631845214 1
2.40865542145666 1
2.44215574197628 1
3.01941707037434 0
1.64246437694027 1
1.25873794267235 0
2.48562366906872 1
2.85019501007853 0
1.85338027015247 1
2.43142469934052 1
2.18645280967499 1
1.77643739837763 1
1.6137659408385 1
2.8116993819565 0
1.02261633282527 1
2.50509868672097 1
2.53475497268381 1
0.999482862385681 1
1.34809633859054 1
0.999199568203633 1
2.3065588520578 1
2.76264802982963 1
2.66234647471067 0
1.89060774376245 1
2.0188143993897 1
2.22735870292277 1
1.79667626932707 1
2.49062573156148 1
1.77671362180509 1
1.18300602629153 0
2.24376318056843 1
2.29215792583457 1
1.94622108711467 1
1.5902661122099 1
3.00162491799467 1
2.19564223534171 1
2.38082602421961 1
2.12042219652105 1
2.09960028241359 1
2.73041087710027 1
3.2145116228329 0
2.44162864394436 1
2.37529535785172 1
1.45085266656593 1
3.00437638547743 0
1.98955508106591 1
2.39237356300544 1
2.23455006415768 1
2.02998997109575 1
1.98571726861673 1
3.12378374916141 0
2.17276598409504 1
2.06566528667133 1
1.78182269512873 1
1.98338994780981 1
1.51736739024953 1
3.21220640849861 1
1.74615439491466 1
1.42969840582457 1
2.30772321508649 1
0.937949333924664 0
2.13250803087399 1
2.13504682211496 1
2.2032554239509 1
2.18649140375049 1
1.86980119454522 1
2.7858268852054 1
2.53839329055403 1
1.9705424653326 1
2.40494359169468 1
1.9443396999947 1
2.11176355657619 1
1.79287727751406 1
2.29732203567476 1
1.85649440063306 1
1.04993744728182 0
1.979588671904 1
1.98279364858182 1
2.9154446219652 1
1.6527732572411 1
2.47550539956404 1
1.72019474630769 1
1.31922274258718 1
2.23452202310017 1
1.43862141650466 1
0.907104530598441 0
1.86685265355462 1
1.74545301507175 1
2.3519018924369 1
2.59971285957011 1
2.47586535744005 1
2.27844228107114 1
3.12131944635301 0
3.17969602740432 1
2.00242844481605 1
2.00850791029997 1
1.85989090521086 1
1.83294276980407 1
1.75225912439654 1
2.45471761116816 1
1.7643501470659 1
1.50237462047331 1
1.47976418441339 1
1.64929017157068 1
1.38588879173408 1
1.40926754599773 1
1.46396520632583 1
2.30242630777556 1
1.84126355543214 1
2.70589316017602 1
2.68025665051609 1
1.52214469861417 1
1.43280708829393 1
1.73406514644231 1
1.47959419804808 1
2.32827614525835 1
2.36693485973751 1
1.42010976340693 1
2.60523003578151 1
2.65142232950562 1
1.77180693510018 1
2.65837237895965 1
2.00987526592633 1
1.43117416732854 1
1.81661112252474 1
1.19944318225829 1
2.47537511315036 1
1.48229077491487 1
3.17813695407337 1
2.34816708294284 1
2.99504491077567 1
2.05272110673738 1
1.65906345070535 1
2.39228527183832 1
1.79667523698279 1
1.88242109508889 1
2.51977623731371 1
1.70660557111215 1
2.16126998103078 1
1.41633719676204 1
1.72174591454458 1
2.12012927739098 1
1.64207497387368 1
1.78678989140315 1
2.49063765080724 1
2.0064066287308 1
2.84569715888673 1
1.26383409149674 1
2.07518739865645 1
2.29231363865327 1
2.06573195601384 1
1.09322628864985 0
0.899581958535233 0
1.42423471466636 1
2.81554717102681 1
2.1449923150761 1
0.771867804148309 1
1.66056954686524 1
2.42475724960292 1
1.43972415499767 1
2.327831682116 1
2.0308888193775 1
2.19482554188989 1
2.33295989636519 1
3.00991796136295 0
2.68764394110803 1
2.38640299095578 1
1.90006022274858 1
1.57586636347016 1
1.37846658180992 1
1.83525879344259 1
2.17103812159211 1
2.38497252269115 1
1.85399858055904 1
1.98042686681164 1
2.18507026988389 1
1.28878123129772 1
2.50889954063006 1
1.80746520520114 1
2.43002535951808 1
1.33964551459229 1
1.83817174486225 1
2.82556176158687 1
2.04938385005588 1
2.91470215772994 1
2.02765190160772 1
2.04432049707973 1
1.84383653234796 1
2.68072524412221 1
1.93813256209025 1
2.20330502855334 1
2.20052786995181 1
1.82673145789964 1
2.55951478602071 1
1.97598357925259 1
2.59986745580222 1
2.43116762110188 1
2.50804680344093 1
1.84846968710908 1
0.905035515015404 0
1.54869713264883 1
1.91182477424715 1
2.65970846965928 1
2.41625376788473 1
2.0253781307786 1
3.05204948193247 0
1.85820573144085 1
1.70027595016579 1
2.33107816724734 1
2.46931323627785 1
1.6534006608361 1
1.05089892378374 0
2.41575847369324 1
1.85315397079179 1
2.3228519989386 1
2.4864245605772 1
2.41773031523831 1
1.21104920989663 1
1.27704187880811 1
2.0559507127411 1
2.1033932269174 1
1.56414613918263 1
1.97299230874345 1
1.76174064212481 1
2.37777708755971 1
2.27227920879816 1
2.50882998703871 1
1.91878794936643 1
2.19670843716847 1
1.79086945439615 1
2.00101883755947 1
1.73459765317907 1
2.20158612160698 1
1.43929419954518 1
1.22076314061702 0
1.85401078437447 1
1.84545621973521 1
2.36707021267348 1
1.50296235250414 1
2.54279594378079 1
2.230555746774 1
1.29393201264137 1
2.71693744637019 0
2.06950879142325 1
2.18922085074545 1
2.431732260748 1
1.68626518423376 1
2.17052523952724 1
1.91009995595183 1
1.58313601764051 1
1.47937089379121 1
2.39304430621213 1
2.31336814987225 1
1.75165073129372 1
2.07234010568548 1
1.91092182309286 1
2.307202729653 1
1.24186268096408 1
1.97413510236323 1
2.22075777012695 1
2.22553112022832 1
1.69438715540245 1
2.51361805615078 1
1.80163137619504 1
1.78813124969928 1
1.92941135989676 1
2.55940649598557 1
1.77124826711913 1
2.54139310132472 1
3.43393601135407 0
1.69188149561821 1
2.29362456053294 1
1.98495326934794 1
2.60939639719306 1
2.52535385143986 1
1.99784160767005 1
2.22799399664097 1
2.00555669641143 1
1.73597924230558 1
2.20441216434176 1
1.22426392513592 1
1.07504891822864 1
2.24440111492826 1
2.81730121512456 1
1.14137896313017 1
1.12215142775622 0
1.70720513483624 1
1.14517068156151 1
1.73908026440132 1
1.78315828407501 1
1.75937770153503 1
3.20758478085513 0
1.75794616434141 1
2.96192502791417 1
1.55270199891364 1
1.92899335416393 1
1.83539233382575 1
1.7539692984977 1
2.41558717824395 1
2.74828089177717 1
2.71894963749659 1
2.8369483941022 1
1.90080175844749 1
1.15309475411457 1
3.0066234432656 0
1.7807607152097 1
1.52943536033313 1
2.03136577031357 1
1.95742898610865 1
2.29325053426458 1
1.86114233831755 1
2.45757787984444 1
1.39916929970098 0
2.05675934670062 1
1.64734046124409 1
2.40034744103658 1
2.64698567554392 1
2.04763563704188 1
1.94959764877195 1
2.20278716123147 1
1.75300373294854 1
1.90569548304266 1
2.47181338500846 1
2.54335364693445 1
1.74369770470622 1
1.67895730331248 1
0.966397424000603 1
2.07106778247259 1
1.59230319040484 1
1.5203327481068 1
1.87233075098181 1
1.69039687344751 1
2.29430259546261 1
2.6924358682504 1
1.9801838353314 1
1.85644893323222 1
1.98932565687688 1
2.08104381627015 1
2.02320639082671 1
1.71426072160022 1
3.01668981263964 1
1.89581978448552 1
2.22476480670595 1
2.34582377144557 1
2.4157630340155 1
1.99983520653144 1
1.69953001459724 1
1.64648096849226 1
2.83263968494306 0
2.80865957897143 0
3.28589818902456 0
2.23894807335887 1
2.69230154725407 1
1.89472957046044 1
1.92056508975601 1
2.0137035374135 1
1.76328020588258 1
1.80721534768849 1
2.41053226416556 1
2.76393416513853 1
1.61570788855711 1
2.5482422720352 1
1.96033484855309 1
2.45901025224222 1
1.3661325723684 1
2.4670266494618 1
1.98848464084367 1
1.91491085500906 1
2.42116116491555 1
2.69988304641321 0
1.95742489645861 1
1.51110523668163 1
2.30441820031118 1
1.59069177891705 1
2.66530066498636 1
1.98130687470567 1
2.4376363821144 1
2.24315275552208 1
1.68964704727985 1
1.91111657403825 1
2.75795121080556 1
1.46845941288322 1
2.06023581106548 1
2.25554618299327 1
2.09690231359394 1
1.72314247633224 1
2.25152607435834 1
2.0118768535059 1
1.24328277712899 1
2.10394227623762 1
1.74929347856689 1
1.46997478642928 1
2.48088977467796 1
2.29418590552324 1
2.56409888469133 1
2.59852076003327 0
2.95778364409994 1
1.61561450089438 1
1.57241927067887 1
1.86977640423392 1
1.32364915628941 1
2.08787048357647 1
2.32660892104401 1
3.09292502952603 1
2.03041222878824 1
2.65967365050834 1
1.46936263157936 1
1.09937217714971 1
1.88624003400894 1
2.56144769168053 1
2.559631981566 1
1.22902138827612 1
2.15330439336138 1
1.22309405771066 1
0.865255562461899 1
0.450557025537639 0
1.9016131826472 1
2.97314823290027 0
1.61687860321636 1
2.33625879008981 1
2.14333208503422 1
2.13180197390582 1
1.95391794405927 1
3.13139114701142 0
1.7670400143195 1
2.75657032663828 1
1.56773087405993 1
2.48003948145914 1
2.00671160925855 1
1.42142573159254 1
1.48868242495147 1
1.69009798162214 1
1.03662150540477 1
1.85066702113689 1
2.26814472338092 1
2.89913681369801 1
1.84467622077159 1
2.7553492034117 0
2.17173082797696 1
2.52560761059995 1
2.18511987932298 1
1.50219195040944 1
2.19709652885095 1
1.65197874324061 1
0.778245362579554 1
1.88004400923864 1
2.29095738427957 1
1.76623030367434 1
1.07927410420087 1
2.02681501713758 1
2.30076071708371 1
2.0877410379621 1
2.62439624450984 1
2.16280484053996 1
1.95986353253543 1
2.03960495439299 1
1.21121990078688 0
2.12354129543013 1
0.875454627157209 0
2.26258439397336 1
3.10673143069795 0
1.84917061860907 1
2.57548036340236 1
1.88677163153688 1
1.8511138366467 1
2.88346103893703 1
3.05395338688415 1
1.469342915198 1
1.92747452831611 1
2.54859669851504 1
1.88636446986947 1
2.23465723553334 1
1.83876600973732 1
2.63480453451842 1
1.66051231379221 1
2.4397285359119 1
0.968550160075022 0
1.58096229790525 1
2.54929437896871 1
1.7171605924745 1
1.21897239925276 1
2.39525760802754 1
1.87889058563656 1
2.86407216194059 1
1.92258071170824 1
2.21618994799702 1
1.6010046805014 1
1.86131228211266 1
2.58052050493232 1
1.28400799882345 1
1.94416523386234 1
1.87716769398901 1
2.3511929652074 1
2.27685602759657 1
1.81262265769856 1
1.75775601459246 1
1.34902119618528 1
2.01397126027139 1
2.54971080685871 1
2.03086721433593 1
1.18036038233963 0
2.28156795202781 1
1.10035371544629 1
1.78057510439858 1
2.29083294616244 1
1.92003899274228 1
2.82399157885804 1
2.18688180369386 1
1.3421237107843 1
1.69388744657883 1
2.76781282884857 1
1.48737957122296 1
1.94018380901087 1
1.38174045116681 1
2.05971846691031 1
1.9334564981799 1
2.61968726879396 1
2.57185521154099 1
2.87846342332268 1
1.68355982874535 1
1.74979873112583 1
2.4929847546664 1
2.8922835863817 1
2.15970503853299 1
1.58407583602184 1
1.28948259649421 1
2.55103530680119 1
1.82892591541349 1
1.54402755131186 1
1.6743770457767 1
2.17445747234102 1
1.77753152722883 1
2.93191209402804 0
1.38307635856816 1
2.07303657560152 1
1.15334326563771 1
2.20007480032924 1
2.41510465086158 1
1.3157386307448 1
2.64092217515634 1
1.94902387622201 1
1.21102049611367 0
2.84194286849533 1
1.55463684072023 1
2.12183748557066 1
2.37267455765262 1
1.30385165734228 1
1.3697371424337 1
2.19453014095707 1
1.33681980753532 1
2.74144290851416 1
1.91267656688054 1
2.55937693451511 1
2.54965245043327 1
2.16966689237629 1
2.21844980221892 1
2.60367023917306 1
2.8000834020071 1
1.88849617256674 1
2.56504695199251 1
1.86119693107238 1
1.22278222237567 1
2.06946602110644 1
3.06098918890503 0
1.65702068866339 1
2.14128953757913 1
2.23440162946956 1
2.13220658946986 1
1.91560062152139 1
1.69683021454696 1
2.31748222361011 1
1.37495593541819 1
2.25809499702255 1
0.440536506888607 0
1.23792369409656 1
2.52384696337499 1
1.16684685452598 1
2.3785829351063 1
2.1894362346488 1
1.91507635379103 1
1.47851035530003 1
1.90312104261861 1
2.60605190008885 1
2.1995035878395 1
1.69927986790624 1
1.70524115834748 1
1.55195536260548 1
2.02813895058833 1
2.59324846327929 1
1.2643055453264 1
1.97004458311689 1
2.15892686389638 1
2.2885731073621 1
1.75382247231465 1
1.49798252040547 1
1.47839578435981 1
1.27966657802493 1
1.71809356463454 1
1.78555792319089 1
2.76867546395487 0
1.43255932779908 1
2.10273255784889 1
1.63538524179654 1
1.87413569852599 1
2.12878744662269 1
1.72078818178576 1
1.90221928438022 1
1.93059466148974 1
1.89623316973824 1
1.95389612719499 1
2.77603343758021 0
2.25591034270252 1
1.72965089999604 1
3.44753273611632 0
2.75710388771225 0
1.76451775084937 1
2.11227450150801 1
2.01044375840261 1
1.42359958115804 1
2.79095240077928 0
1.93307539595192 1
1.74079339178264 1
1.88452302634142 1
1.76117008830817 1
2.7115858028969 1
2.34447619969455 1
2.3210984568056 1
0.970840851293942 1
2.77399876723536 1
2.02594699314778 1
2.63180899625629 1
2.1404523259373 1
2.01180226916073 1
1.31601738822221 1
1.71047260580314 1
2.12633276001137 1
1.11223768510004 0
2.30007851350017 1
2.76105844556962 1
1.96346636286353 1
1.84750683667418 1
1.42621288973336 1
1.10462957698397 1
1.83152072429138 1
2.90520128545466 1
2.13723521878142 1
1.91730152332602 1
1.80381688787368 1
1.34033348585151 1
1.8887935015592 1
2.1121938521877 1
2.2315303300799 1
2.38874297642104 1
1.63281270167609 1
2.02481980206745 1
2.35779660815448 1
1.78521415911054 1
2.68674141196697 1
1.98380205652804 1
2.41142350497413 1
1.02756844042722 0
2.39605623493201 1
1.60065107779748 1
2.23976437882183 1
2.92620110083581 1
1.82716007095987 1
0.720655966263773 0
1.65001519410952 1
1.73876230959503 1
1.48550380357105 1
2.58173209645383 1
1.35470599559277 1
2.49387451521645 1
1.29377114862177 1
2.36157544117 1
1.51992744343881 1
0.856515608013777 0
2.72236636679592 1
1.82146599951084 1
2.4589358517036 1
1.96450391024349 1
2.02460304770529 1
1.52309989866108 1
2.02005696531325 1
1.00305732604335 0
2.3527386673847 1
1.58647161183389 1
1.85328211867072 1
2.02742421656464 1
1.60657449175628 1
2.68469473120712 1
1.96823762977317 1
1.47100076363812 1
2.28493060747515 1
2.0397653927782 1
1.04173609642036 0
2.4475504022369 1
1.72755451957862 1
2.23874732600359 1
2.10668310846408 1
2.18240625004989 1
1.87277482083995 1
1.11539076820669 0
1.30508624405685 1
1.794862717643 1
1.74676634872249 1
1.9525122646642 1
2.11247237216373 1
2.16840160851261 1
2.11465914638202 1
1.91251275741696 1
1.77177760417239 1
3.43982131106532 0
2.14492082747845 1
1.92222999437005 1
1.98607430889374 1
3.12461503006993 1
2.18922311904048 1
2.71413959344391 0
2.40667575906185 1
2.0631604126222 1
1.99581401441717 1
1.75579141332176 1
2.52850299984843 1
1.97293060002645 1
0.966401702936383 1
1.56743701845528 1
2.38440243421281 1
2.29782029674845 1
2.7730779997715 1
1.9592433400456 1
1.95699449823384 1
1.63329915609199 1
2.95589702446577 1
1.07849794907164 0
2.04715316383301 1
1.56153786562502 1
2.93096499065794 1
2.4273698384274 1
3.47611748385153 0
2.56654696228282 1
1.75688461742266 1
1.43719682254766 1
1.78681708434876 1
1.21863762570609 1
2.10533942350823 1
2.59474836639447 1
1.5534859026937 1
2.20680384839888 1
2.1600293241255 1
1.81367885761521 1
2.90903312408372 1
1.58212080051137 1
2.73227704399281 1
1.74643987207225 1
1.88462984855303 1
2.37761388170729 1
2.21874251026251 1
1.59669601007213 1
2.59135146247384 1
2.80872122563808 1
1.69129400460883 1
1.88858638296593 1
2.01070114966806 1
1.78569613317874 1
1.80800368536507 1
2.25151370119651 1
1.69419250530978 1
2.51536786277581 1
2.59811330944987 1
1.42278267903962 1
0.811027800915375 0
1.99674071708409 1
2.71548496967058 0
1.89166541527845 1
2.64587257651794 1
2.15210593041685 1
2.58821348273962 1
1.33395863919353 1
2.28087978265244 1
1.35428044246954 1
1.70094263002486 1
1.72207208719978 1
2.41884479806395 1
2.66376956929052 1
2.28616755489585 1
2.65713330433245 1
2.43315227867632 1
1.81029859988148 1
1.6488674896894 1
1.62302195319708 1
2.31410677891398 1
2.44374349258838 1
2.24593078525087 1
1.65306156669326 1
2.67991373656808 1
1.61581646911309 1
2.46182046328504 1
2.70296244601102 1
1.93254365892662 1
1.24407973352362 1
2.26803222166091 1
2.61376933756188 1
1.52180391359407 1
1.84154855917137 1
1.91141283227977 1
2.8266919130724 1
1.25374741354529 1
1.68075465803038 1
2.81920035422645 1
2.0886839321287 1
2.02365888501062 1
2.63053272176771 1
2.11166571585355 1
2.02985722966222 1
1.42681611247513 1
2.88238214012238 1
2.96177882570122 1
2.74274830147194 1
2.42823371988959 1
2.88786424721237 1
2.8139472215672 1
2.42505322766169 1
1.93044064631239 1
1.45369488291401 1
1.13241043961994 1
2.28890889345448 1
2.04470017172155 1
1.90435830403937 1
2.19225877270379 1
1.98614153480826 1
2.33651388470864 1
1.99102110136602 1
1.65901128159171 1
1.68577283551823 1
1.67640328626722 1
2.04890850437601 1
2.75681396733989 0
3.33229635478306 1
2.47910781743734 1
2.14389477585926 1
2.04703082779064 1
2.16086328976602 1
2.22762977098191 1
2.02785009053488 1
1.55063731538804 1
1.89652193466543 1
1.49292584487709 1
2.81592274130096 1
2.31522791440649 1
2.78673114201033 0
2.1781341016625 1
1.36429525197565 1
2.9161089982161 0
3.3632221458182 0
1.79415579235466 1
1.68295347637437 1
1.62514375835759 1
2.46709299948242 1
2.13825965647108 1
2.17471856605765 1
1.87320284173284 1
1.36151735758415 0
2.9576829723164 1
1.5758071395091 1
1.80138779701335 1
2.10652327564362 1
2.28506193172276 1
2.69770360158128 1
1.77892969833933 1
1.52384356391653 1
2.17704450753737 1
3.05978943033733 0
1.27179386550096 1
2.16078894802258 1
1.60194922029056 1
1.29409619007655 1
2.87262755596611 0
1.49114756447545 1
2.59814870827346 1
1.05807290483488 0
2.13242900272643 1
1.51726416620224 1
1.43716401514775 1
2.61225609424636 1
1.30666815863917 1
2.24170931126541 1
2.33694225711361 1
2.60385101227826 1
1.78593113984372 1
1.86642621366926 1
1.71053752031168 1
2.56304789808175 1
1.18025920738774 1
1.56005868353446 1
2.06906445384633 1
1.92603958735995 1
2.13744017496923 1
2.24706875208577 1
2.65616841501978 1
2.28017856999477 1
2.53018298696616 1
2.34622087780852 1
1.36958521235232 1
1.75335807092526 1
1.95782525362312 1
2.20260317257384 1
2.10245691241914 1
2.11261262737629 1
2.40074387804749 1
1.11450158481451 1
2.80626771901596 1
1.60561914818722 1
2.00563774682114 1
2.24965158196424 1
1.67091754743233 1
0.54370147897637 0
1.92689189542162 1
2.40306070887051 1
1.95284368485592 1
1.23024979776376 1
2.79273990720205 1
2.26789910519252 1
2.02902461122634 1
1.66186738160652 1
1.42477333331387 1
1.82951416976695 1
1.51744012478649 1
2.94369536420902 0
2.64930979470271 1
1.98464418677778 1
2.42746777577072 1
1.25599648173491 1
2.08913098649079 1
1.56317075244839 1
2.29917935106239 1
1.81802461866963 1
2.10213263911246 1
2.59716328290453 1
1.46291902584347 1
1.68751421405283 1
1.54870673852716 1
1.61523416618172 1
0.599865089873967 0
2.45137257432755 1
2.36842152327669 1
0.981958843614551 1
2.81519898885461 0
2.50131137643607 1
2.20875012061367 1
2.173212284949 1
1.91084139002331 1
2.03086659082274 1
2.4997078472867 1
2.15871392530904 1
0.748531588479339 0
1.83203544777182 1
1.66911329977156 1
2.12515252095499 1
1.25494812186109 0
1.72973943860562 1
2.44087468109799 1
1.7505342761013 1
2.45899096485679 1
2.48265020748301 1
1.64056777416447 1
2.81703240258741 1
2.01700564042938 1
1.64194873614728 1
1.61103732907297 1
1.06629602070708 1
2.34008031001879 1
2.27622250498059 1
1.29046318861582 1
2.49691692713242 1
1.45151998271218 0
1.5183698391259 1
1.68732368635971 1
2.2017634299037 1
0.537875914794284 0
3.27044112476075 0
2.35631290356773 1
2.46163520532271 1
2.53513104685502 1
2.18404220973889 1
2.05750203617166 1
1.07019641252896 0
2.75831604100109 1
1.83364112379804 1
1.87195922562686 1
3.25974570527435 1
2.03810878204456 1
1.51407133396255 1
1.96274647994504 1
1.37230746445336 1
2.65509572119961 1
2.88523519634032 0
1.58284471162869 1
1.98162387305558 1
2.44650789097308 1
1.5548360207711 1
2.08810554324253 1
1.47991073078991 1
3.1460242345277 0
2.39675298440303 1
2.39484470788773 1
2.00798979138485 1
2.08707702974683 1
2.83337980541289 1
2.13042652337321 1
2.87687473463011 1
1.86495409614462 1
2.13803335593598 1
1.1519993079292 1
1.85486710169281 1
1.35864260120358 1
1.67170751168019 1
2.05178176026339 1
1.36524952063684 1
2.87252949443354 1
1.79975894758503 1
1.31888923755589 1
1.27417478657396 1
1.63283825919733 1
1.99737070159085 1
2.7357938053612 1
2.06061555266349 1
2.02876221090376 1
0.972023099063826 0
0.748862690572406 0
1.92099902958069 1
1.7174865611644 1
1.39271380569695 1
1.83824541768985 1
1.73550165003139 1
2.01129862701066 1
2.08531679377452 1
1.83341080338638 1
1.56908436088375 1
1.9439588728998 1
2.00433490840913 1
2.53383757233735 1
2.59089420893657 1
2.66067945441681 1
1.37271783164474 1
2.77191553580094 0
1.69413327876337 1
1.94360779451339 1
2.40467722162137 1
3.66016496012103 0
1.51294634259202 1
1.51056509088525 1
1.45080590449436 1
1.90150298304272 1
2.25459905033796 1
2.25394074037065 1
1.48549879604753 1
1.95257668095044 1
1.50500891137727 1
1.52344364017527 1
1.70309332684484 1
2.52376696828545 1
2.63299318580086 1
2.1537854095644 1
2.2383081784647 1
0.936494336046682 1
2.37998132994592 1
2.53141610047316 1
1.83272299777141 1
2.23908096704214 1
1.94715881613418 1
2.37705057082979 1
1.52095493041678 1
1.23741986172474 1
1.88044396553598 1
1.99768853779121 1
1.50220413031759 1
2.19440004026049 1
2.16930912530388 1
1.48580519433108 1
1.93594275893414 1
1.29008385632953 0
1.96976725677492 1
2.05978257208117 1
1.05722960899471 0
2.24510721055046 1
1.8258515145579 1
1.68414046166875 1
2.58660874597837 1
1.50517903909792 1
1.96884561729147 1
1.96433345023824 1
2.44519860369945 1
1.68307771337508 1
2.11371193006493 1
1.769095319622 1
2.09195938576394 1
1.59376922223628 1
1.65156720767314 1
1.32357044226108 0
2.11945697113476 1
1.87042838420889 1
1.37658201102964 1
0.969824985321099 1
2.49902689926233 1
2.18780897835243 1
2.24877437889708 1
2.24642205379998 1
1.67216170327481 1
2.20684940310131 1
2.62031018963032 1
2.38690944162747 1
2.43800846423795 1
2.54890780530635 1
2.51527161783875 1
1.34022416604372 0
2.3951111082645 1
1.79121151842838 1
1.16188123542183 1
2.12915469310733 1
2.28316149827799 1
2.09928266361662 1
1.47281818788755 1
1.324408388683 1
1.86761040213504 1
0.867699445443312 1
2.4564162131174 1
1.6320107563313 1
1.84780886729879 1
2.4440902140524 1
1.98060211833154 1
1.63421981857905 1
2.36429548771921 1
1.99123232803649 1
1.85372335309037 1
2.18566208415677 1
1.58453937709399 1
2.18625526464228 1
1.77919237240151 1
0.736398541025091 0
1.45332247299493 1
1.61615115216461 1
1.06791620092561 0
1.36214482189275 1
1.67693201706127 1
2.16590234288818 1
2.65344009323803 1
2.25252406493693 1
2.62465101291324 1
2.00232838539668 1
1.62924825646744 1
1.65440784835544 1
3.26994299503021 1
2.12532281345475 1
1.77642449958561 1
2.11036726986319 1
1.15669042115141 1
1.89161136315935 1
2.72853942841974 1
2.9266976524158 1
2.59752342794019 1
1.97896303652668 1
1.04684884859266 1
2.53407917494921 1
1.62319852171744 1
1.77824984428165 1
1.35608466741091 1
2.50856990390731 1
1.7744695792995 1
2.16737063626824 1
2.61116315884514 1
2.0418305879616 1
2.66055853638456 1
2.4261778774905 1
2.0525641878689 1
2.62349748659172 1
2.25906309246387 1
1.83315671333768 1
0.812433225593491 0
2.80736183825469 1
2.43090837544785 1
0.785055707548186 0
1.53438220570112 1
2.21119617119584 1
1.45315449726341 1
2.40423421835063 1
2.57332906212295 1
3.0650416840537 0
1.60716844666452 1
2.40792347625493 1
1.46286205831656 1
2.97803756163955 0
2.03469910227248 1
2.62947068532587 1
2.32518217390453 1
1.54972906645967 1
2.04215216792804 1
0.731741760568416 1
2.53786409921504 0
2.12854970185878 1
2.06164929852488 1
1.27916208077863 1
3.34738874557571 0
2.0305890586208 1
1.97522694606832 1
1.78091052878558 1
2.15292154987298 1
1.62049786953301 1
1.48986513064242 1
2.12265848291294 1
1.8958533852148 1
1.77004482547886 1
1.74155507751135 1
1.56113579978868 1
2.70034112265505 1
2.16864996638969 1
2.59035797818213 1
0.821271885870345 0
0.946384739229162 0
1.88782830399771 1
2.0616899349256 1
2.82709139630206 1
1.98794958992138 1
1.665495376718 1
2.52546646968899 1
2.27038716990808 1
1.94567667241873 1
2.52991907262032 1
1.70509216153895 1
0.642410963222462 0
1.5121277178637 1
2.10000542296114 1
1.75598385335246 1
2.81817479926657 1
1.66940654470391 1
1.84972162005834 1
2.86849772515887 1
1.97480723596079 1
1.89564056034605 1
2.56000842353618 1
2.02810983759105 1
1.67671953448281 1
1.56498286346037 1
1.77842850984703 1
3.08849464715516 0
2.55806344441189 1
1.64040519639666 1
1.3649205345717 1
2.34897896074171 1
1.90139828520759 1
1.91056195059858 1
2.08443392816274 1
1.29913252024208 0
2.69500625646091 1
1.90276535464031 1
1.21104956832442 1
2.52017221267023 1
1.74040868100243 1
1.32854561078037 0
2.41102384707225 1
1.800821079338 1
1.18283055471317 1
2.88705473190469 0
2.19763033598509 1
1.47601751631909 1
1.45332427777444 1
1.09815623860481 0
2.74854687866344 1
1.80589287586021 1
1.96288627077622 1
0.980574800674821 0
1.41001390979937 1
1.18046198401758 1
1.79748059643391 1
2.02709416321929 1
2.55778520449025 1
1.43716315479884 1
2.23250737163221 1
1.62686686775536 1
2.77746737450337 0
2.12095897393567 1
1.81578988515393 1
2.6268978165348 1
1.6987729206514 1
0.91734142711625 0
3.36233041025373 0
1.19906900238097 0
2.77337498843916 0
1.75140275317569 1
2.75586268556422 1
3.04104980186349 0
2.74935271726167 1
1.17612072903708 1
1.69793235477161 1
1.63361855201711 1
2.42314388598814 1
1.88969270503806 1
2.92020156694272 1
1.75878298371518 1
1.98394911888446 1
2.34848972621382 1
1.98122598822746 1
1.99740125766126 1
1.51286975539548 1
2.26596462534025 1
1.92563038557517 1
2.16036148726831 1
2.03884748428533 1
3.05049315478846 1
2.2467925777874 1
2.07103909586302 1
3.23509747639653 1
2.65907517526846 1
3.02350563778364 0
1.33386465823326 1
2.30977706087817 1
2.22200422257102 1
1.13668036496411 1
2.31792063791241 1
2.13194249057974 1
2.59683533518999 1
1.88504792960947 1
1.45143095036975 1
1.88802441364405 1
1.64745125739945 1
2.33960280524478 1
3.73737709885819 0
2.68826720629145 1
1.9530433770784 1
1.54145319788127 1
2.79688011998985 1
1.63527226856189 1
1.89369593771157 1
2.3957788601777 1
2.08861034084435 1
2.3875962252282 1
0.569309315572794 0
1.80607551478149 1
1.54214255660299 1
1.88160352618318 1
1.32234773739541 1
1.93259847449195 1
2.75498673032532 0
2.35904618539444 1
1.92172602430981 1
2.65029239275556 1
1.92978339706297 1
1.89577838139586 1
1.53015606720669 1
2.21230644979068 1
1.95854513124741 1
1.39676686231244 1
1.54691258363847 1
2.19759489130815 1
1.26080442858087 1
0.941056972563657 0
1.06470802077267 0
2.10014528592497 1
2.72202472609546 1
1.58774650575141 1
2.12508458633173 1
1.06564155222941 1
1.91516953243409 1
2.02186312321802 1
1.74827486912373 1
1.67101093696465 1
2.81791319425522 1
1.63626949566098 1
2.14424521969739 1
2.51732243423199 1
2.49756781275003 1
3.48871379839364 0
1.83712855819672 1
2.82569273163094 0
2.11989188527766 1
0.744810065113109 0
2.41554043885769 1
2.24151428765386 1
1.62336531387432 1
2.74286420363799 1
1.31755447224702 1
2.32378791583002 1
1.98281574810815 1
0.480520072017174 0
1.56430855287559 1
1.72458211013441 1
1.68953332015393 1
1.90382201921578 1
2.00752050780198 1
1.89764386233052 1
2.31524964203726 1
1.79875045912802 1
1.86469150252919 1
1.84440659475317 1
1.50059383548161 1
2.43228837328805 1
2.68348567680561 1
2.35291435480744 1
2.26474248360362 1
2.58186781037581 1
2.25075004418791 1
3.28246160623946 0
2.12004353686978 1
2.05856926457845 1
1.5176128082791 1
1.21962589162552 0
1.80828055399549 1
2.14999571498095 1
2.74265973128064 0
2.63644587761452 1
2.27250963854668 1
0.749843767251414 1
2.07362985998014 1
2.96982908892425 0
1.6744890940923 1
1.67253964331008 1
1.87838122725617 1
1.63869066859262 1
2.08817593497824 1
1.39459989201254 1
1.76773851711199 1
2.05861901017764 1
2.57140352252149 1
1.72122513490763 1
2.13794193512093 1
1.65941066035493 1
1.80234797004947 1
2.00262857920326 1
2.27638075948879 1
2.26059839069515 1
1.2860937266914 1
1.84381217748477 1
2.65569030113847 1
2.98105830130749 0
1.26833369226825 0
2.84195080492286 1
2.45585177566741 1
2.66170385621105 1
1.94927224517739 1
1.65953600252348 1
1.74242109628617 1
1.01617402090508 0
1.38433636603994 1
2.16467967300174 1
2.03013413605909 1
1.80161402041308 1
1.34186028645039 0
1.67660263002229 1
2.30689298900314 1
2.08944560790959 1
2.02803677549292 1
1.51495318301818 1
1.90873236760447 1
2.17937288735309 1
2.5746949710516 1
1.91901243370104 1
2.8581923471192 0
2.49997511268519 1
1.28283535650924 1
1.37078952266038 1
2.6453802721838 1
2.65815947923075 1
2.24599687404903 1
2.12273166358401 1
1.87778895403484 1
1.96158586745182 1
2.11236035396481 1
1.41504957469311 1
2.83751080178467 0
1.75623735272794 1
2.1201518130629 1
1.60259979004531 1
2.32151825486858 1
1.69218463792409 1
2.18584399005212 1
1.66250662300155 1
2.71290323528007 1
1.34915480053785 1
2.43571389455988 1
2.31557381825891 1
2.96511241034226 0
2.91423275692797 1
1.18993749133823 1
2.01715123976516 1
1.67413104699903 1
1.22675347545683 1
2.04620438225285 1
2.03190194406779 1
1.7502863015083 1
1.93687607490169 1
2.59767901964127 1
1.87001374248101 1
2.75220119392952 1
2.20859524110549 1
1.71263324289916 1
2.81984715969889 1
1.8964603206557 1
1.94659918490731 1
1.21524760570134 1
1.57899987928222 1
2.85544041063784 1
0.670598559412557 0
1.99028489444414 1
1.84460061778336 1
1.23040265894533 1
2.05582706556715 1
1.52437593333207 1
1.51439523920163 1
1.91069671279297 1
1.92703957526831 1
2.76288217598285 1
1.76080046809365 1
2.34312965532652 1
2.24355847260963 1
2.12971603934301 1
2.09120226952221 1
1.95040082153638 1
1.48996760760296 1
1.8714866796683 1
2.60939053712372 1
1.66473111003304 1
2.02993908982518 1
2.12861725504892 1
1.95548146600521 1
2.53689081888443 1
2.78263726749552 1
2.44593125073509 1
2.01449559502818 1
1.97648381819883 1
2.0028870327492 1
1.42596868906227 1
1.79464751595077 1
2.85348796764358 0
1.9061043678642 1
1.86303782001742 1
2.43679871571957 1
2.06532699649905 1
1.09691867256274 0
2.38298663379224 1
2.32221621980525 1
1.61097451449593 1
2.21913717299396 1
2.86386554914791 0
2.34669722468588 1
1.88082680038938 1
3.17263557293362 1
2.64574104319052 1
1.65687953678075 1
2.14120453521495 1
1.47835747754064 1
0.598981466956687 0
1.13593437667454 1
2.01985672402764 1
1.55422369517749 1
1.68743591683408 1
2.09761110294213 1
1.69574059205493 1
2.35399841858868 1
1.83397988129936 1
2.33293709397166 1
2.88131694932614 1
1.82753874468885 1
3.04694610422435 0
1.43085140286958 1
1.81795141209315 1
2.81721889521533 1
2.15010952726301 1
2.00341740267084 1
2.39098586706873 1
1.67677358957207 1
1.53594929220852 1
1.99402496924729 1
2.89740499074431 1
1.68754081886459 1
1.71195071783187 1
2.85911392354214 1
2.65420439117911 1
1.69045614266196 1
2.40523817173876 1
0.80037888527433 0
2.51037399517821 1
2.05118204568343 1
2.53819979124238 1
2.67064460965679 1
1.9743721102215 1
1.47786615207663 1
2.02481804309278 1
0.433788998542416 0
2.4950949555443 1
1.74822549804008 1
2.47090807031265 1
2.03753600318496 1
2.68693309331699 1
1.84974476281023 1
2.09262710221073 1
2.67114498339213 1
1.70020047909201 1
1.62064571309321 1
1.91682844260841 1
0.765998086061921 0
1.09584315542996 1
2.01178791913306 1
1.11734402735521 0
2.55742504950092 1
1.44776559766639 1
1.81678349371728 1
1.41458912862255 1
2.42861238661203 1
1.699884215974 1
2.72850324634755 1
1.50056806340316 1
1.24890533051815 1
0.757712706027438 0
2.98951448121155 1
1.39927638445389 1
1.82735819719315 1
1.29733298093177 1
2.69461909989803 1
1.49961473139753 1
1.93495635569374 1
2.27700935726768 1
1.94410295443371 1
0.404572191156268 0
1.28046547555884 1
1.4513513605516 1
1.75948202192548 1
2.06013990173928 1
2.30552849813209 1
1.91516077474628 1
2.37470641383344 1
1.74373197001745 1
2.45292556202517 1
1.78086014850135 1
1.57607807333121 1
1.96003430138626 1
1.91599816736849 1
1.51334127855137 1
2.7786120169815 0
1.44998649308772 1
2.02184234684401 1
3.17437553026543 0
2.02766412706592 1
2.2475452303188 1
2.10496610212899 1
1.29887679742508 1
1.95657380129421 1
1.35526416605483 1
1.9745791605031 1
3.30490969710853 0
2.0567914862919 1
2.81348657775765 0
2.25660253838442 1
2.54911313816362 1
2.70357642960195 1
2.69665141865091 1
1.6667647082341 1
2.25001908583017 1
1.33327066014534 1
2.83416679335711 1
2.64466056106149 1
1.62573062834823 1
1.75510447162396 1
1.6736361539968 1
1.79547612364062 1
1.90069059146223 1
1.77322032712992 1
2.4982221421328 1
1.92634613599305 1
1.45884193347722 1
1.87764378901455 1
1.73339814926938 1
1.9444974594184 1
1.72701130938392 1
1.50488325342932 1
2.00882270391548 1
2.53366507702508 1
2.05563074735394 1
1.56119496568599 1
1.74000034009662 1
2.50503557555355 1
2.28910530910822 1
3.36764568267068 0
1.7176361509909 1
1.15551842788786 1
0.979786060527257 0
1.57820488545904 1
1.93833394020269 1
2.26939061061059 1
2.14071552946306 1
2.24199529888557 1
1.04993800883811 1
2.11175750171114 1
1.40513597768141 1
2.45993194837395 1
2.41795623703653 1
2.90125460881787 0
1.78379962077691 1
1.11488214857982 1
1.80308945141648 1
2.26495318100327 1
2.27802512601393 1
1.30471313284201 1
1.55302556750341 1
1.05006252832148 1
2.06274267179507 1
2.34707046463187 1
2.83995514703548 0
1.68081385514095 1
2.56520346838433 1
2.94604776683817 0
3.09672769521554 1
1.76729871133578 1
2.42977343448249 1
2.58619577280861 1
1.39461458420858 1
2.1240672888949 1
4.36251398719832 0
0.716666166950723 0
1.41572347922019 1
2.46741768245402 1
2.40448379197482 1
1.77911870546087 1
1.52944659618718 1
0.762178846244447 0
2.36904319477015 1
1.97345618489042 1
1.65664944920657 1
1.2808476289543 1
1.65215855650646 1
1.92668519280861 1
2.83931807723877 1
1.63618063237554 1
2.0882787874635 1
2.05734090805611 1
2.66093970971333 1
2.96711666020938 1
0.881853600527034 0
2.03403629320403 1
3.45440688511919 0
1.7461759741046 1
2.04168169502308 1
2.66472435477295 1
2.15582471132532 1
1.09493927159016 0
2.70270662803755 1
2.2258397490309 1
1.7102230866 1
2.33859597816134 1
2.36374328368382 1
1.64387785703594 1
2.14341038851163 1
1.8883653745854 1
2.01122127419595 1
2.31260043528148 1
1.23046808454804 0
2.15316808693136 1
2.01346329326002 1
2.67212663039772 1
2.15954305537073 1
2.24030492991771 1
1.36860383483112 1
2.39340801404013 1
3.23141219647727 0
1.24278601944327 1
1.55102377962119 1
1.76339161659603 1
1.88840435557897 1
2.3792516120704 1
1.91419787427728 1
2.41984005792727 1
3.46432571917365 0
2.31941486320331 1
0.857226334557647 0
1.97915024198204 1
1.7378158148497 1
2.85572560650315 1
1.75328289873857 1
1.17789183554592 1
2.23295284318901 1
1.85622746155088 1
2.78884810304291 1
1.66262805011958 1
0.828331161807199 0
1.2790952967006 1
2.07138460942279 1
1.53322055659988 1
2.07059818927185 1
1.53425246256732 1
2.29250399135615 1
1.55987089241147 1
1.20224591517403 1
2.45144677801084 1
1.92522297176836 1
2.60993128629328 1
2.58184970837375 1
0.799684099987857 0
2.18467467598695 1
2.14223717367121 1
2.31955199416202 1
1.34548581540391 1
2.41510721834152 1
1.98933424913255 1
2.29568451260787 1
1.78569498141821 1
1.49499812516195 1
2.61859473029898 1
2.82176535759943 1
1.76678768708792 1
1.70982848243422 1
1.03430557296816 1
2.66572398900074 1
1.47106390173732 1
1.45681480672438 1
2.64920986870666 1
2.30916296403371 1
2.31433148736438 1
1.54252925234528 1
1.40555686422466 1
2.75245887101357 1
1.04330861869685 1
1.66240164882261 1
2.08717330031645 1
2.43392764681667 1
2.05189397815656 1
2.57468791904233 1
1.90177783948899 1
1.79576297676981 1
1.53724791109546 1
2.75325385652471 1
2.29851454553764 1
2.08918352879335 1
1.98518323963912 1
1.05091040774202 1
1.57742214277708 1
1.91402471403774 1
1.55297145138113 1
1.9848146901751 1
1.33842594959088 1
1.8078467228173 1
1.91323867737653 1
2.05377827901909 1
2.26202265908329 1
2.37373293168295 1
2.72163984617354 0
1.18084697594903 0
1.6218543598358 1
2.2472023215198 1
2.26835365093973 1
2.42797903386533 1
2.27092956741133 1
1.49944566222794 1
1.96099675778837 1
1.67655767858206 1
1.91441551487368 1
2.56176952953667 1
1.85875721719427 1
1.50376848318885 1
2.56025224508542 1
1.49772205086526 1
2.20713351922448 1
1.76255192615168 1
2.72332458756108 0
2.33690253465195 1
3.05047186908742 1
2.42436669019976 1
3.58225935713211 0
1.75313915739454 1
2.15706296302264 1
2.25137059379579 1
3.19967568209822 1
2.65879073708334 1
2.09546919333365 1
2.39954393196597 1
2.41966659520917 1
1.80625643675676 1
1.27843228105606 1
1.84054116756495 1
2.31631601982644 1
2.14776997603876 1
2.12012981908758 1
2.12797292863698 1
1.78098819414152 1
1.24169501843486 1
1.41338146520404 1
2.12926953558526 1
1.30507206232942 1
1.42131175341502 1
1.51866824978232 1
2.54400222291291 1
1.21448986212128 0
2.53931368442494 1
1.1706896805372 1
2.04749421101134 1
1.51400378411959 1
2.55992338746325 1
1.50632393474584 1
1.91628511180098 1
2.27174217477275 1
1.90827180510172 1
2.80840833442726 1
1.60623608701502 1
2.34821818632253 1
2.4685354830422 1
2.15347455001933 1
1.32188008202112 1
2.03580985774536 1
1.52858338178625 1
2.10475075925077 1
1.41288417689171 1
1.75565378126483 1
2.53796872396765 1
1.19395429521566 1
2.06372898544345 1
2.54424914943471 1
1.81986506606674 1
1.51524861656995 1
1.7504208360799 1
3.21966492628722 0
2.23896235880282 1
1.25707556220185 0
0.797039932648308 0
1.76404127042607 1
1.69210596241222 1
2.01646215416213 1
2.24654599185755 1
2.36554926534068 1
1.11089151751092 1
2.25347268980642 1
1.59181906831037 1
2.00029813235477 1
1.82967268770606 1
2.6850978805581 1
1.83266822938694 1
2.49627029872099 1
1.26066286945672 1
1.66412472377234 1
2.75035479164179 1
2.76830141645391 1
2.27177104358146 1
1.17208959754162 0
1.35675572143036 1
1.96143286003929 1
1.80303544724706 1
1.25911680482826 1
1.97337804084507 1
2.0901868976251 1
1.3529361124139 1
2.21682699625487 1
2.52182220715796 1
1.66517750953272 1
2.18235374095904 1
2.1832584218953 1
1.86843841832538 1
2.57947645484275 1
1.45493554676 1
2.2778635232452 1
2.231851520975 1
1.49074613802767 1
2.20231743413776 1
2.63162860478184 1
1.92429359876893 1
2.00965012246192 1
2.36980345261639 1
1.66696606576064 1
2.63884688699634 1
2.02584428252366 1
3.04450931744616 1
1.1116933041164 1
1.69001278859522 1
2.41188222582029 1
2.12128057328904 1
1.70912046578224 1
1.81978330373515 1
2.63448571035041 1
1.20233252309003 0
1.1719866976322 1
2.0600635472788 1
2.69097943902669 0
1.79266648960513 1
1.36264685767503 0
2.87921067169181 1
2.5841864448952 1
2.71096448352892 0
1.75445186382841 1
2.05511016709529 1
1.9176070894371 1
2.17579273673699 1
3.00704804082516 1
2.42877684675529 1
1.77563818800508 1
1.36664593791082 1
2.76848631749332 1
2.23861603959058 1
2.58999837287155 1
0.853958079245951 0
1.60164401196981 1
2.38396712182281 1
1.528427324035 1
1.1162398099945 0
2.44954997273373 1
1.96011104127522 1
2.56645811498971 1
1.08564608907383 1
1.68325775845651 1
1.57457931448091 1
2.36781206507854 1
1.86242936812262 1
2.53706040180024 1
1.82023366215656 1
1.64568121793126 1
1.47475480053782 1
2.45128298313824 1
2.59318020398028 1
1.88345975683324 1
1.57953779910263 1
1.7570513113252 1
2.24248119748174 1
2.65579319880143 1
1.884449129033 1
1.51296989950974 1
1.69999108975016 1
2.45734831256685 1
1.83864007806542 1
1.61045505776533 1
1.19001967009142 0
2.29108203127413 1
1.59142603806024 1
2.54882399403825 1
2.52902255006281 1
2.01734172578673 1
2.29527637848615 1
2.89252236519354 1
1.48538058704538 1
2.30628216239463 1
1.99593189032747 1
2.38206346970919 1
1.28421441687552 1
0.565604049180746 0
2.71794972556362 1
1.58757727486306 1
1.38872439596429 1
1.7124183907307 1
2.41142754106996 1
1.31222211005422 1
2.73369008739641 1
1.0308138793785 0
1.99087233055525 1
1.68040852614026 1
2.51143933064743 1
2.15097188503966 1
2.5024075352757 1
1.96640643565463 1
2.103486523045 1
2.75098531615443 1
1.94835669762955 1
2.15878658012365 1
2.72810848061408 1
1.85189429579276 1
2.93512727337875 0
2.18774159677543 1
2.74604316650672 1
2.83306498398916 1
2.10176056561844 1
1.76182073247879 1
2.2207587307086 1
1.81244613189759 1
0.780215798576702 0
0.346894985682994 1
2.67535161786403 1
1.44661589016559 1
2.04790029617364 1
2.07730090918032 1
2.18667145408607 1
2.3452064466902 1
2.10138393890354 1
2.38292379478987 1
1.92207997959457 1
1.1187874774339 0
1.80004469201193 1
2.01757350860992 1
2.35805986759308 1
2.80148513763834 1
1.91887447351793 1
1.81817431339391 1
2.46555341786993 1
1.48316575332361 1
2.35444129012519 1
2.27583551724455 1
0.829691565279849 0
1.52095395520765 1
3.12994968902958 0
1.10080440899242 0
2.55428874652206 1
2.81239233783862 1
1.8137126572813 1
1.70758637050013 1
2.20520705308807 1
2.43628507254606 1
1.83896955768252 1
1.73921194629528 1
1.6634508606882 1
2.41720065905139 1
1.77176968591153 1
1.69608672496909 1
1.85733026007438 1
1.59603343585221 1
2.38599358927957 1
2.26396605502952 1
1.49819354239595 1
2.43104583225514 1
1.63855199315324 1
1.31909209132002 1
1.24935577604524 1
1.94164638990531 1
0.702358861269833 0
1.69167079636837 1
2.15395117896335 1
1.56129006466532 1
1.92777654010381 1
2.53736672984844 1
1.59297131151675 1
1.94388183501411 1
2.2913153537467 1
1.70183535853854 1
2.37996109811384 1
3.20795687918847 0
1.71727962553738 1
1.69994981949045 1
1.80309304377188 1
2.10174171467459 1
1.75866876058836 1
1.5287674711927 1
1.48786930776372 1
1.65836154118294 1
1.61328147406369 1
2.24279192764905 1
1.37524365419529 1
2.02814140595708 1
2.20338391025674 1
1.42293426410992 1
2.06086999619628 1
1.82281324731397 1
1.38683261472198 1
1.30122794568403 1
2.86782910096044 1
2.78171322953487 1
1.93507394446269 1
2.17057356482558 1
1.79165232019421 1
2.02419786927105 1
1.09718481635139 1
2.70244980321415 1
2.25340593450363 1
2.46215275321824 1
1.77166874189561 1
2.0430011808432 1
2.14167684174296 1
1.88562349467827 1
2.79587342699223 0
2.30599203257101 1
1.45650650665117 1
2.2106887365087 1
1.84929299784541 1
2.21687166040344 1
2.75313578327561 1
2.53835942799398 1
1.55452171780154 1
1.91416068400793 1
1.16182885232868 0
2.97110771756768 1
1.3646211016672 1
1.80939781011399 1
1.10579965014805 0
1.92894067925486 1
2.08852737631812 1
1.77455007405103 1
1.50714532938239 1
1.48105772640499 1
1.78054847145709 1
1.48151618471993 1
1.68713320156791 1
1.59538281076164 1
1.88503633353171 1
1.40647298597983 1
1.2353977115564 1
2.01104780223027 1
2.1950549343223 1
2.13481021380216 1
1.28609164761184 1
2.28072617204316 1
1.14380243784517 1
1.23455719013743 1
2.52077657263492 1
2.92687202617772 1
1.72060095253764 1
2.55763181904188 1
2.34273196217634 1
2.20490107208606 1
2.37732021183826 1
1.79225572153977 1
1.91895388742111 1
1.59979614091658 1
3.11612713439625 1
2.38361394722051 1
1.33452602329251 1
1.90774757115277 1
2.41330855124223 1
2.60784580872354 1
1.79766769224402 1
1.65735063113531 1
1.62910416353828 1
3.14991189308449 1
2.60201350591955 1
2.52036581986908 1
1.80449875216573 1
2.21282601557117 1
1.99229773071172 1
1.68832209449879 1
2.3461907856343 1
1.38918296281665 1
2.45648384546415 1
1.52752744771709 1
2.2667257941495 1
2.5294663901298 1
0.934219348462052 0
2.50330188072071 1
2.52659599761845 1
1.96737621252261 1
1.74621266539273 1
2.10572020004285 1
2.540894545011 1
1.49208030306082 1
3.58751882338372 1
2.68207086214733 1
1.21637021224148 0
0.949162987141444 0
2.32703997731496 1
1.96105831102861 1
0.957186250122579 1
2.18050574776299 1
2.19022826129525 1
2.51863775028921 1
1.12867953379793 1
2.8499733338164 1
1.84571485168611 1
1.33828456599868 1
2.41276937796597 1
2.33287403909658 1
1.98083646436489 1
1.72222628619386 1
0.968031099043081 0
2.19573480280928 1
1.99430515169967 1
2.13403575295991 1
2.79001262097874 1
1.57995189268423 1
2.04407531678669 1
2.4690965966167 1
2.4546745708916 1
2.0671704081418 1
2.75868134569429 1
2.53532160615574 1
2.22519641624208 1
1.68653024297626 1
2.70173976408306 1
2.3216359309849 1
1.51905102815904 1
2.42670736629315 1
2.7203308297818 1
2.33178424757331 1
1.81122252663461 1
2.82347708536487 0
1.74651336271662 1
1.57160770234931 1
2.04778178346588 1
2.11760254259427 1
2.34078771470993 1
2.2673934830926 1
2.02619678957338 1
2.48654805099787 1
2.2729484959069 1
2.58739342139581 1
1.56577784149975 1
1.63983624727816 1
2.31882681091164 1
1.21897875009979 1
1.23748222398087 1
1.55780785685045 1
2.71913891436676 1
1.38453838502448 1
1.92831516030743 1
2.83490536598753 0
2.05267055027749 1
1.84107234153423 1
2.52594600827026 1
2.84569123605646 0
1.5099134752678 1
2.59849699879088 1
1.84967613678173 1
1.93018100984815 1
1.54069208876732 1
1.61793468985417 1
1.53857543747978 1
2.18248930944458 1
1.54335196381286 1
1.47128493684659 1
2.11625457691348 1
1.37141311395618 1
2.05738330943385 1
1.92029844457543 1
1.27091300710619 1
2.33162572165111 1
2.34424306699226 1
2.96921512690836 0
2.26133347474517 1
2.08249682599163 1
2.43549560336301 1
2.34170763272775 1
2.03558163228252 1
2.42407142266764 1
2.70801490969955 1
1.91948900355552 1
1.3693122976781 1
1.22822992740733 1
1.84335412260754 1
1.50810295137193 1
1.75954542831005 1
2.31833199058131 1
1.80463414068308 1
1.70562389439021 1
2.25021752045126 1
1.91816859683435 1
2.075830219939 1
1.87102033136183 1
2.06319077287449 1
1.82296039774102 1
2.48232418686568 1
1.0606018621617 1
2.52147015711936 1
2.41758299955755 1
2.14741792036828 1
1.50047379625327 1
1.12120115816528 1
1.69002754732299 1
2.07189249854401 1
2.78815075143791 1
1.63509357098782 1
1.78932340923484 1
2.97051293716423 0
2.25590589637234 1
2.02433372644733 1
2.07662932177561 1
2.36103712897609 1
2.33499393966383 1
2.10731025404236 1
2.24091336197528 1
1.63952667684428 1
1.93656640768777 1
2.11229183405797 1
1.26128170599176 1
2.5061046187425 1
1.99192214038646 1
1.8696099741882 1
2.07620392357396 1
2.52062674055485 1
2.39727329862358 1
2.10585842957485 1
1.04754877297074 1
1.38858143779763 1
2.47147023379169 1
0.927166411812748 0
1.68874074240375 1
2.23261058606339 1
0.684859503102158 0
1.96437852608218 1
2.1533899790276 1
1.94116884897391 1
1.60645759246688 1
2.02880543397119 1
2.29127717871604 1
2.77812379319242 0
0.896659123879717 0
2.1604631196185 1
2.20817594074814 1
1.14604232941444 1
3.02434788207916 1
2.95749282042317 1
1.57996567224542 1
2.1198671171363 1
1.03932084469302 0
1.98990878456315 1
2.65993983740858 1
2.05623858947406 1
1.84611073395768 1
1.79980058692597 1
2.41045641073321 1
3.22341408150932 0
2.2119671689569 1
1.71152410272704 1
3.24925065378953 0
0.636383319656387 1
2.63968322492916 1
2.00689862192207 1
1.28271790829542 1
2.04658462869937 1
1.24607889515313 1
2.17620353021553 1
2.39627951348798 1
2.57271517940269 1
1.19084442584565 0
3.11539162781623 0
1.77049397388122 1
2.17647357745613 1
2.2885135259863 1
1.8608099373135 1
1.48616160128612 1
2.65897539485955 0
2.73114187785782 1
1.90257567621965 1
1.81121385345981 1
2.34009081818493 1
2.71580799283872 1
0.569271815623717 0
1.61603932399992 1
2.51629614914089 1
2.43653931787188 1
2.86600835865012 1
2.43468433872002 1
1.61533164260956 1
1.8718155501969 1
1.71129971191911 1
1.86700827538096 1
1.92592883920895 1
1.43291711300157 1
1.5694025285781 1
2.71158363425067 1
1.64401681685838 1
1.80438538153809 1
2.26691335098906 1
2.76346189567347 1
1.41292150332764 1
1.76192158615188 1
1.9191778991522 1
2.45965657141229 1
2.20165569548692 1
1.42544205084667 1
2.62520959465965 1
1.04830031356675 1
1.45713643449523 1
2.13391852230088 1
2.03377740821655 1
1.50733322395766 1
2.3665770853611 1
1.27217872209636 1
1.06000015598236 0
2.48624020905636 1
2.48042823257263 1
1.92792085484766 1
2.47454583546331 1
1.61860737968896 1
2.92812061890098 0
1.55574692981922 1
2.49475283652377 1
1.00150307431371 1
1.50685808463328 1
1.84327765417867 1
1.87124351474335 1
1.92704956906021 1
2.4292809885043 1
2.29909406000864 1
1.08129161033498 1
1.48253236170587 1
1.88304586313351 1
1.2637625898214 1
1.2049693553254 1
1.37281983901643 1
2.33151781307551 1
2.85216270980831 1
1.71907102098115 1
2.08524250093672 1
1.74957993215045 1
2.3133883722858 1
2.16993568919304 1
2.27357220624148 1
1.91644003730676 1
1.53580275957348 1
1.62461489131611 1
1.71120073411365 1
1.57821803744778 1
1.89798899031399 1
2.06301018530879 1
1.55145793658222 1
2.60026097488753 1
1.89974004233314 1
1.81423367741326 1
2.8335429709981 1
1.80576574252403 1
2.05906777153431 1
1.91787074593793 1
2.87702881421491 1
2.1712129887835 1
2.74373655209468 1
2.55643618940882 1
2.41899791875786 1
1.69112163692715 1
0.927855400540745 1
2.06300033625039 1
1.52926891893362 1
3.08399998593868 0
0.260834592195366 0
2.40466723924821 1
2.10504845263661 1
1.3862461242608 1
1.2874924398373 1
1.72580428638225 1
1.69371080125089 1
0.865053069803047 1
2.17928855437418 1
1.20699067794571 1
1.85532466980979 1
2.20485498201192 1
2.36851831190123 1
2.19577717135178 1
1.51574214824932 1
1.99790946975025 1
2.22869989186041 1
2.50387269414387 1
2.78734681863146 1
2.64909439809529 1
1.42404514400772 1
1.75476604203274 1
1.8717153047933 1
1.75235398126028 1
2.99140634559441 1
1.89954701877173 1
1.93364181024006 1
1.90121620088206 1
2.10422071339253 1
1.65920017571051 1
2.69717496491285 1
2.18342084683842 1
2.34704714709516 1
1.63745505118452 1
1.68265874127763 1
2.30180825713559 1
2.35406944755604 1
1.89440729901419 1
1.28403674917907 0
1.47294161197737 1
2.55165848702586 1
0.959318798265026 1
2.3530041520794 1
1.97833868547761 1
1.67496068211433 1
1.81510719158697 1
1.78798197283753 1
2.76363892924256 1
2.05444712408538 1
1.8972172872612 1
1.83838677997781 1
2.59287639242187 1
2.15701289953235 1
1.83989386354806 1
2.19940969270448 1
1.23233886719072 1
1.41683004410808 1
2.496823126494 1
2.19980727338124 1
2.31320395914715 1
2.01554773154242 1
1.05169567204626 0
2.14121384772258 1
1.03716604788683 1
1.71776354763711 1
1.25594711238203 1
1.43722803154305 1
2.76022902714035 0
3.05140663945471 0
2.44526628376216 1
1.95956928221638 1
1.44454606958779 1
1.36588595422781 1
2.77605065613082 1
2.00929072203995 1
2.86805831280684 1
2.11956191633707 1
2.52061243778448 1
2.52939710162551 1
1.75237122445833 1
2.44914762286281 1
2.16572944415725 1
1.61503802697032 1
2.2171930903549 1
2.59093243333191 1
2.15494971458766 1
2.29225163499085 1
1.86477249685402 1
1.10846711697307 1
2.23937829829564 1
2.1858231500661 1
2.24433050146653 1
1.78730371015287 1
1.9126248832711 1
1.15705688893504 1
1.97164252043162 1
1.42769438713763 1
1.97041672053001 1
2.35716893461474 1
2.28245165114902 1
1.77020076102872 1
2.07967086691127 1
2.29382208781915 1
2.65367047848857 1
1.37470437825797 1
1.8380279212122 1
1.71875388661823 1
2.29476437416732 1
1.39098801760558 1
1.73592814533293 1
3.04335863934402 0
2.70682496753893 1
2.64972997470216 1
1.87604537660086 1
2.60628724731153 1
1.47683509086523 1
1.67801389778737 1
3.41954215582074 0
2.49170312414217 1
1.84992855150303 1
2.06810605127242 1
2.10159290992433 1
1.39876798684382 1
1.42141785004095 1
2.27548108767013 1
2.43180215462303 1
1.44837114038872 1
1.90492850342832 1
1.62820858298449 1
2.26168895602515 1
1.46397118891038 1
2.61677026947714 1
2.29881985514429 1
2.39525355433237 1
2.29912630226439 1
1.46959295272655 1
2.39361497807048 1
1.80812914787615 1
2.249572554682 1
2.198913056031 1
2.10043286825254 1
2.37842207993881 1
1.38077662053774 1
2.09756566449922 1
1.41507193176486 1
1.81780044274332 1
2.76503618354187 1
1.43362589045368 1
1.79557169260459 1
1.98347947149698 1
1.56749776454345 1
2.46004702035734 1
2.32463849255759 1
1.5862221165871 1
2.10439788519672 1
1.79010867117503 1
2.22587312393889 1
2.41673405052112 1
1.97353794417807 1
2.0804351527521 1
1.94367560798201 1
2.040241508298 1
1.82792598272119 1
1.31349746761854 1
2.46301832600964 1
1.96730445639132 1
2.3870784513625 1
2.26396844078897 1
2.36932938161763 1
1.69662201715918 1
1.80543971395466 1
2.2133218806598 1
2.04562006236103 1
2.19412037779893 1
1.97475839632878 1
2.12010518841634 1
2.14401600175792 1
2.63287967387794 0
2.40899809431849 1
1.91692105777728 1
1.98660054756578 1
1.90633580771718 1
1.78967409765226 1
1.96408700239648 1
2.58397858336352 1
1.73466197478754 1
2.218654155189 1
2.9196410234096 1
2.16518432766145 1
1.30706627023265 1
3.08239285881623 0
1.93656039424102 1
1.35372931827961 1
2.72701582386039 1
2.86193001770432 0
1.7965471391313 1
2.09373687050069 1
2.292778250242 1
2.4554799014161 1
1.77574030303242 1
1.58702187308616 1
1.78840177157393 1
1.27689540042466 1
1.93581446977019 1
2.34237938019586 1
2.24693525067062 1
1.62606325119413 1
1.82980565340896 1
2.55333712796617 1
1.92351977100784 1
2.36713653055987 1
1.98748736936618 1
0.840386012960329 1
2.29798681433359 1
2.68328587922229 1
1.5579047021236 1
2.16725157962743 1
0.924861269380054 1
2.53980938910262 1
1.51291683148119 1
1.05362379054063 0
1.22495416367851 1
1.76813244323231 1
1.78756631741799 1
1.87850759783194 1
1.73153808541736 1
1.76198721043522 1
2.11285560626663 1
1.48517558774886 1
1.80821149967228 1
1.78135345533654 1
2.97316796854577 1
1.40920963629018 1
1.25613690086026 1
2.81488569559576 1
2.34890622188567 1
2.53405016631797 1
2.27292175108448 1
1.69031583302937 1
1.9437845441929 1
1.56714907990425 1
2.28098960561345 1
2.31402292174627 1
1.22952138061568 1
2.36125767533655 1
2.89875665688754 0
2.26724409455447 1
2.85043976312193 0
2.42545874640677 1
2.30236954804018 1
2.63018122702882 1
1.29726219650184 1
2.15866191888917 1
1.99423649609812 1
1.53829388515457 1
1.19669379127121 1
1.81031470910619 1
1.57259122222405 1
1.69570252798155 1
1.5792271818947 1
1.87423170052887 1
2.47509245359726 1
2.55776076638921 1
0.843742403957727 0
1.64635795862141 1
1.85039918515493 1
0.936632397456709 0
1.41610274816828 1
2.59216394283096 1
1.61732771203634 1
1.41505065376819 1
1.92738609247509 1
1.58291734280898 1
2.76532572428517 0
1.94376524052576 1
2.04952851611075 1
2.08296962746349 1
1.61525441296076 1
1.04135597783311 1
2.11726934502331 1
1.84529521756996 1
1.71824966642054 1
2.90630638702893 0
2.03417984903782 1
2.06878213365683 1
1.99572996721766 1
1.45469464021951 1
2.18165789854943 1
2.83454082629177 1
1.32442252220189 1
2.55099502818505 1
1.54945882007947 1
1.53764459910755 1
2.19517956752844 1
2.14816503101322 1
1.71211560941211 1
3.22581332706364 0
1.46513851954362 1
1.86891356528041 1
3.24133832486138 0
2.04802794014225 1
2.46022640457412 1
2.25747939693389 1
2.80385187341101 0
1.60001598489237 1
0.704758681240822 0
1.15886972413641 1
1.97823373041572 1
2.17066277239472 1
2.03025880385423 1
1.01767007245208 1
1.68959956266157 1
2.05825318912624 1
2.08779485307221 1
1.61878326991618 1
2.35097528456217 1
2.36002747844841 1
2.11424428348873 1
1.54305561930783 1
1.65736045773611 1
1.42946515607147 1
2.02161278463443 1
2.86928257800749 0
2.58135821020135 1
2.20864662592987 1
2.53027914158866 1
2.49097965186271 1
1.72742065328372 1
3.00803525221974 1
2.23147535930077 1
2.10584410345022 1
2.16212821816482 1
2.05481498470175 1
2.1997986983354 1
1.5191143171064 1
1.93302511699015 1
1.91141322665508 1
1.39922819545577 1
1.78569096498473 1
2.67311445565768 1
2.27049338770649 1
2.57630560740909 1
2.13426383911254 1
2.25515224037784 1
1.17741197055359 1
3.42496692459539 0
2.00393323830547 1
1.20845689512506 1
1.50690856976921 1
1.78600902170465 1
2.13351817865933 1
1.65444316933715 1
2.25386173766791 1
1.93697890204531 1
2.60656521050033 1
1.34862018663531 1
1.76233039476957 1
2.64303357286812 1
2.52979236417861 1
1.56348340291011 1
3.05837688819839 0
2.41366622059029 1
2.55997632500947 1
2.11018397678405 1
2.03905478255366 1
1.72015204138516 1
3.51314357139588 1
2.17590258146313 1
1.67127413789567 1
2.3850284848592 1
1.98160569798658 1
2.32592485333119 1
1.71009916347794 1
2.4080640610619 1
1.04428082226343 0
2.1594168990038 1
1.34923478469888 1
1.11766460220581 1
2.6161071508882 1
2.23256448664489 1
1.97665284949728 1
2.19423379475525 1
1.7409166068955 1
1.32695571189914 1
3.09046994216734 1
1.77950000459786 1
2.49650421961723 1
1.45434803339303 1
1.55318916990091 1
2.52928690093238 1
1.8743936055681 1
2.07346073312961 1
1.66381691210721 1
2.53525974225431 1
1.68999006800446 1
1.96015614243954 1
1.17320256068914 0
1.51800630074632 1
1.38360713249609 1
1.15305562134782 1
1.66647091945285 1
1.00860905788398 1
3.01155866277681 1
1.88117275322223 1
2.22727101978603 1
2.40320574573095 1
1.72082475680629 1
2.16340457121578 1
3.1108000755153 0
1.55150980268162 1
1.86310083843736 1
2.8234707839826 1
1.97348059621651 1
1.45412203120482 1
2.93740438200619 1
2.06502237604862 1
2.14622720959649 1
2.37172723654792 1
2.00474010229033 1
1.90610591688263 1
2.81419056095429 1
2.66883380681819 1
2.26623864475093 1
2.29437121442804 1
2.18664377150923 1
1.87449559692292 1
2.46219002711517 1
2.06645131881012 1
1.78116850186556 1
0.885868882331636 0
1.5584010485655 1
2.73243858283261 1
2.21410325958746 1
1.97909765292211 1
1.3761828277265 1
1.6522065679389 1
2.90345307566424 1
1.64263159610212 1
1.75642889278676 1
2.515374850315 1
1.5734531940787 1
2.53995693843369 1
2.38970194383502 1
2.20825324966481 1
2.16453356118296 1
2.34528742739436 1
1.20326054771307 0
1.29051604138127 1
1.50233435531135 1
1.80858108198568 1
2.80508647632251 0
1.55840356532512 1
1.46564696318433 1
1.77899244784486 1
2.08618569273024 1
2.64468445567936 1
1.84209584720467 1
2.55143948373128 1
2.45099594046493 1
2.47326851197049 1
1.81904997345684 1
1.8453524221235 1
2.33829136706518 1
2.93523654678657 0
1.47074459672886 1
2.48851164705291 1
1.62012940127077 1
1.74915513301508 1
2.19030285386223 1
1.9748944537256 1
2.32055611415936 1
1.45190514596782 1
1.71964772474843 1
1.78161678784985 1
2.06985098326298 1
2.1615943831119 1
1.62850160960667 1
1.88082727991766 1
2.47146227459663 1
1.96826631875832 1
2.32074018038094 1
1.6438585225787 1
1.68310157254694 1
2.98976568683481 0
1.51479379631414 1
1.65136417370011 1
2.27664452978134 1
1.7113954134664 1
0.730812035881405 0
2.11323841640187 1
1.24519323583862 1
3.11526548582422 0
2.70093105263475 1
1.7215626368403 1
1.95010596545 1
1.36998982561416 1
2.43960794299307 1
2.82771711378529 1
1.48520608500555 1
1.89222049372059 1
2.02879371445678 1
1.59325015866097 1
2.12024721044597 1
0.669562137176419 0
1.43258099750074 1
1.29487145075256 0
1.64535450513864 1
2.80593815092368 1
2.18840310595384 1
1.02247536321292 0
1.53192223298465 1
2.3953838020337 1
2.02657637308579 1
1.9686782035665 1
2.27867251961136 1
2.06639652074529 1
1.04450286174057 0
2.34049744876657 1
1.82006451931786 1
2.84772605307278 1
2.36359620411216 1
1.86513673171305 1
1.41325157338113 1
0.937562377634441 0
1.98019467528102 1
1.35139840995342 1
2.50317722048324 1
2.42369470505098 1
1.69136601884596 1
1.90038423516559 1
1.87075919214499 1
2.36824323818413 1
1.59689385546612 1
2.39438453723451 1
1.98326577970606 1
1.59213776566298 1
1.91563730678932 1
2.97097391539382 0
2.62888165297592 1
0.770733247920672 0
2.67156267464691 1
2.02890850825433 1
2.26859285691887 1
2.5500218140816 1
2.45533267818934 1
2.41470684825191 1
1.57096284064422 1
2.07500505751787 1
1.52698612814069 1
2.04670889382489 1
1.98739856165099 1
2.37338398570329 1
1.82365787292715 1
1.18731841737923 1
1.95998198595984 1
2.08671638456158 1
2.25835500912603 1
1.55891781165344 1
1.21123791181892 0
1.66686246655438 1
2.73254201282966 1
2.11591380175911 1
0.753708689548199 0
1.32991124089193 1
1.72967212022858 1
1.68059431907472 1
2.46383761965437 1
2.2066811890264 1
1.8530346064213 1
2.64905710508171 1
2.44828280688335 1
1.71678165567183 1
2.40767589273213 1
2.1948826543093 1
2.30529554831991 1
1.91529130365824 1
1.37282941311263 1
2.46084031524946 1
1.56596740518089 1
2.07460525483573 1
2.7270556068241 1
2.82429550269342 0
1.77597787662083 1
2.49445156097464 1
1.12915727467942 1
1.98006860127629 1
2.22961770604751 1
0.941802474839544 1
1.71471966018718 1
2.69007976466937 1
2.66239872237002 1
1.91320524631973 1
2.41196475964178 1
1.35657525503882 1
2.24054671629635 1
2.00745598551592 1
1.98715848088335 1
2.21664950537105 1
2.11877621859343 1
2.18803153299489 1
3.47623070366042 1
2.06339913101668 1
3.32997104672542 0
1.86294760743729 1
1.28713896981441 1
1.35910421566943 1
2.01269785221466 1
2.26934925499115 1
2.0545263827545 1
0.786260354897535 1
2.39730454703486 1
2.27329294288099 1
1.78325556581472 1
1.65965426716515 1
2.0250127790951 1
1.51415833719073 1
2.17070217311902 1
1.89596448838821 1
2.71815205397119 1
2.55576273486488 1
1.13874551100941 0
1.90261483930718 1
1.40797606333552 1
1.82258150246329 1
2.17086921159646 1
1.97387074500534 1
2.66813296070581 1
2.22874336163877 1
1.99971341932086 1
1.40752877824403 1
1.32333260315836 1
1.44167988998596 1
1.11721866446804 1
1.83948566861823 1
2.10533860172165 1
2.38209855226987 1
1.53663183170299 1
1.6429674175361 1
2.85006607503906 1
2.09396229203341 1
1.57957982062099 1
1.51365966564364 1
1.81633358190911 1
1.54273420948413 1
1.54605518674546 1
2.0436166500604 1
1.801393410834 1
0.966631425987526 1
0.949225246660315 1
2.21567671556873 1
2.5255462824713 1
1.43692215524702 1
1.58039141282079 1
1.85163231795726 1
1.87555583105988 1
1.08865780268808 1
1.32690044229132 1
1.77128023038901 1
2.45823802598601 1
2.13713952679661 1
1.95120849685239 1
2.15813178737118 1
1.61975428626588 1
2.42785746405722 1
1.52841302773916 1
2.95674588996015 1
1.81850366811076 1
2.18229622999515 1
1.30282148042526 1
2.30605392611121 1
1.34454446328944 1
1.3617852755323 1
1.90976212240883 1
2.57672625635688 1
2.12335447149092 1
1.86183252749498 1
2.78810889232497 0
1.87938539301371 1
1.90494590374437 1
0.582517932197242 0
1.58888335038484 1
2.32397269570389 1
0.182680019780082 0
2.02003684985733 1
1.97245158192678 1
2.25309849073215 1
2.10503008119615 1
2.21929297606481 1
2.17866537044749 1
2.01658124581094 1
1.52316134205297 1
2.28818457984606 1
1.88177262109549 1
1.74334162483297 1
1.80191789049286 1
1.68635675341097 1
1.40419497847069 1
1.7581043790412 1
1.0824829461298 1
1.90081780269475 1
2.44355498183993 1
2.02672503369508 1
1.8333236973831 1
2.47175223704876 1
2.19534679494238 1
2.20734386471379 1
2.29829151605737 1
2.06374092073919 1
2.04965704632884 1
2.14313852100856 1
1.95373442380119 1
1.90253943624839 1
1.26999184763813 1
2.82267007145971 0
1.91239350235415 1
1.80017090325844 1
1.71617475015525 1
1.83364602669531 1
1.83350417075073 1
1.92065486518696 1
1.59844551463154 1
1.94578172093108 1
1.62558934893283 1
2.60783075853778 1
1.84812559022695 1
1.6246033569523 1
2.26310812599431 1
2.07784518771547 1
1.80396134827533 1
2.52768913351037 1
2.0832352106989 1
1.42892160483993 1
1.79660843226719 1
1.93934700535149 1
2.40734773654503 1
2.5291154092521 1
1.98657640242739 1
2.17950317076966 1
2.0348621833057 1
1.70861412214626 1
2.1946935057823 1
2.66243510252399 1
1.69329634062884 1
2.08904884848641 1
2.18580917310673 1
1.152528466969 1
2.01552135463054 1
2.13130818702333 1
1.86331041586894 1
0.815779581880027 1
1.43033887000333 1
0.833626080413837 0
1.72660729673897 1
2.33667493936938 1
1.35985208953115 1
1.20335509189357 1
1.78172004033726 1
2.21345921735059 1
1.71004387571666 1
2.01691294694172 1
2.16708609162884 1
1.9751659924992 1
1.81630168686027 1
1.76837622090851 1
2.30877530750116 1
1.15690459797627 1
2.70486150956095 1
1.4203291809707 1
1.21629557832333 1
2.27107581822358 1
2.96791954769529 1
1.77804253469266 1
1.74250776580091 1
3.1833515035023 0
3.35670677607182 0
1.67592604469118 1
2.5003135678305 1
2.25212309959248 1
0.990458723683784 0
2.2847650917646 1
2.05892680515227 1
0.770623024723547 1
1.95117096399871 1
2.4956614459962 1
1.58486534540494 1
2.54980873102308 1
1.55805497364463 1
2.47324247870779 1
2.08504022980106 1
2.44776499800732 1
2.35865300280673 1
2.66002164838744 1
1.72161045627367 1
1.82251601202405 1
1.92585364533917 1
1.85494950666609 1
1.72266815127216 1
2.3989204157693 1
1.83697318910964 1
2.04348004014412 1
1.49321129625813 1
1.57024766937593 1
1.01497393207792 0
1.99485230452204 1
2.33339418601803 1
2.69398000489601 1
1.71833853484758 1
1.64777901985982 1
1.59222669225649 1
1.74676075320634 1
2.09689678425901 1
1.6083433276431 1
2.3223955414491 1
1.19728627704782 1
1.25139121460912 1
2.5136801517735 1
2.07360719339003 1
2.03106060675641 1
2.54982097493199 1
1.9260508186432 1
2.02264870051701 1
1.66874576140358 1
2.1237710766571 1
1.69879726496239 1
1.74417517012222 1
1.92442795563504 1
2.75390279940112 1
2.07029961703386 1
2.20709228884385 1
2.44809334763351 1
1.87609381285577 1
2.86449109035703 1
1.17710815131566 1
1.8073593523276 1
2.06831128069702 1
2.36368288260439 1
2.22049452410796 1
2.81495783965803 0
2.58667685160924 1
1.90496686403213 1
1.88775087700971 1
1.44141204514953 1
2.12702167415618 1
2.04024498313593 1
1.2347721497184 0
2.02484244842119 1
2.10685018717281 1
1.81892384545929 1
1.4105089264962 1
2.50346996445952 1
2.90857596227314 1
1.62358599930676 1
1.72083644021321 1
2.86912982221545 1
1.71177328957159 1
2.51026472893067 1
2.50552332574591 1
1.59545062773053 1
1.8545974377061 1
1.50628523791514 1
2.74298485929988 1
2.54777364143743 1
2.03152332034237 1
0.943293432992415 0
2.60130772969938 1
1.09179352312384 1
1.64090157343223 1
2.05798930472023 1
1.88560688222813 1
1.5348533794154 1
2.6442300734547 0
1.42467354570701 1
1.36867574000449 1
2.32052329686057 1
1.89619019646676 1
1.71939647041466 1
2.89031707442708 1
1.65116857018571 1
2.11809082620295 1
1.59386706158486 1
1.53608956966611 1
1.8665069111962 1
2.42479789941505 1
2.1859078992752 1
1.08702852902015 1
1.96454508345216 1
1.43751795797868 1
1.97988145753803 1
1.85707436200718 1
1.15675522164114 0
2.06382895407282 1
2.75808917151833 1
3.03739870090788 0
1.57742468141206 1
1.62518975173878 1
2.50746822988101 1
3.08141620224016 1
1.86079381095514 1
1.81548197302181 1
1.10125076845083 0
1.33568302821755 1
1.47382196347414 1
2.41300305797203 1
1.53953829357534 1
1.14843907108115 1
1.94814944730973 1
1.72650455103654 1
1.47617441904676 1
3.00682896391251 0
1.67460598336025 1
1.53129096383983 1
2.08507946101385 1
1.96267582129212 1
1.37469705712555 1
2.16066318758137 1
1.85688660760777 1
1.77951043415809 1
2.52159535951581 1
1.09136907179375 0
2.56325166585845 1
1.45997490961085 1
1.90015625010143 1
1.796411591852 1
2.42671742034795 1
2.45003011147274 1
1.34889317084516 1
1.23524190621257 1
2.14263952494108 1
1.14479861005627 1
2.68474833833071 1
2.50141928137235 1
2.24551805339957 1
2.35331622946532 1
2.05961922037909 1
2.46000101820402 1
2.50341625288188 1
3.74211671988428 0
1.7625129434043 1
2.63513095738543 1
2.4370655923728 1
2.44813871567678 1
2.0753302125369 1
2.18797820497575 1
2.49194391317771 1
1.33786771544282 1
3.54583233736005 0
2.46102872568427 1
1.83898899186386 1
3.22031128706428 0
2.65473252457478 1
1.74660078376807 1
1.05606599333068 0
1.90011309103717 1
2.62490512173757 1
1.73543432597733 1
2.03929892907414 1
2.48194058824846 1
2.12721372274658 1
2.1606518042751 1
1.74798732582791 1
0.960595834887867 1
1.97159530185865 1
2.18521112257044 1
1.74474379996544 1
1.52679750151828 1
1.63970356695079 1
1.85751598232984 1
2.06801912392569 1
2.70263627155775 1
2.16051172490072 1
1.43805589494674 1
0.866244097234879 0
1.5609334636604 1
1.93083848181391 1
2.02345986329933 1
1.97889672851273 1
2.53062585445457 1
1.40619082381153 1
1.92147340918626 1
1.64764316166622 1
1.47957244338136 1
2.63890848984794 0
1.61467071632797 1
1.51851549335962 1
2.18025509353662 1
1.86472877429433 1
2.85824301467914 0
2.03649411492459 1
1.46328511073457 1
1.92371831259715 1
2.88276227453317 1
1.36241390468646 1
1.93576051795874 1
3.18379398402847 1
1.91699965694927 1
1.43295241717613 1
3.07164542991962 0
1.52974517374185 1
2.23649099962378 1
2.41041806035374 1
1.31870403111041 1
2.88636360820923 0
2.54950175990293 1
2.18993865888065 1
3.40889858848838 0
1.30684066886673 1
1.98417233308085 1
2.25303812673709 1
2.09953501656421 1
1.47847719370119 1
0.985885953192639 0
1.96635600776876 1
2.38849773463119 1
2.39396251788582 1
0.696220031281323 0
1.56053803463956 1
2.1333790247293 1
2.0132158987475 1
2.19389801004855 1
1.98645574015949 1
2.7911980912837 1
1.89867176488548 1
1.71481374281756 1
2.4791897151759 1
2.1414106040069 1
1.03488049203368 1
1.05629047998518 0
2.1024864178995 1
1.93563513251023 1
1.79880003139673 1
1.06593434024613 1
2.51521636414014 1
1.60575231253837 1
1.50686472289339 1
1.80480057447816 1
2.53034207680444 1
1.99196136347774 1
2.10528089668569 1
1.91241643278483 1
1.97981417915042 1
1.77208608526594 1
2.7182452122364 1
1.6846379299686 1
2.26746446122557 1
1.66007765616101 1
2.44052927826886 1
2.65051717315337 1
2.06204261015031 1
2.70780493216399 1
2.05942440331275 1
1.85606262670735 1
2.2103395408249 1
1.73812822002506 1
1.53570119583572 1
2.06680073998738 1
2.28447977234495 1
1.70679544624539 1
2.91136340253933 1
2.42186044625676 1
1.51856882458992 1
1.25592893743791 1
1.65969625418141 1
2.04307588957838 1
1.707967164959 1
2.26165038182696 1
0.915138887526892 0
2.00181473599778 1
2.12543190351324 1
2.47513955251637 1
1.88821353531714 1
1.79998322344566 1
1.34472392002018 1
3.3380778937014 0
1.69967851928527 1
2.96994704894238 1
3.03542483265768 0
1.59033600870738 1
1.67931100620112 1
2.5938539943469 1
2.06971064507723 1
2.55426716185831 1
2.87055098876649 1
0.614576381388493 1
2.54995508045583 1
2.89824173134407 1
1.45945222826418 1
1.97059550690478 1
2.72242795310305 1
1.67411087557545 1
1.83373957408245 1
1.58215393695629 1
1.66680693111542 1
2.23922541992285 1
2.30342773718971 1
1.22743137531983 1
1.98771589053749 1
2.59328368974139 1
1.7084049467039 1
1.81688964248532 1
1.55251160431917 1
2.09558934564379 1
1.41819928623997 1
2.59005542181586 1
1.43743691224233 1
1.81378521472548 1
1.84821472199274 1
2.48559107265805 1
1.69275448807944 1
0.740286855408919 0
2.63877682464851 1
2.50099447843468 1
1.49540336562853 1
1.92866575036012 1
2.16482936802146 1
1.90336894888128 1
1.84198997182039 1
2.85514313485623 1
1.51671074755411 1
2.55254808613023 1
1.83315112010887 1
2.77087415891852 1
1.91835608576029 1
2.79880313377911 0
1.66229357489364 1
1.84474033922176 1
1.70556100154517 1
1.96529720446102 1
1.77186183540095 1
1.63041314162209 1
1.5036626136454 1
2.57441272691567 1
3.00270352079691 1
1.78369707414009 1
1.35580469123559 1
1.71692777106581 1
2.71067680354469 1
1.9597025054724 1
1.70008572089002 1
1.59598740560611 1
1.55020596775896 1
1.55954841649144 1
2.48377748828348 1
0.891573141411025 0
2.0235867491206 1
2.42729563292902 1
1.28681457382271 1
2.67942694437771 1
2.24676746416421 1
2.62673352981632 1
2.1052913938421 1
2.31330584770523 1
2.5811640850159 1
2.22335190972281 1
2.07417012609802 1
1.72526030538316 1
1.96655965482126 1
1.5560770165932 1
2.98299244355194 0
1.75306413016166 1
2.04928107086541 1
2.4483702638086 1
2.2393860732926 1
1.50257131035907 1
1.67399923745755 1
0.910069409533493 0
1.3496361325338 1
2.6158340838308 1
2.03422190121079 1
2.11830264203984 1
1.50629660988387 1
2.23057404435544 1
2.49767059884516 1
1.37549101782153 1
1.46599006438628 1
2.73408560379207 1
2.11666250567244 1
1.99037718981281 1
1.90946621580218 1
2.11220804187247 1
2.0323033550092 1
1.46172560419575 1
1.86037279060608 1
1.52566284480906 1
2.5623480420042 1
2.94054275720052 1
1.74129381532201 1
1.7125921267728 1
2.15754983452312 1
1.90277153807557 1
1.46826002913319 1
2.66057681378965 1
2.18917921312478 1
2.34201994798324 1
2.56594214641923 1
1.72550764743991 1
2.48075105942948 1
2.97622694553076 1
1.30336130244748 1
2.22112450103609 1
1.64374545940834 1
2.4828331711099 1
2.18204679538868 1
1.17481587046249 0
2.33308628770909 1
1.90031418386414 1
1.84073595857758 1
2.52673488885471 1
2.7604039994991 0
1.87901809830948 1
2.56690985059597 1
1.8041409751408 1
2.1458318932523 1
1.74308517222643 1
1.11975011622492 1
1.83600352684601 1
1.25270961959316 0
2.22997696089569 1
1.49899795535649 1
1.94772531959438 1
1.8683489612456 1
2.40772058128163 1
2.35743443457441 1
2.70269357837691 1
1.26425076459236 1
1.81487633587088 1
1.33220958154918 1
1.39345827194748 1
1.23469036876042 0
2.27378404937747 1
0.941240303363068 0
2.75138212845582 0
2.25575876826442 1
3.00301524849119 1
2.51460686237193 1
2.12406352411056 1
2.07519732501898 1
2.09071645042352 1
1.66806530899443 1
2.76986560953006 0
1.69190517734941 1
2.0930494110172 1
2.78653882508171 1
2.63777076373872 1
1.53041640143674 1
1.41356545306628 1
1.94556126330053 1
2.36500368633061 1
0.699214643297142 0
1.78340349284462 1
1.07685512521036 0
2.47864464913013 1
2.06738184975717 1
2.53921141585344 1
2.60036081183678 1
2.19514248594523 1
1.8697705232042 1
2.91940921775955 0
2.35686458265896 1
0.901662686965192 0
2.53861097373632 1
1.86728192618887 1
1.99971567066613 1
2.25632060905004 1
2.46625357128353 1
1.78593243554536 1
2.55557128138773 1
1.57205472058536 1
1.992862527438 1
2.75994620243873 0
1.56501704059574 1
1.9630050867887 1
1.59796350003355 1
2.31402785729543 1
1.46739813886094 1
1.91039699300048 1
2.14543133056338 1
1.32456287027441 1
2.77703400098544 1
2.62063942318412 1
2.14293088670235 1
1.418603838198 1
1.07329484482186 1
1.74403603461752 1
2.60077181124834 1
2.13893372920103 1
2.04899982375918 1
2.87332036785947 1
2.15392741414909 1
1.66451455979271 1
2.75105983272905 1
1.73462937226421 1
1.867646402222 1
1.91334405587572 1
2.21001292712905 1
2.46186640927137 0
2.25563841413117 1
2.54921359171044 1
2.4576262215793 1
1.53059165159826 1
1.5077030611543 1
2.05882422332154 1
2.14079548928273 1
2.38692171230007 1
0.722107002589667 0
1.51382504430827 1
2.30039379082197 1
1.9210175930422 1
1.06908825931621 0
1.84342431962173 1
2.26127910921452 1
1.59207145347403 1
1.9097130564267 1
1.37391969461443 1
2.15877059573581 1
2.70527002621778 1
2.21250833582359 1
1.97274294931703 1
1.47858713079606 1
1.37382069033955 1
2.07245274796655 1
1.34702259693454 1
2.10840075483043 1
2.48458155075148 1
1.07820521178185 1
1.83901349826195 1
2.52557540265318 1
1.49498676990089 1
1.64320677485148 1
1.95270216722029 1
2.13935096324637 1
2.15272617763269 1
-0.143021309455454 0
1.71358189424093 1
1.80721471179907 1
2.35066801113284 1
1.86285582926293 1
2.71046307084352 1
2.25959596579527 1
2.44793778915444 1
2.55667296306535 1
1.77241001836482 1
2.26587948180091 1
1.84578849172454 1
1.72059695998631 1
1.77186159279967 1
1.96901391896975 1
1.79479191704187 1
2.16850196008718 1
1.37916717639294 1
1.60026929764029 1
2.12336579249827 1
2.16366306495773 1
1.6149122218031 0
1.87796398538888 1
0.917265130947244 1
2.24153101385935 1
1.90504263922844 1
1.67566452350024 1
1.81803330382107 1
3.15590331430208 0
2.26053159944075 1
1.61885546983197 1
1.57525393220347 1
1.31523956861603 1
1.87332479219212 1
2.23530372061929 1
1.61900593033974 1
1.2990191767696 0
0.950979380171619 1
2.60272322957095 1
3.03779680226277 1
2.08671302359461 1
1.21914734351607 1
2.56028934088781 1
2.95099753069148 1
2.83209120451974 1
1.77430987036304 1
1.74623201176152 1
2.52449389611387 1
1.71909193415105 1
2.08000718022206 1
1.38052600038627 1
2.09947215197742 1
1.25443769793811 0
1.8796405236263 1
1.96825681231357 1
2.69846108252205 1
2.16902525080263 1
2.2488424830466 1
1.83027974837815 1
2.97541358315118 0
2.50090164945272 1
3.10931886465435 0
2.6242604607636 1
1.58486419307562 1
1.99373829193613 1
1.92339217728368 1
1.83777602739439 1
1.40301546065819 1
2.13533835463941 1
1.57707237042464 1
1.85709405954423 1
1.75419913482782 1
2.51214882700845 1
1.42414657077224 1
1.74316548891101 1
2.18767340007416 1
2.23762718481481 1
1.89623423530516 1
2.31820240478762 1
2.21221688055193 1
1.60089046703572 1
2.08667128347678 1
2.00668823362495 1
1.82807871124964 1
2.44789541490307 1
1.16194747082965 1
1.30396910040796 1
2.55175401970935 1
1.07882418865645 0
2.43588316455241 1
2.15222868813597 1
2.88635557266623 1
2.11185763046307 1
2.81074800691054 1
1.8654457163623 1
1.34838231387323 1
1.72283826106607 1
1.58916866663784 1
2.47554813953665 1
1.76649874476947 1
2.60611596083585 1
1.6778755025957 1
1.85324880444484 1
2.47214529573728 1
1.16180458333602 0
2.60524529372891 1
2.03126338250297 1
2.40139385968546 1
1.84969571351522 1
2.35642414973372 1
2.69213123337357 1
1.93054343637903 1
1.72033224695757 1
1.48482224876007 1
2.20123885195494 1
1.60231511493167 1
2.69519844494852 1
2.61019665800358 1
2.37063101113992 1
1.56023977299061 1
2.01734250827425 1
1.32928640147491 1
2.27649246363654 1
2.35101789865882 1
2.79170041407827 1
1.56322852628619 1
2.5082538375679 1
1.98399870318923 1
2.02630800576321 1
2.2868030330104 1
1.42243837100408 1
1.35282907861899 0
1.75163176520319 1
2.21121918569087 1
2.04239719828572 1
1.42478677617101 1
2.28395191551456 1
1.70915474475118 1
1.54711774049892 1
1.99179777702527 1
1.39993730666051 1
0.870922122639186 1
1.71826492481417 1
2.25011796491892 1
1.58422899509881 1
1.70166775321695 1
2.23704845511811 1
3.3868541286825 0
1.72691025256597 1
1.60361406238381 1
2.48084535627418 0
1.27722663562416 1
1.83106917682733 1
1.38246140676753 1
2.08487348686141 1
2.47044258355425 1
2.09387308836895 1
2.29614874084982 1
2.77512125841357 0
1.62202590591195 1
1.63440916533762 1
1.88820795399393 1
2.14973764934684 1
2.11326607773851 1
1.11900041273486 0
1.40449270994991 1
2.31121425129929 1
1.34528671820089 1
2.52618650057023 1
2.57327508831251 1
0.899323332735772 0
2.24071190296519 1
1.73002662180797 1
2.23336889554737 1
2.22947125019988 1
2.59528647904679 1
2.48785055130795 1
3.07920991803926 0
2.5493235563134 1
2.19189050411222 1
2.0430087695835 1
2.46318685528703 1
1.65451077586119 1
2.04897161280291 1
2.02479269483714 1
2.18141555460523 1
1.65424696880834 1
2.02516161354322 1
1.49155803278518 1
1.25895009314731 0
1.7677712032982 1
1.63586959913495 1
1.96319402553092 1
1.92410312232064 1
1.25363807654788 1
2.4036562274916 1
1.8446996730322 1
1.47191503625653 1
2.85282352157951 1
1.69311004715988 1
1.64107596506332 1
2.19431782519416 1
2.25312649612615 1
1.61450848312862 1
2.48016977632578 1
0.99697515717399 1
2.0089752167734 1
1.41569835962737 1
2.32488014153309 1
1.95195480971457 1
2.26009699429085 1
1.73145926429454 1
2.54582051530824 1
0.787825275383027 1
1.92746344420681 1
1.50258487594837 1
1.6520036048156 1
1.3422905462549 1
2.43257401743422 1
2.46467057885412 1
1.49480991604896 1
1.52959765115029 1
2.60635796470596 1
2.65516735484507 1
2.12318946532014 1
2.00135461137042 1
1.69800910412266 1
1.27988402474967 1
1.85834650043389 1
2.42107954608991 1
0.954780598595801 0
1.78655204254958 1
1.74521214231856 1
1.80934074220027 1
1.60349752730414 1
2.40279365913976 1
0.738739636828993 0
2.15460703791084 1
2.21388658990397 1
2.13812593931501 1
1.17150155897883 1
1.04187919572483 1
3.4154094787252 0
1.34049361888974 1
1.76037296441506 1
1.71448983865199 1
1.76990345383934 1
1.73112857265105 1
2.11871742242433 1
1.86438987880302 1
0.978913628673231 1
1.92508359233175 1
2.32859312338183 1
2.18471472346738 1
1.50841769811756 1
2.66476162526538 1
2.55061252417437 1
2.90358037523077 0
1.3166645492026 1
1.59889324108606 1
2.70232470447358 1
2.01572891467354 1
1.56168359572387 1
2.42446866903865 1
2.19710648863347 1
2.96529595215386 0
1.50054657494986 1
1.38076607592912 1
1.97827605249093 1
1.90814154140547 1
3.05484671829804 0
2.29124566533486 1
2.03290615625796 1
1.50194882607426 1
2.20516518353243 1
2.81359460663271 1
2.168187636925 1
1.16713824825158 1
2.95476582309555 1
1.16090260421343 1
2.70966867390333 1
1.70613454622385 1
2.09355935094813 1
2.54043955511597 1
2.57708956637677 1
1.8520209230874 1
2.39230540840369 1
1.92433116817329 1
1.80417062391913 1
1.81951596425413 1
3.03322740291697 0
1.56997930434714 1
1.40131115916415 1
2.55943146466519 1
2.28751889987215 1
2.96753321392196 1
1.72002963941572 1
2.54272811740884 1
2.46883429873443 1
1.70009928543312 1
1.86644415856321 1
3.82570828891709 0
2.3960005661008 1
2.41539458980592 1
3.30593734365932 0
1.99011863002769 1
2.06316299313059 1
2.5363303317078 1
2.79041403974856 1
2.52716679778943 1
2.1673712961753 1
1.8555567159723 1
1.5419623290397 1
1.51890011281335 1
2.52838608701737 1
1.504717086354 1
1.49756520292732 1
2.78387030287498 1
1.81873998716132 1
1.03826396612252 0
2.76080229846093 1
2.50931324758099 1
1.65372134783051 1
2.57960702587066 1
1.5554507272305 1
2.70138545051121 1
3.25409249784013 0
2.44355758737906 1
0.907086730016654 0
2.86405041376633 1
2.21878683836756 1
2.32446873623601 1
1.5733933785875 1
2.20926314276564 1
1.85945710444079 1
3.10754742094226 0
1.82216013162981 1
1.8570308317518 1
2.00863062969272 1
1.01671139133842 0
1.88998423927706 1
2.35858080224052 1
1.47461553330422 1
1.90691219662327 1
1.84997286472703 1
1.68768639427297 1
2.14678251925294 1
2.09609929888343 1
2.17868620591895 1
1.558252814002 1
1.84338528644085 1
1.91302160143828 1
1.97123780894032 1
3.11920524410456 0
2.65207275188498 1
2.75739428587514 1
1.75593305356404 1
2.38939305298567 1
2.46654634798923 1
2.84522808935353 0
2.20777082664067 1
1.15231289372544 0
3.01429013067465 0
1.57059723269008 1
1.60748708928657 1
2.00504826533434 1
2.06562612647608 1
1.74521792693625 1
1.2072450812798 1
2.14007810251009 1
1.77924484733855 1
2.32641742869814 1
2.34335683010096 1
1.62498080577516 1
2.06338386620791 1
1.96795618445503 1
1.78195972282024 1
2.76000976305468 1
1.54749207449617 1
2.19349751990647 1
2.48737627833214 1
2.38931708365001 1
2.1021425564247 1
1.68621429348865 1
1.74315663987868 1
3.1777529993765 0
2.61944689549249 1
2.72276711056217 1
1.78787787962033 1
1.49456782922328 1
0.819765884391813 1
1.84623384996267 1
1.81592270586982 1
1.5672809012307 1
2.29178570710802 1
1.73712295530058 1
2.52469158532487 1
2.23279903784043 1
2.34042554883856 1
0.85324680382404 0
2.36000193812747 1
2.20114897584646 1
2.10832014845951 1
2.48089470079842 1
1.91465273722787 1
1.77846027347611 1
2.35517192774807 1
1.7004169910741 1
1.97361494618451 1
2.09991956191345 1
0.832202350444936 0
1.1880224236411 1
2.27503455978464 1
2.72809149933092 1
1.33519108051646 1
2.75692456273556 1
2.41394851249577 1
1.86265049682268 1
2.07249017931519 1
1.33954101533143 1
1.71344169082051 1
1.47882905303223 1
1.11718290284804 1
2.55523860395244 1
1.93518836557968 1
0.750885923742165 1
1.3403713131086 1
2.79088145997822 1
1.99127317969672 1
2.63519720905305 1
0.898281460741851 0
2.80747582183874 1
1.84620448050838 1
2.01614080789274 1
2.12546869907459 1
1.38841181119136 1
1.97917071320095 1
1.91426978130221 1
1.0430569582169 0
1.72287793490041 1
1.38207099172178 1
1.72009857608622 1
1.84986597833955 1
1.76520357287504 1
1.74269836630001 1
1.43195433224811 1
1.71941814327224 1
1.8077476395481 1
1.82703552838347 1
3.01114917050027 1
3.09367935383413 1
3.18902160861615 0
2.8659889067564 1
2.38180538682286 1
2.53408350159754 1
1.98362408160819 1
1.5059768263253 1
1.92422198908106 1
1.62608405917592 1
1.61060496565886 1
2.97159243143014 1
1.47283346068706 1
1.98609282655094 1
2.79334029692301 1
2.34283392801478 1
1.97597381635076 1
2.1084372412964 1
2.67472334995369 1
1.83339979074808 1
0.979779668079605 1
2.48746582521333 1
2.72256631309685 0
1.21180803170519 1
2.27828224806929 1
2.04826003922206 1
2.76854686886394 1
2.71626843679844 1
1.96697758856196 1
2.22513783883467 1
2.79813629470585 1
1.25526103378283 1
1.99865368307114 1
1.63664341799763 1
1.2219328886527 1
2.18080571612538 1
1.89865125993826 1
2.4923446404707 1
2.73799626303305 1
1.60645939417688 1
2.81775318637063 1
1.7828471078983 1
1.42110938223821 1
3.31874070128141 0
2.7113208593467 0
2.3798707018566 1
0.95537707488804 0
2.14158230721578 1
2.57999993218243 1
1.14580942522101 1
2.02674560779439 1
2.14151030026528 1
2.2866657646745 1
0.955384294281287 0
2.23827755205955 1
1.70234844936116 1
1.72312980330078 1
1.64516936375545 1
1.47073274037272 1
2.79371119695184 1
2.09064311961631 1
1.43165577492093 1
2.11302961404463 1
1.87820942211612 1
2.53315598948401 1
1.26879912372353 1
2.21111728738136 1
2.13688369826257 1
1.96760170964242 1
2.20368353760757 1
1.45729034406509 1
2.96037568332983 0
1.7222607908309 1
3.00599232669169 1
2.4670186158853 1
0.93572651293485 1
2.28319989997587 1
2.23402129186662 1
2.48130911342922 1
1.45230109399214 0
1.90752979167051 1
3.36370453218979 1
2.61437743282463 1
2.0104983321348 1
2.45467646116501 1
1.68235632318799 1
2.85339979896208 1
2.50222256515502 1
1.75664209880906 1
2.19218873339242 1
2.09567615108643 1
3.00369643263187 0
2.32945492253495 1
2.99479036132245 0
2.34272762063746 1
2.04746696189154 1
2.32199180697275 1
1.60916711292655 1
2.54224342079488 1
2.18726789667973 1
2.52539059983036 1
2.17883237726386 1
1.97898681543506 1
2.61236459098294 1
1.87638982511484 1
2.44768299245913 1
1.73010282497077 1
1.85496582238492 1
2.08885805746555 1
1.77754277004414 1
1.98282677672146 1
1.4455933536383 1
2.16529742561668 1
1.18710341632168 1
2.70903494147826 1
2.06056749998483 1
1.76601134427721 1
1.93101634305828 1
2.76135626858341 1
1.68027974528547 1
1.77510708019478 1
2.53457751048829 1
1.97444905168479 1
1.70350062614048 1
1.84622808305223 1
2.05396475967727 1
2.99384485779253 1
1.98401005020118 1
2.87580408550725 1
1.44406838251644 1
1.55648271361695 1
2.54367944174344 1
1.92547487930986 1
1.58627639499455 1
2.74947317330728 1
1.83006625610276 1
1.58533224646633 1
2.39294265481193 1
1.69272681463174 1
1.89727657733901 1
1.5243973372814 1
1.53464021032649 1
1.99475356189113 1
2.99492548717619 1
1.48337055780928 1
1.79624326567281 1
1.47781653234293 1
2.08228169850726 1
2.11400067503058 1
2.27033766667663 1
1.84074174297291 1
1.58393922430921 1
2.21867146886159 1
1.90870839859688 1
2.4191071465615 1
1.88641349706746 1
2.79427518985521 0
1.68916689067573 1
1.79032154144786 1
1.53859773527544 1
1.93132369106891 1
1.49845846816795 1
1.41985415789027 1
1.89615603796437 1
1.9128903074089 1
1.42266617057881 1
1.78990981966858 1
1.17846452896379 1
2.68480328573407 1
1.85934735490009 1
1.74943656310063 1
1.80989390331686 1
2.40077568285491 1
1.31846938983144 1
2.46138155406168 1
1.78387591124767 1
2.68154750147093 0
1.96904476417142 1
2.09312496927095 1
2.34544454682925 1
1.6218529264369 1
0.891963029351493 0
2.059552223017 1
1.51624693707244 1
0.692985561931357 0
1.65578495277447 1
1.20162153792477 1
2.22432003597094 1
2.04578235872685 1
1.89584511280288 1
1.98349125317556 1
2.81548258368354 1
2.34838438435313 1
1.80559358443641 1
1.52743335386325 1
1.54441726300476 1
2.14529920166628 1
2.07931196551175 1
1.83929586780031 1
2.10339138345031 1
1.8725546752325 1
2.151036038751 1
2.17461575565679 1
2.28427499045999 1
3.17811422276383 1
2.53850754990431 1
1.32660141247147 1
1.96662861228284 1
1.61046033066408 1
1.99124552481504 1
2.1873426180527 1
2.03996005866119 1
2.31226300864509 1
1.7431974823438 1
2.39691756618879 1
1.09086634204327 0
0.899766685934524 0
2.74664650939037 1
1.6787782871086 1
3.34028200417862 1
1.77796398339624 1
1.47959575319651 1
2.10778145810723 1
2.07808800271599 1
2.01326879745982 1
1.76179662160376 1
2.63612515723866 1
2.85706885191593 0
2.11139838380628 1
2.33009984049359 1
0.879528585084924 0
2.07338456952536 1
3.01024714513309 1
2.03382562582778 1
2.47819180705584 1
2.44465398291205 1
2.23904398181123 1
2.51925575913828 1
2.85445370784232 1
2.04151176496882 1
1.56545678605362 1
2.21531445080965 1
2.38753908181187 1
1.92803481261985 1
2.05304929479632 1
2.42154159618351 1
2.55754173261001 1
2.52176742336407 1
2.41856737533602 1
2.1895408716801 1
2.14834581760525 1
1.22581750986508 1
2.04304680157747 1
1.03223400459212 1
1.63144354510432 1
2.36031404357633 1
2.06731857578614 1
1.97208189275625 1
1.33461059613078 1
1.83117743988101 1
2.29300018784188 1
2.28190905408605 1
2.24452656991835 1
1.46742081999751 1
1.4310482033528 1
2.06590517399916 1
2.19997319461357 1
2.45265498557435 1
1.93674159491568 1
1.94121747196415 1
2.06513327202802 1
2.03323988987335 1
2.06425361789338 1
2.21573432435678 1
1.64444664099974 1
1.99565162537413 1
1.45141254431389 1
1.77819093687278 1
2.65558795345907 1
2.66649973733535 1
2.4875416140334 1
2.00476552184969 1
2.63754036640929 1
2.03686632865391 1
3.72265203003346 0
1.66381185117259 1
2.329166409944 1
2.4893047589435 1
3.09159880750114 0
1.39491701694104 0
1.99747790061177 1
2.0008093392754 1
1.8352084548232 1
1.22206176185726 1
2.22316824195951 1
2.44872639124649 1
2.25522828629552 1
1.25095137283886 1
2.42417558973142 1
1.09621111353134 0
1.68119835351309 1
1.43619863450552 1
1.83068116669577 1
1.84536783157069 1
1.44680568208198 1
2.31471056103728 1
1.43616463674377 1
3.28898627643651 0
2.08249799104989 1
2.02436423613494 1
2.39671969287468 1
2.14771844902965 1
1.5254473550044 1
2.7380629420407 1
2.06539440034027 1
1.88503094552701 1
2.97198491525458 1
1.01412268067556 0
2.3884724833742 1
1.5737253977534 1
2.04160008568883 1
1.21986876972505 1
2.44257894556097 1
2.89718168436408 1
2.10247968140915 1
2.46088158304213 1
2.25229544838842 1
1.6313696313484 1
1.42453262326477 1
3.38501311093246 0
1.99577266163616 1
2.31655333596613 1
2.05767637629762 1
0.87848254502883 0
1.47656580736636 1
1.44744118892626 1
2.45980200492597 1
2.51904155212445 1
0.974542366188527 1
2.20380816896107 1
2.04172347420714 1
2.99765783813163 0
1.68255328732303 1
1.59059517386374 1
2.62499400468135 1
2.5927565783171 1
2.3936976425362 1
2.47205487951971 1
2.05486590961603 1
1.82023819132073 1
2.88328980194696 0
1.20847308820745 0
1.98663449377275 1
3.6247229724321 0
2.00343752301325 1
1.9256201680124 1
2.29997915537635 1
2.4958224311538 1
1.27350667247427 1
2.7399874490165 1
2.54140666938911 1
2.07083774441454 1
1.27455274680256 1
2.0187552730306 1
1.62777326251565 1
2.0907605632048 1
0.732770290968944 0
1.78412350105235 1
1.25521680463403 1
2.32702753384125 1
2.13254379690004 1
1.83191101627784 1
1.45050389045353 1
2.40694517969341 1
2.5007122692823 1
2.3236956378351 1
2.71902559216781 1
2.16945773812207 1
2.67569145894187 1
1.76897770713127 1
2.26295684392263 1
2.01920326611146 1
1.58477802134294 1
1.88243003689289 1
2.60032211619148 1
2.40578028678235 1
1.86865189611374 1
1.7949048732427 1
1.4356690104608 1
2.68667348968793 1
1.2938496590633 1
2.14106597545997 1
2.03967939724224 1
1.20776811853471 1
1.86052157355486 1
2.42631714228681 1
3.23257520186323 0
0.522292118686244 0
1.03860775589994 0
2.6998159421783 1
2.0292460439699 1
2.00740437188554 1
2.52128213602146 1
1.81219071154297 1
3.04374516853096 0
1.72266383204937 1
1.89752707540175 1
2.71426810021292 1
1.96706264759191 1
2.18991484323973 1
2.46439814991447 1
1.38065272477061 1
2.64486432095219 1
1.6943329462198 1
1.28760615870026 1
2.3055143018935 1
1.43355960074086 1
1.07075724306362 1
2.0889887283651 1
2.51067265481911 1
1.94446885454832 1
2.40362985292345 1
2.01643477143852 1
2.09639442029475 1
1.53146211430141 1
2.02275614726564 1
1.88815830153201 1
3.01946364173157 0
1.98570850164511 1
0.833612267525592 0
2.19692159022758 1
2.47148529996767 1
1.35729917597208 1
1.40303591052926 1
2.51509808285876 1
2.07976743778466 1
0.483843119734238 0
1.93792019617916 1
2.13478863865239 1
1.75598036620329 1
0.97950358174086 0
1.88626558953319 1
2.61694438374109 1
2.07591293740613 1
1.12723623741652 1
2.89028209344424 0
2.7852795190747 0
2.00493087407843 1
2.13637816809214 1
1.18374101359958 0
1.50366866918262 1
3.18731215755659 0
3.28217000639256 1
2.34313256216402 1
1.66961207843784 1
1.52160487495747 1
1.74625611419053 1
2.75900513271878 1
2.4399792830426 1
2.05687509755751 1
3.18876859342215 0
2.08961034141007 1
2.13742566934992 1
1.62006557000715 1
1.83751522111071 1
1.72653190141264 1
2.48431936131022 1
2.36749243113654 1
2.08869782535836 1
1.68686551827274 1
2.64683127596881 1
1.13415523553748 1
1.91092937622385 1
1.72423256900386 1
3.63424543381363 0
1.98328789499822 1
1.84765055198139 1
2.41265892331786 1
1.74956606827461 1
1.39977107192481 1
2.09750861193029 1
2.33738766161254 1
2.60704425052347 1
1.96545990768295 1
1.18937989738537 1
2.84806254954776 1
0.954604843150405 0
1.29432475958575 0
1.11984498980974 0
1.94894138059332 1
2.21664204683121 1
1.52990417919596 1
1.95927460107235 1
1.63694724295366 1
2.00039940305698 1
2.3127808721785 1
2.55169452152852 1
0.991704826874944 1
2.71832537232964 1
2.26491641407964 1
1.86922672685286 1
2.47306032163964 1
2.7462593587294 1
1.9100414010407 1
1.65924070003478 1
1.41466828287867 1
2.72232958949616 1
1.21207387425737 1
1.6368493436467 1
2.00987569568528 1
2.7534362984295 1
1.74497634057715 1
2.01093470831913 1
1.92397273335524 1
1.99080450048845 1
2.2606354048173 1
1.22256244726585 1
2.7255346605054 1
2.77855493052491 1
2.31661812710863 1
2.06616403424255 1
1.24272695011389 0
1.49092350491725 1
1.37285996280585 1
1.55198459396747 1
1.6861219831743 1
3.03052407569777 1
1.88275825686537 1
2.98930881540931 1
2.56795662997714 1
2.34994640091405 1
1.76697991148016 1
2.09979282318825 1
0.769614284306669 0
2.63759968009249 1
0.84202323585301 0
1.44303675418949 1
1.78124748230581 1
2.12222543018563 1
2.05656597025888 1
2.14879452967927 1
1.98433410445822 1
1.68369711844296 1
1.45871272273093 0
2.74491566867428 1
2.22655589914613 1
1.45352056282771 1
1.65258564419119 1
1.85368060354342 1
1.41005574630392 1
2.6069885846222 1
1.92882388011387 1
2.44916075035725 1
2.33724236088783 1
1.19993189533959 0
1.71372019883972 1
1.99733172200844 1
1.44940504824831 1
1.30675708311941 1
0.388667723350914 0
1.90891024399217 1
3.21892851505525 0
0.979339927349472 0
2.33101257124678 1
1.6562765104891 1
0.94467566323057 0
2.12529840908033 1
2.75102299959125 1
2.14329134907493 1
3.04707684696238 1
2.38621012892695 1
1.69747791621424 1
0.980630878071083 1
1.94811501265192 1
1.9134967582044 1
1.43776914082804 1
1.72349153376493 1
2.32055639520584 1
1.28808571425564 1
1.99391605682341 1
1.32794757971059 1
1.87906194058647 1
2.55276702029499 1
0.956380876921614 1
2.02501488622996 1
2.56777151018693 1
1.89546371839494 1
2.91035769844915 1
2.0955608181876 1
3.27363297769834 0
3.08580267527205 0
2.49950683601379 1
1.54569961792499 1
1.75634622328008 1
2.60809254780155 1
2.05064921512068 1
2.73261935602928 1
1.27406048148128 1
1.67168862179091 1
2.00426369718846 1
1.98342825872076 1
1.42023085314756 1
1.87639024010656 1
2.61060071030319 1
2.19139497330407 1
1.6730387252643 1
1.72772790118738 1
2.23613817417361 1
2.37885879361255 1
1.90987512559485 1
1.15923998470368 1
1.79448196578564 1
1.59140632211957 1
2.23726501511566 1
2.26208962131587 1
2.77638319646873 1
1.16665508959236 1
0.866764310210566 0
0.6160663880908 0
1.87838949168413 1
1.59231492238649 1
2.37138143758751 1
0.812129035601502 1
1.29542398478792 1
2.00294458248453 1
2.38099767413298 1
2.00374997587439 1
2.39226499052956 1
1.53448413358178 1
1.45653162721705 1
2.08714632332311 1
1.61186310893285 1
0.996101881476988 1
1.64277906805013 1
2.12757849537783 1
2.29738228704148 1
2.13154368749266 1
2.62823427898773 1
2.0824061936933 1
1.81193508257937 1
2.55349290163527 1
1.62333503769852 1
2.22260472265182 1
2.26488150101263 1
1.96080847873974 1
2.58761604576786 1
1.97492924613448 1
1.76664004077257 1
2.52855730409813 1
2.78880017811818 1
2.74034415854489 0
2.4647472059446 1
2.01832160955683 1
1.91987134659155 1
2.13510800701621 1
1.26013630176125 0
2.0906950444836 1
0.888495937863467 0
1.89801460615345 1
1.54697203609379 1
2.15609366715317 1
1.59788351777766 1
2.86880327860987 1
2.57646418199567 1
1.81347134113387 1
2.63856294180907 1
2.27053386305002 1
1.37766274434828 1
2.20877162680753 1
2.1303053846123 1
1.97844314724286 1
1.53790185391217 1
1.37691781345468 1
1.9994457020526 1
1.09547779155569 0
1.71549916197851 1
1.789356333047 1
1.53033939665743 1
2.31289304433346 1
2.57396471206921 1
1.85306602642742 1
1.55603961248458 1
2.21651104231368 1
2.05257836396853 1
1.69605018534342 1
1.97399261878395 1
3.000969161224 0
2.36172076676978 1
1.87489135218476 1
2.37413357333792 1
1.70201641837144 1
1.87880930525417 1
2.61531274407958 1
2.81756481291684 1
2.61817528379463 1
2.21847038503055 1
2.41078953880943 1
2.84579987354665 1
1.4953003006972 1
1.02079894193147 0
0.405342096450431 0
2.59518503140716 1
3.10851328936574 1
2.93158765993502 1
2.08889302016624 1
1.7222223329355 1
2.58884691890364 1
1.88238876821338 1
1.72077561016684 1
1.30804929090669 1
2.32545808331785 1
2.44543814742723 1
2.08647136366275 1
1.08133537783155 0
1.68008720012191 1
2.83484164036853 0
1.35765850327906 1
1.67583476046613 1
2.30886464353818 1
1.83514262022906 1
2.60270848923003 1
2.48851727633651 1
2.10726517434211 1
1.7525573594376 1
1.7702055031846 1
1.25770944397133 0
1.34560244571834 0
2.02195902291047 1
1.81840803259048 1
2.44362097028862 1
2.22375185479942 1
2.46276608274082 1
2.21165899227877 1
2.141818169757 1
1.78984934739801 1
2.79105279341355 1
2.27113451128721 1
1.58494096720028 1
1.67665132611011 1
1.31860441451394 1
1.63884207798498 1
1.92089438552822 1
3.3291430776386 0
2.62689540504288 1
2.43118371209971 1
2.08866400977511 1
3.22095004823588 0
2.08403745254506 1
1.02628017760403 1
1.7677636024643 1
2.00151193759902 1
2.48606478471201 1
1.22333623869759 0
2.27793616643773 1
1.86560990352938 1
2.20094952556914 1
1.76206904137092 1
2.07108339788052 1
2.83802617145819 1
1.69880685301829 1
1.72443042520769 1
1.11082327693937 0
1.7902089060596 1
2.19611945135811 1
2.0929382996331 1
2.47552537223888 1
2.23199210278474 1
1.78481464020315 1
1.34256455302244 1
1.93616713940723 1
1.90639182320934 1
2.47608926922763 1
2.95208191112415 1
1.91398638101641 1
2.63135804964675 1
1.33978463474804 1
1.9285316192843 1
2.00189195287039 1
2.12137864655784 1
2.12305476723219 1
2.46912305147145 1
1.82001649601333 1
1.58289511413546 1
1.76164618539934 1
2.38330791822007 1
1.88807892681492 1
1.74582727543624 1
1.78673055048124 1
2.23808125450668 1
1.83671384965294 1
2.60584244135774 1
3.17099913751592 1
1.3561963688353 1
1.68862760268107 1
2.07501539967771 1
1.91292946813254 1
2.47612362483926 1
1.23678377698846 1
2.01292428326642 1
1.43137073810077 1
2.0297450932036 1
1.32183221313597 1
1.76736291532588 1
2.17759899098286 1
2.73867614501881 1
1.19929723223554 1
1.56454503954724 1
2.4070897356669 1
1.03751205121591 0
1.73779271123177 1
2.06202495893602 1
1.34647860656068 1
2.1206034542954 1
2.57613327625442 1
2.39635374988434 1
2.79840130542295 1
1.82283117177791 1
3.08084793211096 0
2.03800055212639 1
1.81580080487465 1
2.06212398316579 1
0.937746118667196 1
1.63853271744988 1
1.0253846134064 0
1.4432889679222 1
2.56038729342253 1
0.990927791970463 0
1.75638001909681 1
2.14675485519761 1
2.45554537571549 1
2.22766918178131 1
1.7434917790358 1
2.37764559498225 1
2.32992399537513 1
2.34788919924624 1
1.77524020697577 1
2.41844966547134 1
2.64955473664289 1
2.11412240646169 1
1.08502191034731 0
2.63102349925343 1
2.24673809967437 1
2.59198140949295 1
0.986238586855494 1
2.22541532948568 1
2.10458094753095 1
2.44686258206663 1
3.5996795714848 0
0.587127246808755 1
2.71654745911921 1
3.03613239289143 0
2.03107495240326 1
2.0504559968779 1
2.09982828158651 1
1.89696348529513 1
1.03121962211337 1
2.33674220863813 1
2.93820959500228 0
1.86678361197536 1
1.54379353140975 1
2.05267660475591 1
1.47729067826364 1
2.43403209381074 1
1.65840074734791 1
2.43322681388417 1
1.99186303298737 1
1.53594309727467 1
1.12993030357163 0
1.36016280331682 1
2.45802234276061 1
2.08533984228843 1
2.03460306314496 1
2.11879868016675 1
1.49779112985925 1
2.19844954041149 1
2.07770543431575 1
0.922712956794827 0
1.32410072513651 1
1.44228497383752 1
1.42024216246184 1
2.13629201878276 1
2.3276813572007 1
2.20301705502127 1
1.47665747299744 1
1.86777097906277 1
0.915300964554828 1
2.66485342092429 1
2.60423067339468 1
1.67542171714503 1
1.98947742718878 1
1.86742581018961 1
3.0272743417288 0
1.24511573159775 1
2.16817743624424 1
2.08675614941257 1
1.67876108564941 1
2.33684616608972 1
1.48323226956007 1
2.25907873462401 1
1.7201893869279 1
1.3697539652914 1
1.81254553795045 1
2.47671318139439 1
1.70855128959768 1
1.60862255242662 1
0.958529735491073 0
2.50848866702202 1
1.20892053358747 1
1.45173588982026 1
2.50976433709168 1
1.90449419624557 1
2.821600546088 1
1.54905656889975 1
1.3735034164339 1
1.98272252279339 1
1.97291605891775 1
2.46919382518023 1
1.20202178569443 1
2.49611199873498 1
2.01113326875984 1
1.59964477128735 1
2.43824232308217 1
1.86112915195307 1
1.81037784012554 1
2.87409931004948 0
2.601180836941 0
2.52641837591528 1
2.31972505073455 1
1.54552230350583 1
1.07975925159026 1
1.95119358077794 1
2.43619956108848 1
2.43447972197813 1
0.983349679044301 0
1.96588266703716 1
2.97143389065544 1
2.48408544882369 1
2.2817997456166 1
1.53082702264208 1
1.77102001561492 1
2.68737660329238 1
1.98745691573476 1
2.94398404718187 1
2.61166589129071 1
2.00123608217758 1
2.05343235578631 1
2.27997681752366 1
1.75022350662723 1
1.77356815080661 1
2.4826644841796 1
1.7605366758959 1
2.37396090773875 1
2.39488887971759 1
1.71201167923573 1
2.51607274610974 1
2.28235580127631 1
2.67848352814849 1
1.17653117081476 0
2.8791156736407 1
2.3146459605599 1
1.44194126217046 1
2.44592887653483 1
2.74825517149483 1
1.43564816192437 1
1.7832828406324 1
2.35205301073911 1
1.83481953222976 1
2.30913085524453 1
1.9379923530687 1
2.02173021161355 1
1.90008933999297 1
1.55916989115945 1
2.09521944087184 1
1.37044437837599 1
2.21068691401535 1
2.064939735934 1
1.77430936324874 1
1.25842147944607 1
2.32594257757494 1
1.45643288390748 1
2.88245816926268 0
1.82711442394355 1
2.00713248901126 1
2.21558290709667 1
1.94507581592225 1
1.71549853491198 1
2.59001683457484 1
1.85266948129328 1
2.14776008621527 1
3.58489889227438 0
2.2877643136608 1
1.90821829653035 1
1.62818611425411 1
2.44396805931129 1
1.90898266333867 1
1.7157987128934 1
2.14719694064587 1
2.3663543400976 1
2.05252793785481 1
2.95281726569032 1
2.52768287717361 1
2.46177852451839 1
1.69627844677639 1
2.04634619206739 1
2.12081050244917 1
1.54399952646675 1
2.38953621728087 1
2.23669091836359 1
2.92878069950227 1
2.61689372571885 1
2.10568940306189 1
1.8704790101337 1
2.18671390941242 1
1.12604714700013 1
2.76599438534122 1
1.75341194992769 1
2.27547244220782 1
1.68354918838637 1
1.98376918100669 1
2.00156009366941 1
1.47623571270239 1
2.21552498138296 1
1.72289562450559 1
2.47856055150406 1
2.03514973959784 1
1.35140981730692 1
2.46843467655038 1
2.55930965923126 1
2.20445032080353 1
1.54518554988376 1
1.92289284244777 1
2.09120611242119 1
1.86887868844547 1
1.89698538017638 1
2.56872202339115 1
2.80301067987999 0
2.52360666241119 1
1.92351613104212 1
1.9150175601579 1
2.68350010282816 1
1.77992208176599 1
3.50994299866046 0
2.46522604188849 1
1.57918317243031 1
2.3310344920008 1
1.84827494842783 1
1.96694320976836 1
1.59890188900832 1
0.849655375661882 0
0.847192349552982 0
1.92121016690833 1
1.6682284067399 1
2.18630639854074 1
1.80228550266742 1
1.97052711268279 1
2.54670312223739 1
1.69115342871382 1
1.43217932092493 1
2.13930052180184 1
2.41198767269238 1
1.73516993333766 1
2.42659671097927 1
2.34678748954453 1
1.49621003794032 1
1.79942324397654 1
0.934805413529328 1
2.29984426145056 1
1.87891346792778 1
2.24325869546512 1
2.16253238674356 1
1.87768396600078 1
1.39941812878877 1
1.52390172410186 1
1.49407170931163 1
2.73545546383397 0
1.50857630968121 1
2.05535081993058 1
2.6806533170568 1
1.90715513912674 1
1.31735317001844 1
3.37598512869289 0
2.26882461164439 1
2.13375054064058 1
1.73571841813108 1
2.63719182199949 1
1.77436926642508 1
1.48748319530412 1
1.55700809438739 1
1.22708561106641 0
2.1155452764183 1
2.21527733660517 1
1.71360045559847 1
2.26512479765189 1
1.25541478123771 1
1.38517450524955 1
2.07035377211945 1
2.0563100250466 1
2.19956986680316 1
2.04510844021594 1
2.06841481620111 1
2.30256248701007 1
1.93309824918683 1
0.833524488542746 0
2.22247871688583 1
1.86197834670487 1
1.78187674775151 1
2.31097603736598 1
0.988136437606558 1
0.934039309226858 0
2.39991393866801 1
1.95547899841098 1
1.77315872960084 1
2.10516546683187 1
2.0604906724599 1
2.77540214382782 1
1.72158074685009 1
1.21499757216477 0
2.59400444196186 0
1.72399946605704 1
0.719137169583432 0
2.3967523813303 1
1.36328226222537 1
2.7849736991074 1
2.14182029622844 1
1.91990212048003 1
2.33731997208927 1
2.15366394338854 1
2.34104734696724 1
1.17132842053429 0
2.13958940567172 1
1.63221453730278 1
1.79627458586692 1
2.14334923908125 1
1.06128297713715 0
2.02278908017967 1
1.76656468428482 1
2.05465330442582 1
2.18907508036599 1
2.87074591056613 1
2.65327064443228 1
1.78513612409488 1
1.41765756368168 1
2.07505530916795 1
2.09380854486349 1
1.93105367468028 1
2.26993797774824 1
2.30842391090419 1
2.43428865126476 1
0.829523174717345 0
1.85126602342403 1
2.25907197834491 1
1.85712694001865 1
0.971223278658368 0
1.72245353724814 1
1.96580214986124 1
2.30798742962594 1
0.299023902889245 0
2.38808086634281 1
2.17313942802343 1
2.0569920536089 1
1.41134369119967 1
2.72896055793442 1
1.06907228329158 0
2.02264632248342 1
1.41776554155459 1
1.50986844410556 1
2.13395786183644 1
2.3534248863795 1
1.93287072817211 1
3.04077975101816 1
1.18885611086401 0
1.58785547893905 1
2.35042337469394 1
1.80369498530477 1
2.04758190222722 1
1.84229912275783 1
1.88799815827139 1
2.15859529197931 1
1.53911528819504 1
0.54020507053483 1
3.29912246258858 0
2.39756456691131 1
2.36062110217186 1
2.55681293231771 1
1.90730215996185 1
3.05242347085747 1
2.63296898459576 1
2.5559944598692 1
2.31792060473025 1
2.0726236773989 1
1.73245771681959 1
2.13384060710908 1
2.74490297299035 1
2.77750365772185 1
2.85616988864843 0
3.21372182005472 0
1.8325231397451 1
2.1700590613592 1
0.968917131130517 1
3.10462860889938 0
2.50331575165721 1
1.85317447545185 1
2.3108421054656 1
1.6074800421971 1
1.76499010010192 1
1.50935464163635 1
1.83484840009307 1
1.82656385699836 1
1.3034560770462 1
1.57214036139046 1
1.65282237976279 1
2.501685273654 1
0.962401955866678 1
1.74591709967352 1
1.79572331180467 1
1.69635425117853 1
2.67587477401678 1
1.0564323786601 0
2.25825847703109 1
2.94008100589179 1
2.67005648641008 1
2.6641294469644 1
3.51011886609736 0
2.12874504175552 1
2.14609604962145 1
2.0117987667232 1
1.61312864034241 1
2.10340045606342 1
2.40497193298088 1
2.2289995403497 1
1.79797411655594 1
1.49873636235755 1
2.47946402546363 1
1.87189668456973 1
1.59225917908234 1
2.70218346462471 1
1.99482271504495 1
1.85560921461855 1
2.12352155757206 1
1.15791165857533 1
1.33651568261493 1
3.36813919545304 0
2.09978417925605 1
1.47369888504057 1
1.59885611985066 1
2.23700607444133 1
2.62344267089304 1
2.0287369291961 1
2.43650576231484 1
0.998442329734584 0
2.74344863970084 1
2.57873126081502 1
1.38695102647799 1
2.7080621025519 1
1.87802557110222 1
2.11748584387913 1
1.51756609456537 1
2.32748751301586 1
2.35629834063576 1
1.85035477294373 1
1.78730753791355 1
1.75666398032054 1
2.08147963079925 1
2.82566492573999 1
2.15233615297806 1
2.12239447815762 1
1.51510359552545 1
1.04318343807005 1
2.40980446686196 1
1.62012909628562 1
2.09098787351856 1
2.42877264389107 1
2.14756129075228 1
1.58317487137721 1
2.11183242468571 1
2.54036886737201 1
2.38909526540152 1
2.17169386566907 1
1.87266890675434 1
1.22371977537272 0
1.92454915131051 1
1.600161952239 1
3.20719998947133 0
2.82100320106819 1
1.8009080348298 1
2.87312804981575 1
2.70395856808552 1
2.68984989490785 1
2.3203044800481 1
2.08144684100365 1
1.6680635082651 1
2.21511816461836 1
1.30666564454498 1
1.54562383598835 1
2.01886631695527 1
2.10765700686451 1
1.78838588179806 1
2.91346673815338 0
1.74759946749464 1
2.62642723318602 1
1.73155175156839 1
2.14456391394371 1
1.83004935882011 1
2.28145809679221 1
0.812335293903709 1
2.09418727893127 1
2.7441163266931 0
2.48092568020346 1
1.77129754911552 1
1.85939656396871 1
0.828186592089539 0
2.23593917950403 1
1.92815806522905 1
1.57779717043981 1
1.96625298046462 1
2.56871555825351 1
2.16132800416495 1
2.94041592592798 1
2.34969845075769 1
2.13832127399763 1
2.33015936523493 1
2.53003390218121 1
1.67013602608948 1
2.18792093645608 1
2.05731538949778 1
1.37515242027445 1
1.50578617070349 1
2.56541632394941 1
1.96368041955963 1
2.22065523661925 1
2.71829765096652 1
2.4785174651344 1
2.65609479354942 1
1.41532147685119 1
1.78018954103808 1
1.90351444869837 1
2.08076735120674 1
2.33515257462499 1
2.85770569916067 1
2.52889263099666 1
2.13568232855539 1
2.13014918667981 1
2.32318066598508 1
2.79970386060854 1
3.00818008910031 0
1.89596558910379 1
1.52333403148409 1
2.00524307757628 1
2.06277461793083 1
0.784723891804556 0
2.04374300950861 1
3.11681189141139 0
1.76206423486729 1
1.76895205623426 1
2.07273329108672 1
1.03481965918526 0
1.96021175781494 1
1.7464600054663 1
1.39455375163973 1
2.05721946886899 1
2.68379056154098 1
2.57789095244807 1
1.25751684000376 1
1.85857739316322 1
2.08599586672531 1
2.46233758310263 1
2.3746694209793 1
1.75556601022422 1
1.94356696971737 1
2.22097440452666 1
1.11517992737915 1
2.41619369076303 1
1.96561118141286 1
2.36373389369269 1
2.38363216841332 1
2.75417780283276 1
1.77910801037607 1
1.56036674326513 1
2.08873427047108 1
2.24097528321324 1
1.47367757560954 1
1.16420975331338 0
1.78355682813642 1
2.17927702670683 1
2.85168367450842 1
2.23975979011609 1
2.74282715366304 1
1.57598562782492 1
2.095514762664 1
0.635823702538195 1
2.20216689195715 1
1.82746176078417 1
1.72537735491721 1
2.43511793656708 1
2.5243916155167 1
2.53320720958801 1
2.20671457875331 1
1.70496871379689 1
2.94330933790397 0
2.49328610109199 1
1.20117548562707 1
1.08132934643594 1
1.58740034752077 1
1.83504834849138 1
1.5694433530675 1
0.945515564638187 0
2.34988619101262 1
3.19502224661405 0
1.04127902483731 0
2.61550122441929 1
1.90718194602724 1
1.76919883127066 1
2.23082094417663 1
0.920932893724399 0
1.91224467096423 1
2.38558943474265 1
1.13233746501955 0
2.164513965107 1
3.10409037311455 0
1.79908100977077 1
3.01654051006054 1
2.38046820335386 1
1.92705220531846 1
1.80663206253524 1
1.48061337843059 1
1.87870646008199 1
1.55633733603568 1
1.63743598172308 1
1.76480108311218 1
2.15533703346425 1
2.28299675713096 1
2.29454202996719 1
2.16676536980173 1
1.40728410113291 1
1.18665611230471 1
2.38873192637979 1
2.1096174272139 1
0.873757817911528 0
3.14418109923301 0
2.34744530491609 1
1.26274236248724 1
2.57940385720648 1
2.89008539596439 0
1.87882375192682 1
2.27076139072462 1
2.05931084112382 1
1.8538921319978 1
1.66801279726892 1
2.02755624969477 1
1.95370694645055 1
2.43801533131425 1
1.7054392324272 1
2.09399281303026 1
2.85206919006331 0
1.16765324033152 1
1.40319234002478 1
1.62765772843888 1
2.81386574615975 0
2.76169594497496 1
2.96103734955359 0
2.37022623215586 1
1.97201418943115 1
1.66436433781309 1
1.52073449905621 1
1.58318466973249 1
2.43827041976393 1
1.84074945133637 1
1.95864888398293 1
2.1652479064782 1
2.46987093322796 1
2.84440965378128 1
2.53562226407883 1
2.14583622844295 1
2.01032291537291 1
1.89864502546381 1
2.12088449198855 1
2.10169436505768 1
1.96357639057699 1
2.96088871128636 1
1.77094615330737 1
2.13643134300456 1
2.20629891543515 1
1.75233879901823 1
2.48542499937452 1
1.8396019802302 1
2.44606325488635 1
2.84445900258315 1
0.845542684141483 0
2.27080373605089 1
1.60705947779605 1
2.1656325188491 1
2.00908766124061 1
1.95950526709315 1
2.4888729655504 1
2.6519953597145 1
1.07334278890334 0
2.2981427496268 1
2.15856176202357 1
2.14034248898056 1
1.968524539893 1
2.00976615939777 1
2.54656047958265 1
2.05742408820754 1
2.34783070894002 1
2.87788129823424 1
1.57427242946782 1
1.21704058841641 1
2.04422422852189 1
1.94535005825724 1
1.98777815021273 1
1.58386880933984 1
1.07177783396302 1
0.817513979940933 1
1.93067269518371 1
1.60775792747571 1
2.18970436744951 1
1.4868767517734 1
2.07318710228695 1
2.41007501772159 1
1.71209065251756 1
1.80384762307319 1
2.28905734489783 1
2.84359603395922 0
1.94584055890319 1
2.35512611407594 1
1.91382702369843 1
2.72440511048869 1
2.09858234342158 1
2.26543795179016 1
1.71512632134802 1
1.82256470677566 1
2.14174361374974 1
2.00403129456276 1
1.85921233842466 1
3.31294152068253 0
3.04964028313933 1
2.43993970188185 1
1.98318114696448 1
2.44854105774991 1
2.04886556713977 1
2.34707960189819 1
1.47393008337147 1
1.37168424727821 1
2.10343211374818 1
2.31517560926762 1
2.84710117510009 0
1.67690244821652 1
2.44075095874413 1
2.61084628883777 0
2.74649160372893 1
1.36407024697302 1
2.15952693941877 1
1.91788463357549 1
2.70031751611001 1
1.61828310344886 1
1.5691785481573 1
2.35012058382084 1
2.01770691791708 1
2.22922385551065 1
0.722565766906515 0
2.5735532831018 1
2.16528117130548 1
2.87926937338561 1
1.33135260150625 1
2.0863116963813 1
1.16870101083614 1
2.69345227891973 1
1.55243968997862 1
1.68950042473083 1
1.5578863116648 1
2.00759150473368 1
1.98494500481125 1
1.83029919709697 1
1.96513931385566 1
2.67561662286742 1
2.75430509935434 1
2.53655914318898 1
1.13042981180406 0
1.91532682492524 1
2.23457691098389 1
2.46939809494013 1
1.49959173743404 1
1.94330388111549 1
2.58208105292922 1
1.95214000733001 1
2.28243518350018 1
2.28383028862429 1
2.92430847609136 0
2.16413299154897 1
2.55624456141064 1
2.77997030168001 1
2.88104618423093 1
1.61204401360058 1
1.1999264250766 1
2.34719262670087 1
1.44940337134077 1
1.99360253355135 1
1.8632247082303 1
1.66900551668197 1
1.66411823153376 1
1.94136193838165 1
2.53117580609523 1
2.85987269799211 1
2.78219692103677 1
2.6819843120902 1
2.03924187952324 1
1.51306183831842 1
1.72476203147829 1
1.766595037945 1
2.16164398234537 1
2.32343471865383 1
1.6578630641747 1
1.79460613734974 1
1.82505823699986 1
1.92203357872737 1
2.63879277207432 1
2.30496945145067 1
2.97965105031659 1
2.66281599907892 1
2.92179252603627 1
2.61875357400377 1
1.66407864886358 1
2.13149318322107 1
2.51373673841758 1
3.0795816281677 0
2.10543465587124 1
2.39422253170885 1
2.02649842992323 1
2.02966115078416 1
1.55232151679569 1
1.33907833404137 1
1.82098482832951 1
1.43912889680283 1
2.25192576323722 1
1.72307168366485 1
1.78055381345734 1
1.59221801147778 1
1.5737714815058 1
1.93238473335796 1
2.19687963684995 1
2.6521627215147 1
1.76952891287653 1
2.02252174700937 1
2.21079964299848 1
1.40096057781655 0
1.17080262266328 1
1.14670687563195 1
1.85992412680479 1
1.46727449397101 1
1.85101088163398 1
2.96487151085331 1
2.61363155236392 1
2.42550058502489 1
2.93603736312093 1
2.16810980305598 1
2.28781107685587 1
1.68660157938923 1
1.8886755132157 1
1.7605596635313 1
1.32948592374661 1
1.50593567492757 1
2.71008549501173 1
2.36220818945251 1
2.61731004182016 1
2.5166563761059 1
2.43992481688389 1
2.86032672929757 0
1.58808036309545 1
2.10118066422931 1
2.82335689405118 0
2.58263686754719 1
2.14351055205178 1
2.71758426611037 1
1.83572292065212 1
1.61877557398646 1
2.39623784791747 1
1.90341231942871 1
1.89301284899041 1
2.05000335256712 1
2.18862466709095 1
1.44765223023769 1
1.80217072817415 1
1.49980861446183 1
1.89487814637362 1
2.29334561773516 1
2.15963489288418 1
3.75885950006422 0
1.57278496523129 1
2.42514711792375 1
2.39999722759751 1
2.20821952623368 1
0.98513052054787 1
1.20802002929736 0
1.58426083685435 1
1.66708588708338 1
2.04803847970816 1
2.07810677398446 1
2.80602631335687 0
2.14596936127716 1
1.8341281594344 1
2.17561592360869 1
1.90427341083374 1
1.83955700413336 1
2.05275662588586 1
2.40629505012163 1
2.08465228761631 1
0.965274656345618 1
2.26739862046756 1
2.10548236964137 1
2.27818940333472 1
1.50055924221681 1
1.78212044985282 1
1.82836915007926 1
2.45458557176327 1
1.82470804910966 1
2.33760958201567 1
1.8044342696505 1
1.47473717618559 1
2.25353996612777 1
1.74709616017173 1
1.88309432602197 1
1.77083010039109 1
2.61292640101263 1
1.67523268452187 1
1.81956147804735 1
1.35201659208227 1
1.73374132401673 1
2.71360134561334 1
2.83009361466341 0
1.65343404091959 1
1.98251256005684 1
1.76934676889926 1
1.24903570980512 1
3.07028644512032 1
1.73501030399929 1
1.8956943741448 1
2.0948324713387 1
1.84760503120464 1
2.21583438533593 1
1.98981100618324 1
2.21780046760554 1
1.55376582622668 1
1.17770495265119 1
2.23830673788699 1
1.98375633905379 1
1.87849375343756 1
2.23358410069345 1
1.73115172060681 1
2.98775038269892 1
2.9440057620703 1
3.0001729750525 1
1.447554282901 1
2.04283152448873 1
1.88213968777145 1
1.84604655207229 1
2.12325421244119 1
2.42091458491021 1
2.77759049476861 1
2.21391227684403 1
1.90655403050106 1
1.66872352470781 1
1.55688258846005 1
1.72044452066587 1
2.47001702579677 0
1.30776786580779 1
3.07310918659836 0
1.8579098903385 1
2.6185441485769 1
2.26947340141737 1
1.89443704142559 1
2.31833151901668 1
2.23168193065563 1
2.25383665836424 1
2.66715478121748 1
2.6009457483905 0
1.91952629907966 1
2.18388579198785 1
1.34693384960288 1
2.42542031455512 1
1.7977108661283 1
1.75955656378033 1
2.50227666285205 1
1.65754611915415 1
2.3269498605403 1
2.6235026520889 0
2.29663671178151 1
0.815791071209282 0
2.19268683834095 1
2.82331315446337 1
1.39967433772378 1
2.04909844285462 1
1.96334738611399 1
2.34665391100883 1
2.49721359524797 1
1.70924431191236 1
1.26171358383646 1
2.21687876391963 1
1.93700755712645 1
2.72159611721485 1
2.32801745177158 1
2.26224211476562 1
2.55639043053242 1
2.36104446785593 1
2.49138176111954 1
1.86406291322719 1
1.92953434586979 1
0.565695032679662 0
1.42007563535275 1
2.29449261984708 1
2.59132814630843 1
1.86684546498175 1
2.26807815307166 1
1.67107868795339 1
2.05170524341735 1
1.88148642889254 1
2.2512577410018 1
2.89525901571838 0
2.49136539052055 1
1.79120679214194 1
1.89839966669314 1
2.28355595195959 1
2.7325283731678 1
2.48580597941638 1
1.47049669011816 1
2.59098289432795 1
1.98064966442201 1
2.76979142001794 1
2.21415030906017 1
1.86279570617959 1
1.51711192196129 1
2.82658055071701 0
0.875313529934683 1
1.70020648404453 1
2.47922885883271 1
2.54680473644157 1
2.58953755910891 1
0.535879200395082 0
1.99816043914315 1
1.05416131705259 1
2.42220288423096 1
1.91076892495992 1
2.35720079245816 1
0.808819364747088 1
1.70856001128767 1
1.75505097038917 1
3.05931035849412 1
1.78113245031653 1
2.44611568737732 1
2.33621369408668 1
2.08694060073192 1
2.15662010044834 1
2.2510936503963 1
1.66670941759434 1
2.19483558525161 1
1.7083910218605 1
2.05668121676097 1
2.26893651500993 1
1.82742601786051 1
1.62741118517537 1
2.02794064138991 1
2.68201039142349 1
1.48024336216696 1
2.28397660746594 1
2.76886971664881 1
2.61895577844241 1
1.15580684674694 0
2.15371484318666 1
1.7508312357813 1
1.65041840930945 1
1.76560577304306 1
2.22622502408311 1
1.17356684655393 1
2.21248901053495 1
2.23383552434623 1
1.93977033543884 1
2.64945498637403 1
2.31328547233998 1
2.42945848965452 1
0.852470703522107 0
2.68035093549087 0
2.61789888021558 1
2.03316246639493 1
1.23784902115205 1
2.20099455504254 1
2.91624264067776 0
1.52461482688076 1
1.62832373756166 1
2.74658959833155 1
1.59983918223054 1
1.81847054756392 1
1.43982980383459 1
1.00331120846571 1
2.46350346771793 1
1.36238107367174 1
2.2290059704473 1
2.2511546924822 1
1.76569773206828 1
1.67665351457179 1
2.11810138712542 1
0.94265239385214 1
1.91050345594417 1
2.27674625453586 1
2.38624300076034 1
1.84581669974533 1
1.7510933747543 1
2.70363378012791 1
1.51746607957816 1
2.91143529920704 1
2.06748877164701 1
1.98813633179683 1
1.41733041272193 1
1.2871351329204 1
1.75945344155809 1
1.93974354625549 1
2.97959077266341 1
1.87249515726886 1
2.05278977313106 1
2.21208801795909 1
1.86543364861095 1
2.06777234287616 1
1.79088040689123 1
1.11601590513212 0
1.82742825465644 1
1.96269012794641 1
2.21156061865646 1
1.28133468071433 0
2.50461683987815 1
1.73868229589948 1
1.47439648920039 1
1.72740958727203 1
1.77065596016039 1
1.29989067689454 1
2.19604288580488 1
1.40720649588099 1
1.74512665647548 1
1.41285366990764 1
2.12918817342011 1
2.52807137096197 1
1.04416466551763 1
1.13818361299244 1
2.02659679548353 1
2.44157676382677 1
0.982891063317166 1
1.49643669187269 1
2.4662264109072 1
2.21531767718038 1
1.77524674107492 1
2.18459701332023 1
2.15809396981311 1
2.26323628258752 1
2.56767183177948 1
2.08969986348649 1
1.40523711676193 1
1.89458908501252 1
2.28303749194079 1
2.62806175354861 1
1.83162781358395 1
2.79632948173202 1
1.25842006401483 1
2.90386738286522 1
2.29640099804292 1
1.72960529414005 1
2.1102989462339 1
1.42711556188767 1
0.434112075213425 0
1.40812880163791 1
1.60763806606116 1
1.68818819234012 1
2.00636141565898 1
1.76121065987242 1
2.31960247130452 1
1.983507266923 1
2.13171066748928 1
2.32006097572349 1
2.13700907432307 1
1.35964145960704 1
1.55996090886902 1
2.02217087007302 1
2.40154376966174 1
3.18918561904079 0
2.24257645134638 1
1.13294418340889 0
1.84956251816637 1
1.73114866850261 1
1.56268643228427 1
2.53862249215907 1
2.5781140804909 1
1.35417714221794 1
2.28432661521676 1
2.19625646035776 1
1.40630571162153 1
1.49788196374946 1
1.62856080007374 1
2.25415726070088 1
2.72766872428275 1
2.09203583035544 1
2.23936897135019 1
2.13267888570139 1
1.4561567534286 1
1.53609424860457 1
2.20231280568512 1
1.41719529073482 1
1.88443509081327 1
0.896562195394545 1
1.38332723564912 1
1.53165751004867 1
1.22685156586321 1
0.950441229386103 0
1.75751825538201 1
3.24605334101064 0
2.20343564069652 1
1.29507019336537 1
1.48421814535785 1
0.815987247421148 1
1.23128152532593 1
1.48892020146485 1
2.02745931399549 1
2.39131923004553 1
0.989682097163064 0
3.99104399326327 0
1.29489491661191 1
1.25897678311131 1
2.06919571518273 1
2.04092047851126 1
1.25203478441318 1
1.85187443366372 1
2.58772319249965 1
2.51727452384591 1
2.24635565876061 1
1.88725416948008 1
1.81678801649315 1
2.38568938107888 1
2.14045985622247 1
2.07929726412706 1
2.19936771900359 1
2.3864171936072 1
2.23045803478164 1
2.4032774892809 1
2.81735820022007 1
2.04750201782567 1
2.23109432765083 1
1.49506629505067 1
2.41317864070188 1
2.30297358862577 1
1.98203770009088 1
2.69636261786552 1
0.837335888790811 1
2.10342751831297 1
1.21836532129833 0
1.63653464353966 1
2.44442577775709 1
1.89524695167375 1
0.889400948960629 0
2.8961428205187 1
1.03615028598392 0
2.57510795046618 1
1.5268561980353 1
1.82621258818021 1
2.13429881637171 1
1.88846358359623 1
1.45961679938028 1
2.38371996354955 1
1.95639661305409 1
2.29975815111378 1
2.2773325745141 1
1.38075015026219 1
1.95233200995361 1
2.26284890410208 1
2.48377228835176 1
2.33773780229336 1
1.89131464731554 1
1.84556658771739 1
1.0628493779835 0
1.25215289722457 1
1.41398408991532 1
2.18136832748734 1
2.19552184836108 1
1.54600758701397 1
1.51489874753489 1
2.87553712667019 1
1.35074583161992 1
2.69907206150323 1
1.85235372810564 1
1.80593205535491 1
2.61268003958838 1
1.19805682409921 1
2.26166200738127 1
1.70602781935838 1
2.38772209950859 1
1.82350604582305 1
1.61986833143993 1
1.19524589918329 0
1.86945956410779 1
2.21507345769912 1
2.83738611668875 1
1.91981313834426 1
1.8630585089249 1
1.59320639573764 1
2.07707182741956 1
1.51364140790748 1
3.02897944973422 0
3.12807460036455 0
1.8459634096328 1
1.3189422524649 1
2.35236334289526 1
1.73534822325617 1
2.14133106826385 1
2.95778324955433 0
1.87368498529795 1
1.93480095236081 1
2.30735490748672 1
2.02582832033623 1
1.44922665581711 1
2.85552459169904 1
1.21667725214932 1
2.25576355705093 1
2.20590897002002 1
1.63269136801159 1
2.81676112972831 1
2.50652739846247 1
1.97546136097985 1
3.38783234096895 0
1.791420121953 1
1.78951659016322 1
1.27938372155926 1
1.47456471404846 1
1.79017948432029 1
1.8088878064798 1
1.46386546356353 1
1.62595689681847 1
1.52872630569623 1
2.02636270084798 1
1.78029437354191 1
2.47536097556291 1
0.818285176610938 0
2.68962108842384 1
1.68705505475069 1
2.31717077772362 1
2.34954261587846 1
1.75955016826926 1
1.37456971796624 1
1.76106910282644 1
2.42155200865057 1
2.35117669656556 1
2.35999349464751 1
3.62679941389484 0
1.4452547105227 1
3.07509470980351 0
2.67290056827881 1
2.3968650320504 1
2.23847826158627 1
2.13519295113073 1
2.04527343362985 1
1.83587544665381 1
1.24266682597252 0
0.613138814879134 0
1.05266612691091 0
1.96724038337015 1
1.36475280344882 1
2.77450315962699 1
1.26356077230922 1
2.89288653803315 1
2.4493931891146 1
3.21627322003634 0
1.50595350910462 1
1.25429833181357 1
1.65020370323344 1
1.43237043846958 1
2.3670581101702 1
2.07383358051654 1
2.2934974279743 1
2.69660543528907 1
2.07425019969972 1
2.41073071357229 1
2.08337021180566 1
1.79908504694654 1
2.35417329493744 1
2.34906807507354 1
1.77927686188527 1
1.54217948606475 1
1.15675397805737 1
2.32697941332303 1
2.28183634886918 1
2.60847099377182 1
1.81262444632771 1
1.08411181157114 0
0.910011116902191 1
1.71925960031988 1
2.28385690468451 1
1.90082651079681 1
1.90441372578165 1
1.70653752211643 1
2.31183308261359 1
1.95546731974662 1
1.27068383912883 1
1.49934581349567 1
2.30587547643204 1
1.76144614203427 1
2.60329345512113 1
2.61609612560079 1
2.61520844496319 1
1.82418503474255 1
1.84458723932187 1
1.91807986512773 1
3.19578098259782 0
2.05436262021779 1
1.99002239900948 1
2.42860150544754 1
2.35470038795564 1
2.51261801320383 1
1.86405636611333 1
1.96790869682608 1
2.46105978430421 1
1.86656629401115 1
1.80874072859417 1
1.29683179524109 0
2.15875035177258 1
2.30138408824057 1
2.30671335526535 1
1.63280346654431 1
1.74796857361064 1
2.27948355097979 1
1.1816906076584 1
1.9198107221188 1
2.54083276508699 1
1.62560728328663 1
1.94093253325521 1
1.83883772462868 1
2.23113346094152 1
2.52616330962865 1
2.73193307540774 1
2.22504884285976 1
2.40342712936205 1
2.03465727727313 1
2.57728274722718 1
1.78526392919879 1
1.1476815070388 1
2.25482066044656 1
2.83213383670464 1
3.02680467170496 1
1.92707655647992 1
2.60215774788421 1
2.25908321345459 1
2.65079559659581 1
2.42916556098832 1
1.41147222807543 1
1.27648920621929 1
1.9696295616553 1
2.4460832322137 1
0.968148882595861 0
1.40410641902826 1
2.07107517759092 1
1.75023482196171 1
2.10818506479457 1
1.76726152061685 1
1.88167330589856 1
2.0419956698498 1
2.23342976789101 1
2.98148468722571 0
1.23092463456294 1
1.02017211254019 0
2.59301064557626 1
1.8690634085633 1
2.84855512743515 1
1.71549226210597 1
1.65010363276577 1
1.7203741363976 1
1.96003049449216 1
1.93656482395608 1
2.15259065674404 1
2.64034876351803 1
1.77079197637856 1
2.15128026363273 1
1.7358170846547 1
2.110475722827 1
1.65860726108654 1
1.78015305758665 1
2.74439592304077 1
2.2588066303112 1
1.69688807041537 1
2.38001188581033 1
2.72035765263491 1
2.19616368297064 1
2.81193645205704 1
2.78426035343546 1
2.23520918552844 1
1.87965229182307 1
2.54389894925657 1
2.01130175748953 1
1.91909332250573 1
2.50893312875816 1
2.50590882397707 1
1.75288081544774 1
2.1934956661909 1
1.51747281860057 1
1.52649215648981 1
2.17178229477573 1
2.36455968264089 1
1.31556744113601 1
2.84060780728006 1
2.24661794527569 1
2.34989795597059 1
2.39595885279238 1
1.62870281559908 1
2.99187806999457 1
2.19311335968699 1
2.87277701569424 1
2.17120061439054 1
1.80112996066964 1
2.99380255174467 1
2.17897790321916 1
2.51806145975843 1
1.20819918181096 0
1.97050740278839 1
1.41706490353004 1
1.82016417148303 1
2.01255421892772 1
1.58096149198086 1
1.41562700830911 1
1.81058476468281 1
1.76578199350448 1
1.51979345422243 1
2.34036465153249 1
1.28814751534081 1
2.00989998532791 1
2.31842974045502 1
1.83833064856443 1
1.5856479233127 1
2.48392347805557 1
2.24066127028501 1
1.56036791178742 1
0.784807471077821 1
1.74676171443366 1
1.52939234535729 1
2.43047537557444 1
1.54706829517496 1
1.93560633946686 1
1.71508546777325 1
1.87579838632438 1
1.42147623032619 1
1.23272066417013 1
1.84080000320767 1
1.66163137134981 1
0.855405883659168 1
2.70680059528257 1
1.51682472556511 1
2.59872042192355 1
2.19003117285815 1
2.39787924652965 1
2.39296127912936 1
2.02739409491277 1
2.04473875840163 1
2.45019701638729 1
1.38061075065157 1
1.85955500454067 1
2.71162764454555 1
2.53522528365778 1
2.85727335151876 1
2.83076614190832 0
2.01703629801671 1
1.58687204295403 1
2.29034010941681 1
2.09402923682328 1
2.55230641873165 1
1.96946952616071 1
1.93311833963943 1
1.99607599623038 1
1.80045595989763 1
1.37162171558781 1
1.5965823741279 1
2.42726094286594 1
1.73867577393206 1
1.89620963771267 1
0.964720932124479 1
1.05380326053348 1
2.17639505862766 1
2.56995633057468 1
1.83348751157083 1
1.89580973525278 1
2.39290817684327 1
1.79239040176282 1
1.32688160367606 1
1.50209453111777 1
1.20581200067088 1
1.31559667258245 1
2.5179349977994 1
2.1280412976783 1
1.8560175473229 1
1.98969510383727 1
1.69383339868054 1
2.98390769355907 1
1.65533747945994 1
1.94719756302387 1
1.50171852156622 1
2.07829299613507 1
1.65724064913737 1
2.11339414055715 1
2.23385829387479 1
1.98457720230755 1
2.9056532605624 1
2.2205526485469 1
2.46873705844267 1
1.8927349075622 1
2.689620983079 0
0.71751066594652 1
2.58709440371871 1
1.66802823793216 1
2.65281233753691 1
2.69286507519773 1
2.49998462422049 1
1.0250308702079 1
2.46891202715485 1
1.42520153465333 1
2.15508104773231 1
2.62737532689166 1
2.31961113104219 1
2.53257705870431 1
2.25116679552708 1
2.46100420124749 1
1.65244557282668 1
1.98029105610241 1
2.5482762038576 1
2.3424536231948 1
1.84419304424729 1
2.16204343379106 1
2.11261392033611 1
1.40958708327793 1
1.98603401499256 1
2.71126095083621 1
2.64452191330935 1
2.05321191934605 1
2.65319917118574 1
1.70337176467204 1
3.40797895487779 0
1.55171449003519 1
1.58310421416895 1
1.50995604627149 1
2.97468016986008 1
1.42822474331836 1
2.1282771717253 1
1.51085284493208 1
2.50671030657186 1
2.28446085464105 1
2.8063035874332 0
1.14004011845761 1
1.34786593199741 0
2.61023488533407 1
1.66471344477694 1
1.93734322790266 1
1.52117215287884 1
1.9114355407462 1
1.48225024907932 1
1.62681155153717 1
2.0765945123091 1
1.85156824464265 1
1.85283748269987 1
2.18583033660327 1
2.53994657833131 0
1.8036473171362 1
2.04982202571913 1
1.52585583353687 1
1.61570483101602 1
2.54545439851537 1
2.32462487654665 1
0.998509361016521 0
1.90998503931936 1
2.50354247883011 1
3.11232862061732 0
1.77741139745562 1
2.84499993774953 1
1.87853693441284 1
1.80901335421926 1
1.66904002414035 1
2.37799065849763 1
1.53540048760097 1
1.99622174099966 1
0.640056902075551 0
1.86219913654501 1
2.08723672323502 1
1.29748715828717 1
2.84573841605236 1
3.90716910603057 0
2.41564455900768 1
2.80102605488821 1
1.57008225117416 1
2.64497966648878 1
2.33100820398423 1
1.31112501621921 1
2.09705981923129 1
1.34853277743678 1
2.3833168404989 1
2.72106426999011 1
1.90919534773091 1
2.2017607723986 1
1.29416325366054 1
2.36244724693844 1
1.50392578292757 1
0.29800941713333 0
1.58294470345245 1
1.4106024258027 1
2.24889340679632 1
2.72735812636847 0
1.53791123346434 1
1.49299750796608 1
1.71232824809141 1
1.11949968798302 1
2.12944188007241 1
2.19854222526663 1
1.78677323317429 1
1.38958414829793 1
0.989405971370888 0
1.16889780965413 1
2.51270675673521 1
2.21602970087271 1
2.64034766290994 1
1.87286928034652 1
1.44703553933521 1
2.04568503124345 1
1.69458165217396 1
1.62604270397492 1
2.06984774217956 1
2.14656240331754 1
1.1973024834372 0
1.6627277281937 1
2.46494615429769 1
1.18487794046976 1
2.42730451912159 1
1.68586154933324 1
1.26853646418874 1
2.01023630092471 1
2.93857999029833 0
1.98603295454837 1
0.773228049556648 0
3.39946410678065 0
1.55614283617238 1
1.37197127003227 1
3.20365860251826 0
1.57864693923861 1
1.79655272724369 1
1.5340588094418 1
2.4531527440682 1
1.81317908641411 1
2.69293601086026 1
2.2832095187258 1
1.85646669929464 1
2.37168166213186 1
2.45210352196055 1
2.22014049141292 1
2.75926507002897 0
2.15855114310879 1
1.85873131477548 1
3.25159666497576 1
1.54867767592293 1
0.8210481047065 0
1.19328652795611 1
0.734017635507483 1
2.01050268868157 1
2.28653297594195 1
2.17522097319741 1
1.46075070783943 1
1.37232055981526 1
2.62634961069805 1
1.91115774826207 1
1.74236364404347 1
1.15104229763965 1
1.73384425811904 1
1.99463260831374 1
2.28420261107197 1
1.89970802104062 1
2.94458743023624 1
2.14342373177559 1
3.00791039419716 0
2.32547389760104 1
1.63378914265388 1
2.72617426620279 1
2.26994962284918 1
1.66172537192239 1
0.861370953378377 0
2.39404972484911 1
1.64143194558994 1
1.70577061319909 1
1.18118761313572 1
1.82564186941898 1
2.74998118218991 1
3.11888094754303 1
2.37781654987671 1
1.53179985813006 1
1.43851964139521 1
2.19534564497928 1
1.72672903052088 1
2.85623770950246 1
1.85362498658186 1
0.981607283153194 0
2.62007158316662 1
1.69026371023675 1
1.8051810252859 1
1.97868042797039 1
1.9298248243599 1
2.24170791898737 1
2.67416299933006 0
1.65516488129653 1
2.29691293005662 1
2.27331702439416 1
1.65749372992389 1
1.85545522438765 1
2.84402935703549 1
2.22587558124134 1
2.22276203603927 1
1.88057657501687 1
1.41052862417447 1
2.012396451196 1
2.20307671674653 1
1.91493315559667 1
2.2237469369071 1
2.22578594836342 1
1.74759663872694 1
1.92016199254994 1
1.54961804970313 1
1.86597212021963 1
2.1619048292637 1
2.32763759811262 1
2.40197024516118 1
1.36361267946352 1
2.58060565736714 1
2.39631942550746 1
1.4830239062742 1
2.21155886700147 1
1.70326119315572 1
2.57035531599183 1
1.74537194437209 1
1.52013865344579 1
1.49283518837993 1
1.37826774622627 1
1.67317830183439 1
3.31544879602603 1
2.12873315746612 1
1.39817430821961 1
1.1394146320977 0
1.12443727616107 0
1.52249499946478 1
2.24735803073947 1
2.08822723241998 1
0.8448950244582 1
2.02846860494025 1
1.84547623827242 1
2.4742306171184 1
1.65099381125456 1
2.16589356116026 1
2.05456917650231 1
2.04879275524367 1
2.23053468245133 1
1.75222377410376 1
1.51343052867885 1
1.95067009366818 1
1.37052780472431 1
1.82039253600116 1
1.85365772347872 1
1.60897978386046 1
3.20595048782892 0
0.983845703661832 1
1.43461215760832 1
2.3207105448034 1
2.27063791854423 1
1.91257384549814 1
2.04534537124235 1
1.63860645710477 1
2.35727381615186 1
2.39741026945909 1
1.74585035290937 1
2.48427643562094 1
1.96424925262624 1
1.27345320326201 0
2.83078079342649 0
1.77236029419595 1
1.62582496464807 1
2.9766674083443 1
1.29412027918912 1
2.40341942186492 1
1.49174658687342 1
0.911609525576637 0
1.58122145178591 1
2.15198927483461 1
2.66928513827314 1
2.45261357136838 1
1.34537965015184 1
2.33159805679274 1
2.0010363177455 1
2.78063753698193 1
0.686145488842022 0
0.959843735653751 0
0.961073549192953 1
1.45957354641182 1
2.19797585061589 1
1.85148678067521 1
1.60476900656386 1
2.4343604360932 1
2.51275787367175 1
1.99604840472753 1
2.19617919025277 1
2.07460049055743 1
2.45235513400678 1
2.11057833271686 1
1.70273354870845 1
1.11695312573017 1
1.30208973149117 1
2.52321101951657 1
2.3818166850266 1
1.28747380293186 1
1.07680531329732 1
1.93952191104623 1
2.31174874984045 1
2.0039775073251 1
1.92067982558394 1
2.02268743836281 1
1.2227930096784 1
1.45432598253731 1
1.76438716672725 1
1.04313125628202 0
2.12135005286682 1
3.24752098630976 0
1.34910665907259 1
2.43637557560785 1
2.0094722411558 1
2.11842781641716 1
2.10156815296875 1
3.58414058984376 0
2.51073794315771 1
1.26160122230846 0
2.63646819294529 1
2.90784764471504 0
2.32925788751769 1
1.72815762059094 1
2.24902866814631 1
1.55256842304238 1
2.0023636875535 1
2.50845853319845 1
1.96172941316381 1
1.39218386826039 1
1.38131367398145 1
1.78676477880234 1
2.15961251273095 1
2.33868066264545 1
2.10950011785713 1
2.3733115305667 1
1.27823827510391 1
1.85652395370763 1
2.40108145097881 1
1.29701305001561 1
1.86938727021638 1
1.73059018746896 1
2.13016785620166 1
2.02358012512234 1
2.26748401458963 1
1.98303621887236 1
1.62067036022039 1
1.37678239745461 1
1.74813331825469 1
2.53956668714807 1
1.70850843166785 1
2.35852177589735 1
2.06307920930163 1
2.5711959579425 1
2.51518159445796 1
2.01018751660973 1
2.66239532362894 1
1.8134260157671 1
1.55240539466437 1
2.13802479802377 1
2.49844679269638 1
1.62763907768399 1
2.77889072935147 0
1.95715174556221 1
1.74717678532361 1
1.48865820220106 1
1.53735559911662 1
1.79687715280456 1
1.47521634672528 1
1.72717818000643 1
1.89275238169371 1
1.66765265148207 1
1.68623916004075 1
2.02463179751409 1
1.7671364564803 1
2.05080236234646 1
1.8353101093913 1
1.93827727190365 1
1.45029015145549 1
3.28049374758421 1
2.41363539273898 1
1.92474932147326 1
3.13751886047335 1
3.15660548276792 0
0.57182084339198 0
0.672079774322444 0
1.28796630626864 0
1.91841090208696 1
2.23322835881749 1
1.64820631571671 1
2.41811548379188 1
2.90846652471464 1
1.72231633474264 1
1.84040359531516 1
2.26766454282718 1
2.31290087656721 1
1.80048815515715 1
1.68597103356298 1
2.22256058797899 1
2.19141206268976 1
2.43470026062145 1
2.89371916701632 1
2.1773144321018 1
2.96673114962689 0
1.00061352725757 0
1.41196125926171 1
1.70700840759304 1
2.42593597524275 1
1.77368021619346 1
2.04398036946308 1
2.27791840712643 1
2.38417852697628 1
1.91929760852127 1
2.10699624411948 1
1.39873272315739 1
1.10255947596475 1
1.76230108073786 1
2.30564797211556 1
1.46219086822003 1
2.56859627472479 1
1.42585289222661 1
1.89483192749102 1
1.6700091670067 1
1.75014934477776 1
2.53992005368647 1
1.14044344222755 0
1.43599844826601 1
1.76833745933894 1
1.94720842437354 1
2.16424066425014 1
1.98655781375502 1
1.8514846712756 1
2.31997764206461 1
2.04260776504141 1
1.05625060888403 1
1.99244213308851 1
1.52670281749667 1
1.11756091760027 1
2.50399605178986 1
2.49482298071141 1
2.58915009341309 1
1.62561062495388 1
2.15999864149943 1
2.00819916456862 1
2.65801165231117 1
3.1241683844618 0
1.91426984424457 1
1.88956890394074 1
1.74629308375815 1
1.32560909118508 1
2.10073793206797 1
2.52357823192242 1
2.5858735345313 1
2.59511356757639 1
2.05290179070859 1
2.88881894946973 0
1.78989317379056 1
2.57385219205488 1
2.6002953112553 1
2.0291171058798 1
1.61586777613663 1
1.55262640637116 1
2.01143438237348 1
2.2720315306054 1
1.87987393312016 1
1.43603786624646 1
1.18103638656588 1
2.0201064644479 1
3.30883034391478 0
2.33937110272341 1
1.97127449665822 1
1.85369150385399 1
2.3288068428923 1
1.7753383483699 1
1.34543095529682 1
2.72556498416843 1
1.50927573582152 1
3.00087223290075 1
2.27888013668229 1
2.44859622620288 1
2.47106677417357 1
2.09177710030461 1
2.61467013791343 1
1.62359750057748 1
1.62290815970492 1
3.24053598722792 1
2.2358073752181 1
2.56748147646486 1
1.61225693186161 1
3.54227702296999 0
2.11906099372264 1
1.60142314318342 1
2.8058181009622 1
1.86740522627432 1
2.92614172650905 1
2.82838894217016 1
1.3194708886987 1
1.75040447986213 1
2.46627516919648 1
2.56243107309551 1
1.74752365912776 1
1.87432127527079 1
1.47890664737666 1
2.39327948005598 1
2.21874119062204 1
1.43526163028788 1
1.90376611115488 1
2.41776654636969 1
1.76161185982452 1
2.3380962267924 1
2.42909117455687 1
2.0899800732978 1
2.40660427933312 1
1.91972183124877 1
2.00840529454191 1
2.57935950985923 1
1.66021870556443 1
1.30442039624655 1
1.84727004159316 1
0.884237690952025 0
1.70167747025127 1
2.23537631864467 1
2.38556797971718 1
1.47709841436233 1
2.16492401918177 1
2.30034407452784 1
1.22147157471621 1
1.73884324437302 1
2.23649150180511 1
1.92321692030839 1
1.25750939926587 0
2.190365451046 1
2.53219476335979 1
2.06994901940162 1
2.06825148497391 1
2.00842437983462 1
2.85456856860666 1
2.83517575944509 1
1.93525874143111 1
2.33016082758584 1
1.37078238498917 1
2.1228195147778 1
1.86440626983694 1
2.44571030600737 1
1.84579156514959 1
2.09070302263815 1
2.00059534506355 1
2.60916073961763 1
2.45927449350579 1
2.70515482676652 1
1.85568727553096 1
1.89088943362405 1
2.04319539250281 1
2.25613778233192 1
1.30136626058398 1
1.83288262771862 1
2.62855729683876 1
2.10731555299221 1
1.5856793247935 1
2.17465363689307 1
1.75536184294804 1
1.5396983813088 1
2.00295463244387 1
2.25648559729678 1
1.27816124962721 0
2.73402913506498 0
2.0156515381651 1
1.99034717209377 1
2.09998552055179 1
1.29270225106702 1
1.41715884839941 1
2.52003146742773 1
1.68584218418351 1
2.11598032029332 1
1.85067661066559 1
1.98006010482604 1
1.47639201339175 1
2.29511679935888 1
2.05672331691377 1
1.95402139201942 1
1.63537377119615 1
2.38857950139734 1
2.14418213226293 1
1.2139668058007 1
2.9565040312357 1
2.1890380383378 1
1.94563976061385 1
1.25603009478442 1
1.94023410214222 1
1.23835753315992 1
1.42983138437288 1
2.03229004296063 1
1.47756854438694 1
2.34096521066827 1
1.84968967569014 1
2.19201581008452 1
2.77121719368321 0
1.47092135078443 1
2.16477553499349 1
1.8250246864909 1
1.65416030119069 1
3.0144212501996 1
1.14844650941311 1
2.75587638428062 1
1.42684036755757 1
2.58290192257494 1
2.56878923655272 1
2.60513584305725 1
1.87526761365534 1
2.25359235804109 1
1.26064104379109 1
2.49149760689122 1
2.0401953785368 1
2.3183864601418 1
1.78611643919381 1
2.3010916879537 1
1.56402596716274 1
3.27886157129692 0
1.90679446362856 1
1.81192319479247 1
1.04901822384333 1
2.40520899172554 1
2.17489382995406 1
2.57536972319498 1
1.87056767368088 1
2.29078820687196 1
2.18942244053238 1
1.10291873977354 1
1.20531962785412 0
1.6989414792073 1
1.81414339568312 1
2.5001122158454 1
0.664820492209564 0
2.0654341041555 1
1.96112764786065 1
1.45405664500261 1
1.51762122036287 1
2.78962634355912 0
2.49650908985509 1
2.28881779377832 1
1.70308881386839 1
3.02264573272786 0
1.53663589860744 1
2.05586287143328 1
2.16593736778626 1
2.3344692270545 1
1.97117245520622 1
2.81670170805059 1
2.50892410279587 1
1.8359804302679 1
1.56840859932081 1
2.78773505944216 0
2.43503259711187 1
2.22270724453 1
1.77083492003717 1
2.4449484133787 1
1.34077462226835 1
2.36187974351598 1
2.248960886317 1
1.72904415314957 1
1.94837306158751 1
1.63436301804586 1
2.36012500840441 1
1.62800865871421 1
1.77217833306501 1
2.40238735824255 1
1.75018551492001 1
2.51756432702858 1
2.78521014430847 1
1.57906460806519 1
2.03650610590367 1
2.09228451206007 1
1.5910520236381 1
0.943313411599035 1
2.92691785389257 0
1.72685582275025 1
0.903471709169795 1
1.9547830638284 1
2.00836320712074 1
2.54253935393395 1
2.08905109242107 1
1.81425007030366 1
1.93178068294622 1
1.73302319692216 1
2.97453714027985 1
2.06246822164915 1
1.22874937801894 1
2.13692067213278 1
2.08543202029955 1
1.96434212738254 1
1.41546429547419 1
1.44653643223379 1
2.07535196504065 1
2.22291315711539 1
1.7298674001451 1
1.90449428961003 1
3.05008394227713 1
1.52197146255218 1
2.36206611373206 1
1.43116464486042 1
0.913688877949548 1
1.92053902777881 1
1.48630542771645 1
1.98368565719613 1
2.59437027857436 1
2.537140028755 1
2.17345191183951 1
1.73282344091396 1
1.97657019195911 1
1.76142285070753 1
1.34074226559159 1
2.37986798945552 1
2.04617870274827 1
1.90503799193653 1
2.2690822887355 1
1.87892362209276 1
2.28072351588037 1
2.35681929377178 1
2.78820970336442 1
2.55263288224521 1
2.31402902592384 1
2.0959875309325 1
2.1170929335463 1
2.33474853287165 1
1.61778792890631 1
1.45129885060489 1
2.51187663426199 1
1.9962414223647 1
1.40567699887796 1
1.91406586959359 1
1.49988890508984 1
2.8577891867706 0
2.7761768403746 1
3.07217551090634 0
2.37495698898778 1
1.8784251807794 1
2.26743573894722 1
0.598331036245375 0
2.58244953990142 1
2.4531684482979 1
0.822008282177248 0
2.37257583722613 1
2.14875573761648 1
1.55572384618112 1
2.68878490543236 1
2.41017856093764 1
2.71864848707639 1
1.86917088416347 1
2.27701492006995 1
1.09406063147322 1
1.3032653868794 1
