# Supplementary material for: Bias caused by sampling error in meta-analysis with small sample sizes
Source: PLoS One. 2018 Sep 13;13(9):e0204056. doi: 10.1371/journal.pone.0204056 (PMC6136825; doi:10.1371/journal.pone.0204056)
Supplement: S3 File — (ZIP) [file pone.0204056.s003.zip › results N = 20 delta = 2 tau = 1 sz = 50-100.txt]

"dl.delta" "dl.cp"
1.60483297240728 0
2.06916326747842 1
1.90748493683212 1
2.02175868889675 1
2.06691464355962 1
2.23908421925888 1
1.91373230143746 1
1.79860812775655 1
1.90390347808639 1
2.27158133853615 1
1.57910594043714 0
1.91735151927014 1
1.68966299862665 1
1.94590820409359 1
2.57133465603173 0
1.88971240872732 1
2.34543945651787 1
2.05637954595891 1
1.79135379577742 1
1.70809358091736 1
2.27677602349572 1
1.81976884803741 1
2.24427622579601 1
1.98916001053592 1
1.76741242749251 1
2.08427826729769 1
2.40317875004185 1
1.8413683635903 1
2.11546312968841 1
1.66667750124409 1
2.1435922961699 1
1.83012445385979 1
1.87656537521492 1
2.45056358932408 1
2.53484133863179 0
1.82334850965094 1
2.02467096231069 1
2.37794816835051 1
1.93411638818833 1
2.44289078754464 1
2.29060541561867 1
1.40439788556488 0
1.9811012330098 1
2.39450009703513 1
1.28466568618658 0
1.81977055465951 1
2.33174103664294 1
2.05171974830971 1
1.60139419881374 1
2.38579933887732 1
2.09481004971044 1
1.81645949742629 1
1.90552752278341 1
2.43456029323038 1
1.68254073856343 1
2.49064025657743 1
1.83590945414665 1
1.98992555490521 1
2.05311684065195 1
1.84084232241105 1
2.2131053914724 1
2.00738209387418 1
1.72125951826299 1
2.11441363994606 1
1.53445634851236 1
2.49012023595161 1
2.42491530518844 1
2.01738837281818 1
1.92198797262994 1
1.83321775185474 1
1.68027279927646 1
2.34649964712756 1
1.84692120900685 1
1.58623719491754 1
1.90406714329704 1
1.90081122734159 1
1.73187355161079 1
2.4826944668634 1
1.92475161936501 1
1.80611455939853 1
2.39544270538373 1
1.85155512229692 1
2.05481680833356 1
1.93396246972746 1
2.00791172597029 1
1.90214500201965 1
2.4103229963656 1
2.49580308061847 0
2.15580501102936 1
1.89581699379373 1
1.95108996386756 1
2.12119009284022 1
1.88369599873187 1
2.36590424969506 1
1.9755542028221 1
1.64097521125243 1
1.95715171995848 1
2.17531048454835 1
2.11508469562169 1
1.92041118289598 1
2.0633963004272 1
2.18291841708471 1
1.94608324211628 1
1.932310003715 1
1.68019794946766 1
2.03006053962509 1
1.89359666937198 1
1.69230761135372 1
1.63805008922698 1
1.75295964852427 1
2.04922836616503 1
1.92486305782119 1
2.09689313413263 1
2.18969510681904 1
1.97500005747146 1
2.40185070422555 1
2.26365354235822 1
1.78829830542996 1
2.10004146418239 1
1.92818198881741 1
1.82691029525195 1
1.81496622828482 1
2.01218231572071 1
2.14054571606001 1
1.61736010248359 1
1.97916401971667 1
2.21184536452233 1
1.71062333455332 1
1.88464173326383 1
2.09464481362774 1
1.87715877716486 1
2.22464008606683 1
1.84875636713704 1
2.04626986880135 1
2.02601048570219 1
1.70917061414087 1
2.01666853092577 1
2.15520355592709 1
2.11247154190704 1
2.39760291515453 1
2.13715501963938 1
2.44998289471331 1
2.14645960485762 1
2.56265327888373 0
2.33738952286207 1
2.0066348556841 1
1.95495232215431 1
2.07839446196356 1
1.85525036480661 1
1.42185936034989 0
2.22188889944227 1
1.8993757697347 1
1.89480508662834 1
2.07568948607177 1
1.97726931272601 1
1.82402188578823 1
1.84581545655366 1
2.20456163654142 1
2.0330321811899 1
1.9035916643163 1
2.36334595848981 1
1.87929533201354 1
1.80351067718835 1
1.97733010469361 1
1.93878171025604 1
1.82658692900796 1
2.66442888084027 0
1.94023211836055 1
2.29812076931482 1
1.75848788125068 1
1.8168389106545 1
1.64950220167954 1
1.65173271705557 1
2.41236980307002 1
2.32949515635828 1
2.22717685744507 1
2.05216626221051 1
1.5910935531487 1
1.82710410217392 1
1.62465779062403 1
1.48776805329253 0
1.72579068134997 1
2.2890388144223 1
2.07164671028325 1
1.90972873519433 1
1.85248972644352 1
1.79541578070263 1
1.81427845991574 1
2.21305582915483 1
2.25088015118402 1
1.96878137771524 1
2.3904650529014 1
1.63820045817683 1
2.58799830503529 0
1.86487695070974 1
1.81582559545285 1
1.73322583638296 1
1.84176893503191 1
2.19625827086559 1
2.20886081016599 1
2.13067633017485 1
1.09496610685935 0
2.4014627106754 1
1.86065734754223 1
1.62522272485875 1
2.07401528154944 1
1.90655531658384 1
1.96981422476041 1
1.81861707659339 1
1.57157954241364 1
2.31255592134586 1
2.34421863564595 1
1.71088950956085 1
2.1407265915304 1
1.93097019519225 1
1.87369793033765 1
2.07398784824806 1
1.953471922608 1
1.73006081948012 1
2.27125948405393 1
1.85283941520427 1
1.98384652426641 1
1.98407438701619 1
2.14812459782 1
2.28365578416857 1
2.07787653705879 1
1.99822432830002 1
1.7451819438037 1
2.5261117549638 1
2.18488469704306 1
2.2943869830822 1
2.07854106442478 1
2.19235716959835 1
2.01520799805748 1
1.85185573013802 1
1.87995970350028 1
2.13225305792228 1
1.95687518022782 1
2.49982169990052 1
2.13873967345939 1
2.0147991397329 1
2.4651073125193 1
1.8918859638226 1
1.23994449643596 0
2.04360403162633 1
1.66179199262032 1
2.20637163870105 1
2.47941938801652 1
2.34738757861977 1
1.82574061720046 1
2.33024616671852 1
1.67854394592822 1
1.70412238068597 1
2.23191808590362 1
2.1888630025003 1
2.03203360710768 1
2.24803279288672 1
1.83917131042551 1
2.14698342664332 1
2.0075777150866 1
2.11681462168186 1
1.98978632302342 1
1.69671034951392 1
2.18572607800501 1
2.32814766177232 1
1.92517205660546 1
1.8644012912631 1
2.09536322981157 1
1.4220061594688 0
2.06383448200649 1
1.7883005319351 1
1.98071380229404 1
1.97799578987209 1
2.50379843646367 1
1.80470464150636 1
2.28687690044856 1
2.68569060097598 0
1.94840179041086 1
2.36565979594344 1
1.68450120630636 1
1.48653557526461 1
2.39866606345018 1
2.26361248509483 1
2.33550923912221 1
1.78369135127571 1
2.13591758024012 1
1.98736495432954 1
2.34766192617564 1
1.7412085103372 1
1.91388317726253 1
1.52251903355337 0
2.40458592103976 1
1.6802002104585 1
2.16924882919154 1
1.90657370121156 1
1.51793156945063 1
2.16951968234524 1
2.09129300021896 1
2.05309179084453 1
1.77546397921762 1
2.44559318945333 1
1.66022361591634 1
2.0853515539176 1
1.84559596162886 1
1.70437336915679 1
2.30088967217537 1
2.00119807404173 1
2.18105706894176 1
1.53420650200736 1
2.15803129442869 1
2.3525046861543 1
1.88582495921258 1
2.13580411259281 1
2.14781239197258 1
1.92455514978466 1
2.08786236816347 1
1.9314518143416 1
2.06427049492371 1
1.56182873898278 0
1.95245183123697 1
2.06129708838328 1
1.69000900024965 1
2.33276986849625 1
2.34345788165099 1
2.15225876932363 1
2.39805390411648 1
2.03930370956701 1
2.32976940949722 1
2.38689934235877 1
2.01037436739274 1
1.97484367902928 1
2.15576879708232 1
2.06452867645569 1
2.44825795311021 1
1.66865739189922 1
2.22979829306244 1
2.54701455147807 0
2.1845144186853 1
2.19544384888175 1
1.97443282672129 1
2.05481973004306 1
2.09181430715579 1
1.56750987333831 0
2.01808953236603 1
2.35756911610752 1
2.08079471108717 1
1.86378546190703 1
1.28378266658359 0
2.02421705469273 1
2.10208875731477 1
2.23774031415278 1
1.51220777459845 1
1.94725340332091 1
1.73422400958451 1
1.65667226720373 1
1.80332631244775 1
1.89905856279892 1
1.76944014209103 1
1.84777548358064 1
1.77915498651143 1
1.8066968892847 1
2.30994283680842 1
1.95157108807053 1
1.78169117881844 1
2.11192769113679 1
1.91889117082029 1
2.04872786631576 1
1.90461687558972 1
1.88001368565028 1
1.88624303222575 1
2.16429277965561 1
2.06784458275741 1
2.1450452425624 1
2.19797160423742 1
1.72192598450813 1
2.42566733367405 1
2.07928332899386 1
2.01227623927638 1
1.99049816214466 1
1.91690147178156 1
2.00038822767318 1
1.82601515632519 1
2.19423033209943 1
1.93314933761572 1
2.38647064911801 1
2.24864030182117 1
1.6909479385404 1
2.03181983779094 1
1.4632678697984 0
2.11220083329679 1
1.89989915845114 1
2.10576881321957 1
2.28556838319992 1
1.87084609089071 1
1.93647096452378 1
2.19704636803885 1
1.70464332779381 1
1.89917811309559 1
2.3318480646906 1
1.87568616882379 1
2.13791030272394 1
1.62212525767762 1
2.37414883287905 1
1.61921339911725 1
1.99188362346858 1
2.06588683263045 1
1.39450767154799 1
2.13821879920218 1
1.75434075775427 1
2.76053411960777 0
2.72694290198266 1
2.26737807980957 1
1.80496004328671 1
1.31084271918835 0
2.0215645401392 1
2.17408713741231 1
1.94104336982269 1
2.09971856666421 1
2.01146272612718 1
1.65285011749675 1
1.69616376507415 1
2.18036830326011 1
1.72706764526062 1
1.9493843239384 1
1.75030184257221 1
2.3485367017072 1
2.43961969885552 1
1.96485711587107 1
2.17617513240751 1
2.31813536148064 1
1.79531995219051 1
1.22356375295914 0
1.71346302235726 1
2.14618618933317 1
2.08625792002057 1
2.10972684475834 1
1.64155712364187 1
1.75212843079648 1
1.65478059022478 1
1.44202058683347 0
1.71765702031818 1
1.99953927940421 1
2.23621183535995 1
2.42842818576211 1
1.8175682570088 1
1.8506280006399 1
1.87502491164244 1
2.00134443769994 1
2.37259689804155 1
1.67104395499111 1
1.83791856251094 1
1.76569518390015 1
2.78705773811646 0
1.72929763449653 1
1.66420096858476 1
1.80979223795893 1
1.61356699549304 1
1.94434123024243 1
1.98399935884866 1
2.34043607034925 1
2.06742248040352 1
2.23672554284918 1
2.28453230955104 1
2.23436010183965 1
2.33843098629408 1
2.06573623694543 1
2.15491799135385 1
1.77984829677973 1
1.64117095243061 1
1.78139765569612 1
1.41355672288724 0
2.42934856793384 1
2.24057330020705 1
2.0941250797112 1
1.6919675065773 1
1.83920233941726 1
2.11753438077036 1
1.49814549078205 0
1.97664430723809 1
2.09709122282006 1
1.8867442456865 1
1.80955800766991 1
2.11099061965386 1
1.85871728311066 1
1.3304116511909 0
1.99373780941872 1
1.9102985671877 1
2.21893728338383 1
1.74020368671625 1
1.82029859182165 1
1.96768744393926 1
2.26648774587466 1
1.70506885260913 1
1.90220084631306 1
2.12166858353269 1
2.20469566265614 1
2.1860622574309 1
1.86236990055139 1
2.0545093043669 1
2.11564407639483 1
1.33116178540199 0
1.87941205053604 1
1.72166321259424 1
1.85740699574197 1
1.9795998187781 1
1.95793785433125 1
1.78178218342119 1
2.32654114774123 1
1.87268925354992 1
2.07554062364941 1
2.30937762267923 1
1.75461646375828 1
1.7222999251094 1
1.91564999399107 1
1.99760928527579 1
2.28239238324226 1
2.22099638744118 1
1.88626436144063 1
2.05385021674546 1
2.26945217115549 1
2.1977483890614 1
2.00166472487061 1
1.78259137933726 1
1.88920936406139 1
1.90147263399627 1
2.2199298021259 1
1.78051298102695 1
1.82714049456867 1
2.26913605631555 1
2.18769635130577 1
1.7795993714695 1
2.23048558593963 1
2.06861695554059 1
2.30252384752157 1
2.03192317666886 1
1.44693378753769 1
2.49524219143181 1
1.48890241702364 1
1.45891368797133 0
1.6982632245268 1
2.23729328968171 1
1.94410174018242 1
1.83057186813556 1
1.59553514677002 1
1.97781023856794 1
2.0465053065045 1
2.01592246099524 1
1.90047171550774 1
1.73162884630726 1
1.66818643575109 1
1.79182424247294 1
2.44114722231589 0
2.47131932509466 1
2.32848414723231 1
1.78069326699512 1
1.41974559990839 1
2.1078071272396 1
1.59981985030825 1
2.13891096811187 1
2.09806174417013 1
2.05638377230917 1
1.99610727592357 1
2.04912341912147 1
1.58607234089386 1
1.92137665037504 1
2.11061282103589 1
1.57517578556824 1
2.23697778403472 1
2.30316811410504 1
1.79517223191971 1
2.05654804981004 1
1.73750697747951 1
1.97357303615196 1
1.69753286049325 1
2.07384470043397 1
2.05652094134076 1
2.10465406930741 1
2.14906679148667 1
1.70145616318745 1
2.19190044551829 1
1.78350197093573 1
1.84125857337836 1
2.06796292423177 1
2.28639943888665 1
1.96199170825144 1
2.16745571934621 1
1.56263591562868 1
1.57257339673257 1
2.29931526307696 1
2.07243096713267 1
1.97365545327842 1
2.1222094744886 1
1.97882275708899 1
2.58653846109422 0
1.86792902749522 1
1.92487704458694 1
1.82580683056146 1
1.95846006688263 1
2.24442272425833 1
2.06566882062629 1
2.21147137527282 1
1.63502973551058 1
2.25184285892793 1
1.79617123431696 1
2.08728289400053 1
2.40828888194618 1
2.07197435253584 1
1.89693906207521 1
2.33445191205872 1
1.73195791860715 1
2.31535154652562 1
1.74745883408106 1
2.16471286144028 1
1.93929072252756 1
1.97800990028245 1
2.18215893755664 1
1.70504688949537 1
2.03933849368754 1
1.72851743052928 1
1.8688034006326 1
1.97732094478958 1
2.42109437743185 1
2.13196824208276 1
1.90538907807497 1
2.33724164409585 1
2.40029837428758 1
1.99441497247511 1
2.19763754765768 1
2.40344531429613 1
1.77552399492855 1
2.11045161428902 1
2.19723293202701 1
2.1495338992907 1
2.14663591914963 1
2.15480954824659 1
1.9951986907085 1
2.2359086243478 1
1.85138850363972 1
2.03215786974519 1
2.12860875450236 1
1.67192558523027 1
1.88159929303029 1
2.49272857070543 1
1.73177235395903 1
1.58378745146911 1
1.7297016123335 1
1.39480863807283 0
2.23445511992873 1
1.80483639625008 1
1.72089795331997 1
2.00116335794661 1
2.11568332484574 1
2.25929189843467 1
1.7865664021333 1
2.26988712638642 1
2.00341687435139 1
2.22552131960508 1
1.75340908637358 1
2.12861117069591 1
2.0700780631155 1
2.1077968363819 1
1.95791929190849 1
2.16719637011077 1
2.28141462266982 1
1.88789345782759 1
2.1151863016234 1
1.96554051369955 1
2.2018865172837 1
2.29571559649 1
1.95350159220087 1
1.97712383782387 1
2.01930512508742 1
1.77993867145084 1
2.02830607624627 1
1.60066911968947 1
2.73168505558307 0
1.9109749803974 1
1.88492518056197 1
1.99395908649743 1
2.03518291837383 1
1.92077551912211 1
1.91417444940277 1
2.21835338097029 1
1.66064972651817 1
2.00386414808433 1
2.18355989216548 1
2.17887980301756 1
1.65621209402978 1
1.81598091815181 1
2.05790407796815 1
1.85644264016178 1
2.19014329590099 1
2.33898676698051 1
1.72788498511496 1
2.07519825221862 1
1.69850554182913 1
1.66205953951137 1
2.31367940546153 0
2.42247934291415 1
1.33471412893273 0
2.15878752554133 1
2.34076476716875 1
2.18135845735914 1
2.10429611573751 1
1.87425433122606 1
2.3708946597222 1
2.21705561587213 1
1.98894779991595 1
1.88703086991825 1
1.77407962149216 1
2.32780634224515 1
1.72021787368774 1
1.59146803262109 1
2.00785624435626 1
2.09235347904513 1
1.64424807772758 1
1.65727153312822 1
1.89787157816011 1
1.94880833050138 1
2.21636192945449 1
2.01610222481408 1
1.85452882837434 1
1.72568738960963 1
1.91586165861574 1
2.22288656626596 1
2.16831934643374 1
1.97018819618347 1
1.88568137683465 1
2.16662267504568 1
1.95466482024481 1
1.66593466618042 1
1.84832115286775 1
1.9622860920436 1
2.1521207073841 1
2.30556567069308 1
1.7650314058197 1
2.06732133412488 1
1.78044081219922 1
2.24229527964034 1
1.89333818711637 1
1.89063930374488 1
2.11069223650033 1
1.47428413203676 1
1.90120111516314 1
2.14716557207985 1
2.14289376333786 1
2.1160036937414 1
2.46707109288259 1
1.99290873783909 1
1.83666399096644 1
1.80095301129331 1
2.03459777453225 1
2.12965991496705 1
2.36493836616752 1
2.02770338990571 1
1.85464775143603 1
2.43191790544323 0
1.53031204195675 1
1.43086272791533 0
1.80950214864156 1
1.9873734049547 1
1.98889896540779 1
2.0129902518951 1
2.01400953451145 1
2.36845843483521 1
1.80494359521332 1
1.99918892599229 1
2.02347807859117 1
1.75665310642116 1
1.68549929440095 1
2.07192213022666 1
2.32166218407306 1
2.3019381518385 1
2.24127331855011 1
1.76899367786868 1
1.74154294759775 1
2.71421835127464 0
1.84661742346789 1
1.94776418751491 1
2.18095887029937 1
1.82644042369162 1
1.78940664430775 1
2.25943976258867 1
2.10334124246708 1
1.4635473513484 1
1.44605375457238 1
2.248866439015 1
1.67433116532764 1
2.19689937311617 1
1.89717048027932 1
2.00481095701132 1
2.30600517410553 1
1.53802184569908 1
2.56259087216194 0
2.32444145100926 1
2.39861949168944 1
2.09102117126624 1
1.78533437408725 1
1.90954925004555 1
1.52754116702568 1
2.16145286856456 1
2.04855180831996 1
1.44294147842724 0
2.00934820125853 1
1.92822023196023 1
2.07858070696966 1
1.56704345762434 0
2.04805810782738 1
2.55213862641282 1
1.94643952861435 1
1.72346583041228 1
2.33921677064665 1
2.52555162093866 1
1.92881224726811 1
1.81803050176382 1
1.75713190910324 1
2.13584690340431 1
1.71374728907478 1
2.2859908982928 1
2.06801178118026 1
1.87344396315515 1
1.59848462374686 1
2.17843166514421 1
1.84519266608316 1
1.99842948157445 1
1.84790910048539 1
1.65921923918364 1
2.49071023404292 1
2.58504573703533 0
1.8367763574686 1
2.10915156918006 1
2.19117886916886 1
1.65134477831571 1
1.54939822722904 1
1.94267976273532 1
2.54437149592055 0
2.38284396390007 1
1.95378289151448 1
1.85196218147415 1
1.65313340714054 1
1.87152955201527 1
1.92990201933301 1
2.49085669553881 1
1.88905499938426 1
1.78661939826138 1
1.89327404774531 1
1.85998133631357 1
2.112753566181 1
2.02150087489135 1
1.85931836030969 1
2.27000014048573 1
1.63824004607589 1
2.22750014982933 1
2.06681325448048 1
2.5510730460769 1
2.06126697324637 1
1.23925988993684 0
1.65043955326476 1
2.55272211738882 1
2.55128710367051 0
2.19082178985648 1
2.16952039279017 1
1.99264865097945 1
2.06128328788806 1
1.49547856710478 1
1.4732973647899 0
1.70603800277031 1
1.92971598553988 1
2.59767610723506 0
1.95034134055033 1
1.9392700031538 1
1.79860855383795 1
2.17930464242844 1
1.84404968852838 1
1.93784939087319 1
2.16793571746875 1
2.138785687138 1
2.36917872708345 1
2.20853775563017 1
1.96039699478037 1
2.05154618808193 1
1.64358727252817 1
1.91802951311991 1
1.9300880682222 1
1.8244306047769 1
1.33569044790864 0
1.72277131075945 1
2.25388180574278 1
1.3790210825156 0
1.97814397285048 1
1.91069812825644 1
2.57021101330143 1
1.98807681293272 1
2.01863152910138 1
2.20433844432378 1
2.28554217269087 1
1.92632650099324 1
1.9375963264283 1
2.26459364563815 1
1.91617147728646 1
2.10069100154906 1
1.9265870705691 1
2.22756990894753 1
1.80892737813197 1
2.38186671370846 1
2.09864513910401 1
1.92853192448294 1
2.28425256991704 1
1.95233658112264 1
2.04665114076239 1
1.60450416190765 0
1.61846442155649 1
2.56691233769738 0
1.38730816899714 0
1.87926264184015 1
2.35330196227192 1
1.82579289285483 1
2.14280690520843 1
2.01721806234862 1
2.26146701081429 1
1.867398446035 1
1.83553826396681 1
2.18057844997024 1
1.91925562239304 1
1.90461627750321 1
1.63393927909302 1
2.22599898615983 1
1.84978025717882 1
1.75027022275134 1
2.00805444213101 1
1.75747399334887 1
2.14785518149878 1
2.0636953518139 1
2.11130505068846 1
2.00950311394367 1
2.18493154370252 1
1.78231345009445 1
1.83157264885495 1
2.11170881769626 1
1.58052016718341 1
2.30219620675458 1
1.95445265343506 1
2.15520741304547 1
2.40468671657488 1
1.99235692192558 1
2.41636639784819 1
1.99592258408944 1
1.76690273422546 1
2.07037574225826 1
2.39837281929449 1
1.9389694116962 1
2.11622266945141 1
2.2493052876596 1
2.05962866900017 1
1.97545236304697 1
2.55999037080843 0
2.61724432714673 0
1.71507354618249 1
2.10486189934906 1
1.95779286641141 1
2.1154071588904 1
1.86846045699124 1
1.86736366471284 1
2.29963953078333 1
2.0920862485835 1
2.5847740160843 0
2.04471356262056 1
1.84106803959208 1
1.68581359211703 1
2.2559333106489 1
1.68061494710315 1
1.99533213407228 1
1.74041915291185 1
2.19730303543014 1
1.91630744320167 1
1.88320582575321 1
2.09230581371253 1
1.78366175643209 1
2.657314497032 1
2.19933855136046 1
2.34080559282434 1
2.26038466751793 1
2.0747325070564 1
1.78368300892597 1
1.64111446020548 1
2.3723873973445 1
2.18973090238831 1
1.72143345257512 1
1.86431293459853 1
2.41488197978591 1
2.10027537425231 1
2.13923571141353 1
1.81265430472806 1
2.10245280698115 1
1.66590236402177 1
2.21659705753265 1
1.67622118889146 1
2.12539012503997 1
1.80906605787766 1
2.23330721174648 1
1.8074993052747 1
2.23288652451791 1
2.05369794109711 1
1.87186211936404 1
2.1426732677462 1
2.18690211072569 1
1.71789313652058 1
2.17401333874512 1
1.60361589687301 1
2.22474784375691 1
2.27643068668865 1
2.49032341958914 1
1.87092987646353 1
1.70475404862247 1
2.29142616119269 1
2.44756290796078 0
2.01044185278096 1
2.23992419787805 1
1.56675708047989 1
1.9306789077408 1
2.36376038313668 1
1.51466731521802 1
1.62034642461683 1
1.96484129935055 1
1.72884398313163 1
2.2549969491451 1
2.14367810127578 1
1.67334264878306 1
1.63888476082648 1
1.93049981366041 1
2.08415638982911 1
2.65249693782377 0
1.97017365739466 1
2.49350358167649 1
2.06443147920986 1
2.43052876046734 1
2.04626762442242 1
1.84242824221043 1
1.73694523740958 1
1.71118125655754 1
2.74190080943955 0
2.1863701158508 1
2.005333767143 1
1.54545083784214 1
1.99109219304544 1
2.25280874748464 1
1.93737530094037 1
1.86259747791609 1
2.04893713133402 1
2.41726254024891 1
2.18517444994013 1
3.04053590230697 0
1.83811549575886 1
2.18812636163251 1
2.136175719706 1
2.20809965564492 1
2.39963481689642 1
2.0511905409322 1
1.96215168974931 1
2.15962896957172 1
2.20065099092162 1
1.91221084805276 1
1.74419660386568 1
1.82777019915995 1
1.76446604931162 1
2.04166729055357 1
2.16722880259274 1
1.78108958792436 1
1.77231230330235 1
2.12770726300074 1
2.23046109636538 1
2.12909074378982 1
1.83925601620763 1
1.98847175987165 1
1.99626210303204 1
1.57840562363223 0
2.10695803594272 1
1.81257228307644 1
1.50350766351766 1
2.45237578654067 1
2.49410082769939 1
1.73614231838519 1
1.88929009572443 1
2.16750410324419 1
2.30332186922891 1
1.98913055363916 1
2.27557194176572 1
1.99631957981942 1
1.89686371163865 1
2.0171191569464 1
1.89423720000298 1
2.05196860176726 1
2.00578838136252 1
1.65869714025098 1
1.47813884286447 0
2.43554246555868 0
1.76553794788907 1
2.31689760400492 1
2.1700310787028 1
1.81042311416349 1
2.23762001024323 1
1.62186918424452 1
2.29601024346601 1
2.02650807181087 1
1.44165687649432 1
1.97431817266902 1
1.89558200316609 1
1.55205891487028 0
2.35571439510858 1
2.04712667293006 1
2.02751684358603 1
2.01052083120013 1
1.58618662474699 1
1.79264036835353 1
2.19008307244507 1
1.69237419888883 1
1.74144563110735 1
1.64053840686927 1
2.01739259714376 1
2.10866138183744 1
1.69662447390389 1
1.8990920446902 1
2.04037241190293 1
2.0739331896083 1
2.37405175039361 1
2.27783749642336 1
1.58243122805332 1
1.41786800402687 0
2.15375695814158 1
2.01004234945962 1
2.0903530315279 1
1.91806388135924 1
1.69691971778868 1
1.42622552466528 0
2.10775136495888 1
1.8816031208295 1
2.13982018596209 1
2.16806343135346 1
1.75965784887874 1
2.00675125923461 1
1.77754654468287 1
2.3399413589485 1
1.86666674854416 1
1.87394174612279 1
2.14463085823554 1
1.97928950104057 1
2.21959841151052 1
2.25444131569594 1
1.94706894430624 1
2.11340183840648 1
1.97103242070527 1
1.6194601038654 1
2.36567240622656 1
2.5475756527007 0
2.3637249114922 1
1.90568025977179 1
2.04945443881888 1
1.95740764263339 1
2.37608282883718 1
1.15465955473162 0
1.84838215660877 1
1.61389138777032 0
1.9758295040143 1
1.87712957019657 1
2.06175310882776 1
2.44238948401179 1
2.05067596709238 1
2.07783383406109 1
1.75564220646558 1
2.22268421527151 1
1.96775628807811 1
1.72008394869457 1
2.16204668981798 1
2.23799595046307 1
1.84403038955102 1
1.48027277231064 1
1.65101172214647 1
1.87933380842191 1
1.99996490120675 1
2.0639523542671 1
2.11708809088276 1
2.09497778240265 1
1.98997073051737 1
2.16850202827306 1
2.25543916803691 1
2.05294700271156 1
1.99859046627234 1
2.43480487397517 1
1.8781743004608 1
1.83189078613665 1
2.12826260895725 1
1.62741214713163 1
2.18099385536261 1
2.48755726650594 1
1.96685157724052 1
2.04942367265866 1
1.90866786021183 1
2.31233050400446 0
1.87549013966536 1
2.08304699832293 1
1.90831587750367 1
1.42826255888115 1
2.31654942248241 1
2.01540895137391 1
1.91382456239793 1
1.78733859081445 1
2.00763686392395 1
2.05499722424035 1
1.44263317566966 0
1.67172567256938 1
2.06730233985851 1
2.30807664897156 1
2.00750787956557 1
1.63503495838125 1
2.47989845285907 1
2.18136259191055 1
1.62216028896119 1
1.82206679282328 1
1.84998894240828 1
1.78411509996303 1
2.18222133138231 1
2.28896671229342 1
1.84149831485427 1
2.25454715328112 1
2.07793817496657 1
2.06496393959255 1
2.20822298917401 1
2.06512145679206 1
1.59216582949369 1
1.94198574308106 1
2.46634318481176 1
2.43797180260612 1
1.81792136926755 1
1.81355181384485 1
1.71285528486731 1
2.38353690004818 1
2.01226007652992 1
2.08411849598388 1
2.1522755957131 1
1.71924260362589 1
2.29168488944327 1
1.96169987503638 1
2.44139882879152 0
2.41880104575747 1
1.93415283676829 1
2.09903638186388 1
2.29352429384274 1
2.08081595126565 1
1.74619856837945 1
1.72705151586451 1
1.98350606527668 1
1.85752435000177 1
2.48488993963232 0
2.05594249364844 1
2.17939281573806 1
1.53390156406146 1
2.06193697481619 1
2.21561954957004 1
1.95209716233402 1
1.54206005972538 1
1.52008394870215 1
2.06212461555745 1
2.12596147380566 1
1.88036293388078 1
2.20614435789157 1
1.62135146038065 1
1.97425003716347 1
2.37649480637554 1
1.71537853405481 1
1.97313298407232 1
2.39237994911271 1
2.14537868795088 1
1.73980973671557 1
2.46000146144645 1
2.05746303924562 1
2.2323657993194 1
1.91977633309266 1
2.18575406526224 1
1.87136872890067 1
1.79966149040813 1
1.942067089768 1
1.52484686662118 1
2.72662288234429 0
2.21453903607742 1
2.05104107636196 1
2.22952655422454 1
2.26252464571608 1
1.58685005336733 0
1.27302703274813 0
2.09079105448499 1
1.66083750715307 1
2.28238642826307 1
1.99032665948884 1
1.6240646196436 1
1.58678072525063 1
1.68727592921683 1
2.22928177689102 1
1.33602516476371 0
2.36176808998814 1
2.17269553035608 1
1.50833876301132 1
2.02979549479449 1
1.90356835665102 1
1.87286522143465 1
1.56738362456793 0
2.65362279975135 1
1.72222915755451 1
2.25032612455262 1
2.44165226129981 1
2.21241786338607 1
1.31674472848314 0
2.33998407207431 1
2.35079832250727 1
2.13930633148182 1
2.54051961971949 1
1.80756119139781 1
2.23360369970993 1
1.92260737555573 1
2.27808108031249 1
2.38984144630814 1
2.34713920702476 1
2.3730795359382 1
1.93525868444307 1
1.80915412839092 1
2.01908387577147 1
2.10402436692445 1
1.67162689319351 1
2.34603862234254 1
2.09815280604661 1
1.77249287922859 1
1.69319162312282 1
2.11637505435875 1
2.26852453942601 1
1.93570084440571 1
1.54558855907162 0
1.77367371041032 1
1.80831218024341 1
1.70684350757053 1
1.88193876615408 1
1.87097431722386 1
1.93487718950525 1
1.97093885936796 1
2.2754077759854 1
1.63853930902057 1
2.1621774364792 1
1.82209304502203 1
2.23258640603838 1
2.41283234552132 1
2.14677792110504 1
1.86815981160848 1
1.87217920284267 1
2.31403561942339 1
2.15612731478343 1
1.69710710884185 1
2.2453612888182 1
1.9996863232477 1
1.76035811969438 1
1.8023994698032 1
2.25292270195504 1
1.7783262168721 1
1.93723472709237 1
1.81311012917201 1
2.18057733949882 1
2.30215129958229 1
2.12688803705977 1
1.5208236936859 1
2.08515926499163 1
2.00366525650485 1
1.77441864688453 1
1.70134035916306 1
2.33782705950381 1
2.39699545978742 1
1.98625974324292 1
2.16279061764313 1
1.99293035261169 1
2.03852081542194 1
1.68091385863357 1
2.18686411912228 1
1.98786817988258 1
1.68527300422194 1
2.61369327824102 0
2.19002428121475 1
2.78413481499181 0
2.64916668352142 0
1.83764124289852 1
2.42726255747911 1
2.08684288422369 1
2.42258517353812 1
1.73672173860431 1
2.61510581145526 1
2.22582921380006 1
2.48218323327724 0
1.75884779837917 1
2.07643390119197 1
2.24347069426038 1
2.11551149706278 1
2.12837433994196 1
1.97608166231484 1
1.48511127021942 1
2.33521049840031 1
2.29724555146104 1
1.75831257443072 1
1.91060706154812 1
1.9332546730971 1
1.3112484681734 0
1.45953354025467 0
2.18950922016293 1
1.50377949996717 0
2.41642504221924 1
1.95450323049811 1
1.99305596615392 1
1.79466298524264 1
2.10194858649016 1
2.44823845985536 1
1.51348161475481 1
2.47194118295264 1
1.56026238629187 1
1.72221249228113 1
1.90855202112502 1
2.11239829364255 1
2.26816870462989 1
1.96650032779082 1
2.2765321723305 1
1.85022447353114 1
1.60222266975684 1
1.86000214017289 1
1.52452953398673 1
1.61282901604598 1
1.75852142137749 1
2.00261105328608 1
1.9903175128323 1
2.12448739759682 1
1.70517367621555 1
1.85721356321148 1
2.09675441624597 1
1.76246506035099 1
1.63900544016505 1
2.16393037144616 1
2.39993816833006 1
2.18213368545648 1
1.86697471386971 1
2.29463588126508 1
1.66293275267661 1
1.69093237367724 1
1.84388302504042 1
1.75567952041106 1
2.06434210633715 1
2.37052787044766 1
1.6824767282874 1
1.9460031613063 1
1.72475548739192 1
2.39555499098847 1
1.39066311635023 0
2.36268332759232 1
1.5976962444475 1
2.14125112491275 1
2.15817884522698 1
2.2027388568598 1
2.34799158513016 1
1.67607127292249 1
2.1747490813733 1
1.50675898449196 1
2.17764406486856 1
2.03230015806148 1
1.36122012421938 0
2.25264507202109 1
2.16872648550239 1
1.53868029187631 1
1.92047436905195 1
1.86572794913044 1
2.1579490282881 1
1.914705052989 1
1.69688869453673 1
1.80811554024711 1
1.99096414684848 1
1.80542908831995 1
1.8688248389451 1
2.11768168403263 1
1.85576902852938 1
1.99485006852727 1
1.75629634820076 1
1.98943245104187 1
1.64600903304582 1
2.09092152089312 1
1.98029395971623 1
1.89755372645666 1
1.75998742011351 1
2.06766724829611 1
2.02108469230896 1
2.11793113738137 1
1.85144325344184 1
1.98239644298021 1
1.62979511347259 1
1.99246361658152 1
2.06297757130129 1
1.83764336596644 1
2.05508996259715 1
1.70024814110058 1
2.31889377928269 1
1.95078967522728 1
1.95396233163254 1
2.21022845434649 1
1.9413362038542 1
2.14920847363814 1
2.20851116973255 1
1.9264157762954 1
2.21196672279397 1
1.97925905234021 1
1.94542996041839 1
2.15553696283548 1
2.05443522355263 1
2.24712324117092 1
1.636108323331 1
2.22422840151486 1
1.83654800587653 1
2.2488764870273 1
2.0160601047291 1
1.92977473081416 1
1.74389357507679 1
1.89958781318269 1
2.12553350897581 1
1.88644289182013 1
2.22085484395105 1
2.4918624745197 0
1.8824327452987 1
1.62995948675859 1
2.57730499418393 0
2.3719102479484 1
1.662157578609 1
2.3726093015591 1
1.8567651029027 1
2.07382337245815 1
1.65123169690355 1
1.9981962914054 1
1.98640750200654 1
2.0246436495068 1
1.76238792641646 1
2.14598225840161 1
1.8473820338376 1
1.77025545981498 1
1.6371080548918 1
1.72935006158876 1
1.6501861622933 1
2.20488974317379 1
2.05776489851305 1
1.84613510513645 1
2.0613488923478 1
1.84162362224946 1
2.20352474673899 1
2.04155609477723 1
2.92286493973188 0
2.08597779112956 1
2.144772733826 1
1.87583357818822 1
2.19757315148588 1
2.16197222530305 1
2.05345502759125 1
1.87009910301015 1
1.82889358223297 1
1.86848152029305 1
1.9793935913609 1
2.13872882382392 1
2.45476375877515 1
1.72383002122988 1
1.61003745943581 1
2.23614036175367 1
1.91677084748381 1
2.16740835991382 1
1.92565425450426 1
1.77467322793553 1
1.89444219580994 1
2.07070462063148 1
1.86518259505028 1
1.98013095377397 1
2.30493816948041 1
2.18907609726208 1
2.01051749950057 1
2.05133779206965 1
1.877241943169 1
2.18524886684258 1
1.74318630081967 1
2.11046930009499 1
1.83398488313961 1
2.07080709019486 1
1.70564434228729 1
2.15202937627854 1
1.86404986761917 1
1.53131580236991 0
2.149375974701 1
2.11493730491781 1
2.06619323459994 1
2.19882572155119 1
2.3196901901053 1
1.97276041899832 1
1.52812506700579 0
1.80112033602308 1
2.27390308042757 1
1.76780687441306 1
1.40980517741697 0
2.0815569821387 1
1.9112886652848 1
1.75703958384671 1
2.35528920513107 1
2.494785920313 0
2.16544969343752 1
1.60379972228728 1
1.90066834120599 1
2.1673568356229 1
2.26586298171724 1
1.77737895927719 1
2.0380908648761 1
2.35586504642429 1
1.601465480556 1
2.20749722948766 1
2.42019602238934 1
2.08697587407768 1
1.94635290379239 1
1.50487830462074 0
1.96231223546395 1
1.76049048605328 1
1.9115734369185 1
2.00403656060649 1
1.63983682500175 1
2.4153475396008 1
2.01075318058554 1
2.50370501464169 0
1.40370218693091 1
1.89003610823341 1
1.95761894712556 1
2.09773109698244 1
1.88123407869207 1
2.10381733844292 1
1.63244157728777 1
1.90037115417137 1
2.45960090521235 1
2.16106395594167 1
2.35480012509907 0
1.88942462751332 1
2.3784840292671 1
1.46489977957252 1
1.75786432806287 1
1.65539526984499 1
2.22925401172776 1
2.16338813092368 1
1.87525318593785 1
2.03658907224117 1
2.53818128973462 1
1.83891337149901 1
2.19891467307863 1
2.3852514282734 1
1.74069204515838 1
1.84040977515581 1
2.08045392268039 1
2.43044343091564 1
2.25732492099833 1
1.95229560236125 1
1.92564077477342 1
2.17713645403339 1
1.76680130633919 1
2.04990578356463 1
1.74061703264044 1
2.13030445599936 1
2.28182199412656 1
2.07180558474876 1
2.35486229809291 1
1.84880846805793 1
1.89310605210503 1
2.29083577372532 1
2.25831206192693 1
1.79328473418748 1
2.26834691655674 1
2.49692415882329 0
2.04604108639255 1
2.23561167914094 1
2.21202021723044 1
2.50037717641949 1
1.74384499251144 1
2.43178983864319 1
2.40326304476878 1
2.56644425015468 0
2.1688840032505 1
2.32635900843747 1
2.19430743817291 1
2.51908436957931 0
2.44859962677301 0
1.89747335986081 1
1.70469369150366 1
2.28735135437862 1
1.66155480160169 1
1.70538919659176 1
2.08129815284074 1
2.46904710055217 0
2.14402436811987 1
2.35415268661875 1
2.35572920047367 1
2.12102541365906 1
2.59528005150203 0
2.35061739482871 1
1.73397394052458 1
1.63579591150579 1
2.11226733156834 1
1.88029128217807 1
2.08347758347179 1
1.87886123646312 1
2.17833218439187 1
1.92365217469086 1
2.0831481097415 1
1.69746387257152 1
1.92859727957535 1
2.01143602600703 1
1.7621717584894 1
2.09252624109521 1
2.05594631481056 1
2.08129666505146 1
1.48361236403113 0
2.26288675454496 1
2.27256103905017 1
1.86509559846695 1
2.18120221891246 1
1.85777973990226 1
2.2234397444993 1
1.80154230852087 1
2.39119623169391 1
1.3735337710312 0
1.87198585209673 1
1.85956772318422 1
1.98498847960443 1
1.7141334635741 1
2.06467941097264 1
1.97996043943827 1
2.51985538723325 0
1.88136337163048 1
2.0930456214363 1
2.27146533370185 1
2.24371955538875 1
1.89029053496323 1
2.14563446278486 1
2.36532685828331 1
2.43062928555148 1
2.64442288307115 0
2.01999087058066 1
1.98809267298287 1
1.74551105848754 1
1.46802240992195 1
1.44229794652708 0
2.09428002412648 1
2.03776500811318 1
1.89552514855345 1
1.83125912320102 1
1.80465181951504 1
2.12503381102433 1
2.18599451031542 1
2.05500077919038 1
2.52602509103494 1
1.87326531263961 1
2.10987273116356 1
2.03377070092994 1
1.93065902395342 1
1.9481258340263 1
2.30993388302199 1
2.25391410013365 1
1.77003424567747 1
2.55113697659956 0
1.71506195333614 1
2.1937856489995 1
1.98548775009203 1
1.89698300234703 1
2.1089333799772 1
1.90394655706084 1
1.73919695298477 1
2.20247411282976 1
1.91252102728847 1
2.23568903516142 1
1.82980214337255 1
1.92304142103371 1
2.5201274376948 1
2.13795031663801 1
1.93604657915262 1
2.07586490227315 1
2.07773445098493 1
1.82407443540902 1
1.86070757538667 1
1.79172502751406 1
2.11778431406165 1
2.10448734429912 1
2.53786028991262 1
2.13684496244496 1
2.62261668101365 0
2.09654381051198 1
1.19285034954834 0
1.60963474223682 1
2.32279389843672 1
2.07561457340451 1
2.24897819776373 1
1.56756024763784 0
2.00198588100971 1
1.8815895105946 1
2.12697189163509 1
2.04248433813332 1
2.18506129487101 1
1.99281546651135 1
2.05788857880264 1
2.1273704305798 1
2.18295536946507 1
1.91795189703105 1
2.08171264954295 1
1.77805064782928 1
1.75811380527474 1
1.91369923488362 1
1.45209991336899 0
1.48098909539758 1
2.00777987293071 1
1.7306828871528 1
1.92283563780233 1
2.26902198327194 1
1.74523677963252 1
1.77011841079851 1
1.7705071666929 1
1.30388436136849 0
1.99628500760942 1
1.98724010183366 1
1.7225028905073 1
2.03901368303076 1
1.91666940870388 1
1.77509168721905 1
2.28810458375141 1
1.54783330495768 1
1.82593069969505 1
1.60386029087808 1
1.78291155691915 1
1.6988296313719 1
1.6575353975635 1
1.57150321411802 1
1.86035177951178 1
2.15042693597093 1
2.20589604466679 1
1.4573733083559 1
1.79373673000916 1
2.15648537596053 1
2.22418628095376 1
1.88442344513383 1
1.32880002292956 1
2.14355832477733 1
2.03070951320809 1
2.43118086074847 1
2.17426204457353 1
2.37940259045418 0
2.3403030651116 1
2.18424562672549 1
2.26091085521478 1
2.17463781459834 1
1.53426619395123 1
2.01244165886346 1
2.36448825810923 1
2.17422517851542 1
1.96041583260455 1
1.93983167899765 1
2.17302826654481 1
2.11128308439603 1
1.8431112654203 1
1.88062812446486 1
1.84189649253771 1
2.15816130800449 1
1.53477124127796 1
1.9506840415208 1
1.72737603394675 1
2.14817414999859 1
1.95775664519057 1
1.8484282543262 1
2.06039976086103 1
2.12554028445146 1
1.65260862742561 1
2.08001181881147 1
2.13497300177377 1
2.14914382556077 1
1.74592749652861 1
1.83556940611479 1
1.74586182838436 1
2.31016345559561 1
1.6490994479897 1
1.81859001372614 1
1.98345096996022 1
1.97311860370947 1
1.78049954883231 1
1.6951280299725 1
1.82780971546486 1
1.18452892184452 0
1.98017689317891 1
1.48041906547272 0
2.12832218345034 1
1.69949604018385 1
1.32926341083555 1
2.23117271792313 1
1.83156542471218 1
2.12049565144454 1
2.06073382995402 1
2.00705809735691 1
1.90789393390358 1
1.70522704248241 1
1.86349019776382 1
1.92139122286434 1
2.11725510618758 1
1.52990698732521 1
1.58627351869113 1
1.8769244085081 1
2.25911203960245 1
1.49682799810717 1
2.39887559381932 1
2.02706433163257 1
2.02940404480873 1
2.44010110204784 0
2.03811614769051 1
2.14057440961321 1
2.29838881801338 1
1.80407426872503 1
2.34024112431951 1
1.70005082376621 1
2.24955761759033 1
1.41328368599349 1
1.94987614590886 1
2.07997667927776 1
2.55129804666772 0
2.19699455095935 1
2.14086286998358 1
2.10256281015808 1
1.91289343051379 1
2.11261914794345 1
2.08819753601244 1
1.49063746576615 1
2.02481998237408 1
1.94108211451504 1
1.30282351659764 0
1.95557026063139 1
1.88972002531859 1
2.37472952794742 1
1.78343232152085 1
2.02254793108622 1
2.05901326296161 1
2.02916701438104 1
1.54440411300191 1
2.32403615544009 1
1.57087933294027 1
2.05991866359588 1
1.79682932032428 1
2.16186835238773 1
1.82648767528111 1
2.02166555188353 1
1.85195106056892 1
2.29188818026318 1
1.52256432129641 1
1.96277982029192 1
2.03173449908342 1
2.01332588555532 1
2.04639481325806 1
1.70739869425266 1
2.56561574638234 0
1.85009305145453 1
1.73302961395291 1
1.98587245772141 1
1.26715395521097 0
1.66711043495332 1
2.65792787437407 0
1.57685525527062 1
1.78804765703651 1
1.55885175191802 0
1.62442089490051 1
1.88960348465977 1
2.13055593102175 1
2.55156461711903 1
1.9260996402631 1
1.49168161712015 1
2.36829536448042 1
1.96638097420182 1
2.35984601244411 1
1.77490395111613 1
1.6593664855446 1
2.30970112893394 1
1.78966410021137 1
2.10522026592872 1
1.69165414930297 1
1.72032893712286 1
1.71512920103691 1
1.50036647793127 0
1.90658911323403 1
2.47864104466521 1
1.33068325567355 1
2.25793654587662 1
1.44692689756306 1
1.93488529769632 1
2.43272185108603 1
1.85916532370387 1
1.35817127541717 1
1.72839832254627 1
2.07131960534423 1
2.0281726129062 1
1.88789515550286 1
1.88068193521965 1
2.10993015011141 1
1.85244603135707 1
2.13854591633313 1
1.99578640953393 1
2.15609038452013 1
1.59215442112584 1
1.66288945327417 1
1.93135480669548 1
1.69835073685614 1
1.80490869284694 1
2.63804099547343 0
2.23123816467513 1
1.74751700867873 1
1.95523235714068 1
2.00511707130781 1
2.52231924043854 1
1.8813418303521 1
1.93217773884025 1
1.72890583384741 1
1.92072783087808 1
2.31008277411753 1
1.47908461815801 0
2.02178785654356 1
1.68091886972419 1
2.02894919822872 1
2.39851249482675 1
1.83606886656755 1
1.71390851619573 1
2.32078117851459 1
2.10399332869958 1
1.89050657652171 1
2.02152802316175 1
1.94790651044514 1
2.32035645595401 1
2.11061453075188 1
2.30006543214397 1
2.54096154075472 0
1.6980556480675 1
1.52606803072551 1
2.27557643127419 1
2.16676656792128 1
2.34042662764341 1
1.71475383879254 1
2.17206167989658 1
2.32817715236961 1
2.06703119201724 1
2.30739438857251 1
2.01863812956344 1
2.20603297562593 1
2.26480660431117 1
2.04017965159875 1
2.00989862433611 1
1.8484895046415 1
1.91932286282485 1
1.48889809667391 1
1.73506466217241 1
1.9076564335459 1
1.87255071227012 1
1.89140869588213 1
1.59523565738386 1
1.39628422254551 1
2.20535981966557 1
2.08003989838527 1
2.06080132211605 1
2.45375238882379 1
1.72581740889098 1
2.03725683812846 1
2.64637132677201 1
2.10135798793904 1
2.05618732660949 1
1.85943724083376 1
1.8892004891774 1
2.2745556503745 1
2.2607324608603 1
1.79329710225032 1
2.05352923640171 1
2.33637885201488 1
2.1127287396265 1
2.67668738320782 1
1.85389762434062 1
2.02484821989605 1
2.16518293437066 1
1.99881939412797 1
1.31864548946609 0
2.16087827759777 1
1.825857042028 1
2.01907870927605 1
2.39718100401432 1
1.71633073934519 1
2.27239994955723 1
2.17601249044599 1
2.13762165714499 1
1.74041161834829 1
2.30851439911939 1
2.07631751818866 1
2.06259683076633 1
2.3324316871804 1
2.13252347632196 1
2.45013914006008 0
1.99310090436897 1
2.39519332954316 1
1.96023350086493 1
2.24835591067908 1
1.91302883327406 1
1.98602562397035 1
1.96162681663861 1
1.78248243452076 1
2.21326097245115 1
2.35764946241053 1
2.17982513171233 1
2.11019619933766 1
2.36204370248989 1
2.05746323828197 1
1.79188767489647 1
1.72993274941505 1
1.91896261044781 1
1.50799777785686 0
2.3518865872192 1
2.11072264334177 1
1.98803358567378 1
1.84616195088344 1
2.02330571924061 1
2.06517733148022 1
1.96101807305315 1
1.45201216004777 1
2.31068134755628 1
2.08590332680058 1
1.69261071735702 1
1.92182821890099 1
2.36057634061968 1
1.75496054241779 1
1.60635712691746 1
2.08340695070389 1
1.88466914244977 1
2.03418023527 1
1.64517651456703 1
2.04094704384036 1
2.37490901503573 1
2.10465528483545 1
1.64838016057671 1
2.42908215722515 1
1.90700521741568 1
1.85286894115728 1
1.87158538494593 1
2.19002152579161 1
2.3453143593556 1
2.19106799743277 1
2.01514650899556 1
2.14948604697217 1
2.14368775834362 1
1.61651243816706 1
2.22320229325982 1
1.63095523042141 1
2.08211611154562 1
2.11807135570066 1
1.9254375762889 1
2.318590272223 1
2.13281582722187 1
1.76347979781051 1
1.99765617860506 1
2.17931556973985 1
1.9401214724566 1
2.61482925828858 0
1.90084593399813 1
2.42898283966804 1
2.43594363027348 1
2.0600935683712 1
2.23010009257549 1
2.00427355945366 1
1.85651475499552 1
2.33895354811423 1
2.18900156022442 1
2.54512863316386 0
1.99165771603644 1
1.94984456979137 1
1.62705619635796 1
2.10222694645016 1
1.72201217652627 1
1.95166221487115 1
2.05334038779538 1
1.76595682944119 1
1.80298441130056 1
2.11432898196552 1
1.59586780741991 1
1.80146173237668 1
2.13823611277606 1
2.11511444776681 1
1.7359450956368 1
2.24487848409929 1
2.06917962194962 1
1.78497989278214 1
2.3767875749188 1
2.10256507072352 1
1.76639398908357 1
1.94855660891892 1
1.80997607416852 1
1.61819634685916 1
2.07085825674601 1
1.88330183112096 1
1.65182863706513 1
1.96412465954424 1
1.99467216026499 1
1.87576370071576 1
1.79781406562914 1
1.88570303253175 1
1.80887579426716 1
1.82293010443391 1
1.75749578541119 1
2.09030326210783 1
1.62522218142295 1
1.90147690857983 1
1.99328658422662 1
1.90068171371485 1
1.90841011424004 1
2.52469022996227 1
1.68248178365154 1
1.91363823469532 1
1.96124369048987 1
1.86341115601049 1
2.05524440510772 1
2.07393877417854 1
1.85034805556913 1
2.08746673983551 1
1.8828913879761 1
2.09811214825977 1
1.99264067350157 1
2.10395195867026 1
1.97476276288477 1
2.4844149691225 1
1.81583626630599 1
2.28456475106107 1
1.89192198282407 1
2.02686166787702 1
2.02217264286742 1
2.20510839453871 1
2.0803332885124 1
2.02300911321308 1
1.74283777650406 1
1.97059186153556 1
2.05770461684216 1
1.76507644525403 1
1.62713820327572 1
2.06134801837428 1
2.27408181975846 1
1.90309881173547 1
1.97693617186299 1
2.08458911639536 1
1.98000120438803 1
1.61502840714564 1
1.90444721411169 1
1.89613888415485 1
1.84234728845488 1
1.95641646565619 1
1.87026117828406 1
2.16209598006338 1
2.32751939985545 1
2.21451224700862 1
2.09062656344042 1
2.0587770616296 1
1.70128359499256 1
1.87923635337678 1
1.93544015201997 1
2.53373766528406 1
1.73001673005656 1
2.12560775248046 1
2.00956067345763 1
1.92199946025085 1
1.23278623767879 0
1.49015628011827 0
1.86572932567213 1
1.83261472397094 1
1.83236275196657 1
2.15212178632406 1
2.31234099861063 1
1.85789484350392 1
2.13286692631414 1
2.18604612919332 1
1.84897082441978 1
2.19440235658753 1
2.09903726754395 1
1.91839480921425 1
1.76775685526139 1
2.16335720225294 1
1.5811054762224 1
1.66725088769878 1
2.14581241331751 1
2.47524397395105 1
2.56008827762674 0
2.34649035328187 1
1.67479894795739 1
1.84752619694555 1
2.09806393294832 1
2.16582498238557 1
1.76357725285721 1
1.78616448979966 1
1.85770822834071 1
1.51920207968503 1
2.14452718919036 1
2.19999117700552 1
1.66824045024939 1
2.41816403691981 1
1.89998700513426 1
2.08218809507165 1
1.97201821699374 1
2.21539439196903 1
1.86674346737898 1
2.40465918969728 1
2.131247435052 1
1.65224829417224 1
2.23997954664441 1
2.38964662857178 1
2.06090600125786 1
2.10467317958333 1
1.94397902702345 1
1.81561404378296 1
2.32903893206093 1
1.78137404822131 1
2.26653185387404 0
1.70018806110426 1
1.4289782251409 0
2.06264820894544 1
2.0269428304605 1
2.0332604226494 1
2.06022578409652 1
1.94289514920767 1
1.71014426647402 1
1.96170043583147 1
1.58591603659637 1
2.22610841280448 1
2.42733538701633 1
2.36095108929138 1
1.93681556999303 1
2.0730240589273 1
2.05526057091922 1
1.75619975936988 1
1.83017684015934 1
1.82562941708662 1
2.03712990479699 1
2.15970208155589 1
1.71435013537783 1
2.0201210491988 1
1.85980035481507 1
2.7877535695593 0
1.49938976706251 1
2.47852259754627 0
1.70023088153391 1
2.23537694631376 1
2.22314682742373 1
0.989720046227669 0
1.82200354270134 1
1.84235941750321 1
1.80385127736079 1
1.55014090086692 0
1.96851308977314 1
2.06692785624739 1
1.58376100146856 1
1.97459406617855 1
2.36461917185161 1
1.71921907105794 1
1.95854212456863 1
1.59710161780077 1
2.01522924145881 1
2.40489301983472 1
1.55093851906909 0
2.40936441804651 1
2.04231415603006 1
2.19248327818694 1
2.35812225948372 1
1.96862704282506 1
2.03707697536798 1
2.13914210801933 1
1.77874167867184 1
1.7098558793156 1
1.91316976412324 1
2.3577748834081 1
2.29635923374009 1
2.10863086168701 1
1.59268502017307 1
2.24879395782989 1
2.15972232324892 1
1.40559280985556 0
1.74729052475444 1
1.99610650721939 1
2.01653025794237 1
2.07007570139433 1
1.80086604349411 1
1.676400726949 1
2.1056395457372 1
1.68725890591228 1
2.07889388643584 1
1.96242882451204 1
2.17581031858577 1
2.07804698411334 1
1.74261423010666 1
2.04761621249978 1
1.59096269462158 1
2.31289340131838 1
1.85236231722844 1
1.93636227638827 1
2.33236400756837 1
1.79782015859805 1
2.19821291032746 1
2.25917032379612 1
1.61346934976509 1
1.82653137712292 1
2.69837698885853 0
2.00279432798121 1
1.65211708591142 1
2.07226149041936 1
2.00963939495112 1
1.84524805512168 1
1.88908359720985 1
1.98536039020926 1
1.99726063360842 1
2.03297999228379 1
2.10708528150003 1
2.26910506104839 1
2.12880564204422 1
1.67956259466505 1
2.1600719852125 1
2.41559535895643 1
1.94943920626614 1
2.2342914744052 1
1.55045250227069 1
2.35336399557922 1
2.16327541455712 1
2.07728310788555 1
1.93212829952246 1
1.76455721903391 1
1.7497853294261 1
1.84600299842925 1
1.90263069112661 1
2.1074955718436 1
2.41875836273495 1
2.07217511384862 1
2.19331178957585 1
2.01331324822356 1
1.87125483544764 1
1.6722782521228 1
1.92341006526976 1
1.95652643261419 1
1.54276487720542 1
2.18273105245701 1
2.59097847922045 0
2.10550142682074 1
2.10405913540036 1
1.96776190663395 1
2.26524617164693 1
2.07428514959678 1
1.91424567038984 1
2.16670048911372 1
2.29910215865371 1
2.34779648946347 1
1.79490605362247 1
2.03360204289912 1
2.1330273494937 1
1.8766781222747 1
1.96519180874901 1
1.68284471597008 1
2.13447133663369 1
1.34831746171175 0
2.20923360488441 1
2.5098014524409 0
1.35686597821721 0
2.21353622631069 1
2.11297178609585 1
1.86131510991525 1
2.25887232165338 1
1.84812214687392 1
1.96440780583578 1
2.05504375921925 1
2.35376912394263 1
2.5979153288815 1
2.08103535626711 1
2.49737971339592 0
2.02522108120092 1
2.6948807734372 1
2.13904427962645 1
2.46790956767634 1
1.51314453283302 1
2.47788063540062 0
1.85682616794654 1
1.94348865371183 1
1.60253189247272 1
2.19050518335823 1
1.91374560721218 1
2.15718125364018 1
1.71702007078548 1
2.13769285967756 1
2.07018137168865 1
2.03840196629164 1
2.11367265606191 1
2.11989734311507 1
2.032270651066 1
2.20523414336814 1
1.68134620140444 1
2.13536590232863 1
1.60856722061615 1
2.36182495324712 1
2.044643698006 1
2.2248048131363 1
1.78692246264094 1
1.8959943434531 1
2.24666787799415 1
1.80337672196946 1
2.02026769675365 1
2.0330816622365 1
1.6016293354545 1
2.13667841997869 1
2.00095506631701 1
2.14210414241908 1
1.70892239348581 1
2.00141342886146 1
1.90236355362545 1
1.96855793407731 1
2.07467383192689 1
2.05693011389491 1
2.34407835765342 1
1.54262628425238 1
2.06449814034979 1
1.86376175688778 1
2.27794821506747 1
2.03987582244305 1
1.78384476832756 1
1.99849145479929 1
1.80068791304221 1
2.27962374983799 1
2.11390018880963 1
1.53588859441375 1
2.26511301990014 1
2.02236184549376 1
1.48559280229498 0
2.11308148046587 1
2.12972512268743 1
1.76459345676611 1
1.99326377833864 1
2.69199070373424 0
1.86298040202219 1
2.14103970168147 1
2.34697029939088 1
2.10767065611965 1
2.34545660119401 1
1.95554541997558 1
1.59521840873958 1
2.16268642127973 1
1.82272028073261 1
1.95690604601808 1
1.84736661202873 1
1.925845349741 1
1.85361116286907 1
2.31780991543183 1
1.77970936298963 1
2.34812984024014 1
1.72127791986366 1
2.17723881351672 1
1.83679549195892 1
2.25091290682032 1
2.00109366266179 1
2.61644794147493 0
2.11294853882405 1
2.11184833111345 1
2.03750404334706 1
1.99451815720645 1
2.39969540691904 1
2.39884328170144 1
1.8456035070688 1
1.84351200251589 1
2.07783496850062 1
2.25558412195307 1
1.39735512390686 0
1.88515157151485 1
2.08169245982667 1
1.43094498935534 0
1.67754361590481 1
1.62529130700792 1
2.21278532484911 1
1.85671832982644 1
1.84884917138944 1
2.42213081588499 1
1.71717122961103 1
1.7276195316244 1
2.3035084530225 1
1.6615176902573 1
2.02128843264792 1
1.79680319627871 1
1.85045542644408 1
1.83182057874535 1
2.1473306646829 1
2.08968278013181 1
1.87795784000688 1
2.25125601688219 1
2.00473699314265 1
1.77033258579631 1
2.06417553782006 1
2.25812085611157 1
1.78530283529869 1
1.94144028289718 1
1.81544409574268 1
2.18702512152761 1
2.06575093349815 1
1.89920804143207 1
1.66930235198463 1
2.13951187636269 1
2.20370778111482 1
1.94746057532696 1
1.82399945373223 1
2.50788484042181 1
1.76388929431393 1
2.06393946150128 1
2.19853724072815 1
2.02110278834941 1
1.93664999571477 1
1.92449143605034 1
2.01496100680965 1
1.88646334437086 1
1.10067328970687 0
1.98643550858594 1
2.33720701535251 1
2.40120866115201 1
1.9304741532282 1
1.99895076854968 1
2.13598412172828 1
2.25076745292687 1
2.23130770746128 1
2.20266991759769 1
2.21272768889385 1
2.40522233812145 1
2.69184991343471 0
2.1078641504221 1
1.42294028367228 0
1.40599692413975 1
2.07852771916612 1
1.84830852530825 1
1.97127177996925 1
2.14574105868481 1
1.60320092670164 1
1.65773341253945 1
1.65514506361014 1
2.19899696703557 1
1.86452994654895 1
1.63878727358194 1
1.9468116318413 1
1.66831386757488 1
2.3510275695138 1
2.51076185808131 1
2.54742604740185 1
2.1420806011607 1
2.49782389363144 1
1.82204906407819 1
2.19618263108333 1
1.67283890479903 1
1.93030428286574 1
2.10697335712135 1
1.89443370780075 1
2.18377685245344 1
1.92228636641846 1
1.81484152716388 1
2.33728948375925 1
1.61813186139289 1
1.50979667895679 1
2.32804086091616 1
1.47242250459735 0
2.04572891047101 1
2.01676637817831 1
2.42642799285746 1
2.06170972070519 1
1.85540858152 1
2.11463873769289 1
1.91798705604763 1
1.93026756091004 1
2.43957661854429 1
2.71203509297016 0
1.90866294559963 1
2.27445796619909 1
2.15602803137656 1
2.08504024888746 1
1.71190375723098 1
1.79890907282465 1
1.71264776251354 1
2.09190951790924 1
1.95001231261434 1
2.06486478561104 1
2.00057736859029 1
2.05907439821534 1
2.0396379476733 1
1.97287746956982 1
2.16966620782993 1
1.72646296084748 1
1.89213075958444 1
1.91629451088661 1
2.43532534710858 1
2.07675598349938 1
1.99898587721486 1
2.04985759869872 1
2.00031720341266 1
1.89584194780825 1
2.29886840131634 1
2.07399650160954 1
2.02094034572323 1
2.07550626584041 1
2.21218867922253 1
1.71734745471365 1
2.14606576424613 1
2.16734484731549 1
1.68010182985185 1
2.01560608887929 1
1.94586034922283 1
1.62867387769725 1
1.9776593250521 1
2.21342254634198 1
2.06039605161261 1
2.02336757254143 1
1.42644511446393 1
2.45255259889422 1
2.37050595695606 1
1.90644690426986 1
2.34240906306419 1
2.04924350781847 1
1.34171829849715 0
2.34165280304063 1
1.88057723470197 1
1.87540821164431 1
2.16037796200252 1
2.02331063109264 1
2.26023447488499 1
1.53266027909744 1
1.89418169635895 1
2.28911421659399 1
1.67600683149626 1
2.02503348459395 1
2.02594328768527 1
2.09848521307897 1
1.95552875856726 1
1.68115995275106 1
1.62876573313114 1
2.18574202362222 1
2.24081593411882 1
2.25915754126485 1
1.39696395247847 0
2.13745126608176 1
1.66914089774057 1
2.38681391726797 1
1.46305070853062 1
1.76804051313214 1
1.86586389195312 1
2.06563692231403 1
2.17917592093352 1
2.56647715102928 0
1.60285252212938 1
2.57504839518777 0
1.87209262217812 1
1.99989083918781 1
2.08003182706653 1
1.88504648000704 1
1.56623866484291 1
1.64046200284705 1
1.84541371707037 1
2.29940146431643 1
2.02007131010601 1
2.25329500972443 1
2.09042907734833 1
2.12931627905738 1
2.06260594813649 1
2.27073240551639 1
1.85233410505121 1
2.07036818685277 1
1.69353249822518 1
1.91966067903105 1
2.3298116675668 1
2.17128848498398 1
2.05863532078001 1
1.84302048992363 1
1.85256587202006 1
2.15476239512719 1
2.16864818842215 1
1.99648246356847 1
1.76813898010668 1
1.97427916533357 1
2.43394048491423 1
2.4135316071997 0
2.08278271585795 1
2.26985951205948 1
2.12143242920217 1
2.44274059201005 1
2.20182687667104 1
2.20040531218562 1
1.6049791547584 1
2.0967777751626 1
2.08715576585879 1
1.98837153024505 1
1.67742418789325 1
1.6218789323242 1
2.03673211694596 1
1.7804133037905 1
2.57873337458841 0
2.62030195680927 0
2.42763734130439 1
2.25963927321952 1
1.93429330133526 1
2.05018321080193 1
2.25239854046362 1
1.79454723489307 1
1.6371781239694 1
2.4029315656629 1
1.51810653428789 1
1.90519403697942 1
1.914367151233 1
2.02588428515925 1
2.22646028833497 1
2.14959092299362 1
2.37028892580663 1
2.31861515023322 1
1.93941240910391 1
1.85082488896368 1
2.06711538616096 1
2.03183207053102 1
1.9287258045513 1
2.20207252337018 1
2.19916443375252 1
1.89858499820175 1
1.93855973313176 1
2.74084841877571 0
2.11850045476736 1
2.08823019735633 1
2.44608452850054 1
2.18382213692009 1
1.83779452721464 1
1.68820936806747 1
2.09265078207941 1
2.4777201133692 0
2.10580705650436 1
2.3135259922122 1
2.13347038520665 1
2.12725840229989 1
1.93731494413931 1
1.65351265207394 1
1.89924759917192 1
2.18842293470776 1
2.43794258172507 1
1.65390950458039 1
2.12356017262957 1
2.14141639665697 1
2.61400643567919 0
1.97414270046778 1
2.43355164081258 1
1.87338823245779 1
2.12238398077693 1
1.71233966897226 1
2.43487498950739 1
1.99454651371786 1
2.20696904538614 1
1.8699867271226 1
1.92083728916324 1
2.63471142360597 0
2.11058722981847 1
2.02393142889001 1
2.25503877100181 1
1.72894012069528 1
1.82314221824828 1
2.2819642188434 1
1.87411424379407 1
2.12632220356623 1
1.61669614549987 1
2.06376657495873 1
1.9998168869028 1
2.15961131039945 1
2.21423223492562 1
1.79399313155838 1
2.51540571145695 0
1.64743530225894 1
2.19442792032879 1
1.89968960327618 1
1.55002912505436 1
2.30211469109925 1
2.0399245953404 1
1.64314694072272 1
1.96729453891577 1
2.22613004440872 1
2.04910556234952 1
1.83941716671813 1
2.31207278897055 1
1.80162448790858 1
1.90155256803974 1
1.73133328601471 1
1.84449698473836 1
2.21206398100243 1
1.74259613235125 1
2.20962959646943 1
2.49046151678847 1
2.23641349942047 1
2.06160643259115 1
1.72649830879216 1
1.87789692801713 1
1.90792439839087 1
2.16065719816167 1
2.21723687248208 1
2.38691920662576 1
1.79065297142307 1
1.77910384080623 1
2.09680782338634 1
2.24957569403526 1
1.94243057413363 1
2.12991745436682 1
2.33368661590183 1
1.89996278110656 1
2.14273091334396 1
2.17127786425439 1
2.01974807060181 1
1.7707345769762 1
1.86324760475965 1
2.06108725271575 1
2.01046498340789 1
2.09967006145424 1
1.84618003608704 1
2.01927865297894 1
1.7715133573198 1
2.29390852916856 1
1.8286405358906 1
2.1620768394099 1
2.03803239592916 1
2.1929497584154 1
2.16086304773048 1
1.79629035075507 1
2.33347813336795 1
1.94086110835252 1
1.98270668143394 1
1.72060894906512 1
1.94392046578272 1
2.2211877645682 1
2.15484329723396 1
2.16771596400704 1
2.12446392296344 1
2.15687983764087 1
1.8192820436922 1
1.82014474884749 1
2.3183560268274 1
1.88213406970256 1
2.2054921092414 1
1.50680260137498 0
2.34638882076684 1
1.77308919826705 1
2.56476992203541 0
1.57080145001648 1
1.73180822479602 1
2.1768159562897 1
1.65966377348048 1
1.77363594217607 1
1.87540093227186 1
1.77514772016611 1
2.45378628038226 1
1.91576300927185 1
2.19460868396995 1
2.25175665761722 1
1.81474924068325 1
1.67941862824014 1
2.26816887690221 1
1.95074614364345 1
1.96406933288007 1
2.27263210644535 1
1.73635875179644 1
2.3671549722263 1
2.28251107858383 1
2.08322230841471 1
2.00032040064255 1
2.17904602777755 1
2.0971004474444 1
1.97330008490617 1
2.46259864851187 1
2.0891062131536 1
1.87701295334593 1
1.86260080774437 1
2.07095298141016 1
1.68026102061225 1
2.10513542976648 1
2.41344271988518 1
1.79974707654025 1
1.89444442664058 1
1.69375179656568 1
2.04547110522951 1
1.58286083591229 1
2.15909263504057 1
1.53907897911261 0
2.05904506546745 1
1.77830221823797 1
1.7527019643147 1
1.78067723608378 1
1.7444391753664 1
1.43809683520933 1
1.72648434861362 1
1.76079462631396 1
1.71225381480863 1
2.73047697827223 0
2.37711460177418 0
2.29121539362123 1
1.76724482568122 1
2.65069164709893 0
1.98898705351472 1
1.7712995904156 1
2.17068168555977 1
1.46535659134944 0
1.75040271080382 1
1.71940701067284 1
1.87691159191836 1
1.70109942903277 1
1.48135750751066 0
2.10940694709122 1
2.40731123414714 1
1.76155391540434 1
2.03719481662515 1
2.03884967166906 1
2.51653446053947 1
2.17964120571989 1
1.98740881121774 1
1.42566432782313 0
2.19566565998296 1
2.17178920209858 1
2.24778200947983 1
1.92196100352555 1
2.24262941904456 1
1.92573354270034 1
2.28235033477137 1
2.71875863636074 0
2.47439798675583 1
2.02227616099797 1
1.94777199751695 1
1.57551595802604 1
1.67024078504935 1
2.35727557769814 1
2.15813691708999 1
1.94892348586895 1
2.16304432100785 1
1.63214196907241 1
1.95286983643233 1
1.84661525088813 1
2.05578787355997 1
1.51947718211525 1
2.19088843648247 1
1.62233863795624 1
2.14545343568258 1
2.18596029163454 1
2.2578015930122 1
1.71543010882306 1
1.4175435501721 1
2.21428811656821 1
1.90952615518944 1
2.30704002408466 1
2.00446253965608 1
2.08457043770658 1
2.32063568402807 1
1.85875347703275 1
1.84740758533834 1
1.64881935060275 1
2.12614372237971 1
2.30464833275165 1
2.47774309108096 0
1.37226397921454 0
2.20784462052747 1
1.97790492705016 1
2.24401840592033 1
2.15289954863796 1
1.98559551328609 1
2.27529019283211 1
1.8413501801379 1
1.92821133131505 1
2.08110526658942 1
2.35233448415751 1
1.63622351800435 1
1.90967994233474 1
1.85432448829922 1
2.17725857288083 1
2.18562570366255 1
1.88701244487621 1
2.70618151822577 0
2.07981221349534 1
1.77084178490104 1
1.480655250611 0
2.02343384042143 1
2.02378392101519 1
1.67183568989394 1
1.61375482500719 1
1.32834179517371 0
2.31094429675065 1
1.82888316583102 1
1.74649623963875 1
1.60139907392007 1
1.86356271916774 1
2.23571983337237 1
2.07202212215745 1
1.54616731890488 1
2.29073646468373 1
1.66031272945681 1
1.90210232542362 1
2.09305400651143 1
2.22739055758502 1
2.19109980136858 1
1.94006733242082 1
2.13455585356599 1
2.29599914356022 1
1.48393130077857 0
1.8787931510797 1
2.00900188971633 1
1.69766100974812 1
1.22323790067847 0
2.01851217574065 1
1.37342663873951 0
2.31948209021662 1
1.8368158458882 1
2.19499804617853 1
2.20850767979423 1
1.75839763231869 1
2.03696209708743 1
2.14071108347123 1
2.5659576182922 0
2.29932198910137 1
2.23849829930462 1
1.96264372637488 1
1.68732074499432 1
2.01285292740887 1
2.12960547218651 1
2.32179122349802 1
1.39486088083833 0
2.1383046941563 1
2.38160709131605 1
2.12260673010302 1
1.69011396060572 1
2.28167591067254 1
1.90364623794666 1
1.91868250275626 1
1.39369179220298 0
2.05164256519891 1
2.33813075330124 1
1.79551042613123 1
2.37701626599164 0
1.86848670778231 1
2.13799257933949 1
1.68373885611484 1
1.93461222926768 1
2.13622416757965 1
2.04640194386126 1
1.80340520363624 1
1.86998245942847 1
2.01555349018293 1
2.04589590238617 1
2.65619023348782 0
1.7209304106209 1
2.03434462642231 1
2.16144952203997 1
1.81237739335432 1
1.81898924214207 1
1.79870791727162 1
2.19420343128671 1
1.97316986726878 1
1.99595594578548 1
2.24555120975134 1
2.05853700727384 1
1.88685702478941 1
1.86802815527002 1
1.49486915998234 0
1.88895285078751 1
2.0132161985502 1
2.03417169030536 1
1.72333197885487 1
2.02441196908343 1
1.75359553485662 1
1.74776343399446 1
1.9097772953843 1
1.65180856521517 1
2.08964451680448 1
2.2823059856575 1
1.88346712551264 1
2.16752080004009 1
1.97152122013636 1
1.80312291852515 1
2.0524246592942 1
2.61771842460605 0
2.17973475515641 1
2.24869791613251 1
1.6667093580452 1
1.96401297381831 1
2.37548657662152 1
2.08214812157369 1
2.20236545448062 1
1.99168715647688 1
2.18444841261733 1
1.93207856580044 1
2.46852361404583 0
1.70416430651927 1
2.31019326754713 1
1.56172369220261 1
2.04342547562054 1
1.94391601161797 1
1.76001622167823 1
2.2186509960936 1
2.29608018970807 1
1.86282221874972 1
1.8322941485294 1
2.15769996381195 1
1.68442229922145 1
1.93437001249913 1
2.120715026077 1
1.81751574348774 1
1.96944511556235 1
1.67173345733448 1
2.08055393390734 1
1.93980792169145 1
2.01281699771557 1
2.12582161644628 1
2.39564059089905 1
1.68816112018216 1
1.69065499683146 1
2.4922378858026 1
1.91125932314342 1
2.10768023865506 1
2.31487584771997 1
1.83429257744199 1
1.82839229624899 1
1.80259100970405 1
2.03216948997126 1
2.28984865450776 1
2.4092267635543 1
1.72669890348375 1
1.8453937679994 1
1.40076607605891 1
1.51407462469789 0
1.93520049046185 1
2.59404765683286 0
1.83877448297905 1
1.87902688209346 1
1.62783935732295 1
2.12847348707133 1
1.88491157424517 1
2.17218103584576 1
1.55350083081525 1
1.74017120939815 1
1.62316623715871 1
2.16675983476483 1
2.44752229307081 1
2.25355573801217 1
2.14033981178326 1
1.8403263795843 1
1.90631065711472 1
1.5855941848371 1
1.91618496615286 1
2.16758034709386 1
1.87646121158261 1
2.06426482711993 1
2.13667697164211 1
1.73844699589342 1
2.03990207224459 1
1.79755334514361 1
1.92660383613085 1
1.96078256443659 1
1.7772742351996 1
2.17732707547219 1
1.62373888615372 1
2.20841114267152 1
1.88703373288108 1
1.96386086790381 1
1.88353991758513 1
2.52045889182922 1
2.41686566285897 0
2.11765634377247 1
2.04968615319348 1
2.25125598536508 1
1.65279326725943 1
1.83103502130109 1
2.08971193022871 1
2.21968381213651 1
1.98470727119112 1
1.64545157230608 1
2.26532188377389 1
2.0080759006239 1
1.89002731467703 1
2.3282774619647 1
1.63007376633462 1
1.80981414999064 1
2.19913560633661 1
1.72297171134813 1
1.99334517963918 1
2.02726577076961 1
1.76080353247598 1
2.17208079517831 1
1.98048751790713 1
2.34116038595778 1
1.7702154257153 1
2.21232369915496 1
2.17062841977967 1
1.82736564983985 1
2.40984388951342 1
1.99629717310917 1
1.96952295793725 1
1.68049162694566 1
2.3324016150422 1
2.57965315615739 0
2.21055074605846 1
2.21040515296406 1
1.58912990115634 0
1.80908196940435 1
2.00858014868827 1
2.11278095788523 1
1.60918928595184 1
2.33706498895254 1
2.15597739306713 1
2.21573199040526 1
1.84416211750969 1
1.83806725550703 1
2.02850264898734 1
1.86055797138296 1
2.27217308703604 1
2.05037467795227 1
1.99127284163919 1
2.44968516516949 0
2.40857860883086 1
1.92522574527874 1
1.41683518549835 0
2.2305345234257 1
1.90848267236711 1
1.91563955504708 1
2.09454335927894 1
1.65378812060912 1
1.89723958008441 1
2.09763548079814 1
1.9678551993087 1
2.46139581049155 0
1.95531692509525 1
2.09397640713298 1
1.66047510309902 1
2.19735112409737 1
2.27171168806188 1
1.90582732515172 1
1.99374605827788 1
1.98369368379776 1
2.23898622273048 1
2.21406246976046 1
1.72504786131651 1
1.70975279412601 1
1.65445021464151 1
1.76424558521424 1
2.3076826740901 1
2.14306754618865 1
2.2133577182037 1
1.88833901039469 1
2.32713622627318 1
2.0739052051456 1
1.93264271743099 1
1.98178286226654 1
2.36862047894389 1
1.85769972173471 1
1.98318035189136 1
1.49112691556583 1
2.35575815689657 1
1.94695376552831 1
1.94770430861231 1
2.40764721498358 1
1.57362172534775 0
2.06578522295926 1
2.26450114475981 1
1.56830263389316 1
1.5715792937115 1
1.76531201978574 1
1.89979115313161 1
2.51602867830758 0
1.78516038853435 1
2.22482752236979 1
1.80122402364048 1
2.02350055468489 1
2.47844917053614 0
1.78124495673984 1
2.25905740617042 1
2.1094462865166 1
1.65379153322585 1
1.96733247836717 1
1.98152718161309 1
2.7730070842805 0
1.97434032310107 1
1.87119145920892 1
2.20568932180565 1
2.51900007757048 1
2.10855799215119 1
1.94174829587978 1
1.47963316794609 1
2.34853744593596 1
2.06443267689351 1
1.91528905222032 1
2.19684420423211 1
2.45931197572414 0
1.84695465621794 1
2.17294184562081 1
2.09727392351578 1
2.26570325104704 1
1.62903653080562 1
2.08982657519764 1
2.00077487969595 1
2.04706791577015 1
1.74472004509029 1
1.69823761365549 1
1.66853991076087 1
2.19423829072791 1
1.72178649615917 1
2.00094641450033 1
2.09845096526745 1
1.84811268579209 1
1.74621234997157 1
2.54801362588474 1
2.02709206313666 1
1.89120664097212 1
1.71866627009609 1
2.04586720037546 1
1.84409941243026 1
2.48604096825258 0
2.22624406126852 1
1.63089599793412 1
1.84498567194553 1
2.13415895900151 1
1.82780466447275 1
2.46207820024952 1
2.03960801202393 1
1.93987562384251 1
2.24363312704366 1
1.96226546489127 1
1.7684752930739 1
2.33946848594598 1
2.30178525292346 1
1.94369438927096 1
2.09579705978861 1
1.70736755152181 1
1.80550126684876 1
1.78002399973251 1
1.7752151694562 1
2.16186853891751 1
2.22196688869242 1
2.48282677875287 1
2.3804275382047 1
1.50907649179349 1
1.65543487392625 1
1.52372919030922 0
2.13149856800333 1
1.89378791089127 1
2.00738974737419 1
2.0353053400587 1
1.63122639062562 1
2.42996437363591 1
2.34740095955113 1
1.9303531124645 1
1.73024730350164 1
2.15650899113098 1
1.5706057548885 0
1.64660546602692 1
1.82667990673523 1
1.9966046399743 1
2.23373185484337 1
1.90694354830726 1
2.34933263739434 1
2.127768951808 1
1.97863182789181 1
1.95269136609201 1
1.69671402095712 1
2.1977441349101 1
1.4706687192723 0
1.57743364703911 1
2.43870999249842 1
2.05146601071185 1
1.89244921481661 1
1.9774103807136 1
2.02879673239073 1
2.07673483639921 1
1.89663625430661 1
1.80975953966805 1
2.26260569875179 1
2.13727904735285 1
2.09482333395394 1
1.62144241921738 1
1.7728522215198 1
2.06926915499708 1
1.94621888177559 1
1.68055993286605 1
2.01965954587022 1
2.00300856164095 1
1.79015733834579 1
1.42747966911086 0
2.37632705654447 1
2.23158237760347 1
1.94975070199312 1
2.16670542020739 1
2.05450904207339 1
1.97205126089996 1
1.84103134572538 1
1.99092425938826 1
1.91785676863408 1
1.48110633218719 1
1.79278581662332 1
1.82265395568684 1
2.28137177910818 1
2.05150580210577 1
1.96852102608687 1
1.78494538983422 1
1.6497291071629 1
1.33836312950323 0
1.66336589309039 1
1.90838863028654 1
2.30339560044732 1
1.79282455905256 1
2.1421308068539 1
2.12338234104623 1
1.8142947136254 1
1.68700592877204 1
1.79367323472588 1
1.72462803676645 1
1.79444495591819 1
2.01666084536522 1
1.98645033887749 1
1.66200030475387 1
1.31600087092767 0
2.01207996889705 1
1.3273199432842 0
2.1846399259647 1
1.73990528146062 1
1.59188640808646 1
2.19770712436043 1
1.91698808048142 1
2.18050182727075 1
2.36685721253226 0
2.22998675172487 1
1.58027941597483 1
2.28342147423735 1
1.71987922861199 1
2.51901852725296 1
2.00591490928313 1
2.06763841508744 1
2.27931390072036 1
1.58841628313583 0
2.18806423800639 1
1.76009510886403 1
2.40626849875168 1
1.96514048203307 1
2.43577761384058 1
2.04663137150871 1
1.74614909460645 1
2.0126528811148 1
2.11673925360333 1
2.07377342904755 1
1.68616705137364 1
2.29993211733058 1
2.03244454276717 1
2.15350677981488 1
2.19328899177576 1
1.48935965292061 0
2.00668039775123 1
1.73391667634947 1
1.90967923492737 1
2.34459519773429 1
2.25804890368304 1
2.15844573847245 1
1.85568346357138 1
1.63689954480969 1
1.33118641213793 0
1.9657551393593 1
1.65086916003625 1
2.41453635914945 1
1.76172530350602 1
2.11622956294826 1
1.8197484269978 1
1.57317640574552 1
2.27754551921225 1
2.39592939705124 1
1.81908369515105 1
2.00081384881183 1
2.11867869303539 1
1.52015033345365 0
2.34767833542201 1
1.95831489215415 1
1.68653330412263 1
1.62107567124719 1
1.99177672566288 1
2.00435708339699 1
2.52029970265847 1
1.97613655326672 1
1.59218285353261 1
1.96013453474515 1
2.09200999391052 1
1.73924389564461 1
2.00543171231091 1
2.14798690679441 1
1.49307439104559 0
1.73534632444825 1
2.13587668510771 1
2.41736223614741 1
2.12146174207093 1
1.84257019227002 1
1.78360772823536 1
2.1746549717517 1
2.00092975295491 1
2.46343472366338 1
2.5633711685976 0
2.01188269386596 1
1.81578837873989 1
2.20686189948444 1
2.3753955634199 1
2.01681527367132 1
1.91172167658813 1
2.37521768080865 1
1.55001244553991 1
2.05296556998428 1
2.28198774204198 1
2.14261967252411 1
1.4431171146142 0
1.92912656981354 1
2.0962804396303 1
1.88778181569281 1
2.6953329130585 1
2.02780660794641 1
1.48854450889038 0
2.0583907749031 1
1.97635828712786 1
1.9362671250584 1
1.79846642026869 1
2.34104248308606 1
2.55690675724051 1
2.5012878165133 0
2.44844879790082 1
1.63055664179496 1
2.26938306313353 1
2.45345513223294 1
2.33132950373807 1
1.97699248762453 1
2.11797772046086 1
2.40694361340225 1
1.83242534146913 1
1.85863075804309 1
1.805647877333 1
1.43140991397342 0
2.30054922745527 1
2.17250829072992 1
1.949519670479 1
1.79739454854337 1
1.73510646522982 1
1.97779318288863 1
2.0265779637504 1
2.15234170908348 1
2.23267046434405 1
2.07627308441521 1
2.51573397283639 0
1.79459792678688 1
2.03113019100128 1
2.08635598585771 1
2.59987248830477 0
1.79313604017012 1
2.16435114789305 1
2.01944650980903 1
2.30078570437576 1
1.01493532484704 0
1.92321586896622 1
1.82373263751212 1
1.80938517811045 1
2.1769061784264 1
2.14100743052292 1
2.03571057782315 1
1.49513366174801 0
2.07547661337158 1
1.80581914792402 1
2.08679138273196 1
1.86396937131546 1
2.09780637084043 1
2.28820257706216 1
2.16971963973307 1
1.50723545064715 0
1.49954046322302 0
2.25731488226359 1
2.23324686346524 1
2.16644477437137 1
1.71768395377017 1
2.02524966653174 1
1.9684491734025 1
1.79188314708012 1
1.98939257725135 1
1.68259534066594 1
2.54849921830335 0
1.82602863682127 1
1.81443520124844 1
1.75999700607244 1
1.7250017675442 1
2.7431376645852 0
1.78580239269614 1
1.6722239517698 1
2.13818531397369 1
2.14200366405317 1
1.86092796217823 1
2.38071500027247 1
2.16301798002947 1
1.72715435610022 1
1.69591623672317 1
1.8289090600768 1
2.13570416788205 1
1.82046841334203 1
1.80476327869807 1
1.99066832000155 1
1.77283906520609 1
1.59324938472974 1
2.03278038737856 1
1.9939863877153 1
2.06153798069853 1
2.2394997525987 1
2.752440496657 0
1.80950700145367 1
1.64168438482987 1
1.84654202529361 1
1.9001500521169 1
2.26616619891136 1
2.17402629959078 1
2.54516126770737 0
2.23901151185491 1
1.98746656931588 1
1.57469421989191 1
2.31284674167403 1
1.90066813910947 1
2.39072645251965 1
1.88507319473262 1
1.59971053972256 1
1.86956864215845 1
2.09460750675374 1
1.87247188866592 1
1.61614530552057 1
2.3127858038771 1
2.19495520560511 1
2.3116352808817 1
2.3176031927564 1
2.22619543013828 1
2.1613659353724 1
1.83746669357979 1
2.05862836791302 1
2.36349561554592 1
2.1449093344322 1
1.97586229007771 1
1.95732840116248 1
2.18680307140107 1
2.22672446837737 1
1.64418425704414 1
2.13272304478189 1
2.25658182136821 1
1.78717819072864 1
2.27766741601524 1
1.6643165831864 1
2.17933836289248 1
1.8168252884563 1
2.2162149497709 1
2.03835306225383 1
2.03022357585062 1
2.20406868303146 1
2.39211046885184 1
2.09593340321116 1
1.46966408610716 0
1.84374854526434 1
1.80688762502265 1
2.11478505619536 1
2.06113665843129 1
2.05202021222038 1
2.14089204679476 1
2.07171882102415 1
1.74765280409795 1
1.83940944745762 1
2.45878235368532 1
2.42215866448884 0
1.45534058252425 1
2.02041475375335 1
1.95782765780754 1
2.07870134077646 1
2.4697981949189 1
2.27198433390397 1
1.97796739643678 1
1.78676672923299 1
1.9125847644325 1
2.0248716364572 1
1.76451057108603 1
1.6118940207828 1
1.81703411377915 1
1.86320649798376 1
2.27993173155932 1
1.82990903123257 1
1.72398600959013 1
2.0913829009341 1
2.33222968910951 1
2.30302129879838 1
2.54622026553644 0
2.05628318370592 1
1.68500284198594 1
2.37802018938271 1
1.86113321471278 1
2.0998092224034 1
1.95008140933573 1
1.68747063435047 1
1.87525858950518 1
2.87554828623877 0
2.18724776229321 1
1.79217940919817 1
1.96131531302386 1
1.98459778231243 1
1.89801398815242 1
2.05064369345443 1
2.13344206392095 1
2.65488063737341 0
2.05646003417871 1
1.52429309499904 1
2.09557882473249 1
2.04273655239237 1
2.01548700958024 1
2.09609473576417 1
2.04383758951754 1
1.88980789356637 1
2.08202837268644 1
2.40926696571817 1
2.30989033320052 1
2.06659742496405 1
2.10802817477465 1
2.10308458519508 1
2.17419093207093 1
2.27638499113075 1
2.01961943657193 1
2.48503976372611 1
2.20320296219793 1
1.63492551289709 1
1.71561191142476 1
2.08581009482289 1
2.29839498190315 1
2.00919396462549 1
2.25372632636374 1
1.63622569207468 1
1.91816800492002 1
1.69735211622959 1
1.90844298679318 1
2.12182448145321 1
2.57532206272917 0
1.91227444968743 1
2.05870034019223 1
1.89672384056297 1
2.43258828087954 0
2.12231845019621 1
2.11565114482235 1
1.87327851072525 1
2.14327866327694 1
1.39950853522033 1
2.5768821048422 0
1.96120122049356 1
2.15484776193244 1
2.14758181928564 1
2.64497983432527 0
2.10315270688059 1
2.2267871367802 1
1.96059049294522 1
2.06998417631633 1
1.65086420208989 1
2.21421420960846 1
2.02802442244994 1
2.28043933630927 1
2.13006881002439 1
2.61381824695039 0
1.98303142432481 1
2.03442174236043 1
1.85488603981933 1
2.00258547334001 1
1.93986496647812 1
2.24449675786426 1
1.60397638224889 1
1.43012449635885 1
1.82660417775339 1
1.93415187772562 1
1.828470400685 1
1.969879966719 1
2.34983813641841 1
2.57930637904581 0
2.09562865152471 1
1.88722747142379 1
1.70757833503446 1
1.90956053419054 1
2.15696654362012 1
2.04556077106765 1
2.07308611109216 1
2.05506680378292 1
1.94423177817798 1
2.23876085779815 1
2.15179377332554 1
2.3577632207363 1
2.63944971179767 1
2.18380245725573 1
2.46004205452254 1
2.24922603691424 1
2.14878424442877 1
2.36527576407806 1
2.00361868050685 1
2.85667871598575 0
2.16542660965599 1
1.9695221671027 1
1.79096901567267 1
2.17331548106601 1
1.95283136841474 1
2.14645945349087 1
1.53542462454131 1
2.23821380195737 1
2.56996695230926 1
1.85129383816016 1
2.39364505406738 1
1.91834209754533 1
2.06194543537685 1
2.27273575827522 1
2.58949931263344 0
2.19621274451737 1
2.1223741233456 1
1.72141688856374 1
2.10462557904812 1
2.21412553179451 1
1.90732736223025 1
1.86390697210995 1
1.75981777833921 1
2.3426185935943 1
2.17936911600787 1
1.69468382465688 1
1.89703474978979 1
1.84217106085877 1
1.78591333951728 1
2.14063840635169 1
1.89574381004675 1
1.95935580401494 1
1.81536866327558 1
2.17152290280848 1
1.8179208310868 1
2.09216030195668 1
1.80542545646715 1
1.82077102238614 1
1.95135481676737 1
2.07267515785468 1
2.15453020409985 1
1.93562727757636 1
2.18380101800881 1
2.0554942851731 1
1.5101812342112 1
2.13682285187304 1
1.97287012889176 1
2.23726375643843 1
1.70273114217892 1
2.18473574162099 1
1.95358329022362 1
1.82633846921234 1
1.65336884121163 1
1.92628150160228 1
1.95831039887874 1
2.29611030043994 1
2.21806867847452 1
1.64626718927594 1
1.85092427716497 1
2.11994824233701 1
1.86324901971062 1
2.37322809762653 1
2.25475383627486 1
2.0260189652578 1
2.24087089387149 1
2.62630202850815 0
1.94992393810874 1
2.47800033374187 1
2.10815945754125 1
2.10443451718462 1
1.71737539263507 1
1.66982408171785 1
1.91889323099324 1
2.42091826213072 1
2.35379496643932 1
2.22400480775998 1
1.80809321600546 1
2.10984234934598 1
2.02424974622918 1
1.73320264875161 1
2.27185899778644 1
1.78823799381748 1
1.86093015700677 1
2.04873978038525 1
2.22320775460041 1
2.15831332375112 1
1.40250641906354 1
1.86490163995366 1
1.65251693277579 1
1.34280811091389 0
2.19551390949303 1
2.48141995100292 1
2.07633196290399 1
1.95124247175749 1
2.30816002258109 1
2.15892690465697 1
1.76976784246197 1
2.14459336262414 1
1.94082312362508 1
1.87520174563127 1
2.04100452355261 1
2.57428471893437 0
1.88412162213241 1
2.21219204067264 1
1.91903531083718 1
2.18747280746685 1
1.77152449954835 1
1.7821042938556 1
1.71544442190774 1
2.05905937818208 1
1.77773608119618 1
1.85672103462178 1
1.44428892523856 0
1.81332481872112 1
2.34767307873182 1
2.00695005463777 1
2.20804296797298 1
1.74196160231748 1
1.97020095833756 1
1.99299900775824 1
2.02299107829874 1
1.69984894013772 1
2.44500543593442 1
2.00735529413681 1
1.39149628789084 0
1.99300466693933 1
2.31882578843266 1
2.07252270435472 1
1.84847661979706 1
2.06334873677559 1
1.89856827303887 1
1.93770316565632 1
1.75401805916319 1
2.2859632597866 1
2.31243180309431 1
2.00962890543732 1
1.88742302344386 1
1.91803046294057 1
1.98917049490422 1
1.87833365504504 1
2.22545984997378 1
2.09482665478531 1
2.25120004740968 1
2.34107731112207 1
1.89172897609841 1
2.10738917402193 1
1.97842794803082 1
2.25094800226305 1
2.08451980505695 1
2.53581108694449 1
1.97801416119331 1
2.70560886979325 0
1.63123138743957 1
1.69913191560366 1
1.95284425402415 1
2.26030620376697 1
2.47535380487908 0
1.74473305752323 1
2.43480075155951 0
1.98023446464218 1
2.00908643330823 1
2.61737418400378 0
2.04088962949696 1
2.04546668090635 1
1.85372495428421 1
2.19435288125929 1
2.14647952733489 1
1.81587733941569 1
2.53763973405645 1
2.18511318334099 1
1.76756089060987 1
1.76191003006256 1
2.00401402089282 1
1.98109110188574 1
1.84859564951412 1
1.99869760895884 1
2.37172608909178 1
2.27739030555498 1
1.73876384705745 1
2.26839298856458 1
2.29535643966502 1
2.22551761639112 1
1.98478184798276 1
1.83076367281089 1
1.52261347726284 1
1.59888097386106 1
1.83072621571408 1
2.11558250217621 1
1.97360598566401 1
1.8289763878904 1
2.21037974940879 1
2.55224983085307 1
2.48259143472345 1
2.18176384659202 1
1.67029200791827 1
2.32817274836738 1
1.9876650056408 1
2.02338439359415 1
2.20950997800923 1
2.07065058369359 1
2.00492130533464 1
1.9866225281468 1
1.60372273762218 1
1.84614563871586 1
2.49921842404403 1
2.12643265923422 1
1.90051314016025 1
2.03423432315633 1
2.2781671719415 1
2.03628984412719 1
1.45866533784461 1
1.87478641589088 1
1.87959768722557 1
2.47778023331079 0
1.65829333805718 1
2.32928356149383 1
1.48598500375783 1
1.60451793667972 1
2.36772112041534 1
2.3740422846277 1
2.14332445620738 1
2.1701102311143 1
2.01398534161895 1
2.20415670334836 1
2.20272488447635 1
1.99320079255432 1
2.32824400031913 1
2.51302392792439 0
2.5252544909004 1
1.70666083279966 1
2.26739222279975 1
1.81974620666685 1
2.00337484968961 1
1.97098911341161 1
1.84001452853614 1
1.40335861661108 0
1.88901737984546 1
2.379495462225 1
2.2492402444058 1
2.00692791094577 1
2.28484467985425 1
2.39385384898052 1
2.15834145414642 1
1.86016549946306 1
2.16468412126931 1
1.60142196211528 1
1.52574330447039 0
1.79925296954023 1
1.83773828148399 1
2.04567914496851 1
2.37665533780835 1
2.52315094240122 1
2.16211969488447 1
1.49765426892479 0
2.29937593898819 1
1.9824258393484 1
1.58051434373002 1
1.90617215950662 1
2.12828656649007 1
2.15892787398522 1
2.08780661962108 1
2.28935283260941 1
1.94102227412533 1
1.91037799702649 1
2.28435011363337 1
1.35003501417527 0
2.26698261530907 1
1.97302884999114 1
1.24808089434623 0
2.09305789313854 1
1.98253884018794 1
1.88188942158817 1
1.87881268248734 1
2.29514407052561 1
2.17538826502786 1
1.94257208020192 1
1.95752664934843 1
2.22929863515941 1
1.29695943637721 0
2.63916482398033 0
1.8558760138457 1
1.91478692724987 1
2.06118688493252 1
1.87858350778251 1
1.82663691302052 1
2.57191814029118 0
1.90935823233413 1
1.61885094135854 1
1.60033558271096 1
2.00291106153593 1
1.21841380058305 0
1.80468309728845 1
1.84526743798614 1
2.58715637850663 0
2.01005268224324 1
2.00850811231232 1
1.75100183005319 1
2.25597186699364 1
2.24362606416443 1
1.90570987525812 1
2.19987504425769 1
1.76546530062502 1
1.98154170644558 1
2.26004158379931 1
1.87546108948717 1
2.18910233664996 1
2.06742488398207 1
2.1410333917809 1
2.16857781601168 1
2.11510664065933 1
1.66679700879234 1
1.50174757464758 1
2.07028335065486 1
2.10525736328373 1
1.78638969564779 1
2.10254975136728 1
2.42831780679288 0
2.1429595433037 1
1.95851112642884 1
1.81276887225535 1
2.21564037915695 1
2.20413806713134 1
1.85275526832709 1
1.89126588775362 1
2.27456001037436 1
2.08360031677395 1
2.19404260189814 1
1.80732963217381 1
2.04531815450895 1
1.99105666636722 1
2.51635619821279 0
2.37242866172037 1
2.42393725446731 0
2.07624868228592 1
2.42481934247017 1
2.14933969867257 1
2.13287466321042 1
2.13037287634691 1
2.01295677808565 1
2.40925002217516 1
1.82106469315092 1
1.71201477781907 1
1.47563674226604 1
1.85634302192909 1
2.3046453189271 1
1.58346473510811 1
1.64307112175489 1
2.38971842701431 1
2.23167630392753 1
1.50740940218163 0
1.9182823423483 1
1.79249990412185 1
1.72410242952043 1
1.76789426698547 1
1.96814484597865 1
1.78753623208521 1
1.67791471839704 1
1.8899830760195 1
1.65789613835392 1
2.36375001317389 1
1.26841872906852 0
2.2458470645061 1
1.86138707137411 1
1.91057671930499 1
2.04703641912102 1
2.2942951403589 1
1.69528959794117 1
1.71343040596393 1
1.87593035937406 1
1.86208855642571 1
1.7593090030301 1
2.0200071137003 1
2.44901001494303 1
1.7714134824973 1
2.40931398988526 1
1.85417133563022 1
1.88573557859068 1
2.11176546472719 1
2.16848513213995 1
2.03572747956865 1
2.15677718658027 1
2.50314107195178 0
2.90006181582958 0
1.86687535709347 1
1.79226428174857 1
2.32010726666931 1
2.02694595442225 1
2.11764963796957 1
2.04232970750498 1
1.69055310823902 1
1.9735750547512 1
1.60407856552699 1
1.53561722809407 0
1.62724079862786 1
1.89512268717102 1
2.08076173181228 1
2.34931790972433 1
2.28972186038188 1
1.86427764789869 1
2.37136576240766 1
2.88029518133777 0
2.10504094623864 1
1.91367869543841 1
2.44931926331769 1
1.97396149681767 1
2.0138265171185 1
1.92740716589037 1
2.29319980510072 1
2.20943955131617 1
1.93155212638573 1
2.07159296039514 1
2.44047976132671 1
2.07050635564336 1
1.80493983729965 1
1.84952386502421 1
2.09323474933737 1
2.35232489971908 1
2.2231815302437 1
2.09738250651244 1
1.9019465342894 1
1.47998974914463 0
1.62661458408914 1
1.67547783948364 1
2.17208113295758 1
2.10309851222076 1
1.89218573408313 1
1.45709771036307 0
2.17699298974623 1
2.30420953425986 1
2.00642553860694 1
1.40965464742064 0
2.19710653352191 1
2.13445051086887 1
2.55827661370332 1
2.019972586675 1
1.88615247272013 1
2.35011301934311 1
2.00226994930016 1
1.59577186828292 1
2.14604991373095 1
1.65249168824227 1
1.99757462973367 1
1.82165104361792 1
1.53473527951985 1
2.07083544391591 1
2.20049838154457 1
2.05896451493683 1
1.60949986612329 0
1.52625096037655 1
1.67513258884397 1
1.96459041552716 1
1.88713012978418 1
2.05146830964595 1
1.57082257168596 1
2.05439644827507 1
2.31832974126984 1
2.0282669237274 1
2.25060546510367 1
2.21517007119629 1
2.70618186234313 0
1.88713083254741 1
1.49822032069098 1
2.01976205315083 1
1.85528685523486 1
2.05118041926614 1
1.90080721985461 1
2.13997148956694 1
2.07276432342432 1
2.37729472853308 1
1.60377371289236 1
2.29683114454094 1
2.10464841380511 1
2.11167095513891 1
1.98218933054445 1
1.72667695770403 1
1.9032234335477 1
2.65624577844119 0
2.08075273842733 1
1.74652805112925 1
1.80603059572897 1
1.72942891577094 1
1.92812293101577 1
1.53593631375296 0
1.33672314967373 1
2.07093507216802 1
2.43629042820802 0
1.82525255273393 1
2.06795153318973 1
2.13198741072832 1
2.33581206780799 1
2.29035315600474 1
2.0380030982654 1
1.54365080983832 1
1.58571355883834 1
2.44898537959204 0
1.95899878438895 1
2.40800880661161 1
2.23785198152245 1
1.88734359796929 1
1.73126428472811 1
1.71533067864784 1
1.63952006359279 1
1.86537549548684 1
1.88846593402575 1
1.85662151457592 1
1.97722957662561 1
1.91301248929982 1
1.94102368900502 1
1.68152309022585 1
2.209450627374 1
1.80134505105574 1
1.88272359912108 1
2.16597848212712 1
1.92731115329424 1
1.93235667375809 1
1.67855316670702 1
1.79869015349134 1
2.27143461976487 1
2.5206511057698 1
2.00610967726485 1
2.11047384952296 1
1.85986282047992 1
1.51365932234507 1
2.07517423144963 1
1.81715857293073 1
2.50543169632381 1
2.03449257373457 1
1.99418033195597 1
2.5735345505856 1
1.99240730220033 1
2.20397880867796 1
2.33151379514588 1
1.91581409773397 1
2.02361641326721 1
2.38342182366497 1
2.4756291845299 1
1.90183247896902 1
1.56170615328254 1
2.17113111973831 1
2.16447562052341 1
1.93531812839638 1
2.17080859836452 1
1.95263294389934 1
2.37498915077118 1
1.61202786839893 1
2.27171658006595 1
2.05719594134845 1
1.64598298919845 1
1.5366877599985 0
1.69902358815328 1
1.95412929884106 1
1.62213172735299 1
1.45449483160321 0
2.65408888582073 0
2.25699416340193 1
1.42857389765271 0
2.2694202889363 1
1.64563468307379 1
2.09791864210344 1
1.70214254766872 1
2.00576007106857 1
2.21385128129872 1
1.59146342557093 1
2.06489341529031 1
2.07338901280461 1
2.40402110841258 1
1.78686421696027 1
2.10064075815676 1
1.90630221972876 1
1.56739795811616 1
1.94050046430327 1
1.82532171224909 1
1.94074363133488 1
1.77806051490807 1
1.71636885416694 1
1.42529675215583 0
2.59073501826941 0
1.89598650521252 1
2.04113360939857 1
2.05807944056668 1
1.75368063660582 1
1.91570614526916 1
1.78263583897564 1
2.47355545750009 0
1.2828835786633 0
1.92979930766911 1
1.84919880344665 1
1.89123814938975 1
2.08261357543237 1
2.41901356727184 1
2.24731635777992 1
2.05530433333539 1
1.4505091010455 0
1.57193601489937 1
1.61216314878533 1
1.89193275037232 1
2.21547119789016 1
2.24584356412704 1
1.81716666692392 1
1.99622965316421 1
2.48465871004467 1
1.97602948538076 1
2.0404699420784 1
2.22023849886789 1
1.71068398055239 1
1.86926983643483 1
1.89567852919354 1
1.45858379576313 0
1.71956464923483 1
1.71797690420385 1
1.83269861069362 1
2.12612848674672 1
2.01947471181074 1
2.16061837260666 1
2.42314439184971 1
1.81339002761532 1
2.2989561811058 1
1.82856051301369 1
1.83568638988926 1
1.74527411739398 1
1.81277306458351 1
2.27926338011646 1
1.74019400436457 1
1.55856685082021 1
1.95149573911997 1
2.44871057924958 1
2.42394413779297 1
2.15564087629196 1
2.09430744937405 1
1.89094550671026 1
2.57831012985831 0
2.23156796776036 1
2.39288268211873 1
1.56973894109249 1
2.05521182463504 1
2.42328812593792 0
1.95056114656331 1
1.95396560298539 1
1.83787778378594 1
2.13456884373522 1
1.9692247059969 1
1.99603972624351 1
1.78991370437871 1
2.10371457748554 1
2.21153783471976 1
1.4890837258496 1
2.38714907826405 1
1.98617112186125 1
2.14137480839423 1
1.53644079203314 0
2.04016364967231 1
1.60813343617246 1
2.10144493092714 1
2.01791313683836 1
2.09408559025311 1
2.56129761224773 1
1.91199342631482 1
2.70674739132321 0
2.11021323224083 1
2.33701904384276 1
1.89864499028353 1
2.08144337765124 1
1.71188769324023 1
1.82462180142452 1
2.06656603854379 1
1.58825017271707 1
1.70919357119042 1
1.86658115223738 1
1.64187549051217 1
2.20556949041377 1
1.8559501132818 1
1.98948231946119 1
2.2710716340292 1
2.22512497452929 1
1.70708082977344 1
1.7872768212717 1
1.60588692010005 1
1.84207113911709 1
1.90261842136004 1
2.09920518711403 1
1.31747692327866 0
1.96921773586665 1
2.58322236766982 0
2.11417163416848 1
1.89403051501412 1
1.71877646978551 1
2.01688617513451 1
2.26523216250073 1
1.7560917952467 1
1.79478672429408 1
2.09840701870037 1
2.3004229789503 1
1.98371505652021 1
2.78436804573294 0
1.84202854604249 1
2.24858553858193 1
2.05213100889917 1
1.99519003608539 1
2.1797523649451 1
2.30201218368262 1
2.2364180605844 1
2.4155100170915 1
1.68601125860512 1
1.41353361198459 0
2.00141649232005 1
1.82060146846657 1
2.24259388530587 1
1.59998511226437 1
2.18693644422013 1
2.11216941988514 1
1.90447877949083 1
1.78089289890563 1
1.80636976896512 1
1.87895594092892 1
2.07796376462359 1
2.01999454697479 1
2.25535402347241 1
1.72021380149838 1
2.28838475285341 1
2.16150929418942 1
2.15046646960253 1
2.08166624518835 1
1.90602822319383 1
1.79036268835289 1
2.32846925117892 1
2.21348769842723 1
2.01139653166019 1
2.42103355220191 1
1.99253131227695 1
1.89885626839077 1
1.77812510367959 1
1.63233451149141 1
1.88823500539796 1
2.13075662176623 1
2.07339780127907 1
1.78059875257033 1
2.02975872015138 1
1.49309016835061 0
1.87050282119792 1
1.8811631404415 1
2.17914584788192 1
1.82610813561574 1
2.37090275440894 1
2.44408867797823 1
2.09082824269712 1
1.7046424752191 1
2.3255531983164 1
2.32611754861509 1
1.64923699267064 1
1.76314868201767 1
1.98369670870988 1
1.43697194030873 1
2.17878835172491 1
1.96946160438859 1
1.95083413589614 1
1.98940471971077 1
2.23064808032677 1
2.25282620489306 1
2.06246170168105 1
2.23292323350685 1
1.89644022852424 1
2.13485062360125 1
2.01630840774778 1
2.22340424434091 1
2.12602988170486 1
2.20794398656327 1
2.06971606565453 1
2.49394584030071 1
2.01951250010938 1
2.29414991706662 1
1.97180223733553 1
1.49027834058735 0
1.69658138948184 1
2.27921520885258 1
1.5997034127763 1
1.9353052611882 1
2.04457730644291 1
2.01767915495966 1
1.65934521415363 1
2.29916526210497 1
1.59292137974479 1
1.26400996973792 0
2.54394326075843 1
2.01023168136923 1
2.09929667920234 1
2.39161022040412 1
1.63364529465053 1
1.74671084603922 1
1.23423260056102 0
2.38010314010015 1
1.91426095439697 1
2.02306243865218 1
2.24442435347257 1
1.81598943121735 1
1.59535744124877 1
2.1457282632122 1
2.14712141227739 1
1.87472446059348 1
1.67834180274948 1
2.03225812706434 1
1.99746247611915 1
2.06031376681803 1
1.65225495181166 1
2.30567646139097 1
2.04181904191834 1
1.83702551327278 1
2.18474490910777 1
1.49590951690931 1
2.15272450456989 1
2.14159725596567 1
2.13184983284065 1
1.73590832622307 1
2.31729598439387 1
2.22032040848053 1
2.44627480183348 1
1.72345956715759 1
1.86408981272222 1
2.44736696211591 1
1.38735911616071 0
2.25963772493332 1
2.14054487199989 1
2.09332485922808 1
2.09009123434415 1
2.01960741396499 1
1.91624584623392 1
2.10737165613286 1
1.56947065660417 1
2.03505832625365 1
1.8190429488704 1
2.37823543212001 1
2.2775911352569 1
2.52229688316635 1
1.72858462725117 1
2.0374138736259 1
1.72715219251787 1
1.90973121043324 1
1.41682322625735 1
1.77754123168846 1
2.17998595533826 1
1.91821861031254 1
2.02294408740798 1
2.16499743943096 1
2.26618150694127 1
1.41100967873313 0
2.15133188505949 1
1.75422050340739 1
1.57259340312141 1
1.78877975251245 1
2.00684356948541 1
1.64155620528409 1
1.58134490334716 1
2.05572863396439 1
2.17254248906398 1
2.084824341052 1
2.10592029050411 1
1.83786505466274 1
2.023958837299 1
1.7104454054278 1
2.14909739968977 1
2.54836133857615 0
2.2147053461824 1
2.17158871906743 1
2.2450145355242 1
2.27961592571378 1
1.67313862898072 1
1.91424801159878 1
2.00171150034206 1
2.12137292190608 1
2.68186685550265 0
2.10082479584833 1
1.78059696061048 1
1.77308387407006 1
2.04393864702627 1
2.11247868401884 1
1.94209431330292 1
2.16284216600422 1
1.93470153534873 1
2.43980059143331 1
1.54236048997531 1
1.94607761426366 1
2.06419168393881 1
1.74047525640256 1
2.36601256567752 1
1.86209572224174 1
1.797468656341 1
1.9425700107959 1
1.99160472369146 1
2.33506211053716 1
2.32694589569898 1
2.30701126702684 1
1.60366009418431 1
2.2935828000432 1
1.86226795436587 1
1.39857031589751 0
2.03187599658029 1
2.09819784528341 1
2.08614605783261 1
1.68713231843523 1
1.89235705942478 1
2.16008134068379 1
1.21983416878874 0
1.71775794272867 1
2.03776346641679 1
1.73927469140904 1
1.2992229126532 0
1.66488696242701 1
2.35541410349798 1
2.05871254727144 1
1.80582380150678 1
1.76872274299273 1
2.2037362577437 1
2.21151329785822 1
2.05531636032065 1
1.74060892428612 1
2.1265473927648 1
2.11057182336113 1
1.77525382671347 1
1.80475290851846 1
1.97488338783534 1
1.53822297191731 1
2.18459479059314 1
1.41149400097025 1
1.92493038412666 1
1.55211544241633 1
2.36236337448349 1
2.29917419195115 1
2.18572470191104 1
2.22294690867451 1
1.7409536881323 1
1.47569678032194 0
2.62868974711032 0
2.03131450056113 1
1.94279091068946 1
2.02160501900084 1
2.10098313742649 1
1.90290445586565 1
2.17834964929467 1
2.17072875597876 1
1.74879469929633 1
1.85128819145715 1
1.75382249479505 1
1.84577947219784 1
1.47811383366364 0
2.09105619061001 1
1.71591054928363 1
2.73889042236432 0
1.7105638566855 1
2.44235253383571 1
1.69237978905599 1
1.8430068683596 1
1.97551801341131 1
1.80213621201194 1
2.08622985419025 1
1.90663676099234 1
1.69297510835797 1
1.81083669391809 1
1.71840624631236 1
2.36773573572813 1
1.57850716782564 1
2.20480029698334 1
2.09756697416915 1
2.31466216385191 1
1.81051399534834 1
1.55797907863773 1
2.03301290738022 1
2.03949113354326 1
1.60080633133581 1
1.93278693118395 1
1.73980783960628 1
2.05075391240764 1
1.49523870834231 1
1.81286245985056 1
1.98338275728095 1
1.51219144403178 1
2.02522187143865 1
1.5218086412373 1
1.59168837955392 1
2.12914633601994 1
2.08059123486535 1
2.0381766831161 1
2.23239720261593 1
2.0335836026932 1
1.76845246674927 1
2.15923065971166 1
2.22343191217611 1
1.84334364140167 1
2.78901844359794 0
1.86307478481121 1
1.73465410067006 1
1.88794933112505 1
1.71799528416685 1
2.06406606162355 1
2.06553522547239 1
2.09908642691194 1
1.75942498722835 1
2.23193149015064 1
2.21682979328122 1
1.92757932921284 1
1.40495106540969 0
1.91621151193592 1
2.10077801787459 1
1.79219018606543 1
1.76154934620776 1
1.92947108268356 1
2.23224674097769 1
1.73470942892749 1
1.64480660632854 1
1.86446754628333 1
2.16823513125475 1
1.96532259241994 1
1.80201252934074 1
2.42333517984068 1
1.98610890998579 1
1.48314961025496 1
2.37283937550058 1
2.11338574378469 1
2.1884625470585 1
1.94135188543527 1
2.58383666202195 0
2.23217424818716 1
2.23324583124232 1
1.94463213034526 1
1.99151678969612 1
2.07588340040392 1
1.56199695303015 1
2.04221091490774 1
2.36262289714053 1
1.88636967124012 1
2.22217510092474 1
2.20166762182379 1
2.54788493783724 0
2.1263013705423 1
2.22356102191425 1
2.43085330950482 1
1.79101685564975 1
1.90327392392209 1
1.6852335554404 1
1.69166428073464 1
1.97220701170471 1
2.1368808145019 1
2.18979107851079 1
1.95207559282928 1
2.60621177178592 0
1.83951342310036 1
1.43072022469564 1
2.44698300150496 1
1.65673704508305 1
1.36211577178993 0
2.32882337185541 1
2.04787320316363 1
1.79561664295016 1
1.84439692046457 1
2.11926877288533 1
1.80004386752094 1
1.70943125494695 1
1.71458407189497 1
2.23350029406905 1
1.90800437757115 1
1.7388608142855 1
2.03526183287268 1
2.17997724809346 1
1.9736393987726 1
2.48296589267182 1
1.77544386931765 1
2.31908726917007 1
2.38312457940701 1
2.05722583134345 1
2.51917214129873 0
1.99433605818278 1
1.96215478896993 1
2.14599188190461 1
1.70482521778542 1
1.98442455902842 1
1.66703156488767 1
2.06819976605083 1
2.04707007121071 1
2.30565467540604 1
2.20397207690799 1
2.466536962621 1
2.71247366172503 0
2.43241751451858 1
1.77445694146243 1
2.18317954121692 1
2.35265630204622 1
2.19224494236239 1
1.72352229472045 1
1.87374968832914 1
2.03242660741566 1
2.06391084476082 1
1.97446056356132 1
2.03313163744666 1
1.64010900565118 1
2.14737828889353 1
2.19965692328299 1
1.79423229257371 1
2.17627767567965 1
2.02518073465411 1
2.04373979673859 1
2.22697077067978 1
1.85211039860527 1
1.95737795165428 1
2.38024329111645 1
2.30078909649867 1
1.63129577688081 1
1.78423022203448 1
2.29322724848202 1
2.24603863602942 1
1.95505572410523 1
1.98091182524694 1
1.88259559938233 1
1.68554425075574 1
2.16641977025201 1
1.99583773376935 1
1.75388049543127 1
1.95035940354415 1
1.9006592889855 1
2.06358778089269 1
2.02445775998818 1
1.90481286445942 1
1.64328434445095 1
1.58160253672444 1
2.24821588145828 1
1.84601902810655 1
1.50629058459432 1
2.40699200605135 1
1.75053605223656 1
2.13373308263329 1
2.04273447044599 1
2.21052382395413 1
2.07283956537485 1
1.62822711279628 1
1.98691757540511 1
1.70272841855771 1
1.63321467598115 1
1.63837140560214 1
2.12556104907834 1
1.63128653673105 1
2.09025050433701 1
2.05377819886216 1
2.22224617006991 1
1.81831513445109 1
1.65381930363113 1
2.41615459920886 1
2.04257490153071 1
1.74959981893745 1
2.43372549857447 1
2.01351892352659 1
2.16463480855417 1
2.16620794900775 1
1.9145641646219 1
1.69322313510784 1
1.58256190390211 1
1.72613218472992 1
1.6607351003351 1
2.32129587914598 1
1.86234819925407 1
2.11928222342824 1
2.19175386746756 1
2.21010181937 1
1.83135730257177 1
1.96118140065738 1
2.5858948542667 0
2.30115847372622 1
1.97249105172138 1
2.06689100882866 1
2.2194268739494 1
1.63626053220516 1
2.08575441967756 1
2.14495819713923 1
1.67198036316753 1
1.98675496134675 1
2.45613481881068 0
2.32231137134239 1
1.84590696470631 1
2.09274454633394 1
1.76325423631957 1
2.59995661289464 0
2.01993705259711 1
2.10992286533729 1
1.73922728508802 1
1.71381246351004 1
2.15202155501714 1
1.78958704187062 1
1.77684120052282 1
1.71195538327132 1
1.71294009211655 1
2.07585130077827 1
1.92553069151161 1
1.8544232188222 1
1.70390214580239 1
1.95982646126423 1
1.9712175374669 1
1.91902180889335 1
2.17305082245991 1
2.31599485981681 1
2.24207344399085 1
1.89204762764737 1
2.21727333171007 1
1.73933085535315 1
1.67924140819632 1
2.25446666052394 1
1.55557479245518 1
2.07677254677775 1
2.22259606157303 1
1.57299717365926 1
2.04654182077642 1
2.00094245676016 1
2.0924218866903 1
2.17546946121564 1
1.9869589050671 1
1.66312735871306 1
2.15184881218555 1
1.70197830602214 1
1.52118930959099 1
2.27879036455988 1
1.86461189563746 1
2.16399263977859 1
2.0749936264634 1
2.36360475094456 1
1.79274791997302 1
1.76194294466826 1
1.57631137581447 1
1.78445784600543 1
2.1041019538474 1
2.24456218683444 1
1.77662616180742 1
1.56400909575474 1
2.2257109929496 1
1.94976828060962 1
2.13135131485221 1
2.09136991706563 1
1.55741585405479 0
2.32130936737755 1
1.99118052316451 1
1.77472022338019 1
2.03687743959226 1
1.48272710290846 0
2.34716554712619 1
1.87376135593647 1
2.28217889731459 1
1.59773036519563 1
1.48379375019993 1
2.47716539205085 1
2.14744395380171 1
2.23088079782312 1
1.82502141006969 1
2.25157625723906 1
1.63435160798318 1
2.34985934274639 1
1.73072257214307 1
2.19289090006035 1
1.604990274161 1
1.9344358831071 1
1.83747090382174 1
1.4465267449554 0
1.82123355684997 1
1.77159129692164 1
1.91086030894954 1
1.95457548060144 1
1.69388498181231 1
1.6715397430287 1
2.16034079984799 1
1.99322437248505 1
1.99291876214549 1
2.21065432501749 1
1.79722018387536 1
2.37477307310049 1
1.7636232353407 1
1.55856271368198 1
2.09188705525856 1
2.17566780465793 1
2.19950066461645 1
2.31783802955519 1
2.06257015506846 1
1.84551303278174 1
1.6912153167121 1
1.81771221122472 1
2.07265889847899 1
2.28777620082209 1
2.046482387814 1
1.55079238004909 1
1.61247156623294 1
2.1430151473394 1
2.12753138982432 1
1.83431774535231 1
2.22431230412419 1
2.28120607410814 1
2.05392720983444 1
1.80116244500859 1
1.90172641670991 1
1.67077396209572 1
2.1720859749862 1
2.49924028148097 1
1.71462526815697 1
1.91101543906368 1
1.79297552165603 1
2.04675161139901 1
1.71830537527085 1
1.96211358326781 1
1.93836716254296 1
1.95848880609626 1
1.59679036744977 1
1.95945969841082 1
2.03029805577453 1
2.05484494573467 1
1.96603283621429 1
2.20918443007301 1
1.92251837905925 1
1.94079660468519 1
2.28102664058437 1
1.91655800990816 1
2.14988629149457 1
1.94813271217485 1
2.26012556646234 1
2.3757379575868 1
1.83946564723108 1
2.07759361176237 1
1.81178211311176 1
1.78096168132247 1
1.28676298255487 0
1.97527121457631 1
2.18385914194102 1
1.78759588448101 1
1.58591218628803 1
1.92017505998921 1
2.1715040797664 1
2.23960781955321 1
2.12709709946914 1
2.07912229867631 1
1.90927683782928 1
1.80554438923649 1
2.06349284558805 1
2.14520184233663 1
1.99455619990576 1
2.21473255288781 1
2.20034995271476 1
2.21977381613101 1
2.29844071696944 1
1.80913429945853 1
2.00714567288496 1
2.28611079044438 1
1.81211508994707 1
2.51445129030824 0
1.69464160573234 1
2.01501572236077 1
2.11653987957552 1
1.77001064367006 1
1.97885951694607 1
1.86670455600487 1
2.08617020218686 1
1.97123542416301 1
2.15026400837751 1
2.50439142840956 0
2.00516481361987 1
2.11901031727332 1
2.14251802724101 1
1.82601247222474 1
1.7551059897456 1
2.00231951142381 1
2.25958236942976 1
1.70495020097593 1
1.82773244029399 1
2.34176601522495 1
2.2322037521732 1
2.15596268002324 1
1.9753025819493 1
1.86142342519963 1
1.82654010009492 1
2.46019934779198 0
2.00169291677801 1
1.90303160663614 1
1.82469898150846 1
2.22525428838588 1
2.08226395401682 1
2.08370491298052 1
2.15352937110543 1
1.85246033032565 1
1.77101438282589 1
1.8787550231459 1
1.9430389165872 1
1.92537123956115 1
2.03069029796101 1
1.98443648772112 1
2.14343895801673 1
1.95358345431063 1
1.88798983213122 1
2.24732624210365 1
1.59100372691127 1
1.73235010061743 1
2.40623977895159 1
1.47007808552518 1
1.97328437282465 1
1.77317127632512 1
2.45905933216157 1
2.17543502226513 1
1.71562340193618 1
1.8384940813143 1
1.75665681437132 1
1.9591584673191 1
2.14769232675208 1
2.15913978140125 1
2.12241721150473 1
1.53126865357598 1
1.92200193254609 1
2.35603430793305 1
1.92306321785061 1
2.17326874576864 1
1.23030230452608 0
1.83046160583904 1
2.46257456606778 1
1.89159348735405 1
2.19923939672875 1
2.10431561969564 1
1.68306032023946 1
1.65817628417689 1
1.73522873021383 1
1.94041290469266 1
2.28765512193301 1
1.60357929625059 1
1.8969566104656 1
1.96373734023009 1
2.57758051064028 1
2.02812586935543 1
2.32333798101403 1
2.25865981328496 1
2.13998008766716 1
1.84782710261909 1
2.03108192781371 1
1.73110305959227 1
2.07975431306154 1
2.10019612588626 1
1.82386104100354 1
2.27899639082766 1
1.89274743593716 1
2.18908368083177 1
1.55570606468337 1
1.71952108677278 1
2.69270088616254 0
1.69279115002646 1
1.87676834939074 1
1.76843471080308 1
1.46215121071581 0
1.85139250676675 1
2.18185738106429 1
1.65602252545475 1
1.71979677928034 1
1.35803206309178 1
2.16858918432561 1
2.13794051281006 1
2.03406730410649 1
1.96050262298522 1
1.71491600240129 1
1.94586276182964 1
1.89674696281625 1
2.29162566987986 1
1.7542718361892 1
2.30015043865861 1
1.9616867118951 1
1.82592346990505 1
1.53953630653171 1
2.26001383606751 1
1.81464798474878 1
1.91146630214581 1
2.22447470387493 1
1.74196346452647 1
2.18019921411382 1
1.68912499000244 1
1.90123446573357 1
2.09901474359998 1
2.15965596254952 1
1.84661076258226 1
2.16328860434667 1
2.27801066703901 1
1.95724643948708 1
2.29401837213051 1
1.84714819887095 1
1.4641419409234 1
2.19647465804326 1
2.04152962121383 1
1.7122715989477 1
1.30530341204645 1
1.78977219353725 1
1.86843058975459 1
2.13706980656368 1
1.86741356934028 1
1.95008183753141 1
2.04074827119867 1
1.8241547057919 1
2.20929234583208 1
1.58044171603168 0
1.84677196042247 1
2.16613253020127 1
1.63172056115876 1
1.95545715354305 1
1.6863267415567 1
1.99185739033005 1
1.82237645098419 1
1.70295358889477 1
2.00795809049099 1
2.23314263935935 1
2.05857810940941 1
1.8895470828969 1
1.90853180618831 1
2.34053540077792 1
2.00544350577921 1
2.08015347459321 1
2.12106288576655 1
2.14900568869918 1
2.24793016107129 1
1.81972847508143 1
1.82634321762593 1
2.10773463205938 1
2.33178997462297 1
1.88528701659285 1
2.50042396998907 1
2.45996447964182 1
2.34133758014008 1
2.01847443464165 1
2.36322140988533 1
1.50472327433693 0
2.12612856028572 1
2.23995558003994 1
2.06022398412649 1
1.83828369575032 1
1.92787260873832 1
1.86385107044288 1
1.99978616692153 1
2.29443791760124 1
2.12988218833212 1
2.24115207255161 1
1.99564620677623 1
2.25054474950551 1
2.20003509295729 1
2.0314484816364 1
1.45747448863521 0
1.86397940102761 1
2.07284899677144 1
1.95057447515236 1
1.94955980722322 1
2.12626606905351 1
1.76496306204658 1
2.20334383452656 1
2.12009633114957 1
1.79774406461362 1
1.95920404273063 1
2.00731877942627 1
1.93358308129586 1
1.92594288086993 1
2.07327076286261 1
1.69405393662653 1
2.10367249911989 1
1.80724842572799 1
1.46328918208408 1
2.02877799196284 1
2.1183848058875 1
1.97378564128486 1
2.18764126069778 1
2.16863490429653 1
1.67917981928577 1
2.03775708703944 1
1.80393339269882 1
2.32295812913517 1
1.80587391357894 1
1.99239765656894 1
2.42217892218539 1
1.88641096919392 1
2.07411014979542 1
1.76929424491835 1
2.12803556195338 1
2.03140398586044 1
2.12648353149539 1
2.03881250949408 1
1.47341063109673 1
1.85175956048393 1
1.73019166122661 1
2.08900118452012 1
1.9022629193095 1
2.30228754664913 1
1.76756316150285 1
2.09832605699991 1
2.52536470934398 0
1.78906340284678 1
2.276002875896 1
2.29584604754235 1
1.72915838015274 1
1.69700093602423 1
2.0397128511538 1
1.96425121936048 1
1.80821692250516 1
2.73017823054889 0
2.07496200426854 1
2.04604249121915 1
2.0201003559713 1
2.18147118706664 1
2.27839705488055 1
2.61442497229648 0
2.34127886631859 1
2.21959747932565 1
1.8407584796793 1
1.98001689297129 1
2.10146399033789 1
2.01020501089192 1
2.24377465282525 1
2.16537137120183 1
2.02484923313282 1
1.66981587172173 1
2.19084746337479 1
2.12479895898111 1
2.12644147264867 1
1.24135174149931 0
2.24515544338155 1
1.81529531004173 1
1.78572634642084 1
2.0715764561247 1
1.96786036770281 1
1.97849658806958 1
2.11632138484016 1
2.17934176114177 1
2.10528092646925 1
2.31379329053034 1
2.06936836844539 1
1.836146043885 1
1.55943239717585 1
2.31118369851016 1
1.42760045885791 1
2.23880965525603 1
1.80607177206941 1
1.82507109713052 1
1.94060160717603 1
2.07815153279608 1
2.1231849296782 1
2.05660830505577 1
1.52919342149733 1
2.11509841460771 1
2.36542381754281 1
1.76997019797317 1
2.31772275624447 1
2.25683284912435 1
2.70666739758594 0
1.58276613859089 1
1.92444944233641 1
1.9583269665908 1
1.66754645927512 1
2.18029251069548 1
1.98485601579503 1
2.10641348321752 1
2.17690494930668 1
2.19340908209085 1
1.92800843203914 1
2.1687587988393 1
1.92306684698611 1
1.9421832131236 1
2.07212898123825 1
2.45627539068853 1
2.01235166752127 1
2.45028220532562 1
2.2105477992896 1
1.70104205909468 1
2.42010138915976 1
1.72543116520725 1
2.22975928826152 1
2.00147914254155 1
1.46276748725556 0
1.86217398653329 1
2.10879278592284 1
1.88642405820214 1
2.59319351268677 0
2.26039597387163 1
1.79446804566617 1
2.15240021228515 1
1.98760322826689 1
1.97788417168343 1
2.27209746627945 1
1.77629024696124 1
2.05193931890217 1
2.10751922511145 1
2.68673808956851 1
2.0689474967118 1
1.8257791372919 1
2.43452965515438 1
1.63914492474835 1
1.85275474248192 1
2.05595959503659 1
2.17883501413714 1
1.61580713686563 1
1.57961761426182 1
1.7711588603421 1
2.00428437052267 1
1.7676033618745 1
2.51187309858098 1
1.91825991858758 1
1.79305067367598 1
1.6470113093593 1
1.42000472780608 0
1.9604189433841 1
1.98976476632265 1
2.26844390804552 1
1.56877211160688 0
2.16822202107337 1
1.81345254080643 1
2.03022226756613 1
2.49141176241042 1
2.01014738697981 1
1.91801793798236 1
1.74002520850765 1
1.52163169156747 0
1.81345038389393 1
2.04222718172761 1
1.76584421111811 1
2.48811464558433 0
2.19677162794297 1
1.99285162489761 1
2.0583270581437 1
2.12287041445264 1
1.58988427523731 1
2.14540521400122 1
1.99000560333086 1
1.83273919499978 1
1.71834183450689 1
2.23291609606459 1
1.9063700817 1
2.4081237165722 1
2.30097465758268 1
2.45813810285332 0
1.80603962800855 1
2.07159888971078 1
1.8884519399433 1
2.09403381192587 1
1.98490887429216 1
1.90126708779769 1
2.01207935782536 1
2.05392416934324 1
2.07365064255963 1
1.81476616422543 1
1.81012367761809 1
2.11309056351027 1
2.20820757461463 1
2.09647903744191 1
1.97038722020215 1
1.7630535076694 1
1.97293317982235 1
1.75566177727274 1
2.25290590408664 1
1.94836115454122 1
1.80579546065206 1
2.07782797085935 1
1.59012989425718 1
1.98807950820377 1
2.40522115014508 1
2.07387054576782 1
2.3044110730864 1
1.81346864019073 1
1.79378453490846 1
1.97178083069826 1
2.03216381745059 1
2.03091032013143 1
2.22434591027034 1
1.95651255594919 1
1.98841348721726 1
2.0539566704748 1
1.45398014592459 1
2.49770298992127 1
1.69103547557327 1
2.31690237476002 1
2.23626061993488 1
2.34660324395002 1
2.14614337313977 1
1.94810917239599 1
1.58371322771228 1
2.00920391923764 1
1.67630138274685 1
1.98842270639225 1
1.93628177171023 1
1.817802720549 1
2.02381624982622 1
1.94844704493535 1
1.90877094816199 1
2.18464480059798 1
1.66655369878864 1
1.78825345628744 1
2.04331331519466 1
1.96596586500707 1
2.02293320695293 1
2.20728400805737 1
1.68528779500954 1
1.85693593107346 1
2.04294306480991 1
1.66978748039901 1
1.67731443411961 1
2.00188198593287 1
1.78280476092292 1
2.08269934252477 1
1.88039757855407 1
1.73268495295204 1
1.87627659045751 1
1.67462398309588 1
2.10835717643735 1
1.96908598871181 1
2.09264487735214 1
2.43628304142196 1
1.96452053825076 1
2.27825818436602 1
2.15833040462318 1
1.60499107450417 1
1.78124803626392 1
2.25623176919504 1
2.06709396661926 1
1.73184308908402 1
2.01262674388484 1
1.71655681124941 1
1.79154230182136 1
1.44922166161562 1
1.73520971099001 1
2.13206783590852 1
1.45481268613938 1
1.58929983546486 1
1.77871100794223 1
1.88554240712598 1
1.97574551344348 1
1.96124563620611 1
1.81886127830035 1
2.04090518309953 1
2.06334346967614 1
1.56900698421579 1
2.04240204073162 1
1.97639448509135 1
1.77339223697203 1
2.0445525093339 1
2.09785480217901 1
2.01943830738123 1
1.67993771879353 1
1.31645887169732 0
1.87899040167331 1
2.30406743564218 1
1.98733427034279 1
2.49898340398104 0
2.18581274591681 1
2.23070578729028 1
1.74735114361874 1
1.80377036657834 1
2.29953755576478 1
1.95191288800571 1
2.05445269657353 1
1.8343286387721 1
2.16947687529592 1
2.0031849300942 1
2.40743307504013 1
2.7367951231819 0
2.30308912521403 1
1.86595847715324 1
1.89203767750561 1
2.18912577019599 1
1.79848525182633 1
2.01134977236725 1
1.84311019759924 1
2.46388005211401 1
1.81931891824787 1
1.94422734333643 1
1.79374349329289 1
2.13749883592622 1
2.00695294337484 1
2.1027705757614 1
2.20515050044859 1
1.59848383727556 1
1.78408359729769 1
1.69350788153954 1
1.75621085775791 1
1.83633892921002 1
1.72669784492431 1
1.87506924398207 1
2.02106920053707 1
2.34406967811544 1
1.92733906765188 1
1.78817331079758 1
1.77086426083162 1
2.21924899138948 1
1.82610400366634 1
1.96657603234242 1
2.12549095444155 1
2.00573352447618 1
1.84833200781301 1
2.21746313551971 1
2.31061438354157 1
1.87672623834742 1
1.95716822801552 1
2.37668426423245 1
1.63755867819341 1
1.38150188229639 0
1.99462839709375 1
2.00524384816488 1
1.84597470979895 1
2.29683331549222 1
1.73705941952892 1
2.1272450485799 1
1.79114747316816 1
2.03666310259422 1
2.01245529853133 1
2.16979246884243 1
2.08791505070798 1
2.2431615397056 1
2.01999737798631 1
2.58901957156328 1
1.96406736209878 1
1.65122826072411 1
2.05432005416552 1
1.92233972230021 1
1.36000481220715 0
2.3031272433995 1
1.79112148332692 1
1.81580529739353 1
1.96721900712212 1
1.86526153318356 1
2.09155448565878 1
2.00154075844468 1
1.61718232012641 1
2.11586178018637 1
1.84142930071061 1
1.77177875938427 1
1.83946730365631 1
1.88803776750883 1
1.80317028821717 1
1.69891596704163 1
1.93242667967353 1
1.50866747287986 1
1.80231935640297 1
2.06768864894197 1
1.59830643781248 0
2.0001067989962 1
2.01790771031024 1
1.79479661819582 1
2.2490424318738 1
2.27613397307796 1
2.16201959980494 1
1.93021137295505 1
1.68705455320221 1
2.26083788045648 1
2.41831209655177 0
1.71246130114956 1
1.45747670396617 1
1.93699547307663 1
2.00807722708229 1
2.1545033231615 1
1.86837337558474 1
2.22255415494163 1
2.03312220652361 1
2.38191929369048 1
2.18154704650115 1
1.74965121329822 1
2.32200746974947 1
1.92001021032816 1
2.06533364737727 1
2.42384365101979 1
1.82890808334729 1
1.67513610665142 1
2.41730968062883 1
1.59090758775673 1
2.25305872849566 1
1.81059538164433 1
2.17913803400072 1
1.87967351018348 1
2.09780381865914 1
1.84375630883323 1
2.35675247281567 1
2.10819835733402 1
2.08786794749718 1
2.02299843827678 1
2.29896144254008 1
1.52977610242923 1
1.86139895573412 1
1.9769573193307 1
2.3595516395952 0
1.82286388938411 1
2.22546965401858 1
2.03420166756882 1
2.03714139897659 1
1.85304507972388 1
1.80621619271948 1
1.8232123419761 1
2.10152601461074 1
1.84835447570455 1
2.15786884761572 1
1.59159792837562 1
1.53287624182612 0
1.37661457168882 0
1.78271385641004 1
2.39324672699821 1
1.68197742329882 1
1.74213503908968 1
1.70313482882521 1
1.98304710799551 1
2.23456948123892 1
1.96408056106843 1
1.63804421632557 1
1.8013251642147 1
1.76956206791746 1
2.2882853393233 1
2.24315110114347 1
2.21499562389171 1
2.26107452778503 1
1.56218363853277 0
2.26346391898436 1
1.95328692756787 1
1.96193901561252 1
2.00925256779749 1
1.98344105724606 1
1.48542753483244 1
2.48812132968523 1
1.29407929652909 0
2.11577647816527 1
2.14125378007412 1
2.41312731455908 1
1.89758843427299 1
2.16200291554791 1
2.34819471336119 1
1.91972710383237 1
1.91459182919206 1
2.05216588185459 1
1.76046504155734 1
1.83025219909506 1
2.39908544435179 1
1.72080224682217 1
1.78150525654753 1
2.56613358525707 0
1.84796928446871 1
2.2052545011458 1
2.27731642286699 1
2.14304669948349 1
2.06658263025955 1
2.39504917861649 1
2.04740693730723 1
2.23963412117533 1
2.33422481328487 1
1.97680245047986 1
2.11206707873278 1
2.0342300926338 1
2.26820465942351 1
2.18522616412574 1
1.92323087405353 1
1.74252832007548 1
2.0439202636828 1
1.91231157711282 1
1.49893097001255 1
1.88874034178625 1
1.49566404010275 1
1.91898565734867 1
2.29593524556609 1
2.07659347085097 1
1.83936687181553 1
2.10315982294887 1
1.88969576833864 1
2.08074247905014 1
2.02594070272977 1
2.24328277693804 1
2.12721158651804 1
1.26309431863528 0
1.90254447886758 1
2.14486256245153 1
1.91689576654265 1
2.07269146989276 1
1.79505867663825 1
2.09686052015651 1
1.62379926332804 1
2.05551100280028 1
1.98463114441051 1
1.87350461082128 1
2.11773267317321 1
1.95606890398764 1
2.26486769820214 1
1.36460196961466 0
1.79767667404373 1
2.30915461675488 1
2.2885384785384 1
2.01258462339903 1
1.658568001094 1
1.92788997620425 1
2.33471036307375 1
2.21945000436092 1
2.02610525791994 1
1.90851589941572 1
1.99308190175953 1
1.81578598897913 1
1.96531274926475 1
2.11621916783351 1
2.81567091333642 0
1.89624290388681 1
1.81763157677347 1
1.89484058417497 1
1.71887622681224 1
1.6181103405923 1
1.9635869556172 1
1.86915347769051 1
2.36763015668961 1
2.37993454151969 1
1.75271804633088 1
1.92150695148474 1
1.62694310373763 1
1.79968583521098 1
2.02681857711608 1
2.09285341447948 1
2.37523954473285 1
2.29670575792713 1
1.61137288059259 1
2.28927671552081 1
1.76801964400299 1
2.1977964728242 1
2.4710222123818 1
2.08264214160035 1
1.81017336656506 1
2.09801427770445 1
2.18119327434166 1
2.06627586634492 1
2.56132883920084 0
1.71673991929073 1
2.31711218587445 1
2.24047194300676 1
2.1133513867769 1
1.89799323866458 1
1.70203763184893 1
2.26097693145118 1
2.44166301019062 1
2.57511795513289 0
1.97560553629874 1
1.97119063061547 1
2.24916490491296 1
2.30238140748986 1
2.042406500016 1
2.26563919914959 1
2.327822475006 1
2.17692698215843 1
2.2360178284618 1
1.86989798893826 1
2.26024136233114 1
1.72957561380132 1
2.2763670750775 1
2.30525513038932 1
1.49573125262692 1
2.10903426828862 1
2.29173541915864 1
1.9754751516838 1
1.74959881646749 1
2.07735392577196 1
2.0786636066668 1
1.23002320612981 0
1.59766477412389 1
2.12043224449554 1
2.05791907509476 1
1.09695006387245 0
1.90364240440246 1
2.23074949009039 1
2.27312160448179 1
1.97233573691496 1
1.95765094119182 1
1.80712919517999 1
2.20400863866171 1
1.92071564743218 1
1.80916936802604 1
2.28797026388787 1
2.05064391499954 1
1.69407380036756 1
1.82370316349175 1
1.95262799708896 1
2.27865787298921 1
1.92346073385948 1
1.94695679922774 1
1.92491732807162 1
2.37387512994138 1
2.29206016002396 1
2.04102861388798 1
1.92559968038913 1
1.92163228732252 1
1.85050855973216 1
1.79473818011723 1
2.43225940855298 1
1.8988330755626 1
1.92108086882353 1
2.03734771737831 1
2.45164946229916 1
1.98243521347865 1
1.9584382749078 1
2.05554178795118 1
2.17360211268853 1
2.28468236482079 1
2.01241125545399 1
1.90751421328048 1
1.8848358764686 1
1.44412204978059 0
2.29718915514311 1
2.1936207410736 1
2.50874751535741 0
1.41459414211996 0
2.29174057530569 1
2.1536230115976 1
2.37912011913739 1
2.25024207271079 1
2.19571975475233 1
2.09495018636596 1
2.23154242472715 1
2.61736077934007 0
2.0129959391742 1
2.24216557855275 1
1.59819385756622 1
1.81980421054639 1
2.25181176397731 1
1.80334699488659 1
1.90855536291746 1
1.75459710762514 1
1.88102584346888 1
1.83183481001669 1
2.09235290043206 1
1.60152491602902 1
2.16524354716025 1
2.20878709272423 1
2.32460532196837 1
1.43757035641823 1
2.08373810700077 1
2.21276976812615 1
2.18539508709997 1
1.81664215118404 1
2.12309595353111 1
1.35738030976917 0
2.2940015580052 1
1.98171376861562 1
2.15511560416794 1
2.43060376736064 1
2.17813300471066 1
1.56762472972064 1
1.73907749112231 1
1.9416928725581 1
1.91065617201531 1
1.78895204854167 1
2.18272914829719 1
1.63055453007055 1
1.28145871566606 0
1.95892755795847 1
1.88036148724988 1
1.3997831396622 1
2.12162220810115 1
1.77432889180691 1
2.11315582955538 1
2.25992661261977 1
1.63469661497657 1
1.9327528745549 1
2.073781471622 1
1.80813342900701 1
2.44018506921971 1
1.38763507805558 0
1.97500795283301 1
1.78579080816066 1
1.52412913435144 0
2.10758039873808 1
2.38332032754208 1
1.50431494891355 1
1.92131682296237 1
2.06768303458368 1
2.43483685763856 1
2.29174384429295 1
1.85208457513934 1
1.35944930785852 0
1.76856520960595 1
2.13284596357899 1
1.82365125541201 1
1.58545252432473 1
2.20067364357943 1
2.47307203843458 1
2.56740388859616 0
2.0075700783146 1
1.8134836531028 1
1.77194079897964 1
1.63372982362962 1
1.99279679380881 1
1.94816918074201 1
2.28136225742242 1
2.49173078824013 1
1.89256975504691 1
2.29749208822219 1
1.87689877186953 1
1.75752298286349 1
1.43175759569149 0
1.80397132589366 1
2.19269122325307 1
2.05731956184133 1
2.23131650794765 1
1.71581427996496 1
2.05841714448819 1
2.48657036323535 1
2.30336093485966 1
1.60904103489123 1
2.18255519578818 1
1.80996408754291 1
1.70479653258542 1
1.87811158644669 1
2.45998779502234 0
1.90534645458315 1
2.0151383104121 1
1.86181125111058 1
2.53131089678795 0
2.32934041904108 1
2.02903865830906 1
1.96180908052094 1
2.08162857490704 1
1.70378086138975 1
2.04470131069628 1
1.92621532764073 1
1.89796608454038 1
1.48198863266119 0
2.3461227093715 1
2.44204616329468 0
1.96205772323643 1
2.14129294928121 1
2.06407178664068 1
2.5218004963053 1
1.81451574227277 1
2.49845346572628 1
2.11561752123778 1
2.16900632448208 1
1.40972844444384 0
2.22243046712557 1
1.64992631567393 0
1.89833573224887 1
2.29155042355293 1
1.55504303207819 1
2.57393871215728 0
1.96442536974069 1
2.30136877796027 1
1.81666401427858 1
2.28356066022062 1
2.29068029495859 1
2.10765584994739 1
2.16649485858117 1
2.14937411735494 1
2.07482990736299 1
1.52990618767337 1
2.94321713282907 0
2.17376196836561 1
2.24286282932576 1
2.42299969688983 1
2.17987216997104 1
1.78470039234256 1
1.90774075720459 1
1.5160177820928 1
1.48646831532984 0
2.23778009386355 1
1.73623276071178 1
1.73351779346391 1
1.4440331112633 0
2.06620214775507 1
2.21195185184362 1
2.0770587605123 1
1.77992659917274 1
2.11047975808568 1
1.70367128357246 1
1.75493342194094 1
1.98529560753091 1
2.52084552770333 0
1.78376217667274 1
2.12849474985551 1
1.67874203374252 1
2.50883844421518 1
2.37298787866322 1
2.43891950608307 0
1.97888623621784 1
1.96732400424706 1
2.16041600693801 1
1.67480284789842 1
1.76512956035983 1
1.69123225275084 1
2.10965983120195 1
2.36042281259733 1
1.66379020623485 1
1.65227433024117 1
2.15328843823429 1
2.31350265475252 1
1.82895077039194 1
2.26572593679718 1
1.80635769788431 1
2.03654107014193 1
1.91587932906494 1
1.96536461811519 1
1.80488670933679 1
1.97454930242375 1
2.21411101281944 1
1.64881527520142 1
2.22785807890566 1
2.12924080087575 1
1.80522808304261 1
1.85929315834574 1
1.75595430679461 1
1.85477953099835 1
1.56748381251179 1
2.12894224221125 1
1.68170494135584 1
1.84161740919187 1
1.88319467612255 1
1.97559489069518 1
1.76617769069527 1
1.9733625409244 1
2.04304657451921 1
2.00044315219227 1
2.2313696325065 1
2.17081835041508 1
1.82128162017495 1
1.62016671499762 1
1.63143557494796 1
2.1855801663024 1
1.37564754079771 0
1.6814223845283 1
2.21005451040118 1
1.9135577774481 1
2.4458675385362 0
1.93932782470699 1
2.16947360842046 1
2.03835467219925 1
1.49336623018431 1
2.51740618443654 0
1.96173396198672 1
2.23032590198034 1
1.78144348704406 1
2.11731156413123 1
2.29767980728771 1
1.65994959202253 1
2.18146512009213 1
1.83789552843028 1
1.57089515049576 1
1.97439047933965 1
1.45814293334768 0
2.21137019911121 1
2.13876954145176 1
2.31484364127395 1
2.46871321171962 1
2.15823852832469 1
1.75737478938216 1
1.83863122309862 1
2.12959082823469 1
2.1955408342256 1
2.2536408517535 1
1.88979177662864 1
2.13265442288644 1
1.67854932730059 1
1.94054247937058 1
1.93127797757174 1
2.08229186829361 1
2.02714420757922 1
2.13470356953442 1
2.52423677799916 1
1.68556005796527 1
2.34771936102992 1
2.31516083231441 1
2.30065806924192 1
2.16592713419004 1
2.18232450320634 1
1.55189621893683 1
1.63364811010311 1
2.12305696770824 1
1.91853643958104 1
1.8087737738636 1
1.62448892356391 1
1.9114453451484 1
2.28908415113081 1
2.06916527206255 1
1.74984306377206 1
2.15800148289062 1
2.03237176908545 1
1.76538074573645 1
2.09141695807504 1
2.27162804755964 1
1.53862237192036 1
2.09782857831636 1
2.22269669673508 1
1.89282638470298 1
1.86837752889555 1
1.93115419013163 1
1.89229891561445 1
2.32906144974067 1
2.13888633965006 1
2.06923594485883 1
2.27968202598316 1
1.99137251745031 1
2.22112173316954 1
1.84921421119418 1
1.7992737969458 1
2.36465362860837 1
2.34960503426058 1
1.57729592151276 0
2.0385445980327 1
1.75340205404633 1
1.89639958017047 1
2.20560158336236 1
2.22813161416325 1
2.13740188778746 1
1.80501545362964 1
2.11111230763456 1
1.74570284520693 1
1.76886801518539 1
1.71435410915345 1
1.61878559318646 1
1.5929549479067 1
2.06156402705578 1
1.77737527483859 1
1.81703847744738 1
2.02995978212079 1
2.28900570854329 1
1.42626501746556 0
2.0288830836351 1
1.86251466233134 1
1.77692434664291 1
1.76748651156387 1
1.35106216879055 1
2.20954808092682 1
1.73103567390973 1
2.12589886672489 1
2.13831175039891 1
1.56706347298467 1
2.07943203568666 1
1.69879453957867 1
2.42002866541245 1
1.96745012589313 1
2.30597216100238 1
2.07648829482073 1
2.01395208053332 1
1.73408561506936 1
1.98400319049446 1
2.22262973602358 1
1.81780077910132 1
1.63850441566884 1
2.0228917640942 1
1.97222812737247 1
1.6567004020965 1
1.7112830302144 1
1.62243183455272 1
1.58945344438444 1
1.98281718075155 1
2.25918893165119 1
1.61267501627314 1
1.79306358622401 1
2.1310701036821 1
1.89821066368129 1
2.49309196356295 0
1.96531145079168 1
1.54039449124349 1
1.8816247688084 1
2.13120446064484 1
1.41504138760972 0
1.98591953622493 1
1.38025060712963 0
2.42000617457694 1
2.13030390819987 1
2.19060695009027 1
1.64532900361783 1
1.60865246187573 1
2.26184509225797 1
2.04945541129297 1
2.06511556407385 1
1.89589905736826 1
2.10234207560945 1
1.95846154790343 1
2.19694555495484 1
2.03259656381609 1
1.82918810883099 1
1.86903861119083 1
2.18546601178838 1
1.42910015009736 1
2.3567924603919 0
2.19741060307768 1
1.76256601618439 1
2.17705812794562 1
1.81522026608923 1
2.40604708443992 1
2.32719913988726 1
2.41860997792746 1
1.84416977674944 1
1.91863468331764 1
1.99126960261982 1
2.47868080342324 1
1.9473945278325 1
2.0342504187519 1
1.9814005493898 1
2.44509800124059 1
1.93748374457313 1
2.27500918661351 1
1.555465247658 1
2.09869274511064 1
2.10221781292151 1
1.81494662351151 1
1.93651069289538 1
1.9248851628082 1
1.61598913720417 1
1.78448142721869 1
1.64035469522235 1
2.33038144011472 1
2.05191735291664 1
2.45053173084956 0
2.01011595511296 1
1.98605044996796 1
2.10891618393165 1
2.04290945823163 1
2.1400790314828 1
2.03520641881839 1
2.00685201005484 1
2.01718526881947 1
2.0030061948422 1
2.00400540109046 1
1.85250687419623 1
2.15058896060922 1
1.86702475104809 1
2.22214547162318 1
1.97728933886351 1
1.96551014912633 1
1.83063061621986 1
1.70891633835157 1
2.0288133093328 1
2.19262303655817 1
1.74314105531661 1
2.24397426447558 1
1.75800188117545 1
1.7439172898098 1
2.03912155429362 1
2.52174319899599 0
2.16292924836843 1
2.02059873304975 1
1.78498360877662 1
1.82956238116867 1
2.30016253326079 1
2.18818084500723 1
2.38245965022731 1
1.80045789475664 1
1.90974931689207 1
2.02767612628735 1
1.84221984632278 1
1.76927902189896 1
1.89872089485893 1
1.69696931794402 1
1.9250504299326 1
2.11032956662992 1
2.46442205609565 1
1.9049609465088 1
2.61424463307961 1
1.60363334064774 1
2.11203805829236 1
2.22408021828862 1
2.12948360215472 1
2.39353133126556 1
1.83691171199712 1
2.730445740356 0
1.55295327017015 0
1.96840750618262 1
2.07976303952751 1
1.67071573003327 1
2.14719266238192 1
2.28950028346265 1
2.48317509912662 1
2.07117021011841 1
2.06290350569528 1
2.17561820390694 1
2.32082559559451 1
2.22155997713292 1
1.28593594936805 0
2.29077921657267 1
1.97235178566707 1
2.03941456760121 1
1.87899361947764 1
2.65461542014472 0
2.17379658415584 1
1.76420115172102 1
2.02806686231886 1
2.30208467950657 1
1.70516450414102 1
2.00990714728054 1
1.80853317557662 1
1.97803123497186 1
2.12395969401563 1
1.6856961676903 1
2.0496602813763 1
1.78986956380289 1
1.89331515877702 1
1.96787202651522 1
2.38766938440812 1
1.45316628679593 1
2.11546583554222 1
1.85735906117369 1
2.25021143366215 1
2.0218572110528 1
2.05507429877722 1
1.74719780455872 1
2.59124301012752 0
2.02411055505869 1
1.71892634130916 1
2.1268581292593 1
2.15410648258948 1
2.08128009028557 1
2.25905150323573 1
1.8148826383097 1
1.8861181106753 1
1.91425054668364 1
1.60080201793945 1
1.88921358111737 1
1.97196382914061 1
2.01428075122538 1
1.98763516701466 1
2.21085342104201 1
1.6557031265332 1
2.17153592126421 1
1.70647343736157 1
2.10502259184319 1
1.95154791285575 1
2.04969714657703 1
2.34656688556977 1
2.0477816796338 1
2.13455303303118 1
2.00013432466267 1
2.00060717733168 1
2.41561530341602 1
2.0243315756265 1
1.89447513416013 1
1.89365284947263 1
2.10158224207523 1
2.29859840633507 1
2.42082490248974 1
1.70546995369637 1
2.06851853535331 1
2.31502030488017 1
2.3377218751407 1
1.79820069845073 1
1.85789485477677 1
2.06791364904061 1
2.16235268715385 1
2.44430347788081 1
2.4775554398001 1
1.88477323227487 1
1.92403341872334 1
2.14003767395918 1
2.08596014801403 1
1.9282738932515 1
2.02644414999695 1
2.18522818703561 1
1.36475069292643 0
1.82267438365675 1
1.53745361347933 1
1.89195046146336 1
2.02044430743501 1
1.84450813103615 1
1.61179639781112 1
2.0707140012492 1
2.10812331891891 1
1.96233870589949 1
2.23318399222785 1
2.09099753175538 1
2.22890657674138 1
2.09055129935393 1
2.03212810077118 1
2.35609847039329 1
1.87596523958657 1
1.80662100508653 1
1.85288572331154 1
2.02668899888997 1
2.25723761495712 1
2.15698234832868 1
1.5842263683561 1
1.69577907870864 1
1.98126300952032 1
1.95218159932328 1
1.84940522821294 1
2.23816733558429 1
2.01151845440139 1
2.09360702791692 1
1.82812148859813 1
1.76438892512916 1
1.80213573461471 1
2.15908678584542 1
1.90093387372043 1
2.08838958770757 1
1.64426173737351 1
1.66445073934393 1
2.09114420778758 1
1.75569659136663 1
1.82918925340607 1
1.99866797365855 1
2.38582354341778 1
1.90224563226119 1
1.75671048257907 1
2.49278392423125 1
2.39062195448292 1
1.68771725038416 1
1.76871498297077 1
1.82698603002862 1
2.19960346456569 1
2.03793257978673 1
2.22105701833281 1
2.45238975182392 1
1.73380141115472 1
2.61692999793673 0
2.04987405054279 1
1.92477331882188 1
1.96423284150693 1
2.00487034541983 1
1.96696288346099 1
1.7558918988254 1
2.16800555924452 1
1.8501734811766 1
1.90269312234953 1
2.50369131368547 0
2.08007063419875 1
2.66213172212117 0
1.52352029746558 1
2.14764480369081 1
2.20249983788058 1
1.55525648109452 1
2.55544887450169 1
2.48497859155688 1
1.96369148849074 1
2.53492883745979 0
2.48966565182734 1
2.14860155953472 1
2.23535994454763 1
2.37305800219459 1
2.39499812331488 1
1.93456428308082 1
2.09978074007241 1
2.0013311744382 1
1.84544835580141 1
2.02958081571026 1
2.28663935298484 1
2.099969556477 1
2.04844484766183 1
2.03166914957561 1
1.96288266832323 1
1.42150944231212 0
1.58605074891389 1
2.45926750804128 1
2.04837612401333 1
1.92209769133783 1
1.88169039310361 1
2.15029194321681 1
2.2889245569696 1
2.1646017795745 1
1.27276232569712 0
2.11400972262578 1
1.7753121532263 1
1.66838369856192 1
1.73814916167059 1
1.69367621942406 1
2.00676602764452 1
1.71640916316629 1
2.26322314516785 1
1.76906417857739 1
2.03387941865441 1
1.88040858939943 1
1.75848092644198 1
2.0298717054607 1
1.92908765199093 1
1.99925197315143 1
2.06623235213022 1
2.34523843439263 1
2.29448850814649 1
2.00447001740517 1
2.22900731441455 1
1.88487197220769 1
2.1044204362923 1
2.04555165718976 1
2.12871477006693 1
2.27004663838773 1
2.29275993178334 1
2.01888547302283 1
2.37438843507899 1
2.23269738091621 1
2.32771123333538 1
2.24846812875768 1
2.12635755571094 1
1.52562052224907 1
2.67348518449879 0
1.6054491049253 1
1.7896483697902 1
1.78766772501897 1
1.87406373710383 1
2.26987799638472 1
1.71736550698656 1
2.09148373389714 1
2.72842661090739 0
2.15359737950544 1
2.00040895162048 1
2.02412963472336 1
1.96498998668608 1
2.07725140873125 1
1.95720102811392 1
2.05847480681527 1
2.12960855366369 1
2.22655945216603 1
1.72352416894659 1
1.98909729687669 1
2.0084779198892 1
2.18548382734602 1
2.10176417809105 1
1.84780355920027 1
2.19151430311579 1
1.90486648715401 1
1.90154588029021 1
1.94543680458111 1
2.10320999322305 1
2.13282509674987 1
1.88438248671001 1
1.75959907292837 1
2.10145018765639 1
1.64867124330657 1
1.46452346678352 0
1.87677461460775 1
2.11753941461939 1
1.86930868593219 1
1.96285686772573 1
1.78106578394019 1
1.95115587780207 1
2.43689375434773 1
1.68056455102623 1
2.43775813691821 1
1.91448112152879 1
1.91266614065367 1
1.75296973970311 1
1.95577818994619 1
0.924481756954035 0
1.92534203870219 1
2.11937167077766 1
2.39331219126788 1
1.66420712644709 1
1.58229641371466 1
2.37104406057777 1
1.91285721036567 1
2.61356046764065 0
1.76928900844927 1
2.18177758947881 1
1.50779835679661 1
1.51260467737203 1
2.4295254630466 1
1.50480000975437 1
1.56118145634208 1
1.62677667725677 1
1.71522625349202 1
1.96670508675754 1
2.1371798211196 1
1.35189975913202 0
2.14278500835653 1
1.94446604260769 1
2.0320543671493 1
2.27956677671629 1
2.3439454463881 1
1.69410160289458 1
1.77298027703477 1
2.19347009794558 1
1.94180982243241 1
1.92886036141536 1
1.83060139798525 1
1.98783160327392 1
2.19600673233646 1
2.16971077908191 1
1.18360402513441 0
1.36332418579861 0
1.85826802499766 1
1.54571056735301 1
1.76043647883765 1
2.22920492686179 1
2.28106424791964 1
2.25793771258593 1
2.07907345422543 1
1.84417649065962 1
2.01981682368944 1
1.81410303150418 1
2.09981731729523 1
1.89629099834144 1
2.03170405470179 1
2.17906093276873 1
1.65104313524967 1
2.31780638376263 1
1.88973509319873 1
2.5877456125665 1
2.26149749256649 1
2.43370677940816 1
1.85355359108793 1
2.36047928410572 1
1.27325650783107 0
2.15907311508856 1
2.4709567809801 0
2.44560278726317 0
1.66450010653943 1
1.49987154938639 1
2.07865745536227 1
2.49523487003736 1
1.70233394740917 1
2.10761321208172 1
2.48338978977094 1
1.87831486002507 1
1.60873611484539 1
1.76146442854896 1
1.86910489761696 1
2.04127266666379 1
2.43058934097592 0
2.05987405037233 1
1.96628062468772 1
2.09911751497861 1
2.38306671820606 1
1.80763656887771 1
1.45974774995652 1
2.17779159469938 1
2.06351821782489 1
2.19338239901492 1
1.73420755260716 1
1.97147431088019 1
2.07137142939713 1
2.06774905852363 1
1.79502199625467 1
2.08548693267685 1
2.25860676051253 1
1.74113985615053 1
2.26642324625183 1
1.76182102949799 1
2.10533129035924 1
1.96454759526075 1
2.11905415392351 1
2.20034234439861 1
1.93611053106813 1
2.39913373302409 1
2.0371726917004 1
2.08780428476708 1
2.25650482268029 1
1.37651381748094 0
1.66500355590137 1
1.82325755332966 1
1.85290696875098 1
1.55219683349375 1
1.80962836209118 1
1.81155557468847 1
1.91889795496464 1
2.1307106113292 1
2.40891204963013 1
1.77212457753562 1
2.17042039179792 1
2.08614248344407 1
2.19136605717024 1
1.70055170354905 1
1.61186120465072 1
2.11502994965205 1
2.14731904305184 1
1.85351244056341 1
2.11527237050211 1
2.02175801712129 1
1.78866033747409 1
2.13711122955066 1
1.55146648895861 1
1.8391033838073 1
1.8336069121261 1
1.92198533425424 1
1.87053468860995 1
2.45145566962264 1
2.41143911346427 1
2.08517507332909 1
2.08760813670396 1
1.58469476382893 1
2.13958024807533 1
2.09596812816795 1
2.48775408686718 1
2.12240258856453 1
2.00899443669661 1
1.96044342209781 1
2.11517653118663 1
2.03357822640036 1
1.73338327501248 1
1.99031855022558 1
2.44363000200636 0
1.99399123494327 1
1.90695454203996 1
1.95372129727045 1
2.26189782932419 1
2.05183483906397 1
1.85142763207467 1
1.64631418495569 1
1.54943720732357 0
1.74532312207375 1
2.27450362765662 1
1.7730250008355 1
1.78079753832531 1
2.03006177758075 1
2.01117652664042 1
2.52477843704838 0
2.38529868152407 1
2.24784726955797 1
2.17209353943399 1
2.32766195171156 1
1.88774721439649 1
1.73939611171601 1
1.87111936541602 1
2.01023786443985 1
1.54552399705416 0
1.86326173430659 1
2.10011262272364 1
1.9886248219276 1
2.23924392583633 1
2.05327012185795 1
1.77953284672126 1
2.0705245514289 1
2.06158660344781 1
1.64142450058787 1
2.11285969869337 1
2.70281287092032 0
2.11315769525296 1
1.76772054802412 1
2.03494470989676 1
1.42418651735415 0
1.79480753158967 1
2.11897041281618 1
2.12016224886742 1
1.49373457926996 1
1.81557256717896 1
2.08660377687076 1
1.8766553355955 1
2.05449501134642 1
2.12440391111686 1
2.24171857193902 1
2.01311732220555 1
1.71106933811761 1
1.58075291397533 1
1.64579632476711 1
1.51871295175888 1
1.74311179464115 1
2.25063011612453 1
2.23004484898161 1
2.29393293665986 1
2.29945698840546 1
1.83071319463023 1
1.44019116385041 0
1.86139474077366 1
1.55263382414679 1
2.35307856313224 1
1.57630773241027 1
2.19418748240872 1
1.81042963038532 1
1.84600000450588 1
1.90186461960742 1
2.45278381350144 1
2.12596998873941 1
2.13235741024256 1
1.70763141615626 1
2.23246676767122 1
2.01831090193952 1
1.81708206035185 1
1.84378729560289 1
1.65757039455306 1
1.99750778566666 1
2.13481766904658 1
2.00173015490531 1
2.16268788602228 1
2.4100876200988 1
2.23465916958785 1
1.53554614570783 1
2.00249287206875 1
2.01759995167154 1
1.96567264461159 1
2.13084966940755 1
2.03793518807689 1
1.88687069484783 1
1.8651662047728 1
2.03057176649526 1
2.11002876874663 1
2.07377352582523 1
2.08948738181587 1
2.10738621657635 1
1.95919164382144 1
2.21934090495765 1
2.01710728325542 1
1.58419526396497 1
1.96702236428364 1
1.55314975264624 0
1.91920432471922 1
1.7919816695362 1
1.70765048093392 1
2.05203632610145 1
1.67122390348678 1
2.19601434289429 1
1.85766541009116 1
1.89073525549861 1
1.88171113186685 1
2.36632173622104 1
1.97548600119087 1
2.31312201285562 1
1.8358355244435 1
1.85998930150331 1
2.22511846301584 1
2.77742165156838 0
2.06749595317435 1
1.74493357430941 1
1.51984381424982 1
1.71806950770442 1
2.22720500039399 1
1.84270996686418 1
2.19574085725454 1
1.81964848032195 1
2.08487743567615 1
1.56236992086286 1
1.76451297626179 1
2.12167776042956 1
2.05654250993152 1
1.82509826363017 1
1.68683425819167 1
2.17891680911778 1
2.18679442721834 1
1.90759900039419 1
2.00668490953447 1
1.54074183246963 0
2.1455688727765 1
1.94873667936708 1
2.37232097984213 1
1.69077066829615 1
2.36299580729928 0
2.25688211716064 1
2.18460790557978 1
2.26550886119177 1
2.15698776394514 1
1.8266938998343 1
1.73421783414868 1
1.84874696490696 1
2.19400807525682 1
2.07410057710267 1
1.92929707792281 1
1.85557310950649 1
1.7438778854358 1
1.74241090553888 1
1.84109650228116 1
1.62132158805976 1
2.3510070271406 1
2.03991427510611 1
1.59856049469627 1
1.73395197179502 1
2.04133704479305 1
1.91178256407989 1
1.75909712849226 1
2.20378336629078 1
1.83657123484933 1
1.94447424817467 1
1.99564996490314 1
2.49591453744895 1
2.31085740890055 1
2.02322002353995 1
1.6676411772636 1
1.99724165984614 1
2.31743408273656 1
2.03084880430277 1
2.4168062316163 1
2.36524936385629 1
2.01603975879152 1
1.91644376614637 1
1.79609581730172 1
2.23708642237611 1
2.1369564273789 1
1.88773652355747 1
2.1669521069309 1
2.49163744717288 1
2.15036704298678 1
1.88804532959507 1
2.38762680748808 1
2.05572873622887 1
2.05795720316418 1
2.02173352490426 1
1.66782601397692 1
1.6388048729488 1
1.82353924946472 1
2.24383211734829 1
1.51640498896468 1
2.16132383241787 1
1.99062270116835 1
1.70883435735628 1
2.22384430222898 1
2.13107351623888 1
1.80198612495593 1
2.21866188954525 1
2.3535567643271 1
1.6217440446558 1
2.19011483206082 1
1.69482289482176 1
1.99257138689142 1
1.96342381322642 1
1.57755723552455 1
2.1160600791979 1
2.24020101269706 1
2.50134597171069 0
1.55794280093921 1
2.64159010912994 0
2.05357928274444 1
2.15589863045773 1
1.13424688322638 0
2.41360510786195 1
1.80816646361742 1
1.94561089420908 1
2.34542473822382 1
1.41005812118045 0
2.05108540433839 1
2.06334774138036 1
2.20891275296464 1
2.01431622035303 1
1.98907712767413 1
2.06461986190689 1
2.25502667535466 1
1.95512766203647 1
1.86988507711855 1
1.99645616073379 1
1.9306735346059 1
1.84150029536062 1
2.23352985692383 1
2.3055779116331 1
2.66390102213489 0
1.4671767958262 0
2.15817635514225 1
1.85431734972727 1
1.94997938905718 1
2.13495872200742 1
2.26118092229022 1
2.10789555318826 1
2.0117820681099 1
2.23953486010576 1
1.81704581932436 1
2.00860380639142 1
2.14289768087493 1
2.23829820234391 1
1.62982195469107 1
2.06153500628789 1
1.95173263706218 1
1.96785883985185 1
1.78319260502737 1
1.80193933884112 1
1.79546418829473 1
2.15670145880242 1
1.70747741331152 1
1.83496354393777 1
1.76914310320917 1
2.1552335763551 1
2.04596665818324 1
2.2035775635705 1
1.88761979226329 1
1.90572745876651 1
1.73301516487065 1
1.99837333587562 1
2.21565191426419 1
1.82748991488909 1
1.7389089138548 1
2.11711233211976 1
2.23465130946026 1
1.73527118614938 1
1.97388830148006 1
1.79027901960526 1
1.88341006857694 1
2.10447201510129 1
2.12581231421904 1
1.99234884415056 1
2.23257784770103 1
1.96947767516237 1
1.79320776410608 1
2.02541613787515 1
1.76971747603231 1
1.3052137888333 0
1.46227816197629 1
2.11864325355488 1
2.20286615334763 1
2.05627955057023 1
1.78484429755569 1
1.96184456638525 1
2.81647099656576 0
2.3364167772318 1
1.94482864905144 1
2.17357148511404 1
1.79592059318547 1
1.72624488311293 1
2.06221805309146 1
1.68455676434194 1
2.07927966943629 1
1.98097917218995 1
1.94672080530677 1
2.03954987177586 1
1.85363491601653 1
1.84024811431685 1
1.78296042146239 1
2.09595575195895 1
2.10235566573448 1
1.8940587880531 1
1.92563496566982 1
2.03883698204922 1
1.98950604422428 1
1.9533640091027 1
1.53066756685822 1
1.87968170371138 1
1.92154530764176 1
1.5764925558208 1
1.29916490595577 0
1.88267377025713 1
1.75836503920816 1
2.40627413011776 1
2.04479972285466 1
1.74224534276087 1
1.63053835750956 1
2.06935161256959 1
1.8512929120006 1
2.20248072812475 1
1.80366451773195 1
1.9955201316075 1
2.43988273721884 1
1.9799225545086 1
1.97774649452146 1
2.38158484589169 1
1.92006950403568 1
2.06452934631956 1
1.79332972266257 1
1.84960610205727 1
1.90588374244843 1
2.22185704547757 1
2.52656530780152 1
2.38690831456111 1
1.64149401531608 1
1.57820613420395 1
2.24539876423228 1
2.05202726738931 1
2.21707159558725 1
1.84432101972567 1
2.25963254954042 1
1.82744318140764 1
2.4754077285395 1
1.47662038152842 0
2.0451040797197 1
1.68194199941446 1
2.48183953644943 1
2.17441501831638 1
1.41997953472576 1
2.67044852368529 0
1.97366219154987 1
1.88616118887522 1
2.01444520618287 1
2.05194680167431 1
2.25475489078882 1
2.47630412548202 0
2.07701622182408 1
2.48383362770966 0
1.99973695053785 1
1.56675828594407 0
2.03953816812994 1
1.86486013809526 1
1.86295476527174 1
1.76519225568091 1
1.92681272909289 1
1.95933595058885 1
1.68200127532891 1
1.26155380971483 0
1.96088588398953 1
1.92829911134798 1
1.87291614326223 1
1.9989307054075 1
2.02337951190479 1
2.3910190982537 1
2.134272163999 1
2.35196914045943 1
2.06255330665428 1
1.8912779160949 1
2.16007893937453 1
2.13453646643711 1
1.86945718471221 1
2.43122485324355 1
2.12060484632117 1
2.24306327650128 1
2.13310469317573 1
1.97971353290755 1
2.41201592362626 0
1.80204230174848 1
2.15404220102516 1
1.96222337075123 1
2.25647126733304 1
1.7923170478147 1
2.02153699775156 1
1.65943068434438 1
2.48700187578815 0
2.17279566576473 1
2.1153630643564 1
2.32801448429398 1
1.88434690482287 1
2.11634801395956 1
2.14768314208604 1
1.83348367270295 1
1.92346224178332 1
2.20677583678162 1
1.95464138982424 1
2.10868342631944 1
2.09093555433305 1
2.12577409489508 1
2.26559780374159 1
2.40113000996189 1
2.13419112941794 1
1.96832074261598 1
2.20352952456269 1
1.50407763066725 0
1.99129045075083 1
1.69114239422592 1
1.84015466540605 1
2.01940125813752 1
2.07972103809904 1
2.26795512602785 1
2.05539420480163 1
2.04401332289927 1
1.68119484389975 1
2.19909956621864 1
2.4500972356198 1
1.9850344072453 1
1.42206920544546 1
2.13960394128755 1
1.81994615456588 1
1.88919135443907 1
1.89601937477634 1
2.35750315232225 1
2.49864048104135 0
2.36458089722087 1
1.54611754563467 1
2.07545210219137 1
1.88077705267233 1
1.97559565304505 1
1.98214436275136 1
1.20437551017747 0
2.22823030276024 1
2.26935893249654 1
1.36790834303925 0
1.9486088152954 1
2.40964163957302 1
1.89185648357533 1
1.51636635953883 1
2.26333477317071 1
1.88290933499082 1
2.06548470668405 1
1.84609908365062 1
1.85526023743404 1
1.70048662524668 1
2.33168702580148 1
1.48169160689429 0
1.44071855077797 0
1.87115682420675 1
2.24307728717453 1
1.72889212476127 1
1.87247975352657 1
2.01066944564676 1
1.97354148298535 1
1.9230724754568 1
1.36216908946321 0
1.82194895213996 1
1.844296889074 1
1.98108899075099 1
1.9742538800189 1
2.05168727433865 1
2.25615661790159 1
2.47689178672078 1
2.29660929180748 1
2.13903837499448 1
1.65912336970197 1
2.34871411054558 1
2.58777252136279 0
2.06879566923504 1
2.10033586273997 1
2.23110932095029 1
1.81907562046443 1
1.86419693683097 1
1.7781802060262 1
2.27224000571479 1
2.23776303702764 1
2.17934735711511 1
1.56632462254893 0
1.96619168025561 1
1.62814869623932 1
2.24581289320584 1
1.40736191620296 1
1.70143912955035 1
1.72754068189253 1
2.14712527359277 1
2.00162474470048 1
2.06332099957272 1
1.97454883580106 1
1.96364115386138 1
1.74132643285107 1
1.65526145056865 1
2.01402917143077 1
2.59080624496201 0
1.83291749355817 1
1.75322652542575 1
2.03425934969785 1
1.87701578680434 1
1.80987530572544 1
2.19163528730521 1
2.02220851034373 1
1.61842233535075 1
1.59132982007817 1
2.07738458460798 1
2.20911823880656 1
1.69944142142902 1
1.80763216371565 1
1.89008296196583 1
1.71100789499399 1
1.90684415010907 1
2.1304868832329 1
1.98197430089156 1
2.36979731409518 1
1.98150460267627 1
1.95499095033809 1
1.73886876793652 1
1.77119894801137 1
1.95796665941365 1
2.13020243608213 1
2.16258576007133 1
1.97098881693694 1
1.5713459186105 1
2.1771535560173 1
2.3748028899364 1
2.36034323615391 1
1.9427078530431 1
2.29549429896866 1
2.07046396893883 1
1.80717643411084 1
1.93256341055642 1
1.64117436279187 1
1.56178568130417 1
1.81152451570178 1
1.74132879901944 1
2.48578598433665 1
1.84701856491578 1
2.43297667463328 1
1.96102635889995 1
1.8514474610886 1
2.00748385721736 1
1.96798571385816 1
1.64448681916897 1
2.46211687129919 1
1.91189298256026 1
2.14593584423205 1
1.94667213219514 1
1.99481128220537 1
1.88593074321652 1
2.15308246294088 1
1.93244241293547 1
2.07096332786753 1
1.78701414475695 1
2.15244055307601 1
2.01244215269424 1
1.78019461498864 1
2.31423101600851 1
1.76831737318995 1
2.36088061217089 1
2.10158039564178 1
2.53070834967051 0
2.17980916914462 1
2.02882297094132 1
2.44737138989667 1
1.95734605832595 1
1.84520087103772 1
2.02311368358218 1
2.23798547590088 1
2.25801550785468 1
2.01588134936593 1
2.08433456018547 1
2.10308475778765 1
1.80118337092656 1
1.93292697263441 1
1.93194803732742 1
2.75406687106896 0
2.30737247034995 1
2.58953389356782 0
1.83414126603954 1
2.17758141513878 1
2.01829311030261 1
1.74703685052169 1
2.02582161313957 1
1.45555136299905 1
2.16669988399285 1
2.64466955367979 0
1.71204173025067 1
1.87779644820936 1
1.90472582240776 1
1.96542081301229 1
1.80517025057817 1
2.33881673571169 1
2.3407163216997 1
2.23604586705054 1
1.85338641347382 1
2.07744604451048 1
2.10796272968681 1
2.1567936957401 1
1.66256294161258 1
1.98645606850788 1
2.17823497131552 1
1.92845026835816 1
1.70144076638621 1
2.1630604760388 1
1.96203570797539 1
1.8025963452345 1
1.76336913361504 1
2.09567742830002 1
1.76438921014821 1
1.88834176946634 1
1.88048524389464 1
1.68065822079962 1
2.17218950790048 1
1.95910597069736 1
2.48034290265236 1
1.81811676244591 1
2.51281160822577 0
2.4120277968382 1
2.06132568437157 1
2.01231562647531 1
2.43287149949359 1
1.66761866628479 1
1.79446000155809 1
1.50775158652062 0
2.30397671045696 1
2.70934263665444 0
1.92702499528276 1
2.22469273777434 1
2.15599576519641 1
1.6034581592854 1
1.92613076623197 1
1.86756778686897 1
2.9694621692982 0
2.00329717390451 1
2.41373402121429 1
1.62205582492924 1
2.02878092710788 1
2.22608763892678 1
2.49403924480082 1
1.62372390146144 1
2.32695031261495 1
1.80364722418032 1
2.26780285434583 1
1.8866353446367 1
2.06347672156085 1
2.06918942418644 1
2.15335198200031 1
1.97589278045142 1
2.25774577310624 1
1.78683258785286 1
1.73971045583139 1
2.10395085928696 1
2.12114879923529 1
2.32925582651869 1
2.20033107965544 1
2.07796185175235 1
2.12814829736151 1
1.69709008057219 1
2.24147779455989 1
2.27655314243473 1
2.21686045622154 1
2.16466826390429 1
2.07119618151411 1
1.9143200940225 1
1.92172648760728 1
2.2158518998219 1
1.87416066254108 1
2.1756019782663 1
2.25344945796763 1
1.84575241162792 1
2.18970483509736 1
1.47627382450095 0
1.7582637047476 1
1.94217782821954 1
1.95683390014034 1
1.54864898886007 1
2.32805905983996 1
1.97013624222988 1
2.28409752192788 1
1.52927101002067 1
1.48602778444232 1
2.28669942824394 1
1.67047542249685 1
1.52507944850325 1
1.72697155516766 1
2.15279562314366 1
2.23038850720068 1
1.97701468788577 1
1.88134746137644 1
1.99509564633619 1
1.89686028861439 1
2.38003838004274 1
1.81560668254221 1
1.65979690381891 1
2.25609620931597 1
1.65058366933159 1
1.84432618949287 1
1.64528823011479 1
1.58450929125519 0
2.59825502813369 0
1.62361650703261 1
1.63106699052906 1
1.89497574596274 1
2.23969623074246 1
1.83477257913154 1
1.93048054702906 1
2.46465434373227 0
2.30928457910724 1
2.17317247124027 1
1.72573962833492 1
1.96934929485285 1
2.38261544377615 1
1.91321233692752 1
1.89603066783993 1
1.97421172283502 1
1.98576660287008 1
2.35436476755162 1
2.29172824273047 1
2.08853624459772 1
2.07024189468324 1
1.86626652146872 1
2.64821005660461 0
1.74109971903256 1
1.91304061877579 1
1.85839687283592 1
1.93486216029128 1
1.81276148378681 1
2.22792107167902 1
1.926637348337 1
1.64547832979023 1
2.29623622619871 1
3.00540800211633 0
2.58191891922706 0
1.99269835354926 1
2.33080545318502 1
2.10467812064108 1
1.79296806313825 1
1.93314234203187 1
2.06056715888202 1
2.14294105884657 1
1.69068283140403 1
2.22559279830559 1
1.94381876011846 1
2.06931281468632 1
1.77812188935537 1
1.98090226848016 1
2.30161497660921 1
1.67676064012296 1
1.79695603111645 1
1.96545553298558 1
1.84417048986696 1
1.9283458485346 1
1.79834582522667 1
1.81670159146422 1
1.75046276697033 1
2.39171673327917 1
1.74833719672716 1
1.51930437777039 1
1.81934965236811 1
1.89557330819091 1
2.05770472731849 1
1.95584909477287 1
1.94234258249724 1
1.9886639115668 1
1.67693704727889 1
2.60448587088378 0
1.7459306143701 1
2.0897556415221 1
2.17426178359766 1
1.66940785112715 1
1.83842002291656 1
1.97101811391641 1
1.76502365489211 1
1.91462424701923 1
2.36010841283345 0
1.59800665955832 0
1.78151557530163 1
2.11569890609021 1
1.93234494273298 1
1.82030541864435 1
2.17119510533663 1
1.6794600993515 1
1.72878964952269 1
2.14424812502555 1
2.10052579136786 1
2.17724596500262 1
1.77708546206681 1
1.75094304516122 1
2.16828758675349 1
2.39442479414088 1
2.27272903442967 1
2.03466436263809 1
2.18563690810208 1
2.28189082693433 1
1.59795820065033 1
2.33228787719405 1
1.75002008051354 1
1.74401088740922 1
2.22422955058395 1
1.89474117634217 1
2.03593072887114 1
1.97723729458413 1
2.30487923064021 1
1.78578042345568 1
2.3825024850243 1
2.19085637805945 1
2.2665530309511 1
2.19833604467792 1
2.0543276882257 1
2.18857582193031 1
1.97432263503652 1
2.18775531530224 1
1.64876050699099 1
1.88701394286518 1
2.00584084383894 1
2.32717252391642 1
2.17973066635374 1
2.22060777122361 1
2.07559891812903 1
2.03791048957259 1
2.04767420390102 1
2.0538745976331 1
1.74728811092786 1
1.91698825433255 1
1.96893784328403 1
2.4188309822765 1
1.98935528952585 1
1.67430936967179 1
1.90727661451029 1
2.18530396434662 1
1.80732305636742 1
1.96322221907008 1
1.98984714397011 1
2.23916961096856 1
2.05872584172742 1
1.96932458520655 1
2.30061252815444 1
1.56039912929237 1
1.69581330815651 1
2.19987774571826 1
2.44190819383576 1
2.12963622667927 1
1.97243699320289 1
2.34810949120378 1
1.71470459293113 1
1.7169674594623 1
1.79369239822237 1
1.50235334543523 1
2.07001530287077 1
1.55417006410537 1
2.31460135796373 1
1.86588208645332 1
2.72540606920816 0
1.65207169918896 1
2.37944777429506 1
2.43064156836687 1
2.04670252000708 1
2.08873715524888 1
2.4905241363005 0
1.72340498516416 1
2.69425140625543 0
1.61604811049659 1
2.24850179877627 1
2.20344259246259 1
1.88572797147096 1
1.93679990369267 1
1.64656186458081 1
1.77178600724374 1
2.3544599128887 1
1.60426866787797 1
2.32901722150591 1
2.27236124970846 1
2.42380471271508 1
2.42255398270139 1
2.16784423456162 1
2.11084418178138 1
1.7731289190336 1
2.37298294937679 1
1.97652745302209 1
2.25659340308209 1
1.90685924281118 1
2.14960288558225 1
1.98905002145011 1
2.20598831043091 1
2.18459434203536 1
2.13681524960974 1
1.49498420787482 0
2.0500060819594 1
2.05128491095083 1
2.2288927330245 1
2.40723729974218 1
1.51045293470418 1
2.22435011280543 1
1.88184453209556 1
1.53429428506878 1
2.05413470147541 1
1.94382047658661 1
1.52980888318197 1
2.0236648249893 1
1.95116333117322 1
2.48122656630887 0
2.06040714437584 1
1.87517425731449 1
2.11699800771459 1
2.21296966017654 1
2.00913318916222 1
1.89095575373596 1
2.08273574660478 1
1.74620879984955 1
1.89605452845242 1
2.1500678421109 1
1.80056765086365 1
2.03681664102023 1
1.52754258736973 0
2.15626722994772 1
2.24471809531064 1
2.06181258439183 1
1.89417037705764 1
2.41245843060546 1
1.67577549222292 1
2.37796149579301 1
1.82308136072082 1
1.81168225766228 1
1.24390933187759 0
2.16727278239167 1
1.92178269620327 1
1.82426321377717 1
1.4718531037165 0
1.79637227152658 1
2.06263495682805 1
1.50356948696793 0
2.16022321706591 1
2.03082430548016 1
2.27910713525562 1
2.11919812337214 1
2.06943671668625 1
2.00189563903978 1
1.85855687156168 1
1.97152641164571 1
1.61687103930741 1
2.158750827614 1
1.86647240740675 1
1.89546558238522 1
2.21120885863246 1
1.98542201577921 1
1.99815547430175 1
2.00423528720969 1
1.62908879151738 0
2.29051052488931 1
2.49770016489486 1
2.11923426785061 1
2.33652615595371 1
1.52945524473139 1
2.02011578732801 1
2.40865995001059 1
2.34696453450061 1
2.25789316597181 1
1.85699108357792 1
1.72455006903452 1
1.59907945243069 1
1.80608704960719 1
1.61577769366336 1
1.88622103466772 1
2.20081451406747 1
1.92343782798489 1
2.02832901055327 1
1.77743790321604 1
1.88224292081838 1
1.79924570183187 1
1.71213764590802 1
1.61252145663667 1
1.68350118759046 1
1.80192428940336 1
2.25014887875931 1
2.1535764890994 1
2.0490237803761 1
1.5468135739432 1
2.12407192759857 1
2.35556768810844 1
1.63972373912575 1
2.18159510998736 1
1.96057421391171 1
1.20753944720842 0
1.79590463655633 1
2.00391157148881 1
2.36834573030463 1
1.92951384675884 1
1.99925374669376 1
1.86062614039819 1
1.7205876240744 1
1.72734251770327 1
2.27399322575857 1
2.24010598064983 1
1.98658303251343 1
2.30029139591276 1
1.37274465543424 0
2.58170886999483 0
1.83321778964766 1
1.73237128336538 1
2.58375450745042 0
1.79650861608741 1
1.99700662686873 1
2.19141594168502 1
2.34740761604597 1
1.85714644998797 1
2.08494290748054 1
2.345974598245 1
2.28939236177249 1
2.44837550995734 1
1.91346380044784 1
2.12670633201597 1
2.21986636839799 1
2.01360182310861 1
1.93911341697214 1
2.13133232160379 1
1.5299172440447 1
2.23597317389996 1
1.61874550032403 1
2.16934313506757 1
2.33360266439995 1
1.93705940670127 1
1.88955272696982 1
1.67124087233768 1
1.82287660320335 1
2.27938534763138 1
1.92041207749304 1
1.46726011120381 1
1.71018797717512 1
2.37214252453952 1
1.86338238110561 1
1.6403139645361 1
1.98110109771748 1
2.36142288551186 1
2.33383991637251 1
2.21888234958453 1
2.86806080877381 0
2.26212830327705 1
2.27252158556693 1
1.76178118058532 1
2.27332514504895 1
2.17524827182363 1
1.76999671928104 1
2.018985986333 1
1.8684743556955 1
1.84990746365601 1
2.20107668804956 1
1.65447549794477 1
2.8062448561817 0
1.54558233526742 0
2.19028056575267 1
1.50272680474912 0
1.54268104972966 0
2.27709393943218 1
1.5459410297862 1
2.56270611724123 0
2.12817809718591 1
1.89231422207018 1
2.27630453656182 1
2.06899950122773 1
2.07449390948305 1
1.64146603784869 1
1.84497319257523 1
2.42010766348987 1
2.01900835647459 1
1.76066310388135 1
2.25598242595194 1
1.65369479370731 1
1.86943389662536 1
2.24806443176713 1
2.21757910519061 1
1.88210335576173 1
1.86679361028332 1
1.794508533071 1
2.44823382206028 1
1.80580752507594 1
2.25826064675646 1
2.26085874664334 1
2.09314450611484 1
1.6123051898647 1
2.05610511469335 1
2.18849798388994 1
1.6721588019202 1
1.87903229771995 1
1.80037578744728 1
2.16481815389376 1
1.92903925984962 1
2.14354318324842 1
2.04716803757943 1
2.23314194635317 1
2.16659162331996 1
2.31208709669901 1
1.81192024763803 1
2.30168616809287 1
1.8908870848745 1
2.21507801754021 1
2.60916986036716 0
2.19887120480988 1
1.52791286569395 0
1.89100463483308 1
1.76183401661388 1
1.52852703241255 1
1.72754373116733 1
1.97182204108183 1
2.00396842158208 1
1.80797421177381 1
1.95097139727665 1
2.34631552111557 1
2.17693201233651 1
2.27729548495794 1
2.15730721535975 1
2.36374167229733 1
1.82793575990767 1
2.18521005210723 1
1.53248045836274 0
1.28871496087422 0
2.28426395631695 1
2.0655340187046 1
2.21345707602426 1
1.53225511342786 1
2.05782722810612 1
2.21874571403671 1
2.18496403393649 1
1.95119513183186 1
1.99086183267368 1
1.86792431004697 1
2.26751756877873 1
1.77145856330239 1
1.74000865111891 1
1.88743650488844 1
2.41461935138087 1
1.68362481092765 1
1.87558719843719 1
2.29882623428778 1
1.37503576294365 0
1.9167045016068 1
2.05230244365686 1
1.99656417114102 1
2.23959197634583 1
2.170127962532 1
2.24888013468494 1
1.72961584370783 1
1.67492187762164 1
1.75789470714587 1
1.90152790847814 1
1.99686285578916 1
2.18235247040779 1
2.24702329501629 1
1.84928198935451 1
2.31330906373807 1
2.47631779328494 1
1.62758213057032 0
2.04177502957704 1
2.00357334765138 1
1.48563046613853 0
1.64371497829193 1
2.1583387278115 1
1.69864220862345 1
2.50125716644569 0
2.05045740795761 1
2.12562435701268 1
2.26507515440951 1
1.93777325539571 1
2.05278853356355 1
1.89403768677934 1
2.005630016452 1
1.95897977059739 1
1.72204376925086 1
1.92759902747295 1
2.24274868857842 1
2.27361981456274 1
1.69650177243132 1
2.40618656792185 1
1.86360221660494 1
2.1333479191988 1
1.85596852625786 1
1.90078661959895 1
1.44882182137107 0
1.66496463796198 1
1.8692790269599 1
1.99253421964197 1
2.09611388254939 1
2.09568026996168 1
1.79518416139848 1
1.79416728289445 1
1.99986511530029 1
1.88153365200131 1
2.06337812490762 1
1.60202336789838 1
1.99287698010605 1
1.64774549174349 1
2.3315179676735 1
2.21589789051933 1
1.53554695296888 1
2.01965958125739 1
2.14784403392072 1
1.96233921337582 1
1.75536191299933 1
1.70961883088927 1
1.8890915577736 1
1.67367435210752 1
1.54750499039706 1
2.59484420621552 1
1.8501074861234 1
2.09411801037873 1
1.94474056480181 1
1.94865411576911 1
1.59680318147595 1
1.6792167714172 1
2.22244700412592 1
1.65272627151232 1
2.03871287873621 1
2.0857183755783 1
2.05352274608245 1
1.92691203817813 1
1.78731667615489 1
1.77450808485893 1
2.34531932399391 1
2.3156486534252 1
2.30896125302165 1
1.99581165823032 1
2.23600047742783 1
1.69331121905622 1
1.76284915744836 1
1.32277696286768 0
1.97761958215587 1
2.34901655718778 1
2.29425805071748 1
2.61606052568663 0
2.11325083717856 1
1.67121047203399 1
2.03695811776535 1
2.09132854927966 1
1.91924533814779 1
1.98581743386031 1
1.61027710536711 1
2.23906920805817 1
1.95645869028047 1
1.72639441242737 1
2.41195619834215 1
2.22120935428049 1
1.53460829329859 0
1.86306544713458 1
2.37629390506396 1
2.18667266575094 1
2.28034602399671 1
2.23291758048596 1
2.0483417521105 1
1.92609227054569 1
2.21681600273493 1
2.64797406488791 0
2.09630486879861 1
2.13947506374666 1
2.16330736943578 1
1.83576189066806 1
2.06501402712622 1
1.88283910956655 1
2.27058920617302 1
2.17024299512443 1
1.91129234501497 1
1.77332823208831 1
2.14649732404297 1
2.37731061925876 1
2.03689309500814 1
1.66751639387889 1
1.61133392093312 1
2.14907829937426 1
1.93972161378511 1
2.62561536046374 0
2.04907246881577 1
2.25275500026848 1
1.72585505846118 1
2.11421188552874 1
2.31625369818824 1
2.21496839521998 1
1.81977220177078 1
1.13909579255436 0
1.93534011652752 1
1.78768423859595 1
2.02889117991759 1
1.66087111272974 1
2.00754486077951 1
2.29555705479558 1
1.81034868102176 1
1.95599810468906 1
1.90744673325945 1
1.7325627817862 1
2.32410199348933 1
1.95018842463839 1
2.04800307809413 1
1.97029998542357 1
1.83431795407911 1
2.43443996258659 1
2.0803161956872 1
1.98961902533519 1
2.27735849537954 1
2.39575468858072 1
2.34436358323477 1
1.51878128585634 0
1.51704588247389 0
2.01991393378992 1
2.12480989567316 1
1.36849373932077 0
1.75526840732675 1
2.22263518623805 1
2.26887434774708 1
2.10249912122503 1
2.03802668277762 1
1.93673526855211 1
1.64468016701751 1
2.65299904786774 0
2.10005386212168 1
1.37516143314741 0
2.13972739742915 1
2.32562756787398 1
1.94748799037847 1
2.22920886187475 1
2.1623328127104 1
1.86142101902406 1
2.23723251311204 1
2.08907188006849 1
1.90837262199608 1
1.86307196910101 1
2.40949420781359 1
1.64898920933787 1
2.20660835690794 1
2.19746917387344 1
2.18279412517028 1
2.54368727233215 0
1.50507396350872 1
1.72618533079497 1
1.8232908746797 1
1.75719993447337 1
1.97898211821833 1
2.52406747051157 0
2.18371519552413 1
2.35017752125423 1
2.22370465536493 1
1.73846989180622 1
2.04949379494224 1
2.09518880375827 1
1.96374490916897 1
2.4537046680893 1
2.04889071479886 1
2.47154400378416 1
2.39274899313783 1
1.9638510816443 1
2.09571527234375 1
2.11934249091976 1
2.21904545891893 1
2.26083024803567 1
1.5973536987375 1
1.96050312537686 1
2.02792961604604 1
2.16827572855096 1
2.07044615112238 1
2.01486792089899 1
1.71098881118115 1
2.41066554102325 1
2.30629927714133 1
1.90588764571893 1
2.32185412621907 1
1.56086692511142 1
2.2045748218291 1
2.21226692032253 1
2.0020989426275 1
2.28663143021321 1
1.73721232947535 1
2.20987643418603 1
2.49131124624785 0
2.01107306255061 1
2.15433764700786 1
1.69970167409538 1
2.18742161047777 1
2.15623390272363 1
2.00841908659691 1
2.48028384243051 1
2.0346672708826 1
2.08958793273438 1
1.71873390116972 1
2.21496639989561 1
1.87044015076033 1
2.2101311343555 1
1.9869328298474 1
1.99590657950444 1
1.68421749905156 1
1.87917167167577 1
1.72852402767354 1
2.20703674326639 1
2.11337366363054 1
1.75412896891535 1
2.04140620075121 1
1.83799438084243 1
2.29453555414466 1
1.86366890870783 1
2.21185693369743 1
1.88538126791633 1
2.61989407799437 0
1.84002254518997 1
2.22741185230197 1
1.91442097896317 1
2.58622055269291 0
2.0642646056164 1
2.28343267908016 1
1.97690622572463 1
1.90532630995146 1
1.86087018518148 1
1.63501722567029 1
1.79831533160262 1
2.25500105378235 1
2.31799384656269 1
2.14878736521788 1
1.60337702612764 1
2.30822751729089 1
1.4836696811975 1
2.25836981057731 1
1.64633523254502 1
1.38391889446886 0
2.03542090141384 1
1.93059380251647 1
2.16296880188171 1
2.09671440713417 1
1.93398966263762 1
1.66190399143282 1
2.73186163717974 0
1.77252525759484 1
2.33455980645698 1
1.91941905202383 1
2.34862358621869 1
1.97982502553304 1
1.51482055994491 0
2.17951505567879 1
1.95394008433531 1
2.29778732776112 1
1.44127087618526 0
2.06998699592203 1
2.12075528070168 1
2.33849781333575 1
2.21871290175956 1
1.67884091922114 1
2.00539154559106 1
1.61681007108587 1
2.05627032320171 1
1.66117711808054 1
1.79093658411141 1
1.73991875908026 1
2.3241416741832 1
1.66016643835452 1
1.78750034058158 1
2.00819455377911 1
2.07001362072898 1
2.12267535414183 1
1.59209735320239 1
1.81024441067816 1
1.80928859248253 1
1.94236872847187 1
1.9487237719739 1
2.42175320719047 1
2.02610776025061 1
2.28129197697453 1
1.73913753980051 1
1.82443110260419 1
2.32189355670233 1
1.7865421767143 1
2.19150187289655 1
2.14886271729566 1
2.24145484336576 1
1.59237176201714 1
1.78171182985562 1
1.86311946525762 1
1.89070196091547 1
2.22381335769198 1
1.83575828589464 1
2.21322767826937 1
2.07485750959716 1
2.19695565527656 1
1.90856847029201 1
2.25742979831666 1
2.04702817494453 1
2.03716109100111 1
1.78816970104952 1
1.54481504337114 0
2.3016354483778 1
2.22230494028492 1
2.0312225026158 1
1.94726176393378 1
1.98854772755436 1
1.49845575540128 1
1.70313403439445 1
1.78970189722355 1
2.05554920388942 1
1.93649449461933 1
2.39366463954509 1
1.87442560947598 1
2.34355911623653 1
1.79265729488563 1
1.9287740938658 1
1.99394603613882 1
2.34814425404299 1
2.37494386308307 1
1.87034743275302 1
1.9666896933593 1
1.67413060842122 1
2.44619082449674 0
2.09602760749423 1
1.76192753587653 1
1.81789718782967 1
1.92050737075821 1
2.33486315481183 1
2.17504961514042 1
2.26121471759906 1
1.79232835433427 1
2.07427803525886 1
1.99714489502887 1
1.91960904255519 1
1.71380116262408 1
1.65860458528019 1
2.0864634469315 1
2.22385784869776 1
1.851561618676 1
1.64760596731197 1
1.87982680010415 1
2.01086336837266 1
1.82095822738233 1
2.13489965668272 1
2.1863777779549 1
2.33385844554944 1
1.74414839680733 1
2.09277031707091 1
2.04639542299546 1
2.44838137822506 1
2.17016067898672 1
1.57421576406401 1
2.18686850503703 1
1.33415773056391 0
1.72891434333316 1
2.25130498828663 1
2.23226098594749 1
2.39684841304798 1
2.10723819526204 1
2.04955290571269 1
1.63927999465456 1
1.6117460750579 1
1.82531420045844 1
2.18195781228887 1
1.53003479903158 1
1.92082229147998 1
2.01654492551261 1
1.91798858305808 1
1.32260348451436 0
1.97189355295324 1
1.91319273426124 1
2.3772156431218 1
2.071502804498 1
1.87572610401193 1
1.92125361346389 1
2.01191249243015 1
1.77034684166071 1
1.5564779712307 1
2.11550358901374 1
2.23728012492754 1
2.21145697606869 1
1.66155205693152 1
2.14474047735352 1
2.53611999766141 0
1.75550459514713 1
1.20109541828249 0
1.78789007353021 1
1.84926148385227 1
1.95127714430944 1
1.94335955691693 1
2.11497942646135 1
1.93825309125732 1
2.32890909311302 1
1.95095021048054 1
2.20685408804634 1
1.53886603302994 1
1.93043888827009 1
1.78594596229688 1
2.03716786847902 1
1.83163814652755 1
1.68225035392399 1
2.51437214378837 1
2.27679571317717 1
1.51057221458489 0
1.67667580976133 1
1.99637499608614 1
2.1277710346014 1
2.14918209557614 1
1.81565588928174 1
1.67542249423557 1
2.61268173224095 0
2.18408178602425 1
1.9227951458132 1
2.0986623900712 1
1.88356901998566 1
2.0280445806023 1
2.08212231311633 1
2.04023170259144 1
2.20259321749898 1
2.28194016933067 1
1.97227803742502 1
2.19411358288692 1
2.17787605514386 1
2.17916168712532 1
1.82849135836392 1
2.0742932121978 1
1.48047238139606 1
2.23152431204036 1
2.19928878286163 1
1.91324694463496 1
1.93039469535785 1
1.64236531978625 1
1.96328817516353 1
2.23130651226573 1
1.93758030946387 1
1.44417076606724 0
1.55832534018035 1
1.801508689413 1
1.67290344550977 1
2.44990704634921 1
2.19923876489844 1
2.24089663588145 1
2.35674920779531 1
2.42789517143316 0
2.06579004248898 1
2.10038569983894 1
2.24371774379231 1
1.73280150072456 1
1.50777634357375 0
2.33664037332566 1
2.30458423121165 1
2.32694679297713 1
2.09261378202746 1
1.77693071734465 1
1.69200581041377 1
2.04687185536576 1
2.37156889151538 0
2.08987627864516 1
2.20143795834529 1
2.51639076066252 1
1.8040770655967 1
2.17860780931017 1
1.88862592306593 1
2.25380453175907 1
1.86218864727559 1
2.0256027027805 1
2.10675729109062 1
2.56841594048525 0
2.29451633174205 1
1.70840660587518 1
2.06403378984278 1
1.81446147282033 1
1.90106812798324 1
1.73313324898724 1
1.5404468956255 0
1.98317373369434 1
2.08782049404801 1
2.17659040751639 1
2.1167413947489 1
2.24464527792147 1
1.63532888789605 1
2.31089972237544 1
2.00031454126187 1
2.36660681243391 1
2.20100858867052 1
2.36343243198907 1
2.11508646768009 1
1.6845090120749 1
1.8208637312145 1
1.6504853575925 1
2.18850492569819 1
2.54540398424538 1
2.22836064695992 1
2.02895830195068 1
1.73546782613377 1
2.40280587049255 1
1.99273950158118 1
2.14173256388924 1
1.81174840269762 1
2.37899379323046 1
1.71246710872839 1
1.95679101778444 1
1.76908483614818 1
2.19566893287175 1
2.24030704857246 1
2.03805192838275 1
1.86303582745901 1
1.78025296898136 1
1.92309085975921 1
1.90949493361908 1
2.27773391857077 1
2.13930422143122 1
1.854262428916 1
2.29911431086096 1
1.75205377586493 1
2.48920233599051 0
1.69049477175333 1
2.29641936360715 1
2.29893071523193 1
2.27812103101537 1
2.55077983236091 1
2.18054623384899 1
1.77827351366865 1
1.5183632372161 0
2.19047732138197 1
2.03771366735154 1
1.27820378958228 0
2.35999613949647 1
2.10312237138756 1
1.94787384647077 1
1.6759739892343 1
1.79993143442559 1
1.51263298934047 1
2.43130440450332 1
2.48639079573351 1
1.92865401277496 1
1.7144291605214 1
1.86126485900004 1
2.21750745190257 1
2.60373473383936 1
2.32376412293279 1
2.04837753452518 1
1.5441969512282 1
2.16812860610122 1
2.12267824360593 1
2.08661564925753 1
1.89113931228715 1
1.96714634478202 1
2.10207314524227 1
1.98534167861291 1
2.33336862920779 1
1.89551690962749 1
1.83654377271437 1
2.16627588452352 1
2.68922794643539 0
1.88949259494103 1
1.96590973274989 1
1.97868970405768 1
2.04748912021199 1
1.5799414263194 0
1.78357883165196 1
1.9302672006411 1
1.73184694722167 1
1.75098658764889 1
1.86983272038694 1
2.15617617153733 1
1.7140121573093 1
2.30462468075081 1
1.67690253321352 1
1.77007609077459 1
1.64688485742884 1
2.33687266640169 1
1.54937606244356 0
1.97790296538387 1
2.06286511625138 1
2.31311399071004 1
1.72213261614687 1
2.37039710619908 1
2.11068868144174 1
2.06799478869955 1
1.5301350981847 1
1.8966504544576 1
2.09425656992089 1
2.16885857618448 1
1.35542506612744 0
1.57742358649124 1
2.06831132425798 1
1.57733278691044 1
1.79747716050017 1
1.9392124676542 1
1.71301259799032 1
1.64808544171966 1
2.0837782973774 1
2.01517317205454 1
2.02240841888243 1
2.21292817634186 1
1.90188305352197 1
2.12442431048005 1
2.17588290933113 1
1.95178654583851 1
1.20501688532343 0
2.13668868739843 1
1.84878851956887 1
2.56292277658006 0
1.33091799091638 1
1.88135131230956 1
2.17860010407596 1
1.53519772775296 0
2.35653659446963 1
1.58212141697877 1
1.75398081476928 1
1.9553792326014 1
2.02757838099257 1
2.15054058184844 1
2.03852501304612 1
1.65887414460418 1
2.04874289510691 1
1.80662770649573 1
1.9906399249152 1
1.78197494475964 1
1.93650020237817 1
1.86310033477538 1
2.01822063527595 1
1.97288815022406 1
1.97991027199454 1
2.02067098107848 1
1.81679456165846 1
1.6424240480527 1
1.83132626860254 1
1.67526685755946 1
1.7372062484697 1
2.23259534634777 1
1.72741883225919 1
1.93829784965146 1
2.2126676087155 1
2.29955151953189 1
2.23672225065201 1
1.23732477781119 0
2.32303392146311 1
2.5427886785921 1
2.04052267416328 1
1.44589223643079 0
2.09277592719684 1
1.86854311096673 1
2.1737877333684 1
1.9664759475938 1
1.94133096470725 1
2.04071199359517 1
1.90527668697893 1
1.47211940980052 0
1.8031087925216 1
2.08585889099735 1
1.60049131907706 1
1.86212228991636 1
2.30897931899872 1
1.95443926316262 1
2.37395607280142 1
1.93280537259021 1
1.61973381969084 1
1.80205202641806 1
1.64836785305785 1
2.06707559291368 1
2.02776626320713 1
1.92528638877665 1
2.13649614768793 1
1.89717237667625 1
2.36637913231494 1
1.9720186287678 1
2.10424721689729 1
1.71826457468029 1
1.44448172301321 0
2.45957938151253 1
2.28048549191962 1
2.37463280502513 1
2.14947749579067 1
2.02246043507079 1
2.35438938201102 1
2.06190602462733 1
2.10717833251424 1
2.03727313591259 1
1.22555545368341 0
1.77601148763143 1
1.76594102470443 1
1.8458113401803 1
1.91229116696843 1
1.7411146093308 1
1.80170103872705 1
1.8203030029938 1
2.38328597257528 1
1.73206543449636 1
2.07683347938282 1
2.1857797131823 1
2.07618888916377 1
1.80052004515217 1
2.60233643975407 0
1.84403932060145 1
1.86487777638812 1
2.23726837404612 1
2.34694297568198 1
1.65969854107625 1
1.83916831758921 1
1.61939561721864 1
2.24290690679482 1
2.47006675253465 0
1.31082447103158 0
1.65129340119589 1
1.21963575701707 0
1.37603584756597 0
1.73342443824563 1
2.02558448527933 1
1.84329549382819 1
1.93419016383796 1
2.24385229724147 1
2.54773866076912 1
1.91809404062347 1
2.27131474129209 1
2.15179436569491 1
1.83496377075601 1
2.31978532291197 1
2.13864610688641 1
1.81595392743391 1
2.54437895602229 0
1.6347208843882 1
1.54848563856872 1
2.0123594787938 1
2.01716080509289 1
2.51434152316761 0
2.09797015516834 1
1.98948853991611 1
1.8927440695308 1
2.10433215758919 1
1.78508549523603 1
2.06068337898074 1
1.80641441258512 1
1.80392592954892 1
2.20559355801666 1
2.08323003948969 1
2.34037508522001 1
2.16183071162207 1
1.90800991209426 1
2.11930190618545 1
2.57281576741728 0
2.0903653245351 1
2.41007738154084 0
1.99495590634038 1
2.01199267244416 1
1.80140766274266 1
2.15558518627077 1
1.54917914451877 1
2.23024669858498 1
1.66795736544908 1
1.65210088632038 1
2.03100876745694 1
2.06658664469727 1
1.42283606101571 0
2.70621951268426 0
1.87243345253816 1
2.24948795134477 1
2.0465968995291 1
1.7674304662868 1
2.4011219100745 1
2.19328733696765 1
1.98994301286328 1
2.00582675576974 1
1.68876219897701 1
2.29082290156854 1
1.42688888119897 0
1.72972901234865 1
2.11023922101027 1
2.11533944041875 1
2.16677171793579 1
2.22950601844001 1
1.92103250270865 1
2.12604440684796 1
1.98623739886317 1
1.7953948398547 1
1.89141403206911 1
2.02990899421117 1
2.05814033802284 1
2.02337673165488 1
2.04549254766601 1
1.72171826505404 1
2.0106868168831 1
1.95719748503567 1
2.23299941780262 1
1.5613293675423 0
2.03605590872647 1
2.35329740758587 1
2.19594544557316 1
1.57216418025024 1
1.94682967551515 1
2.00453225372003 1
1.98310757133141 1
1.75047444834064 1
2.28519167205172 1
2.29227701688739 1
2.26116611885374 1
1.59537391237763 1
2.10690263565963 1
1.8278214501607 1
2.06589714340213 1
2.01979384240429 1
2.16233144285832 1
2.24317351555156 1
1.83805182845486 1
1.53753322240561 0
1.61883823684874 1
2.02464223605396 1
1.96012386594988 1
1.83102629777033 1
2.41740996050768 0
1.75566333787696 1
2.12159558451721 1
1.83730874811197 1
2.06770030896167 1
2.39081616438428 1
1.93856865563334 1
1.95903533916362 1
2.11522328861528 1
2.12587180190366 1
1.95499057976876 1
2.12018678731643 1
1.92268332350675 1
1.79621214553169 1
1.81065187288752 1
1.81539768910588 1
1.79087912280446 1
1.98523799877361 1
2.1345023074965 1
2.2767008308503 1
1.89451621602969 1
2.04812721168264 1
2.11524252585676 1
1.81316620075625 1
1.93020506733056 1
2.4598579115373 1
2.17939264129758 1
2.41839109852433 1
2.08216084069978 1
2.61053809383383 0
1.61742593225679 1
2.66523696015408 0
2.02721600102142 1
1.97909958848051 1
2.06299919906609 1
2.07835432826137 1
2.04768004590513 1
1.91734975134526 1
2.07190430479604 1
1.8662161672067 1
1.96770207919645 1
1.8348871197512 1
1.74840666761755 1
2.17832874222684 1
1.3891663049261 1
2.43767482194452 1
2.10358060820725 1
2.2643949054443 1
2.33544681335072 1
2.1533281418332 1
1.99003042676772 1
2.1127391824503 1
2.2962451916422 1
2.39773016226349 1
2.35238045442947 1
2.3374143459664 1
1.77959017608225 1
1.64287012661003 1
2.15443451904438 1
2.05584397637399 1
1.93134908118829 1
2.14100485743862 1
2.03306144800222 1
1.69483199779731 1
1.63583194028874 1
2.89480263186694 0
1.96965881702471 1
2.34438640797211 1
1.61369466439033 1
1.82055693009586 1
1.89868392783556 1
2.03784051486984 1
2.23065395656833 1
1.87300483377436 1
2.33187805015441 1
1.88794419476887 1
2.03550186145313 1
1.55363686052013 1
2.07371088514535 1
1.90087495230904 1
2.00305733060708 1
2.15025160785418 1
1.68063904385642 1
1.98246561310908 1
2.17968553648703 1
1.99839105826881 1
2.26880192373673 1
1.65575791602812 1
1.83812954663009 1
2.22228003587475 1
1.77350878837761 1
2.46696297610786 0
1.82590818069228 1
2.18454772528129 1
2.01748923777085 1
1.66950233001576 1
2.145999687788 1
1.84929994747184 1
1.78716739796434 1
2.32027175278711 1
1.86171236955496 1
2.20903483453648 1
2.24378816929696 1
1.53160293691298 1
1.72417718052501 1
2.33487970901698 1
1.94363364051812 1
1.73472588224471 1
2.14058592539798 1
1.75951914351818 1
1.88056762903883 1
1.92823184977777 1
2.20474574725093 1
2.10393554683511 1
2.00463771890305 1
1.9086246992633 1
2.47979762082028 0
2.05529480060241 1
2.31983322976034 1
1.43083336526247 0
2.3832714549009 1
1.90399030906661 1
2.47593939329895 0
2.71805260808248 0
1.86912231646999 1
2.15355446478953 1
2.06771904100441 1
2.17179740785095 1
1.88518262191198 1
2.10782502406624 1
1.29168107255121 0
1.61677525681466 1
2.17736735974548 1
1.89042859960257 1
1.93108437978972 1
2.36778114223253 1
2.32456501760221 1
2.08257708351266 1
1.8643449102704 1
2.41368112005205 1
1.91356336187282 1
1.97831864491722 1
2.41866961400099 1
2.13014017413535 1
1.71750031081603 1
1.81594841421844 1
1.64396768252183 1
2.27107394848763 1
1.80411292087533 1
1.7720589530647 1
2.12350224116892 1
2.07343436141097 1
1.77660922444412 1
2.34371820998108 1
2.16759451603709 1
1.92462553181554 1
1.6155622970044 1
1.8952471906938 1
2.09756940563087 1
2.05472715669435 1
2.35030464180595 1
2.36189038450113 1
1.5904845586722 1
2.12315207673356 1
2.39523060052416 1
2.26415659179672 1
1.96421591209341 1
2.0053020704708 1
1.66578666670805 1
1.84922862328469 1
1.39436900725984 0
2.18279203764966 1
2.46141583457992 1
1.89576220353493 1
1.95016121022115 1
1.93643104331441 1
2.3420903270263 1
2.23406214578019 1
1.94961552756488 1
1.68231467781956 1
2.09160679867977 1
1.90493958182161 1
1.80684963705101 1
1.98499844222328 1
2.21195480903155 1
2.33147804771212 1
1.76469696706871 1
1.97402679139913 1
2.38368776599957 1
1.8323935539222 1
1.98301951737349 1
1.84128383072368 1
1.73130227994455 1
1.77567744736917 1
2.29243142669121 1
1.95108224245967 1
1.53509578220506 0
1.69226227403515 1
2.23494068766191 1
1.46384032890017 1
2.43729252653177 1
1.82712580864513 1
2.19297021185529 1
1.35265447198603 0
2.50712853585193 0
1.79350106683254 1
1.39350813222002 0
1.71315803519878 1
2.09230300862546 1
2.17187659130192 1
2.33319774463175 1
1.85952141853747 1
1.88420653163586 1
2.04756672873638 1
2.05861959391718 1
2.21750962095651 1
2.08201830499623 1
2.02346412075415 1
1.55806367892492 1
2.02772332842463 1
1.64334995302627 1
2.15315580626158 1
2.13270905816847 1
1.87725319928944 1
1.82841626929693 1
2.19328097973166 1
1.56167869379206 1
1.57478691232117 1
2.46050154151836 1
1.74487917307322 1
1.90823926426327 1
1.94940984855918 1
1.98187375409745 1
2.11715833181176 1
2.16339362908197 1
1.6587252943731 1
2.10742301867681 1
1.67817034884989 1
2.20630541354966 1
2.170668409868 1
2.2365948524679 1
2.06753796515551 1
2.27678641423308 1
1.88546247382352 1
1.73315855677809 1
1.90421443705265 1
1.96007170288971 1
1.91670061561592 1
1.97601864350518 1
1.99184418969911 1
1.99921585534524 1
1.4041103141475 0
1.97464553625473 1
1.78850446482106 1
2.31059268510586 1
1.71317156627932 1
2.09451230912711 1
1.64096741958623 1
2.00206076640342 1
1.97939500562809 1
1.99802759537492 1
1.80485592911053 1
2.15146570463166 1
1.91369281622641 1
2.28037762580074 1
1.8605246170013 1
1.53631830983528 1
1.895689108796 1
1.80184577780836 1
2.20190087934792 1
1.50401251513832 1
1.75767470050441 1
2.31604262021987 1
1.99554885739382 1
2.29746266575886 1
2.2966454397922 1
1.78563619268026 1
1.65056070590681 1
2.12726092885638 1
2.13442618673754 1
1.91022180185995 1
1.9002879662414 1
2.18127916272051 1
2.04490036905698 1
2.30253110372825 1
2.15007876278783 1
2.04585309633139 1
2.14325372724501 1
1.83665296771624 1
2.21615098192957 1
2.06947535149722 1
1.79523029842288 1
1.96654285402569 1
2.34600149211882 1
1.87043974058342 1
2.06750342429943 1
2.18161642045826 1
2.10219261702941 1
2.29100129282225 1
2.06218201789017 1
2.33172878869984 1
2.38601607247236 1
2.08154938388626 1
1.91246425381981 1
1.78231652123413 1
1.83189834090781 1
1.90943953376872 1
2.41950208549441 0
2.04848691363713 1
1.69376240149084 1
1.85354525440423 1
2.45694691068778 1
1.83329633095639 1
1.84500997381177 1
1.69256048514556 1
2.39956738233431 1
2.32129050521721 0
2.44520230652651 0
1.97918901603256 1
1.98493430683663 1
1.72716195903423 1
2.00233993658528 1
2.03240204241515 1
2.05997001103008 1
1.62472085941711 1
2.24630093624316 1
1.89402459528838 1
2.10124517233412 1
2.02973703825413 1
1.97123802453017 1
2.31110018522364 1
1.78705484987695 1
1.71304281532929 1
1.9604875090782 1
1.79746558087963 1
1.76771894043726 1
2.08862638053847 1
2.03462548035871 1
1.92560677891029 1
2.05269821469806 1
1.60055336860839 1
2.0131344603941 1
2.29264944121638 1
2.35047453429382 1
1.91712791778173 1
1.83079542547695 1
1.99477332679356 1
1.95854749315826 1
1.63436206666256 1
2.13894022229788 1
2.22207218953769 1
2.75924289021252 0
1.61407492026778 1
2.38344684183696 1
1.77693563119367 1
2.23113090202111 1
2.1296908055408 1
2.09067789682506 1
1.58585369489567 0
2.23902917999886 1
1.98245469533797 1
2.10737134133712 1
2.2779089604835 1
1.39517775194273 0
2.04582818508456 1
2.62697377350437 0
2.3637312357235 1
2.51594003184721 1
1.97427069842282 1
1.9108474256774 1
2.01426749656068 1
1.46785081747046 1
2.19086365962165 1
1.56950726824093 1
2.40479398482131 1
2.2677336221043 1
1.91194707224224 1
1.90167828818666 1
1.22877110186813 0
1.81713119376519 1
2.04832330960117 1
1.88532428240407 1
2.11254446549089 1
1.86905997626798 1
2.01646592898933 1
2.38837844252925 1
2.16442005867104 1
2.08300817940494 1
1.7836316167227 1
1.82541237073562 1
1.92707226590484 1
2.09940127215041 1
1.6865832166396 1
1.88625458744762 1
1.98407230788569 1
2.30765993666063 1
2.19721957742474 1
2.23913445879776 1
2.06782031274666 1
1.96379159989632 1
1.65661662863883 1
1.84081078539205 1
2.25827823450941 1
2.10748785428002 1
1.88215289310111 1
2.53841463670505 0
2.23451233339855 1
2.19778337246512 1
2.15045478467585 1
1.99802210257919 1
2.05042195367353 1
1.77154900219021 1
1.79264106282761 1
1.99105196962226 1
2.25002869613351 1
2.40749799791373 1
2.11637897276547 1
1.82871903139043 1
1.95177828154425 1
1.80890131721841 1
2.29792797863833 1
1.92310988670994 1
1.87378950479655 1
1.77550392840011 1
2.52268264261867 0
1.67218609011492 1
2.02964521057131 1
1.6085081259203 1
1.85174749478699 1
1.84735094680567 1
2.27503046105065 1
1.63580707617565 1
2.20900824472986 1
2.09493340287116 1
2.09300193325175 1
2.58760075553677 0
1.53157417267931 1
1.9070708234096 1
1.67358306142251 1
2.09075774604872 1
1.79598354335521 1
2.24353642403353 1
1.71066397889518 1
2.21869599266053 1
1.78689244524813 1
2.54989233657186 1
2.02136129487162 1
2.21710233738642 1
1.78308840288134 1
1.65561648430423 1
2.27738950324749 1
2.00104926665013 1
2.15573624425994 1
2.43092676395074 1
2.06017677804878 1
2.19042968792276 1
1.69911949214373 1
1.69464336494914 1
2.3126443644942 1
1.46172481604531 0
1.93570288440631 1
1.51913835973885 0
1.58544956008549 1
2.15942204374691 1
2.0350659707302 1
1.87479272418902 1
2.04581222675675 1
1.82677270935144 1
2.38825934082497 1
1.83523669990756 1
1.73905359664859 1
1.88690484292901 1
2.01586921980133 1
2.18107291229269 1
2.5233767197358 1
1.68758786837632 1
1.92046512349048 1
2.49299755531171 1
2.31210590724325 1
1.85089575395771 1
2.27000704324549 1
1.6867597377626 1
2.5850561598319 1
1.71340464943614 1
1.80644376412289 1
2.0906574882516 1
1.81226914423925 1
2.28104476172779 1
1.60883728517978 1
2.44276296779236 1
2.31931281946191 1
2.57828694460075 0
2.3108273391067 1
1.38385237879298 0
1.86540582967416 1
2.22889433548808 1
1.76265953564076 1
1.69844072350988 1
2.05336890294249 1
2.3804136273702 1
1.81892792386117 1
1.60612932005421 1
1.61577346488082 1
1.55027273933305 1
2.23677476388841 1
2.18149966102377 1
2.52182872492334 1
2.06789137742157 1
2.43811837210866 1
1.92981765996051 1
2.10129090895198 1
1.94943964289071 1
2.05206714145935 1
1.83665256982419 1
2.10356419920645 1
1.9540662121023 1
2.16985225051783 1
1.96002084705774 1
1.53223742830399 1
2.34249062704706 1
2.08906380077455 1
1.80057323911247 1
1.86063504752242 1
2.02698266376244 1
2.02046477527996 1
2.25134171929842 1
1.79099252678 1
2.28660622429792 1
1.65107234395946 1
2.30184608358534 1
1.9117920699381 1
2.12413725004271 1
2.2040218536141 1
2.02300565102722 1
2.638328321129 0
1.74011302436539 1
2.08088964189675 1
2.00879933741805 1
1.75867924068763 1
1.64237033409703 1
2.0476621191478 1
1.58578318642308 1
2.05715450458702 1
1.66828525308071 1
1.73228368909833 1
2.19830121048449 1
2.2488034714711 1
2.32800622972596 1
1.84494785954218 1
1.94668929801299 1
2.05503462894587 1
1.97655758245507 1
1.88828069452335 1
2.33985358913047 1
1.89278847663926 1
1.56256958677797 0
2.40427892577054 1
1.66509227357187 1
1.74844422725889 1
2.13765559161613 1
1.91541046693601 1
1.92759010278687 1
1.98722101318676 1
2.03412084885681 1
1.80651992802075 1
1.93358863780296 1
1.80840752627565 1
2.52478762859244 1
2.12303581240284 1
2.30600874549745 1
1.81788873374303 1
2.5177946698908 0
1.66334508977233 1
2.02431685273798 1
1.11677486914736 0
1.9790278455126 1
1.87948544302881 1
2.08487432166955 1
1.79991549770302 1
2.1490658949756 1
2.08042396780928 1
2.20815247988476 1
2.6705166932016 0
2.33429660788334 1
2.54496594636173 1
2.75179021961961 0
2.12109707225408 1
2.29621922442364 1
2.04296745300522 1
1.67219733295994 1
1.86408783378335 1
2.2137882837331 1
1.76960675715545 1
1.95564797598257 1
1.58097241003881 1
1.94776479846246 1
1.81326846533358 1
2.41192037736598 1
1.46663562497006 0
1.9795241295105 1
2.003313529218 1
2.04220778108872 1
2.16713190047234 1
1.89299932533108 1
1.72272915976003 1
2.32344165568778 1
2.21310834529072 1
1.87513994108148 1
1.60912922300159 1
2.39727104458219 1
2.09535427767705 1
1.93009437926778 1
2.35570536349008 1
2.3053145293923 1
2.21761364586304 1
1.88728332838872 1
1.61680011797516 1
1.73852591421959 1
2.16456619894231 1
1.89844661282417 1
2.11214539033574 1
1.59540838224351 0
2.21065617724905 1
1.7316795137992 1
1.88966500626719 1
2.04763210299989 1
2.29293541113887 1
2.1180691223489 1
2.04350694173372 1
2.43236608670215 1
2.41458204888727 1
1.57070458320856 1
1.80830732777967 1
1.75407183085167 1
1.93363957349517 1
2.40806019077149 1
2.44144718010004 0
2.06690714148506 1
2.20224738299506 1
1.19712882625412 0
1.86767566328497 1
2.24803511806927 1
1.99537355195141 1
2.36498784598466 1
2.1219393529112 1
2.23280677339001 1
2.13856060623124 1
2.27537217453273 1
1.91351378269651 1
1.74748950414002 1
2.15051138916229 1
2.07499793860903 1
2.28518037627534 1
1.66317638301447 1
1.84100880550696 1
2.01442405956543 1
1.91869313814748 1
2.00116256786759 1
1.99871554364696 1
1.96105156504637 1
2.0575882879176 1
1.8923088069169 1
2.15046499358918 1
1.55947829983602 1
2.12843429860592 1
2.48156199524303 1
1.76647636706171 1
1.86038791162235 1
2.06127118803644 1
1.9058150481556 1
1.82276037738072 1
2.41973330814808 1
1.64091426552189 1
1.89873773471431 1
2.66428737177474 1
2.19972220043498 1
1.94642990714478 1
1.90513427617685 1
1.51234361515274 0
2.07523501487083 1
2.0880158532051 1
1.82564623818074 1
2.17373945057699 1
2.41021124796891 1
2.26045214885169 1
1.88474907221452 1
2.00855271432474 1
2.25477429996245 1
2.03906052850838 1
1.90570526792388 1
2.12204763958562 1
2.08261649127698 1
2.25937993934941 1
1.82986005584799 1
2.21446642033474 1
2.23805794592356 1
1.23961394184207 0
2.23525751252644 1
2.01041363777974 1
1.95403079518074 1
1.7232690521822 1
1.87071282082581 1
1.92797795274073 1
1.99215630031078 1
2.0794195262219 1
2.21269189532774 1
1.82969726885239 1
1.83229934411563 1
1.89265535917075 1
1.94586073468873 1
1.97133250226468 1
2.25220648418508 1
1.71611822215922 1
2.1033197276519 1
1.97753771628543 1
1.7629129439295 1
2.4923995790299 0
1.92524664424812 1
1.68667718797923 1
2.13396134854749 1
2.24625275895305 1
1.56970725025003 1
1.94252714375199 1
1.6210986544978 0
2.08062003193554 1
1.94684880792728 1
1.81565315626291 1
2.13082125409651 1
1.53565937671699 1
2.29755598662557 1
2.18418893870383 1
1.91040623798503 1
1.78345772420502 1
1.7357162016558 1
1.84689877125612 1
2.20359147928048 1
1.96407836678536 1
2.44713233386942 0
2.17580840920982 1
1.82230393585364 1
1.87803009263524 1
1.68133491849394 1
2.08531559845556 1
2.27844739617367 1
1.81934927354806 1
1.83460515159521 1
1.57524762215252 1
2.03289314771065 1
2.04952408843478 1
1.60557993988562 1
2.01565084796235 1
2.01730868913423 1
2.21142638436678 1
1.91663336338481 1
1.93369323755095 1
1.86311086751655 1
2.28172561647072 1
1.94562029657322 1
1.88595359434112 1
2.2140912987387 1
2.24221303382865 1
1.94579628791414 1
2.29445780214595 1
1.70049286858818 1
2.0733148183862 1
1.9409742474957 1
1.64167264485621 1
2.13164281441044 1
1.44558780461423 0
2.44257137385448 1
2.20053371800763 1
2.46040512485907 1
1.87789735024186 1
1.80272251095156 1
1.87640264007754 1
1.98411431939619 1
1.94251719755601 1
2.3192141305281 1
2.27889963424862 1
2.05163935517692 1
1.55148561730669 1
2.43403247538552 1
2.51206757702466 1
2.05087465574863 1
2.28444606778376 1
1.84371284986062 1
2.42792072883125 1
2.51989749030173 1
1.7517632057327 1
1.73051040490449 1
1.84245261723161 1
2.49727459844525 0
1.82310510702351 1
2.26882236932569 1
1.51564834820558 0
2.10595535356083 1
2.41842054237589 1
1.68971269511485 1
1.99112111136337 1
2.33175874949663 1
2.23456153478678 1
2.15801847760166 1
2.51385733358691 0
2.21515154408711 1
1.93978263486801 1
2.07978181955879 1
1.6059272983751 0
2.54855446555288 0
2.12528586468262 1
1.60709381113154 1
1.84794398587622 1
1.66179408283037 1
2.00339746047105 1
1.78853975962789 1
1.9736421399888 1
2.02489203482508 1
1.85994345027945 1
1.98957843825598 1
1.9646009946496 1
2.32317043148811 1
1.95391487639499 1
1.70167147590866 1
1.71011643502357 1
2.24905070921036 1
1.86228471805515 1
1.67577741899305 1
2.41618672405964 1
1.99202133904793 1
2.36698794298407 1
2.25277490283306 1
1.78227118910146 1
2.3154333613088 1
2.07743680310944 1
2.00668749058512 1
2.26330546220845 1
2.5204050708137 1
1.68777965549729 1
1.81782533746409 1
1.95507757115125 1
2.0725616566828 1
2.38431912087867 1
1.98383497484349 1
2.3665141851553 1
1.70583914815933 1
2.00213031288588 1
2.0625417051472 1
1.93117467625949 1
1.94667764006394 1
1.83470521965266 1
2.54106168144232 0
2.00390615869464 1
2.27406027227401 1
2.02763885463497 1
2.04161587452384 1
2.12203084483418 1
2.05714586684786 1
1.82147624233383 1
2.09165519386105 1
2.20845958349905 1
2.12547739207775 1
2.36680039637822 1
1.72682389136377 1
2.31303268140375 1
1.90523474186711 1
1.44555890080516 0
1.97322279425342 1
1.79943283127779 1
2.16128320864139 1
1.94338308923284 1
2.26309353348188 1
2.12730172147572 1
1.92896613869567 1
1.93275300532258 1
2.39597033691141 1
2.19553220035132 1
1.69369840572108 1
2.46970108944749 1
1.79390609075842 1
2.28568314557884 1
2.41125636140627 1
2.23713317464562 1
1.48866360629371 0
1.71510326075726 1
2.24579045947905 1
2.31764213688297 1
2.40709925614355 1
2.08088901757837 1
2.03130371400283 1
2.01912858655928 1
2.0963285837788 1
1.8024573732015 1
2.24697243185935 1
2.2971851952773 1
2.20137197178269 1
1.1889072693625 0
2.02486375024508 1
1.54333175725312 1
2.20707337575977 1
1.97077166627199 1
2.23259878209309 1
2.37924262970107 1
1.59308629747732 1
1.81386795092336 1
2.04191294841268 1
2.33506367034016 1
1.70977464935027 1
2.19731419593685 1
2.26797696174011 1
2.04327069599005 1
2.97858688917257 0
2.04256933650157 1
1.69595325410223 1
1.49665666766477 0
2.40512497635093 1
2.16925904243175 1
2.34734690446161 1
1.98704733721675 1
2.15846455910418 1
1.91387623648719 1
1.51542864912193 1
1.29995860272764 0
1.86828312518661 1
1.87675279074781 1
2.23688253476415 1
1.44486445107409 0
1.57388642379209 1
2.51877952893074 0
2.16337949041149 1
2.167827201895 1
2.62516181658409 0
1.96935412141652 1
2.06787617809111 1
2.15477518766093 1
1.72964198315488 1
1.59897301140764 0
2.1159935346446 1
2.39695967808313 1
2.31073510579771 1
2.17879171352159 1
2.22649226080207 1
1.80414599500423 1
2.21676049666861 1
2.12437762666774 1
2.44223449200081 1
1.96739673827954 1
2.05206158918136 1
1.95932861707098 1
1.94632371575316 1
1.71193792654674 1
1.90943022104122 1
2.06355379151584 1
2.00848778047544 1
2.01251670040959 1
2.1601753831582 1
1.81391358258816 1
2.02506483809672 1
2.28755737653896 1
2.48726050056197 1
2.33301695239117 1
2.35458552513361 1
1.93427227007417 1
2.29783231732647 1
2.11594603599001 1
1.68413639810092 1
1.57399888049146 1
2.24628678293783 1
1.966304663907 1
1.7310343397668 1
1.81381244828495 1
1.77495599221051 1
2.28228302247045 1
1.85082426381456 1
1.74178526288109 1
1.2322709125108 0
1.56445812330405 1
1.97069269807928 1
1.96606417580182 1
1.8111828289342 1
1.90717363584172 1
1.84632733529734 1
2.03466406288884 1
1.79263026648007 1
2.25879900736401 1
2.01406578667527 1
1.85461349012279 1
1.7488133924849 1
1.90291768310683 1
1.87525430556242 1
1.51022293881803 1
1.75645578319485 1
1.94566380747677 1
1.65437709354698 1
2.00048233172146 1
2.49159414300238 0
2.02354359836054 1
1.62702773189761 1
1.87954701536047 1
2.06086049836927 1
2.15894097602217 1
1.93930109250809 1
1.96909726439162 1
1.64264025412059 1
1.54264296713773 1
2.18388525263932 1
2.17172016393187 1
1.67437759118696 1
2.16122856672883 1
1.68937266967208 1
1.98785354448721 1
1.98672428214679 1
2.52423043104327 1
2.20019285430379 1
1.71636508167845 1
1.72918491638454 1
2.52277611588936 0
1.5609973847126 1
2.02225586004444 1
2.41946259157621 0
2.39339917737952 1
2.09416722043273 1
1.62262303077438 1
2.331088707866 1
2.10507438385978 1
2.21212965571993 1
2.77313879935941 0
2.34109519081339 1
2.32209440205073 1
2.16197398855099 1
2.7563080683642 0
1.50051971829432 0
1.67921631722092 1
2.03305486770399 1
1.98725575111582 1
2.47640054753708 0
2.2471066765829 1
1.50245282320301 0
1.99000210369771 1
2.00610017837083 1
2.32007879471031 1
2.10671780235842 1
2.11281516753386 1
2.00521199178543 1
2.00908621660879 1
