# Supplementary material for: Bias caused by sampling error in meta-analysis with small sample sizes
Source: PLoS One. 2018 Sep 13;13(9):e0204056. doi: 10.1371/journal.pone.0204056 (PMC6136825; doi:10.1371/journal.pone.0204056)
Supplement: S3 File — (ZIP) [file pone.0204056.s003.zip › results N = 20 delta = 2 tau = 1 sz = 500-1000.txt]

"dl.delta" "dl.cp"
1.79294794877717 1
1.82033500300127 1
1.9024571262014 1
2.1445692826534 1
2.0046443695131 1
2.15141057043241 1
1.87125425943467 1
1.79965115004674 1
1.64558920397612 1
2.14801920477105 1
1.81891559659327 1
2.15941616563297 1
1.7720386738205 1
2.07028537269186 1
2.43270746202336 0
1.70579248263269 1
2.10024341891508 1
1.88145341079436 1
1.85902279795644 1
1.96356638461209 1
2.22628204188271 1
1.84820093512361 1
2.16469647751566 1
1.96304382200935 1
1.84431097590883 1
1.90275075662283 1
2.22779186750791 1
1.78480014977946 1
2.17110727215401 1
1.9527808407806 1
2.16584756043967 1
1.80381045471793 1
1.88610025929929 1
2.4148803989647 0
2.37606644021837 0
1.62668078501832 1
1.9436613106546 1
2.37401118678088 0
2.16912766148792 1
2.27590864662664 1
2.15141665404157 1
1.5437086283554 0
2.00835157114245 1
2.118905100064 1
1.75384057834356 1
1.75052848043273 1
2.23191232195989 1
2.13037838583946 1
1.88758502066016 1
2.17613767147629 1
1.93915895037683 1
1.78000367181728 1
2.17296895102938 1
2.64116352061874 0
2.02659622179966 1
2.48644059913567 1
1.87403382336668 1
2.01436708047026 1
2.02012737053497 1
1.90031276212758 1
2.00738680178102 1
1.83338414272272 1
1.75756450661082 1
2.08418794328889 1
1.63836853925764 1
2.24283830315709 1
2.28385021424665 1
2.03128546275092 1
1.93239969130744 1
1.72601201809567 1
1.69411451663662 1
2.22044855140444 1
1.99451397067974 1
1.76034534734759 1
1.95555517615155 1
1.93640934432103 1
1.92377946585401 1
2.34395767799785 1
2.08028879654718 1
1.77964417064305 1
2.22468987021597 1
1.91986608362132 1
2.06141056606872 1
2.26614745128024 1
1.88479518146463 1
2.07384867454304 1
2.23544073959495 1
2.43918138971859 0
2.07464803187003 1
2.05871652345322 1
2.02001383700526 1
2.01022919172316 1
1.91319414232765 1
2.32174420799705 1
1.78725541661075 1
1.78228227877565 1
1.64572402837328 0
2.01634874054019 1
2.0489748518881 1
1.59905855466865 1
2.16283526788468 1
2.2849122635765 1
2.0962075949743 1
1.99458782973874 1
1.98625232686117 1
2.02033912297031 1
1.72783374678472 0
2.12557113002181 1
1.71446535909707 1
1.81827915429052 1
2.22110755247682 1
2.04776872929853 1
2.06191164185757 1
2.34439823024681 1
2.21673929776411 1
2.40785664999945 0
2.47836221399126 1
2.04032565993415 1
2.06297811589023 1
1.65840950458216 1
1.95871485439536 1
1.94383980348778 1
2.00929816205517 1
2.00720809827177 1
1.68026356882173 1
2.01574803684413 1
2.236664297094 1
1.686726312037 1
2.17764964011157 1
2.16708990163724 1
2.08370382293426 1
2.39772335385664 0
2.04624788826475 1
1.99609607778409 1
1.9625881468671 1
1.75302016372538 1
2.24582119618691 1
1.98479677693355 1
2.12691701073491 1
2.10156574258421 1
2.22473167285475 1
2.6478986541632 0
2.16666619674859 1
2.42412374935664 0
2.47838747304982 0
1.77568312676258 1
1.9577023995937 1
2.27552906666094 1
2.01181475300552 1
1.6106260377058 0
1.99355104070282 1
2.00656554619764 1
2.08252080726368 1
1.90192489268955 1
1.95948781765512 1
1.83263751854924 1
2.05187210069556 1
2.11253783683111 1
1.95402735044124 1
1.90951558931217 1
2.22208075482388 1
2.24875049814854 1
1.92756283712954 1
2.22695371619276 1
1.75611383804071 1
1.87320747820885 1
2.87518087220295 0
2.1468089298276 1
2.19556656988345 1
1.9069800244431 1
1.97819976415316 1
1.84082943324266 1
1.77270887747264 1
2.57656669674021 0
2.19620793343476 1
2.12580118978071 1
1.83772885459949 1
1.68517482712406 1
1.95125144151157 1
1.66117327874672 1
1.59965420121427 1
1.67489123881147 1
2.2998540659801 1
1.9831844313002 1
1.82849579612524 1
2.11224881456441 1
2.14278598362697 1
1.9641761778921 1
2.25067402345831 1
2.10638395738693 1
2.03186482295608 1
2.32109137872377 1
1.99320172976525 1
2.44792974578046 0
2.13161190574889 1
1.78589068289909 1
1.90070676688143 1
1.94100818259383 1
2.15036074842004 1
2.54248542113968 0
1.72381993759065 1
1.54802888018504 0
2.18624424211665 1
1.80413316191837 1
1.63173045300196 1
2.04998060419301 1
1.82711947608272 1
2.11044863524934 1
1.98889856999265 1
1.5848777519977 1
2.27680758491638 1
2.46892323823031 1
1.89542053026322 1
2.08760182447163 1
2.08839833953082 1
1.87817399818795 1
2.0449227474828 1
2.1161985254014 1
1.76565891077861 1
2.47366385798293 0
2.14714838665433 1
2.20124097245061 1
1.79046905137026 1
2.12333685967451 1
2.01849113563154 1
1.92238185494699 1
2.15980343653721 1
1.71607881148947 1
2.4154661291765 1
2.00438430049991 1
2.29060505948517 1
2.05406239894225 1
2.01262589388239 1
1.93689887536296 1
1.97808653838357 1
2.07856646141454 1
2.20439460386428 1
1.92005167818975 1
2.53275612180423 0
2.17722924142848 1
1.97192743300326 1
2.17145606184193 1
2.03235237654575 1
1.73486630365423 1
2.03631320062474 1
1.75533221839118 1
2.03371991722873 1
2.16972389240478 1
2.06513401520182 1
2.03017348931079 1
2.29255562930204 1
1.76672808243035 1
1.65112544812317 1
2.47781675570822 1
2.34687569810686 1
2.26206815656728 1
2.18176032697942 1
1.90822644850391 1
2.15149339006805 1
1.99404886539345 1
2.14705232285341 1
2.15849678832763 1
1.92667289746788 1
2.21652872533526 1
1.95875968489063 1
1.89540150722992 1
1.90543372467258 1
1.92381805015215 1
1.66767256494648 1
2.00568703680195 1
1.87525133318256 1
2.26919319996631 1
1.98228397544833 1
2.18004881273155 1
1.82140672512622 1
2.22141312915258 1
2.12392775033147 1
2.01947789363276 1
2.5366955802506 0
1.86624903133907 1
1.68694670452075 1
2.19277315010361 1
2.28749477924893 1
2.23599406731984 1
1.75828254698246 1
2.16566898422875 1
2.07578044117674 1
2.12956064414258 1
1.83735754427645 1
2.02380288787164 1
1.64421317684428 1
2.25371522918095 1
1.8398082020095 1
2.02182098600483 1
2.00854842813877 1
1.5080581229094 0
2.10366378061333 1
1.90242616690772 1
1.97000906467157 1
1.92765550758448 1
2.35025132830982 1
1.63169489484815 1
2.26341616570563 1
1.85338745073814 1
1.72886446001564 1
2.34502663606733 1
1.74606390221734 1
2.29788175979924 1
1.77051150900352 1
2.10818006455902 1
1.94743624994238 1
2.0422678082068 1
2.17376224998963 1
1.97172241033791 1
1.89251039657681 1
2.05845403599585 1
2.00251422381082 1
2.0010122662619 1
1.70490614168085 0
2.02502583757158 1
2.01416731742585 1
1.83750889892196 1
2.24557586522968 1
2.4970499764159 0
2.00113608308985 1
2.19457369229533 1
1.96544257299308 1
2.28024116619832 1
2.26223868284736 1
2.06196064610816 1
2.07330375675339 1
2.04757159902205 1
1.98890837669238 1
2.26167390086779 1
1.81904768822625 1
2.24799676949091 1
2.0906658864226 1
1.99758281754038 1
2.25169554044298 1
2.15504938810406 1
1.79678672016647 1
2.20276049681685 1
1.57162163908097 0
2.29056376027843 1
2.10981817489402 1
2.17631765518509 1
1.80357422485391 1
1.5126159373128 1
1.86297200427638 1
2.1025552098734 1
2.31985822573639 1
1.5110864495803 1
1.90601122043553 1
1.80004943046943 1
1.49462295715614 1
2.08441263092652 1
2.12896937395481 1
1.92511657688445 1
1.87224637514806 1
1.9384918107796 1
1.81575972519817 1
2.22219847128585 1
1.97042889478521 1
1.99777954506546 1
2.12836668424748 1
2.03453770753778 1
2.06474977928689 1
1.91013401262876 1
2.10494082576147 1
1.89123489979318 1
1.83500339310975 1
1.80863945998518 1
2.12230115103782 1
2.29518559284455 1
1.93351654379701 1
2.15258474676347 1
2.02681812992501 1
1.94930405317236 1
1.85547416099414 1
1.84233274514571 1
2.13690409259722 1
2.0725593800805 1
2.36015374423923 1
1.83872859533805 1
2.21050685468576 1
2.04665454498227 1
1.87575195364789 1
2.1135928521803 1
1.48386346061805 0
2.11358521696319 1
2.07998137799754 1
2.21410619816844 1
2.18886250563228 1
2.27580817460813 1
2.05767031780135 1
1.91700273302571 1
1.80041534298737 1
1.87967727290866 1
2.25883860513455 1
2.01424280007786 1
2.08132273979665 1
1.8270692128814 1
2.28696953368653 1
1.74835446083691 1
1.95372108850025 1
2.09779776071895 1
1.37641664558832 0
2.22474677363085 1
1.97968364439297 1
2.52626916736515 0
2.33988399177571 1
2.23366832230675 1
1.91096139952148 1
1.39067376088401 0
2.17470303364804 1
1.94460978297353 1
2.10775153559498 1
1.85931837555114 1
1.70699443365352 0
1.75406181560224 1
1.99222431052042 1
2.09998384015615 1
2.03538707447332 1
1.93374880548983 1
1.64994534679666 1
1.97274193351903 1
2.37845863784023 1
1.85976839418762 1
2.19993791707609 1
2.23332695891298 1
1.91573644407812 1
1.49577999101225 0
1.81300401459973 1
2.15181568040643 1
2.07955399644601 1
2.12668622850025 1
1.71726180094916 1
1.82896538520925 1
1.8314618766636 1
1.60931836900245 1
1.93637017914333 1
1.93538703668735 1
2.09488533178377 1
2.28584812207396 1
2.03893498877102 1
2.02955895912153 1
2.04742752207679 1
2.15118678811966 1
2.15944445367896 1
1.73147908817798 1
2.00230002331234 1
1.85852000350915 1
2.44518853023162 1
1.80947179023607 1
1.72444529646828 1
1.73390459742523 1
1.40110746243023 0
2.00713255660259 1
1.94674184713729 1
2.16664401504071 1
2.19275957915478 1
2.26312174120728 1
2.2304929537446 1
2.19906870104884 1
2.29820818211373 1
2.07757841342163 1
2.01850684670638 1
1.63482967864472 0
1.67964551271174 1
1.66619040093054 1
1.35864517225217 0
2.36097642226604 1
2.26481535947089 1
2.29242928453154 1
1.76869449675639 1
2.07237647864806 1
2.03264715132542 1
1.72639974491045 1
1.803466472781 1
2.35850691665255 1
1.99587249523911 1
1.84456425557399 1
1.90677457728872 1
1.77561713139368 1
1.78940205369157 1
1.79732819027706 1
1.80015336799153 1
1.996511916439 1
1.91696093927266 1
1.7289845885937 1
2.06265883712737 1
2.31119358420329 1
1.7553810744016 1
2.09372927183728 1
2.21995168126945 1
2.16847740637934 1
2.0271216438659 1
1.94832505781355 1
1.86952529223504 1
2.07999847374219 1
1.51616492647124 0
1.66979841226534 1
1.743940762087 1
1.88907790732115 1
1.89963429676201 1
2.04261113673925 1
2.05182436416154 1
2.07220140638666 1
1.99545642632416 1
2.04482772507798 1
2.13451216438907 1
1.80748274208599 1
1.96107940972278 1
2.20584868800454 1
2.05280604904148 1
2.21537588068088 1
2.31375706653766 1
1.98828251684128 1
2.13898198251371 1
2.50244012724329 0
2.07903766211641 1
2.15666758361461 1
1.96285499187089 1
1.8733491078944 1
1.71971200675783 1
2.10832270117854 1
1.83937019278964 1
2.01512768626251 1
2.02524428346391 1
1.95579168332181 1
1.85207796036894 1
2.21493338800197 1
2.1492140982448 1
2.2311588567801 1
1.88645377734533 1
1.70444203126403 1
2.56051348527441 0
1.5936244128785 1
1.61180152884349 1
1.92535654368716 1
2.1674992452522 1
2.08657562786529 1
2.05367243599859 1
2.00379127533115 1
2.11149383253982 1
2.16478572099625 1
1.9316152336503 1
1.97885192601086 1
1.87317983245558 1
1.71360521416085 1
1.93418077771134 1
2.31443854240898 1
2.12113495425156 1
2.5638002741754 0
1.81872169863862 1
1.83819878346785 1
2.00324215547082 1
1.50738486174005 0
2.36500394980572 1
2.1168505353759 1
2.1945591852325 1
2.03652951381383 1
1.87243682193884 1
1.84745059058746 1
2.1117962441219 1
2.0035000482765 1
1.9039377060478 1
2.43552012902243 0
2.364204249636 1
1.68823054869107 1
2.00147412323957 1
1.66437286648117 1
2.08806642112075 1
1.8275469215615 1
2.11595599145717 1
1.96245252141628 1
1.99552231444147 1
1.72614186883734 1
1.69393780056276 1
2.2400692777925 1
1.93618479676764 1
1.68789138400165 1
2.08620567874411 1
2.3093800379861 1
1.87124984634475 1
1.96470406216572 1
1.67598879510396 1
1.58615007750475 0
2.26529757511258 1
1.99076607261332 1
1.83386223413289 1
2.09120045594062 1
1.92712219238773 1
2.37615932176307 1
1.87393465714789 1
1.88815298181538 1
1.90693508526901 1
1.9795884640046 1
2.1329465415312 1
2.06867523877351 1
2.12516849965849 1
1.71770957901096 1
2.16196010879908 1
1.78421321500685 1
2.11631554295581 1
2.16243455572366 1
1.91652090864435 1
2.06788718696354 1
2.23496453917778 1
1.61087390898587 1
2.39243436856124 0
1.80762761785803 1
1.99709017327026 1
1.93337000937316 1
2.10609992889243 1
2.25779224290594 1
1.51658352895264 0
1.98534591806936 1
2.06325108947485 1
1.82780796950192 1
2.08616317756741 1
2.19993396220771 1
2.08550076137506 1
2.08340954219596 1
2.29370527622192 1
2.36416449769406 1
2.24359112176674 1
2.16712989526091 1
2.3443799758777 1
1.62510293178051 1
2.09981232952701 1
2.34579062265646 0
2.20859074832092 1
2.02590061819373 1
2.37918470070425 1
1.93024051148289 1
2.2109809791213 1
1.8170706044373 1
2.19548413580478 1
2.06467864993294 1
1.57941698134026 1
1.92821833877263 1
2.56746257807147 0
1.87937450010457 1
1.88442972192799 1
1.79085239311017 1
1.5924187293742 0
2.20290497128028 1
2.01020489424831 1
1.70039075658948 1
2.13059877806389 1
1.96393538328741 1
1.97347792229461 1
1.98307887920026 1
2.11184810934621 1
1.87913169258388 1
2.00178724428275 1
1.72434165388556 1
2.11939450567826 1
2.07972131490336 1
1.97197022666584 1
1.82954064264854 1
2.00844353495117 1
2.12554173090471 1
2.02193157622929 1
2.04939148431047 1
1.95278720095003 1
2.20588204168266 1
2.28305654801503 1
1.91130583387313 1
2.18401231149988 1
2.02624983362441 1
1.66113702430012 1
2.14651966666031 1
1.66974427027349 1
2.66514616830261 0
1.9064570800719 1
2.18566226836809 1
1.86903495673447 1
1.99409360000907 1
1.71092094183076 1
1.97529332839478 1
2.13174188120397 1
1.63086554541496 1
2.06603924383074 1
2.20892872365148 1
2.08713171531677 1
1.68293174252431 1
1.69930578803803 1
1.77402511980225 1
1.80424403405281 1
2.19002127988511 1
2.30241469511879 1
1.54502194446089 1
2.24629870729204 1
1.69374940157876 1
1.90045685376392 1
2.0936059008759 1
2.13280413701194 1
1.38669612299077 0
2.14872242065996 1
2.16926671128019 1
2.20877261029689 1
2.02739899239948 1
2.15878310724599 1
2.37569847707361 0
1.89819483051194 1
1.9463120921414 1
2.07533615687174 1
1.87763357096496 1
2.14289145312528 1
1.8783558227484 1
1.65626720867683 0
1.85900578864542 1
1.90382674651885 1
1.61914363839694 1
1.65247211058799 1
2.09148397252015 1
2.02589339217396 1
2.04809285461738 1
2.03293585234766 1
2.01390028622858 1
1.77939921689751 1
1.9323331088985 1
2.04583871510175 1
2.10220902385582 1
1.92304757214142 1
1.93220945612892 1
2.20171817632908 1
1.82801395112669 1
1.93340514051705 1
1.95528291250059 1
1.88647860026906 1
2.09170602644511 1
2.26877191461721 1
1.83466513964359 1
2.11587188892221 1
1.95402955052301 1
2.08035831854292 1
1.95178481966573 1
2.07765431728522 1
1.90691368909685 1
1.61905797458054 1
1.94327128674044 1
2.33330910738605 1
2.24822724078163 1
2.07331379494968 1
2.31939799147601 1
1.9687676417261 1
1.82417230125015 1
1.94918703062245 1
2.17676933460243 1
1.98681514806038 1
2.29615656076563 1
2.25907855381135 1
1.95184118307373 1
2.41367261201853 0
1.4465679993134 0
1.51938709282463 0
1.85220581655965 1
2.103687210799 1
1.85711109141646 1
1.95265638035892 1
2.11794023022449 1
2.55718976818269 0
1.83263114248289 1
1.78949324513499 1
2.03199406386413 1
1.62576617171977 1
1.71644897077755 1
1.8398509449748 1
2.12084592243616 1
2.22974668147521 1
2.25413323463572 1
1.56783872045743 0
1.59383178924313 1
2.28495184473039 1
1.90589380809274 1
1.86892335912706 1
2.12199231640328 1
1.78295479711256 1
1.92733169825208 1
2.39245256688496 0
2.11893875505119 1
1.73392621110076 1
1.49056714362965 0
2.13225403820488 1
1.8376626532179 1
2.11189712047063 1
2.14769583947509 1
2.0501365805295 1
2.08359973372171 1
1.90146178003489 1
2.65395007000333 0
2.46753452266713 0
2.16696363677694 1
2.16432817288469 1
1.72522873836579 1
1.8119063581716 1
1.86903700944411 1
2.23004217568881 1
2.06672822389359 1
1.86203845477363 1
2.20638471089319 1
1.98340190529365 1
2.17707503317177 1
1.71247544954429 1
2.14683082039354 1
2.37410936003343 1
2.10084296085155 1
1.79930613292843 1
2.45806559997929 0
2.30531387028286 1
1.99310601761623 1
2.00822542506057 1
1.88129318883827 1
2.11603758076972 1
1.8735969993062 1
2.19583542508029 1
1.99641364568887 1
1.98871240736248 1
1.7152673164108 1
2.13067312097529 1
1.89573709379147 1
2.04638041540682 1
2.05831623524082 1
1.78240202043513 1
2.24019945437232 1
2.28586233135657 1
1.99767512038006 1
2.14025040091795 1
2.33614508646869 1
1.62038924744868 1
1.41842960037902 1
1.93701361755396 1
2.56106688987883 0
2.55517882481976 0
2.0406069327907 1
1.90367124631294 1
1.4747613764131 1
1.77637063473015 1
1.56361460854508 1
2.37102397042783 1
1.74409297727645 1
1.71555412980204 1
1.9154127730086 1
2.05824022590961 1
2.1158335557735 1
2.04759070049795 1
1.80824963897351 1
2.30834539037343 1
1.55222158152051 0
2.1065548438927 1
2.17364809639642 1
2.39541959009227 1
2.09168937068228 1
1.65542711864522 1
1.68027781309979 1
1.9922370379936 1
2.44591540746125 1
2.00606451771415 1
2.2880096745459 1
1.97632876403801 1
1.96110967389857 1
1.56768491323105 1
1.74242300854644 1
1.95269287073566 1
1.86734594512083 1
2.26035347533004 1
2.10173487137526 1
1.99794866984887 1
1.85928477600784 1
2.24922153907806 1
1.64196726860196 1
2.22418130457269 1
2.24074982452525 1
2.22938794141781 1
2.01992749721972 1
2.13170164197898 1
2.07516219575561 1
1.7878380680058 1
1.62693385889373 1
2.06510828034285 1
2.04661787846546 1
1.53207618811745 1
1.54000715435867 0
1.6097657164498 1
2.08266776888497 1
1.82411851610964 1
1.86306617386647 1
1.95880399229864 1
2.53467787003485 0
2.09595859219531 1
1.91339783390914 1
2.37804589270523 0
2.12971242247591 1
1.86011595457958 1
2.16395102551738 1
2.23798566507201 1
1.88756972413554 1
1.96589497665657 1
1.769284960866 1
2.16098494779746 1
1.57842739866262 0
2.27080469473897 1
2.12419254716273 1
2.07140893381132 1
1.91256223538443 1
2.1400807635824 1
2.00521675437844 1
1.74993984646484 1
1.90526378252768 1
2.55732237343684 0
1.66331145652781 1
1.86214194251352 1
2.49745828200072 0
1.79162044197963 1
2.09441154379044 1
1.95484959427052 1
2.31340477961787 1
1.7455499409583 1
1.96759210764533 1
2.01466225256847 1
1.98791878543455 1
1.90304699512685 1
1.93916361111976 1
2.3529834250458 1
1.87429339218626 1
1.99047439218574 1
1.89537579303253 1
1.80891573888191 1
2.03861507297852 1
2.4345647008382 1
1.72676230628163 1
1.9937718895432 1
2.06494571376008 1
2.0535850365142 1
1.80759534399134 1
2.10627599969557 1
1.52409279615062 1
2.08553074170659 1
1.84931486828108 1
2.12254727613253 1
2.30184080363628 1
2.18336772447946 1
2.29556205990832 1
1.83150765617559 1
1.85894598294749 1
2.21309130590638 1
2.06697773741987 1
2.02499606335025 1
1.97628121752303 1
2.36854933655317 1
2.28828134945561 1
1.81650655893806 1
2.20412368066268 1
2.49423451583229 1
2.0011866513452 1
2.22429186218974 1
1.91519835061971 1
1.85339128024996 1
1.88421430564147 1
1.85189894801762 1
2.07404983139677 1
2.15247440956307 1
2.55781597993032 0
2.12549393750843 1
1.7736934045413 1
1.90919368248976 1
1.96516783388021 1
1.94578126409002 1
2.00404664688253 1
1.74373691984679 1
2.40511724062147 0
1.93099029716288 1
1.73749961112802 1
2.04136991329004 1
1.82116862123498 1
2.62581433403742 0
2.10938570957839 1
2.28100292128031 1
2.32235387411707 1
2.05232236620617 1
2.01752511155398 1
1.89520987041044 1
2.14461900966636 1
1.98816261398444 1
1.68142478082817 1
1.83351628656647 1
2.2567185436436 1
2.08275840447785 1
1.92684621329349 1
1.86891326885044 1
1.89148567268761 1
1.81104323481715 1
2.3010204211519 1
1.8715132741261 1
1.98531737459289 1
1.9769303023444 1
2.11181695981946 1
1.93279686915716 1
2.32523561529722 1
2.00587986064986 1
1.95233014444056 1
2.21478965754331 1
1.89960388237938 1
1.83775672913561 1
2.24387815724898 1
1.57854302800009 1
2.24987374993827 1
2.16232791300576 1
2.24570395026164 1
1.69119278783886 1
1.81582651668249 1
2.07611855350767 1
2.39795464975564 0
2.06195986427969 1
2.28377532312169 1
1.66448298412584 1
1.79932729960355 1
2.21566340157547 1
1.43754826784755 0
1.58821446097154 1
1.9239808749118 1
1.87994924422697 1
2.44280430310349 0
2.12585322118895 1
1.77785408038551 1
1.76595556436365 1
1.8744966934781 1
1.94574357837279 1
2.64289263348066 0
1.96007729519888 1
2.27801257134642 1
2.09423267934294 1
2.40424200880898 1
2.07886952605494 1
1.79004524210128 1
1.77615014846571 1
1.81487598602123 1
2.59956351606163 0
1.95696483581352 1
1.74835346307127 1
1.77559399545044 1
1.92492006936587 1
2.09726597765902 1
1.94229974220846 1
1.87340952510527 1
2.21005634466153 1
2.28666264753059 1
2.03702659284734 1
2.90700491467477 0
1.79439999509259 1
2.0636692362642 1
1.96966704149524 1
2.19789877023024 1
2.35095624795935 0
2.00322557780703 1
1.78844191970057 1
2.0473476336797 1
2.01544788717736 1
1.96945929926385 1
1.9484761699925 1
1.81873456161946 1
1.89474620752154 1
2.18646568198193 1
2.1340699926381 1
1.91085964683995 1
1.68366229950505 1
1.92290561955278 1
2.23724998040278 1
2.20437740114448 1
2.06531532640569 1
1.90619148656758 1
2.15607334947374 1
1.5390277854173 0
2.18827349419277 1
1.89122718666983 1
1.6389979189293 1
2.46541531282681 0
2.33766096482281 1
2.00181171506996 1
1.98511083181056 1
1.95034173267184 1
2.008568928473 1
2.05288999774933 1
2.23943093312687 1
2.06192696659227 1
2.12125524165986 1
2.0618774237965 1
2.14056229160461 1
1.90094900555258 1
2.00263451793758 1
1.85836279896646 1
1.69641890042909 1
2.26643883709931 1
1.86900976803442 1
2.04935153234307 1
2.08448802642394 1
1.95569016614251 1
2.16735177758107 1
1.62241224669015 1
2.16919560944847 1
1.92674412514454 1
1.90269361805585 1
1.95735122833313 1
1.91452292674828 1
1.83775832253137 1
2.38204637136173 1
1.93690572780943 1
2.31495376976203 1
2.06217728790522 1
1.82533689563545 1
1.8652469568903 1
2.10160973851341 1
1.88691876803117 1
1.94664477593611 1
1.94415305339058 1
2.00723924097676 1
1.98962430229447 1
1.86615436870776 1
1.77646654197661 1
2.06110634063297 1
2.04765590870077 1
2.12820330775173 1
2.18572106288392 1
1.79811277582731 1
1.78021784391457 1
1.96788072976953 1
1.96727662894004 1
1.90267712258091 1
1.52055506702987 0
1.98705327146445 1
1.63126532963977 1
1.79045582264669 1
2.01590410670953 1
1.85074497389796 1
2.13523955978353 1
2.06048401151273 1
1.81434746029052 1
1.87739847288024 1
2.41841514309359 0
2.10485255940117 1
2.34003508507219 1
2.10294858519349 1
2.16054802150164 1
2.11403170671142 1
2.3785548771097 1
1.92890998603157 1
1.94065246907829 1
2.12867858186808 1
1.84605932084901 1
2.15603305555534 1
2.54268596225287 0
2.22253070401915 1
1.64185253379529 0
1.99694240773252 1
1.81656112467103 1
2.23647341755686 1
1.34712135740075 0
1.97120568274437 1
1.84611531835806 1
1.88578414374461 1
1.80018263396166 1
2.14048948051162 1
2.19955663712946 1
2.02332599367975 1
2.10880167736968 1
1.83175689300204 1
2.4289076590017 1
2.08889912850688 1
1.85168044559615 1
1.99530969614169 1
2.01651224089317 1
1.78143995789147 1
1.53716338226421 0
1.83806290292676 1
1.92300070562604 1
1.97173344835178 1
1.98862355315798 1
2.00519792296726 1
2.10669526754729 1
1.85770664533642 1
2.03998952829202 1
1.95981552192422 1
2.01578501870291 1
1.72949612148757 1
2.43671242731225 1
2.39695017295691 1
1.76333786450337 1
1.85298571229464 1
1.62390210314486 0
2.19178966352576 1
2.38493647284121 1
2.1700767332512 1
2.11980159072173 1
2.14961328286256 1
1.99140964361994 1
1.99551256087603 1
1.83029263819398 1
2.04100826347054 1
1.27568154099932 0
2.30677760022987 1
2.08148577291058 1
1.97073896756856 1
1.63918653309174 1
2.00873545045578 1
2.00939443556632 1
1.79562427101546 1
1.78899368541035 1
1.73427184600658 1
2.14405869653447 1
2.18702515401582 1
1.81929399596866 1
2.18067243174091 1
2.12381875107926 1
1.90075620717129 1
1.96884509935358 1
1.95351453035494 1
1.8363604534298 1
2.21891132601315 1
2.40645775074824 1
1.93674771901713 1
2.26736688461013 1
2.27382837446189 1
1.9977827178976 1
1.88355105253156 1
2.11576832269927 1
1.67690564801381 1
2.12818338373168 1
2.29244055465147 1
2.28995977661192 1
1.90947609571663 1
1.56349147803026 1
1.59649776994427 0
2.30819727190156 1
1.87081904508101 1
2.16733783809929 1
2.16551877096171 1
1.80610148227607 1
2.09165007608244 1
2.18026268983089 1
2.28200376065205 1
2.25778621837543 1
1.98744591388442 1
1.8964025835614 1
2.05470905524031 1
1.89357780534525 1
1.65264841277948 0
1.63746994911524 0
1.95935643134171 1
1.84058727622558 1
2.22252607794765 1
2.03105689620019 1
2.04147218831918 1
1.60727062901463 1
1.97011287670312 1
2.16112776288078 1
2.02897338847206 1
1.50504106922992 1
1.73329216822726 1
2.17475811800181 1
2.0110986325819 1
1.74429725614817 1
2.24945834408966 1
2.05141607906406 1
1.94518337099865 1
2.26783100488437 1
1.92050303535574 1
1.83966919099527 1
2.30991399581166 1
2.13398985794356 1
1.67541191970507 1
2.26089294571819 1
1.95447243222303 1
2.06941920246502 1
2.06816781683856 1
2.14816642733006 1
1.80709143574559 1
1.8226800193926 1
1.99895478925501 1
1.64341075551727 1
2.49214221675011 0
2.26797617403778 1
2.18563147454243 1
2.31948178906552 1
2.41256520152873 0
2.05126942885147 1
1.65827515949901 1
1.87145103374295 1
1.74722444565073 1
2.1291869454843 1
2.07563309442078 1
1.61991222303831 1
1.62851412457452 1
1.65012816884384 1
2.27479066689971 1
1.55976743963307 0
2.46156716474082 0
2.37632839842502 0
1.76113124576846 1
2.07600590405643 1
1.88759103522646 1
1.92572332132411 1
1.68777900666771 1
2.50677135940321 1
1.9762674991396 1
2.08864785039866 1
2.19979227186497 1
2.2313864609184 1
1.47960864703282 0
2.50898080690524 0
2.35304391004487 0
1.98063011829132 1
2.43601741074795 1
1.71126437598276 1
2.28244480253745 1
1.82185954537862 1
2.08407038720832 1
2.19042635602674 1
2.18547022534331 1
2.38546523420234 1
1.80314222248426 1
1.8899577530089 1
2.08717417040332 1
2.01820802248929 1
1.87105329743867 1
2.2694042227295 1
2.14397711899721 1
1.82530962028213 1
1.71025110423722 1
2.19679382961575 1
2.05145083146466 1
2.01044460311323 1
1.53501324988733 0
1.93579697789053 1
1.79831532528759 1
1.68188506502746 1
1.93876451108608 1
2.11539264217825 1
2.05906056958246 1
1.99276392468513 1
2.1609292291033 1
1.92511630410557 1
1.78247116226738 1
1.97561957127268 1
2.38965885876339 1
2.09774747943013 1
2.05838882484978 1
1.75332783414792 1
1.91165377879343 1
2.2464844103403 1
2.00639313319461 1
1.64477234007659 1
2.285691725503 1
1.72815016873078 1
1.93257194081989 1
1.73418805037484 1
1.85964219239375 1
1.79607809274362 1
1.82237687375481 1
1.74144511629404 1
2.10811652911655 1
2.08556586586737 1
1.91745068459989 1
1.79425389584533 1
1.90238255995401 1
1.72416616434374 1
2.04431340481314 1
1.7294293207681 1
2.32402205434555 1
2.69662713213249 0
1.70935168859764 1
1.97051281647449 1
2.18303379691153 1
1.80013259883498 1
2.13842696474407 1
2.31923147627154 1
1.72784018958894 1
1.8821869632726 1
2.36123007085942 1
2.08258332485842 1
2.62212293759669 0
2.39421358221018 1
1.68963937076797 1
2.25752354910648 1
2.16933769481978 1
1.74245829548653 1
1.93338807278317 1
2.26152670238458 1
2.17031914294379 1
2.51822427015561 0
1.79947941177101 1
2.19510409501488 1
1.98170527843804 1
1.94617655929919 1
2.04763492952548 1
1.72779357872452 1
1.72084404172866 1
2.15057649485497 1
2.39649707709623 1
1.91961872392091 1
1.79559979142386 1
2.1325553761006 1
1.7470878692096 1
1.94993148525268 1
2.17907330642122 1
1.80293817615467 1
2.12325204146039 1
2.25131626755486 1
2.00202731106601 1
1.76641022202498 1
2.17342995311685 1
2.37500150497914 1
1.75035653541518 1
2.47875802001727 1
1.73860336895 1
1.82357090112686 1
1.87184811971509 1
2.0360396550564 1
2.31942290492773 0
1.92732353282941 1
2.10253118252444 1
2.10907540999833 1
1.59948734934558 1
1.9652923007811 1
1.44268081891085 0
1.58319236267611 1
1.47719054530011 1
2.26257496644465 1
1.91965374308647 1
2.1476837912591 1
1.58980593531967 1
1.89158454188586 1
2.15135048080159 1
1.8042038480644 1
1.82991285056278 1
2.14842255650924 1
2.31328657095168 1
2.27477060018677 0
1.74385539862996 1
2.06365465636637 1
1.99839296237775 1
1.9166537103702 1
1.77160146897156 1
1.73653690830776 1
1.86799703377125 1
2.29871524246199 1
1.82823373625798 1
2.00169748283024 1
1.80270088247094 1
2.44727548493592 0
1.38747648315724 0
2.36644649419236 1
1.82244341777411 1
2.05729158883348 1
2.13503102309557 1
2.16228515552739 1
2.07380403565683 1
1.8560183766662 1
2.110046836636 1
1.62621286484589 1
2.25140418124462 1
2.02839928033622 1
1.48494987799009 0
2.13456600166571 1
2.21361106961414 1
1.76737796928358 1
1.87138634596763 1
2.11018293925915 1
2.04007962246562 1
1.90748190389138 1
1.94475638832188 1
1.79629666083495 1
2.00721088049331 1
1.5794085241845 1
1.88606367816384 1
2.1481276409741 1
1.88185861850552 1
2.14592528287059 1
1.92203993360589 1
2.17375482971501 1
1.89537355908849 1
1.9605486246382 1
2.00326829188372 1
1.76600022897842 1
1.93914500438862 1
2.15438118406629 1
2.07697824172594 1
2.19751543152802 1
1.9945288742402 1
1.98417667496741 1
1.50865125075549 0
1.87729034080711 1
2.33091265922226 1
1.83690100628821 1
1.84886399564197 1
1.57479771890823 0
2.08171909793011 1
1.82990526837088 1
1.9270611084909 1
2.08540381507313 1
2.08651857360482 1
2.28376539707886 1
2.16510410234967 1
2.14947261982745 1
1.90463764361994 1
1.90009056782588 1
2.1311767357474 1
2.20185863306324 1
1.7986476519932 1
1.84028568293549 1
1.7376355244968 1
2.06400719372008 1
2.00323337556587 1
2.21030338669792 1
2.10029509143605 1
1.95215742434837 1
1.7264273819832 1
1.65775485950269 1
2.00143037738094 1
2.22243776682977 1
2.11760786520924 1
2.41482795085004 0
1.94181257823464 1
1.73419549008218 1
2.36786094711976 0
2.29565631754473 1
1.87238481699932 1
2.03507700078479 1
2.08107609498838 1
2.01613344601113 1
1.91034202064715 1
1.83217024664245 1
2.23167153095742 1
1.88791673359273 1
1.61550978010351 1
2.28620439292388 0
2.03592806191404 1
1.6934970663488 1
1.48025876707934 0
1.47609301006416 0
1.82540716003891 1
2.28553090729157 1
2.07538763553757 1
2.0384095978657 1
1.96426619259271 1
1.93759809020419 1
2.05733195448821 1
2.23260566460698 1
2.64059801502809 0
2.23255854923597 1
1.93637689739894 1
1.71974650063177 1
2.10171905423506 1
2.04305253273152 1
2.07684703928651 1
2.00701849449773 1
1.93945923207697 1
1.87799158022634 1
2.12681156094108 1
2.11243340801574 1
2.15102456926805 1
1.65916346082845 1
1.87950940132938 1
2.061567515341 1
1.97909287236065 1
2.12902866385937 1
1.96411835347879 1
2.05244834053722 1
2.16681310751543 1
2.03991548450653 1
1.75168643128998 1
2.178664828674 1
1.99338747197443 1
2.17151185930297 1
1.96232930482564 1
2.04280077381256 1
1.86804851307542 1
1.97318928799851 1
1.97101386850619 1
2.21438742571486 1
1.88547008253548 1
1.8687070146986 1
1.98586704539077 1
2.12900889847298 1
1.84971850378441 1
1.82102797054262 1
2.20687781978211 1
2.17045483478404 1
1.87820797853243 1
1.89561718402713 1
2.32250529540383 1
1.95386904769647 1
1.6138497921502 1
1.82288150300102 1
2.36237226351679 1
1.8985697095512 1
1.30157513603592 0
1.96961799400947 1
1.95962258007163 1
1.94993763677274 1
2.20844520714783 1
2.54413444034155 0
2.13753849100149 1
1.89168540732844 1
1.64541762108833 0
2.18941139138126 1
2.05791661524231 1
1.68998032269836 1
2.09778091293911 1
2.30239827803255 1
1.76302775764915 1
2.33819474221101 1
2.09301924682516 1
1.95159034065892 1
2.17261777400011 1
1.64993417981464 1
2.0495924313636 1
1.6912472444003 1
1.86839493995677 1
1.87825902892176 1
1.6584465989731 1
2.13654102890237 1
2.09153313087274 1
2.22659872141803 1
1.61974315914916 1
1.79952847038838 1
1.74541725178622 1
2.01795835727321 1
1.92366447902917 1
1.91784447296179 1
1.79233732909128 1
1.85202987568997 1
2.38451656567186 1
1.92523150081733 1
2.34923488711334 0
2.17158332929618 1
2.23534885178779 1
1.52722324232529 1
1.99804337671016 1
1.96198136961907 1
2.03182693925313 1
2.06912191822363 1
2.24769337013555 1
2.17700178110676 1
2.25939822708016 1
2.04732310741178 1
2.10040642298767 1
2.3763240712366 1
1.91039354393177 1
2.00472541510263 1
2.0166263007758 1
2.20978321440478 1
1.98335692723312 1
1.95758678586431 1
1.88396115667228 1
2.3079707090609 1
1.66469843987465 1
1.88685349982266 1
1.55272321348846 1
1.95710231797491 1
2.00164510067298 1
2.09804163990839 1
2.21978505230262 1
1.92729895862794 1
1.92376472441099 1
2.35338766921133 1
2.23572902309914 1
1.89146482942835 1
2.06352660495169 1
2.29776208523579 1
2.05023256158059 1
2.13914462338552 1
2.32735569174254 1
2.26777260927296 1
1.891571558236 1
2.54511131913139 0
2.41186026730331 1
2.48296717897969 1
1.99143119326295 1
1.97227519411564 1
2.27331997625773 1
2.33692982209958 0
2.1978298713842 1
1.94488939951254 1
2.14030186490439 1
2.1019471973445 1
1.69740099055822 1
1.56184159497258 1
2.067308521794 1
2.3972906645324 0
1.94302581558974 1
2.38411893771009 1
2.32224070629722 1
2.10331279613153 1
2.32910678119315 1
2.11576001946293 1
1.6887929534004 1
1.4846937832324 0
2.05673343720165 1
2.11700999985134 1
1.9943206843011 1
1.88629789589644 1
2.07441493266847 1
1.68319489702309 1
2.20803512686531 1
1.79886338797001 1
1.86708720515723 1
1.84854205755712 1
1.76981263355759 1
2.00098322630675 1
1.93602652975451 1
1.95837311771314 1
1.71423297750194 1
2.24558277269346 1
2.26825348661298 1
1.80852400910142 1
2.00810103713161 1
1.90833492052823 1
1.91457134487482 1
1.93913777606787 1
2.44059306061708 0
1.39391183952209 0
2.04334796493111 1
2.04457099577011 1
1.81658519954879 1
1.64410423926207 1
2.32860413928825 1
1.96186482433759 1
2.38279067372845 1
2.02163808354177 1
2.04924197098886 1
2.19421020087017 1
1.87001563400978 1
2.00600402556691 1
2.03714170048538 1
2.29300433239367 1
2.17382861334533 1
2.53813215280842 0
2.35703769012621 0
1.85354488683742 1
1.70363528972236 1
1.79880653564954 1
1.53888181456831 0
1.98148372990515 1
1.91345121627458 1
1.87074667801961 1
1.73362073502395 1
1.92586481779978 1
2.02306986815116 1
2.00586890362799 1
1.9989292274634 1
2.49115741820753 1
1.77933648968469 1
2.29937734916073 1
2.05582439541502 1
1.97846985949525 1
2.04070430093754 1
2.32897183225424 1
2.34571411055355 1
1.73216040770698 1
2.45230770540148 0
1.60511805132424 1
2.07353188302678 1
1.92792101095564 1
2.05001539263645 1
1.90158704943302 1
1.87955014923317 1
1.89909997600563 1
2.11431406852223 1
2.11533223050975 1
2.29843512156137 1
1.90953219226188 1
1.93079313950616 1
2.26085841714193 1
2.20038061141661 1
2.05880152347006 1
1.96951732432551 1
1.85579452132324 1
2.0184093822882 1
1.89946066530242 1
1.97557381069704 1
2.27095993877355 1
2.0355535163205 1
2.33052228742032 1
2.00039145317486 1
2.29464110304713 1
1.95991029035971 1
1.40168929636964 0
1.81039957162761 1
2.17756272602798 1
2.29050207347921 1
1.94394542702709 1
1.82525448076307 1
2.03112493368084 1
2.17142712305677 1
2.20153550393449 1
2.18581138334793 1
2.15804931056311 1
2.31501632607354 1
2.19667325215455 1
1.94446362087302 1
2.01005002595864 1
2.05735448490492 1
1.94635044422514 1
1.99380493984573 1
1.67645811281127 0
1.87961577867609 1
1.5616317950789 1
1.73536181681586 1
2.13785435514033 1
1.63811268245854 1
2.10991783226901 1
2.02204344836499 1
1.75875597577684 1
1.58433137693742 1
1.83326356861824 1
1.71612544654639 0
1.80580190071573 1
2.10473613607031 1
1.45580971350421 0
2.18938710709685 1
2.33858687597781 1
1.76466341851732 1
2.03146052508611 1
1.69968383341963 1
2.00430340052666 1
1.95560279481437 1
1.65590091607979 1
1.67292639158916 1
1.69433032400762 1
1.62118924247817 0
1.99099904410876 1
1.99856330381027 1
1.88358146388974 1
1.61618939117012 1
1.91207994596743 1
1.99957494202736 1
2.13614126076133 1
1.75249197026789 1
1.47985938025639 1
2.04655714530459 1
2.08873669406856 1
2.12499116427716 1
2.04983122301028 1
2.70631596790366 0
2.12415711424215 1
2.22323202800737 1
2.18804004803492 1
2.24405171997889 1
1.83166520215763 1
1.91830206184352 1
2.07385552508342 1
2.21550556572917 1
1.89874762789464 1
2.07948936780653 1
1.89927115096108 1
2.12425573263572 1
1.88802921896792 1
2.12643439621338 1
1.84990686664386 1
1.93695967178732 1
1.65804312329908 1
2.02987341499007 1
1.85189880464552 1
2.04507500959074 1
1.90317129891677 1
2.02715789657653 1
2.15127469189875 1
2.0733473706978 1
2.0222629895747 1
2.0576823973457 1
2.16421572423872 1
1.98863013084734 1
1.78286540136328 1
1.89111867968949 1
1.92988411099409 1
2.02533556498034 1
1.68356892744889 1
1.79346379467472 1
2.1403222907979 1
2.05803192833524 1
1.79333945230069 1
1.61916601026027 1
1.67381121695726 1
1.29463563768262 0
2.10777044814829 1
1.44472732562918 0
2.24538325079076 1
1.64588780886471 1
1.49178163852348 1
1.96384770685989 1
1.96407152829585 1
2.18172587184508 1
2.08213866148762 1
1.93790526533739 1
1.81370260007866 1
1.78792361839864 1
1.76893811034033 1
2.01770676501699 1
2.06620291490552 1
1.43027607945931 0
1.58523225190864 0
1.83611459006676 1
2.19268823368678 1
1.57427169391389 0
2.30324228770692 1
2.00169280350838 1
1.82423478779174 1
2.39469800563903 0
2.10878666237855 1
2.20222688671977 1
2.21609877767218 1
2.00341513259597 1
2.33040776986156 1
1.66469199646343 1
2.08241449265018 1
1.35756863087926 0
1.86300850624412 1
2.13248489653129 1
2.39275273023887 0
2.0300591475898 1
2.08254226463258 1
2.05324420475849 1
2.01444902869788 1
2.18725307655825 1
2.04074175549336 1
1.76257614102504 1
2.15258054349498 1
1.89088223491831 1
1.61821300830792 1
2.10743315245301 1
1.67246458981113 0
2.34320456802627 1
1.6609346478554 1
1.73713204649306 1
1.88195993571756 1
1.87476262383543 1
1.74287955003458 1
2.0841248290869 1
1.63622170514859 1
2.08504830017663 1
1.85687983900042 1
2.29450871697306 1
2.09229965814085 1
1.96082538012321 1
1.81035164412184 1
2.03566692441841 1
1.64141910421983 1
1.7425602207652 1
2.27796357790092 1
2.05069108988575 1
2.19440504400392 1
1.66292304271491 1
2.40947631214542 0
2.03533851232259 1
1.86444972836343 1
1.8848033875445 1
1.65084932397859 1
1.95727625153371 1
2.5628056416079 0
1.64523603378464 1
1.88324090163497 1
1.43952026717951 0
1.99217833687581 1
2.01348157628255 1
2.16204357158684 1
2.21807094372165 1
1.71383549809569 1
1.56147569597685 1
2.39213595219773 0
1.89913526397579 1
2.41853765247559 1
1.91965186894843 1
1.65589201754001 1
2.22149635184203 1
1.96606211100785 1
2.11020940550925 1
1.82940782087633 1
1.77673146471477 1
1.95778754546651 1
1.7783298909804 1
1.86243078415575 1
2.48719897065846 0
1.75204489466232 1
2.37883501778541 0
1.63175021024396 1
1.82453040699506 1
2.28401064077562 1
1.89207674601488 1
1.70567760221249 1
1.97500880974343 1
2.19102918903637 1
2.03993918507344 1
1.96929298574554 1
1.92651053129874 1
2.20236642461561 1
1.97947431081873 1
2.05020602564187 1
2.01125404610318 1
2.0215297791712 1
1.67664747274619 1
1.61880844543891 1
2.12615151005173 1
1.80971965869899 1
2.00570018882613 1
2.70116620309818 0
2.04429554118234 1
1.97628218769635 1
2.01420792775013 1
1.84545362567117 1
2.40239426749909 1
1.74602210387482 1
1.930756092178 1
1.62102029476313 0
2.32982711447113 1
2.19936616987923 1
1.55843659748843 0
1.93814666930507 1
1.77073839503721 1
2.00409884021248 1
2.35881099664271 1
1.81936099978449 1
1.85299435690874 1
2.09597893602171 1
2.00438567049645 1
1.8725840451324 1
2.13070519076367 1
1.94091985636217 1
2.14828258483718 1
1.95147803084246 1
2.32963681333538 1
2.29114317587924 1
1.77047374695514 1
1.89406568215651 1
2.37036623913273 0
1.83700256616794 1
2.19006937277375 1
1.92391091661534 1
2.25184903034243 1
2.14048824604119 1
1.87931427957693 1
2.06423217785131 1
1.87253565777533 1
2.08991115131176 1
2.13831280015069 1
2.00037095899093 1
2.13482992528259 1
1.80521356277767 1
1.64789582686924 1
1.81960329373641 1
1.8462785804513 1
1.89430271844768 1
1.77786923344292 1
1.66486715532669 1
1.9507617142951 1
1.51577450495613 0
2.25934702230241 1
2.25183554162383 1
1.96267473498593 1
2.32159109921457 1
1.51548870520091 0
2.15078625878292 1
2.59890307248122 1
2.06703372734809 1
2.10674111768165 1
1.94387258457088 1
1.72865259487746 1
2.38159424885309 0
2.21353933273637 1
1.52972805744106 1
1.85200796119732 1
2.06998915840223 1
1.97442163998917 1
2.17153688308732 1
1.89421346918349 1
2.17467428244988 1
2.09511840460416 1
1.98223617705133 1
1.52195993438774 0
1.78429897019192 1
1.70078205485943 1
2.04607507689765 1
2.24599828251601 1
1.8013011858741 1
1.90867393720924 1
2.01205202774185 1
2.08608817749203 1
1.98999504225423 1
1.93244806745056 1
1.96780767940616 1
1.86051617111623 1
2.0034013905557 1
2.06657578771934 1
2.05317239543424 1
1.9100291747132 1
2.36951362856438 1
1.95037920145863 1
2.26122112423906 1
1.8077997083191 1
1.84584599498723 1
1.98367211790415 1
1.83767016711228 1
2.32591020813796 1
2.25892070842287 1
2.28457235540956 0
1.7821599381867 1
2.35241405190669 1
2.25967603374743 1
1.75098632879073 1
1.82866720615581 1
2.02543050266153 1
1.54481837726524 0
2.61612703991902 0
1.99720004430941 1
2.17087132093646 1
1.6851727377012 1
1.95520967548447 1
2.04628779508293 1
2.01409180563728 1
1.63274390043202 1
2.50525511621149 0
2.0453707307757 1
1.72171993314049 1
1.90373708000087 1
2.2390624589163 1
1.88502766690039 1
1.725943549298 1
1.91496795948775 1
1.91235602643663 1
2.16217625287694 1
1.57047843181492 0
2.02459097671982 1
2.02357109742078 1
2.25857434781457 1
1.71901039689698 1
2.32026358094009 1
2.17494112774666 1
1.97946686568711 1
1.98845436379602 1
2.16651248600135 1
2.09434990534138 1
2.29353369743535 1
1.96406383860929 1
2.24195483755284 1
2.1976825557374 1
1.7469240046083 1
2.34083396104689 1
1.9047949935499 1
2.01095102832402 1
2.18024286591174 1
2.06444403439762 1
2.20627522803384 1
2.06968164884359 1
1.92378582201605 1
2.01311681955152 1
2.05220042169191 1
1.93571735139331 1
2.55494222956772 0
1.93549305812953 1
2.33797641641109 1
2.02893941415243 1
2.37807466604292 1
2.47566290511433 0
2.05129450154449 1
1.98335088694146 1
2.34321378257913 1
2.17598163316415 1
2.38223196145768 1
1.971033562277 1
2.01792674086469 1
1.63988537107336 0
2.00212838022612 1
1.73974460772422 1
1.92623637578357 1
2.05157665357731 1
1.68696191116629 1
1.98219248238543 1
2.1547470448712 1
1.91763121113541 1
1.86910657722116 1
2.29134866531287 1
1.97447724103759 1
1.95927457643341 1
2.17690354405715 1
1.95185006321021 1
1.98798181526783 1
2.22024057969027 1
1.95353182098381 1
1.8161114030034 1
2.17648510897976 1
1.91803919412881 1
1.61336860738752 0
1.89013643002631 1
1.86196605095144 1
1.69211147057315 1
1.9802495772311 1
1.98880675930549 1
1.94479367760757 1
1.61469022591119 1
2.06111518643981 1
1.7953332819014 1
2.12117480125468 1
1.86462623085181 1
1.98971379563779 1
1.3370833397755 0
1.92894096485009 1
2.26793304463291 1
1.97789934590219 1
1.99125497957507 1
2.37614115045348 1
1.81485012787926 1
1.75550686766456 1
1.9537127536781 1
2.01913386310764 1
2.12530605152023 1
1.88865957330123 1
1.96100163406941 1
2.14424793719428 1
1.96471424172906 1
2.13847521214493 1
1.82057706173722 1
1.82204784892273 1
2.03941462227682 1
2.47288408319192 1
1.91046815043288 1
2.16323909604215 1
1.9034685149422 1
1.90586740919827 1
1.60804669543143 1
2.05463855286916 1
1.90552858631593 1
2.06543024586507 1
1.84737647125065 1
1.90568458979066 1
2.19938009029605 1
1.75615995589731 1
1.74769142481254 1
2.01285779579953 1
2.18393224564633 1
1.76393593074743 1
1.95267850112029 1
1.94282954513225 1
1.77857672734789 1
1.7152980090821 1
1.83143385608253 1
1.90564780889559 1
1.75593320323746 1
1.94618157816202 1
2.12517510564681 1
1.79679351299305 1
2.13031740995937 1
2.32813465209387 1
1.82879002585577 1
1.91740684311329 1
1.8106160268391 1
1.94979937298779 1
1.93342611519063 1
2.25882187362369 1
2.00098376018032 1
1.87772518571872 1
1.93521892825832 1
1.99597185408209 1
1.3219338763171 0
1.64303731272715 1
1.99251277801686 1
1.90052021429253 1
1.76731598729411 1
1.93745604927449 1
2.06906900503269 1
2.09660812835708 1
2.12794312450518 1
2.12454021453491 1
1.91608562151491 1
2.05873752064268 1
2.19191142521815 1
2.01843536429801 1
1.97457589973482 1
2.07217022325512 1
1.70438766623675 1
1.71582152014805 1
2.10347163807163 1
2.15128192552502 1
2.26888066979755 1
2.28782216515265 1
1.83883067979318 1
1.91583979715784 1
2.02034862322314 1
1.98963243135554 1
1.9022809312722 1
1.91805232428974 1
2.10360643412984 1
1.69168893971969 1
2.09317190444975 1
2.17307232185619 1
1.67978586292914 1
2.02421589249662 1
1.85374814068488 1
1.7344301965855 1
2.00718367791381 1
2.0834846839704 1
1.74518747233956 1
2.15004294152229 1
2.27600150216992 1
1.73021887796347 1
2.11660014799285 1
2.16800575212704 1
2.22728954588587 1
1.85812032826495 1
1.87011717216393 1
1.81834210772288 1
2.26695420851105 1
1.7327567057445 1
2.30090560906641 0
1.5872237936786 1
1.68639334432075 1
1.77075823689954 1
2.2129850119934 1
1.94709757026345 1
2.21991102073151 1
1.98719514660348 1
1.89153622597561 1
1.81915288068462 1
1.89845833842457 1
2.24671563293455 1
1.86933632976839 1
2.51216956286265 0
1.7721859297711 1
2.06211687418872 1
2.24468752552692 1
1.69361496423207 1
1.83363656023822 1
1.93893296497237 1
1.98934635040017 1
2.11696503477419 1
1.88095452692568 1
2.19150071074845 1
1.94037604557634 1
2.28877378940861 1
1.65271630877213 1
2.30347354107077 1
1.81145980554986 1
2.16788733682069 1
1.98998221324567 1
1.53713596108752 1
1.80842834625179 1
1.73667322729696 1
1.82756752218756 1
1.54895752540145 0
1.86485413684734 1
2.05000920882707 1
1.63721431336611 1
2.05783584289927 1
2.29004060950389 1
1.78233066694031 1
2.14271183337596 1
1.7262331174654 1
1.94198744491509 1
2.24702064443042 1
1.81685439349519 1
2.24575598145077 1
2.0095022460607 1
2.26772708800327 1
2.17087692528365 1
1.89007063230806 1
2.02613408689153 1
2.19403464472377 1
2.02477463322437 1
1.97673145836702 1
2.02927618811814 1
1.9852618972628 1
2.22386821105489 1
1.92161796311229 1
1.53913946586278 1
2.26391279443856 1
2.16528015515657 1
1.79499302098524 1
1.92092364286684 1
1.96573749355439 1
2.36334410945034 1
1.83989227854377 1
2.03282309631676 1
1.72366878257766 1
1.97339648742137 1
1.75882054803431 1
2.07261301972883 1
1.96427034349955 1
1.96660393140402 1
2.13435362717596 1
2.11728241779068 1
1.86008442393149 1
1.93015446964584 1
2.17059837432521 1
2.17540409042094 1
1.90676460544181 1
2.21618900382798 1
2.06771431408529 1
2.07767666046846 1
2.21142191502075 1
1.566673200524 1
2.03374907821289 1
2.12226382319249 1
2.0431398510665 1
1.87956603153814 1
2.15652151179062 1
2.02383892446898 1
2.04212012934184 1
1.81653176116537 1
1.95216139814845 1
1.93984219478075 1
1.93824393192381 1
2.29640408233998 1
2.05171701676412 1
1.90124798908518 1
1.72015917863905 1
1.79739544772145 1
2.07522863469847 1
1.93136586694737 1
2.26631202449464 1
1.60766157932791 1
2.37894530247376 0
1.86574388458878 1
1.90460409776232 1
1.90043138881218 1
1.89814531005636 1
1.70170922987249 1
1.74803187824616 1
1.89214062002744 1
2.11163752666894 1
2.05916074896424 1
2.156792459097 1
1.91108080504865 1
2.00035952689937 1
1.86624910698821 1
1.61177113550957 1
1.97717933661124 1
2.06359768902639 1
1.7548367692553 1
2.08299552660829 1
2.49107408886565 0
2.20789403170046 1
2.10317333336764 1
1.89535123679187 1
2.23389863414892 1
1.91726470261971 1
1.7945149459886 1
2.43106429570626 0
2.32578052336601 1
2.07472203350618 1
1.98361139557032 1
1.96889996585207 1
2.12208058734855 1
1.97867327179501 1
1.9888748458849 1
1.86491219469372 1
1.92735925903054 1
1.24118451854393 0
2.18757779160525 1
2.42161097257269 0
1.51087441718413 0
1.91571847748452 1
2.03063455911733 1
1.64646663591197 1
2.15454194490966 1
2.05090088234471 1
1.89194629381827 1
1.99464053202537 1
2.08237867359598 1
2.49743666666137 1
2.08821449113139 1
2.28982681262834 1
2.20699717272881 1
2.47111779390078 1
2.01857068883866 1
2.43530134299261 0
1.65445893824647 1
2.53532552121697 0
1.92684076385182 1
2.00140722652571 1
1.721336649117 1
2.2247833557115 1
1.91097837539778 1
2.23021732533674 1
1.87920200460652 1
2.04250471664148 1
2.0386122916718 1
1.94612351099299 1
2.19492874434472 1
2.02034374808527 1
2.00850808809796 1
2.16008069550692 1
1.69424055233962 1
1.9397627419599 1
1.78865428473841 1
2.40462908390483 0
2.10717557220755 1
2.06811051276074 1
1.90087866575348 1
1.70169159054836 1
2.23588688880715 1
2.00422693906237 1
2.23792998034761 1
1.83392638296346 1
1.76824648234923 1
2.23908650711226 1
2.01870170523914 1
2.06963669081339 1
1.79507959146809 1
1.87450102367841 1
1.95586721894518 1
2.13733597191442 1
2.13241557389091 1
2.05383257835543 1
2.17870686035608 1
1.57944865541419 0
2.3197162702934 1
2.12442732585872 1
2.2091092419906 1
1.81926953908731 1
1.86002515032017 1
1.95003358528302 1
1.93037313154092 1
1.86952281006104 1
2.16072829617967 1
1.73415026083363 1
2.24319199217623 1
2.17340048111204 1
1.78626116518176 1
2.00678870212781 1
2.00663254071587 1
1.88245886326972 1
1.90749503140544 1
2.44034032548309 1
2.2347461163659 1
1.78532920206708 1
2.06117443015288 1
2.03855951407592 1
2.00730189280303 1
2.10927674135975 1
1.56166597489513 0
2.09161345569941 1
1.8776181002951 1
2.01240782671685 1
1.80433380384101 1
2.11514107708065 1
2.01413277289313 1
2.14133997179198 1
1.98988115048153 1
2.57714200624132 0
1.76780045452314 1
2.18155968374328 1
2.00116835635307 1
2.01191983323149 1
2.03046502930517 1
2.37758016022859 1
1.98662212768061 1
2.03508063957513 1
2.26947073344233 1
1.96744869373392 1
2.17382776815025 1
2.19561197289967 1
1.85802974233161 1
1.87392573063921 1
1.96310673407748 1
2.2255749573407 1
1.47261047428944 0
1.94191875326705 1
2.15871235694963 1
1.64913085302029 0
1.55284744628707 1
1.65563664664822 1
1.99641639882865 1
1.9138768488529 1
1.9156705352248 1
2.32644823026714 1
2.25210503983557 1
1.83209547762338 1
2.20066788764904 1
1.88561604711913 1
1.98661933316698 1
1.71467702080113 1
2.03475015682108 1
1.98364151865426 1
2.08883453174139 1
1.95093840416353 1
1.85839176226298 1
2.16194107032411 1
2.06604134428397 1
1.88900956406459 1
2.15365032419663 1
2.19176389787512 1
1.86110761485578 1
2.28976578569763 1
1.76706286589213 1
2.20239396969381 1
2.12088020727625 1
1.86180368598541 1
1.73957820264873 1
2.12770545930428 1
2.18573669156801 1
1.9218096566057 1
1.85175468443095 1
2.13399061901961 1
1.82740646677852 1
1.98296960114519 1
1.9354741548895 1
2.13506105755157 1
2.07537173516934 1
1.93345445295779 1
2.07746021130739 1
1.81506891590596 1
1.52498043162794 0
1.95825152302227 1
2.31842343232719 0
2.2845462425065 1
1.90830264887811 1
1.99450321010577 1
2.23717697852238 1
2.10795454820715 1
1.99525336984524 1
2.36346492343 1
2.35407159175387 1
2.1650807906369 1
2.41566764341144 1
2.01498226617265 1
1.51964114615091 0
1.57053141302889 1
2.04327307442714 1
1.85695474290614 1
1.86861880440474 1
2.17425770715053 1
1.57962304382289 1
1.91321327201261 1
1.81004486140195 1
1.98493489911355 1
1.8619921750304 1
1.57828747097244 1
1.80460224581583 1
1.87370387968639 1
2.16789212576211 1
2.12640519681964 1
2.44076375054802 1
2.09647644637007 1
2.44583285670293 1
1.86683079207023 1
2.20524451893922 1
1.7457635177465 1
1.7789673874513 1
2.03795884909781 1
1.95450164056133 1
1.8979397118438 1
1.85598650355532 1
1.65085988655743 1
2.02037987597812 1
1.49215299979439 0
1.77678790373742 1
2.01863640085023 1
1.85284577552742 1
1.94951214224433 1
2.29465386416814 1
2.46534248229286 1
2.23393465648057 1
1.76200617985704 1
2.2309432150276 1
1.84285473261646 1
1.82170775472894 1
1.93362729737278 1
2.50265126012416 0
2.02054724342867 1
2.16321755926596 1
2.0389176271187 1
2.07439511476681 1
1.81744913803457 1
1.80547162864182 1
1.85356395808799 1
2.11159712387066 1
1.81467835914541 1
2.03664292093043 1
1.88844226780311 1
2.10646034596935 1
2.06605832683178 1
2.37492384667886 1
1.98369432204994 1
1.95881458391909 1
1.73383141970114 1
1.84454418570127 1
2.37077925272536 1
1.979080618659 1
2.02869826947531 1
2.36885637247015 1
2.028230366692 1
1.7212226447368 1
2.36748281202409 1
2.01071007544677 1
2.02896106204122 1
2.0862099308034 1
2.28931237959806 1
1.94503138790501 1
1.76892352574191 1
1.95097784348484 1
1.81402995831143 1
1.99638100413202 1
2.04711386396817 1
1.71532023415239 1
2.06009505643411 1
2.3019076355649 1
2.01580883220469 1
2.11105449391998 1
1.67935958384425 1
2.23049836069099 1
2.24624993975664 1
1.7214828434731 1
2.22058676668475 1
2.0029017849286 1
1.64707787857138 1
2.18217022749745 1
2.19406826270388 1
2.27400527596323 1
1.90953528646172 1
1.82723356241271 1
1.92702280276968 1
1.58834411108798 1
2.21459897541767 1
2.26305307514888 1
1.76366483975773 1
1.98442309880787 1
2.00929047632779 1
2.05092771879779 1
2.05106587269455 1
1.72465827696188 1
1.68090385735907 1
2.10152019872386 1
2.28413595446746 1
2.12842258347255 1
1.50840829122495 0
2.1484786674955 1
1.91329138375771 1
2.08986540347081 1
1.67649804356565 1
2.01615881791993 1
2.07399630174745 1
1.85382130222085 1
1.71425341311593 1
2.36359875577617 1
1.78818972123545 1
2.38943296491551 0
1.97292563424579 1
2.05404205434954 1
1.86949990350101 1
1.84017624934036 1
1.60629237250505 1
1.73774146250967 1
1.82011551901254 1
2.06723846137419 1
2.26532122351539 1
2.12402873937405 1
2.04405163792646 1
1.84317720775023 1
2.11413438373245 1
2.00655689177082 1
2.13688833344997 1
1.74699849491019 1
1.60792633710287 0
1.93651817497955 1
2.06858444839105 1
2.19535854873295 1
2.02627630796226 1
1.56955358484203 1
1.85599481160009 1
2.02702828858144 1
2.14574843679872 1
2.22219960965703 1
1.79075120029152 1
2.23574630591868 1
2.17154163339504 1
2.34938620618144 1
2.09294553183087 1
2.41414220020048 1
1.98211384540814 1
2.35060110157268 1
2.13025875142333 1
2.16404571603647 1
1.77917968195583 1
2.46855597600175 0
2.21978771935719 1
1.80350311720889 1
1.41444188772329 0
1.92752061535782 1
2.13568602702544 1
1.81754177458124 1
2.29690752451878 1
2.35591921443967 1
2.35583530878813 1
2.22714830892103 1
1.87788596124545 1
1.77974189173178 1
2.03750669041322 1
1.81879354565301 1
1.62963395785268 1
2.25028244502355 1
1.44862710961724 0
2.11566006598983 1
1.90549070255924 1
1.97783554283008 1
2.32431338293905 1
2.28540118407351 1
2.32427448634393 1
2.16527938860208 1
2.07002921358565 1
1.7339614946406 1
2.1356823627602 1
2.00122593589571 1
2.04556568717602 1
2.30407205639231 1
1.95981297046223 1
1.95648261795992 1
1.77924646937644 1
2.47628729642172 0
2.04722411645547 1
1.81048004921979 1
2.25390009254964 1
2.17599296495559 1
2.00200803507319 1
1.76344988988377 1
1.81062201237328 1
2.29046023299569 1
1.9161102989929 1
2.081551002566 1
2.26147819179921 1
2.17407653946329 1
1.99246546113216 1
1.6366311280965 1
1.88995689306651 1
2.25922570457689 1
2.34682894998061 1
1.77986740839552 1
1.98867211543138 1
2.09947439488273 1
2.45661957217993 1
2.23142900735426 1
2.36554499377757 1
1.61484411170083 1
2.02361498822864 1
1.79726893539359 1
2.37521443246633 1
1.84326792021875 1
2.28035380023143 1
1.87171700123644 1
2.03359536032636 1
2.37344512690166 1
2.11423556993191 1
2.09400201478077 1
1.9780409130646 1
1.9481528809026 1
1.65030855972047 1
2.15441678941556 1
1.79159289530873 1
2.08852858221944 1
1.77454383027597 1
2.10448290690387 1
1.84103553587571 1
2.11547074346507 1
2.23110576928926 1
1.73000908998811 1
2.57283647679864 0
1.65687597067586 1
2.31355890181361 1
1.86994339776134 1
1.94204975042699 1
2.22531740126211 1
2.21065949311559 1
1.88740808637188 1
2.19897266096275 1
2.32536020146124 1
2.13091891139583 1
1.74903245088001 1
2.18016483122804 1
1.85178935029964 1
1.86364964699354 1
1.8652821082476 1
1.73588066176969 1
2.06193572329923 1
1.93285273976991 1
2.00821379297051 1
2.34949729626665 1
1.9465335405548 1
1.8314137399803 1
1.9155486379249 1
2.00628773124756 1
1.88863539282873 1
2.08094412248982 1
2.05886076183439 1
2.4085949624955 1
1.8732783050365 1
1.82415790570875 1
2.1036191871437 1
2.08260378383586 1
1.73979136502522 1
2.02460422896298 1
2.37415141393023 1
2.10034822915126 1
2.15621447553849 1
2.20027590613248 1
2.12384399090849 1
1.92944166389175 1
1.75692230409 1
1.79100538488162 1
1.92467359037992 1
2.10272500802567 1
1.91380504850703 1
2.17382835064979 1
1.65817231845038 1
2.14060227291212 1
1.86857783406822 1
2.34193214896218 1
1.98708685096894 1
2.21053352974437 1
1.90642055243981 1
1.91799051787721 1
2.15771596214623 1
1.95300965123101 1
2.04773666287803 1
1.90584751597721 1
1.80921650485123 1
2.22574996754166 1
1.93240302152163 1
2.11790665407245 1
2.21549953811483 1
2.15180172295119 1
1.86669605369506 1
1.89943171461422 1
2.23450822075301 1
1.87478459745783 1
2.35867027333298 1
1.98929795368493 1
2.15003455724394 1
1.90988329175582 1
2.24557089349541 1
1.74071608220938 1
1.74279918706016 1
1.98422451654444 1
1.63754475918861 1
1.70801879312043 1
1.88580961616553 1
1.97769914734362 1
2.33743814922735 1
1.98587943238176 1
2.13870642571871 1
2.07469106477103 1
1.84569127540253 1
1.67638719103478 0
2.15289055459753 1
1.88200896585919 1
1.86458854617753 1
2.21931068544448 1
1.66959518184928 1
2.4741192892627 0
2.08920387020871 1
2.15301096758189 1
1.9494707752179 1
2.14020543132953 1
2.04459627203442 1
1.91291426249973 1
2.29945974814608 1
1.99706114711029 1
1.8707691538334 1
1.96156641985603 1
1.94148823247152 1
1.82369684156373 1
1.89108049950385 1
2.29218861569125 1
1.82408692748732 1
1.83640492872518 1
2.03282877514635 1
2.23060967626302 1
1.67933903441555 1
2.32525977467185 1
1.83214817310624 1
2.05129476750467 1
1.86399264784323 1
2.03872399358867 1
1.77493779427182 1
1.55749159269953 1
1.60835946884683 1
1.93930466614277 1
1.99380838890175 1
1.75009441102465 1
2.53102848414034 0
2.17621376998829 1
2.11892869361549 1
2.15258661423293 1
2.15870681735145 1
2.02078119927093 1
1.89057120431716 1
1.98936326326493 1
1.74021112093263 1
1.96228999646505 1
1.89305178334752 1
2.17001576016712 1
1.91357621528629 1
1.44735665662008 0
2.1135669213829 1
2.19116376152066 1
1.83030723034901 1
1.89319425811502 1
1.99690292551667 1
2.35489183855053 1
2.43235995642206 0
2.0706274863772 1
1.39278879838021 0
2.21824161155264 1
2.29915359694792 1
2.12793518206825 1
1.74009416104356 1
1.9596939925932 1
1.93864047320158 1
2.12089157419362 1
2.73661385778993 0
2.09542822765261 1
2.06255682902894 1
2.07056795751988 1
1.68323463634071 1
1.68869260558752 1
2.36624594276841 1
2.22949173852467 1
1.79585076941316 1
2.157058031014 1
1.60350393102137 0
2.15021438929778 1
2.05735998680379 1
2.10629785188196 1
1.81462826669148 1
2.1259696991152 1
1.81230288614444 1
2.19792067073946 1
2.10580592949107 1
2.32481819653006 1
1.82554374770912 1
1.43438144845189 1
2.12386684539851 1
1.74697924612383 1
2.3991943792644 0
1.83762720229884 1
2.08230137469614 1
2.12830954090932 1
1.75972379161027 1
1.84213866147186 1
2.0673736837283 1
2.0355875241752 1
2.23901685426761 1
2.17245942423011 1
1.38733100974495 0
2.05180134248829 1
1.86226386101375 1
2.16214587638222 1
1.99635821494719 1
2.01627248633426 1
2.20708225881031 1
2.17673935204275 1
1.71587431357686 1
1.78943227152885 1
2.28007028788907 1
1.58300681118226 0
1.85706913791665 1
1.88751151635575 1
2.20199300589478 1
2.00401332298093 1
1.90465291025657 1
2.86035590754602 0
2.36111007562624 1
1.70430942587187 1
1.78048753819941 1
1.951470741819 1
1.92676092852902 1
1.78644403223419 1
1.65385702055945 1
1.51870786857484 0
2.15511468741492 1
1.82598120459965 1
1.62717241209362 0
1.88463241657315 1
2.02237096167803 1
1.89329357524733 1
2.27794926244685 1
1.50602437601647 0
2.15768498542082 1
1.94315859998851 1
2.14609786571201 1
2.29333833787645 0
2.09460680363704 1
2.26082237886816 1
1.85703179499784 1
2.02226158953238 1
2.45491176679601 1
1.79657829488025 1
1.76230748186211 1
2.05383545294294 1
1.59506080752174 1
1.74616196636405 1
2.11445318369787 1
1.5275143146237 0
2.28659581032368 1
1.83075875782933 1
2.12249582246823 1
2.12292936754986 1
1.89886506460712 1
2.18047858226836 1
2.20436637749898 1
2.51143023249469 0
2.30240172561025 1
2.26826831596535 1
1.94933769173221 1
1.67755091013572 1
2.03783782847053 1
1.99751843307665 1
2.28525591834832 1
1.66510698733078 1
1.89920688446737 1
2.20602857786774 1
2.04381744887449 1
1.86738192074948 1
2.19548907756609 1
1.75238896167958 1
1.91946505856032 1
1.44750163547386 0
1.92335629668882 1
2.26536652030603 1
1.85885134272942 1
2.12369333362508 1
1.8325902205784 1
1.99112526584627 1
1.93457661632476 1
2.00893546177126 1
2.13679746351091 1
1.97093933408362 1
1.89473580971194 1
1.75460920930418 1
2.23457369846828 1
2.24519780736401 1
2.37408326053807 0
1.73224133086687 1
2.01055079201136 1
1.89779174825088 1
2.10886171845913 1
1.84272867104332 1
1.84183101698862 1
2.00353449800866 1
1.73911686577062 1
2.26432068106126 1
2.09199941968994 1
2.09900316113288 1
1.6934479851973 1
1.94457597727934 1
1.71689303446637 1
1.7265536102653 1
1.82258663562339 1
1.87016853167867 1
1.99936323620606 1
2.02076592289935 1
1.93500542105729 1
1.90995153316799 1
2.09173631235452 1
1.83420958917637 1
1.8926515742039 1
2.3026171657646 1
2.15911702595058 1
1.98990402968477 1
2.08942948119341 1
1.7120031953039 1
1.98189211027179 1
2.10634218947551 1
2.02103716979995 1
2.38756127577136 1
1.93629859548191 1
1.7312775153421 1
2.22272005977275 1
2.30719424260265 1
2.11364515300772 1
1.99186240736337 1
2.14350228844795 1
1.969889171616 1
2.18956487441829 1
1.99405170752514 1
2.01476548906753 1
1.80636304192645 1
2.04868720700905 1
2.01638559997824 1
2.06220136335093 1
2.07550796511657 1
2.24553486128516 1
1.88047909404012 1
2.06914571773133 1
2.03582062400225 1
1.58506492759776 1
2.12337292645485 1
2.16384360683868 1
1.87944187614753 1
1.90043582878613 1
1.80862805965924 1
1.98270726423089 1
2.01388187763903 1
2.03586534091095 1
2.06533060918605 1
2.10381010535179 1
1.71465790819113 1
1.83933311687513 1
2.39788340324218 1
2.10774329515321 1
2.00516537061093 1
2.37986380063921 1
2.14424830871921 1
1.84754673120019 1
1.90080359517176 1
2.1091429989113 1
2.24576603250867 1
2.0315819188085 1
1.76319815489084 1
1.76965043592909 1
1.84028149384807 1
1.52955141256306 0
1.73445788890545 1
2.41742919502819 1
1.8995149165626 1
1.89740390150567 1
1.73876656354104 1
2.07081816964776 1
1.82087840597759 1
2.09232521201138 1
1.77807851798286 1
1.7274811522508 1
1.79833555740976 1
2.07861683852938 1
2.30656101888624 1
1.96547622024054 1
2.30809119680048 0
1.86010891806053 1
2.0481614245452 1
1.64453429468065 1
1.8949038298261 1
1.89500068211133 1
1.80087877574481 1
2.19216881949414 1
2.01324583762951 1
1.92387445681502 1
2.17170431194922 1
1.91464785087071 1
2.08556968604414 1
1.94263960638932 1
1.99782442968195 1
2.2409885099228 1
1.75572875838762 1
1.98543253013271 1
1.64218684750277 1
1.97195012604753 1
1.83842140416491 1
2.43204511286817 0
2.05870635399554 1
2.21497611118616 1
2.099797044778 1
2.05281077524334 1
1.81423359967978 1
1.66803440890143 1
1.91554357952315 1
2.35788982049113 0
1.98927720683878 1
1.77894172331167 1
2.24643972569683 1
1.94374122656321 1
1.89880880489748 1
2.05159850944263 1
1.68302218615478 1
1.87412280735532 1
1.97318990323155 1
1.78900767768912 1
1.95726075226461 1
2.08338313559023 1
1.80939796623565 1
2.21943825764776 1
2.00965006180938 1
2.43599267451826 0
1.7973033396894 1
2.08617982730889 1
2.17688140592907 1
1.7404876293669 1
2.36279919464898 1
1.78709697096422 1
2.14103852391663 1
1.73214802350543 1
2.20195990698602 1
2.34603149500567 0
2.22863054882053 1
2.11930528297442 1
1.61633816273374 0
1.90180102765927 1
2.06858222375443 1
2.14337247164917 1
2.10108041467346 1
2.30609552780394 1
2.3273678090138 1
2.32306332233753 1
1.77321497222006 1
2.09952482308408 1
2.29989458988781 1
1.90387323696368 1
2.2306474490019 1
2.36511862585294 1
2.04532645648581 1
2.00399206079145 1
2.01742908691597 1
1.85889551104252 1
1.49337685745786 0
2.31281657226182 1
1.99428547715591 1
1.76396853526186 1
2.13122103259376 1
1.69719094954237 1
1.79654866330391 1
1.89366208341316 1
2.06246686089069 1
2.49660128337191 0
2.11771754899542 1
1.67982923157936 1
1.93986184795063 1
2.16179391395179 1
2.30259325613773 1
1.93338318115153 1
2.11153203833228 1
2.00817166848848 1
2.27142536738355 0
2.06898305839107 1
1.65066825474902 1
1.69242988099496 1
1.89939301461607 1
1.75730746002414 1
2.20264762540458 1
2.25318188770527 1
2.047990683209 1
1.89576257068315 1
2.14843371651161 1
1.94562091365445 1
1.93930039665636 1
1.86273073340863 1
2.12648124889048 1
1.89542009656207 1
1.86945303921984 1
1.65919016850994 1
2.45205707468901 0
1.95830141278172 1
1.72892035005278 1
2.31590667190153 1
1.67305911652989 0
2.13144762974469 1
2.25703272017224 1
1.70023191284366 1
1.67641857539972 1
1.91132475185978 1
1.8592964761715 1
2.37491900472582 1
1.66910673240622 1
1.92440764397435 1
1.75127951213937 1
2.18283361714535 1
2.24149426960311 1
1.80888646122654 1
2.40869110216218 0
2.09519713215934 1
1.75367914807938 1
1.66978189972383 1
2.08836261374877 1
2.50626427601454 0
1.93805427017391 1
1.82711541245094 1
2.35877411111086 1
2.01079729984599 1
2.07641378553425 1
1.6563775291686 1
1.75753891619772 1
1.94581916419469 1
2.06489722125877 1
1.8756893146884 1
2.07590153091476 1
2.08542705585787 1
1.82913487909672 1
2.17463152289218 1
2.03438295912182 1
2.32762502876147 1
1.89644902996127 1
1.90760436330481 1
2.07930324937747 1
2.26165163572961 1
1.84854752302047 1
1.98156375157115 1
1.92832871513201 1
2.16557415100604 1
1.8216099964915 1
1.9916691727313 1
2.19343942016734 1
2.09817362571701 1
1.86304653997817 1
2.46754170099236 0
2.3394295571711 1
1.87767415164632 1
2.07593061283276 1
2.24002368120178 1
1.97483754093217 1
2.43368479363935 0
2.08544377077029 1
1.60182116258124 1
1.94373980377976 1
2.30558925747769 1
1.69407402537907 1
2.42777862939752 0
2.10815037174648 1
1.92808153620134 1
2.50770603751997 0
1.95073618861812 1
1.91806265240123 1
2.04959586644394 1
2.00949090392565 1
1.85784094712949 1
1.89069167766995 1
1.94752824704231 1
1.96804712215321 1
1.70145856076447 1
1.70030291894616 1
2.11640325531183 1
2.05266654982447 1
2.04481914007624 1
2.27270315855381 1
1.91572127194395 1
1.66968362399542 1
1.76629510787437 1
1.83423431125007 1
1.93947489447048 1
1.8817424057536 1
1.94635207996897 1
1.86640945494449 1
2.40690621938994 1
2.1698231944025 1
2.08982418299521 1
1.87357854818057 1
2.14902156694347 1
1.773088330498 1
1.90334154092345 1
1.90405800923173 1
1.93696248750884 1
2.13914719386699 1
1.82218001593371 1
2.18129068107475 1
2.10365031103734 1
1.93514676755043 1
1.91524204294639 1
1.99995083215912 1
2.27139236667125 1
1.42952646813658 0
1.72791212417722 1
2.25531859141062 1
1.72308036517817 1
2.01270005117277 1
2.08565751447137 1
2.07718994031966 1
1.98555643483032 1
2.01978105352272 1
1.94302317279505 1
2.12180602314528 1
2.06566833592474 1
2.13824148497257 1
1.91736122825466 1
1.86939390841874 1
2.08435407598182 1
1.87698359823001 1
1.49522496190762 0
2.06205988460567 1
1.91527953407604 1
2.07641721127752 1
1.62427873418921 1
2.09733681741003 1
2.11471711679424 1
2.14385040523665 1
2.12275269825919 1
2.06075567718135 1
2.0551412977269 1
1.93988384464449 1
1.97560318087543 1
1.77473474373108 1
1.68153994132815 1
2.05640311411733 1
1.84700395200835 1
2.14493028581236 1
2.00513688063262 1
1.84148196268882 1
1.87061070504718 1
2.0446596777565 1
1.5455645679083 0
1.75356444037125 1
1.89682484790965 1
2.02631396601253 1
1.61067004244403 1
2.13450219396113 1
2.04160282029074 1
1.87423535021828 1
1.78849830692473 1
1.68331014323739 1
1.96654924070137 1
1.82604881478611 1
2.1470837085985 1
1.95976835330209 1
1.74928542093789 1
1.59179207791244 1
2.16160646705988 1
1.37939476254228 0
2.23156472822265 1
1.62936176787207 1
1.8311084850863 1
2.12161270867003 1
2.09688023297224 1
1.83623634155286 1
2.1951040514835 1
2.09554177526324 1
1.51368619760678 0
1.93595429622145 1
1.8757780120928 1
2.32178417318809 1
2.25736588376891 1
2.22087805741087 1
2.04003017965812 1
1.6216594081332 1
2.0707686603758 1
1.81221546860744 1
2.3063714654998 1
2.0222879915775 1
2.15484948024532 1
2.06931463167752 1
2.05362839063556 1
2.15358720537454 1
2.30672985149673 1
2.01593879658503 1
1.69642363823418 1
2.3626436907027 1
2.11290631820392 1
2.17401439589436 1
2.25063755614556 1
1.75475064340068 1
1.99768982986164 1
1.81874931459876 1
1.63796130287288 1
2.25058114582126 1
2.29528304780023 1
2.26941014285291 1
1.84338353926855 1
1.6847538444818 1
1.40779085943911 0
2.12516209994194 1
1.82284467279123 1
2.31440776024378 1
1.72258443655046 1
2.03093323228165 1
1.94932685091845 1
1.75980439842802 1
2.24775248893908 1
2.28475208432787 1
1.64535577774396 1
2.10204247112127 1
2.152052636556 1
1.50750776641769 0
2.3186580780583 1
1.87195280461347 1
1.74972814465956 1
1.80381860282522 1
1.84108075890266 1
2.13729960403156 1
2.38878766916251 1
1.94342084029189 1
1.77210476170307 1
1.9438439265774 1
2.02600584799765 1
2.01858146395453 1
1.99800556927808 1
1.968416954748 1
1.8772483420264 1
2.17816703229051 1
2.01569322218418 1
2.27086289326323 1
2.05692909202779 1
1.91627619723022 1
1.78508028475136 1
2.2827793140637 1
2.22672057950127 1
2.51308604205255 0
2.27204793612339 1
1.94556357245228 1
1.78093267519552 1
2.01794922489435 1
2.38983576316689 1
2.05647213095882 1
2.10547980285618 1
2.27093156874409 1
1.51004225074491 0
1.97253376119764 1
2.28329859208802 1
1.96246623217055 1
1.75613509501611 1
1.99996032866868 1
2.00446343269032 1
1.92292943991249 1
2.53016350028981 1
1.91441482153026 1
1.77573644316002 1
2.02476576338133 1
1.7087779155092 1
1.92825128420834 1
2.17781759494258 1
2.30900280713977 1
2.51981280904702 0
2.56864719974228 0
2.42909479555775 0
1.75775506761038 1
2.19516840855962 1
2.41048511947062 1
2.23967806243832 1
1.87926775312464 1
2.07309284808806 1
2.28079104309785 1
1.82637033119704 1
1.93906805699778 1
1.87814502392652 1
1.84186146841179 1
2.09817134504668 1
2.105976973836 1
1.85406909363202 1
1.76288574054198 1
1.90113484733237 1
1.91837457268684 1
2.01657839395695 1
2.01122952230128 1
2.07907050068811 1
2.12255930715934 1
2.31312313830311 0
1.76650430703852 1
1.82743657158449 1
1.98920588603894 1
2.21269693548617 1
1.8203252248461 1
2.22540931946805 1
2.09417779957834 1
2.27305260670466 1
1.38900489609921 0
1.96518670989287 1
1.95819684508601 1
1.80420413528248 1
2.1480410576442 1
1.87902611185947 1
2.09152355250508 1
1.49194602511714 0
1.75015923907157 1
2.04225479401797 1
2.22574356090764 1
1.88787871876103 1
2.09311798611051 1
2.13773742956467 1
2.12594820444574 1
1.78652976358771 1
1.8513373458626 1
1.97547270267702 1
2.20578213695181 1
2.18152050094545 1
1.66591433132628 0
2.0453747150122 1
2.02343278661634 1
1.83663643263238 1
1.92975417191932 1
1.74363070829993 1
2.49181367337968 0
1.74877102237245 1
2.13467588196673 1
1.84433906559581 1
1.75385748171101 1
2.50946646981481 0
1.90539204960332 1
1.81771550352193 1
2.07207082222278 1
2.26512216091685 1
1.77781279933235 1
2.18830424380908 1
2.2556200736932 1
1.55147079572158 0
1.62904149221873 1
1.69742200910823 1
2.23481199839349 1
1.86181529085458 1
2.00204858951744 1
1.85314629055622 1
1.74931060957684 1
2.08525360811624 1
2.03523346813609 1
1.66419845231944 1
2.14160973318429 1
2.30323207391017 1
2.37298596539881 1
1.8121357887162 1
2.0180691956543 1
1.88507493517944 1
1.74229529706822 1
2.23956799792849 1
2.04311492550003 1
2.48474540475264 0
2.25577335290742 1
2.06904019207881 1
1.57591606110183 0
2.13026569840573 1
1.91984859585171 1
2.27500669982083 1
1.93365868698979 1
1.50100779505383 0
1.98647109655385 1
2.20538434634748 1
1.90982723458789 1
1.64697307744215 1
2.2657497645277 1
2.19761594583805 1
2.26950635984364 1
2.25882050814602 1
2.45002641089955 0
1.87695165096514 1
1.75551415114376 1
1.97238774437133 1
2.33916648239818 0
2.06630108238245 1
2.05383282090552 1
1.91807021915801 1
2.33223721521752 1
2.00023478514008 1
1.78832770375099 1
2.0510792992103 1
2.25694206910202 1
1.66630613695357 1
2.15073807858881 1
1.83597908462533 1
2.16659443981393 1
1.90438320439609 1
2.26591962476879 1
2.04340941213957 1
1.83308329999854 1
2.06745888711723 1
2.07442030936663 1
2.11225377345333 1
1.45623055722556 0
1.98059027910673 1
1.71028380497347 1
2.24968290097791 1
1.79042638388378 1
2.02108686737489 1
2.16229495145414 1
2.22227900816489 1
1.90659388308117 1
1.53500297022958 1
2.1983119615188 1
2.24360360948976 1
1.54083591472306 1
1.82960425806082 1
1.79140193936869 1
2.23999408400581 1
2.36600283437938 1
2.14083251458347 1
2.06107769352995 1
1.92452179889217 1
2.03983036866139 1
2.15563467538165 1
1.48997910172739 0
1.77708527469423 1
2.1180706520804 1
1.91865750389621 1
2.20391046166036 1
1.99081078507296 1
1.43072683053832 0
2.1230413071779 1
2.09058055962326 1
2.07492887914975 1
2.43185984834011 1
1.73220329109135 1
1.8345371724953 1
2.29575480936551 1
1.69046352404373 1
1.85696611462379 1
1.84385770736545 1
1.78337768442201 1
1.85920602745701 1
2.7480787108736 0
1.95434105608615 1
1.77739470088131 1
2.15340454951609 1
1.94372904742895 1
1.67069941976567 1
1.89804804240011 1
2.06715942045128 1
2.57668544283913 0
2.03518338272099 1
1.55070855667494 1
2.24838763257928 1
2.09328642487052 1
1.94425041606471 1
1.99059294855327 1
2.07605464634286 1
1.9640824935306 1
2.27119665645397 1
2.03345611778011 1
1.99259083555075 1
2.27811676229445 1
2.24289276089606 1
2.019813170348 1
2.0495910350291 1
1.88844364771193 1
2.09626348259476 1
2.34427818266148 1
2.16207801157876 1
1.76054965903852 1
1.88720035011687 1
2.02062488643005 1
2.20884929460005 1
1.83650028138525 1
2.29347185597562 1
1.96808583727563 1
1.91495930591232 1
1.80099651449357 1
1.96513719766424 1
2.02273953165676 1
2.35976159477853 1
1.80908679617884 1
2.41180011385785 1
1.90341953275446 1
2.52248423361872 0
2.18948390882647 1
2.08717466543366 1
1.85064640680515 1
1.97907296154188 1
1.73772737575292 1
2.45778883147784 0
1.91530742104163 1
2.16006183053145 1
2.13188707459419 1
2.54032922446622 0
1.90529023308908 1
2.2511322134638 1
1.9034495042991 1
2.02526416255763 1
1.78449970476656 1
2.09084855543032 1
1.65388858397676 1
2.07336143325272 1
2.1017937678847 1
2.21808654146 1
2.10553339878119 1
2.20044238722241 1
1.87980907821398 1
2.14938903536205 1
2.09155479579129 1
2.35908659007515 0
1.64079327932548 1
1.68415200496021 1
1.760321861131 1
1.97380888296581 1
1.81348931751634 1
1.93317600989001 1
2.12244735421925 1
2.4479121695161 0
1.858263349766 1
1.92799544928545 1
1.8091537953187 1
2.01515510915948 1
1.96276695204724 1
2.01830411972354 1
2.13971427015327 1
1.95069931211276 1
1.76591204275469 1
2.17015130196801 1
1.95614600322057 1
2.39031033048701 1
2.38093767171442 1
2.09947846380142 1
2.19019950870897 1
2.03056984285516 1
1.98416260883481 1
2.30957132990814 1
1.93611625864005 1
2.52913932142641 0
2.01718712741757 1
2.0178828689144 1
1.8935982365604 1
1.9991174138703 1
1.74002078493985 1
2.07876216814237 1
1.46394613168173 0
2.19877537978534 1
2.29408529462542 1
1.8955594990368 1
2.16654724065911 1
2.14738678503383 1
2.20677946774839 1
2.22364384747032 1
2.56339242022044 0
2.26097808168407 1
2.01391438298984 1
1.86735816809422 1
2.12175128823223 1
2.26511311569094 1
2.04481169388485 1
1.76891819611208 1
2.09827917234523 1
2.50908022990072 0
2.27168972922229 1
1.87293544704536 1
1.91807171590189 1
2.01739295363169 1
1.80335808710933 1
2.1163229036104 1
1.75856430541816 1
2.04902218613791 1
1.95431993592473 1
2.06856997027885 1
2.07506469547717 1
2.3167295744844 1
1.81330483159517 1
2.14508486494637 1
1.71138265565804 1
2.20847265131268 1
2.1649785488804 1
1.83365192354587 1
2.27499406475142 1
2.09345660744064 1
1.44782906866993 0
2.27474723256922 1
2.15866708417224 1
1.96256246758508 1
1.51543086642616 0
1.97049916822131 1
1.96263375993928 1
1.72925581100906 1
1.59141356310146 0
2.01675231259198 1
2.01827719146772 1
2.22742822549597 1
2.18832593362686 1
1.93564459496963 1
1.86988392693685 1
2.32484033475604 1
1.92113095090758 1
2.52735189922144 0
2.26747948034036 1
2.06898193810749 1
2.17891948214289 1
2.52308310812818 0
2.03068678896059 1
2.55211904030607 0
2.0393690809756 1
2.17118326460134 1
1.82957375136607 1
1.6765182591666 1
1.88719860766439 1
2.32252193995597 1
2.15373909424858 1
2.32081421247523 1
1.97465476326675 1
1.96566518798176 1
1.8914279248142 1
2.05226119892577 1
2.13831877124726 1
1.88693350397874 1
1.89852880435227 1
1.86832550270274 1
2.23825306272872 0
1.8821310823447 1
1.30632216670966 0
1.81476293121272 1
1.7797253868967 1
1.5311975876002 1
2.35212462772498 1
2.112693290236 1
1.97568741812455 1
1.83144559164538 1
2.0961132108708 1
2.04755990480674 1
1.70806602205398 1
2.14669547158892 1
1.91313183603721 1
2.04454111312661 1
2.10465486720748 1
2.37178186222467 1
1.97888838442067 1
1.96265491866813 1
1.91194495297721 1
1.83470031955604 1
1.87692011605397 1
1.58296770696905 0
1.9080087842804 1
1.858601005104 1
1.7186589749576 1
1.91088866332883 1
1.75128736993505 1
1.95098810760667 1
2.49108873217487 1
1.95190400982125 1
1.97438770439528 1
1.75076348443199 1
1.78811162195115 1
2.07850178211364 1
1.9311569596175 1
1.88670447878587 1
2.35279920712163 1
2.1734232991975 1
1.63452555046037 1
1.99826375030188 1
2.23869645881036 1
2.06349549914694 1
1.99866471694517 1
2.08463178829124 1
1.82313599821207 1
1.88326047980043 1
1.73872542698509 1
1.99467547511007 1
2.51561671840121 0
2.0733395966566 1
2.12419686339274 1
1.77276157949162 1
2.03786272936284 1
1.76441903659003 1
2.05323542263659 1
2.07002975372911 1
2.25816910803854 1
2.1669586365998 1
1.78147907444178 1
2.32431502005084 1
2.0001256883159 1
2.01639593371923 1
1.86728732941487 1
2.29574025890614 1
2.0325981548474 1
2.53399347932491 0
2.00297817758005 1
1.81649718852642 1
2.0307092535687 1
2.02806685427376 1
2.35081511918733 1
1.88960023153551 1
2.34783907851097 0
1.73884888276548 1
2.26616322703188 1
2.44358953395421 0
1.9267256403379 1
2.06260561018731 1
1.929541387113 1
2.24255493713621 1
1.81584390259948 1
1.90187818633737 1
2.33817578034131 1
1.98231963533301 1
2.02737567283006 1
2.20088069656992 1
1.95733649488343 1
1.86214898187736 1
2.01414118447474 1
2.06142478047247 1
2.2461682428609 1
1.9756488640571 1
1.84120045543173 1
2.1249523747947 1
2.22190326742548 1
1.93316769400376 1
1.73573978492562 1
1.73669263116477 1
1.60484302046501 1
1.76110403118996 1
1.82032367572165 1
2.00121160765054 1
1.92241730592383 1
1.95341162258798 1
2.19225043613227 1
2.33058275764531 1
2.32873245987308 1
2.15184779226896 1
1.76230867340511 1
2.28927068844403 1
2.02878868103607 1
1.77479222184428 1
2.20800028716512 1
2.02517308347999 1
1.94267033099902 1
1.84644744859388 1
1.75220949859769 1
1.86845058106444 1
2.32113375000579 1
2.09611177610678 1
1.86200968667099 1
2.09936917598361 1
2.32177501450737 1
1.82073054955533 1
1.74399465862382 1
1.7515673252781 1
2.19855257992384 1
2.20764327970936 1
1.91355757907507 1
1.92176512693392 1
1.58797617411088 1
2.06238000798923 1
2.3921842100645 1
2.24602210319871 1
2.02102310281909 1
2.2826534619017 1
1.81765604423945 1
2.06483329372147 1
2.08785386899391 1
2.14780163112762 1
2.16530079229488 1
2.53703221234117 0
2.25926081675223 1
1.83605070524361 1
2.08870309677262 1
1.79765349258261 1
2.10715780931936 1
1.77320572261681 1
1.89787270980707 1
1.76486809654223 1
1.84022077058049 1
1.90815233773828 1
2.07656098999069 1
1.72032280181261 1
2.16903915347226 1
2.29532721861455 1
2.27431836240452 1
1.68631782145737 1
2.09415613979599 1
1.74096295318196 1
1.52817805191152 0
1.68077766322825 1
1.79830423955166 1
1.81877133498107 1
2.11363970391019 1
2.34876459699358 1
2.19747188545277 1
1.59719103582307 0
1.95711145217166 1
1.79604112289328 1
1.78496830476983 1
1.99920909104529 1
2.18041683757765 1
2.05623739036093 1
1.92950388442462 1
2.39603633464085 1
1.91043175578454 1
1.64758407762299 0
2.08520560910957 1
1.86968137328036 1
2.08149437681539 1
2.16424297571936 1
1.42864759941418 0
2.20768242610582 1
1.82610748526153 1
1.99871446815625 1
2.0901956738958 1
2.02821152654965 1
1.94850731458496 1
2.24460933967575 1
2.02425189053983 1
2.05936183212784 1
1.51568773317675 0
2.56416661474292 0
1.84604742103147 1
1.81548546656842 1
2.00097723613891 1
1.82959504499422 1
1.83235742375779 1
2.18182641919985 1
2.11799976016012 1
1.99207590623669 1
1.78086411474063 1
2.04979027782894 1
1.52398464603081 0
2.12134733114723 1
1.86534012061485 1
2.58908159643026 0
1.88508588854881 1
1.96620836988536 1
1.87896325273784 1
2.2576597573778 1
2.06010889826527 1
1.86869438541312 1
1.84302880137813 1
1.78125176077505 1
1.85920013605096 1
2.06220974893104 1
1.8077703649282 1
2.13088939744706 1
2.02375714568055 1
2.12181544113138 1
2.19629745008723 1
1.97805577911944 1
1.69246331069451 1
1.77963716578453 1
2.0088859676405 1
2.1430255771171 1
2.06962288248015 1
2.00203565680788 1
2.39266231079396 0
2.128251155456 1
2.10598683154078 1
2.1253906110034 1
2.13827018764788 1
2.2624285064107 1
2.1903257980838 1
1.84563018350836 1
2.27730957974873 1
1.97892387602242 1
1.82997704605615 1
1.99136399230843 1
1.9702875317272 1
2.02958268331305 1
2.20918881615105 1
2.414600609684 1
2.26532457919142 1
1.95997447555157 1
2.59850953531571 0
2.35530962587747 1
1.97286481468489 1
2.19297865876743 1
1.98272049226099 1
2.30280944080411 1
1.99573573440688 1
1.68570307850145 1
1.52323181172605 0
1.99817727956873 1
2.21007687204058 1
1.71116606107746 1
1.75093468757868 1
2.25426145202922 1
2.03920474685654 1
1.51695640630232 0
1.85242973759147 1
2.09548313703949 1
1.82926760680587 1
1.83381647582933 1
2.16291727982219 1
1.78361048530251 1
1.55003490713473 1
2.03721034949461 1
1.89081833940508 1
2.25588603178024 1
1.47749792969223 1
2.25870366155506 1
1.67888829724032 1
2.13392047420095 1
2.03065229830408 1
2.06697686722672 1
1.52683817130808 0
1.76006888725422 1
1.8888395144321 1
1.84206670196073 1
1.87019034233692 1
1.9071890087045 1
2.33968042424617 1
1.9092808861869 1
2.38776805945811 1
2.00538461940978 1
1.91191555827566 1
2.09184257409599 1
2.13563244725007 1
1.88341479603182 1
2.34725416783578 1
2.15360507316855 1
2.36143934197416 1
1.92961273719793 1
1.67933964942751 1
2.19863899537906 1
2.13643717059118 1
1.91622433032184 1
1.77821155047338 1
1.7091452396218 1
1.99679009297783 1
1.65643036853708 1
1.64962350553499 1
1.80273539236021 1
1.85003781862536 1
2.22847087865696 1
2.05056565789664 1
2.12492047594676 1
1.91492812286599 1
2.22571936153127 1
2.46251830097162 1
2.0806375327278 1
2.08759772747801 1
2.29999725535201 1
2.06809932446107 1
2.029834174763 1
1.72334497228797 1
2.31272155485928 1
2.23635265242064 1
2.05316292909344 1
2.31332687585756 1
2.21892011020036 1
2.03663259894911 1
1.96818656211694 1
2.04897481010712 1
2.04703658944776 1
2.25237355131835 1
2.03056084116169 1
1.96789058196546 1
2.20686385020381 1
1.45690608058383 0
1.45663452694655 0
1.6212806470492 1
2.06804074872976 1
2.03462556178479 1
1.93167006247262 1
1.65258932140972 1
2.18831129174149 1
2.31168456923688 1
1.83675817951096 1
1.61154633959393 0
2.17137370983705 1
2.15386039713874 1
2.47493853885711 1
1.95443591255613 1
1.92255547617222 1
2.31566953987774 1
2.07069728058979 1
1.61502052922728 1
1.90577605879436 1
1.65018123013692 0
1.8679651248967 1
1.83983616524908 1
1.74062203971721 1
2.24184744853527 1
2.26420536742862 1
2.10143804229903 1
1.85028880306976 1
1.91970370347982 1
1.5247843656949 1
1.96052595926219 1
2.16240119005675 1
1.9244340278613 1
1.78955427552211 1
1.98407665329187 1
2.18948087682542 1
1.88700002740927 1
1.9836583092653 1
2.1789382353662 1
2.65146203688375 0
2.03098168567844 1
1.65232882833467 1
1.81924168796746 1
1.95930464343143 1
2.12302304612288 1
1.89330879293499 1
2.26626691102568 1
2.2933230763362 1
2.20461724231887 1
2.01551827717241 1
1.94180858469484 1
2.21361766889 1
2.1911972059164 1
2.16352410795413 1
1.71905330969371 1
1.76106088939052 1
2.56305923250357 0
2.31401261866186 1
1.97745734646714 1
1.76993440811992 1
1.67998972378911 1
2.11030945949259 1
1.89471359705744 1
1.59693466629038 1
2.0560235076898 1
2.20717268256718 1
1.80891779633427 1
2.17066403899371 1
1.80735526313311 1
1.95737991446599 1
2.05262573491182 1
1.96434419979162 1
1.67736331778165 1
1.80294978681874 1
2.41597664914144 0
2.15136396619273 1
2.36774276892226 1
2.26977687536429 1
1.68561039340818 1
1.7841453148186 1
1.73222017035431 1
1.60949528716473 1
2.032104221673 1
1.76715083931892 1
1.95956219571894 1
1.97665794831672 1
2.02251488598034 1
2.17503343585819 1
1.69560547054329 1
2.27035867963829 1
1.94893428831157 1
2.0336766023059 1
2.17911248467277 1
2.0754323668316 1
1.80223500714513 1
1.94668840669746 1
1.51214160066779 0
2.25824219246299 1
2.15017417515493 1
1.98831885591936 1
2.19828522354772 1
1.95361726820946 1
1.64898963972196 1
2.03001033950322 1
2.00855144716684 1
2.51792121884702 0
1.90675611036138 1
2.02836876476103 1
2.54883745092355 1
2.18879861452326 1
2.0517964207527 1
2.20305209100704 1
1.86439813707382 1
1.93010190084161 1
2.21106837996801 1
2.35585574060976 1
1.89419287195013 1
1.84197116054675 1
2.26426201211058 1
2.22300673994302 1
1.67196711070701 1
2.18215557444276 1
2.21523286464826 1
2.28780958056223 1
1.71261612170226 1
1.98984244577527 1
2.12961269148768 1
1.76940269230046 1
1.80940430532599 1
1.90676270496209 1
1.9303140372989 1
1.64067784503614 0
1.58900775164117 1
2.12042301338777 1
2.33129040846303 1
1.38349098713046 0
1.94730020336781 1
1.78652994288017 1
2.1140507236996 1
1.86671938478162 1
1.99786573477236 1
1.97330715158834 1
1.87242984133907 1
2.0647617602788 1
1.92440811196715 1
2.25372128002811 1
1.68955114114181 1
1.91379043501498 1
2.09637169052229 1
1.81468780586526 1
1.86545200857088 1
1.70624474498965 1
1.76045167668799 1
1.82760622352481 1
1.81717999144578 1
1.69775510559198 1
2.65522987119421 0
1.84085313840438 1
1.88052235301802 1
2.00879774182823 1
1.89288568678837 1
2.22063740756862 1
1.67892549093789 1
2.16914177355363 1
1.61181314088109 0
2.09428348155489 1
1.88117026082134 1
1.62308899677793 0
1.78158688319356 1
2.07502660737999 1
2.30780152728822 1
2.00975007533705 1
1.59111838449217 1
1.45453347388406 1
1.85838439939184 1
2.01125543059205 1
2.10440310286491 1
2.24191023928863 1
1.85646434160812 1
1.94034606472711 1
2.39788690065103 1
2.04648299768283 1
2.12053426018458 1
2.10603798025287 1
1.86685759373956 1
1.71537301712418 1
1.99964006759975 1
1.70265059398989 1
1.73549886132206 1
1.8551876795131 1
1.90339446790457 1
2.06087216210401 1
2.09865552141129 1
2.24954299922873 1
2.03139583617715 1
1.86582933155022 1
2.01915486112832 1
1.97016440343105 1
1.86522186617941 1
2.08345192322184 1
1.95749591195333 1
2.08619009970815 1
1.87036682961661 1
1.64555411647897 1
1.94733904759638 1
2.48545226172682 0
2.22352383493297 1
2.10331206719423 1
1.98177962747127 1
2.01474697441595 1
2.41514352720181 0
2.25869028669012 1
2.37052855271073 1
1.68520445164785 1
1.80745092429189 1
2.37830590010914 1
1.80644460938115 1
1.82970799476256 1
1.93211544152526 1
2.27912622784434 1
1.85462473616073 1
1.96097957455488 1
1.90077099480032 1
1.99301210809079 1
2.20675135098995 1
1.72835501904109 1
2.12119755943699 1
2.19564101978265 1
2.05517061878427 1
1.60744211636637 0
2.21132929855339 1
1.84406110111737 1
2.20740548705122 1
1.9177286657893 1
2.1979857046668 1
2.27965768799035 1
2.01192982187887 1
2.34959797032819 1
2.09485695440079 1
2.33514681497492 1
1.99776304998298 1
2.05476338318396 1
1.67893724066918 1
1.75044135169328 1
2.12687575747997 1
1.77769283974178 1
1.59683440699662 1
1.97601372220548 1
1.7766704786519 1
2.223811422982 1
1.80955412000279 1
1.94189401025866 1
2.35836844970286 0
2.24097028642609 1
1.74224542188873 1
1.93882380880944 1
1.75389598712117 1
1.89658104890476 1
2.24196406585508 1
2.00987687190782 1
1.44198605029703 0
2.18286767871726 1
2.44245161386893 0
1.90184270629933 1
1.59209396908454 1
1.80117525356967 1
1.90834211385862 1
2.3009170184448 1
1.79334236434687 1
1.62821565757647 0
1.97365204886839 1
2.21047592871076 1
1.95162084740212 1
2.44228735023604 0
1.82075033347164 1
2.1231472367386 1
2.19375917221774 1
1.953664683504 1
2.33533101712074 1
2.43456755972972 0
2.03059505691703 1
2.55128342666014 0
1.60661348858674 0
1.69170766801643 1
1.74217276264194 1
1.98323431331709 1
2.23552349514075 1
1.83393822954212 1
1.9238220419684 1
2.06946414980444 1
2.02165128039653 1
1.90111503287276 1
1.86789829183551 1
1.98774336816677 1
2.1826643054585 1
2.28094143519164 1
2.27568016389569 1
1.80325522595276 1
2.2575289681529 1
2.20850920009406 1
2.12559541971026 1
2.31772074291466 1
2.01870746139367 1
1.88109063495944 1
2.35838133678788 1
1.96813911303549 1
2.18456176626037 1
2.27901967144968 1
2.09140468779421 1
1.91982534346527 1
1.85927306328131 1
1.63259550646723 1
1.87860037095868 1
2.03789516362307 1
1.92770501344001 1
1.84500510020339 1
2.04695317717675 1
1.68543737686211 1
1.87587923724247 1
2.19519580126329 1
2.09422763454681 1
1.90807012156395 1
2.33743462619295 1
2.08100903079065 1
1.89657484024744 1
1.69218735649997 1
2.11844973313478 1
2.16814027380334 1
1.64511809773749 1
1.81167532429247 1
1.90396274635059 1
1.44905656315974 0
2.09589751816524 1
1.86756424974842 1
1.8057284004218 1
2.31489052270969 1
2.08153100400096 1
2.08404728806701 1
2.0172214883207 1
2.27812061390556 1
1.79311276362804 1
2.08661894667218 1
1.83371624019363 1
2.30511883024728 1
2.18609540602549 1
1.9548595011863 1
2.10078333822017 1
2.12336170068484 1
1.90907554387623 1
2.12739588457569 1
1.97462095561571 1
1.53149828352981 0
1.71277439401533 1
2.18883639216087 1
1.60196918407693 0
1.91995780615579 1
1.82125056062987 1
2.30311148598944 1
1.68035804358866 1
2.19005682651916 1
1.819508602599 1
1.60019900073834 0
2.14698854558065 1
2.00623492143075 1
2.14296533073509 1
2.14737215838597 1
2.03819950270981 1
1.72619347624663 1
1.59602375312576 1
2.34130706562062 1
1.89063808677824 1
2.13652064074987 1
2.30193967939871 1
1.82412452601205 1
1.68352021708108 1
2.08458583435458 1
2.0426731696046 1
1.98881118621604 1
1.90709711992805 1
2.10169050123445 1
1.79542542131276 1
1.8233332828183 1
1.76072273674498 1
2.14674722865498 1
2.05203358359131 1
1.67204198579244 1
2.09304008583039 1
1.63229139668797 1
2.03733646270706 1
1.88198511245736 1
2.16519433218946 1
1.75787281080968 1
2.10688692736796 1
2.07144699241755 1
2.24237289917053 1
1.98293510710494 1
2.13212501753703 1
2.41441519434282 1
1.55030735360299 1
2.1279463881582 1
2.14567403134914 1
1.92399777186096 1
1.84729512739984 1
1.63769772800676 1
2.14210434365447 1
2.22766370128391 1
1.80093360292179 1
2.07528302260771 1
1.92036797926346 1
2.31705151360114 1
2.09738978340463 1
2.28776088061252 1
1.65351846958668 0
2.10157817549505 1
1.69825112426285 0
1.98814952348042 1
1.70972434338232 1
1.68313209561309 1
2.09489212256084 1
2.2430941936917 1
1.57769098298111 0
2.11163840856664 1
2.065238584792 1
1.62782826549774 1
1.76585426983521 1
1.82917950992811 1
1.80737978436842 1
1.70127848774298 1
1.9800888255829 1
1.71626865490133 1
1.78027094155702 1
2.02344147751306 1
2.00637298622228 1
1.76026784640806 1
2.07711917142896 1
2.22346925695382 1
1.89243851432176 1
1.52105372824201 0
1.99933667014249 1
2.61220552165878 0
2.24238893374205 1
2.10044106242891 1
2.31190164319748 1
2.00247173198021 1
1.98169584391435 1
1.94610463866835 1
1.71435128594558 1
1.98131456711031 1
2.40265387435486 0
2.12087165342475 1
1.757337923702 1
2.08158248078407 1
2.1094850218554 1
2.0188982336547 1
2.04682882393144 1
2.11082537344899 1
1.86802149527544 1
2.27244453917224 1
1.8409900535591 1
1.95621209211283 1
2.29446011526264 1
1.83874484057478 1
2.54599958805153 0
1.80579638677347 1
1.91116261407938 1
1.95378239447545 1
1.75868603086435 1
2.36799044760639 0
2.31692342215444 1
2.24355859275692 1
2.04706383367685 1
2.15351112041812 1
2.02334778021077 1
1.82740745149824 1
1.93533142392034 1
2.10783763749987 1
1.99572668009864 1
2.03146104525728 1
2.09005940927726 1
2.21861451614658 1
1.51159755312024 0
1.72584871971002 1
1.91320774567109 1
1.72099925895701 1
1.54943669580563 0
1.72926573799729 1
2.24575729322073 1
1.91843005630824 1
1.8808877355376 1
1.62381249485106 1
2.02231070958257 1
1.94565944022989 1
2.29089204680525 1
1.9627855567212 1
2.01216312421396 1
2.00490658564233 1
1.9048681083884 1
2.06179037766106 1
1.88644496103101 1
1.95206152583114 1
2.20638011394359 1
1.75032661916411 1
1.94463619148377 1
1.87622037213833 1
1.84136021156048 1
2.07206088652935 1
1.93695281117461 1
2.13958592328122 1
1.71931654790962 1
1.63783304385838 1
2.53049867831722 0
2.27827848654708 1
1.97574357444979 1
1.99655852386215 1
2.14104143677145 1
1.85125582068737 1
1.95386241483238 1
2.18677726353757 1
1.91142565859232 1
1.88736060872739 1
2.24296609959202 1
1.6571500008184 1
1.44166580225007 0
2.17326334488646 1
1.93013272148857 1
2.49845976927027 1
1.86279469967961 1
2.17345713574983 1
1.61381238089696 0
1.86428540118339 1
2.05144380197079 1
1.98581518504813 1
1.96433489655898 1
1.90289431963775 1
1.9247131319946 1
1.99021893735964 1
1.67293603650948 1
2.18755441022816 1
1.56313046420586 1
2.0586796814629 1
1.96633405033087 1
2.08083621904563 1
1.79637525896388 1
1.83748822015639 1
2.10825704707109 1
2.08827261419343 1
1.96552615955026 1
1.9949951243166 1
1.77599588134565 1
1.96079762880242 1
1.53829878379396 1
1.86892044108266 1
2.23233579226463 1
1.65223444497672 1
1.85865220523672 1
1.89225967321208 1
1.77687328248985 1
2.00619777091875 1
2.21808984735535 1
2.27988557155465 1
2.04291607863307 1
2.14441301311563 1
1.87405056237376 1
2.01012871627835 1
2.13916360967167 1
1.97895625119872 1
2.44577172383096 1
1.89493865823289 1
1.47315607005296 0
1.91315921631433 1
1.93748001177018 1
2.02653462618485 1
2.17225704512414 1
2.1290889306621 1
1.81501471713475 1
2.18895396225482 1
2.15899592728803 1
2.01251506304139 1
1.7367921730691 1
2.00350582315989 1
2.08875510019489 1
1.88370160844228 1
2.06981694331511 1
2.06936398106348 1
2.29046463217306 1
1.87879267078939 1
1.75362637953186 1
2.04252087330224 1
2.23688893555655 1
2.06516341906844 1
1.70207870601625 1
2.16707162865537 1
1.67303980603238 0
1.80912233324822 1
2.2157244866288 1
2.06190516153584 1
1.8836512497478 1
2.07359036085407 1
2.36599404951237 1
2.08828547766775 1
2.00152517551069 1
1.92712066624624 1
1.97140504046045 1
2.20936801966455 1
1.57057777168293 1
2.11246858871689 1
2.15130947349291 1
2.13638471358312 1
2.1745049760473 1
2.08342598620872 1
2.26760768542221 1
2.04854540640762 1
2.09030298101072 1
2.39345514625804 1
1.89618890240895 1
1.76488850058322 1
1.65716186320155 1
2.13525873688339 1
1.89324040502518 1
2.03163536295977 1
2.1705942985963 1
2.00983240212744 1
2.58013456055197 0
1.94049284175447 1
1.59193362442292 1
2.29875333638195 1
1.93115416642026 1
1.51128970305128 0
2.25485072191065 1
2.30049539032684 1
1.98724557064588 1
1.92938800929674 1
2.03963705546546 1
2.10177463363562 1
1.75385598172185 1
1.98829152598807 1
2.14728348223809 1
1.86942113244007 1
2.17555891912089 1
1.93463995057423 1
1.96154802406241 1
2.08516371002704 1
2.25080709475355 1
1.99735062358374 1
2.17557148808999 1
2.4788653958609 0
1.8187065966691 1
2.29014058919795 1
1.99929700186949 1
1.877060458123 1
2.10046696950941 1
1.61021584982399 1
2.19366290692814 1
1.64243048873951 1
2.06064508561013 1
1.89105166451871 1
2.28260018140423 1
2.24895006796221 1
2.20750323289473 1
2.59371636701603 0
2.20250038220052 1
1.7048529206316 1
1.89087919589074 1
2.25793743443278 1
2.15531388506345 1
1.81979890262004 1
2.19184417247985 1
2.10442737663451 1
2.09333977984716 1
2.03584920752457 1
1.78517941615227 1
1.66415407127545 1
2.10847963363638 1
2.27452696519758 1
1.80807117952175 1
2.16363143587368 1
1.95988893295999 1
1.87053962243219 1
2.11451066309621 1
2.00896106196336 1
2.15900789744725 1
2.19452437447628 1
2.0712223804812 1
1.85867814577281 1
1.83956113489628 1
2.2148119465835 1
2.01122519889695 1
1.92127415210046 1
1.88127267997765 1
2.25600309300946 1
1.89577129497102 1
1.94443662210132 1
1.77904721982299 1
1.61666394375135 1
1.85147047040954 1
2.09043719403434 1
2.12808306537598 1
2.09921861820653 1
2.00651184956508 1
1.7471490618308 1
1.84449203192386 1
2.23416247880258 1
1.70854469725595 1
1.71078999375082 1
2.3978753569835 1
1.56145317039354 0
2.35654259739842 0
2.1079791065023 1
2.3443887196076 1
1.84017369331199 1
1.79304547933274 1
2.0893627065779 1
1.6823929755338 1
1.80095801465566 1
1.79257713710375 1
2.11121819569795 1
1.8377230928162 1
2.11716674702739 1
1.91699825921925 1
2.05276034196315 1
1.62366732971475 1
1.73099721990779 1
2.30560724462131 1
2.24887730214574 1
1.90245393363774 1
2.3357612657407 1
1.79649586188776 1
2.18041934802228 1
1.86513306269776 1
2.02691466843044 1
2.09954775992175 1
1.67067806226491 1
1.759659271673 1
2.01382916042979 1
2.16274272941938 1
1.91045453060935 1
2.04252409960912 1
2.15966908864289 1
2.07536635681508 1
1.78030698956822 1
2.00914431121047 1
2.68127678828021 0
2.05060548166012 1
2.05549223814056 1
2.11779225297109 1
2.2917210311233 1
1.9871577467264 1
2.299784961296 1
2.04807167110374 1
1.59925294883466 0
1.95109273304949 1
2.15864879459982 1
2.05348227275219 1
1.88398956450941 1
2.2858652251895 1
1.67168580399667 1
2.48281397090738 0
1.81223216505013 1
1.99754809939053 1
1.84777544986717 1
1.63423882933648 0
2.01581135827695 1
1.91479060690602 1
1.87551255712557 1
1.54257831557192 1
1.75143298579729 1
1.72504437845611 1
2.23562070768902 1
1.71399420027573 1
1.98501573831974 1
2.04579826801839 1
1.77856974786834 1
1.9843682650684 1
2.18737271945196 1
2.14903532303552 1
2.16359593146582 1
2.02550095054222 1
2.09159477451474 1
1.63741642445894 0
1.89691266621824 1
1.9377636208439 1
1.71683864809656 1
1.99099762395024 1
2.18855943929329 1
1.60002681196562 1
2.02463203135136 1
1.91989958760715 1
2.3577259685176 1
2.06348629271352 1
2.04156407254845 1
2.04573596528574 1
2.20761569338136 1
2.04599565304969 1
1.52439715325615 0
1.81275237632881 1
1.82345505005088 1
2.32758328930642 1
2.02002458184573 1
2.2904849899364 1
1.81337208362477 1
1.67033727703939 1
1.93564902061178 1
2.02880770426462 1
2.17908865675314 1
2.16545283122037 1
1.82434790460818 1
1.84749503512158 1
2.26700719753051 1
2.05176341019383 1
2.50550519535925 0
1.94809966887882 1
1.67300225206125 1
1.97109558377135 1
2.08043379260781 1
1.72237141699669 1
1.95305141942918 1
1.67666432235501 1
2.18808111241963 1
2.01141852559881 1
2.25154751830088 1
1.68259084107431 1
1.79986234169998 1
2.36884212953599 1
2.06898823792137 1
1.89057618576093 1
1.9111765225132 1
2.3379285482039 1
1.49977724764714 0
1.9433208782674 1
1.58273760690589 0
2.10721738115239 1
1.86777768235872 1
2.052126019073 1
1.88646118576996 1
1.61552427035803 0
1.93346562135446 1
1.9063345253393 1
1.93347477740814 1
1.94525171284717 1
1.83984132609526 1
1.98415198525317 1
2.16094843120618 1
2.00863362108931 1
1.91623846175039 1
2.28233171627931 1
1.89841678487892 1
2.26692606209511 1
2.26029975308582 1
1.77697420069058 1
2.00393257867767 1
2.18034297762737 1
2.39382889173608 1
2.2222574100335 1
2.0162652810682 1
1.91564781959599 1
1.85255379010133 1
2.03913953362207 1
1.9032783602893 1
2.21153456869449 1
1.94806150912618 1
1.84126617135201 1
1.78934953368207 1
2.07994558808057 1
2.21828320012494 1
1.80682639435408 1
2.18808411270631 1
1.93943800316094 1
2.15352152392667 1
1.90173376735931 1
1.91547843931909 1
1.64991405071252 1
2.10223501280616 1
2.40459817465826 1
1.67480740623823 1
1.985761603836 1
1.97405435371678 1
2.08936074289198 1
1.72511233130476 1
2.07142764493458 1
2.23368414104185 1
2.13178045385915 1
1.64511890367372 1
1.92055090755071 1
1.95345299757409 1
1.88040312219247 1
1.94938793882947 1
2.24028287403348 1
2.01547890943271 1
2.15732390675583 1
2.14184511148876 1
1.95621169303174 1
2.06620230117847 1
1.83817201424658 1
2.29143200079321 1
2.35983034380258 1
1.94845356897092 1
2.02414563848867 1
1.75612622332243 1
1.80694586421728 1
1.31905946240546 0
1.9901748834123 1
2.32853132403384 1
1.87469387498682 1
1.92922264273372 1
1.96459513304895 1
1.83146941615678 1
2.14361064486937 1
2.10191437487025 1
2.03132306158966 1
1.88407107227138 1
1.96182648490858 1
1.99004369733305 1
2.44079916480896 0
2.05097414636255 1
2.23754579687319 1
2.17788755466059 1
2.28510352780337 1
2.14068621356452 1
1.67777248344583 1
2.03890086414837 1
2.25096474506611 1
1.8215505065398 1
2.26245859177992 1
1.83965512140164 1
1.78199284436115 1
2.17524969827384 1
2.03848441464184 1
2.08899588702224 1
2.01985547551584 1
2.08049871810807 1
2.0073327341123 1
2.07431696370587 1
2.38339564591864 0
1.83927758932947 1
1.93914718812255 1
2.08074101997722 1
2.13300313792156 1
1.84985592580802 1
2.1302527545195 1
2.35060255065362 1
1.807128496363 1
1.89362212753059 1
2.10617415303129 1
2.17689345092249 1
1.77947074689639 1
2.27205304958481 1
1.93501925560579 1
1.89870990167099 1
2.25643523134215 1
2.04643588766558 1
1.6930043060628 1
1.97610275914168 1
2.20205705149019 1
1.8075501824173 1
1.94889783647227 1
1.86586528286601 1
1.79228548926003 1
1.86921284624198 1
1.91653289429768 1
2.14696653289676 1
1.90127505913278 1
1.94074954143178 1
2.25871892913596 1
2.12748113106536 1
1.82020298557345 1
2.04501693306031 1
2.12501556086394 1
1.76625201994404 1
1.77297880654649 1
2.33040976572659 1
1.38509982784809 0
2.02351078214872 1
2.10250658913515 1
2.58948878090672 0
1.93955548190182 1
1.77396972498568 1
1.84813318494356 1
1.8459606927556 1
1.98077000213067 1
2.1983919170864 1
1.85638705122607 1
1.98437453592409 1
1.73785253099218 1
2.16054458063922 1
2.23983400389091 1
2.08034303848495 1
2.32552490124567 1
1.35813803907079 0
1.94809244732014 1
1.99555337422349 1
2.1181462376526 1
2.35810879621798 1
2.06458099841364 1
1.86041240158427 1
1.65906150127161 1
1.83166557857951 1
1.88715701152083 1
2.30453480844534 1
1.7084570388326 1
1.94370186428968 1
2.1305143608487 1
2.36177141459041 1
2.29204945714644 1
2.11333090841147 1
2.29680535970858 1
2.16182131527332 1
1.88323505629901 1
2.10316312951537 1
1.88788152896938 1
2.28511081710024 1
1.82601137777298 1
1.98048099605488 1
2.30098893349884 1
1.8354477192352 1
2.12659113465731 1
1.58723330647738 0
1.85533362131956 1
2.54047876052315 0
1.68250411243088 1
1.68995502732639 1
1.8480628167848 1
1.5421191424275 0
1.88959656338429 1
2.32210792862796 1
1.90060607425954 1
1.64492848406326 1
1.62999996976807 1
2.17164181468571 1
2.22052208930934 1
2.09924619034897 1
2.0773480537558 1
1.92742594336306 1
2.21009216555357 1
1.84498974326068 1
2.09722492921778 1
1.9491512361777 1
2.11847098942458 1
1.71205168376252 1
2.04415006070233 1
1.62813660043522 1
2.23776052157126 1
1.81334217168894 1
1.87633605677563 1
2.18112777190636 1
1.62885789277678 1
2.48738878375882 0
1.62574604230561 1
1.94395796318312 1
1.95707524505117 1
2.15021436142402 1
1.93075840723626 1
2.1022647094152 1
2.02151086826606 1
1.9143144404725 1
2.57068837430326 0
1.99623656530825 1
1.55199710520278 1
1.98072518775647 1
2.16648462638524 1
1.96350281562252 1
1.6266365168009 1
1.83650243898379 1
1.99919537890309 1
2.26407487217269 1
1.75113881383384 1
1.77890780922432 1
1.82749005998249 1
1.90587738490405 1
2.12737727315393 1
1.78546043887732 1
1.86878475149926 1
1.9287264534368 1
1.67839764661135 1
1.80053018720482 1
1.56042536596633 0
1.86955489029614 1
1.78170112384975 1
1.87192697278298 1
2.03418428692824 1
2.17596060444054 1
2.13428023109229 1
1.85562760321853 1
1.93022307691255 1
2.2147133368179 1
2.12082016627224 1
2.07714847133074 1
2.12719391564973 1
2.18528202348998 1
2.06044266744687 1
1.93244632939074 1
2.04164634076077 1
2.08107730290355 1
2.10586742702421 1
1.84456643821086 1
2.31408950122713 1
2.4232180312931 1
2.09009770577643 1
2.26584901524881 1
2.10261964929685 1
1.53738996464033 0
2.35870255881324 1
2.16103608053568 1
2.08147375493462 1
1.60980745472544 0
1.95626881918577 1
1.93517785698742 1
1.97339554963532 1
2.20573443997976 1
2.19863555053024 1
2.25197163127362 1
1.99585951788122 1
2.07375027157185 1
2.09270637929887 1
2.04527621454703 1
1.61224726013589 1
2.07451866144915 1
2.19300328871322 1
2.07454760794548 1
2.05770570021334 1
2.01813224838233 1
1.54171798686656 0
2.38160489995631 0
2.14817419525828 1
1.67657019989559 1
1.96823808534514 1
1.78071924706525 1
2.21680359644679 1
1.94640717415625 1
1.97443706230409 1
1.84412730700327 1
2.11824578706479 1
1.90375904953413 1
1.7137661109295 1
2.03098484368997 1
2.24784871902204 1
1.89495656342978 1
2.12011617270457 1
2.15739828405549 1
1.58444710353003 1
2.14513540978568 1
1.7376889763599 1
2.26364583068283 1
1.94379426531274 1
1.90638837523087 1
2.44581902436623 0
2.09704143728447 1
2.03195158246279 1
1.74788730919295 1
1.99145045313008 1
1.78297308557645 1
1.9386392548134 1
1.93219877795489 1
1.51664480250784 1
1.94625103222778 1
1.67740600268122 1
2.01706867505831 1
1.80525387527811 1
2.04479319318701 1
1.58431883273576 1
2.2415861803227 1
2.4607338289422 0
1.68115121613669 1
2.29042540609079 1
2.01910914027027 1
1.92724421559436 1
1.98937396366107 1
2.05915168158792 1
2.07144871027412 1
1.57410750490116 0
2.62192270939594 0
2.18325506172208 1
1.98123981949537 1
1.95014133954197 1
2.01848961205197 1
2.31144257242337 1
2.41841317077908 0
2.17999527000243 1
2.33109202139339 1
1.98122944391846 1
2.0385073618423 1
2.1542478747041 1
2.23916043580806 1
2.24515400616987 1
2.06249160366955 1
1.97858911685254 1
1.72830127511113 1
2.05960719731688 1
2.08196770107497 1
2.31240298277557 1
1.36181562055668 0
2.23181519736901 1
2.03866742348764 1
1.94922276340416 1
1.99498349245598 1
2.08963929569135 1
1.9051476484726 1
1.91462817053757 1
2.18279974963898 1
2.23194056313541 1
2.21832342773791 1
2.15644175657465 1
1.81014357893079 1
1.67641386156556 1
2.23046060379257 1
1.70889592088897 1
2.34016290459076 1
1.72312919422139 1
1.99860965217841 1
1.92897988640696 1
2.07328485442775 1
2.1404381876949 1
2.19509211191698 1
1.66903927979051 1
2.25206071061471 1
2.4573155625086 0
1.91284194961391 1
2.25666684579332 1
2.38873259595077 1
2.68877658696684 0
1.71245413747241 1
2.07763750233521 1
2.00366649374776 1
1.80336689003438 1
2.25130055332746 1
1.79591250768487 1
2.11034094579371 1
2.17207423021285 1
2.03110973887043 1
2.0829919322998 1
1.76897012360606 1
2.06441053259462 1
2.05316908802229 1
2.05141583099228 1
2.47269401488209 0
2.23691129652622 1
2.19031912074805 1
2.26397914290218 1
1.80525269217696 1
2.38635721923957 0
2.00609127536054 1
2.19083152694725 1
2.17399612216559 1
1.51004228714451 0
1.68806024148265 0
2.24384921580834 1
2.02799843594738 1
2.63850898432721 0
2.19060327927237 1
1.73418892940079 1
1.93304720247679 1
2.00507742769727 1
2.10944804954402 1
2.14072153924764 1
1.90989684725504 1
1.93274295292084 1
1.94846007358052 1
2.35012408465218 1
1.9694550669968 1
1.76519918941624 1
1.99734471575474 1
1.73733201715925 1
1.85371642892162 1
2.0295612322 1
1.99668060816802 1
1.71297638293077 1
1.53640826581619 1
1.85097542049647 1
1.9544154671829 1
1.89965066739561 1
2.51967836076558 0
1.84494996628538 1
1.86133486381488 1
1.93366536035047 1
1.55054879324946 0
2.1088703834262 1
2.03947841151564 1
2.25485361734209 1
1.73687736637365 1
2.0752636341719 1
1.76144946860687 1
2.19689141062016 1
2.0864155124807 1
1.94326739889237 1
1.95411829727696 1
1.82492834015198 1
1.62378856269464 1
2.00863180205562 1
2.12831467557933 1
1.96661858458569 1
2.43543517097634 0
2.28062908161631 1
2.03526362622613 1
2.33759184645171 1
2.09505727464162 1
1.6366519775465 1
2.05630719302632 1
1.98852878502869 1
1.73281975516906 1
1.66266951480263 1
1.94870256463071 1
2.11375576539313 1
2.21281158575427 1
2.45641396406353 1
2.27239562721116 1
1.93385348355741 1
2.17246217231538 1
2.25734634112488 1
1.96471491327218 1
2.08070291990505 1
1.87327143723257 1
1.99777678549978 1
2.23485060051539 1
1.91360309883753 1
1.89669829733898 1
1.66891694288837 1
2.03301627292199 1
2.07191567878271 1
1.98983125912152 1
2.08657794572208 1
1.73958795850056 1
1.72221920599329 1
1.80647642348398 1
2.18094729276619 1
1.88916306119168 1
1.88275043449697 1
2.05537617562536 1
1.874062158221 1
2.12343231867665 1
2.16309871193494 1
2.07272843956393 1
2.09534165724944 1
1.90060014314574 1
2.17290977736069 1
1.86678686660732 1
1.87212401121282 1
2.08466015955584 1
2.20700809537667 1
1.82076912868595 1
2.05462290301542 1
1.88872805244036 1
1.59297561327412 1
2.33037786687422 1
1.71193999353106 1
2.21369599164184 1
1.95381850713635 1
2.27369786817231 1
2.25350479677328 1
1.76727731478324 1
1.83455824524562 1
2.01781706555876 1
1.85460169813786 1
1.98665522403567 1
1.95897839777056 1
1.85860084185453 1
2.04053331637632 1
1.95665191589767 1
2.00963956869346 1
2.2454392167307 1
1.8147038086448 1
1.68493910050121 1
1.91594301165834 1
1.91540559137857 1
1.90357323140383 1
2.12914118840047 1
1.57306866654485 1
2.00353600620958 1
2.10352419960818 1
1.89874956600408 1
1.64731585729874 1
1.87011598389551 1
1.94194845504476 1
2.08141378230927 1
1.98491934931165 1
2.00371368824799 1
1.89407708408861 1
1.6689371601664 1
2.13824748935457 1
1.93259436897482 1
2.31156518972719 1
2.41047376587034 1
1.88157588482991 1
2.21492159437424 1
2.07624773722683 1
1.78194550148891 1
1.77132833865758 1
1.93129925472987 1
2.06843881552426 1
1.78764298095329 1
2.20168307697659 1
1.89530833059508 1
1.85692497890636 1
1.67196325187732 1
1.99803167547408 1
2.11211499513823 1
1.4298709904848 0
1.77362488628899 1
1.80738049388426 1
2.1113170641108 1
2.02039226312131 1
1.95596640341236 1
2.06040542839575 1
2.07479866463643 1
1.92468412773419 1
2.15865594893296 1
2.08740556979744 1
2.12712032030336 1
1.72947787208407 1
2.06410821514068 1
2.1537109302742 1
1.95436027452157 1
1.80024853109465 1
1.25689014611451 0
1.99073493006884 1
2.33533952605476 1
2.3050752762318 1
2.35720009171422 1
2.17628477208437 1
2.05286648856122 1
1.94297157162873 1
1.92794793836645 1
2.32951426692166 1
1.82125342584825 1
1.88480954220542 1
1.73690505566944 1
2.13316481664947 1
2.03741460517666 1
2.1363364012308 1
2.65668103635038 0
2.17483112483222 1
1.827275888444 1
1.96655752585765 1
2.24619737804158 1
2.02753677062774 1
2.06935156212243 1
1.63302079389999 1
2.24643913700788 1
2.04253676900479 1
1.81868668872757 1
1.98898690984791 1
2.03042630279342 1
1.88597530728975 1
2.10939559792333 1
1.98779612128287 1
1.69724493279814 1
1.84881947373858 1
1.71785940931553 1
1.98860160493314 1
2.00457357517663 1
1.98922548526037 1
1.69048734708597 1
2.45579945798607 0
2.12655748965008 1
2.22841222304814 1
1.67793491534435 1
1.91198415312734 1
2.09934633397783 1
1.80386628384599 1
1.95539501382002 1
2.21884712921897 1
1.8577783185059 1
2.04830192368521 1
2.20510894605092 1
2.12030773466905 1
2.00972159720963 1
2.1170050806237 1
2.10466111687126 1
1.87728384710989 1
1.40812066805982 0
1.81821242470785 1
2.23108730031968 1
1.83129461577709 1
2.20155060704907 1
1.90369619631424 1
1.86767736535241 1
1.99395463721693 1
1.67248905445949 1
1.93495928299123 1
2.23866627329515 1
2.04236720394918 1
2.41554721303236 1
1.9374710774497 1
2.42415537815486 1
1.72300749948469 1
1.64384791027035 1
2.13262560305227 1
2.05478441477019 1
1.58316756424877 0
2.24397300857462 1
1.86837502294904 1
1.77400983817421 1
1.99358220644363 1
1.88448708087754 1
1.81979675462139 1
1.96690826582986 1
1.7298524155624 1
1.98582572636405 1
1.89915649791516 1
1.94494068103579 1
1.73493418786973 1
1.88940653056526 1
1.66227089166077 1
1.82113395313797 1
1.77051178976435 1
1.61715595046097 1
2.0452238747382 1
1.90418179239919 1
1.83706099784758 1
2.02813572763455 1
1.99294627740481 1
1.89931728468568 1
1.71346234571274 1
2.29166235106766 1
2.22557749106911 1
1.85826881161298 1
1.70782188904934 1
2.11989572874845 1
2.07705465957654 1
1.87652292721082 1
1.44488083439476 0
2.20364902069192 1
2.00702091080063 1
2.27713509592608 1
1.89482126849548 1
2.10708114396074 1
1.86519340558569 1
2.52962607012992 0
2.19333007665955 1
2.05804756750179 1
2.19447493159609 1
2.00503359833201 1
2.13855656370691 1
2.42377998449209 1
1.9662131485379 1
1.93034467960037 1
2.26057792016381 1
1.71164769788135 1
2.32333616562624 1
2.06770495040042 1
2.12164638549691 1
1.57463583792118 1
2.06916439405491 1
1.81798814399095 1
2.41611800979337 1
2.07758692145411 1
2.25176402006854 1
2.16744967277369 1
2.25693226867107 1
1.65820108282561 1
1.97778627160061 1
1.86569393094921 1
2.30655693623777 0
1.96728516803947 1
2.29560680502158 1
2.06215650323849 1
2.14503958218349 1
1.81269663668988 1
1.71414063121154 1
1.76965443220468 1
2.11108932316635 1
1.89809104985542 1
2.20306163514002 1
1.67774589416123 1
1.67771430498508 1
1.4021550963297 0
1.80423978833034 1
2.17199367857112 1
1.66041077347274 1
1.80663076335122 1
1.66212486772479 1
1.90572032062658 1
2.24106309416229 1
2.07249189898544 1
1.70545221770136 1
1.91774648747942 1
2.00734857048065 1
2.0783163182461 1
2.14739762353807 1
2.16932617329504 1
2.41526841724556 1
1.50079114088801 0
2.1450751554481 1
2.2412913293437 1
2.05556286141174 1
2.06811874172223 1
2.07118569388276 1
1.58581104788676 1
2.04907778732707 1
1.62014306916518 1
2.03593812416194 1
2.04449622844705 1
2.34657969313032 1
1.95520563022698 1
1.93049606683783 1
2.10806987813727 1
1.76912631751672 1
2.03504156051055 1
1.74992834231579 1
1.96755420177981 1
2.03982250321124 1
2.27087465460726 1
1.81471867685006 1
1.87550320091812 1
2.49724109552121 0
1.68406565161529 1
2.18268223379145 1
2.26192198918646 1
2.01453627125785 1
1.95310973045459 1
2.53244520345192 0
2.15141837932563 1
2.2158679347318 1
2.1821677722966 1
1.98334819476117 1
2.3269560135947 0
1.9680972103567 1
2.45039592789429 1
2.31479766826065 1
2.18722063218715 1
1.61208621503959 1
2.10452714966032 1
1.91881576166214 1
1.62144595704479 1
2.03819685117584 1
1.77555264821199 1
2.00842194801538 1
2.23023461910042 1
2.0765680907971 1
1.8635314589819 1
1.96896327625092 1
1.89847314115925 1
2.17785351686966 1
1.97315385699475 1
2.31444551607905 1
1.94607529800192 1
1.46730899533119 0
1.86750962486309 1
2.1768759657787 1
1.93495769618426 1
1.95810800924179 1
1.85566134129308 1
1.93571155909702 1
1.52439973383295 0
1.92510529816475 1
1.86440566457216 1
1.99909169362653 1
2.21808616470829 1
2.2283654665309 1
2.26411612457577 1
1.65927179197674 1
2.00888321374023 1
2.25305876230326 1
2.15259439740507 1
2.05193208436048 1
1.76277544702641 1
1.99449595271737 1
2.11332943806711 1
1.9989142037282 1
2.10181373995903 1
1.88017720442384 1
1.9805079812796 1
2.00720922430845 1
2.23263956483851 1
2.01539734597725 1
2.49455196658247 0
1.80483978778988 1
1.82597898734451 1
1.58087027629047 1
1.79766988357255 1
1.5821367230439 1
1.93117318071033 1
1.88134678740699 1
2.30845933185537 1
2.25604216865916 1
1.95673637215717 1
2.01741933112186 1
1.749220977155 1
1.7340971395927 1
1.81833403602905 1
1.9822100468049 1
2.00042347067467 1
2.27308374234331 1
1.67005279786295 1
2.01062631818836 1
1.89555523642121 1
1.90732815411195 1
2.19937404150711 1
2.02717455026372 1
1.85216560990288 1
1.99173954398471 1
2.05831778828492 1
2.01485626841655 1
2.45976398221696 0
1.84793668766392 1
2.0321696068049 1
2.24131341702582 1
1.69109788171627 1
1.83967691584597 1
1.83352144435684 1
1.91509303134859 1
1.98879889881768 1
2.25191252505737 1
1.89545713483671 1
2.01986238121536 1
2.52924046204678 0
2.25487141622834 1
1.84571547469268 1
2.01100867432438 1
1.91744635608407 1
2.01113261893528 1
2.05634191298414 1
1.88293753248559 1
2.15160027574046 1
1.65361137183595 1
2.32729595716157 1
2.39977530271359 0
1.80959671087832 1
2.12395081614711 1
1.9371639260852 1
2.01759852674593 1
1.73434207477149 1
2.14031338675764 1
2.01495867521244 1
1.64840004715312 0
2.01828653524553 1
2.06935945664543 1
1.86554446879935 1
1.43803196047237 0
2.09299492985705 1
2.1257307284201 1
2.35879125197935 0
1.99886606041618 1
2.10227134301038 1
1.82711496460386 1
2.1818126043123 1
1.91518447005731 1
1.80506358157592 1
2.25878240821929 1
2.15341271119259 1
1.71396244298073 1
1.89623153064165 1
1.97048193517029 1
2.39082526505161 0
2.09233578402482 1
1.95181944786431 1
2.08449325161088 1
2.21359771898336 1
2.23772517051863 1
2.02277905765962 1
1.99581733638968 1
1.95830907626483 1
1.88948408011288 1
1.81931233435651 1
2.31214375160698 1
2.00021156093796 1
2.02970089617992 1
1.96871563993416 1
2.40840550647145 0
2.12682311164576 1
1.92755833976728 1
1.7448255503954 1
2.12171829879633 1
2.28287398499778 1
2.20268620836979 1
2.00010584543038 1
2.18967106869469 1
1.53634266046569 1
2.27549127346177 1
2.24901599798034 1
2.19716537985417 1
1.49567085030307 0
2.34960372188399 0
2.29094363257755 0
2.47927209377985 1
2.19279027354347 1
1.82769481682658 1
2.26724945752706 1
2.01554749815945 1
2.35102968419388 1
2.15154671346435 1
2.17567037725886 1
1.50834057912088 1
1.86322990748438 1
2.01112419450446 1
1.91181570705907 1
1.87059386834481 1
1.67993950727794 1
2.23522353592217 1
1.87790598197817 1
2.10825711492166 1
1.71546717784581 1
1.96095083308412 1
2.03874738373242 1
2.13008608614112 1
1.58648849673913 1
1.8610096568956 1
2.17664112813412 1
2.27319137967579 1
1.84351844477849 1
2.11019465306501 1
1.58173038028805 0
2.29963495293663 1
2.10234060676972 1
2.12525198079258 1
2.24616873433398 1
2.21052020443957 1
2.02349915379833 1
1.96068648320211 1
1.78558009729908 1
1.80936418828489 1
1.64340112580783 1
2.31678465735446 1
1.93182055385439 1
1.88347710170284 1
2.28623613654773 1
1.92407740812116 1
1.53401398823359 1
1.87905090371506 1
1.87280388965692 1
1.93029452224999 1
2.10083153897354 1
1.75631511491793 1
2.12120375815967 1
2.06667700774987 1
2.00494699845307 1
2.06073973032841 1
1.55166506383882 1
1.92632965008146 1
2.20311946188236 1
1.73385123981949 1
2.21040296217929 1
2.42770611550019 0
1.65957209936057 1
1.84953843494444 1
1.877421343277 1
2.10241959601391 1
2.23750597589445 1
2.06726395505029 1
1.45520791332167 0
1.80925717164962 1
2.06252188858394 1
1.84789757715187 1
1.85367802509754 1
2.22765573429615 1
2.46541459521911 1
2.3319722507207 1
2.00196676269483 1
1.89849056997132 1
1.84835426293585 1
1.77505782923369 1
1.96784188181649 1
1.73769077110816 1
2.21484707101241 1
2.2655952817607 1
1.76420729665007 1
1.9863858633513 1
1.96512871770937 1
1.80099047205832 1
1.6156575666374 1
1.93225513660052 1
2.22911030991537 1
2.00919681813975 1
1.97158622471428 1
1.76476972890452 1
2.0318512181588 1
2.36105645490766 1
2.30650465544245 1
1.73900088599904 1
1.99766631961249 1
1.83766689607992 1
1.90935279884092 1
1.87270147138593 1
2.15815391950849 1
1.90839516211533 1
2.08866040158621 1
1.84815293526407 1
2.31177387355408 1
2.2921722134145 1
1.85281994390614 1
1.80008604743024 1
2.08817037864319 1
1.88288450047682 1
1.96261573522329 1
2.00023323733183 1
1.78639843371295 1
1.60835094264893 0
2.38285272810529 1
2.51751325941979 0
1.81869307545245 1
2.08397710567932 1
2.14387643531872 1
2.33995015544329 1
1.85121193536898 1
2.40600834691678 1
2.02490784367566 1
2.1203004318418 1
1.44823059450776 0
2.30704227959051 1
1.82162277219931 1
1.82176254527722 1
2.18288186155046 1
1.88588923831417 1
2.19443009961165 1
1.90558324279757 1
2.24981098573667 1
1.71706899581594 1
1.92593245404565 1
2.24813153537174 1
2.18097943810932 1
2.32297973877617 1
2.16590762474006 1
2.23725656782595 1
1.74286465010371 1
2.48932526435081 0
2.04765118312554 1
2.21812119906869 1
2.43783134004659 0
1.93068473068112 1
1.80534546361458 1
1.93253383977247 1
1.58981042475007 1
1.63554555394174 1
2.20312522263216 1
2.10281750686418 1
1.88943751860585 1
1.80426946754397 1
2.23246846133291 1
2.13968179978337 1
1.92016125494113 1
1.98815367400331 1
2.23225464632907 1
1.74863020156296 1
1.99898570065186 1
2.12492087804502 1
2.40480371879376 0
1.80561292654432 1
2.02245128759281 1
1.77953181212083 1
2.30546600465173 1
2.29467874252929 1
2.30944124297628 1
1.61722450607666 1
2.0237478245001 1
2.2748579369395 1
1.78391796967044 1
1.53264381980755 0
1.89430285705056 1
2.28728422706206 1
2.15523817233678 1
1.67027606242644 1
1.86235651492804 1
2.2611070125991 1
2.2771131391558 1
1.72006569055929 1
2.25009108308389 1
1.86172664700947 1
1.92555007201826 1
1.72661174859961 1
1.70578978511458 1
1.83702120072727 1
1.93441316133831 1
1.99377692011624 1
1.99385435713244 1
2.13891137521633 1
1.95400158104112 1
2.09008754442785 1
2.03890820480761 1
1.8873904917487 1
2.02268150536371 1
1.55257364418949 1
1.92358993728994 1
1.85979426122158 1
1.75857373482389 1
2.02884493929669 1
2.06061688910634 1
2.17379984325875 1
1.88827557120453 1
1.89332615904696 1
1.97612208137444 1
2.22977459450672 1
2.03271003525796 1
1.68797778129135 0
1.5566228463572 1
1.54467304067749 1
2.16944758260598 1
1.57479900895915 0
1.79343551962137 1
2.35667980615532 1
2.19749810052339 1
2.58959279777931 0
1.95310217040302 1
2.05632439473794 1
2.11019028041153 1
1.56339850239304 0
2.36455958385416 0
1.95721875383306 1
2.19892391600966 1
1.78919666215849 1
2.01678411766736 1
2.04698545567023 1
1.91438714543398 1
2.49049769430918 0
1.74642444059961 1
1.7236181518113 1
1.82289384168654 1
1.55109080975344 0
2.20185241521275 1
2.14380774097307 1
2.01047932894666 1
2.53590413594356 0
2.12386666330875 1
1.93457864287966 1
1.77314568529946 1
2.0401398244776 1
2.17167614525664 1
2.13677824963305 1
1.95562642555027 1
2.05405358191453 1
1.66653834385539 1
1.9606922330106 1
2.02916386013621 1
2.12424259759066 1
1.99536061709404 1
2.0360750758027 1
2.4356150214662 1
1.743458287955 1
2.2070481189147 1
2.12177400808475 1
2.34652677421392 1
2.19057246373184 1
1.92149044112907 1
1.5503048900293 1
1.69820806848989 1
2.36433270709463 1
2.14100175183236 1
1.94575427027255 1
1.77077919248169 1
1.69287322511271 1
2.16303667743378 1
1.87705211777505 1
1.81966737752945 1
2.37955532039935 1
1.85332135695289 1
1.97358785990832 1
2.27236522827547 1
2.16833973450279 1
1.72455733289502 1
2.18069799996145 1
2.19135493862159 1
1.95574889940317 1
2.00493158217423 1
1.98810759880417 1
1.92831263209495 1
2.24959282148583 1
1.96417808130936 1
1.99577038589078 1
2.08589863996246 1
1.92235137145513 1
2.24305581635104 1
1.86656489369098 1
2.01767374702836 1
2.34565872259368 1
2.18661979181214 1
1.36717422887528 0
2.1138658196468 1
2.04777206103747 1
1.93193743629077 1
2.24776730511533 1
2.05838983553205 1
1.9498313720077 1
1.94120842687409 1
1.94317116658898 1
1.93408543684938 1
2.03231292180203 1
1.82018188248409 1
2.05901135418569 1
1.79676332162348 1
2.10953990337537 1
1.92617918034906 1
1.5984216769569 1
1.80196423398199 1
2.08307792228216 1
1.72517664154191 1
1.81652080589045 1
1.89489349280777 1
1.86965471927268 1
1.42394305603973 1
1.50124423175614 1
2.08314304144462 1
1.96164446107343 1
2.05088140898436 1
2.02899088661103 1
1.92787692147907 1
2.02740512845048 1
1.8035438296863 1
2.14414883456448 1
1.94027759055127 1
2.03390302111946 1
2.34610756632282 1
2.02722319236171 1
2.02963658115652 1
1.84247854641481 1
1.87300564416767 1
1.79213944502595 1
1.5237810255502 0
1.85226786574775 1
1.68241912170784 1
1.87092284828483 1
1.62665075193367 0
1.51965756480878 0
1.91537851801053 1
2.10563371550272 1
2.15215153688506 1
1.80378268690234 1
1.94541759240925 1
2.2280230297796 1
2.12988836065326 1
2.32518611642721 1
1.88201575052639 1
1.52121628971807 1
1.84215997281704 1
2.16745026266068 1
1.47802553586583 0
1.80138753070693 1
1.62847137381827 0
2.358974208477 1
2.29576704348522 1
2.23851040937288 1
1.85294627375493 1
1.71433683881529 1
2.06133154823288 1
2.06978327474559 1
2.11050788263085 1
1.91160386652876 1
2.33670590856957 1
1.82324545433432 1
2.04155011818771 1
1.98932295850692 1
1.93726714114488 1
1.90587721927217 1
1.93755936305736 1
1.56708225641633 1
2.24400326614214 1
2.40858198132778 1
1.98502875014347 1
2.23520765406372 1
1.83738021843483 1
2.30936243792266 1
2.31612914315171 1
2.11787544118554 1
1.95720546516411 1
1.77652158367198 1
1.93733957800743 1
2.2427156703286 1
1.91906967111145 1
2.02901321953727 1
1.87348084472328 1
2.40255686923191 1
1.90960088265578 1
2.19392373797293 1
1.58991619525498 1
2.24444946390887 1
2.16425517571548 1
2.0528971808536 1
2.02385102687681 1
1.87637532261778 1
1.83053541017037 1
1.57537530786177 0
1.94195485009058 1
2.14972819877317 1
2.05855161210924 1
2.0876662154571 1
1.95519483954471 1
1.94813450658804 1
2.06525682820658 1
2.06002711300667 1
2.04034030428389 1
2.17639152575965 1
2.00313628547352 1
2.25541677752118 1
1.94680811316154 1
1.77477972215945 1
1.57861160085488 0
2.04031091515229 1
1.62276143136128 1
1.94163369572188 1
2.24112536976699 1
1.82296009423008 1
1.84240542603671 1
1.90144511073997 1
1.99031173398991 1
1.93713476083341 1
1.90836780885296 1
2.10013657129697 1
1.93995400481231 1
1.99911776202361 1
2.23921551594757 1
2.25726426827825 1
1.94603824828227 1
1.83362021900276 1
1.81504997101259 1
1.93912675983856 1
2.38849420472318 1
2.51153699358994 0
2.35349725548947 1
1.78266823562361 1
1.71065389873795 1
1.85177503172372 1
1.67944342744596 1
1.61905356496076 0
1.98158689795326 1
2.04364263063282 1
2.10685390126262 1
2.26103233060556 1
2.19841870955152 1
1.5217699042592 0
2.55558298288478 0
1.6523273543427 1
1.88333599941933 1
2.14141695899204 1
1.91667099218696 1
2.18730880268722 1
1.85306736767829 1
2.49455122263172 0
1.82549833592417 1
2.07736168817657 1
2.06086730077447 1
1.8624311087746 1
2.25388080904002 1
2.19453972468408 1
2.28511463446112 1
2.19569278558035 1
1.97975139566372 1
2.31939182081527 0
2.25382979549791 1
2.10422678824737 1
1.24144166928899 0
2.26222618128265 1
1.73215820181589 1
1.91479276194934 1
2.04940724541486 1
2.14212730619362 1
2.0940672484414 1
1.95972164950764 1
2.20124040482332 1
2.34620015972265 1
1.83764627111365 1
1.90712044610546 1
1.89848051237038 1
1.9882294211378 1
2.03710855911546 1
1.83717564353399 1
2.21651649183498 1
1.9618080070693 1
2.00087133845778 1
2.12529306016687 1
2.10896552764046 1
1.4674274368684 0
2.22649232771497 1
1.89123641373257 1
2.25561048478919 1
1.78153554390345 1
1.97232366899797 1
1.95603296534067 1
2.29475621614631 1
1.98462324695461 1
2.05154908011701 1
1.99925402376116 1
1.99692875156877 1
2.13439998842475 1
1.93703930298687 1
1.76364446472566 1
2.02586857165526 1
1.93976158730646 1
1.59960361657337 1
1.93052102167603 1
1.71512294155061 1
2.02997070198906 1
1.89151665291746 1
2.21137418220987 1
1.86797600452821 1
2.04426158974478 1
1.81844811024608 1
2.17212677595254 1
2.04978859815671 1
2.15896783513486 1
2.02606370517525 1
1.79084217659891 1
2.11817568278547 1
1.9626340052808 1
1.7587553875023 1
2.40390239901948 1
1.99720933005682 1
2.00562890863744 1
2.19169654471878 1
2.04963922178766 1
2.16397424283604 1
2.516047503001 0
1.71095425260809 1
2.14283018591986 1
2.31283776978912 1
2.29147591444344 1
1.95293058516041 1
2.06725174989613 1
2.026690493421 1
2.09803937811745 1
2.20485438645216 1
2.20259193010725 1
1.9256992944136 1
1.82083485164558 1
2.19230305462052 1
1.932426744807 1
1.82858597127537 1
1.91923950255211 1
1.98745284993725 1
1.41294842842036 0
2.13590059109342 1
1.70132899529026 0
1.91596331064647 1
2.03373618425937 1
1.99696541666535 1
1.90315124329856 1
2.20298378981029 1
1.68317686924933 0
1.86803447668897 1
2.39989935356799 0
2.01702861834075 1
2.31077996975731 1
2.13127750226388 1
2.013222120263 1
2.15893152612087 1
1.79762015311065 1
1.83759998866435 1
1.98006061517098 1
1.99897804084328 1
1.97622747594882 1
2.15624538141539 1
2.02597123894398 1
1.82170555905197 1
2.04207440430818 1
1.96883399199017 1
1.96739968893229 1
2.12692794901398 1
1.73687909661594 1
2.22276822775579 1
1.67594231620036 1
1.84855653474832 1
1.88558816612171 1
2.12411115404204 1
1.75438511431967 1
2.24259522593232 1
1.42799595073623 0
1.65639163197828 1
2.22582781253989 1
1.87676782720693 1
1.97676518614938 1
1.80723815092889 1
2.21463005479653 1
2.1356277596602 1
1.72288183751026 1
2.17298356581849 1
2.55776747003233 0
2.07059660580807 1
1.8511716597167 1
1.90346826943863 1
2.32965772266061 1
2.089293324441 1
2.47420572251204 0
2.0028328935701 1
1.86508103926681 1
2.44835952704374 1
2.1320673299151 1
1.82013464647584 1
1.97992069370109 1
2.40409834774502 1
1.88176900954181 1
1.6492595803399 0
1.82122669226409 1
1.82589198642882 1
1.69212896461643 1
2.43841160184692 0
2.2494390044573 1
2.62310199839351 0
1.61053443636898 1
2.01821651787238 1
1.90141624905972 1
1.67426746825816 1
2.26852135141359 1
2.4487929699782 1
1.77126133906163 1
2.32995208812797 1
2.28315228980499 1
2.02848363569147 1
2.10207771120901 1
2.17434453626345 1
1.98582067940161 1
1.94754854900823 1
2.11056918067757 1
1.73013223505437 1
1.86418811917632 1
1.96606895397766 1
2.30169944064341 1
2.02607508465943 1
2.11397771788617 1
2.22728076119674 1
2.05282131101754 1
1.39811661239975 0
1.92868669646505 1
2.52850359563342 0
1.75661647342479 1
1.98519536799997 1
1.76008398953897 1
2.1510210902372 1
2.16774882888631 1
2.13906900358032 1
1.51497547677927 0
1.93872079216186 1
2.03347624103111 1
1.97573884960138 1
1.80739646882305 1
1.76022624538419 1
2.21382778803322 1
1.83238453578188 1
2.13841999193845 1
1.99211485250179 1
2.17998658103138 1
1.73607061296382 1
1.75847446012783 1
1.86321737958159 1
2.00690503061451 1
1.91491119442754 1
2.21451162034067 1
2.13667498319534 1
2.09893650043829 1
2.0238768030419 1
1.92847154172566 1
1.96043135588126 1
2.00118066445273 1
2.05739624698205 1
2.01849357113429 1
2.44153499470537 0
2.21910179971703 1
2.0780630202832 1
2.20884184065481 1
2.08371229255278 1
2.11355604172658 1
2.05333122106266 1
1.82354135707944 1
1.5889590363888 1
2.44521806226641 0
2.01807796235063 1
1.88260717120694 1
1.98250103503213 1
1.79245626980775 1
2.17420364798698 1
1.78323987351101 1
2.18012463756768 1
2.57477943887003 0
2.08330236832305 1
2.27090782387564 1
2.02687539722417 1
2.10270283719952 1
2.16394078687528 1
2.01202770159513 1
2.08150853551654 1
2.40281419799951 1
2.08489692490367 1
1.82827917046765 1
1.8715491982796 1
1.9387560037458 1
2.16511765430492 1
2.0990542546064 1
2.08919531543407 1
2.05272342123086 1
2.08268712382388 1
1.96586584472571 1
1.93618505986135 1
2.06731710491946 1
2.22354729222749 1
1.88194374564229 1
1.86219245994131 1
1.92397421398865 1
1.72116451360357 1
1.72316175748323 1
1.73535276839973 1
2.00561454057443 1
2.15874687383361 1
1.88301048711358 1
1.85425699325877 1
2.13416895239971 1
2.36601920383059 1
1.97680396186628 1
2.00492328597697 1
2.03366214131747 1
1.78828309741802 1
1.79783088276584 1
1.98591135008311 1
1.39442690639598 0
1.89081382556349 1
1.92141191113816 1
2.38390387045202 1
1.54536355667886 0
1.72505260942017 1
2.35276785915633 1
1.88029479946702 1
2.44747647745712 0
1.6792415370621 1
2.10725241129981 1
1.66317719211873 1
1.44934247388339 0
2.4198510369474 1
1.64042030522262 1
1.65074261154666 1
1.78416366586298 1
2.13492246973204 1
2.14592155881321 1
2.09105968709736 1
1.55047214623594 1
1.9364704721346 1
2.08734517252443 1
2.06982323859244 1
2.00011064865535 1
2.08875416787538 1
1.69510637595717 1
1.80010854985074 1
2.07393997124237 1
1.8783668932861 1
2.05361829825348 1
1.96521995284703 1
2.00736714190766 1
2.15836562291221 1
2.0765467266913 1
1.50719340737997 0
1.56571928259601 0
2.03714511816432 1
1.50353838369209 0
1.76723298390403 1
2.37767755745285 1
2.10661953317489 1
2.18108235330924 1
1.99871108134679 1
2.07106931693845 1
1.87900302114672 1
1.6456145421955 1
1.80800429854644 1
1.99770303104657 1
1.95292668760315 1
2.17815861447611 1
2.07826033493757 1
2.01130563258778 1
1.97251713955499 1
2.33461365516152 1
2.30327345447176 1
2.19866259686813 1
1.93595224055807 1
2.20329155162712 1
1.38283494427102 0
1.93590766026489 1
2.30323721828507 1
2.30707073857641 1
2.10233781211493 1
1.55558207457507 1
1.96485351583464 1
2.25442421257411 1
2.02582678446627 1
2.04747702911743 1
2.4510779020801 0
1.7113449292609 1
1.77560568275096 1
2.04096934588707 1
1.79642321123939 1
2.16859928850715 1
2.28673616526932 1
2.19227027055155 1
1.91483357786603 1
2.05107393751461 1
2.16509858033931 1
1.80793278315698 1
1.63477672280026 1
2.37343813230542 1
2.12036669515033 1
2.31944879011942 1
1.90729998828455 1
1.86090159594074 1
2.15490198497376 1
2.00068151614362 1
1.88466148842283 1
2.00414591322489 1
2.09018862241538 1
1.90551225483982 1
2.11227811818837 1
1.71766852824234 1
2.1324000128959 1
2.00117854330943 1
2.03016651635031 1
2.03106107203682 1
2.18767843401069 1
2.43851440069545 0
1.99469059646794 1
2.09067659761888 1
1.91836201322556 1
1.67465694333861 1
1.81826242631563 1
1.84460680907988 1
2.14858069667136 1
1.63561305215771 1
1.92592101754362 1
1.95546710902127 1
1.95931530692409 1
2.32381388093885 1
2.20603108834267 1
1.87483945261453 1
2.18299867682054 1
2.00093175137109 1
2.12453461724002 1
1.87918905645976 1
1.80224041488671 1
2.09100409923613 1
1.86031412843191 1
1.84068862260447 1
2.09859541452449 1
1.89125568922508 1
1.91344444237678 1
1.98998712313643 1
1.88153027774677 1
2.04043417303457 1
1.88093663128659 1
2.01930525880236 1
1.74131120240301 1
2.22130482694976 1
2.43944835943448 0
2.05860616460647 1
1.95327344634094 1
1.58816387564189 1
2.11602474048531 1
1.84282151256907 1
2.39112088785599 1
2.12325167348258 1
1.99692302626458 1
2.17242109368607 1
2.14829816914252 1
2.08698841859649 1
1.88091327094459 1
1.89093538533485 1
2.335210621079 0
1.9821598766829 1
1.91848356481721 1
1.91553748856425 1
2.10015630860072 1
1.89412065174945 1
2.08755956265297 1
1.77212528599476 1
1.72335364682319 1
1.84301207077123 1
2.13759423021277 1
1.68809050356984 1
1.87834028650757 1
2.05812655744812 1
1.87175368114975 1
2.33633407214627 0
1.92496874432337 1
2.24640374382022 0
2.14225327934264 1
2.13978421152721 1
2.01735935525542 1
1.9966031648876 1
1.7440687839965 1
1.83982670323148 1
1.69312862230812 1
1.81032089968575 1
1.9420939287757 1
1.87993230000486 1
2.11604697205159 1
1.9752873257015 1
2.06437970204066 1
2.16135566978193 1
1.92310906068724 1
1.54382174227905 0
2.03861953101778 1
2.27824190370596 1
2.03714557453254 1
1.84611985297377 1
2.14856343105975 1
1.50381733873543 0
1.82038582999359 1
2.27742333784162 1
2.09152443966304 1
1.52573673238111 1
1.87877224954677 1
2.19399800624548 1
1.95148201531109 1
2.20582302392766 1
1.91094405656468 1
2.12940538229491 1
1.89044249810113 1
1.90332037362331 1
1.79871411999607 1
1.65349536507703 1
1.82070152298761 1
1.87960286620934 1
2.29072207309888 1
1.90891998975166 1
2.12399623195857 1
2.01206170445503 1
1.95856443720278 1
1.7109090753352 0
2.04877935683615 1
1.80444202084602 1
2.4105830241866 1
1.71645400017623 1
1.99129923880308 1
1.73805903203022 1
1.92676075214104 1
2.11627374994095 1
2.26730567888495 1
1.92537065890078 1
1.96753844508136 1
1.57830687282774 1
2.10748526952561 1
1.95502427466609 1
1.54603080287653 0
1.73561516035419 1
1.76455698522837 1
1.83102954488844 1
2.0074308815823 1
1.92496496387554 1
1.82321454184769 1
2.2685398532799 1
2.11330961607865 1
1.84812218497457 1
2.13029977692853 1
2.11530739223145 1
2.13266414183762 1
2.29762650316921 1
1.87780496013754 1
1.96352734042383 1
1.78125700764006 1
2.0405867711971 1
2.12665149922708 1
2.21263462675645 1
1.91201461693207 1
2.14782002503836 1
1.7376659012062 1
2.05976263857605 1
2.28078630108924 1
1.8042559666156 1
1.92459542822425 1
1.66173482506366 1
2.13819020704399 1
1.97170960559386 1
1.9376317331808 1
2.07471932691572 1
1.598178845867 1
2.01416002998104 1
1.98593890757689 1
2.07582313917754 1
1.97253373140439 1
2.26614251373909 1
2.06681329829969 1
2.00794330695983 1
1.76395382345373 1
1.86184224038535 1
2.09134215822505 1
2.57191273770555 0
2.03562762440806 1
1.64963362790719 1
1.51005599418301 0
1.78039850763824 1
1.90494469401737 1
1.89147036817103 1
2.28732339918122 1
1.91601389187011 1
2.19068763979181 1
1.65755279513396 0
1.98850375293415 1
1.92311672810655 1
2.00574225482366 1
2.12991698097528 1
1.97450836481884 1
2.23184492077627 1
2.03548546974458 1
2.00289748325587 1
2.07999594334811 1
1.52383063944886 0
2.17109200474605 1
1.92518989760075 1
2.22347390263989 1
1.50569334335703 1
2.20478318126104 1
2.25304984691732 1
2.10140019252654 1
2.18893517716465 1
1.94615732934729 1
1.82832958055358 1
1.73550481395988 1
1.8217210567951 1
2.16653312918717 1
2.22350165651827 1
2.13878351572362 1
1.88173296746977 1
1.9006101680997 1
1.74590301146279 1
1.67349360201327 1
1.84866231788869 1
2.15217296597762 1
1.95056696553733 1
1.63614765856472 1
1.8905911797606 1
1.98575911099155 1
1.86344177865069 1
1.64943418418276 1
2.05367465420967 1
1.75945302306901 1
1.80810933982742 1
1.92162064577142 1
2.32310657389431 1
2.35520819629341 0
1.96543732057803 1
1.69592773501521 1
1.92535960906363 1
2.19310298036774 1
1.99755514739663 1
2.37548647471184 1
2.41838778847151 1
2.10620350997523 1
1.83078062473651 1
1.98533373080651 1
2.22784201519066 1
2.40890413327727 1
1.86136996204599 1
1.99353117384662 1
2.29769841803313 1
2.24958267563532 1
1.72921608759545 1
2.32414530835629 1
2.00279605113236 1
1.91019223373226 1
1.93752784243679 1
1.67314821859249 1
1.77174902383393 1
1.96137690886572 1
1.98596138363329 1
1.74614783943428 1
2.25421993954435 1
2.06428595529895 1
1.82493719834606 1
2.20096780039409 1
2.15388967076065 1
2.12748871809002 1
2.10110997678084 1
2.27480377580209 1
1.67975557170207 1
2.12787550817458 1
1.63450964263833 1
2.2040289575344 1
2.13231313963133 1
1.5430227804314 0
1.80690748777317 1
2.37832333241656 0
2.17933712499979 1
1.82391392659652 1
2.49818287042463 0
1.94198435599041 1
2.11714556811156 1
1.52355401755629 0
2.51338581654951 0
2.14937311542837 1
2.05818355694316 1
2.32818451198414 1
1.46438339261281 0
2.32386284519874 1
1.84970894942174 1
2.18261627591278 1
1.87042863935146 1
1.86278942030016 1
1.99404648930142 1
2.32610119885884 1
2.08931339922405 1
1.75819353428968 1
2.01103282891526 1
1.99832043412659 1
1.51457781473432 0
1.98837974957365 1
2.30787151637102 1
2.23954282874375 1
1.79878196619152 1
2.20822004043691 1
1.99943342826744 1
2.10535819572221 1
2.33050752257247 1
2.35014872595867 1
1.88334764834886 1
1.96673908163874 1
2.20593107008175 1
1.86331954791339 1
2.07381608683864 1
2.11686162665505 1
2.13544073751995 1
1.65056027999963 1
2.00619398415422 1
1.91456458419608 1
2.02734680668336 1
1.89497527399242 1
2.19521963960661 1
1.91916575134059 1
2.00914559623674 1
1.59090579582675 0
1.77232768743842 1
1.87948075760254 1
2.37562612729748 1
2.07491827421094 1
2.14877929400823 1
1.95974594246907 1
2.2284803176194 1
2.03638069317792 1
1.80009383543398 1
1.95696176610859 1
1.98832744953743 1
1.9439181974215 1
1.98954854990379 1
2.21041888019903 1
1.86999795078162 1
1.86960118508135 1
1.95998908841854 1
1.86042050044603 1
2.04387971538048 1
2.09916573996317 1
2.00134046982053 1
2.10196060686659 1
1.83415468201854 1
1.8822630845708 1
2.05149216279747 1
2.0712233494489 1
1.39333488715873 0
1.76921642564989 1
2.08998325349337 1
2.12620944137583 1
2.06143776212426 1
1.87090179499368 1
1.98496140190029 1
2.38165797189603 1
2.07679645487016 1
1.63914871526357 0
2.32580204401966 1
1.83572791060167 1
1.66032723802952 1
2.07855354974011 1
1.89099077689649 1
2.24141787861589 1
2.07184280622688 1
1.89881173966433 1
1.8151794691963 1
1.97498328127714 1
1.85069589812568 1
1.68946528762407 1
2.08221706475669 1
1.92495277321287 1
2.06995191417991 1
2.15114030350054 1
2.11911909170451 1
2.04886184024988 1
1.76158116545262 1
1.74846677532904 1
1.99143271540527 1
1.97335428700271 1
1.68612735643923 1
1.70948221352461 1
1.83781985747269 1
1.95082503157129 1
2.50122934449131 1
1.97469012822492 1
2.03203625838027 1
1.72399519064376 1
2.09076203114885 1
1.8340910850253 1
2.05433177262466 1
1.90658545987349 1
1.66729534861342 1
2.12865388827015 1
2.07306915167918 1
2.13909270078977 1
2.44918169384361 1
1.87067097784814 1
2.07586674429756 1
1.781593106115 1
1.92201050634254 1
1.82552597626022 1
2.2062791956886 1
2.1163336473366 1
2.19009873712013 1
1.77806370045287 1
1.61562500011776 1
2.00308408547897 1
2.26845524602989 1
2.1875367458694 1
1.9081740893045 1
2.29740046956858 1
2.08115028893342 1
2.26438172282065 1
1.55879171567263 0
2.08919526033638 1
1.76615174269544 1
2.34955099602015 1
2.07968060026624 1
1.60032109228825 1
2.35064479536791 0
1.95022664686108 1
1.8026492010546 1
2.05607893701253 1
2.12121630261439 1
2.29206360221866 1
2.28560495580914 1
2.29768728497536 1
2.27018255638243 1
1.95978006400141 1
1.69266535141227 1
1.956389184514 1
1.7149711654662 1
2.05240903461028 1
1.71179873796431 1
1.93568367298604 1
1.76487549742559 1
1.91574878237475 1
1.70125813378432 0
1.85291621924203 1
1.97133005918064 1
1.75273464266967 1
1.87837799504647 1
1.99544277374654 1
2.2762173956019 1
2.04003033869921 1
2.14250943805573 1
2.06177363219824 1
1.75893928418081 1
1.97666748145612 1
2.12653285364269 1
1.92477373925971 1
2.38003177075999 1
2.0955819037996 1
2.48616708378277 0
2.25774432858012 1
1.88477381476602 1
2.26932745164348 1
1.79229753727327 1
1.88591406377619 1
1.72531842294088 1
2.20830157730308 1
1.93414226008558 1
2.03258367231727 1
1.53055018566369 0
2.37422852709427 0
2.34671490505262 1
2.19800590065962 1
2.35523071621344 0
2.15554168838696 1
1.90650335710225 1
2.2655851941495 1
1.87700043850848 1
1.88414754531123 1
2.15730426680684 1
1.83597072876634 1
2.11574197740113 1
2.04694846920772 1
1.97634493391583 1
2.03856605703846 1
2.15258083620205 1
2.06666257979334 1
1.79796549602879 1
2.02143744931553 1
1.39953727163454 0
2.05247643565739 1
1.65037315499187 1
1.83395819347642 1
1.98872866012676 1
2.03217222536862 1
2.21055202053536 1
1.88188353746181 1
1.97587626554737 1
2.00184149285181 1
2.17022527161102 1
2.14141695268306 1
1.8655768304318 1
1.71383181509065 1
2.13674770934529 1
1.79361021682802 1
1.98503873802163 1
2.05076086689368 1
2.25852247027573 1
2.21879965451649 1
2.11918691003237 1
1.60779411462468 1
2.15788918666134 1
1.89078317206495 1
2.14111274353626 1
1.64179162166166 1
1.40361564981734 0
2.05151722513806 1
2.17423999661879 1
1.31510576601836 0
2.03064172609017 1
2.25820150289318 1
1.80692165393777 1
1.68459767866552 1
2.13549246420374 1
1.99735662057937 1
1.78887306602586 1
1.72636542302837 1
1.9225517016252 1
1.68485364892585 1
1.95758876100421 1
1.82546753637475 1
1.62764287538783 1
1.85425739193066 1
2.01047481361114 1
1.85652195413109 1
1.8336933087347 1
1.92717932538519 1
2.11920731906703 1
1.89486043847557 1
1.51790686936235 1
1.90054344213626 1
2.03693670108731 1
1.90690171742259 1
2.12908437258952 1
2.29227210126421 1
2.1611476404852 1
2.32805586916193 1
2.28245414655987 1
2.22610378156797 1
1.7198173843159 1
2.20742650488736 1
2.50346767591645 0
2.05397127693555 1
2.11052368560445 1
1.96797966497023 1
2.03194591287354 1
1.86992081906711 1
1.80673869137575 1
2.03850949006288 1
2.296021286151 1
1.93195853050894 1
1.93197495818287 1
2.00119022647023 1
1.65259190802411 1
2.08271060420476 1
1.44091705629056 0
1.6512802755748 0
1.76298042118572 1
2.17581925661289 1
1.75835476605021 1
1.76932952685956 1
1.9335277479095 1
1.80777999573347 1
1.74964200564752 1
2.10139577713138 1
2.00635116325645 1
2.19402525110225 1
1.98111635469928 1
1.72512511880111 1
1.96318988384746 1
1.88308258492009 1
1.76042017977257 1
2.14127195359431 1
2.00132010532451 1
1.8637292147793 1
1.58833988245458 0
1.89653499871929 1
2.13068125314258 1
1.95426060614926 1
1.86941731012939 1
2.00190508263092 1
1.65072535576713 1
1.86328919554002 1
2.13190660462597 1
2.11307827845452 1
2.13049422943225 1
2.15508461413861 1
2.08811698023806 1
2.07490196370868 1
1.74813648124343 1
1.79705564755163 1
2.16601027640545 1
2.17422011968458 1
2.11081229752551 1
1.76547524560219 1
1.95092654974085 1
2.52412513533305 1
2.14594324095488 1
1.9002106622122 1
2.25153538384436 1
2.01377705974279 1
2.00211458143791 1
1.95803550083422 1
1.82502735610324 1
1.77294717622613 1
1.92020644809333 1
1.88607823877192 1
2.17471448475606 1
2.09237329657276 1
2.39645073415295 1
2.1205990806521 1
1.9375884681423 1
1.99920752764855 1
2.03659634312537 1
1.70287051405962 1
2.17160188040748 1
2.01754966219582 1
1.99358236079723 1
1.86818465079516 1
2.11640675864141 1
1.82560086379265 1
2.09241209553901 1
1.79491015990226 1
2.09828531362209 1
1.79485976714494 1
2.15063836117978 1
2.0510630194956 1
1.80833305548404 1
2.31368254982964 1
1.78727650596228 1
1.98992942615588 1
2.11231465283076 1
2.31809608518692 1
2.10547558284596 1
2.04457982530218 1
2.18129232918179 1
2.02572983125867 1
1.75315028312065 1
1.86475389420852 1
2.2762879575734 1
2.36396084405017 1
2.02318840200417 1
2.2344325435176 1
2.09088991821039 1
1.93279811407379 1
1.99220134313673 1
1.8489877450814 1
2.70921826305131 0
2.22925507002809 1
2.46456305977335 0
1.96557436678476 1
2.02999386725347 1
1.92923616037943 1
1.84652139442873 1
2.13424816352078 1
1.50250908295873 0
2.16270757784934 1
2.62088961567399 0
1.67408669735166 1
2.0249491992226 1
1.87674893200335 1
2.06576905337065 1
1.79456045453194 1
2.25296187522459 1
2.27341310969639 1
2.22746187238999 1
1.76731004121853 1
2.11486613832662 1
2.18285994843715 1
2.15548178957544 1
1.81869051930592 1
1.97606790885796 1
2.03281305996698 1
2.18317598825827 1
1.71838949173472 1
2.32569601913986 0
2.00134600805141 1
1.72665279855484 1
1.8589449583117 1
2.12392505563951 1
1.63629984233283 1
2.04563758559124 1
2.27791840850801 1
1.6509832357815 0
2.01898706941577 1
1.96903953479718 1
2.41859885342535 1
1.98858360611598 1
2.36094154895206 0
2.2026952634724 1
1.85403309264785 1
1.93614042128987 1
2.49099151589496 0
1.62059298791863 1
1.8694571953566 1
1.56196546384348 0
2.12506668853446 1
2.3244959168543 1
1.81398626857905 1
2.26893423697304 1
2.10965587574586 1
1.72449266383182 1
2.05586849480563 1
2.05456728523206 1
2.72489006936852 0
1.87876971310152 1
2.09502923131533 1
1.49209724355314 0
1.93182985208516 1
2.38000513403808 1
2.38284253100064 1
1.62988779385024 1
2.36384312665202 0
1.76542105988196 1
2.14831601108868 1
1.92474339561584 1
2.28484378628981 1
2.01521360694583 1
2.3315741069555 1
1.99726129620668 1
2.28875299312318 1
1.96807115342112 1
1.99129650275381 1
1.98451951626869 1
1.8169801972888 1
2.19157499324436 1
2.16240270268606 1
1.92294128196174 1
1.88315321973871 1
1.70272565988166 1
2.34837085364903 1
1.95429465923663 1
1.96283489136927 1
2.0890843880063 1
2.14508858701331 1
1.93721518164715 1
2.00798760436425 1
2.10891707782072 1
1.94584636621792 1
2.15670961189163 1
2.0902818171146 1
2.06308422021568 1
2.22406809088704 1
1.5479770806066 1
1.75127325229561 1
1.83935980017101 1
1.87598532242187 1
1.68134626551176 1
2.43937702826065 1
1.94136292467737 1
2.17838006935458 1
1.68225435444278 1
1.65564990332349 1
2.32404675782615 1
1.71235685552649 1
1.72366038164558 1
1.80460874476526 1
2.18649911593963 1
2.28531166984746 1
2.14861145081698 1
2.0680679292562 1
1.91570754715668 1
1.89981462435732 1
2.19351186553933 1
1.97060976548125 1
1.86283279764137 1
2.21803836817862 1
1.75274938115598 1
1.92176557734889 1
1.68546796378971 1
1.64580056871402 1
2.43506561980224 0
1.77215840339482 1
1.667404776261 1
2.18519860325637 1
2.10958330030749 1
1.88212627721642 1
2.08530702621985 1
2.39720749186899 0
2.24504336530689 1
1.84048991998548 1
1.78749005753252 1
2.23241132187656 1
2.11550504599621 1
1.75868010211491 1
1.71822340213579 1
1.80873707858984 1
1.89621170650754 1
2.32810854874454 1
2.12004006973484 1
2.15899692934605 1
1.96159950793397 1
1.74390642673145 1
2.38756874690885 1
1.45622595069362 0
1.81379356274527 1
1.98023129593198 1
1.63782599720708 1
1.7962403556921 1
2.24682062465665 1
1.87421189778734 1
1.87675208021382 1
2.32985578479886 1
2.70701316739856 0
2.31794210362579 1
2.23512035620078 1
2.29020095530227 1
2.04224062687226 1
2.00188977690893 1
1.96313802936364 1
2.28170654150572 1
2.06910797552024 1
1.94522454376969 1
2.25309226130783 1
1.79674246649101 1
1.7322808197278 1
1.90399419232928 1
2.20503493125653 1
2.23022134953452 1
1.82897961017057 1
1.66807672813701 1
1.8991947367666 1
1.77486226352861 1
1.96273089266112 1
1.84158317036114 1
1.97235290132352 1
1.93074546863568 1
2.10971678590222 1
1.93358116351667 1
1.64203168463504 1
2.00769470993374 1
2.20415708659994 1
2.07574221792953 1
1.72949383624155 1
1.81677773850287 1
2.05162802058668 1
1.90420610442877 1
2.27753362119314 1
2.02747724634613 1
2.23811970521048 1
2.17729065950847 1
1.79667230084221 1
2.11247111360279 1
1.86717967929451 1
1.99727691752026 1
2.14499782246652 1
2.13525650374334 1
1.70444586210153 0
1.92507543251201 1
2.07366034404778 1
2.20568108487829 1
1.5081621457304 0
1.75503034065086 1
1.69636074949592 1
2.13834487579338 1
2.16749398615821 1
2.33883994870035 1
2.13491000976669 1
1.64758794519408 1
1.59933001958223 1
1.90942286993632 1
2.22087246360179 1
2.24576102382854 1
2.29244015771379 1
2.19743322190435 1
2.22010359102161 1
1.66382740420298 1
2.31253539335173 1
1.86785695262085 1
1.75089536229742 1
2.10909565970241 1
2.15792981575974 1
2.0321148771964 1
2.00007761367749 1
2.29458394652403 1
1.67263602042718 1
2.30195040085589 1
2.06640556496693 1
2.09799771634219 1
1.99589126513404 1
2.00288077624553 1
2.35334870373776 1
1.73363447916329 1
2.2769893709768 1
1.6592965382567 1
1.95648458401367 1
2.2928104534482 0
2.18041168002323 1
2.16016169033175 1
2.16946601019879 1
2.0933869507245 1
2.1106897197023 1
2.08917569217316 1
2.08498146426496 1
1.71318034517625 1
2.06413648789993 1
2.14356286218725 1
2.06892490480754 1
2.2419530486787 1
1.78911284729392 1
1.92474769793617 1
2.17582328672342 1
1.76028826256512 1
2.08108574799476 1
2.22711803002213 1
2.26607224713384 1
2.0000345070003 1
1.9986207060358 1
2.56676181806936 0
1.61431802746601 1
1.80798441384835 1
2.20770905834259 1
2.10886678265281 1
2.12965055636227 1
1.9326377878265 1
2.1815492348431 1
1.97171593842928 1
2.07540249935675 1
1.81621594514832 1
1.51800236606045 0
2.34161446174549 1
1.66588296818566 1
2.07156369090154 1
1.85973008506222 1
2.16705894349413 1
1.66397787421016 1
2.09476338500918 1
2.33855456305251 1
2.1174543294035 1
1.90633067435904 1
2.27181381052745 1
1.88733382943842 1
2.54188567206635 0
1.90511538184893 1
2.33176289845303 1
2.19893751685694 1
2.05296109534741 1
1.78760483446967 1
2.06028955376849 1
2.04732708090889 1
2.10549542916625 1
1.85104567952131 1
2.23047453284119 1
2.1682008923159 1
2.36416997687945 1
2.1543115957766 1
2.11873586795409 1
2.24594805583427 1
1.99566756503186 1
2.0586982616123 1
2.23940634070598 1
2.11905768496593 1
2.10798826165666 1
2.18918709568745 1
2.13943055144959 1
2.09531572891122 1
2.24137004631807 1
2.22477977379683 1
1.62371504879691 0
2.04799905904971 1
1.99399600174602 1
2.18538810622747 1
2.22959567470087 1
1.75652015107058 1
2.31179049547198 1
1.97241348474179 1
1.5047030113066 0
1.96175805804979 1
1.81086837674837 1
1.79754221704519 1
1.96964942367693 1
2.1859609168418 1
2.39222690461684 0
2.10178513407209 1
1.63313402735269 0
1.93104138733976 1
2.19846019663623 1
2.12171139211393 1
2.09242680781462 1
1.79445082537085 1
1.63847910716019 0
2.07018275691494 1
1.90166435243371 1
1.69241301737986 1
1.98974290430263 1
1.57411570106434 0
2.33938042729746 1
2.09496124095294 1
1.86298984116226 1
1.77843351382648 1
2.11563228798213 1
1.60151793958757 0
2.35127822053738 1
1.98690493477702 1
1.7712539737909 1
1.4771552849187 0
2.2398295495092 1
2.119574739272 1
1.78415672610185 1
1.71160785010067 1
1.80955864499015 1
2.18422000938148 1
1.56623891093021 1
2.21729447522258 1
2.16360750487764 1
2.22285238766346 1
2.21108898826935 1
2.08523380611733 1
2.10567541043901 1
2.01305047303346 1
1.98916323902641 1
1.70160572602754 1
1.80354446469857 1
2.0327095721483 1
1.83162746742096 1
1.96919781027757 1
1.9822102509499 1
1.88441242094426 1
2.02709890921272 1
1.49254749421252 0
2.23271136858311 1
2.37464407278708 1
1.93489946812573 1
2.4158059579746 1
1.6744711565126 1
1.98743439586652 1
2.28441765541344 1
2.40360926066171 1
2.19583481788978 1
1.56984669015452 1
1.94330497047941 1
1.77481470225408 1
1.70605980733087 1
1.75518521935511 1
1.80922217461472 1
2.28087792778692 1
1.78792885875448 1
1.92200845533505 1
1.79309645077131 1
1.88305638520192 1
1.7938751444999 1
1.81798175570851 1
1.9370089871749 1
1.78040366369168 1
1.90497060140449 1
2.29940139735486 1
2.25013504549459 1
2.1389862007562 1
1.61849499367895 1
2.01659975556172 1
2.31462425862593 1
1.66681748838061 0
2.11372805674181 1
1.85415643002672 1
1.39455008137269 0
1.77360096058744 1
2.0365857296352 1
2.30858542293394 1
1.95455545004831 1
1.94521021620444 1
1.85767715511979 1
1.86606548469859 1
1.75196398206634 1
2.21901034385708 1
2.1320527905722 1
2.0910960553037 1
2.4900665387853 0
1.38323684260512 0
2.47702651887727 0
1.69542056794261 1
2.03292003776742 1
2.20474863672653 1
1.89299859180944 1
1.75169735195904 1
2.01837496640997 1
2.12157208969012 1
1.91727675723298 1
2.33451702910906 1
2.40325051958208 0
2.25249230084922 1
2.60185732295822 0
1.64857726299558 1
1.99135620760237 1
2.23143636561327 1
1.96092560183676 1
2.21174152530914 1
1.86977404345164 1
1.73132280680764 1
2.05294837195052 1
1.89445229386373 1
2.01664708515739 1
2.04200752516291 1
1.96061117478507 1
1.92165316066215 1
1.65939742290618 1
2.01194552623453 1
2.05346186321927 1
1.76130662159655 1
1.53257143087313 1
1.82362871638218 1
2.22385127999337 1
1.84002784944745 1
1.71136933073429 1
2.15717500838452 1
2.27589058863705 1
2.35862837349177 1
1.88303827471418 1
2.71619576056326 0
2.22592599402921 1
2.13746765441535 1
1.8190089288538 1
2.31725845418336 1
2.2509159261472 1
1.74255962681995 1
2.01767561069577 1
1.9253935504252 1
1.66324232807172 1
2.0009227115572 1
1.83392844168146 1
2.53759892558757 0
1.82012398049017 1
1.89763790921668 1
1.55968036315945 0
1.67043144713722 1
2.42059745187185 1
1.51454163683932 1
2.20950210271254 1
1.93432172200546 1
1.92773977080455 1
2.14970145066816 1
1.99847900902946 1
2.10010025305616 1
1.94890837735222 1
1.98311190950697 1
2.45688616001985 0
1.67791459696524 1
1.89374740037036 1
2.20044094314893 1
1.80739888840544 1
2.07131492599265 1
2.22740291400597 1
1.98659574651076 1
1.88681884911683 1
1.83927256933123 1
1.72361260711041 1
2.52011646136561 0
1.79132722885073 1
1.82447778793374 1
2.32257289434507 0
2.12873134919297 1
1.68469946231406 1
1.90306842924316 1
2.35863636163737 1
1.78648564717583 1
1.70847656032268 1
1.88682210758846 1
2.14190740911897 1
2.25529067175871 1
2.13965163667385 1
2.20085593765672 1
2.3361123923726 1
2.05134708177296 1
2.09943882854487 1
2.08018713111686 1
2.11821396757029 1
1.72574020505745 1
2.11174810780412 1
2.36956321210963 1
2.37199006557104 1
1.7115645721115 1
2.33468181692335 1
1.46927654523891 0
1.51236196445216 0
1.50947841635895 0
2.06942750982136 1
2.08359800230187 1
2.05475608893655 1
1.91073310509523 1
2.3914123816103 1
2.15992211025649 1
2.23315552593285 1
1.92321839811923 1
2.20579883993176 1
2.16239284651289 1
2.19339734547792 1
1.5939968795114 0
1.50956491355029 0
2.19104822402645 1
1.76212658968196 1
1.97318909463031 1
1.64079687719935 1
1.94577184398451 1
2.21525959421955 1
2.00249214116727 1
1.97376526106236 1
1.90243458985358 1
1.96450812906416 1
2.30906155023631 1
1.67190222999776 1
1.97752321798451 1
1.84080640919072 1
2.19898011121616 1
1.62394017064568 1
1.75394829298237 1
2.2143766186421 1
1.48837047266678 0
2.07697179694973 1
2.32332253664728 1
2.04794715906921 1
2.06156262416004 1
2.17832248753265 1
2.30731445723894 1
1.84399013995957 1
1.77360920503409 1
1.72317035027492 1
2.04904142993982 1
1.91045565066925 1
2.20209530087914 1
2.36173796390406 0
1.96044955908465 1
2.21749901755291 1
2.16911210486919 1
2.10046595343599 1
1.99440169837827 1
2.12752938782182 1
1.50357074664448 0
1.79356535623127 1
2.02269997984196 1
1.84250507372665 1
2.26616213351953 1
1.83701805225877 1
2.13878119324965 1
2.24209329153818 1
1.95450434927248 1
1.99805983958771 1
1.71408774682001 1
2.17221000564162 1
2.01783458376756 1
1.64259853361138 1
1.78743949152411 1
2.13284697685568 1
2.23483684218284 1
1.8640352922051 1
2.37446626572876 1
1.89739945937014 1
1.98743659946687 1
1.7155576222231 0
1.99243665019198 1
1.57655075290616 0
1.78504347837383 1
1.72545540569291 1
2.06335370490607 1
2.0121246830895 1
2.02069270683296 1
1.83609598883925 1
2.13620732794724 1
2.05793083326052 1
2.06057709065702 1
2.01849758082796 1
1.73681503291776 1
2.12578739712383 1
2.03844327826221 1
2.01233241059745 1
2.440893311614 0
1.83753389187454 1
1.8919111356084 1
2.25235344969108 1
2.20930502672073 1
1.97241523541889 1
2.00579570025704 1
1.82932669434977 1
1.67468381404594 1
1.5967331791473 1
2.39593083905476 1
1.94724148386304 1
2.12268100271764 1
1.85477663007236 1
2.05751897076498 1
1.64531532465528 1
2.03262143175765 1
2.31856983803652 1
1.81015236336071 1
1.99837232603886 1
2.03737508993782 1
2.3209637695959 1
1.92662941293747 1
2.02690626145252 1
1.69289200569602 1
2.15139928929053 1
2.03117821968924 1
2.2851320734325 1
1.80825887319674 1
2.24223471422483 1
1.71458803351115 1
1.93223549625301 1
1.50409881197311 0
1.96200320629959 1
2.24020751497673 1
1.95982452098657 1
2.42184403436449 1
1.95604390372245 1
1.86575933423965 1
2.23508711646294 1
1.81320579952955 1
1.75305127632806 1
2.1659772175085 1
1.84352724086744 1
2.24342910748892 1
1.87972060945376 1
1.6271262883399 1
2.44823700308092 0
2.18646749452724 1
1.77281938097517 1
1.83263694808815 1
2.23154841107297 1
2.27063473586908 1
2.03485187233728 1
2.45223316616901 1
1.90805124517698 1
1.66890405838698 1
2.22923046593604 1
2.57803682003009 0
1.9455371833432 1
1.87558422209298 1
1.93646628874982 1
1.72503570472261 1
1.94912884234619 1
1.85540794007481 1
1.96920879395458 1
2.17121740269013 1
2.06037979022863 1
1.66824597463175 1
2.30368859299537 1
2.11400120443662 1
2.16655011344826 1
1.77165770368028 1
1.59482092132726 1
2.18761774035204 1
1.94559078197765 1
2.43148889394659 1
1.9673320295696 1
2.18040865082945 1
2.04172320388773 1
1.91241053980058 1
2.07099555700184 1
2.12228949055322 1
1.95389226910305 1
1.44535108065988 0
1.8396696644054 1
1.72931165620708 1
2.03194828186179 1
1.9140091293942 1
2.0039694902877 1
2.14999317972552 1
1.73259062735804 1
2.30662568825308 1
2.0408072916162 1
2.01904714640362 1
2.37319844684193 1
2.01959994796364 1
1.98580824196166 1
2.00683261073141 1
1.91377250457953 1
2.28336994559427 1
2.07907235823873 1
2.14516244477065 1
2.24030085749874 1
2.19630958055943 1
2.08105155641704 1
1.62094637911615 0
1.65866698046836 1
2.01668960396455 1
1.9583191145987 1
1.36330086691111 0
1.70505336810082 1
2.09213534517315 1
2.1796127567307 1
2.08749461725263 1
2.13325213847443 1
1.8841445855136 1
1.51416797291222 0
2.40860214420574 1
2.08531446882208 1
1.37812839973955 0
2.17257747007519 1
2.25107966990179 1
1.84618240878887 1
2.05598575676333 1
2.18820734708296 1
2.09401925545158 1
2.34470287541929 1
2.04486918108568 1
1.86367906630917 1
1.99107547116552 1
2.23544197331595 1
1.81941162296392 1
2.54396215983637 0
2.26490195551114 1
2.11870848712947 1
2.18042419527331 1
1.81487322506102 1
1.97835292027166 1
1.91466084821163 1
1.88592134518593 1
2.02968455336795 1
2.28182708288852 1
2.2610464473561 1
2.22236695261297 1
2.27276861947464 1
1.96902607463145 1
1.95928960387503 1
2.31916666333881 1
1.8717606949187 1
2.27624863667493 1
1.95510058553215 1
2.43512844345982 1
2.24802955290582 1
1.80799825473041 1
2.26167037995802 1
2.25783623306633 1
2.1163566000374 1
2.03738828568473 1
1.73129367359731 1
1.91127691653074 1
1.91669477777432 1
1.9830994487482 1
2.20064342573692 1
2.06104760451531 1
1.83058848708632 1
2.13478356054684 1
2.16649112193436 1
2.01802882920851 1
2.39181544254151 1
1.57504249187173 1
2.38153098163846 1
2.13085951009149 1
2.1630279781648 1
2.4621166338261 1
1.73800525262447 1
2.25756057135751 1
2.47993822481227 0
2.07024672890118 1
1.98578086950623 1
1.59781410985636 1
2.1288155217946 1
2.27554499201801 1
1.81356305751836 1
2.31856238449198 1
1.91779784487813 1
1.990525928028 1
1.59114003752459 0
2.14278800962922 1
2.0048714999458 1
2.17491324531605 1
1.93747739341294 1
2.32728929399532 0
1.87145242607927 1
1.94118732846128 1
1.78968681492432 1
2.12983894894696 1
2.25924519405844 1
1.8718448895428 1
2.0366998705495 1
2.05980179431703 1
1.99918846065287 1
2.06047394365328 1
2.14982075323151 1
1.77047451068125 1
2.58202237916454 0
2.006101674159 1
1.76955143978173 1
2.00143566245158 1
2.38269231437528 1
2.04421425142248 1
2.25753909877995 1
2.03367471440802 1
1.85490265747526 1
1.86754247888627 1
1.77945525560866 1
1.8731992277736 1
2.22623509282947 1
2.34494342321542 1
1.95084802278018 1
1.80772716868612 1
2.21973948747718 1
1.79122845054969 1
2.13415079710876 1
1.63393962282671 1
1.5919246246225 1
2.04835566512772 1
1.75318903400112 1
1.92246355888929 1
1.88072938824143 1
1.95123599059127 1
1.99239207550968 1
2.44779623843867 0
1.70254650841388 1
2.17775315106669 1
1.97518866539595 1
2.35183382195513 1
2.27913046752248 1
1.55963513073728 1
2.02663084508843 1
1.88445577536957 1
2.28443500013535 1
1.63783686302013 1
2.43674241565772 1
2.19465476711821 1
2.06927249032476 1
1.98618223699237 1
1.83699901480224 1
2.02147795215671 1
1.8651252189198 1
1.97397875765695 1
1.91792633362236 1
1.93133913248111 1
1.74374719576436 1
2.10931019524269 1
1.76768214079846 1
1.97485890258086 1
2.12373382399697 1
2.24809592978473 1
2.13112698264484 1
1.89997057657953 1
1.9338105706931 1
1.82639035762547 1
1.75893279064246 1
2.12863374096897 1
2.42773077799387 1
2.08354990997857 1
2.09106151599736 1
2.12067630572536 1
1.87449742959097 1
2.33737231291259 1
2.00660398200557 1
2.04126949128279 1
2.1555929348706 1
2.22338289951941 1
1.64287526031743 1
2.1253046882949 1
2.27754190918635 1
1.56198235588708 1
2.02051293321383 1
1.92812961118255 1
2.23677459088799 1
2.11681388498719 1
2.04330338233769 1
1.95743431049681 1
2.31668881254294 1
1.9415288121808 1
2.05751519047078 1
1.9344911643886 1
1.61095920517627 0
2.07234848639648 1
2.05962201376445 1
2.10559089182569 1
1.91150989695852 1
2.10035379246542 1
1.66783277365859 1
1.87519862281104 1
1.98693781045937 1
1.91345205475478 1
2.21630629876018 1
2.24412233373747 1
1.79208266692107 1
2.49834015801459 0
1.97559355326718 1
1.71779374779639 1
2.07435943082765 1
2.289295287664 0
2.42195008483852 0
1.87390299595493 1
1.96211544451145 1
1.81647145971598 1
2.23939995991917 1
2.01715852148542 1
1.78655287343471 1
1.98809208917484 1
2.05286901947022 1
2.05159037561532 1
2.02712901468824 1
2.37837645026937 1
1.89521957476063 1
2.26139778907376 1
2.16217494075928 1
1.9212116632275 1
1.86897972983791 1
1.77947205768368 1
2.16171827419748 1
2.18058624383486 1
1.92910304157879 1
1.44823441567889 1
1.71648781783103 1
2.11136456542508 1
1.81188207234474 1
2.17314720030211 1
2.23073452479478 1
2.42058287262095 1
1.78102189414238 1
1.99591632266651 1
2.02473384979491 1
2.26046618116308 1
2.43309075727737 0
1.95910978730599 1
1.98721175469606 1
1.7953886520724 1
1.89767555008396 1
2.36633054758591 1
2.28849118673948 1
2.29561329278442 1
1.97307884078933 1
2.07678474738394 1
1.69557084150368 1
1.73918768809387 1
1.73991460214491 1
2.24583276360472 1
1.77594885692806 1
1.90389617554643 1
2.11232318777604 1
1.89216492787558 1
1.58828389443535 0
2.0280864221718 1
1.81424615543087 1
2.20207978937243 1
2.01518713509171 1
1.98233239596119 1
1.8319353478477 1
1.90066276295606 1
1.59921177694366 1
1.77396464652676 1
2.28786786818243 1
2.27112054605315 0
2.32709862863786 1
1.56217913428426 0
2.01153406229849 1
2.55244287615132 0
2.04841138715265 1
1.53073123335292 1
1.77358266454809 1
1.93793655439038 1
2.05169104809977 1
1.98414023775227 1
2.49646662755861 0
2.24294916987355 1
2.30237942985776 1
2.16361935203909 1
2.22272789983615 1
1.691711215006 1
1.84810601881845 1
1.76000293415937 1
2.23793934689664 1
1.83921632742163 1
1.69428091795383 1
2.40791328921162 1
2.24849289541355 1
1.61888516125178 0
1.5440930339288 1
2.00259271942656 1
2.17635620916174 1
2.09954805314225 1
1.94619216421238 1
1.68087982457495 1
2.23908615196015 1
1.94318408033565 1
1.8488524180106 1
1.90870259066272 1
1.9547986005378 1
1.91585635070214 1
2.02782954649844 1
2.03911125610718 1
2.23911758934604 1
2.00455600378358 1
1.96685565033931 1
2.39798877240457 1
1.96433930444639 1
2.19016914661776 1
1.7740855209451 1
1.92836800485362 1
1.32293645941438 0
1.82129662165197 1
2.14014651205979 1
2.0985558170818 1
1.96247353429565 1
1.73767895349364 1
2.04877345266487 1
2.112734652074 1
1.86982449250584 1
1.67234214717752 1
1.90104019647988 1
1.87400431664873 1
1.6949963029769 1
2.24540518059163 1
2.27802443861651 1
2.2575199061807 1
2.15588926690198 1
2.11496338399878 1
2.25804677575976 1
2.19378020624666 1
2.13533047209139 1
1.73746600015727 1
1.74258409780671 1
2.30701797777934 1
2.17361663940378 1
2.39138594353498 0
2.15514802484003 1
1.78175876726795 1
1.66127221042689 1
2.09851556810035 1
2.08475549610694 1
2.28757510007987 1
2.08533364413383 1
2.36640838289416 1
1.9773582270431 1
2.2537883178241 1
1.81480821855831 1
2.04481870669764 1
1.78138792342938 1
2.00444180756375 1
2.0493304903802 1
2.41208136165803 1
2.34447368340632 1
1.93744149626425 1
1.64409362440716 1
1.60814296225294 1
1.98083318822038 1
1.73096229417995 1
1.72816995505962 1
2.16057614506311 1
1.9773616917835 1
2.11433258417438 1
2.01093551041154 1
2.42792362971019 0
1.65887281106847 1
2.30504164519192 1
1.91773067751938 1
1.91879185852234 1
2.27470301870046 1
2.3334671839942 1
2.28875991784815 1
1.92360612810545 1
1.99428705654949 1
2.00958845851985 1
2.02413855216839 1
2.50709609100952 1
2.28250461122898 1
1.76764289107609 1
1.99935252861759 1
2.18066232711497 1
2.1497447006911 1
2.01893358516914 1
2.05241322613871 1
1.89985530480727 1
1.66903526119223 1
1.89781705014964 1
1.83503196485252 1
2.29284811284039 1
2.13296931511743 1
1.93301485475021 1
2.14237241155445 1
1.91017183098371 1
2.03879147403606 1
1.75716456037358 1
2.13471089116575 1
2.26227137550001 1
1.78042273181078 1
2.2849934580317 1
1.65961162769089 1
2.21382660332766 1
1.96375942785589 1
2.2137790822817 1
2.06498447459808 1
1.89592071218889 1
2.71285578478077 0
1.9031529202232 1
1.7855945012838 1
1.87208084160383 1
2.26704926498472 1
1.80424057880482 1
1.32282674544398 0
2.38535690712673 1
2.04985756720887 1
2.03005074861423 1
1.6899153001767 1
1.88833776101744 1
1.7146853121661 1
2.23800719032802 1
2.24151113212382 1
1.72409659586616 1
1.76710971286821 1
1.95012577038927 1
2.15116293981657 1
2.61287148453978 0
2.63092501143579 0
2.177144391686 1
1.70169357730707 1
2.0712443884486 1
2.22367976562612 1
1.89657525195652 1
1.84077282438615 1
1.9897483293786 1
1.89881541857273 1
1.85277474505031 1
2.31228869186091 1
1.87269713200622 1
1.76726823542609 1
1.80782221759395 1
2.75715543139322 0
1.80611965051645 1
1.97896353751928 1
2.05125184762172 1
2.02773774885723 1
1.55748514103704 0
1.82431076108938 1
1.90556398618559 1
1.99134983870313 1
1.9978968412933 1
1.91286399985751 1
1.94581294211675 1
1.91358196280455 1
2.14663371723426 1
1.99541294021279 1
1.66054152472315 1
1.77036652303272 1
2.09756873227929 1
1.77170045762821 1
2.04935789614528 1
1.89042829932634 1
2.14968776441689 1
1.8599655111196 1
2.07968595852663 1
1.90498568799595 1
1.98509937808624 1
1.34413862266711 0
1.92089881733219 1
2.03627206624622 1
2.1137077991391 1
1.41915659321721 0
1.6324493814046 1
2.02843474981062 1
1.52091833629573 0
1.70973552951459 1
2.03791166865954 1
2.00804788272043 1
1.64949392207585 1
2.21294670407772 1
2.13194809864941 1
2.18430452487829 1
2.15805714851515 1
2.13614862356697 1
2.24550842824882 1
2.16115535930286 1
2.17309356529771 1
1.37865010578531 0
2.14955632420976 1
1.88274404145533 1
2.47036855667582 1
1.43464059064648 1
2.00489912814553 1
1.98619738275296 1
1.83952017545324 1
2.43030872805367 1
1.69476925419351 1
1.84274076501657 1
1.98123256288874 1
2.31447427230759 0
2.02026595572504 1
1.96728145875551 1
1.95994316753569 1
2.06372718824391 1
1.97327186412983 1
2.13714118822407 1
1.78521673340139 1
2.21925323563146 1
2.00949619352987 1
2.15453328375413 1
1.94956165392984 1
1.88923621213647 1
1.90364563651664 1
1.80099996535173 1
1.95945048424553 1
1.65542508181642 1
1.92716121603445 1
1.91906685922211 1
2.32667995902503 1
1.86354096094489 1
1.82693046476523 1
2.17226639624598 1
2.37410083449484 1
2.24947190855423 1
1.41281645128779 0
2.17869686148406 1
2.38545640426391 1
1.84357892670376 1
1.4473109245153 0
2.08450274778818 1
1.8686232477525 1
2.1327745560833 1
2.0948541308636 1
1.94354143706898 1
2.22576566665946 1
1.87607542331607 1
1.65493937267361 1
1.89171115726935 1
1.9631421733589 1
1.67653745038151 1
1.94050017518871 1
2.08618700867774 1
2.09444139876366 1
2.11535971250632 1
2.08213098626929 1
1.57052950138609 0
1.76066659281847 1
1.87421038442267 1
2.03464175473144 1
2.06903249191441 1
1.78844132524958 1
2.19058249528257 1
1.999096480256 1
2.34241223702015 1
2.11731004042961 1
1.81499999080994 1
1.84872278144222 1
1.51072733122179 0
2.2570877826538 1
2.18035729092058 1
2.34718730731086 1
2.34509166920747 1
2.07002974418551 1
2.1918258885375 1
2.01721747681545 1
2.06035070690096 1
1.95453959468619 1
1.54841861568247 1
1.88246145844603 1
1.94668221032398 1
1.84725096583682 1
1.86607621005607 1
1.83225937532884 1
1.99948439605168 1
1.83603319670232 1
2.33020375890355 1
2.06431739447151 1
1.90865490742989 1
2.14146297376603 1
2.25313550924078 1
1.70008542845203 0
2.43434173503335 0
2.00064388715642 1
1.81823431804757 1
1.99678641141661 1
2.35099751296268 1
1.6346548165363 1
1.74308649389238 1
1.74962328897178 1
1.89282032157889 1
2.51805905637745 0
1.51591164678172 1
1.64531668197812 1
1.38751115707518 0
1.4374335587709 0
1.59087811285693 0
2.37135549782272 1
1.95587013800374 1
1.9018013090165 1
2.0325857166609 1
2.37079400202226 1
2.13573336184967 1
2.31449632235037 1
2.04657184821449 1
1.9044413610071 1
2.25629348077777 1
2.25413454152768 1
1.85044266340101 1
2.50473094173048 0
1.87666607791293 1
1.87940587269518 1
1.80883865075777 1
2.02065259540352 1
2.43654758605748 1
2.16414726128363 1
2.06569393501154 1
1.88901050447725 1
2.00713252441043 1
1.8801779019487 1
2.09267808772046 1
1.95140106950637 1
1.75578794584773 1
2.01245368192183 1
2.18572644720906 1
2.0387734119244 1
2.18609325725478 1
1.68234811938272 1
1.90014556297626 1
2.48409878702556 0
2.00733045696634 1
2.33341930771601 0
2.06399847716571 1
1.91688482296814 1
1.79837898972953 1
2.20021056257448 1
1.59936170438272 0
2.20805483436001 1
1.72202245197592 1
1.68295065398715 1
1.89220304807051 1
2.11703203924395 1
1.57678394305008 1
2.41653402549675 1
1.92780479958014 1
2.48218632397084 0
2.19964684188133 1
1.93111093319446 1
2.01097674124629 1
2.21500933589945 1
2.31948323478716 1
2.06631707544782 1
1.76879984272818 1
2.32084199052923 1
1.68070956150125 1
1.66399087338544 1
1.96801502303913 1
2.19799905970191 1
2.10036611038368 1
2.12703799327557 1
2.06923718582105 1
1.86662797577477 1
1.98930194834669 1
1.72871620927575 1
2.22676112508067 1
1.9922856546046 1
2.10755030362095 1
2.03036175516638 1
1.91427314509268 1
1.62737097362946 0
1.98708488393489 1
1.76584887460121 1
2.08043757326085 1
1.78999583718456 1
2.16034366312887 1
2.36421099825483 1
2.24863545867171 1
1.62772318645733 1
1.93478893374267 1
1.92324889329683 1
1.74403454498279 1
1.87876319443192 1
2.17177785076103 1
2.49722707198304 0
2.28404653531145 1
1.6141604838216 1
1.7225196439788 1
1.79429170253607 1
1.82272065489472 1
2.14673242750773 1
2.16072469513331 1
1.94844301335514 1
1.95885934976787 1
1.7322376820248 1
1.70232569260939 1
2.04127719488126 1
1.89928553806739 1
1.83193008782009 1
2.2505899440985 1
1.88528295859668 1
2.11056089001313 1
1.86666093612608 1
1.91659719662064 1
2.307766834479 1
2.12616873077335 1
2.05293953531553 1
1.84757496677938 1
2.07063991518313 1
1.78613989013834 1
2.23460586661047 1
2.0625708702503 1
1.64711524534163 0
1.85110433063511 1
1.80866155823031 1
1.84350509522658 1
1.9766483513 1
1.82499129937361 1
2.33302914048406 1
2.03266843247488 1
1.95696347751214 1
2.18165754081717 1
1.94104922388518 1
1.78587428291868 1
2.24531575908713 1
2.23282867091157 1
2.46483688189825 0
1.92978709352956 1
2.3160265657813 1
1.69439272526733 1
2.40811847939538 0
2.18825326795144 1
1.98049532024043 1
2.16211498388352 1
2.16235892947389 1
2.02364547256422 1
1.9339233095119 1
2.09226614235518 1
1.98665125902336 1
1.9882011291928 1
1.96750554789373 1
2.09378677133303 1
2.31550276048933 1
1.58144863334747 1
2.18721198832694 1
2.22681105231876 1
2.1538151298025 1
2.37000568324307 1
2.22825648628287 1
1.84061458426324 1
1.83548263939024 1
2.15875045036684 1
2.09025471646507 1
2.32845589965669 1
2.22698794364602 1
1.6161137168304 1
1.80271100494596 1
2.33820223495103 0
1.80006290658405 1
2.09337723854371 1
1.9701773117131 1
1.6301384189102 0
1.75955819668814 1
1.72718259194192 1
2.69252950654511 0
2.16923803525234 1
2.0885101631946 1
1.7596451414465 1
1.63215531683245 1
1.9573351588106 1
2.17103668336015 1
2.08479272725592 1
1.67076437184162 1
2.08513537874829 1
1.77520986575781 1
2.02957498045146 1
1.695425784734 1
2.0052165724996 1
1.94433888239887 1
1.82997154145905 1
2.00086096659626 1
1.85072628706434 1
2.36793907538431 1
1.9891126252818 1
2.05526635633314 1
2.23049673941394 1
1.7554214261499 1
1.91760485074128 1
2.32088145709444 1
1.64033452374006 1
2.38316397607013 0
1.97846503273432 1
2.12138472360642 1
2.01411585665934 1
1.92631539398162 1
1.93661614955188 1
1.9467654643511 1
2.18599132939553 1
2.17736307690096 1
2.04974985887358 1
2.15584603975031 1
2.23293762358166 1
1.84445975135118 1
1.77984419367524 1
2.18006311179344 1
2.1064596295055 1
1.73207709874436 1
2.04896877188506 1
2.04874620952694 1
1.92514844833742 1
2.08825395700856 1
2.18491189941014 1
2.04953373620437 1
2.08131470487301 1
2.07464868305867 1
2.28486793110813 1
1.99930179064247 1
2.17085398557882 1
1.52981358550355 0
1.93360881513113 1
1.96790967103858 1
2.34464568958884 1
2.53625175702949 0
1.90976072451767 1
2.12393508521453 1
1.94622771361177 1
1.87284988620958 1
1.77887913406136 1
2.09486535438538 1
1.46496051892857 0
1.68103265668258 1
2.14114989275204 1
2.05293015618966 1
1.81080077846342 1
2.10949680376222 1
2.25405099679292 1
2.03642590126649 1
1.75915438347248 1
2.20060791259873 1
2.08744726228356 1
2.01725376856376 1
2.61490473715505 1
1.99572297475131 1
1.8782028124237 1
2.0349940328325 1
2.00066891474979 1
2.19327985579066 1
1.82632396676359 1
1.7549372675598 1
2.33610809388039 1
1.84042551291481 1
1.82022586002378 1
2.14621474635473 1
2.20274027644723 1
1.84430465147597 1
1.83159329313158 1
1.68879719363685 1
1.85243185828913 1
1.92556563979018 1
2.25454311421371 1
2.49962572590882 0
1.81339793743401 1
1.98103286363935 1
2.30345241062704 1
2.1821599227906 1
2.2189710536888 1
2.10737045729746 1
1.78528738690616 1
2.10672036290411 1
1.64237290703621 1
2.27677436529855 1
2.46284173958765 1
1.97469569843147 1
2.06964170410654 1
2.04752793474735 1
2.27125985699369 1
2.07713965918127 1
2.08981286342072 1
1.76740996746679 1
2.04810360445004 1
2.05494250100161 1
1.97186882485879 1
1.98386784322591 1
1.88221423013131 1
2.29821841020597 0
2.03924582910917 1
1.91076658693657 1
2.27812582521269 1
2.03412423299934 1
1.93085854227545 1
1.88734600140494 1
2.03982722258715 1
2.16114497679957 1
2.21358284670971 1
1.97580244181485 1
1.83534591561689 1
1.8723883800808 1
2.07351667056514 1
1.68997009154254 1
2.25799713673151 1
1.74636250907657 1
2.12897750661015 1
1.81792618195193 1
2.34381093612321 0
1.93823092939229 1
1.94839829609184 1
1.61510756274571 0
1.94946278278947 1
2.28065355252377 0
2.30387456391643 1
2.044867933072 1
1.97499588407288 1
1.87871966629742 1
1.9160053421037 1
2.06531700798443 1
2.01929910725221 1
2.10292718237506 1
1.77250743874599 1
2.07453523829736 1
1.59720909833212 1
2.14405133846951 1
1.77633650723382 1
1.97933605771158 1
1.91275811107443 1
2.17502745201678 1
1.48366976070583 0
1.75085643229247 1
2.43459562796052 1
1.75346113440696 1
1.94004042971639 1
2.04536517192594 1
2.07129314649728 1
2.11604969594939 1
2.2872321880175 1
1.85362703339589 1
2.03402963982005 1
1.57548310248723 0
2.20144227667603 1
2.34858015121074 0
2.19086357845876 1
1.92286089995924 1
2.30682809654445 1
1.79752008932147 1
1.69251334985172 1
2.06564714650781 1
1.94825541280673 1
2.02091672988009 1
1.96369146765527 1
1.93204084103805 1
2.02680906256148 1
1.64000346565922 0
1.92502118846767 1
1.73179377439764 1
2.27249204911263 1
1.96838562700757 1
1.84830401980124 1
1.64335011321097 0
1.79119645696374 1
2.15469761300101 1
2.0828946486407 1
1.57900399657348 1
2.31485839730896 1
2.14107752392438 1
2.41413811816555 1
1.85572475324304 1
1.81426878486761 1
1.93129101640767 1
1.76249135893064 1
2.31679428123567 1
1.77153591643522 1
1.92722377089648 1
1.90520987219049 1
1.84077082998361 1
2.31518079883203 1
2.27405669378924 1
1.69593567696818 1
1.58218046414096 0
2.18497639919379 1
2.03836565631919 1
2.0724225609358 1
2.04755474601503 1
2.17411640927589 1
1.98231469945801 1
2.04735124671605 1
2.20382259107602 1
1.95804010945032 1
1.83675426574048 1
1.78122034683384 1
2.0237062674082 1
1.98229787357405 1
2.17711830488027 1
1.72768522788528 1
2.40876489186925 1
1.91214242617755 1
2.16564745374626 1
1.98987982878107 1
1.93081533709104 1
2.02351420655044 1
2.00164588805088 1
2.08168905556786 1
2.21938157038531 1
2.2287666070018 1
1.88312559941607 1
1.88238767268837 1
1.71043401902022 1
1.8799407937409 1
2.39211570605031 0
2.13232306074972 1
1.82328137539832 1
1.90824708351057 1
2.01872566891549 1
2.06322666526798 1
1.89422727491092 1
1.77538318294902 1
2.21495733288619 1
2.00942814890549 1
2.58682064992588 0
1.75301468786467 1
2.08084115509707 1
2.05903715319022 1
1.91076468084177 1
1.83153527221001 1
2.1841723193699 1
1.90517158122172 1
2.17450105992739 1
1.92637206213159 1
1.96669488023812 1
1.73435699083312 1
1.86044567450255 1
2.34516625878609 1
1.70815127557026 1
1.73891449977616 1
1.68900109255311 1
1.92942723417752 1
1.70827177854249 1
1.82209810588574 1
2.115219413004 1
1.9904738361396 1
2.27256073424679 1
1.96454593926943 1
1.85419406938735 1
2.30978976423888 1
2.37377680078181 1
2.00956637661799 1
1.91554810017621 1
2.07230969914422 1
2.04778159536441 1
1.65283801979837 1
2.08015331840064 1
2.25335057757759 1
2.28823732912219 1
1.83521052303196 1
2.14108012355748 1
1.81207939243351 1
2.15068526374753 1
1.90880039992571 1
2.07210560964909 1
1.83650224734673 1
1.96706032300069 1
1.89720644229745 1
2.29127237559207 1
2.52848067175911 0
1.87488254000259 1
1.89168936278686 1
2.46376882514669 0
2.23796888552653 1
2.44510312108706 0
1.79377863468036 1
2.07956288896289 1
1.94212283622387 1
1.73522891857986 1
2.26698138956272 1
1.86402790230412 1
2.12655479390394 1
2.02720412192481 1
2.03147206297572 1
1.99451488028081 1
1.71737632980798 1
1.82868520281898 1
1.94523966562847 1
1.98752372728081 1
1.99560620950907 1
1.80924879642532 1
2.11224115109295 1
2.21237548980117 1
2.13519086166823 1
1.86252091249596 1
1.90965408629991 1
1.73476462425014 1
1.97511422464383 1
2.37820443745872 1
1.70239576951318 1
1.98499821847092 1
1.90626943353757 1
2.17430105217924 1
1.88586581351607 1
1.9670043626853 1
1.91525637325638 1
1.86849489658023 1
1.74691628036001 1
2.01180383602009 1
2.06732537031453 1
2.15508046447517 1
1.86071582534197 1
2.40723955617056 0
2.34693719482189 0
1.97153917375426 1
1.89167097824726 1
1.84303095740056 1
1.98477307196983 1
1.75045785709646 1
1.78133456858985 1
2.15110223896836 1
2.18949438631781 1
2.26385951476107 1
2.07818097677951 1
2.03361466844582 1
1.99842933809281 1
2.01161185140228 1
2.28774188264432 1
1.92663985898759 1
2.09307103821818 1
1.71787348090788 1
2.63316639688573 0
1.83413565207254 1
2.13194174285586 1
1.92617694925021 1
1.9455467600034 1
2.01272911085537 1
2.13805645783258 1
2.12031235836551 1
2.32592127497166 1
2.15698495521047 1
2.19088766171196 1
2.40915806977383 1
1.60441284172054 1
1.77485525252337 1
1.68923446670384 1
2.05305048338413 1
1.92666314080189 1
2.09181069214937 1
1.74715941192039 1
2.18731141138427 1
1.60119655920947 0
2.37704839060057 1
2.0328861600301 1
2.2087300513047 1
1.75486050428756 1
1.88284347016075 1
2.31207986558128 1
2.24027462505482 1
2.30465032902729 1
2.13238014905191 1
1.96894850767228 1
2.16226613838823 1
1.89668978686343 1
1.89049709109462 1
2.01415690659824 1
1.72020914274164 1
1.92807938922175 1
1.56116090494892 0
1.61880546349819 1
1.98246198552775 1
1.97075335114811 1
1.91821113690419 1
2.14284128913615 1
1.64577600635346 0
2.35102595842821 1
2.0911302372345 1
2.00218788977152 1
1.99763618625884 1
2.06141542312325 1
2.01402217492474 1
2.19408650273487 1
1.91144654638951 1
1.63994505464764 1
2.66597770650822 0
2.31825669957131 1
2.06177806985168 1
2.22858697307414 1
1.60575305814986 1
2.41276043545029 1
1.98837156492959 1
2.03668971755906 1
1.96065302174683 1
2.05783019915407 1
2.34030429001906 1
1.7626788657043 1
2.25129749049288 1
2.08484957727188 1
2.38631143942219 1
2.18702192003311 1
1.52832111959639 1
1.98567204841429 1
2.06475889389937 1
1.77386931431047 1
1.87029392880993 1
1.92473693385444 1
2.28348647883957 1
1.89701562424958 1
1.57687959436979 1
1.73596043068721 1
1.87645490018257 1
2.05851783232502 1
2.0284949561252 1
2.48439399098985 0
1.87751946488659 1
2.3640692572223 1
2.12944772438658 1
2.09679641289563 1
2.16038776883779 1
1.83811862470923 1
1.81285321990109 1
1.93319128861685 1
1.96787015207666 1
2.03998044411649 1
2.03301708310126 1
1.59238953487046 0
1.98364859475226 1
2.11502027478415 1
1.94848614838776 1
1.82755503273078 1
2.13464815062519 1
2.02697194695898 1
2.10049238879247 1
1.76449718885959 1
2.13792505905939 1
1.75430401117696 1
2.31005944544906 1
1.78986008163123 1
1.91140215413685 1
2.1618932774554 1
2.16541669788563 1
2.625387648398 0
1.597978688017 1
1.91396257439082 1
2.07285026254047 1
1.66861713290193 1
1.84873747399884 1
2.06475927723277 1
1.87687126586611 1
2.08662877908123 1
1.61371740645977 0
1.83095874921491 1
2.23430094855723 1
2.07256208376174 1
2.0197043562686 1
1.68178108794052 1
1.85075000369729 1
1.889622142943 1
2.06901936022643 1
1.85058719903286 1
2.21836849629033 1
1.84960685341299 1
1.77892880215371 1
2.46600817360635 0
1.82967874270617 1
1.74789853323414 1
1.91314110567901 1
1.76132578280116 1
2.17696785840683 1
1.88023275472084 1
1.76806483338634 1
1.88923045313486 1
1.64725269338047 1
1.98411389409299 1
2.47342614634404 0
1.91265041639225 1
1.99498299217719 1
2.00572298170149 1
2.58908780087441 0
1.59612816842898 0
1.8646402350917 1
1.50127336016569 0
1.95656350533999 1
1.87362696922513 1
1.93098793895741 1
1.85091600606151 1
2.04982250470942 1
2.08957964168149 1
2.08394822014129 1
2.52665735208481 0
2.18572355896847 1
2.38597255141865 1
2.67949549709527 0
1.93376702405819 1
1.7240257400207 1
2.07890512858577 1
1.78763635047472 1
1.98681037203684 1
1.97197871941289 1
1.84160231688662 1
2.10758537967716 1
1.41962120377782 0
1.87723132533125 1
1.89090958044874 1
2.15006726078658 1
1.84276284707125 1
1.93996064744954 1
1.96757362236772 1
2.19159560350364 1
1.87021799529818 1
2.27317017532733 1
1.91151528113704 1
2.15983385107377 1
2.04854321490456 1
2.04335011374041 1
1.70501208213877 1
2.29814089768537 1
2.09688774966107 1
1.81696829198764 1
2.15146872941533 1
2.23426098376029 1
2.09239906240935 1
2.03817927206436 1
1.60192163380633 1
1.87599916454229 1
2.08929535020915 1
1.95932274706399 1
2.28000820713136 1
1.58920977712389 0
2.09752944476991 1
1.93536832841076 1
1.91513119910482 1
1.87566525695815 1
2.49111525351636 0
2.05054241748775 1
2.00813592691656 1
2.4110632697797 1
2.50172262938598 0
1.67660975454725 1
1.97208347220793 1
2.03591513483541 1
1.92890630348658 1
2.50644251526009 0
2.22643576818629 1
2.0214255821492 1
2.0641787645899 1
1.50707285192723 0
1.97698463814797 1
2.118038021855 1
1.9420435951233 1
2.37689473214336 1
2.21652374776973 1
1.9250847580516 1
2.00690363239741 1
2.13629391952316 1
1.87468292552524 1
1.55649326445664 0
1.95320442059448 1
1.83206635573429 1
2.27960826971634 1
1.4685500570228 0
1.95546538214998 1
1.95099908519147 1
1.85929500997813 1
2.14575778635027 1
1.82918660304449 1
2.09405296156419 1
1.92251368642692 1
2.00333771213676 1
2.44237292068318 0
1.65494807233548 0
2.02616627564861 1
2.3572966804891 0
1.76639775420608 1
1.74417436907498 1
2.10042810980434 1
2.08408015852393 1
1.79562176518985 1
2.17373721844228 1
1.85445589975135 1
1.83474505732564 1
2.47203538166837 1
2.27764001277692 1
2.22228442250832 1
2.02094955949838 1
1.69998998008924 0
1.9135664836728 1
2.00789670055829 1
1.74704814295559 1
2.39531393533277 1
2.39384654674622 1
2.34087092035652 1
2.14277640061712 1
2.19783901599183 1
2.03518684840353 1
1.9012599644197 1
1.9821097018436 1
2.1528013299028 1
2.15334846441124 1
2.11629489491857 1
1.68739818061388 1
2.10776654628993 1
2.18383383186336 1
1.42872605805062 0
2.08337603988727 1
1.53988814041422 0
1.88438635792465 1
2.0396620839423 1
1.96443204052746 1
1.77405597491098 1
2.10571157950353 1
2.04659480208127 1
2.02599956422507 1
1.83585226684244 1
1.89311871713374 1
2.02636203472248 1
1.86325593219269 1
1.82507671380305 1
2.13203592815359 1
1.59753825833134 0
2.17131991365643 1
1.98366710752088 1
1.84615217301743 1
2.44897493406738 0
1.88546553299266 1
1.74143059899795 1
1.94398404532868 1
2.22749968934622 1
1.76532200985274 1
2.05442943461129 1
1.558552167106 0
1.95063228171861 1
1.94902050185494 1
1.79766920222464 1
2.2462932898993 1
1.96413816444376 1
2.08180893030659 1
2.12571129877831 1
2.07113048492618 1
1.89061180964573 1
1.71234111364031 1
2.01994562752567 1
2.08077900890841 1
1.83858537196358 1
2.28173174511684 1
2.23510902028387 1
2.00024418740054 1
2.02805029168498 1
1.96722552821145 1
1.94547382488024 1
1.81918109781025 1
1.85036570548582 1
1.92193970415989 1
1.63272463822253 1
2.2048684499915 1
1.97888462427129 1
2.0774754687084 1
2.25496501605019 1
1.90278813414312 1
2.10481966951169 1
1.94584610868238 1
2.22493010775612 1
2.06138702436518 1
1.97144203592303 1
2.13987903394141 1
1.76490539758233 1
1.99494482207827 1
2.46277972694903 0
1.76800732935233 1
2.47426897349648 1
1.88874124555988 1
2.24157784454839 1
1.94912463930774 1
1.6507457832878 1
2.28760664557311 1
1.7301664844097 1
2.43163057368509 0
2.10052184756751 1
2.17183966998625 1
1.74926588666044 1
1.65519855082952 1
1.8919456609687 1
2.21539794660806 1
1.86024761088095 1
2.46374603883573 0
2.31644163224183 1
2.02375351802999 1
1.63967023395481 1
2.33029044783632 1
2.35601167773358 1
2.06668073201714 1
2.27003763818675 1
1.81225629696905 1
2.26260909908016 1
2.39359729927793 1
1.93457135770629 1
1.74363298095082 1
1.91961301291655 1
2.36065183430891 1
1.49239364932146 1
2.25525770869629 1
1.63094824225421 0
2.20939876276205 1
2.07571679860276 1
2.07924878840973 1
1.82777814762693 1
2.05901762590634 1
2.18668430845621 1
2.13371155835796 1
2.28338644998167 1
1.96337954422125 1
1.78172653109637 1
2.14258783016083 1
1.62854579816339 0
2.17275207672849 1
2.14385970042971 1
1.79744399968286 1
1.8113244089358 1
1.44997295527378 0
1.92708838901912 1
1.73965503463328 1
2.08946568244562 1
2.04463490413246 1
1.85439326935657 1
2.16644362240001 1
1.84502161866832 1
2.10000636014519 1
1.87774516347181 1
1.75102895347111 1
1.88745687156484 1
2.06350584607566 1
2.11480697341194 1
1.88873507500551 1
2.31184369232395 1
2.15868687039082 1
2.40259183867227 1
2.1980545402997 1
1.86105573611741 1
2.09367769138098 1
1.8444457499071 1
2.03038865454297 1
2.35764724821999 1
2.2174129083769 1
1.92034403049801 1
1.74946598081797 1
1.65353694286166 0
2.07075554917205 1
2.33330366592085 1
1.8233162945631 1
2.08633873726807 1
1.84545246463451 1
1.84400835983998 1
2.08287222202638 1
1.89455367474963 1
1.95578847910808 1
1.98416995779017 1
2.34911164174739 1
2.01442676925296 1
2.08759559593396 1
2.00188061557998 1
1.70199045847425 1
2.02299796984037 1
1.95975025441565 1
1.90004997653046 1
2.11586518521546 1
2.22622981444649 1
1.95746445000847 1
2.36714481503772 0
1.93539167741686 1
1.98854781019477 1
2.09767411582126 1
1.73330435304945 1
2.06098943040868 1
1.85538563269373 1
2.20086270338446 1
2.00708106802031 1
2.38837868649879 1
1.95904612389025 1
1.9295233370084 1
1.91573161488925 1
2.145794048284 1
2.09129564726662 1
1.67590069273574 1
2.18615330039516 1
2.01746370771543 1
2.12189289488189 1
2.2886279838404 1
2.06662945425303 1
1.6966641893193 1
1.83538449597268 1
2.11390380927085 1
2.16818810318477 1
2.23898822154023 1
1.99514691183549 1
1.80315610413523 1
2.20827655580364 1
1.90688199159593 1
1.93315279144298 1
2.16005796946599 1
2.2474561034025 1
2.31113488356843 1
1.30895683862563 0
1.8599456078254 1
1.97827706095804 1
2.25562383475747 1
1.90639514146538 1
2.07759077947519 1
2.21512979350062 1
1.55739080833959 0
1.81211391460722 1
2.23158966066922 1
2.13066672363305 1
1.49529525105831 1
1.98560636411437 1
2.27334437750363 1
1.96479607954754 1
2.9875149807484 0
2.23093433207523 1
1.76933548492727 1
1.54452298475233 0
2.17252444156095 1
2.22434378972995 1
1.93958467076143 1
2.0115601129049 1
2.02831123478191 1
1.907117291055 1
1.83027647628405 1
1.48966588339409 0
1.71591013940441 1
1.90336568424369 1
2.2439886870711 1
1.78444384047597 1
1.7479067530087 1
2.42035534918514 1
2.1620920531983 1
1.98519335933248 1
2.22076494717866 1
2.04386951703125 1
2.18475875104665 1
2.16160326238774 1
1.85403614377902 1
1.78975043354446 1
2.17849861402026 1
2.07090846661318 1
2.37208807878548 1
2.17375100688301 1
2.12018555148545 1
2.02031532598018 1
2.08070995120447 1
1.97455027578844 1
2.17263347271879 1
1.98728409892952 1
2.08144132886601 1
1.99173748184087 1
1.99219283929939 1
1.85394693536444 1
1.90725365170839 1
2.31994504853797 1
2.12052599489111 1
1.98365223840622 1
2.08575857678828 1
1.87943560413554 1
1.95014991061249 1
2.01665323327331 1
2.35997721656695 1
2.20529729499186 1
2.31587202102573 1
1.95865465118643 1
2.1256909991929 1
2.25789270853957 1
1.6918146275617 1
1.53704939575094 0
2.22657437347302 1
1.90664773776809 1
1.85129765121725 1
1.78851562895435 1
1.83791571938405 1
2.21876177888463 1
1.92357952210396 1
1.88202803236465 1
1.45376966141672 0
1.87065861735687 1
1.82295308919404 1
1.99882019642553 1
1.89199553308679 1
1.90767034090782 1
2.05787690744785 1
1.988310407758 1
1.80512982760054 1
1.95203598218361 1
1.8034005415409 1
2.06889572653944 1
1.70508511461883 1
1.69991546981535 0
1.70556692467377 1
1.63139657749057 1
1.87035642896807 1
2.02625687249144 1
1.61146339413955 1
1.99737782787077 1
2.32887155898294 1
2.14491520503083 1
1.7551454271521 1
1.77760558412158 1
2.11296738625347 1
2.05616755289014 1
2.28300292655504 1
2.00811162899505 1
1.8319326156187 1
1.88507774062009 1
2.20625289070397 1
2.2938562626497 1
1.71690477924299 1
1.86994909063574 1
1.8238346226476 1
1.92891346975215 1
2.02909099547372 1
2.39251885664125 1
2.07322316129584 1
1.91759228369541 1
1.7861106453044 1
2.33880763210546 1
1.67589119444474 1
1.90711200965486 1
2.11688536998575 1
2.23983000838159 1
2.02481026621237 1
1.63922626937123 1
2.21729116136047 1
2.00277896421059 1
2.08123517822629 1
2.72746071513855 0
2.42920636310455 0
2.15931524765897 1
2.15963064131751 1
2.56696473597758 0
1.87278056129259 1
1.81649217914993 1
2.06009804450657 1
1.93011515472102 1
2.18501176863372 1
2.08714382042853 1
1.61035793782307 1
1.97814742186429 1
2.05395470812898 1
2.22938479846679 1
2.07910518059637 1
2.12977572730147 1
1.84188676007126 1
2.24822107940578 1
