# Supplementary material for: Bias caused by sampling error in meta-analysis with small sample sizes
Source: PLoS One. 2018 Sep 13;13(9):e0204056. doi: 10.1371/journal.pone.0204056 (PMC6136825; doi:10.1371/journal.pone.0204056)
Supplement: S3 File — (ZIP) [file pone.0204056.s003.zip › results N = 20 delta = 5 tau = 0 sz = 10-20.txt]

"dl.delta" "dl.cp"
5.06056764487528 1
5.09971361907476 1
5.19745384369688 1
4.62254233290911 1
4.54083213042131 1
4.93019526045686 1
4.61104475817616 1
4.94256870354816 1
5.15207393220688 1
5.12649449535939 1
4.88192561675773 1
5.6100859049174 0
4.51388186006498 1
5.38568988233811 1
5.21179771342943 1
5.37443879407447 1
5.09089412085119 1
4.76169017959362 1
5.14682437782258 1
4.97403298427965 1
5.16178524182367 1
5.09937774461012 1
5.16067598805278 1
4.9561415642014 1
4.95339215540699 1
4.94141973637169 1
4.87970596611793 1
4.87339375565996 1
4.90396825679234 1
5.37235235419623 1
5.28505457320474 1
4.89429287827126 1
4.92441159183134 1
5.23988882257009 1
4.30246300389058 0
5.01107635440869 1
5.11667314566537 1
5.22556709848435 1
4.53297427859542 1
5.04347282673389 1
5.23671084360999 1
4.69660855538227 1
4.7285489026736 1
5.1656609510484 1
4.76951350913012 1
5.04107172756784 1
4.80603776847285 1
5.24468426996844 1
5.2191337082258 1
4.97345292778424 1
5.00840821784056 1
5.06236780343614 1
4.76249759575644 1
5.65654100114259 0
4.65982936682264 1
5.04147327720434 1
4.72659688161984 1
5.49926757908257 1
5.78792199613546 0
4.71775851698015 1
5.14328335512059 1
5.33694557390101 1
5.02017608298313 1
4.8127547526519 1
5.30560076844313 1
4.53511242005743 1
5.38449405806421 1
4.88942400824545 1
5.4825698686928 1
5.42673355672017 1
5.3964422609218 1
5.00343316295745 1
5.12505641238793 1
4.88065636413937 1
5.60296857665924 1
4.57604416758234 1
4.99683020510619 1
4.65561276937027 1
4.90546725411481 1
5.59959206956056 0
4.93812141063339 1
4.65325495257601 1
5.00345410060002 1
4.61788560306149 1
4.93141003263688 1
4.8327699495956 1
5.50751237794056 1
5.04669079035101 1
4.88761128222755 1
5.12418161697306 1
4.7132679119863 1
5.50119696549063 1
4.98801227785858 1
5.37913916690952 1
5.24042035974121 1
5.02116401872671 1
4.68507427373296 1
5.14097271730991 1
4.88197186881615 1
5.18256429818761 1
4.9703842551724 1
4.95267342275401 1
4.39104094508447 1
5.23598834006329 1
5.07024166864762 1
4.70927618714158 1
5.29769965786996 1
5.23098350029287 1
5.13909691469854 1
5.1736152719108 1
5.78402629413562 0
5.0067686000381 1
5.0632323261583 1
4.38698853576346 1
5.22849110143682 1
5.16081258701079 1
4.80628047626569 1
4.88966244558269 1
4.92187325529047 1
4.805183124753 1
5.29824110848861 1
5.22891709880154 1
5.53496476820272 0
4.83992282779941 1
4.82153377748938 1
4.93352908990246 1
4.84097701062009 1
4.63179545402133 1
5.27265250218868 1
4.91591239545106 1
5.012084545463 1
5.27474956512195 1
4.44371735297158 0
4.86456527676312 1
4.95024360423139 1
5.12436892123226 1
5.20935939885271 1
4.99498168570183 1
5.18688010672713 1
5.25394703754134 1
5.21812270840945 1
5.47690903136594 1
5.05359928527446 1
5.19291146960078 1
4.77428917795634 1
5.5649964002613 0
4.40599893681943 1
4.8275105717632 1
4.7932690061629 1
4.43860948977995 0
4.95796049037302 1
4.73809377282791 1
5.39578858040162 1
4.9320550381781 1
4.87947774937133 1
4.7759839189967 1
5.02519511067686 1
5.03085733153369 1
5.67409029375041 0
4.54956992190744 0
4.9355093630774 1
5.56663327571188 1
5.04174684664207 1
5.18782550749421 1
5.17037252626646 1
5.28958594906714 1
4.3392310546704 1
4.92291213410826 1
4.7312428014662 1
5.28354280079757 1
5.13054953120197 1
4.65690277451294 1
5.61420090089941 1
4.13034622012129 1
5.52288969067341 1
4.83754242964423 1
4.82466135532929 1
5.12955525720082 1
4.69798942383207 1
5.32540960529446 1
5.05087296431088 1
5.19744156111314 1
5.13787003146853 1
4.61109182387581 1
4.73088169530492 1
4.48813755234861 1
5.0615461337025 1
4.89804683978497 1
4.77127958355318 1
4.68015542294451 1
4.7059391497454 1
5.34262844040868 1
4.81807620905905 1
4.73520622557746 1
4.8096502733017 1
4.66764251312185 1
5.14708671891008 1
5.18984356577486 1
4.67387239412702 1
5.44808437389643 1
5.08487194147839 1
5.45328504569213 1
5.02811690606245 1
4.80719046375484 1
5.52142484230488 1
5.0423165034667 1
4.34797981923856 1
5.03508833354102 1
5.04764035967357 1
4.73452555468733 1
4.84940480036358 1
4.73124230591594 1
5.1259795792886 1
5.04525745888566 1
4.97444686094125 1
4.63100299071496 1
5.98604720294062 0
4.85889793781635 1
4.92152076187156 1
5.10312107206689 1
5.03473957002107 1
5.22537547826047 1
4.88339839810565 1
4.83958966381131 1
4.86153549847043 1
5.61533734374153 0
4.78657338197059 1
4.57679551755832 1
4.8542284124234 1
5.33069274221318 1
4.4614989837466 1
4.74887774046058 1
4.7481628114942 1
4.83290477102003 1
4.30122582005779 0
5.21701585430068 1
4.74124390227878 1
4.63807575795374 1
5.6511652374652 1
4.91800807072493 1
5.0296274546809 1
4.90237677285823 1
5.28973408766824 1
5.05146631270322 1
5.34904413714482 1
5.07632459973806 1
5.27667073707628 1
4.85980699604329 1
4.88853448890938 1
4.93036803696863 1
4.69485434335134 1
4.80932363290833 1
4.62901735675843 1
5.48864880404476 1
5.14632728403115 1
5.3660242627709 1
5.11917365186009 1
4.84532959346243 1
4.72466629851015 1
4.91550208136715 1
5.63493265149997 0
4.47811260482812 0
4.72104904970094 1
4.74285911516163 1
4.40011720441872 0
5.08284613549071 1
5.10638988823353 1
4.69405947103162 1
5.08446586491571 1
4.96323477944659 1
5.08210612416544 1
5.10841742259694 1
5.65736804771947 0
4.88437522704 1
5.39126397335935 1
4.54947087466402 1
5.23134374928295 1
5.12817479749094 1
4.82085794374095 1
5.06625521798339 1
4.97496413230109 1
4.45924230325469 1
4.79606298273895 1
5.01723025005317 1
5.1392496518778 1
4.7138085680962 1
5.32410823997023 1
5.37927776865609 1
4.95756138669694 1
5.05619938675389 1
5.00120913868061 1
4.26806011211451 0
4.48741378473635 0
4.68126874790061 1
4.82250627390839 1
4.74779533736446 1
5.13898940309543 1
4.50189188916911 0
4.54112762977466 1
4.8913326460806 1
4.9933713746163 1
4.84945794421505 1
4.73816757648 1
4.78631070412817 1
4.90324067123071 1
5.2812906897503 1
5.01802554236252 1
5.43503423476122 1
4.94441677358151 1
5.32198963427671 1
4.78462806444628 1
4.59964771467877 1
5.1026675650833 1
4.63878226994398 1
4.71178758024704 1
5.26272670494513 1
4.55146661853107 0
5.09253353514607 1
5.04041382557902 1
4.08224672267885 0
4.53199816254846 1
5.2403521113939 1
5.20182753821131 1
4.60650887259376 1
4.83715012293874 1
5.54766125459005 0
4.78933451951913 1
5.26663934626364 1
5.01675389921373 1
4.66460598245089 1
5.66941590956835 1
4.8214828087265 1
4.61740051430457 1
4.97295600005558 1
4.97388750083887 1
4.66066764435519 1
5.08348604888002 1
5.04441233244379 1
5.11489913787303 1
5.2655252434573 1
4.96822988972028 1
5.07053422456929 1
4.89627959489687 1
5.23213142985709 1
5.0188910665914 1
5.53630676717957 1
5.19044770109663 1
4.9068202967564 1
4.9398435044063 1
4.88304017191386 1
5.27537097095074 1
4.82035921572955 1
4.89903790212372 1
5.00384583784795 1
5.37376137494642 1
4.42701647898029 0
4.94392146933327 1
5.395411328547 1
4.98385920775182 1
4.59840285690797 1
5.14675702604513 1
5.25412907856623 1
5.42435080072286 1
4.89514356450631 1
4.69570338731776 1
5.0927712447834 1
5.1021205425834 1
4.75033531414539 1
4.93473974719844 1
5.02750430813238 1
5.2066943246379 1
5.05940210357043 1
5.27176657536869 1
5.24752716825801 1
4.44615498773534 1
5.43717873633747 1
5.27069506024491 1
5.16597361698466 1
4.68033757580169 1
4.82527227786864 1
4.31389615984957 1
4.74506108100282 1
5.09833312761326 1
5.20063969923298 1
4.62106753071916 1
4.71006576790069 1
5.64928991141891 1
5.11030782222115 1
5.15475033008072 1
5.04674652243973 1
4.98466767023906 1
4.48171772185396 1
5.00520545897101 1
4.46934074034415 1
5.04120348273165 1
5.40674051411786 1
5.23980969021704 1
5.25943449444658 1
4.92591527581308 1
5.39937053535961 1
4.95397513754839 1
4.58001810700044 1
4.55438164139005 1
5.16107947334429 1
5.01451033385062 1
5.22977864606355 1
4.92123353633922 1
4.84093998231973 1
4.94285751376885 1
4.82790835916509 1
5.0399208329827 1
4.35281394711986 0
4.95944204371253 1
5.29698460026716 1
5.46035987363788 1
5.31826319828191 1
5.36909213937196 1
5.19332969753667 1
4.9471261340548 1
4.47589923623595 1
5.35896061604818 0
4.57788849435391 1
5.66598995481603 0
4.60562135874912 1
5.07451533075154 1
5.23054242539917 1
4.79066130008374 1
4.69599299109639 1
4.89076489958567 1
5.05520132436012 1
4.77690579674053 1
5.18701487836407 1
5.20211270090288 1
5.26890622958761 1
4.9609204244572 1
4.86118189777793 1
5.36075166805614 1
5.13902807271188 1
4.65244789245873 1
4.97430824558466 1
4.83104212731601 1
4.35817303805263 0
5.4947776871752 1
5.08181648413764 1
5.15830839616192 1
4.63966803646812 1
5.12997960341311 1
5.30186547037038 1
4.69620328990603 1
5.10690643122216 1
4.9846236789554 1
5.39879152509907 1
4.50208314302935 1
5.16048638554472 1
5.4125309761173 1
4.87335833549124 1
5.38624634687956 1
4.87171082919482 1
4.84772394863615 1
5.1296567388522 1
5.47249400793224 1
5.7437792898231 0
5.10424644956314 1
4.75423135377603 1
5.39965906200121 1
5.0186405952916 1
4.80965273052385 1
5.02187536325756 1
4.93058946808956 1
5.45610329596926 1
4.06465288860207 0
4.61385129614575 1
5.10037186087658 1
4.78173873195665 1
5.11133047434139 1
5.04592771327313 1
4.84575787619379 1
5.22595039702 1
4.93669336107834 1
5.07535149865435 1
4.79709499417114 1
4.64248477091301 1
4.93900983231082 1
5.02113971689605 1
5.05478514412247 1
5.16168987453949 1
5.30754667891306 1
4.76925648343062 1
5.11530469310122 1
5.2270113235978 1
5.06447613955198 1
4.9323111088501 1
5.096070737693 1
4.77594741775634 1
5.18796897180708 1
4.67713430487823 1
5.24898514542254 1
4.81301409928511 1
4.83960864428564 1
5.54805991506002 1
5.01895302973705 1
4.92422896654619 1
5.35971864345856 1
4.84547344430481 1
5.35638158740532 1
5.22139553729907 1
4.57682814999975 1
4.73342989145954 1
4.65780706266775 1
4.85840276733345 1
4.98191282346271 1
4.72641512843627 1
5.13852136282662 1
4.91319585571445 1
5.04443754300459 1
4.83368673789573 1
4.65079265460493 1
5.3333956451823 1
5.40491750456686 1
4.62455688400309 1
5.23780727677346 1
4.99050191907393 1
4.91846177783143 1
4.94355648179165 1
4.84047265204943 1
4.96759209249378 1
5.33624308400219 1
4.97513076521 1
5.17639292720312 1
5.64964600814093 1
5.73441324925288 0
5.08575344179493 1
4.84064330324347 1
5.31842447562598 1
5.28035126129824 1
4.71096388307387 1
5.18864363850615 1
5.36188971538625 1
4.56638251134457 1
4.92054140860866 1
4.63822208385759 1
5.68179062092734 1
4.79351369976456 1
4.79006811023406 1
4.70347594257881 1
4.800349384432 1
4.5033913851021 1
4.52231977797244 1
5.08453906209179 1
4.61193365368096 1
4.97013014325775 1
5.24695280384826 1
5.24037095969417 1
5.24643775712107 1
5.34443508901247 1
4.84091859950805 1
5.13514824827793 1
4.60851124234066 1
4.68041521591642 1
4.43869627224981 0
4.92929611206162 1
5.18335793728623 1
5.07426628405322 1
4.80978152343636 1
5.57036439054739 0
4.4053919145838 1
5.6413889059834 0
5.29128311501524 1
4.87569547512663 1
4.97554442022431 1
5.10659219134974 1
5.1068401578898 1
5.19639856695061 1
5.20335498360242 1
4.65957203469427 1
5.12134827720924 1
5.1668947642886 1
4.89351157192839 1
4.64549783278584 1
5.1268712652191 1
4.7779892186718 1
4.97861510813082 1
4.85813067518353 1
5.2995768158032 1
5.11705079387813 1
6.17488058153437 0
5.59431069126007 0
4.90064377980478 1
5.00872193164585 1
4.81116064681761 1
5.18989973648044 1
4.77030329907458 1
5.49738633207532 1
4.75453520440952 1
5.09955697192225 1
5.21776520826959 1
5.06891941494834 1
5.18820349622066 1
5.25113405973044 1
5.12548433522049 1
4.8080517740248 1
4.85897450353016 1
4.67531003605666 1
5.24132134097629 1
5.3219926141179 1
5.13202640841106 1
4.7627788533618 1
4.5053353650385 1
4.62068393920552 1
4.82471163087148 1
5.180586607537 1
4.52175109289014 1
5.10917835743533 1
5.08184831078878 1
5.06471457420846 1
4.5682066098066 1
4.73599699342571 1
5.08662993794874 1
5.29519757150196 1
4.79446444641257 1
5.27305333742163 1
5.2285893685932 1
4.92052974872538 1
4.58814702002145 1
5.05474212821203 1
4.91615912626501 1
5.34513234755997 1
4.96416538557114 1
5.07111910247818 1
4.69353684349025 1
4.71796751960695 1
4.56257245768697 1
5.17072321602321 1
4.989019442261 1
4.72539551785323 1
5.25125915063716 1
4.88530066706028 1
4.93062947748144 1
4.85693434582554 1
4.61987222601193 1
4.72276818842884 1
4.91249138490495 1
5.28721318875873 1
4.79866602108191 1
5.19040825258373 1
4.53965508440592 1
4.89388465061092 1
5.05167249960407 1
4.92255424321237 1
4.8930914939613 1
5.43651975894123 1
4.71720618949629 1
5.07458704704653 1
4.70568660551631 1
5.26197485822263 1
5.05899300950216 1
5.42353928648209 1
4.48228189846784 1
4.52962800049108 1
5.32052569154667 1
5.25363251823823 1
4.62693296350214 1
5.40333273478026 1
5.32614691514578 1
5.07197700902904 1
5.26767536411956 1
5.39867917193083 1
4.98348119947066 1
5.26191114823584 1
4.29970435188795 0
4.72021679252913 1
5.14821544059031 1
4.94990869253194 1
4.74834588624258 1
5.41042552363115 1
4.2566240824094 0
4.68656899828406 1
5.11902755199945 1
4.63920172456311 1
4.9541304871579 1
5.11137889383054 1
4.59796143985818 1
5.29162405049016 1
4.99587783748553 1
5.15931373142002 1
4.80093308542642 1
5.3634966803463 1
4.83368806748103 1
5.25848594871184 1
5.31077117692341 1
4.98330449899247 1
4.48171934082481 1
4.47486594269254 1
4.71173480495871 1
5.17753744882866 1
4.60639288621504 1
4.97579607331258 1
5.36772494909852 1
4.89702545165999 1
5.4366277170668 0
5.31842180011019 1
5.27028059438054 1
4.92330934046855 1
5.49301971288126 0
5.38846361215295 1
4.60588978073689 1
4.70827570759665 1
4.85763035181335 1
5.65904953350914 0
5.5752079796487 1
5.2390094734408 1
4.84058441967089 1
4.94997636288747 1
4.61088156883172 1
5.12691720824436 1
5.15564396824528 1
5.15783978923143 1
5.35000939002646 1
5.01668282638851 1
4.86767142668299 1
5.61061893086717 1
5.36524936729009 1
5.2926261115162 1
4.84956962684462 1
4.99106906687557 1
5.14593418244407 1
5.24603999361751 1
5.00435782518101 1
5.45495738815198 1
5.36282491447614 1
5.02548286709932 1
4.62205728898545 1
5.44977607147773 1
5.27373819835961 1
5.08739138589864 1
4.936354272649 1
5.10336290906507 1
4.97069281127659 1
5.44064253795463 1
5.11831260718684 1
5.05048525403481 1
5.12194963192054 1
5.57710712976026 0
4.96391554866123 1
5.1149106427493 1
4.63668679874657 1
4.81594057639954 1
5.10025978137522 1
4.5691721553717 1
5.23220977863379 1
4.54319733740621 1
4.62919044973606 1
5.16964834775902 1
5.0536321840276 1
4.94806415088226 1
5.03953571728233 1
5.11591236402015 1
4.92048577080586 1
5.09823179576814 1
4.73812417632735 1
4.63810951684304 1
5.42434637480414 1
4.71287575760493 1
4.87962242446843 1
5.44748281365121 1
4.81513625589554 1
4.51685273351637 1
4.90109588603891 1
5.13607878361821 1
4.95437116969833 1
4.85972297018644 1
4.83948966362282 1
4.90929186587237 1
4.89545286289162 1
5.11907527168673 1
4.8102168015705 1
4.88297843095422 1
5.13390089637864 1
4.6503811737863 1
4.82453064935622 1
4.75749004603907 1
5.18821917560633 1
5.10672564127545 1
5.05687190228236 1
5.2367731463047 1
4.51082462582216 0
5.37569881137314 1
5.21799996123758 1
4.78329113662897 1
5.06197402164114 1
5.33524822711693 1
4.66966772518468 1
5.19654739374093 1
5.05101222999693 1
5.36449233272382 1
5.10038208419699 1
4.34258174847467 0
5.07049307253037 1
5.36851721473471 1
5.49970656061975 1
5.45642828285119 1
5.37987731111125 1
4.31221005601545 0
4.92037155121794 1
5.12823817858521 1
4.86716721294694 1
4.84136614258357 1
5.28009358845412 1
5.67130867710536 0
4.94346507088064 1
5.16030106544339 1
4.82857302551127 1
5.09982751504996 1
5.07944981502843 1
4.77636523295798 1
5.02470007241608 1
4.30355424168529 0
4.80431166723587 1
4.88507517843627 1
5.48225031162877 1
4.75355024702738 1
5.37443265170026 1
5.11276555591169 1
4.53947417833672 0
4.850186398432 1
5.09078001548427 1
4.80778885917526 1
5.29885110185981 1
5.5004361114966 0
5.06755717921827 1
5.24972699443969 1
4.79496771549577 1
5.45728572324523 1
4.69097499671112 1
4.65333173309981 1
6.42971192003716 0
5.14466165165014 1
5.10931949648912 1
4.75929497695371 1
4.59334663609909 1
5.13718836185388 1
5.03778791677444 1
4.93075484202309 1
4.86619016704618 1
5.10024752199533 1
5.48900503911653 1
4.93138173328107 1
4.4315728647584 1
5.32841957491047 1
4.91656785956584 1
4.76984186424519 1
5.02492618302962 1
5.18812110760998 1
5.25885597672353 1
5.34618084970092 1
4.94607867291303 1
4.28659684869189 0
4.91025470967182 1
4.63478986467829 1
4.92010516779288 1
4.53292895545128 1
5.53016304005771 1
4.26898014417881 0
4.49911968427211 1
5.13954725137837 1
4.89789475477025 1
4.81971465644063 1
5.50789929508735 1
5.35588196783139 1
4.87591559189 1
5.58423036109946 0
5.02644470594734 1
4.60193174262381 1
4.65322175603138 1
4.89263618901526 1
4.45151759152781 1
4.93048068158514 1
4.98285455988942 1
4.8001642740471 1
5.25085173869451 1
5.04432069899485 1
4.46008997425889 1
5.24357777185666 1
4.79783853858149 1
5.05097217901162 1
4.87759067240496 1
4.75488901548926 1
5.08504058291682 1
5.04273085226927 1
4.8506231339661 1
5.19289382344072 1
4.81927632085716 1
4.70362539245821 1
4.82351258416447 1
5.0371198767007 1
5.53146954443995 1
4.65807206804774 1
4.93428333576479 1
5.43394423609562 1
4.91852961703634 1
4.74870748359428 1
5.20165863831064 1
5.2130318371602 1
5.62874605895278 1
4.745180938523 1
4.89237894856957 1
5.16547599630436 1
4.72950324003388 1
5.28184027119585 1
5.17686376948421 1
5.0616722237595 1
5.07295457329801 1
4.96420472240045 1
5.61063057751324 1
5.58189411622458 1
4.58019770196447 1
4.65549922822167 1
4.93123798454985 1
4.58983490793777 1
5.08814032166083 1
4.75873428973469 1
4.62035787199669 1
5.1695478856457 1
5.13820939916579 1
5.04096590576181 1
5.29865491677772 1
4.56127638945161 1
4.75380628640715 1
5.07181301637638 1
4.99690080991021 1
4.54355174485515 0
4.90053813859298 1
4.79856711186279 1
5.01686256652284 1
4.81409406472246 1
5.17601627566357 1
4.9687864459345 1
4.45262613656051 1
5.33105795172517 1
4.87217127637294 1
5.27787129625828 1
5.18273211280505 1
4.96272482044787 1
5.29144226504976 1
5.35234668086171 1
4.97082387821814 1
5.02272862764327 1
4.92988757225521 1
5.05431100226441 1
4.91842575831084 1
4.68199569355425 1
5.32161437753449 1
5.51586754997362 1
5.3364844794962 1
4.77866820090978 1
5.35357715946194 1
5.1754239836469 1
5.19128937576353 1
5.19476603790891 1
4.68211867533848 1
4.25827719788024 1
5.44486666332332 1
4.81440349419694 1
5.03643918730908 1
4.71738282007753 1
4.56557059649762 1
4.81724094916667 1
5.249810760905 1
5.16282081330111 1
4.49711754168795 1
5.02307541112038 1
5.36753481287868 1
5.0988961156056 1
4.86661055832587 1
5.06557883523272 1
4.15608749701479 0
4.97255390618191 1
5.11388794989356 1
5.28778608257208 1
5.63297237628439 0
4.8060080810016 1
5.3724891867521 1
5.06008022323889 1
5.35189286176044 1
4.91067439030587 1
5.17703723871567 1
5.10261874115585 1
4.55813729602672 1
5.06996572924966 1
4.92954934359961 1
4.9292253931779 1
5.41324839279952 1
5.26263802963236 1
5.15737506770478 1
4.88247133356726 1
5.14123664862069 1
5.30292266697264 1
5.27321657013422 1
5.36037221403524 1
5.15539171927519 1
4.24913378435516 1
5.28531019100005 1
4.85070293508256 1
5.17002446688457 1
5.29087881656313 1
4.42095839580752 1
5.54128378964002 0
5.06696472996013 1
4.56039467075803 1
4.84209178275395 1
5.28556829747019 1
5.15375458372221 1
4.84430849022785 1
5.21371463089525 1
4.88395680420214 1
5.02489626603616 1
5.00831934405942 1
5.47584581231954 1
4.63854827894638 1
5.37804049844487 0
4.8156595506463 1
5.08290411492018 1
4.96985796370286 1
5.63409377379672 0
4.92363801204587 1
5.26971073406061 1
5.05150840967067 1
5.31586358747944 1
5.43276847536294 0
5.32073515600124 1
5.07775491189833 1
5.20892928050193 1
4.8793590679873 1
4.78162939216416 1
5.02149064130561 1
4.93749826862933 1
5.11381639053752 1
4.78851456295477 1
5.05789451478519 1
5.56317887899364 0
5.04993312181488 1
5.27857927122482 1
5.1938768636865 1
5.24361043534045 1
5.32619604264904 1
5.0209967133965 1
4.44745752973312 0
4.48575536553209 1
4.93420081214353 1
5.23781176451924 1
4.97326256834298 1
4.63030771347274 1
5.2141368830474 1
5.03080935781371 1
5.1986699600746 1
4.95398435027351 1
5.19804433207645 1
4.95891251441047 1
5.5585033545714 0
5.074650524909 1
4.93283511102205 1
5.29508350913895 1
4.80736695831964 1
4.73589504029665 1
5.01506189030716 1
5.3502574029799 1
5.15587405417379 1
4.93387488591708 1
5.32442654483774 1
5.12437272363761 1
4.9451267242596 1
4.37317512907631 0
4.80121644150159 1
5.17672321935199 1
5.28379024183585 1
4.95848623423957 1
4.52949897531606 1
4.65770801698237 1
5.12451732576125 1
5.29433001036455 1
4.48648659501339 1
5.54381699271574 1
4.96032093958125 1
5.03403395132533 1
5.30571789637594 1
4.87282623587849 1
4.89271289254871 1
5.34753689298722 1
4.94834937680311 1
5.13343401346309 1
5.19306944747602 1
4.89032256533177 1
4.86623536741676 1
4.58896573751177 1
4.94060196322928 1
5.14382140917463 1
5.37607523314045 1
4.91357012861522 1
5.34384720596348 1
5.01112508007343 1
5.30272335624956 1
4.99493828723465 1
5.11258667667716 1
4.94508309272391 1
5.04625200579137 1
5.25239241501049 1
4.05422819697883 0
4.8460976567368 1
4.93499428355193 1
4.83882436316581 1
5.00285843590233 1
5.13548853985231 1
5.33361381953351 1
5.33956059607604 1
5.27824912385747 1
5.27949002705918 1
4.77691632995545 1
5.26149940668673 1
5.13551786840461 1
5.21876203840965 1
4.91270058268237 1
5.27961209166857 1
4.55147927833196 1
5.15857807387326 1
4.6305036733968 1
4.99730081645904 1
5.53796015675035 0
4.60392396141985 1
5.01691960288789 1
5.03002720161823 1
5.16121564634591 1
5.22799959563616 1
5.34736733452469 1
4.88461801560574 1
4.98396894351704 1
5.42976443378375 1
5.02153878023554 1
4.65343094103532 1
4.59174794403108 1
4.82640113827398 1
5.1393614298158 1
4.61559807418964 1
5.15000028898274 1
5.17720870102448 1
4.94569254524331 1
4.51979789837952 1
5.01643007108289 1
4.68068491752805 1
5.46901762052929 1
4.9810328807366 1
5.4356080739864 1
4.86560531791677 1
4.78766208495083 1
4.74967402086981 1
5.02994920163713 1
4.68675171718562 1
5.17267098558493 1
4.96203302871379 1
4.86080975973629 1
5.14281240656971 1
4.72404797263561 1
5.0366102273231 1
5.33051694301896 1
5.29442559415498 1
5.42437117531344 1
5.13282713160126 1
4.66357719794813 1
4.2214362894482 0
4.81336716486316 1
4.90440550044972 1
5.04161700320872 1
5.09503967271642 1
4.96126123969956 1
5.14755432027992 1
4.98275299268387 1
5.04762943525048 1
4.95563248450466 1
4.78784028010644 1
4.51477673519708 1
4.9509431348719 1
5.38219927340464 1
4.65680466225958 1
5.20381679275888 1
5.48756032854461 1
4.40292272776726 0
5.14018730701837 1
5.11809482132031 1
4.73818513101393 1
5.15071683964659 1
4.95135125270568 1
5.1014545315545 1
4.90308775533041 1
5.52541385739205 0
4.68536543645248 1
5.413536338637 1
4.43614229337133 1
5.08649394588717 1
4.95406147978716 1
4.6793217757826 1
5.04278064603846 1
4.52646121429404 1
5.28484836167766 1
4.75183666350941 1
4.74139300089313 1
4.73140052843429 1
5.711815086102 0
4.73069107600841 1
5.40250158248919 1
5.31585854376757 1
4.63742532782821 1
5.22259780695812 1
4.91017083989724 1
4.55529048377291 1
4.73277083861134 1
4.74774050253935 1
4.60704836070904 1
4.89952263662003 1
5.03383657560298 1
4.75698071940858 1
5.20344815635887 1
5.13999593539512 1
5.01185465184691 1
5.31734968847991 1
4.81507657828034 1
4.84633253930377 1
5.17810906386204 1
5.05349671920487 1
5.36702091441238 1
5.29355356566258 1
4.73885436645142 1
5.13317065985075 1
4.96933857259704 1
4.71623593563931 1
5.21345348140827 1
5.33233797280325 1
4.67753673029391 1
5.03494390203282 1
5.03586124322134 1
5.16766764925468 1
5.20295992587395 1
5.00895191634232 1
4.59268155547904 1
5.14851175040263 1
5.30921299289509 1
5.09850960999264 1
4.35794002892244 1
5.01581797921505 1
4.58590234907781 1
5.78057836341375 0
4.87855876970079 1
4.78115501569266 1
5.06292685243046 1
5.00357298959099 1
5.22340679073762 1
5.35392893570424 1
5.75275707054679 0
4.94150344542836 1
4.87145715277758 1
4.4203282906988 1
4.99555669263375 1
5.11231361650319 1
5.02415939082194 1
5.30640346065323 1
4.76792087089492 1
5.46387659066325 1
4.77138626617626 1
5.0512285311674 1
4.7646067944591 1
5.1176309392378 1
4.9400945689533 1
5.04781402280483 1
4.76862181705981 1
4.73726668623368 1
4.92333917632584 1
4.73159166577186 1
4.73509989156607 1
5.0620644650851 1
5.12702264439127 1
5.0821930039298 1
4.89862747645797 1
4.8484367847907 1
4.99036533653501 1
5.36306019132014 1
5.00861395322931 1
4.62353878980508 1
5.18628843033232 1
4.80318194008659 1
5.09261099251825 1
4.80014520596069 1
4.65698923760207 1
5.02312215065842 1
4.82879969071057 1
4.49846987674262 1
5.25792036063361 1
5.48109549652967 1
4.92728691512352 1
4.92694143013663 1
5.27886406854164 1
5.35314565216612 1
4.91250767863916 1
5.31655333108462 1
5.00162183257635 1
4.96846049526038 1
4.71780757546481 1
4.97922636248165 1
4.79246623389812 1
4.40415168109025 0
4.31106095286682 0
5.540345288626 1
5.20144824391593 1
5.22034601567444 1
5.48346535287386 1
5.14023091781146 1
5.06175817717104 1
4.60657492785271 1
4.87285908977757 1
5.39894928737121 1
4.82923053079898 1
5.34636789626739 1
4.85087481481264 1
4.80503636912602 1
4.74611674129506 1
4.76850363717479 1
5.16421271492388 1
4.7353856285228 1
5.07124380107831 1
4.67418801062126 1
5.87296147031295 0
5.42873014700202 1
4.97127990651672 1
4.95297701874841 1
4.86835500591648 1
4.95480007298259 1
5.17436341751142 1
4.67267508859926 1
4.81950981448322 1
4.99774838309249 1
5.03408014465154 1
4.60613071397877 1
4.69684000468151 1
4.70577914013205 1
5.16689544917081 1
5.08607033718382 1
4.98578068992702 1
5.04116470913354 1
4.73747067454561 1
5.40236838724975 1
5.20968563391062 1
5.20691825132283 1
4.91180809329471 1
5.01422084405299 1
4.99281693264128 1
4.54675208389248 1
5.18016019631891 1
4.38121990926766 1
5.13271574092305 1
5.2281057625049 1
4.8948647652347 1
4.9299620807022 1
4.83161638794857 1
4.95074441342355 1
4.51418316381936 1
4.98995458554547 1
5.12399496813322 1
4.90427419852517 1
4.71872235203877 1
4.23474370092191 0
5.06126422058987 1
4.76384574169561 1
5.37366807646351 1
4.54288377121049 1
5.10312421951229 1
5.05590899172626 1
4.65978283969685 1
5.10720699162933 1
4.7672745842373 1
5.65867449598882 0
4.56205206640207 1
5.83368366750848 0
4.69208801026475 1
4.73234235265811 1
4.64322104118321 1
5.05696247033956 1
5.02788132226152 1
5.23679541359679 1
5.40703497017423 1
4.84652986228483 1
4.97190800764949 1
4.59747310659545 1
4.45860303921814 1
5.21363460517001 1
5.26113485596868 1
5.17248226529237 1
5.16635820282812 1
4.91573717473456 1
5.21502944774817 1
4.77806156314811 1
4.86104621654587 1
4.68675427645149 1
5.47114851963035 1
4.96551281976056 1
5.06849973870263 1
4.92511004010968 1
4.74710990331507 1
5.31416026304022 1
5.18538978009399 1
4.88464659019425 1
4.60127215556538 1
4.87810577555935 1
5.13776302379404 1
4.89874988138199 1
5.21110292352928 1
4.86434519285893 1
5.67024814240928 0
4.92861010142631 1
4.78285288112286 1
5.14736995492499 1
5.04402401415864 1
4.83791703910471 1
5.00665004528821 1
4.73531492423859 1
5.50737512883574 0
4.20818663723089 0
4.79542524410607 1
5.00730152224539 1
5.23983861375953 1
5.62278690608794 0
4.67143866731231 1
4.71476572822642 1
4.84034806947958 1
4.69827056225756 1
4.75414070032324 1
4.61366793619967 1
4.6622014040885 1
4.63249820437899 1
5.33418436907579 1
4.99183288220054 1
5.33514058771656 1
5.23962703730362 1
5.39272625766426 1
4.30313988740284 0
5.03280262023094 1
5.29889744185401 1
4.81861646796175 1
4.89367174577125 1
4.88899370644585 1
5.34559246312994 1
5.39327987608917 1
5.26693210545672 1
4.75563378687966 1
4.59102465614133 1
4.5871545810141 1
4.83471644910389 1
5.52130825763238 1
5.17728763038311 1
4.68893617837432 1
5.25600842817709 1
4.37175402602166 0
4.67656381203449 1
4.9125357673414 1
5.27037043920624 1
5.43826194191791 1
4.83121463308797 1
5.00302789790426 1
5.02999658115336 1
4.93001036792653 1
5.04982100250198 1
5.25514703196908 1
5.07371309562429 1
4.55395982547322 1
5.56427483773029 1
5.42295486019258 1
4.76144812318451 1
5.23877523129393 1
5.12526111065261 1
4.86184424486201 1
5.21948802115593 1
5.11102126686007 1
5.39151842141133 1
5.16835454463269 1
4.93627069516246 1
4.99228703893074 1
4.77893078255375 1
4.53530183805529 1
4.35642115048084 0
5.05104446321818 1
5.03228608946293 1
5.42296086998414 1
5.17997591360563 1
4.90077628147667 1
4.42564403046274 1
4.77679854812099 1
5.54874364208316 1
4.924206519807 1
4.65940087936458 1
4.74975960781011 1
5.21183724988724 1
5.18813386113457 1
5.0260272542136 1
5.26630037119073 1
4.77811983652268 1
5.17021067340928 1
4.78250178977237 1
4.89822935167618 1
5.27677328815019 1
4.92643529909227 1
5.04944334665282 1
4.66781828006421 1
5.18675158948917 1
4.85992702253457 1
4.97631987596673 1
4.77182600128693 1
4.93888762681974 1
5.13540664629436 1
5.12248606133655 1
4.58730755804385 1
5.31731972814966 1
5.02883924630715 1
5.24781932523619 1
4.84308719324279 1
4.8765566888101 1
5.57104908614477 1
5.00091377805106 1
4.59579830313308 1
4.89236810046362 1
5.16469380090737 1
4.71440514231698 1
4.647782243844 1
5.19322590053238 1
5.30556238845262 1
5.01763265198979 1
4.86842442908686 1
5.45933576930687 1
4.91358954694059 1
5.22107037065894 1
4.82690544944999 1
4.67776223321006 1
4.9886444425846 1
5.66480574900232 0
4.71473705631353 1
4.68746132313644 1
5.16686120292497 1
4.65897672897371 1
4.83539732856043 1
4.88047529308563 1
5.10375878202775 1
5.28644777312887 1
4.87567053533369 1
5.44377631982107 1
5.02236377942641 1
5.1888971269337 1
5.26509373008466 1
4.90800822756059 1
5.63942321691458 0
4.94027397736766 1
5.19088469098521 1
5.34616873033582 1
5.10092664425245 1
5.25154419794283 1
4.83421408037036 1
4.61972145075238 1
5.50521927462715 1
4.73209591563889 1
5.0373485963244 1
5.07895578255698 1
5.20188922563349 1
5.13121021604029 1
4.91486963558526 1
4.90244332889336 1
5.3198561123584 1
5.08954470868543 1
4.5885459504149 0
4.55190448990429 1
4.85843332738076 1
5.21836410036867 1
5.05156578086185 1
5.31696756131787 1
5.34064800711759 1
4.68204638174651 1
4.72703709956614 1
4.78754348845367 1
5.06339937694494 1
5.00760452695989 1
4.96140818432985 1
4.89480209579169 1
5.21143195965782 1
4.92860954889374 1
5.59188005898737 1
5.19574517561592 1
4.81286505443327 1
5.21021169813048 1
4.77538374142756 1
5.02254386620509 1
5.37755599960075 1
4.80876207450395 1
5.07241030924227 1
5.20520513955346 1
5.07933965183161 1
4.89543285328862 1
5.21970899530257 1
4.88932089364025 1
4.99572674205001 1
4.86066913167529 1
4.97836075722007 1
4.88134564984127 1
4.87220988265581 1
5.4059633868669 1
5.03375485256965 1
4.75639265155437 1
4.92933576076125 1
4.74978375336182 1
4.78889407269112 1
5.34994800506335 1
5.48323404574781 1
4.99891606004141 1
5.30944182021786 1
4.56159774466178 1
5.01670889558725 1
5.35237389473771 1
4.79981310713517 1
5.10165144734108 1
4.69997206289369 1
4.49606385958409 0
4.80443946963872 1
4.82738917095983 1
4.93085987810511 1
4.99312971838218 1
4.74111924394853 1
4.8736747899434 1
5.00684293596728 1
5.2202329771473 1
4.79628963028409 1
5.38050953552582 1
5.33110415598038 1
5.30828029428592 1
5.03915903252764 1
5.32149409704087 1
5.23538302046576 1
4.93669677752765 1
4.8679351048424 1
5.1327197160656 1
4.65089603998927 1
4.84479610342208 1
4.69069743424807 1
5.19614664897335 1
4.7568738734825 1
4.79937446399693 1
4.67218894633917 1
5.03230202249191 1
5.02058757587738 1
4.49135862920161 0
5.24280561834689 1
5.63068728385664 0
4.952491457833 1
4.96347177969482 1
5.35690962293374 1
4.77348516190036 1
5.04247630433305 1
4.88281489099459 1
5.03637247639391 1
4.81296052867871 1
4.61286655559545 1
5.04739946329507 1
4.83151221907335 1
4.74323387876026 1
5.59335746599078 1
5.49412146992971 0
4.8464535661051 1
4.44589925033088 1
5.48634550662717 1
5.14229184861501 1
4.93672486407154 1
4.9787455521349 1
5.10680604237602 1
5.05583370299857 1
5.00831804710274 1
4.78907301839059 1
4.08766791810641 0
4.73282308679498 1
4.99421906789412 1
5.09399813660776 1
4.97424757837655 1
5.02790766269134 1
5.13583264611535 1
4.73137674544694 1
4.82858289275392 1
4.31906797363218 0
4.88963896985735 1
5.10620853335144 1
5.20418396631415 1
5.1911407127497 1
4.34819891660741 1
5.4017335261939 1
5.23846262698754 1
5.00553431707233 1
5.30180513383265 1
5.28167805196838 1
4.98955273156597 1
5.14166339510094 1
4.85825946780015 1
4.88059916506393 1
4.79737778550977 1
5.4463340866123 1
4.80874842540902 1
5.37720475976041 1
4.75485221802765 1
5.2132730820181 1
4.66216218183948 1
5.18613068897582 1
4.38937486022897 0
4.37278596713247 0
4.76504183380244 1
4.66974461198952 1
4.3838533351758 0
5.09443509736643 1
5.07992047099043 1
5.34853459952529 1
4.99028774725319 1
5.04046279899937 1
4.53368778404304 0
5.011950745748 1
4.92531770915703 1
5.1334557886369 1
4.61133033169548 1
4.36965435986781 0
4.82406469390315 1
5.36149540461831 1
4.83233069598151 1
5.00964860028394 1
5.10663455824828 1
5.1481437527718 1
4.88101270140155 1
5.07467536627531 1
4.74666031574472 1
5.18760789102493 1
4.58351510148905 1
5.16021159785962 1
5.01662911629298 1
5.14637998992242 1
4.94558789188133 1
5.21340687078092 1
5.0990097591175 1
5.17395405799305 1
5.39908343885659 1
4.82287990982253 1
4.79898805849496 1
4.98600533542565 1
5.15168168777962 1
5.16425457765945 1
4.95100243249181 1
5.10709849462542 1
4.65201473820971 1
4.73170673821645 1
5.31379589851561 1
5.26405748674489 1
4.72479908040976 1
4.92995575811926 1
5.299609069273 1
5.20796129936987 1
4.36963115331422 1
5.06894431249696 1
4.94220802143144 1
5.10030728438182 1
4.97416841676662 1
5.35739990325853 1
5.12866110538428 1
5.03019050920919 1
4.65524832754082 1
4.57832479058669 1
4.67402549412373 1
4.64657403824598 1
4.9068715758823 1
4.89889634361414 1
4.77380055846145 1
5.04880803855429 1
4.73419912752212 1
4.97464913458859 1
5.21273898300103 1
4.84513637849492 1
4.83495753666211 1
4.89180493957936 1
4.77497743805543 1
5.08644812167379 1
4.74411564268011 1
5.09100945962373 1
4.65716954272346 1
4.87973930573542 1
4.99741649190975 1
4.79206166634238 1
4.57824680678716 1
4.94183608555305 1
5.063712073723 1
5.11030591233581 1
4.4817288244395 0
4.79726774166458 1
5.08722158593198 1
4.42709896002032 0
4.66396543792221 1
5.2828097657064 1
5.51954343755199 1
4.78065580465828 1
5.03103265030275 1
5.35961689158347 1
4.93220451941496 1
5.44481610438367 1
4.92188908746718 1
4.78762176055906 1
4.95384198747536 1
4.59869591984768 1
5.01375435669179 1
5.1668188261142 1
5.2657516238074 1
5.13007794582558 1
4.82259876986126 1
5.31921593274623 1
4.95245682599945 1
5.14739403751833 1
5.28383761956805 1
5.08885475885078 1
4.86746840182535 1
4.92447710297447 1
5.63817788282867 0
4.98872771910245 1
5.19243151664601 1
4.89368937062721 1
5.19035219690553 1
5.42758353855774 1
5.44883804090715 1
5.42588040340824 1
4.41997189691403 0
4.75182280126176 1
5.06934499719286 1
4.68331930742417 1
4.87086962262496 1
5.23829178437148 1
5.67305952225762 0
5.00258771997023 1
4.88711902955246 1
5.4134440546533 1
5.06931675360438 1
5.18188363104099 1
5.15557688549486 1
5.23957543268204 1
4.51887196408774 1
5.66363514043573 0
5.58721554721104 0
4.52100932478099 1
4.98817164337037 1
4.87724397559745 1
4.67234201173532 1
4.69644324821006 1
5.01061212625668 1
5.1500610737247 1
4.60356976498656 1
4.85114392538116 1
4.88688907034 1
4.5883691322383 1
5.52782279879164 0
5.26934022636638 1
5.25224474747934 1
5.43364854791637 1
4.87516523573871 1
5.01775774488697 1
4.62558053589887 1
5.16647522133518 1
4.84689181508526 1
4.93145867662524 1
4.87587408742459 1
5.10909049427189 1
5.27241638640751 1
5.1412780441124 1
4.9323409389102 1
5.42557679480584 1
4.97181370960494 1
5.53517587875348 1
5.14839100701362 1
4.98276282835801 1
4.87274043335151 1
4.95658846495126 1
4.78181838036038 1
5.54758893712595 0
4.98044653553674 1
5.03192955785868 1
4.83864699649657 1
5.28281018140677 1
5.21899118209337 1
4.98987226295606 1
4.94006357582766 1
5.48827398977392 0
4.73782570317647 1
4.87248306642437 1
4.77227814757384 1
4.69879615066676 1
5.08492372436169 1
5.04079540374377 1
5.35124848836238 1
4.99141942772775 1
4.63822305408965 0
5.30020738772803 1
4.83096170238568 1
5.16893010080828 1
5.08196350062379 1
4.86947951237526 1
4.99356567139914 1
4.62181183534844 1
5.09053518898641 1
5.05604242823705 1
5.14890649982359 1
5.76053444845676 1
4.86940423435391 1
5.13889805625114 1
5.27663500586976 1
5.03391015128612 1
4.78810091234517 1
4.80530915965563 1
5.20775875286487 1
5.03310892341757 1
4.85625365518707 1
5.37834691367239 1
5.15602141034045 1
5.36743276943868 1
4.71276871621443 1
5.38642893239483 1
4.79865079576956 1
5.03695032010505 1
4.68461413241169 1
5.02258569812009 1
5.33756026413544 1
4.97797722010495 1
5.11534921194078 1
5.52207168607098 0
4.63113652120516 1
5.09062748888089 1
4.87208966240203 1
4.29402541871992 0
4.90538392126115 1
4.87287251688427 1
4.84732215860144 1
4.47207361438153 1
5.42370138924008 0
5.65380423516718 0
5.4037675134096 1
5.43408487012389 1
4.95193352373298 1
4.7673843186564 1
5.19653776424081 1
4.90461497119141 1
5.12033744043085 1
5.01954722486374 1
5.34277634922306 1
4.78361680693785 1
4.89158282917792 1
5.13675539079766 1
5.3441764001847 1
5.26214522228855 1
5.21894881056086 1
4.7918170111563 1
4.8835595319807 1
5.11231428027291 1
4.79289110445171 1
5.36804368224527 1
4.99293722172348 1
5.1462033336966 1
4.63509602880721 1
4.72704020732058 1
5.68306006814034 0
5.71142737535723 0
4.41139352678816 1
5.20115353322148 1
4.9207596674668 1
5.23529317917353 1
4.69842109998618 1
5.12237121601852 1
5.31432247517172 1
5.22400384653195 1
5.11711573259052 1
5.20962058510553 1
5.22274855745967 1
5.33732385049076 1
5.26157978798634 1
5.21618616883646 1
4.87892404419274 1
4.95256058683952 1
4.63796165595211 1
4.93743716799817 1
5.18510019170959 1
4.95500112964923 1
5.07577417093354 1
4.87586449124544 1
5.18392914174743 1
4.63811830404199 1
4.87900338051638 1
4.51190481502032 1
5.1440066948619 1
5.46200149876313 1
5.3045663274515 1
5.09690283493824 1
5.21291033993362 1
4.88470979752154 1
5.28654292038017 1
5.09011526517471 1
5.32984166936699 1
5.09463600907028 1
4.25798797517477 0
5.01398179772383 1
4.47744626472807 1
5.10419680901625 1
4.95757271235715 1
4.92275654258632 1
4.92946008249695 1
4.61808074606045 1
4.81003803200161 1
4.44374369648716 1
4.5764692391941 0
4.79502715804422 1
5.07389872599348 1
4.82386704377821 1
5.76563736066032 0
4.91655348391015 1
5.33811883438041 1
4.60289063942835 1
4.89403163106063 1
5.33805300979726 1
4.88593751631398 1
5.46985658903995 0
5.0198834030252 1
4.56725057708722 1
5.02409797667821 1
4.73385753396813 1
5.03894363630951 1
5.12047728909232 1
4.89265775559782 1
4.1421544921336 1
5.35809305257843 1
5.17912291226436 1
4.99272443207642 1
6.16353099592656 0
5.19606766061144 1
5.06985795694384 1
4.90428043254628 1
5.13222815100536 1
4.68634152646553 1
4.33464665587135 0
4.84333630149952 1
5.38347950267975 1
5.24232661549236 1
5.04389252745504 1
4.90987084422224 1
4.8296528732371 1
5.29548397971632 1
4.92085052036642 1
5.47325618177904 1
4.95978056004106 1
4.01160847945434 1
5.03200321210278 1
5.16989003106393 1
5.44276876236275 1
4.85341170189891 1
4.62026050226362 1
4.95144374355112 1
5.24079122904034 1
4.2366014245843 0
4.70421308954353 1
5.25006462175278 1
4.91446516769897 1
5.07850990402843 1
5.20013715857074 1
5.19722482489069 1
4.91738042125951 1
4.91248131422912 1
4.9633760319111 1
4.89484087974705 1
5.39717007986875 1
5.11650072536602 1
4.84457484268658 1
5.14871359833839 1
4.84268103274051 1
5.20368389062174 1
5.02716125380453 1
5.1625185123841 1
4.69846867473275 1
5.16393808365244 1
4.79566899768271 1
5.12289606203069 1
4.85147780203415 1
5.39303388513781 1
4.96350536021884 1
4.43927610122959 0
5.53217714085289 1
5.20402319735294 1
4.97807150315958 1
4.86857434908064 1
4.84348986777893 1
5.27010315258588 1
4.88354110440805 1
4.59920993346365 1
5.16792556643179 1
5.43989517800615 1
5.40518958454808 1
5.02347987282592 1
4.99624478867243 1
5.30532366711968 1
4.77488521213024 1
5.21481609708292 1
5.45737341010611 1
4.80873840619417 1
5.44965074596085 1
5.07477261619924 1
5.33502106771432 1
5.61540562546276 1
5.38338553557528 1
4.9822030414467 1
5.19190235877442 1
5.35319679384416 1
5.15393174099416 1
4.919654888043 1
4.83384094843279 1
4.88046573459172 1
5.32041547207605 1
5.19080413940299 1
4.53887785209485 1
5.22314729212964 1
4.64574478660076 1
4.61590437598108 1
4.87280695372002 1
4.78439108016711 1
5.49665684694981 1
4.65882308044017 1
5.32430746802285 1
4.94294857451573 1
5.50231589601462 1
4.77827765222508 1
4.85814993199155 1
4.55463524436301 1
4.79095173332992 1
5.06977078197458 1
4.69552281542912 1
5.20383360024236 1
5.39450441672907 1
4.97807516639643 1
5.82310834826059 1
4.63530631339225 1
4.42671562045449 1
4.9029475820794 1
4.79756679071628 1
5.02337354482133 1
4.57973884051322 1
5.36429674428227 1
5.28930605894026 1
5.29215707787649 1
5.20972771328708 1
4.79429069501684 1
4.88936145890844 1
5.06022326362598 1
5.04942283635921 1
4.80964651747653 1
4.95970230901116 1
4.83792154297119 1
4.88229396543646 1
4.87648828192346 1
5.422199079573 1
5.263584055173 1
5.36083894745424 1
5.48734618335361 1
4.61895480122258 1
4.90764429042967 1
5.35962274139676 1
5.16667416914421 1
4.98367750879189 1
5.30133183369053 1
5.0030635630851 1
4.71120290508845 1
4.90589770257934 1
5.06152814100297 1
5.71572002548263 0
4.7237162108068 1
5.52493119941182 0
4.65898736032945 1
5.33751384758231 1
4.98337480931428 1
5.23890672927557 1
4.97072126667502 1
4.1215033407058 1
5.0021002611412 1
4.98663959233019 1
5.26432794208993 1
4.930447520044 1
4.63489842482924 1
4.99123902420908 1
5.23010156115018 1
4.73816498147704 1
5.40493028650117 1
4.7180161187437 1
5.13253617647416 1
4.95464401359993 1
4.81964779488765 1
4.8390051061308 1
4.59645615689996 1
5.23648822661373 1
4.92179642946905 1
4.77749998468814 1
4.68855013801894 1
5.40637009783729 1
5.40840473990379 1
4.68173533961567 1
5.29251002081048 1
4.678677077504 1
5.07785692141871 1
5.22557069419381 1
5.25057188887247 1
4.96624720726622 1
4.93420095037785 1
4.93817693741699 1
5.1612201339894 1
4.88223752046796 1
4.85531062059476 1
5.30129673082496 1
5.1708111585153 1
5.1894551335063 1
4.93772758192734 1
4.5838558519768 1
5.55143330827862 0
5.54541138604822 0
5.39528176731004 1
4.94717098179042 1
5.37355646167035 1
4.70866417502607 1
4.86731702850172 1
4.76148403853191 1
4.60705322631136 1
4.95591141171274 1
5.00769295112565 1
5.19624784386472 1
5.04028380897738 1
4.80231339621396 1
4.97154058965232 1
4.99056245676344 1
4.87561312121982 1
5.21845004147386 1
5.17282074034873 1
5.26467186990679 1
4.80692549258067 1
5.36703432759228 1
4.89063964474862 1
5.14214247565686 1
5.24188095222433 1
5.16249226918265 1
4.81632395018645 1
5.40605140279567 1
4.91810762331651 1
5.14868407281946 1
4.75317265332843 1
5.16407694237091 1
4.94207720291367 1
4.95592518567046 1
4.37980438730043 1
5.18660756857133 1
4.75386471903031 1
4.85141383249409 1
4.56069126013401 1
5.02770409976224 1
5.24566568409812 1
4.98624786134264 1
5.0947246290698 1
4.71307929438975 1
5.07347554344176 1
5.49671514045277 1
4.87940339816853 1
4.6329401529669 1
4.89575623085733 1
4.84036125032289 1
5.06196303902583 1
5.59604956041122 1
4.75352985562712 1
5.13538583413585 1
5.09400579706873 1
5.02724552788095 1
4.99238924122482 1
5.1175831664797 1
5.26772727720749 1
4.99822225739611 1
5.13765811979524 1
5.11583830182675 1
4.85983232782729 1
4.93804265501741 1
4.90383667484138 1
5.31033953240682 1
5.02533634200474 1
5.24148762084941 1
4.87551833668971 1
4.83121749247008 1
5.41708415873919 0
4.98405656919641 1
4.97133822933358 1
5.22395573574175 1
4.8646279480945 1
4.82758073709187 1
5.06143984256067 1
4.80700874861321 1
5.06239088981622 1
4.86586398792081 1
4.63586435766655 1
5.09068555023437 1
4.91034029095485 1
4.83013798554293 1
4.91634097501707 1
5.09488412919281 1
4.94152799908029 1
4.99636076338631 1
5.01382706912024 1
5.16061230283537 1
5.0777681260123 1
5.16468657686889 1
5.20405614993641 1
5.00665763820421 1
5.03750855608465 1
4.86758857611173 1
4.61127391989098 1
4.73879237920832 1
5.34672660545425 1
5.46390188049321 1
5.01476420698074 1
5.10678366727328 1
4.60372018858649 1
5.21054350861692 1
4.38778841247084 0
5.09411670786085 1
5.14842942135559 1
5.08625618897108 1
5.3283970280398 1
5.49921653273992 1
4.63793068653158 1
4.98804980089809 1
4.81194628545046 1
4.91066073650241 1
5.24517870495349 1
5.08852719549026 1
4.92891565785662 1
5.03083139748624 1
5.14319807663493 1
5.45002414956439 0
5.19100303442437 1
4.78888385286536 1
4.79946549973469 1
4.91445024937809 1
4.45765876561879 0
4.70172378078286 1
5.00676403194516 1
4.80335175513065 1
5.0270322460339 1
5.03787643846238 1
4.83406375702043 1
4.91608913837734 1
5.57466999464363 1
5.28026974709661 1
4.88151853973384 1
4.83422407890904 1
5.14629600406513 1
4.87241064803618 1
5.29969432831612 1
4.98174310357958 1
5.19148079144491 1
5.02588980385773 1
5.10420522284539 1
4.71919833705983 1
4.46917252613449 0
4.52893845165238 1
5.53127509183052 1
5.0574766027538 1
5.6908729157257 0
4.95267025387832 1
5.05462367935188 1
4.78888789021702 1
5.19783278551808 1
5.23055813593633 1
5.37435095479951 1
4.92125104805781 1
4.19055489961244 0
5.26815667115294 1
5.02620097156899 1
4.74846531592744 1
4.96541590531208 1
5.07810554526755 1
5.17883234358142 1
4.66322461817551 1
4.96758471768456 1
4.96165130491771 1
4.84412358127118 1
5.55293085804817 1
5.14045904428927 1
4.53258055964412 1
5.13481054481827 1
5.03154508618837 1
5.03000136978646 1
4.59645308727254 1
4.67880209388781 1
5.55946889072644 0
5.49375470503686 0
4.42921304174614 1
5.34727767436475 1
4.95482239999022 1
5.28297200647394 1
5.30780065110318 1
4.91030321835496 1
5.09453975993728 1
5.27469479586402 1
5.29137090978506 1
5.32897233007897 1
5.360875961986 1
4.94106601639889 1
5.09950444235639 1
5.17161613818095 1
4.64495503205217 1
4.72630048756405 1
5.54253186495251 1
4.84402583394188 1
5.34107088901921 1
4.8608458441067 1
4.82963624345843 1
5.52716681334455 1
5.21527259399575 1
5.20949122685395 1
5.32892097626266 1
5.14212785182006 1
4.72173855170342 1
5.06000753333586 1
5.31474917138313 1
4.95184803597424 1
4.75186135108532 1
4.78680661222325 1
5.15282019175766 1
5.24369865574957 1
5.15575446255006 1
4.60266855604731 1
4.65162098899001 1
5.36180357210288 1
4.8392161386915 1
4.89718341052551 1
5.07172193219453 1
5.28851683664633 1
4.67293287094555 1
5.07478359628837 1
4.75771977852353 1
4.9339099423451 1
5.17238515707756 1
5.69465381947848 0
5.02040974804165 1
4.96841215769967 1
4.88801741325748 1
4.57816930159919 1
5.14181753002041 1
4.92560651911005 1
4.80003580842282 1
5.17382418491912 1
5.22328052823717 1
5.18529761767888 1
4.91954078010931 1
5.18402544871218 1
5.31386682455063 1
5.27501697870467 1
4.85755699118366 1
5.21758612248873 1
4.62840189825134 1
5.35195141439516 1
5.36117013633808 1
5.28825773852086 1
4.57293909055259 1
5.02033454741654 1
5.68642155592492 0
5.49664932071997 1
4.76543004571642 1
5.28212384810221 1
5.0861813046554 1
5.39749203440672 1
4.90986669735866 1
5.48643505675572 1
4.90264766062393 1
4.56534557346565 1
5.3196802137504 1
4.76387319547691 1
5.18235729788002 1
5.15794185915832 1
4.68216167741519 1
5.03916459901116 1
5.11771352429557 1
5.13982736718335 1
4.48408151350772 1
5.00433471795694 1
4.97345916298713 1
5.60180081692627 0
5.61776083202258 1
5.16979971803686 1
5.07493176358886 1
4.57271300863817 1
4.79994129632688 1
4.85954353008879 1
4.48320601169938 1
5.39181991691433 1
4.80160489985665 1
4.80868734881741 1
4.99391427839063 1
5.26182457651798 1
5.39079568779986 1
4.74454175259035 1
4.59214303706357 1
4.55968749926811 1
5.34622654042062 1
4.43325822006763 1
5.21325271946336 1
5.03425850760593 1
5.10360719643704 1
5.02708576938755 1
5.13960360389011 1
5.2380318076611 1
5.25876579619069 1
4.74771490927346 1
4.97844413740414 1
5.26903441625934 1
5.56665975194561 1
4.92552101675075 1
4.8111406639719 1
4.89759351095419 1
5.02901767154401 1
4.47873084829782 1
4.54158731181293 1
5.38020525074592 1
4.89055914581887 1
4.8585292346382 1
4.87462931068722 1
4.8942014212459 1
4.84495561906646 1
4.88705521796224 1
4.50917943212243 1
4.87422466855567 1
5.18810374183423 1
5.4805216924949 1
4.53347997359025 1
4.89683824282028 1
5.14329458379135 1
5.5172247371759 1
4.36227304593743 0
5.36074429122551 1
4.75269529209524 1
5.32594706147746 1
4.81768236472881 1
4.75021361432562 1
5.08625870969232 1
4.61275073685076 1
4.89290752786171 1
4.95656266529781 1
4.43169187678388 0
4.64305852937025 1
4.72860722661778 1
4.92683378975799 1
4.90712256519627 1
4.74733968736482 1
5.05185211791333 1
5.00693686331017 1
4.43342296738745 1
4.87628746384863 1
5.30051210768142 1
4.92112705340151 1
5.1494029523425 1
4.93777400404891 1
4.87999229926976 1
5.39624593351893 1
4.89026629070309 1
5.36889104737741 1
5.08686256137208 1
4.740349130343 1
5.16874381224767 1
4.8869776936065 1
5.25642148960159 1
5.02120618421334 1
5.04319723880787 1
4.94777434496075 1
4.49804143187708 1
5.28425628032492 1
5.29019655468085 1
5.32760757153406 1
5.11786483767847 1
5.06062119195218 1
5.07092463456545 1
4.894451963426 1
4.69637446871626 1
5.084139001685 1
4.52655753133918 1
4.17212786584259 0
5.28327433813526 1
5.11335696404844 1
4.91174782353988 1
4.58335979809115 1
4.94571941931295 1
4.83878610780057 1
5.3427912204589 1
4.97842364129111 1
5.21411971511587 1
5.5988702620411 0
5.21132846438128 1
5.33288605992529 1
4.85169365549096 1
5.66046033701789 0
4.9365983794383 1
4.86525192127209 1
5.2876308142168 1
4.99046405650841 1
5.30463742751198 1
4.9671752233241 1
5.01327760377194 1
5.09403625503979 1
5.51872750861205 1
4.91387007527076 1
5.33129857168875 1
4.6615307765172 1
5.19593123307294 1
4.94679813565081 1
5.01875286836118 1
5.16523741148043 1
4.76566170963124 1
4.78987716547288 1
4.73716871586247 1
5.26989560398791 1
4.75404098509626 1
5.05930070485284 1
5.1896042475509 1
5.14256655110137 1
5.21133412650164 1
5.53146016012261 0
4.80121607113144 1
4.97395418934428 1
4.49400532470826 0
4.96647338979855 1
5.22553406407589 1
4.98255666587387 1
5.16963854083235 1
5.36624190481323 1
5.19128230406555 1
5.03069139795999 1
4.69399396276363 1
4.85954536283594 1
5.0964097199491 1
4.80072802529928 1
5.46760464190788 1
5.31537383231346 1
5.06960157765289 1
5.22773507277546 1
4.99358926094283 1
5.47093446510211 1
4.87648198613278 1
4.87316534114975 1
4.82243174999832 1
4.72635831038567 1
5.06707853661141 1
4.79367655672949 1
5.47125320742674 1
5.13615991511387 1
4.91756841545721 1
4.94675560253051 1
5.14024544745196 1
5.32809872342401 1
5.12475004397302 1
5.2608907345668 1
4.83816151807994 1
5.08995882918063 1
4.80877769649093 1
5.01367547237869 1
5.26296870868063 1
4.76085449379303 1
4.89725401498214 1
4.96807699801617 1
5.24246627498074 1
4.44720893000497 0
4.91562854612327 1
4.71547324566011 1
5.19696860716268 1
5.10759153319841 1
5.23989419309876 1
5.11730274626676 1
5.18997859709537 1
4.17875489368002 0
5.11336863541902 1
4.62430168080568 1
5.31232952434752 1
5.13196385070746 1
5.25276047083749 1
5.10721179775748 1
5.5677091590246 1
4.6039673415983 1
5.4554054855592 1
5.08192318198082 1
4.5397257343278 1
4.60627113247442 1
4.70053820291875 1
4.98816510245263 1
4.44344664152568 1
4.93777371328881 1
4.82883606055456 1
5.28572105317452 1
5.04090736716941 1
4.87702063316249 1
5.13939307891746 1
4.94212797511755 1
5.22166030173113 1
4.94900594950474 1
5.05884387187853 1
5.16684543875993 1
5.04571712114146 1
5.09894733740882 1
5.12698142389144 1
4.7570648460148 1
4.79864476356761 1
4.70953643507411 1
5.56549575617457 1
5.10712618709368 1
4.94740523769376 1
5.18383004350494 1
5.43857408173063 1
4.92469312728435 1
5.30278726219245 1
5.23494667254475 1
4.80402148194947 1
4.93765256715877 1
4.98881187504458 1
5.31750822950024 1
4.78550876396738 1
4.71324271365457 1
4.8439068921392 1
4.8795940424732 1
4.97987218063614 1
4.72546891988071 1
5.06689174270837 1
5.05137170046232 1
5.30511174858262 1
4.79794189226421 1
4.65030525855336 1
4.48777361739295 0
5.15245902193894 1
4.73319883194022 1
5.23806177315846 1
5.11612551294495 1
4.97390419937254 1
5.22773546379854 1
5.24526635809417 1
5.08876682131939 1
5.12942525957149 1
5.04177538623365 1
5.12708258954516 1
4.93908209528999 1
5.2568119049994 1
4.99069659001434 1
5.40561109142061 1
4.87740903855731 1
4.76789204472891 1
4.71294490707556 1
4.6236910187919 1
4.99773138941424 1
5.00630882879645 1
4.90734023046137 1
5.70828904993528 0
4.97286334505815 1
5.19860178103078 1
5.41315643951214 1
4.87833706318919 1
5.3084797526055 1
5.02305546488325 1
4.9518350591615 1
5.27047196828862 1
5.05795183248366 1
4.90768753835381 1
5.16265759581416 1
4.70315171253197 1
4.94123423874483 1
5.17488125564113 1
4.61625277084112 1
4.96937767219692 1
5.58012225367128 0
5.0919489004948 1
4.77366666907246 1
5.23339896071052 1
5.28928600682717 1
5.09059360979867 1
4.62205933981854 1
5.53385900331519 1
4.44033283712217 1
5.33842624708693 1
4.90198897306865 1
4.9933296416543 1
4.83920827555367 1
5.1014385431287 1
4.56707366047185 1
5.20764014455245 1
5.04542699314247 1
5.36010596775431 1
5.12689595133675 1
5.39613222647988 1
5.24268904128436 1
4.91809301548184 1
5.44729424952068 1
4.95089942639905 1
5.35133000165359 1
4.90566974543313 1
5.12230939477004 1
4.86479499656703 1
6.03241997629591 0
4.74265598034041 1
4.9889039404159 1
5.04537862006384 1
4.97003355753262 1
4.73857093688814 1
4.64480183158501 1
5.04301504521145 1
4.54223736601231 1
5.21447330913647 1
4.37433405322488 1
5.33970984648172 1
4.58650757577816 1
5.20813856544106 1
5.01764655204114 1
4.80192996736324 1
4.48105862591894 1
5.06070397331432 1
4.95299614054968 1
4.78960959112862 1
4.5044844358432 1
4.8499158159792 1
5.15481926108165 1
5.05080355594527 1
4.57814618365002 1
5.17519788779689 1
5.23157510475689 1
4.79499779919819 1
5.20025230524616 1
4.68163397622921 1
4.87747180764633 1
4.77137668049975 1
4.92211869259966 1
4.89504925965908 1
4.61926246071072 1
4.65541788147995 1
5.25444827905903 1
5.12253997292044 1
4.51647950089019 0
4.96515330525483 1
4.68032620850058 1
4.72668408370793 1
4.64172419211231 1
5.00763586904144 1
4.57915363925492 1
5.40286792056931 1
5.1619572865626 1
4.41236148989044 0
4.77002355816652 1
4.72088733575312 1
4.55712748065572 1
5.20448994953676 1
5.58625001290741 0
5.10356034656004 1
4.94302999174321 1
4.42066081527545 1
4.84128708002651 1
5.30479706713712 1
5.18624763840614 1
5.07750851641545 1
5.68959730212733 0
5.00717837835831 1
5.56672221461152 0
4.6023023587188 1
5.01192651338034 1
4.68851702777797 1
5.33665148147734 1
5.57332430379178 1
5.10228556423699 1
4.84122079070501 1
4.61273969349129 1
4.8277043198956 1
4.73940792221941 1
4.65621188994441 1
4.67159489977713 1
5.46080178344949 1
4.84833073043513 1
5.0515779956396 1
5.49049362269679 1
4.81450982287142 1
5.0532495306348 1
4.92815542419496 1
5.30326942337022 1
4.92894522824417 1
4.93630655501095 1
5.1373181891172 1
4.8020783715364 1
4.7593754920598 1
5.39432670783807 1
4.73699589772505 1
4.59647878702736 1
5.01345219151013 1
5.1616595357429 1
5.23183409377079 1
5.20497933043133 1
4.77234614149326 1
5.22187130095577 1
5.51260450703287 1
4.75519762261465 1
4.69227393151867 1
4.29606362731748 1
4.85356101171043 1
5.25175023887237 1
5.10803245105285 1
4.95061201325983 1
5.00022425878868 1
4.85023496244584 1
4.7149453418197 1
5.16318380857107 1
5.09061376403474 1
5.24721229255867 1
5.57942126768579 0
5.0353890529985 1
4.899042749178 1
5.05513234704667 1
5.17046858973007 1
5.38284821903563 1
4.63120846207861 1
4.92874324597316 1
5.25886046698201 1
4.92579498569977 1
4.92775567108761 1
5.41103927380812 1
4.75873146163336 1
5.11804589212684 1
4.70220040625113 1
4.96090337728379 1
4.45672748201734 0
5.15851335609733 1
5.0642824489085 1
5.16631874510823 1
4.95430711511398 1
4.89056012409394 1
4.64234457955069 1
4.83881235189535 1
4.69833863314454 1
4.94320675071071 1
5.18912373369916 1
4.66896698037746 1
5.06509914032842 1
4.90348912659297 1
4.17021107273142 0
4.74531805875753 1
5.04536601793146 1
4.8887371674763 1
5.6157330646503 1
4.95785201801115 1
4.67565445287627 1
5.60815936613364 1
4.90557118026523 1
4.60571609759159 1
5.33718749864081 1
5.22333087784239 1
4.57057142157965 1
5.0287396418482 1
4.99424943447218 1
4.81249227155753 1
5.24886930958368 1
4.68605523792726 1
5.24226699494795 1
5.31250290952587 1
5.25474979524018 1
4.44452865588158 1
5.07083806293297 1
4.67518442589174 1
5.00560464553521 1
5.15372421320123 1
5.31650982012731 1
4.99682110402885 1
4.93222085073605 1
5.67655821098361 1
5.09888946324613 1
4.64322286927107 1
4.8079326079413 1
4.8905474412832 1
4.8169071140212 1
4.94103567101651 1
5.00479017315986 1
4.54798607240867 0
4.86390926214057 1
4.85796847466155 1
4.98363502238302 1
4.93079342163731 1
5.0546906702276 1
4.94178527575572 1
4.82176678671394 1
4.80441992563602 1
5.20174724368485 1
4.89397110968664 1
5.49671294703896 1
4.48203353525219 0
5.17153124821791 1
4.8488074382075 1
4.97739911370456 1
5.23289551183994 1
5.32171759051158 1
5.06260691434272 1
4.80210508878553 1
5.18396203326836 1
5.18758535762509 1
4.49319331379605 1
5.28646880797931 1
4.93318456015173 1
4.81685615558985 1
5.4777314243301 1
4.45094411850122 1
4.32988459007174 0
5.17943777412381 1
4.63851921172806 1
5.38003310651417 1
4.90654523464181 1
4.83423145892676 1
5.28224908012926 1
5.44649495833074 1
5.30791704402407 1
4.70094665697374 1
5.22394816122203 1
5.46681695031313 1
5.09661792966226 1
5.34034598868421 1
5.12990007428301 1
5.48948102130169 1
5.158075464565 1
5.30605420127741 1
5.211914607645 1
4.73375098256332 1
4.58437362158464 1
5.01131705533189 1
4.98302501086465 1
5.20458298187488 1
4.88480270292855 1
4.64597662867653 1
5.79335376008163 0
4.71144545033142 1
5.43691441295804 1
4.58818739034762 1
4.65545147379661 1
5.09296505584101 1
5.35061865589495 1
4.77000904670623 1
4.97604246188507 1
5.24667076893957 1
4.89860890503478 1
4.65073642950466 1
5.24723393079691 1
4.88783186099674 1
4.76680231573969 1
4.95862174856228 1
5.48029409984126 0
5.40089513904493 1
5.03180865624854 1
4.70567599390743 1
5.35869436147258 1
4.88984282572164 1
5.24302023102398 1
4.63411141755987 1
5.08459090299903 1
4.7536378868457 1
5.25637875139329 1
4.80008836148507 1
5.07177483690846 1
5.20533627773009 1
4.67557197467217 1
5.12001251550293 1
5.33047527413965 1
4.81230449963822 1
5.10299731126122 1
4.93879515331093 1
5.09051078181974 1
5.39030175927644 1
5.11828023126292 1
5.1282452052687 1
4.87884429615893 1
5.27370352934067 1
5.57442301224556 0
4.7608395993595 1
4.4796726159344 1
5.15508655096373 1
5.09729592236596 1
5.06583090959224 1
4.97511174207454 1
4.95701142622184 1
5.3703089621901 1
5.07359968316139 1
4.88525957329031 1
4.72522354995645 1
4.74297456728074 1
5.04701155295677 1
4.8444842790317 1
5.29045657415127 1
4.60876504426069 1
4.99117915262575 1
5.17074273892511 1
5.06410873756746 1
5.52539033688656 1
5.43635915301802 1
5.02986670263015 1
5.30145951982298 1
5.22239899097053 1
4.77582151686916 1
5.21558372713164 1
4.75721784242149 1
4.99928964391591 1
4.70797551786745 1
4.78594158071637 1
5.21118968250236 1
4.70502785094125 1
4.79804662333167 1
4.53037094704241 1
4.82110846561479 1
5.16482710984908 1
5.04570571536371 1
4.83211303002135 1
4.76367059529569 1
5.41390770276159 1
5.05324824569413 1
4.83046513984752 1
4.78298003642728 1
4.29020310453697 0
5.06316121867952 1
4.87455429636143 1
5.12085469749462 1
5.12365041261334 1
5.33864197119375 1
4.98418297672236 1
5.02658896581877 1
5.12508906427406 1
4.69544724751482 1
4.94601281544784 1
4.9541018893255 1
4.41227104512151 1
4.81193800258986 1
4.93099518714122 1
4.92823784200145 1
5.56260768954028 0
5.02099745308739 1
5.1199439842748 1
5.26652095219622 1
4.97003072751888 1
4.9029604916814 1
5.11825783546984 1
4.65441541211981 1
4.7981486226398 1
5.22794755792831 1
5.03842583749288 1
5.39637760427688 1
4.80229293838773 1
4.98354352807418 1
4.88273864864192 1
5.07673363973457 1
5.04391298080647 1
4.65391129527189 1
4.85576623697672 1
5.09493692165029 1
4.78981321076218 1
4.54546292171672 1
5.42450804328687 1
5.11944668398431 1
4.75453937273466 1
5.28244352456152 1
5.00716478931561 1
5.23262995230914 1
5.68200472390885 1
5.36257459071484 1
4.63728924565315 1
4.89149401528639 1
5.07582647601408 1
4.84062850141041 1
4.8061205199103 1
5.32496311959182 1
5.1684277109257 1
4.69848982783378 1
4.96354352980814 1
4.81759608346036 1
5.32324964528512 1
4.61104635577955 1
5.30191281425523 1
4.32712829893045 1
5.0016202010245 1
4.85273356540901 1
4.78701072585096 1
4.85300886704756 1
5.01645731501164 1
5.01363777544279 1
4.9191198745702 1
4.82101846412843 1
4.86106673142788 1
5.09908931458835 1
5.40443786676702 1
4.42077640327754 0
4.84509880805373 1
5.18636945142724 1
5.14388454410934 1
4.68710883502407 1
4.81153787793212 1
5.0407240799144 1
4.6694005551688 1
5.18453788884476 1
5.25105441094403 1
4.70222350910516 1
4.84135895514414 1
4.87864637364764 1
4.89350351355144 1
4.59119824108073 1
5.09623703905167 1
4.43261182497934 0
4.70893414742629 1
4.62554374298738 1
5.29891815773769 1
5.02173463876874 1
5.08729696791674 1
5.26002606177146 1
4.94174353363214 1
5.14476905386844 1
4.99965624731535 1
4.93626526163502 1
5.32318597281965 1
4.55179802321612 1
4.84332369687109 1
5.01777124848558 1
5.17402245699363 1
4.70121034712484 1
5.16389333637446 1
5.05841719631924 1
5.08979959464839 1
5.12723487192266 1
4.91128760112031 1
5.06841192458463 1
4.69662224581193 1
4.89821887569504 1
5.2153249843463 1
4.88240908849321 1
5.02347860020715 1
5.27827075290583 1
5.1425625483288 1
5.03018359918128 1
5.1337599669907 1
5.67056892949141 0
5.26813718342439 1
5.24544745592373 1
4.90398930311354 1
4.68542161727036 1
5.06369036569954 1
5.06263881066655 1
5.32457196469832 1
5.31307006733063 1
4.79695278779579 1
4.96635416963523 1
5.15305464045514 1
4.99670408512076 1
5.60622869834627 0
4.99932984490564 1
4.99261433466418 1
4.8951191031372 1
5.16808132802361 1
5.67544090848258 1
4.91933075742641 1
4.66597389138238 1
5.2305582052475 1
5.20638795326796 1
5.10417217320325 1
5.16506948191184 1
5.18691105684683 1
4.78542010190215 1
5.37648885174973 1
5.09231058907354 1
5.01106403273572 1
4.99696480843058 1
4.9683064937349 1
5.28656645934723 1
5.16238403937769 1
5.27925532392296 1
4.6000498689377 1
4.59527656124177 1
5.25696375977007 1
4.60616452147117 1
5.13838367958288 1
5.27294493323244 1
5.08429129710781 1
4.44743909445314 0
5.20356978263742 1
4.92956328120651 1
4.7821550560163 1
5.13901828846946 1
5.18824484290836 1
4.85073836457697 1
5.05580855413814 1
4.8975860340482 1
4.57193446431883 1
5.02191085645062 1
5.24633208736122 1
5.16806063409547 1
5.049634125505 1
4.97297008487747 1
4.56893557549695 1
4.53435794759324 1
5.10091674649914 1
5.22061343414534 1
4.74355512370576 1
4.35040803773113 0
4.71025362422048 1
5.35391478832745 1
4.62676120333105 1
4.93319779314983 1
4.78748412062598 1
5.60036983569611 0
5.1836967576721 1
4.77542411874964 1
5.41887764280904 1
5.29523075059291 1
4.96428707634061 1
5.12677296363841 1
4.97251435837866 1
4.98267711985783 1
4.60947832977164 1
4.87340773173544 1
5.15672960564491 1
4.69158517758891 1
5.28105421424645 1
4.84726939468375 1
5.23976443998235 1
4.94665560122825 1
4.72126766953979 1
4.93176032898822 1
5.209846879561 1
5.06124240326378 1
5.21114155130022 1
4.84509155256514 1
5.10349060531306 1
5.02177071047657 1
4.97237178616861 1
4.59298483203555 1
5.10770041726781 1
5.9063909027039 0
5.23395520127612 1
4.67127502573749 1
4.89283369529499 1
4.74106358033326 1
5.17420965015774 1
4.913598745721 1
5.750074791312 0
5.26437148978596 1
5.0282774151768 1
4.84407632148819 1
5.00444467799136 1
5.10207853042179 1
4.974239641711 1
5.12564221284541 1
4.49044258979238 1
5.34980652442137 1
4.84332226789336 1
4.58531655174401 1
4.99813381726895 1
5.09997694853197 1
4.69951404816035 1
4.59961129109021 1
5.25455708727445 1
5.20795094276331 1
4.89282351133753 1
4.88895923109821 1
4.93151230063108 1
4.98981312749633 1
4.75807615005155 1
5.2875505280343 1
5.21055846680701 1
5.54122379789034 1
5.31642040596767 1
5.42137605909028 1
4.87388427702599 1
5.01635015124248 1
4.35480942444162 0
5.29539961182659 1
5.18742462570252 1
4.6893972964431 1
4.78372124708002 1
4.82017286089065 1
4.57759466039454 1
4.97927571814968 1
4.94108959971151 1
5.31911820871744 1
5.00437843423541 1
4.98472145462955 1
4.94026335468193 1
5.25922536291454 1
5.29290973609109 1
5.05396586965831 1
5.5497867124624 1
4.99003203235347 1
5.13838177156753 1
4.75465204542592 1
4.83638515119285 1
4.68391491991838 1
5.47929082130071 1
5.07191382370242 1
5.12348613459222 1
5.02091598257216 1
4.57223940446382 1
4.91316153166739 1
4.86242027805396 1
4.73216239643665 1
4.69511068876156 1
4.86579797632385 1
5.0144270852819 1
4.88709362170712 1
4.84566179503303 1
5.32655261482845 1
4.76289260617724 1
5.33542921308931 1
5.01477066029573 1
4.7781469621557 1
4.89940036509865 1
5.1533725390233 1
5.27361666148367 1
5.06983294375289 1
5.00841247574901 1
5.03570747035079 1
5.09287653377838 1
4.87432533815645 1
5.0746922223844 1
4.6696918585688 1
5.15748978460494 1
4.96411976491722 1
5.00232329965872 1
4.81548088746203 1
4.99357822746048 1
4.85991233487301 1
4.96256350204451 1
5.05660456893794 1
4.46494741425577 0
4.78445693874387 1
4.63522194738958 1
4.90734799553016 1
4.94676272189835 1
4.8625447449272 1
5.11754111742417 1
5.01216976392682 1
5.44736461517294 1
4.80578049528366 1
5.61640722390315 0
5.44992193743719 1
5.04809063022941 1
4.56705070305677 1
5.04497851699449 1
4.9587258389921 1
5.13940994284973 1
4.74683428597589 1
5.31465425653354 1
4.7835363262317 1
4.94818202400883 1
5.20261629167139 1
4.60350593140345 1
5.20631172127421 1
4.61052121321644 1
4.50796641311698 0
5.37533974495176 1
5.04854780898768 1
5.19097803771368 1
5.2041905177088 1
5.56516317162141 1
5.08262592523444 1
5.37828883669461 1
4.91948013745978 1
5.68019253663716 0
5.52172858891597 1
5.39409811663974 1
5.29030755604034 1
5.43346740700805 1
4.72624305050264 1
4.97819035906012 1
4.94188645196937 1
4.64587198492353 1
4.54094221555362 1
5.39102869992468 1
4.98823148911167 1
5.40949498448812 1
4.67889365585576 1
5.29222412231926 1
4.95235821451331 1
5.09882624094897 1
4.86492868765185 1
5.06778745334336 1
5.03055900648689 1
4.63964840698682 1
4.96980695709205 1
5.18207501551543 1
4.50640779835448 1
4.81123599855631 1
4.6237851598828 1
4.52120799066797 1
4.91843701049866 1
5.01016322742235 1
4.97950066845797 1
5.13802610419831 1
4.8442250145905 1
5.55892468140567 0
4.92827411886698 1
4.97803078065134 1
5.10302633420891 1
5.29144820534886 1
4.8532915960322 1
4.40122651216794 0
4.64902704430543 1
5.51557404512083 1
5.50645023003318 1
4.70502496456154 1
5.1024844677275 1
4.56444519640525 1
5.35420338812738 1
5.31388392586434 1
5.1772067537265 1
4.54665938813414 0
4.91616576149094 1
4.90408204768287 1
5.02664148617759 1
5.40792515112773 1
4.66550986621912 1
5.41924964879518 1
5.14265381345557 1
5.27374500531955 1
5.19383277328912 1
5.21623935474599 1
4.40268905969953 0
4.96156089991268 1
5.06719096800638 1
4.85356491271669 1
4.48994094652257 0
4.89830537704009 1
5.30841515434076 1
5.19222393263196 1
4.73294866555045 1
5.24812106960487 1
4.7153049963394 1
5.22841372843767 1
4.90883152302768 1
5.23191589924282 1
4.87815990760632 1
4.5977268885275 1
4.9199165878323 1
4.77589216540759 1
4.77762242609766 1
5.04954954792225 1
5.18134594100104 1
4.79133609330314 1
5.35190330528011 1
5.3071509953954 1
5.3513659606856 1
4.73668018733733 1
5.15810888114926 1
5.02102097650767 1
4.88892280706165 1
5.52164342683583 1
4.94237326137207 1
5.01054497959616 1
5.18522196858358 1
5.26858127641003 1
5.24513495558722 1
5.08526094883554 1
4.85971075164158 1
5.15943610311789 1
4.68946290540868 1
4.5141004811083 0
5.05600592797254 1
4.97662744339295 1
4.75856276410158 1
5.04467658770942 1
4.60919758101468 1
4.77085539530771 1
4.88563087008505 1
4.37782795443213 0
4.93394592417206 1
5.21185859620755 1
5.71699464530228 1
4.88647693162568 1
4.52755288685274 1
4.80923821561512 1
5.01752930532999 1
5.0011362957249 1
4.59979128337032 1
5.1230738924851 1
4.85471281062087 1
4.67665988525691 1
5.14392281973678 1
5.0681504825515 1
4.87572819795985 1
4.8244232000009 1
4.94285173378169 1
5.03996253997245 1
5.03594266851399 1
4.78689371149818 1
4.75355313443746 1
5.39444683199873 1
5.10297059794323 1
5.38420156806402 1
4.41527995633586 1
5.08933722876084 1
5.14910013739934 1
5.11804986475004 1
4.74262126677003 1
5.01845468191172 1
5.07667313457033 1
5.00232982028894 1
4.81001216704397 1
4.87485424110389 1
5.4061972417799 1
4.91308216809867 1
4.49206357531105 1
5.0614382057032 1
5.04770540736689 1
5.05594786458166 1
4.95979129064305 1
5.10783154790118 1
4.88508056004352 1
4.78226653338685 1
5.15309850723926 1
4.86950156720321 1
4.97957821525797 1
4.49976276285938 0
5.05509608401987 1
4.70123359280863 1
5.39654161069412 1
5.18235426100297 1
4.79213565748429 1
4.63321565994842 1
4.43835847716211 1
5.27027464136705 1
4.92765161704941 1
5.03735470828495 1
4.66281588239075 1
5.00254754485457 1
5.29985325660872 1
5.16415911978272 1
5.3711568460146 1
5.27047626194687 1
4.68605774032299 1
5.29557925901197 1
4.58095033392986 1
4.51545855266745 1
5.01197265294432 1
4.96393961458502 1
4.7474372635035 1
5.25625084440372 1
4.7159226615386 1
4.57192026115639 1
4.82403507544339 1
4.82868359037146 1
5.03229902852947 1
4.91653677109233 1
5.13405281698728 1
4.80701240174446 1
4.84817350675313 1
5.48080363610266 1
4.63671019143185 1
5.00910477890113 1
4.66841643501453 1
5.30366834400758 1
4.75504210857998 1
5.14470300953053 1
4.64820714463707 1
5.16792756689557 1
5.11623926086421 1
5.11323898655582 1
4.61241851518978 1
5.16348296337633 1
5.05522043642112 1
4.65274441265693 1
5.24091948512895 1
5.16687625045733 1
5.4079992251848 1
5.29152101155189 1
5.07361186757055 1
5.53681040943673 1
4.59256117385657 1
4.99783788220671 1
5.11002533915187 1
4.86420766346302 1
5.01261421808436 1
4.96630921910918 1
5.42428188000436 1
5.03816468481271 1
4.97895670083162 1
5.06389814833476 1
5.05070264171901 1
5.42177961447593 1
5.30038512205918 1
4.92472464811655 1
5.25567845557112 1
4.95712788923722 1
4.7268796644943 1
4.90825422561881 1
5.28555509170528 1
5.03477666354326 1
5.18712054204578 1
4.91135174627635 1
5.21620516572626 1
5.66354343976398 0
4.42940304397689 1
4.42095016043615 1
4.93498365300777 1
5.12013974298904 1
4.75787059976853 1
5.1799937181136 1
5.32011286238527 1
5.09468688879122 1
5.79874502783885 1
5.22962492766696 1
4.88462469987238 1
4.58388862239815 0
5.35868332131745 1
4.91153472316972 1
5.13896070943722 1
4.50912207627833 1
5.27893682288267 1
4.72901343438602 1
4.88962812625953 1
4.5696055060596 1
4.94158592443626 1
5.39739571192101 1
4.87562329902426 1
5.04203774954118 1
4.97272182524415 1
5.05726495806641 1
5.34087514208725 1
4.89985209086713 1
5.29648569214817 1
5.02357690643187 1
4.55328022580899 1
4.79351632538007 1
5.06782322451641 1
4.93773420910687 1
5.18374598331285 1
4.94222774917041 1
4.6591237283434 1
5.197479436766 1
5.18462859572392 1
4.8675749758586 1
4.96292174854762 1
5.1065391967535 1
4.63503614776403 1
5.23771178106456 1
4.8070680093508 1
5.00659847350631 1
5.60290282206386 1
4.78295665495451 1
5.7223914814367 0
5.23278788975446 1
4.95191718081308 1
4.9541655336459 1
4.60626054063171 1
4.81550764454648 1
5.15588549607778 1
4.95931123025381 1
5.47649124432949 1
4.99894017750825 1
4.90711863706612 1
5.76691356123712 0
5.06739369252624 1
5.10740591388083 1
5.19720603312958 1
4.98639372577283 1
4.78426755912148 1
5.47046588448598 1
4.98784373415108 1
5.15831324228433 1
5.24452007104422 1
5.5734004364773 1
5.27134677869312 1
4.79407839644439 1
4.75126704422089 1
5.7055472908183 1
4.89101344016491 1
5.15445726723519 1
5.26509465615701 1
5.09667643551299 1
5.29886078357909 1
5.4136532225558 1
5.19631360259346 1
4.66272633836501 1
5.39383678087783 1
4.8499802678656 1
5.15235667713176 1
5.08237490996312 1
4.59461440117535 1
4.97100641304516 1
4.90264645235525 1
4.76518337979881 1
4.83895458630156 1
4.95530761972875 1
5.15350078255433 1
4.91549074584481 1
5.20636022785376 1
5.13809049463295 1
4.99259579107863 1
4.44881763745891 0
4.98028969707613 1
5.26503637605859 1
5.13886353408992 1
4.9912442878043 1
4.75387686410882 1
5.33827413524848 1
5.36474289926938 1
5.05488489974336 1
5.13935060381909 1
5.03089062670448 1
4.70337146106765 1
5.41409314408097 1
4.94970925440142 1
5.27631388034237 1
5.35086796512537 1
4.81779156741673 1
4.75589327654915 1
4.98309966857781 1
5.41828407563917 1
4.84318781474905 1
5.03725832408854 1
5.07212504697567 1
5.07587524161982 1
5.0927456873941 1
4.666619771325 1
4.98806785370881 1
5.45276625805906 1
5.2178957437288 1
4.54743480416713 1
4.88932736422312 1
5.35317820680902 1
5.17644052342313 1
4.37348458940254 0
5.0343308488313 1
4.6958066876458 1
5.04141752262639 1
5.33019748376175 1
4.50346887937889 1
4.88203641106358 1
4.6837584047621 1
5.01589528513147 1
5.35630855533175 1
5.54771747296635 1
4.95590600064064 1
5.34569097534779 1
4.92778880541256 1
4.64076102668116 1
4.8659044471591 1
5.25126061931 1
4.5755014181379 1
5.56335187200271 1
4.91650176426254 1
4.87056287463911 1
4.78985401065428 1
4.90332798325782 1
5.03090411147734 1
5.49435856595225 1
4.83953938931123 1
4.66839676614707 1
4.92171193411915 1
4.86468269324974 1
5.46675386793732 0
4.92684727027969 1
5.06848201857228 1
5.03570284630906 1
5.2709538963852 1
5.04385402923444 1
5.4210809192445 1
4.59469653822688 1
5.30937322769751 1
4.94968565850041 1
5.08810124469318 1
4.76740332616016 1
4.19526257986474 0
5.13282023398471 1
5.05094858440612 1
5.40921133427114 1
4.55894183004159 1
4.68320714839654 1
4.92870408118246 1
4.60262984269017 1
4.38964264595843 0
4.80553899427786 1
5.10371611797401 1
4.8611752296243 1
4.90308318409385 1
5.46393211236012 1
4.76547575717314 1
5.30997420344108 1
5.35292024145515 1
5.44384339614123 1
4.59873591786468 1
5.09812098836678 1
5.29486653509446 1
5.2685381039947 1
5.08523727322128 1
4.52874988610765 1
5.14596362873582 1
4.97780974130233 1
5.30908815035907 1
5.39064893392086 1
4.75159081059984 1
5.05675372747033 1
4.56206661703127 1
4.30638877945225 0
5.1294231072858 1
5.07514936313093 1
5.57095100964242 1
6.09420363060433 0
5.29749278405304 1
5.31445812690384 1
4.59143880488102 1
4.75224532901252 1
4.43007219929285 1
5.07495105611673 1
5.32300608797462 1
4.86691489946102 1
5.0230822259688 1
5.11309100559794 1
4.77079082907684 1
5.30961195450634 1
4.42253917815987 0
4.78620233499895 1
4.48501092195984 1
5.29541029280117 1
5.09873270024852 1
5.04742719872317 1
5.21115410762729 1
5.06051994903222 1
4.79154479876502 1
4.8383484666872 1
4.92425608553212 1
5.17123613742011 1
5.47724083341523 0
4.92279218922918 1
4.91249658866039 1
5.68283117151982 0
4.16088879507018 0
5.06486775477353 1
5.03931853462695 1
5.20025670109182 1
5.54971975581929 1
4.98421480954814 1
4.36383099436345 0
4.75179704974219 1
5.16463125969311 1
5.08779203404723 1
4.90115192029727 1
5.02322929062762 1
5.32201195892934 1
5.29072842732566 1
5.521999494165 1
5.03920937964589 1
5.38159563876969 1
4.95652443998189 1
4.987679633443 1
4.38672663206342 1
4.78451961161594 1
4.89279213918036 1
4.87515836114228 1
4.84123181958595 1
5.26361798420789 1
4.97162475425262 1
4.72275457259074 1
5.04903637385133 1
5.70945860536165 0
4.51435939665395 1
4.80293037664633 1
4.67460587494558 1
5.1878849943526 1
5.00179525708426 1
5.36468309026029 1
4.94882183620282 1
4.84314781495638 1
4.71872810919419 1
5.43711191979544 1
5.4419682814234 1
4.46875694928739 1
5.61797008144172 0
5.20081218130265 1
4.85422538023676 1
4.82530778067209 1
4.88144352598029 1
4.94892917304219 1
5.30622869454051 1
5.13245799771826 1
4.73456438312002 1
5.48906482096336 1
5.49431694672647 1
4.6125350153467 1
4.98794187228169 1
4.77038842201778 1
4.78853574641424 1
5.27432251866037 1
4.88000215444489 1
4.99921147292166 1
5.00703259651003 1
4.59991249605938 1
5.4746659009686 1
5.0366497709272 1
4.83786623494603 1
4.74749515462583 1
5.33293005285079 1
4.60709332230845 1
4.98225890432766 1
4.8058969975166 1
4.72955697387009 1
5.19533310099712 1
4.53634409928763 1
4.66470476104533 1
4.73207824569502 1
5.10067246024632 1
5.08321147207675 1
4.92669817648637 1
5.13665641175283 1
5.21278268372133 1
5.61096304441915 1
4.54070738781707 0
5.6264129432984 0
5.27070786919575 1
4.61882479131415 1
5.29510851261594 1
5.49042527343756 1
4.96469613326279 1
5.36978135569561 1
4.72292276729957 1
5.29195919057884 1
5.03670124612881 1
5.31693477765224 1
5.15082568907022 1
5.50021808492076 1
5.12570025206452 1
5.29438336463302 1
5.09803706135471 1
5.24077416120709 1
4.59154169839596 1
4.58388764998566 1
5.18625829399831 1
5.00281867436734 1
4.54566539768757 1
5.13282955451857 1
4.56644841665222 1
5.31733059149204 1
5.26324789638114 1
5.12608460862683 1
5.13471674505794 1
4.95404968710814 1
5.23262603054291 1
5.24111003684492 1
5.64583338516028 0
4.89852965535948 1
4.56817907298033 1
5.75673573981226 0
5.39558515723446 1
4.92646268534663 1
5.80067081200859 0
5.06228615472992 1
4.92239536632807 1
5.42618177079728 1
5.46149756592327 0
5.39862254972448 1
4.88415605337865 1
5.13221339340819 1
4.94839822824686 1
5.35873685639122 0
5.05876231472433 1
5.37884929900324 1
4.94612285418015 1
4.49860557151392 1
4.93351959436191 1
4.8569813878785 1
5.06123681904709 1
4.93788014329607 1
5.18159186911201 1
5.08843735685863 1
4.54117181977372 1
5.23404292149657 1
4.95519040481163 1
5.33024112358366 1
4.86402484822456 1
5.16426961162886 1
4.08476075606114 0
5.48435412972311 1
4.62219257688959 1
5.01565387714383 1
4.54178551828298 1
4.89076579132258 1
5.64773487371792 0
4.92802679590087 1
5.38529853433456 1
4.50421056592956 0
4.77225481154636 1
4.70751188106932 1
5.15401786240966 1
5.67741465757789 1
4.54635178227053 1
4.66117199771553 1
4.96035313089823 1
5.74349700347058 0
4.91969734100385 1
4.87231480323772 1
4.84061824126298 1
4.78329031553856 1
5.11486354662122 1
5.08247806605152 1
4.60545845712874 1
4.7418393372171 1
4.8157098436923 1
5.13894108942555 1
5.2174267484895 1
5.24774950349874 1
4.48029965491215 0
5.10070794097018 1
4.9174485040993 1
5.32008824753472 1
5.21019038076611 1
4.88595608873691 1
4.97908469996773 1
5.07111816499931 1
5.35545018579377 1
4.80313771154013 1
4.921093965907 1
5.19721878266185 1
5.14574346467282 1
5.20755878377031 1
5.04317826084971 1
4.87088086796314 1
5.06553111020762 1
5.36317539214188 1
5.08564654920136 1
5.21341796890747 1
5.12887592522744 1
5.13625884414898 1
5.32914004061629 1
4.55875676279894 1
5.31058210934912 1
4.84925088479616 1
5.17710942710431 1
5.30032926885492 1
5.28048690241732 1
5.49705723774455 0
5.04131833004061 1
5.62933005460655 1
4.77796698187946 1
4.88296122424814 1
4.99707664940999 1
5.0831042232979 1
5.10106635359536 1
5.17598171848198 1
5.15632524284746 1
4.98845823570289 1
5.33446109192304 1
5.22242001962897 1
5.05018252317185 1
4.95176096945432 1
5.09883241125712 1
5.15491782013842 1
5.36926822946634 1
4.66974042384604 1
5.24034062018003 1
4.70149289552123 1
5.06981367410194 1
4.72291831211706 1
5.17084863403022 1
5.12115222567484 1
4.20285936826847 0
4.99267948124429 1
5.34256403423644 1
4.54700964971057 0
5.37146199020347 1
4.57400860607843 1
5.31686245060453 1
5.17031325192652 1
5.14522843171323 1
5.04353558193144 1
5.19102789979978 1
4.82329351723262 1
4.88314531333112 1
4.77341786495667 1
5.13956094168332 1
5.01806228221428 1
5.22371706610747 1
5.02682672488317 1
4.56606789629016 1
4.78955763737428 1
5.22613494636273 1
4.99859660811138 1
4.85165032246016 1
4.98693938924451 1
4.95194192624547 1
4.79149903595811 1
5.10551265754724 1
4.75428497611088 1
5.0133612568907 1
5.37759857907985 1
5.59492136799508 0
5.24975686390903 1
4.90091391260467 1
5.01026154675993 1
4.73057058372866 1
4.31310458058411 0
4.64222762255986 1
5.42316792762892 1
5.04802926882522 1
5.77963836154733 1
4.45178116578192 1
4.93191670230034 1
5.16794573344725 1
4.97076837794993 1
4.46265312640552 0
5.50114032913539 1
4.54638287372965 1
5.04348519437903 1
4.57802228630977 1
5.15991827194023 1
5.06226706607656 1
4.98413928185226 1
4.76112555986676 1
5.1126962598471 1
4.94310668756081 1
4.82245807081799 1
4.76209069855333 1
5.33927407863448 1
4.58601935247543 1
5.10569773268544 1
4.70206500144567 1
5.25329664463502 1
5.16881222091229 1
5.47220728252168 1
4.44267153319709 0
4.57787919749842 0
5.27114849510964 1
4.92555984651043 1
4.56321269877827 1
5.0545065186196 1
5.13332947019182 1
5.22536759802387 1
5.31395561535695 1
5.25028220445568 1
4.66010401839981 1
5.00141079121582 1
5.13454884605501 1
4.90398991813722 1
4.6014125637123 1
5.29090270256197 1
4.754242090701 1
4.8991026134548 1
5.15535341817013 1
5.27372844162511 1
4.70121650318082 1
4.88209720343215 1
4.56853817006025 1
5.0268219614793 1
5.22234405671495 1
4.9302057115402 1
5.17013560332946 1
5.35644841426818 1
5.15001024910977 1
5.22842809531676 1
4.55668083535733 1
4.63327345942697 1
4.88458963533427 1
5.5965773284869 1
4.54115084139354 0
4.86580500859652 1
4.06103167075371 0
4.61946578282716 1
5.28129260279809 1
4.97453575358382 1
4.68069080335225 1
4.98202814234381 1
5.03097071875739 1
5.32925626406212 1
5.04772466109314 1
5.28276698644183 1
4.578632997957 1
5.13530159725552 1
5.74046141422033 0
4.94077967057788 1
5.21188224273702 1
4.74434090942108 1
5.21804441304255 1
5.29004628388639 1
4.08314386818627 0
5.4345877928925 1
5.06500976047259 1
5.32681697426405 1
4.64554602272779 1
5.02756879131967 1
5.38598344231513 1
4.96919343244157 1
4.89952582530141 1
5.00181449045015 1
5.17527008112175 1
4.36774871209224 1
5.26379917415619 1
4.96184260539923 1
5.10080425831629 1
5.56040960628466 0
4.75577043787783 1
5.04680562107987 1
4.84976933785771 1
5.34279005000593 1
4.96306396140167 1
5.10610793302077 1
4.86186169776798 1
4.40232795723078 1
4.65543264681748 1
5.00712852024541 1
4.98889893099976 1
5.18489837351783 1
5.07980105173643 1
5.46067037636478 1
5.13434599427457 1
5.44656384785494 0
5.23495628259821 1
4.91075766358552 1
5.11741262208082 1
4.51192976274098 1
4.74174048319168 1
5.27832766630086 1
5.20501036387415 1
5.4134137163894 1
4.83076559307905 1
5.27032300273044 1
4.99495435288899 1
5.20329105678249 1
4.96487083612121 1
5.00600060111705 1
5.0831970072332 1
4.75238690447195 1
4.89017067170765 1
5.2560617111008 1
5.06634118981383 1
4.83719995971517 1
5.04464928061827 1
5.34911286753762 1
4.7202357097192 1
5.18047304016774 1
5.13505218840715 1
5.14312632568345 1
4.86729879127357 1
4.80115000248464 1
5.42027994109795 1
4.82233402259974 1
5.01483159299669 1
5.22599396955918 1
5.00240131661301 1
5.61660226267769 0
4.72437801341548 1
5.1565740516988 1
5.02536857327309 1
4.89986672963802 1
4.95816139932502 1
4.64492857681627 1
4.86839102094527 1
5.21275129018827 1
4.45892662228453 1
4.83327231302597 1
5.35543140108532 1
5.1014456659273 1
5.51845836524806 0
5.18029287206002 1
4.48559762227918 0
5.5769174622587 1
5.0753788352376 1
5.45077330942954 1
4.69558573004323 1
4.68295531056752 1
5.04290608327281 1
4.98993578436228 1
4.92452167320845 1
4.8572241703503 1
4.46546919921213 1
4.71956656294532 1
5.06718781245714 1
4.79702486246265 1
5.38948030561364 1
5.1524525619732 1
4.95917912506349 1
4.80218515121317 1
5.63011223433309 0
4.71944978027595 1
5.19695693114865 1
4.81495946615786 1
5.1920688099446 1
5.30970556164937 1
4.77682113026596 1
5.09494468212137 1
5.08804465972433 1
4.86172045503199 1
4.98255587651431 1
5.25233010268291 1
5.25406545342089 1
5.37114098142106 1
4.9116287105209 1
5.27318111699097 1
5.11047360974875 1
5.24742911265562 1
5.08343605648418 1
5.08615201794409 1
4.95758673238665 1
5.6189404980919 1
5.17514723782022 1
5.32590419537853 1
4.82517143749219 1
5.14414437923492 1
5.13466244854494 1
4.77644897783926 1
4.88629673317674 1
5.01582289648834 1
4.76750045465643 1
5.3235931439147 1
4.85647099055152 1
4.49306677291411 0
5.04391453300823 1
5.03071776424326 1
4.88602044706252 1
5.24414853539472 1
5.59219955195365 0
5.51717750089494 0
4.65449709423301 1
4.29255114459904 0
4.30277658107178 0
5.13388173501926 1
5.06494787412929 1
4.81081325084932 1
5.07395856879293 1
5.32497799214425 1
5.10751857802398 1
5.22935332105329 1
4.70332860967717 1
5.25192161959425 1
5.32325579199551 1
4.91134720178625 1
5.14713860254973 1
5.04508186067359 1
4.90111845669741 1
5.17585470889327 1
5.2291723093338 1
4.64917886451427 1
5.03146866408963 1
4.9317617065699 1
4.59434056090878 1
5.28732899717593 1
4.9879193201752 1
5.26391825453658 1
5.31849959099683 1
4.87114246484264 1
4.91801727415212 1
5.20392423447827 1
4.72508350259424 1
4.71312765909941 1
5.14753248082244 1
4.62408051417948 1
5.23619983889798 1
4.79331878097695 1
5.39787726309719 1
5.65828113233662 0
5.05453190978683 1
4.76738328292304 1
5.03214772091714 1
4.74410627459979 1
5.03928820117393 1
5.53753196319422 0
4.90078659412302 1
4.60822697625902 1
4.63738957731138 1
5.1588529092169 1
5.2701424631708 1
5.26721482693312 1
5.29683939209317 1
4.98938184131943 1
4.88591647807585 1
4.85177106024544 1
5.38331131133749 1
5.0479706252853 1
4.93183362476163 1
4.84244886705317 1
4.39734048869162 1
5.00034678645148 1
5.02007251730709 1
5.16893711529236 1
4.99779423335743 1
4.59669612216006 1
4.76133678267274 1
4.57829654800516 1
4.3124875052067 0
4.87410145909096 1
5.1348159473155 1
5.35844260251687 1
5.42343184633838 1
5.40548211550733 1
4.58674136921051 1
5.2857661136796 1
5.23314805647541 1
5.49471866036023 1
4.80875668008446 1
5.12509870822595 1
4.7654719383843 1
4.96263616077863 1
4.76152988542952 1
5.07822259085384 1
4.04867627899247 0
5.53569419302289 0
5.87315181811632 0
5.03850452698325 1
5.21491575734413 1
4.66974352280603 1
4.90210322613933 1
5.44127696410592 1
4.64545474981064 1
4.34327133195605 0
5.32616473239431 1
4.97367639628483 1
5.32918781872161 1
4.90955793807059 1
4.90191655680757 1
5.39056022713905 1
4.70788234390014 1
4.46729770913184 0
4.95849313213604 1
4.62910198576487 1
4.66178054659542 1
5.43819849139997 1
4.74300351711573 1
5.1373388069548 1
5.02113032587319 1
5.229576046941 1
5.67107431425288 1
4.84395463339538 1
5.03766124252562 1
4.85524947189039 1
4.81543768584275 1
4.59634508611861 1
5.6481964387771 0
5.08209328665356 1
4.67562996309916 1
4.81742277104008 1
5.35532443745268 1
5.39339336395763 1
4.60492617123463 1
4.95782424257716 1
5.32225002472827 1
5.25951500713352 1
5.19548732792212 1
4.97629146317766 1
5.26610912780932 1
4.93446931526532 1
4.39517830704002 1
4.86565750973596 1
4.91110020754103 1
5.37232394124776 1
4.99577900051049 1
5.32624978220541 1
4.91186686409447 1
5.2779319313045 1
5.13286831106733 1
5.33629028696905 1
5.64706213137696 0
4.62135907122091 1
5.40178145215997 1
4.7230217303499 1
5.26671644313471 1
5.05494511047755 1
5.71058335181377 0
5.20143849296177 1
4.95597436471026 1
4.7089993132633 1
4.98895994316929 1
4.9421495834412 1
4.61683984295415 1
5.16910977812031 1
5.35643470568939 1
5.24311325851248 1
4.81072096908039 1
4.78958947587232 1
4.92024114676454 1
5.14894883678163 1
4.68879021293285 1
5.58890055570699 0
5.56485005213731 1
4.71250229758815 1
5.24452070066558 1
5.02602596012642 1
5.22244396160858 1
4.8448384334447 1
5.23602369086116 1
5.13147530923259 1
4.78987827598259 1
5.2525329093783 1
4.99265640292724 1
4.83834821367533 1
4.96809165389778 1
5.02421230303134 1
4.43362955009612 1
4.0367233190993 0
5.11286712557448 1
5.44209051461355 1
5.40957812624228 1
5.37780094079203 1
5.04452193874018 1
5.18937034626415 1
5.44669069368494 1
4.71858613695044 1
5.01788293669278 1
4.92137736286687 1
5.01129801757709 1
4.85568385412061 1
5.23193216347549 1
4.68026952236098 1
4.80350790959874 1
4.72146596934461 1
5.13227623831576 1
4.6484890836567 1
5.36860274588946 1
5.15920656972881 1
4.5387350372987 1
5.22055178449053 1
5.03563098693316 1
5.08507454509928 1
5.10827622509769 1
4.72436771799938 1
5.11029552831479 1
5.1012732579772 1
4.9210466613623 1
4.84723448453234 1
4.48399762293223 1
4.7680267767174 1
4.68824109321652 1
4.86160418604399 1
4.85330845833555 1
4.71157523498518 1
5.33605144008098 1
5.03726591981303 1
4.76121766159671 1
4.61016733140606 1
5.28587939181889 1
5.46244405972702 1
4.79063024095545 1
4.68279027564562 1
5.1864789931522 1
5.08346396973513 1
5.44976545399531 1
5.21216988021721 1
5.33245094990925 1
4.63176783163754 1
4.78944224766737 1
4.74813816322338 1
4.85123918295837 1
4.95457325531438 1
5.13341064172532 1
4.8837692447618 1
4.57797954434172 1
5.12265222871828 1
4.72050691488478 1
4.95843698367849 1
4.45894061843759 0
4.89814357675017 1
4.71432826309713 1
4.94850756440459 1
5.07493276521577 1
4.43263105484362 1
5.05283925386907 1
4.75695035951262 1
4.88224517386309 1
5.16309168187095 1
5.07015116666789 1
4.92307325816122 1
5.13370079474825 1
5.06089914199681 1
5.38361675975168 1
4.54874614691892 1
4.98350112339537 1
5.13763417531179 1
4.79493668722907 1
4.70867765663154 1
5.31588294247392 1
4.330470934331 0
5.12744231132207 1
4.97255957190096 1
4.78804279019951 1
4.84034895565943 1
4.99856014803439 1
4.55980061988117 0
4.51325038503213 0
4.92661140051932 1
5.06149803078196 1
5.2900251383688 1
4.91574191706883 1
4.76414406549974 1
4.29231033148122 0
5.27872368389767 1
5.28886705679659 1
4.75563004346215 1
4.86424229342221 1
5.19827161484121 1
5.15869516713087 1
4.73424161589281 1
4.81786713076916 1
4.94421927438934 1
5.3506272847848 1
5.04619188630149 1
5.04664145048245 1
4.91631549917172 1
5.13117427904174 1
5.11754368285064 1
5.00113627000688 1
5.17836835522539 1
5.42801542549882 1
5.14315106717117 1
5.2999459316544 1
5.09328543140786 1
4.95521641777706 1
5.34601582047365 1
4.9004314735002 1
5.69786917016553 1
4.94099922557835 1
4.99784927621558 1
5.60101563223784 1
4.68310885186745 1
4.77815895080683 1
5.70342211854706 0
5.04549759201394 1
4.95246847247902 1
5.12457355904386 1
4.93752318979049 1
5.00032087523148 1
4.83710093957575 1
4.92059041188139 1
4.81548377930124 1
5.22030474041097 1
5.13457577035418 1
4.87613831698562 1
5.07868395098787 1
5.03781920305346 1
5.18346851800377 1
4.46921138341554 0
5.34736536372742 1
5.35454658693039 1
5.11295241113594 1
5.04979166688613 1
5.07933558710711 1
4.48146836451046 1
5.35985521234695 1
4.81366652373582 1
4.84158178428781 1
4.6962214415592 1
5.06146629358505 1
4.49973474341736 1
5.37277958421735 1
5.07314738353798 1
5.22616835371658 1
4.9543165443281 1
4.7363110187164 1
4.85593070985847 1
5.11840520431025 1
4.94454774154728 1
5.14345378836964 1
5.26953458765101 1
4.61872103111804 1
5.30423159516189 1
4.89004338934273 1
4.75197147586606 1
4.67221055058519 1
4.89784462456034 1
4.70283043813029 1
5.88301926127318 0
4.47950089326014 1
5.22419129163539 1
4.62510927419686 1
5.10480585773548 1
4.82253339265086 1
5.01507044626705 1
5.04928795290498 1
4.62631933376704 1
5.37072681212929 1
5.17313633445924 1
4.64006948040101 1
5.07131142988742 1
4.75212557739185 1
5.48316682860555 1
4.96844297872981 1
5.28305190129836 1
5.30049294299757 1
5.0760188071342 1
5.08622499223497 1
4.86853618060539 1
5.18487771185995 1
5.28024096838652 1
5.18252563461903 1
4.79077644690035 1
5.24439045187941 1
4.7256376061077 1
4.95405964472465 1
4.7890113069845 1
4.55242605074281 1
4.41524855309942 1
4.77763345115667 1
4.96794965592592 1
5.20265205395097 1
5.30902521161986 1
4.68679671210396 1
4.87756367954357 1
5.30508124470868 1
4.59619135711196 1
4.73234877533185 1
5.37016469544139 1
5.31242794125613 1
4.6030708927795 1
4.99318819917347 1
4.60353871544208 1
5.22753738193818 1
4.65202607170952 1
4.89090695396237 1
4.79961702071586 1
5.45507962294627 1
4.7623574589361 1
4.59927112490246 1
4.69449432309253 1
4.51717308238654 1
4.92587750719473 1
5.22517706733703 1
5.05811155797711 1
5.43987186187661 1
5.03424018293124 1
4.73819960887462 1
5.31702328315445 1
4.87431691536446 1
4.57471955839409 0
5.28245136024888 1
5.52090749104973 0
5.03141908594499 1
4.90845679185414 1
5.00462647719926 1
5.36077758723496 1
4.8573927157035 1
5.1046225301212 1
5.31367026261004 1
4.67160829760874 1
5.07621544723837 1
5.15715291921727 1
5.234270406015 1
4.96846891353545 1
5.21884294300547 1
5.10678529828424 1
5.14889750478132 1
4.8756934235699 1
4.65343813488017 1
4.95079366020849 1
4.62066607789407 1
5.0557392325227 1
4.63013467288207 1
4.68917099298036 1
4.9937803050197 1
4.94683570992585 1
4.44772698639372 0
5.42710728715936 1
4.65100914076692 1
5.14590676726286 1
4.94377997669862 1
4.7860270592598 1
5.11065610425365 1
5.42413298431709 1
4.67553910442045 1
5.13244927530931 1
5.08676250513417 1
5.38901779257862 1
4.79559744777942 1
4.64723947494463 1
5.0916521782813 1
5.1448418801774 1
4.99944509192415 1
4.99550015136965 1
4.55346328815373 1
4.75961322648187 1
4.98156164026649 1
4.85895926102281 1
5.15222013354685 1
4.88068891127261 1
5.01715111575287 1
5.1983536689493 1
4.93971809657364 1
4.612734255195 1
5.5366259185287 1
5.44983930686847 1
4.95491001574832 1
4.55977627317545 1
4.90606092629491 1
5.41785447555185 1
4.94579515036865 1
4.9567560534799 1
5.31980873696308 1
4.7231062267336 1
5.47847876765773 0
4.93437837443411 1
4.82766087137379 1
4.77053269757527 1
4.64608392541754 1
5.10380582485453 1
4.95480572521462 1
4.92073064453204 1
5.98010137077945 0
3.81842876687053 0
4.36762996868962 1
5.60099529258811 1
4.97874901846393 1
5.15934698185741 1
5.01209261815575 1
4.74414958393404 1
5.14860962558418 1
4.35765123549373 1
5.25380893327515 1
5.72818975103638 1
5.33979252072012 1
4.9900213764407 1
4.57241064667107 1
5.07843689131753 1
5.12836840769627 1
4.94059612377781 1
5.14837521288891 1
4.88738876643207 1
4.32841247612843 1
4.69442061676615 1
5.17170048141471 1
5.17391441107884 1
5.60438347695252 1
4.76910021146392 1
4.74617412357309 1
5.09306210585703 1
5.18897930113305 1
4.65160436663647 1
5.41019491372278 1
5.26261769627492 1
4.69006817958297 1
4.93391883849895 1
5.06647924819772 1
4.88830981654038 1
4.95749655256449 1
5.27660102006767 1
5.4407273554541 1
4.99162970071185 1
4.52958379527386 0
5.23027357225597 1
5.12993370015618 1
5.43756246181013 0
4.95086601456589 1
5.07342837481709 1
4.69282572294865 1
5.28171427113016 1
4.51909344404312 0
5.41237126292075 1
5.38880325673794 1
5.08074180696508 1
5.3630268142002 1
4.67313091676293 1
5.09011188656428 1
5.20157060533976 1
5.24335026945943 1
4.91871265884837 1
4.67883268586923 1
4.83809736051091 1
5.41783158862753 1
5.55840324332337 0
5.27185123243709 1
5.24706982141552 1
5.29086305896317 1
4.74506852980654 1
4.6956708439327 1
5.0840100426763 1
4.6880025825238 1
4.80109191652905 1
4.93734180896741 1
5.08952723202396 1
4.74928675711611 1
5.31309047537386 1
5.07524040608492 1
4.59308606595425 1
5.00177889914415 1
5.34241448210416 1
5.13697580767642 1
5.58793129945731 1
4.9047507598607 1
4.65972882466455 1
5.00056120581423 1
4.73503459590679 1
4.89415943068578 1
4.98961593452039 1
5.01128584842662 1
4.72192498111763 1
4.91391178904012 1
4.4561769645676 0
4.92574106128039 1
4.97467708266252 1
4.6905272684125 1
5.09332863078306 1
4.66221569634033 1
5.02104737394848 1
5.0921260338803 1
5.00498016958096 1
4.86599475444981 1
5.82473201065577 0
5.08852942959308 1
4.6908908042425 1
5.0737432962017 1
4.23005242911383 0
5.3488345823121 1
5.10171379570401 1
5.17905477538763 1
4.92553536075148 1
4.86652427152458 1
5.41201748732135 1
5.76224133995052 1
5.18669091095955 1
5.19617562201116 1
5.20635929201221 1
4.35805318015217 0
5.27358327889282 1
4.88147076877661 1
4.74546462884732 1
5.19522746822391 1
5.01914203508532 1
5.20264652640954 1
5.31919509901808 1
4.85880588875197 1
5.60628868543474 1
5.79333155428606 0
5.30784046440027 1
4.76296077159252 1
5.1464280068099 1
4.43163482214231 0
4.89344719302657 1
4.59192637445953 1
5.29415961552682 1
4.69580111821743 1
4.13662022595528 1
4.66765134820704 1
4.46719644562233 0
5.28737034313323 1
4.93495645155791 1
4.53632402219622 1
4.77461035728256 1
5.66786835183159 1
4.83202823594882 1
4.91625283608775 1
5.09756742069043 1
4.89111945160322 1
4.69312683700813 1
5.09196220559774 1
4.53090665972291 1
5.33235956170852 1
5.06654074871727 1
4.92569335032673 1
4.92398480530668 1
4.87235742984771 1
4.88255547788816 1
5.36003076170408 1
4.92503770337859 1
5.27115037345968 1
5.23610463759386 1
5.02180756439095 1
5.09182593036126 1
5.00587357715436 1
4.80166635963953 1
5.36892145437502 1
4.88742899772064 1
4.67681234223965 1
5.34790992869992 1
4.55240471323474 1
5.90133430727051 0
5.08259904652015 1
4.98258803848164 1
5.38668442065128 1
4.5461191902188 0
4.94789702846575 1
4.91388978972923 1
4.85703774163568 1
5.40824360715866 1
4.90398452150429 1
5.25577416519884 1
5.07504438337579 1
5.57056135865223 0
5.07898046427433 1
4.87374573435978 1
4.53324109933322 0
5.11500219562303 1
5.06446136980134 1
5.28428349524195 1
5.09325670533887 1
5.50743293950025 0
5.34285956161959 1
4.94484428845146 1
5.19201888221235 1
4.93146297653884 1
5.49813921185705 0
5.07317054478602 1
5.02847635835887 1
5.05708085393007 1
4.82701573783731 1
5.30240287137455 1
4.99893921668587 1
5.09490886163109 1
4.66948841833154 1
5.00002239454977 1
5.40196416913344 1
5.2620205247928 1
5.57429346568288 1
5.2560304386489 1
5.16657067887331 1
4.9763347834714 1
5.23902943980488 1
5.24922719071473 1
4.62171473606869 1
5.29125806921571 1
4.86283666999122 1
5.4908621793235 0
5.05170708154926 1
5.1877792606619 1
5.08485309130342 1
4.9980226472886 1
4.80822178521308 1
5.22961385498523 1
4.65324981506317 1
5.64078986118197 0
4.689558335907 1
4.66044230727626 1
5.14122555171677 1
5.35528606253549 1
4.96423862210342 1
5.27632451369315 1
5.14014680382189 1
5.10497709927943 1
4.95273248100065 1
5.43231402225495 1
5.36369290917985 1
5.26915908333969 1
4.88828350375713 1
4.75728581877763 1
5.27406138704451 1
4.89769861781891 1
5.5101692308579 1
4.52960833212356 1
4.88825406153522 1
4.605609111335 1
5.36486488291463 1
5.21053319177705 1
5.22685771782394 1
5.12973709359524 1
4.62782405284778 1
5.19895264417022 1
5.04366706536793 1
5.10016474579042 1
5.27747378769919 1
4.63990814054891 1
5.46291141223968 1
4.90265886988139 1
4.85687027134153 1
5.06157237804243 1
4.66036889775779 1
5.1895938346489 1
4.90947759414037 1
4.95031682692841 1
5.18050095962989 1
5.27423605435733 1
5.38743864667593 1
4.75760426859968 1
4.9988200680951 1
5.61531253262818 1
4.87365599165587 1
5.10370830110222 1
5.32267740691008 1
4.61232011110686 1
4.77671077350636 1
4.81125133364659 1
4.93436009226332 1
5.08824575682922 1
5.15706282399516 1
4.92077455432695 1
5.03485838472897 1
5.06808690477829 1
4.42575738803346 0
5.6100986717981 0
4.42723683511108 1
4.99202679791885 1
4.80853458247389 1
4.66463211301992 1
4.94521759343009 1
4.88201559895361 1
5.16836942884531 1
5.69494695229849 1
5.18531704409264 1
5.25996927706035 1
5.42068549174617 1
5.11157718579946 1
5.25611535325636 1
4.52046149588587 1
5.77283585857067 0
4.74087868371569 1
4.70683080770717 1
4.79493718181263 1
4.8905029039458 1
5.24808192303895 1
4.76753167719433 1
4.83427675565547 1
4.53399994354468 1
4.86880102715454 1
5.81796443895787 0
4.94986924994815 1
4.90422592792316 1
4.77485801941263 1
5.29726644139019 1
4.51439141897125 1
4.7990883909157 1
4.88402171550958 1
5.01692341596136 1
4.97987128208689 1
5.11082971606008 1
5.01477981918964 1
5.26314091533106 1
5.20546133569039 1
4.9927866471614 1
4.85884641329293 1
5.01435576036934 1
4.71184831154222 1
5.06767581113193 1
4.40210029205039 0
5.35940383281213 1
5.13815035002712 1
5.10639336765028 1
5.38913862889608 1
4.83921264072595 1
5.25989026655714 1
5.46726931364467 1
5.05961287904659 1
5.03396960750285 1
4.42660724491765 1
5.16163297827559 1
5.19562157033638 1
4.75024397540693 1
4.63011014081794 1
5.14779421540171 1
4.77802899097876 1
4.98906631497461 1
4.91731969161095 1
5.16143783896944 1
5.09049379105622 1
4.49977255686881 1
5.32567819849396 1
5.17244792358465 1
5.0361775561334 1
4.89233274119827 1
5.33465124632941 1
5.26030128616853 1
5.08517222054174 1
5.08191818753553 1
4.53862488025151 1
5.25675455013293 1
5.10011400394398 1
4.2365874273237 1
5.12742047864607 1
4.84947467580904 1
4.97621947725761 1
5.07159777502764 1
4.79971562406414 1
5.02105601377447 1
4.6346989661335 1
5.02432824783551 1
4.84989609874077 1
4.80006647324423 1
5.14900154233275 1
5.00970886089006 1
4.28489068640174 0
5.08033297141186 1
4.9209420610567 1
5.13516888112718 1
4.7930874940163 1
5.14881989676113 1
5.00907479382228 1
5.14699144485859 1
5.19070191831498 1
5.02952568499932 1
4.99545923539013 1
5.23487621614341 1
5.31396229516376 1
4.85312207517069 1
5.33556858346497 1
4.73829001947186 1
5.02310038926009 1
4.48722623042495 1
4.769247299419 1
5.45460198096457 1
5.11618560560227 1
4.78644820866047 1
4.82141246475908 1
5.26984119767049 1
5.15059212324769 1
5.58356081257179 0
4.89223644530182 1
4.94444766429301 1
5.02805022147125 1
5.02896946067002 1
4.75757993609748 1
4.82233155173771 1
5.44274398757353 0
5.22115856362546 1
4.84986097205005 1
4.95991377893389 1
5.0264615228706 1
4.79901421747026 1
5.14494995502566 1
4.66077557029068 1
5.40693523211403 1
5.02941287210961 1
4.34891876789112 1
5.2508220483792 1
4.8078996676436 1
4.69371060303147 1
5.1753821755721 1
4.77831978727939 1
5.20221769708604 1
4.82823297341947 1
4.77400915277704 1
5.03576089097302 1
4.85137387567712 1
5.52510872247651 0
5.37589130556222 1
4.57093374832443 1
4.86011496197294 1
5.28409272484579 1
5.31769531712824 1
5.06569104997929 1
5.22726014927334 1
4.88348496362541 1
5.10923761583705 1
4.92120792622912 1
4.83032312872144 1
4.87268720489059 1
4.60461556154323 0
5.37577112123032 1
5.3948840715144 1
4.97335855117117 1
5.02159209404211 1
5.04831146177679 1
5.18044253036961 1
5.3961227491458 1
4.64653767977435 1
4.85662095605179 1
5.36470444024126 1
4.60877917420409 1
5.18092161413942 1
5.13629405624318 1
4.94311209985911 1
5.15927460502628 1
5.20012592832983 1
4.95326968289618 1
4.67607268881228 1
5.26505804906823 1
4.66822356062435 1
5.18698411606394 1
5.01209924059386 1
5.07388889082405 1
5.14063867964853 1
4.60005680687754 1
5.14650157337988 1
4.81945172479485 1
4.69753475451719 1
4.5265645576274 1
5.20997388765522 1
5.441367669114 1
4.89449461049077 1
4.81999605636357 1
4.98961488984662 1
4.86868012553604 1
5.02149704332653 1
5.00046164588773 1
4.8376192599229 1
5.2140066779425 1
5.16011044540118 1
5.08373931611084 1
5.1367295913795 1
5.2515905649662 1
5.57956141866408 0
5.1860194585337 1
4.73537470007476 1
4.90536999897912 1
4.9845598405999 1
4.76347072004187 1
4.34462538986474 0
4.88363009254654 1
4.83503394396015 1
5.14362835788818 1
5.01375775992308 1
5.10681427354521 1
5.21946030452491 1
5.02490768492144 1
4.8161677866024 1
4.96234403624661 1
4.95849534006937 1
4.80420570787707 1
4.59713404130615 1
4.94587342207678 1
5.35454864583762 1
4.65443981478523 1
5.10727111336863 1
4.60533246534087 1
4.90873102818258 1
4.64993323950705 1
5.05041726609429 1
4.61616824462578 1
5.08043085003304 1
5.17506673867917 1
5.33579186903079 1
5.34921600323473 1
5.03533052215167 1
5.09411735187726 1
5.08506925962036 1
5.42661414758622 1
5.00227887037575 1
5.04098458429907 1
4.90695699798854 1
5.21435125944305 1
4.9295072861545 1
4.85377642229528 1
5.18247935835638 1
5.01503728966728 1
4.95779863681997 1
5.1307064643561 1
4.70705221921697 1
4.77338706338202 1
5.28025903317547 1
4.66754114379299 1
4.75470091401457 1
4.9800292792509 1
5.32429332298711 1
4.45920752316713 1
5.27300401876017 1
4.67587469926595 1
4.78143318527852 1
5.38456697049824 1
4.37137881891757 0
5.25025130537787 1
6.26579102058605 0
4.84032441344013 1
5.41871488352261 1
5.33658417970675 1
4.91207245942531 1
5.01068792225775 1
5.09582152781515 1
4.91911729733302 1
4.83563106077558 1
4.75996428713301 1
4.99636573609827 1
5.0148111321221 1
5.04937373623417 1
5.24433590852432 1
5.28361785385086 1
4.76438111356675 1
4.85845037476953 1
4.87356623519537 1
5.0026241640509 1
5.29223541779516 1
5.20765158738781 1
4.88174774074542 1
5.3910966441853 1
4.83207224448536 1
5.18399554403205 1
4.90029115468149 1
4.91331363216237 1
5.32490651003252 1
5.17666426883323 1
4.96241330631688 1
5.11852237474302 1
5.8225777472865 0
5.05777015812743 1
4.57701875452283 1
5.10964111745596 1
4.8810326065296 1
5.09331202232049 1
5.01071890947426 1
5.21771905598437 1
5.36078022257029 1
5.01772906343097 1
4.80474753223714 1
5.13313047451385 1
4.99378986012364 1
5.12192081458312 1
5.15257102630271 1
4.57120872955914 1
4.83666422633422 1
5.31633998489112 1
5.05326956768326 1
4.78085811802237 1
4.72787901984656 1
5.27553793791421 1
4.62678799440822 1
5.42444147028172 1
4.61294005889202 1
4.91677056440724 1
4.85330434032417 1
4.82628664688835 1
4.85926035370863 1
5.11643763234462 1
5.09534369852174 1
4.96691630729516 1
5.37645758394408 1
5.28685529368281 1
5.02169586149532 1
5.39057406416067 1
5.471589898757 1
5.49850524600332 1
4.75488460294698 1
4.90152142111946 1
4.0980230419373 0
5.18884680221974 1
5.02148146406482 1
4.74977323995633 1
5.05765289646557 1
5.48474269650229 1
4.81926719830382 1
4.97926833475484 1
5.14106961076208 1
4.60510425160999 1
4.60929944835681 1
5.10484871696983 1
4.50310834450167 1
5.35805651733601 1
5.04586401986132 1
5.30819737034114 1
5.28065222317313 1
4.98157648400214 1
5.42068503561562 1
5.26227777508269 1
4.86692778227864 1
4.31812666726364 0
5.10140271376499 1
5.52842240585216 1
5.23614962815342 1
5.3928530256073 1
5.07394523429432 1
4.95270228181712 1
5.26541715811889 1
5.07122097421387 1
4.18472009034538 1
4.90143810130711 1
5.19563587213562 1
5.39667485594023 1
4.53769003088267 1
4.68191171777678 1
5.22003743883926 1
5.06772031933944 1
5.43363645204669 1
4.82145340619062 1
5.4043961491956 1
5.04128987402753 1
5.38398440987187 1
4.69718269946107 1
5.22861469337133 1
5.16736176264191 1
4.53242874825096 1
5.02412503730198 1
5.01756555872854 1
4.93052989121267 1
4.39230204125744 0
5.56220343692844 0
4.91835576100182 1
4.86778544469444 1
4.82540720961957 1
5.07957333487501 1
5.30191409254202 1
5.5299874480437 0
5.03541584343671 1
5.72232347296816 0
5.74452908659735 1
5.0241442888808 1
5.24917620424018 1
5.34281739772636 1
4.78372535088042 1
5.04812119878388 1
4.98383333501222 1
4.6350579655673 1
5.40988629267763 1
5.18603578878386 1
5.18540132215208 1
5.04346697465037 1
5.32598646468374 1
5.35422892259582 1
4.62507025329836 1
4.66407739193714 1
5.04151223335356 1
5.48629004942404 1
4.6886092099264 1
5.04750721303925 1
5.51710468401093 1
5.12708940123165 1
5.1872881617768 1
5.14471743785417 1
4.75560566085001 1
5.01003752238808 1
4.62391490050993 1
5.06441633654602 1
5.35693626778267 1
4.91363048971904 1
5.67399421261117 0
5.30360552732312 1
5.44862697187616 1
5.44468298398718 1
4.989808048083 1
5.03320637407157 1
4.87387442045403 1
5.26983127941139 1
4.85390513679187 1
4.95639651437276 1
5.45888934279963 1
4.81067991132804 1
4.81337235299983 1
4.66028523527299 1
4.97145502816648 1
4.70099850361328 1
4.9028747345197 1
5.2557341491712 1
4.80283029313253 1
4.79348064588647 1
5.28702096031681 1
4.75057233486864 1
5.33009605508538 1
4.88744357222385 1
5.17277422401175 1
5.55502081056574 0
4.76486301294582 1
5.54459186272014 0
5.29084965355699 1
4.91071974578745 1
4.99242968192476 1
4.81186796101495 1
5.12814414091161 1
4.79447033938432 1
5.28280038172952 1
5.20253932543144 1
4.63751381766411 1
4.87058004384568 1
5.19123406108346 1
5.21912217842312 1
4.90679489422631 1
5.24053444492723 1
4.93871893016231 1
4.79624814191812 1
5.34740716805851 1
5.08576461952892 1
4.67755484402705 1
5.06902735404245 1
4.97320115189632 1
5.13387840287273 1
4.74921575632651 1
4.78475268732759 1
4.63451371642695 1
5.28352915719482 1
5.56474276980711 1
5.110684390823 1
4.85839709714718 1
5.27792889536315 1
4.75706222959132 1
5.25924976794094 1
4.85120750107917 1
5.23217773232228 1
4.51505321568175 0
4.78390067976861 1
5.55108774147708 1
4.65424409574973 1
5.25609995483915 1
5.16011780384165 1
4.6294091350017 1
5.02133163129454 1
4.96021245290394 1
4.81524204449084 1
5.08965945092592 1
5.12183542378933 1
4.78445028151313 1
5.52412028363957 1
4.89618422587712 1
5.18822401538995 1
4.92170034409642 1
4.94417680908459 1
4.68979465451071 1
5.4185253433724 1
4.98819389675026 1
4.71568804286639 1
4.77787347874165 1
5.07564243959234 1
4.88935156432432 1
5.14526860157398 1
5.13838018453893 1
5.44000741955013 1
5.01444686706454 1
5.01698700797778 1
4.48316216713968 1
5.12821718924988 1
4.85695204311445 1
5.23069976670465 1
5.04635188862173 1
5.4426211449018 1
4.6491174637854 1
5.09365624598335 1
4.75618942827095 1
4.98427968058567 1
5.0095449177758 1
4.9598779906173 1
5.12665877485468 1
5.08087376101569 1
5.20600769109693 1
5.33617005326317 1
5.35002596332876 1
5.00920155833773 1
5.28103057872798 1
4.80972015583133 1
5.25007822756427 1
5.03940751182695 1
4.71136675893425 1
4.98457389176144 1
5.27907618563939 1
4.80811030126404 1
5.02282535539993 1
5.1063942514182 1
5.31131625838349 1
5.32390526771155 1
5.55802505007822 1
5.25332998644078 1
5.08128603847036 1
4.97002638524421 1
5.21254378931376 1
5.20498364550751 1
5.13772305951247 1
5.12134082394663 1
5.21110346688976 1
4.34619168940664 0
5.23672875113695 1
4.72134751493739 1
4.48361341568853 1
5.15159661790553 1
4.80607067012786 1
4.77113758527474 1
5.32292471366536 1
5.17254404186554 1
5.35475409143738 1
5.05097058659982 1
4.91725268474247 1
5.3826852626941 1
4.91431168383865 1
4.90854633664597 1
5.03724267709712 1
5.08317006690796 1
4.7354836618153 1
5.12929949053972 1
4.93222762365246 1
4.72314044960359 1
4.75770530585666 1
5.00087962391416 1
4.24064685466503 0
5.35395801391425 1
4.58777146779892 1
5.67177508341615 1
4.83111758307804 1
5.36199099463565 1
5.20514345604745 1
4.96025961929641 1
5.29977622393667 1
5.0217611522404 1
4.82585573775639 1
5.01283780895385 1
5.23729083275317 1
5.38394416434025 1
5.00388211038302 1
5.33942739022049 1
5.34959247940606 1
5.11155645988316 1
5.55845496183416 0
4.89882411002029 1
5.5547661193532 1
5.35749763578605 1
4.86831338555789 1
4.88758474454936 1
5.22046757898243 1
4.78429256464271 1
5.17289059206684 1
5.00925537292286 1
4.41116004078723 1
4.51305931939899 0
4.34157753471443 1
5.64365015103371 0
5.3506614139255 1
4.7663300542152 1
4.98841833847142 1
5.27333730567343 1
4.60441497431317 1
5.07908565543852 1
5.10034541601704 1
4.9430701804491 1
4.77537369834153 1
4.9987833374254 1
5.06558628698291 1
5.15084001604251 1
5.02577204094218 1
5.52926021545845 1
4.96063147722465 1
4.98756189732902 1
4.51172574573799 0
5.2032805780349 1
4.95001572010058 1
4.76388382962223 1
5.19938083740713 1
5.09478402659749 1
4.70396718502956 1
4.7778656255443 1
5.13096827972825 1
5.00868297804192 1
4.7648242498308 1
4.84096626744512 1
4.96570822323303 1
5.13068901019832 1
5.16725198436392 1
5.26249176075236 1
5.00714641248806 1
4.62501854265941 1
5.33666582678774 1
5.56957378372954 0
5.21809524626844 1
4.72302091280729 1
5.06598780015165 1
4.60469738758051 1
4.99531182583986 1
4.86075419146784 1
5.36144829560903 1
4.88617576920933 1
5.31683528319563 1
5.53760829207259 1
5.06586604227297 1
5.35288587376587 1
4.85208838923524 1
5.34757722642231 1
5.06163501907228 1
5.62074472626714 0
5.16746088828746 1
4.57382665075461 1
4.7918882390273 1
5.21197243357962 1
4.98469866423276 1
4.93358398654177 1
5.48219869975895 1
4.98872630413641 1
5.22578024345382 1
5.18278646640473 1
5.37274624981456 1
5.22959458519443 1
4.791253903716 1
4.66382068474017 1
4.73476454783431 1
5.39933627594807 1
5.11706241117099 1
4.95851847350091 1
4.84293214531371 1
4.70981968354753 1
4.82511980418471 1
5.07362304544454 1
4.98920474366971 1
5.03378061078331 1
4.48532810763628 1
4.66355569308405 1
4.87618036116246 1
5.08699181347604 1
5.29043528193847 1
5.24861080743091 1
4.95303343378892 1
4.7046621362637 1
5.02486644609924 1
4.83122313185864 1
5.18647851263357 1
4.43597029523303 1
5.0991098247603 1
4.8305693506448 1
4.76815734169365 1
5.53707143913602 0
4.66019481143801 1
4.86587727407105 1
4.77174516920967 1
4.69879277586366 1
4.75403700415278 1
5.46206627722244 0
4.60002578840474 1
4.9525123392011 1
4.63948137697419 1
4.83765555255583 1
5.18403464583832 1
4.97408069029163 1
4.46354883948919 1
5.21598414485277 1
5.50466840994316 1
4.95298196246589 1
4.75098915733062 1
4.5337634762658 1
4.73577918041707 1
4.48876334756492 1
4.96833533150188 1
5.22564174210616 1
5.19822519167657 1
5.08293346526478 1
4.58987623737354 1
5.00111193375865 1
5.41765303204638 1
4.61034487326415 1
4.62834357829046 1
5.11715817133986 1
4.88734534504859 1
4.98099040718967 1
4.94882771117261 1
4.68758078536023 1
4.58428304694048 1
5.90645554232734 0
5.03967036379065 1
4.52542274688246 1
4.94615878263881 1
4.72973587204278 1
4.68121370082672 1
5.14172220441584 1
5.06424713485243 1
5.23300019119681 1
4.95966152993195 1
5.21852833710128 1
4.9733528723501 1
4.97371074751566 1
4.79698171244927 1
4.71459153393409 1
4.99918542801519 1
4.87073168203147 1
4.81810876392918 1
5.14460979665124 1
4.83399899251935 1
4.58815051760106 1
5.24872968001828 1
5.43176376395374 1
5.74826916340582 0
5.1418441652568 1
5.18540237331599 1
5.21168294086128 1
4.99011283724664 1
4.73609052196163 1
5.17512618804067 1
4.96424826098624 1
4.63049615785009 1
4.93222234938784 1
4.65301297135934 1
5.06797401864457 1
4.89318510585626 1
5.08632947454528 1
5.30414902191832 1
4.84179448254696 1
5.3397257991963 1
5.10416095730075 1
4.46298813458895 1
6.18070717324045 0
4.71323172018578 1
5.47029378694764 1
5.07173969323591 1
4.99379833059296 1
4.82555304994608 1
5.52539536382195 0
4.87991155200525 1
5.44135026608902 1
5.00804107809324 1
4.58633245517011 1
5.43232682326991 1
4.86286056023618 1
5.05226351966693 1
5.32253744388947 1
5.00255525252923 1
4.78511239424532 1
5.31066382728734 1
4.64845282887817 1
5.02115246173105 1
4.92074621513375 1
4.82075994183734 1
5.31170204593395 1
5.00085844083138 1
5.00347001945853 1
4.10151066392015 0
5.15843773773781 1
5.21955845529078 1
5.09798796019553 1
5.10531912527507 1
4.48086474038314 0
4.11240468935628 0
4.18284885229269 0
4.81736850495843 1
5.12460509103737 1
4.7788328401479 1
4.76439576908366 1
4.89734936960556 1
5.16914227797244 1
4.38216653712499 0
5.31538199252605 1
4.74650454792002 1
4.46365517238641 1
5.10448213708355 1
5.53705924613965 1
5.19570189727145 1
5.14852171188112 1
5.21061284156137 1
4.77863256321527 1
5.87068001498337 0
5.12021361592337 1
4.94162434201539 1
5.21673769353989 1
5.23374053838673 1
5.11073630670093 1
5.28487191363086 1
5.28370588535986 1
4.7357327320074 1
4.8858658216633 1
5.16051113502273 1
5.08803549541852 1
5.05850981773979 1
5.00357504852701 1
4.96808204002418 1
4.7833646072412 1
5.31600692539492 1
5.35151969843796 1
4.97122605465465 1
4.54749018830558 1
4.8434580592338 1
4.80310533944103 1
4.93770715902517 1
5.11126277878917 1
4.81915800448877 1
5.0473688998969 1
4.53890750002084 1
5.74106765399946 0
5.34137550000832 1
5.17778747293631 1
4.89752865384618 1
5.06006521082137 1
4.77388041590557 1
4.58940167675998 1
4.81072549345308 1
5.05626367360751 1
5.46579214340604 0
5.3420728878614 1
4.78465999883503 1
5.06961853113544 1
4.91932041458783 1
4.74837937409026 1
5.20913670674099 1
5.37724454268174 1
4.86142014941067 1
4.93896289195759 1
5.18066342074494 1
4.97830388153853 1
4.98787025781348 1
4.66154744844121 1
5.21061939377769 1
5.3153598155455 1
5.06115986756708 1
5.11292535183669 1
4.59308256002056 1
5.05660929766855 1
5.46563818354541 1
4.78276792396157 1
5.31522117465798 1
5.70706623530014 0
4.8079147924162 1
5.12220287885723 1
4.97446013654729 1
5.2722654787352 1
5.07366486943811 1
5.13121048653461 1
5.164268092384 1
5.26358346593294 1
4.98214022835981 1
4.83196324659196 1
4.75527901332165 1
5.57564061425762 1
5.09956654899388 1
5.29006387624697 1
5.10512376585382 1
4.51783880158007 1
4.98413621662156 1
4.90762976801084 1
5.23541825036004 1
5.20985499682701 1
5.42455855443658 1
4.81402784631105 1
5.19462716437299 1
4.93254909259594 1
5.40016243765792 1
5.18348273518065 1
5.10013646191466 1
4.82600317259309 1
5.37118921374997 1
4.8331325577374 1
5.02481647480764 1
4.83962668484219 1
5.31410850404229 1
5.01085881900072 1
5.24511252037126 1
5.329696377956 1
5.16714736068836 1
4.6409545149553 1
5.25419302025902 1
5.01200136832808 1
4.45590314884335 1
4.73769583554091 1
5.31709125383171 1
4.79925996993955 1
4.16341798076072 0
4.94091318501015 1
4.62920113654291 1
5.04985923054784 1
4.89552295970597 1
4.9317950131772 1
5.21308792644873 1
5.47015242920678 1
5.09450503343422 1
4.75449122472913 1
5.29037300770571 1
5.15872166247339 1
5.04370233690144 1
5.17801585847759 1
5.01791678984251 1
4.7665657234074 1
4.78898602162758 1
5.11892370699392 1
4.68626237192534 1
4.63842273623679 1
4.76660444600388 1
4.73479236976492 1
5.40725656996562 1
5.29885109335193 1
4.95642469617211 1
4.7401630774164 1
5.18160356902192 1
4.67911872560058 1
5.27126378240802 1
5.51938698135947 1
4.44935259364776 0
4.94676297082467 1
5.02651393391724 1
4.27573104224344 0
5.4369567795071 1
4.86714937837755 1
4.65353765661106 1
4.28251533384773 0
4.62751275111689 0
5.19258598475084 1
5.15182123105904 1
5.18055972827612 1
4.56593309322685 1
4.47923155856063 1
4.97285181138296 1
5.18008506453378 1
4.33527267737424 0
4.9515870486189 1
5.24248740056418 1
4.98792738322566 1
5.48288209385075 1
5.33964160298157 1
4.51540864711463 1
5.04435788573804 1
4.35808264333787 0
4.99050112941028 1
4.84011319265628 1
5.07809859777574 1
5.73795692474481 0
4.64687105750212 1
5.32931880283171 1
5.27400619527457 1
4.76852192242978 1
4.53670236612104 1
5.10071479508541 1
4.89344605742246 1
4.69466011154199 1
5.32112695898524 1
5.37334842683145 1
5.38679508454012 1
4.76548617398793 1
5.1120329138968 1
5.44228188906906 1
5.28547829163525 1
5.01898880779315 1
4.97969880836036 1
4.23808694344079 0
4.93900927204697 1
4.64402252962478 1
4.69479325633268 1
4.96263671323029 1
5.38910286772685 1
5.31444272860285 1
4.85405717114999 1
5.19915347130862 1
5.05943813855079 1
4.65078286119664 1
4.74829427059128 1
4.32651714457513 0
5.04404681247177 1
4.94731022858215 1
4.81507041587062 1
5.04699455760143 1
4.90870330580061 1
4.88734932390902 1
4.73373266254693 1
5.27572046795526 1
5.36660436022255 1
5.0056484576616 1
5.19222128847957 1
4.97802340320797 1
5.14750134975089 1
4.94339353683147 1
5.0218187147345 1
4.93165852048988 1
5.03485823845426 1
5.15806006987621 1
5.21992388931166 1
5.27692082317791 1
4.9433429200047 1
4.83525204586341 1
4.67682299586111 1
5.18730320272838 1
4.86129645939173 1
5.20567610784952 1
5.07246638996411 1
5.00172114271125 1
5.32260619477927 1
5.01664153514354 1
5.09873384465486 1
4.55855400928083 0
4.91060375322658 1
5.56533041098545 0
4.91027836562476 1
5.05230453736861 1
5.11796507779029 1
4.57419247052192 1
4.75223115103253 1
4.86266602947569 1
4.89405389016947 1
5.60067934884687 0
4.77589364117623 1
4.69114751488865 1
4.87057682172829 1
5.2722075521903 1
4.86743184500566 1
4.76324391945851 1
4.92546817633656 1
5.34357786052997 1
5.13409200499184 1
4.98843772836516 1
4.81652752322368 1
4.93651321480673 1
5.20702734801186 1
5.39168306435117 1
4.64296579214199 1
4.72217609601529 1
4.98540280588129 1
5.099873490238 1
4.84682744742242 1
4.92872449812054 1
5.25765374756895 1
4.55832279992066 1
5.07021890308668 1
5.16314757480588 1
4.91918963467729 1
4.98341871857863 1
5.0041683234059 1
4.78257323148721 1
5.34068291500756 1
5.07662865358282 1
5.2140405387098 1
5.19532782837622 1
4.77348204748264 1
5.02510531852022 1
5.19403497494254 1
4.8803941929427 1
4.94632361874231 1
4.76350672231641 1
5.37219374397133 1
5.0235025873224 1
4.95691050512102 1
5.09372149393216 1
5.18100922040797 1
4.82423514273393 1
5.14828585290328 1
5.07737670860447 1
5.13222498311093 1
4.68932017208778 1
4.88649642434983 1
5.16753991810149 1
4.96180443565214 1
4.76209755690168 1
5.29490117677844 1
5.13408530944825 1
5.53946418218228 0
4.87945616039541 1
5.23604201706393 1
5.43815097025023 1
4.64215806252933 1
4.8103659570496 1
4.63169634226907 1
4.99368731587856 1
4.90154972563547 1
4.72844522014397 1
4.82380348883588 1
5.1370403991134 1
4.78572853668753 1
4.96863889523505 1
4.97266388124337 1
5.32608421416236 1
5.03741645455997 1
4.94888250517095 1
5.20989861765976 1
4.74055536247906 1
4.89862332092868 1
4.95209059697433 1
4.64196515857256 1
5.03912818714515 1
4.55694558543746 1
4.67520909084538 1
4.95439873245979 1
5.18252944359095 1
5.1186130304561 1
5.50372443785011 0
5.06835018904279 1
4.95979612727527 1
5.42168037696253 1
5.37899369888226 1
5.11600887369848 1
5.32439786224196 1
5.22437488921334 1
4.70496750969706 1
5.10508101047708 1
5.09581502653905 1
4.712867448997 1
4.95404604184952 1
4.80996991667812 1
6.0953470862048 1
4.98258405975176 1
5.09101241874324 1
4.91078781090932 1
5.48273740068501 1
5.31531733201135 1
5.34420265390964 1
4.91390440843733 1
4.86436035607568 1
4.68956214335933 1
5.15359169370185 1
5.04139974820772 1
5.37802176368287 1
4.97598972246894 1
5.22843352767303 1
4.79395853289166 1
4.76085256894483 1
4.90059870263064 1
5.42683256236862 0
5.0663478625659 1
4.86321771182538 1
4.82408701220958 1
4.96927625233033 1
4.73210374692995 1
5.27600111250791 1
4.60830968829821 1
4.94142508565995 1
5.06249828395607 1
5.11564637009912 1
4.99231513375263 1
5.30020299410654 1
5.03349476210732 1
5.00849802366523 1
4.54740879564434 1
5.40365887535879 1
4.89863718663405 1
4.49070995378621 1
4.8186394953495 1
5.23173919795269 1
5.25375148512157 1
4.82506482719315 1
4.67887545186173 1
4.98200273198309 1
5.10912588193989 1
4.66714679072693 1
5.28261339025349 1
4.63951059805614 1
5.17997384771862 1
5.23811287519301 1
4.54819510863478 1
4.9002244491235 1
5.45668127996967 1
5.2044705583119 1
5.60525600245716 0
4.52875889099782 1
5.30193086384767 1
5.11586741545162 1
4.91665204978738 1
5.00279550861252 1
4.97155801896647 1
4.84283154389126 1
5.22336744480794 1
4.81883543181359 1
4.90383901516102 1
5.27080258905502 1
5.16761061070139 1
4.74294676676167 1
4.30098029060812 0
4.99991031176109 1
4.78876209091691 1
5.05492317434751 1
5.12030607869712 1
4.80759252648339 1
5.13668350983873 1
5.234919125903 1
4.48297960603043 1
5.03834841220436 1
4.90220207825377 1
5.04071523502899 1
4.94069370144417 1
4.708123946504 1
4.78189125926964 1
5.0255546406967 1
5.32774009868458 1
4.63891352585789 1
4.68022532277489 1
4.7732914743383 1
4.97483971274438 1
5.54558048462772 1
4.67557048985285 1
4.64699080872958 1
4.44946711016088 1
5.09819095852988 1
4.77264052475782 1
5.17872978509141 1
5.25284753804268 1
4.78625281525144 1
5.36024516376373 1
5.01853808213565 1
4.75440066671079 1
4.74829376326072 1
4.64082843303538 1
4.72506012335418 1
4.78595649971847 1
4.89943535816113 1
5.61010802383718 1
5.61231339087591 1
5.11687632056681 1
4.85626364623641 1
5.25225140934449 1
5.15173595892863 1
4.9280065107227 1
5.01541719477105 1
5.19713449430159 1
5.16924672752053 1
4.71565255701262 1
4.601024526016 1
4.53539787883709 1
5.30376323997619 1
5.04402413332831 1
5.05191513783727 1
4.59581129695486 1
4.9189625950281 1
4.6916673347393 1
5.08186132036036 1
5.10501623959653 1
5.11187973643972 1
4.97413032243846 1
4.39828261351418 1
4.35387432999653 0
5.78611984760548 0
5.12957517366954 1
5.10413001177323 1
4.932305467369 1
4.98689491038844 1
5.5212810989269 1
5.14911128560086 1
4.53325979399241 1
4.96280693431659 1
5.22560138473273 1
4.53544162532188 1
5.01301682678752 1
4.92557988364324 1
5.35858858202605 1
4.89373897919907 1
5.10490809056982 1
5.34594018557764 1
5.02665242924251 1
5.45505108493309 1
5.23845678160778 1
5.08656918659633 1
4.97288593819325 1
4.95723935000919 1
4.83789866700465 1
4.87095922857109 1
5.19545636749421 1
4.45229922992418 0
5.20388264956685 1
5.11921852578642 1
4.67385806620319 1
5.2196752574263 1
5.60362752418743 0
4.75934821989504 1
4.77286152960198 1
4.92957489296282 1
4.67495653905716 1
5.04583798934634 1
4.59834643300329 1
5.2405867780031 1
5.28036025358657 1
5.02033128311776 1
4.97861504132359 1
5.06820442636869 1
4.50528502999271 1
5.04203738194911 1
4.90757641982739 1
4.80808192739624 1
5.46509598352228 1
4.5745432332185 1
4.91508001054409 1
5.30985294306394 1
4.64244765540559 1
4.97369156131394 1
5.25323919370719 1
4.93459276784074 1
5.28465343516357 1
5.18651444025567 1
5.14691812953311 1
5.33880375601547 1
5.20061217523336 1
4.66431156416817 1
4.94465130632181 1
5.25472008634133 1
4.71269341631847 1
4.33914389406959 0
5.04665158973084 1
5.22720240707991 1
4.39652606506352 0
4.79860742606097 1
5.5835549575257 1
5.41355936114993 1
4.75906945796517 1
4.86823938601944 1
4.75456721638085 1
4.85373684547403 1
4.84145479186522 1
4.46268191406837 0
4.97411272895248 1
5.08774770372918 1
4.91293312559784 1
4.48947056276746 1
5.00223495555601 1
4.81014907175809 1
5.32109784908609 1
4.66192247444196 1
4.64493988017436 1
5.41103156456741 1
5.20376523046044 1
5.2623742882339 1
4.73180798111422 1
4.50773095004177 1
5.50766858699521 1
5.08878908822915 1
5.24079686578468 1
4.64680328192643 1
5.50314730377932 1
5.29930014171515 1
5.43712762642088 1
4.93594006767066 1
5.26630492588737 1
4.78466337393189 1
5.12960990524752 1
4.96260584651522 1
5.37810672922799 1
5.24860668706442 1
4.50640633096087 1
4.4861773588272 1
4.85771261285094 1
4.80735041333023 1
4.98236227958305 1
4.8456453297481 1
4.98538852447482 1
4.94310220831975 1
4.60077744038292 1
5.22398491335064 1
5.22488824222039 1
4.88929092136483 1
5.21788773578769 1
4.65722183400706 1
5.00467782388957 1
5.04351526340791 1
4.62382758361148 1
5.04898975184298 1
5.13394306276434 1
4.94750536489674 1
5.33940971643913 1
4.81154659601084 1
4.65118339691322 1
5.46661701214821 1
5.04667007091551 1
4.62163357294357 1
4.67139441402037 1
5.30157979302739 1
4.78136244831605 1
5.05981996031054 1
5.04774592251757 1
5.19057539184731 1
5.1773603802372 1
4.28778569338699 0
5.31025361846509 1
4.71011833595457 1
5.22173498633807 1
4.48089091815422 0
5.15871935441552 1
5.04671801171881 1
5.31413948644822 1
4.61426051868772 1
4.82294025681648 1
5.19262649869385 1
4.1578377193549 0
5.18213878939764 1
5.25268130900569 1
4.90989125429731 1
4.95071646254189 1
4.78341386794765 1
4.5787899608074 1
4.95112630540368 1
5.55349245629954 1
5.81661649546705 0
4.99525484892709 1
5.7704995353264 0
4.80908482025188 1
5.06414211446111 1
4.95409330530439 1
4.33946859095575 1
4.67403041558506 1
5.15817799415961 1
5.66944414991468 0
4.96194169671712 1
5.36877753697896 1
4.86843041461149 1
5.38752515869207 1
4.66271515529669 1
4.80363577488733 1
5.34742723617249 1
5.19901602694754 1
5.11943864653778 1
4.98434882500238 1
4.83631666964396 1
5.76298723520274 0
4.86368102466325 1
4.62766428568936 1
5.36152475752456 1
4.82217714269183 1
5.14738568258446 1
4.94921935140943 1
5.04609376551424 1
4.74485808925962 1
4.82818184221422 1
5.03684791645763 1
4.56167489508475 1
5.18844480043077 1
5.07655754175664 1
4.96646130029471 1
4.94773578093878 1
4.63593267640463 1
4.98852795303352 1
5.15729934098627 1
5.03783148907613 1
5.03980341188533 1
5.58271378115631 1
4.75595378414969 1
5.04701981469035 1
4.90445803189634 1
4.88204756620448 1
4.92708361850417 1
4.97652767697203 1
4.66579182024025 1
4.40095840544395 0
4.91937720375368 1
4.89136329553957 1
5.11562112462921 1
5.13296390890288 1
4.53836896619665 1
4.9072375522729 1
4.64986359026003 1
5.15721144718196 1
5.17207578369629 1
3.80202441478077 0
4.68837270189511 1
4.27890803244294 0
5.03724793735508 1
4.44179797724305 1
5.01258037487571 1
4.92097868990982 1
5.14111977659634 1
4.9002034326679 1
5.68134198192092 0
4.83405595113882 1
4.97736004129645 1
5.40115768798282 1
5.28710714797836 1
4.98963276957837 1
5.3038815657628 1
5.07436191506235 1
5.18364458894027 1
5.04046841969133 1
5.29911277328231 1
5.12214593712125 1
5.04767211582195 1
5.52771175857209 1
5.2413344209234 1
5.25080582169459 1
5.17347367018633 1
4.52692574675476 1
5.37276144585138 1
5.29459540112068 1
4.87964995998899 1
4.3905892143 1
4.81611825750219 1
4.87043820442528 1
5.21122259286535 1
5.40762461809122 1
4.87505593467398 1
4.92550712307179 1
5.1594316512648 1
4.86568581751806 1
4.79531802041774 1
4.57904161543067 0
4.86816659319893 1
5.02785153386498 1
5.86272153458734 0
4.93731900663128 1
5.05029552264132 1
5.1969763237689 1
5.03255158380459 1
4.3618791171335 1
4.90494613634241 1
4.81588853912268 1
5.00683688526928 1
4.61825156093305 1
5.66036360363622 0
5.14194880036903 1
5.11543436166117 1
5.04977773688316 1
4.9117422055737 1
5.68195567920954 1
4.75547205085841 1
5.3830421709002 1
5.09363043521791 1
5.03940648639371 1
4.99025744040469 1
4.71480704107069 1
5.27014240191363 1
4.51228598442308 1
5.28384979745747 1
5.01484727191199 1
5.0627646841758 1
5.21435703716196 1
5.12279037198406 1
5.22783784373556 1
4.89023180068111 1
5.1151642237945 1
4.94015186902172 1
5.08302905290438 1
5.28113696859712 1
4.97848788199532 1
4.91268456682176 1
4.69979251995854 1
4.91121047291309 1
5.554811202179 1
4.72229271678708 1
4.5794152728096 1
5.13603069724556 1
4.93543329670326 1
5.32079774134858 1
5.17725086708534 1
5.48642452305193 1
4.95427553018276 1
5.60008546995629 1
5.10229516253937 1
5.39617135156258 1
5.26424899565794 1
5.25371190669561 1
5.68169382598505 1
4.94695095821979 1
5.09508674694818 1
5.36559951031472 1
4.7895099912973 1
4.26799584587851 0
4.62266461603959 1
5.28390514459342 1
4.58251038877074 1
4.68572304774001 1
4.91857136329898 1
5.18530530536056 1
4.97854872803831 1
5.16239015486632 1
4.68135832034682 1
4.86291611821864 1
5.07611133997018 1
5.18067145453835 1
5.09029476164915 1
5.35959816134209 1
5.0125125029405 1
5.07020363751729 1
5.42300462134068 1
4.52240499069109 1
4.52282630495216 1
5.30597463852714 1
4.75579995616399 1
4.88648437798306 1
4.56160647162378 1
4.7605272524733 1
4.59645011655023 1
4.84779399391626 1
5.06257336102494 1
4.80038158354533 1
5.2290167271751 1
4.92680031980589 1
5.16781320836787 1
5.86803042060133 0
5.5293089370427 1
4.63964954139941 1
4.7791334557467 1
4.90466470076129 1
4.85742470644071 1
5.40303724046276 1
4.87093629101715 1
4.98942392168198 1
5.26082027560875 1
4.83777294562533 1
5.29415151846973 1
4.32356893972448 0
4.80703988840981 1
5.31775426351862 1
5.22290331240692 1
4.7082212700035 1
5.30070120169332 1
5.50198016946607 1
5.15823540745701 1
4.30735597229684 0
4.7534405958543 1
5.6102772515007 1
5.00799131546769 1
4.95787896556103 1
5.31460420077154 1
5.31662188694683 1
5.5904913489324 1
4.4070353025243 0
4.94635767406609 1
5.74551754849633 0
4.53190566620599 1
4.89798937912407 1
5.02154352169789 1
5.2660236167626 1
5.18722828804092 1
4.94797176540435 1
4.78444297531757 1
4.98326469779242 1
5.21563432625954 1
4.79055280260639 1
5.54526486740631 1
5.32370386243119 1
4.42627157573497 0
4.68665409410693 1
5.12490362952675 1
4.7053376140243 1
5.10989928458645 1
5.08162765588801 1
4.97998373987791 1
4.83348139315243 1
5.06294905507266 1
4.72018908694304 1
4.90768886733836 1
5.38574762510717 0
4.82692848961722 1
4.88300407991717 1
5.02356706552681 1
4.99449585856814 1
4.97131272249332 1
5.19654023031034 1
5.15709334846249 1
4.84093528435114 1
5.25815123171736 1
4.3776838719443 0
4.59527131502246 1
4.62883533268169 1
5.10488957370639 1
5.31956575553334 1
5.40164555231382 1
4.54860676117443 1
5.06770957002169 1
4.55766101936823 1
4.55011668410024 1
5.06500963475936 1
4.91382097212347 1
4.39017626286986 1
5.33914539054073 1
5.54505948255944 1
4.6693701853465 1
4.68936784289522 1
4.96235927575143 1
4.82628002552235 1
4.43425765872169 0
5.33118502579565 1
4.6050544673566 1
5.13911241184602 1
4.76535201837793 1
4.54667664397418 1
4.68570335975445 1
5.12192776612623 1
4.73613685552811 1
5.00422188762356 1
5.37713155004263 1
5.22278208499082 1
4.71107113969026 1
4.74091186790477 1
4.68180680117259 1
4.89419932725218 1
5.04283911098985 1
5.1040942056304 1
4.4989396578837 0
4.95934106405333 1
5.36561497223796 1
4.98363865111557 1
5.19095396421124 1
4.62438794232866 1
4.82754131586869 1
5.15493665578605 1
5.18384320084762 1
5.07016057398354 1
5.2211615742865 1
5.4344891899232 1
4.97645540040645 1
4.96137115633197 1
5.32665079867703 1
4.80347858058038 1
5.07960901908497 1
5.17125345213485 1
5.07623813208338 1
5.17721471360869 1
4.71430693073818 1
4.63421601030855 1
5.26651751598188 1
4.97628406968566 1
5.03652166947792 1
4.60562692623544 1
5.10945005865432 1
4.9895976310504 1
5.09174033062465 1
4.95173835930063 1
4.85692652905026 1
4.7079962960238 1
4.73937690165422 1
4.31476540252894 0
4.51264346778658 1
4.47440206497106 1
4.94818882368217 1
4.86355953549794 1
5.00427518517225 1
4.74299178114657 1
5.21179392369633 1
5.31501894156368 1
5.38071799220841 1
5.52885052823489 0
4.87559456235317 1
5.19497716350754 1
5.05065194255277 1
4.99233577400382 1
4.78081143562184 1
5.62518947733548 1
5.52756143360975 0
4.96721421057612 1
5.11124217491844 1
5.00171793027082 1
4.78024123138942 1
4.67239230159849 1
5.25390877288593 1
5.10144310011926 1
4.87124939116417 1
4.96435808211194 1
4.7976770034327 1
5.18533345853728 1
5.07655015306111 1
5.54108427280021 0
4.89895526496198 1
5.55206739923796 1
5.1483572052758 1
5.06279929799794 1
5.1081971038503 1
4.78229297653204 1
4.88807327944108 1
4.93442740579964 1
5.16734861375168 1
5.04668193696024 1
5.20626398517329 1
5.78545503430707 0
5.22354148305303 1
4.70688585012621 1
4.68841008086967 1
5.04835205934461 1
5.68130972215729 0
4.51535323540278 1
5.05751621324234 1
5.07140172185634 1
4.33968402934033 0
4.78299266518611 1
5.08979594218474 1
5.03657704327357 1
5.27396483202151 1
4.79323226036037 1
5.07822613338004 1
5.24832713380492 1
5.21601672097492 1
5.19089804535798 1
5.1756038507738 1
5.47984902542965 0
4.9425087022103 1
5.11685684921373 1
5.05344143387109 1
5.11943249326763 1
5.05948868027954 1
4.92696931242614 1
4.75719618263437 1
4.88468592170812 1
5.15999358603392 1
5.06594124582527 1
5.0054354959409 1
5.32618222726429 1
4.9447472767242 1
4.76619286526583 1
5.36172627520263 1
5.39486393681521 1
5.11226037201604 1
5.60629321425186 1
4.93382337379365 1
4.93338606946661 1
4.97231971915409 1
4.3372722629706 1
4.72528662275674 1
4.66143009751255 1
4.84021948546236 1
4.95253507369267 1
4.59945183610341 1
4.48463653745099 1
4.67337053229179 1
5.19298178607569 1
4.88362549976093 1
5.51506694390295 1
5.37596202785153 1
5.12297786469083 1
5.20276118228417 1
5.36828829828331 1
4.71133380789554 1
4.09169485968235 0
5.38746641306747 1
4.54054417377118 1
4.61672370849143 1
4.7611371182921 1
5.18866705508201 1
4.76159002648724 1
4.98208355187471 1
4.86674612632519 1
5.43616383460911 1
4.90271197427025 1
5.33768434479832 1
5.17708743334601 1
5.00614455857858 1
5.01092297872798 1
5.71239936640585 1
5.01271153334898 1
4.59829056064913 1
5.31098556217018 1
4.98565324293511 1
5.24371594767182 1
4.6380758556265 1
4.82713636901397 1
5.5579923187753 0
5.26922893466748 1
4.61661325602325 1
5.06885472864875 1
4.84254649853696 1
5.00921622067334 1
4.55640157467572 0
5.29224289770798 1
4.73094673914296 1
4.74092319261842 1
5.0712115939652 1
5.12354722056262 1
5.02657426478829 1
5.23333134278318 1
5.23198267009395 1
5.28699562623674 1
5.02205613680473 1
3.9401576316322 0
5.06748589974453 1
5.57060524678647 0
5.30377995357607 1
5.5908205311303 1
4.54905290784266 1
4.38477463974348 1
5.12056119953845 1
4.21352126188704 0
4.27019263840793 0
4.73058596118539 1
5.15916126407927 1
4.81653364772189 1
5.35060609302597 1
5.29706178268558 1
5.22659439666137 1
4.92451207095096 1
5.28749937572252 1
5.15113177100837 1
4.61491241909526 1
4.79040604298873 1
4.76852083243463 1
5.20356096121448 1
4.71702731510982 1
4.61237339836049 1
4.95314177070192 1
4.79318794976089 1
4.95827507257541 1
5.18426349456908 1
4.70531919027856 1
5.30447174898163 1
4.52350495217228 1
5.74089308607508 0
5.03570129875637 1
5.17850764760928 1
5.02941237655249 1
5.10037526888956 1
5.40525600502232 1
4.66849300880625 1
4.51911164992268 0
4.66840457915262 1
5.53079068595189 1
4.9751006286376 1
4.75350472409438 1
5.10827176331714 1
5.26644334756581 1
5.25699199174558 1
4.83326724928616 1
4.99669448224405 1
5.13339916170329 1
5.08377228159081 1
4.67189081911325 1
4.90478523597052 1
4.91766227860174 1
4.91800877007562 1
5.16873515288745 1
5.3883522026274 1
4.65506296753197 1
5.16354055299112 1
5.10891169701931 1
4.86418106819045 1
5.42371082041841 0
5.11009746931527 1
5.11186879342438 1
5.03741424767094 1
5.29847974968557 1
5.46891047463654 1
4.76990251264113 1
5.4232201621935 1
5.46065656877519 1
5.45849640897769 1
5.57885327981909 1
5.46230187624612 1
4.27415378675607 0
5.67676595293166 1
5.08590483663788 1
4.45867637195515 0
5.29838383037013 1
5.05004379291401 1
5.2180637527538 1
5.02200038835707 1
5.43145848652861 1
4.86017005137487 1
5.15815754389512 1
5.2181475851273 1
5.39336097157796 1
4.88232220621411 1
4.47101562705499 1
4.83050032032297 1
4.93358531703762 1
4.47718802612696 0
5.46720580405362 1
5.1622153728052 1
4.57050992964606 1
4.85660356813449 1
5.87240098848911 0
5.17081361373643 1
5.21439925173463 1
5.08241688567029 1
4.9863842935061 1
5.39747705945329 1
4.83979494009008 1
4.72317115591739 1
4.99436657906524 1
4.61648600239262 1
5.08215345721761 1
5.15304071223592 1
5.14634872414593 1
5.28189127953531 1
4.80678026756331 1
5.26749994809123 1
4.9945580839661 1
4.92703503507675 1
4.83238460660222 1
4.92405423267713 1
4.88803704367952 1
5.14470505642389 1
5.27309551116949 1
5.11702850096864 1
4.65781175690131 1
4.93552147199891 1
4.718324827687 1
4.83015165697344 1
5.07322438914635 1
5.20365550061997 1
4.87403869000345 1
4.96649583549259 1
4.80006460841496 1
4.08901681692147 0
4.57100289595619 1
5.15195455831526 1
5.16069974014827 1
4.29463214345609 1
4.8502880626275 1
5.37357958121872 1
5.03099938444988 1
4.92965281739235 1
5.00393296953802 1
4.74677781171011 1
5.32218261963736 1
5.12070383041341 1
5.28307143616391 1
4.74000871141875 1
5.45609853005903 1
4.97822550017427 1
5.06452814999477 1
4.99577755411403 1
4.96870599534761 1
5.09242711714971 1
4.84560108262056 1
4.99170681058213 1
5.27408370057147 1
5.05807459021814 1
5.13163274418148 1
4.85529655661925 1
4.8556228093999 1
4.87236055100341 1
4.37997692713106 1
4.88105285438889 1
4.7313464134004 1
5.04432744223753 1
4.44197885022403 0
4.85621297357078 1
5.08511491679928 1
5.06834874722306 1
4.67660579837566 1
5.39816231958514 1
4.28517315186401 1
5.29108321593147 1
4.98958407777567 1
5.22248555718163 1
5.06351959964142 1
4.65335350968996 1
4.80821522640224 1
5.42734203512036 1
4.82100486651857 1
4.96114864686656 1
4.71609234512067 1
4.45181474385297 0
4.90102059231903 1
4.37030957940777 0
5.13820602821579 1
4.46422753655561 1
4.69349884890421 1
4.87071522625458 1
4.99618115060193 1
5.14615428181891 1
4.88710394651381 1
5.44634659010074 1
4.63523030591365 1
4.25563396830858 0
5.01676048981541 1
5.72526398575722 0
4.57628716833972 1
5.49543609472605 1
5.06663057177765 1
4.39594010429332 0
4.40495180039408 0
5.4092236551128 1
5.29941077619848 1
5.18637020938145 1
5.40570419448763 0
4.77067074522721 1
4.89479213033685 1
4.88032293719457 1
4.37692062196336 0
4.63287640996545 1
5.04021606808219 1
5.72133685472885 0
4.65232316598666 1
4.95116078928556 1
5.32321579365233 1
4.45173216106498 1
5.20481715716264 1
4.83950778367373 1
5.19065863173201 1
4.92200609226882 1
5.23081120348727 1
5.02513053812825 1
4.76218712576582 1
4.73437856745701 1
5.24671421832282 1
5.13556957513549 1
5.09604871518243 1
5.16432107110743 1
5.130642914966 1
4.87460357873862 1
5.1637242983388 1
5.01351049366313 1
5.31606435591942 1
4.92187674432074 1
5.11503094629304 1
5.25625604977322 1
5.05077573048916 1
5.11426095143894 1
5.08564192881625 1
5.15375978238674 1
4.39390814089487 1
4.63763772330716 1
5.07347763211864 1
4.78383695537563 1
4.79558178886636 1
5.04001794803806 1
5.07457748317454 1
4.91689980447562 1
4.56149609177264 1
5.03112564966161 1
4.38221055591393 1
4.54722991542598 0
4.85652563871991 1
5.14683662298402 1
4.91052556754952 1
4.8085817460207 1
5.73045468839619 0
4.80881736868389 1
5.44485488123364 1
5.44384785881873 1
4.42818889502769 1
5.36783179902849 1
5.29361330329134 1
5.22994495141661 1
4.55613222548173 1
5.07374998196748 1
5.36682266341637 1
4.55618744002159 1
5.06363848166301 1
4.70140528804535 1
5.17525832917983 1
4.44748799517238 1
5.01607707181539 1
5.2737113080564 1
4.82484455998563 1
4.94246076671524 1
4.75700404230471 1
5.04884040489506 1
5.14186909811888 1
5.10182187645656 1
4.7987535686 1
5.01882420685137 1
4.74303880222585 1
5.72556351155823 0
4.44391839958726 1
5.12729991853236 1
5.20217700772876 1
5.06518870496095 1
4.89572390228961 1
5.2009633281492 1
5.21430521418781 1
5.22236158287483 1
4.99229816956661 1
5.17640906335734 1
4.82217250366638 1
4.97445659147626 1
4.88294472571455 1
4.73216624282434 1
4.91950085245375 1
4.56179942974451 1
5.60531652303398 1
4.70709395064978 1
4.78426425092792 1
5.4341765805719 1
4.72804113672243 1
4.82434426255563 1
5.15383635589429 1
5.15990442235819 1
4.90099085737729 1
5.11490358684964 1
5.20177652276621 1
4.8756011021388 1
4.8360679504841 1
4.59172700904815 1
4.89458647759164 1
5.27021757231628 1
5.53458016537792 1
4.86861457010035 1
5.17867444896119 1
5.10329168242697 1
4.60364726222045 1
4.80148916849763 1
4.97360027769562 1
5.18701686780257 1
4.66773924961664 1
4.89650514009226 1
4.92233995210352 1
4.31154274307032 0
5.10975272346972 1
5.06403524232445 1
5.50050345924815 0
4.92154880553253 1
5.75886880878631 1
5.3084850134848 1
4.62983559726457 1
5.04712598923925 1
4.93231976108857 1
4.86196212352234 1
5.39851740691088 1
4.72084090210696 1
4.21241227507795 0
5.02715815315685 1
4.93100459705421 1
5.09695445090183 1
4.53240263666274 1
5.47051607747476 1
4.70834176924809 1
4.42185512171624 1
4.50600134688576 1
4.65974281019694 1
5.15045372648093 1
4.92943156541166 1
5.08431199425783 1
4.87111922047053 1
5.10526915236904 1
4.86174332871057 1
5.3392913854868 1
4.89376187618812 1
5.165996089463 1
5.08273891590513 1
5.08357051345681 1
5.1294228490057 1
5.0926604700687 1
4.79898810142211 1
5.33331205148523 1
4.99029820644113 1
5.2312126117356 1
5.29897555566722 1
5.11882290292376 1
4.82195641007697 1
4.93821205069023 1
4.80112939216286 1
4.81349690160445 1
4.9053867774626 1
4.90436875387634 1
5.16222188664917 1
4.89692847070882 1
4.99624572786795 1
4.76926967579989 1
4.74350541578883 1
5.12064958058961 1
4.91204796140227 1
5.00074263651046 1
5.09312487007086 1
4.6295601007697 1
4.68187872466935 1
5.4870241459637 1
5.28120628261228 1
4.81407789512229 1
4.8317486082393 1
4.91473082824333 1
5.07488430881298 1
5.1352571807649 1
5.21184982451087 1
5.40748317224252 1
4.3804297339982 0
4.81110441346769 1
4.49565823312411 1
5.04702334274478 1
4.55387093873588 0
5.20790687808929 1
4.93297838905692 1
5.24096214788123 1
5.18573218810024 1
4.9440844058118 1
4.94903905850776 1
4.68698271654109 1
5.28918834429937 1
5.03290455665133 1
5.03201262997966 1
5.26183055382884 1
4.76527703173045 1
4.65104056979607 1
5.08117915088058 1
5.29276288127244 1
5.0235137327318 1
5.53270283709728 1
4.54736707520971 1
4.40108194145397 1
4.82263356147783 1
4.94421739515755 1
4.83466825708401 1
5.19411071070598 1
4.83848145252776 1
4.97727945001283 1
5.29123077456189 1
5.0488977892801 1
4.35348038536322 1
4.63831608132843 1
4.96347938598493 1
5.02162855435745 1
5.01390364284082 1
5.5416143634346 1
4.78937595439578 1
4.75961392065773 1
4.64322858173441 1
5.1438328341565 1
4.95371919971701 1
5.0660069255886 1
4.76156764144786 1
5.09455191916622 1
5.01595540086733 1
4.89673353057035 1
4.51595801633031 1
5.44750742328554 1
5.24008161340045 1
5.02162487353665 1
5.40438608267154 1
5.20234857832584 1
5.48996008773399 1
4.81795650321075 1
4.4517738463884 0
4.5277263250458 1
4.3998069020728 1
5.08626770746438 1
5.17673844211473 1
5.45721253130814 1
5.03023590174672 1
4.67778482093272 1
4.45811227110561 1
5.05738815967937 1
5.33843045062491 1
5.29015752652069 1
5.11827217049651 1
4.99373705161133 1
4.73327743682519 1
4.6468523262018 1
5.3509766426386 1
5.08456119541092 1
4.91266078055135 1
4.81760759076203 1
5.155923836387 1
4.67627240284767 1
5.23172038496787 1
4.93967246329333 1
5.45532421569735 1
5.16293086014304 1
5.15162814383726 1
4.84605322229487 1
4.89435442307774 1
4.95955899010827 1
4.903944964404 1
5.11694867306001 1
5.37574339333766 1
4.49584703783877 0
4.80871002679283 1
5.14321254121669 1
4.7151290130374 1
5.50669898039751 1
4.6474258933962 1
5.1331735541489 1
5.42602909021296 1
5.03842338297179 1
5.03355860847565 1
5.41997595245809 1
5.00252637231969 1
4.71660510671445 1
5.12691319144151 1
4.99668115964912 1
5.07824585080008 1
5.00166145645586 1
5.03290514205474 1
5.41207579405815 1
5.22125326999222 1
5.1005050737835 1
4.43946752254936 0
5.11724586974963 1
4.60856188876007 1
5.01021064614596 1
4.8885792796226 1
5.43842059510684 0
4.41223648527459 1
5.1358671770784 1
4.95226699435967 1
5.01716865966112 1
4.83670475500403 1
4.94273369595868 1
4.75841485643721 1
5.17940125958274 1
5.15420070524009 1
4.83578561579323 1
4.33278185830315 0
4.91482909754125 1
4.88441394479195 1
4.83796574696309 1
5.40095770784405 1
4.87033410865398 1
5.03770130558424 1
4.42939968888553 0
5.48134496801909 1
5.07062703311446 1
4.81888248488096 1
4.87252811437724 1
5.35158779748044 1
4.40217392812789 0
4.91608827554399 1
4.92706356951588 1
5.24809160246862 1
5.00419192078123 1
4.61830609449863 1
4.69989077137253 1
5.55280228728839 1
5.28959200116497 1
4.48722380562122 0
4.84452990534239 1
5.61291394207512 0
5.3647602122475 1
4.95094935596875 1
5.37872304356977 1
5.00644464824029 1
4.97419929458999 1
4.72566743921434 1
5.06246154102754 1
5.23317455250078 1
4.33479017465785 0
4.66450402329923 1
4.49572797796392 1
5.02129858254724 1
4.55522361434818 1
5.23894413199471 1
4.71254835207417 1
5.20482237863272 1
4.4860948033979 0
4.84663437775185 1
5.54182323980177 1
4.58724340383238 1
4.32870978795368 1
4.94477464946683 1
5.01252574746999 1
4.76994467136061 1
4.90651041634041 1
4.75928164107582 1
4.96904361138453 1
4.91743327061599 1
5.07165814103705 1
5.12042849884766 1
5.26824529467222 1
5.05261378837519 1
5.32756635601001 1
5.01146931050503 1
4.78789872626836 1
5.53487210818276 1
4.92613383020408 1
5.08835382652591 1
5.60188258623451 1
5.38030758106974 1
5.29772662401838 1
5.25483387484202 1
4.89650282292791 1
5.189864579944 1
4.76554890937292 1
5.09141344780731 1
4.74502525240959 1
5.1105039791882 1
4.49008053234125 1
5.00386084000667 1
5.25000397822106 1
5.21590410285647 1
5.08675932132024 1
4.68301263037191 1
5.28791675429145 1
5.04070956519698 1
5.13668434935002 1
5.08610226117751 1
5.8072180110569 0
5.10856367517668 1
5.31473347702623 1
5.33078351183847 1
4.49803579335976 1
4.72455680146525 1
4.73431528098931 1
5.33098218158857 1
4.56551439105742 1
4.92564424338237 1
4.94218703261498 1
4.63658707773496 1
5.00891659290032 1
5.05413267545651 1
4.74464946050919 1
4.73148187091313 1
5.03594631869347 1
4.801103228945 1
4.56987717383278 1
4.79414887983301 1
4.85754958855727 1
4.87749849969825 1
5.41851920388904 1
5.37205048209108 1
4.86799748720207 1
5.29847195739653 1
5.02782493235955 1
5.18344635911507 1
4.52146036768642 1
5.08462257615085 1
5.06640104149618 1
4.80556862591652 1
4.97268183388173 1
5.38030703751827 1
4.73963232737242 1
5.48736378093379 1
5.6242239693135 1
4.8979116951379 1
4.8044841049322 1
5.06764001285264 1
4.64865475179283 1
5.19801085147529 1
4.69581524938338 1
5.375733579519 1
5.22816201694384 1
5.29527037955463 1
5.37031318365891 1
4.94408511837448 1
5.21276793553192 1
5.04170302159166 1
5.35750056997891 1
4.22541181453098 0
4.76068533513477 1
4.87924218610735 1
4.71000486808555 1
5.16120873691286 1
5.1099621297199 1
4.91425788879901 1
5.44862054861531 0
4.81610380416258 1
4.78435539115733 1
5.34584601666665 1
4.52455255127042 1
5.15712288468418 1
5.10830668139798 1
4.90349924463513 1
5.37296290134705 1
5.01885519593808 1
4.47866771472812 1
5.33958468837547 1
5.11745947481949 1
5.22614183458094 1
5.01150969439581 1
5.20789249632704 1
5.21888288141365 1
5.00788843017874 1
4.90234163574053 1
4.92266305322934 1
4.90862088516845 1
4.9336485877313 1
4.89501616927113 1
4.92765471358623 1
5.46530133813994 1
5.10293188961844 1
4.72065967616746 1
4.85467616475571 1
5.65776515003541 0
5.09918203802423 1
5.30229151874249 1
5.28938949287101 1
5.37835896535855 1
5.35109931933646 1
5.90888568484022 0
5.22063242544244 1
4.56125743141715 1
5.206892066757 1
5.57860738565826 0
4.7777486355078 1
5.04506325417647 1
5.30034301773739 1
5.31657442115059 1
5.28644770749255 1
5.49748167292663 1
4.81242197384359 1
5.14255074032815 1
4.8590988637394 1
4.50130762715127 1
5.02165977887989 1
4.60325357675362 1
4.90008176274108 1
5.09526655265118 1
5.12935689575678 1
5.21793480470365 1
4.55406891316902 1
4.7411822875574 1
4.56029279006626 1
4.99542622458957 1
5.42190201339781 1
4.90163179840801 1
4.867463275682 1
4.67830919324083 1
5.3763852340166 1
4.61967689872787 1
5.55669674300835 1
5.60694350379918 0
5.05474149608369 1
4.96987124369878 1
5.38524439162839 1
5.1992338159113 1
4.64959708034705 1
4.11548720578072 0
5.12738102212041 1
4.04180440329195 0
5.13658588258272 1
5.36897777915695 1
4.76647515979089 1
4.8254539724849 1
4.96012299709357 1
5.24365560218382 1
5.1927814364341 1
5.13947558048841 1
5.1110175124231 1
4.95979112110286 1
4.72815983565678 1
5.06004974056771 1
5.21173546761571 1
4.92469193943208 1
4.91033355040207 1
4.66577012059774 1
5.08200712096245 1
4.98844694945872 1
5.27419037826489 1
4.84032541637727 1
4.83205961391797 1
5.01693164161088 1
5.12507257077595 1
5.31831111582588 1
4.99393472304948 1
5.28528615131491 1
4.5464387269281 1
5.20874570819404 1
5.04016234497529 1
4.71158169416092 1
4.9820941961545 1
5.08009564372584 1
5.45229585881686 1
5.28219264111705 1
5.19885612222904 1
5.43504178447255 1
5.21785451381679 1
5.57188293997806 1
4.86995514865706 1
4.98616003922928 1
5.154613326865 1
5.09569220190222 1
4.70197253390407 1
5.2631335396299 1
4.11506180365432 1
5.12205565105089 1
5.02235300861931 1
5.21170927010074 1
4.92094009738068 1
4.4630582941495 1
4.70548787775159 1
4.52725381059946 1
4.88622036290617 1
5.09583670294762 1
4.77801709089453 1
4.87994092866386 1
4.82920388835914 1
5.35748220733726 1
4.65222076214609 1
5.33920043814077 1
4.99048354936507 1
4.85915006403692 1
5.09509439740031 1
4.34403247334204 0
4.85770937578494 1
5.19587616711732 1
4.7974953805451 1
5.46896006963595 1
5.19152255268598 1
4.83485877659008 1
4.82532708005952 1
5.13674848730034 1
4.78135613059997 1
5.28785354690876 1
4.94992611672491 1
5.62454796152694 0
4.43341415464117 0
5.81710233434884 0
4.97813033933925 1
4.9896788924488 1
4.99033069378174 1
5.13479127599345 1
4.88468989971875 1
5.11248873547071 1
5.11513054535141 1
5.44805396475819 1
4.57815608692192 1
5.22871004265517 1
5.31321384157067 1
5.04500058539653 1
5.11648023343365 1
4.92850095186327 1
5.43398534187128 1
5.2676371462859 1
5.520208873152 1
4.78375256889411 1
5.62507254268007 0
4.9458888728576 1
4.815348073451 1
4.80120423326391 1
5.28829545834666 1
5.11168274637528 1
4.44677703935277 1
4.83065411795556 1
4.44427043234495 0
5.32074202803564 1
5.42710647328148 1
5.12459189437669 1
5.09631317295591 1
5.3002441410584 1
5.02054538761748 1
4.77664269627324 1
5.17283619274403 1
5.20834641377423 1
4.97390771357983 1
5.21167110981662 1
5.31233977613148 1
5.27347991713539 1
5.22275323915668 1
4.94536448611936 1
4.39435938469234 0
4.43544423519025 1
5.06775956568764 1
5.04103451677653 1
5.05365211331728 1
5.50681582639127 1
5.35641346041896 1
4.85021587824824 1
5.1174313827851 1
4.95970407745238 1
5.09407807116093 1
4.67628145770272 1
5.12506537754805 1
5.33157710623272 1
5.10711301603593 1
5.15691371911131 1
5.27382435148332 1
4.45374906809356 1
5.49172348209003 1
5.52643447733667 0
5.12994381829386 1
5.39033884356929 1
4.59974002917527 1
4.96238521178193 1
4.76326161190535 1
4.67859282845604 1
5.31977834710695 1
4.92673500083466 1
4.58920685618954 1
5.52062387359207 1
5.12776295990435 1
5.00180538212625 1
5.16728440734945 1
4.92976307868286 1
5.23579809670702 1
5.14698826105382 1
4.74830039868454 1
5.08080933690392 1
4.81284317503915 1
4.86007023031592 1
4.89066924302486 1
4.74561722733827 1
4.96377347546013 1
5.21732337268943 1
4.54860960696329 1
5.05569819645237 1
5.13851463658967 1
5.00375427096552 1
5.00088456306189 1
4.90954569783342 1
5.36721242591899 0
5.11956945515536 1
5.30361575232188 1
5.30366913427748 1
4.64589182555604 1
4.94542711067438 1
5.03011121597195 1
5.32273324271429 1
4.96439603629402 1
4.89607473258498 1
5.03221179862676 1
4.81955042253011 1
5.59126902498669 1
5.01584742803715 1
4.74384903870569 1
5.34198994914418 1
5.33438692145496 1
5.46923290399186 1
5.03618143224374 1
4.77286873257789 1
4.77742022360607 1
5.39800126149784 1
5.08376560755909 1
5.04219060840523 1
5.07932132248887 1
4.76106093688015 1
5.20110359934369 1
4.65820556601806 1
5.20612676710298 1
5.17268116465929 1
5.43681606386566 1
4.36934130498577 1
5.03024479641456 1
4.89571433055838 1
4.91796019939019 1
5.05584443383133 1
4.98039622912504 1
5.22454984525529 1
4.47869668030115 0
5.0053446396255 1
4.95669666939654 1
5.10020679529978 1
4.45083927869128 0
5.24812175259067 1
4.69320257564055 1
5.6407344903142 0
5.0261342974118 1
5.28285629379237 1
4.75114000198145 1
5.02315970779137 1
5.08554990777429 1
5.30548181186953 1
4.58034703316883 1
4.72190099874233 1
5.4947321322274 1
5.35718621085232 1
4.79215013882048 1
4.91840719436007 1
5.62884780671956 1
5.02359121510116 1
5.16221620002519 1
5.30159617804798 1
4.90217478217103 1
5.02416632999813 1
5.08548996736655 1
5.57920486857329 1
4.9501107444509 1
5.2183853131378 1
5.33940025848697 1
5.19951135448279 1
5.29046493870206 1
5.07090532140251 1
5.0382110991586 1
4.9210894769936 1
5.58825403288059 1
5.14170208919924 1
4.89714125749852 1
5.00684810731876 1
4.76227648092804 1
4.3017256244819 1
5.3664149040059 1
4.92280853940855 1
5.00126558895116 1
4.89325775339706 1
4.8446996374967 1
5.27698988351333 1
5.15078922994448 1
4.79692009742948 1
4.94829181099195 1
4.96701992313823 1
4.3936409786331 0
5.21749926044122 1
4.91073534890202 1
5.11281585236824 1
4.78265774012762 1
4.64919723214678 1
4.58344651268711 1
5.31113306698722 1
4.97198729122119 1
5.21600468445566 1
5.22036664162699 1
5.45005390635113 1
4.95032157650822 1
4.92038168692078 1
4.91810816152943 1
4.80462154441891 1
5.6969543665812 0
4.89413970455893 1
4.66152576551714 1
5.12432235872123 1
5.06613984272579 1
5.11608698389542 1
4.86711177311728 1
5.44955358871964 1
4.97331620653022 1
5.00610946553518 1
4.66186325630234 1
5.14913624809341 1
5.28171368993896 1
4.87664134465776 1
4.59547831724158 1
4.87543688402237 1
4.75236885924653 1
4.70343494451297 1
4.99779603536224 1
5.01665389651665 1
5.11623961550581 1
4.86217307704188 1
4.8047703351116 1
5.04637825393504 1
5.1609009831072 1
5.27774710483704 1
4.77522701548084 1
4.62521586085137 1
4.87327602931148 1
5.10446800688155 1
5.30050915155903 1
4.88764614406897 1
4.59954474356705 1
4.41276932385809 1
4.93995684420611 1
5.2169180927836 1
5.08979314907781 1
5.43364660327587 1
4.57478249020927 1
5.3129597351128 1
4.60197901479004 1
4.91785527805897 1
4.89972945565566 1
5.02350011355978 1
4.92340175263633 1
5.34174756750477 1
4.7207419326054 1
5.48005154708321 1
5.26842722184398 1
4.89648069761816 1
5.00169616813108 1
4.90068531022158 1
4.90836868595666 1
5.19751638423609 1
4.80684859052411 1
5.00125091798241 1
4.9990200145081 1
5.58354180639282 1
5.34495323621674 1
5.2810550431905 1
5.13389165954012 1
4.60659838249559 1
4.898051391156 1
5.168742448322 1
5.41618473157357 1
4.94611399798392 1
5.51804608718581 1
5.03308431620707 1
4.9265495405648 1
4.89338358684217 1
5.30465230340078 1
4.53859423711933 1
4.74325175789295 1
5.11173279267956 1
5.14101877723332 1
4.9574579005547 1
5.05040949438631 1
4.74318230392141 1
5.39226349283609 1
4.94846120623013 1
5.14838208336214 1
4.71465887750354 1
4.98352866907289 1
5.06610493311791 1
4.92752205728955 1
5.08720546861031 1
5.19716765924554 1
4.85194225331014 1
5.44966180897749 1
5.08027273025604 1
4.82654575989183 1
5.22241437341059 1
5.32178542171275 1
5.18154733129882 1
4.92461740838678 1
4.93495718099959 1
4.97189170448704 1
5.22287871726854 1
4.659567672146 1
4.718157753679 1
4.98564097134065 1
4.94498427733335 1
5.26697352896366 1
5.21774286911791 1
4.55526347168543 1
5.01595373379597 1
5.03303184281319 1
5.53719738220904 0
4.6927486746105 1
5.51459587739225 1
5.18311890602747 1
4.4334633377481 1
5.30010401792888 1
5.23658573660931 1
5.23154498169565 1
5.02298146096927 1
4.52204093783777 1
4.85968214324337 1
4.47032938302445 1
5.16873982414581 1
4.28924227457698 0
5.29773296603285 1
4.44118675960354 0
5.11489509119809 1
5.18734243196627 1
4.98255755043877 1
4.54891506924135 1
5.08865147959304 1
4.7003052981627 1
5.05151704531446 1
4.65910048099636 1
4.56526814474019 1
4.89641841032785 1
4.94491642263865 1
5.19239525258746 1
4.60526235564093 1
5.06325137914681 1
4.578211495787 1
4.59036584850868 1
4.60572319900693 1
5.15964222927392 1
4.81887214134884 1
4.77680286192975 1
4.67284928821441 1
5.21707228150126 1
5.23971040373743 1
5.21900716359272 1
4.90626029758866 1
5.06077850588245 1
4.73385164555602 1
4.22473554357503 0
5.0116743954507 1
5.16003660013353 1
5.04371314219571 1
5.11876366256302 1
4.93521480800567 1
4.94836450552812 1
5.37598622264794 1
5.41530130159924 1
4.16334512069505 0
4.58543792348417 1
5.34661429283309 1
4.58475452719092 1
5.60933025683615 0
4.76543886725288 1
4.38192881477551 0
5.18638171702135 1
5.08577819959817 1
4.62000931283567 1
5.25810698486526 1
4.89927120697254 1
4.9027723971996 1
5.4359940030503 1
4.95713803656116 1
4.9363942279733 1
5.24703283697847 1
5.22082117340103 1
4.79156156553316 1
4.93265738248852 1
4.78248662380486 1
4.96662886372608 1
4.75736968039862 1
4.9414103264312 1
5.29700060435593 1
4.68459044086442 1
5.26344038483984 1
4.6603520736793 1
5.94031049519188 0
4.90724897073105 1
4.78133290603206 1
4.93672580111222 1
4.91397711878678 1
4.82083843445847 1
5.21261236105976 1
4.98483950442054 1
5.09109038123265 1
4.30419878396024 1
4.62546955653843 1
4.94407494853946 1
4.88510547399518 1
5.49220688208671 1
4.9047288163639 1
4.63174728474162 1
4.79760874373687 1
4.94954016778793 1
4.5282498238562 1
4.6244266127119 1
5.17587392342475 1
5.05466009457563 1
5.30990078354705 1
5.1933926847372 1
4.57592427219884 1
4.61708553155103 1
4.77075767043167 1
4.99849830947808 1
5.13385041534125 1
5.45502931003089 1
4.97354987828426 1
5.27114619715142 1
5.03592970517164 1
5.53235105121396 0
4.81725807513633 1
4.92657959692229 1
4.34295826784597 1
4.80290435054893 1
4.87612073030877 1
5.08125277915347 1
4.91501695371933 1
4.97402662483034 1
5.1074824370914 1
5.09633593557229 1
4.8292761141425 1
5.35465886639361 1
4.93913241766332 1
5.00813096590316 1
5.42538308289622 0
4.9560554046933 1
5.17053302198795 1
4.99383999246149 1
5.19186277711333 1
5.12987913897043 1
5.12794452478414 1
4.73073080486849 1
4.86852605926183 1
5.32362309868354 1
4.91682507445356 1
5.5392213084266 0
4.80446012109483 1
5.0515161733721 1
4.90675947313925 1
4.94993071325679 1
4.75075978653362 1
5.22826076003989 1
4.84062919585698 1
5.15296680357232 1
4.31381899183356 0
4.84972484866107 1
5.00108387892071 1
4.74669173878149 1
5.27317321591549 1
4.77105390770508 1
5.19315193716412 1
5.55192230108858 0
5.31969573747437 1
5.07819166975457 1
5.37678709426488 1
5.05795057965412 1
4.7359528329603 1
4.76957014077054 1
4.99497654662813 1
5.1943010464294 1
5.22761954592106 1
4.69097651537448 1
4.93137165375126 1
4.79544858116708 1
5.19019949703202 1
5.25512146363964 1
5.24833427985105 1
5.03851653419744 1
5.26407488701284 1
5.15669276981163 1
4.94041014696824 1
4.66298013146647 1
4.8061019376083 1
5.24607627694511 1
4.86440926684619 1
5.01899364324955 1
4.689410825822 1
5.20513991219869 1
4.78103789880623 1
4.74957703218305 1
5.23222076613845 1
5.22539433658676 1
5.22332486349833 1
4.67216855797247 1
4.99852123310674 1
4.27150380213582 0
4.82998170289664 1
4.72431076647904 1
4.73863513165985 1
5.27520096845267 1
4.61346998208234 1
5.87580167104447 0
5.3906197644029 1
4.94777076787043 1
5.19496974560327 1
5.26136730310728 1
5.13100433534673 1
5.34936558347493 1
4.82367640138337 1
5.05944254804755 1
4.60127054596824 1
4.85409338509677 1
5.40732811384709 1
5.43667089167257 1
4.95778130305169 1
4.63148845048347 1
5.11897690850695 1
4.93460179646236 1
4.94362619440639 1
5.11975188017721 1
4.66727583723091 1
5.16012432333413 1
4.88453633775131 1
4.85400004625704 1
4.73331369848686 1
4.56125591390904 1
4.41191444872703 1
4.80841769293903 1
4.91135124676943 1
5.32325764139731 1
5.0975506948599 1
5.23885872931066 1
5.272263251251 1
4.82669394552076 1
4.89829638106478 1
5.08458678612996 1
4.8632471413031 1
4.50093329041353 0
3.99407322264205 0
5.66268179434416 0
5.68620549819119 1
5.22636063584208 1
4.99264947513851 1
5.58678859677375 1
5.0749075426599 1
5.31234402998428 1
4.70058769030459 1
5.22687215583628 1
5.07383027212979 1
5.14000083835802 1
4.99234377487077 1
4.5031133701779 1
5.18419440396714 1
4.59021416112905 1
4.93907314927005 1
4.87865151985693 1
5.05392596800366 1
4.92209843472595 1
4.73823183417514 1
5.07896617956263 1
5.2754113605071 1
4.98168862465319 1
4.99388960119874 1
5.23495653892384 1
4.86430211714514 1
4.89200978213572 1
4.9811224903892 1
4.55952694014144 1
5.5684774421523 0
4.84880334804081 1
5.40073226036251 1
5.12397175380381 1
4.7110378866751 1
4.81726806315871 1
4.92612077630851 1
4.80924044164025 1
5.44068216124596 1
4.8536204400657 1
5.05272796700456 1
4.96607125364379 1
4.69569178224794 1
4.65595835877422 1
5.47156185824423 0
4.73856047904984 1
4.82254253227772 1
5.44035700372 1
5.27018711885342 1
5.2729257232292 1
4.72705187052068 1
5.16563143231935 1
5.23694435705997 1
5.15444003556928 1
4.79935791363769 1
5.05587971862241 1
5.25163099540388 1
5.18898566068536 1
5.07004156062935 1
4.73919799833416 1
4.9594181216003 1
4.83218494439617 1
4.82589783264521 1
5.25491686159202 1
5.52061950996439 1
4.35595853928171 0
5.1645835463328 1
4.51600970673884 1
5.10414053697474 1
4.97268101082228 1
5.05322100507014 1
4.66870505293718 1
5.2891128290126 1
4.6998397683149 1
5.56461239081024 0
4.91501078415281 1
4.42072263273099 0
5.52180114411695 0
4.94777477017724 1
4.69510398955522 1
5.43295427995919 1
4.98783762677297 1
4.71811646143049 1
5.12258182799585 1
5.59736274836755 1
5.49387805929371 0
5.45320058473319 0
5.10257960413769 1
5.53854665101396 1
5.55305446024013 0
4.73547371084374 1
4.98695953685601 1
4.67565732468095 1
4.9818359734233 1
5.00865659254399 1
4.72627318545786 1
4.89228413858605 1
5.49513585577499 1
4.60605579375736 1
5.51345767694398 1
4.60974639794179 1
4.42659370354727 1
5.04495100106243 1
4.70995983098439 1
5.19214094648635 1
5.01323300108679 1
4.69419364583752 1
4.83228005142256 1
5.17917128478561 1
5.10022105381378 1
4.98106114546342 1
4.90578231825056 1
5.02062746795736 1
5.04936294688861 1
5.24033799588976 1
5.55792758351043 0
5.36480787460018 1
5.14174472146126 1
5.22331233144664 1
4.97383824879697 1
5.20074594843272 1
5.63171852297231 1
5.38227567231464 1
5.41645963197706 0
5.11224074900759 1
4.90973944790647 1
5.21014709902109 1
5.41915777672289 1
5.05108624545802 1
5.4165930228973 1
4.79161294744357 1
5.1393524078548 1
4.91911302622779 1
5.34206024534582 1
4.80426735946729 1
5.165717573298 1
4.92557022859378 1
5.1027838563742 1
4.92342639967419 1
4.57308701265348 1
5.14072682790973 1
5.54777580190675 1
5.0287757930238 1
5.01841137851831 1
5.48982408386018 1
4.8814379355576 1
5.30465592520656 1
5.21779321059129 1
4.90310882483937 1
4.80503002173464 1
5.15401255415463 1
5.04017012741408 1
5.3028401863186 1
5.08531515459013 1
4.2754467094508 0
4.97877346622322 1
4.97193530561185 1
5.04667023859163 1
4.80228349890604 1
4.34663909578059 0
4.73203396217919 1
5.01803228864019 1
4.86217961787215 1
5.41171203288623 1
5.36622416965541 1
4.93868754205182 1
5.4192928750106 1
5.04452906123156 1
4.98056380621111 1
5.27618348215452 1
5.16133041117643 1
5.36522277944271 1
5.06645566961588 1
5.05876946892973 1
4.80468282882781 1
5.63243307132642 1
4.50680021813024 1
4.88568169083035 1
4.52974242984133 0
4.33247745263196 0
4.60743112634261 1
5.20184958059798 1
4.76407637308845 1
5.46874496053902 1
4.4413265702303 1
4.7486973488304 1
4.76576422723114 1
4.59217270740721 1
5.61321898419252 0
4.9017666116871 1
5.11420883954156 1
4.81302884957143 1
4.6735858183856 1
5.04551495762043 1
5.19132891778705 1
4.69601352906689 1
4.44717477939717 0
5.04823147043952 1
5.45062346362321 1
4.95727740005748 1
4.79998209041888 1
4.80383847632071 1
5.46445610029895 1
4.74868834083492 1
4.35540308250207 0
5.36286802930114 1
5.19225115186162 1
4.76173208158765 1
5.55202596775491 0
4.99323875209357 1
4.5450522821205 1
5.02221316064777 1
5.13368611973202 1
4.7211026494237 1
4.69811538364508 1
4.92727822894746 1
5.25482774815486 1
4.70239035188338 1
5.31233117265561 1
5.05576417514203 1
5.4648264130976 0
4.9134292995396 1
5.55125080985153 1
4.87038857805619 1
4.84842639364892 1
5.4374086342022 1
4.50939150041303 1
4.67251467692173 1
5.18238721657801 1
4.63863115043825 1
5.40400489752166 1
5.25810263263771 1
4.68309678168194 1
4.2406547118851 0
5.21520088421882 1
5.24055615893686 1
5.05852149277922 1
5.55430464563952 0
4.78577672994454 1
5.24371620365981 1
4.78142508044677 1
4.9255201804851 1
5.08001506450004 1
5.27573238249783 1
4.68235814852515 1
4.55553232277962 1
4.59034045937528 1
4.43323466199011 1
5.04304651658542 1
5.03599916551318 1
5.01330774351677 1
4.77201066819546 1
5.06093936929013 1
4.6110328230648 1
5.58373184957671 0
5.20209573162511 1
4.72156098612109 1
5.20926777448831 1
5.14145708751031 1
5.54031676984408 0
5.05963951203193 1
4.53329946436665 1
5.49754984643286 1
5.4859605484894 1
4.15976452916917 0
5.1388289314795 1
5.42372417693379 1
4.59971371637711 1
5.08200712783062 1
4.79402175327514 1
4.71763901720869 1
5.1888504986598 1
4.97177435273549 1
4.9459028670516 1
4.9747922166666 1
4.75500733041099 1
4.74286016778943 1
4.53490306684691 1
4.3672643474813 0
4.14023214637406 0
4.96969361323098 1
4.79607626300861 1
4.68403631508627 1
5.45202108946948 1
4.95979489097104 1
4.7826381669953 1
5.14630664864672 1
4.74279714485902 1
4.73104781127771 1
5.30525898200066 1
4.64230943441613 1
4.92429076507069 1
5.04177193202388 1
5.33664747223525 1
4.8509776651017 1
5.13846072700757 1
4.61077411367252 1
5.1397066293713 1
5.28601332960171 1
5.00958529363059 1
5.28628206457261 1
4.63008947230375 1
4.66287884384665 1
4.42766559135213 0
4.31537381759216 1
5.31792889993251 1
4.87808922234457 1
5.0592139865802 1
4.52472216215545 1
5.18723523358708 1
4.93363581036013 1
4.97226822727502 1
5.14124401146145 1
4.95368678289062 1
4.71564323850192 1
4.86545291713536 1
5.43697815680808 1
5.20004169760131 1
4.77285533320005 1
4.53356382528225 1
5.25359507407441 1
5.1343746299761 1
5.45678352490596 1
4.70431795634156 1
5.06383123153657 1
4.95681562766406 1
5.43463386784301 1
4.56641401643212 1
5.39174827025871 1
4.88460898737842 1
5.09848759600576 1
4.75103048184573 1
4.75919808529674 1
5.33324232083228 1
4.81016267345708 1
5.06779730803642 1
5.18722944707441 1
5.10310213927547 1
4.58641671469044 1
5.19659819571646 1
4.87357695942188 1
5.27022465492404 1
5.09897648479886 1
5.01342940391083 1
5.14327993548056 1
4.83236182459648 1
5.08317838321508 1
5.25017826335361 1
5.41077027745734 1
5.1390706204076 1
4.68634478113029 1
4.54832674317044 1
4.88552561957229 1
5.13950160763989 1
5.14593739012839 1
4.39408789515048 1
5.00745828536675 1
5.4116509562914 0
4.99651683909778 1
5.62889043656867 1
4.9566588962494 1
5.18972488280182 1
5.26286094322095 1
5.00113854253661 1
5.02582896200601 1
5.69837718286374 1
4.87754972247004 1
4.96749653233167 1
5.21971571177952 1
5.1570812138643 1
4.7808304035798 1
5.07332575454375 1
5.09884482973598 1
4.95310142192304 1
5.005464134555 1
4.43027764397563 1
4.96954286228104 1
4.7458675162676 1
5.35495259793182 1
4.21543015744123 0
5.09976441927672 1
5.01939970532288 1
5.23431178515865 1
5.82845289544558 0
5.13262686076355 1
5.20466059475473 1
5.11657111703047 1
4.20441368568972 0
5.14619303324676 1
4.83226588173885 1
4.62908692289319 1
5.32970936632932 1
5.09255367488102 1
4.85306520638228 1
4.90153911941328 1
5.07608934008874 1
5.55092826757666 1
5.04980121939219 1
5.34189405311 1
4.94575245555977 1
4.97001391775378 1
5.08049926660551 1
4.63641079861647 1
4.92181255438479 1
4.6461836918307 1
4.87613133989668 1
4.87943621403815 1
4.78596346197894 1
4.51298541549836 1
4.66748740248303 1
4.91374814314974 1
4.79031433044429 1
4.98366916067813 1
4.86651598769865 1
4.32861842219783 0
4.82359483516663 1
5.15927271462123 1
4.51603197337903 1
4.83242979347266 1
5.25849946755454 1
5.35922777345764 1
5.10809552351573 1
4.87447724782823 1
5.40195952890528 1
4.96780725446983 1
5.30634697204766 1
4.71745456456249 1
4.69887519023442 1
4.71804208941879 1
4.94084564855516 1
5.0843782978759 1
4.9400367404442 1
5.42314259203384 1
4.78756307653756 1
5.56383492849633 1
5.19005261172373 1
4.91658469612151 1
5.47941677841483 1
4.69842133047992 1
4.83494782961571 1
5.61646248063229 1
4.69696854227651 1
5.34526564561479 1
5.21288866165866 1
4.85715114971488 1
4.65958489217554 1
4.81520377701364 1
4.48429295011088 1
4.40748538601307 1
5.2706002947349 1
5.38280753261187 1
5.02424720179905 1
5.04567481194408 1
4.48674710876835 1
4.74830212629756 1
5.08063674161375 1
4.79854203354232 1
4.76303444075595 1
5.03718615205113 1
5.42616800066059 1
5.11989403138212 1
5.24989710490741 1
4.80386050762991 1
5.26916819084058 1
5.23624329571609 1
5.18982683703283 1
5.16074736382225 1
4.85220703600138 1
5.03003035828357 1
4.64372725506386 1
3.63485716803184 0
4.7670699860103 1
4.98727874795133 1
5.41405638475077 1
4.53983633790097 1
5.28862109190852 1
5.18741383925251 1
5.31203233964788 1
5.22768663781567 1
4.73723131063185 1
5.28450734141267 1
5.14620203704437 1
4.87517923297122 1
4.78790473675641 1
5.04256236150136 1
4.84345490510459 1
5.025339748439 1
5.06637046550804 1
4.96923836011212 1
5.11763765477631 1
4.91457210019604 1
4.73659892109823 1
5.06782701565259 1
4.99316375387204 1
4.68613393096905 1
4.93290863451097 1
5.35991040564334 1
5.56951156190551 1
5.2501880723971 1
5.24786820201097 1
5.39673595323149 1
5.26170910440277 1
5.10674073520437 1
4.78000736416962 1
5.09541100507342 1
4.40176516721597 0
4.94645668200612 1
5.00306700196818 1
4.84905830686415 1
5.04052858997828 1
5.05487562016646 1
5.18860979141619 1
4.44019020220099 1
5.04451129173072 1
5.60626550029055 0
5.03347126385208 1
5.07348631585806 1
5.11891246829492 1
5.54505168935163 1
4.94554328731194 1
5.02288665753398 1
4.71951656551945 1
4.67333180258664 1
4.84570333900129 1
5.09236708512393 1
5.35968176554867 1
5.1564537817653 1
4.77380009275416 1
5.18494211285281 1
5.27287936159079 1
4.69873122409826 1
5.10593316317212 1
5.12912656518197 1
4.89218792288897 1
4.87682261640965 1
4.92254298818665 1
4.66546498237721 1
4.98132710207058 1
5.71618606344573 0
4.78920151097162 1
5.34318617976948 1
4.92363689773893 1
4.79723205002945 1
5.15620307253567 1
5.34986068046421 1
5.37154973386127 1
4.82169654011417 1
5.15128569698358 1
4.99699835203443 1
5.47736322639645 1
5.45056758402585 1
5.37647350566884 1
5.38450877780588 1
4.80761923259489 1
5.46259888296219 1
4.88314475460273 1
4.99824966586984 1
5.35714564721602 1
5.13412592166933 1
5.32384420736426 1
5.29486450845282 1
4.8278984664484 1
4.52419861502078 1
5.09806855145298 1
4.97938697784951 1
5.11218531129412 1
4.6158837537572 1
5.19914315941091 1
4.86078230491311 1
4.71231413388337 1
5.05617122580988 1
5.1106351123349 1
4.83651458253235 1
4.82095304050223 1
4.62075189252098 1
5.91888397881903 0
5.6195260150554 0
5.04096199592263 1
4.89964723002296 1
4.72269189334217 1
4.65461600003466 1
4.84738749903955 1
4.92906048063815 1
5.16045864554783 1
4.1358968365806 0
5.10636604329299 1
5.0600736537825 1
5.09671777665324 1
4.9422114101679 1
5.04300704544024 1
5.31571833747309 1
5.23304725794556 1
5.1299719293572 1
5.10484010137548 1
5.14250591934039 1
4.92418559186378 1
5.3641180922399 1
5.15684612006748 1
5.04522612023167 1
5.07896810723624 1
4.90246290586386 1
4.97762253070045 1
5.16184404394311 1
5.29712563416637 1
4.99225586902497 1
5.14203754464656 1
5.04644767219056 1
4.98597750198497 1
5.41362039341429 1
4.81335767995488 1
4.57773013594733 1
5.26502923966946 1
4.94124975017814 1
4.97429037491046 1
5.28453520955796 1
4.9743041487998 1
5.00711733234829 1
4.99622851241446 1
5.18955397420075 1
4.96338747916767 1
5.52609024723144 1
5.12974797293973 1
4.95100734291154 1
5.07750353694584 1
4.99996709812481 1
4.54114273421153 1
5.23277191123918 1
5.13428348592773 1
5.36114254913224 1
4.90502989045458 1
4.41447346356465 1
5.54518918831167 1
4.88757629951242 1
5.64981556152254 0
4.45290689405353 0
4.98872498073567 1
5.03286286069586 1
4.92469950570951 1
4.73209280835147 1
5.12365392494947 1
5.01679020880486 1
4.77558758391248 1
5.11744722928878 1
5.16709878711513 1
5.47729349610776 1
5.28695665694983 1
4.83111544010407 1
5.05356214539771 1
4.79947543820098 1
5.11797970667176 1
4.80297228063265 1
5.36813119736655 1
4.58917809891784 1
4.765818779309 1
5.03121575146231 1
4.88175913091489 1
4.92575848933 1
4.83320999028096 1
4.44737953941992 1
5.27932590153458 1
5.09098701673025 1
5.10733847465783 1
5.25964156776049 1
5.84331893799879 0
5.07596260671434 1
4.82826204763305 1
5.08090085705487 1
5.55781363960416 1
4.6557258148744 1
4.63747463461855 1
5.0085536816574 1
4.59162198236915 0
4.78705398587706 1
5.08678763593172 1
5.06850212352417 1
5.01079769149235 1
4.69697037075463 1
4.59027753322583 1
5.34125103100875 1
4.86215425894987 1
5.24352001116616 1
5.3845085967372 1
5.18439414960237 1
4.87755292398117 1
4.98419910408257 1
5.504147403347 1
5.02468795948546 1
4.96946964339522 1
5.00149525982476 1
4.78015563028502 1
4.9058205921434 1
5.36691490596678 1
4.84424853335733 1
4.96224948690751 1
4.96982090632571 1
5.14189201121287 1
5.10209744381131 1
4.54857947340817 0
4.92806302742577 1
5.17599281491694 1
5.14145631056931 1
5.08601181111565 1
5.10591898856424 1
5.01326237136011 1
4.29164311648988 0
5.19495986426542 1
4.84961848733847 1
4.9073373358568 1
4.92585955053587 1
4.82298650176587 1
5.5253002978296 0
4.76628595324717 1
4.87660476339162 1
5.20638446123394 1
4.75665261702832 1
5.45608306051045 1
5.00073541538104 1
5.08351598770125 1
4.831874872526 1
5.10576857868112 1
4.91004443842487 1
4.71560633262392 1
5.02419180843064 1
4.92488079668523 1
4.95089523547246 1
4.95798904600648 1
5.01010517023335 1
5.08882511137955 1
5.04218907190279 1
5.11557927306132 1
4.87282031122282 1
4.24753693561432 0
5.20546047122839 1
4.91175048567801 1
5.18361906865814 1
5.04741994504219 1
5.73918206028302 0
4.59221650504527 1
4.77152179773196 1
5.01693995337092 1
5.41163944759914 1
5.03023277575167 1
5.35100384713937 1
4.47785217301855 1
4.90438819320563 1
4.95921683896387 1
4.96865152714325 1
5.06630145704372 1
5.35928084779788 1
5.25312985062777 1
4.99474076044823 1
4.7969711906137 1
4.71565833841665 1
4.36389245083724 1
4.70768770785585 1
4.76134561310024 1
4.88259454116375 1
4.80436627376585 1
4.86396188224905 1
4.97198525870163 1
5.31355680747835 1
5.30081266624232 1
5.35774129348501 1
5.0416767283087 1
5.33401475602413 1
5.41192860830162 1
4.5970235424173 1
4.87391680410777 1
4.65889902490635 1
4.74773702087577 1
5.26828706271291 1
5.65116865740374 0
4.9516218345059 1
5.08214221138349 1
4.66124421797587 1
5.16205033397854 1
5.10783542581168 1
4.57434386895481 1
4.72189653872316 1
4.52904818645884 1
5.44332503744834 1
5.33830338776183 1
5.07057155220041 1
5.50759032433625 1
4.50165319642456 1
4.93131447303741 1
4.845952103201 1
4.98732819062992 1
5.06165896715513 1
5.19933794586484 1
4.94618131022104 1
5.34685144231673 1
5.18249243996652 1
4.81353790135656 1
5.48142095759545 1
4.53068865412315 1
5.17563373425735 1
4.79487804945915 1
4.54471180840823 1
5.34659483383495 1
4.68633103710646 1
4.16463073859733 0
4.98886283457993 1
4.91012756928582 1
5.27315942569044 1
4.88874511495162 1
4.78957038839322 1
4.88286023699962 1
4.79553016747045 1
4.71745339959916 1
4.87397476502149 1
5.05955353025859 1
5.00910762109499 1
5.05609212548362 1
4.73213240461858 1
5.27883460124043 1
4.6424731746608 1
5.18477105085306 1
4.82794063012946 1
4.87473230354281 1
4.90670061151418 1
4.96112837428152 1
4.77342108260065 1
4.61578826694892 1
4.79857219922078 1
5.0845554567069 1
5.05828559638099 1
5.04650897237975 1
5.05016766655882 1
5.34520279314783 1
4.63199004565648 1
5.05521564906152 1
4.79864518538213 1
4.6080445733299 1
4.74884514979321 1
5.04109684116639 1
4.92648446613339 1
4.9730625405259 1
5.66659489700691 1
5.03981544727519 1
5.33994307823906 1
4.90428653396047 1
4.59462432343936 1
5.09672169467827 1
4.53227551473571 1
4.78874433727977 1
4.62210300873702 1
4.81509329124184 1
5.11868862141945 1
5.12733488101293 1
5.17628433677998 1
4.99273015134536 1
4.61211671873523 1
4.93671504098427 1
4.96828281106593 1
5.39863649222368 1
4.89165919647772 1
4.85317769542882 1
5.64050748936716 1
4.41780971150095 1
4.6331011150838 1
4.847242917709 1
4.88637935119372 1
5.13518876114387 1
4.56685571268825 1
5.08929264960245 1
5.08189963066665 1
4.98913834773905 1
5.04435892325585 1
4.77438053485032 1
5.16510919034298 1
5.84592317767519 0
5.49498574519863 1
5.03534160269156 1
4.76462982298024 1
4.88524567362075 1
4.8507797543152 1
4.95847311615211 1
5.1886166304406 1
4.41633562074832 0
5.18198930659686 1
4.85356847208567 1
4.75408659352661 1
4.53569774081051 1
5.0997390720147 1
5.23588580006085 1
4.81251782204151 1
5.32649116614584 1
5.07009421789427 1
4.86640433721831 1
5.14322934195457 1
5.27772601859067 1
4.98985847654237 1
4.80398691314949 1
4.21062852558636 0
4.82153962293697 1
4.72137252855284 1
5.48159224577385 0
4.59083782954505 1
5.55028526886371 1
5.35335642528125 1
5.28552012197052 1
5.51672202878883 1
4.78451607150248 1
5.14478632880323 1
4.61420597506503 1
5.08276741652661 1
5.08879004098786 1
5.28662869179419 1
4.91830674737405 1
4.52227192163778 0
5.2125553770717 1
4.9906366675688 1
5.44718461949367 1
4.88972407003271 1
4.76047716010328 1
5.07577938185238 1
4.55515725542469 1
4.73608782553864 1
4.45337847267891 1
5.23775687522436 1
4.91959360916707 1
5.12009323661807 1
4.98399496727675 1
5.1307745555791 1
5.10393068869492 1
4.91756319356809 1
4.94395632764491 1
4.62165191538575 1
4.28088361260384 0
4.85186465229485 1
5.19251135423154 1
4.80019841324256 1
5.22262277956132 1
4.92398299580577 1
5.45285142841331 1
5.07394707814831 1
4.38114845455146 0
4.87628604764568 1
4.68384617258186 1
4.81160061498179 1
4.95450794951058 1
5.16062187144803 1
4.69514015727184 1
4.9201445946744 1
4.95333526693798 1
5.37050325059758 1
4.82982569995213 1
5.25352075989323 1
4.9431158228225 1
5.68068095382252 0
5.5983691311947 0
5.62787344972295 1
4.74165196766207 1
4.89615148443365 1
4.9365544695446 1
4.71373649600699 1
5.31015007259789 1
5.14506917551396 1
4.83554330312995 1
4.34171861228039 0
4.58554685332185 0
4.9442822588362 1
5.22682821608737 1
5.24798220331693 1
4.87846027330103 1
5.28680723555531 1
5.75697569602226 0
4.49356905341364 0
5.03437803833608 1
4.89256915582517 1
5.38555066369719 1
4.6839361314248 1
5.31504075619144 1
5.03230121073673 1
5.01578566232979 1
4.8104933238619 1
4.93256653809537 1
4.94248547369404 1
5.02596230377421 1
5.25252130074333 1
4.9324730518232 1
4.57083094721896 1
4.94851616422118 1
4.57157911289272 1
4.7948156799107 1
5.17973530406849 1
4.72287187218133 1
4.85671790103798 1
5.86331818995085 0
4.90002621287007 1
5.58893268719104 0
5.10875910891426 1
5.23084566069409 1
5.05179840210771 1
5.13557641111979 1
4.71245536483761 1
5.05404388519159 1
5.09105878729401 1
4.99486819453477 1
5.11597774497475 1
5.44209187492034 1
5.03848595967327 1
5.18170314351048 1
4.71216646805532 1
4.87248055512015 1
4.47234581318417 1
4.9839092612359 1
5.53015429189658 1
5.0548674843563 1
5.32939656645546 1
4.58431347729111 1
4.89723370941237 1
4.93623629414711 1
5.11637558649695 1
4.91607004493738 1
5.1631166273799 1
4.75624932843521 1
5.17447066240792 1
4.60658559783196 1
4.85795984114426 1
5.61417594001895 0
5.04423027191286 1
4.25568942393599 0
4.900703989891 1
4.65892578415199 1
4.96895445819751 1
5.33468584330971 1
4.80102675158878 1
4.89810357641821 1
5.33686204639535 1
5.05825723789972 1
5.31535055756995 1
4.96849806811942 1
4.43249337007508 0
4.89590849196115 1
5.33996311399622 1
5.10624532991448 1
4.786236235401 1
4.84958446019065 1
4.96215985501854 1
5.20889547305577 1
5.333092614561 1
4.98506641322523 1
5.10103174423908 1
5.1460155749459 1
5.23795873942171 1
4.82433667683934 1
5.87136486770883 0
5.2854569436269 1
4.55409437469785 0
4.994818442139 1
5.04443100303151 1
5.26920095091437 1
5.29077985072658 1
4.50209436403458 1
4.99044605847133 1
4.46972794209143 1
4.87898571810511 1
4.83144040798358 1
5.31664434412744 1
5.6448582001425 1
4.84219984470238 1
4.98349878804146 1
5.18729971609058 1
5.10224705758711 1
4.83529108930286 1
5.42778077725927 0
5.15374572454502 1
5.21399330751959 1
5.00821585999818 1
5.04961477754201 1
4.96694652838603 1
4.76728318841341 1
5.40823446778981 1
5.19235267412307 1
4.80727298341778 1
5.02660849676335 1
4.68548103380213 1
5.07293628084582 1
4.8168687065326 1
5.49192100418549 1
5.06706154706392 1
4.53099145685552 1
5.04855130791925 1
4.8465219434777 1
5.53055363778769 1
4.69124363303547 1
5.00866256720905 1
5.58821501027226 1
4.7593934610706 1
4.64571715137661 1
4.99404022030948 1
5.09214452775683 1
4.49063725007948 1
4.95547139851831 1
4.90373503035053 1
4.59699374768221 1
5.21813952167227 1
5.32913547078936 1
5.57631503749015 1
5.09213378166828 1
5.24986749985477 1
4.77490178325467 1
5.54595104490348 1
4.8499204063772 1
4.90648374237249 1
5.13383205278445 1
4.84870432939123 1
5.74213418595374 0
4.55363577872415 1
5.30750341649897 1
5.83245071894071 0
5.39488459468713 1
4.78347499039818 1
4.54527117334515 1
4.57630723112554 1
4.25454906223345 0
4.36952578202621 1
5.0467150777592 1
4.8678788082009 1
4.71011530702908 1
4.56721679235095 1
4.77934339989478 1
5.10065897008137 1
5.41527329752309 1
4.73809190947401 1
5.20519098112251 1
5.22211308451956 1
4.8295920794287 1
4.55910560678167 1
4.91008575682499 1
5.14744699322655 1
4.72765100821435 1
5.10816936537761 1
4.57543925436752 1
5.16514899424166 1
5.65916015630161 0
5.14943796900408 1
5.11020861800223 1
4.97953225601769 1
5.36207490163702 1
5.02111788233473 1
4.75324265558541 1
4.66422735707031 1
5.15409111776566 1
5.14779082239549 1
4.79861945854242 1
4.59364601746388 1
5.32617734515962 1
5.06841177842057 1
5.36902244641324 1
4.55590909987575 1
4.93904439759427 1
4.93940834607009 1
5.15892882831669 1
5.06582966374513 1
5.5126803618724 1
4.60496923912916 1
5.07271270340199 1
5.24966214926976 1
4.65784723790591 1
4.7152375950795 1
5.14111426318681 1
4.73046053282893 1
5.14124663634041 1
4.96508470476302 1
4.91244272315858 1
4.43393521432475 0
4.47730338356578 1
4.90777575257543 1
5.39579518593278 1
5.31835862887374 1
5.2109606555124 1
4.61620162468197 1
4.83357251071475 1
5.32034335962438 1
5.17079048911208 1
4.41316913827865 0
5.46193610100387 1
4.78932627687323 1
4.72367396230059 1
5.16842418554804 1
5.13153372737653 1
4.4657136561204 1
5.25286296000818 1
4.7404730635107 1
4.71218934202085 1
5.16577732366148 1
4.90594091010989 1
5.00190173240712 1
4.5052616417253 0
5.07640398397414 1
5.1083367910901 1
5.16585628520642 1
5.0242312700191 1
4.8666462444819 1
5.05413639627921 1
4.74936255235322 1
5.01371499225405 1
4.62188751991439 1
4.74922819702425 1
5.00185873580111 1
4.68965308923337 1
4.96353295929432 1
4.91136079465767 1
5.02959952581538 1
4.89786801137548 1
4.87571051145633 1
4.97836533319934 1
5.05597671710044 1
5.22730403216203 1
5.83729064838188 0
4.72235062875309 1
5.06780452633004 1
5.34830580016483 1
4.59302960558858 1
4.97194635617795 1
5.10676260125778 1
4.91557864343622 1
4.97122051249137 1
4.89734675461549 1
5.32745781844925 1
5.3596302581149 0
4.93580642776742 1
5.35729557005676 1
5.10222698732929 1
4.96260311817836 1
4.84361055040468 1
4.83174701160998 1
5.38081789677672 1
4.82212897090703 1
4.79565517983409 1
4.6272043192948 1
4.70310843928909 1
4.3907230416224 1
4.71114897210525 1
5.14647861461102 1
5.36783545399136 1
4.90682984765949 1
4.98859660235607 1
5.02495551924549 1
4.85322899537179 1
5.00767657661591 1
5.36918054697249 1
5.16480206459439 1
5.23380355944423 1
4.82996840418767 1
5.3145715272864 1
4.88583981301318 1
5.11328447923669 1
4.62352338089994 1
4.80618575863785 1
3.91766453887605 0
4.96416074005593 1
5.08687402152543 1
4.2704937933013 0
4.6750437545718 1
4.77303522007599 1
4.63896095579933 1
5.05194659402842 1
5.29804609017484 1
5.38989238229871 0
5.09145565780983 1
5.14992005066393 1
5.14517144459193 1
4.38765282396545 0
4.83107123878716 1
4.68153573018171 1
4.86413750391969 1
5.33287214395004 1
5.08376828058959 1
5.25644768899151 1
5.41751803668356 1
5.37517301198613 1
5.24437077724683 1
5.09871457400556 1
5.03315030203388 1
5.22372502731641 1
4.90950259246846 1
5.02732168129356 1
5.08392501174208 1
5.1466568716638 1
5.3685243463713 1
5.17260525054067 1
4.73693450222957 1
4.90540983568173 1
5.07405634524305 1
5.19159263534002 1
4.93105213475086 1
5.5569682958398 0
5.20366201083312 1
4.83991030347561 1
4.92561259536494 1
4.9173928917233 1
4.51430159918183 1
4.9462122940827 1
4.95207180314733 1
5.0740631032348 1
4.57298018479393 0
4.99438425646339 1
4.9421724021875 1
5.00395178812381 1
5.53395553357197 1
5.07873588869039 1
5.29887881029302 1
4.80716186734419 1
4.95769380961386 1
4.89506775550489 1
5.04059916026827 1
5.15203435732789 1
5.00800303128956 1
5.08321632496161 1
5.15704342290514 1
5.95197176559231 0
5.19411569891476 1
4.44273287693141 0
5.14938223786609 1
5.02754051038224 1
5.20633844486557 1
5.45015410401251 1
5.12410809684156 1
5.45899691279788 1
4.83502327772804 1
4.66664713464829 1
5.10770314110898 1
5.28130156543341 1
5.17272416048388 1
5.23018676133182 1
4.7007134042487 1
5.2443249398274 1
4.87404094073301 1
5.50362788645804 1
5.15893804582566 1
5.12882589738954 1
4.74307390257753 1
5.31752197908652 1
5.39378000287668 1
4.74985676708265 1
4.6795926597108 1
5.43971077466055 1
4.93867629953557 1
4.72314511563338 1
4.8852893820788 1
4.68909346587059 1
5.33734223564986 1
5.03348995949045 1
4.89642047440214 1
4.36236645606356 0
4.54812352620107 1
4.8006379662215 1
5.04258828216923 1
4.84297474769982 1
4.57255461077487 1
4.80036635011916 1
4.60036496163201 1
4.58246312903143 1
5.78511000649396 0
5.16068324598069 1
5.32577712220013 1
5.81459122638951 0
4.95108744022437 1
5.2419590116064 1
4.43126562455733 1
4.64250929607649 1
5.17002608262492 1
5.00354396166572 1
5.15896225463226 1
5.27016699846243 1
5.37730970776398 1
5.39660240537125 1
5.15827679462479 1
4.74157416420679 1
5.09867503749891 1
5.35614286693072 1
4.55195647246815 1
4.87906937942528 1
5.11922856831926 1
4.62716824264482 1
5.24865849135208 1
4.82195570826169 1
5.20715202263723 1
5.27474109988911 1
4.92118103073824 1
5.02194620884211 1
4.65502836733626 1
4.80389753336238 1
5.32636672872909 1
5.03817505195456 1
4.83110233811469 1
5.07145237997384 1
4.6746175835415 1
5.60071456520203 0
5.57195738127974 1
4.48364872596965 1
4.85452978809129 1
5.43210268293339 1
5.13086076940842 1
4.8868440103192 1
4.8190113170937 1
4.72646209582187 1
4.81167846486683 1
5.00779133116791 1
4.87204641807141 1
4.88925703014021 1
5.04178967331703 1
4.65883903602954 1
4.35228578683111 0
4.76438895892256 1
4.3107448362586 0
4.89498972200983 1
5.59705823572211 1
5.35214682668904 1
4.88014840919137 1
5.43079890992523 1
5.03737628921186 1
5.3275108598933 1
4.66502656572172 1
4.94258025758654 1
5.13667609067049 1
4.95649361162307 1
4.70003082487151 1
5.17441796068855 1
4.3315131179467 1
4.56991953744341 1
5.40184488996031 1
5.13016793512992 1
4.97921458891102 1
4.89332157610239 1
4.91696006335598 1
4.89945691531657 1
4.88323860275719 1
5.28309126142167 1
4.54812051418827 1
5.29290172446212 1
4.84701469132495 1
4.99312454841332 1
5.73754757493257 0
5.38449585285839 1
5.10869266340994 1
5.13544862855762 1
4.88381607876824 1
5.18838180668727 1
4.88378421833557 1
5.42006907959262 1
4.80068686026055 1
4.93163144188741 1
5.08737710755602 1
5.29437557294001 1
4.3807599161143 0
4.57242083570726 1
5.58791207160308 0
5.21700906277811 1
5.47252837144349 1
5.19602175840566 1
4.5527269585188 0
5.08235099202635 1
5.29373905739331 1
4.75355759796692 1
5.53904131263311 1
5.25476340792785 1
5.20521948191621 1
4.96293384802455 1
4.69290742683326 1
4.85357668288822 1
4.72127966661862 1
5.09630036823915 1
5.05029251484331 1
4.74729482862649 1
4.56723067500168 1
4.76955987212581 1
4.87370380866524 1
5.77540769874955 0
5.58187572789605 1
5.33460349164684 1
5.1441493456559 1
5.1788388065246 1
4.96055626345905 1
4.97777148899664 1
5.60309843030004 1
5.03528788459115 1
4.71147198335162 1
4.96120473429082 1
5.11688966570026 1
5.3237220608659 1
5.1213491980577 1
5.70429444910211 0
5.31343031628227 1
4.86528352553218 1
4.82896197993729 1
5.34552027965137 1
4.8899899629138 1
4.78687716343432 1
5.10245435728814 1
4.90174492760125 1
4.68563953533949 1
4.62010918698723 1
4.9894781084471 1
5.4187479662591 1
4.71169615294001 1
5.58161320979328 1
4.36565381711966 0
5.51842094290799 1
4.90527085997745 1
5.26233146898888 1
5.14500544812139 1
4.55397405749309 1
5.03425113770441 1
4.76654001207322 1
4.8950167609503 1
5.16126070632126 1
4.80556965190985 1
4.32336901275824 1
5.01385856273642 1
5.29416919702685 1
5.05875901089522 1
5.05474122749092 1
4.99235115631683 1
5.14184945118365 1
4.83567520990258 1
4.87851978089233 1
5.34951089611825 1
5.39537049918053 1
5.36716368660118 1
5.58478502841532 0
5.03844626601529 1
5.33504387742389 1
4.48644875769656 1
4.90974696746588 1
4.85554800478038 1
4.92657724225121 1
4.88864163802111 1
4.62598209375314 1
5.28033108119657 1
4.85077277390596 1
5.19868427106997 1
5.10610575982332 1
5.0023649573143 1
4.73414805079837 1
4.98418637897786 1
4.91995810408089 1
5.15424522099122 1
5.14197166674688 1
5.02178188192585 1
4.76198455497624 1
5.14842540223234 1
4.82919648030621 1
4.77159689584372 1
4.67753075524979 1
5.41033202701347 1
4.822190143126 1
4.5407046232108 1
4.56699647630583 1
5.11856380198319 1
5.12060177118813 1
5.09569626848961 1
4.63484005430681 1
5.31629498888255 1
4.50429995497652 1
4.93539612546766 1
5.02064170302846 1
4.25481499699104 0
