# Supplementary material for: Bias caused by sampling error in meta-analysis with small sample sizes
Source: PLoS One. 2018 Sep 13;13(9):e0204056. doi: 10.1371/journal.pone.0204056 (PMC6136825; doi:10.1371/journal.pone.0204056)
Supplement: S3 File — (ZIP) [file pone.0204056.s003.zip › results N = 20 delta = 5 tau = 0 sz = 100-500.txt]

"dl.delta" "dl.cp"
5.02528696450971 1
5.04068046417092 1
4.90101462637967 0
5.01660584506866 1
4.91795455473929 1
4.98607884735282 1
5.08639490088831 1
4.95388322367715 1
5.07332814865563 1
4.93968381971003 1
4.89448327716331 1
4.98009815640265 1
4.99210013920305 1
5.09031531278074 1
5.14093766227274 0
5.0505734946604 1
4.9530455391726 1
4.92381235447447 1
5.00404271247977 1
5.08387770576102 1
4.88383256187265 1
5.11033808557257 1
5.12308747251963 0
5.02017359263271 1
5.09892628219193 1
5.12692054352055 1
4.95230085207276 1
5.00286463174923 1
4.99858942283836 1
4.91571909693512 1
5.00076909498923 1
4.9827568982406 1
4.98713270726792 1
4.95331805674552 1
5.02623358428862 1
5.01400698758252 1
4.96404806688996 1
4.9783537723944 1
4.9867309356971 1
4.95592606838606 1
4.92426580607425 1
5.02024580238221 1
5.06330628047422 1
5.020573137116 1
5.02067298390762 1
5.03228083735838 1
5.04000259383307 1
4.96429972356839 1
4.97101903048629 1
5.02633859769635 1
5.00255574295582 1
4.96683161867991 1
4.95292619425343 1
4.95163756796378 1
4.91013994493263 1
5.12960311899201 1
4.97874581926474 1
4.93161851901271 1
4.96149522461506 1
5.04472467621784 1
4.99828957311724 1
5.12332611531369 0
5.02337420596647 1
5.01983391333531 1
5.02352937899737 1
5.02428521063204 1
5.06797979344539 1
4.96339735481485 1
5.00104510482595 1
5.02831586262327 1
5.05036062746117 1
4.90206990045396 0
4.91877864694074 1
5.07250238642275 1
4.98736889200523 1
4.94444893319195 1
4.95293050268436 1
4.90615303625448 1
4.9407032829765 1
4.96013225570443 1
4.9979672770268 1
5.00132039457016 1
5.044961433714 1
4.96117037811821 1
4.89249559026682 1
4.9985532646589 1
4.94038289547274 1
5.14628621867382 1
5.08825794104968 1
4.92428467803348 1
4.9614173737949 1
5.03295315519029 1
5.08182772160467 1
5.06902054203908 1
4.9228943062483 1
5.06291524804734 1
4.95947854261687 1
5.02756211457186 1
5.03544352242955 1
4.99001341259889 1
5.0181776489999 1
4.97227711735929 1
5.01499681879122 1
4.92557672376877 1
4.95459563249172 1
4.93077335785247 1
4.95347726859553 1
5.00071304537487 1
4.94322786549798 1
5.0282174377648 1
4.99660557132468 1
5.03718084010163 1
4.98011225544488 1
5.05386372200906 1
4.94716816834345 1
5.06183422476165 1
4.92922216619404 1
4.99161281381894 1
4.9799118146836 1
5.03039089758291 1
4.9142997794486 1
4.93850334101376 1
5.05087266897294 1
5.17384451584974 0
4.99782891802299 1
4.96288351913184 1
4.97670957383418 1
5.03080569261813 1
4.91911606848383 1
5.1133761673652 1
4.89654750864069 1
5.07166789637414 1
4.87116299585716 0
4.97850389976765 1
5.06646604550522 1
5.02201992285254 1
4.90019170528023 1
4.92454274354159 1
5.03033393360042 1
4.99103238240966 1
5.09190148557814 1
4.89155772807432 1
4.84549546175977 1
5.0023669312926 1
4.88462271297679 1
4.94980621231134 1
4.92544622275312 1
5.1391845349272 0
4.96592793797524 1
5.07500160818043 1
4.94051825007135 1
4.89418463105169 1
4.87455755382686 0
4.92542209517189 1
4.95748874107758 1
4.95921169344074 1
4.84878002363966 0
5.01530615393244 1
5.15893637550468 0
5.04185279089008 1
5.03010910535974 1
5.00734042650156 1
4.91655964116987 1
5.0095364851364 1
5.04019148527799 1
4.99239463715716 1
5.03576012234409 1
5.01998432922923 1
5.03203919569731 1
5.01097136899245 1
5.02669870418207 1
4.95207999096723 1
5.02303774340232 1
5.09142545082278 1
4.97558167867598 1
5.0513098115428 1
4.95136535766332 1
5.00026724322203 1
5.0542642414784 1
5.01140606822687 1
5.05904331688254 1
5.09974612455795 1
4.94439563867406 1
5.07589970174898 1
5.01298379118313 1
4.96780703516436 1
4.89881117301604 1
4.92109728645294 1
4.92111875175668 1
4.90014355753114 1
5.0655914799559 1
4.97580263124591 1
5.07579677909518 1
4.98601568637454 1
4.95916067495207 1
5.08610504570879 1
4.99194685220679 1
4.92663669641697 1
4.98017125703197 1
5.02852033056026 1
4.95846930004248 1
5.02322890587098 1
5.04265377597474 1
5.08813604847029 1
5.00988934498204 1
5.0488881426856 1
5.02298710668557 1
5.05827453393278 1
5.08855048485569 1
4.97931140295091 1
5.08693455565699 1
4.91565519945808 1
4.95774075363805 1
5.10259852210783 1
4.97956289046758 1
4.93839704017027 1
4.9488550690641 1
5.03976597330742 1
4.95780165768214 1
5.08183527536538 1
5.04348486150687 1
5.06874879962529 1
5.06109078716179 1
4.98428595393349 1
5.08326203156609 1
4.96263114943896 1
4.93905592304232 1
4.94529294427349 1
4.97807733667898 1
4.86585117879137 1
5.13682839632071 1
4.95663015733461 1
5.02686101092321 1
4.92633182126013 1
4.85772552493734 0
5.00109061527561 1
4.93003711593541 1
5.07594347725342 1
4.95989342670067 1
4.97023236898111 1
4.9661687048486 1
5.00811318630135 1
4.95889576499831 1
5.05678625703981 1
5.0546931864335 1
4.98833584409197 1
5.07955135043878 1
5.00808720695567 1
4.99852174787771 1
5.0211711657891 1
4.90991615805869 1
4.92582248191576 1
4.96009135898794 1
4.88171891611126 1
5.00938240677162 1
4.98439315768205 1
5.08660482408134 1
5.09739105978196 1
4.99846319547094 1
4.97600149165508 1
4.969387152883 1
4.98538000947777 1
4.89535509343379 1
4.9979911363118 1
4.98688171154443 1
5.02534206356886 1
5.04637741432303 1
5.04487250279141 1
4.94293861065621 1
5.02937923153656 1
4.98584875052793 1
4.95987940429172 1
5.05598640967074 1
5.02064552263648 1
4.87786086470535 1
5.06237643662229 1
5.02969486618419 1
4.94769031471129 1
4.99476483749933 1
5.02614916152655 1
4.93881141670073 1
4.96808292632562 1
4.89927788524431 1
4.91116752436562 1
5.13302754173937 0
5.02491211389053 1
5.05403357896767 1
5.05558505459134 1
5.02087126167614 1
4.91445376705844 1
5.1628331965161 0
5.03580589374824 1
4.99716610985218 1
4.97066067455182 1
5.03531928057231 1
4.98101402308629 1
4.9715221255237 1
5.0283361304666 1
5.01419793828055 1
4.97966334362357 1
5.04657638754266 1
4.9341402871964 1
4.96462302876019 1
5.03946661409373 1
4.95945327825505 1
4.82613623833241 0
4.97735505986313 1
5.03222572199263 1
4.9156012051188 1
4.98957860057231 1
5.05455276000197 1
4.96424154468094 1
4.94375152371684 1
4.90349857400804 1
4.99250586175059 1
5.03082870976585 1
4.99254783399451 1
5.00311953060118 1
4.98927236365941 1
4.99361777991961 1
5.08253318949704 1
5.0134328097671 1
5.01786715776725 1
4.97034702368433 1
5.04122495081777 1
4.9793534974159 1
4.98418387865376 1
4.99582067461442 1
5.09520921242096 1
5.03005156190999 1
5.06093414900654 1
4.93752350450755 1
4.87385723769157 1
4.94483599492612 1
5.0954557312 1
4.96678714898218 1
4.97318969692724 1
4.97899621758671 1
4.99603310763082 1
4.88014380055958 0
4.97102600538557 1
5.00397224391218 1
4.98635872271619 1
4.98083863079486 1
5.04505111045322 1
5.01433784178622 1
5.03099803985352 1
5.14572464474632 0
5.09212227089278 1
4.82189127541726 0
4.925907103747 1
5.08420946273215 1
5.02220196060195 1
4.90898334016571 1
5.12365633438216 0
4.96269706923233 1
5.0309192084913 1
5.05771862729668 1
4.98312973527869 1
4.98034583858645 1
4.98440389665482 1
5.05792881507476 1
4.99680392320321 1
5.00756328871232 1
5.000870155896 1
4.95983790450061 1
4.94283766494108 1
4.94266525452327 1
4.9139372281859 1
5.02224422864157 1
5.05707785426936 1
4.96647053880583 1
4.96990881225296 1
5.00797763140746 1
4.95749108882956 1
4.92628129350135 1
5.04290301384293 1
5.0023266387589 1
5.03228403971494 1
5.06253803390356 1
5.05922069618961 1
4.94363159173962 1
5.00830674559369 1
5.02800846607874 1
4.98509951516511 1
5.07270196140772 1
4.96049133261158 1
5.02179311785595 1
5.03504026098831 1
4.97278057406782 1
4.97864181171185 1
5.01982046688992 1
4.98641412030957 1
5.03134332288219 1
5.08763712150685 1
5.02116228097742 1
5.15328277903966 0
4.95318583407069 1
5.04702113371169 1
5.03221231964743 1
5.04965118679417 1
5.04400590022112 1
5.0297305019691 1
4.92394001809963 1
4.97802393782314 1
5.0740455371307 1
4.91928636424205 1
5.00730692907536 1
5.06932982901205 1
5.0211586470709 1
4.99763698174758 1
4.92316424956083 1
4.95636564550418 1
5.05897921239143 1
4.9322971412454 1
5.03765850182229 1
4.92963494893571 1
5.06256627980714 1
4.94649098929923 1
5.08944297679757 1
5.0071236165886 1
5.17157857881891 0
5.07525699866529 1
4.98006681067809 1
4.98885653690877 1
4.94993464150123 1
5.03735026764694 1
5.06688901934055 1
5.02473235694042 1
5.04125486224709 1
4.97732321950851 1
5.0095757830136 1
4.96334312806587 1
5.06743629302841 1
4.97618331977643 1
5.01403156137325 1
5.00352364892028 1
4.9210727013854 1
4.97177473254777 1
4.95639226993495 1
4.97289734511924 1
4.83993419044876 0
5.12987997477766 1
5.05229054488683 1
5.0376034934191 1
5.10907511370807 1
5.0448408206968 1
5.08830958385337 1
5.08074778048516 1
5.03336388761942 1
5.11913050976344 1
4.98921645342527 1
4.89004630194439 1
5.01977359847285 1
5.01478545413348 1
4.93944395891204 1
4.92310007876878 1
4.89797209516868 1
4.96802547165957 1
5.04393177084036 1
5.07737128098137 1
5.0157890561892 1
4.95057919177913 1
4.96787647233991 1
5.004076248585 1
4.98690640357363 1
4.93251419831136 1
4.98788869320628 1
4.97427861761406 1
4.98909377901355 1
4.98451337437499 1
4.96097975008166 1
4.9464383183522 1
4.92224972295233 1
5.06775757488009 1
5.04667245931534 1
4.82409536496534 0
4.88001031536025 1
4.89015113142949 1
5.00234800654536 1
4.94340693791187 1
4.94440655850786 1
4.88611285935489 0
5.07287765205726 1
4.97644749653215 1
4.97742988552186 1
5.01078540291218 1
5.00566089115721 1
4.9832919185364 1
5.03122633646386 1
5.01079460970876 1
4.94830988579858 1
4.99617005436265 1
4.9325013715409 1
4.96125154785681 1
5.00155759967334 1
4.97158389082053 1
4.91114223461039 1
5.02224609433176 1
5.04704395541943 1
4.96294045388757 1
4.99878486950034 1
5.0059304101027 1
5.04134575229579 1
5.00569390437969 1
4.88228902314262 0
4.98657596349473 1
4.9155608347657 1
4.9848139304836 1
5.03766451660275 1
4.84165169957238 0
4.95366177062293 1
4.95272160285808 1
4.96536234448079 1
4.99187932815928 1
5.01483102115396 1
5.02639595890106 1
4.98569866037204 1
4.96152605555975 1
4.87425346479958 1
4.96995176718011 1
5.05322807283113 1
5.06463649347669 1
4.96058287183055 1
4.99517469744109 1
4.94145541236715 1
4.90082547135339 1
5.01964766374875 1
4.97394758600959 1
4.95513110667972 1
5.0614399132846 1
5.05449066727385 1
4.96362654584793 1
5.03395458526092 1
4.92055928961151 1
4.94096989636866 1
4.97117267692111 1
5.02129731297772 1
4.93080576301172 1
5.08822192358027 0
4.94640462191497 1
5.0274409302924 1
5.02425430523131 1
5.02577307939617 1
4.93454257413771 1
4.92920851371885 1
5.13459404194035 1
5.11843954011783 1
4.92629916856088 1
4.98132604102245 1
4.92163764547304 1
5.01303645080799 1
5.04129038756322 1
4.95162091095935 1
4.99022716358197 1
4.97596020085606 1
4.97822450272615 1
4.91433505773396 1
4.92878157916154 1
4.96166748303317 1
5.01910367248322 1
4.99045700001835 1
5.04597317199912 1
4.99963054075543 1
5.08701626914372 1
4.885063728363 1
4.8884393811734 1
5.04439575172564 1
4.88923476790821 0
5.06716464545212 1
5.0146943347419 1
4.96647087908865 1
5.00846512935698 1
4.97617359111656 1
5.04868947176996 1
5.01377367683095 1
5.00310759947661 1
5.04963919286412 1
4.9550044589593 1
4.98566593815035 1
4.97306190062802 1
4.96113168232552 1
4.93684334511162 1
5.08614016995496 1
5.05353239275125 1
5.07570972629614 1
4.88484991224467 0
5.05009395705946 1
4.89713980706128 1
5.02148064270932 1
4.97210042928944 1
5.01455848722125 1
5.03790930371724 1
5.07585239140747 1
4.93485789358726 1
5.07043395182823 1
5.05555620360195 1
4.95492024937191 1
5.08391202755364 1
4.84914609767549 0
5.0540434653293 1
4.99604937214161 1
5.00303674307697 1
4.95756049200103 1
4.94914323946719 1
4.9414258147293 1
4.97945137444167 1
5.05410774307061 1
5.06354207141809 1
4.8666210186207 1
4.9483391567245 1
4.89497241223431 1
4.9853540408697 1
4.87031541636404 0
4.98045561927907 1
5.11242848803501 1
4.92489466618559 1
5.03354642205715 1
4.78117450954515 0
5.08280449394141 1
5.07841917921387 1
4.97302983657238 1
4.99776876083496 1
4.92504845972111 1
5.05296920037661 1
4.98906407787699 1
5.06573699056154 1
4.97944948715708 1
5.00110343904917 1
4.94582833856333 1
5.04459322627844 1
5.07885861800203 1
4.99003628959914 1
4.92167316287933 1
4.94662375205741 1
5.03329955185208 1
4.97536834937231 1
5.05959664333769 1
4.93745939882536 1
5.0528469760277 1
4.9609158477511 1
5.12661663476699 0
5.05160445881527 1
5.10548181474803 0
5.023282895603 1
4.91604875002309 1
5.09034249876338 1
5.04212229282157 1
5.01894756527139 1
5.00767577177256 1
5.08971101193433 1
5.05713072365188 1
5.14510869710564 0
5.09976333010663 1
4.9903842279966 1
4.93452642148207 1
5.05718780015881 1
5.03065973097244 1
5.09752416528054 1
4.94646245184073 1
4.91744727560585 1
4.92091152422406 1
4.99439575839512 1
5.0239365412466 1
5.04220454527881 1
4.93525024175601 1
4.87558463628982 1
4.97811985127706 1
4.92321197458585 1
4.88457848075776 1
5.01112585157813 1
5.07630901654266 1
5.02200497350165 1
4.95477396017382 1
5.01071384833723 1
4.93970052483129 1
4.98328922128405 1
5.00213234218816 1
4.98642112260329 1
4.99892128500486 1
4.965761853754 1
5.00534178195454 1
5.07344734771611 1
5.01763699264795 1
5.03298373948077 1
5.03025055069819 1
5.02566223210559 1
4.93032873556178 1
5.00276745851747 1
5.04842514598477 1
5.00008437575395 1
5.00329546513125 1
5.00510351968286 1
5.05213394246915 1
4.94133867745886 1
4.92948216746888 1
5.00107934454525 1
4.88712334049715 1
4.99659006672792 1
4.97274350940353 1
4.97269367176501 1
5.03625327751487 1
5.05077927777475 1
5.00431360725368 1
4.92018514418005 1
4.92306033094788 1
5.03190114657104 1
4.97098994053439 1
4.97039363812796 1
4.88697476440734 1
5.05181920836802 1
4.94543597411772 1
4.94430349289743 1
5.03708688272605 1
4.98041168227706 1
5.01776051037995 1
4.95370008533971 1
5.04349487983725 1
4.99746058428014 1
5.02555204790808 1
4.77835539277029 0
4.99410689896249 1
5.07993967149964 1
5.00260080307177 1
4.96100607824594 1
5.03598895941459 1
4.96194864573302 1
4.95206942807153 1
5.02584434424411 1
4.95048865009217 1
4.94005429713682 1
4.94480702469576 1
5.12481328094175 0
4.96336313516893 1
5.12391247706639 1
5.07497775064788 1
5.01763026131862 1
5.03568515007725 1
4.92705325685436 1
4.98187089104453 1
4.96936350460977 1
5.03723232704363 1
4.98298375032862 1
4.99916659432858 1
4.95034621075469 1
5.05200703570521 1
4.99995106256989 1
5.02239579584105 1
5.11340288454848 1
5.01599701279775 1
4.8810960534534 1
4.92031474810812 1
4.9998381395373 1
5.01744288456266 1
4.9806160906947 1
5.04744257334609 1
4.95227224797344 1
5.06592515204278 1
5.04768166699818 1
4.99302245417761 1
4.99570008746413 1
5.04412489013027 1
5.05972832191321 1
5.09526080693917 1
5.07279221328598 1
5.0723768191448 1
5.06970839692707 1
4.92858674104856 1
4.99316157248842 1
5.02135523602473 1
5.00869752081009 1
5.01732273969592 1
5.0289121208849 1
5.06548266064039 1
4.84741031270566 0
5.01611712517023 1
5.03960005475717 1
4.9564676274088 1
5.14641085256805 0
4.976062281332 1
5.02890061452395 1
5.01754859846854 1
5.07369172870202 1
5.1057275354301 1
5.0072249235711 1
4.98404271229781 1
5.02118966920446 1
4.96442436132184 1
4.92018799935022 1
5.19406710297342 0
4.95804105422888 1
4.98369907728718 1
5.06613055221567 1
4.93502185301071 1
4.9662086962501 1
4.9051812758504 1
5.10053939110512 1
4.95650741474279 1
4.98437727999159 1
5.00207559693851 1
4.98175017636588 1
4.99078691131725 1
4.8857317211004 1
5.02618278431223 1
5.09936655626736 1
4.88911492992625 1
4.98150017774544 1
4.96952012595144 1
4.95069109470671 1
5.09759860320369 1
5.00491477214336 1
4.99634628233402 1
4.99819610176235 1
4.94872470558605 1
5.08354653527172 1
4.95956270349793 1
5.02896816752506 1
4.94967671499055 1
4.97775321717391 1
4.95348647495264 1
4.97916493257109 1
5.13217065693785 0
5.02071792686851 1
5.14045186500259 1
4.95623663685866 1
4.9882251780266 1
4.97904845650649 1
5.1218024341263 1
4.86237406758629 1
4.9526177466676 1
4.9977359305197 1
4.99864369764852 1
4.98232080849211 1
5.00071813678318 1
4.99792645205208 1
5.1420508204209 1
5.01487865276116 1
4.97704656715208 1
4.93957334342756 1
5.01258616268433 1
4.93913230598641 1
4.8609453692743 1
5.015123459565 1
4.98376199676755 1
5.02391261666465 1
4.99908000912761 1
5.01892619390681 1
4.93705577534434 1
5.05933420102653 1
4.94643250885056 1
5.04269035642697 1
4.88404343049754 1
4.88628645516273 1
4.96866697378643 1
4.93738244594598 1
4.94803535574472 1
4.91423151232808 1
4.98165285609695 1
5.03720389037284 1
4.98825492625537 1
4.96205338575748 1
4.93196684424031 1
5.00684198255695 1
4.94515683427121 1
5.05582976295775 1
5.03454876579818 1
4.98350643234131 1
5.01730096967192 1
5.10728874338502 1
5.08101746494961 1
5.05631915818458 1
4.93830340567009 1
5.05019249660401 1
5.04345089984075 1
4.95882147872961 1
5.04127548420238 1
4.95497682194774 1
4.99092593757958 1
5.07535088142761 1
5.11917760677928 1
4.99916152326026 1
4.90637407296858 1
4.88081208686989 0
4.98290622553875 1
5.02181705497779 1
4.91472445174231 1
4.98210814153359 1
4.97622298187641 1
5.05193486231238 1
5.11451490918704 1
5.03668935256349 1
5.00547065006042 1
5.03535021622565 1
4.92827150130491 1
4.9414320733967 1
5.02811440204288 1
4.93283727417173 1
5.03005895585944 1
5.04913852457809 1
4.97044617297261 1
5.05511607658879 1
5.05731847937059 1
4.94174616419874 1
4.98627898572326 1
5.03161421665403 1
4.95944114216024 1
4.95007292565918 1
4.97419284067631 1
4.85329911479793 1
4.92769848584074 1
4.9707072988817 1
5.1641450260014 0
5.03953569630003 1
5.00185363663678 1
5.11741835890025 1
4.98072969658441 1
4.97037471634032 1
5.03724431963678 1
5.1675232413238 0
5.06152324900686 1
5.08176171955182 1
4.99399870418478 1
5.06437474314489 1
5.033889145929 1
5.00980545877429 1
4.89125505889805 1
4.9806795878733 1
5.1583803197513 0
4.88953818118908 1
4.93842519765929 1
4.9226114231687 1
5.0040594068435 1
5.01023207293107 1
4.94466511558301 1
5.02094639108766 1
5.01830483181176 1
5.0684225407838 1
4.94855964280805 1
4.94171688716827 1
4.93267132163786 1
4.95870442257804 1
5.00413612434493 1
5.0438916389137 1
4.95086880221446 1
4.90577137309857 1
5.07952132477877 1
5.07331200449552 1
5.01950546851711 1
4.99559853976941 1
5.04750278417692 1
5.00067076696683 1
4.98196003879525 1
5.06303545189272 1
5.03776093057002 1
5.01818240986614 1
5.01646702793009 1
4.97134273558524 1
5.0901802969562 1
4.97927891585779 1
5.04596415146577 1
5.03624840402848 1
5.07011207577886 1
5.08330931686776 1
5.00078643592402 1
4.94929961447075 1
4.99610824288423 1
4.94391498994535 1
5.02703772597155 1
4.9954273344632 1
4.93670019679506 1
4.99083643269751 1
4.95495783329372 1
4.92083199029718 1
4.88962804349583 1
4.98399618807531 1
4.96921817962048 1
5.09162617931219 1
5.0936171870358 1
4.97802930831705 1
5.16053669884893 1
5.08170640870725 1
5.02929738286982 1
5.06182859412364 1
5.04556060266717 1
5.08321188420761 1
5.05958471104616 1
4.97198862375373 1
4.9619329546003 1
5.00761784110645 1
5.07510723202596 1
5.02337123231617 1
5.0926232702171 1
5.050236712491 1
4.93502595104495 1
4.95996139451799 1
5.02345710195884 1
4.97009122676986 1
5.04153756959362 1
5.02813567948981 1
5.08142699235527 1
4.91363572221407 1
4.96609754672114 1
5.06278896655823 1
4.97073619087395 1
5.03750144901292 1
4.93007037820636 1
5.00871708010375 1
5.01281088694932 1
5.04476047717455 1
5.05796684619737 1
4.99835648528905 1
4.96914985429279 1
4.99686822106166 1
5.08452514275821 1
4.88764858936075 0
5.01114347502691 1
4.90817537915738 1
5.03517201776736 1
4.95239126834861 1
4.99250955900418 1
5.13096849472263 1
4.88158831026279 1
4.99281298134589 1
5.07679951935545 1
4.95436897388452 1
4.94034596218423 1
4.98330921997941 1
4.89631543113952 1
4.95247208682544 1
5.00865614138453 1
5.07406744864542 1
5.05084300004702 1
4.97840445345163 1
5.04653865497172 1
4.91466673465632 1
5.03837693026153 1
4.99415742699208 1
5.04357182087297 1
5.03441919992284 1
4.98892379389155 1
5.08314983571612 1
4.98441288574681 1
5.00271444047792 1
4.86954811690003 0
5.05145302015413 1
5.02031171502037 1
5.11417025037674 0
4.99380387752312 1
5.02077311501144 1
4.99438195648268 1
4.80800895317339 0
4.98803349936776 1
4.8734708028277 0
4.94138785905994 1
5.01211759691766 1
5.0460303525104 1
5.01460413592348 1
5.04296447637876 1
4.96004595449191 1
4.99199298310334 1
5.0332976216719 1
4.933522418973 1
5.03053211338117 1
4.95518340135894 1
4.92691024906364 1
4.9284144081913 1
4.84050207921922 1
4.94064072298118 1
5.05615828889215 1
4.98271146316246 1
4.96641886637101 1
5.03384289311662 1
5.01068784633552 1
4.99096323033711 1
5.04846374052235 1
5.0754384411738 1
4.89960080022866 0
4.94874639836251 1
5.00399992392129 1
4.92790243353321 1
5.11760820662868 1
4.96892601596545 1
5.04547632420693 1
5.05172389909898 1
4.84573989796587 1
4.94504956624638 1
4.88672353285373 1
5.07477101730708 1
5.00714812956007 1
4.99335694561078 1
5.07757678827795 1
5.06841137921212 1
4.98708415356435 1
5.02303606552579 1
4.97474988098388 1
5.04061549116638 1
4.99944289364224 1
5.14367826897833 0
5.06358143787858 1
5.0472493505483 1
4.96019703547392 1
4.99933530699807 1
5.01404476822819 1
5.00726694894082 1
4.99695683130966 1
5.04459438437034 1
5.07591477226577 1
5.05267281167392 1
5.00862874068081 1
5.05800554036258 1
4.83470949760881 0
5.00042013485571 1
5.03569566969542 1
4.96079045950545 1
5.09723316370751 1
5.09543614326582 1
5.04439739685198 1
4.98427807307551 1
4.9911462152852 1
5.0308953717101 1
5.02993280497518 1
4.97819742217939 1
5.09057625750643 1
5.01326052304627 1
5.01580875733046 1
5.05879051369715 1
5.04660944268242 1
5.05245126172804 1
5.12332288288176 0
5.0189996008541 1
4.86424174050495 1
4.90725811761252 1
5.02451477994818 1
5.04368767634389 1
5.09791626108057 1
4.92354207639722 1
4.97952001542275 1
4.86713463345321 0
5.06172538031708 1
4.93659780265638 1
5.10454074361237 1
5.01334915265565 1
5.00979119787483 1
4.90882985574582 1
4.99879266618733 1
5.04984375549093 1
5.09984047294504 1
5.05069841605485 1
5.11978543418524 1
4.94968104248326 1
4.90094740834468 1
4.95637279669951 1
4.97703715400374 1
4.94546207192928 1
5.01502873129106 1
5.00745465073974 1
4.96108097671425 1
5.02189909525422 1
5.02334512498655 1
4.91068563962945 1
4.97424147221163 1
4.9307568379502 1
4.98252786877889 1
5.10877842558778 0
5.00558252249667 1
5.01129542525971 1
5.05602824639455 1
4.98744164286448 1
5.09199485460205 1
4.93529602504161 1
4.96031020751898 1
4.9967185488639 1
5.04023410538041 1
4.95246868864329 1
4.99879735321489 1
4.99883173915482 1
4.98338188113661 1
4.98386185980543 1
5.08720519121938 1
4.85796320248348 0
5.01757499748037 1
4.99905173193779 1
5.03556484955646 1
4.89529408195509 1
5.05311502373596 1
5.01919760138055 1
4.98829465084556 1
4.92908493775855 1
5.06415327517838 1
5.16450623242307 0
4.90454814467588 1
4.96719268767491 1
4.96721544962622 1
4.97331387368257 1
4.96747550994463 1
5.03719258634223 1
4.96864603160619 1
5.14929379823057 1
4.95719713018104 1
4.99503060197889 1
5.03717513808075 1
5.07436650560593 1
4.92124441159418 1
4.95770906941624 1
4.87630830018644 0
5.04402983136462 1
5.04566856065506 1
4.93387817306529 1
5.05368155758398 1
5.01865468367155 1
4.96667598258423 1
5.02255771096633 1
4.82677354529285 0
5.01011731698499 1
5.0294662858915 1
5.09214778110792 1
5.04497749305556 1
5.03561014495344 1
4.91762909527009 1
4.96012637698646 1
4.99573149655687 1
5.08255653320312 1
5.07535479337181 1
5.02473850996379 1
5.01136948302357 1
5.02320597748289 1
5.03335961158101 1
5.10162951650325 1
5.02040618677548 1
5.06276120639505 1
5.07113308351913 1
5.00184092395482 1
5.04067770016083 1
5.0356166956937 1
5.08495435490096 1
5.03487009956123 1
4.98859847602421 1
4.9285922894173 1
5.03037723710097 1
4.91168598319206 1
5.04433969842222 1
4.97160890942931 1
4.95145987337931 1
4.91923651192856 1
4.98381776514405 1
5.0357370543739 1
5.0218914360022 1
5.05987596045136 1
5.00253057538632 1
5.0400432140371 1
4.89773158289827 1
5.01883735966692 1
4.94052121052469 1
4.96965492676506 1
5.01801584815107 1
5.06007895375761 1
5.0186960018239 1
4.96885610638801 1
4.9992717848958 1
5.01281765962947 1
4.96760394085566 1
5.00874872087704 1
5.00152121337853 1
4.85519288935904 0
5.05080896397494 1
5.02338424007671 1
5.00648176387398 1
4.97673204676033 1
5.02438704922215 1
5.08038903203588 1
5.07881202668404 1
4.92659362675805 1
5.03564615989918 1
4.98393419283752 1
4.9691241976078 1
5.07763674613555 1
5.02100890508798 1
5.0203136359074 1
4.91329210537438 1
5.04432933779091 1
4.91440042063267 1
4.93485984983095 1
4.90852854937897 1
4.90799698128238 1
5.00651959409891 1
4.99550615464272 1
4.99242979876785 1
4.91245340356372 1
5.02202332371584 1
4.898970643251 1
5.00438023865168 1
5.06415422624623 1
4.96481589687063 1
4.97870741276976 1
5.00943271829842 1
5.00471790320384 1
4.90228125543557 1
5.02151660248452 1
4.96458936614518 1
4.92637635958589 1
5.09449894552846 1
5.00236550566786 1
5.07513446348445 1
5.00991812987512 1
4.95904773993214 1
4.92983630316091 1
5.08941301811861 1
4.94138384016344 1
4.97551539356788 1
4.93625443279329 1
5.02453298690534 1
5.04025480242105 1
5.06941345897182 1
5.00104438606711 1
4.97266815048584 1
5.03010100794497 1
4.9142758018295 1
4.97000311353876 1
5.04577015506962 1
5.01476204102023 1
5.01194078677063 1
4.91108787568097 1
5.11363798444808 0
4.93195631494805 1
5.1023599546042 1
4.89500208248518 1
5.01077320598489 1
4.97470885054486 1
5.02834295438483 1
5.02448181625823 1
5.01062499943305 1
4.99534880620994 1
4.91834019803661 1
5.09943606981329 1
5.01327153046787 1
4.90762115919843 1
4.97268938032371 1
4.97390169622277 1
4.92518990057136 1
4.91847183355693 1
5.01564904874545 1
5.00976054904902 1
4.99458748243644 1
4.99019312988165 1
5.05657868607888 1
5.03222130343294 1
5.03254355930506 1
4.92087685651074 1
4.97885650001962 1
5.00920705751721 1
5.13700816663351 0
4.95465580167782 1
5.15539474114391 0
4.99950637408135 1
5.05359372717069 1
5.00828820489692 1
5.09359028055606 1
4.98640487583708 1
5.05942088506466 1
4.93502960424163 1
5.04115720956737 1
4.89758213764641 1
5.05456171613768 1
4.9596498921659 1
5.03019432854542 1
4.9695717483807 1
4.93597763685278 1
5.10939506918959 1
4.98868844495856 1
5.10380413544074 1
5.08481725539513 1
4.98603056424051 1
4.95078679785562 1
5.02226081088639 1
4.92693044035489 1
4.93427566396486 1
5.03350730689973 1
5.02152106215695 1
5.06020941916926 1
5.00585435696678 1
4.96351294559175 1
4.98324069379533 1
5.06105574513631 1
5.10262458643698 1
4.93446654785514 1
5.0838932320971 1
4.99472321055246 1
4.98700411343786 1
4.9929858764337 1
5.01175176636939 1
4.97133856211474 1
5.07562901619876 1
5.04836772741102 1
4.94088224334722 1
5.03422283443336 1
4.91669255761905 1
5.07216778601777 1
5.05503952309691 1
4.98474982166937 1
5.02101577891566 1
5.09509202629012 1
5.03141676122887 1
4.96597294654162 1
4.98292514749801 1
5.03119074827098 1
5.02444881493144 1
4.98955637229552 1
5.04739717334503 1
5.07572144216882 1
5.01055250736317 1
4.98126649463708 1
5.09197489424642 1
5.07956218244244 1
5.03655050573838 1
4.99728831150041 1
4.93538127968849 1
5.00035647598066 1
4.9735811669239 1
5.05835673311608 1
4.977993777823 1
4.94302062365011 1
4.9245229723274 1
4.89760901953406 1
5.03056778425004 1
5.08052294512957 1
4.99666446655269 1
5.00116495391687 1
4.99784169639278 1
5.08301009654676 1
4.95740171494558 1
5.05120264689867 1
4.95376890820304 1
5.10194628706661 1
5.03538767819954 1
4.98754853117989 1
4.98457076886873 1
4.96085533765654 1
4.97907807932331 1
5.017431294182 1
5.00294928725607 1
5.0722656310441 1
5.01057297007687 1
4.98814818573357 1
4.955801435539 1
4.976496920709 1
4.90119549996133 0
4.97219234199826 1
5.08666660253116 1
5.01020119130227 1
5.06063301434238 1
4.98386499331575 1
5.02560918564517 1
5.00314377717715 1
5.01700947673964 1
5.0733012693878 1
5.11732944454293 1
5.03212382423942 1
5.04959978592664 1
4.96729170827705 1
5.04995484613212 1
5.00539559963966 1
4.99551453419503 1
5.01873593201401 1
5.07046716600296 1
5.02493552853657 1
4.96069644762984 1
5.02840049716685 1
4.98367325979012 1
4.94456136867286 1
5.02260538168245 1
5.02283138963989 1
5.06193727687637 1
5.08993505948662 1
5.01736606424207 1
4.93233907094325 1
4.97990187328104 1
5.07389629689141 1
4.94887424610619 1
5.11510656446811 1
4.98547944305628 1
5.07518999468477 1
5.09813736934317 1
5.07638822534694 1
4.92081241121619 1
4.97656227799111 1
5.0844862795249 1
4.96878667428264 1
5.06410503344797 1
5.09509841098876 1
4.9236879394304 1
5.02914688861442 1
4.98997126386261 1
4.95634398809189 1
4.96335294121238 1
5.06357393793547 1
5.13014986135876 1
4.98488179600647 1
5.09938879440912 1
5.02767732688335 1
4.93265948609939 1
4.89784316808189 1
4.95968086654595 1
5.05501780752762 1
5.04693560607494 1
4.98324833164147 1
4.98437544653925 1
5.08957357878378 1
4.98710304401202 1
5.14636514805616 1
5.01160607702685 1
5.0403075809081 1
4.93082022636306 1
4.95070673674896 1
5.11619237920613 1
5.01916686034424 1
5.01721495037469 1
4.9836047688731 1
4.98220412691206 1
5.01017519860911 1
5.0126812137899 1
5.05706936153272 1
4.99452655238207 1
5.04050221873324 1
5.02001289762877 1
5.00524989591755 1
5.00818134761155 1
4.91775862340044 1
4.93623293679653 1
4.98107430942353 1
5.02925760263267 1
4.99705783701809 1
4.99759858884422 1
5.12578202101051 1
5.04424919562783 1
4.97101889977133 1
5.07891466897735 1
4.84584347796443 0
4.97350285864572 1
4.95515454271915 1
5.08370570236222 1
5.00450820076784 1
4.97880864186594 1
5.07183339488692 1
5.02202086833159 1
5.05058750905793 1
5.01422149601382 1
5.06967218495303 1
4.87968842983522 1
5.10441947348602 1
4.94951605489293 1
4.99306633885593 1
4.9980211305367 1
5.07106396486098 1
4.98905607118025 1
4.96614186507643 1
5.06065265840043 1
4.9945104609754 1
4.9754906076632 1
5.02847873588582 1
5.03055902021795 1
4.99857287746963 1
4.98169107973206 1
5.01108585230453 1
5.01671275469447 1
5.10197779631183 1
4.99768151259834 1
4.87472161048301 0
4.9291184552818 1
4.94356967552217 1
5.01014656007895 1
5.06515503586472 1
4.96483719862412 1
4.94492611803796 1
5.05117177891398 1
5.13383191794936 0
4.92014123880733 1
4.86956357175838 0
4.96047575851111 1
4.88182271837106 0
5.01794242064757 1
5.05252267179867 1
4.95511208248169 1
4.94124174811366 1
4.96619049686939 1
5.00900386883669 1
5.02949861988815 1
5.03281123137085 1
5.03163618073337 1
5.03395829038771 1
4.98328091660077 1
4.96439465482939 1
5.00158382904634 1
5.00612533335841 1
5.13596281102322 0
4.90154467295169 0
4.92135038551066 1
5.0797824471966 1
5.05188943994173 1
5.05567672567819 1
4.95438621566649 1
5.03520488845197 1
5.12404324252594 0
5.06297000460281 1
4.9172812261695 1
4.94369564735235 1
5.0870658730113 1
5.12689241101604 1
5.13964079678466 1
4.90918539667829 1
4.99128642504196 1
4.8862138281229 1
4.98125959952177 1
5.02304206364708 1
4.94423058946265 1
5.02121288102999 1
5.10287632999015 1
4.93167082229872 1
5.0383156395932 1
4.99703675661534 1
4.94690622360197 1
5.04341281376903 1
4.9485474642971 1
4.98613801241286 1
5.03028754467614 1
5.02313988257087 1
4.93686658268272 1
5.06609947190942 1
4.99616911035921 1
4.99084486875749 1
4.9870873001252 1
5.02447211348348 1
4.82964127886122 1
4.97186868542738 1
5.08102748379423 1
5.02310958106299 1
4.90134999873735 1
5.04605739893117 1
5.00027652728057 1
4.93444636234538 1
5.05558566731259 1
4.95940550438769 1
5.0581178252792 1
4.98430086594356 1
5.02510465308169 1
5.08041478637753 1
4.93919358992051 1
5.08731640735627 1
4.9962725758036 1
5.03910085792968 1
4.96385377295264 1
5.05495954053133 1
4.9852112977788 1
5.00819332905638 1
4.96314115898755 1
5.13111109800616 0
5.12148782507454 1
4.95919240917814 1
5.16166091934754 0
4.98741862742943 1
4.91951353868886 1
5.0121218388153 1
5.00484197275765 1
5.0363755157628 1
4.97859443785229 1
5.08379332591597 1
5.04167478400481 1
4.98560567794037 1
4.92632847221879 1
5.03904111192027 1
5.04788525289269 1
5.00419843278225 1
4.96358468535041 1
4.96471084542256 1
5.01938678362765 1
4.98750277141691 1
4.92492978001516 1
5.04792856285796 1
5.05541429563443 1
4.96724536436567 1
5.03501829233102 1
5.02010948513147 1
5.03908609714667 1
4.88952934397572 1
5.02373133150155 1
5.0994741930425 1
5.06238510555858 1
4.98101381604801 1
4.97613390928112 1
4.95708200964862 1
5.05267610892353 1
4.94681300210438 1
4.98176720393413 1
5.06848886536987 1
5.02983084096941 1
4.90884204810784 1
5.10315010212023 1
5.03985924371792 1
4.98554618592484 1
5.04174358341518 1
4.98850188736882 1
4.93578586575809 1
5.02403414189568 1
4.9922770949675 1
4.91257043420925 1
4.96954818824268 1
4.92018385139793 1
5.09031091893618 1
5.05495109840763 1
4.97296285337992 1
5.01268258736747 1
4.91269851413566 1
4.90356524422831 1
5.05912774739744 1
4.99663180723214 1
5.02419551338388 1
4.98711707031711 1
5.08522348138117 1
5.09290421079577 1
5.04849176787678 1
4.97620277387109 1
5.09688727089317 1
5.09331511550016 1
5.06477343565703 1
5.12744648072959 1
5.08014117335181 1
5.03290496379743 1
5.02926597340702 1
4.92108733726415 1
5.01633146066241 1
5.12538840927444 1
4.91198187190764 1
4.95700133613073 1
4.95490232661995 1
5.04679331954589 1
5.04724510694295 1
4.99869120608397 1
4.95153749775748 1
4.93068288836631 1
4.9962965094881 1
4.92945629153039 1
5.08764993538466 1
5.01882161109531 1
4.94925022758598 1
4.97857412119185 1
4.9436006571554 1
5.01600485332555 1
4.96035922657372 1
5.02222885842034 1
4.99503123316194 1
5.03795211416206 1
5.07866836229425 1
4.86994541772078 1
5.13115359020895 1
4.92700861533954 1
5.05362999231379 1
5.01954754498335 1
5.10532790266066 1
5.0623772729159 1
5.01770710205912 1
4.95144621884173 1
4.96434263750305 1
4.9484260257577 1
4.93093856758688 1
4.9501733807892 1
5.04403024190296 1
4.98366504391934 1
5.0332353087748 1
5.03462844313947 1
5.10613178444932 1
4.94469286737343 1
5.02248919782343 1
4.94773521447215 1
4.93416472102347 1
5.12645277170743 0
4.95339885499555 1
5.0139318423359 1
4.95763967343923 1
5.06398405800157 1
5.04278428684911 1
5.01172788803911 1
4.99917317444664 1
4.92598585795488 1
5.02885019937141 1
4.939671037468 1
5.0089299831655 1
5.00489352148822 1
4.88866846863904 1
5.17191418833961 0
5.0642333234139 1
5.11108429537964 0
4.92011692926882 1
5.11188253935313 1
4.96905122112145 1
5.04320429899285 1
5.04876606594102 1
4.93146904843922 1
5.04056957285787 1
5.05584115810136 1
4.9773153715475 1
4.98596720139364 1
5.05453645217357 1
5.02558880317026 1
4.92272373674011 1
4.92476457902871 1
4.97351166719968 1
5.04232766852658 1
4.98626379010918 1
4.99733751383881 1
4.94957639828078 1
5.01259431768008 1
4.99974681073039 1
4.95634061314138 1
5.00573678733497 1
5.05826380607878 1
5.02644629341083 1
4.95539080550749 1
4.9924712263156 1
5.02762754515386 1
4.87563468693442 0
4.98224009657074 1
4.98629330886446 1
4.9688911908253 1
5.05900152688981 1
5.02606812094222 1
4.96061641279531 1
5.06547361896162 1
5.03578657440428 1
5.03561091603907 1
5.01329814069102 1
5.11811149734201 0
5.0095145016392 1
4.90468091007988 1
5.04623117385178 1
4.94426128608269 1
4.99273641702698 1
4.96244812631887 1
5.03940347870972 1
4.96718391167505 1
5.02630676168831 1
5.06363987628366 1
5.06756152081894 1
5.00475743236965 1
5.05296158355123 1
4.98112525895672 1
5.02895543940265 1
4.947832542465 1
4.98865546178458 1
5.00311674729772 1
4.92270669534053 1
4.93115397677283 1
5.01006596346365 1
5.11190998533445 1
4.91481339448588 1
5.00008624737948 1
4.88601560093196 1
5.05981957621736 1
4.96028773470483 1
4.9417875770586 1
4.88041214675459 1
5.07169497587862 1
5.04651791842905 1
4.97577188115408 1
5.00427679055545 1
5.02380311774002 1
4.94925977397878 1
5.05916406936647 1
4.99788703331947 1
5.05161545221155 1
5.00240774319282 1
5.09171907274355 1
5.05493114629782 1
4.92633501287724 1
5.01512402566879 1
4.97297256525124 1
4.99691838586386 1
4.94485086666252 1
5.06145757654097 1
4.98951413214069 1
4.98946077105601 1
4.93680221359854 1
4.91510412229052 1
4.86307385426931 0
4.89697205606869 1
5.00216001946715 1
5.03317029893686 1
4.87332606875991 0
5.0646155824396 1
4.99497066997684 1
5.03242733027574 1
5.04594077815637 1
5.00117791910353 1
4.92106863520039 1
5.00872046157549 1
4.97203046376956 1
5.01144319632016 1
4.99779473392303 1
4.87049607238409 1
4.99432055383899 1
4.93373610806133 1
4.92630159984743 1
4.96238188822369 1
4.84829013681203 0
4.93981293451796 1
4.83833244058115 0
4.92511325979905 1
5.01527319278228 1
4.99472193967532 1
5.03068510460934 1
5.0779585144066 1
5.01446949959974 1
5.04577401544501 1
5.05268705939292 1
4.95478204879039 1
5.00464418238475 1
5.01909877806264 1
4.96714877790141 1
4.91379535792885 1
5.00080488528324 1
5.02019322500849 1
5.04651918782606 1
5.06359734030513 1
4.9423180303664 1
4.90134370772093 1
4.9586907658995 1
5.04021586198069 1
5.05011867548163 1
5.09011950426085 1
4.97187028045725 1
5.03618865512962 1
4.95449122519318 1
4.9403782446029 1
4.99699845172059 1
5.02705536417606 1
5.04532183075687 1
5.02174463317154 1
5.04221961755138 1
4.9858165012286 1
4.99402542154954 1
5.03800278566001 1
4.98469765062054 1
4.98906025489178 1
5.02689679612556 1
5.17348097368801 0
4.98920143180405 1
4.9402079387605 1
4.977244946591 1
4.99522526278294 1
5.03941315216743 1
5.02165303702047 1
5.01268726206939 1
5.12982872525002 1
5.10823950594823 1
4.95246080262521 1
5.10312697878385 1
4.94780942787999 1
4.99503900939202 1
5.00491002894762 1
5.03821570222886 1
4.96755423407838 1
5.00133721402878 1
4.98564668542468 1
4.97739364498695 1
4.97287466042902 1
4.94393136589083 1
5.08075087775348 1
5.16451612739433 0
4.95542041510054 1
5.04494829196798 1
5.09558441855908 1
5.0113201271109 1
5.10646754531511 1
4.98721565795218 1
4.99509111653784 1
5.02741138271478 1
4.99489290584897 1
4.94016095664042 1
4.94309907432474 1
5.01165893720847 1
5.03137824765795 1
5.06503953924657 1
5.03572496066426 1
4.91451057420479 1
4.94356556344558 1
5.10798716529644 1
5.0383670330847 1
4.99436464603638 1
4.85903017891111 1
4.9700336309962 1
4.96490882163513 1
4.92036326360544 1
5.01221182624857 1
4.99847751104733 1
5.07617809778974 1
5.13313965564177 1
5.01779233850633 1
4.97796763669207 1
4.97126648424047 1
4.97168876131227 1
5.00089135712826 1
4.93441746421637 1
4.94812811600009 1
4.97492610903189 1
5.00684319043997 1
5.05372099976929 1
4.9692646606988 1
5.0102692651102 1
5.04479641377056 1
4.99210023292521 1
5.05535907458922 1
4.99214818918773 1
5.10232940775574 1
5.06987175893123 1
4.9544863405485 1
5.12377887206768 0
4.99965350915879 1
4.94239730352539 1
4.89912533666769 1
4.981693707096 1
4.91078078748506 1
4.98290695960252 1
4.95257634218823 1
5.0290720870674 1
5.00108349665656 1
4.93845395219948 1
5.01490025487044 1
5.0511121569186 1
4.99793386311818 1
4.88579502485046 1
4.98074083696899 1
5.05413721509588 1
5.05902157161567 1
4.99003299519367 1
5.03566776276126 1
5.02395483400469 1
4.98035819231474 1
5.07817683695753 1
4.86333968369615 1
5.01063672894023 1
4.95581613696013 1
5.05357224086791 1
5.07610615368754 1
4.95875204435405 1
5.03819114696813 1
5.05313656091299 1
5.02611362881862 1
4.91407870836498 1
4.92598165721867 1
5.0856618893418 1
4.95628632243856 1
4.95034944026395 1
5.0458340991792 1
4.96515700275808 1
5.03876564309563 1
4.84459471221741 1
4.97980817866084 1
5.00989883117867 1
4.9673548740401 1
4.97769237419273 1
4.99999859981923 1
5.00969003449402 1
5.02098316790974 1
4.87878468158885 1
4.9700750309788 1
4.98302029627315 1
4.92476940756738 1
4.97340874049595 1
4.98761828145322 1
4.96548194640222 1
4.97911696915125 1
4.936839596293 1
5.1423124681746 1
5.04363662341688 1
4.95107074649521 1
4.92532244468711 1
4.96563269077459 1
5.01844722606971 1
4.97677564304061 1
4.9854040443701 1
4.98922473726743 1
5.10424621746328 0
4.98687903261258 1
4.9995101973064 1
5.0564085482958 1
5.00336103224072 1
5.00644484898076 1
5.0504680842488 1
5.03798731242298 1
4.91141741365465 1
4.87805858019477 1
5.09408991929906 1
4.93989489407854 1
4.92264916972493 1
5.00268370374152 1
4.92783285983426 1
4.94929022686251 1
4.90825258994674 1
4.97716334354218 1
5.13322305496725 0
4.97979072475957 1
5.10715975458497 0
4.99412494384554 1
5.00756959047576 1
5.04833395220335 1
4.95476069478143 1
5.01478497866081 1
5.03389497556203 1
5.06234845328405 1
4.95900271677074 1
5.00622288392853 1
5.05352403773778 1
4.94622815854408 1
4.93969923147257 1
5.02075678615849 1
5.06779487709359 1
5.04441266356928 1
5.01253773658131 1
5.00062303961016 1
5.13923243711054 1
4.95078740118474 1
5.02153453698729 1
4.97434368732569 1
5.0248207451614 1
4.95003993190423 1
4.96878751195044 1
5.05026991054559 1
5.01467454071908 1
4.99798198556812 1
4.96608664841738 1
4.95560822542465 1
4.95668613394566 1
5.05867345519415 1
4.98893951084671 1
4.99671159409129 1
4.9605713061318 1
5.00777373420658 1
5.04488619001395 1
4.92634821362208 1
5.01547748159709 1
4.90327154010598 1
4.97169641582876 1
5.03102964264213 1
5.0393359235825 1
4.99915262221136 1
5.04405311478074 1
5.12307244208898 1
4.9979654323601 1
4.98421176786442 1
5.05608491587451 1
4.91656314828818 1
4.91924314416702 1
5.04472391908818 1
4.96718647781909 1
4.99084959615376 1
5.01031462301331 1
4.98544534573761 1
4.97864008702525 1
4.96394335972975 1
5.03908813931673 1
5.03178677401444 1
5.12477429812938 1
4.96419351763329 1
5.03589353712909 1
5.05614454918711 1
4.94205826945755 1
4.95102975759592 1
5.05776121986835 1
4.93207771756327 1
5.0602866531023 1
5.05515582046817 1
5.00472468709108 1
5.01913080997359 1
5.10705439068494 1
5.0068397283387 1
5.01165758652082 1
5.00758141990539 1
5.07050213381581 1
5.08166575893444 1
4.85939822931078 1
4.97472693250601 1
4.96118264450897 1
5.03596329064141 1
5.02883867665837 1
5.06604519683086 1
5.06582998757244 1
5.00805851599375 1
4.94270319322043 1
5.03120264708304 1
5.03208616300617 1
5.05759096060905 1
4.96215325068554 1
4.95848903460205 1
5.01793000796524 1
4.98694416196572 1
4.98420659740195 1
4.9467908304447 1
5.11416856832079 1
5.05065225523309 1
4.98631140931168 1
4.97371858221819 1
4.97304398762796 1
5.0047136152957 1
4.83044178918595 0
4.95872032666547 1
5.04913005538959 1
5.07469744773584 1
4.99012972578352 1
5.06891803492313 1
5.02748075794396 1
5.01356744662602 1
4.92721495832665 1
5.11891417972449 1
4.80239632265089 0
5.02218874605851 1
4.99762939312661 1
4.88313436007462 0
4.91317909622084 1
5.01714757311952 1
5.14804379294952 1
4.90441971994539 1
5.01639675077176 1
5.05320968978035 1
5.03075156955811 1
5.00169676095135 1
4.91335413541056 1
5.02724045186093 1
4.95052151582287 1
4.84816117078854 0
4.9017923057199 1
4.91578778504749 1
5.05925590203591 1
5.01307787231672 1
4.99188145577149 1
4.93650646204185 1
4.93451543969267 1
4.95885470519627 1
5.0199363249301 1
4.97693798839555 1
4.96384531435221 1
4.90906319152795 1
5.01435544607411 1
5.05795158022435 1
4.92357629433645 1
5.07455676654013 1
5.07255366315008 1
5.04607607420288 1
4.91414142488732 1
4.95942375674385 1
4.90860624208457 1
5.1309327269714 0
4.97084233744535 1
4.93847494318205 1
5.02361897952891 1
4.92033763373162 1
4.98944536733788 1
4.92922461489857 1
4.97046470732317 1
5.10017020596264 1
4.98088662137931 1
5.04471817878915 1
5.1018953801635 1
4.94247081332864 1
5.01585569202664 1
4.89069439844213 1
5.08304320974037 1
5.02914787253481 1
4.99868393818017 1
4.96944546783546 1
4.92972746798059 1
5.10999277501418 1
5.04711886275487 1
5.13718240029217 0
5.00606880422216 1
4.95741016980098 1
4.94024521180982 1
4.89620529670524 1
4.98352688081214 1
4.89190404744659 1
5.04771180329641 1
4.99851101244369 1
5.01164818014867 1
4.89740643053045 1
5.02521645006714 1
4.97699825003815 1
5.04863756481268 1
5.06497284381578 1
4.97648663230301 1
4.96633389112024 1
4.92986060730852 1
4.9692742159884 1
5.05308573422706 1
4.97804857083991 1
5.01100795272409 1
4.98091877313136 1
4.9306597179435 1
4.98599318605982 1
5.01451272538414 1
5.02091345883353 1
5.05065607370903 1
4.93297480333285 1
5.12917632596461 0
4.93539649141214 1
4.97253438612643 1
5.09568734814764 1
4.95265495410231 1
4.9962114583257 1
5.04167076115731 1
5.0666643962522 1
5.01279086765751 1
5.05911351741559 1
4.99296082686231 1
4.86746362456258 0
5.0481866748612 1
4.95485731479226 1
5.03537317813065 1
5.02235049202578 1
5.03845022829343 1
5.06731620658954 1
4.96534399198876 1
5.04680718410144 1
4.97726464592828 1
4.91017035762367 1
5.04132476773513 1
4.91474607679379 1
4.98225139052803 1
4.96977514738972 1
5.01240259466994 1
5.03613416718022 1
4.93854452917041 1
5.10556482598568 1
4.93079543548447 1
5.05603738363714 1
5.04657634964657 1
4.97606455307999 1
5.06833267334691 1
4.98232780977832 1
4.98403594589943 1
5.01899982498613 1
4.83699770095175 0
4.94048723792509 1
4.98013737280649 1
4.96137375280715 1
5.0154934353175 1
4.95835459949573 1
4.93429383614073 1
5.0583088254782 1
5.04891025305493 1
4.94608630873737 1
4.98088483326347 1
5.02891894983432 1
5.01413822903408 1
5.02031931488957 1
4.97579679019562 1
5.05548341957161 1
4.89403492729937 1
4.92058744400549 1
4.95999216335755 1
5.0769925293664 1
4.94760280034732 1
5.01596875697461 1
5.05256542067394 1
4.97686291783009 1
4.92783776094094 1
5.0965711548486 1
4.95638875236261 1
5.02533462554084 1
5.03922582283362 1
4.92767021095107 1
4.92889290688754 1
5.06705076738422 1
4.85263725209458 0
4.92406850073859 1
5.04164964209907 1
4.99354388217262 1
4.96668738936342 1
4.9411186584346 1
4.98023824324042 1
5.12153645592445 0
5.00001689117459 1
4.97080858652636 1
5.08121908218091 1
5.07286413491316 1
4.94505555650084 1
4.88988696032872 1
4.93605775871888 1
4.94157532888222 1
4.97864473370944 1
5.13808990462735 1
5.02368968049579 1
5.12306835876142 1
4.95862965946724 1
5.15183630238144 1
4.94052177398096 1
5.04307508185304 1
5.03328734301301 1
4.99155144081352 1
5.01159250923151 1
5.02393168581874 1
5.0035668152864 1
4.95782150336657 1
4.918894965699 1
5.04770421581009 1
5.02597995695569 1
4.98842622763801 1
4.87131467335962 1
5.03715433089057 1
4.95467575395699 1
5.0038166271371 1
4.83284311195116 0
4.85418386174451 0
5.05863077370197 1
4.97830061804398 1
4.98314548428074 1
5.06639164693475 1
5.06316413513423 1
4.98069867390239 1
4.92956198776495 1
4.98965009967137 1
5.04496788254543 1
5.00258983858229 1
5.07514071633915 1
5.07153290795453 1
4.91689785609641 1
4.92667245677472 1
5.0823040510317 1
5.08241541048238 1
5.03125449143965 1
5.01703315597421 1
5.05497290761431 1
5.05464161199756 1
4.97851511388543 1
4.99991755197754 1
4.96241968592662 1
4.96126502216944 1
4.96491040460237 1
4.97871914196097 1
4.97446699378839 1
4.97828965418628 1
5.00187958719294 1
5.04563429801463 1
5.07300573356128 1
5.05434890731887 1
4.96856849350114 1
4.8767717252909 0
5.07722019994029 1
5.07053470929901 1
5.06749144616702 1
5.0804647884724 1
5.12765491507141 1
5.08398318371084 1
4.99911201575889 1
4.97355234262149 1
5.02053406698351 1
4.98754305128467 1
4.97942886637043 1
4.95159726739137 1
4.93996584062227 1
5.07357485404704 1
4.97815170114628 1
5.03248387402523 1
4.85843441285891 1
4.93933890721053 1
5.05967611931442 1
5.03459951166389 1
5.10655408413553 0
5.02666435662896 1
5.09933275596773 1
4.89664059040828 1
4.98624785392432 1
4.90609609797645 1
5.07217253653972 1
5.01135224621432 1
5.00430462950208 1
5.07966404671881 1
5.01236421619698 1
5.06175067243787 1
5.17061401360794 1
5.06642800337134 1
5.03206007324699 1
4.92982781308894 1
4.92827906003681 1
5.04821816895056 1
5.02371872459443 1
5.00560519438036 1
5.03804639257174 1
5.07820349247388 1
4.9007470733965 1
4.91684543543388 1
4.99431287008144 1
4.9346544639218 1
5.04049989361422 1
5.04411396289377 1
4.94684670048598 1
5.03752722588946 1
5.06696715272188 1
4.94727605260707 1
5.02559575699761 1
5.07290754378538 1
5.03058938452111 1
5.02437050532153 1
4.85130345287268 1
5.00117471608776 1
5.05312347275328 1
4.96234101803171 1
4.99963451107076 1
5.00439945994175 1
5.03940304300254 1
4.96417334654697 1
5.16269280998355 0
4.97641021648782 1
5.03541869874143 1
5.09220071322487 1
5.06550852946781 1
4.99428377018668 1
4.99536617175371 1
5.02194111913503 1
4.99224108691467 1
5.02690084863928 1
4.98568452448863 1
4.87465443768864 1
4.84266755757681 0
5.01185269443574 1
4.9949136623664 1
4.97335363344268 1
5.13533768210385 0
4.97797777808973 1
5.1071188513718 0
5.00334033492222 1
4.95754707181729 1
5.04526614980913 1
5.04921272469422 1
4.9663760543855 1
4.96449409604653 1
4.99344028781454 1
5.02933969141564 1
5.001637972358 1
5.15155531567492 0
4.88440377912799 0
5.09254796412434 1
5.00696005743854 1
5.08694869491635 1
5.04349786963325 1
4.94891042152927 1
4.92147266597389 1
4.99519076590229 1
4.98955934534849 1
5.03338774448379 1
5.07182167059534 1
4.99869900750468 1
5.03864020198372 1
4.978966992294 1
4.85082200664679 0
4.95739295642914 1
5.1357874257253 1
5.02076299768633 1
4.90962882446629 1
5.05825519825518 1
4.98303711013959 1
5.05334074756512 1
5.11506670038376 1
4.9624575704938 1
4.98531907241944 1
4.96403970798842 1
5.00228811324837 1
5.07768880473217 1
4.98825607576619 1
5.00178504624418 1
4.87478807626303 0
5.01328868445172 1
5.12821118703249 0
5.10888540189973 1
5.03532494664994 1
4.93574681444396 1
4.94638938723154 1
4.9565403038249 1
4.98723851925819 1
4.97542518244312 1
4.94807959341263 1
4.96454689175168 1
5.10008102189218 1
4.95353770972799 1
5.00984009903522 1
4.93701113325069 1
5.00707780770893 1
5.06684638238709 1
5.05174726927578 1
5.02669349004187 1
5.08793623582108 1
5.1226054975764 1
5.01482413010439 1
5.03584203221481 1
5.06749237919635 1
4.97104250937517 1
4.95019204700762 1
4.95991561773635 1
5.03129306408582 1
5.075313210089 1
4.87781194064777 1
4.949286213914 1
4.89840434701307 1
5.02338869981574 1
5.06363633300193 1
4.99064487947767 1
4.99865540154148 1
5.08834417616154 1
4.99730663924093 1
5.08540366873295 1
5.00159630082169 1
4.96613033814654 1
4.97542415667363 1
4.96826675764801 1
5.03700884522169 1
4.93600407642703 1
5.00244607222071 1
5.0440530535721 1
5.1276431225396 1
5.05153974038374 1
5.02307324569569 1
4.96817263610778 1
5.08810655994827 1
5.01809572052824 1
5.06095197081939 1
5.06947026768074 1
4.89149866465813 1
4.99253564644582 1
4.90442232209772 1
5.01472820745331 1
4.9089895048619 1
4.93590663503571 1
5.05665848604538 1
5.07779688982276 1
4.89833186898959 1
5.02807965728778 1
4.91663333585674 1
5.01226215447048 1
5.00927883254 1
4.99436116364674 1
5.06706417524246 1
5.03468085963724 1
4.97941695058655 1
4.97275309754969 1
4.9258670276061 1
4.99523344075527 1
5.02533339061998 1
5.0816163461148 1
5.10993171683561 1
5.10284240422957 0
5.02176326105014 1
5.02047069247683 1
5.04261317702042 1
4.945627489878 1
5.04035544663113 1
4.96938378176647 1
4.98926273456003 1
5.03805571848931 1
5.0714303033044 1
5.06531907306006 1
4.99820596805304 1
5.00594182314531 1
5.03993357193523 1
5.01874806691844 1
4.95824647192229 1
5.01663910446867 1
4.92320209027351 1
4.92356629139981 1
5.10854440054773 1
4.99386137100777 1
4.98740979347432 1
4.9813415385113 1
5.07203866681931 1
5.02292337220034 1
4.85212582794791 0
5.01124248802173 1
4.94264521178023 1
5.01744786190524 1
4.95520022105333 1
4.97409899846517 1
5.01634814985155 1
5.11161183873651 0
4.99721685116607 1
4.99196248614977 1
4.99559148240107 1
4.85390915710326 1
4.87970154948198 1
4.93539227265551 1
5.02862586961474 1
5.05489694429977 1
4.97444698280839 1
5.16044892384539 0
5.04122470168196 1
4.94555935635493 1
5.00745879716205 1
4.89479536624096 1
5.01421683018854 1
4.97059136553252 1
5.09429008626039 1
4.97815008998291 1
5.05124605556372 1
5.09182269835464 1
4.98993713530797 1
4.99383224470501 1
4.96585580395595 1
5.00823215653005 1
5.1605699268794 0
4.92060500590858 1
5.05596217055985 1
5.00249583066581 1
4.9456268753511 1
5.09372510755446 1
4.91316041756617 1
4.92728479346421 1
4.98571568174298 1
5.14644515361544 1
4.88654624030753 1
5.0993727496985 1
4.97938894385657 1
4.98904956193989 1
5.08580188925345 1
4.89851187183315 1
4.99821331130281 1
5.00200905248718 1
5.00155789585626 1
5.1162052502907 1
5.06997954219243 1
4.99483865134313 1
4.89418144166426 1
4.97236468741662 1
4.99492630265025 1
5.11342384991725 1
4.94942014236886 1
5.0511586335696 1
4.91711155831774 1
5.00688936454667 1
5.11356234404205 1
5.02421467680576 1
4.87694245704169 1
4.97952171695497 1
5.09926480120743 1
5.05422861374527 1
4.84718997982428 1
4.9895534803346 1
4.97728895463094 1
4.98649207060139 1
5.0334592794603 1
4.97169352963801 1
5.04509270075983 1
5.05773057630824 1
5.08733273773577 1
4.96731614115281 1
5.05425224877344 1
4.94220991064742 1
5.07396288348072 1
4.93107586979664 1
5.0181935544977 1
5.10954108640838 1
5.0035331698802 1
4.85534735221056 0
4.98288777833728 1
4.96831710012565 1
4.95485579664826 1
5.0492568212949 1
5.00510633846715 1
5.00950020509097 1
4.90668490606087 1
4.9773899202241 1
5.16739179771286 0
5.0337494153971 1
5.06773666179548 1
5.07107518255571 1
4.8959825614295 1
5.00566639707872 1
5.02917204268387 1
4.98293033763554 1
5.00155630077543 1
5.01404160615789 1
4.85517685856285 1
5.01208879756419 1
5.04457962438192 1
5.11956637111059 1
4.99974442058336 1
4.98716339545448 1
5.0749040006324 1
5.0035980261784 1
4.98431812954232 1
5.04583448685927 1
4.99276679171439 1
4.93165447739872 1
4.98805734540345 1
4.96938119170807 1
4.9620773788122 1
4.96798095088324 1
5.03373885584182 1
4.88874540439029 1
4.87237969491624 1
5.03982918038267 1
4.85425089287967 1
5.06740733835964 1
5.01025099930257 1
4.91020009742427 1
4.98129702837694 1
5.07178123837998 1
4.9726224881126 1
5.05545007641655 1
5.02127831447689 1
4.93038022912092 1
5.00144521469493 1
4.90770330004106 1
4.86947864597807 0
4.89056030470798 1
5.0070237526351 1
5.0946766224093 1
4.98858703046554 1
5.02013535255848 1
4.89148619086126 1
5.03396530762867 1
5.10135046194188 1
4.95110340984948 1
5.0657261542848 1
4.97032341825969 1
4.97812503469248 1
4.96702997049625 1
5.1141951054773 1
5.0273353797547 1
4.96964360512862 1
5.01480905323349 1
5.04789834125784 1
4.94947619815763 1
4.97249914301913 1
4.97481952481519 1
4.96364811870441 1
5.0146840211804 1
4.99002358010999 1
5.04819887868702 1
4.96201142826786 1
4.98208752254785 1
4.90302076061611 1
4.99324776650977 1
4.98225090080883 1
5.04308559178767 1
4.90641888514715 1
4.98719562579883 1
4.93202609029618 1
5.07723750716735 1
4.93869837447407 1
5.02318777049973 1
4.9497677485987 1
5.00845416441992 1
5.02729928573763 1
5.05330493868521 1
4.91907857402089 1
4.96002780836692 1
4.98374943058365 1
5.04285272490445 1
5.05242919467976 1
5.03662911414021 1
4.93879622149543 1
5.1283771328099 1
4.97035450879012 1
5.00671467390692 1
4.99770623885873 1
5.01422463324844 1
5.03432181195536 1
4.94847684030149 1
4.84830910265224 0
5.0292643890284 1
5.07055274492546 1
4.99878431309711 1
4.94062242577137 1
4.94499402691005 1
4.98649213904987 1
4.98662276149775 1
5.01892490085434 1
5.02274735472165 1
4.94701380010021 1
4.99492208966979 1
5.10010245524907 1
4.94714539437197 1
4.98440259493966 1
5.07973108038784 1
5.0713415037257 1
5.05888114151257 1
5.01181552147074 1
4.99100273703671 1
4.9429302043278 1
4.9861063427769 1
4.9581656751847 1
5.01254198890748 1
4.92504079233686 1
5.1210804801127 1
4.96415488482741 1
4.95089115791105 1
4.87231747246633 0
5.00809806289715 1
4.97674005329559 1
5.10599898208912 1
4.90605659321739 1
5.03315618419186 1
5.00480746163418 1
5.00525104349795 1
4.97730558773625 1
5.03283983525334 1
5.05371373802577 1
5.02267903807844 1
5.10756043386176 1
4.96948320450426 1
4.97084619392528 1
4.90782351403642 1
4.94447502386739 1
5.11896584904306 0
5.0237386173038 1
4.94181908464395 1
4.96158952893254 1
5.05197219397609 1
4.96315071206165 1
5.0640776110006 1
5.02160058644379 1
5.07291445596195 1
5.0545395246002 1
4.97051651021093 1
4.91541480903478 1
5.10450005234416 0
4.91677595636098 1
4.97795766705543 1
5.02037175469044 1
5.05426883033859 1
5.0465587346455 1
4.98554310989491 1
5.12066183205989 1
4.91511639680575 1
5.00972321973568 1
5.09902158032133 1
5.13356157297772 1
4.96002774538493 1
5.06744149102393 1
5.01405201314105 1
5.03100623737437 1
5.04706839996575 1
5.01673535200976 1
4.97735603230155 1
5.03020937922958 1
4.98032650041742 1
5.02401425233165 1
5.05369157658141 1
4.86446600836375 1
4.9411021748155 1
4.96692038226995 1
4.96346221120903 1
5.04004759588263 1
5.0115635825072 1
4.89893754142859 1
4.94763994899594 1
5.08657079353811 1
5.07459946097205 1
5.04281529658329 1
4.98449316375065 1
4.9479951365058 1
4.99531327725196 1
5.11844092956341 1
4.89715444308321 1
5.07490466870904 1
5.02155590593566 1
4.88189474801375 1
4.96645673061398 1
4.90212932318082 1
5.00556159829199 1
5.05953613448939 1
5.11832706307071 1
4.93545408164937 1
5.00273714928715 1
4.96077922290366 1
4.95932420769973 1
5.04348053748836 1
4.99307488504172 1
4.95539283667907 1
4.95547908545545 1
4.99879470353331 1
5.02182394452264 1
5.03609795241789 1
5.12749067783113 1
5.04469543330402 1
4.95159539620876 1
4.97937677673272 1
5.03486097074601 1
4.9389693694374 1
5.07350416165838 1
5.00553514039054 1
4.92486109149735 1
4.82064679847056 0
5.06284643577283 1
4.86436627121351 1
4.97233169625975 1
4.99909721751608 1
5.14606252185776 0
4.90962525993285 1
5.02169233389336 1
5.01593044404153 1
4.94436680499206 1
4.88510783447358 0
4.93838072791147 1
4.90974279842581 1
5.01896816444654 1
5.10402186669262 1
5.07342431140955 1
4.97902885576093 1
5.05109420728193 1
5.00526005220446 1
4.90918132859859 0
5.06043861858721 1
5.00366354466825 1
5.13491847771826 1
4.98817442253041 1
5.07507338525947 1
4.99432595386848 1
4.92999383870961 1
5.03504957364911 1
4.99669871585105 1
4.98341405307324 1
4.94298716207322 1
5.06389175367696 1
4.97034603687782 1
5.04612411836638 1
5.09304509336162 1
5.14133251759928 0
5.04842764920639 1
4.89560155241869 0
5.09211465844888 1
4.87340397038605 0
5.22678775758594 0
4.97434546094827 1
4.93275773272412 1
5.03764030321361 1
5.08977064196222 1
5.04654152969916 1
5.1100398324142 1
5.04890911704913 1
4.94527775384885 1
5.02147820304857 1
5.03046556466739 1
4.9461863900731 1
5.04762349539904 1
5.02939355730818 1
5.01660727343026 1
4.98504554172082 1
5.09094873039517 1
4.92477481268727 1
4.97259157529035 1
4.97837853844312 1
4.90653962272694 1
5.02144120447429 1
4.88716404602901 1
4.92841747900789 1
4.94849850937273 1
5.09950551763728 1
5.05540601498728 1
5.05111688173499 1
4.87933898019372 1
5.01880461613616 1
5.04018581061056 1
5.05678986573597 1
4.964032661308 1
5.00770747582564 1
5.0603864719504 1
5.09208698667811 1
4.95456427908645 1
5.03211363255025 1
4.94972592812043 1
4.97449433552026 1
4.95067740357514 1
5.05143368999198 1
5.00079783607262 1
5.02644407068389 1
5.12567715345861 0
4.94250464640626 1
5.02049021241684 1
5.07313728481141 1
4.95589343000089 1
4.95295367875311 1
4.92025685596927 1
5.0026073301288 1
4.97182167698008 1
5.0960874769327 1
4.96455117819658 1
5.15136389792615 0
4.95823212317323 1
4.99296450148792 1
5.06944500731132 1
4.99536120718913 1
4.85774003762718 1
4.94494311985808 1
5.09422406253099 1
4.93228917645782 1
4.98882150513751 1
5.0197325822133 1
4.93934563667732 1
4.97259884098198 1
5.02654836244763 1
5.01693939429554 1
4.92044909724232 1
5.06682316626707 1
4.95660051037556 1
5.06118107460216 1
4.99221358555111 1
5.01478675397893 1
5.0554736096199 1
4.96251366687373 1
5.07425763034241 1
5.03974257966303 1
5.06094157964248 1
4.97561742919212 1
5.05388900814125 1
5.06175337326122 1
4.89765585709694 1
4.89257986766852 1
4.976642031272 1
5.01195597220073 1
4.93833113552413 1
5.06610281082917 1
5.04088542315595 1
5.0551115376917 1
4.94348926812 1
4.98002010685577 1
5.02805191678648 1
4.95908803779667 1
5.02987490699985 1
5.05939095122638 1
5.13574647071147 0
5.03114917264984 1
5.04421630819127 1
4.92576787452164 1
5.09368904272444 1
5.00332039039777 1
4.97785779917311 1
5.04483928912456 1
4.97355996141826 1
5.04932957283951 1
4.94703329107673 1
4.921457956869 1
5.03337945216543 1
5.00999263559862 1
5.05488601248805 1
4.9173919845284 1
4.87742986790297 1
4.88834228875696 1
4.91534334034358 1
5.03276705237827 1
5.05888002971172 1
4.99144154959932 1
5.03125015111945 1
4.90330355491243 1
5.04631662648709 1
4.96885951584127 1
5.10544457156664 1
5.01378532170894 1
4.96656892674419 1
5.03318783369551 1
4.9320359369595 1
5.00243019559853 1
5.01267213227829 1
4.95331476858771 1
5.04445393910562 1
5.07131176349703 1
4.89869409900167 1
4.88524856339281 1
4.97319374875125 1
4.95498347407185 1
5.0379752385316 1
5.03988954264783 1
5.055202665362 1
5.04523902514703 1
4.97906458455118 1
5.0607702639821 1
4.99914142897057 1
5.00510570584436 1
4.82687925512102 1
4.98223447067698 1
4.95969966112757 1
4.96813959167044 1
4.91824076607644 1
5.0148691804271 1
5.06105931697379 1
5.07393877537801 1
4.90862934831897 1
4.96981481516632 1
5.07371750720645 1
4.91285266222054 1
5.1933352140293 1
5.02606366328973 1
4.89271032562329 1
4.9678024929718 1
5.08128925760767 1
5.09534769248155 1
5.0180806695265 1
4.99379479664827 1
4.96028264153207 1
5.03415770391361 1
4.84743976553648 0
4.92039494432394 1
4.94382061990897 1
4.9399133227576 1
5.05061245756039 1
4.92314504223435 1
5.04756196378823 1
5.07031359303019 1
4.99215641625834 1
5.04438881834588 1
5.02842675803633 1
4.91160955831941 1
5.00108834449931 1
4.93099796962587 1
4.93393203837559 1
5.03163973173823 1
5.02841334069136 1
5.01874973761544 1
4.95469736909715 1
5.01144305220215 1
4.99023928199233 1
4.92288930828094 1
4.96578369072849 1
5.02149196946581 1
5.03111009321236 1
5.08377543033166 1
5.071135121891 1
5.04806533752991 1
4.9908174711535 1
4.91608162835423 1
4.96852492383469 1
5.00798173046478 1
4.98508854657562 1
5.0446000058097 1
5.02119666016201 1
5.06065243317178 1
4.97920429427854 1
5.04705422192491 1
5.01513589688579 1
4.91964381822783 1
4.92496828829528 1
5.03877711461018 1
5.03004302743882 1
5.05955262058701 1
4.91589216389923 1
4.93334389467443 1
4.93538371319331 1
4.95824438983981 1
4.97266636064719 1
4.95794877683154 1
5.07301311814197 1
4.98095218552165 1
4.96104878818859 1
4.9786084238633 1
4.96356514830707 1
4.92675226350102 1
5.05126368700827 1
5.08988400423207 1
4.84837241992733 1
5.07391676306007 1
5.06010583519894 1
4.97506931261537 1
5.01655018165323 1
5.04688607324265 1
5.0107223665966 1
4.92828043739311 1
4.94589605279556 1
4.92855145246206 1
5.00014326438624 1
5.04937109375645 1
5.00448054071128 1
5.08269744825036 1
4.96818615789931 1
4.87261116475199 1
4.9540161608054 1
4.92683859090311 1
5.00209305198708 1
4.99588677275759 1
5.03726136316007 1
4.84939506625381 1
4.94840074948691 1
4.98006186662628 1
4.99177572629746 1
5.0433354897747 1
4.90614652096666 1
5.06482943285966 1
5.03151414223723 1
5.04535910984845 1
4.97294848274896 1
4.9816789829507 1
4.95279419178262 1
5.06260928982014 1
5.05332468244291 1
4.91089848292222 1
4.89579164697199 1
5.06611089699436 1
5.01119843510746 1
4.96004167414077 1
5.05347325214755 1
4.98834219518328 1
5.07321599502046 1
5.03588476063141 1
5.02707003439132 1
5.02213522428622 1
4.8678272251231 1
5.06188919026024 1
4.93421744110628 1
4.92603683659896 1
5.00818820838239 1
5.05567815910981 1
4.94890647417691 1
4.99243449652058 1
5.03031444457174 1
5.02639854641485 1
4.96886906472446 1
4.99130565691953 1
5.02382526811475 1
5.07824798350445 1
5.07778486788545 1
5.0781574023616 1
4.97085092272461 1
4.98061280315774 1
4.94191832071718 1
4.96268751608571 1
4.97610409039486 1
4.93917514797609 1
5.00105256340938 1
4.98371653239859 1
4.98269816881141 1
5.04960530808264 1
4.96016324234715 1
5.05275415568519 1
4.97145543335402 1
4.8901930909364 1
5.0544674003522 1
5.03039599857243 1
4.95989657258282 1
5.01660107852749 1
4.96921638358698 1
5.01998433312738 1
5.04845520374893 1
5.14962274776472 0
4.96223753668711 1
4.90475782883183 1
4.98677542498784 1
5.03437442883134 1
5.03947208139995 1
5.07790399822814 1
5.01070566143928 1
4.96416758079128 1
5.01978258447668 1
5.01245940426524 1
5.02109060139626 1
4.98219642381664 1
5.01937300814251 1
5.01494451374704 1
4.93703416653747 1
5.18204432907243 0
4.93901903720447 1
4.8714322916268 0
5.00558286751767 1
4.95548270396491 1
4.96197912357557 1
4.9621735386538 1
4.92125295983947 1
4.93150955248968 1
4.95085427578195 1
4.9882097198615 1
5.02866739637554 1
4.98014681888587 1
4.90181296217221 1
5.0436369935999 1
5.01749242121867 1
4.93126977866969 1
4.93360456672147 1
4.90774694466955 1
4.96121901588843 1
4.94532669731951 1
4.94310855622265 1
4.95031040874541 1
4.98006154998506 1
4.95337370893227 1
5.04330742660231 1
4.98749608741063 1
5.02997727117207 1
4.9242609293541 1
5.07210054259105 1
4.91214155503927 1
4.97659484563487 1
4.94569245510529 1
4.95525765307022 1
4.93889443173994 1
5.07209845475697 1
4.95509610918178 1
5.05181593844148 1
5.03452332740659 1
4.85807623282011 0
4.93774280999089 1
4.9651740999897 1
5.093734380372 1
4.97724565216249 1
5.04793335712968 1
5.05731149462711 1
5.09895728343915 1
4.9941870688801 1
4.95500045019515 1
5.05802169044181 1
4.9463315411848 1
5.02678181486161 1
4.98192188745255 1
4.96224400319637 1
4.8880578297484 1
5.03118734687747 1
5.02106881288132 1
4.98084386026123 1
4.96326192092604 1
5.0034023463085 1
4.99685694665382 1
5.01678173269772 1
4.98100115208775 1
5.01437312870798 1
4.99714840272939 1
4.87990484641544 0
5.02915172163757 1
4.99034327863094 1
5.02642233900317 1
5.01879131802261 1
4.99788384210903 1
5.12154688166003 0
4.93603820413743 1
4.98591894585806 1
4.93737924601987 1
4.99943858559781 1
4.97866809552199 1
4.97631612972564 1
4.89671277305703 1
4.9967613944401 1
5.01796089136724 1
5.05670179636678 1
5.04018075227306 1
4.99858327927086 1
4.99078251343829 1
5.0338409490832 1
4.9282096857592 1
5.05552924300612 1
5.07788589452586 1
4.98048297751513 1
4.91133144739368 1
5.14978392278768 0
4.96168303603235 1
5.04161801283758 1
5.02397765180618 1
4.89717835882173 1
4.91967621731201 1
5.09693117224417 1
5.06183871215418 1
4.98393609956442 1
4.97040231403941 1
5.04950452395276 1
5.03352549509201 1
5.08675379082257 1
5.01407288080653 1
4.93271835592715 1
4.96101715334945 1
4.95144308834156 1
4.99104812704333 1
5.04970466874616 1
4.99546510973322 1
4.92231584266283 1
4.93543093183368 1
4.9695956554499 1
4.95997639281967 1
5.04586560863437 1
4.99809519553076 1
5.04476218886478 1
4.91323732400421 1
5.03990196368566 1
5.02512425879124 1
4.98548028061553 1
5.00998140366407 1
5.03571114477489 1
5.03239720119525 1
4.99823898301316 1
4.88917905802763 1
5.03677384312167 1
4.9274205185939 1
4.94551204805851 1
4.96680057133927 1
4.99338480483619 1
4.91350739910266 1
5.01747517713274 1
5.06865929805524 1
4.94198539409252 1
5.0119773806079 1
5.06665286319107 1
4.91426017500918 1
5.03768434807347 1
5.02178756434127 1
5.05922472137016 1
5.04433106081484 1
5.00588320145132 1
4.99183171705038 1
4.98155590586436 1
4.93702956634061 1
5.01561492845208 1
5.01064765561972 1
4.92018531278965 1
5.17600375810731 0
5.0142542910903 1
4.99237615821104 1
5.11574129716813 1
4.99705398610223 1
5.11138269265143 1
4.99554652098026 1
5.05719092162155 1
5.01119243263251 1
4.99043056854728 1
4.97365577690245 1
5.06224656940685 1
4.95751058849299 1
4.84732922369084 0
5.1125525454818 1
4.92622644578993 1
4.99659387824279 1
5.06531805726432 1
4.7998487485881 0
5.01729302612836 1
5.0650094518946 1
4.97368289049057 1
5.02954466250448 1
5.03430749997478 1
4.98067139000951 1
5.12864066537294 0
5.0232415048217 1
4.98724045164288 1
5.07625557216667 1
4.95505771667318 1
4.86680671544972 1
5.00739602864648 1
4.98105318986194 1
5.02116692389305 1
4.9975393135513 1
5.03303541939116 1
5.0297321713088 1
5.06282305465392 1
4.98352320218336 1
5.0447666439906 1
5.09733305094541 1
5.01820136992411 1
4.99356746715474 1
4.96915173965535 1
5.05904944791607 1
5.08504260705043 1
4.94168979022597 1
5.02862668493278 1
5.0156830128392 1
5.00268282710952 1
4.9409273992666 1
4.85844679529907 0
5.10980387698748 1
5.04810188650324 1
5.00148971356792 1
5.09000752635317 1
5.05869043298522 1
4.87920037727379 0
5.07071430835598 1
5.01181247004521 1
5.09909189934485 1
5.1605020277689 0
5.02104808844635 1
5.04044783924026 1
5.05002572809099 1
5.03861242324541 1
5.01514229477356 1
5.03173807632428 1
4.9793583104609 1
5.13690333241398 0
4.98216135823035 1
5.04703005660653 1
5.00091521221238 1
4.9532728124972 1
5.06923710414902 1
5.00792449746482 1
5.09302868833693 1
4.94609479797415 1
4.86890299447887 0
5.00553263290073 1
4.97339938898613 1
5.02604223621631 1
4.94859968261539 1
5.03521290763173 1
4.96357161870887 1
5.0114237722909 1
4.95177302663192 1
4.97490518477356 1
5.02518070415215 1
5.04803509219622 1
5.00859513910766 1
4.94484903157249 1
5.20704632358816 0
4.86535078013808 1
5.09683943696794 1
4.97878969982839 1
5.12815162219551 0
4.97458420760579 1
4.99889330878141 1
4.95010923705118 1
5.10312395686569 1
5.03184651380696 1
5.05268893781149 1
4.96012958857724 1
5.01357562105099 1
4.97939523137625 1
4.96545530515283 1
5.02218988042341 1
4.9843421232754 1
5.10475125365016 1
5.03121512231069 1
4.93595524892704 1
4.97721446194781 1
4.88561399319366 1
4.98809747604385 1
5.1124227146457 1
5.02361335279716 1
5.0281005102962 1
4.96164989743897 1
4.9055876137742 1
5.05415598061774 1
5.02588579855923 1
4.9606068397724 1
4.99697003016301 1
5.02311743983477 1
5.03806134171184 1
4.98671290550763 1
5.01675112595615 1
5.01436098134072 1
5.03284167818734 1
4.91171949323225 1
5.00794550041423 1
4.97635032176015 1
4.95670806760615 1
5.00659983173543 1
5.05182301595885 1
4.91798446417854 1
4.87227230705501 1
4.95702011336622 1
4.95258377528441 1
5.06659950900167 1
4.89352950007373 1
5.00745027340588 1
4.91823543396511 1
4.95315092013424 1
4.88985105124087 1
4.99810641793695 1
4.98164161249653 1
4.88542077195172 0
5.02852407418702 1
5.01711870042108 1
5.01297751093105 1
4.98120855250384 1
4.99461542258941 1
5.00380796767559 1
4.98133085493744 1
4.88172652935155 1
5.04456981955155 1
5.0332287205695 1
5.03547338636262 1
4.96924194041575 1
4.98837499699338 1
5.04167836824103 1
4.91098932275199 1
4.99103582998663 1
5.01968053808544 1
4.91156038396247 1
4.984030215535 1
4.90425067353837 1
4.98156122804654 1
5.02038341511321 1
4.96457242353989 1
5.00399440686222 1
4.89344729123027 1
5.10102482349816 1
4.93285881842658 1
4.96830888193658 1
4.92283804852004 1
4.99165141886719 1
4.96487893210601 1
4.94847059928069 1
5.09381784191342 1
4.98679418632333 1
4.93922588419915 1
4.94612797424882 1
5.0101021453782 1
5.03253629101062 1
5.03709057970434 1
4.94214047633909 1
5.11154140786909 1
5.03446867316363 1
4.97017071323113 1
4.94463903782423 1
4.9887459857835 1
4.95417595058006 1
5.05645035802659 1
5.03827440633578 1
4.95024652706786 1
4.98306837401901 1
4.95612699340766 1
5.09076260394836 1
4.98347624766494 1
5.05959900172367 1
5.00633118327928 1
5.02997771579421 1
4.99816767168221 1
4.99020948272816 1
5.05312983573331 1
4.98015828511591 1
5.05841083803394 1
5.0201324183149 1
5.0022385449414 1
4.95571378961503 1
5.02912108179273 1
5.04733178900541 1
5.04596636595775 1
4.91077886286745 1
5.02098928344172 1
4.94191540133563 1
4.98281913514116 1
4.96875712407068 1
5.00760124159728 1
4.84582998567999 1
5.00052750482463 1
4.97332041633038 1
5.0662804764755 1
4.97596570357411 1
5.04210203293917 1
4.97766650935423 1
5.02635575404839 1
5.05637170653666 1
4.96557602408725 1
4.8770253882977 0
4.99830788269882 1
5.03079073504077 1
4.94896369207614 1
5.00755291918434 1
4.9077777781209 1
4.961503402149 1
5.09178986079537 1
5.05124672968373 1
4.8962955500438 1
4.90667358855189 1
5.03306146377275 1
4.99073889763439 1
5.01907770798907 1
4.85729757024891 0
4.97586910340554 1
5.02009372365722 1
4.99523311799854 1
4.95474060024513 1
4.94054317658631 1
4.93572864404487 1
5.05353418938221 1
4.89681609136509 1
4.985362914729 1
4.94723118532433 1
5.00038196412586 1
5.11970689858145 0
5.04634990872463 1
5.15132272807936 0
5.16276746642777 0
5.08800543485129 1
4.93938869487601 1
4.96903406735785 1
4.93766678676705 1
5.13560532938901 0
4.92285096509058 1
5.04860879354203 1
4.92545333090814 1
5.1299396413093 1
4.97629946634814 1
5.07896681282232 1
5.09579960474561 1
4.98299374311713 1
5.00678459968854 1
5.02356383174129 1
5.00609942098943 1
5.02933642814725 1
4.88782127647384 1
4.95001675451436 1
5.02762128151815 1
4.98839885001464 1
4.94709959657797 1
5.07219456098004 1
5.04758941961612 1
5.04365044404993 1
4.98501035196461 1
5.07972442620332 1
5.04395645306441 1
4.96605240128477 1
4.9770781232386 1
4.98185435148706 1
4.99411230331282 1
4.99036347242228 1
5.09780873149563 0
4.98191546119593 1
5.00453853327261 1
5.08757390367602 1
4.87506814885801 1
5.04176415294316 1
4.88656436051646 1
5.03279329009311 1
4.97203928226421 1
5.00861928556504 1
4.93212867989489 1
5.13718323933734 1
5.04727865804753 1
4.99978206644057 1
5.02812405328002 1
4.88119996113094 1
5.02016160941956 1
4.88999256784584 0
4.97841921588169 1
4.9793239938308 1
4.92102091575338 1
4.97213867892619 1
5.07127621652513 1
4.96202650082167 1
4.98511650135546 1
5.02762489654755 1
4.98357152923452 1
5.01473845745353 1
4.94026912101439 1
5.1051881899584 0
5.00220307821268 1
4.94874541763726 1
4.9701554149234 1
5.01708817837913 1
5.02940830619508 1
5.11995766203767 1
4.98877658380901 1
4.98771619174948 1
4.94551353581836 1
4.99880892276795 1
5.0285592496488 1
4.96074894299306 1
4.99432180871579 1
4.94774219980516 1
5.12417015980922 1
5.00392972818189 1
5.00611791779353 1
4.99015523447578 1
5.04089001902508 1
5.07305802286656 1
5.06927432015095 1
4.99867764592754 1
5.0679373214677 1
4.90220924691861 1
5.07303796591952 1
5.12133267889209 1
4.97608218613242 1
4.97069045245117 1
5.04740109109107 1
4.97927683324893 1
5.02773308384408 1
5.01838986617638 1
5.02092122358337 1
5.02199212943298 1
5.06807338922684 1
5.0300050785245 1
5.0213776445822 1
4.90031431607552 1
4.86005266350012 0
5.06219915820572 1
4.97506445106171 1
5.03827233553264 1
5.03085423588841 1
5.08403115383316 1
4.82066550637629 1
4.94114091602105 1
4.91366868965589 1
4.97163344263029 1
4.96224422203074 1
5.04128319254942 1
5.08923054320918 1
4.99323131352633 1
5.06243738737014 1
4.93956379964725 1
5.0343809144211 1
5.07044506976937 1
5.08603366617815 1
4.98146700609515 1
5.009148411545 1
4.96669104250333 1
5.03313800553526 1
5.05668852542662 1
4.96442536040536 1
4.93308937275119 1
4.86951631564258 0
4.89547214620556 1
4.9742824055077 1
4.99190697154768 1
5.1082991258002 1
4.87508427188734 1
4.93809413508953 1
5.08730514033232 1
5.02082724301937 1
5.06457424006408 1
4.98338629217297 1
5.00299592632447 1
4.98475403505979 1
5.02879273593744 1
5.13991108931889 1
4.96914066605231 1
4.98779981372499 1
5.09190477871687 1
4.97233826069592 1
4.94462838571284 1
5.01511044020456 1
5.03812426230799 1
5.06515832259616 1
5.05649160324695 1
4.98909096446641 1
5.05019630523769 1
4.97735310727473 1
4.99707851859163 1
4.98831190010158 1
4.96378935707654 1
4.91883206643436 1
5.04801331250527 1
4.9850668010425 1
4.95401964485464 1
4.97684012035162 1
5.03710303099128 1
5.01208365080019 1
5.10234446873724 1
4.9168841715582 1
5.03309276668151 1
5.04513131479765 1
4.93306672685736 1
4.9862876214141 1
4.90828005208762 1
4.94121687404216 1
4.99843114853878 1
5.07278191842159 1
5.01563730012146 1
5.08692942034477 1
4.91125676095275 1
5.10597294001487 1
4.98403514128573 1
4.90914908668672 1
5.11366839594376 1
4.99706227149901 1
5.07152380151417 1
5.08883105551616 1
5.12292645749112 1
4.8749585658727 1
5.08676240475215 1
5.11723262311307 0
5.058162816232 1
5.04371018005781 1
5.00686621458256 1
4.99686700964368 1
4.97177520294787 1
5.03885589665208 1
5.00262163273296 1
4.92962772676112 1
4.96908440861754 1
5.04618639885387 1
5.00254448362641 1
4.953866556029 1
4.96843260281952 1
5.0468556326236 1
5.09034009837094 1
4.98882987095174 1
4.99496797353179 1
4.99588763554691 1
5.15534376207842 1
4.98019741324758 1
5.00691336516555 1
4.95341715215955 1
4.8814521812747 1
5.12740580476051 1
5.03274861234277 1
5.08316074362214 1
4.90809317399324 1
4.9872235577108 1
5.06397050332173 1
4.98817544557685 1
5.01487916129032 1
5.00339889274562 1
4.99448118916606 1
5.02490522920996 1
4.99496969232003 1
5.06074108169876 1
4.95623271229021 1
5.01733840743157 1
4.93557662048585 1
4.97867047104234 1
4.91055668517864 1
5.01863456538483 1
5.00779160511342 1
4.985084216831 1
5.03838215845193 1
4.99778687787866 1
5.01105396881646 1
4.9637453259222 1
4.94461478359847 1
5.0116142346293 1
4.9818191821706 1
5.11141810171165 1
4.90539237938412 1
5.05113421758784 1
5.00691799627359 1
5.04422612979617 1
4.98254030923994 1
4.97814378204847 1
4.86341750522923 1
4.98052104474133 1
4.99688162795161 1
5.12446337146085 1
5.04193575816797 1
5.05913033706775 1
4.98891484190524 1
5.05404398289394 1
5.0106864627562 1
5.07794590105329 1
5.00669937950476 1
4.93569982348487 1
4.9817446120574 1
5.07721015073691 1
5.03658398110766 1
4.99678222151358 1
4.99749968994258 1
5.02354046024206 1
4.94085650329791 1
5.07837572753229 1
4.9145520956111 1
5.01290749191501 1
4.97897170248188 1
4.9894843268642 1
4.99289153132682 1
4.9956186776493 1
5.00859393968706 1
4.9661581323307 1
4.98818283202378 1
4.99927867788777 1
5.0471321615013 1
4.98043901035299 1
4.98962413102053 1
4.94757698558859 1
5.05155644819209 1
5.00163674865047 1
5.11724959509994 0
5.02620127948471 1
5.01369046246115 1
4.86916674043932 0
5.06211998018538 1
4.98199688830741 1
4.95105463283003 1
4.89348295750196 1
4.98772247499409 1
4.96786440618358 1
5.06794349087003 1
4.98470874909754 1
5.05572889442006 1
4.88640885826077 0
5.08619347105329 1
4.93272312958091 1
5.02505819627469 1
5.13663859674406 0
4.98144926684222 1
4.98814029235434 1
5.12650660536565 1
4.99992927770267 1
4.96645898810519 1
5.04677002678996 1
5.06363398131055 1
5.05054282788209 1
4.87253587099971 0
5.01792897706353 1
5.12506281855258 1
4.97810240068051 1
4.95350117485131 1
5.07890470061713 1
5.01303385483726 1
5.02806438224378 1
5.02497750084729 1
4.9075560376993 1
5.01860990833234 1
5.08550457245314 1
4.98241716534795 1
5.06964220495238 1
4.97230037732193 1
4.99688807783511 1
5.02811965329304 1
5.04093749953875 1
5.02492873703573 1
4.97019521700918 1
5.02855808091536 1
4.98657278901356 1
4.98375471742944 1
4.98548609084487 1
4.90188044313286 1
5.15011917382353 1
4.9996857454653 1
5.0577579320188 1
5.10107779618411 1
5.00955950883467 1
5.03572699385667 1
4.98639300733182 1
5.0589363862128 1
5.05247482955474 1
5.01802956741321 1
5.03815483885056 1
4.96681656250272 1
5.0413901207645 1
5.02446962157142 1
4.98552047551046 1
4.97302740538249 1
5.09416549803113 1
5.11602164364878 1
5.1138728013058 1
4.93089475070044 1
5.01931346742038 1
5.09341495258384 1
5.03260557947422 1
4.90364747431119 1
4.94550927975698 1
4.94553360816337 1
5.06249352841694 1
5.05416649041951 1
4.94308801959919 1
4.99948761316823 1
5.04359407918734 1
4.99289784426773 1
5.0009288367756 1
4.94242721913239 1
5.04956958218214 1
4.97203356605022 1
4.99013211056317 1
4.93959108990255 1
5.07858795349116 1
5.08508152290327 1
5.10459169521949 0
5.08202922871627 1
5.06543515342522 1
5.02147079385589 1
5.03228127328356 1
5.01976301392247 1
5.07223105068227 1
4.95598977396071 1
4.97200523395756 1
5.03297427849812 1
4.99312068938173 1
5.01472018171482 1
5.00761310429026 1
5.00689204323909 1
4.97603391428783 1
4.92012354531944 1
4.95150791128413 1
4.95296866614641 1
4.95480046457307 1
5.02740974869899 1
5.05436418993642 1
5.06150694519488 1
4.94933871420349 1
5.03416165298094 1
5.01016525361803 1
4.8958147974378 1
4.97954077272888 1
4.96557810140071 1
5.00300926838158 1
4.97641733871604 1
4.95190255019439 1
4.93969979637167 1
4.97678901834367 1
4.83053225699567 0
5.08862470451374 1
4.91788734206252 1
5.05374758171327 1
4.95323170482018 1
4.92317030544815 1
5.01516610100884 1
4.98794193457763 1
5.01943880457124 1
4.972115675616 1
5.04445908141974 1
5.06067277319725 1
4.95754581956019 1
5.00454326199051 1
5.04165278404612 1
5.10189653296652 1
4.93700078599209 1
5.00917550944109 1
5.06150888644497 1
5.04576494263623 1
4.97897508430098 1
5.08353720579999 1
5.02325487862968 1
4.96040365706624 1
4.83679514452351 0
4.98056480788169 1
5.07930864857221 1
4.97345098923611 1
5.02416739836372 1
4.91606799978543 1
4.98703087201604 1
4.998418686883 1
4.94993266155277 1
4.99261192649471 1
5.01792651581716 1
5.00122820293291 1
5.02513638643712 1
4.98069906635327 1
5.01918364562806 1
4.98527665578244 1
4.96830119055177 1
4.97873704115066 1
5.1141283482817 1
4.89060241706963 1
4.98873913176971 1
4.95029299708281 1
4.91134461657071 1
4.93379088281981 1
4.97835625936785 1
5.01491346731181 1
4.94400487401873 1
5.00146240995138 1
4.91878645611211 1
4.99536551628677 1
4.95948850466706 1
5.15521262377309 0
5.07817898314375 1
4.99690967742809 1
5.00293161611459 1
5.07042861677025 1
4.97656763078077 1
4.93159952352412 1
5.11883342108847 0
4.98885951863944 1
5.04874729919555 1
4.98127798987909 1
5.0095538114363 1
4.97698930013699 1
5.13746807601756 0
5.02907747755494 1
5.03180923240711 1
5.0390884263529 1
4.94006010389726 1
4.97303581511531 1
4.96305801341567 1
5.04959555061076 1
5.01005576349092 1
5.01472916882108 1
4.92357312614536 1
5.04830854425676 1
4.99031441045571 1
4.93461933714932 1
5.02005905795519 1
4.97087757580588 1
5.03146782023809 1
4.97908741152724 1
4.96762677872082 1
5.10287218137126 1
5.04622487081851 1
5.06319357982919 1
5.06750464175994 1
5.10201032870045 1
5.10292848696158 1
5.02183425156675 1
5.08534192978536 1
4.98673361353028 1
5.03123056419218 1
5.05402971236115 1
5.02385758798134 1
4.89486757467173 1
5.10764908255127 0
5.05169562065613 1
5.02468300444701 1
4.94786905693943 1
4.96023136715606 1
5.01005039983959 1
5.01545431881661 1
4.93321348588928 1
4.99957127445575 1
5.01141615386359 1
5.02378320760535 1
4.92674258965878 1
4.96835011889225 1
5.06584732112416 1
4.92494115709257 1
4.9814420003265 1
5.08829519416305 1
5.11932085871821 1
5.05695921141823 1
4.93529304620108 1
5.07357930169615 1
5.13388390082939 1
5.00518726906576 1
5.08163324646135 1
4.94026652019323 1
4.95517320162651 1
5.05544753854908 1
4.88925204077885 1
4.92014341150831 1
5.03610933798413 1
5.02916852327467 1
4.96935592867832 1
4.9369345002911 1
4.9548156183577 1
4.98704625298152 1
4.96587487602977 1
4.97773040854607 1
5.07257108089012 1
4.96873811802497 1
5.00905406821107 1
5.09974815120658 1
4.93777298241182 1
4.94237191157946 1
4.90600298814968 1
4.88535452543516 1
4.94511191161288 1
5.0263931068721 1
4.93209558524783 1
4.98331437176673 1
4.94818338078583 1
5.06225875221292 1
5.02130104561672 1
5.07279490338249 1
4.96979486627425 1
4.97968280511778 1
4.9472430361474 1
4.87216898720316 0
4.92959936240235 1
4.9988449765941 1
5.02597347437149 1
4.94474088093715 1
5.01022455908742 1
5.05912351029373 1
5.10221725014941 1
5.02254219232432 1
4.98588444055203 1
4.99666884731513 1
4.9845706206698 1
4.98225825423091 1
4.95905855390751 1
4.89652883879872 1
5.07335355207116 1
4.97620851933462 1
5.03758795174973 1
4.87416492180803 1
5.07752172447998 1
4.94907033155208 1
5.08782448282325 1
4.97885413138187 1
5.0472310907615 1
5.02477143873064 1
5.06679021500038 1
4.9717731653086 1
4.96357685805707 1
4.93922813107522 1
4.96501731531053 1
4.95363433344095 1
5.01250763972486 1
5.00518760483174 1
5.17702656171529 0
4.99930662507853 1
4.99536854425101 1
4.97520449971274 1
4.93502898298205 1
5.00604098908738 1
4.88687833874179 1
5.03075251976886 1
4.93397654194811 1
4.96275337841144 1
4.97500839984643 1
4.9384550170132 1
5.07863104379433 1
5.01026709953651 1
4.92908751891095 1
4.95592151743534 1
4.99176641778252 1
5.11340054637064 1
4.88082760284975 1
4.91074477875144 1
5.05800079047796 1
4.95530977106712 1
5.03890601586937 1
4.97010008294167 1
4.9603826351013 1
5.00424846503491 1
5.07479158971269 1
4.95906762767378 1
5.10787115000141 0
4.98286803168742 1
5.0437138547384 1
4.93547275210564 1
5.01514750721698 1
4.9458494775402 1
4.97210193842265 1
4.97800940233975 1
5.02013753321961 1
4.97919214922057 1
4.90987893594502 1
5.02574049646295 1
4.92260712075007 1
5.05895190118359 1
4.95257929525818 1
4.98782286479017 1
5.05022713556659 1
5.03792683993223 1
5.08644154367309 1
5.06675989575648 1
4.85747084886441 0
4.99334709100712 1
4.88002700114788 1
4.89667315051809 1
5.03311950854441 1
5.06107292151024 1
5.11310781082127 1
5.05481070079915 1
5.0210994271947 1
5.00268810491608 1
4.98840059480594 1
4.98987946681536 1
4.93751855525589 1
4.97348960978632 1
4.98907863194339 1
5.06084498802934 1
5.11020383198836 1
5.00893183612981 1
5.0566802786944 1
4.94133516640162 1
4.96846132755138 1
4.98080399683194 1
5.01001427400716 1
5.00815963054921 1
4.97831458510244 1
4.97512473887354 1
5.10707708764056 1
5.01009612028203 1
5.04510966570915 1
4.79320722866049 0
4.9764942439435 1
5.0771806642097 1
5.01454729045219 1
5.07869355009777 1
5.05671746943473 1
5.00712615345052 1
5.03479967148421 1
4.98226388335929 1
5.12990518018232 0
4.98396409815643 1
4.95097764710474 1
4.87705128535112 0
5.10730805632157 1
5.07505371825363 1
5.07258240055329 1
5.05020552740289 1
4.91192841438318 1
4.93977065200065 1
5.14766907092144 0
5.0480680557968 1
4.96007951099718 1
4.92148775798191 1
4.85043862985311 0
4.92312458199089 1
4.96807429722386 1
4.90232312838372 1
4.98385341535866 1
5.010336419187 1
4.86194990911846 0
5.01908078403496 1
4.99265478733054 1
5.11981602435604 1
4.92441208211801 1
4.99743313597343 1
4.93191336876235 1
5.05403573112772 1
4.99064771409412 1
4.93768837492984 1
4.90982045705338 1
4.97952277905611 1
5.01489787395826 1
5.00053788589339 1
4.91694153554723 1
4.92020454606523 1
5.03859784656616 1
5.0044668915772 1
4.9333203637906 1
4.97083863428076 1
4.9486446530019 1
5.02694864020182 1
4.94166632610996 1
5.02186267605486 1
5.04418824422047 1
4.94618514403827 1
5.01161349749282 1
4.97860144802088 1
4.9534974166308 1
4.98075696505044 1
5.00086479447609 1
5.05458540287192 1
4.94923278239137 1
4.92009710910091 1
4.97821048978204 1
4.83813282685651 1
5.01294667851391 1
4.97864495415253 1
5.06548066007265 1
5.01386529651954 1
4.98935538866701 1
5.00442175860084 1
4.94797057212078 1
4.91788111847183 1
5.03237324161765 1
5.00309850447964 1
5.00086156966734 1
5.07833237159475 1
5.06786743622295 1
4.93243956936926 1
5.07767150170797 1
5.02684896452517 1
4.9920000752252 1
5.02346839239169 1
5.09623515209726 1
4.98024663695455 1
5.08656667480192 1
4.99893469403188 1
5.00204134976405 1
4.97626118473877 1
5.06573566387592 1
4.88664441220707 1
5.01906860174079 1
4.96122129739358 1
4.95716920049114 1
5.16088008887134 0
4.99727723820412 1
4.99093416047178 1
5.03186513369416 1
4.91777063799835 1
4.87051041199382 0
5.06562910795487 1
5.00864940509452 1
5.0364474925059 1
4.9497891288819 1
5.07102158497886 1
4.98742197574089 1
4.98410448994215 1
5.10397338133813 1
5.0623271112453 1
4.95694737040372 1
5.06225148563885 1
4.91457834506715 1
4.89851005027458 1
5.05019750564711 1
5.01570913529943 1
4.94606550285221 1
4.93198121076944 1
4.97424039921894 1
5.09596562904756 1
5.08461188515306 1
4.96712443257509 1
4.95838269803256 1
5.07781731971545 1
5.03651696402368 1
5.06251358568204 1
5.05779355981301 1
5.05511318595863 1
5.11891841454789 0
5.0579523389449 1
5.10959098015027 1
4.95989762340149 1
4.97392559788793 1
5.01475473977868 1
4.96957657511705 1
5.03084511786815 1
4.90622387742949 1
4.98684269588474 1
5.13045486030735 0
5.08916268330242 1
5.01701267840961 1
5.02623517117961 1
4.92279005926502 1
4.96410346892573 1
4.94113604715904 1
5.00604272646063 1
4.98222998310661 1
4.9934943295682 1
4.96061601009997 1
4.94449532580603 1
4.95358452021732 1
5.09526451454595 1
4.96444801878632 1
4.96008529790616 1
4.98764148911716 1
4.98752409706055 1
5.00613111186789 1
5.06526556041497 1
4.98675755809529 1
4.98619580607615 1
5.13131845753322 0
5.07599492462223 1
5.02365235168532 1
5.02877582165567 1
5.08425079707484 1
4.9987524695364 1
5.00034914426119 1
4.94584591064935 1
5.09499213088598 1
4.92532050051787 1
5.04488706339445 1
4.94839150204222 1
4.91956003028595 1
5.09424473565898 1
5.04573508144377 1
5.08341649691613 1
4.95918847128182 1
4.99688001907964 1
4.9029183140279 1
4.99600451133493 1
5.01485743226293 1
4.95112200576969 1
4.99327672410179 1
5.02877798480973 1
4.97380395071405 1
4.99396196393874 1
4.92413314280699 1
5.06774706102205 1
5.11143883443825 1
5.01141706557401 1
5.02701443850309 1
5.05209158202278 1
5.05048969775927 1
4.93073283335657 1
4.95242000934305 1
4.93978393491383 1
5.05519519578411 1
4.96901952799537 1
4.91827285068286 1
4.98796533336617 1
4.936026082934 1
5.06985088478036 1
4.91235077327557 1
5.04556456894456 1
4.97948701917427 1
5.07156579211311 1
5.0030592766712 1
4.94552461007279 1
4.97774716759053 1
5.0126997877732 1
5.05216020065049 1
4.92473003982934 1
4.99944834715737 1
5.01314453841048 1
5.05940567529566 1
4.96721699003252 1
4.97582129048279 1
4.94177544870334 1
5.1350483275206 0
4.93392040220743 1
4.94777196448299 1
4.94230416958259 1
5.00364797360431 1
5.03197600756971 1
4.96039281840984 1
5.01895280754204 1
5.00327509791249 1
4.94892365698508 1
5.00883859288904 1
4.94396372236971 1
4.96367585483698 1
5.05272332510435 1
5.09050282172266 1
5.06554896277347 1
5.00475745975144 1
4.86419072795755 0
4.83655401544606 0
4.92506596233196 1
4.99368853383666 1
4.96325674153067 1
4.96658630402212 1
4.97613133767183 1
4.98111452545917 1
5.08653885797402 1
5.09843878408288 1
4.84943015442989 0
5.00975718700946 1
4.94024661067583 1
4.99179877329901 1
4.90044436490393 1
5.03554081806595 1
4.8938989117081 1
4.99060308871854 1
4.95062154035668 1
5.16284237706231 0
5.02195470822814 1
4.97094233712007 1
4.93591965948089 1
5.06428442386044 1
4.9418630538954 1
5.01949859358698 1
4.9690363998969 1
5.01019538292087 1
4.96219265487386 1
5.04547617615628 1
5.08153742560743 1
4.98338637117063 1
5.01155112421348 1
5.08686711283868 1
5.06695312258423 1
5.02867114274928 1
5.0356302479711 1
4.96477010012875 1
4.94494619558652 1
5.05106203017317 1
5.05163997903431 1
4.93071610482214 1
5.00203269869904 1
5.10252548600356 1
5.15146248993238 1
5.03328521288459 1
4.97220815131801 1
4.98185877219976 1
4.92884444207565 1
4.96352084515461 1
4.88362609932813 1
4.99696910576584 1
4.91533553745411 1
5.10878981159428 1
5.11305414080506 0
5.05189580237994 1
4.97793818093264 1
5.05919769009291 1
5.04245488425234 1
5.01764443322442 1
5.14384788455515 1
5.07370467307341 1
4.91861697814455 1
4.91884096081004 1
4.88826808403335 1
5.01982637098543 1
4.94536772611738 1
4.97998437994586 1
4.96411346819852 1
4.89349589310077 1
4.99633156393036 1
4.96410438988589 1
5.09536595099951 1
4.98572258572409 1
5.03484438862925 1
4.96150211192867 1
4.94718421855337 1
4.94974655258624 1
4.98665045750935 1
4.98880809138503 1
5.11528045507337 1
5.04214932434129 1
5.00624486721745 1
4.92950731044186 1
4.97666326930455 1
5.1221374040057 1
4.97509597458116 1
4.91025698665486 1
5.04812330000942 1
5.16228816824829 0
4.90945185779564 1
4.93745731443789 1
4.97854346596131 1
5.04807982110043 1
5.07163907369834 1
5.01895785780551 1
5.02937580481668 1
5.05176994802074 1
5.00576311379019 1
4.93335773672929 1
5.00071664364214 1
4.87630456515196 1
5.04239428318278 1
5.07827695660155 1
5.01693073632517 1
4.98069245028383 1
5.06796270941674 1
4.99695298957809 1
4.99624740328569 1
5.09081319746865 1
5.00392946194754 1
5.00890755257058 1
4.96363022386016 1
5.12230419052644 1
4.99895207081797 1
4.99487410036052 1
4.93280666188869 1
5.03658526264615 1
5.02161371809974 1
4.9703123309273 1
5.07180031041142 1
5.01296673000509 1
4.98095422091345 1
5.01514259489428 1
4.93989716100192 1
4.90235459454586 1
4.9602823850755 1
4.99085329917093 1
4.88724257090892 1
4.95509999491974 1
5.0110962767648 1
4.99961082286752 1
4.89250276437387 1
4.95518215189177 1
5.04666935481419 1
5.08490058508111 1
5.03348805251866 1
5.01959618029034 1
5.05140800310169 1
4.95293231875025 1
5.11909359880456 1
5.08637602466504 1
4.9636453974665 1
5.09051584613206 1
5.00666318382215 1
4.94241352816393 1
4.96822230251832 1
5.05065543017688 1
4.94545720149697 1
5.09180606356657 1
5.04729461860241 1
4.9470587590395 1
5.10263550031237 1
4.9353357300677 1
5.13599766782061 1
5.04206922406013 1
4.9505266097172 1
5.02111058568708 1
5.01230076280455 1
4.99106841295683 1
5.01532177747864 1
5.05309581256732 1
5.01280580399365 1
5.06906513411846 1
5.04728874539865 1
5.04527247541611 1
5.04268518289114 1
5.07963498873815 1
4.98084568452598 1
4.96887264850833 1
4.91462542425119 0
5.00920943792865 1
5.02363785513981 1
5.01039614314435 1
5.08389284340962 1
5.09470584941377 1
4.8934611704959 1
4.87510277630824 0
5.0582554605839 1
5.08596361886668 1
4.9540716455964 1
5.0147526958778 1
4.96037594721156 1
4.96507214410315 1
5.05444488040134 1
4.92725391590448 1
5.0515098533145 1
4.95448919328476 1
4.87907826555751 1
5.05177019215796 1
4.94165138723912 1
4.96513960358494 1
5.00063916078361 1
5.06930941548701 1
5.01504707602088 1
4.99048991481593 1
5.03472047972131 1
5.0230881583134 1
5.09860327414262 0
5.11177848129272 1
4.96708020773806 1
4.9676288721945 1
4.86505827035131 0
4.9978940685029 1
5.01717851096118 1
5.03735098519633 1
4.87649153301887 1
5.00418045154448 1
4.96009028375814 1
4.90299866145101 1
5.00730328437049 1
5.0805864058986 1
4.972002563913 1
5.07357928456493 1
4.91514269872419 1
4.99073011212353 1
5.14048241107017 1
5.05985654952514 1
5.03634467588694 1
5.09635840969328 1
4.9603066605308 1
5.01660459003829 1
4.93323910641114 1
4.97068380840342 1
5.03527185675419 1
5.06772112079743 1
4.93338350371234 1
5.09668330973072 1
4.91431752295065 1
5.00606151120603 1
5.04886281923589 1
4.96764069723948 1
4.98333538182848 1
4.92056072208804 1
4.85785231695269 1
4.94283379645618 1
5.01726542506818 1
5.01770308725415 1
5.08356396149645 1
4.93814691611787 1
5.10792458568971 1
5.02422277780634 1
4.97034637601577 1
5.00467496099299 1
4.97476607150718 1
5.01998831292837 1
4.99177337651251 1
5.04955605782848 1
4.9670774049375 1
4.89493143859743 1
4.98000766175991 1
5.0257665424153 1
4.9932090591423 1
4.91740209668633 1
5.11259643331058 0
4.98328385533848 1
4.97409062573105 1
5.0583894609558 1
5.09807515810124 1
4.99542423885504 1
4.99930040903497 1
5.09037497255885 1
4.97971936263709 1
4.98037073178867 1
4.96610361092312 1
5.12025857400669 1
5.11694518156102 1
4.96918588947074 1
5.06945269260657 1
5.00404062659483 1
4.98978394851343 1
4.89229539163148 1
4.99773737072237 1
5.01677197382955 1
4.85999587371811 1
4.86586235153452 0
5.04483005874931 1
5.06242317124427 1
5.02026677128472 1
5.00126358713129 1
4.97991634385872 1
4.98185582180988 1
4.97938721638742 1
5.00553434319327 1
4.87763734179634 1
4.92334328821859 1
5.01784422801058 1
5.00169441990908 1
5.00981469800683 1
5.09037134734145 1
4.96201679204872 1
4.98200480817118 1
4.96145484507952 1
4.98291725108101 1
5.17920817713132 0
4.89833553461807 1
4.99487696675786 1
4.9161650555421 1
4.94646715347445 1
5.11928992865556 1
5.0506972797498 1
4.97540913969816 1
4.96912590042658 1
4.87649380853473 1
5.01104542635551 1
4.86418450304675 0
5.07627036005573 1
5.045326950332 1
5.00527628949961 1
4.9045114232294 1
4.87752732829709 1
5.03260544915015 1
4.93852336299957 1
4.97781223936887 1
5.05225647670969 1
5.02942012958748 1
4.94913751150035 1
4.89633221156911 1
5.021036607159 1
4.96023120709779 1
4.98310795007421 1
4.9270653504453 1
4.89806871036162 0
4.95287213925981 1
4.94310958250395 1
5.05233793642768 1
4.99458535822074 1
4.8801481913527 1
4.97862066604028 1
4.97480959242213 1
5.07291977012793 1
5.09312902207861 1
4.90187661914286 1
4.99656158978224 1
4.96881614126807 1
4.96968142557119 1
4.95764228930082 1
4.96458987424883 1
5.00290501249181 1
4.95099653606581 1
4.95883345698439 1
5.05617943479791 1
5.13865912905513 0
4.92112821448772 1
5.01422389380621 1
5.01741335389467 1
5.07814854831341 1
5.01533238298233 1
5.03445575394324 1
4.92956341477843 1
4.94566748364695 1
4.88387612025563 1
4.91315741346687 1
5.01466191772779 1
4.97820538243694 1
4.94418114113583 1
4.91438940844436 1
4.98518421281892 1
4.96032387372333 1
5.05428810992522 1
4.89324802330425 1
4.98024683520705 1
5.05483925924968 1
5.04912060317118 1
4.98594454484287 1
4.98667943727684 1
4.97530439163142 1
5.0174571664938 1
5.0542698277783 1
5.08677908069511 1
5.01819980803683 1
5.06883692440909 1
4.98619975989409 1
4.93500875649568 1
4.99969006836033 1
4.9576550124495 1
5.01424209695336 1
5.00497756381173 1
4.95282296745429 1
5.04963203094215 1
5.07101285194368 1
5.02415122132057 1
5.08769537298991 1
5.06169260406199 1
4.98482646745238 1
4.95032322263606 1
4.88677681248842 1
5.01032641706211 1
5.01486163054557 1
4.98633887897405 1
5.0270481799156 1
4.92572925295713 1
5.06709627210105 1
5.02878616524949 1
5.02772060754649 1
4.96376676030184 1
4.96403797474454 1
4.99378840136688 1
5.1222940273044 0
5.10164779535468 1
5.05592763524511 1
4.97713855332857 1
5.06204243233672 1
4.98257848123509 1
5.14584789019866 1
4.94821178856528 1
4.93431870044051 1
4.99137857845748 1
4.92477565059605 1
5.06050891193665 1
4.94844909178434 1
5.01481335783923 1
4.97381031650023 1
4.99585529941899 1
5.04788512758258 1
4.9798762443348 1
5.05594680382603 1
5.07098238201242 1
5.09019043403838 1
5.03205700736829 1
4.99826065828832 1
5.07378277561552 1
5.00967626726882 1
4.9763136502258 1
5.05807062910754 1
5.03971926238881 1
4.93489490748975 1
4.95483071604037 1
5.02745870894641 1
4.98660008315872 1
5.017890510388 1
4.90833937578118 1
4.96681444691408 1
4.97571979122322 1
4.93189505149979 1
5.04868092569686 1
4.99247776892278 1
4.9920203729255 1
4.89733570637975 1
5.09336115119142 1
4.97729948427567 1
4.94526436550538 1
5.00511365077366 1
5.08325069807568 1
4.93633389109631 1
4.96725283924085 1
4.89784199181541 1
4.99215042939147 1
4.98999768428926 1
5.01689253676443 1
4.95352825954035 1
5.09027902414928 1
4.96610033406406 1
4.98698701726467 1
5.00033162783827 1
4.91316381604362 1
5.04097156235451 1
5.01102872654258 1
4.94258113706368 1
5.1632045710971 1
4.87339511778929 1
4.98112875810231 1
5.05745856871121 1
4.93048475653806 1
5.03216157911442 1
4.9792256458528 1
5.03299410706996 1
5.09614086993853 1
5.00738132731064 1
4.87371932492331 1
5.08129979500763 1
4.89218646849179 1
5.00679642671468 1
5.00740339100127 1
4.90862139176582 1
5.08609733957209 1
5.04702025176403 1
5.20792439011035 0
4.9356023915642 1
5.01202701660982 1
5.14894979299696 1
4.99993378882175 1
5.06264474631627 1
4.97930765946714 1
5.0239891796541 1
4.97251212522386 1
4.85430654709613 1
5.07497232004326 1
4.91472089366903 1
4.96716514213473 1
5.12689632302842 1
4.9989680587595 1
4.96534441636066 1
5.03931722288237 1
4.9973876728285 1
5.02213374127603 1
5.01041670215523 1
5.14234974864559 0
5.02545578849167 1
5.00156882677067 1
4.95351670807126 1
4.93855456700343 1
4.96024844153368 1
4.91897660066079 1
5.04726638964859 1
4.93794721520815 1
4.94919939228363 1
4.93438179751276 1
5.0571544839219 1
5.0641044337351 1
5.06356971098281 1
4.92032199765801 1
4.82619922201618 1
5.09376462258831 1
4.96991747894599 1
5.06008194210228 1
4.99234565594235 1
5.03857110764786 1
4.96219441554951 1
4.94176669239838 1
4.92682210959194 1
4.98229396405895 1
5.06419982612132 1
5.0472929294528 1
5.00733996124362 1
5.07244984982665 1
5.11856120257932 1
4.98875479909993 1
5.00479814127386 1
4.95652661475496 1
4.95173779023765 1
5.15263555167805 1
4.90567482648424 1
4.98050173871168 1
5.02398902359504 1
4.93550638274501 1
5.02399937649627 1
4.99741099724141 1
4.93508896158325 1
4.95878882979844 1
5.0155073623917 1
5.01691447851284 1
4.96319109283479 1
5.01640484770629 1
5.05058762497972 1
4.94417554437245 1
4.98826033004236 1
5.02289072072277 1
4.78904539722319 0
5.04151653377206 1
5.01190305821366 1
5.01265238151734 1
4.91551169704577 1
5.02221581007828 1
4.99027543959214 1
5.04166504031163 1
5.04349502146972 1
4.93762426741559 1
4.93211655785233 1
5.03434154966428 1
5.01202121806596 1
5.01615686198221 1
4.78992197121693 0
4.94901893956303 1
5.06605759293167 1
5.00377869009164 1
4.98556046185869 1
5.00074686234399 1
5.02233708095804 1
5.00292739510789 1
4.97246054352809 1
5.0052986957523 1
4.99694055554018 1
4.92893266267872 1
5.03380932585272 1
4.94844118687297 1
4.91354568804282 1
5.06403593042757 1
5.0332829918416 1
5.05209150222357 1
5.01697622941207 1
4.96789856385521 1
4.9863027131115 1
4.97989888899981 1
4.98492068120743 1
4.90993956937244 1
4.92578043558427 1
4.91019316948966 1
4.93310432275163 1
5.02538230092738 1
5.02189120326664 1
4.95640714266821 1
4.90794330566812 1
5.02182729653789 1
5.01594585514676 1
5.00794948447239 1
4.91323877573589 1
5.03335940643632 1
5.0478559542877 1
5.08254692480836 1
4.99591481528391 1
5.08290781593055 1
5.15125912678361 0
5.03263868171745 1
5.00382630912171 1
5.0189066790604 1
5.04184912072069 1
4.9753144379165 1
4.98403524872197 1
5.02912862539365 1
4.97395480509487 1
5.03915764116358 1
5.02283597165594 1
5.02716943402017 1
4.99222268801535 1
4.97936676345015 1
5.02162454208977 1
5.07822423267448 1
4.94422313868162 1
4.91002601454504 1
5.05984120495634 1
5.07776329031261 1
5.0303119991159 1
5.05604285998528 1
5.09117797398565 1
4.88298438465844 1
4.994423377179 1
4.98348383818851 1
4.97925772324303 1
5.01865889119757 1
5.04204778116547 1
5.05341629571743 1
4.99153038092992 1
4.94825275984349 1
5.01635362037559 1
5.05195116199785 1
4.99417447286602 1
4.97499050809129 1
5.12017197884893 0
5.07008786264135 1
5.06879503245997 1
4.89427060705708 1
4.91142401920123 1
4.9773162365945 1
4.97392210818251 1
4.96514591536932 1
4.96456409632387 1
4.94182079253007 1
4.976744752966 1
4.97910852116078 1
4.98568601209217 1
4.98470215845254 1
5.11094872420322 1
5.0061025698031 1
5.08073612992254 1
4.92354652528253 1
4.9998859644185 1
5.10755629076121 1
5.01210375570573 1
4.96358873766926 1
5.00148867455213 1
5.02721366352173 1
4.9910762705638 1
4.91337826437406 1
4.99058680472753 1
5.0134579219877 1
5.14452936431924 1
4.9664877660418 1
4.92001282673324 1
5.00578424645428 1
4.96273697344739 1
5.03630080299968 1
4.99482481250147 1
4.98725185707567 1
5.04367229489561 1
5.01407032574558 1
4.94139106778672 1
4.99235515251371 1
5.05048938016323 1
5.02203570640992 1
4.99658128690256 1
4.95857549313531 1
5.00538799864909 1
4.96695824028327 1
5.07800260490308 1
5.04371906468777 1
4.950895355849 1
4.99186784876707 1
5.00168578776874 1
4.95867903301039 1
5.02498223138049 1
4.95171031146421 1
5.03429488930257 1
5.05834255920968 1
5.03544131247173 1
4.93022707006077 1
4.96696182954653 1
4.93112540988693 1
5.0068613039628 1
5.0251677883946 1
4.79976908022573 0
4.96337039679633 1
4.9530517865404 1
5.0202128161862 1
5.07816854967216 1
5.03293722845242 1
4.92272438591711 1
4.84824063309344 0
5.00937473431957 1
4.97656952499264 1
4.93658477447357 1
4.98611396642763 1
4.88276262968392 0
5.09478157093285 1
5.15601606185084 0
5.0496758407546 1
5.01205169203278 1
4.86456936926318 0
4.97148613002116 1
5.06940368926766 1
4.95281354392184 1
5.0315686275968 1
4.92173897686901 1
5.0789459659877 1
5.10840572840196 1
4.95322453891821 1
4.90179114505489 1
4.98983107875217 1
5.00120680119232 1
5.00120467368652 1
5.04966347773966 1
4.96651814706851 1
5.17520583057953 0
4.96198992182083 1
4.96532337494333 1
5.07075029945281 1
5.03130574116702 1
4.99124702621595 1
4.93461471347171 1
4.98333730430565 1
4.97207668876311 1
4.9938152293814 1
5.0869917624207 1
4.94347124795451 1
4.89783993282463 1
4.99313321985329 1
4.96041738241653 1
4.95623244967362 1
4.92648744848162 1
5.01261626045915 1
4.91267209584504 1
5.02017856515 1
5.00349655390357 1
5.03707711956552 1
5.11016831439303 1
5.0119135303788 1
4.90725608904694 1
5.08749508925653 1
5.06282276335211 1
5.03847980678963 1
5.04732817340748 1
5.05832151020638 1
4.91412758291329 1
4.88899540675206 1
4.94524818613559 1
4.92733091010777 1
5.04758748903002 1
4.98127760558866 1
4.95352643555705 1
5.08355958665735 1
4.99215525371073 1
4.98743185797596 1
5.03936468603175 1
4.95852627079296 1
5.04428197605326 1
4.95629849679115 1
5.03269796797182 1
5.0623355871848 1
4.96602444368648 1
4.88378246600362 1
4.95495858713158 1
5.07286573605807 1
5.01862511755573 1
5.09316169779232 1
4.95418710701271 1
5.00293487806799 1
5.00740314796445 1
5.00385644235058 1
5.06924555436607 1
4.94052891913518 1
4.85862027429964 0
5.02632658296268 1
5.02057162534285 1
4.96743743089984 1
5.02073503374832 1
4.97341255911439 1
5.05384201426923 1
5.07826932273349 1
4.96466661080989 1
4.93442481947525 1
4.92491915565684 1
5.04322288353708 1
5.03389152638571 1
4.96350811598236 1
5.01468116352695 1
4.93995544182993 1
4.91067081200395 1
5.09395817524886 1
5.00445965323325 1
4.89267130261043 1
5.11835757030647 0
5.02632411921851 1
5.12317901424658 1
4.97138741831232 1
4.96290564227795 1
4.98156275130713 1
5.00294107300999 1
5.06927381566963 1
5.03463137521616 1
5.04401181984679 1
5.01499047319066 1
5.11198120130429 1
5.07181334858679 1
5.02213552399373 1
5.02751835697288 1
5.07212447190634 1
4.8767680177751 0
5.03940876775191 1
5.05415215562756 1
5.11271517272241 1
4.97580457324501 1
4.96669923937548 1
5.06127529390421 1
4.97493295846171 1
5.05280441512483 1
5.09293337790161 1
5.025956789678 1
5.07711044855652 1
4.96977963250986 1
5.06144235106091 1
4.97082998880582 1
5.04073939070563 1
5.04577039532585 1
4.97786843266719 1
5.01610055718927 1
4.99719408959308 1
5.06191106799345 1
4.92376096522297 1
4.9873988200728 1
4.93351668106151 1
4.94253367334443 1
5.11744719634934 1
4.82210174088641 0
5.01856138399909 1
4.99788272392904 1
4.99931584604903 1
4.98677789535749 1
4.93718768587392 1
5.00011861519266 1
5.00428017539614 1
5.09650951422546 1
4.98750919316358 1
4.9654047114287 1
4.96696613307229 1
4.94469006199613 1
5.00482728962625 1
5.14466719265269 0
5.0150827430383 1
4.93755197366107 1
5.09664902474696 1
4.97852901578007 1
5.08501581459726 1
4.98143419928752 1
4.93181981206324 1
5.10173626665195 1
4.949810414713 1
5.06031877484014 1
4.96739617302217 1
4.89891711732909 1
5.01696183321444 1
5.0482356145592 1
5.04786357637914 1
4.84990469095527 0
5.09898536880794 1
4.98959471807855 1
4.96613315962674 1
4.93073002187811 1
5.0915025924564 1
5.05203372187893 1
4.91546331800636 1
4.96951067113193 1
5.05055486314623 1
5.02162658976801 1
4.87426023235246 1
5.03299933706973 1
4.9899094313089 1
4.97863952433991 1
5.03106958715404 1
5.03379538205974 1
5.00227457873477 1
4.98342453106287 1
4.99035452038171 1
4.95751641083431 1
4.93572319291675 1
5.01010016152153 1
5.08226862501837 1
4.98791943977505 1
4.95790435782453 1
4.97700211046705 1
5.02099758970551 1
5.03940453324186 1
4.98652814406701 1
5.05059802608796 1
4.95947120329493 1
4.92379848762024 1
5.00496756011088 1
5.05087410593782 1
4.95732656176854 1
4.975769863408 1
5.08276939096722 1
5.06594045679884 1
4.98616919983934 1
5.01080697454817 1
4.96554506088775 1
4.90214655402626 1
4.98361393317662 1
5.02409600919565 1
4.94005962098704 1
5.12766098437119 1
4.96396041030717 1
4.91896077183841 1
5.00231221489603 1
5.08674838803466 1
4.9799082340396 1
5.05669979931353 1
4.96850722175291 1
5.02601284508145 1
5.0492319405787 1
4.8944342961725 1
4.8719197992347 1
4.98609262341738 1
5.05726969307203 1
4.97261718080032 1
4.94894320425268 1
5.03731701757248 1
4.96936852007101 1
4.9873869115384 1
5.10538898644317 0
4.95918658795992 1
5.05012838676909 1
5.07084091399422 1
5.04880428553554 1
4.97138087530469 1
5.11018217208944 1
4.96776471844381 1
5.02402217642348 1
5.00444004440374 1
4.90303834400183 1
5.00982270385584 1
5.00359669825366 1
5.00431186368631 1
4.98931460990923 1
5.01260547889233 1
4.97187564664771 1
4.90380739626286 1
5.05185735301865 1
4.98694135236888 1
4.99425492858147 1
5.06564114997694 1
5.04857729644269 1
4.99923724135583 1
5.18211294193767 0
4.94775642177181 1
4.91378013835465 1
4.97508874347587 1
4.99212725910751 1
5.06194887549391 1
5.01945261862073 1
4.91543398895751 1
5.03628116359584 1
4.99913234874723 1
5.07941594860448 1
4.96817499948656 1
4.98747796777814 1
4.94672693994055 1
4.95696271635852 1
5.02489456739347 1
4.97223547913076 1
5.0172242620595 1
4.97711929742859 1
5.05552292692563 1
5.00133100167294 1
4.96785591794043 1
4.9339402039518 1
5.02083678695921 1
4.95538605785852 1
4.95113535251004 1
4.94901729110747 1
5.04695180392751 1
5.0318280515473 1
5.10888211088568 1
4.97677992550867 1
4.90615460967897 1
4.97886340897137 1
5.01276232854403 1
5.03059022376032 1
4.97383907535118 1
4.92342899410043 1
4.97593592248979 1
5.02802441832863 1
4.92814339602938 1
5.05870196503737 1
4.93341018931283 1
5.14042800010559 1
4.93970328487504 1
4.98244409511028 1
4.96106243708907 1
4.92954773787921 1
4.96342568066522 1
4.99348232812248 1
5.03310290131337 1
4.9456747074143 1
4.87289713001783 1
4.87722679334108 0
5.13578878451564 0
4.93261909015878 1
4.99453827604476 1
5.05634180910994 1
4.92914098901273 1
4.96615012060957 1
4.96808140097638 1
5.01821938284513 1
4.99087096667466 1
5.03321905880108 1
4.97411419383821 1
5.03249495831881 1
4.93759500022625 1
5.04275884514576 1
5.00920954774318 1
5.00027951980122 1
5.09165682004108 1
4.88940432175455 1
5.01877296747943 1
5.01943989770117 1
4.96654533806061 1
4.94254215948479 1
4.97313857557774 1
4.99594601638223 1
4.95026556778773 1
4.99903617991199 1
5.02382926679236 1
4.95847545272879 1
5.07407778444526 1
5.09406580228318 1
5.03490755616448 1
4.94572737498271 1
4.97338531570808 1
5.0151133787018 1
4.95682871695036 1
5.11848491947133 0
4.97624325978949 1
5.02274100343614 1
5.05811255913729 1
5.04691871918507 1
4.95524422509266 1
5.08147431126408 1
4.87772969256502 1
5.00402894870952 1
4.99417770759753 1
4.96668674637183 1
5.01707830680552 1
4.96345387242366 1
4.97795883287964 1
4.99517309428087 1
5.02042645507773 1
4.99479297459166 1
5.03172606818399 1
4.9980797083279 1
4.92746285797121 1
4.99379494567915 1
5.02495854489176 1
4.95201764343653 1
5.02980357884414 1
5.02118487241647 1
4.9464364558976 1
5.03387611292958 1
4.93302666248582 1
4.99954975463115 1
4.96888539942003 1
5.02029924347889 1
5.07417295442751 1
4.99615967777409 1
4.99300114431196 1
5.00542585803032 1
5.01966950959526 1
5.10247040821291 1
4.94886410240636 1
5.0245496351244 1
5.05683226062262 1
5.04210196432093 1
4.93795012314047 1
5.04095596755497 1
5.04943275273804 1
4.98441538453086 1
4.89977375277222 1
5.0294457798251 1
5.12268018369501 1
5.02973868045892 1
5.05658176004105 1
5.02032859669105 1
5.02792433599277 1
5.00591178364784 1
4.96189587294477 1
4.97086198980027 1
4.94991282840379 1
4.95819029186911 1
4.93153421203503 1
4.93324756138832 1
5.0012373909025 1
4.91950589435258 1
5.05793665138333 1
5.10642865850554 1
4.981445239588 1
5.04331019736536 1
4.90207811870094 1
5.023261055667 1
4.98454015181143 1
4.9473797182705 1
5.06034481365146 1
5.11260369697454 1
5.01891292490052 1
5.05119242706681 1
5.03791047663529 1
5.07010968772291 1
4.89753523883847 1
5.00540389312562 1
4.94739920047882 1
4.90161674979763 1
4.98532760900791 1
4.91543208789914 1
4.99378619730588 1
5.02404787675933 1
4.97626644139124 1
5.10389300620219 1
4.93800268443648 1
4.93506515615746 1
5.02192004457955 1
5.1315484973414 1
4.89585657115412 1
5.05657245219465 1
5.00667762796896 1
4.93415036820757 1
5.08527009967021 1
5.06804943835163 1
5.0944591453978 1
4.95869925429791 1
4.93189317019188 1
5.03855692575745 1
5.02955943302351 1
4.96652477937601 1
5.07076358426269 1
4.97623993590321 1
5.00193563527136 1
5.01786421054428 1
5.05445700256572 1
5.00399725847242 1
4.975809603465 1
5.04239270057701 1
5.05402531351909 1
5.11236781547414 1
5.00732452535793 1
5.06582167830248 1
4.9303060712658 1
5.05536480746685 1
5.03507998931595 1
4.86151812684771 0
4.97930418493549 1
4.96263241703922 1
5.05886592136256 1
4.94622321808747 1
5.0622607811669 1
5.02933739920947 1
5.01850396234986 1
5.01496880044285 1
5.06062398690734 1
5.06890115830528 1
4.92089495123242 1
5.01953368151616 1
4.926973378958 1
4.95287050167379 1
5.04817075309188 1
4.9295450132424 1
4.95494909714804 1
4.89481326231086 1
4.95525331326957 1
4.94391375765605 1
4.91673623096983 1
4.92390656426312 1
4.9560496350072 1
4.90026209230506 1
5.08438370249471 1
5.08525261898013 1
5.0207070237498 1
4.99894095736694 1
5.02454929774867 1
4.98646912047886 1
4.98368794141236 1
5.00061202151216 1
4.9332611822945 1
5.01619952038699 1
5.01724563118319 1
5.07131314964865 1
4.96293475273854 1
4.9441978903208 1
4.98095512856284 1
4.87103193164856 1
5.06327826103146 1
5.04061546900816 1
5.01837411202404 1
5.00974352647601 1
4.99382617487272 1
5.15083304882975 0
5.0671155946171 1
4.96796577890456 1
4.92312166693588 1
4.83862536650781 1
4.9729454381482 1
4.95608249360785 1
5.02650661245103 1
4.95580388453498 1
5.0195927322835 1
5.02407818829524 1
5.07664657589939 1
4.95913314577294 1
4.86682356230672 1
4.9987665295591 1
5.0564631599031 1
4.98685528720931 1
5.02805502017165 1
4.95886261506715 1
4.99654713517977 1
5.00078902673414 1
5.0759059775425 1
4.9425983400755 1
5.0284169562192 1
5.05491805764145 1
5.03107200228279 1
5.06668055216699 1
4.85247155054835 1
4.93092888051663 1
4.95554824909113 1
5.06935145215733 1
5.06052787240612 1
5.04388123246343 1
5.05008951781 1
4.9392547552862 1
5.02150647030858 1
5.0431059859865 1
5.00159457999731 1
5.02842956557642 1
5.04246540426788 1
5.00115096162864 1
5.01610677696973 1
4.94150270622742 1
5.0281717022337 1
5.04876127201381 1
4.97870210933284 1
4.92781663873591 1
4.94316137445433 1
4.98578785398317 1
5.01070112563302 1
5.00931210526746 1
4.94913606375044 1
4.91718127550401 1
4.92444390747297 1
5.12496662861687 0
5.07600591341534 1
4.95400321483474 1
5.01552467611821 1
5.0182324326166 1
4.95898245086139 1
4.97333337367226 1
4.97859984975704 1
5.00453749138766 1
4.98834301685395 1
4.98751882246021 1
5.08829897643154 1
5.06111547400164 1
4.96729823658191 1
4.92786260500813 1
4.94376710080009 1
5.07624576836516 1
5.01356392391489 1
4.98171491085459 1
4.96980474694197 1
5.06913983607507 1
4.97978238397664 1
5.1619367794534 0
4.95423869558775 1
4.95570498983746 1
5.01143421039215 1
4.99885465895139 1
5.04236490228418 1
4.9594068309239 1
4.91170211075512 1
4.94970040752693 1
4.97227775197454 1
4.88338170345787 1
5.04237959885275 1
5.03869997228264 1
5.11040631364266 1
5.03716879198409 1
5.01489423948599 1
5.02519289614651 1
4.92411698674161 1
4.93911534022551 1
5.00783089180934 1
5.0103618377986 1
5.04696074030432 1
4.98028537041246 1
4.99183010312179 1
4.98420525566644 1
4.96118460567137 1
4.98987339521701 1
5.023627624975 1
5.07811088596156 1
4.97859163272428 1
5.05415381971195 1
5.01778474547392 1
5.04460587766656 1
5.01206967105477 1
4.95204906098511 1
4.92277486057296 1
5.03980270740371 1
4.99465505290547 1
5.00993473894394 1
5.03567144864669 1
5.03014450387959 1
4.99512397688582 1
4.91873671248175 1
4.90598063344959 1
5.0802513291065 1
4.9497461678363 1
4.95056013950101 1
5.00862255202134 1
5.02610615405525 1
5.02318293337184 1
5.06253704867663 1
4.99690684852955 1
5.01738230091212 1
4.96413669130493 1
5.0082334164171 1
5.10477073210943 1
5.0286693177694 1
4.96229018888837 1
5.01986986970965 1
4.98506936789568 1
4.97147593629269 1
4.97740266943491 1
5.06920995806009 1
5.09401772319632 1
4.93543275669274 1
5.06623861438115 1
4.97030536805442 1
4.98577982536503 1
5.02219038520031 1
5.00693154355911 1
5.05659878868756 1
5.04083159067811 1
4.99080812670616 1
5.06957859028469 1
5.0477481503692 1
5.11182946912733 1
5.16460029092422 0
4.96934759226034 1
5.09735948887725 1
5.04722136900211 1
4.95981424716171 1
4.88057585127082 1
4.97586985576646 1
5.05341582179239 1
4.94822297206737 1
4.98213193130056 1
5.05965774674028 1
4.92781248535429 1
4.95678343841022 1
4.9329257731438 1
4.97788126183693 1
5.04298920044728 1
5.047629091787 1
4.99903716693493 1
5.03530549093222 1
5.08634049422589 1
4.94269987837569 1
5.09155461669524 1
4.98627303427154 1
4.94809108115677 1
5.03297275445923 1
5.09128787602273 1
5.04692775188797 1
5.00556083338165 1
4.99006453253073 1
4.8321067786577 1
4.99065884541249 1
4.98522022933397 1
5.01829003039625 1
4.92138643729023 1
5.0268465679798 1
4.95149756930312 1
4.99468564263462 1
5.00310729565096 1
4.94437841269599 1
5.00263981327389 1
4.95316054325028 1
4.9425516995375 1
4.90133792450237 1
4.99390785756832 1
5.15234151971066 0
5.01590413268884 1
5.01953134191371 1
5.03214525758799 1
4.98575943078188 1
5.0372718819341 1
4.96599867058277 1
4.99986510609854 1
5.00836970053057 1
5.04757467322774 1
4.91206787311768 1
4.94012666523075 1
4.9577155470897 1
5.04864755968939 1
5.0232543070091 1
5.04710416281332 1
5.0307444581908 1
4.92554099810645 1
4.96363073390567 1
5.0187864956542 1
4.89703796509085 1
5.17109710707001 1
4.93514077523 1
4.94772775556601 1
5.06343254616242 1
4.92182133862649 1
4.94859751698195 1
5.11995260534954 1
4.95040152829861 1
5.03373656684716 1
5.0362261413773 1
4.98633436529175 1
4.9372766941419 1
5.05535580775537 1
5.02798817118893 1
4.97909162519319 1
4.97184736550642 1
5.08886467116255 1
5.03317068855958 1
5.04017546016588 1
5.12406354308605 1
4.94935811369978 1
5.07896703218401 1
4.92416346512761 1
5.05004103706919 1
4.98476163165123 1
5.01817907876736 1
5.04071727175002 1
4.91094258046156 1
5.06154546534072 1
4.91083306999239 1
4.93277321311861 1
4.97973601525731 1
4.97477038786066 1
4.95471047412352 1
4.93481175281772 1
5.01793655718661 1
5.03345489231907 1
4.98128138387654 1
4.90397355475807 1
4.96641272059986 1
5.01270079164374 1
4.99178496581672 1
5.02146754701899 1
5.07408346034648 1
5.01186246107879 1
5.05702301029788 1
4.98202237272153 1
5.04464261113731 1
5.00568243312049 1
5.07715816369246 1
5.03611470195577 1
5.13027881702915 0
5.07741774888089 1
5.03828726999316 1
5.10888801797537 0
5.04570680664453 1
5.01422794171768 1
5.04055150960748 1
5.02530219665599 1
5.08561630963647 1
4.9822768844223 1
5.12762193262397 1
4.94702725418165 1
4.96466453513729 1
5.00426756564816 1
4.9604663268153 1
5.0270366773821 1
5.04085936185976 1
5.01299495469259 1
5.00034995027016 1
4.85692855916419 1
5.09606496145991 1
4.93884851432967 1
5.09168679626919 1
4.93401498148366 1
4.92252770015553 1
4.85310492045305 1
4.94993440495018 1
4.9767490893161 1
5.03715994510969 1
5.10621282002818 1
5.0268820831765 1
4.94724434156189 1
4.96842915703919 1
4.95868902836018 1
5.04559434638386 1
4.97777435676336 1
4.90051642911744 1
5.00538649622914 1
4.89423576468361 1
4.97404739321005 1
4.88606479570202 1
5.05989894125014 1
5.05956013382313 1
4.94680430277967 1
5.00389995847467 1
4.98518191770097 1
4.96228544528369 1
5.12780977613082 1
4.90636628283857 1
4.99687790110413 1
5.07708544795367 1
4.96947460806297 1
4.96161364296883 1
5.06601451414238 1
5.06983479006565 1
4.99402405516122 1
5.10987325235505 1
5.03341250551426 1
5.0083188430146 1
4.9978245627831 1
5.07002050193871 1
5.04222876014753 1
4.96716061221664 1
4.9629527896185 1
4.98538788555077 1
5.10426266335113 1
5.04750706991229 1
4.92729297777953 1
4.95254972395393 1
5.03878444757995 1
4.99842654824913 1
4.99486140228853 1
4.98602662777776 1
5.03300695831265 1
5.14418026211742 1
4.95413148918125 1
5.01596829260413 1
5.05014873684443 1
4.94283067804643 1
4.93236266888344 1
4.97406636673726 1
4.9899252182146 1
4.95898831835734 1
4.98726658952181 1
5.00949066675824 1
4.98025576431242 1
4.86784716879706 1
5.05116860098062 1
4.97216079423625 1
5.01418994522448 1
4.94064900105109 1
4.99857659268453 1
5.0530599235415 1
5.03744180366634 1
4.93087777357219 1
4.97722956580484 1
5.01747896851355 1
5.02142744118739 1
4.95607563331771 1
4.96204832690093 1
4.95952264842957 1
5.07638088515198 1
4.99880027079287 1
5.0222588350927 1
5.06873518931634 1
5.04506142365392 1
5.10879536290688 1
5.03004716851333 1
4.94534182119382 1
4.88535986647554 1
5.13358538867365 1
5.00709541857904 1
4.95943367226085 1
5.01821229122227 1
4.99719261576938 1
4.96487353131041 1
4.83292365290225 0
4.96496896289735 1
4.99897247644511 1
4.98983250261808 1
5.25599970547434 0
5.00749552182701 1
4.91412325165612 1
5.14052108355374 0
4.99386574473228 1
5.02614937979094 1
5.00607004638232 1
5.12927616632752 1
4.93647011624836 1
5.03217330714309 1
4.92748320734602 1
4.99664432610856 1
5.08383977792419 1
4.92997701365583 1
4.99580180535931 1
4.84824189699462 1
4.92196985178511 1
4.94359774624988 1
4.92804286296226 1
4.99950769255445 1
4.93948513093801 1
5.04288519739217 1
4.98212193584089 1
4.95813710813648 1
4.97244417752317 1
4.81236535386625 0
5.02835290165103 1
5.02459155167326 1
5.12489019467287 1
5.06588350353206 1
5.1103425313887 1
4.92853085134 1
4.97560794236239 1
4.91812157311983 1
4.94370342681811 1
5.04386624054548 1
4.9597274149304 1
4.97746275225969 1
5.11007823111205 0
5.00646631779728 1
4.94514619783751 1
5.02240183983718 1
4.93989773353178 1
4.98616214348968 1
4.96961736036237 1
4.96432484007879 1
5.04981148964068 1
4.89638751780524 1
4.97023873560336 1
4.97452335354143 1
5.12404475600854 0
5.01232160345885 1
5.0900618678304 1
4.98929344676039 1
5.00399980495978 1
5.05986338903828 1
5.00578226110653 1
5.10663526097928 0
5.02551998604297 1
4.99282491336538 1
4.97204754258787 1
4.98148414817323 1
4.87952586326388 1
5.03145190621287 1
5.04656361740424 1
4.93851922409906 1
5.02082858652115 1
4.94473459583721 1
5.03411646117484 1
5.03326514064298 1
4.90322416471516 1
5.04490496668721 1
5.09461137267306 1
4.97645698492245 1
4.95346015144925 1
4.99276129333038 1
5.05149258339294 1
4.96571431467 1
5.01622579054329 1
4.99365283142521 1
4.96457978233461 1
5.15385918072977 1
4.98742097809152 1
4.93013064095405 1
4.91331346975663 1
5.04332942700402 1
4.96552807501987 1
5.02538345811191 1
5.01509592297159 1
5.01827701118836 1
4.97159947713967 1
5.0433554238554 1
5.07369487970193 1
5.06492427050859 1
4.92409171818557 1
5.08211571391719 1
4.90993558009292 1
4.97513012088677 1
4.98490224202323 1
4.92478370211864 1
4.97282025052318 1
4.91293394481544 1
5.11343387224159 1
5.02883487202497 1
4.90654053960419 1
4.95076461391066 1
4.91963127118458 1
5.06799612232837 1
5.04064842817773 1
5.00937408610452 1
5.04488238574327 1
5.04728967829678 1
4.93482693046208 1
4.91522605392237 1
4.95619300965468 1
4.9527738246501 1
5.01914037700918 1
4.98876843391643 1
5.00347809117455 1
5.05044864126499 1
4.96290793840194 1
4.97832352588332 1
4.98200524700396 1
5.04260991425476 1
4.92525517042944 1
4.97352665355554 1
5.0249873992292 1
4.93212635350204 1
5.00245669076932 1
5.02634962321563 1
4.95811106488314 1
5.01814093180133 1
5.03557506549713 1
4.97794141111139 1
5.00904587113212 1
5.00708093731488 1
5.04102933130013 1
5.01366709951193 1
4.92457822056808 1
4.99827295827648 1
4.98591267777727 1
5.08326044630232 1
5.06770311306945 1
5.01976193241982 1
5.02413428523317 1
5.0231538950878 1
5.08180863376667 1
4.9447491340192 1
4.79153786257263 0
4.93747227186702 1
5.00218191930985 1
5.00746489181026 1
5.10104755823606 1
4.9396169846086 1
5.11921222392326 0
5.06846643168195 1
4.96174463241329 1
4.98393262232269 1
5.03022141193328 1
5.12031741954054 1
5.03927285069212 1
5.00399274702208 1
5.01467425333243 1
5.06501091294222 1
5.00878969608414 1
4.93955877430625 1
5.00075562292192 1
5.0218301625466 1
4.96319885560652 1
4.89591492281683 1
5.02068044424717 1
4.95961912078939 1
5.05871981681021 1
4.98844548133257 1
4.90804315385682 1
5.00300583383771 1
5.00037343790983 1
5.01353855654411 1
4.90305354642448 1
5.02394358371525 1
5.0144665636005 1
5.00631955321157 1
4.99115568708689 1
4.94620376957521 1
4.97396659316673 1
5.06749330495922 1
5.14625061461119 0
5.05508610925372 1
4.93795475480275 1
4.97605934311435 1
4.92393535256294 1
4.95663006338818 1
5.06224970069159 1
4.88853399328746 1
5.00291185532278 1
4.98504074546587 1
5.01400126175598 1
4.95393101706938 1
4.93821766815146 1
4.99058415679231 1
4.93034949553388 1
5.05433269861738 1
4.89666068796239 1
4.96270704633142 1
5.05995820674013 1
4.93016672332303 1
4.97979483316908 1
4.94278551750037 1
5.01638810705473 1
4.92699113904196 1
5.00087890573008 1
4.94466094175076 1
4.96602719518625 1
4.93330410335013 1
5.10640124126375 1
4.96821946616028 1
4.98110836666996 1
4.99966248399617 1
5.02653908007268 1
4.9757929302786 1
5.00302847139483 1
4.94560325477904 1
4.95752301952644 1
4.92516937811851 1
5.10657700544481 1
4.93654605236393 1
5.12516399087653 1
5.09067907397286 1
5.01036446952927 1
5.00408264303045 1
4.98218907586539 1
5.02938785557496 1
4.93602776280292 1
4.95499222722212 1
5.00992115410167 1
5.08891813849193 1
5.08673158672175 1
5.0604853985965 1
4.9508351489603 1
5.06010000422371 1
4.91721696203994 1
4.9454324715612 1
5.07484948485618 1
5.03513180341983 1
4.92479400548726 1
5.10328638873431 1
5.03174772755895 1
5.11499782844433 0
4.94204053440117 1
4.99835710235438 1
5.08305161404656 1
4.99565824602736 1
4.9660651421112 1
4.98236397532423 1
5.04378217084118 1
5.02992360968957 1
5.05443519171885 1
5.01286564308461 1
4.93409206587679 1
4.97709015778206 1
4.999629399212 1
4.94593056067749 1
4.95829413984977 1
4.97543452683319 1
5.00558544918145 1
4.99944127364374 1
4.94551489579677 1
5.0052003677959 1
4.9792901113558 1
5.142200732341 0
4.91883442143471 1
5.03759261517216 1
5.03069241479146 1
5.16757339509699 0
5.03280275528435 1
5.02719460572203 1
5.01873236469607 1
4.94977211217456 1
5.03329599622063 1
5.01699793994224 1
4.99279564251263 1
5.0803007350019 1
5.04332634897275 1
4.96039806101088 1
4.92757700169998 1
4.89653294679986 0
5.01745747936662 1
5.08038065931828 1
5.00297996881909 1
5.04654129850369 1
4.95469368248642 1
4.98639649851833 1
4.87792763303542 1
5.06244096757281 1
4.975322889842 1
4.95764898389545 1
4.9765725576209 1
5.10174258400686 1
4.97307081263378 1
4.91995990562059 1
4.9743221093537 1
4.88731586239685 1
4.98905207897617 1
4.9676452900218 1
4.97151807751122 1
5.12633495184195 0
5.0011214000143 1
4.98606026995273 1
5.06849574184893 1
4.93687367052144 1
5.04394235110306 1
4.99032998492912 1
5.12365105891426 0
4.92206843767078 1
4.98883971212047 1
5.08344795601183 1
5.16774980824361 0
5.00849191667277 1
5.00169793273803 1
5.05550847802792 1
4.99096703909219 1
4.96605551817981 1
4.88572378697637 1
4.94525546811283 1
5.01249187017301 1
5.04913652289415 1
5.00797294986728 1
4.92402317359818 1
4.89524344587199 1
5.07960278925803 1
4.89497973470447 1
4.99946471781528 1
4.98782140980627 1
5.06245327217949 1
4.96923468578783 1
4.92555501126185 1
4.98681263296709 1
4.97653127475586 1
5.00206016827648 1
5.04649025761154 1
4.93446255122749 1
5.03480284977324 1
5.11785788565128 0
5.09900874771943 1
5.05899077064576 1
5.02504440785812 1
5.06028761634954 1
5.04871190349547 1
5.00383921867542 1
4.94086764354251 1
5.03386542061063 1
4.97272700907469 1
5.04346246196545 1
5.02959952503397 1
5.0069597915011 1
4.96258742702507 1
5.04140824537929 1
5.00970937558537 1
5.04186123621466 1
5.07873387200932 1
4.95582247703566 1
5.10074599329619 1
5.0499844037775 1
4.87425403588472 0
5.07246793054858 1
5.00314181499457 1
5.05812432902181 1
5.01245653679684 1
4.91938509243566 1
4.92350296721235 1
4.95148976404903 1
4.98018365070084 1
4.94384444138691 1
5.0340078246032 1
5.13704507221377 1
4.97049369343337 1
4.97128442124307 1
4.93020890727775 1
5.0025568860583 1
5.00083300818813 1
4.99341191845202 1
5.07583152130277 1
4.9931900438966 1
4.95769362377291 1
4.93333617143334 1
4.96723044003453 1
5.02409258528772 1
4.89494789795666 1
5.00506116161317 1
5.02710357389533 1
5.05831367361216 1
4.91212749792515 1
5.03665791803303 1
5.01000907446118 1
4.93160053739062 1
5.02710268299698 1
5.1049780123371 1
4.95253262333062 1
5.00891635690369 1
5.02175495845966 1
5.07877313817928 1
4.92667934429521 1
5.02124139829052 1
5.02640256076521 1
4.86723490314125 1
5.04395620630269 1
4.97665566678145 1
5.0576988230209 1
5.03019180884229 1
4.99019366872151 1
5.00571485851518 1
5.11013050462023 1
4.96767365973552 1
5.00293326956589 1
4.95790296754458 1
5.02479971071945 1
5.01571750787522 1
5.0043055428512 1
4.97208149015943 1
5.04499486995423 1
5.05026018895357 1
5.04907057815375 1
5.08048043522969 1
4.9444490738459 1
4.94453374440931 1
4.99825796948737 1
5.0356036519855 1
5.12640144364865 0
4.9849285699614 1
5.10911102818692 1
4.98102423662879 1
5.03053862749286 1
4.99856895329096 1
4.93194721562267 1
4.90545897169369 1
5.03728166414045 1
5.10782004375615 1
5.0554435032813 1
4.95244228446164 1
5.00385734203985 1
4.94848337932627 1
5.10924948485643 1
5.00378506151579 1
4.92653893687796 1
4.99364672503915 1
5.05202148788183 1
4.97112926448016 1
5.12810751061026 1
5.07404357622211 1
5.10948538975111 0
5.06330199102596 1
4.99130630866219 1
5.07389411635614 1
4.98301675983035 1
4.95104566736493 1
4.97803464574958 1
4.96375816501628 1
4.93011431007039 1
5.02319755807838 1
4.98505152849828 1
5.11099968366615 1
5.0593309885881 1
5.07576761913473 1
4.99585322609576 1
4.91270996538976 1
5.01148046780796 1
5.00865370063303 1
4.98474261164053 1
4.80575875698668 0
5.10788914769762 1
4.96517656154787 1
5.00085737586246 1
4.97847518288016 1
5.04800818597114 1
5.04687948891488 1
5.02257672862919 1
5.0152032407553 1
4.96484541586783 1
5.07713879734677 1
4.97165434560723 1
5.07485181636661 1
4.96591338594839 1
5.0438065728565 1
5.03518299957659 1
5.02486305307831 1
4.99398982329209 1
5.06538247718101 1
4.98107112550079 1
4.96873539683219 1
5.03529993104066 1
5.05816577033862 1
4.98997368981483 1
5.03867350445836 1
5.01833577571011 1
5.02788249346663 1
5.09333030858071 1
5.09472376727414 1
4.96464523466942 1
5.05612511203356 1
5.07400323356191 1
5.12237879014097 1
5.04378436755398 1
4.96011851014899 1
4.9320010464558 1
5.11824166504016 1
4.95508655195271 1
4.98176293501007 1
4.95635365774477 1
4.93456566739998 1
4.86989851464181 0
5.00149916335663 1
5.01505590681187 1
5.08614174949426 1
5.07993569924137 1
5.02900877680774 1
5.04073627681777 1
4.9684073357929 1
4.89299720033187 1
5.02126380075261 1
5.05074060557174 1
4.96630270984725 1
4.9043738595112 1
5.00068791186309 1
5.03911636604553 1
4.96062726882373 1
5.09904570631879 1
4.98034280650484 1
5.11410328769935 1
4.91334059501468 1
4.98096321015966 1
4.95630696632623 1
4.93597564966135 1
5.00507677711014 1
4.92528712518758 1
4.9571665457196 1
4.96578161581699 1
4.91316388067836 1
4.9961959845306 1
4.86376608772244 1
4.91606060383542 1
5.05150825852046 1
4.95813194214285 1
4.94541685466757 1
4.98642101249565 1
5.08754273569275 0
4.87551426762986 1
5.04325458681292 1
5.07572744695027 1
5.00865177151514 1
4.97930029737157 1
5.02006635109918 1
4.88429067681139 0
5.02735026843626 1
5.01842766321416 1
4.99480935155738 1
4.98350980978389 1
5.09674872004635 1
5.05327317638961 1
5.00257656842507 1
4.95461961548627 1
4.90016017083179 1
4.92227487180658 1
4.9684570466511 1
4.9911121367654 1
4.97467237290939 1
5.03367031338277 1
5.00745758833304 1
5.07211297931095 1
5.08421582390289 1
5.14959031815907 0
5.00179171477904 1
4.91124594136255 1
5.00931059269885 1
5.01574247231648 1
4.9670236818987 1
5.01926920532097 1
4.98116787241832 1
4.91319086699791 1
4.99429868353126 1
4.99123768401009 1
5.02873590879561 1
4.94439336409515 1
5.10927934978506 1
4.95842501183112 1
5.04835331554463 1
4.90757442120467 1
5.01497466265407 1
5.03856413858802 1
5.03602236901593 1
5.02487004007117 1
4.94285328971524 1
4.97191766900165 1
4.9670272795448 1
5.01156465141042 1
5.02830471167252 1
5.03819321397831 1
4.95006563389659 1
4.95724013458931 1
5.0526584744758 1
4.95025720413879 1
4.91360116858689 1
4.95865728420011 1
4.90027359676195 1
4.97314734071699 1
4.94337950813956 1
4.94244114094731 1
4.94334659325329 1
5.10349027297025 1
4.94697264695161 1
5.10864128292449 0
4.86228234501329 0
5.03519712210868 1
4.94894069685079 1
4.86781275360386 1
5.16107519804348 0
5.10378701780173 1
4.92923639078287 1
4.91364781928968 1
4.93912332512246 1
4.96013999725878 1
5.04498197275691 1
4.96664920144523 1
5.0312943650947 1
4.98105374252836 1
4.97658384150448 1
4.99492591936231 1
5.00843308388468 1
5.00824943051586 1
4.89997032083096 1
5.02711655257447 1
5.05239891153212 1
4.87384966662445 0
4.93818012981473 1
5.03230238024277 1
4.95015118915586 1
5.03164085131691 1
4.99632781753037 1
4.99475394672015 1
4.90904129514355 1
5.03604052220246 1
5.0922950553953 1
5.01994300066798 1
4.91906589798507 1
4.94962485165141 1
4.98322992962844 1
4.98175199078038 1
5.02109253334717 1
4.94007402092166 1
4.98744389632976 1
4.97932474162817 1
5.00731478532779 1
5.0162810370088 1
4.9433638567183 1
4.92658917152012 1
4.97662278217908 1
5.03813325409895 1
5.02100792330606 1
5.06381827232216 1
5.01839503190733 1
4.93614100286091 1
4.95658917542221 1
5.05106267115561 1
4.98939798436789 1
4.90756594417346 1
5.03454838279108 1
5.02813386320249 1
4.91461481830165 1
4.83250680968551 0
5.06665679693472 1
4.97559168314981 1
4.94241538642094 1
5.01697285396235 1
5.02410251612875 1
5.0057968901937 1
4.99016995492046 1
4.93368691500092 1
4.99977227856973 1
4.93997834674593 1
4.8969049060588 1
4.993892676116 1
5.06422284415823 1
4.95719420303875 1
5.0698762194862 1
4.99640475305982 1
4.90888720177667 1
5.01939044020427 1
4.96603039795461 1
5.01371153822679 1
4.93559954334598 1
4.97837509713107 1
5.10239149572694 1
4.94723746668642 1
4.87721532030932 0
5.12398680143446 1
4.94052134368108 1
5.01114871308204 1
4.95371049995752 1
5.01240767244012 1
5.03274087899873 1
4.98211776692772 1
5.01749602631614 1
4.95685869978703 1
5.01328712111955 1
5.05358921612571 1
5.06351882947919 1
4.94605764149743 1
5.02398703926701 1
5.05406169637102 1
4.911695599154 1
5.06263102265307 1
5.0393130480916 1
5.06885833716935 1
5.04411447874989 1
4.92722095564072 1
5.0071597685331 1
5.02521133962892 1
4.98811980771748 1
4.90669144882481 1
4.95548471856131 1
5.00577295028336 1
5.04511388849061 1
4.97651307390897 1
4.92368173808356 1
4.93404709467934 1
4.9316091431594 1
4.9853428471259 1
5.00881541629062 1
4.99836717763083 1
4.98520704197391 1
4.86739644971106 1
5.0053452280651 1
4.93863043524436 1
4.96805545378704 1
4.94930903519649 1
4.92777425868088 1
5.13428687276906 0
4.99511827914452 1
5.14235077964052 1
4.9982693504089 1
4.87554337534697 0
4.9489999507714 1
4.87103657725854 1
5.0542039240008 1
4.97919688931208 1
4.92793546062253 1
4.95276753275246 1
5.05969380533516 1
4.92875487957364 1
5.04535344393995 1
4.94770775635864 1
4.91058672393028 1
4.95706858142519 1
5.0886220450503 1
4.98955195320479 1
5.09782409507964 1
4.9777766620417 1
5.07696150335021 1
4.89193864293895 0
5.04436737981369 1
4.96074219601595 1
4.99114955690316 1
4.98576383647705 1
5.02130548152031 1
5.05844529582422 1
4.99384771495939 1
5.06046626981383 1
4.95969122319873 1
4.99177741169992 1
5.11449486996072 1
4.97369214088166 1
5.0836504303699 1
4.93418142688203 1
5.0011996271369 1
5.0056797787349 1
4.99605233937889 1
4.94551655343767 1
5.03868452060878 1
4.99125175457576 1
5.01418042229065 1
5.00049054612181 1
4.97025531499644 1
5.04997663187569 1
5.00291810465687 1
4.95927956743698 1
4.96762412966195 1
5.02090434914637 1
5.04212198025178 1
4.9760940878181 1
4.88082335868989 1
4.88482179798397 1
5.10332759968632 1
5.03237952241615 1
4.99279128368724 1
5.02018540488633 1
5.06427810790154 1
4.95091348810403 1
5.09931768489973 1
4.84156624977716 1
4.91398931919394 1
5.02190465593911 1
4.997991471165 1
4.96911662822896 1
5.07980192592827 1
5.02925040348603 1
4.96635620418501 1
4.90997206214452 1
4.94291442378934 1
5.00081260956886 1
4.98806008070903 1
5.03567202270292 1
5.05680748404986 1
4.83829279355024 0
5.01827289326391 1
5.06003764361782 1
4.95660475418372 1
4.99314412486243 1
5.0255012044291 1
4.95745298848683 1
4.97460612529231 1
4.97649066579957 1
5.09688122139569 1
4.91218984060473 1
4.99403184866728 1
4.99754971972139 1
4.95018113567166 1
5.01736705507506 1
4.94478083402033 1
4.90849159180615 1
4.97266341279857 1
4.99510371806655 1
4.9498420556543 1
5.12536763600534 1
4.97880364000147 1
4.99576610221019 1
4.9298435846375 1
5.01153010850169 1
4.96220192323192 1
4.96452972499726 1
4.96109863306287 1
5.07348314534391 1
5.02345646965269 1
5.09573916491935 1
5.01792092995591 1
4.93412616162388 1
5.03669320697752 1
5.09353180004575 1
5.04881998840978 1
4.97180750321055 1
5.06789408631579 1
4.93013995393778 1
4.98372209855918 1
4.93872938267333 1
4.98716501165896 1
4.96731297677343 1
5.13987055622916 1
5.03650132486848 1
5.02160564776416 1
4.91228079599285 1
5.01695445510945 1
5.03333068309682 1
4.98009097600317 1
5.02767058700123 1
4.93729350641514 1
5.07288092053616 1
5.01160313675 1
4.96898989914107 1
5.08935748310542 1
5.02803499138742 1
5.04733776421036 1
5.07909620765552 1
5.01681558603556 1
4.96542345868387 1
5.01273789442171 1
4.97509536298534 1
5.04565504760442 1
5.04736242466607 1
5.06320211800319 1
4.91755937190274 1
4.98958024121049 1
4.89439538384806 1
4.91283046241342 1
4.93821780177407 1
4.92322273117096 1
5.15629941811136 0
5.07909606878966 1
4.96971341149771 1
5.06883130042479 1
4.95244051122605 1
5.00337098021986 1
4.94469077371966 1
5.01626914690722 1
4.97520086431746 1
4.90792131424365 1
4.98623343930912 1
4.89531284520087 1
4.86779068661667 0
5.09283900182934 1
4.87016124995571 1
5.01717760630251 1
5.00368186277138 1
5.02275307477203 1
4.9593221441989 1
4.92978671303951 1
4.99489782369391 1
5.01120740380232 1
5.04038878923324 1
5.09517240841724 1
5.03623754127051 1
4.95422446000835 1
4.91467829249859 1
5.02876227177467 1
5.1618736218988 1
5.02298200480377 1
4.97033054062319 1
5.03274797067803 1
4.9881135655069 1
4.95288304073078 1
4.98227819987109 1
4.99697089149525 1
5.07319536778483 1
4.97870280348751 1
5.03158397281528 1
4.98354524332736 1
5.01225826927495 1
4.98801668843016 1
5.0364049633238 1
4.95793656817144 1
4.92849324620265 1
4.98653326776969 1
4.99585198561105 1
5.08349839515083 1
5.04139326205653 1
4.86633567987379 1
4.92794875560375 1
5.02834185061252 1
4.94699630218564 1
5.02720318647949 1
5.06982012281736 1
4.93137115708595 1
4.93640272991422 1
4.99666950356947 1
5.03813914548775 1
5.02587520157399 1
4.92737128965859 1
4.97028129252469 1
4.98123509302565 1
4.94652494280269 1
4.98560998707161 1
5.06447125024889 1
5.01941554972483 1
4.99795548315188 1
5.06859460660881 1
5.00858137708573 1
5.05033149075869 1
5.09858902885944 1
4.98024573064932 1
4.91819826754017 1
4.92121108701741 1
5.01430205046816 1
5.00410499631157 1
4.96401576415233 1
5.04336305924617 1
4.95252265950384 1
5.13899635086768 1
5.02579508561106 1
4.94367141326091 1
4.94521694088688 1
5.03017491818696 1
4.91953611942487 1
4.88577068714878 0
4.99903881261861 1
4.9744334551988 1
5.06624788623361 1
4.94892614389882 1
5.02161070460866 1
5.03939876231602 1
5.01597391052788 1
5.01189648622971 1
5.11670455214956 1
4.95237669839256 1
5.06557738083381 1
4.92416827097773 1
4.95381930638669 1
4.93943335592831 1
5.00981767325809 1
4.95831945779756 1
4.95677955104667 1
5.00110631156466 1
5.0084197361746 1
5.0312557927402 1
4.956767156662 1
5.02313599455048 1
5.00939796579382 1
4.96442159051756 1
4.94600196731946 1
5.05897220647987 1
5.00913178668796 1
5.00823017244953 1
4.99346687234791 1
4.99978617188201 1
4.9537596037966 1
5.0965952199036 0
5.0701749408284 1
4.97735515687311 1
5.1070432719253 1
4.95059826053753 1
4.94344853599071 1
4.96563050989626 1
4.93984029906492 1
4.90341958846364 1
4.97835735803224 1
4.95722952104439 1
4.97742434309606 1
4.97555922352431 1
4.99446246236359 1
5.00879742921075 1
4.90909145158848 1
5.05002137559007 1
5.00279103507357 1
4.95579426346966 1
5.03880282799923 1
5.01465805468921 1
5.00138867246372 1
5.03214001609688 1
4.98187211954892 1
4.95896248836116 1
4.84160495263634 0
4.99726442842762 1
5.10876789838744 1
4.89689789440878 1
5.0504446295013 1
4.91437945518509 1
4.87347186308884 1
4.97653196048738 1
5.11319963177812 0
4.97165453760259 1
5.07344603394422 1
5.03606040293623 1
4.94892219377387 1
4.95007963538817 1
5.0094264852387 1
5.02129494544628 1
5.02211748100808 1
4.90302309936888 1
4.90201289486501 1
4.98123136619022 1
5.01976094056916 1
5.01107360528871 1
4.96954671616048 1
5.041161017719 1
4.97044986500679 1
4.97786369016537 1
4.98935419321237 1
5.02001861162693 1
4.9426382372676 1
4.96721477283687 1
4.95673423314518 1
5.00452601965129 1
5.05301685750274 1
4.9354782702227 1
5.00973477610757 1
5.01814632354011 1
5.0509953563326 1
4.90808389482702 1
4.974279889264 1
4.93703687028082 1
5.04364223809569 1
5.06036985090468 1
5.04796538104 1
4.91789624271717 1
4.96569630754274 1
4.97730453575504 1
4.98176378389738 1
5.05151207115983 1
5.00720894132876 1
4.98620069909785 1
5.05339124187729 1
4.95280187708084 1
5.07000964164552 1
4.97205877480886 1
5.12030904079232 1
5.05096178308951 1
5.00966440878085 1
5.07391592501112 1
5.09975523910415 1
4.98851778185917 1
4.86330028804492 0
4.95347866763545 1
5.01607537599863 1
4.96311285748024 1
4.99927052989795 1
4.99120803930291 1
4.89551614229827 1
4.96219203393269 1
4.93516488448952 1
5.0060704007975 1
4.95673800206183 1
5.11401044836557 1
5.01556936654535 1
4.98776572330798 1
5.12628274666792 0
4.98880210204156 1
5.03428899903528 1
5.03633637277925 1
5.00617648421746 1
5.00200026142844 1
5.00012891800154 1
5.01045339808849 1
5.03822559270802 1
5.09576909818263 1
4.8396345402823 0
5.07510178889151 1
5.07536244130564 1
4.96375294292388 1
4.97213122141835 1
5.01644914016684 1
5.04853127195968 1
4.97969644011196 1
4.97573144104779 1
4.96097785335722 1
5.02879227699526 1
4.97155295568131 1
4.95975790764694 1
4.97187805340576 1
5.07170239558188 1
4.96607697923745 1
4.99561002232096 1
4.93774986376665 1
4.84327951231078 0
4.99958430514047 1
4.96276395836686 1
5.01979277975274 1
5.05335802422679 1
5.0933042094991 1
4.96918916961115 1
5.03480564210373 1
4.91753657939193 1
4.98657352637455 1
4.96198688233261 1
4.98419656546062 1
5.04889949121683 1
4.94971958796944 1
4.96604190447388 1
4.9994607610427 1
5.0660590961764 1
5.01581149914824 1
5.01726586394191 1
5.06624084939559 1
4.93926962520912 1
5.03496058386794 1
5.09790630432913 1
5.20413250833884 0
4.95493241884242 1
5.02619920496433 1
5.03027745840385 1
5.11550576972036 1
5.00222531713935 1
4.92336041871029 1
4.87084989428854 1
5.03990709847562 1
5.03829093015245 1
5.0208051370937 1
4.93300951069434 1
5.02536172985706 1
4.84054272176057 0
5.0769585502857 1
5.06336904646107 1
5.10688559614906 1
5.01206922341259 1
5.02991574362218 1
5.14524378935158 1
4.92881293642177 1
5.03687294780153 1
4.96278580867516 1
4.95006545641745 1
4.95030883211742 1
4.96118783378229 1
4.96018695587073 1
4.92440807864315 1
5.04973252309664 1
5.10919608677118 0
5.06827368189947 1
4.98625472437119 1
5.02785162743466 1
4.97251806949328 1
5.01347694989872 1
4.8456931957802 0
4.96954077252233 1
4.94561399571507 1
4.98086470006784 1
5.07631724462572 1
4.93788297775428 1
4.96979734550013 1
5.04328619853931 1
4.96632052511243 1
5.07510467481342 1
4.87396577918403 0
4.89381079496479 1
5.04409979288896 1
5.03918979543595 1
5.04181986948624 1
5.00973144771891 1
4.96945161479239 1
4.89889973824642 1
4.91107125387875 1
5.00047899304269 1
5.05018718868199 1
5.03550735981945 1
5.05157288430992 1
4.96552199461966 1
4.98999933748973 1
4.9362204753875 1
5.05786844518994 1
5.03777187923502 1
4.95222647475611 1
5.08168644369356 1
4.99347708874963 1
5.09136680789673 1
5.01202221017888 1
5.04798343238403 1
4.87875643805408 1
5.03864958193603 1
5.02660298165468 1
4.991588781772 1
5.01933258124914 1
4.91387660669263 1
5.08294658230972 1
4.8639592637568 0
5.03869551663982 1
5.0232069428565 1
5.05131050462845 1
5.01906725910453 1
4.97654819481046 1
5.09480929199804 1
4.98317916237062 1
4.8851825262536 1
5.12239888772231 0
5.01724780497797 1
4.95806966646452 1
5.00540945300677 1
5.02963522438636 1
4.92292874649614 1
5.00588953658627 1
5.07551797600755 1
4.99618150409649 1
5.04030366789029 1
5.06745077956935 1
5.00947239845491 1
4.97149514517535 1
5.05923905130797 1
4.92851030675963 1
4.93490940506261 1
4.95216315181314 1
4.93403939588951 1
5.03078187693906 1
5.06708751807706 1
4.96659911146075 1
5.11864010788553 1
4.9474996221934 1
4.9861222655945 1
4.9801768867837 1
4.96529467674893 1
5.09283132213051 0
5.14920527952271 0
4.97503548572468 1
5.09255802761496 1
5.06380548210491 1
5.02032493373339 1
5.00230182770576 1
5.10323751966879 1
5.05386070511627 1
4.91251873548428 1
5.02716429306652 1
5.07914054900315 1
4.96426466849197 1
5.0481378797275 1
5.03458788756265 1
5.02854423013889 1
5.04361297772772 1
4.98940853849362 1
5.07413286254839 1
4.99080665579252 1
5.07253784634969 1
5.05733207561946 1
5.04528936414688 1
5.03989648302948 1
5.0217667367369 1
5.10780141184055 1
4.94698066432662 1
4.91164078054629 1
4.96920408127403 1
5.07201791153771 1
5.06183611272077 1
4.98525447365251 1
5.04454291121225 1
5.076409621512 1
4.99827499644006 1
5.0287561069762 1
5.01677802642202 1
5.19969236051169 0
5.00794168722233 1
5.01798903689696 1
5.04478574782085 1
5.03211044707973 1
5.02588281439458 1
4.89084397616404 1
4.91995017252671 1
4.99454720069777 1
4.98300881542717 1
5.07631997542738 1
4.87941615779613 0
5.0639815046116 1
4.91727711334292 1
5.04545272218702 1
5.11619575934441 1
5.06071781983223 1
5.0689464053523 1
4.91709176864941 1
5.00442928039879 1
4.86360401885825 0
5.06604492369078 1
5.08318940457932 1
4.8943310470473 1
4.8776446447997 1
5.03577204217634 1
5.0117649048617 1
4.95301188654703 1
5.02199067296492 1
5.05170126384569 1
5.00124306658237 1
4.91257669747076 1
4.86641111015045 1
5.03242701709582 1
5.00208832317651 1
5.01046584943783 1
4.95350872145208 1
4.90183696555454 1
4.9643972464922 1
4.95285154524619 1
4.97210345728111 1
4.9792283845598 1
4.87690052493503 0
5.05523676931891 1
5.08206491910053 1
4.97116812597226 1
4.95908717924058 1
5.07109620951011 1
5.18903746906751 0
5.02957400851937 1
5.03579461207636 1
5.04652832005342 1
4.97097602341612 1
5.02354049208966 1
5.04265161971492 1
4.9794090216756 1
5.03505808074555 1
5.09276134253791 1
5.07738196167541 1
4.99211323167936 1
4.99161680561413 1
5.04424776497612 1
5.03364135393231 1
5.03555401857638 1
5.00737821064214 1
5.01239804988983 1
5.065579138257 1
5.02363590798821 1
4.95513554754749 1
4.98394143524826 1
5.05873503127454 1
5.04718337395336 1
4.96815098147962 1
4.92020419043447 1
4.89086481418478 1
5.09815528075193 1
5.00925360968277 1
4.9592164680755 1
5.03830270345426 1
5.02512618674085 1
4.98474697971397 1
4.98939100261471 1
5.01393471795529 1
4.90836121487146 1
5.04881746392006 1
4.88001126156327 1
4.90923461033351 1
5.02286779616253 1
4.91669000134243 1
4.841605074294 0
5.00417819109997 1
5.10704344576778 1
4.96344402284976 1
4.93749678538917 1
4.96168469244975 1
5.02772537192677 1
5.04357903037219 1
5.02219903311666 1
4.94005838960645 1
4.98699263051451 1
4.98669881420093 1
5.00070668509504 1
4.97542930166758 1
4.99051992945598 1
5.00674752405634 1
4.94967404801586 1
4.98361818438792 1
4.98241980037798 1
5.04354553566161 1
4.98989995766762 1
4.9836639586228 1
4.98576856387542 1
5.00138467421947 1
5.18681726426852 0
5.02605481896817 1
4.96779632974837 1
4.95051285668116 1
5.05786828377168 1
5.06103188072343 1
4.98965979302225 1
4.9211867070507 1
5.14685388246302 0
4.97932761412857 1
5.03416342292934 1
4.99887973650744 1
4.93562911243907 1
4.97053607386785 1
4.99745600828942 1
4.91612068927693 1
4.96203646501621 1
4.9666187975464 1
4.95606274846345 1
4.98662278681557 1
5.04154443760466 1
4.89098421496989 1
4.98985918901535 1
4.9261761521064 1
4.96407374440416 1
4.99587945031087 1
4.97175527191925 1
5.01134456179248 1
5.05602667100609 1
5.00294481198278 1
5.04559258297993 1
5.01405637824833 1
4.99123770036625 1
5.09818756279239 1
4.96402732908484 1
5.00032314825823 1
5.06688912035099 1
4.94368102181638 1
4.99954248016261 1
5.06585208449479 1
5.0210022828431 1
5.05617027594057 1
5.06670059497237 1
5.08807408648693 1
5.11052292525142 0
4.96346552524897 1
4.98500024072816 1
5.00059923105771 1
5.04522581208496 1
4.88863081082278 1
5.01025291134128 1
4.98751461800377 1
4.96505296534543 1
5.07683877084294 1
5.05051120973473 1
5.00725456463625 1
5.02448363732715 1
4.97761116168166 1
4.98071107968801 1
5.06500822946091 1
5.00589924385918 1
5.09271457430528 1
4.95341358478662 1
4.95405182476001 1
5.06636428842409 1
4.91396596215244 1
5.01959232963023 1
4.98901091915005 1
4.99254221482144 1
5.00319354567343 1
4.93668386901153 1
4.93563974942908 1
4.98679820359281 1
5.00979601059254 1
5.03000555834522 1
5.02435314335754 1
5.02093992713589 1
5.04006916508184 1
4.92487005324006 1
4.87936462600458 1
5.01910718414194 1
4.90774756824358 1
4.89307817489339 1
4.99543711540747 1
5.04628830730922 1
5.11652337963425 0
4.98588090860069 1
4.98108736384146 1
4.9597061672135 1
4.96741279910014 1
5.02116159252734 1
4.98115381008869 1
5.02454602217785 1
4.96310635968273 1
5.12284205386529 0
5.00971214554592 1
5.05184273459991 1
5.09509092312237 1
4.92754383914498 1
5.07871446616056 1
4.94467581295499 1
5.00718851171434 1
4.95616031116954 1
5.03396317609558 1
4.9408807752857 1
4.99430473005147 1
5.00114450870264 1
4.97633596561331 1
4.99034069982626 1
5.0369423372159 1
5.01228522550372 1
5.0683985291554 1
5.02078373686966 1
4.98778305382518 1
4.81342887590164 0
4.98490810418772 1
4.89182778205891 1
5.10858721424305 1
4.91279658706295 1
4.94566196118943 1
5.08817995989518 1
4.90526137078748 0
4.90967081198133 1
4.97348619534927 1
4.95623055929248 1
4.97327240526857 1
4.9488807519762 1
5.01750521807637 1
5.05665727052211 1
4.93695594637095 1
5.03969715039172 1
4.97641962214341 1
5.03961199607959 1
5.05872277815824 1
5.05877456604533 1
5.06398370799164 1
5.06200250476195 1
4.99391117865796 1
5.05224048540751 1
5.03301573339632 1
5.01800221012826 1
5.03558236956465 1
5.03631777023084 1
4.92320097800738 1
5.04670165961833 1
5.01614274619869 1
4.97828065625036 1
5.06434021141847 1
5.04525492888512 1
5.04730401904757 1
4.93449869826805 1
4.93915442056635 1
5.08042119509445 1
5.01433713547054 1
4.94146290765519 1
5.02451736028873 1
5.06327172440983 1
4.98705425629856 1
5.02337552295708 1
5.08722950398423 1
5.01391868012688 1
4.99675933865377 1
4.96088159618199 1
5.0428813075481 1
4.85973915601441 1
4.97640708102805 1
5.00268162749971 1
4.94341505039352 1
5.1146369598802 1
5.02961436525464 1
5.07340588313981 1
4.9574942460791 1
5.06645212847454 1
5.01518024306301 1
4.98765202124062 1
5.04544873698663 1
4.97572284923344 1
4.85643500278762 1
5.01565239353354 1
4.95811092883078 1
4.97089828086151 1
4.99176620137217 1
4.99457845999009 1
4.97228502587539 1
4.95667040128364 1
5.03014570665336 1
4.96074056396381 1
5.01872598996836 1
4.91955882939419 1
5.09182495697088 1
5.11926871542556 1
5.06237882571007 1
4.89290506657322 1
5.05698032309597 1
5.00340798257023 1
5.07907964026389 1
5.07479405524647 1
4.92136025448159 1
5.0134442082733 1
4.97989432995912 1
4.87847991616295 1
4.96486784535387 1
4.96861437474796 1
4.95638364315297 1
5.02870580157352 1
4.98390808488182 1
4.90556717644722 1
4.96195220749859 1
4.97363974852211 1
4.96328800808752 1
5.06151272780688 1
5.0251105811187 1
4.96241242321821 1
4.89858854381984 1
5.01818871492842 1
5.00854720652327 1
4.96763107619813 1
4.97990023805525 1
5.0420709227849 1
4.97670921959183 1
4.89418724977459 1
4.93955638940303 1
4.88408860712983 1
4.99334249055579 1
4.97580253762694 1
5.01701663529878 1
5.02544357099749 1
4.9391791938075 1
5.04464782890179 1
5.01753557421565 1
5.05435492160612 1
5.01043386263937 1
4.97237550014369 1
5.01184394283875 1
4.94632586715782 1
4.98062112372399 1
5.00325295555854 1
5.01134150755752 1
5.00813126161572 1
5.03020891294442 1
4.99717308385145 1
5.13129621584734 1
5.0287312298891 1
4.96001674036975 1
4.87376305756548 0
5.07142367329671 1
4.99770842852098 1
4.92505528556111 1
4.89248116838455 1
4.98825221188916 1
4.93738442534329 1
4.96291496186961 1
5.14537986343397 1
5.01389832652592 1
5.00190066919724 1
5.11540909347289 0
5.03981309845205 1
4.99864767677205 1
4.93431872474638 1
5.00908089027494 1
5.03460643660514 1
5.06197984262141 1
5.05949714726313 1
5.11543300600309 1
4.99332779795582 1
5.02716615593158 1
5.07384639319139 1
4.84931011401017 1
5.05709681820981 1
5.11802980956314 1
4.98661630588261 1
4.97821195403775 1
4.99207227093859 1
5.04146551325575 1
4.97527517039924 1
4.99516241629057 1
4.99683187419954 1
4.90153628737916 1
5.0567475372428 1
5.02078694838536 1
4.9731349941917 1
5.01994168856853 1
4.96065165848347 1
4.97741703290834 1
5.00214943059272 1
4.98424684308439 1
5.02471446159112 1
4.95559910549069 1
4.94481045722701 1
4.8882248453985 1
4.99690096191114 1
4.95057911889042 1
5.01528269467727 1
4.87547686154151 1
5.03161523560653 1
4.95311421509717 1
4.98822499843761 1
4.96587535874024 1
5.0225282577731 1
5.02608961647413 1
4.96766941107872 1
5.00295030853913 1
4.93037301568037 1
5.0428919231162 1
5.0673357510257 1
4.9866601888024 1
5.00870148869573 1
4.94423148154899 1
5.0426346665701 1
4.99719736316643 1
5.03140463997978 1
4.96472074990886 1
4.97812359656333 1
5.0714766270287 1
4.89747706242085 1
5.03143546826335 1
5.03829067884969 1
4.95773723773933 1
4.99991658537373 1
5.08466782402778 1
4.94518452697281 1
4.90601983285209 1
4.90032276145435 1
5.06646817966382 1
5.01264155058604 1
4.94660404115009 1
5.14697882758997 0
4.8981856920077 1
4.99896283305393 1
5.01258386298358 1
4.91513711444661 1
5.02990107325577 1
5.12003585915709 0
4.95895967600146 1
4.94076954911479 1
4.92826047076265 1
5.09375316784295 1
5.04683110260274 1
4.9690560991823 1
5.03181030111543 1
4.90863906166455 1
5.03178528191923 1
4.88311939705777 1
4.93325279446315 1
4.97522350531596 1
5.00450437461016 1
4.95585828538164 1
5.03562304637637 1
5.17276862113833 0
4.97335565235021 1
5.08239393911784 1
4.92856703084693 1
5.04361779588659 1
5.00660151243165 1
5.06962817900445 1
4.90885184303326 1
4.95234677624247 1
4.99176318777386 1
4.95721217355228 1
4.98664597102845 1
5.03142117996698 1
4.93952033494246 1
5.00639016859487 1
4.98251492451701 1
4.99615016555141 1
4.93441898470989 1
4.94230403815941 1
5.03874474300829 1
5.16913047693676 0
4.94434546706545 1
5.00602848572896 1
5.10594370345191 1
4.9585437009732 1
4.96218487175035 1
5.040212150439 1
4.95118435148365 1
5.0866473876761 1
5.03670318274023 1
4.98327846721171 1
5.00164696129275 1
4.98568918733613 1
5.02001001502852 1
5.02659813499804 1
5.1097795395152 1
5.00206185387475 1
5.0825053654416 1
5.04535747713928 1
5.07812907011402 1
4.99010522321528 1
5.04060116854611 1
4.9803736831378 1
4.99639503872912 1
5.07011075435538 1
4.89323877091767 1
4.92891856289006 1
5.05514795688714 1
5.00261344466561 1
4.90108407978935 1
5.05760509276961 1
5.10707445212319 1
5.06042300787558 1
4.95950940178104 1
4.88185941828711 1
5.09248871130794 1
5.12015790676748 1
5.06981033358534 1
5.01489692686892 1
5.02095142801147 1
5.04146271786749 1
5.02855650987943 1
4.98533403940353 1
4.90358819411868 1
5.1063055323622 1
4.92292298737965 1
5.03267238986417 1
5.00564325688311 1
4.96375444493987 1
5.03282844379556 1
5.04911022064725 1
4.90179005808182 1
4.89048076859145 1
5.07705909935617 1
5.01842776399904 1
5.09678687541748 1
5.04666799543948 1
5.0438933365112 1
5.07704204118417 1
5.036087114412 1
4.97222077879095 1
5.02834635707091 1
4.96899572730534 1
4.98744812740648 1
5.07690695221734 1
4.92761485577858 1
4.92363731017583 1
5.02649368556322 1
5.04597919459146 1
5.06133606075853 1
4.9487387740805 1
5.02508625990105 1
4.96449710884204 1
4.92669322866085 1
5.04095009987568 1
5.06666215001714 1
5.09221412475773 1
4.96097566032292 1
5.00789044712106 1
5.08539809957697 1
4.91534255925526 1
5.01420731633003 1
4.97168052881009 1
5.00852406618869 1
4.96743480704583 1
4.9579748397484 1
4.97174681074724 1
4.99696583327082 1
4.88612616029706 1
4.99343585591932 1
5.03960730614525 1
4.92634558203983 1
4.97987501119851 1
4.96762604488279 1
4.97854884301582 1
4.99923102613821 1
5.02367854929969 1
5.02653174018414 1
5.0646926724003 1
5.07104969368281 1
4.90755894031764 1
4.95557077131723 1
5.04684619470609 1
4.88948736016021 1
4.90555875013448 1
4.87657393588157 1
5.07720287664574 1
4.89653285023864 1
4.97439703834141 1
5.0407417580312 1
4.97893683565659 1
4.98635900602626 1
5.0315598391505 1
5.03023223509952 1
5.06899621921552 1
4.88250861288586 1
4.93761962909775 1
4.97716129740369 1
5.04740573489748 1
5.00540817521555 1
4.93627123951771 1
4.94721132236224 1
5.00070046741718 1
5.05309482160797 1
4.94227099278686 1
5.00781083867073 1
5.07215493170746 1
5.02069835067158 1
5.06257617659574 1
4.90278673861776 1
4.94760175473227 1
4.95558903852212 1
4.9400993866372 1
4.92967206929085 1
5.01714915016407 1
5.07996799811459 1
4.97335958492662 1
5.00760013247866 1
5.04402619768529 1
5.03768621837767 1
4.99043173964904 1
5.01718379779009 1
4.93413602790368 1
5.04137058128848 1
4.98022928221742 1
4.99228783388727 1
4.89389264614947 0
4.95002899753478 1
5.03657817346383 1
4.94687941492993 1
5.01013461398034 1
4.99553887441773 1
4.95074177821804 1
5.10313225157921 1
4.94996617162779 1
5.02021950375028 1
5.05327122259111 1
5.02063225472036 1
5.04269868063883 1
5.02986315712617 1
4.98603584395796 1
5.06600342238968 1
5.05065437861326 1
4.94582006610599 1
5.05134226789065 1
4.98234509773734 1
5.03193005975626 1
5.11692279296058 1
4.98417909662786 1
5.07719878500198 1
5.00471537683712 1
5.01010717520911 1
4.96319626035044 1
4.97686792761744 1
5.00404947091303 1
5.01662799134589 1
5.02222783480144 1
5.05178209846628 1
5.04749665728549 1
4.9608251273329 1
5.05580907740284 1
4.9411295764769 1
5.16023628419445 0
4.98387003818058 1
4.97963339245753 1
5.00289050351321 1
5.00352048550077 1
4.95512424622104 1
4.94577922665965 1
5.00263253976926 1
5.06189233598776 1
4.99157003062582 1
4.94406849396658 1
5.13808731980236 1
4.94281612245824 1
4.88957020320767 1
5.06326638066242 1
5.05191236248761 1
4.99790958616391 1
4.98204384824302 1
4.89062446092055 1
4.90790193267962 1
4.87050552802087 0
5.02430944056748 1
4.98533847053347 1
4.93577395176192 1
4.86412490685958 0
4.97682709284201 1
5.02824673047027 1
5.09743912996136 1
5.00494503712422 1
4.97127526362454 1
5.01621837090365 1
5.1873386483903 0
5.07027288557734 1
5.02131744546964 1
4.94717309579178 1
5.01404911664183 1
4.97016630299645 1
4.94111811220358 1
5.01111137929892 1
5.1326809146657 1
5.02542415060927 1
4.99233019868744 1
4.95205206164198 1
5.08262256931838 1
5.05670905874211 1
4.932463581235 1
4.90747678871526 1
4.87533744902501 0
5.01246424171188 1
5.01653720763436 1
5.00308683172574 1
4.98054629142034 1
4.86680061636772 1
4.85197472115844 1
4.92056310788466 1
5.00123045050207 1
4.96160108393485 1
4.94316653576559 1
4.9589172239541 1
4.9999628144443 1
5.14223356329549 0
4.97133357619148 1
5.04188259312327 1
5.02600080656952 1
4.94453595917701 1
5.03489030246094 1
4.92378134366386 1
4.95412245299658 1
4.88632664485821 1
4.92554442588736 1
4.89789186971528 1
4.97303219703361 1
4.98303812119789 1
5.03459043665787 1
5.15629588954349 0
5.10777045939461 1
5.11832460930424 0
5.08594430954248 1
5.04228911343061 1
4.93594747160608 1
5.02704011643405 1
4.89983121417006 1
4.94919856653546 1
5.0017116094972 1
4.98816021552612 1
5.00121013983405 1
5.02917334850799 1
4.97713990351108 1
5.02328682872846 1
5.00111017553447 1
5.03140213743557 1
5.00283142742408 1
5.04261303642555 1
4.99468075624005 1
5.02652176387269 1
4.99967211139096 1
4.963076103873 1
4.88181461906513 1
4.91811157071814 1
5.02732311333956 1
4.86838839006773 1
5.12117408440729 1
4.99914797769139 1
4.92231753212922 1
4.92711601940869 1
5.05219005465962 1
5.03744698884668 1
4.98493069766757 1
4.96394187347594 1
4.91810019859451 1
5.0086794843635 1
4.99281655793384 1
5.02286609059044 1
4.94163928098362 1
5.0515347306089 1
4.92948633965283 1
5.0031786769176 1
5.07561162415023 1
4.95725153271562 1
4.96577084319367 1
4.88421378064493 1
5.07444162245237 1
5.11722454561722 1
4.91675194784867 1
4.99685382255375 1
5.02316330952975 1
4.97057543484731 1
5.04232198102353 1
4.94712121744794 1
5.04402448738403 1
4.97029534494102 1
4.98706785246224 1
5.0035507698211 1
5.07914442782443 1
4.98059175339447 1
4.98113890751765 1
4.93869590695204 1
5.07438702563762 1
4.93853262634093 1
4.96072767078437 1
5.0931975594435 0
5.09711702522785 1
5.05025858662582 1
4.92753452854733 1
5.01405181738197 1
5.00505493698645 1
5.02766308663845 1
5.06049371401693 1
5.04650122993716 1
4.94503082636044 1
4.99901377901091 1
4.89806359380088 1
5.02747883653764 1
4.98529685040886 1
5.08650526297515 1
4.97166385447013 1
4.97717768795297 1
4.99556007810845 1
5.02934743171771 1
4.99843617530048 1
4.98450692930259 1
5.01429948763629 1
5.03482275924923 1
5.06155115940649 1
5.05254478206034 1
5.03411773779013 1
5.08142691678801 1
4.97858255665017 1
5.09771153611584 1
4.92810193597592 1
4.9347037169419 1
5.05108173767717 1
4.94595399455064 1
5.02165223560942 1
4.98556499774463 1
5.14552309096538 0
4.9824050355892 1
5.02461115043332 1
5.04868824729449 1
5.01832353146548 1
4.97770068304264 1
5.0176913140498 1
5.12274945325519 1
5.01667850682704 1
4.90164470562115 1
4.97666091401877 1
4.99854927952478 1
5.05059383367049 1
5.00046272076084 1
5.02146136804138 1
5.06793072590052 1
4.95902878336543 1
5.02904543835942 1
4.88230348627705 0
5.04804796632623 1
5.12908081598691 1
4.92464064661531 1
4.92532490643653 1
5.06731164424296 1
4.93365714989907 1
5.14595174269057 1
4.90678897250234 1
5.04007068103536 1
5.0147289357883 1
4.96847639863315 1
5.02256480070339 1
4.97310153260236 1
4.97966156692323 1
4.9598362348818 1
5.01167856720255 1
5.02026946785297 1
5.02460357181868 1
5.0495518309856 1
4.91519778187159 1
5.00768277336868 1
4.92994349988703 1
4.92595403136547 1
4.97425092418052 1
5.07537104248715 1
5.0051695203251 1
4.99154277443808 1
5.05562792817526 1
5.04714622253685 1
4.9541389482903 1
4.99769503628417 1
4.9606630462445 1
4.98639315351519 1
4.93420928315923 1
5.08282394746258 1
4.96051225859825 1
4.98450959372615 1
5.00717240023762 1
5.01961360538798 1
5.0652390965436 1
4.94640103594223 1
5.05304189709141 1
5.06357568510154 1
5.06188370076578 1
4.96881765991749 1
4.98783163570488 1
5.02226537511525 1
4.93621669719267 1
5.0086203099766 1
4.93027371156874 1
5.01826781602679 1
4.92485501910759 1
4.95638875690034 1
4.94390359944966 1
5.0435709305349 1
5.05326593315892 1
4.9981599183351 1
4.95886993518768 1
5.06540354475915 1
4.99185544938547 1
4.88832690754722 1
4.97579860436751 1
5.01167054018408 1
5.03946755780315 1
5.03986630920339 1
4.98854577591588 1
4.93316279659912 1
4.97804293507893 1
5.05084036537654 1
5.27977434118003 0
5.01979796195805 1
4.98836810667142 1
4.974965640799 1
5.04590332246386 1
5.10261195716306 1
5.02225088983628 1
5.08532569344323 1
5.01821009668377 1
4.90451294928264 1
4.93995431218355 1
5.03136771337545 1
4.98783291488273 1
4.97595016174677 1
4.84037751122013 1
4.99179781476387 1
5.05572926397354 1
4.96167500149543 1
5.02550406027606 1
4.9993538414021 1
5.08573291905057 1
5.06509704416338 1
4.98108943541575 1
5.07108037784649 1
4.97264685065312 1
4.96201924193834 1
5.03677254032655 1
4.99926260306831 1
5.11567705338553 1
5.001189904713 1
5.01054330307808 1
4.98422033212336 1
4.9177417672708 1
5.06654213402644 1
4.94659174005653 1
5.10398985744955 1
4.9858389796001 1
5.0216619393594 1
5.00446417302892 1
4.84926674692313 0
4.99369038646831 1
5.02510212242072 1
5.12253219525047 1
4.96767439146165 1
4.95045446445553 1
5.01723024289228 1
5.14633401811079 0
5.00058726806631 1
5.03430466371367 1
4.88835361649668 1
5.07914272030559 1
4.96440506023506 1
4.97723616260551 1
4.98603608638952 1
5.07618957700379 1
5.02182260161898 1
5.04796598029928 1
4.99874415431032 1
4.94281902471771 1
4.9715709562901 1
5.02254733388444 1
5.05976136623588 1
4.99257532053436 1
5.00152933588409 1
5.04611421454599 1
5.01803445358214 1
4.91682421354294 1
4.90912603687718 1
5.03359035350021 1
4.97819897814875 1
4.97494465075865 1
5.02093762113036 1
4.96963424099945 1
5.02290191028032 1
4.9759378180015 1
4.96014823260778 1
5.06769453024736 1
4.95145353935987 1
4.94551091526643 1
4.97977259492609 1
5.06640126646405 1
5.00844279269335 1
5.01687381048483 1
5.02661427116312 1
5.00399639214324 1
4.97253193045349 1
5.05310173307979 1
4.92995235096662 1
4.94258629968965 1
5.0357190943321 1
4.98758219993986 1
5.02213362431154 1
5.05845178509229 1
4.94946885266498 1
5.10651031013177 1
5.02274152194177 1
5.04523348427759 1
5.05595683058233 1
4.92973744829828 1
5.02523917048549 1
4.99867807553911 1
4.94836140596403 1
4.98228714121202 1
5.05457815413962 1
5.05098175935473 1
4.93343294877397 1
5.06367506773995 1
5.01912167346668 1
5.03898351656692 1
5.0338501423935 1
5.0196048185197 1
5.08049579797594 1
5.07930660093755 1
5.04825796735817 1
5.07950283723453 1
5.11423845238531 0
4.96822002685131 1
5.00916926868648 1
4.92635466471845 1
4.94557076685381 1
4.96960395577276 1
5.00208934945973 1
4.98957425337021 1
5.08673931557874 1
4.98516504138315 1
4.94401510008229 1
5.01838190525477 1
5.05816436082939 1
4.98447230205889 1
4.99812606977888 1
4.93765048879307 1
5.03770327205351 1
4.92800892547179 1
5.01729362365887 1
4.8362293441232 0
5.00128541293362 1
5.04521944677797 1
5.07829466942178 1
5.07391769080686 1
4.98187647008524 1
5.01819026683376 1
4.93785052098626 1
5.145982480919 1
5.02635008336833 1
4.93494939879186 1
5.03653764879244 1
5.07755473212012 1
5.0250761701888 1
5.03560257680482 1
5.01625201201753 1
4.96285145344892 1
5.06240336167424 1
5.06974673293028 1
4.99791529841295 1
5.07228448891844 1
5.01744304509848 1
4.97913922955428 1
5.05743439929287 1
5.10895427281255 1
4.98784360652435 1
5.01197346863664 1
4.94434648347711 1
4.93310240597688 1
5.03244062517875 1
4.91662780105243 1
5.01394307189893 1
5.01166736678873 1
4.90542613715922 1
5.07481879499387 1
4.93405952519012 1
4.98112659074853 1
4.99998846637764 1
4.94073495662748 1
5.00739293310013 1
4.9042351614757 1
5.04850752967114 1
4.8692927900854 0
4.90271943511646 1
4.93075039594959 1
4.96511203185208 1
4.96100660896665 1
5.09766061298605 1
4.88898829269971 1
5.07587716252298 1
4.92327039115671 1
5.11322413840355 0
4.98489210021798 1
5.01770026539257 1
4.95437403331972 1
5.05046011144008 1
4.98351415846341 1
5.07807243419941 1
5.05160699829243 1
4.94815025876653 1
4.9482692401858 1
5.03557475043917 1
5.07124212108713 1
4.9696604575401 1
5.03386342456246 1
5.08408491628889 1
4.85151893777232 0
5.04009752171975 1
4.97116502346785 1
5.0639104197193 1
5.07664071168795 1
4.92191099904306 1
4.86245816129544 0
4.85520689563439 1
5.09666101307421 1
5.02277821566571 1
5.05269889540013 1
5.11750692296572 1
5.06078732017829 1
5.02549975757035 1
5.02625970844906 1
4.93548923443567 1
5.02769732453838 1
5.08578412530458 1
5.02556144335252 1
4.91271156651703 1
5.04354188123189 1
5.05884419747402 1
5.01311980133468 1
5.01682020587658 1
4.85223559280472 0
5.04713623472236 1
5.01897208347901 1
4.98080639556257 1
4.96896765724666 1
4.97595565425702 1
5.08394930337971 1
5.15033672089546 0
4.99564986693584 1
5.00138601773706 1
5.06445405557526 1
5.09994787562158 1
5.02526923120861 1
5.05417588406554 1
4.93978673362323 1
5.1082446783446 1
4.95504658563414 1
5.05487184261312 1
4.93810829109129 1
5.00186445052163 1
5.00095071660805 1
5.02161684667419 1
4.97892378019018 1
5.07673761809451 1
4.98520423323634 1
5.14892963260017 0
5.10649957103747 1
4.93792118020397 1
5.07825761980277 1
5.06870655061864 1
5.06883859217341 1
5.05524870961521 1
5.08337106209843 1
4.91203476936528 1
5.02460191699837 1
4.97964331963212 1
5.02884108974314 1
5.0701364333346 1
5.02497083312161 1
5.02489711828162 1
4.97168060813245 1
5.21163392642898 0
5.06894823061771 1
4.94667862926707 1
4.96436707663023 1
4.92163533779223 1
4.95409422555006 1
5.02155224968632 1
4.95762711918213 1
5.04319107749214 1
4.9519775064758 1
4.94637367133851 1
4.99795248735728 1
5.07194370049696 1
5.01039731731918 1
4.98248788724001 1
4.95123239384511 1
4.93633763766075 1
5.00221043718211 1
4.86133937589479 1
5.00520287639646 1
5.00014374473469 1
4.91226248994582 1
4.93164371346291 1
5.05872660045371 1
4.86328511520536 1
5.03190985361899 1
5.01584759341868 1
4.89090542087718 0
4.97560581398307 1
4.97651441896461 1
4.9941352776463 1
4.97231423404743 1
5.07152752856327 1
5.03267898004319 1
5.09160932777929 1
5.0883420071412 1
4.96862183818998 1
5.05878198676513 1
5.01131379713055 1
4.9652079997279 1
4.94739707139469 1
4.99684776579577 1
4.9130489791121 1
4.99396191487127 1
5.00942177108326 1
5.0790334335774 1
4.95890130100633 1
5.11075969079374 1
4.96837740394127 1
5.01118539903226 1
4.98358863210688 1
4.96903495971767 1
4.9274172225297 1
4.96894813284321 1
5.04768055453895 1
4.99223414617346 1
4.98986336379575 1
5.00767055673275 1
4.974138415871 1
5.0606947172258 1
4.92004669472655 1
5.06338598453143 1
4.9244634755969 1
5.09657552837664 1
4.94530170173906 1
5.06756610564444 1
5.00134856980602 1
5.04756958782804 1
5.07707168364765 1
5.02597328754752 1
4.9485711683048 1
5.06370079780093 1
4.9787365204946 1
5.06714388246361 1
4.9912507884042 1
5.03919547151253 1
4.95045488777638 1
5.03936665389206 1
4.95122746144667 1
4.97028821269437 1
4.94509501736702 1
5.01432446816476 1
4.85632100576412 1
5.05977951778091 1
5.00696612204885 1
5.10317679168326 0
5.01258741448909 1
5.08777759590538 1
5.13893695711698 0
5.03197953459444 1
4.97749597337004 1
5.03317231458428 1
5.17786635120459 0
4.98164790416067 1
5.03274642741513 1
4.99946108835555 1
4.90020079327917 1
4.95756385716425 1
4.94096949618551 1
5.00142506441257 1
4.9184759122343 1
5.07320986619263 1
5.03829717335067 1
5.06963814018452 1
4.95011831072656 1
4.92813791047924 1
4.95842312664551 1
4.93878288758681 1
5.0266603779887 1
4.97994395660144 1
4.94431759878093 1
5.07043104120432 1
5.00159558590823 1
5.11534449591042 0
5.02579625631581 1
4.93679626729923 1
5.01940513906589 1
4.97812638921853 1
4.91584255384286 1
4.93040276903682 1
5.05566212996971 1
4.81704334077355 0
4.948804097406 1
5.12261640056759 1
4.91573558737066 1
5.02241722097028 1
4.95976932654354 1
5.03080124300494 1
5.05879987231277 1
5.06699873862965 1
4.99724446895302 1
5.01308869511959 1
4.93627650207768 1
4.97011547470658 1
5.02888223197908 1
5.03834493208459 1
5.01439098090601 1
5.04788109462375 1
5.03954498759962 1
4.94045006816837 1
4.95456196745871 1
4.95049915637433 1
4.98816901801822 1
4.98771869680034 1
5.0135454211406 1
4.89405703852719 1
5.01770248622504 1
4.78516684894065 1
5.03904654320853 1
4.97463112328728 1
4.86056528826701 0
5.09598074863458 1
5.04334070828119 1
5.00478459952955 1
4.92186885775879 1
5.02867343050698 1
4.99297329016052 1
4.87792212818858 0
4.99950554832538 1
4.92739366385375 1
4.9782419387288 1
4.98942231389 1
4.97746683091797 1
4.98362455152238 1
5.09729840243858 1
5.00913091052099 1
5.01526362083234 1
4.97983455114244 1
5.02792357655812 1
4.99780569258848 1
4.83955735003656 0
4.94016368499876 1
5.05278366868898 1
4.98396815831208 1
5.00950443057046 1
5.06212999989818 1
5.05341039439366 1
5.07159134326986 1
4.94399593066387 1
5.02380081993565 1
4.96896599042226 1
5.02022265319508 1
4.98069677834433 1
5.05422666357281 1
4.98035069900851 1
5.1185807251647 0
4.92818457669117 1
4.99044291759324 1
5.00653666479062 1
5.01105481621584 1
4.92483835612932 1
5.01463689831943 1
5.01862377260497 1
5.00890834213605 1
4.93170238351598 1
4.98205216912581 1
5.17290909902703 0
4.97196137314425 1
4.98916260597229 1
4.94296225399143 1
4.99205368542129 1
4.89690821668104 0
4.99755387944506 1
5.02436194898096 1
4.90382086967185 1
5.00979054543897 1
4.95832793402532 1
4.97818404715859 1
5.12677782757653 1
5.01083170311434 1
4.97395562887542 1
4.95523163157365 1
5.07773366849763 1
4.95253554398345 1
5.02280752475679 1
4.97230748815631 1
4.99381378095846 1
4.95405386634908 1
4.99027397834575 1
5.02815826515763 1
5.15862673247809 0
4.99750532574189 1
4.97960052399321 1
5.02859047867429 1
5.05963189310849 1
5.07800350793302 1
4.8928767638397 0
4.96023428458043 1
4.9454195164648 1
4.96672939712346 1
5.00907187091932 1
4.95956310606502 1
5.01836172195411 1
5.07493683726154 1
4.99066610329785 1
5.00768496159185 1
5.03715362195416 1
5.00832969567531 1
4.96821217703334 1
5.05457127726993 1
4.93926186239232 1
5.00894172724867 1
5.07204069218582 1
5.01721371653711 1
5.04694129096426 1
5.07838588729486 1
5.08164440956877 1
4.95286253254186 1
4.93088460046427 1
5.00921218064886 1
4.9308263938052 1
4.95258949214709 1
5.01316626966966 1
4.98848922410553 1
5.0550170397611 1
4.94837094640746 1
5.06143248004966 1
4.93879271249138 1
5.10535660839335 1
4.90769527018818 1
5.03669020803108 1
5.02901186735115 1
5.05482278653666 1
4.99350305822102 1
4.94673303258526 1
4.91734381499283 1
4.99686443913685 1
5.02008181567339 1
4.90317041858578 1
5.02631328303957 1
4.93771819457984 1
5.04589882600731 1
4.99647966401055 1
4.98163938658629 1
4.98078187143897 1
5.06434735805357 1
4.93219167714081 1
4.99444076278497 1
5.12080179270763 0
4.96186887787374 1
5.04910922664836 1
5.0479495814613 1
5.0291141567949 1
4.93465683439166 1
5.12154243437153 1
5.10625654537589 1
5.04504044408282 1
4.95573641991926 1
4.88453655508849 1
5.02212407447437 1
4.90945041414563 1
5.00284075720802 1
5.12246485789748 1
5.02199747176645 1
5.10406861345183 1
4.96161027951455 1
4.96100948726415 1
4.93420582743625 1
4.92485786371179 1
5.07674773963434 1
4.94444055128766 1
5.02199083971829 1
5.02247833839218 1
5.11722899302748 0
5.07461192481166 1
5.05791192100423 1
5.10244675338371 1
4.97945667766612 1
4.97730033056618 1
4.86115999262212 0
5.03078132271146 1
5.02145218579745 1
5.00141530465745 1
5.04793123571232 1
5.0040063125243 1
4.97371878176353 1
4.92878972898099 1
5.03251838102627 1
4.88164293824277 1
5.10454693149756 0
4.99627584375514 1
4.99364410413447 1
5.13316247867224 0
4.96270813497889 1
5.0688312363399 1
5.00944238376833 1
4.92543421535569 1
4.86432534701868 0
5.00032755169844 1
5.09489328526444 1
5.03887699415762 1
4.99086539363142 1
4.89321132818682 1
5.03538518180624 1
5.00933697567285 1
5.03298902312481 1
5.00598838506384 1
4.99905378476111 1
4.96750817416194 1
5.00057179077082 1
5.01094996257109 1
4.97003443007236 1
5.12098296932244 1
5.00422238365388 1
5.06806999670181 1
4.93443003182916 1
5.05152355509481 1
5.03843500296243 1
4.89739304845571 1
5.04102273947003 1
5.02018057476622 1
5.12352691879825 1
5.01737708078575 1
4.97655732725745 1
4.9786580473851 1
5.0271414672972 1
4.90848543941903 1
4.98411575906259 1
5.04582470855535 1
4.97045680730052 1
4.93818225866537 1
5.06913640458179 1
5.06995742991979 1
4.94191058383183 1
4.96027664655286 1
5.01083268214941 1
5.07623026821385 1
5.02428294978461 1
4.9546613193057 1
4.9301516202424 1
4.8917911051243 0
4.86174920432525 0
4.97844720754577 1
5.06347894629751 1
4.85003938913194 0
4.94376284263681 1
5.04996059295079 1
4.95996226512052 1
5.01986435660988 1
5.06103462305938 1
5.00388272760438 1
5.00991146001552 1
4.93406018312752 1
4.94281144406284 1
5.07696481580406 1
4.94075065753349 1
5.02416648634353 1
4.88239653211168 1
5.07462040776955 1
4.93932378180395 1
4.99508197441404 1
5.04333720210292 1
4.95434871659779 1
5.01200853779961 1
5.00371725810866 1
5.06373063688523 1
4.90972761527359 1
4.94601108714003 1
4.94431785495146 1
5.06903085239294 1
5.07461057262213 1
5.02943718553641 1
4.97193592938806 1
5.0485467478584 1
4.91969633656549 1
4.90032924216022 1
4.90414911875723 1
4.94501271302916 1
4.96472781784412 1
5.02756188247189 1
4.97943640166509 1
4.93157547585387 1
5.01446648996371 1
5.04849088154817 1
5.07748660508864 1
4.96142890136348 1
4.96402667721723 1
4.88981424121928 1
4.98114418427243 1
5.16816338405969 0
4.98169746318268 1
4.9250317580759 1
5.04475821639959 1
5.00915654046151 1
5.17029741750964 0
4.96017579712736 1
5.03569776518817 1
4.8992928340912 0
5.06765752196302 1
5.06243327809401 1
5.0483504211885 1
4.95730609479389 1
4.97829121567482 1
4.89601138203785 1
4.99040034070558 1
4.84878539705418 0
5.0275948934892 1
5.08750964353016 1
5.03661359637625 1
4.85589617979457 0
4.91768450988311 1
5.07545926950189 1
4.83695468227265 0
4.97302958933986 1
5.11533566820142 0
4.97807976166196 1
4.87180663574479 1
5.00275991356076 1
4.9859127332912 1
5.02643983462529 1
4.92617462797542 1
4.9815268535821 1
5.11754660817401 1
5.00418834289423 1
5.05057777666088 1
5.01589022008034 1
4.90221804856743 1
5.06210743631986 1
4.98908317854742 1
4.94476128668688 1
5.01698449776963 1
5.01780742577048 1
4.98981117209404 1
5.11479774466879 1
5.13366129112841 1
5.01256225293625 1
4.99301139128451 1
5.02180591122248 1
5.00964774665263 1
5.05711719720219 1
5.03382310804359 1
4.99397503020553 1
5.13808119386598 1
4.95337414650434 1
4.98654642417961 1
5.00600684524363 1
5.01965406925253 1
4.99369912913985 1
4.99335107089365 1
4.92673793819736 1
4.99848206898441 1
4.94775422486579 1
4.9785937932054 1
5.01595855526608 1
4.90857412683223 1
5.02230122839384 1
4.98898696819198 1
4.98682195481459 1
5.00962917012324 1
4.93572653261162 1
4.92591940413877 1
4.97357959391823 1
5.00833225738876 1
4.9597972949347 1
4.95044551880727 1
5.00048708573422 1
5.08683812773628 1
4.97711024498884 1
4.92939516911054 1
5.07771733764019 1
4.84943758774166 1
5.06501908906033 1
4.9243378486601 1
4.91595643095377 1
5.06074984160061 1
5.02212476329111 1
5.05614272367434 1
5.11074957958289 1
5.06532690524901 1
4.90764299075426 1
4.93624031290211 1
5.06873575591093 1
5.01310609385985 1
5.01660901275229 1
5.12830826718651 1
4.99614874912376 1
4.96110777687947 1
5.08658072341778 1
5.03877173797138 1
5.04769077759951 1
5.06009520085608 1
4.78782684360373 0
4.95055781759897 1
4.96886843840265 1
5.02857602351361 1
5.07618552475628 1
5.01359047950951 1
5.03516372876993 1
5.15737436856665 0
4.94086703140951 1
5.0330031578058 1
4.97262083535139 1
5.01227585608086 1
5.06798971612116 1
4.99046327995504 1
4.95585860817979 1
4.93949545835344 1
4.96438994050851 1
5.08223620561999 1
4.92232356557594 1
4.90548234653022 1
5.00659502595426 1
4.99664061182134 1
4.93977094087823 1
4.99697606119024 1
5.01954068202678 1
4.88379929202789 1
4.99477981096892 1
4.98069699338045 1
4.98084087041131 1
5.0077636692265 1
5.01145783170436 1
4.8847802495775 1
4.99274304186405 1
4.95825463117253 1
5.01538060497432 1
4.99622162550764 1
4.94320427885819 1
5.07444849979079 1
5.02994271201917 1
4.99442336906877 1
5.0243052931018 1
5.05906902327813 1
4.86648243801016 0
5.0449113900846 1
5.01510538750056 1
4.97498740547834 1
4.93338848004081 1
5.03627398012288 1
4.92259086534323 1
4.99332528693822 1
5.02132066255658 1
4.94983050612064 1
5.01000669348177 1
5.10944208427548 1
4.96296414081502 1
4.94633716801732 1
4.97671000232424 1
4.99107791913171 1
4.9218056665323 1
4.93935143578387 1
5.00809070901646 1
5.05315096874314 1
5.03375002956576 1
5.03684249928552 1
5.14731377377734 0
4.92942768220078 1
4.99758554275287 1
4.97807367882412 1
4.9135671764451 1
5.0155665341005 1
5.0146918860109 1
4.9601430032414 1
5.00633599136242 1
5.0056225920688 1
5.08646565250535 1
4.98383472226186 1
4.98264833156804 1
5.004518383629 1
5.10679425325948 0
5.05496544018022 1
4.93216499061819 1
5.09335501566181 1
4.91911507557519 1
4.99505821902346 1
4.960977632152 1
5.0048605866991 1
4.97445212709208 1
5.03396802464711 1
5.08014405328087 1
4.98422610505939 1
5.04296810211179 1
5.02050526332136 1
4.93889832562157 1
4.91933943792457 1
4.95911434527211 1
4.89213454836007 1
5.00288032530641 1
4.9534537262307 1
5.07375153677503 1
5.0006553460779 1
5.06218161404975 1
4.96884969415537 1
5.00293486252267 1
5.01042521725951 1
5.05448810340275 1
4.88699979461396 1
5.04784529499686 1
4.93229438695407 1
5.0103668964395 1
5.03971961931171 1
5.14677972580794 0
4.94719705607148 1
5.06904986845008 1
5.01309313304402 1
4.9831547875164 1
5.0471901975528 1
4.9856340633544 1
4.95622727043702 1
5.03563087388802 1
5.06416803082724 1
4.92614254666485 1
5.01827691005488 1
5.00279899787149 1
5.06723092826201 1
5.0191944259217 1
4.92004817388107 1
4.9625706875958 1
4.93621281135271 1
4.94262710152675 1
4.99803747661124 1
5.04135571259398 1
5.14215415608998 1
4.96846811034161 1
4.84241999301824 0
4.92007617778619 1
5.02658906076364 1
4.98773580542445 1
5.03918674282875 1
5.02773956929706 1
5.07548785435974 1
4.95082757146872 1
4.96762420044507 1
5.04866534542433 1
4.84058400861012 0
4.96893620286412 1
4.85735566276067 0
5.10639707944903 1
5.0528295590709 1
5.02974159085713 1
5.02929444408319 1
4.96344183275964 1
5.05141590995669 1
4.9111278766271 1
4.90948884257786 1
5.14575517003837 0
5.0546217958979 1
5.02442300815818 1
5.05312144292303 1
4.93581092501783 1
4.95809593140053 1
5.1369428695362 0
4.99579608816461 1
4.90147504819972 1
5.02725761782264 1
4.9023692886855 0
4.97891468530606 1
5.07603194745739 1
4.91265440198957 1
5.04291118289139 1
4.98834086017586 1
5.00590404173096 1
5.07023560720898 1
4.76237337419964 1
5.03961132203743 1
4.94659904543548 1
5.02108437984289 1
4.980031670239 1
4.96011523396781 1
5.02732688562713 1
4.90301805130299 1
5.03792250595424 1
4.98037129596013 1
5.03289854318111 1
5.03102262248515 1
4.85657600377245 0
4.94469956463119 1
5.04798102908556 1
5.04137207884076 1
5.02078256107877 1
4.95927325877652 1
4.94846420087977 1
5.00149880633457 1
4.98332589069457 1
5.07134316683055 1
5.07065945414317 1
4.95989043284059 1
4.9868220774456 1
4.9706137141549 1
5.02351604267377 1
5.00299428738314 1
4.93383646706258 1
5.09835978909623 1
5.09916659389251 1
4.84435873207164 0
4.99948811928763 1
4.99780407100655 1
5.03663165694626 1
4.99201510051583 1
5.06848627025928 1
5.01835854525744 1
4.99253081354156 1
5.0271849430146 1
5.08617480415195 1
5.10969295185246 1
4.99014792756247 1
5.04607767489161 1
4.98847429461172 1
5.00349040063642 1
4.94682102710059 1
4.97023027378678 1
5.02311938019022 1
5.02956795290446 1
4.94237042519762 1
5.06221274943419 1
5.10925904726084 1
4.93261937212989 1
5.01589351215593 1
5.02442817468445 1
5.09006419376704 1
5.00181062494767 1
5.09032680974442 1
4.95521137266408 1
4.90375597080283 1
4.93413096715362 1
4.9474999578017 1
4.97783100170548 1
5.01220319397621 1
5.02952035064542 1
4.98850638505379 1
4.94656115535972 1
4.94694919082378 1
4.96112089724125 1
4.94107805690146 1
4.98710217226724 1
5.00077276940801 1
5.02201281911358 1
5.01536593069256 1
4.99248443490385 1
4.97413565345031 1
5.00251000032827 1
5.06580887920857 1
5.07240481744314 1
4.9667039295519 1
4.9783362396658 1
5.03201089990328 1
5.03996415351301 1
5.03068318765 1
4.9974237707606 1
5.01767023628186 1
4.94912313722638 1
5.038243333874 1
4.81563805308735 0
4.81889328259342 0
4.96453469881429 1
5.00938189663168 1
4.8795619605122 0
5.02515836246331 1
5.07380324805158 1
5.03422448640422 1
5.0308491031373 1
5.02874418374531 1
5.06498726277825 1
5.0318989833525 1
5.03969909927512 1
5.05588483552518 1
5.00405228222425 1
4.92880964141426 1
4.97887256050136 1
4.96169101752386 1
4.96443786965661 1
5.01741360601422 1
4.95106035842331 1
4.9293738971157 1
5.06673105974695 1
4.92634977561659 1
4.99930135273708 1
4.94828707996585 1
4.98561136315054 1
4.92949148442462 1
5.00124668833161 1
4.97128630948557 1
5.07901199331623 1
5.05342982520575 1
5.07856983453899 1
5.0525209006263 1
4.95282168735921 1
4.87963873603911 1
5.0258897038513 1
4.99003804429384 1
5.1269923303691 1
5.02491663878334 1
5.01691123565981 1
4.99578656603837 1
4.98073497837442 1
5.03323761151558 1
5.01410652263803 1
4.93420762576591 1
5.00455806226602 1
5.06539714797926 1
4.95403058448312 1
5.12739083553375 1
5.12027867287892 1
4.84746932507433 0
5.10747910302643 1
4.9556851564522 1
4.96946400563277 1
5.0205824162181 1
4.97518458141154 1
5.06970322879791 1
5.10229155911296 0
4.98130031096742 1
4.92100699161719 1
5.01609500211064 1
5.06248775318303 1
4.90916538331766 1
4.93146912598329 1
5.03910735105819 1
4.97350487519737 1
4.89848431700917 1
5.07767536194245 1
4.9848365194647 1
4.98086776103613 1
5.04236969975102 1
5.08741810475015 1
4.97965926556224 1
4.94766750221753 1
4.86744398605875 0
4.94415504663531 1
4.99431048184944 1
4.94224118444959 1
4.94862059518394 1
4.96533336903374 1
4.99802552157602 1
5.0159206793424 1
5.00622469083516 1
4.94326345518994 1
4.94331925903514 1
4.97035051011306 1
5.09411033212872 1
5.06834081074523 1
5.12050332424939 1
4.92110669158512 1
4.84362659337968 1
4.9788927612899 1
4.98873362757355 1
5.04698369726843 1
4.99832487233411 1
4.95689556156426 1
4.98234143757681 1
4.92861551437174 1
4.98192651002586 1
5.00940298411504 1
5.11238943599689 1
4.96439501126152 1
5.00921971744356 1
5.00740351437187 1
5.0120347293555 1
4.96645747632838 1
5.03744523349024 1
5.04679345061523 1
4.98901889557374 1
5.0514606365174 1
4.97902634957994 1
5.09599796430691 1
4.93791585771407 1
4.98357018885333 1
4.92675510181615 1
5.08070156029778 1
5.04140329953259 1
4.98803043272391 1
4.98817989857747 1
4.93486313699059 1
4.99568206784252 1
4.96213121979236 1
4.97395166300469 1
5.07207487488889 1
4.90272971041938 1
5.02268510362139 1
5.03100548321597 1
5.07904410048069 1
4.99897930563913 1
5.01688806326499 1
4.88413469756946 1
5.04888188997205 1
5.05254653115552 1
5.01642890564032 1
5.03422492838416 1
5.06837758174888 1
5.0232439866002 1
5.02472558745843 1
4.85824001982174 1
4.94969518157766 1
5.01168996005581 1
4.98551098277703 1
4.98492919235289 1
4.99412582134133 1
4.98178001943714 1
5.04792567047094 1
5.02605073411901 1
5.03008612765354 1
5.06136535678714 1
5.03318155542728 1
4.98064454027687 1
5.01154642062076 1
4.94078732140871 1
5.02621842653606 1
5.01290611770786 1
4.97000581060634 1
5.00890029018887 1
4.97085519735256 1
5.00833860041117 1
5.01711940811256 1
5.0659276243059 1
4.89710292974746 1
5.020876842264 1
5.01140352937816 1
5.11671854339427 1
4.92389305683627 1
5.03892337892509 1
4.92606552687174 1
4.89536402046746 1
4.95788490161724 1
4.92547169183047 1
4.91164445913915 1
4.97157704750514 1
4.95824702368397 1
4.95322520171822 1
5.02042156966159 1
5.03284636173849 1
5.0843210353801 1
4.99023566973739 1
5.01047640203997 1
5.00629938969692 1
4.93926459163929 1
5.0566771321847 1
4.99842835947839 1
4.97306580402327 1
4.96947631930712 1
5.00685598599565 1
5.03063811285256 1
4.89838262201492 1
4.95134149487433 1
4.9245401548755 1
4.91168884526983 1
5.03750513911045 1
5.01348781043239 1
4.92184288992366 1
4.95304581903365 1
4.91374159854709 1
5.04333489773333 1
4.9721607700717 1
5.02697402208834 1
5.02657820536292 1
4.88197772356865 1
4.96478667241369 1
4.92796738218028 1
4.93429263700051 1
5.0571076529063 1
5.03886640291484 1
4.91839551133675 1
5.03289545945258 1
4.98227282033431 1
4.97021164970931 1
4.87835176780375 1
5.07840460343794 1
4.90795680531046 1
5.04458341409595 1
4.91838099292087 1
4.9832589725453 1
4.94282702685291 1
5.00979591661775 1
5.00849291401517 1
4.98362219753911 1
5.08132574043678 1
5.00348926118944 1
4.90609601855117 1
5.05606170670204 1
4.99800706982324 1
5.06314369124417 1
4.96705286279159 1
4.92709804244045 1
5.05510441872741 1
4.88407798855771 1
5.06680655789672 1
4.89841154744999 1
5.00917187709426 1
5.03195220362536 1
5.01540619615564 1
5.06873977627195 1
4.87766707521199 0
4.97664498042109 1
5.03785387728885 1
5.03526700441221 1
4.88973767655211 1
5.06274547883775 1
5.03260405582422 1
4.93137895533176 1
5.0349588126588 1
5.02855638871643 1
4.97214673506961 1
4.95849296696652 1
4.96863626524144 1
4.99621030470011 1
4.94332408840949 1
4.9850044013178 1
4.99263627635353 1
4.94287540610421 1
5.01967197723411 1
4.98514270571491 1
5.06733450371675 1
4.93857437955774 1
5.08576411200416 1
5.11973234724377 1
4.98615666613303 1
4.92378127706569 1
4.95323770786528 1
5.0586190534943 1
4.99493820896796 1
4.96376281838878 1
4.95308651984621 1
5.00558070043428 1
4.99074262319877 1
5.06645753183642 1
5.03236188719396 1
4.95926271711841 1
4.93992387222498 1
4.85298235482897 0
5.02848269459644 1
5.04128051048235 1
5.13882166283859 0
4.96829433460492 1
4.96114758184157 1
5.09884661145198 1
4.97109626329106 1
4.99216157381441 1
5.01860940189316 1
5.03622997014912 1
5.02125634485602 1
4.96707196079779 1
4.93072623109764 1
4.99205636186301 1
5.03165900799256 1
4.86331891841269 1
5.02124770856019 1
4.91188057282627 1
4.99562706176432 1
5.07092188502178 1
5.03946622759603 1
5.05341380093575 1
5.11121839670248 1
4.95441168169013 1
5.02423548291666 1
5.0249838939925 1
4.9282317924983 1
5.04515146940725 1
4.98730937885937 1
4.94312278676754 1
4.985749969959 1
4.89508081059585 1
4.88085329168377 1
4.95399559269742 1
5.03519436263093 1
5.02677269327999 1
4.97705026983617 1
4.95898671906273 1
4.98314206764347 1
4.96271325659851 1
4.99911117144535 1
5.07773552190138 1
4.96689077440637 1
5.09311667093576 1
5.13802287323255 1
5.09576459565637 1
5.04232051394272 1
5.00689711913839 1
4.88460810723797 1
5.08212471854485 1
4.96197303211269 1
4.96548430872897 1
5.03847624194053 1
5.132526443497 1
4.94326690699023 1
4.95840899796243 1
4.9356094317208 1
5.05946410265874 1
4.99118252326063 1
5.05796762803129 1
4.91630274774394 1
5.03066378483543 1
4.96531346278096 1
5.00557430715746 1
4.95791837132236 1
4.98914911827452 1
5.03579611521949 1
5.07232068039016 1
4.90149690029624 1
5.05002472551681 1
4.94470775673401 1
5.01955004368527 1
5.10964445134771 0
5.03129679910138 1
5.02141795304958 1
4.91617364228612 1
4.88128757044004 1
4.91346298911587 1
4.97666495594277 1
4.95804425640563 1
5.07088804750347 1
5.09853046346565 1
5.00398169991855 1
5.07029857308373 1
5.03649238727704 1
4.98121682198181 1
4.88566202244272 1
5.01076796347411 1
4.89169840374583 1
5.0926289736149 1
4.92012894986954 1
4.94270989066137 1
4.92892903704045 1
4.98663587545296 1
5.10626170633692 1
4.98796849384752 1
5.00531278652955 1
5.04274800377402 1
5.11813682389591 1
5.05493261944714 1
5.03396641408389 1
5.02127328170458 1
4.95606030212654 1
4.96400678954746 1
4.95910368326022 1
5.04046172569404 1
4.97760153612223 1
5.09319176263729 1
5.10237456480576 1
4.98596065923524 1
4.99601513256622 1
4.9916921891489 1
4.99278081173006 1
5.00706177101153 1
4.93919126813617 1
4.99705386447337 1
4.94267396221439 1
4.97555150674007 1
5.05670959085995 1
5.02547545502403 1
4.96019966632302 1
4.99473966895975 1
5.01568354232218 1
4.96515635962716 1
5.02243068937529 1
4.98046498701769 1
4.8680096701608 0
4.96597577280612 1
5.07203480069666 1
5.09356328573108 1
4.94617139463882 1
5.0274253812389 1
5.01909244129349 1
4.9843954023241 1
5.06397655533144 1
4.90366589242043 1
5.01372717712374 1
4.88602081060248 1
5.1092800200312 0
5.12694165421174 1
5.05527464820506 1
5.00027349766414 1
4.92827334793119 1
4.93998128681518 1
4.90014649188451 1
4.94898204873485 1
5.02624318323772 1
5.01956157041548 1
4.95857311296884 1
4.99534295501187 1
4.96443397885377 1
5.02934658833234 1
5.161904517902 0
4.92235237472746 1
4.86131076923052 0
5.01277503907405 1
4.95579793026086 1
5.05087139606358 1
5.05997900171399 1
5.02942616238584 1
4.9224504087536 1
5.10100871121183 1
4.93325513193464 1
5.07270438544062 1
4.99774009190815 1
4.94768895576583 1
4.98363587998216 1
5.10906769119112 0
4.90648222705086 1
4.99626959866761 1
5.14560041484463 0
4.97339686715174 1
4.9910220085998 1
4.92978271292623 1
