# Supplementary material for: Bias caused by sampling error in meta-analysis with small sample sizes
Source: PLoS One. 2018 Sep 13;13(9):e0204056. doi: 10.1371/journal.pone.0204056 (PMC6136825; doi:10.1371/journal.pone.0204056)
Supplement: S3 File — (ZIP) [file pone.0204056.s003.zip › results N = 20 delta = 5 tau = 0 sz = 20-30.txt]

"dl.delta" "dl.cp"
4.99313628532178 1
4.87447176051332 1
4.89556762903107 1
4.92560168058936 1
4.67631642839021 1
5.09099245747117 1
4.88973356100438 1
4.89108916059459 1
5.11689746792366 1
5.04025062253402 1
4.69012811924366 1
5.11682124061881 1
5.34916156568398 1
5.25515248928876 1
4.8835055960971 1
4.75360202318288 1
4.86991935931646 1
4.85678983312196 1
5.03081421707973 1
5.14560151500929 1
5.34572418675299 1
5.24226002317514 1
5.03400493598975 1
5.17231603241118 1
5.03397414939019 1
5.41834290904192 1
4.89901726434723 1
4.86285164980872 1
5.05738418290635 1
4.77172338361929 1
4.37606396411766 0
5.14295957558812 1
4.71968665116453 1
5.22339332104906 1
4.89547031736809 1
5.01138415201164 1
4.8612356000106 1
4.91616191302866 1
4.96890106760502 1
4.92802961746524 1
4.86630284203835 1
4.95565699429882 1
5.18954455233423 1
4.94288912311851 1
5.23950555018119 1
5.08590061696038 1
4.98527342453692 1
4.71003454465019 1
4.96618675359026 1
4.80631531132763 1
4.84685170446824 1
4.74122526631473 1
4.80450448666049 1
4.42529613072666 0
4.88462691207507 1
4.98758377093531 1
4.87513589075366 1
4.690732868357 1
5.2239945707818 1
4.92122332296264 1
4.70125112090362 1
4.98591492714124 1
5.59901427247001 0
5.25232127201094 1
4.85638320718519 1
4.9076493609177 1
4.94906215976832 1
5.11452172165212 1
4.58069684756248 0
5.1578948312086 1
5.16401874751974 1
4.97053244936409 1
5.43983632918217 0
4.67914351547866 1
5.15139518205283 1
5.0670646423686 1
4.74465861712645 1
4.93732704290679 1
4.55178169260657 1
4.92121933833274 1
4.84836874277117 1
5.15365683779299 1
4.91365274493582 1
4.94521992800365 1
5.25281616848163 1
4.47580294427571 0
4.654514104374 1
4.56768677470086 1
4.99832300754901 1
4.98412103152692 1
5.2602793898941 1
4.46741470613032 0
4.98860853285617 1
4.95413885708222 1
4.60565483367174 1
5.37622098446553 1
5.1727970884307 1
4.98731463198507 1
4.85754743631801 1
4.87902017969122 1
4.89987952886226 1
5.03944961525621 1
5.2026623123559 1
5.10622937967494 1
4.95318264342698 1
5.29573470478998 1
5.29096587436241 1
5.12091183059927 1
5.0011729681087 1
4.68175455187387 1
5.21021240516443 1
5.42901311284158 0
4.74937462976869 1
4.84169095317654 1
4.8063691653837 1
4.6365892595695 1
5.00198076816836 1
5.10706022961298 1
5.23130292461562 1
5.61076882034699 0
5.08711789802094 1
5.17264440177801 1
4.84993358733935 1
5.29892909152439 1
5.06763061649763 1
4.54975714893332 0
4.54380885488811 1
5.05527831239788 1
4.96895631867358 1
5.12957620078021 1
4.6269886226644 1
5.09277201054692 1
4.91766636370104 1
5.18702474607418 1
5.07432790417449 1
5.22096372742688 1
4.87042824119268 1
5.17080193458074 1
5.07971726962271 1
4.72628001092216 1
5.04917039830213 1
4.82731567566994 1
5.46252201647518 1
4.56662176328514 0
4.493630667254 0
5.14617572130228 1
4.72867137315064 1
5.0482961428427 1
4.91393258734775 1
5.36998642097237 1
5.0720591274916 1
5.28018639944633 1
5.2706174410607 0
5.00209384766289 1
4.78791340389721 1
5.04120875165623 1
4.97031236715097 1
5.07973500964798 1
4.84236781200006 1
5.19135897261781 1
5.39129283979028 1
5.07414832371406 1
5.19264782975033 1
5.00609062177639 1
4.57284881151051 1
5.33272039927184 1
5.61418766665051 0
5.29760014435996 1
5.34567676480758 1
5.00186021008036 1
5.11526607399449 1
5.21180888074178 1
4.96477620015152 1
4.86229511721743 1
5.38533877226921 0
4.83739207814793 1
4.96095176769905 1
5.11990319524817 1
4.92391821742805 1
4.79812953343307 1
4.76654548742415 1
5.21976726532645 1
4.87495695528849 1
5.02882708383737 1
5.37591174944157 1
4.7739546279271 1
5.20892972417433 1
5.14640129707458 1
5.24380275559427 1
4.74557491067428 1
4.89787880089334 1
4.8298782476253 1
5.18718884504204 1
4.92676908586632 1
5.21292811596159 1
4.70566682185238 1
4.67061908504766 1
4.97485770812903 1
4.97959528124208 1
4.87723189673116 1
4.58612134024184 0
5.20451913154643 1
4.94700273150686 1
4.98393456838028 1
5.02306771834598 1
4.71817558544243 1
4.78575097481197 1
5.1324756224224 1
5.05864844452706 1
4.85248880120333 1
5.18529967804754 1
4.80458006092759 1
4.97140610927818 1
4.82141419241168 1
5.02200714166917 1
4.41492965709517 0
5.15723460485872 1
4.81672620930653 1
4.88367501005806 1
5.24824263998942 1
4.93024208375174 1
4.99801194883447 1
5.1139159397134 1
4.98365516779164 1
5.10466485738638 1
5.15964123473261 1
4.87406603674458 1
4.89699960267707 1
5.09035172464435 1
4.97613191665812 1
5.10124572650843 1
4.83803299693858 1
5.43508741980972 0
4.91941703626825 1
5.22497420459551 1
5.09527317552028 1
5.33643548884339 1
5.35609975657478 1
5.24492882240603 1
5.17150966196909 1
4.89106287986708 1
4.84710469934279 1
4.79852298436965 1
5.0945883200064 1
4.73580060069566 1
5.49438845190423 1
5.14324751345369 1
4.99748537693795 1
5.17062048934627 1
5.44730277836462 0
4.69265881399075 1
5.3256364943913 1
5.1014889226483 1
5.46877437721806 1
4.99801448480685 1
5.01708765814396 1
5.44720215292967 1
5.10151104444696 1
5.11948455523506 1
5.15782474406625 1
4.75882119927736 1
4.57676387672204 1
5.28006428171646 1
4.96892361899412 1
4.72720469998544 1
4.93128564339557 1
4.79377173926506 1
4.93729155929147 1
4.95888627996128 1
4.81028478739468 1
5.05771675105301 1
5.20037691894123 1
5.2118152255695 1
5.12615781204054 1
5.21892098113731 1
4.76945809025209 1
4.73115156895214 1
4.94796241522498 1
4.87472437135051 1
4.77059577645479 1
4.87392454277565 1
4.9838817328055 1
5.06887291785724 1
4.77498665617343 1
4.96368815906643 1
5.65926336289109 0
4.92335939673852 1
4.8214376415175 1
5.13045471760578 1
5.20106537656976 1
5.1842484841995 1
5.582526102691 0
4.93622039355145 1
5.00248482363679 1
4.7996329453921 1
5.14237756432703 1
5.03795734015802 1
5.16207895404387 1
4.71165452700026 1
5.2361172911494 1
5.18597366297804 1
5.06606450953449 1
5.27330665215607 1
5.09838185929728 1
5.00439065475675 1
5.0010484232404 1
5.22902295198429 1
5.09693488370318 1
5.06812584087732 1
5.10300084715284 1
5.07466704117688 1
5.1571970523891 1
5.07782971077678 1
5.10123040678528 1
5.20598147409427 1
4.88695210215222 1
5.04232345676687 1
4.75232426452293 1
4.85370191787982 1
5.40676445918249 1
4.91530708138547 1
5.04633711598245 1
4.9337052880808 1
5.25171200634146 1
5.10557539088109 1
5.02442566833926 1
4.95972410277633 1
4.64215874739407 1
4.77878879034393 1
4.91420370406662 1
5.06272073960747 1
4.7634611813824 1
4.97323480938361 1
4.94432168959009 1
5.27162795287134 1
5.00632339209206 1
5.01420631965913 1
4.96917955422423 1
5.32830553005415 1
4.74458720689301 1
5.04524679441393 1
4.67431592999227 1
4.96427111822483 1
5.22323331311369 1
5.09915315117744 1
4.91116686777072 1
5.18462973441071 1
4.78001868044216 1
5.05649764831517 1
5.1870347426995 1
4.78050590829521 1
5.28021789873645 1
5.09468633103911 1
5.05128185842038 1
4.68628781511813 1
5.23254813398234 1
4.88115668161412 1
4.79860242798405 1
5.08841048984438 1
4.89435064572247 1
5.13896737584329 1
5.44827648220845 1
5.27511863625086 1
5.13646364075536 1
5.12244024046186 1
4.8034537346143 1
4.96392937432158 1
5.0188854724464 1
4.96385649671148 1
4.83727058926773 1
4.85747058537093 1
4.85395381615437 1
5.32503990598974 1
4.70216413115277 1
5.1216729268086 1
4.98255678237162 1
4.89459703255067 1
5.03126271980251 1
5.02114499647184 1
5.18491440771319 1
4.68812227850669 1
5.15670430499683 1
5.01254609297001 1
4.8123980703053 1
5.04011081328714 1
4.83302741426044 1
5.23938012075882 1
5.20162090396229 1
4.93418195809814 1
4.990540124287 1
4.87894664853472 1
5.06279992209068 1
5.30435805605432 1
4.81467907108978 1
5.19643418723201 1
4.87561932627272 1
5.30140047626657 1
4.86628300002169 1
5.25582110864197 1
4.86690178256942 1
5.01619280451537 1
5.11960512352626 1
5.07027514917315 1
4.77230424699607 1
5.00278930779662 1
4.78241877310003 1
5.09281725747536 1
4.96010274356565 1
4.95144009321977 1
5.19547978376283 1
4.72888483364843 1
4.7968199110067 1
4.73009066464575 1
5.36927891726567 1
5.18251025489065 1
4.89220268108233 1
5.0645389699333 1
4.8664145074998 1
5.1166368965532 1
5.54909984306511 1
4.9129778370552 1
4.80860046767523 1
5.35146607938556 1
5.00403947371604 1
4.48796717208913 0
5.30896517070331 1
5.37937394584031 0
5.23916743945342 1
4.74933531740903 1
5.2676259358973 1
5.12647466152019 1
4.91255030736581 1
5.06393734269344 1
5.18935787465938 1
4.95661121783634 1
4.95560591448501 1
4.75757968571512 1
5.03752655810114 1
5.10306522969485 1
5.12325283374882 1
5.18580094596604 1
5.10892314148785 1
5.37067125050645 1
5.25933956783427 1
5.30006833727554 1
4.95244610031304 1
5.1324714394743 1
4.79383919400621 1
5.17889231531604 1
5.2947162227031 1
5.15152822983578 1
4.82697207283067 1
5.12193389175776 1
4.98723419975388 1
5.3950944509755 1
4.84178858608917 1
4.9633843345348 1
5.26921852978564 1
4.88490343907514 1
5.14754469912356 1
5.35186385561045 1
5.00262669121719 1
4.99112526003318 1
5.17337430539544 1
5.20401115471648 1
5.01422119558851 1
5.03809588495687 1
5.62237637207661 0
5.17568323933055 1
4.83823751848028 1
4.72068969051359 1
5.01763882987076 1
5.27439070493442 1
4.73228788173995 1
4.70947787159419 1
5.36401002280916 0
4.82074210173465 1
5.08494991369613 1
4.89337570276284 1
4.64745820546663 0
5.07156846185487 1
4.78176995923346 1
4.599309304931 1
5.28904744556451 1
5.16779415207954 1
4.97305502899012 1
5.1588691608042 1
5.45010866945678 0
5.04764014103258 1
4.88335772237865 1
4.7529544248949 1
5.08654340775377 1
5.1764243727839 1
5.3296927798042 1
4.94852512704724 1
4.69300213728996 1
4.959263377421 1
5.23405863583848 1
4.92731261802385 1
5.29157048876806 1
5.17470716837439 1
5.11857960371857 1
4.88928158499073 1
4.91700325972467 1
4.83216560233267 1
4.97059439625891 1
4.79081942688379 1
5.23479413602181 1
5.06391811392534 1
4.85523707665058 1
4.84929106458347 1
5.23350794934611 1
4.84001739273179 1
5.16702382238863 1
4.66084065334493 0
5.19088811444878 1
4.9354780830799 1
5.08422536855412 1
5.05745079133319 1
5.17335636844471 1
4.72174552972934 1
4.88531604269877 1
5.10510867975518 1
5.16930111010816 1
4.88884962696132 1
5.23539840530586 1
5.01717764164817 1
4.92366150407626 1
4.92446045322083 1
5.3373285948246 1
5.05131244458574 1
4.79392945737752 1
5.0730868785751 1
5.11490922897586 1
5.06583939014008 1
4.93582387508474 1
5.21934054201542 1
4.86599790049595 1
4.7907187799334 1
5.02209374100054 1
4.77853379961247 1
4.96993442627316 1
5.26242317612664 1
5.17798904423833 1
4.84086312269845 1
4.99328565689514 1
4.96137116675193 1
5.47963300215701 1
5.17346139577941 1
4.89293283603647 1
4.49291270834782 1
4.89352750466512 1
4.74359652532977 1
4.96768372635306 1
5.1088585856538 1
4.85578752160383 1
5.16585079718274 1
4.79635488738494 1
5.18162893125634 1
4.70873213913234 1
4.82716683112354 1
5.21039538627046 1
4.82169048326831 1
5.03045979811377 1
4.93025931996687 1
5.33722734619905 1
5.182828713412 1
5.0635252112702 1
4.9583045377213 1
5.20693760513429 1
5.25149399609225 1
5.37666956886085 1
4.85483751729684 1
5.50144090527679 0
5.18972223979151 1
5.12633998240927 1
4.89002314354768 1
4.99612360141493 1
4.82049760618002 1
5.27549913366857 1
5.15278013644547 1
5.19207480652938 1
5.42832418117036 1
4.53572112531028 1
4.91782451716021 1
5.06699290434343 1
5.39977623876261 1
4.6518219564161 1
4.78435784260222 1
5.24232270378376 1
4.85117312818352 1
4.93689740481495 1
5.0137220236843 1
4.99699741717125 1
4.8653222702688 1
5.23255203904694 1
4.86896536532524 1
5.0941448126655 1
5.18156607575776 1
4.74943655721569 1
5.18007786788025 1
5.37627030933638 1
5.04972429981868 1
4.75055775569271 1
4.71022255861335 1
4.83356905925453 1
4.97281218077409 1
4.78184857429464 1
4.79415991644271 1
4.79330477681526 1
5.08549515578439 1
5.22057760398388 1
5.03855166979616 1
4.87207479691793 1
5.19593194122297 1
4.9658755544393 1
4.97851094870136 1
5.1253469672417 1
5.11339076931989 1
4.67429902993539 1
4.77771003695794 1
4.84037220355155 1
4.90921326209779 1
4.70256089267248 1
5.00979655521598 1
5.13070160330042 1
5.26970558828617 1
4.98254788741306 1
5.25830932627128 1
5.05938628237504 1
4.97177080223046 1
4.88735870355997 1
5.22857044384911 1
5.14711450353516 1
4.82709972703965 1
5.28000766274088 1
4.82725652031757 1
4.95334855811153 1
4.54141772369627 1
4.85429125574634 1
4.72468812269331 1
4.95739733929947 1
5.02732514426904 1
5.23362858288601 1
4.78883391105741 1
4.88050616089615 1
5.20650022602299 1
5.09788689666523 1
5.134764677229 1
5.03054909134392 1
4.63512066188233 1
4.90116419919745 1
4.95824642901642 1
5.01611195227947 1
4.94876765979213 1
5.06578895037056 1
4.73566217696658 1
5.20995095365008 1
4.70136556059845 1
5.1130995918443 1
5.29090698385208 1
4.66566204006971 1
5.15199659609209 1
5.20893255364034 1
4.70136397309035 1
5.35440858223183 1
5.46077902631073 1
5.07832318534047 1
5.33647012841555 1
5.05297816658904 1
4.88778314434726 1
4.97706702801406 1
4.70097939159812 1
4.76877954047995 1
4.95871844026788 1
4.98514781774783 1
4.75556471195423 1
4.85691403540586 1
5.30952871012645 1
4.72669461292257 1
5.26346469541487 1
5.04321401503949 1
4.89586079227248 1
4.80765182307631 1
4.98487129632574 1
4.8604254920574 1
4.77811226907434 1
5.03696882002435 1
4.91334654146556 1
4.95354159542958 1
5.0266590583041 1
5.55039365567005 0
5.09367925039339 1
4.7601806556859 1
4.55350833980346 0
4.50912554298689 0
4.67170670722737 1
4.96478945848937 1
4.81760191719268 1
5.27676698651142 1
4.77005218883217 1
4.7974840213054 1
4.88161989124247 1
4.85031612820558 1
4.70784125243859 1
4.72615174429197 1
5.09549136286166 1
5.30824313779816 1
4.97293549594851 1
4.73958721733179 1
4.99300414047122 1
5.04944293687366 1
4.83163169925166 1
4.92408389443558 1
4.78725848083529 1
4.86757550482639 1
4.87007182027051 1
5.06848040084323 1
4.93189713797418 1
4.90655859527489 1
5.26150610416545 1
4.68029361490951 1
5.15808633957896 1
5.07272954684702 1
4.88658548347698 1
4.99358907157067 1
5.04696572040521 1
4.9796090564088 1
5.52177422821058 0
5.43520031482 0
5.15618404782609 1
5.35229610674864 1
4.76934809148243 1
4.95336916858194 1
5.2493653984774 1
4.85936587255666 1
5.02309128801854 1
5.07714291205917 1
4.65047414862416 1
5.0019628132898 1
4.75517929519717 1
5.08162506897204 1
4.98246620930574 1
4.65914635909156 1
5.01919747932001 1
5.38610080492123 1
4.81875469446559 1
4.87726243897069 1
4.57128756970185 0
4.82864270667057 1
4.87456355640029 1
5.06495190646291 1
4.66339668589345 1
5.29036999331102 1
4.64303851693934 0
4.73647022582111 1
4.84837033768372 1
5.35825054085755 1
4.91712967640852 1
4.97840005811554 1
4.75775411411398 1
4.99995220172156 1
5.20209703563736 1
4.99788408980522 1
5.20621959201674 1
4.90260432850356 1
4.87044893818741 1
4.81375060508838 1
5.08722703717241 1
4.96379991159772 1
5.28941450059677 1
4.84761744604762 1
5.03308806052903 1
4.76947305714861 1
5.00436834058707 1
4.9743088841453 1
5.2002231882648 1
4.92447335370682 1
5.03194637478491 1
4.71003837891975 1
5.00612356283406 1
4.80004309259699 1
5.06792361861408 1
4.94737850756696 1
5.09891851579657 1
5.39234214608053 1
5.13670408381981 1
5.08735428786406 1
4.71374518487099 1
5.28479692169207 1
5.13230159221118 1
4.70044666535116 1
5.0698762240294 1
5.17216194435878 1
4.87825273777908 1
5.19916493383941 1
4.83185291908159 1
4.79893862497349 1
4.87286829959387 1
5.03148922213456 1
4.96889731176964 1
4.71286317718796 1
4.90624852390416 1
5.04556402148709 1
5.25253152519209 1
4.9137928539062 1
5.03958768366101 1
4.54390768034358 0
5.24062345594215 1
5.16549084929597 1
4.96094610552347 1
5.27280242816533 1
5.47985498555011 0
5.0700963406081 1
5.00496174507103 1
4.8174909201879 1
4.99530447334623 1
5.30170284281044 1
5.07827736513263 1
5.19984084247204 1
5.01373350650971 1
4.79988703357857 1
5.00126274881261 1
4.64401467938638 1
4.88373114666334 1
5.00012629742982 1
4.88109234183611 1
5.3453960354067 1
5.31464626844446 1
4.90781552350778 1
5.23607974125831 1
4.58473832533687 1
4.90989902305264 1
5.06513563723655 1
5.159994609046 1
4.58340361048162 1
4.65175069360381 1
4.803912213778 1
4.72015758867604 1
5.09695392460472 1
5.01494662857828 1
5.1169646173351 1
5.12977991199885 1
4.71755729811608 1
4.89573086989859 1
5.26362858413693 1
4.94908961069208 1
5.17175604995861 1
5.29546491571248 1
4.8594759199476 1
5.14939702223508 1
5.34608016730418 1
4.87048600927997 1
4.81328594155352 1
4.55578102193664 1
5.40732545019745 0
5.09808381965115 1
5.02721740666693 1
5.26639453931372 1
4.98855391167286 1
5.35329199033751 1
4.90864907952498 1
4.5631637819901 0
4.996966858882 1
4.71423756597407 1
4.90808929505318 1
5.02018771132857 1
5.06598518992667 1
4.5700916298305 0
5.10902081609568 1
4.92276089281013 1
4.86520216514402 1
4.92472566780871 1
4.87049397760667 1
5.12345043654492 1
4.99759073963344 1
4.79992982732584 1
5.12797085812554 1
5.0590323514223 1
4.89598946527833 1
5.2637087137108 1
5.20692838095348 1
4.97505874864614 1
4.91325697560242 1
5.0102414536806 1
4.78856086485775 1
4.89206837240345 1
5.28008148555902 1
5.07912891464232 1
4.89316930877861 1
4.86334332518379 1
4.82855421465293 1
5.30408871673579 1
5.13860894005746 1
5.18280626786384 1
5.06150132511552 1
4.96302117471827 1
5.07289256263307 1
5.0330108241651 1
4.74082974007638 1
5.07507594106896 1
4.98270904020998 1
5.17146744645945 1
4.67195960011072 1
5.15039474894782 1
5.46851658102878 1
5.29440641517197 1
4.99133960407234 1
5.46175395431085 0
4.96342466452161 1
5.18140282627707 1
4.7909094075619 1
4.67106940448035 1
5.26353717587615 1
4.98267513182032 1
4.81438529405079 1
5.10277993128508 1
5.1011162298529 1
5.04782979856934 1
4.84370734069474 1
4.75404023025443 1
4.64189351266906 1
5.20255788511043 1
4.74823946473765 1
4.92197407611319 1
4.9676403961816 1
4.68509516249317 1
5.06202747039044 1
4.68282435295914 1
5.15516226332569 1
4.76001665344075 1
4.90841666093033 1
4.87569874004971 1
5.11166990134178 1
4.9483571908278 1
4.89206158236629 1
4.99601810668072 1
4.88790041650927 1
4.55020283437443 1
5.58123329907716 0
4.95405825860885 1
4.7561953245791 1
5.05028624697085 1
4.99662584922456 1
4.44817704519331 0
5.15924197297526 1
4.8645552104885 1
4.61708889043334 1
4.86728861999145 1
4.70058900812461 1
5.16157552686735 1
5.14939616649678 1
4.84481960016324 1
5.15167104231021 1
4.70124822051908 0
4.88977658330112 1
5.42224384035557 0
5.08612709578483 1
4.98115947677324 1
5.36719160477355 1
5.04245861791721 1
5.36800545663316 0
5.20724538449523 1
4.97152618866786 1
4.92701135835174 1
4.9850844807176 1
5.12858680676066 1
4.76807477378299 1
5.14911762030064 1
5.10470363164283 1
4.82013248417862 1
5.04473862484054 1
5.07811261038621 1
5.6111648934796 0
4.86613596606737 1
5.16389159270118 1
5.44439154530771 1
4.83277811240263 1
4.91126262189411 1
4.88047239972443 1
4.85001718146174 1
4.86865170301327 1
5.12144202835378 1
5.16285505926316 1
4.90663276206313 1
5.26884273402939 1
5.15204384914832 1
4.89969930203616 1
4.86346741315008 1
4.97749753527775 1
4.55467274816091 0
5.06254493894173 1
4.89021560347114 1
4.67993366733925 1
5.27476486520026 1
4.68107886155475 1
5.12855403186365 1
4.80042702393612 1
4.94358265783217 1
5.09393693216137 1
4.95176507067287 1
5.15928697256103 1
4.94367951245624 1
4.79437568786563 1
4.92822641141109 1
5.24186917712374 1
4.82144156829144 1
4.80218517830674 1
5.00290430079 1
4.92926924642651 1
4.76796884808917 1
4.89539954987485 1
4.93054098056777 1
4.83643822844481 1
5.14889696432801 1
4.92710967200792 1
4.62366585189835 1
4.88405741025649 1
5.28578068101248 1
5.09978916780006 1
5.13721890629111 1
4.64285082980067 1
5.1335346136396 1
4.84491218495555 1
5.23869690013418 1
5.06221185676592 1
5.14782013625939 1
4.89396821646075 1
4.68973075372053 1
4.69453325988588 1
5.1353899428197 1
4.91680114202108 1
4.9392983892429 1
5.3069766617195 1
5.21279752448744 1
4.80937743863398 1
5.02550670211333 1
4.97446762799444 1
4.7027031800803 1
4.88052758013319 1
4.7314845847979 1
4.39864315136302 0
5.17199850539105 1
4.98307102536052 1
5.22866391832942 1
5.24407176892666 1
5.33132393093681 1
4.86452270795735 1
5.24813981822183 1
5.02248190129223 1
5.28855338187775 1
5.16707422995497 1
5.05488393273505 1
4.95829647524138 1
4.93647801851545 1
5.39872662308851 1
4.7240151203777 1
5.13169070053057 1
5.05969979016339 1
4.85010981989723 1
5.06084922100117 1
4.96926571948079 1
4.66477407754619 1
4.99577434620488 1
4.82400926197578 1
4.83909798264139 1
4.74535567609812 1
5.06426182450528 1
5.20077443076469 1
4.91721424422803 1
4.93943974498355 1
5.12533507503788 1
4.89897815287395 1
5.05688579293723 1
5.19073007916714 1
4.88973558430141 1
4.98643859245017 1
4.72808140701833 1
4.9339753649072 1
4.98995272958971 1
4.9472498567785 1
5.06530728263941 1
5.17880882706019 1
5.05747484768533 1
5.17980305012441 1
4.87794904335562 1
4.86244093507121 1
4.9077790126793 1
5.25502301401226 1
4.93609398179376 1
4.40978007369432 0
4.9733408517639 1
5.30603051001889 1
4.83792183429688 1
5.29635712229028 1
4.84813908393572 1
4.98187587988531 1
4.61209095670467 0
5.2888195381706 1
4.86852984590175 1
5.32845516854438 1
4.75076431354685 1
5.0085065656573 1
5.10045579006923 1
5.18739011483404 1
4.6716237848033 1
5.0413205999309 1
5.06384076666439 1
5.2042154275441 1
5.19433470723212 1
4.44064081747153 0
5.11974491382183 1
5.00472019875247 1
5.52642931391688 0
4.77345343158256 1
4.98271275955781 1
5.16017159085487 1
4.8889581211794 1
5.18125393808125 1
4.79865249657223 1
4.69358197174866 1
4.85819438881299 1
5.04467063003566 1
4.41552611710445 0
4.80518865733975 1
4.80403709375566 1
4.97375080950373 1
5.32028366025375 1
5.31955722860927 1
5.44046711160613 1
5.31558328406781 1
5.15961994062748 1
4.89463399331505 1
4.61641209423991 1
4.93859553012649 1
4.90203954298453 1
4.78082147992857 1
5.36703859530127 1
5.41048866251897 1
5.21563961057141 1
5.05645385402601 1
5.04531963350822 1
4.94922953357782 1
4.62600190626883 1
4.73560188854909 1
5.27544482744626 1
4.86472824412203 1
5.17899379307894 1
4.7768232041903 1
4.94960158095811 1
4.71222504487527 1
5.00106717803859 1
5.25683245313432 1
4.80781029179822 1
5.05143185898048 1
5.03923775131994 1
4.85507117338212 1
4.78406275559903 1
5.28657479174582 1
4.81610678129215 1
4.86301261814677 1
5.29426846503128 1
5.1007812892029 1
5.34252711342477 0
5.254083494642 1
5.03305540574172 1
5.13132243887941 1
5.04038592215943 1
4.93239030243408 1
4.72003094781619 1
4.85298928176361 1
5.14699158438214 1
5.14558959142739 1
5.10076727353235 1
5.16076277156919 1
4.87458503691585 1
4.68904177255055 1
5.46696390174668 0
4.6251921663158 1
4.87568633133826 1
4.62235462984918 1
4.79848432454174 1
4.89174172242231 1
5.14583052480665 1
5.07112834978017 1
5.47637277413486 1
5.21283386337702 1
5.01149278428279 1
4.96469585747162 1
5.0973106716968 1
4.94026340094211 1
5.05015580647223 1
5.18151531732176 1
4.69407601784569 1
5.21678656842526 1
4.68016345384003 1
4.67671958877661 1
4.82090028558729 1
5.10684688013769 1
4.84254010463549 1
5.34467413861058 1
4.99558434109231 1
4.67661315231145 1
5.04956747763295 1
5.16590935715243 1
4.92371973642833 1
5.13744081625552 1
5.12578077391729 1
4.9059040429537 1
5.03004487058085 1
4.84842377654892 1
5.10860963499965 1
4.60577033524126 1
5.00415555520266 1
5.22996521960799 1
4.83562721061928 1
4.83176569618514 1
5.14117389344702 1
5.47778686912346 0
5.1191741077171 1
4.51776328032358 0
5.30843524085967 1
4.6345021954993 1
4.76152706066022 1
5.10587214093069 1
5.06866859615049 1
4.72080194717144 1
5.1691171387896 1
4.76522578212002 1
4.72526236360643 1
4.389138966644 0
5.28910863534276 1
5.1762125918418 1
4.85965785823766 1
4.93554443701063 1
5.03631892429222 1
4.81823334064672 1
4.79198391571933 1
4.98012285955951 1
5.13661518689886 1
4.93946227427531 1
5.17942994957289 1
5.27837386455485 1
4.76707432809518 1
5.02187966223168 1
5.24557093099008 1
4.73604627088464 1
5.29971515586406 1
4.63127459833242 1
5.02615513480425 1
4.96423875889605 1
4.93287811712421 1
5.40263063024509 1
4.93766605824469 1
4.76899097665517 1
5.06748337229357 1
5.13053900901258 1
4.91431824382128 1
4.75179681280709 1
5.11419469533949 1
4.61670901729667 1
5.15062582027928 1
5.0137840383794 1
5.11887033808495 1
5.08184570935298 1
5.06447226362692 1
5.09544193076494 1
5.1036226410729 1
4.69360688133058 1
4.98010345451954 1
4.74663686037651 1
4.79793582001694 1
5.73500965227444 0
5.15789292409297 1
4.9873110077165 1
5.09279578012296 1
5.17462979513625 1
5.06223929638664 1
4.62294669084946 1
5.00053551271078 1
5.16364380928063 1
4.8821137984558 1
4.87891734183931 1
5.13272135618263 1
4.94299974232689 1
4.94821687992183 1
4.87604328943701 1
5.28288488436938 1
4.93396158326727 1
4.65022472962602 1
5.50136447954341 0
5.17517020040728 1
4.88934741356753 1
5.03708625622499 1
5.29700227190486 1
4.91725726166945 1
4.66059256972399 1
4.86928926941895 1
4.95651294129229 1
4.73908289596048 1
5.0118812653499 1
4.91949031697203 1
5.08178313028125 1
5.15619825749308 1
5.28731608241172 1
5.09373010426586 1
5.30407020541218 1
4.97534427652263 1
4.96341163917689 1
5.19053283679648 1
5.06725690045306 1
5.2679738885506 1
5.07015633001413 1
4.90405936418413 1
5.10943599682257 1
5.22887693978456 1
5.38784934431634 1
5.55959584816199 1
5.17429693608536 1
4.97014728425101 1
5.0894712713905 1
4.80870875116438 1
5.03096110860878 1
4.94748279328632 1
4.85726637011602 1
4.91192003771185 1
4.96760765761329 1
4.90431877706421 1
4.94772922847791 1
4.78034983220486 1
5.06619106525322 1
5.18529124822807 1
4.99421783304155 1
4.67288939031262 1
4.72390725789516 1
5.1050838233323 1
5.03434786521237 1
5.22431261440992 1
4.97934866993584 1
4.66933032995708 1
5.08318661836002 1
4.71062864196774 1
4.75549979409823 1
4.88009755792172 1
4.9104694778607 1
5.11761615704059 1
5.24578672993058 1
5.05409863692648 1
5.07173175634198 1
5.05889974016557 1
4.82284888288005 1
4.87775557426549 1
5.2148966406164 1
5.09380220993482 1
5.23797638495429 1
4.6022466427684 1
5.27034332327507 1
4.76170893341431 1
4.81639757174905 1
5.10019454876404 1
4.8188443266756 1
5.36307994696117 1
4.4902276777281 0
5.04476534624126 1
5.19346949276251 1
4.81774197706044 1
5.04243178093232 1
4.89114695786851 1
5.05725481511725 1
4.83377329524501 1
5.08728728051767 1
5.20949100992396 1
5.03014544883752 1
5.07812656551135 1
4.95844042635495 1
5.55268236460693 1
4.91845698566238 1
4.58027369994617 1
4.99849332506019 1
4.95435875424326 1
4.83116421736253 1
5.17564959740143 1
5.3568616061695 1
5.02527210930878 1
4.99387243751525 1
4.9716303685674 1
5.17973290417271 1
5.14386909034814 1
5.02612030826355 1
5.2425393170773 1
5.23698758368029 1
4.51406911386546 1
5.38144382805635 1
4.91022235171878 1
4.86275890350947 1
5.13717842032993 1
4.8827712619747 1
4.76425711279657 1
5.1657381723561 1
5.35740922626214 1
5.13976037936911 1
5.14670459163435 1
5.22732732412849 1
5.04030786749575 1
5.39579562632918 0
5.14967432878068 1
4.41547392794412 1
5.16795987103206 1
5.06656137673972 1
5.08830748669951 1
5.06961156415177 1
4.8036450029785 1
5.02875436491781 1
4.72024997569917 1
4.90441063182086 1
4.95086635399179 1
4.9518456149297 1
4.99033815558656 1
4.49159265646583 0
5.08290185655891 1
4.72606397826096 1
4.94532571658764 1
4.83986061099273 1
5.35397720993799 0
4.84036587571272 1
4.90218136189841 1
5.08057992827692 1
4.95592896199825 1
4.96094252995466 1
4.92730341561487 1
4.75242686296266 1
4.89629094937323 1
4.74936967993009 1
4.77555243013554 1
5.07066536686217 1
5.10646100833528 1
5.07876490302406 1
5.09864572019548 1
5.04674775000385 1
4.90171935792918 1
4.93221628339548 1
4.86371659014771 1
5.17011810904267 1
4.89934112162916 1
5.15765918894828 1
4.99576046693954 1
4.64298112531827 1
4.88490023857969 1
4.53153093676634 0
5.08470359254585 1
5.07785718020624 1
5.09904845963158 1
5.44627912698016 1
5.15386971274347 1
5.04009581919206 1
4.61670979899227 0
5.17457527570693 1
5.04375331504457 1
4.75022370540478 1
4.66893555355693 1
5.24591665642448 1
4.94706284227673 1
5.10839327355045 1
4.88206218528574 1
5.11243016649969 1
4.85085103890887 1
5.15718357384512 1
5.13177171530819 1
5.26244497922975 1
4.82385450172867 1
4.73002004186134 1
4.84902573435507 1
5.040380974096 1
4.77014343535602 1
4.79807027830589 1
5.0050719960684 1
5.00161616938363 1
4.8017172594197 1
4.65910545160584 1
4.71957018288885 1
5.08418464767871 1
5.21957336431276 1
5.03168509952926 1
4.75327186804108 1
5.23313658014034 1
5.26636724855589 1
5.25151064324134 1
4.96688769192014 1
4.87221591096745 1
5.20093440504842 1
5.33451654739114 1
5.12386808170558 1
4.85571126280938 1
5.28445080286478 1
5.48501263981697 1
4.60603725441646 1
4.71328926822363 1
4.99730653053621 1
5.1789984609271 1
5.01322961841479 1
5.40041631702988 1
4.87173340409737 1
4.41628704939344 0
5.30870756607374 1
4.89166823331988 1
4.96407740160127 1
4.62426509955627 0
5.03768371935651 1
4.9245457955329 1
4.91407460048506 1
5.08676054181741 1
5.13471516470908 1
5.24416637027884 1
4.86873965445545 1
4.95987692685743 1
4.87785974208711 1
4.80112384065928 1
5.14266962000593 1
5.27858104209882 1
4.80957849892072 1
4.76156758161364 1
5.02722237151383 1
4.82585817479959 1
4.83657658892823 1
4.8843311598916 1
4.96746810748086 1
4.58813938875715 1
5.10341565738295 1
5.17712018704369 1
4.96652156858252 1
4.82109528005096 1
5.18011598441719 1
5.3654927714425 1
4.98048059723682 1
4.83184670021839 1
4.90798447610689 1
5.12832203034443 1
5.13898215150261 1
5.32454906948054 1
5.30715404905125 1
5.12020935432824 1
4.90466181007943 1
5.04813748641801 1
5.28432757557501 1
4.97611458577665 1
4.60441112322013 1
5.13884856166436 1
5.01299323850435 1
4.73611648644104 1
4.90649660785323 1
4.83312058035578 1
4.7698461782043 1
5.15261890841914 1
4.88132072214636 1
5.00192506108463 1
4.57823935708481 1
4.71391433528724 1
4.88329131086175 1
5.14702088387113 1
5.15106990205884 1
5.123290448017 1
4.95534579800278 1
5.29303811488619 1
4.93852895894986 1
5.41510603412345 1
5.32802233246802 1
4.9185620244985 1
4.98618263594322 1
5.27347612903582 1
4.98945247143912 1
5.10464451872375 1
5.05901757021046 1
5.11250466830873 1
4.66368578438944 1
4.59282026030556 0
4.96891028125625 1
4.91077974443236 1
5.1887064161772 1
4.81393872657099 1
4.65767056659179 1
4.71440289225034 1
5.13713567641052 1
5.11474524752004 1
4.82200211760866 1
4.78009815185383 1
5.37450852365683 1
4.98247894952241 1
5.01036295712121 1
5.09925247355868 1
4.80590621992326 1
5.08815945356252 1
4.56715667766691 1
5.27156671215669 1
5.00072271658527 1
4.72969972258874 1
5.01915625820046 1
5.03100070951787 1
4.57275330696939 0
4.94542112577041 1
5.21967369419218 1
4.82081610778825 1
5.03215463663481 1
5.15856950638374 1
5.07128824976922 1
4.9883855589401 1
4.79744515992101 1
5.02410852518408 1
4.89500124238653 1
5.07771864294563 1
4.64824193238077 1
4.75826672260999 1
4.9854163783526 1
4.84266477776015 1
4.94811616823315 1
5.09926716521727 1
5.19739179589631 1
4.72096235814027 1
4.94016456865214 1
5.09395712798281 1
5.2280270912055 1
5.01032824641167 1
4.93369664299696 1
5.00308890060407 1
5.28704586896623 1
5.07709809484748 1
5.18437849490145 1
5.2013314207767 1
4.91473819490544 1
4.89449222606413 1
5.07967012141648 1
5.0357879619374 1
5.43971250520036 1
5.07872338827466 1
5.03845105765775 1
4.78381068132159 1
5.13336656765448 1
4.855999988773 1
5.14059640417698 1
4.73255665051911 1
5.04741895194819 1
4.65895077049007 1
4.79828528012758 1
5.07130597098755 1
4.97993947574194 1
4.5548938160013 0
5.28181516371067 1
5.01384025139348 1
5.35602943501653 1
4.98109656354031 1
4.99812729032195 1
4.91096202155275 1
4.82590332575478 1
5.16227154084534 1
5.07083736831382 1
5.26979666349735 1
4.46318799725439 0
4.93490736030312 1
5.17354376460297 1
5.38557494848609 0
4.82747542770416 1
5.29069700719021 1
5.03430464722308 1
5.01120757750662 1
4.85555804027374 1
4.9695266282201 1
4.95520712738648 1
4.83040245432839 1
5.1587448727332 1
4.93234369766498 1
5.0443749719715 1
4.82556122255311 1
5.5441700639966 0
4.79384632960643 1
4.96788846077455 1
5.02958086480503 1
5.27893133631593 1
5.24613945657523 1
5.37413390393059 1
5.08854356276468 1
5.09879581884568 1
5.11628909764428 1
5.30175135297944 1
5.14893992776811 1
5.21825146332285 1
4.97172928169825 1
4.83833119908454 1
5.01123294121287 1
5.13061924695192 1
5.042805746661 1
4.91135832632811 1
5.16033286692235 1
5.04672170965344 1
4.53512068828267 1
5.02475340321924 1
4.89588959265589 1
5.23127373807401 1
5.09634382535845 1
5.12284159889419 1
4.90911670444317 1
4.65353081198699 0
5.06065472096293 1
4.90892193596457 1
4.96226704583391 1
5.04949926055583 1
5.15270709018654 1
5.12384378771212 1
5.25779524030054 1
4.68463456951487 1
5.09652072130038 1
5.18974380688314 1
4.4978379621068 0
5.24977091747394 1
4.74351731147692 1
4.95895824425807 1
5.10377330113524 1
5.03541300722653 1
4.91442535608217 1
4.80144897385221 1
5.23067305789004 1
4.91409539071535 1
5.10746613872567 1
4.92433279821458 1
5.6479706477398 0
5.14453402002293 1
5.06689981392729 1
5.10249937912533 1
5.23601173729621 1
5.0805181214712 1
4.61921859860906 1
5.33892789184402 1
5.04328387513663 1
4.78981195827228 1
4.99767269910405 1
4.55932154480592 1
5.28204876868784 1
4.94164888371252 1
5.15145950795454 1
4.56261698350366 1
5.07820133355686 1
5.06820816110502 1
5.34690201210931 1
4.72222116092752 1
4.75649709944839 1
5.03518655285133 1
5.09760186221219 1
4.80587020566154 1
5.25965782792395 1
4.74556067665792 1
5.08220921603125 1
4.88594425877301 1
5.18456868380192 1
5.24523703832211 1
5.14808967283471 1
4.55962300596685 1
5.11805456771251 1
4.74363585438949 1
4.72414525481065 1
5.22039674820757 1
5.06583830606414 1
4.50065820196676 1
5.50389875972163 1
4.87739854308726 1
4.98795138410807 1
5.01869992441986 1
5.14314519131871 1
4.84819659731973 1
4.99363125490883 1
4.97046756945528 1
4.9471139247093 1
5.20271974572445 1
4.70929203671116 1
4.77851314754926 1
4.86585823401426 1
4.96059476193197 1
5.03251235715188 1
4.86497547479352 1
5.15425720611907 1
4.80339814506321 1
5.09823541649749 1
4.97395536628603 1
5.24735467221854 1
5.34957626894631 1
4.89966677367889 1
5.56603380443573 0
4.49523597105924 0
4.80043863564624 1
5.52711861931275 0
5.41061899521391 1
5.18502085926376 1
4.74283847749295 1
5.07041539527529 1
5.02366158050907 1
5.09793569669492 1
5.08732365777381 1
4.94437806897283 1
5.08074529730888 1
5.28907300716223 1
4.88045197194466 1
4.73704547798056 1
4.93673525361545 1
4.86766661789915 1
4.63836271221823 1
5.28164534032131 1
4.9284956140598 1
4.51610317773215 0
5.36574323999897 1
4.86082877627959 1
5.13169600350819 1
4.52890808108407 0
4.94220592942223 1
5.07529636333231 1
5.06428707733719 1
4.86383530424691 1
5.19956734978971 1
5.04056997152106 1
4.62060127595398 1
5.23974694496198 1
5.23768898637175 1
5.06562929067161 1
5.07781337045537 1
4.73660962006983 1
4.82939972227569 1
4.89781887088832 1
4.97755872617404 1
5.41797032278642 0
4.73328099373195 1
5.36592957438265 1
4.4152807967038 1
5.31087419796263 1
4.79357735471203 1
4.88174036232201 1
4.62291718215825 1
4.65507843431272 1
5.48863809328548 0
4.84023716775069 1
4.83033442559138 1
5.34000467441009 1
5.02325385067846 1
4.58141401238635 0
5.35049077485503 1
5.1071643360847 1
5.11802960844232 1
5.08622047475655 1
4.65066038020623 1
5.08198219423505 1
4.78616182682503 1
5.10370380603152 1
5.27711221771481 1
4.94125996707779 1
4.69058962257272 1
5.17082131622197 1
4.95542848418467 1
5.17563394227389 1
5.10887906538975 1
5.14357161996926 1
5.46521871495723 0
5.2859268946515 1
5.13988314580482 1
4.6163383329838 1
4.94350024206481 1
5.12263576652918 1
4.97443739194138 1
5.24716464235668 1
5.27089426623589 1
4.95568155938853 1
4.9601573745694 1
5.43457678017009 0
4.82203553658691 1
4.63477362394359 1
5.7249640957832 0
5.07028846816865 1
4.79539414527482 1
5.06854433686738 1
5.2313914603042 1
4.76790261024269 1
5.03582283570425 1
4.88284494163269 1
5.47038765594081 0
4.92559789875307 1
5.13253183004553 1
4.64350335021575 1
4.48281496360646 0
4.94848726088474 1
4.78310634940087 1
5.34389478075279 0
4.81489563894976 1
5.13642857760788 1
4.62037321893276 1
4.8848799746388 1
5.1978359149647 1
4.94815692726057 1
4.93570973555364 1
4.71571939674632 1
5.36902596753515 0
4.76674145058588 1
4.86738527332468 1
4.80239001033601 1
5.14081118468609 1
5.22285367161978 1
4.67168088432924 1
4.92830504774136 1
4.87312806587609 1
4.91282607807502 1
5.18696534352694 1
5.28225436642147 1
5.40422104658782 1
4.80485627312947 1
4.75092107839053 1
5.49173325700743 1
5.44810856183154 1
4.77389319831013 1
4.99526402892779 1
4.67207041006611 1
4.76978307513803 1
4.35231702974874 0
4.8713982491647 1
5.31406337095251 1
4.72543725052139 1
5.16812602436514 1
4.78459725218716 1
5.14870740898271 1
4.89220793203348 1
5.11491707179585 1
5.10412770669531 1
4.50534524164973 0
4.90177835809652 1
5.21234340071152 1
4.77805815969199 1
4.79642657620581 1
5.42529488054806 0
4.77849124628476 1
4.91555455425157 1
4.82018539417135 1
4.65215299919529 1
4.97487466245327 1
4.86934668980511 1
5.09217787224459 1
4.81140065470708 1
5.16152407895073 1
4.83852706560022 1
5.01712390929531 1
5.0150642000344 1
4.71170833005463 1
5.24972199218411 1
5.18507956061547 1
5.30116171678124 1
4.86009375149663 1
4.97680143709999 1
4.87110149957665 1
4.91347688976039 1
4.41004748520922 0
5.20798909780952 1
4.64062625351452 1
4.47571723811899 1
5.11776865904539 1
5.03670027812831 1
5.16507724341252 1
4.98882852846736 1
4.72375072141294 1
5.19886211508811 1
4.60901163004183 1
5.51448924906213 0
4.53323050810994 0
5.25400656804032 1
4.88041218207155 1
4.75854173033716 1
5.27787100606561 1
5.1831864025634 1
4.77692057356767 1
5.18756308367989 1
4.95135057267094 1
5.29869728476346 1
5.2996445219184 1
4.9056706551125 1
4.95813806284955 1
5.11300970588195 1
4.96427719226651 1
4.79503705751125 1
5.19321174643863 1
5.25138565077667 1
4.79881412200209 1
4.91720719729568 1
5.13780095171266 1
5.03371497605168 1
4.75805541503277 1
4.79523758581978 1
4.98198954502611 1
5.24672209455241 1
5.17969783375918 1
5.06344790956391 1
4.84202972282415 1
5.22014875503928 1
5.14173618663711 1
4.95680848261104 1
4.82122798455568 1
5.40415819282818 0
4.88348941259147 1
5.55896419004021 0
4.92468103742508 1
4.92623768814087 1
4.84471182514777 1
5.20885263692626 1
4.77095945022039 1
5.33233425376855 1
4.62342350024857 1
5.18158477937467 1
4.85462228074176 1
4.94417919970795 1
4.76446408623837 1
5.10336783703194 1
5.38910252178415 1
5.04243272938927 1
5.25218015933881 1
5.06567967604435 1
4.70833646322427 1
4.9226830992101 1
4.77923834635638 1
5.36633951261361 1
4.73215055674644 1
5.37841718522593 1
4.63737338064935 1
5.17726554467765 1
5.53722401916309 1
5.07288108169892 1
4.9949080390141 1
5.19263725306572 1
5.16110399826758 1
4.69928233424282 1
4.88821875793608 1
5.23799411683059 1
4.97283700961161 1
5.04013919952177 1
5.1026256818537 1
5.02085636126056 1
5.27550189939755 1
4.86903533547886 1
4.96693140616661 1
5.13689298080859 1
4.91728388028555 1
5.15038534306628 1
5.09390075182985 1
5.18345061416655 1
5.04326288707 1
4.81013362573756 1
4.89133863831121 1
4.56983022145248 0
5.01280253608925 1
4.88568555302046 1
4.88365691302506 1
5.46653222684467 0
4.96843031937274 1
4.72147788472568 1
5.09492866764631 1
5.07372976605884 1
4.96887293883056 1
5.13165168777586 1
4.75566555911698 1
4.62630054938236 1
5.25027325701642 1
4.96011645752956 1
4.81148776772653 1
5.23555774117507 1
4.9842650440401 1
4.91855352740954 1
5.3320532264905 1
4.66976553288754 1
5.21994718045686 1
5.08186101126619 1
4.86154232292051 1
4.72475560219018 1
5.50533930151564 1
4.87468411525292 1
5.07722139219031 1
4.79529708678791 1
5.36859014101015 0
5.11430936753553 1
4.80296288215486 1
4.82313578430179 1
5.22550035581184 1
5.25507322848392 1
5.13195415346772 1
4.67551210923003 1
4.92084112398601 1
5.06876688869764 1
4.59975275201662 1
5.09545964249084 1
4.90592720912581 1
4.96543938645711 1
4.61379174280745 1
5.02759447706504 1
5.14046846686926 1
5.02543678628105 1
4.93427105859281 1
5.20100571472959 1
4.9788372038004 1
4.71251009211362 1
5.02206196527677 1
4.54520951750295 1
5.09750475923493 1
4.87521913500402 1
4.73674468762342 1
5.45897152786507 0
5.25677953870315 1
4.91808333077505 1
4.78898031327548 1
5.04703194382565 1
4.80603540942986 1
4.81725873342482 1
4.8416030924948 1
5.05376956497532 1
5.11743160191591 1
5.04022982436853 1
4.71119003675267 1
4.93082238768284 1
5.14125004215744 1
5.17423566700522 1
5.13587085259539 1
4.70814602991863 1
4.9571928937678 1
4.94422641694059 1
5.28448798112836 1
5.06534345524613 1
5.10584957927542 1
5.14543995494015 1
5.03606993250695 1
5.33175833937311 1
5.24370132854058 1
5.04346529320033 1
4.57441994455504 0
5.15600649736828 1
5.08036845171461 1
5.12105205473174 1
4.50564116913591 1
5.30557129365289 1
5.33895014859047 0
4.78916239495959 1
5.06106885131875 1
5.17030034678278 1
4.7293851014167 1
4.84882893226398 1
4.53681250393444 1
5.19683446819292 1
4.8137825442301 1
4.79418083061662 1
5.01095140922624 1
4.91217347599406 1
5.15815524850505 1
4.68039515803897 1
5.42222351092888 1
4.68852541660776 1
5.06512442764085 1
4.95156027972989 1
5.00300309550234 1
4.79599057212079 1
5.23978720538965 1
5.08617185770962 1
5.19995211400558 1
4.94432925345958 1
4.96476698087625 1
4.87590666347057 1
5.3847126902688 0
4.86380417297761 1
4.79620413055929 1
5.37476042595573 1
5.29534906439428 1
5.03129258249561 1
4.93901947869389 1
5.52717291834043 0
4.42720752551674 0
4.80872983746849 1
4.84877817254308 1
5.15628674791297 1
5.00682821100883 1
4.82916866206576 1
5.08348483897003 1
4.87737211234347 1
5.12088423601662 1
4.53757403757081 1
4.98162609244189 1
4.265870644561 0
4.84316802678756 1
5.25047537554414 1
4.7628818719314 1
5.17920031537365 1
5.05152376139592 1
5.07776931785615 1
5.12394125514962 1
4.89512800464575 1
5.25807791649308 1
5.06489558459172 1
5.15699384551873 1
5.12688394567618 1
5.05552488674962 1
5.40630721495343 0
4.89572936284002 1
5.03258876923796 1
4.80604877748599 1
4.77514210897086 1
5.03563019345181 1
4.87784924904977 1
5.10849690207673 1
4.9586769138125 1
5.10081935416673 1
5.16506763733111 1
4.92335224054865 1
5.09243415718439 1
5.11750753928399 1
4.73507092889807 1
4.73404140929778 1
5.43962639965684 1
4.89667659221077 1
4.88742257783954 1
5.11111026283625 1
5.15382368031691 1
4.61295115265879 1
5.19552202101468 1
5.3421359309364 1
5.25060396689449 1
4.84534262919587 1
4.71542159531482 1
4.74173616720019 1
4.75329768030391 1
5.09411848125562 1
4.97273778957296 1
4.85017975172911 1
5.24015320207894 1
4.86643540830366 1
5.1857156391802 1
4.89200902172714 1
5.30507182251144 1
4.62403033334998 1
5.0557878045229 1
4.79247322144485 1
4.88892611754026 1
4.90486644367624 1
5.07259280139661 1
4.79474048406536 1
5.21502617564719 1
5.14129585070109 1
4.92181809783763 1
5.22508576665515 1
5.15412830201677 1
5.15708574030905 1
4.891986316523 1
5.16311706372668 1
5.09094701456967 1
5.2960456258476 1
5.09681742082347 1
5.17604502514821 1
5.09421173812578 1
4.46204971885725 0
5.0920740552266 1
5.25862040294144 1
4.91803983172646 1
5.17431462788098 1
4.65039613373534 1
4.63432630789866 1
5.25244488545078 1
4.93102220370671 1
5.37315267425656 1
5.13772962509261 1
4.90471634406772 1
5.26088688897444 1
4.92879747718478 1
5.02714047635198 1
5.24035972235963 1
4.6786244971004 1
5.16228234198525 1
5.38813504067119 1
4.90474004385131 1
5.17953182875994 1
5.51465388931419 0
4.78973133152385 1
5.11261506327102 1
5.73552198402108 0
5.18494515362622 1
5.07948521321069 1
5.23471217868147 1
4.65119248163251 1
4.90198531913075 1
4.88458943131149 1
5.13535575949391 1
5.09172783998845 1
4.73687004931119 1
4.80792696402506 1
5.2176792579903 1
5.07647200644302 1
4.94417864672925 1
5.00353254476885 1
4.98438845770571 1
5.10116394575704 1
4.90464382017695 1
4.9126741588208 1
5.00132957646807 1
5.05768929068402 1
4.97894278438644 1
5.19856221409463 1
4.75624233602173 1
5.01056998045052 1
5.1986893017659 1
5.16066234985199 1
4.93766158089017 1
4.97676859637498 1
5.10305718338579 1
5.06544152699031 1
5.01507419508281 1
4.97201884485776 1
5.25200370393049 1
4.80468660821475 1
4.78719098962961 1
4.8541015542254 1
4.94955242082913 1
5.09829441456269 1
4.61325894538975 1
5.47087724512133 1
4.89783659725655 1
5.1002111807701 1
5.10924224505334 1
5.29293495613905 1
4.64802667671284 0
4.74224301961033 1
5.02759200968294 1
4.80780446760149 1
5.1066400513082 1
5.14060896063995 1
4.8558885955234 1
4.65285016420977 0
5.06570434668587 1
4.8947311933333 1
5.19108307619123 1
4.63501235345097 1
5.45525933910068 1
4.92898154002963 1
4.76529520547209 1
5.23218780516512 1
4.95572697319655 1
5.03708336491906 1
5.00172677205602 1
4.77952628803822 1
4.70346655529948 1
4.94048307717125 1
4.72787962083097 1
4.64503940415518 0
4.89976075432493 1
5.02219671401547 1
4.7029580056562 1
4.86294818331966 1
4.77649651186371 1
5.04470389388181 1
5.00513704983795 1
4.99567219023785 1
5.14142239841932 1
4.87475398960405 1
5.02244677324634 1
5.05559798461333 1
4.96920589768577 1
5.13863378071004 1
5.04432833050976 1
4.70167205214058 1
4.72110087348449 1
4.8751860710694 1
4.80546715239261 1
5.22176298422597 1
5.12650799341067 1
5.20431118049716 1
5.07953337815172 1
4.50017683467759 1
4.83980355071134 1
4.77704683913268 1
4.81693469276378 1
4.92783051068508 1
5.06837562994889 1
5.11983863850185 1
4.96779507546323 1
5.04316085564829 1
4.94930463296602 1
4.62306628739287 1
5.11924899781609 1
4.928434060037 1
5.05087776033327 1
4.82413843668449 1
4.97880012043121 1
5.10329021802968 1
4.54179639401039 0
4.49738447883114 1
4.93931297737815 1
4.83389953522702 1
4.93860391013563 1
5.17033228951325 1
5.19810893021086 1
4.68597990460308 1
4.85511441976013 1
4.80618691954132 1
4.81531187676813 1
5.09845300107298 1
5.04122769085977 1
4.93321478351069 1
4.93608965434359 1
5.07669854068984 1
4.77952723101131 1
4.90736218019209 1
5.28102846219704 1
5.04126572539128 1
5.12257249094636 1
4.95121925437653 1
5.08773647464348 1
5.23925634823689 1
4.92355106810589 1
4.89371701761414 1
5.02907537781979 1
4.97303424234177 1
4.74110509321496 1
4.87437571275897 1
4.70161538703704 1
5.01967495008079 1
5.04038677057641 1
4.63230950027534 1
4.87759630401592 1
4.94340116752736 1
5.15116626944653 1
5.05186282031083 1
5.07223688789098 1
5.08709620374295 1
5.10564066761374 1
5.443833581395 0
4.88863949872003 1
4.90271911144805 1
4.964572613724 1
4.91569679742605 1
4.54266854456343 0
5.17669521548597 1
4.9181518341304 1
5.11915450076679 1
4.73702094067571 1
5.17438810999317 1
5.59908813860366 0
4.94246810274907 1
4.64171883505327 1
5.34130955782051 1
5.17384009153731 1
4.78267039076889 1
5.08206849907597 1
5.08986102971304 1
5.24082573462557 1
4.96526986069234 1
4.81472840447395 1
4.82476244986766 1
4.87331696505493 1
5.12814150632729 1
5.27259816748186 1
5.24924274913009 1
5.06654772222957 1
4.82483627007416 1
4.81561982814259 1
5.16257926687265 1
4.73131735463136 1
4.54555453828621 0
5.0849165345728 1
5.00036825333742 1
5.77236677432919 0
4.8631204504277 1
4.6545819515436 1
5.00277655004195 1
4.97218226163062 1
5.01474249263808 1
4.90049457961727 1
4.86471006679498 1
5.2923657784402 1
5.03543848650296 1
4.92197695108437 1
4.98213232921969 1
5.41215388774536 1
5.07167754238204 1
4.92124712948928 1
5.58731489111312 0
5.04096324653658 1
5.37981128233203 1
5.11641718638131 1
4.94650457957569 1
5.03623725976559 1
4.89176391209605 1
4.90221622041405 1
5.35602380385625 1
4.88265202923985 1
4.85169803933232 1
5.11935607682226 1
5.21149887534745 1
4.67321308749413 1
4.70033495755248 1
5.24433711363846 1
5.6493702485186 0
5.14884086993801 1
5.05308470748662 1
4.82813831358069 1
4.88413887327517 1
5.20447223493192 1
4.61620981091939 1
4.93836457524784 1
4.98002182368178 1
4.95187343520296 1
5.28453456193556 1
5.23502476460408 1
4.99808446325877 1
4.94110671173446 1
5.21875497619191 1
5.03553427111544 1
5.18944521338168 1
5.42314675324508 1
5.2730309201402 1
4.82836496499614 1
5.0297287228515 1
5.05987611466106 1
4.54326504686458 1
5.73616911064868 0
4.79426225945592 1
4.67024466948395 0
5.15490259168641 1
4.69375746551098 1
4.43567016337777 1
4.94692363747932 1
5.07750376401596 1
5.20310538298615 1
4.99612610849936 1
4.94470680999764 1
4.83270342652305 1
4.87463006046689 1
5.12871610341699 1
5.1743210742174 1
4.78794211882127 1
5.04878331013284 1
4.93350883348745 1
4.92044501423965 1
5.2264981471661 1
5.11224407447822 1
4.93649456793997 1
5.47388640919774 0
5.01259046098554 1
5.38447606085233 1
5.10467982518157 1
4.65441768694123 1
4.7132421446126 1
5.13761908975049 1
4.82765355852521 1
4.85255595481416 1
5.04965591400185 1
5.11797815519887 1
4.9907662668565 1
4.6989462136113 1
5.2596640585506 1
4.7482753244829 1
5.26791702241016 1
5.07307541680347 1
4.94083712722751 1
4.96682476587457 1
5.00210088498701 1
5.20116191242043 1
4.89118965355719 1
4.78558712803586 1
4.77491269951832 1
4.98831545851043 1
4.66602081309892 1
4.69948761613935 1
5.00077376204231 1
4.77425383027427 1
4.99386603353925 1
5.02585120066332 1
4.90124347258633 1
5.11024114063051 1
5.13719051029003 1
5.20436364112922 1
5.10258347027448 1
4.76862275740358 1
4.80431039857103 1
5.1821632789166 1
5.13801829610329 1
4.91771006048382 1
5.08260500687466 1
5.15365395398407 1
5.02204061435283 1
4.96501160098972 1
4.95365835287178 1
5.21768261510196 1
5.24700745572533 1
5.07876084802865 1
5.04668740837498 1
5.1978824670934 1
5.09663441871889 1
4.96514900988098 1
5.316552498342 1
4.97880108304937 1
5.0515143922396 1
5.31585477431833 1
4.84354442974675 1
5.06330510473746 1
4.77658672163142 1
5.25099105124383 1
4.83867176701545 1
5.27318373142432 1
5.20635731099222 1
4.9229922814476 1
4.77162774359938 1
4.7844470467292 1
4.59436448861621 1
5.29956609993488 1
5.31448725205332 1
4.53965894868286 0
4.97321500475396 1
4.94462785116452 1
4.75542624293264 1
5.00761983198205 1
4.98722231923 1
5.43645044600392 1
5.3295562643791 1
4.80911367498788 1
5.05192630647103 1
4.86548120302632 1
4.98344334294377 1
5.41268700211517 1
4.8961337834038 1
5.04779541860843 1
4.57530591284444 0
4.51825659287254 0
4.86823793206681 1
5.02120029100372 1
5.12409965746185 1
5.11613546954125 1
4.67704560996704 1
5.27991826135103 1
4.79572309058874 1
4.85968941353149 1
4.8996486150301 1
5.37416962649037 0
5.18844339112343 1
5.2093947750106 1
5.03783963230769 1
4.90903852706982 1
5.00622877046528 1
4.89938949553417 1
5.02037090859078 1
4.82939060367363 1
5.15583399376276 1
4.83354379508642 1
5.0253052068097 1
4.87604622515102 1
5.33155096794003 1
4.98707324896943 1
5.16204767970572 1
4.84982740734325 1
5.33089084581183 1
5.12891973655801 1
4.96559776957871 1
4.84088310262593 1
5.20155413700624 1
4.74504302220329 1
5.05464904486167 1
5.14184594540299 1
5.02676947730166 1
5.12166679692718 1
4.68751723488756 1
4.82630647529339 1
5.03942972510816 1
4.81823836905432 1
5.23814871479056 1
5.15657542062237 1
4.97988727001154 1
5.09446827866664 1
4.87201819764684 1
4.90853815285702 1
5.44948580145487 0
4.85376524069226 1
4.93863215902742 1
5.2425483185946 1
4.82266831595441 1
5.16035526735935 1
5.21147327725101 1
4.70637442941662 1
5.29854664435889 1
5.19956726193204 1
5.05935751698192 1
4.61673677235128 1
5.04855379507452 1
4.71840452538399 1
4.82922131069397 1
5.3766058348828 1
5.10081424157725 1
5.15132904379072 1
4.96268062432945 1
5.3116727021545 1
4.95255054789216 1
4.90073667576288 1
4.9082954535698 1
5.16119096708797 1
4.972296841376 1
4.91324330850761 1
4.59051509970604 1
4.78524611360117 1
5.25246781435563 1
4.94252220005061 1
5.14333086318534 1
4.53628565451163 1
4.81530737819513 1
4.65204920539334 0
4.81281330018204 1
5.48742704153559 1
5.24453265114506 1
5.02005634272394 1
4.87431303132373 1
5.13866003676432 1
5.15509276693173 1
4.75278367587808 1
5.23839122611959 1
5.1065499988105 1
5.39622382004523 1
4.83751547988041 1
5.07236038408009 1
4.71853591030086 1
5.1733685420839 1
4.98118363481243 1
4.96956633822766 1
4.79134572075475 1
4.90765826283158 1
5.19889153261501 1
5.07922730941659 1
5.0933640323684 1
4.71563700839737 1
4.70857527361523 1
5.12001207806788 1
5.20752042294701 1
4.94534724439405 1
4.77812812354542 1
4.87698658781874 1
4.97934769436903 1
5.53145175394747 1
5.00217974435689 1
5.09318011380148 1
4.93278154239372 1
4.96439126905658 1
5.17898963838775 1
5.55261507595038 0
4.86679568892855 1
5.07661424522975 1
5.08802771169359 1
5.13316073409737 1
4.9016548531842 1
5.00086077945117 1
4.96760650506749 1
5.40122943933136 1
4.91477647166825 1
5.01076682017804 1
5.2630970674536 1
5.02111273744271 1
4.92256713255046 1
4.8470255102476 1
5.35417071286284 1
5.25372160735126 1
4.78006938693041 1
4.86545889917038 1
4.80386636462388 1
4.79367051767295 1
5.07281516458109 1
5.0707311548579 1
4.96136798587719 1
5.08126841531486 1
5.07601681645418 1
4.95452995743693 1
4.91654156386083 1
4.81619532774541 1
4.85459526271709 1
4.81394374757531 1
5.4114685459857 0
5.06938709297806 1
5.05550035314894 1
4.63335022258964 1
5.21642723231024 1
4.85296834453579 1
5.13632806619108 1
5.32892229949505 1
4.89116050040713 1
5.07565667557221 1
4.66793363455452 1
4.98968925382188 1
5.30679655340724 1
4.99377442999637 1
5.48593131062297 0
5.20938542435589 1
4.64798126429146 1
5.29135478781834 1
5.13032956494915 1
4.62200635320959 1
4.86923054925278 1
5.43458956554086 1
5.17400904082942 1
5.2963930887084 1
4.85448026328975 1
4.83759338386238 1
5.36290382045728 1
5.08137413902618 1
5.211012965497 1
5.2039911196976 1
5.1883340301365 1
4.59274315009904 1
5.45288550557523 1
4.89889014296197 1
4.8080478197342 1
4.75323465286477 1
4.86235313722971 1
4.97661645046912 1
4.96228879445763 1
4.88653621453508 1
4.90596448912364 1
4.86846350457457 1
5.173135824744 1
4.87988465947666 1
4.75410286374134 1
4.86846174519652 1
4.89521843768894 1
4.63829648890364 1
4.89766297013399 1
4.3301413244158 0
4.93628771945731 1
5.0079615731601 1
4.82987824018778 1
4.90252462425407 1
5.09457220801634 1
5.18270008437186 1
5.32811454183025 0
5.13397102530915 1
5.1927369636131 1
4.8098663299594 1
5.11799152250757 1
5.20379010186269 1
5.32035591578711 1
5.29187855854975 1
5.31342973775931 1
4.66152675120191 1
4.87613514550675 1
4.91647604641769 1
4.54031941068282 0
4.43306302203524 0
5.30276869493878 1
4.94530921888206 1
4.96018418599521 1
4.55439799325478 1
4.97481755150318 1
5.17817476118541 1
4.99568262411946 1
4.33998346973917 0
5.06099284734427 1
5.1379471251948 1
5.21031324181366 1
4.6978023258222 1
5.07716941790111 1
5.08573653891855 1
5.07805232889402 1
4.90626798431172 1
5.12106407643697 1
4.85579271407901 1
4.89235994838103 1
5.17453749252742 1
4.87330278413779 1
5.04889313602729 1
4.90220473788044 1
5.10516579294523 1
5.25040505401459 1
5.20916610695069 1
5.40637884428599 0
5.41660936289487 0
4.82054905205618 1
4.93293606047226 1
5.07428457469482 1
4.87795621778726 1
4.7791155804572 1
5.18803198304839 1
4.98182803547 1
4.97883823179963 1
4.88543387090363 1
4.88796836691007 1
5.21309643109582 1
4.75691741765848 1
5.21146136151032 1
5.18725652894638 1
5.05868861203825 1
4.97944956618272 1
5.08925967118786 1
4.67490028650452 1
5.00513381204331 1
4.7719981386318 1
4.49388833515175 0
5.28572196886997 1
5.04532674517623 1
5.05342952458922 1
4.95092128706451 1
5.0290882945186 1
4.61818647052704 1
4.91383016790097 1
5.27367714822571 1
4.89042446787391 1
4.83602773505606 1
4.87408326250114 1
4.78479826953922 1
4.89308650584257 1
4.88927189569371 1
4.87130833506696 1
4.99199735889721 1
4.89696105539197 1
5.15388829389162 1
5.19976446207954 1
4.97796524265074 1
5.14087000252647 1
4.98510101478255 1
4.91949566972909 1
4.99561118776077 1
5.08007486181141 1
5.22141942299415 1
4.65361424597599 1
4.78312781785506 1
5.21400211489503 1
5.10980108332014 1
4.5396156003053 1
5.06974482355617 1
4.89462173539994 1
5.00046548991152 1
4.79152616072027 1
4.64565262203171 1
4.97597446661624 1
5.04627918527307 1
4.5971815800185 1
4.55411512854167 1
5.03280395823696 1
5.24944277661399 1
5.06686322979926 1
5.04948057436634 1
5.09234596632631 1
5.18692442130895 1
5.07498188695319 1
5.15220928806169 1
4.99309725645977 1
5.28347432103792 1
5.02915779160454 1
4.55986388759543 1
5.15635825118739 1
4.89380688767703 1
4.68586265782524 1
4.93459525763882 1
5.09754956756743 1
4.92738326635985 1
5.17422823543656 1
4.71423341171354 1
5.37202633655312 1
4.6806835522685 1
5.01699160899785 1
4.9231429309573 1
5.18197239885914 1
5.16505269419167 1
5.0752820865958 1
5.21125822085902 1
4.93498833376425 1
4.69878681635684 1
4.96030885533086 1
4.80891176590059 1
4.56549382119646 0
4.81398820643829 1
4.91342756318444 1
5.64906643482255 0
4.90662847582277 1
4.7322926442133 1
4.67259484357325 1
5.07615294304027 1
4.54698852056292 0
4.98095989265529 1
5.28710905904542 1
5.00392172960774 1
5.0635523507305 1
4.80821957671925 1
4.9743821416163 1
5.2035866182052 1
4.96965835790146 1
5.03702748372675 1
5.20478565157746 1
5.00532776316319 1
4.92188503907092 1
5.13715569535732 1
5.05450372293182 1
5.02517841903715 1
4.75792308844273 1
5.00308642122677 1
5.18971626227327 1
5.34387350652691 1
5.11185055390366 1
5.10834339756878 1
5.14264136520901 1
5.02393953008976 1
5.07829804056633 1
4.83488602599978 1
5.39865028620383 0
5.2341621470536 1
4.99237582804553 1
5.21868483094242 1
5.26469346625222 1
5.06726666739794 1
4.69595359723031 1
5.08120771284787 1
4.84556761489524 1
5.40537588154045 1
4.92332442490639 1
5.03832178863244 1
4.78323602881558 1
5.15472733998832 1
4.87710679975689 1
5.15173823557635 1
5.05958120849737 1
4.94634161015074 1
5.1094640949658 1
4.62207603494724 1
4.90814803660436 1
5.01849327148779 1
5.37514509648145 0
5.16854957977677 1
5.1384961338002 1
5.24074496510261 1
4.93382606006875 1
4.60745586073152 1
5.43987739832331 0
5.34120919717697 1
4.86704751066654 1
4.91004912278751 1
5.23771180432863 1
5.03347552817204 1
4.90129016195925 1
5.31909862969185 1
4.95262550723873 1
5.26011115090519 1
5.04155575724637 1
4.87717773491025 1
5.11969107189684 1
5.27270592164324 1
5.22122262656227 1
4.72011772853594 1
4.95284260356641 1
4.76234626844616 1
5.42880323538059 1
5.11528064319347 1
4.68777522975758 1
4.81876451381949 1
4.93911959094157 1
4.86907655628512 1
4.54019431124339 0
5.19984188333363 1
4.6962178379382 1
4.92948275692067 1
5.52177988021735 0
4.96436450007793 1
5.13144468578368 1
4.82653536766243 1
5.13462038162467 1
5.23836093463059 1
4.93685936778371 1
4.93981210869057 1
4.90525218181195 1
5.13613800395567 1
5.05538862096884 1
5.50249810667738 0
4.79968405396984 1
4.94276052952895 1
5.17968486273621 1
5.09811965213618 1
4.97681320660554 1
5.07266440368438 1
5.30170641882653 1
5.23242775225293 1
4.68498108254953 1
4.91776198989223 1
4.87380677555267 1
5.33149326573418 1
5.21539955084581 1
4.66239398983391 1
5.07494387608517 1
5.1216485460264 1
5.18914028148808 1
4.97346349842877 1
5.09889353280924 1
4.81856858847137 1
5.08972223216913 1
5.06949888542841 1
4.89807007061243 1
5.18729683858458 1
4.45384169246664 0
4.94615404443265 1
4.95250694769668 1
5.08619714661299 1
4.95588014163447 1
5.10292865629347 1
4.7997204761052 1
4.61864924246012 1
4.93954115249904 1
4.67148995761273 1
5.10247319990122 1
4.90624354769351 1
5.00076012916962 1
4.91375164787727 1
5.02625554471392 1
4.94676076821878 1
5.1657318809293 1
5.18047888542814 1
5.02941862117661 1
4.48123854917815 0
5.27569693407664 1
5.02881178593777 1
4.98473772633707 1
5.11935154202157 1
4.7683457844421 1
4.66503228642849 1
4.8554144860906 1
5.09981527307795 1
4.9125053624489 1
5.34716811870441 1
4.85906709540982 1
5.11935789184619 1
4.81941135034551 1
4.89248165295378 1
5.0334286515453 1
4.70892921279134 1
5.05409461796485 1
5.01700743399535 1
5.15610536545149 1
5.05051787122876 1
5.25483488518753 1
4.93486398464777 1
5.02711093545818 1
4.71450428260695 1
4.82729190177539 1
5.19193641937588 1
5.172538913872 1
4.95449956264763 1
4.75905599479301 1
5.09734961737791 1
5.28213786609964 1
4.82059669228772 1
4.7929109090634 1
4.61560724869562 1
4.60685519388448 1
5.13188531023315 1
4.84310594528766 1
4.67601801467938 1
5.19229287302319 1
4.92051168269852 1
5.14957000680451 1
4.99800260997046 1
5.03020472539686 1
5.04251196619925 1
5.35196812866856 1
4.89266536761948 1
5.01881745093839 1
5.05661058146735 1
4.78663832874232 1
5.06098130103798 1
4.81206013496685 1
4.71119309210241 1
4.87630657196944 1
4.97006562873628 1
4.86526458607004 1
5.10009647515925 1
5.08774950020377 1
5.05356360049203 1
5.22547085750107 1
5.10767078160484 1
5.0176052317105 1
4.62640933524716 1
4.61482505083173 1
4.97422119290997 1
5.26072803591761 1
5.27119585182812 1
4.9135287409538 1
5.2719295065281 1
4.98678225190028 1
5.12181632242331 1
5.11393453933239 1
4.69670323579945 1
4.61024427332679 1
4.69092412408087 1
5.07310601633889 1
4.84195795787818 1
5.08584707377852 1
4.89892349531147 1
4.74324132262148 1
5.19744598698685 1
5.1091441138778 1
5.01214067582889 1
5.05646692207421 1
4.70538526310069 1
4.79320384070603 1
4.75264070868746 1
4.58715459976308 1
4.78668553040634 1
4.76273435868679 1
4.48326749254465 0
5.24629504469164 1
5.01719469805409 1
4.7140791174711 1
5.071312966511 1
4.39850675383638 0
5.14936151111101 1
5.06271652210119 1
4.68769253914905 1
5.432003571117 0
4.89984554249163 1
4.81225248460078 1
4.69204412092451 1
4.84138832015241 1
5.10418852191342 1
5.17482614922304 1
4.94294197954316 1
4.8198452840803 1
5.10240890237789 1
5.31225787925062 1
4.98607681792144 1
4.85546238362526 1
4.72727422106235 1
5.12681728291618 1
5.19295962597179 1
4.85828222746017 1
4.95987830191894 1
4.7152280477987 1
5.46985173601832 1
5.20714633222885 1
5.07389934755285 1
5.11334617293828 1
4.74537086185112 1
4.80279421809656 1
5.17516108848358 1
4.88217343819235 1
5.02596274018953 1
5.00966061477568 1
4.71343712055231 1
5.40810293975031 1
4.77818137830648 1
5.19436858098207 1
4.8353916883588 1
5.11785240244572 1
4.62519481579301 1
5.60169303897343 0
4.97074399745475 1
5.4514840935728 0
5.05070861530553 1
4.87798928603092 1
4.7059522484722 1
4.42011483461512 0
5.0128830018073 1
4.60225029068649 1
4.90400254099895 1
5.02683600727017 1
4.96879049368844 1
4.75794526406748 1
5.48013158437287 1
5.23738576983124 1
5.08931517551784 1
5.25279519356341 1
5.0443105832685 1
4.72601686291664 1
5.04801826522124 1
4.78044079513282 1
4.74249853882447 1
4.74751840028864 1
4.72464842379093 1
4.71751243852835 1
4.37937323596604 1
5.27059499568126 1
4.72282363986345 1
4.97036124803439 1
4.80443621946017 1
4.96900408927871 1
5.05283123893592 1
5.14427997965953 1
5.09031349422723 1
4.56539792801167 1
5.21664745802907 1
5.21854710199426 1
5.12123143858752 1
4.7992973908852 1
5.13058515686525 1
4.92857497422415 1
5.05916383368834 1
5.11860034264149 1
4.76704497835995 1
4.87267154113381 1
5.07262204254466 1
4.88604700677243 1
5.10472931053465 1
5.34408003521186 1
5.14603066658686 1
4.90245239993393 1
4.94523518481227 1
4.71146011895846 1
4.98124523629675 1
5.00719355065235 1
4.78218133509156 1
4.96601756473479 1
5.04283354130822 1
5.26703971796762 1
4.9456014637892 1
5.01399129898435 1
4.86855955171262 1
4.98100063311688 1
4.91916023875247 1
5.41167969691936 1
5.15742238892438 1
4.75077879909544 1
4.96812351390678 1
5.24701168555875 1
5.38260729405637 1
5.20783897639417 1
5.23493323637082 1
4.96226224183193 1
5.05611892357426 1
5.23743432529185 1
4.75883059031469 1
5.18565532499117 1
4.68414208795322 1
4.97271782540921 1
4.80914248230412 1
5.1862378008973 1
4.66789818227292 1
4.98157602258148 1
5.23532526308365 1
5.46468312836519 0
5.02907171478237 1
4.56422517745547 0
4.95833044314441 1
5.10928379864464 1
4.7330191896578 1
4.71368520646207 1
4.5908423120815 0
4.88665286440339 1
5.06363470722109 1
4.97942550161299 1
4.81680772014737 1
5.28327498081882 1
5.12904868188362 1
4.95152227064559 1
5.01165609847824 1
4.62131112151651 0
5.10154791257103 1
5.01718439569093 1
5.13764097056063 1
4.91198163494526 1
4.99708697463935 1
5.10375559490988 1
5.03973378851479 1
5.25036074654121 1
4.6872303823171 1
5.02136634458159 1
5.5037702884114 1
4.97576783936409 1
5.01432514224698 1
4.96123993471727 1
5.36396881224966 1
5.06723924504663 1
5.04067463548899 1
5.29421335989989 1
4.80334077765671 1
4.8103992102988 1
5.37738138152429 1
5.08594076169793 1
4.89940809200689 1
4.70985643432427 1
4.79613984946311 1
5.08493681909751 1
4.74845931491476 1
5.09442729498066 1
4.61582721683276 1
4.89676202362722 1
4.77576214901562 1
5.50693885170389 0
4.64303189491853 1
5.14437176514461 1
5.15553213000052 1
4.89233911740734 1
4.70827768133102 1
4.881023808317 1
5.06816020045676 1
4.47521721320464 1
5.14430825867139 1
5.02255774014261 1
4.9928020472856 1
5.11558353867858 1
5.15300077900015 1
4.99858420785046 1
4.68442970751247 1
4.7638423823263 1
5.0472658389754 1
5.13763879484102 1
4.84356833161748 1
4.85895388776558 1
4.89222875678561 1
5.21881955321413 1
5.02287486870422 1
4.86770255425407 1
5.09171385296712 1
4.84009543132325 1
4.8890432532862 1
4.90174945190842 1
4.85982234370994 1
4.9576708438941 1
5.14402185600964 1
4.48964718479294 1
5.02022654300439 1
4.72234085745106 1
4.79657540711036 1
5.07314766336566 1
5.06033308466173 1
4.9129137644598 1
5.22686978514418 1
5.20435323543072 1
5.00948490274209 1
4.79163079760824 1
5.07046502720722 1
4.92589981236788 1
4.92314118753838 1
4.97684715960832 1
5.16180124467531 1
5.06458134273981 1
4.9703476231882 1
4.86990658401547 1
5.12002340410461 1
5.03730135956852 1
4.76959746730126 1
4.67653382432371 1
5.14234595738859 1
4.54693630084113 1
4.80317075198684 1
4.90736760678726 1
4.98539154798621 1
4.8473955048526 1
4.86434789438077 1
5.41888674332724 1
5.13188676727579 1
4.88954885425271 1
5.13963360728887 1
5.02102546137957 1
5.17012001767523 1
5.096792346154 1
5.17690462690677 1
4.75069528051459 1
5.55540194601646 0
4.88430550183048 1
4.7963342068289 1
5.14633493591994 1
5.00021017837547 1
4.7288790650704 1
4.87620431448767 1
4.95398256629103 1
5.07379071658599 1
5.35516295750751 1
5.43930109976094 0
4.76641552540615 1
4.99387427662196 1
4.87303192988002 1
4.92933247114365 1
5.28824325033871 1
4.89632394847613 1
5.10416685013228 1
4.8073603771516 1
4.63448952129027 0
4.72267052085354 1
5.05292222352247 1
5.19309317865058 1
5.23515989317724 1
5.09609997689441 1
4.94401217002884 1
4.89552986098594 1
5.26360082235484 1
4.74940817938598 1
4.92222066754436 1
5.04315993440797 1
5.00179316532447 1
4.75994867365272 1
4.9406269334092 1
4.77004864480546 1
4.97746851106558 1
4.71084219574814 1
4.7135288663199 1
5.34508807479587 1
4.94026561286099 1
4.84056137209227 1
4.98325333397904 1
4.74034367277554 1
5.1742489050112 1
4.96753631393435 1
4.80312930231921 1
4.78009256460078 1
4.94121952466883 1
5.26927120301375 1
5.17595518717163 1
5.20981905895823 1
5.33196004676111 1
4.38343044910943 0
5.1244229655513 1
4.81125762047968 1
5.03758047402539 1
4.9777163820097 1
4.99883377363565 1
5.22673189521711 1
4.65034780959847 1
4.77161689788002 1
4.83247744915193 1
5.07655049875018 1
5.13506552291398 1
4.99360176263504 1
4.71480642785864 1
4.9685941078388 1
5.26961373446698 1
5.15142574562347 1
4.69932009457637 1
5.22999754552075 1
4.66767937568301 1
5.43242704720755 1
5.11688039165242 1
4.8559024086528 1
5.25147436623728 1
4.61620267947714 1
4.88317717780146 1
4.7963884374228 1
4.98957361472939 1
4.88072639833157 1
4.78673931726561 1
4.82588337099246 1
4.75528416369557 1
5.15362130196734 1
5.01406312961397 1
5.14921088022664 1
5.13013991652039 1
4.92612049907946 1
5.22757831429115 1
5.11572753049951 1
5.29876984654527 1
4.71412244125032 1
5.27958156283831 1
5.23772208678152 1
4.67353082770957 1
5.394662656993 1
5.25349707086616 1
4.785856268681 1
4.90547732795754 1
4.95594417624538 1
5.03305378164385 1
5.2000909154164 1
4.99925702310992 1
5.26272103217131 1
5.17741556669856 1
4.71427883307891 1
4.79491771659551 1
5.16711017680559 1
5.0279033496668 1
5.07295724907891 1
4.89710429935569 1
5.3276764952763 1
4.8824349760091 1
4.66988068838167 1
5.33993003949668 1
5.30571813504604 1
5.02965661514852 1
4.56397213663671 1
4.85102391769242 1
5.2075079804589 1
4.93581433971896 1
4.92493884376454 1
5.11374896979565 1
4.93071269791233 1
4.9651844237012 1
4.96092430882282 1
4.49238274323714 0
5.02269049359012 1
5.39403094425878 1
5.13462839856412 1
4.82520928616074 1
4.53409798910362 0
4.95760809150015 1
5.37258105304126 1
4.94427633193486 1
4.83112916292299 1
4.83704095739867 1
5.04597192935458 1
5.12099820470624 1
4.97542252151755 1
5.28860645633161 1
5.09103945275439 1
4.92294969017702 1
4.66237012945382 1
4.88082891797579 1
5.12123175217603 1
4.91651104738102 1
4.81673519077934 1
5.52260854523802 0
4.93180787494064 1
4.93749421575768 1
5.00272010155558 1
5.08889030437754 1
4.8413138264894 1
5.3079153934123 1
4.87260400858054 1
4.97297057830868 1
4.91141350652379 1
5.11009528714126 1
5.03734276718602 1
4.73595235854533 1
4.83381042080128 1
4.46294007914395 1
5.09794856707601 1
4.6826341894723 1
5.290647842185 1
4.755768172869 1
4.77599115593251 1
4.68809204951639 1
5.12173578358842 1
4.75381216637249 1
4.56036311335982 1
5.02604868955742 1
4.89389527210325 1
4.77815183746636 1
5.02969312020981 1
5.01813808327041 1
4.97663164241137 1
5.12145526001181 1
4.89870970061826 1
5.12335657066598 1
4.85655454582681 1
4.79299287079157 1
5.31355269908896 0
5.10930191619699 1
4.76421515786812 1
5.57052674342842 0
5.03404571343341 1
4.72476884643242 1
4.88232393812221 1
5.05008110183962 1
4.97297753392585 1
4.74340645460827 1
4.86288340832226 1
4.47239591441731 0
4.59266605705417 0
5.17945136357971 1
5.11891797288478 1
4.97191249950166 1
4.65967030371741 1
4.90317713295699 1
5.16944444740482 1
4.79132885608351 1
4.66628549887778 1
5.43734852075427 1
4.97248689769631 1
5.05173890058536 1
5.11881255488821 1
4.98705265148311 1
5.13962073411493 1
4.72805495241708 1
5.18252516718972 1
5.30627919991649 1
4.94080145222448 1
5.03515270403769 1
4.75893434958348 1
5.04668441772144 1
4.90795578218045 1
4.79621564829582 1
5.26141298991379 1
4.78068314464633 1
5.03524959463785 1
4.96588851767308 1
5.16963088200539 1
4.95878739157987 1
5.23711804441584 1
5.03532189241645 1
5.0061505129953 1
4.97887765269332 1
5.43395826372418 0
5.40195959471911 0
4.9189616761351 1
5.19833594457621 1
5.01366982077448 1
5.01146790982864 1
4.72295414237668 1
4.82311406285816 1
4.88545920444105 1
5.31963738816126 1
4.98905995316031 1
5.10592256030483 1
5.01569403864305 1
4.94182824885422 1
4.94314741937819 1
5.17798490013333 1
5.30256028154335 1
4.88010372221346 1
4.95459487643347 1
5.03234429333633 1
4.9755141251615 1
5.31726147677181 1
5.09689664347266 1
4.86660191132678 1
4.98500586118817 1
4.75025236437919 1
4.71483147867272 1
5.42495172852526 1
5.2558011782251 1
5.17735804122978 1
4.82001651019394 1
5.08252130388493 1
4.8422095915926 1
4.4649108614497 1
4.96163967055552 1
4.78948069716478 1
5.02197979386434 1
5.64529985691982 1
5.12839541814444 1
4.88338816901774 1
5.32820327421951 1
4.73675458183145 1
5.0274907627189 1
5.11463445013126 1
4.97491594638826 1
4.982008576589 1
4.95641962860856 1
5.19630338727273 1
4.85999181440573 1
4.87048728561909 1
4.8805516317733 1
4.89086908613962 1
5.20874327120876 1
5.23660612837156 1
4.66048885419523 1
5.05576076492076 1
4.86777416713699 1
5.1384546592694 1
5.1224880670504 1
4.91240284641669 1
4.76131984298594 1
4.73592057803625 1
5.01277981621654 1
4.84383545777757 1
5.25443929393218 1
5.2448577527037 1
4.80444244370012 1
5.2189629290486 1
4.96612440850242 1
5.12436690457 1
5.53187143419544 0
5.1034638440568 1
5.246332156136 1
4.5357696737573 1
5.09517455033207 1
5.16972944223915 1
4.85262269677086 1
4.8753435106287 1
5.29969854654714 1
5.0023895287762 1
4.94052698427494 1
4.44211107718647 0
5.05646159210202 1
5.25737371566923 1
5.08717612956528 1
4.81577756341528 1
4.85093204511359 1
5.09070064220563 1
5.02094062183516 1
4.59659857676847 1
5.3058824675207 1
5.09377095801578 1
4.89889840039341 1
4.86008377013537 1
5.25382383684171 1
4.78621154358511 1
5.03384815126918 1
4.70558115129975 1
4.83600384981738 1
4.82986066613565 1
4.9291240657221 1
5.08669159253285 1
4.81300223774452 1
4.82216379929489 1
4.70026238157656 1
5.90878788263637 0
5.19485814440503 1
4.8773891821957 1
4.73862160258418 1
5.26280986921283 1
4.93493771987405 1
5.07708512066411 1
4.44026266515317 0
5.02553589312718 1
4.67982629213392 1
4.90233551074234 1
4.94957846362472 1
5.02923677163028 1
4.89065341346703 1
5.04456591149904 1
4.8338736927315 1
4.71091831821914 1
5.17594206351512 1
5.19802755907099 1
4.90957527508955 1
4.86068923279338 1
5.05657085997782 1
4.8636853490707 1
4.9376841414078 1
4.6864794304207 1
4.99059979936372 1
4.92530004109473 1
5.10680837140625 1
5.04388556955345 1
5.03881264183725 1
4.93503474999385 1
5.09340597348909 1
4.64965609187886 1
5.05933823258778 1
4.6639057481344 1
4.9401742542571 1
4.90634681815318 1
5.05771179357572 1
5.39532127278218 0
4.89039588915427 1
5.28286628003654 1
5.19285667058065 1
4.77064265305564 1
5.20514151698236 1
5.13769492007148 1
5.05900245495544 1
4.78140315526719 1
4.86727873359587 1
4.50097322682531 0
5.04420546944763 1
5.13754534664507 1
4.86108467679705 1
5.07134730172601 1
4.88129904041786 1
5.07618653178218 1
4.92132645728601 1
4.94728001200893 1
4.88256262093408 1
4.95166507825241 1
4.94075632401431 1
5.11864988123048 1
4.84099344250526 1
5.07183073806123 1
4.79548334821816 1
5.20857084888746 1
5.28759465622942 1
5.10500872324915 1
5.12289006231622 1
4.766002353534 1
4.68001495299049 1
5.28174359575693 1
5.04326453601397 1
5.09055548234506 1
4.96831303871749 1
4.9836480662876 1
5.26671528593903 1
5.1455345208851 1
4.62043636075018 1
4.75851789278966 1
5.31258693653786 1
5.0381370537612 1
5.16358576564947 1
4.84588481283684 1
5.14219296245308 1
5.06914663828909 1
5.28688894726946 1
5.26370984016247 1
4.8199537557386 1
5.12176596971399 1
4.82125347482428 1
5.04383031388458 1
5.22161060306286 1
5.12941121276506 1
4.91190396704601 1
4.72743254756976 1
5.12060694519979 1
5.04072090760217 1
5.16264460855792 1
4.63358857595202 1
5.19797769525269 1
5.13641540649704 1
4.94097966312181 1
4.64607664175003 1
4.79605428280242 1
5.01653448941195 1
4.80122902701942 1
5.03737864933824 1
5.00592851640678 1
4.7222024011129 1
4.90076720273368 1
4.79077398666562 1
5.03362194391647 1
5.02663360705699 1
5.19917783683347 1
5.0597741765611 1
4.61008177425164 1
4.86355839211865 1
5.03702057969622 1
5.54795138182314 0
4.98510752380385 1
4.95799707447199 1
4.97554038029526 1
4.89652938111046 1
4.84182230408987 1
5.09454806025957 1
5.15211516547725 1
4.98164377271474 1
5.10016070550682 1
4.77003585657366 1
4.87456560752922 1
5.11922196380859 1
5.06178777977379 1
5.01115326572674 1
5.02344780936652 1
5.1066151701023 1
5.208810095623 1
4.84320049141013 1
4.89085857596552 1
5.03081307881629 1
4.84204148535595 1
4.86883141226422 1
5.23860304773471 1
5.02614409432617 1
4.96242452501115 1
4.91889469543042 1
5.15071831614616 1
4.62295728306435 1
5.27776906411817 1
5.09885767782484 1
4.85643780939834 1
5.43561289691474 1
4.85971773051616 1
5.02846169418284 1
4.92563633001609 1
5.34277284618506 1
5.16975209038785 1
5.12386003085509 1
4.72995239238941 1
4.96086775761538 1
5.06170207538718 1
4.87470898322414 1
5.10771120909351 1
5.0028386854557 1
5.10012929402581 1
5.24290583478509 1
4.75823890904447 1
5.22578953978553 1
4.49549440526399 0
4.89280850728392 1
5.26151673903888 1
5.11632601722669 1
5.48651732003985 1
5.10653252298426 1
4.88763708467104 1
5.153395901038 1
4.74455962836515 1
5.5363202775089 0
5.24256586577297 1
5.30179919456006 1
4.76456598366608 1
4.79283652438149 1
4.89117157547895 1
5.02784219748111 1
4.81949885256817 1
5.20248182300941 1
5.1827205508672 1
5.03310736938891 1
5.08707539562361 1
5.0040220251077 1
5.17912312826875 1
4.94665768906039 1
5.30160469627778 1
5.16080273179051 1
5.08429408653291 1
4.81370645640349 1
5.37039394208029 1
4.55585580358006 1
4.99874863639131 1
4.94452572244267 1
5.14178693741939 1
5.13577167347138 1
4.53986014213866 1
5.00119971733296 1
4.89168487582443 1
5.14154343831773 1
4.75498790965883 1
5.18057705946271 1
5.14939205209723 1
4.56486790991776 0
5.00696236336491 1
5.37884367476339 0
5.17203753739609 1
4.86840740021757 1
5.18197090335092 1
4.84380966062196 1
4.85206994324933 1
4.53281382930622 0
4.95446094297134 1
5.21344253828921 1
5.21073288797637 1
4.95330976627256 1
4.69780961242785 1
5.20934953703656 1
4.95005109760319 1
5.06216642866446 1
5.24449477386034 1
5.07276605616322 1
5.21586837648614 1
5.01232967996051 1
4.9064797826809 1
5.49126621243546 0
4.97447622815602 1
5.30902824725966 1
5.15026004303971 1
5.0940004993841 1
4.69250559845245 1
4.87839467795424 1
5.07630345372255 1
5.14604727955208 1
4.74052468658562 1
4.73671281278743 1
5.26397673412071 1
5.30921911925525 1
4.89246621600228 1
5.00606888549397 1
5.24321671894262 1
4.86159176999932 1
5.08726884924231 1
4.97349339705681 1
4.97644489086513 1
4.83279489120744 1
4.99279963468153 1
5.15099383118975 1
5.12537883830838 1
4.90896620475499 1
5.61416793216593 0
4.95647077810767 1
4.67674647835841 1
5.31943361222555 1
5.04244745856733 1
4.89871729110483 1
4.97290203654797 1
4.68544806905406 1
4.77233466261848 1
5.19386655548223 1
5.29929907559354 1
5.43066329699609 0
4.99656696312469 1
5.20853546160032 1
5.11558347232602 1
5.06419627313787 1
4.89794803990266 1
4.84094138983447 1
4.92545193080941 1
4.62795140787812 1
5.04718191262765 1
5.23253986136048 1
5.17347655002237 1
5.28388151199534 1
4.59005241409251 0
5.04413804575387 1
4.66176344647012 0
5.14511341189691 1
5.2051995680731 1
4.8659779189004 1
4.97155693003683 1
4.93679155391419 1
5.09009666264437 1
4.62010116330273 0
5.36771243118055 1
5.04638635292944 1
4.97601995684083 1
5.16913786324078 1
4.38486194720603 0
5.0211123228286 1
4.97073799159334 1
4.65395052554692 1
5.03619674720494 1
4.87624417949575 1
5.13302323212156 1
4.80748037968151 1
5.05449734125831 1
4.85512774697928 1
4.8530589190355 1
4.75959226056845 1
5.00049702710489 1
4.82001242335189 1
4.7231722834752 1
4.94653851169446 1
4.83195988343479 1
4.87032681345437 1
4.80846627085638 1
5.10110269254267 1
4.87280905881252 1
5.44122472240637 1
5.26257073993177 1
4.89984355342397 1
5.36604754097585 1
4.99728428622106 1
5.16025018532715 1
4.82469933759678 1
4.95900144868964 1
5.02065464786489 1
5.33037115450364 1
4.99461134960584 1
5.15338231444902 1
5.22227982131408 1
5.13204096334614 1
4.86061071112409 1
4.90132938970279 1
4.45815135157437 1
4.91858877936597 1
4.80858644219174 1
5.28421377327358 1
5.19680575188131 1
4.61425284080887 1
5.13465059556729 1
5.03227327600207 1
5.41049086242751 1
5.04865913545452 1
4.61149955455817 1
5.00498940469964 1
4.6484890273824 1
4.79205520895907 1
4.86553943141939 1
5.12515881560212 1
5.13757593129218 1
5.04075533702181 1
4.89654824925372 1
4.78450117134252 1
5.10097419216507 1
5.44675553551976 1
5.11184659320775 1
4.8771146130214 1
5.02220814084398 1
4.89037477760148 1
5.04081281117704 1
5.0091847659946 1
5.06112635695053 1
4.79042796795502 1
4.56442271072557 1
5.3768171440937 1
4.91224084451562 1
5.17496323019167 1
4.98889852109263 1
5.28782391752236 1
5.08251362274721 1
4.75443450348545 1
4.84761399932226 1
5.52547509229352 1
5.02025713094133 1
5.03345474269227 1
4.77511215005004 1
5.14661495407415 1
5.02146717466225 1
5.13566236691863 1
4.87316417576594 1
5.17500945055296 1
4.93347629387698 1
4.81184857408227 1
5.29087049530102 1
5.2936858585192 1
4.76280427712091 1
4.89008059211464 1
4.88552543935258 1
4.85857263978878 1
4.95440862544045 1
5.05518407460364 1
4.91077084902536 1
4.56694317941158 0
5.2138270261655 1
4.8535149402894 1
4.94301380051313 1
5.49312441309564 0
4.72736024875658 1
5.15424504261015 1
5.30156034518147 1
5.08170811699484 1
5.01556391524475 1
4.90070895843715 1
4.93764126740418 1
5.19659041011029 1
5.11998213553886 1
4.95023125339767 1
5.05277921941767 1
5.07075859976056 1
4.75708370903436 1
5.18717224434207 1
4.9983384939639 1
5.18010184923823 1
4.83972102210067 1
5.11912330501319 1
4.78639505203442 1
5.25631757174484 1
4.97713260398643 1
4.84549837028076 1
4.75906908773728 1
5.01833052448788 1
4.73514563739583 1
5.2528202440845 1
4.8152941173536 1
4.99560776462269 1
4.54528190182789 0
5.13760305760189 1
5.42314368564438 0
4.80110025640308 1
4.86242124894782 1
4.99584211860621 1
5.08332649561545 1
4.67367365021107 1
4.98275613003758 1
5.32685825839021 1
5.04048168653858 1
5.21972823794443 1
4.89555954755674 1
5.0577258729442 1
4.84042565570869 1
5.05258065653814 1
4.78726046123927 1
5.04181366139864 1
5.02074777226044 1
4.93665141198988 1
5.23401659300459 1
4.97417814023569 1
4.97792040298683 1
4.99431988548964 1
4.78717590510786 1
5.27751863822563 1
5.40055975373832 0
5.05879747811913 1
4.95407359262708 1
5.10540879676855 1
4.94803037087955 1
4.957152496301 1
5.08816316591767 1
4.85785232150495 1
5.39082332483505 0
4.83567602709955 1
5.0291576783347 1
5.25962832857842 1
4.77085936371916 1
5.25224559468971 1
4.85533286462786 1
5.00321911842696 1
5.06127475920812 1
5.27495494250278 1
5.01094208745168 1
4.73805800455027 1
4.97673776993683 1
5.32321586779982 1
5.09377505526925 1
4.92448140162093 1
4.8788110045822 1
4.88648390156473 1
4.60856226276851 1
5.4054446652635 1
4.74989577209057 1
5.11118986162797 1
5.20715690492091 1
4.92600944316388 1
5.23078775300593 1
4.9296685166715 1
4.98252903436652 1
4.80420154358998 1
5.08383791776296 1
5.00105103727705 1
5.25361025358279 1
5.13035251439554 1
5.0513173475859 1
5.05462876753386 1
5.06543645133267 1
5.16110983752877 1
4.97321170453172 1
4.87499983901106 1
4.86484298624871 1
4.89557479783354 1
5.20143492163648 1
5.19809689004386 1
5.12707861387426 1
5.05543689235127 1
5.30486780512656 1
4.95355809687361 1
5.11653619791666 1
4.77357598934336 1
5.53644032558972 0
4.87547598513693 1
5.0562010714831 1
5.16208403639476 1
5.15153662154798 1
4.89627874276419 1
5.19221178482233 1
5.14628382906182 1
5.34647514552393 1
5.14352071871286 1
5.07399519117532 1
5.02822903108722 1
5.14734054469675 1
5.1307860263667 1
4.9306172358861 1
4.91746246219384 1
4.90116836168322 1
5.14628676870117 1
5.0493483646121 1
4.8888847515235 1
5.49696216332541 1
5.05151938211535 1
5.07782369956374 1
4.71757407864199 1
4.89377676013046 1
5.02933739426669 1
4.77904575275979 1
5.01903779163025 1
4.84521275189936 1
5.05125054385368 1
5.10250647197439 1
4.98724238486373 1
5.01997095518902 1
5.17268476607887 1
5.35110494278022 1
4.78622763988974 1
4.6457203611935 1
4.79266992805381 1
5.06313904173437 1
5.17260224934552 1
5.04267521931802 1
5.08930466231987 1
5.0719255691977 1
5.37650578377327 1
4.95596362976823 1
4.87415159575461 1
5.08965276101571 1
5.10035881173546 1
5.01369588199523 1
5.14392961250997 1
4.85596713591131 1
5.17792999207677 1
5.23472130061134 1
5.33170542453478 1
5.22043928107926 1
5.0516454276647 1
5.20238292459159 1
4.99098163452315 1
4.96351994473342 1
4.89237001912907 1
4.97242956850542 1
5.06938674283447 1
5.03670718295862 1
5.14904856470881 1
4.73899092737124 1
4.98983533923934 1
5.01591401381404 1
4.77115800879875 1
5.16734479167636 1
4.77593565230779 1
4.97847663469242 1
5.13050720687602 1
5.23596003188111 1
5.08774979905745 1
5.16846481090823 1
4.76892165797871 1
5.03659071571777 1
4.84021099617744 1
4.95785822804009 1
4.90294541264733 1
5.00602446208569 1
4.78345704518233 1
5.43968186363016 1
5.14866855401765 1
4.89832872909762 1
4.85858257096974 1
5.22375805464573 1
5.17608030011711 1
4.65606174442443 1
4.57601635542396 0
5.00460947183698 1
4.68375173221838 1
4.8256447140133 1
4.74574936907425 1
5.30857001994843 1
5.07244113110324 1
4.99530941042262 1
5.02878386198651 1
4.98266541297441 1
5.33889390621414 1
4.90105183658022 1
5.09067518657433 1
4.54829565609003 0
4.96780364866201 1
4.96188702458615 1
4.80772978046688 1
5.44161586109744 1
5.35736676630639 0
4.99730661138603 1
5.19594988482699 1
5.08405348876748 1
4.91036148262117 1
5.02354687169612 1
4.99926152886509 1
4.93545225557421 1
4.74180831447034 1
5.4543138783222 0
5.35729141892211 1
5.03594894297627 1
4.84384814264258 1
4.63920214028423 1
5.21705221879096 1
4.86779713971953 1
5.49299272379817 0
4.97719838687371 1
4.75763633119199 1
4.92041855568817 1
5.06037300608096 1
5.18605715092063 1
4.79316561987699 1
4.8914094133143 1
5.27114633318491 1
5.08091330962087 1
5.27463174885313 1
5.07356678505954 1
5.18308410772157 1
4.69896268458071 1
5.1131698927367 1
5.05368149778312 1
4.89024810654084 1
5.51737821903264 0
5.02029595635071 1
5.13239673627801 1
4.87057394261614 1
4.87927879256135 1
4.95242254427296 1
4.78838582190308 1
4.87001073831355 1
5.11866884540582 1
4.7521875667852 1
4.81850425687218 1
5.04020661135524 1
5.01944846672613 1
5.12865890708126 1
4.81492667198126 1
5.12635607014015 1
5.04822108095091 1
5.29353719432358 1
5.06911687269197 1
4.90593516813534 1
4.95601037144438 1
5.12346515951009 1
4.95140358784993 1
4.88213771368448 1
4.97658471014327 1
4.59147423192647 1
5.54284035070471 0
5.1149333282972 1
5.08635307786019 1
5.11709084733878 1
5.30211097527055 1
5.36984769527142 1
4.92953123783946 1
4.64339203275239 1
4.94130060920915 1
4.82004464131045 1
4.72030698299699 1
5.28273222913661 1
4.94173091455578 1
4.61174790143473 1
4.82362294246984 1
4.71031797426723 1
5.28941911578851 1
4.75546763202153 1
4.97251919429792 1
4.92434256308634 1
4.85368633848656 1
5.09796163504426 1
5.01963146602027 1
5.17139573833845 1
5.15918785479711 1
4.95739569375379 1
4.93008208491485 1
5.06650448837529 1
4.77610159677009 1
4.96207822293691 1
4.92699097401421 1
5.07335051047423 1
5.28991405789553 1
4.71837438992995 1
5.0748929566093 1
4.86050517897813 1
5.11201099796316 1
5.03767214697347 1
4.86106702374636 1
4.49778483353964 0
4.84807380451262 1
4.98397385223168 1
4.32443688640463 0
4.71635050355656 1
5.07041153418337 1
4.69339016110275 1
5.25141838293512 1
4.58459101886768 1
4.95981995875141 1
5.18038502023661 1
5.06513087777029 1
5.00669476798997 1
5.15475323649908 1
5.10434184355406 1
4.76907741648902 1
4.8188144902581 1
4.81457549941809 1
4.84744413779499 1
5.18049613874515 1
5.36397562391596 1
5.07259223348056 1
5.24255548845464 1
4.90641532779511 1
5.30241306400885 1
5.18689257614975 1
5.07649435789062 1
4.74689926714428 1
5.05889358516318 1
5.24895527058879 1
5.21467293413736 1
5.29803777249937 1
4.92540700612108 1
5.10076767204585 1
5.29678461534081 1
5.33445397394839 1
4.9509073859794 1
5.0951193431341 1
4.98014248580516 1
5.2430108310483 1
4.67796269930527 1
4.80037479112536 1
5.02888982728713 1
5.23524894545543 1
5.01886552127767 1
4.9923589709948 1
4.8433546118365 1
4.51058994708164 0
4.76239472773924 1
4.63473524006137 1
4.80074283588536 1
4.77468498574129 1
5.02005655696871 1
4.77220891306543 1
5.19090184557814 1
5.17924921138647 1
4.77360200322805 1
5.32341191656907 1
4.78813429475637 1
5.055381008393 1
5.36804237614684 1
5.05257753053864 1
4.82382216535639 1
5.45663361875265 0
4.85524751224735 1
4.97299625786708 1
5.34896391340217 1
4.94459424469834 1
4.9495972009638 1
4.97408191197217 1
5.26948521845867 1
4.96923570365901 1
5.06920542712985 1
5.16062814371644 1
4.84682236704375 1
5.06635283549346 1
5.28524928708287 1
5.06933261691708 1
5.05478805509214 1
5.26921488443108 1
4.29686149656795 0
4.85607181337779 1
4.44800944615508 0
4.76214207579297 1
4.97777897392247 1
5.04676356229731 1
4.64091751825097 0
5.04449697127264 1
4.9094023346221 1
4.64440501206287 1
5.00203730585399 1
5.0740244617769 1
5.4925396421538 1
4.98078333310417 1
5.09040756802157 1
5.21985420196079 1
4.92337981793117 1
4.86749551765511 1
4.99038415367639 1
4.96950738812368 1
5.07711189076461 1
4.99962261073848 1
4.77858009445166 1
4.73845990152751 1
5.35065290193042 1
4.7253111632601 1
5.23379964391963 1
5.03411355833926 1
5.20877529436518 1
4.86329587509282 1
5.17355562746864 1
4.88554672858915 1
5.26433242013999 1
5.11540885998501 1
4.80762311300092 1
5.11874576463541 1
5.26754279851444 1
4.58992368032242 1
5.16562932812529 1
4.88998592481833 1
5.02530359497763 1
4.92542723673251 1
5.06701936750047 1
5.00086605775279 1
4.89657404079345 1
4.69586872662331 1
5.23639425080447 1
4.75993181174557 1
4.85992621404704 1
4.92046031339991 1
5.32361783456549 1
5.28191919456377 1
4.80408578533037 1
4.86227972364742 1
5.18534380492243 1
4.92052647561861 1
5.00190990301803 1
4.76363483453639 1
4.75370227446469 1
5.26676353679507 1
4.9732148676189 1
5.32572645347919 1
5.10625937562874 1
4.63678041250235 0
5.1481128038963 1
5.32165459689121 1
5.12416956014184 1
4.72676039387658 1
5.19466805895233 1
4.57890683101877 0
4.95871300222082 1
4.87182906616705 1
5.10135307513082 1
4.82441427262465 1
5.25948593590425 1
4.97868338096142 1
5.24497448735615 1
4.9466179371141 1
4.78697817418299 1
5.17954010647592 1
4.93642880392238 1
5.00609409534741 1
4.89453615266218 1
4.60451398940158 1
5.36217640033998 0
5.09562951568059 1
5.42917295281426 0
5.143527922897 1
4.71642043481042 1
5.12296309310154 1
4.89900310287341 1
4.82811631152188 1
5.2595280345219 1
5.02160346281247 1
4.91108210079741 1
5.1615755267829 1
5.04993556119543 1
5.04994015438936 1
4.69598249188734 1
5.07600358494577 1
5.03987011543428 1
5.26677689031039 1
4.62046864969412 0
4.85548341200385 1
5.36342778127592 1
4.74701034046532 1
5.16007897805046 1
5.31230315505029 1
4.61039233707492 1
5.0800190575144 1
4.98235222036672 1
5.09270393110956 1
4.96300100033525 1
5.16188816157724 1
5.17273573298663 1
5.07821198878736 1
5.21055704551445 1
5.06930111019392 1
4.96023967951024 1
4.98310483129177 1
5.00379464671106 1
5.36366038351621 1
4.90474243668559 1
5.03069564097452 1
5.11058780293977 1
5.47538389818918 0
4.87304112802555 1
5.23338072462915 1
5.10932063918951 1
4.62960121158258 1
5.0959853032018 1
5.23507657749175 1
5.2215151754528 1
4.68413321713445 1
4.93548358920851 1
5.01803137629284 1
5.68382831190301 0
4.82782771945724 1
5.24586488846562 1
4.87508867591559 1
5.33762165144082 1
5.08621526661344 1
5.06326018959469 1
4.77479080444556 1
5.06153558633989 1
5.24922711745205 1
5.26757342544705 1
4.87788534460241 1
5.20714585011554 1
5.25911570710117 1
4.86329697951975 1
4.88857404145025 1
5.01193015843184 1
4.89130576184036 1
4.86860312131042 1
4.9566522550158 1
5.19999757209064 1
4.76703944563996 1
4.84380121507331 1
4.78289698640309 1
4.954839301941 1
4.60013899583699 0
5.16608261777396 1
4.84792720909038 1
4.99145923022414 1
5.02725742480526 1
4.86588437491798 1
4.94013979396874 1
4.93100746738912 1
4.99235483762699 1
4.99293656200465 1
4.9576065912331 1
4.82061338853101 1
5.02115794376689 1
4.76611403237697 1
5.31011820563481 1
4.74082923269601 1
4.77011941101162 1
5.18388172408714 1
4.69506219998853 1
5.08352634696054 1
4.79000249507116 1
5.37137625381793 1
4.60013716649997 1
4.55227942409405 1
4.89323360600211 1
5.29362133259282 1
5.10035664443934 1
4.77006000423157 1
5.08468550676612 1
5.06441846351986 1
4.98239941995251 1
5.19265774954497 1
5.11538610664356 1
4.81408827752689 1
5.0510656543574 1
5.13979225841788 1
5.12392513706565 1
4.82279098543772 1
4.93583827315217 1
5.25694724612272 1
4.57339723823967 1
5.02307988534765 1
4.9534368998295 1
4.63719676830737 1
4.9399063263285 1
5.06324036006203 1
4.55030445114526 1
4.91469068591688 1
4.7182055697534 1
4.9771209316757 1
4.73424097683755 1
4.91542929894587 1
5.33932168744619 1
5.06422633149257 1
5.27909055128222 1
5.20964545062595 1
5.09469328545843 1
5.30824631210724 1
5.22298407829413 1
4.87713832356108 1
4.84291721562783 1
5.05237054895626 1
4.97043609072982 1
5.02577406611618 1
5.35304904502111 0
5.03285796431108 1
4.68027909844414 1
4.92594382308224 1
5.10272370405836 1
5.13883680690131 1
4.97965438892642 1
4.75639558148055 1
5.42438152508873 1
4.72250302673541 1
4.78438988321023 1
4.96528931120842 1
4.95688504744705 1
4.90843952085386 1
5.20820916049833 1
4.85678378037492 1
4.53278624085309 1
4.77620602959829 1
4.7035869482388 1
4.61912984529328 0
5.4889344733307 0
5.31355392913912 1
4.78740857632893 1
4.90444743071645 1
5.00191705974113 1
5.23227664788567 1
5.22499917563967 1
4.99934728126751 1
4.98971394647482 1
4.94836641088755 1
5.29975283623657 1
4.99418950992171 1
5.05146158726808 1
5.07215791949733 1
5.4589974001752 0
5.36213150054058 0
4.56749172952773 0
4.71165845534692 1
5.15398061823261 1
4.71517083828618 1
5.04693501832842 1
4.99311117649987 1
5.09465967671476 1
5.07279149549152 1
4.74374117459111 1
5.05286400330317 1
5.22305609616042 1
4.80093718570991 1
5.18751194370341 1
5.07855622843081 1
5.06361109880206 1
4.71431730653479 1
5.12419998690935 1
4.9010350694565 1
4.91002232904011 1
4.97034091064833 1
4.8391519317639 1
5.08300556631916 1
5.3493607522228 1
4.91935303945563 1
4.91531161253027 1
4.86459815355033 1
4.88056249373896 1
5.30593808634655 1
5.30179920747564 1
5.03989224029703 1
5.11028573173685 1
4.56280721224125 1
4.87810830018041 1
4.98043947131778 1
4.86988073436545 1
5.24084472319805 1
5.06910110164007 1
4.98660639950827 1
5.20392793317667 1
4.64117554594089 1
4.7377499599475 1
5.14765007546765 1
5.12637408185107 1
5.01758358038802 1
5.05573789988014 1
5.33061592294185 1
4.90765442329023 1
4.72880868221066 1
4.60664701432352 0
5.32827563614741 1
4.68417541563898 1
5.14770513663404 1
5.27171804670775 1
5.18333265001906 1
5.26192566842552 1
4.68239404997154 1
5.41889682614121 1
5.40811145965216 1
5.17030209038235 1
5.03443136901828 1
5.09130052146312 1
4.8469578719189 1
5.16068477346816 1
5.14598580205559 1
5.14035377604446 1
5.05081115942633 1
4.82208580554379 1
4.8834970254808 1
4.64573163143214 1
5.0715120098635 1
5.169584096995 1
4.64967562498471 1
5.33080105909207 1
4.82572572100989 1
5.18055152024835 1
4.63691429720869 1
5.10524150704239 1
4.73577378826828 1
5.00751075246202 1
4.8463360335031 1
5.17936344536297 1
4.80208690635345 1
4.82311603410299 1
5.08439194754146 1
5.191328241888 1
4.92864157771054 1
5.02652877385779 1
4.77756333979935 1
4.75641199145775 1
4.73347990859721 1
5.02720714044473 1
5.18514990449371 1
5.02048300512909 1
5.03309674540025 1
4.93673436217017 1
4.71396230329295 1
5.05307150180021 1
5.22971918715291 1
4.70800387595523 1
4.73134892153389 1
4.95971396862337 1
4.80269071641592 1
5.05335847311502 1
4.48220901627785 0
4.66836432164097 1
5.08499752231556 1
5.08558164190296 1
5.14606328625129 1
4.85226302967375 1
5.15567512370254 1
5.2839729956292 1
4.73735980525923 1
5.18051176667964 1
5.28428479510901 1
4.50888253515072 1
4.665823902474 1
4.89447465308787 1
4.76543799863488 1
5.09128029753308 1
4.97273438425026 1
4.83546337239206 1
5.31370128016691 1
4.82231102630213 1
4.82967278398287 1
4.96371947105418 1
4.92019801450604 1
5.03241478723491 1
4.85061888888118 1
4.89921694329972 1
5.08398118787583 1
4.58210188950039 1
4.92700342719857 1
4.99657538970346 1
4.74838964505395 1
4.84982449330145 1
4.76316637570857 1
4.82573821328033 1
4.95030214229038 1
5.09517739667029 1
5.16058667134216 1
5.09939462033047 1
4.8202737604825 1
4.86043948246545 1
5.38370177253758 0
5.07680232287132 1
5.19258681449466 1
4.74738628001386 1
4.6538523042899 1
5.19969861707698 1
5.34131877947356 1
4.93221327912146 1
5.20913888860468 1
4.85819356921604 1
4.99148409592542 1
4.87194072126169 1
4.95409133422057 1
5.01974878451165 1
5.37657831699334 1
4.92488708006952 1
4.97783910319522 1
4.92141247845361 1
4.79448016130023 1
5.56347388532131 1
5.13929075780018 1
4.3988931301019 0
5.04469784774443 1
5.06254953451158 1
5.01927727205646 1
5.00183188931661 1
5.17590512298714 1
5.16124384114666 1
4.86895668293982 1
4.88909339674391 1
4.91208613597215 1
4.94373303740575 1
5.09348998814082 1
4.94857249246008 1
4.84212990933169 1
5.2020540530976 1
4.96130634312385 1
4.94534379623824 1
5.09439558171444 1
4.92956471953509 1
5.10714705820798 1
5.0558958742054 1
5.02657524145327 1
4.99223363177582 1
5.04548113331666 1
5.09187009391082 1
5.13450914850523 1
4.7649119578918 1
4.89629013315537 1
4.76815385937397 1
5.27018624966151 1
5.00048768968429 1
5.22109561332306 1
5.05180546396716 1
4.97201356128444 1
4.7859475427221 1
5.08555133927306 1
4.95856637301382 1
5.13754072988694 1
5.1069033975022 1
4.98045205160313 1
4.91610541160797 1
5.09438480396429 1
5.09146436055722 1
5.5576401550228 0
4.94749803525118 1
5.09133639850774 1
5.23775257808905 1
4.83477621944367 1
4.78924276832041 1
5.27714242255736 1
5.10110523917063 1
4.95744014603655 1
4.97156632371286 1
4.96257422637398 1
5.24534328807286 1
5.23146544200263 1
5.27022161946561 1
4.43937848564674 1
5.16839629907897 1
5.24680354954103 1
5.06189197197852 1
4.97734248123452 1
5.10599981250256 1
5.1348248531222 1
4.64170051340628 1
5.23559656802002 1
5.40302243080282 1
4.98219158956649 1
5.07212704745568 1
5.11418199151288 1
5.06468595575439 1
5.00956458146295 1
4.76375584949475 1
5.00936137128152 1
4.8163294989914 1
5.1616223788397 1
5.14003634251708 1
5.27133265720449 1
4.68442737140424 1
5.23971645470116 1
5.16504086194564 1
5.38044586563895 1
4.87505614300467 1
4.92664389664974 1
4.68872628050072 1
5.05947961644422 1
5.17616628782326 1
5.12454668990306 1
5.00836308325581 1
4.77086162874872 1
4.91801977015693 1
5.22753664779648 1
5.15971311223842 1
4.59426692290336 1
5.03648270769377 1
5.14620420181942 1
5.26408647235247 1
4.8530033184978 1
4.74219855435753 1
5.04655036991554 1
5.06754790906962 1
5.05929435225095 1
4.56418641309662 1
4.77109791968788 1
5.22840352137252 1
5.09871511059731 1
4.80268995202608 1
4.93001485762945 1
5.09619083898971 1
4.73841204612056 1
5.11328646511241 1
4.62018660510292 1
4.72754835647469 1
4.52595559505801 1
5.00848909955846 1
4.89362313555257 1
4.76204963710005 1
5.23602932841173 1
4.89368779221747 1
4.95934421403583 1
5.04395701632472 1
5.15629705579433 1
4.75510852143193 1
4.69597667839679 1
4.6007496195745 0
4.75643668508874 1
5.04737663616453 1
4.86519514316713 1
5.11872579004806 1
5.06677455603207 1
4.99109242651205 1
4.89279744685614 1
5.13773034478881 1
4.65856856525172 1
5.01885381168683 1
5.15030047855002 1
5.33641324456849 1
4.83309075868713 1
4.74694716661369 1
4.87859915069083 1
4.90499356191109 1
4.94495182213157 1
5.01328479164928 1
4.94237887423125 1
4.96126991137213 1
4.98131822041902 1
4.89855342863473 1
5.06105865616532 1
5.23554020131281 1
5.01319854550168 1
4.94266773076313 1
4.77184075688279 1
5.17823375441038 1
5.43507765691042 0
5.17003461754007 1
5.5083603904624 1
5.26952780243945 1
5.28686387011003 1
5.04977771155733 1
5.36964736085119 1
5.07117036747216 1
5.25640898863213 1
4.85391719333928 1
5.63666165900582 1
4.96859961154351 1
5.24300465338003 1
4.96795952400752 1
5.22153807934164 1
5.33753291923403 1
5.10955706593651 1
4.87696033633268 1
4.97298882401975 1
5.39938866315824 1
4.86613876957087 1
4.9521171000029 1
5.01144772064358 1
4.96577765168393 1
4.76709529124413 1
5.03333681684093 1
5.03504164379419 1
4.80237521424416 1
4.78998603517839 1
5.45158239181058 0
5.13219345006642 1
4.68582986664168 1
5.22072653780766 1
4.8203767352258 1
5.00793870807893 1
5.32258059257548 1
5.14014110315139 1
5.1201900960236 1
5.50038925445196 1
5.10894346877109 1
5.52461773611439 0
5.27651263611642 1
4.92661309374987 1
4.49013032753461 0
5.40487740880097 1
4.90855157684448 1
4.82886209935862 1
5.03380219772327 1
4.96887277999941 1
4.82837314875913 1
4.94933744132948 1
5.2543212115607 1
5.38634552566996 1
4.7023260622944 1
5.20818684149628 1
5.36742394524201 1
5.16958882331826 1
5.13324299797366 1
4.78030161283941 1
4.90857371012178 1
5.28102300506437 1
5.5059635241713 0
4.86238354008574 1
5.01142316910942 1
4.93243305886619 1
4.90818134106592 1
4.98666349216253 1
5.07877056542297 1
4.79408054387164 1
4.92369785362005 1
4.80102412524492 1
4.96931394725515 1
5.21547646809448 1
4.6909183500993 1
5.01851711097861 1
4.97187237049004 1
5.28985613803899 1
4.64017242357294 1
4.95794022566768 1
5.10658599350268 1
5.15869663305531 1
4.75771354451193 1
4.73751140884154 1
4.76496364584783 1
5.01740936549267 1
4.82472130266913 1
4.51677648720629 1
4.97338672994669 1
5.25235937016979 1
4.75029135732823 1
5.06176516889101 1
4.71653934815277 1
5.33438968921296 1
5.08122350156951 1
4.9445918500222 1
5.25417039866012 1
4.82531687138406 1
4.82750157884044 1
5.24285670107319 1
5.26583860000682 1
5.15162968579752 1
5.32115589309187 1
5.23456452014255 1
5.24456639960758 1
4.839565136992 1
4.99656692558016 1
5.29334647735589 1
5.19167974097772 1
5.00942297213863 1
4.92693433622548 1
4.78118905864067 1
4.97437741230098 1
4.9908068154787 1
4.926061421329 1
4.95055691696486 1
5.12234330972754 1
5.29504478597868 1
5.12355918060109 1
4.9055285059671 1
4.87028299905117 1
4.87147217703736 1
4.6025481619134 1
4.80544565907224 1
5.09815328957787 1
5.02482547309217 1
4.96598888092895 1
4.87095953274345 1
4.71748985836733 1
5.04521464087342 1
5.01617299636452 1
5.02161163515993 1
4.88087557055066 1
5.22809643162678 1
5.07711272862785 1
4.91037916352217 1
4.90161104966644 1
5.51704966107057 0
5.05011764083335 1
5.20270596593972 1
5.3523000734427 1
5.35755159879248 1
4.98093073060256 1
5.28607942104511 1
5.0188713591835 1
4.82449636733454 1
4.65108940071583 1
4.96165513654216 1
5.05945065056483 1
4.91646987946041 1
4.59939375039736 1
5.09570579138646 1
5.44028496271768 1
5.43240064740133 0
4.96947095765082 1
4.95747147203547 1
4.99311063395744 1
4.8955910416143 1
4.86418578961947 1
4.71961306886408 1
4.95614710701917 1
5.01236129067147 1
5.13209568444647 1
4.87589675239923 1
4.79226772796127 1
4.73282261941207 1
4.84380748899961 1
5.13214397407094 1
5.0181853966992 1
5.27367083868253 1
5.22007686834784 1
5.00074198742777 1
4.96684667238257 1
4.95781851827437 1
5.18695076164534 1
5.07018158498474 1
5.30428541373034 1
4.90208645973813 1
4.69260675298917 1
4.88536639455332 1
5.0202992370315 1
4.79503579651579 1
5.16971892364062 1
4.84787207721729 1
4.62745325783866 1
4.58842837677297 1
5.27324551938765 1
4.74638688433645 1
5.0287888089989 1
4.97909523540063 1
5.08098533666543 1
5.07004185782557 1
5.12268194073044 1
4.64746680342687 1
4.93013688154407 1
4.97649804079155 1
5.06235559746625 1
4.70073927451439 1
4.84378718812007 1
4.50413485417145 0
5.01357522851047 1
4.98681000770622 1
4.78546070581967 1
4.87374879323556 1
4.93672491134079 1
4.89608262989649 1
4.55204096076076 0
5.41911287763959 1
4.80693658785159 1
4.55911971170435 1
5.06100146440785 1
4.73481234088816 1
4.82646440006872 1
4.83355385395581 1
5.00389547638481 1
4.74716847264059 1
4.95912501447284 1
5.35376288873748 1
4.77707025180969 1
4.95628913868202 1
4.75760590830401 1
5.00088554855106 1
5.16222865372792 1
4.76365466115164 1
5.42181941075372 1
4.86696631320139 1
5.07254703048625 1
5.24777405445302 1
5.26259388037776 1
5.24896312983099 1
4.95931562819084 1
5.11746840677312 1
5.02633385965649 1
5.09388669329049 1
5.25861460276717 1
4.63685461742394 1
4.95113297355926 1
4.98853788105042 1
5.04298566471167 1
4.88609452963156 1
5.25551522029467 1
5.28819265381637 1
5.18284476941962 1
5.18391647492979 1
5.11323217248323 1
5.07065004309313 1
4.97208833118156 1
5.21791503289377 1
5.37580612486735 1
4.82611501433859 1
4.8662922771065 1
4.90004578099338 1
5.05377188058975 1
4.82742364746879 1
5.21907362508954 1
4.5604323421194 0
4.88668437421115 1
4.92019428749624 1
5.19756479920819 1
5.344591171931 1
4.85194310973817 1
5.21570241868221 1
4.65868338275978 1
4.78289449778402 1
5.04933128579185 1
4.88978401594121 1
4.71432139494948 1
4.76772198114277 1
4.93246856988566 1
5.02540720402832 1
4.69679592384637 1
4.93471613285726 1
4.47750780117897 1
5.08780630372819 1
4.97535885678842 1
4.94215223137481 1
5.07541234033876 1
5.3228263966403 1
4.81430958067791 1
5.14784529235455 1
5.08174213734737 1
5.07658336319751 1
4.77724117813588 1
5.03088361458397 1
5.3016843170616 1
5.17920267974055 1
4.82227254543966 1
4.81317734763645 1
4.828742051142 1
4.96721196028343 1
4.51345058538071 1
5.16258232926272 1
5.45122309731481 1
4.65605712056298 1
4.98115101455906 1
4.85614823808166 1
4.69647337621315 1
4.65152086364833 1
4.86844605771992 1
4.82779111502812 1
4.99639877561531 1
4.97562124634548 1
5.25749099633763 1
5.30075504855428 1
5.12810939634103 1
4.47438617638156 0
5.60812317621261 0
4.95727171412592 1
5.16517844342116 1
4.92724943547255 1
5.00751660595985 1
4.97506461274488 1
4.71070247099446 1
4.93882604071516 1
4.96791635668097 1
4.67668830445317 1
4.97217039904532 1
4.78080205359636 1
5.16642904195036 1
5.57654577297292 1
4.99676346595901 1
5.27670052178694 1
5.19690646156859 1
5.13940750005879 1
4.81772568626683 1
4.76296421731662 1
4.60943459131585 1
4.9487894500694 1
4.40378634049244 0
5.30053033618466 1
4.94756339552039 1
4.60414432427445 1
5.73487656939674 1
5.06687762218855 1
5.02552759079562 1
4.91961524197951 1
4.90438744182057 1
5.17808702039493 1
4.91399583804413 1
4.78293820516982 1
5.0066194784355 1
4.5236320090508 1
4.86307832386902 1
5.18180551809633 1
5.46458893004347 0
4.99661419214682 1
5.39097828451862 1
4.96170685964906 1
5.06564501452496 1
5.13711272943743 1
4.99032834796694 1
4.845768775358 1
5.12506685096257 1
5.20582630962842 1
5.44728678228604 0
5.03673409749426 1
5.26215024503817 1
4.99615963243542 1
5.33085116367645 1
5.47930826287608 1
4.77306832184327 1
5.24845874582251 1
4.80777769319701 1
5.07429381443227 1
4.68332885544025 1
5.37711783984091 1
5.10554146980195 1
5.16383862702133 1
4.89199952394765 1
4.59026027734088 1
5.06946991575171 1
5.04806131077857 1
5.34290218957606 1
5.17029727369844 1
4.99897737251087 1
4.52868731592665 1
5.05939312961386 1
5.63810727608952 0
4.89056323857362 1
4.82258209261022 1
4.86640296439265 1
4.85766518700963 1
4.82731346330165 1
4.93048053493878 1
4.64264481492818 1
4.76817969649578 1
5.06850564825714 1
5.05925383371613 1
5.24301707093584 1
4.88389921778834 1
5.13124333596323 1
5.18629444706313 1
4.8939219491215 1
4.90453279521106 1
5.44983797915111 1
4.86219863689346 1
5.29290721584951 1
4.85582183786747 1
4.81445635688023 1
5.15535877729721 1
5.00789221353262 1
4.72187631462625 1
4.63069740542921 1
5.2527730720332 1
4.76306971449476 1
5.33035781188949 1
4.89616748969651 1
5.11631924265996 1
4.96516767691985 1
4.78363912430147 1
4.87025881019406 1
5.02656376639134 1
5.16065929128691 1
5.10182007212846 1
4.95216657878256 1
5.1780691585438 1
4.9103758137533 1
4.94371563216735 1
5.25452003322591 1
5.26612091070603 1
5.03030665262564 1
5.2333939259798 1
4.91546812806383 1
5.1464165694965 1
4.69068323011591 1
5.1367218215515 1
4.77657447609 1
4.83303356712313 1
5.01401971245232 1
5.13166774354771 1
5.03247963356541 1
4.8989578503966 1
5.28244735216349 1
5.26253330813619 1
4.85255710484879 1
4.83499532042346 1
4.72996289347296 1
4.65972826405471 1
5.02327012488801 1
5.07082869659365 1
5.0711033658279 1
4.96354866504913 1
4.50410337891572 0
5.20470938642829 1
4.94024799422023 1
4.83976801228772 1
4.9813303108537 1
5.10717100777495 1
4.86057079811397 1
5.00859653895225 1
5.24363417272601 1
5.30477808132118 1
4.8213888046096 1
4.77712250618806 1
5.21689446709609 1
5.59863030436594 0
4.84528421063238 1
4.44098092994409 1
4.98809212893066 1
4.61527875793441 0
4.79302404137494 1
4.91363906087476 1
4.77637617041199 1
5.12454238290691 1
4.98410791984695 1
4.84582901032241 1
5.26112985483482 1
5.03012432213746 1
5.01033061876373 1
5.29837657869791 1
4.92025719668134 1
4.8977636513591 1
5.04642761180039 1
5.04700669554535 1
4.93491655435726 1
5.08318305284462 1
5.00728370648863 1
5.08379351464019 1
4.69500834977606 1
5.30755281970235 1
4.93557778770131 1
5.0242583338091 1
4.82849208081556 1
5.06112686864771 1
5.32284901378977 1
5.0901317817138 1
4.66899797725003 1
4.86899301367869 1
5.16324633448135 1
4.90145270473859 1
4.52028582729349 1
4.85120281336636 1
5.03244521911032 1
4.74623427594806 1
5.06700992429134 1
4.80334455676934 1
5.05970838927488 1
5.31439530086617 1
5.07945451075855 1
5.25776071196439 1
4.832652082174 1
5.26685952641263 1
4.98801675808584 1
5.13652085652326 1
5.20333225165164 1
4.99488839673721 1
5.04446355765281 1
5.31131844132182 1
4.86586008479147 1
4.73690307558673 1
4.89679861186335 1
4.85562787065861 1
5.15170805404367 1
5.02480310527061 1
5.37675425975941 1
5.04988480510454 1
5.40176547620548 0
5.18585139752584 1
5.17885393133174 1
5.35294510385708 1
5.00864597442498 1
4.73651518537353 1
4.96764348448302 1
5.06898894589147 1
4.99800815584111 1
5.50742840277293 1
4.74761770046031 1
5.24995966449468 1
4.84492260375775 1
5.32789714989291 1
4.99943958609162 1
4.93168898406116 1
4.9607507686918 1
4.85941902163325 1
5.41416664473256 1
5.27895103776509 1
5.50815799934168 1
4.92917446351448 1
4.6911333763573 1
5.1346483285783 1
5.15890006720788 1
4.80200589210181 1
5.41861137729672 0
4.91509714130007 1
4.73425191684941 1
5.12733423878636 1
4.9396082377231 1
4.9587130983003 1
5.01386693517075 1
5.09520568480217 1
4.64311696147504 1
4.97416267370447 1
4.96648757283458 1
5.19703282388799 1
4.75761481381095 1
5.11929250275522 1
4.95480195913491 1
4.64891774306243 1
5.11955058360602 1
5.12309679881533 1
5.04171520923896 1
5.07175950293351 1
5.17535528104843 1
4.84754923100957 1
4.85438710716435 1
5.21476880625218 1
5.06800819175314 1
4.88308312830517 1
5.15362805363733 1
5.066652663475 1
5.05349066610815 1
4.91641952539133 1
5.07303374880482 1
5.10489131392123 1
5.14075800475966 1
4.66932400068842 1
4.70098107824936 1
4.9025297123133 1
4.96125227804101 1
5.07567319182205 1
4.94539525500528 1
4.9764506213021 1
4.93065105015272 1
4.97553621874461 1
5.05464873496318 1
4.5288846071139 0
4.83768514326589 1
5.23211845065959 1
4.9447354987432 1
5.36399540930305 1
5.09012065408065 1
4.62629953812286 1
4.9071715062753 1
4.93248925412842 1
4.94796991176655 1
4.90697061062524 1
4.94972738293176 1
4.91095415928142 1
4.71669777794123 1
4.39652357750877 0
4.90122624229188 1
5.07560179089364 1
5.10030222235147 1
4.92060685116856 1
4.90428901937223 1
4.9767204330197 1
5.13240685707748 1
5.26629899977973 1
4.90685820799011 1
5.31138486122645 1
4.44774840989245 0
4.91544657517128 1
4.96668339482764 1
5.38392057191094 1
5.08452014097765 1
4.95074373018783 1
4.73749522203899 1
5.64986924698353 0
4.83932001131349 1
5.35564836191663 1
4.73799570679955 1
4.9257554814101 1
4.97035667052689 1
5.41088460602392 1
4.70380426632367 1
5.18061458748349 1
4.88265089634852 1
4.967073442796 1
4.93981699211054 1
4.95980268994704 1
5.12273313110266 1
5.21159889564962 1
5.0657106465031 1
4.86652096097203 1
5.04965070493135 1
5.21270699494565 1
4.88128981239815 1
4.98938526358667 1
5.26874461457911 1
5.00052893514566 1
4.79354375671917 1
5.23094835890928 1
4.99387652789022 1
5.12308581278319 1
4.90059241087599 1
5.21751103611557 1
4.92834396900533 1
4.88909233744273 1
4.95759784430753 1
4.9209762900775 1
5.30252578991384 1
5.07983719054984 1
4.82942876250219 1
5.19147824126111 1
4.98985489309187 1
5.04524654877196 1
4.76053177435709 1
5.04037718455627 1
5.26433920440977 1
5.25563559025424 1
4.57749783540595 1
4.76192818562663 1
4.77931193841867 1
5.03759105638114 1
5.13531804553368 1
5.07247427194666 1
5.25528823074941 1
5.21589585446949 1
5.39346912606279 1
5.17200721328823 1
5.12676063643572 1
5.16982264560895 1
4.90265306520996 1
4.98359241656616 1
4.88804783956053 1
4.64226176564694 1
5.39503277411999 0
5.10775631648315 1
5.0851972066987 1
4.58898296660799 0
5.15347258759825 1
5.31861972788644 1
5.04244588855419 1
4.73072881699949 1
4.99937820125566 1
5.45773942728578 0
4.94168427751492 1
5.15999020569337 1
4.98112873221457 1
4.950427185487 1
5.09748882410848 1
4.91753698556367 1
4.88318894402536 1
5.06847176014936 1
4.86876700688491 1
5.21476066528033 1
5.05042407014813 1
4.89283375339913 1
4.91975456520997 1
5.17018427512395 1
5.04602146596693 1
5.16121924944956 1
5.06482842144435 1
4.84646172470483 1
4.73100449218817 1
5.33855692802156 1
5.04906224444615 1
4.67158475410921 1
5.27785467288417 1
4.73719860709151 1
5.13007332204544 1
5.17501069800191 1
4.912638980935 1
5.12845489081635 1
5.012251391193 1
5.05434874680546 1
5.31253343724333 1
4.74254244244421 1
5.03266028193016 1
4.91588148938608 1
5.01525496472008 1
4.87534783580584 1
4.94007657677307 1
4.9580515758896 1
5.13057673823019 1
5.1819854801797 1
5.14629712410408 1
5.18754460522387 1
4.84662140768152 1
5.27411832766476 1
4.71193499662417 1
4.78065603126663 1
4.95392020279476 1
4.95200018222886 1
4.93530802010179 1
5.24540648369254 1
5.12809507062335 1
4.77619096055163 1
4.82476870090191 1
5.07922233344314 1
4.83626533705761 1
4.92320117142379 1
4.99804262988393 1
5.11948154810421 1
4.90981476877858 1
5.00114272489047 1
4.94434928983262 1
4.71669207850579 1
5.02861946118417 1
4.89982383517789 1
4.76842343042492 1
4.62457902694795 1
4.70154486395181 1
4.8261466367614 1
5.03150750432963 1
5.03662268060697 1
4.80066823831535 1
4.66599373241534 1
5.10374669873042 1
4.67862645920275 1
5.13073200968674 1
5.14025571423406 1
5.18056387155904 1
4.96103153219622 1
4.9945856033911 1
4.78524963230047 1
4.97203986419655 1
4.69788076469179 1
4.94641047295244 1
5.28637882201051 1
4.85492172816839 1
5.15725395672083 1
4.9210944081634 1
4.5859846277222 0
5.13795269575834 1
4.9704413688029 1
5.10548097018826 1
5.30994154338269 1
5.21838113831874 1
5.40477987909121 1
4.83495392514404 1
4.72057236558914 1
5.29004270244612 1
5.27675151115476 1
5.26785495618421 1
5.03188106346948 1
4.92835794716024 1
4.62921083596174 1
4.96213417142923 1
5.19522128249454 1
5.11880075883928 1
4.92148041621922 1
4.85022145960038 1
5.12685427992185 1
4.74996445481404 1
5.65942181405828 0
4.77307397361151 1
5.06790841776717 1
4.99152843116905 1
4.74646582793924 1
5.08403438040068 1
5.02082756986683 1
4.84002323032748 1
4.94894028152686 1
5.18680443280868 1
4.72745054156983 1
4.76139794298281 1
4.87134015797809 1
4.62182218879601 1
4.76423139035772 1
5.04447483356639 1
5.14544337589494 1
5.36690021348259 1
4.92443269179658 1
4.75420922921519 1
4.76666802091507 1
4.85387815954827 1
5.10800172339099 1
4.55091541186463 1
5.10707618947893 1
5.08849433210017 1
5.0915579497437 1
4.99636719036385 1
4.93486636880737 1
4.89029939928089 1
5.05075163637407 1
4.69826373020753 1
5.26780573811594 1
4.90292560525547 1
5.19539687711447 1
4.89016687303607 1
4.89229613401987 1
4.84665822815599 1
4.5479623469884 1
5.15298193511233 1
4.67166592233764 1
4.71416489020369 1
5.18316277358201 1
4.80315570470436 1
4.97731369549543 1
4.67018716092784 1
4.94573464159227 1
5.02889914975116 1
5.00710483809275 1
4.89119219497547 1
4.9596555851863 1
4.99564414032066 1
4.80032595697446 1
5.09834293845143 1
4.99364521619863 1
5.01998246791714 1
4.92826347183158 1
4.96452784330911 1
5.01536005460749 1
4.87886497732611 1
4.73223046260916 1
4.79693910367812 1
4.9994873355058 1
5.12019612197625 1
4.83664400729476 1
5.0754812709849 1
4.86423752310679 1
5.01704408371085 1
4.53218406175552 0
4.90580226626819 1
5.33456138297374 1
5.40232259073469 1
4.92676367916964 1
5.47200754056021 1
5.00802685351074 1
4.95321411611073 1
5.14446063909198 1
4.58790348309542 0
4.90467750002272 1
4.90752546307179 1
4.88870421762177 1
4.78364713220113 1
5.24449726292702 1
5.05238403741486 1
5.11546262110991 1
4.89601064536366 1
5.00530885815891 1
4.74298517541174 1
4.69208340631799 1
5.12799523487898 1
4.8751756004967 1
5.08752364596626 1
4.75274369627037 1
4.74352054137022 1
5.20384876078601 1
5.1184803701965 1
5.09742921720485 1
5.07141091611066 1
4.91409265563257 1
5.15280222880979 1
4.69330839080889 1
5.01360637520879 1
4.59080019668721 1
5.32351219182589 1
4.88266654226961 1
5.32431457643728 1
4.79668065692128 1
4.76940996104739 1
5.14817200349417 1
5.22844579603497 1
5.12699629537024 1
4.88567163116513 1
4.76612952366632 1
5.13675878634016 1
5.05676740221968 1
5.26692903569602 1
4.67219624946428 1
4.82305673540696 1
5.00105706880509 1
5.17798517443717 1
5.2041777307857 1
4.93495055104885 1
5.20602990940107 1
5.16930774858515 1
5.2680356634823 1
4.94160632125769 1
4.74351159280724 1
4.55595476492713 0
5.08340976237931 1
5.03674747488413 1
5.03640967804658 1
4.83956391156112 1
5.02769971411325 1
5.14786186831138 1
5.05975451303205 1
5.19229615768082 1
4.89880361429611 1
4.85041358488756 1
4.8877336091953 1
4.7496621924699 1
5.25198629994651 1
5.12924222387496 1
4.59998343733376 0
5.05046210524887 1
5.64409696076247 0
4.65033163025028 1
4.53310905423204 1
4.8342423245398 1
4.87265335314132 1
5.23636363158028 1
5.34256665106611 1
4.62327384948044 1
5.27003015833671 1
5.22772380192017 1
4.89733453264262 1
5.28060293058348 1
5.16897811812778 1
5.26785250740041 1
4.57493017096068 0
4.83367308632018 1
4.96236534265 1
4.78929871591065 1
5.3155013884707 1
4.71205859059949 1
4.96339599276261 1
4.99259362939492 1
5.42276613334361 0
4.84766215378748 1
5.42482611928231 1
4.81726865680454 1
4.64505855244568 1
4.95209203531506 1
4.90318059952982 1
4.70098441374081 1
5.10704315534147 1
4.89548168490686 1
5.24655893995251 1
5.04026051719142 1
4.93430861138483 1
4.88334461989927 1
4.77962249292678 1
4.85093057957064 1
4.82605244905512 1
5.22090309911165 1
4.96461931152476 1
4.95421269570311 1
5.03729381064578 1
4.78921746077019 1
4.67925060078688 1
5.36500123013787 1
5.00119432763401 1
4.75631521712512 1
5.01717549519025 1
4.76534768026346 1
5.16041829989595 1
4.97270019192884 1
5.3245482604033 1
4.99120759425172 1
5.32861285132651 1
4.57100209409359 1
5.11676552259383 1
5.08148336559534 1
4.89983399632746 1
4.47889465109386 0
5.23407802522178 1
4.70382563502932 1
5.1205482803104 1
4.77489940375693 1
4.66485353722613 1
4.96091504882258 1
5.07519825164117 1
4.45612717647297 1
4.8316488915494 1
5.00940874074469 1
5.10013293275974 1
5.14108982964378 1
4.86553396916806 1
5.19749240839976 1
4.80946413343733 1
5.03724730919027 1
4.88427006612566 1
4.9925209872244 1
4.85706267549294 1
5.22646313667992 1
4.83000333354032 1
4.90163220642727 1
5.17207812998533 1
5.01484967843849 1
4.95775446894488 1
4.54697933872945 0
4.85691262760086 1
5.07192967871615 1
5.0606755802689 1
4.66471916390802 1
5.00325048927944 1
5.1375687940525 1
5.27425487569589 1
4.69784928505352 1
5.21551427440554 1
4.83101837918129 1
4.86671126972314 1
5.14526930670975 1
5.07080657191273 1
4.68584904003319 1
5.16942163019799 1
4.75517620138571 1
4.73167191752877 1
5.29955682885594 1
5.53481853091743 0
4.92912515121082 1
4.41154749362464 0
5.28475803437516 1
5.19981856317132 1
5.07415952184256 1
4.87508465923953 1
4.73637990685246 1
5.10979975643934 1
4.78156080497484 1
5.08372701068726 1
4.55817846501385 1
5.11274407300962 1
4.95479195790396 1
4.88674759621206 1
4.69180048146332 1
4.74880901204788 1
5.08581272694705 1
4.88982474355321 1
4.96694500123722 1
5.20397250664984 1
5.0101435772665 1
5.0709211555797 1
4.98360619667166 1
4.98089535521987 1
5.63143748086165 0
5.0414859425987 1
4.46945933339361 1
5.20580273232719 1
5.16995915683875 1
5.1279061576423 1
4.92424980124319 1
4.94417282024369 1
5.1224867462776 1
4.71290387144053 1
5.04556276226952 1
4.85265197438137 1
5.00720034062781 1
4.84056644367267 1
4.99424178889982 1
5.03810750047329 1
4.96882354743562 1
5.30833211223773 1
4.75268765175857 1
4.9243945894086 1
4.92659348685662 1
4.59485868583484 1
4.87725391767355 1
4.95258272627502 1
4.96951532514392 1
4.84845405783864 1
5.06028127225836 1
4.89041247196944 1
4.94715872459787 1
5.24593077723994 1
4.91670245993495 1
5.06576383068259 1
5.14679200828508 1
4.98722780415307 1
5.1212343135583 1
4.96508329640905 1
5.33434051172342 1
5.24370587063347 1
4.96473636167688 1
4.95051677893163 1
5.01282325170599 1
4.84571301549158 1
5.25798776637732 1
5.16260041650669 1
5.15156930408193 1
4.91948782917331 1
5.06528563950551 1
5.10316499396571 1
4.92422903314534 1
4.50832055027405 0
4.98988107631249 1
5.03057846782296 1
5.12442378735401 1
5.11422182224119 1
4.70118063173444 1
4.97147767163855 1
5.02103377777473 1
4.6824495863877 1
5.02632798713333 1
4.93636002909856 1
4.84228211007844 1
5.10010837325423 1
4.52639526768957 0
5.1709665597233 1
5.02690248794924 1
5.21438895421807 1
5.04816265393073 1
5.0682775190939 1
4.82888283787199 1
4.70448430897365 1
5.14692712277521 1
5.0579966599125 1
4.91658904314443 1
4.59371213115465 0
5.06106480965548 1
4.86551848908989 1
4.9734687806062 1
4.78085481065987 1
4.70378480055901 1
5.28585893800978 1
4.55502106561252 0
4.83492349508397 1
4.8672378739054 1
5.15540389953222 1
5.07632904326658 1
5.12947102890596 1
4.96406101785763 1
5.17236876427492 1
4.47768362217704 0
5.0974962217653 1
5.02880470845937 1
5.14397586880258 1
4.86676966371608 1
4.96746144714899 1
5.27302677975224 1
4.89728671698672 1
5.18047814705106 1
4.92764637204806 1
5.1385298754069 1
4.83589883496875 1
4.90980241439572 1
5.10290606094765 1
5.34398318996595 1
5.14008508590367 1
4.68308021085882 1
5.06586363405885 1
5.14203635691363 1
5.20110276517173 1
4.71483191123113 1
4.99105715195647 1
4.61289059802846 1
4.82677894457464 1
4.86225642648865 1
4.94839227533611 1
4.91602344010088 1
4.99180846323337 1
5.19551994381004 1
5.20740602742442 1
5.03081358377823 1
4.62086090187083 1
4.58491328907255 1
5.12924744000286 1
4.78637250041488 1
5.05390174004269 1
4.83441340028624 1
4.89412041436964 1
4.56053167393926 1
5.57021174240824 0
5.21038654788412 1
5.03818260085025 1
4.8528869656893 1
5.4924498508743 0
5.27950036636992 1
5.52183218321236 0
5.21711504505688 1
4.95649784343733 1
4.94895768866675 1
5.1444997000648 1
5.11634631275227 1
5.32313743120927 1
5.05068693853917 1
4.79067045338264 1
4.88534240744783 1
5.23044947635607 1
4.81836894969004 1
5.13802408060694 1
5.08691131856085 1
5.14933281077575 1
5.10505493771813 1
5.07040387188343 1
5.06088471156845 1
4.80618022301568 1
4.99047029422753 1
5.28756328758273 1
5.03424050290889 1
5.32172089402347 1
5.38220400930481 1
4.71942559706429 1
5.05640661685761 1
5.01752366041217 1
5.618924976657 0
4.97539315695979 1
5.66269738239741 0
5.17232806245543 1
5.01885941485552 1
4.77443081801096 1
4.68391470413777 1
4.89112948889376 1
5.27625724553748 1
5.13359306154342 1
4.73227234185319 1
5.2798335420493 1
5.13692417298193 1
4.64910641358893 1
4.99944198057872 1
4.76279299819862 1
5.26399969403275 1
4.85219273128911 1
5.07241778004247 1
4.92961717689906 1
5.17470856737338 1
5.22480319797864 1
4.87060907771023 1
5.05991929147394 1
5.0953205767727 1
4.63111729965278 1
4.77727282717869 1
5.06025322133237 1
5.06329461506928 1
5.07686960441936 1
4.80147918322241 1
5.05482031722585 1
5.54318417266446 0
4.8871468850316 1
5.31384519497502 1
5.03383178726845 1
5.06568183183006 1
4.8095988669182 1
5.31226896255973 1
4.71759702864981 1
4.73607827717945 1
5.00375315083041 1
4.54503090411687 0
5.15109805655144 1
4.70397098384237 1
4.9881869489257 1
5.23576851276178 1
4.81723679549782 1
5.24830622544435 1
5.04592281809742 1
4.63743401966748 1
4.98739205725287 1
4.80197236293652 1
4.77222205843634 1
4.63814267795792 1
5.24748306153545 1
5.25890811788039 1
4.74935445536335 1
4.92020109243848 1
5.01717142164249 1
5.05748974815841 1
4.92713785894662 1
4.98471841154919 1
5.08643068395544 1
4.66023008697406 1
4.86786942946798 1
5.02449891119553 1
5.12784018885686 1
4.9631374544745 1
5.0283411395258 1
5.17090698283348 1
5.10572094361987 1
4.9090165178104 1
5.38359403897854 1
4.93887651067817 1
4.81349677550049 1
4.68602611008401 0
4.9449357850427 1
5.0703886046744 1
4.75735884809804 1
4.91944581322276 1
5.0154044660901 1
4.43049241194632 0
5.15985589323047 1
5.08278206179343 1
5.23706685637696 1
5.06626444765518 1
5.15784391411238 1
5.40565492026943 1
5.06390661955074 1
4.66205409606143 1
4.74599309894472 1
5.13970784592943 1
4.71222817091049 1
4.96122463111981 1
4.94763434970854 1
5.07071466222129 1
5.00018541100258 1
5.29662329133761 1
4.51450274205376 0
5.02866057954379 1
5.13030329690985 1
4.57471735066118 1
4.84931160036013 1
4.81081455839688 1
4.98426306393528 1
5.00631099364058 1
5.45480222214569 1
5.15516202088075 1
5.1400398224521 1
4.91565809853801 1
4.93986192241139 1
4.82343732101515 1
5.18015011554732 1
4.92158416301949 1
4.92069489299733 1
4.61916226707628 1
4.89631509234565 1
4.62155654553832 1
5.23280074320721 1
4.70086792367676 1
5.10178029795931 1
4.96143812769436 1
4.69607241582832 1
5.41522009449239 1
4.56199052482411 1
4.92345528657041 1
4.81075329362709 1
4.9098231119323 1
4.92579984396156 1
5.33506916584549 1
5.05949712675683 1
4.85559829985494 1
4.87047819995753 1
4.87188210929609 1
4.9845695981389 1
4.72115686970943 1
4.93956649224127 1
4.93293991889673 1
5.29326254610771 1
4.61307195876155 1
5.30074709525498 1
5.01932123802789 1
4.71213160711147 1
4.81721282640486 1
5.06762182865684 1
5.244650865008 1
5.240360975816 1
4.75598844550712 1
5.09996610332452 1
4.74191126664983 1
4.87042699165718 1
5.02615745371767 1
5.20603654149095 1
4.86559587781121 1
5.34192448689635 1
4.98340576113092 1
4.78526957923162 1
4.78298652323433 1
5.11373942936074 1
4.88525378083869 1
4.55953574400903 1
5.13339691924014 1
4.86150172387316 1
5.3748703459301 1
5.1310550260153 1
5.00490000115551 1
5.03551021968969 1
5.18371055331477 1
5.09400379668464 1
4.9655333125195 1
5.18472154481485 1
4.85041208798542 1
4.80901006486235 1
4.66467352278206 1
4.87141164558039 1
5.04630332640738 1
4.88622415539313 1
4.2469098754025 0
4.75254995057007 1
5.05080325819561 1
5.07190283625186 1
4.79322438746585 1
4.8894115931022 1
5.1072454448059 1
5.03980081908634 1
4.91037701944624 1
4.8018988148862 1
4.67914149851645 1
4.8933545967697 1
4.83837339149446 1
4.77762199975517 1
5.25521465028767 1
4.83348169042501 1
4.67880159139789 1
4.78659808809453 1
5.03180570660894 1
4.76048857766974 1
5.26832686415109 1
4.95733791088166 1
5.09639319551931 1
4.5787746583807 1
5.11782698402056 1
4.92038772819526 1
4.96438684965632 1
4.68674121084644 1
5.01867439502825 1
4.94827848558267 1
4.67847373507117 1
5.23492710198395 1
5.37749950896556 1
5.01353069528095 1
4.79604939449383 1
5.24361471098408 1
4.98800673824145 1
4.89190871238099 1
5.04810253281103 1
5.11690582983561 1
4.97644145361676 1
5.22537970139821 1
4.94972751854012 1
4.80225794616531 1
4.99206047180552 1
5.4202654653199 1
4.88263552779997 1
4.74659936586597 1
4.79565677605835 1
4.34852904090687 0
5.15838294802486 1
5.0533834040804 1
4.60592232189359 1
5.0801225371372 1
5.16321808197551 1
5.08851837120141 1
5.1739111958541 1
4.6725851229214 1
4.86806660360664 1
4.81783786238519 1
4.89624153418458 1
5.15917994177257 1
5.07654440634718 1
4.88050199127522 1
4.82458977913002 1
4.98231080948893 1
5.32483770616498 1
5.17939392653838 1
4.93376062974405 1
5.01127192752862 1
4.84505926791902 1
5.4385482374961 0
4.86178893377156 1
5.05426014203081 1
5.45574113726588 0
4.90699272080523 1
5.17691749811525 1
4.81261493394994 1
4.91121915405858 1
4.75276219766864 1
4.90169993483734 1
4.64708119036736 1
5.00390995432879 1
5.35365139564244 1
4.83739303004783 1
5.14584598501509 1
4.94052366753064 1
4.91116560509963 1
4.82454779697185 1
4.89246574676314 1
4.91533309716373 1
4.81246364549713 1
5.22717986068894 1
4.98220061870999 1
4.82018751824442 1
5.10864977646307 1
4.59571829095523 0
4.88779889747537 1
4.78677938194797 1
4.41090080006915 0
4.87324484010417 1
5.05312270902987 1
4.92103055355777 1
5.14637182469157 1
5.35284190535003 1
5.07964767709074 1
5.21039723341882 1
5.21385649351479 1
5.20417972110676 1
4.82479957437783 1
4.88274281596411 1
5.23901132875641 1
5.24528339848479 1
4.82074186004469 1
5.20473226905284 1
5.07807380014006 1
5.01802590612565 1
5.24008899977895 1
5.04817871932061 1
4.76424744586463 1
5.88068874754832 0
4.99226204515824 1
4.98630192514294 1
5.1730333253464 1
4.74274220937538 1
4.75913723004958 1
4.9253309646304 1
4.90967981467592 1
5.08878597893468 1
4.86072372871226 1
5.00305597889116 1
4.77371468735784 1
5.10800514945239 1
5.16488677579375 1
4.88935660674949 1
4.71085882783124 1
4.97474806593172 1
4.89971602646736 1
5.11390146321436 1
4.98932329207975 1
4.6598078097627 1
4.9671214653453 1
5.47232291366688 1
4.75337168459865 1
5.42300067901421 0
4.30688839207065 0
5.03197455736635 1
5.00727300689515 1
4.83656456525635 1
4.85354519051059 1
5.03008056699314 1
5.30515655279538 1
4.95489868170772 1
4.89537901184296 1
5.24239418905582 1
5.00604438787989 1
4.89656788064363 1
4.98534058106816 1
4.82075842755357 1
4.78201192194533 1
4.9025958246383 1
5.25295955894048 1
4.26195945606357 0
4.51957875699137 1
5.04534182843141 1
5.08145442041758 1
5.23688091227655 1
4.85150445329756 1
5.03882988222254 1
5.30602332958928 1
5.26956334006706 1
5.01630354096085 1
5.06033212942955 1
4.88198031869937 1
4.52516818104304 0
4.87803614127983 1
5.06471531238058 1
4.95325354206113 1
4.91115634646102 1
5.06283384111593 1
5.43061602558955 1
4.87373259162725 1
4.78909023289554 1
5.10801330367618 1
5.14137874067238 1
5.32672287592173 1
4.90137608101858 1
5.27769879974706 1
5.11740981021076 1
5.21487764511039 1
4.9696467288658 1
4.96271041953674 1
4.7209333341966 1
5.14556593235283 1
4.71641759172165 1
5.03760008640558 1
5.18262247705316 1
5.11105326752362 1
5.08836830623541 1
4.86181518811405 1
5.37094751512015 1
5.119614476821 1
4.85377493580686 1
4.88463685550402 1
4.68313724189603 1
5.10280814148398 1
5.18508068570682 1
5.02151138417278 1
4.62139842245232 1
4.7179129929414 1
5.0137873155343 1
4.66240792263561 0
5.42447797395429 1
4.85973032833576 1
5.36144649651088 0
4.9922897422688 1
5.02273601079945 1
5.03462181484003 1
5.23295022232847 1
5.22591754896323 1
5.1224110005453 1
5.32124780747236 1
5.382997962025 1
4.94724717759717 1
5.13497180549433 1
5.23773719430599 1
5.10660304984474 1
5.2348029129258 1
4.88556704149356 1
4.91270649879406 1
4.99588863178528 1
4.84625838144465 1
4.89252649305232 1
5.20465888250127 1
5.27330202010797 1
5.06582838749135 1
4.81891206783763 1
4.8846706169419 1
4.9469395107783 1
4.77513993664303 1
5.05128340095947 1
5.16657769064074 1
4.98953026977784 1
4.99898795935221 1
4.95868017364426 1
5.32790611629732 1
5.12647476370595 1
4.99528762145914 1
5.05583702952905 1
5.09598452973685 1
4.96485665743188 1
4.87552161075096 1
5.04027581774696 1
5.27653658226492 1
5.04677565978393 1
5.31639176132784 1
5.46978834141026 0
4.59235396480372 0
4.89704862555758 1
5.21711954510955 1
4.87361887442163 1
4.95993308534347 1
4.95132737883916 1
4.90494399641956 1
5.13779466226185 1
5.02774848114214 1
5.11500131680394 1
5.14666188581831 1
4.95816834305146 1
4.73748408352028 1
5.14624579125943 1
4.80871349066574 1
5.05264133266104 1
5.38390053755765 0
5.25677576329797 1
5.0463047653968 1
5.25949555056788 1
4.87068819933823 1
4.91149909556206 1
4.86705921301385 1
4.85046162236155 1
5.0239898253687 1
4.98266912251086 1
4.86414941470004 1
4.69210209083403 1
4.88067107130846 1
4.75833037898536 1
5.21754528698109 1
5.1068760596294 1
4.61738370545564 1
4.9201528635219 1
5.0709992779311 1
5.04898103729494 1
4.8229236695553 1
4.83113991977778 1
4.99684217252719 1
4.84378178965446 1
5.13232716733018 1
5.14098088736574 1
5.00389678465199 1
5.16350110019268 1
5.06609188485975 1
5.51909652730815 0
5.19641205206377 1
4.8707521413776 1
4.78124104147818 1
4.93268396321465 1
5.04089038445686 1
5.24439192927658 1
5.22001193652832 1
5.03367756010082 1
5.00494278247589 1
4.42519086147615 0
5.14942423549269 1
5.1669906796552 1
5.03731929569477 1
4.94031736315868 1
4.94570335992068 1
5.01908132525517 1
4.94943237256479 1
5.14644100644212 1
5.11934365174854 1
5.29438922696722 1
4.83142721861988 1
5.24105623626205 1
5.26026421409297 1
5.31724946144212 1
5.07312018695546 1
4.79205048627198 1
5.37918195787643 1
5.0689199850143 1
5.03502996206641 1
5.41936576307518 0
5.11694525919946 1
4.89926310517529 1
4.75178388473208 1
5.12049205853133 1
4.89622008219911 1
5.07392884165469 1
4.80831311081265 1
4.80597507825217 1
4.6725878936466 1
4.77381803388907 1
5.0661512183025 1
5.07100504131525 1
5.14014496026769 1
5.0052176274577 1
5.26370956482906 1
5.07399895606612 1
5.00664577392572 1
4.91822839463798 1
4.9417768039303 1
4.7931817153138 1
4.92063347943487 1
5.24525521477126 1
5.31818092564371 1
4.87870233808645 1
4.688203770349 0
5.3179095993515 1
5.25456226468502 1
5.08322800794931 1
5.30386004103518 1
4.84261198488367 1
4.96948303865453 1
4.97546598671297 1
4.85556782670893 1
5.11754717243974 1
5.00362917635515 1
4.96011245365208 1
4.91066135352618 1
4.82544947986699 1
4.80640771683372 1
5.05501854147985 1
5.24834093024083 1
4.7210276974916 1
4.85289760056239 1
4.99337897539272 1
4.91280533329738 1
4.71263601225501 1
4.74096009804402 1
5.13197112865288 1
5.18209546151288 1
4.74097825830297 1
5.08480108315474 1
5.25265615052588 1
5.06457552474319 1
5.25061593006106 1
5.01843328365641 1
4.88032615512111 1
4.43967532051969 0
4.83042843398245 1
5.11884601482851 1
4.95919685182099 1
5.31869856493471 1
5.32138489889836 1
5.35046439180268 1
5.04200152977433 1
4.70684554586907 1
5.2890576456568 1
4.90481296090816 1
4.9648430491685 1
4.80990316893973 1
5.14416918134467 1
4.8278076933877 1
5.2508450946836 1
4.97030918727769 1
4.79257580178678 1
5.00591192995896 1
4.95574845984049 1
4.95791572320179 1
4.58226549369645 0
4.90190648055893 1
4.89675447574284 1
5.01668591917406 1
5.12657983189567 1
5.33640011021921 1
4.96187178063142 1
4.85731062477756 1
5.01477818345617 1
5.1110618164545 1
4.73768515499766 1
4.92305942034512 1
5.2012432387617 1
4.97928304154771 1
5.04033063015801 1
4.62671008754576 0
4.39018861899456 0
4.8142884146051 1
5.0631765788285 1
4.58979818679849 0
5.15381364235446 1
4.70001825931907 1
5.10192437837949 1
5.08004016559054 1
5.07070425967784 1
4.83447359110199 1
4.85755008843769 1
5.05141965588324 1
4.89784990069026 1
4.96007845794946 1
4.84156522203559 1
4.66999605219679 1
5.18551327997528 1
4.95469536709789 1
5.00259563471065 1
4.82325663180293 1
5.23361815450586 1
4.90704993355347 1
5.08261847602315 1
4.82970133401212 1
5.15015883933702 1
5.16350827743372 1
5.0988224535816 1
4.84839609550407 1
5.17497254744606 1
5.16122631110766 1
4.88418004878737 1
4.80468977034299 1
4.94205655056928 1
4.77475812031657 1
4.90374267231362 1
5.06388160349069 1
5.28393855351418 1
4.72939977623116 1
4.95939607103117 1
5.12311068959728 1
5.0385172893383 1
4.65859904272201 1
5.29661244748107 1
4.63261491533281 1
5.10137638251373 1
4.9048936129468 1
5.02224973255723 1
5.24053714720556 1
5.29172348691047 1
4.91915778839309 1
4.9635688302605 1
4.79099077780423 1
4.92946676806745 1
4.99359432078415 1
5.06185197835451 1
4.85639137563271 1
5.32941501901213 1
4.97142427186529 1
5.12526547878857 1
4.83775669770996 1
4.57982468667474 0
4.78735552222212 1
5.25637949290673 1
4.8999215159857 1
5.00111558597778 1
5.07022388864374 1
4.70225585214653 1
4.99653923131336 1
4.99918680084075 1
4.83065982847744 1
5.12544048981363 1
5.07032868804662 1
4.73238323982489 1
4.89910500480686 1
4.78788882250283 1
5.10071142034454 1
5.04477676529539 1
5.14124836569959 1
4.99276642657887 1
5.32012521437214 1
5.14151526781834 1
4.79255193783163 1
5.0661702973472 1
5.06065633382433 1
4.77587540048261 1
4.66070279151737 1
4.67614970380118 1
5.01856806368102 1
5.05174845783448 1
5.16996331965967 1
4.34445199016855 0
5.39915029442385 0
5.28011962037481 1
4.91747390160074 1
5.0579707141231 1
5.07883661282519 1
4.82276830925498 1
5.16415790990484 1
4.94469293252657 1
5.37589881759173 1
5.11934651867927 1
4.72969008430114 1
4.90573228174125 1
5.26126678029886 1
5.409118712523 1
4.66632020210045 1
5.02083948314608 1
4.76400352146732 1
5.18026931344004 1
4.94452800333667 1
4.98952615356989 1
4.93997778586384 1
5.03265104510108 1
4.66124712634706 1
4.76824324116528 1
4.92302839995975 1
5.04365213410874 1
5.32035772752775 1
5.28882215265609 1
5.29115647692705 1
4.71440643532936 1
4.77957665364869 1
5.03508020585153 1
4.88090937718882 1
4.89075239992856 1
4.94438351942114 1
4.91839093625379 1
5.47725626705044 1
4.79777168337987 1
4.87238224245592 1
5.19611774455165 1
5.0049066063867 1
4.83474014348975 1
5.15751986791337 1
5.00569103496204 1
5.210479696493 1
4.57471257959861 0
4.38534617880861 0
5.24139599668401 1
5.25077853020535 1
4.49630418645874 0
5.06031989734569 1
5.16566948283967 1
4.82879432584953 1
5.01985237757429 1
5.18491971181372 1
4.97026792274015 1
4.89563433728537 1
4.98027035035546 1
5.2651827571369 1
5.00213720729183 1
4.85376627982058 1
5.07368123958924 1
5.02959270636923 1
4.68573304848858 1
4.95378236091884 1
4.73109624845065 1
4.57574513826679 0
4.42781055551809 0
4.88328768469121 1
4.57079825683271 1
4.78987311691694 1
4.72100556513454 1
5.16136715308042 1
4.82704792271304 1
4.6126439823797 1
5.20650248711434 1
5.33873827311902 0
4.88178463149493 1
4.8771896230298 1
5.12321868771138 1
5.08647346477728 1
5.07573370066129 1
5.61520173784823 0
4.75643588205864 1
4.62493533487532 1
4.8169679198701 1
4.75005504511551 1
4.94286760233519 1
4.78310660704662 1
5.17059134161313 1
5.00038002461311 1
5.14945904450069 1
5.21950947522583 1
5.08103522291383 1
4.84335653136167 1
4.81438414579508 1
5.00008054704248 1
5.15234624185163 1
4.88404868623474 1
5.01913749327693 1
5.16192254425801 1
4.5728020290651 1
5.25334551825819 1
5.17095148134769 1
4.86750949903152 1
4.82418308221208 1
5.2723419381886 1
5.05133992786285 1
5.13714853767095 1
4.7841782963571 1
4.98694379988907 1
4.88360847451195 1
5.03192280859124 1
4.85699820229075 1
5.63132489425757 0
5.15585932260233 1
4.82562655882082 1
4.94302617703645 1
5.42837155067418 1
4.76786365845244 1
5.22510623485184 1
4.88285419961943 1
4.6350957909909 1
5.24498213102163 1
4.87515689285482 1
4.98018755197313 1
5.11079943415076 1
4.85097109858036 1
5.0538290094716 1
4.84921111450232 1
5.00488240243533 1
4.97925502289774 1
4.63269745617609 1
5.33633453853465 1
5.24086946401994 1
5.20745334930322 1
4.99051816022677 1
4.71347583430569 1
4.97824547972099 1
5.07640969370726 1
4.64905728005385 1
5.21747356229642 1
4.50274606947888 1
5.52966928389819 0
4.78905393183483 1
4.46235323847556 0
5.03332640001828 1
4.95393000013852 1
5.13325850760586 1
4.86605458648573 1
4.86006101850652 1
4.92649818997011 1
5.03429114170428 1
4.78263082118269 1
4.95590587422168 1
5.08675514003246 1
4.87122354111797 1
4.94843932788864 1
5.0319434159008 1
5.19798522644084 1
4.80883391776183 1
4.80541379097784 1
4.39930399819635 0
4.9304740987575 1
4.9424106573077 1
4.65268992539413 0
5.06174843813695 1
4.86917809181183 1
4.69220829682469 1
4.95177275146558 1
4.45775263765857 0
5.28310097930194 1
4.98777045130572 1
5.13146280196761 1
5.1984757031716 1
4.7558343316025 1
4.9343413806429 1
4.95549987359209 1
5.00098654025356 1
4.68111128321153 1
5.04692648746999 1
5.42468061862149 1
4.69354511279505 1
5.17533886252695 1
4.89300750737075 1
5.1010391061505 1
4.70465172174031 1
4.69640060232558 1
5.07515623261416 1
4.59051620416069 1
4.63280968459139 1
4.81589448004877 1
5.0741085935217 1
4.92389155398053 1
5.0731785770388 1
4.75076599909376 1
5.37026695329329 1
5.03468276524502 1
5.32043063947899 1
4.99760448003462 1
5.37749377298342 1
4.80882040896982 1
5.24326623486567 1
4.9825249279951 1
4.82934031661145 1
4.64661725559859 1
5.07912273408612 1
4.79254095289126 1
5.06954694914995 1
5.00940570395106 1
5.08898206096897 1
5.21194852374566 1
5.05415054932123 1
5.18863752760058 1
4.68527029425791 1
5.38429803433728 1
5.24119878045255 1
5.13153694163264 1
4.79387346613705 1
5.3176548470264 1
4.50742689436201 1
4.95271735631543 1
4.84435033442677 1
4.78732121477357 1
5.07805381657037 1
5.02060550438067 1
4.40424172688125 0
5.00083934250515 1
5.02254632293588 1
5.01126301464046 1
4.80295845799408 1
5.07439995526913 1
4.96205126229366 1
5.08579917019438 1
4.8402466916271 1
4.34030600187123 0
4.94317785873958 1
5.05926061064435 1
5.13179022979321 1
4.86373508626135 1
4.78026817565251 1
5.28300421046142 1
4.93338602298872 1
5.25598735069374 1
4.96163400507186 1
5.08477512261057 1
5.22275724132741 1
5.35416896549061 1
4.8486805321932 1
4.91753144261176 1
5.21090011760091 1
5.35457048105179 1
4.88606841472931 1
5.26013549609144 1
5.11759587171206 1
5.36991716401488 0
5.12121367951703 1
4.75811521651174 1
4.8938645283788 1
4.94834041205017 1
5.44294348058723 0
5.13417058060581 1
5.25539073845681 1
5.23318565054667 1
4.98075607501517 1
5.05979340896839 1
4.86999179232035 1
5.11375911299309 1
4.69857002271603 1
5.24158080387329 1
5.27283046601773 1
4.799033257422 1
5.36532385999961 1
4.77735341860965 1
5.07845489179015 1
5.09156963304692 1
5.16485119273208 1
5.08210836471163 1
4.92121662615795 1
4.79906288863394 1
4.82780985549291 1
4.89198697050652 1
5.05467934763549 1
5.24889563082659 1
5.27237020268727 1
4.85577549236542 1
5.0549826165561 1
5.0556635500369 1
4.87858528686022 1
5.01564180338002 1
4.88916473289407 1
4.93897873222815 1
4.93113482113261 1
5.52161044670005 0
5.01639191191787 1
4.87551288420062 1
4.9190134676104 1
4.85827706011966 1
4.99676112280187 1
5.20656719025267 1
5.10800225657258 1
4.641958627965 1
4.7135964813274 1
4.3301405986461 0
5.06513608720867 1
4.91366471047894 1
4.86404602576843 1
5.45379032704441 0
5.06180226665961 1
5.19374125444213 1
5.31217797863059 1
5.0716318527265 1
4.98492580739379 1
5.40288104586971 1
4.96548190674448 1
5.1748749496245 1
4.96296971716217 1
4.42289015092603 0
4.82711247608326 1
5.00777124449526 1
4.99605693116197 1
4.74874754133765 1
4.88178472423173 1
4.87593131238214 1
4.99295987192519 1
5.20156467375814 1
5.1916236528683 1
4.87420644432935 1
5.23838781727488 1
4.79020914014438 1
5.12183942410113 1
5.12265329828607 1
5.07283343214606 1
4.6026353664813 0
5.52124871117547 1
5.25176107778253 1
5.06282720877715 1
5.25563281829573 1
4.77035673007392 1
4.71211968565782 1
4.91663917801832 1
5.30048342914171 1
5.13589230237924 1
4.92091628996169 1
5.04399701756736 1
4.91884534748927 1
4.58637795658497 0
4.84179066787289 1
5.22575600280406 1
5.274320621337 1
4.90905705454504 1
4.99028981368779 1
5.0106086084588 1
4.91845880732058 1
4.90504055279112 1
5.05597141977645 1
5.09826809292803 1
5.01001499235734 1
5.28592147401963 1
5.53254872864892 1
5.12534417132451 1
4.79599634012266 1
5.04946111057648 1
4.72807389343007 1
4.88927119219612 1
4.97286054995979 1
5.37799631581185 1
5.14324765312946 1
5.2713873092364 1
4.82567009636563 1
5.28004177594144 1
5.02204008060702 1
4.98046030928724 1
4.5891876084576 1
5.29115437718538 1
5.19966945594786 1
4.77013038868122 1
5.38855073058686 0
5.16466491033186 1
4.99613151175265 1
5.01445746971965 1
5.0440496295419 1
4.79471256558467 1
4.8825850489737 1
4.81513035330052 1
4.63603966479181 1
4.99233654293338 1
5.15140070097746 1
5.06905244883154 1
5.17523067446968 1
5.0420791053776 1
4.95999574478217 1
4.83322175197831 1
5.16158241545588 1
4.83877203735365 1
4.82095908067659 1
5.09999820001926 1
5.08004923007944 1
4.88791058816083 1
5.07048625538045 1
5.25756333939882 1
5.18554361469521 1
5.46247675316784 0
5.37683768969055 1
4.81616091492646 1
4.99236922449109 1
4.94409793517014 1
5.16650642077175 1
4.88976942720589 1
4.50393626664938 0
5.11279632030187 1
5.11372063967572 1
5.06662284209487 1
4.36828160004055 0
5.29996866528171 1
5.20301458381151 1
4.87298257034268 1
5.03719617858207 1
4.67596111235553 1
4.98420429523937 1
4.94514443761036 1
5.25767831166007 1
5.29715758690579 1
5.09278884738123 1
4.98724715579482 1
5.05459566924007 1
4.95143661083518 1
4.85783924448043 1
5.04382606522159 1
4.97237695046377 1
5.00289301733242 1
5.08837091740245 1
4.95395486867319 1
4.99455505351934 1
4.90048184014096 1
5.21638287817207 1
4.8093602243456 1
5.42787319638342 1
5.30944448057071 1
5.17153251830531 1
4.88614821522633 1
5.1199004189381 1
5.35129524450041 0
4.86814932186903 1
5.04062959019159 1
5.1369648415999 1
5.14067348823724 1
5.07059371384738 1
4.94479270433346 1
5.03097228134288 1
5.14159944297319 1
5.15067776797449 1
5.15284675640325 1
5.0493979823853 1
4.86977635892953 1
5.14213670794373 1
5.0269891184149 1
5.04709367762247 1
5.16512814633759 1
5.38830239176805 0
5.10498560329134 1
4.89869001827299 1
5.13079950290193 1
4.99127382595838 1
5.04342276582811 1
5.33201877367203 0
4.79815016414625 1
5.01891010734177 1
5.06249811792929 1
4.51854251582911 0
4.61751790758392 1
5.04284722741109 1
5.30461325458658 1
5.28410513803569 1
4.87585087225092 1
5.40640400777936 1
4.99170881858138 1
4.39716829012652 1
5.14814492628615 1
5.63649609238677 0
5.23285527533491 1
5.03179969953258 1
4.96618233872494 1
4.92041451895417 1
4.88646005390414 1
4.90241458899257 1
5.34861986052108 1
4.74785906250171 1
4.7250533070519 1
5.18492840910022 1
4.81920447243866 1
4.90162823987762 1
4.77501266146683 1
5.31132661058728 1
5.06869536663338 1
4.75886828512391 1
5.14592198688618 1
5.13829081980591 1
5.01557161553491 1
5.00933844860263 1
5.03832797781966 1
5.03063847562877 1
4.97324811339641 1
4.8659712905874 1
4.75176260543368 1
4.93330401584226 1
5.22824592758335 1
5.09396942268091 1
5.27913017784469 1
5.24210551667572 1
4.99100485208699 1
4.97639653545999 1
5.00393494183224 1
4.82498715913052 1
4.90423630287415 1
4.83441657561987 1
4.58289399797755 1
5.00717776216028 1
4.78150902730359 1
5.27255881732984 1
5.12348733094023 1
5.0189298593146 1
5.14547073063912 1
4.65341933211629 1
4.87864764195321 1
4.89539352815541 1
5.07411113690711 1
5.10743276826749 1
5.52674992372765 1
4.91692058463883 1
5.28650387100274 1
5.21320398415408 1
4.5268711228799 1
4.96769208306444 1
4.87794113433579 1
5.09424308155311 1
5.06921089650081 1
4.93795110624242 1
5.10587326801343 1
4.83491708872035 1
4.86827573856596 1
4.73269002160462 1
5.27176900873997 1
5.11765155506308 1
5.07330245540629 1
5.20623392724434 1
4.83634788718648 1
4.82438104449392 1
5.80955136977492 0
4.93275796913531 1
5.05518075359229 1
4.70802485709743 1
4.95142253881241 1
4.93464734988969 1
5.04873302667031 1
4.7394649174853 1
5.56266708867362 0
4.8451161454372 1
4.97664263120833 1
5.0066694237795 1
5.14003187672071 1
5.2028053405731 1
4.88111323213116 1
5.03541999604189 1
4.67986100768939 1
5.23562460044845 1
5.03137672202793 1
4.79522232815732 1
5.360900602817 1
5.38024038476478 1
4.15927183313213 0
4.94172427582067 1
4.76701400049842 1
4.56211069055672 0
4.9349112123614 1
5.10686571090671 1
4.89339766751047 1
5.32056750445229 1
5.06153007519754 1
4.99401093037959 1
5.09975442577471 1
4.81692662448244 1
4.72343742401623 1
5.13027379504521 1
4.38956016071705 0
4.75405035759431 1
5.5370944576508 0
5.17714154980532 1
5.0562470876371 1
4.98793792478941 1
4.98355536864902 1
5.00005981921883 1
4.82385872897821 1
4.82722979174871 1
4.9043899223222 1
4.96175676715558 1
4.87881855651014 1
5.19307647805143 1
4.59648003556116 1
5.45752351167469 0
4.8303815037854 1
4.90798160674185 1
4.79047224177101 1
5.23677593966296 1
4.65326823230111 1
4.68885188336284 1
4.96166077133857 1
4.99394540227668 1
5.14261677410436 1
4.83248326761951 1
5.03930380009749 1
5.39055941366319 1
5.23704900649015 1
5.16855192618226 1
5.19231688977737 1
5.16668006411741 1
5.18588101472586 1
5.02103355861053 1
5.1037096609907 1
5.00418722412514 1
5.24458567052846 1
4.95459298548112 1
5.0924696419917 1
4.71706394811861 1
5.19092108704007 1
5.0034114440701 1
4.54185017139393 1
5.07134882875451 1
5.07251284272167 1
5.20196107621945 1
5.35109888449139 1
4.85001106069976 1
4.79360397137817 1
5.10619886099324 1
4.91986074046429 1
5.0456677565531 1
5.32277207787398 1
4.86273448419842 1
5.094363523933 1
4.96481955970521 1
4.78682145017458 1
5.13719091325235 1
4.88942849975442 1
4.90981960103003 1
4.77832195733769 1
4.86484457008606 1
4.95891906212927 1
4.83725390619341 1
5.07255399226456 1
5.01134216004955 1
4.56865316353809 0
4.87639603446528 1
5.21779466048889 1
4.74833222558166 1
5.18218019223686 1
4.86924220718681 1
5.03481755998584 1
4.68153268825858 1
5.09570812789508 1
4.96580117251116 1
4.94367457799772 1
5.08078744464227 1
4.92700140623379 1
4.84315157640759 1
5.18417158491468 1
5.0399549378093 1
4.79624611134781 1
4.57955318480867 1
5.25747605170028 1
5.01645571127616 1
4.92332833906184 1
5.27935070531431 1
5.1329237564936 1
5.03449120635502 1
5.25021276194521 1
4.74679212580964 1
4.62447876768907 1
5.20691696496569 1
4.76364852734355 1
5.31297451422209 0
4.89603912444739 1
4.9027651401271 1
5.08929774369586 1
5.12545519067306 1
5.2234923866462 1
5.27267478819478 1
4.88999263207433 1
5.16254142188496 1
4.8110242555132 1
5.00504112300584 1
4.74317153014478 1
4.65449768308186 1
4.7464100975284 1
5.02025486572389 1
4.88620148514457 1
5.00606702467063 1
4.70745722483193 1
5.05404405694704 1
5.19216644858707 1
5.24259388746578 1
4.87074174711375 1
4.84748928620668 1
4.77917806783573 1
4.7091821509455 1
4.84012417433667 1
5.04179049466725 1
4.91265536605558 1
5.41502411057363 0
4.72141889913738 1
4.75066089890969 1
5.26062203201431 1
4.95321954591165 1
5.04946523609085 1
5.19202894566851 1
5.24612273836277 1
4.35079840965472 1
5.55298242200396 0
5.15794348081334 1
5.15797105772693 1
5.32079257239608 1
5.24529779874623 1
4.92855103076477 1
4.92560485415155 1
4.69690430050708 1
5.16924574924724 1
5.10546521146541 1
4.80348760101666 1
4.94004535947832 1
5.12116403319018 1
5.16710463404234 1
5.17355507061495 1
5.28282741121961 1
5.2051356200543 1
4.94802412699507 1
5.21828294194737 1
5.04488783792288 1
5.04768897490337 1
5.48902844559782 0
5.0263163346061 1
4.90970006262199 1
4.9994240352372 1
4.89373948765243 1
4.96175466316513 1
4.50878721919561 1
5.23281192810275 1
5.35782182842513 1
4.54131953763772 0
4.89655813204562 1
5.12957203795625 1
4.62847699333491 0
5.01921246256585 1
5.06746362167433 1
4.57338571800312 1
4.71792758371628 1
5.02758841498832 1
5.1139959529969 1
5.22073320316795 1
4.80008914496266 1
5.03269532878419 1
5.16782412321759 1
5.14481104790458 1
4.91583592220407 1
5.18876246272495 1
5.04773978610756 1
5.35023878618686 1
5.09146992189044 1
4.89199569949144 1
5.02663958016065 1
4.81390411755271 1
4.83064775759749 1
5.15235296867097 1
4.88736136104022 1
4.73083507449562 1
4.7912054497478 1
4.89424409328214 1
5.07859698261341 1
5.05858539378181 1
5.16519082311534 1
5.17193059059092 1
4.78240739483492 1
5.11975069944819 1
5.09753211569201 1
4.65449854375573 1
5.11778352237194 1
5.22586137037098 1
5.46501085844839 1
4.932034929547 1
5.21548563249063 1
5.11260540071686 1
5.07586386792595 1
4.82644466328844 1
4.51850132419481 0
4.66447953255238 1
4.81803080421864 1
5.05713290778887 1
4.66632253163141 1
4.9511715709552 1
4.79922119968244 1
4.88548528295457 1
5.15582240644639 1
5.08517393964792 1
4.80956242118071 1
5.35376545363317 0
5.15734230052717 1
5.16886321133377 1
5.21938695396184 1
5.49768663509682 0
4.8994062703522 1
5.13009740423021 1
5.43103309696025 0
4.85502162324222 1
4.91112389403941 1
4.57100581104465 0
4.72652487722957 1
4.87407790224718 1
5.18098248154484 1
4.85570118901299 1
5.18264016063724 1
5.19827018316154 1
5.39916235536256 0
5.18938206866355 1
4.73027233887751 1
5.08492753174457 1
4.87911494208923 1
5.35090394054136 1
5.28487692342898 1
5.05710155324685 1
5.00883390988965 1
4.56555332781973 0
5.00258676560941 1
5.20931882573277 1
5.2046505575925 1
5.22911585071187 1
5.2424609865665 1
5.25504816827084 1
5.12638975021409 1
4.7543198109842 1
5.09957495887293 1
4.86680356163576 1
5.13675216397102 1
5.08803546277889 1
5.11579878545977 1
5.20149590252424 1
5.01841185012213 1
4.88639095067135 1
4.72262363368259 1
4.80381807382899 1
4.8495632513461 1
4.99056728822324 1
5.02827445009923 1
5.41491930003898 0
4.9806396617409 1
5.23323535254085 1
5.08438779239999 1
4.8182493128593 1
5.10837825695135 1
5.01288179885135 1
5.10802808236705 1
5.01651562858548 1
4.76336097838223 1
5.0789451475805 1
5.03535948664946 1
4.94043996542692 1
4.68333851481543 1
5.21057800389327 1
5.25603334332992 1
4.78547289437049 1
5.2604668126809 1
4.7670703730358 1
4.54440833398035 0
4.84899536599123 1
5.18571337482345 1
4.8188643808289 1
4.95848731157222 1
5.14659493232245 1
5.20700650422922 1
5.19052544376373 1
4.72317599970942 1
4.74291769183487 1
5.0654123520938 1
4.84296391526971 1
5.16367474338831 1
4.74975287927339 1
5.02446872580677 1
5.32244903101003 1
5.19478678062096 1
5.0462998379432 1
4.6280441273723 1
4.77711266155004 1
5.22179492993934 1
4.82171102613638 1
5.11513822782151 1
4.9596187046122 1
5.09541564528102 1
5.31929242947488 1
5.10352869500535 1
5.31278222510437 1
4.72159455359124 1
4.91773849722478 1
4.8881490904053 1
5.39966099722995 1
4.90657114443585 1
4.86825221531934 1
5.0340756280114 1
5.48025291148382 0
4.96932201910256 1
5.18682715485015 1
5.10269640629962 1
4.87148339021426 1
5.31839196021357 1
5.09125145650682 1
5.0264017551806 1
4.77507218816139 1
5.1572928171179 1
5.14723040385804 1
5.03217575135021 1
5.61852465181874 0
4.82740837740525 1
4.83461102892128 1
5.26528563390512 1
5.03997200305704 1
5.0888718741525 1
4.99410256680561 1
5.01529676834493 1
4.8528594719897 1
5.06356271509361 1
5.00096319426507 1
4.73995378569144 1
4.88430040965283 1
5.38541946324592 0
5.16757333878613 1
4.81721145708133 1
4.81353504691392 1
4.69066773085198 1
4.82224092609851 1
5.20297053207383 1
5.14700151390885 1
4.75955540881081 1
4.96848824992077 1
4.88794146260105 1
5.07949798615214 1
4.83616430463191 1
4.9975875809478 1
5.09106663479775 1
4.92472643183713 1
5.05070224809255 1
5.09275921526806 1
4.800420379971 1
5.13669956171123 1
4.89058503980783 1
4.74208154936222 1
5.00894009785431 1
5.25096480685083 1
4.96417357434278 1
5.21093056565384 1
5.10129924337873 1
4.90606563898563 1
4.93221757784593 1
4.87428291542584 1
5.09310811599324 1
5.10442260601283 1
5.16140268662803 1
5.24691358934659 1
5.16803849576632 1
5.19782624163826 1
5.27197555106685 1
4.98774748122197 1
5.2853924227444 1
5.23951192634894 1
5.00298571691387 1
4.85450076378655 1
5.37640366580774 1
4.81602381696668 1
4.77310526211141 1
4.90898283083472 1
4.89120809088533 1
4.84181725578039 1
4.82745411215951 1
5.05868260500217 1
5.13412562722535 1
5.22154717419945 1
5.14397401515106 1
5.31794980505622 1
4.92750383535903 1
4.89383390959536 1
4.71734394553251 1
4.78033138321096 1
5.22173119942211 1
5.05708112980737 1
5.04292694471995 1
5.15221359850556 1
5.0579116482286 1
4.61424626771692 1
5.20554670843972 1
5.26584034814162 1
4.47330275084917 1
5.25635204420057 1
4.93384193768468 1
5.05076961994089 1
5.04887962123034 1
5.03931072650051 1
4.70055283321015 1
4.3207144252705 0
4.96419276502063 1
5.14994740133936 1
5.11027357926546 1
5.04593206024178 1
5.09577868290496 1
5.22311033332632 1
4.97212678307941 1
5.29349073418287 1
4.72203635259812 1
5.20131288100122 1
5.20705060213276 1
5.15912188090315 1
4.87735148312453 1
5.00410926409908 1
4.63969873748091 1
4.91533786649453 1
4.79285947442033 1
5.27184314016969 1
4.92433438329657 1
4.9132344187852 1
5.02376116998888 1
4.91995638660837 1
4.11428976024772 0
5.19527425612341 1
5.37868950998097 1
4.96818612375439 1
5.08818369074639 1
5.03891502418091 1
5.04780191597055 1
5.01497637937235 1
5.08121854341675 1
4.7248564626748 1
5.06707075560207 1
5.17353281378106 1
4.53754347604078 0
5.12881628626491 1
4.7041102801183 1
5.1091657545148 1
4.61006942489164 1
5.05740882331814 1
4.69110419106364 1
4.97849746735353 1
5.12441563200206 1
4.98097216240526 1
4.60595775166156 1
5.07915314466046 1
4.75023779068738 1
5.20321356482255 1
4.96482840800364 1
4.83903257136674 1
5.1737101243396 1
4.77028735199821 1
5.11151160977397 1
4.92289330988232 1
4.65198152224419 1
5.01062397838735 1
5.01858561423609 1
4.97192084342851 1
4.62853712492322 1
4.77685241749732 1
5.22308258250425 1
5.01681336322067 1
5.07776122670148 1
4.77338808175295 1
5.23586286080837 1
4.94539025354047 1
4.93823170575773 1
4.63384355051722 1
4.81344137027372 1
5.27249364831457 1
5.08686209000946 1
5.27042664040066 1
4.72621212026939 1
5.35664127831807 1
5.27747534171465 1
5.02080297399595 1
4.77693071314409 1
5.43716308493649 0
4.91751718576458 1
4.88120615053706 1
4.71092298959761 1
4.96274555232484 1
4.8173840749366 1
4.9462898331402 1
5.03520627377841 1
4.69265288064967 1
4.94668338811253 1
5.03481206436104 1
4.99671669883368 1
4.85743592368913 1
5.0488582192933 1
4.99976064175994 1
5.02918998407378 1
5.01969274422558 1
5.29472576359263 1
5.67093093125992 0
5.09408434095853 1
4.93445548811381 1
5.0170750529377 1
4.96426318143437 1
4.77383426799721 1
4.77636962286667 1
5.18875174069896 1
5.08500070237307 1
4.73393461265068 1
5.00592395183531 1
5.02196292676498 1
4.92530116304299 1
5.0705698376017 1
4.87503710041143 1
5.19681116709736 1
5.02439088029311 1
4.92975541618526 1
4.6909588696911 1
5.16272214747839 1
5.05140077759081 1
5.02486749179834 1
5.18177389591466 1
5.20747653710181 1
5.15266523952987 1
4.94285398102674 1
5.53111220878233 0
5.29766147321313 1
5.49547605797576 1
5.14132794544997 1
4.95159611003804 1
4.94692735957938 1
4.72624109300017 1
5.08886777768208 1
5.12379854568136 1
5.32256075635901 1
5.18934888435394 1
5.1420124077036 1
5.49024237427541 0
4.74917913162977 1
4.95645728829346 1
4.98989440931581 1
5.34093536054762 1
5.02974594135514 1
5.35606762603855 1
5.17010509454313 1
5.269009599765 1
5.02470682043962 1
5.1619385352961 1
4.99279891991857 1
4.82948565390697 1
4.82023998128892 1
4.77339457500877 1
4.65844342469143 1
5.15249581539525 1
4.96368462379895 1
5.32544869851619 1
5.07031384638959 1
5.19565994198645 1
4.83234955587551 1
4.67163588525867 1
5.21903232476241 1
4.79032200544029 1
5.14995881445969 1
4.74459232861216 1
4.70908841209197 1
4.83112822853904 1
4.57062855752119 0
5.00623218088207 1
4.71044092112044 1
4.90780559147129 1
5.22095291981034 1
5.35359047976784 1
4.7910440077143 1
4.90780179328756 1
5.0973644084841 1
4.98886996637547 1
5.05788042057581 1
5.35288043969537 1
4.9851147444226 1
5.08687213462096 1
5.17478039498162 1
4.97642593173968 1
5.44977192505912 0
5.02392609906706 1
5.08397494558969 1
5.08583482160131 1
4.88320341215709 1
5.27468554143766 1
4.9432805321041 1
5.10226232534905 1
4.60047708799133 0
4.87564564477214 1
4.72223256384361 1
4.81155839257924 1
5.53733305241975 1
4.84210469531695 1
5.22669466245036 1
4.77578174027439 1
5.15635422859964 1
4.8254201066399 1
5.09966909396758 1
4.94762823831316 1
5.27852014947163 1
4.90757172494827 1
4.68155571778269 1
4.54611498391562 1
4.22155964797269 0
5.2333234248577 1
5.29064706217163 1
4.94014382592797 1
4.83918232726568 1
5.12998585403134 1
5.15186692736041 1
4.67757017328795 1
4.98760942780353 1
5.08940320252633 1
4.81294108071644 1
4.88410676166886 1
4.72637960394831 1
4.88844325669043 1
4.8047715872462 1
5.15657515012696 1
5.04712029374103 1
5.22353472968619 1
4.74791840780863 1
4.84108444483496 1
5.40617551991728 1
5.21888595183838 1
4.91672899052879 1
4.89753076141382 1
5.11669431232709 1
4.84983536767167 1
5.22783870729127 1
5.33950700966445 1
4.77098075921722 1
4.86653207931496 1
5.04726349336755 1
5.05199400179181 1
5.10383979345178 1
5.38525699869923 1
4.97561940957793 1
4.91985519535383 1
4.79392574118089 1
5.10218050418709 1
4.72155281983607 1
5.01554887690358 1
5.22578481587395 1
5.19757062208864 1
4.94186381520695 1
5.00745857271973 1
4.96071400480018 1
4.78709987267394 1
4.86608663768783 1
5.08952204940815 1
5.30642315207121 1
5.05388444677644 1
5.15743439990215 1
4.62633804595517 1
4.98799631446804 1
5.05966077102041 1
4.73560986569197 1
5.14631810214666 1
4.58183887098268 0
4.54166308889932 1
4.65552329100391 1
5.17561213422933 1
5.1782709436681 1
4.90793383636941 1
4.82734408267225 1
4.88640237447035 1
4.93188595682946 1
4.85250864018645 1
5.03277215357428 1
4.81174285697726 1
5.00814586140336 1
5.07148193111228 1
4.8266903879883 1
4.98904430453263 1
4.98620445984473 1
4.72895925026141 1
4.75188920054732 1
4.95229859365802 1
5.02598392083579 1
4.67425144823205 1
4.71818302528563 1
5.16874577413702 1
5.23964962313334 1
4.93713708192365 1
5.02331153080367 1
4.95427994209261 1
5.00068115126051 1
5.19263626170179 1
5.25436935855771 1
5.21510143514362 1
5.0890946095147 1
4.80680859360851 1
4.88657468188333 1
4.45570220026999 0
4.98549548473541 1
4.57804490144156 0
5.06803885013726 1
4.73021030550492 1
5.20044260997584 1
4.93560856406943 1
4.63720961579058 0
5.36138453764737 1
5.02153314681059 1
4.657692352434 1
5.17813634879577 1
4.82746472356023 1
5.03237673869695 1
4.95823861840489 1
5.1538509645096 1
4.701669008501 1
4.45619352734733 0
5.22580039037328 1
5.04298283879296 1
4.98359430885923 1
4.98250254783934 1
5.09993713332108 1
4.91082590500682 1
5.21028140444758 1
5.46029680913714 1
4.83295389686279 1
5.06163215219271 1
5.07620546139186 1
4.77800253692053 1
4.81034773739539 1
5.10988483697676 1
5.11232464069677 1
5.39153676565801 0
5.27104503254347 1
4.91287326271082 1
5.24786102542379 1
5.05719128114068 1
5.21985864122451 1
4.84878488726686 1
5.22067027553741 1
5.14135849631242 1
5.05657959157226 1
5.03084584900517 1
5.10584705473416 1
4.98890626532532 1
5.14622144853388 1
5.29446433601547 1
4.91331262597188 1
5.06726578919848 1
4.92690415536004 1
4.95839537015768 1
4.72325660434031 1
4.79448455566764 1
4.6121164071835 1
5.21543897263626 1
4.8520569747333 1
5.14635475481524 1
4.89757881014392 1
4.81681974552885 1
5.07612724000511 1
5.11574279156452 1
4.92720255627744 1
5.08154901867149 1
4.95590643664913 1
4.84071177517355 1
4.90195777729747 1
5.20496044690368 1
4.94589811419043 1
5.13600551194716 1
4.70771197192049 1
4.68575626925483 1
4.28354821591531 0
4.97099007254028 1
5.03394889193869 1
4.73833353789229 1
5.00356548874204 1
5.0324507677319 1
5.16029986842165 1
5.19556307214555 1
5.13114488133932 1
5.10748368895888 1
5.21956255552709 1
5.09533138591091 1
4.75699678600916 1
5.09606950010795 1
5.14337347034105 1
5.14496436906923 1
4.91214207654702 1
4.75010325251663 1
5.31148034570182 1
4.96495393946451 1
4.95712985951727 1
4.96184002704566 1
5.21894713966198 1
4.46234876306545 1
5.09413334255175 1
4.87195332432227 1
4.79650405415341 1
5.36236607085601 1
4.77188121334978 1
5.12334699439268 1
5.03487503604691 1
4.63251717569924 1
5.16948312903772 1
5.01911140126962 1
5.56900673085649 0
4.78728678675037 1
4.82210846503875 1
4.83762121472178 1
4.91420421848886 1
4.89357844496993 1
4.43007160932539 0
5.11935768094057 1
5.07275393456429 1
5.2394491711796 1
4.74154255787626 1
4.75574125975152 1
5.07315381611283 1
4.88059950007423 1
4.56840202344372 0
5.21447582487813 1
4.58899829390067 1
5.13661585919125 1
5.1060660168555 1
5.23661730021503 1
5.18807436813959 1
5.13524754383341 1
5.09063093932154 1
4.46940281425751 0
5.15651527800661 1
4.98918588485928 1
5.00473237951431 1
5.14434241682382 1
5.01704698531217 1
5.43267365665296 0
5.3343407873934 1
5.24059709716638 1
5.12033008273015 1
5.1340514723563 1
4.836479005007 1
5.09382221161085 1
5.2482296387587 1
5.17056615827833 1
4.88568801848955 1
4.55751945981874 1
4.84873007285914 1
5.33355054584308 1
5.10040373606146 1
5.04913010801576 1
5.16207680852081 1
4.912613054824 1
5.27289079795259 1
4.88133354793007 1
5.05927097894472 1
5.09311730423308 1
5.21816684104168 1
4.87648973906167 1
5.46689439597363 1
4.29678313060268 0
5.14919770927634 1
5.04915236868736 1
4.90292395934533 1
5.06924987051934 1
4.9695381241937 1
4.76581276003694 1
4.46953772204461 0
4.91772602000881 1
5.22885025371563 1
4.60680388334909 1
4.98185226655949 1
4.75524920007977 1
4.83099876118278 1
4.86937947834923 1
4.64266506252703 1
4.53127470138549 0
4.69552615586132 1
4.97971758107993 1
4.87498996020469 1
4.97440898455097 1
4.78351751438549 1
5.3875538523726 0
4.97439150874738 1
5.24968067117204 1
4.96390923917033 1
5.29738854426447 1
4.62435873072512 1
4.63506000611082 1
4.75085332665353 1
5.1213074778753 1
4.99976074243138 1
4.75338348089824 1
4.97169384055497 1
4.71793467774247 1
4.66124472229794 1
5.10340973940934 1
5.03984814201417 1
5.28051252717893 1
4.88051645046477 1
4.98168773969704 1
5.02025299785052 1
5.00924839243729 1
5.22582280798574 1
4.53750988532979 0
4.68042785382431 1
5.15579010969243 1
5.06092807385969 1
4.88355790088437 1
5.02417781399997 1
4.86035554650228 1
5.0844920245391 1
4.6681987507328 1
4.77266880024345 1
4.74248961050421 1
5.14239106121384 1
5.36786787081381 0
4.94638724246128 1
5.03404350312503 1
5.09396172832755 1
4.87361495482925 1
5.13672358916108 1
5.29114335815341 1
5.43812553735818 0
5.06982181230044 1
5.02579249737993 1
5.10509200225564 1
4.73529189005935 1
5.12562827192526 1
5.11974859870733 1
5.32670158983044 1
4.80330839679293 1
4.86879189374189 1
4.7921055120098 1
5.31019043716328 1
5.22915240029334 1
5.07680123136231 1
4.9069581670982 1
5.22330652407072 1
4.77683109485506 1
5.24754773985975 1
5.00977399841086 1
5.22338363708927 1
4.74857623878062 1
4.76498934025519 1
5.12737601770335 1
5.3858532786447 1
5.14787541948471 1
5.32264153108294 1
5.06353104713437 1
4.96029621232042 1
5.12732834957425 1
4.43580351507014 0
4.98609508069901 1
5.15290335430339 1
4.89975507278168 1
5.26894120280188 1
4.9707193442115 1
4.80112347189303 1
5.09965975096805 1
4.79153574466937 1
4.93930638261264 1
4.94507902178613 1
5.2113757549673 1
4.96034562911633 1
5.12742742374844 1
5.08186938557064 1
5.01427614186123 1
4.82728089344148 1
4.75125334137832 1
5.09166822500228 1
5.02583506051441 1
4.72029162375803 1
5.36504843124485 1
5.40345970557503 0
4.67401570446095 1
4.6875876308827 1
4.79327923879521 1
5.36883404574618 1
5.07413077451559 1
4.73377792492565 1
5.50334236075763 0
4.75729915970014 1
5.07969802780506 1
4.67717544693391 1
5.07696112796291 1
4.83613573409053 1
4.72102958393837 1
5.28227671724397 1
4.92934792283408 1
5.04752393345171 1
4.97785053086954 1
5.30442103127806 1
5.02833992462262 1
5.09333329949266 1
5.23091786257811 1
5.11411972330797 1
5.1577130552213 1
5.25514805292715 1
4.91078683250157 1
4.92171647467389 1
4.86836278824295 1
5.13314052985116 1
5.29987782609049 1
4.95381238552095 1
4.87559511691828 1
5.0415300667833 1
4.74230382947205 1
4.97018005389315 1
4.73401406747421 1
4.94313380599887 1
4.961091307582 1
5.22025296206342 1
4.92194612422736 1
4.90936104579072 1
5.08987276662515 1
4.88433952363404 1
5.27101978796891 1
5.08060367850447 1
5.12766725359871 1
4.82639449637446 1
4.69158011560027 1
5.3085218882809 1
5.51350992775983 1
5.4756994067224 0
5.0537448403072 1
4.93289731990267 1
5.15736709397724 1
4.83114923078426 1
5.03272253747278 1
5.11666097422592 1
4.8077267146382 1
4.96688842609209 1
5.30489195823213 1
4.68389265485441 1
5.27608302703122 1
4.98419282795748 1
5.32524593004026 1
4.92025841654011 1
4.97489504208784 1
5.10617814694019 1
4.93617257857441 1
5.03341703930463 1
4.75806161341287 1
4.88619146239304 1
5.28913362874499 1
5.01371884496447 1
5.63669463648682 0
4.95612464751851 1
4.93448170311078 1
4.77719865318716 1
5.08951812075158 1
5.01469571802965 1
4.78087227475675 1
4.94182782756981 1
4.98259640513306 1
5.60911418402969 0
5.11969546947735 1
5.13566772090112 1
4.89277456400349 1
5.2530496404728 1
4.66333811670913 0
5.04654734929576 1
5.0489522752115 1
4.83775980197195 1
4.82335133050445 1
5.13879928836317 1
5.17613073934758 1
4.69359955785397 1
5.10331402374007 1
4.98610622174449 1
4.88407978060849 1
5.03382906868025 1
5.01868000114461 1
4.93970662758138 1
4.83357183779932 1
4.89446325443666 1
5.03003424686227 1
4.55616533227905 1
5.00719980499676 1
5.56461124471848 1
5.33161670776877 1
4.92272998172074 1
4.90977920559658 1
4.44485928845653 0
4.6408066870309 0
5.03657941450968 1
5.06389403102521 1
5.10996688034031 1
5.08128784930623 1
5.21946836776591 1
5.15830023482073 1
4.61749841968825 1
5.07915041853932 1
4.78044335491253 1
5.08261873356339 1
5.1083974774143 1
4.86213119992737 1
5.10388794659642 1
5.15843770501972 1
5.04810224632453 1
5.11295661910542 1
5.32304471501098 1
5.04757617227072 1
5.17246259347864 1
4.94506851597679 1
5.34693667879848 1
5.05971596131984 1
4.76714587153881 1
5.09728684610453 1
5.42362283271093 1
5.09559065412291 1
5.01472518641632 1
5.06328357962696 1
4.8297586778966 1
4.93329877808847 1
4.79023808366832 1
5.08188889771599 1
4.64379664832199 1
4.98123375395738 1
4.99583469187274 1
5.21589575973557 1
4.9582556012992 1
5.17394755867467 1
5.11747717097353 1
5.04661557001957 1
4.86213358667825 1
5.32263001621206 1
5.18013624414483 1
4.79999393482978 1
4.96805044466304 1
4.84526253452739 1
4.83062647739141 1
5.06402013425387 1
4.92630358642664 1
4.53248108436399 0
5.05352979786562 1
5.15540298552549 1
5.40317406326449 1
4.86324080452339 1
5.06129113277063 1
5.24104784364448 1
5.13216321145918 1
5.3248304062682 1
5.11164153349816 1
5.15422688575264 1
5.19975756183949 1
5.13889200440113 1
5.0740106846497 1
4.87486266433994 1
5.20594536451262 1
4.82218963564654 1
4.81813206087016 1
5.13437790862342 1
4.90581060535046 1
4.9704399333855 1
5.27480610413906 1
5.04727305608114 1
5.21557073504772 1
5.03556119723544 1
5.05471875789807 1
5.07375240871134 1
4.81481354137679 1
4.75008299234586 1
5.02849453692377 1
5.0456036470582 1
5.22445180531871 1
5.63390334630175 0
4.93143452245179 1
5.35452388017892 0
5.17621299600492 1
4.87730692666615 1
5.05332832791333 1
4.6847482318261 1
5.17559872872161 1
5.21348769990542 1
5.0163660858725 1
4.63206224666724 1
4.86131888914668 1
4.79647838321198 1
4.87291052454002 1
4.95107715663841 1
4.95413235723674 1
5.33242587852129 1
4.65146996682478 1
5.05824367542687 1
4.62883233228848 0
5.12621935481077 1
4.66888735272344 1
5.14794898472337 1
4.73180629877743 1
5.15100176056434 1
4.98838664341539 1
5.02242802279871 1
5.19293257957206 1
5.01843329422191 1
4.98401160687511 1
4.80186503968927 1
4.94023562976962 1
4.77280111173799 1
4.95244443334565 1
5.0057933231697 1
4.94606197234567 1
4.83490168183079 1
5.26781160915435 1
5.07958362232125 1
5.37464290905225 0
5.14872303579833 1
4.9615886362715 1
5.14332075502031 1
4.68228302827482 1
4.91593828063678 1
5.00127665852523 1
5.04139901947188 1
4.95885354313326 1
4.91234019990676 1
5.43160274453927 1
4.87466522009304 1
4.65419086800435 1
4.81677157976775 1
4.78162310593264 1
5.01127548581811 1
5.00964716387979 1
4.92453363029508 1
4.87135635649175 1
5.19238425190586 1
4.58836933730583 1
5.2831805716107 1
5.21365313409382 1
4.79538880917904 1
5.11549482413 1
5.26780527573515 1
5.16149121273583 1
5.38133551151158 0
5.03163403845542 1
5.15639058869301 1
4.74119797666649 1
4.98146635815351 1
5.06132347123003 1
4.85884198832316 1
4.59409211219217 1
5.28757057797529 1
5.00481894550393 1
5.33741815112242 1
4.98880095908477 1
5.07438781092958 1
4.9423798948981 1
5.10394871687439 1
4.93192859718931 1
5.20792303734333 1
5.08716542495205 1
5.07823095426321 1
5.54471994315035 0
4.93456035593171 1
4.77138209694449 1
5.0289674878807 1
4.89513983415386 1
4.88817861099074 1
5.16928970008444 1
5.01301628909462 1
4.71451354874469 1
4.99139399572931 1
4.8701299148697 1
5.07030186918841 1
4.71181304518503 1
5.34056487157387 1
4.97515787557195 1
5.1863586292753 1
4.95341948059192 1
5.03303936826035 1
4.99129686153614 1
5.18315234363036 1
5.3328801885644 1
4.70726507275071 1
4.79352832203025 1
4.8122222791903 1
4.56393189795172 1
4.70327312939724 1
4.78199072429241 1
5.11737511098237 1
5.28265934635129 1
4.21581965082583 0
5.2198638160128 1
5.05569209659389 1
5.01256541489244 1
5.02723813668238 1
4.62373147388825 1
4.96905446853924 1
5.04873012076118 1
5.05982814867407 1
5.31224373691475 1
4.7705454459466 1
5.05805069141085 1
4.69481389778514 1
4.94173617436661 1
4.79174121890105 1
4.42509638678923 1
5.28080804420466 1
5.18986247715199 1
4.92187288961623 1
4.97934491797932 1
5.32200579481161 0
4.71363756986649 1
4.80120385146239 1
4.99834163347336 1
4.99402218299861 1
5.0921678753471 1
5.00182350655282 1
5.1917276739415 1
5.28911066503707 1
5.12560149071779 1
5.152720812291 1
4.92025498620112 1
4.88198996733097 1
5.16018622891469 1
5.10403245387338 1
5.11285107078472 1
4.71628488064996 1
4.91243641799155 1
5.05796647716209 1
4.86072707607536 1
5.00601523690156 1
4.87218674670097 1
4.81094663073544 1
5.41500848727981 0
4.40288982929022 0
5.01860351246211 1
4.98979249589697 1
5.20838747366643 1
5.03308850631728 1
4.72352437839481 1
5.31749259853245 1
5.07393174708979 1
4.91389046357348 1
5.47434767126423 1
5.01668966332672 1
5.01819145412659 1
4.83496829250652 1
5.1591083260104 1
4.8975725422263 1
4.83061072251472 1
4.96277150495075 1
4.94330223858543 1
5.05488663828327 1
4.95242280087633 1
5.17109702781883 1
5.16837465947517 1
4.90999667616451 1
5.27084493087931 1
5.13320188884648 1
5.17854842226566 1
5.02805402227771 1
5.05638299320838 1
5.15769142226819 1
4.63364479693789 1
5.37924427337032 1
5.30112923484983 1
4.86783165431382 1
5.33401859804704 1
5.00995097167916 1
5.34354244389077 1
5.17874790139395 1
5.26732554447103 1
4.96053829425288 1
5.22007006415624 1
5.22015940570865 1
5.09628544412277 1
5.28585925988661 1
5.00586958315807 1
5.34503198496018 0
4.78865850118085 1
4.95587095294669 1
4.95841924937599 1
4.99580930508606 1
5.06140492844179 1
4.76636470578602 1
4.8714884896411 1
4.57491916099635 0
5.0768527368595 1
5.41844851627792 0
4.74650747105329 1
5.1778954132576 1
5.02995032536251 1
5.0468125713162 1
4.6927667389599 1
4.72501289224187 1
5.41941462012243 1
5.22577768082566 1
4.9484922574392 1
4.94717261896873 1
4.93745238041177 1
5.1541500993694 1
5.2042726659797 1
4.75991672092088 1
4.84642270967321 1
4.92148676524755 1
4.618909067465 1
5.28472272670951 1
5.17126837933664 1
5.18419797005741 1
4.92363241721605 1
5.13729005855791 1
4.86417333157765 1
4.89091059142017 1
5.24395691346311 1
4.75347630239962 1
5.09506027278837 1
4.90433941819412 1
5.12877785642075 1
5.00317295824101 1
5.18797650962124 1
5.46648904703638 1
4.72419037300373 1
4.65023870845068 1
5.18567440810627 1
4.8539943054019 1
5.34734680845812 1
5.16147418085816 1
5.01293771148336 1
4.79532357931064 1
4.86946607049581 1
5.08687425125811 1
5.061689378832 1
5.02668448964612 1
5.14688570957715 1
5.3823470979004 0
5.12815678148503 1
5.14652648492498 1
5.05607851105335 1
5.40433345120191 1
5.11795928146454 1
5.28730997270802 1
5.12818636947795 1
4.86584032808032 1
5.07675693342768 1
5.51965991524106 0
4.78169311072997 1
4.64410431344005 1
4.79988450415947 1
5.30504961455591 1
4.91299994994799 1
4.97559401070364 1
5.13967841761809 1
4.98602647989483 1
5.18883692836073 1
5.09836289607292 1
5.02664173015547 1
4.90019357316897 1
5.56513698100003 0
5.22324223188942 1
4.87456809902421 1
5.0460084249585 1
4.90235599457484 1
4.93389749806908 1
4.79253997794088 1
5.11246740601304 1
4.61612595926018 1
4.93030044943871 1
5.47383194939834 1
5.04112793928117 1
5.04879653141091 1
5.06720654920624 1
5.06382609133538 1
4.84405834692701 1
4.9790970729244 1
5.06281200541125 1
4.82097424847871 1
4.90841340643583 1
4.76339805882606 1
4.93510741950246 1
4.74150669131831 1
5.06152032142931 1
5.11028439453254 1
5.28981858690368 1
4.89864532186266 1
5.26449085487037 1
5.08278896644038 1
4.55130648045464 0
5.49066872689481 1
5.15338275450881 1
5.19294018399635 1
5.06147539070146 1
4.93306873825732 1
4.81828224890878 1
4.86084029132987 1
5.08295109196372 1
4.89906587192069 1
4.80489745067849 1
4.95848471470312 1
4.83087047717022 1
4.90990607068908 1
4.71030343697957 1
5.21483987616563 1
5.19956570221428 1
4.97220198198948 1
4.9742684886211 1
4.99374036839331 1
5.05475107294555 1
4.61348338770656 1
5.33134248956819 1
4.82160860121832 1
5.25162843846802 1
4.98217248220617 1
4.65232115041491 1
5.32227875050387 1
4.79733366374264 1
4.88005389242776 1
4.66496092251287 1
5.00373531504254 1
4.79017433576223 1
5.47064811166006 1
4.94852916359635 1
4.98755198557266 1
4.98806047362064 1
4.96148278237343 1
4.79879728513913 1
5.00085759161485 1
4.89738876978361 1
5.02903791642107 1
4.44452465410649 0
5.13966791850969 1
5.18787377542059 1
4.92546888618841 1
5.16554552856365 1
5.11210332620157 1
4.93530050740113 1
4.65442568958508 1
4.7303496657915 1
5.21770917610024 1
5.08507775283839 1
5.60173011121177 0
4.86234889409154 1
5.09607991608941 1
5.27879292506754 1
4.8258799116865 1
5.24381115131799 1
4.91285272491408 1
4.97717513239996 1
5.19677143127364 1
5.04267103404037 1
4.81507118942756 1
4.9939231886933 1
5.20408466720586 1
5.17117377905126 1
5.49224762600296 0
4.97465293756928 1
4.98739851677017 1
4.8445078619541 1
4.87313905516849 1
4.85016798306143 1
5.07838093888659 1
5.10322732884814 1
5.1600972007681 1
4.78024806628272 1
4.81055911679285 1
4.83125884629052 1
4.98454808433222 1
4.46863384719336 0
4.97249864784579 1
5.17414123627345 1
4.81014997381453 1
4.80277745973506 1
5.06579812808097 1
5.22484773816211 1
5.20364749127762 1
5.2658634647994 1
4.71069187353481 1
5.3175107921663 1
5.03719129231539 1
5.12515922560965 1
5.19984519285348 1
4.74804031106224 1
4.69708539583043 1
5.00247398270939 1
4.96715901790403 1
5.00515753948991 1
5.07735079524142 1
5.13332211559055 1
5.1841646326166 1
4.78344117252507 1
4.97735787177656 1
4.85260126001287 1
5.16843082597128 1
4.8213161793222 1
4.91619691108772 1
5.01638557217458 1
4.85533642880113 1
5.29943209484148 1
4.81935882186364 1
5.06269753915235 1
5.23411036441848 1
4.86402366660129 1
4.99136570539813 1
4.86258561597702 1
4.6866143783322 1
5.04237136651089 1
4.66759364929953 1
4.78944713891754 1
5.05059614722275 1
5.06993514809472 1
5.08305885137996 1
5.40150497108574 1
4.91660717134073 1
5.10321891297834 1
4.83546678450404 1
4.71060684792139 1
4.98001861743614 1
4.8885840651022 1
4.69656957731975 1
4.84249911565521 1
5.20446235307878 1
5.35253395775303 1
4.89258285237035 1
5.11037379324419 1
5.06943186452753 1
5.12844336138319 1
4.69867209780209 1
4.9026160193509 1
4.7380226422358 1
4.77827043664134 1
4.95763800150325 1
5.42027176003592 1
5.18342638859322 1
4.98577034580545 1
4.92247281586591 1
4.80755015295678 1
5.02293344429688 1
4.74495494843289 1
4.76415276072228 1
5.08897641225801 1
5.11367448493956 1
5.00641717535171 1
4.8670633361017 1
5.29735282926049 1
4.9648412427547 1
4.83536242942247 1
5.09761934907406 1
4.91325903096964 1
5.22661701578367 1
5.13406991614071 1
4.99905298656791 1
5.1954183929348 1
4.84156440187785 1
5.07219022381395 1
4.83637308678934 1
5.18131226076485 1
4.86381040316917 1
5.23535245560493 1
5.27434429626518 1
4.8251528159857 1
5.02630785216398 1
5.16602093802719 1
5.00036100193766 1
5.0847152379374 1
5.07259594796019 1
5.12171507377184 1
5.12685656357374 1
5.03528941863827 1
4.90374195711875 1
4.71351604720718 1
4.85866454701578 1
5.06040039219114 1
4.65034977253718 1
5.07621550292291 1
5.14701198374221 1
4.97832809684676 1
4.92592383559095 1
5.24408694908406 1
5.0746673185885 1
4.89466127245434 1
4.87206565741965 1
4.85919041962863 1
4.74576043350782 1
4.98714973310055 1
5.06419717895669 1
4.54871025841309 1
5.30758164878116 1
5.13134366039274 1
5.01883568902193 1
5.05729781530424 1
5.11986429508584 1
4.37282090407256 0
4.73852061868239 1
4.76567955845484 1
5.32455071118025 1
4.91032965008119 1
4.94862847236475 1
5.35789532479564 1
4.95730540760335 1
5.23931152772568 1
5.25700919376466 1
4.88354314066373 1
4.91988140794882 1
5.34129739267142 1
5.12312135792129 1
4.94466686926532 1
5.16203117109393 1
5.30547405995488 1
4.99489037346973 1
4.91813608058171 1
4.80348946140516 1
5.28034386152162 1
5.00686826874914 1
4.73785823264984 1
5.0812417446406 1
5.00821442600941 1
4.43775547978864 0
5.1719617712539 1
4.77302192980781 1
4.99723520661725 1
4.9796917774371 1
5.10080512694599 1
5.40791550525968 1
4.53637470341918 1
4.88504556092061 1
5.14861315049873 1
4.9490746914947 1
4.79056404851727 1
4.90979601424923 1
4.93435199961556 1
5.0008112931921 1
4.91257011226844 1
5.13987615665426 1
5.04859310876604 1
4.99305012146706 1
5.17342348195738 1
5.28296551536133 1
4.96220236850377 1
4.89918905528791 1
4.86538454364409 1
4.9346901755597 1
4.75369881408742 1
5.06762037398547 1
5.12232770847895 1
5.01719777740968 1
5.03017358403821 1
5.16088245248737 1
4.96140715352528 1
4.91693452958442 1
5.37508844588685 1
5.13096720807687 1
4.97896492971477 1
5.00676778184569 1
5.1923130860635 1
5.19370746092051 1
4.99248883469055 1
4.76597552597904 1
5.19163909813151 1
5.09809979589809 1
4.75485764651769 1
4.80954063322892 1
4.68490765473581 1
5.38818719070634 1
5.22889793911592 1
4.9551516449895 1
5.32568910764538 1
5.46067837277593 1
4.93243184525911 1
5.35194483797607 1
5.08497887223302 1
5.03335534187029 1
5.22613177274015 1
5.06086543054584 1
4.81773177408096 1
5.05329843199449 1
4.78296507834508 1
5.1085351610075 1
4.99014590149406 1
5.12863821909745 1
4.89064683657502 1
5.22068765863099 1
5.37370024856934 1
5.09742305505016 1
5.18778521132748 1
4.75842628406428 1
4.94164715000024 1
4.96625563322727 1
4.97889727086832 1
5.128451748314 1
4.8768861325767 1
4.5808009395592 1
5.36480892424562 1
5.02003042683776 1
4.98778045217842 1
4.91795546921095 1
4.28193037376344 0
5.07989692578649 1
4.52450550274101 0
4.84808119525438 1
4.97159341028705 1
5.06848980053845 1
5.04427196144314 1
4.7575697156191 1
4.71786598146423 1
4.86908943811145 1
5.14928728278486 1
5.00009608747972 1
5.15666868753453 1
4.9910545794331 1
5.03983231789524 1
5.17931148102153 1
4.98593777194551 1
5.13644387964134 1
4.63015888936608 0
5.21339499504032 1
5.13628353455131 1
5.00148100168915 1
4.98909541309167 1
5.34902639122712 1
4.63616722128196 1
5.24417764506403 1
4.86089108865671 1
4.82350016201689 1
5.09671575773343 1
4.82760244380284 1
5.46644770370999 1
5.07415719318743 1
4.88431771849691 1
4.9742361747725 1
5.3449673299284 0
5.1698556848895 1
5.28754193879891 1
5.08513242248205 1
5.15853467395988 1
5.19673561088851 1
5.23383410637352 1
4.98562563141303 1
4.85883201356599 1
5.02199281157797 1
5.07019148245169 1
5.21898423094779 1
5.50197097713313 0
5.08889407353033 1
5.24567233347136 1
5.11303708513922 1
5.0655416091528 1
5.1548898292632 1
5.09899894075172 1
5.05658072048136 1
4.5277952955016 0
4.70107536598568 1
5.08703830491432 1
5.13208480935319 1
4.65304323166101 0
4.6733286864599 1
5.33018032050454 1
5.31162771210224 1
4.87347744757485 1
4.88350591694368 1
4.81558214425063 1
4.89316191284252 1
4.9378036704069 1
4.81053834895098 1
5.20616667751628 1
5.05109351924864 1
4.82363854849075 1
5.3381163126655 1
4.81956783616132 1
5.09198714168013 1
4.93881305571356 1
4.98642620648402 1
5.20955947907464 1
5.29127842265227 1
4.9598347241435 1
5.11591148109421 1
4.67093023953771 1
5.2508155215724 1
4.84376364194558 1
4.92346660863942 1
4.81224168501841 1
5.11307962072869 1
4.97013326466117 1
5.52307257844315 0
5.02280747795922 1
4.80557076387135 1
4.90229189843648 1
4.95804554714693 1
4.90768729971685 1
4.61654328642885 1
5.06966823123308 1
4.52785759651869 0
5.10000500210274 1
5.10268027383814 1
5.27627132209921 1
4.77185353839574 1
4.68882307678049 1
5.43092046926162 0
4.86874283361157 1
4.98746734834598 1
4.9759325928757 1
5.01078849659075 1
4.98217029397112 1
4.85036793105953 1
5.07090980169249 1
5.20988018211954 1
4.70776331999497 1
5.30274954977128 1
4.80774825528154 1
5.24437966755282 1
5.02397618437955 1
5.22486711733339 1
5.33442380367373 1
4.92020458768698 1
5.05757481928272 1
5.01709393865816 1
5.13160390058669 1
4.76792635621541 1
5.00287306372788 1
4.65301486523837 1
4.84363511879016 1
4.99526069499995 1
5.03926986941696 1
4.90394063808997 1
4.71189487641125 1
4.77932802120761 1
5.09656065220156 1
4.84085096572007 1
5.11392349547455 1
4.83467036806995 1
4.73251799397987 1
5.12386692310548 1
5.22796550342001 1
4.79417729733194 1
5.27878304301679 1
5.12880747148468 1
5.19891135964536 1
5.07138182949877 1
5.08177016635497 1
5.11408125432005 1
5.06466529425238 1
5.14616973733091 1
5.07346448061764 1
4.85818962041146 1
5.23447264434882 1
5.32892769466099 1
5.20666048061804 1
4.66913203249974 1
4.59522350385551 1
5.18482891084051 1
4.51686962640272 1
5.21228601503402 1
4.62015219897725 0
5.04059153456218 1
4.9046686709887 1
5.01436740401963 1
5.16357317266507 1
5.11260668530472 1
4.83185826094854 1
5.0088257873383 1
5.16948426214351 1
4.98307949282646 1
4.89754144147781 1
4.48515768803843 0
5.44681044838896 0
5.25487213381924 1
4.3689787733976 0
4.51014562589604 1
4.88113730947756 1
5.37400944962912 0
4.96191267300863 1
5.03584390734123 1
4.62837380062407 1
4.69590544408242 1
5.10989455854807 1
5.19050266063136 1
5.04086803581858 1
5.23422948987307 1
4.8108082021604 1
4.92544125130642 1
5.09190887454291 1
5.28407455669193 1
4.89044853624065 1
5.10941233933077 1
4.81142505431582 1
5.02256418255699 1
4.95079719624881 1
5.26912575751251 1
4.60082765232709 1
5.15200801579924 1
4.92301330067465 1
5.00664035304694 1
5.02666284249142 1
5.15183276539566 1
4.98591802796415 1
4.89418170864276 1
4.64183284851463 1
5.10620661878603 1
5.00967363607642 1
5.22895484466755 1
5.37743664396054 1
4.56568055091449 1
5.01399372301747 1
5.01626935305298 1
5.23667123180262 1
5.04048786300552 1
4.89651847331782 1
5.12871704336633 1
4.74413615092013 1
5.02418026361772 1
4.84830634030617 1
5.22129362605241 1
5.10605662043689 1
5.10076123238732 1
4.80773284509418 1
5.13955137126275 1
4.91796073955608 1
5.36305942519909 1
4.80531701614435 1
4.72932255827717 1
4.61854748890071 1
4.84150739364193 1
4.93012434980677 1
4.83909722560616 1
4.85843604250588 1
4.91109636560956 1
5.3467125836017 1
4.91065806759779 1
4.95781912936222 1
4.91627687419669 1
4.71759923780124 1
4.88374580105153 1
4.77395210447951 1
4.83165078766107 1
5.00557600454232 1
5.14852878059956 1
4.6957335577074 1
5.17893627297928 1
4.85003120880109 1
5.20473191265327 1
5.0446362795719 1
4.94563303780021 1
4.77628590737804 1
4.88653674154946 1
5.05994280044952 1
5.13687473847193 1
5.29788581938122 1
4.74307620024415 1
5.07081182787567 1
4.97650890595634 1
5.2214015201692 1
4.9147373264509 1
4.79053822807654 1
4.90126128902677 1
4.57637772242216 1
5.03113031939829 1
4.74775658450798 1
5.05350114699245 1
5.02829247830821 1
4.9234349412235 1
5.06361027973024 1
5.18876801908014 1
5.04252765280948 1
5.16153901660305 1
5.12022239469443 1
4.89039339983256 1
5.10818599313757 1
4.66220391456763 1
5.24076375925038 1
5.21950270755078 1
4.54990087421203 1
5.19423395729583 1
5.08467489605876 1
5.11572826027882 1
5.13906231891035 1
5.33681030177834 1
5.04186415812582 1
5.33808454478466 1
4.96671234900192 1
4.83794676811521 1
5.03077194382263 1
5.15544322659576 1
4.90285090723143 1
4.91794488761464 1
5.3055761869962 1
4.74401503121175 1
5.0684173177347 1
5.06414193001145 1
4.82246834472267 1
4.93748879130319 1
4.33926213653778 0
4.97817411237466 1
5.12837741303485 1
4.96046841374431 1
5.09007019320801 1
4.90438195836544 1
5.43045743125667 0
4.68495436757327 1
5.15694346312877 1
4.77057124874656 1
4.9768270783747 1
5.15665078595965 1
5.05104030877556 1
4.72265948499558 1
5.33009863743753 1
5.17808544604098 1
4.75293443445897 1
4.97091845425815 1
4.45895713994315 0
4.78987141165982 1
4.86087456629956 1
5.08155561349663 1
5.10783430417456 1
5.25281683983062 1
4.67096231693417 1
5.21587685535784 1
5.18876695788295 1
4.97714409343029 1
5.01935040275202 1
4.84649053541676 1
5.05990405094262 1
5.13811579477618 1
5.00567199115239 1
5.22271688615201 1
4.79928508723825 1
5.1285225694947 1
5.11127674902955 1
5.12622428436667 1
5.26348636713124 1
5.08268823686961 1
5.10754720951735 1
5.26038555765315 1
4.85229983065431 1
4.8112837483097 1
4.63324651032567 0
5.07357222118713 1
5.03495196161098 1
4.71372300111642 1
5.14045263886609 1
4.95354291264249 1
5.01272038094544 1
4.92377973476075 1
4.43694347248032 1
4.58675599782067 0
5.21157606395511 1
4.51148328804144 0
5.198231709469 1
4.96298600859263 1
5.23073813499474 1
4.94261055393951 1
4.86692448345701 1
5.13942284769991 1
5.30915279438784 1
4.82625203180528 1
5.04581949034155 1
5.3867978714393 0
4.76131876151085 1
5.00560100604371 1
5.33623306948007 1
5.2392142944564 1
5.15354136057208 1
4.75427714405819 1
4.76653820135953 1
4.90036315043768 1
5.16556039788397 1
5.00002831803822 1
4.9048275197437 1
5.05170605698656 1
4.88167356854726 1
4.62953552519779 1
5.06512560049046 1
4.81039842043891 1
5.04167822018501 1
4.81903919302492 1
5.12660374028922 1
4.78335717848824 1
4.71832047097264 1
5.2605037737655 1
4.51605196052923 0
4.9146239999541 1
5.33266417328482 1
4.79153370760028 1
4.46716106742285 1
5.53049498033033 0
4.64523328848074 1
5.0487854333685 1
5.03351008894814 1
4.83955133519787 1
4.63796912850677 0
4.70030851827967 1
5.40585547892407 1
4.95225677610095 1
4.67898988316641 1
4.61002665287236 0
5.47647925657807 1
5.03636150888817 1
5.15962738996219 1
5.33464447377259 1
5.16577692517968 1
4.91857828428599 1
5.22744351029221 1
4.94707860427126 1
5.18974331324526 1
4.95396964544263 1
5.08083405685458 1
4.87861485609428 1
5.37423554579641 1
5.07018843351669 1
4.86291118222842 1
4.9349104717409 1
5.17025866748035 1
5.01884781306769 1
4.9159133230075 1
5.46063409078092 0
5.30991754698377 1
4.47209130373996 1
5.13608565382173 1
4.48981918516054 0
5.28135395347161 1
5.09421057372491 1
4.68340429333569 1
4.84505560838423 1
4.59758773793313 0
5.00397070253331 1
5.37051287771111 1
5.16462967781277 1
4.96337687342416 1
4.79927436413115 1
5.11424615706347 1
5.30220407342242 1
4.83268708887895 1
4.67362738527429 1
5.03104362063865 1
5.00715390535552 1
4.70750090400979 1
5.00384117793419 1
4.95621571247166 1
5.5305773271092 0
5.0989476361471 1
5.00474123050884 1
4.35883223257235 0
5.41069237782327 1
4.99681329096924 1
5.21400821705576 1
4.75654499342326 1
5.47243725437335 0
5.18579863837827 1
5.01656432974679 1
5.00484670276279 1
4.8301958192485 1
5.49515600347155 1
5.24184414305831 1
4.97038521873929 1
5.10723497956916 1
4.91037272110497 1
4.75999905196605 1
4.77330656023276 1
4.75085534120916 1
4.62721467233194 1
4.91969553522231 1
4.89877626846703 1
4.87688990863009 1
5.14852775031428 1
4.72255936792866 1
4.77277048960605 1
5.11688005457546 1
4.8717593810605 1
4.74943790481528 1
4.87090917959765 1
4.83198971324863 1
4.93167421354375 1
5.16960064369239 1
5.28485277758111 1
4.5222262471266 1
5.05673417296462 1
5.04855517859937 1
5.36362427980719 1
5.08418156897053 1
4.76407818378538 1
4.96609151563213 1
5.04062323716378 1
4.87196387808529 1
5.10705353105042 1
5.5695197339658 0
4.89972305684392 1
4.79484784628243 1
5.34863053967747 1
5.18901085067521 1
5.07671605129322 1
4.89563217023971 1
5.31933382076843 1
4.85800731007207 1
4.5746104621355 0
4.84929579398167 1
5.13329551299888 1
4.82673634453764 1
4.71257248125987 1
5.0069580570524 1
4.82833043147142 1
5.09896026506292 1
5.19921860285019 1
5.04049320164355 1
4.87067799217479 1
5.02709370594487 1
4.95065958872424 1
5.00643427800731 1
5.23889958718156 1
4.98347850014929 1
5.02988903093579 1
5.07862597095572 1
4.72385018116249 1
4.92591669367191 1
4.85035245250539 1
5.12535136354285 1
5.11508387141617 1
5.1458971483831 1
4.98548236692592 1
5.1059182886266 1
5.09078667386319 1
4.51752222363595 1
4.99273559594134 1
5.14861362701401 1
5.07047225904881 1
5.36315140110158 1
5.11859355415698 1
5.20494535963664 1
4.87697605432224 1
5.34287804156981 1
5.59167243681769 0
4.83011497466082 1
4.86757733740281 1
5.10812022068143 1
5.02617313620501 1
4.78412052461628 1
4.80084899776849 1
5.02077281624907 1
4.79803915932058 1
4.83424282144854 1
5.37997184973836 1
4.91199351092293 1
4.68799344780094 1
5.24187269881825 1
4.99601837012168 1
4.95247402444486 1
5.16975045498666 1
4.97920382532529 1
5.13251392556195 1
5.05086428433583 1
4.69949166375978 1
