# Supplementary material for: Bias caused by sampling error in meta-analysis with small sample sizes
Source: PLoS One. 2018 Sep 13;13(9):e0204056. doi: 10.1371/journal.pone.0204056 (PMC6136825; doi:10.1371/journal.pone.0204056)
Supplement: S3 File — (ZIP) [file pone.0204056.s003.zip › results N = 20 delta = 5 tau = 0 sz = 30-50.txt]

"dl.delta" "dl.cp"
4.99697140825181 1
4.83972116772154 1
5.04558013007708 1
5.13707598707019 1
5.3733865860431 0
4.95471518812412 1
4.8419348180305 1
5.03065535568955 1
4.83614085146774 1
5.20663385350838 1
5.0278429154917 1
4.75610408208938 1
5.10444689349738 1
5.18100808272057 1
4.89995746063099 1
4.53270496300518 0
5.28728135569569 1
5.23344065702945 1
4.888627027554 1
5.27269612676556 1
4.98209990421947 1
5.10372259149137 1
5.02205129392595 1
5.22713918100273 1
5.01799617317776 1
5.07796907149056 1
4.68154929152836 1
4.83251058434817 1
4.92854221742528 1
5.28766529137488 1
4.75930245252743 1
5.1559220543281 1
5.23498097908704 1
4.9928845926673 1
4.93921365002337 1
4.87117672286546 1
5.25796871391689 1
4.92083492553131 1
5.0756834075665 1
5.02627512279251 1
4.84578925260893 1
4.71144327074641 0
4.72170326882635 1
4.96890468309076 1
5.03750642669596 1
4.730199962197 1
4.83322392408222 1
4.89113758027621 1
4.84694160829828 1
4.56901972711724 1
5.37304215661108 1
5.12298892193232 1
4.89753061892029 1
4.80856272917928 1
4.72441482217315 1
5.15724817117099 1
4.95386530911015 1
4.75893092899458 1
4.68078883933897 1
4.92720538377856 1
4.87097040566008 1
4.95634728976844 1
5.2534400634092 1
4.91383181017589 1
5.07462817367311 1
5.11315050465614 1
5.06807603598825 1
4.96800814897242 1
5.10812483235241 1
4.68974588643459 0
4.91178325567768 1
5.06407050560972 1
4.87128956140519 1
5.31608425078405 0
5.24104601495223 1
5.03842520247215 1
5.25951503935034 1
5.42719129241331 1
5.20013800168445 1
5.08932878237108 1
5.20019666645697 1
4.92839341573791 1
5.10278005347634 1
4.9184488150449 1
4.52041885012478 0
5.30901183514942 1
4.95437235873666 1
5.30073811938709 1
4.95803211041958 1
4.90113118942272 1
4.97218542308958 1
5.04848714745881 1
5.00078526944864 1
5.14927281120943 1
4.66609043025895 0
5.17593134071602 1
5.08716842599587 1
4.74415106647275 1
5.03607665691125 1
5.11047394046275 1
5.12083204882322 1
4.79559381246138 1
4.85492338375967 1
5.37165518872038 1
4.9356435475837 1
4.92925265777527 1
4.96796001123981 1
5.07728047420811 1
5.19779025967223 1
5.04938725137066 1
5.06072401949761 1
4.85000909572972 1
4.89717149864841 1
5.02330456579087 1
5.19963026189287 1
5.08298698092991 1
4.89003762183777 1
4.99618028787587 1
5.09731097786109 1
4.96513425042363 1
4.92898025616229 1
4.9126904760516 1
5.19656227373784 1
4.97090926186704 1
5.06361001733411 1
4.78645552775845 1
5.30206336992809 1
5.15635859186653 1
5.12915915667431 1
4.87743688648027 1
4.88436611543294 1
4.93591898695604 1
4.95623232215799 1
5.01573605363253 1
4.83233674178333 1
5.00146117038156 1
4.97358799920647 1
5.44455148136746 0
5.33340168195647 0
4.76395957469769 1
4.92226046561857 1
4.97024076548066 1
5.05620962325242 1
5.09033001629925 1
5.22047617810155 1
4.82874700261647 1
5.12841551780211 1
5.1957779331692 1
5.01871421582377 1
5.08237560085975 1
5.10903910604857 1
5.05139871969991 1
5.07064921151383 1
5.13842714769981 1
4.94093995398909 1
5.05689297011198 1
5.10281838591477 1
5.02449577036033 1
4.89463440873412 1
5.01731128118934 1
5.12071486671916 1
4.9511084884039 1
5.19118226848859 1
4.82519040072965 1
4.71664739818684 1
5.20345492374356 1
4.92979083550142 1
5.04769890690817 1
5.0455802909289 1
5.13731514666341 1
4.71358823659945 1
4.92006883769068 1
5.06911298753118 1
4.92777460343396 1
4.93984744597271 1
4.76777882598388 1
5.1221348387986 1
5.31361293394781 1
5.04144242285296 1
4.86227448660818 1
5.03860004620566 1
5.06871421634381 1
4.60644847484849 0
5.37284980678117 1
4.96378761848698 1
5.00331390336694 1
5.17243656655487 1
4.82900283956781 1
5.22094690264305 1
5.05457788448453 1
4.91553367531286 1
4.66184112665531 0
5.5077656496767 0
5.41699573725292 0
4.93301669567918 1
4.93699359321326 1
4.92713136643671 1
5.02755229411935 1
4.85559079495907 1
5.04658696652568 1
5.23651123433361 1
5.01681063583442 1
5.12654141892383 1
4.7976223015246 1
4.81154125105244 1
4.85280929275606 1
4.89811725271825 1
5.23391164019985 1
5.22300885370385 1
5.20002278561888 1
5.20931114520489 1
5.07414293573742 1
5.00342013456903 1
4.9583508357272 1
5.08302428928089 1
4.97676951632838 1
5.28153292491499 1
5.29166990004124 1
4.97486265786984 1
5.27422579351269 1
4.95509767796391 1
5.02532984762186 1
5.20327528347848 1
5.06791831334969 1
4.95222683680127 1
5.10098250774459 1
4.74034571757106 1
5.0051062790269 1
5.06441764069084 1
5.07132235465975 1
5.22574263510655 1
5.27069518376047 1
5.06425011261464 1
4.84596849700745 1
4.87941500718015 1
4.9060964208124 1
5.12828140340337 1
5.05650850462648 1
4.90822310185896 1
5.20305773991215 1
4.94485786938287 1
5.17663165289622 1
4.65862208419654 1
5.02330977634112 1
5.07832497300954 1
5.23787882898877 1
5.05054467968006 1
5.16055302152466 1
4.93085087059755 1
4.86583726140364 1
4.95183333354121 1
5.06693857018977 1
5.07758358559173 1
4.86593506501396 1
5.02222974757468 1
4.93396490144425 1
5.24263073287839 1
5.20807881888264 1
4.81461071175501 1
5.12647638829401 1
5.30870440513262 1
4.67461208727433 0
4.86127586653847 1
4.69968143072536 1
4.87639599655277 1
4.98203630448521 1
4.65156500343647 1
5.12756619752705 1
4.96319828966545 1
5.15804417114953 1
5.08547652358129 1
5.4664763343318 0
4.94570439842748 1
5.1487145117916 1
4.9792343830722 1
4.99445497958976 1
5.06499197033243 1
5.11103674543176 1
5.00913531603254 1
4.90030886457723 1
4.99425950780031 1
4.98713316950133 1
5.11176372508336 1
5.5488103527808 0
4.98499585414124 1
4.9033029220691 1
5.15804211929857 1
4.93238756700937 1
5.0810529013613 1
4.84293899908117 1
5.31262971921294 1
5.06642182038689 1
4.6320682712227 0
5.05376128400661 1
5.14672782426467 1
5.01302081460116 1
5.08082448841083 1
5.07571287234399 1
5.12776677476996 1
5.07401754502578 1
5.14093891618027 1
4.79945027643332 1
4.95820833864905 1
4.91335552539898 1
5.01810891759358 1
5.21543767955473 1
4.81733566517266 1
5.05991285688204 1
4.90392576903869 1
4.96336424496576 1
4.92286124628636 1
5.00650510558026 1
5.06275153241875 1
5.21456097573052 1
4.6979143233827 1
4.99971184586003 1
4.81064989097171 1
4.98003448110709 1
5.1050095794354 1
4.89109144909205 1
4.96379635636193 1
4.88253625335523 1
4.81592155748439 1
5.00533732517879 1
5.05572072594766 1
5.06520320811584 1
5.1394679461065 1
5.10126567043273 1
5.27759209013494 1
5.10042545616702 1
4.8938291144616 1
5.03166157142017 1
4.9311425235699 1
4.76378703373948 1
4.81658077708058 1
5.06609978251673 1
5.35476328924202 1
4.97070557808829 1
5.18079836346012 1
4.78963112028042 1
4.87280396737056 1
5.35377729511513 0
5.17981976238694 1
5.07846138840942 1
5.00254497879533 1
5.26838911431644 1
4.84445071824793 1
4.90511321371339 1
5.22045714825108 1
5.09442992142667 1
4.6749136829183 0
5.00055373032362 1
5.02153617062551 1
4.67533103337172 0
5.38240012139053 0
4.89378432128758 1
5.17805120806128 1
5.05181163389799 1
5.20771562705298 1
4.99004653950479 1
4.96411544573962 1
5.20259467610562 1
4.80529205836472 1
4.89704676908373 1
4.66278423732537 1
5.4375125715387 0
4.7788928975468 1
4.77350926826252 1
5.24671720987237 1
5.07775223809773 1
4.47684017000381 0
4.9988875134779 1
4.78293138000784 1
4.94345664652045 1
5.00303970984321 1
5.15573154359953 1
5.02280511362095 1
5.00793636907821 1
5.22429082400503 1
5.17349335558425 1
5.18896618015192 1
5.06220261589961 1
4.93904132437661 1
4.75437258008898 1
5.20572048806259 1
5.36545073705035 0
5.16137460968571 1
4.57704186741481 0
5.04778417077566 1
4.89489882422901 1
4.97525860481944 1
4.75297824723942 1
5.00446568241966 1
4.83621571619771 1
5.12222808376527 1
5.06746329015997 1
5.04033900660964 1
5.24115169553478 1
5.04116516032409 1
5.50697059390752 0
5.3941477665312 0
5.4283070359785 1
5.27191735102421 1
5.31899541181882 1
5.03652373344317 1
4.90970683148521 1
5.25010379271127 1
4.74454778932081 1
4.72902895591547 1
5.27982938761085 1
4.97179259860326 1
4.91657602782532 1
5.2286225989653 1
5.12204336072088 1
5.07938732994195 1
5.15791046211247 1
4.94531638870565 1
5.22539699718264 1
5.0044563428924 1
5.35218787571846 1
5.22951477380007 1
5.14077665767177 1
4.83763046821577 1
5.26684720184281 1
4.77322359300016 1
4.92959682158484 1
5.07575826303103 1
4.91966200875276 1
5.08342468895658 1
5.30491180298805 1
4.85283888092887 1
4.99762474667866 1
5.08828755006418 1
5.05287624130295 1
5.1029342932843 1
5.07421288860782 1
5.32442639141693 0
5.02138771871232 1
4.54769207475947 1
5.05834972983163 1
5.19721953961685 1
4.89555514851434 1
4.68820715549145 1
5.02420145567008 1
5.03562458643262 1
4.86172428103278 1
4.57336030754881 1
5.06036579737069 1
4.78795530299935 1
5.01091884658375 1
5.12020475635117 1
5.23592477762103 1
5.03783462034715 1
5.22212211950372 1
5.00323303235164 1
4.92218101076224 1
5.02225508369642 1
5.06015364301878 1
5.17046848270896 1
4.92514983759948 1
5.09238112525861 1
4.85494196917203 1
5.09446312925747 1
4.89150480987835 1
5.05500593349531 1
4.87307758522595 1
5.11688185876508 1
5.10935259759225 1
5.27186259011605 1
5.01156239516982 1
5.22775283133784 1
5.15441173420135 1
5.06681286253509 1
5.03259991741057 1
4.92740232559771 1
5.06134842215594 1
5.16841937835876 1
4.75476600200765 1
5.13137615580606 1
4.9030195312552 1
5.26215967700031 0
5.25285367420356 1
5.04336944889405 1
5.26706842110478 1
5.07026018152535 1
5.02021635762189 1
5.13139665715658 1
4.93468569372996 1
4.76363849274675 1
5.29914912576518 0
4.78357870996836 1
4.9774339672864 1
5.02912840025642 1
4.72352370265815 1
5.20415622972437 1
4.92547024089159 1
5.06625936528225 1
5.06605753811383 1
5.16100494173506 1
5.34733941014748 0
5.06580624432014 1
4.73152878755074 1
4.89058843381953 1
5.29350948470412 1
5.12933621194888 1
4.88985155305564 1
5.09748215503414 1
4.77973466954259 1
5.24929130275124 1
4.82276899100588 1
4.57205753369311 1
5.11334248167906 1
5.09189036473446 1
4.93138005268785 1
5.12863183085823 1
4.78581766133819 1
5.53919694704785 0
5.08111089939602 1
4.69626961689803 1
5.19982330418186 1
4.91664300440476 1
4.78260332854196 1
4.94591101314848 1
5.107010234248 1
4.999222586748 1
4.90373341252064 1
4.89024780892803 1
4.77327302814092 1
5.19487069460054 1
4.7952578388536 1
5.0519919993409 1
4.90752099772115 1
5.05069643407801 1
5.24047839121528 1
4.9871841952709 1
4.8837423694335 1
4.88977513236149 1
4.97769866050295 1
4.86261011618491 1
5.00769026787302 1
5.02183199371818 1
5.03991461451188 1
5.10155630292889 1
5.17268718636266 1
4.80269944066834 1
5.13115769173591 1
5.02803081055336 1
4.86441319113862 1
5.41928695631067 0
4.91593882981993 1
4.8775598798535 1
4.81431865632717 1
5.04677354721148 1
4.95515272070261 1
5.16563452678778 1
5.13545563786019 1
4.86413700805878 1
4.76903466517321 1
4.96678795357064 1
5.04600452821004 1
4.85211035501408 1
4.90970944424465 1
5.20226314394707 1
4.89005937279266 1
4.95984448985968 1
4.99963612219488 1
4.91194133537862 1
5.15348400646636 1
4.88401007648629 1
5.06852551556255 1
4.91026867165967 1
4.95727134472624 1
4.852136585232 1
4.80649299331122 1
5.0071470397015 1
4.86011249769062 1
4.83916146851345 1
4.9806493971907 1
4.87554992661331 1
5.26517738260011 1
4.97214655538475 1
5.24050139989955 1
5.05306575832467 1
4.75631888170475 1
4.95329950850031 1
5.24519097987976 1
4.97741121322438 1
4.98583831495722 1
4.8307210957754 1
5.11113093477859 1
4.92957102661998 1
5.14748650998148 1
4.96638169775302 1
4.88103500581111 1
5.25918909330867 1
4.9800894288049 1
5.08297755028346 1
5.17470177194994 1
5.15831804323526 1
4.99234197731897 1
4.97133973052639 1
5.19935710153693 1
4.71699698548749 1
5.01245776657935 1
5.45596647610795 0
4.92758831000145 1
5.4818362355469 0
4.96463317755088 1
4.90602675522014 1
4.97385651078288 1
4.79609846001588 1
4.95883702490042 1
5.17863770460671 1
4.87114434317731 1
5.0454311950909 1
4.51232590386973 0
5.05015202012888 1
5.01628221940933 1
4.87948270700395 1
5.01982676668779 1
5.14961291353978 1
4.9902436737984 1
5.07790243379271 1
5.23259196097503 1
5.0913372958856 1
4.88824976194698 1
4.88859195538373 1
4.90648219192816 1
5.07396395964418 1
4.76976802146347 1
5.20541900173555 1
5.01191075558513 1
5.25628307610988 1
4.73912215849096 1
4.95029391851414 1
4.9319768459541 1
4.98086889182753 1
4.63257533474936 1
5.25768523183126 1
4.93990282213867 1
4.85116017875475 1
4.73811302156549 1
5.04873919629775 1
4.97151938085756 1
4.85464242934767 1
4.79099834987078 1
5.24824638961128 1
4.84759940606503 1
4.8592446483608 1
4.94044423752876 1
5.22158462801654 1
4.75893994537567 1
4.97481473250443 1
5.26091011565792 1
4.81143517632961 1
5.14304859603961 1
5.16136870625971 1
5.22609885963804 1
4.80039610060124 1
4.98481609524183 1
5.03568759586648 1
5.20899614983298 1
5.58056412107895 0
5.04010937727545 1
4.91618725586957 1
4.61635517308734 0
4.82970446741748 1
5.17195172184973 1
5.05633504743085 1
4.83112313543277 1
5.0657659865252 1
5.23017322967698 1
4.95805352957189 1
4.69448244309073 1
4.57716097703369 1
5.24200922953267 1
4.74510516800176 1
4.87886192006408 1
4.71038546882564 1
4.69646124279643 1
4.99135032953272 1
4.90450889023889 1
5.30055850216566 1
4.87309115827704 1
4.79259660857632 1
4.85611529256307 1
5.06059438808517 1
5.05044332166349 1
5.08318516538064 1
4.98722229777811 1
5.05151440982088 1
5.04397537859026 1
4.99723575033139 1
4.97789169613941 1
4.77795264689619 1
5.14632233136425 1
5.10311590123982 1
4.85648589057187 1
4.73175342769456 1
4.83705200257559 1
4.96170781438882 1
5.04973999414942 1
5.23436763631314 1
4.75797963639948 1
5.26780168772027 1
5.29844304116369 1
4.97387620798903 1
5.30291099023786 0
5.09675829055602 1
5.07656480539531 1
4.95211911315146 1
5.17738547758911 1
5.0022343755561 1
4.99706725344757 1
4.80672333318909 1
5.14050890843722 1
5.09766667748095 1
5.14829433223524 1
5.00803053168584 1
4.89688398528994 1
4.955193877747 1
5.14168883534407 1
4.96196411404466 1
5.16778661629037 1
4.99284230792693 1
5.139060100357 1
4.99217688121268 1
5.06258511492622 1
4.93930401385167 1
5.10336867328607 1
5.0476739501957 1
5.32157015598504 0
5.16190508381064 1
5.09044951424925 1
4.90785486885986 1
5.12551012719599 1
4.6669766067114 1
5.31400391852291 1
4.93621401513924 1
4.84706592250329 1
4.96255395836731 1
5.17661589203599 1
5.01891641788542 1
4.94192962500309 1
4.95287004271282 1
5.11934038324097 1
4.91991581601249 1
4.96653521589844 1
5.01148674181519 1
5.0190585614979 1
5.20206483475617 1
4.75607461893035 1
4.87167021385048 1
4.9263630681668 1
4.94866884393875 1
4.83902865300105 1
4.76257317515107 1
4.87508784808185 1
5.10312399154455 1
4.70470616156208 1
5.00037348420151 1
5.12297690999509 1
5.06355442306413 1
4.90455865181746 1
4.95682617835217 1
5.02618665251378 1
4.75722486116206 1
4.98937427643063 1
5.3278141230228 0
5.09276141967013 1
5.0712027478114 1
4.70607108869263 0
4.89772164029214 1
5.00958869093138 1
5.17980274502394 1
5.00580861341806 1
4.88565401160211 1
4.89802315790271 1
5.2313242731107 1
5.02098569927792 1
4.79012665954309 1
5.07699841696618 1
5.0529798825243 1
5.01642212791558 1
4.87166373730851 1
4.74256849564241 1
4.99110618847597 1
5.12855227023331 1
4.8503719859099 1
4.89638001192013 1
4.93949291719394 1
4.94272827883573 1
4.97257378723178 1
5.14915109051938 1
5.02082813008307 1
4.55772866535654 0
4.60142771291206 0
5.09687003766641 1
4.91267572714791 1
5.10396363870782 1
4.88565817896429 1
4.79629710917792 1
4.98349555873666 1
5.15176732305297 1
5.09327745597434 1
4.88856022555906 1
4.84706283691668 1
4.95162593446845 1
4.69636032950048 1
5.02445112393529 1
4.88198308640287 1
4.55895453518233 1
4.69849317272281 1
4.92256301379994 1
4.66860266983052 1
5.17630008915708 1
4.83173569169826 1
5.01177059931195 1
5.05554825254278 1
4.97450556960248 1
5.04069320610655 1
4.7455305059316 1
4.9443409666991 1
4.91310805137893 1
5.33543519023927 1
4.92670368461854 1
4.93963857015678 1
5.12594917054318 1
4.65555929178446 1
4.92307614088215 1
4.87727095602078 1
4.71800039464396 1
5.2368261116469 1
5.02421228206676 1
4.73948681554955 1
5.10088273830539 1
5.19849942106447 1
5.06532157971673 1
4.73431065173228 1
4.96698573202825 1
5.09988780855899 1
5.00723295774109 1
5.08453040354478 1
4.98343328170651 1
5.08450355016261 1
5.09425372236367 1
5.13649124553795 1
5.41662359925123 0
5.05275956691753 1
5.09783364286213 1
4.8415447901978 1
5.14420416826464 1
4.95081993717972 1
4.97692799761447 1
4.99296400991653 1
5.13010299578653 1
4.91125946587067 1
4.94715243891709 1
4.99684851454139 1
5.04150865955776 1
5.12766627739613 1
5.3461355809354 1
4.98677615742866 1
4.98981729126524 1
4.93412773607556 1
4.85191153078579 1
4.76121930268542 1
4.86674087310356 1
4.95027119034551 1
4.83852582217798 1
5.08961647084447 1
4.86391391368944 1
4.93470461263272 1
4.86655337330155 1
4.85802766785346 1
5.21270029236414 1
4.87753128939718 1
4.82715633973819 1
5.26579241226108 1
5.14591694669949 1
5.16815879548135 1
5.09437796624227 1
4.7281716312698 1
5.06562728771569 1
4.95526952204807 1
4.86452713207181 1
4.95270485824994 1
4.83435813042692 1
4.86940865586854 1
5.0549730802219 1
4.89811340917444 1
5.16663735423457 1
5.05571123438845 1
4.71448949365396 1
5.19469800562111 1
5.0800989108453 1
5.01824598211546 1
5.07057518878492 1
5.28890042958536 1
5.17249388221174 1
5.03207754755546 1
5.26689741732091 1
4.80950907311609 1
4.92653867059125 1
5.20791831971182 1
4.81327875480292 1
4.92737603005295 1
5.11264728071691 1
5.27864512970435 1
5.15722828050193 1
4.86377351430871 1
5.12093884313642 1
4.86136790346225 1
4.91421719575482 1
5.02900428994001 1
4.92285242294381 1
5.01953138213788 1
4.85993007590173 1
4.75273924319572 1
5.0924589575151 1
4.77288426158151 1
5.2915965971111 1
4.75090955253047 0
5.1230435788217 1
4.87257489419957 1
4.88881427244694 1
5.07952025464674 1
5.1886172460171 1
5.02501189757725 1
4.76503924027335 1
5.0379607296534 1
5.13929859681664 1
4.85102452154704 1
5.16815274152812 1
5.11996087254027 1
5.12467322549323 1
5.23674157585172 1
4.64405108436578 0
5.15519004728927 1
4.83274599945506 1
5.00302188860847 1
4.87677719696354 1
5.17816821296985 1
5.176347375306 1
5.07696636077197 1
5.16764096721409 1
5.1559441956178 1
4.88389060046879 1
5.10662461311837 1
4.99271436239187 1
5.0063716585582 1
5.18228631090903 1
4.71247680139182 1
5.02690579383033 1
5.02766375933542 1
5.18927446180465 1
5.05631385364609 1
5.04804753877294 1
5.02612270770794 1
5.01107107567369 1
5.24682371164915 1
5.11400549105729 1
5.03801564420824 1
4.67978364488571 0
4.9098808065207 1
4.87765945806908 1
4.80705817560347 1
5.06943683368711 1
4.77601795074582 1
5.28297310848114 1
5.00192000264194 1
5.0171366751492 1
5.07084089591997 1
5.04737286044588 1
4.83850630940989 1
5.05051742572341 1
5.35436663716125 0
4.94850367618673 1
4.99536668431963 1
5.04249448336899 1
5.27120935056549 1
4.66550078838978 0
5.07364437431847 1
5.00429698814751 1
5.06382836367239 1
4.99287619381523 1
4.8573350775093 1
4.53147979113774 0
4.91209188874563 1
5.0046122828472 1
4.89938903855387 1
4.8526109873394 1
4.79423538330017 1
5.13165118100902 1
4.91505464275788 1
4.86778624966095 1
5.20689329998777 1
5.2195408467044 1
4.96141694584821 1
5.28843604231348 1
5.05941996006823 1
4.88042510324309 1
4.98148009016276 1
5.20302688431186 1
4.91276728001619 1
4.76763112340437 1
5.03884127655983 1
5.14705510255803 1
4.78581377478527 1
4.93870164876144 1
4.74980592763731 1
5.18747507760574 1
4.79175156894086 1
5.07895437616276 1
4.96573093469177 1
5.14035876099541 1
4.90980716826305 1
4.9461091453589 1
5.00761681556787 1
4.89266548352371 1
4.81071854436183 1
4.97075570282105 1
5.09280959877068 1
5.20462943032036 1
4.74089781197557 1
5.1743119287029 1
4.91942444587005 1
5.23606163453673 1
4.98567979219645 1
5.03230280138254 1
5.10637464908284 1
4.96989942803042 1
5.09517216303282 1
4.9680319430991 1
5.11707991972693 1
5.04024299120828 1
4.95943301289802 1
4.9830239641054 1
4.64677161555625 1
4.99375327245231 1
4.91766581410865 1
4.90204529376685 1
4.87493945489262 1
5.17629514386234 1
5.08792258407023 1
4.93443766793297 1
5.1719669121382 1
4.95567399527106 1
4.76660184817867 1
5.13277257407016 1
5.15776161021097 1
5.27864009000245 1
5.02580019850232 1
5.05693834697471 1
5.00410228488519 1
4.7634529029403 1
4.85683844654611 1
4.79226277499176 1
5.00734422165098 1
4.95733740211219 1
4.8097812111252 1
5.17273081969838 1
5.11161288868299 1
5.00480730997393 1
4.96586358455906 1
5.04169042488788 1
4.78880519177961 1
4.89578262934856 1
4.95225985451818 1
4.98737206929006 1
5.01087158565228 1
5.24780545017671 1
5.03327706472346 1
5.0719516040133 1
4.8208488821708 1
4.85374870600784 1
5.2213893872186 1
4.6859822650536 0
5.33139634441951 1
4.73672360885826 1
4.8357749358708 1
5.19201099452548 1
4.85705481023415 1
4.74909764830413 1
4.67386052225403 1
5.14358110089297 1
5.00636659576981 1
4.96494384627357 1
5.00962061861882 1
4.86875125687056 1
5.38085109961166 0
4.98608631296062 1
5.08200969149201 1
4.91193606070994 1
5.03780192841134 1
4.68475934241296 1
4.78884581670826 1
5.08989517016806 1
5.03657192561832 1
4.98182195203043 1
4.91830646214685 1
4.9251987469723 1
4.60225796341615 1
5.01388777218487 1
5.0537560089508 1
5.19183456616231 1
4.98090458342225 1
4.73704366347635 1
5.11750077671695 1
4.98872540829817 1
4.99155430716872 1
4.9281622815784 1
5.19911373094565 1
4.66020814841398 1
5.09899475261296 1
4.89676095688918 1
5.13026100845189 1
5.11656578033217 1
4.93012477226157 1
5.19069332879206 1
4.91534207500764 1
4.99764625446274 1
4.81172063805942 1
4.8315327907785 1
5.12370944962708 1
5.08928299005145 1
5.21315015718595 1
4.65086080873055 1
4.93436708650516 1
4.84943814474671 1
5.06469716117244 1
4.9498726768517 1
4.99578537430507 1
5.03697230055428 1
4.89199712405172 1
4.78815752771005 1
5.08385464301354 1
5.17278288813714 1
4.89547798090428 1
4.82605696757365 1
5.15784428050308 1
4.91593885985562 1
4.77686356690564 1
4.70875503670844 1
4.88627666831779 1
5.05270365722797 1
5.07530760524729 1
4.86135040963646 1
4.83446670393305 1
4.95689061047954 1
4.94960807227857 1
5.17379393315494 1
5.11513108463337 1
5.13572839005126 1
4.91848979365476 1
4.76085267046686 1
4.98468983546754 1
5.24479746443769 1
4.65049835083556 0
4.98761289794434 1
5.12348693668352 1
4.86834969884726 1
4.8289999634102 1
4.7466317573554 1
4.79118345166525 1
5.023589397844 1
5.01126068645112 1
4.86019988217135 1
5.05060648851488 1
4.90240866363124 1
4.87751394601164 1
4.83489849663238 1
4.8432381832235 1
4.87624130272671 1
5.0602102061686 1
5.065665327642 1
5.2570415668874 1
5.02843316994237 1
5.16070378710625 1
5.02388663484392 1
5.05728001983789 1
5.19484439202014 1
5.14908689122985 1
5.08743869154769 1
4.9586641195125 1
5.37903690249475 1
4.94777046264722 1
4.86769477753 1
5.27355957562036 1
4.74585878272106 1
4.69728642257018 1
4.62507940980946 0
5.0862418782025 1
5.54792355912341 0
4.80881056934309 1
5.16893853357588 1
5.1149445514779 1
4.80980408375023 1
4.95807098700265 1
4.69660412479309 0
5.15847813831723 1
5.1228073845358 1
4.9369506948642 1
5.18891859231518 1
5.43557173283874 0
4.70863013522112 1
4.91705899208868 1
4.71551651743299 1
4.92534552591761 1
4.65995523650987 1
5.08373857297446 1
4.99892883118398 1
4.98407478331908 1
4.9548586693584 1
4.86325270336372 1
4.70706414554652 1
4.99202168111285 1
5.10247329071044 1
5.11023194826406 1
4.70886046319029 0
5.00449433001272 1
4.67890580721322 0
5.01797053568568 1
4.96403729980796 1
5.0709708523442 1
4.9354744067077 1
5.21578086640529 1
4.77441034820341 1
4.93371117585145 1
5.15665708005474 1
5.25581394659322 1
4.9023404090081 1
4.83818368398008 1
5.20700554043723 1
5.02982581794423 1
5.22377184580317 1
4.93875389432653 1
4.96792240366186 1
5.16013903665823 1
4.71515733348326 1
4.83445425484111 1
4.81525867433499 1
4.87140077995562 1
4.93167848123526 1
5.12355742816491 1
4.92889847067532 1
5.27397963649767 1
5.22001845826101 1
4.81808243103552 1
4.80445251143443 1
4.87924723343149 1
4.64878233567486 1
5.1036670195963 1
5.22681015067937 1
4.88631219579313 1
5.06594989216037 1
5.27194446195772 1
5.09915790002283 1
5.13541362117503 1
4.93969292102011 1
4.80538809347881 1
5.01381084844461 1
5.0708227908025 1
5.14655117781565 1
4.96498721499369 1
5.08545446334664 1
5.00338863405273 1
5.00075361625156 1
5.15804251843748 1
4.81705453632818 1
4.95454613525822 1
4.95806350583683 1
5.06278640919172 1
5.04090732982165 1
4.93932812538589 1
5.08313680389159 1
5.23633669778947 1
5.16650963305898 1
4.95372569037461 1
5.14262456665015 1
4.98523011088496 1
4.8820527897781 1
5.04394726678919 1
5.03175092956766 1
5.42396549950217 1
4.95086678404397 1
4.93419448820342 1
5.24425374713222 1
4.94506280931915 1
5.2475906778199 1
5.30902986455215 0
5.05085215699528 1
4.83282715521109 1
4.8924134515271 1
5.02949182919382 1
4.91495211151643 1
4.84415655179118 1
4.91239335842624 1
5.07125841373024 1
5.20043282577294 1
4.76146322009709 1
5.00437070046103 1
5.0424960003477 1
5.2915428005335 1
4.8616734512171 1
5.05638468836425 1
4.80111970050568 1
5.15330232496896 1
4.65614143200881 0
4.99295387035664 1
4.88999429251902 1
4.82628822093545 1
4.99663638668548 1
5.18921510905709 1
5.12448390829786 1
4.96657998643877 1
4.77572084376834 1
4.90052206037433 1
4.79612267088257 1
5.1159969156204 1
5.13500739125784 1
5.03002581707154 1
4.94605025781892 1
5.00403222738299 1
5.04205982814158 1
4.7939037167679 1
4.96718354011434 1
5.32607887718114 1
4.73255426547411 1
4.89200291477639 1
5.18568818754127 1
4.93015827332011 1
5.04376842026034 1
4.93327482750333 1
5.15620169024664 1
5.03951922082479 1
5.10714294667314 1
5.08783763276107 1
5.01638517403484 1
5.01231525410757 1
4.99863136908964 1
4.95521684873709 1
4.75947505746524 1
4.73743946403773 1
4.85409636996837 1
4.98593661463132 1
5.25285082283066 1
4.90016386347929 1
5.19370228415325 1
4.87720706206026 1
4.5895379149871 1
5.26010626190199 1
4.81136791092918 1
4.87742027539715 1
4.87171774298243 1
4.92300694040535 1
4.94568025071387 1
4.60485132438002 0
4.95895167195316 1
4.98619972598729 1
4.96768964890515 1
5.01989828173732 1
4.99289205385665 1
5.12335532089125 1
4.79298310246874 1
5.0265466179161 1
4.96857380600149 1
4.73135539578552 1
5.15174677974159 1
5.28958403529994 1
4.62565155142825 1
4.74652707018243 1
4.72315426832795 0
4.86273336241843 1
5.29628103831231 1
5.01801082419931 1
5.09667443406866 1
5.03886564575273 1
4.97943398815458 1
5.17397424441743 1
5.07505619073804 1
5.28295295365614 1
5.03876831620456 1
5.07670357729398 1
5.01485698928032 1
4.92317772338556 1
5.04483854476159 1
4.67597598703798 1
5.05173229864889 1
4.91465003726548 1
5.13936089265011 1
4.96230311680047 1
5.20313008899701 1
5.200475038136 1
4.90028847002168 1
4.81480666275778 1
5.07501801269123 1
5.0984131084263 1
5.14968979760361 1
5.04712510428524 1
5.02807117436549 1
5.10946765176454 1
4.81931705075765 1
5.29848818343812 0
5.09641292958237 1
5.09452241294928 1
5.47526975431864 0
5.2346136675549 1
5.05459834279678 1
4.72151824221589 1
4.8457754557872 1
4.88961300091899 1
5.17607777221608 1
5.16502211331379 1
5.05644532488705 1
5.13764298126619 1
5.1146260147571 1
5.06823854140571 1
4.85802802941489 1
5.20085605565014 1
5.00120247557936 1
4.85081325905817 1
4.65784962536217 1
5.02877108888039 1
4.95756846428818 1
5.06848460264866 1
4.84828596416385 1
4.98453780800815 1
4.77148904857759 1
4.84192363772317 1
5.05585902405639 1
5.06513454382721 1
4.96052671175035 1
4.85215478570206 1
4.992456809786 1
4.8659614345486 1
4.87933823806461 1
5.25939049464504 1
5.13533164980522 1
4.86959522900987 1
4.77387586617344 1
5.25284012717542 1
4.93005070191736 1
4.86797326451023 1
5.02101508969359 1
5.10858634503385 1
5.04379153831219 1
5.17384266488105 1
5.25341443967358 1
4.7787576587729 1
4.85908078125425 1
5.0297422425881 1
5.11546746536022 1
5.20566864051681 1
5.3735101621506 0
5.15128910384047 1
5.13259722727872 1
5.08376935339735 1
5.0100400971013 1
5.00140778660469 1
5.14713391018905 1
4.86376199802749 1
5.16238081091287 1
4.84464026711837 1
5.08333722421891 1
5.05629925958183 1
5.05252325009505 1
4.93845712188431 1
4.92182265546382 1
4.96828012661079 1
5.08570170642703 1
5.05278351275354 1
4.85151748609139 1
4.90870567809195 1
4.96235461058266 1
4.93827942947105 1
5.06467729217836 1
4.90585370696346 1
4.84957539256711 1
5.09300807933377 1
4.48649433880597 0
4.81326469858183 1
5.49675257966954 0
5.26894119859275 1
4.82293690551251 1
5.23536881657405 1
4.98461752516812 1
5.02031924551229 1
4.97189242240944 1
5.28260887682852 0
5.2476421985482 1
5.12502850366488 1
4.83244060250995 1
5.16802853515921 1
4.99274652430582 1
5.09670823061358 1
5.19281481978042 1
4.50004146486853 0
4.98673024455389 1
5.23995502667637 1
5.23684903211098 1
4.96198261693312 1
5.15300878960544 1
5.10889889966338 1
5.10293191576859 1
4.8526563245015 1
4.75243015447998 1
5.03620610302439 1
4.81804869164359 1
4.91052753321551 1
5.02195057256428 1
4.85713394688839 1
5.00737406261728 1
5.03486387715807 1
4.88050474178065 1
5.20033904127579 1
5.18906053853097 1
4.97719270161786 1
4.76736902495486 1
5.24880952103016 1
5.07295647107691 1
4.88127457686622 1
4.8691218264264 1
5.21711090653263 1
5.04138605788684 1
4.90324619822047 1
4.96385144592885 1
5.15077739672791 1
4.92878902542647 1
4.90439112500939 1
5.29118825079821 0
4.76304416411181 1
4.97623019296635 1
5.3258818024357 1
5.21243414799349 1
4.85546643622345 1
5.06420442407809 1
4.97242045449631 1
5.1903247469605 1
4.83440830317077 1
5.01522379965586 1
4.98011572269028 1
4.81904094946053 1
4.72424820932148 1
4.97755630334403 1
4.93027806868914 1
5.08908633261514 1
5.03093307166189 1
5.06487424576677 1
5.05770585318526 1
5.03281704360307 1
4.90552756358528 1
5.01356808373495 1
5.19487734739116 1
4.77862177061592 1
4.97795036332509 1
5.27154911384698 1
4.87319826998349 1
5.09795721975238 1
5.07959952621843 1
5.00229208251582 1
4.72695239899078 1
4.90529780002574 1
5.14777393243287 1
5.33559737850826 1
4.90206278800573 1
4.9279459410446 1
5.17609403470724 1
5.11577964340496 1
5.03047975173522 1
4.98731060521242 1
4.93331478848012 1
5.04431203918631 1
4.81830326742113 1
5.33724750399114 0
5.22564351431367 1
5.20374058863076 1
4.82336099252402 1
5.0921928124385 1
4.89841716078506 1
4.96513323475347 1
4.94004361995477 1
4.66576348349575 1
4.55444481794957 0
4.89539611112117 1
4.85625601823724 1
4.93169488084467 1
5.14218326342776 1
4.6550674054895 1
5.05639838439592 1
4.84942417911391 1
5.04835218217521 1
4.94136694564577 1
4.82985148619308 1
4.84803307319656 1
5.12757949222768 1
5.26119737355491 1
4.7760245995606 1
4.83534525950449 1
5.17276754446557 1
4.99528020023911 1
5.05616669930615 1
4.94724902801889 1
4.92718487015529 1
5.06173060567896 1
5.21539284711047 1
5.02160495224018 1
4.92152472662484 1
5.09115480694143 1
5.02626292537908 1
5.06542420102988 1
5.04176042198993 1
4.82605518567907 1
4.80457230912933 1
4.6679065364997 1
5.25819734542575 1
5.09232732176803 1
4.9406322446406 1
5.04098612418216 1
4.86884115505353 1
4.89451905733912 1
4.91947158183045 1
4.78779587845799 1
5.05177123972694 1
5.08771878896573 1
5.38146300601377 1
5.21362120383792 1
5.25728548323068 1
5.08995500957548 1
5.13169370610987 1
4.73099433799165 1
5.60210587872709 1
5.02087723409627 1
5.18556431372672 1
4.70262406095631 1
5.16748356451364 1
5.23050270679027 1
4.90136474299942 1
4.89718192842068 1
5.03297926115193 1
4.82301880514333 1
5.10537555956963 1
4.76040351028052 1
5.0141926523963 1
4.96797831338847 1
4.96202163720315 1
4.88114338578385 1
4.91132940003376 1
4.9231486115232 1
4.96664647064475 1
5.17974309764657 1
4.97265145097249 1
5.28706466102433 1
5.20381500412528 1
4.82198294020647 1
4.87596952953083 1
4.87203402053486 1
5.13790391259881 1
4.88805462249609 1
5.15171354279784 1
5.11104001474669 1
4.90917801131146 1
4.67820632823931 1
5.08734439067642 1
4.93197042946366 1
4.8874992306647 1
5.04702684864757 1
5.198023019715 1
4.97931651812115 1
5.021701865324 1
5.19785558585169 1
5.03579197540529 1
5.02870644467878 1
5.02431184302193 1
5.08810902713375 1
4.97419233967458 1
4.96823041499155 1
5.08318536421265 1
5.08529365914173 1
5.38774017482042 1
4.84483842331883 1
4.7123056509132 1
5.02261386095806 1
5.03811678845502 1
4.67002571948933 1
4.69967019055566 1
5.24678183148661 1
5.3558592185191 1
5.05048317172073 1
5.05352150172676 1
5.04102535707403 1
5.09591052709806 1
4.71366802901853 1
4.65873412270595 0
4.90079820974204 1
5.09166536678835 1
4.82922825736518 1
5.04722358251758 1
5.15938570902023 1
5.16673860750941 1
5.17677217661065 1
4.90095909326451 1
4.93074208648891 1
4.9469360276421 1
5.06929173926882 1
4.67602415007236 1
5.01275358466716 1
4.75009088351164 1
4.9014531628025 1
5.06360529313953 1
5.08693277415507 1
4.95214462628242 1
5.46993973841775 0
5.00938053378483 1
5.05576144284813 1
5.27791481271097 1
4.93945786714608 1
4.83879840049254 1
4.88682254847042 1
4.96198034807161 1
4.78003690525843 1
4.66417339136844 0
4.73999762856543 1
4.77417639006296 1
4.85753446463441 1
5.04038267056101 1
4.85713238409909 1
4.98426321682092 1
5.19472085942607 1
4.94622994178125 1
5.06350950216886 1
4.78371128028675 1
4.97548085236992 1
5.29406990427802 1
4.79902662665387 1
5.15440354483162 1
5.01879332237067 1
5.25161204696397 1
4.84774488047616 1
4.68892795575307 1
4.90513390663808 1
4.99794338607089 1
4.91941555447228 1
4.7165304904283 1
4.59604650208868 0
5.1240616404525 1
5.15375375862004 1
5.27325844803769 1
4.82818549185757 1
4.95504256217742 1
4.93490247195496 1
5.13618201225984 1
5.27545733942026 1
4.78346795702538 1
4.90119083666348 1
4.89761453922549 1
5.15566727806198 1
4.99055498522808 1
4.81153511930496 1
4.77391863526058 1
5.10438366034736 1
5.22396666092518 1
4.96422097751178 1
5.13062328731082 1
5.03449257869387 1
4.78457226594238 1
4.75887424970417 1
5.28128190962302 1
5.20801079843562 1
5.2868222712741 1
5.0104852471017 1
5.35093320266494 0
5.13354128262576 1
5.14617138203361 1
4.95025339259679 1
5.0338799247522 1
5.02147432460571 1
4.60623388575412 0
5.09681623247769 1
4.86176381845018 1
5.32950165973341 1
4.91576800276844 1
5.31965630485537 1
4.98117863006289 1
4.77370632532435 1
5.00556152114109 1
5.27069806844331 1
5.08733908900006 1
5.01654275501083 1
5.09683969334156 1
4.84898805427955 1
5.17707302341486 1
5.10583621004389 1
4.98908213576319 1
5.13185605111717 1
4.88202662273235 1
5.27247744112431 1
5.11540940279448 1
4.93698357481212 1
4.76794775066328 1
5.22642411838477 1
5.08939153992878 1
4.90077222351081 1
4.9282347596057 1
4.95593168630227 1
4.69131074643166 1
5.07710010579052 1
5.04608388553932 1
4.92946110524704 1
4.89260036265445 1
4.9929858593232 1
5.19478072175471 1
4.89201965876256 1
4.68089060151729 1
4.96997750440782 1
5.11261222051394 1
5.11333314831527 1
4.77706391581577 1
5.07340988409825 1
4.99917624898117 1
4.98114658728192 1
5.28774360450367 0
5.05124564646585 1
4.80093414917192 1
4.90891676020417 1
4.83517356093753 1
5.05121012295034 1
5.25394806040814 1
5.16334948273419 1
4.7839526279482 1
5.06975346611164 1
4.54880493623041 0
4.92543394679989 1
4.80225800602175 1
4.84098725387607 1
5.18206150486954 1
5.25407791010368 1
4.71415115080987 1
4.89815732885071 1
4.92155245047713 1
5.16843364651463 1
4.75654463150998 1
5.16976285593263 1
4.89222244908797 1
4.95646167475447 1
5.2021914586999 1
5.01820565613352 1
5.09416888968663 1
4.78592193869522 1
4.88494568938588 1
4.9063515218807 1
5.16719495724748 1
5.03034899982971 1
4.53193047862897 0
4.80785011848479 1
5.20064209051954 1
5.03234907744556 1
4.785796420313 1
5.29752138978675 1
4.88813128049231 1
4.94156010116059 1
4.92779734262653 1
4.9870882228829 1
4.77521412926069 1
5.01542276801443 1
5.06841163505325 1
5.04836807853584 1
5.09682141603188 1
4.92473377189514 1
5.24049614000171 1
4.90009405723346 1
4.91810161603383 1
5.09633400973265 1
5.20536323484666 1
4.76587049085135 1
5.06680074255606 1
4.80494598087253 1
5.08579660636496 1
4.75877748703838 1
5.18086050569193 1
4.83972208442177 1
4.98257049883934 1
4.90361306151435 1
4.84426557670376 1
4.84312067307686 1
4.93474831081462 1
4.76525540158941 1
4.8966038974264 1
4.86624873982899 1
5.08058251990344 1
5.19036272581104 1
4.8505127379144 1
4.71898321086838 1
5.00892329495984 1
5.11249110116346 1
4.81947147375298 1
5.0032980566809 1
4.90008210310986 1
4.75014161703616 1
5.02676764950253 1
4.74916178814475 1
5.18335506101796 1
4.80239623790403 1
4.76550759046623 1
5.08801340810274 1
5.15251374710301 1
5.06533600428765 1
5.30302764688548 1
4.60554045858361 1
4.81925768221459 1
4.90025798060996 1
4.84592638926613 1
4.950104134452 1
5.09912970289701 1
4.8838531911005 1
4.81570089475128 1
4.87666747836674 1
4.81356817100493 1
5.20979771233311 1
4.87777581156095 1
4.95586553382754 1
4.98881758680474 1
4.87632210581524 1
5.2378384793621 1
4.9684355128813 1
4.77971174566208 1
5.06340075834518 1
4.78732569951982 1
5.30341888881642 1
5.11297230094049 1
5.03057806195063 1
5.10611051059991 1
5.02352409564777 1
4.86616713654439 1
4.95240335620517 1
5.03820693084193 1
5.02049853549818 1
4.89577708461837 1
5.10225488502454 1
4.79934923851696 1
4.77352485005479 1
5.01157913262969 1
5.08738485776911 1
4.9749702006257 1
4.94320991346175 1
5.11421991325907 1
5.07479006237788 1
5.22934444782603 1
4.83911713754238 1
5.00457686803402 1
5.4320140874752 1
4.77910240513662 1
5.17505961973454 1
4.73609667166056 1
5.08368253770572 1
4.95196769324606 1
4.97456969953919 1
4.92152750328551 1
4.63734999055311 0
5.09802074883089 1
5.13259997888179 1
4.89832936889941 1
4.93425698654702 1
5.14174572403669 1
5.0286275406992 1
4.93901011298135 1
5.20938007855998 1
4.85626548973384 1
5.28559354721665 1
4.91431034506797 1
4.88516935759061 1
4.9862913546783 1
5.18375310626501 1
4.91395146184417 1
4.86064787190132 1
5.21045682954066 1
4.92899856318269 1
4.83858968567691 1
5.11959457822387 1
4.86542031288935 1
5.22000783671972 1
4.60405704467563 0
4.99630154941183 1
5.08055773923271 1
5.11393853105137 1
4.96978911837235 1
4.91761638705332 1
5.03597456840084 1
4.78905031814489 1
5.09003010153752 1
5.02726713194209 1
5.00834599315577 1
5.30160900109333 1
5.13865481449566 1
4.76535808766064 1
4.97575849175121 1
5.14081638601719 1
5.04657366513693 1
5.27202098999135 1
4.84926690384384 1
4.79309958212223 1
4.80377989404645 1
5.11604499556823 1
5.18042231167131 1
5.04677431455752 1
5.00003808678407 1
5.00485693392054 1
5.02299365894283 1
4.85523611410057 1
4.93629351802386 1
5.29117451967387 1
5.1089096485321 1
5.21609812890819 1
5.07819578848245 1
5.15007792857913 1
4.99096933175507 1
5.17823908704976 1
4.68745695211666 1
5.19166405535388 1
5.09394665406959 1
4.97413616757047 1
4.97048039152715 1
4.97402834547342 1
4.80161079971885 1
5.11167834080308 1
5.20182066109719 1
4.78643728893285 1
4.85649941420153 1
5.04330410440553 1
4.93336221506721 1
5.09268685643422 1
5.08567127637894 1
5.03192142250921 1
4.62335505144698 0
4.89373430070066 1
5.07740206747519 1
4.96642154687188 1
5.0337662733226 1
5.35870176464371 1
5.07673081687391 1
4.98782705436648 1
4.98994264980258 1
4.94250065452041 1
5.13208205891822 1
5.0573401244925 1
4.8471109451981 1
5.13663987445694 1
4.81396504250693 1
4.96460514724584 1
4.95752112798583 1
5.12336465231083 1
5.19925456766054 1
5.18919592997161 1
5.27144036234632 1
4.99956003471944 1
5.14272081861561 1
5.30934442343183 1
5.05776766009279 1
4.95347102473345 1
5.04634720194085 1
5.15592720708421 1
4.81009900379736 1
4.84655238294395 1
5.06610868112976 1
4.65757053464276 1
5.04301632984499 1
4.97644875687875 1
4.86085690542587 1
5.12016491627222 1
5.15277413211266 1
5.00491641859823 1
4.96448352883885 1
5.14938249194955 1
5.12502297492138 1
5.15783856493346 1
4.94388887472058 1
4.96536407274562 1
5.50909769838421 0
5.23004499640278 1
5.01475098426079 1
5.19291132798738 1
5.03537229062755 1
5.06360877527644 1
5.09112856996815 1
4.94602095441658 1
5.14107051287913 1
5.10532952461295 1
4.79947240555134 1
5.14870314884699 1
5.01975201682881 1
4.97194372986364 1
4.98007485731816 1
5.12307862688339 1
5.25962671384529 1
4.99477427289191 1
5.22356799481394 1
4.87153280543157 1
4.98358129709276 1
5.08421860353723 1
4.90544730231327 1
5.12531641149257 1
4.89022767122028 1
5.15920889261542 1
5.15981246443887 1
5.06106991025382 1
4.93938400953795 1
5.12396901055705 1
4.84257062723598 1
5.18429526573499 1
5.18741184461512 1
4.84424759105114 1
5.14668115200736 1
4.96906034444897 1
4.97914051050085 1
4.69446988407698 1
5.17893486697015 1
4.70644266728111 1
5.00511420606016 1
5.17208165220867 1
5.23542509790067 1
5.00628112636242 1
5.09518202167371 1
5.18741483222725 1
5.13887779087482 1
5.12288534619786 1
5.28864861294327 1
4.93783738146202 1
5.15094896821784 1
4.79508439225122 1
5.09197628687157 1
4.79409379994328 1
5.16101155627925 1
4.85755526711284 1
5.10279952710554 1
4.93473423221893 1
4.82206408577981 1
4.93866488770866 1
4.94494172183249 1
5.28211196431909 1
4.90160166820256 1
4.91948146755744 1
4.80671407734839 1
4.97837672691142 1
4.99605940372899 1
4.68813222122536 1
5.30885929523992 0
5.13392744655433 1
5.09866472073459 1
5.1327055818941 1
5.07042243449545 1
5.09415526371255 1
5.31437289517431 1
4.66765616139113 1
5.11058728176195 1
5.12184676671929 1
4.78590951127222 1
4.62524256936075 1
5.05285960685743 1
4.91997780862464 1
5.03423304973869 1
5.02371067019408 1
4.92189436473178 1
4.91526118843921 1
4.95007566814607 1
4.95909495234931 1
4.90863426069229 1
5.11735323095663 1
4.78644257006218 1
4.6681968449776 1
4.79692731265285 1
4.96497974127453 1
5.18522593958977 1
5.00372206152432 1
5.13331688427092 1
4.99250418932244 1
5.0070705294321 1
4.90107854079627 1
5.23166300503406 1
5.17067061972787 1
5.00083779055675 1
4.88160314387491 1
4.83315925952146 1
4.55031237862612 1
5.31773156848644 1
5.06493468976154 1
5.23588335382276 1
4.71934572162336 0
5.27978447370861 0
4.88934185214075 1
5.04292241381446 1
5.09208451702337 1
5.31174404504128 0
4.91488563325348 1
5.11214919026534 1
5.45412239149038 0
5.22728042833758 1
5.12510460820893 1
4.96906754753529 1
4.8507713161341 1
4.96221898116635 1
5.00633982775995 1
5.2437551665636 1
4.96431452486233 1
5.05368292850324 1
4.9624738784692 1
5.0293363480057 1
5.02187580165231 1
5.06224535266262 1
4.93918756036685 1
4.90611427168588 1
5.16193040011619 1
4.83014733342109 1
5.14859535062273 1
4.6521627735664 1
4.76221534920905 1
4.85270933743848 1
4.80288557841797 1
4.83505582858306 1
5.16940301030283 1
4.73575205994944 1
4.94476023362523 1
5.12295618847188 1
4.81038629479027 1
4.85391374632308 1
5.05237935225433 1
4.94255016028899 1
5.08281865015958 1
5.02341667911366 1
4.64274245532483 0
4.93502341292288 1
5.08466289399506 1
4.9975303211055 1
5.00394330749281 1
4.8431948238189 1
5.36372632798996 0
4.9506368822081 1
4.84871720973501 1
5.09106569054782 1
4.77084319939679 1
4.84506806029797 1
4.93494610148241 1
5.22239124169863 1
5.05250493616437 1
5.10777232367147 1
4.76213748325487 1
4.88500068129912 1
4.88442768973818 1
4.93913619791826 1
5.18473778041046 1
4.80169043781347 1
5.1732673843744 1
5.14479611140962 1
4.65743144047762 0
5.08304432007578 1
5.15581598220829 1
5.05384519040037 1
5.01986615254721 1
4.9205142374978 1
5.0510983101682 1
4.81611524142641 1
4.89962869182563 1
4.91906723002845 1
5.1033085161883 1
5.0684727605871 1
5.28704906658106 0
4.56618203421927 0
4.77140204985151 1
5.18778774593677 1
4.71903248195029 1
4.86413575864951 1
5.00061029487282 1
5.32520679020583 1
4.67006579874707 1
4.99737846345699 1
4.8998324886437 1
5.31920134346854 1
4.81707070866688 1
4.93607301714622 1
4.91116339179054 1
5.27298406080786 1
4.99779480860788 1
5.1138717056765 1
4.79074638763341 1
4.9425221694652 1
5.11557044464179 1
5.08126327631089 1
5.5105109212591 0
4.89289670687419 1
5.03938824354409 1
4.95004762716173 1
4.79512899118188 1
5.13888581402743 1
4.98426942047171 1
4.85451331443861 1
4.86037947207771 1
4.97892460857425 1
4.8532932510013 1
4.92897528836632 1
4.97498522725732 1
4.92460426023636 1
5.0805709617425 1
5.08505661745731 1
4.66792769917796 1
4.94989591504945 1
5.17408422311604 1
4.83478247701589 1
5.39434781782866 1
5.09079366058929 1
5.26178271017659 1
4.63534390772919 0
5.02205419012664 1
5.02894120349445 1
4.91541405784272 1
5.08919066618849 1
4.78212711995799 1
5.02846697450243 1
5.14878025356691 1
5.2048315785518 1
4.98497450860726 1
4.72933613706925 1
4.71210555867203 1
4.95769069183855 1
4.89033505153208 1
5.21990412680984 1
5.27386875211313 1
4.86486973115823 1
4.99502295159935 1
5.64483362300651 0
4.67440549189502 1
5.07706899488739 1
5.18298397437189 1
4.77382031139317 1
5.03623814633369 1
4.87868958919482 1
5.23542524645141 1
4.88958912836122 1
5.25785523937555 1
4.93116713885193 1
5.15500086969012 1
5.02339376136673 1
5.05898729682635 1
5.06492235795082 1
4.92263893951861 1
4.74591908557115 1
5.0828435441222 1
4.9542423725187 1
4.82645703250927 1
4.82776798423771 1
4.98581876420544 1
5.15302239426199 1
5.05945921276165 1
5.19547460928678 1
5.11675792329918 1
4.77652426501732 1
5.0029638919214 1
4.94605662429278 1
5.31251029551773 1
4.98948945559348 1
4.79304022321558 1
5.04109206918104 1
4.93944206685137 1
5.15929534962229 1
4.96635581037375 1
5.28086044865421 1
4.91178267397064 1
5.04519560450579 1
4.88540566247788 1
5.31293969388028 1
5.05217334064476 1
4.95152237126858 1
4.78138274771685 1
4.89126956882244 1
5.03650016867776 1
5.38958816085347 0
5.07493036928527 1
5.23171870954574 1
4.98173742605836 1
4.86912461770845 1
5.03157506818909 1
5.03608651479949 1
5.06787956055336 1
4.98222961455524 1
5.02753947400437 1
4.88354966705808 1
5.18420883534129 1
5.03054462001896 1
5.00266483418589 1
5.1262140371111 1
5.0426004865495 1
5.0291145353859 1
4.97233174180422 1
5.09476477688233 1
4.92927962258426 1
4.87818439311316 1
4.96592232319249 1
5.16592118404694 1
4.92940385939021 1
5.18824287757575 1
5.0468900224447 1
5.14645495780519 1
5.09023998813326 1
5.09420469648946 1
4.79468558488301 1
4.83932027939072 1
4.86001628352876 1
4.88174402814212 1
5.15218625760398 1
5.31203324477385 1
4.78927403653707 1
4.91624013549132 1
5.02004778834577 1
4.84978481062114 1
4.98426258640573 1
4.87057555662124 1
4.86472029979903 1
5.24337003346757 1
5.21931892221692 1
4.99475912354057 1
4.93489804570121 1
4.97051084069015 1
4.90803740019814 1
5.11927563252491 1
4.86996920715844 1
4.88852291671132 1
4.99338252004795 1
4.83074444479352 1
4.87527610553519 1
5.18825265520351 1
4.98799792802452 1
5.09950631520946 1
4.95017588883552 1
5.05226336626793 1
4.93151428905844 1
4.948278557376 1
4.68553507584703 1
4.88179015073393 1
4.84726995822869 1
5.01525427900074 1
4.76812609436828 1
5.21768974496332 1
4.92964901592661 1
4.64399994066002 1
5.10246557517784 1
5.02386075248595 1
4.93397554938424 1
4.78699360229779 1
5.07713361919743 1
4.78319979889825 1
5.39509697516698 0
5.12933333241504 1
4.72031546321369 1
5.08751674017798 1
4.97763759318951 1
5.03004336939055 1
4.96575309056468 1
4.90177433317697 1
4.66112411985043 1
5.03015592951967 1
5.10672814033664 1
5.25422620363809 1
4.9293889734488 1
5.19442690523388 1
4.91312661606853 1
5.07138937549155 1
4.87029565456621 1
4.99090142020825 1
4.93312553577484 1
4.84786886988206 1
5.10231993110314 1
5.07546822944859 1
4.76479490798761 1
5.15889766728886 1
5.0029636701156 1
4.88739079078405 1
4.76233204109519 1
4.88190854315058 1
5.19032366939984 1
5.07530673521699 1
4.84511397969617 1
4.84478845103685 1
5.06462308708803 1
4.87200025824657 1
4.98681520312748 1
4.84439602665926 1
5.1691290553723 1
4.97205204153847 1
4.90319648714891 1
5.00649318317513 1
5.22672186044527 1
5.11424098571798 1
4.94414202715159 1
5.06694381141344 1
5.11972558328963 1
5.47884951203067 0
5.11922870984842 1
5.10077592046466 1
5.1605359954538 1
5.00365556667179 1
5.10307875169437 1
5.0654768202184 1
5.05069636896243 1
4.70161721729827 1
4.69345112349211 1
5.21236037815075 1
4.91285240754876 1
4.89993990249908 1
4.83767731053498 1
4.99250471516278 1
5.0359627527199 1
5.20200445478454 1
5.0058910731588 1
4.97005315766292 1
4.98495424391355 1
5.07486961397536 1
4.89640237273298 1
5.22664758227879 1
5.19749672424817 1
5.14373973596195 1
4.77079794451649 1
5.17851323318989 1
5.04371633129552 1
4.73577033804831 1
5.13432549236513 1
5.23914076787575 1
4.92011536489431 1
4.94607446139057 1
4.99301201790753 1
5.0270283971829 1
5.05236030821523 1
5.17103075731811 1
5.15239168893447 1
5.50444023673956 0
5.21556069434466 1
5.06063337107401 1
4.51423080983541 0
5.04951602532364 1
4.8724547128208 1
5.1444405012615 1
4.81043521994086 1
4.7899468914141 1
4.99005108895041 1
4.74799063050942 1
5.06219688502562 1
4.92931049434482 1
4.9804718642054 1
5.07039735340654 1
5.06915876109066 1
4.86197842200661 1
5.01619760983814 1
4.89105261908989 1
5.03428342500165 1
5.16520821884415 1
4.83641059058059 1
4.7216536614803 1
4.97857436414277 1
5.200807260399 1
4.92316763348416 1
4.90093511939925 1
4.97344674488911 1
5.05159640043777 1
5.12543428733899 1
4.81633524334698 1
5.09092208226412 1
5.17565583708205 1
5.16594171169469 1
4.9857027634687 1
5.02931041628061 1
5.01077928854836 1
4.68344801028156 1
4.95600980795622 1
4.98177720992224 1
4.99178987923756 1
4.83641019888635 1
4.71787354235432 1
4.96424532709436 1
4.92810684999209 1
5.33737235055065 0
5.19606609482923 1
5.1835964002321 1
4.69488982195803 1
5.10222316344167 1
4.91222268282633 1
4.82904778533968 1
4.87804056562301 1
4.69906699920154 1
5.16821449593855 1
5.10992934019163 1
4.74858660739535 1
4.98893695641701 1
4.98554322281279 1
4.86833138278156 1
4.69600854121114 1
5.07605859898009 1
4.80474558302945 1
4.76991604620016 1
5.07547797268278 1
5.00785724928116 1
4.83735340546294 1
5.07620889713746 1
4.65544290790726 0
4.97180652675625 1
5.03130967371559 1
5.03916264477678 1
5.04283180062804 1
5.1619820789875 1
5.12226105918962 1
4.87479200641907 1
5.03100442324252 1
5.13950265787905 1
5.09905582999482 1
4.76755747305449 1
5.22556884290185 1
4.88167300006643 1
4.8830505328759 1
5.28400188888636 1
5.1670009096736 1
5.15749466991802 1
4.96035172829079 1
5.06211059163349 1
5.16272004186648 1
4.88262101585258 1
4.7298976854404 1
5.04283720696544 1
4.70907711294357 1
5.37080472584543 1
5.11454693217604 1
4.91783728862157 1
5.1571320848673 1
4.91041417677293 1
4.87053886091251 1
4.97824733519004 1
5.00974754077677 1
5.09948573923717 1
4.93296365929752 1
4.82334007781822 1
5.08264554009857 1
5.06688552654346 1
5.13836150110411 1
4.84512747916259 1
5.36587621569239 1
4.91025304248901 1
4.99064394518165 1
5.05719902129032 1
5.23105980641667 1
4.82105235458621 1
4.99739645589371 1
5.16666783296258 1
4.92422454025318 1
5.03245041437155 1
5.02895600579227 1
4.9450022067909 1
4.93188008529923 1
5.10786708136587 1
5.07420316296955 1
4.91063459526769 1
5.02827895297467 1
4.85769777767682 1
5.20910767324358 1
4.90947141320945 1
4.93115702833179 1
4.68976047319215 1
4.59456764295245 0
5.01410259309194 1
5.10369600602068 1
5.22935130123067 1
4.9797418155668 1
4.93397173866957 1
4.82585804873204 1
5.06520854043989 1
4.97016575652745 1
5.31223416888857 1
5.43098699345862 0
4.77408811699301 1
5.00076882573836 1
5.07560545692249 1
5.04376400407526 1
4.96764358115712 1
4.96561108518229 1
4.95269640809259 1
4.8563565110746 1
5.0507697784911 1
4.81905656037724 1
5.07825083720241 1
4.72558863465462 1
4.90166059009238 1
5.06735529791348 1
5.09771774232788 1
4.80447634907208 1
5.07459313477414 1
4.88824414033281 1
5.2060093351841 1
4.80126137383584 1
4.98270564810706 1
5.09101310834143 1
4.85661522640086 1
5.10104591249646 1
5.08708097522646 1
5.02302521763362 1
4.81788189855784 1
5.30563158710835 1
5.18331295363573 1
4.99941826694673 1
5.18255552025213 1
5.09711696195393 1
4.91013918778879 1
5.03713894854528 1
5.15247544530779 1
5.21275878396302 1
4.8548334681284 1
4.69506104657011 1
4.91472545840745 1
5.00736170770695 1
4.8882583475792 1
5.13873657878452 1
4.86442507614123 1
4.85341964970875 1
5.17589276440792 1
5.05107792546501 1
5.35630923026991 1
4.84721196706513 1
5.02385898183741 1
5.15914271491535 1
4.89572586821742 1
5.11128152836587 1
4.99180787763784 1
5.08532930886684 1
4.73360436175745 0
4.84969237628715 1
4.80783368257396 1
4.95072139494149 1
5.03748962968489 1
4.88436947626597 1
4.64657356536533 1
5.03181014877266 1
4.81280541072694 1
4.93161160038016 1
4.72245384543235 1
5.03972659172332 1
5.20132304243768 1
5.23728505305778 1
4.75747907704166 1
4.77912146574005 1
5.12631231527931 1
5.09255509368906 1
5.00876156813254 1
4.68814468278777 0
4.76995398997737 1
4.97345702217983 1
5.13561576824642 1
4.87957851663162 1
4.9037055756103 1
4.86835025102522 1
4.92818664886735 1
4.79717256130858 1
5.18166903730224 1
5.05347138795921 1
4.62666848065396 1
5.14319349255815 1
5.06346672257077 1
5.08045097199011 1
4.99504677281965 1
4.89782069299816 1
4.75702402660512 1
5.0463369066106 1
5.27733970700447 1
4.93706455025409 1
5.2281814925044 1
5.04046580237772 1
4.99782134051517 1
4.77620304506123 1
5.10983763702677 1
5.08910421873901 1
4.92559277089038 1
5.29292739812992 1
4.73984567638979 1
5.19950729603402 1
4.94394755742169 1
5.22557615826829 1
4.79126820903036 1
4.88047747042113 1
4.91699251218408 1
5.24992957710496 1
5.05897371318839 1
4.83524450163225 1
4.8289363641201 1
4.84937453817277 1
5.03810128996291 1
5.19700399147167 1
5.08053280602655 1
4.8841475920616 1
4.75727558012672 1
4.99549175474844 1
5.05136001341674 1
4.90092177888384 1
4.84842383762551 1
5.02462294515477 1
4.94873018941657 1
5.15367903065756 1
4.99204836496991 1
5.13008209321264 1
4.84802951108264 1
4.98027068614678 1
5.07874062513084 1
4.90630242432162 1
4.95246944050642 1
5.28722573408248 1
5.11527629476478 1
4.63974553794163 0
4.99535581243818 1
4.99943449414367 1
5.05373022620588 1
4.77834608731675 1
4.85863709380912 1
5.09154318792033 1
4.87010022936556 1
5.05469473313788 1
4.98477343929161 1
4.99985134426053 1
4.63254115014913 0
4.3544481183947 0
4.89258501882896 1
4.9027881444774 1
5.18695500353267 1
4.98393805306675 1
4.67166578958813 1
4.76664296171802 1
4.98672207517558 1
5.0038726744767 1
4.65460848705276 1
5.33950684099529 1
4.98553456441793 1
5.02053794219806 1
4.96888863678351 1
5.0476471071693 1
5.11432511669129 1
5.16752529687878 1
4.93464941271902 1
5.17777205637134 1
5.03046392428395 1
5.14901363559905 1
5.10783553895578 1
5.12118842737427 1
5.0267436326046 1
5.16579507158208 1
5.02325942219257 1
4.7950526839465 1
4.59484260005596 1
5.13777207345155 1
5.20986479978675 1
4.96294350588661 1
4.9976674654052 1
4.85611009343748 1
4.82066772555668 1
4.93974328344791 1
4.89866712672447 1
5.02258723496781 1
4.94928718923644 1
5.07612813674365 1
5.10294418863811 1
4.87837845150609 1
4.93102115779762 1
5.16893293721671 1
5.02302984868911 1
4.98949333165024 1
4.80019722871612 1
5.01853938261002 1
4.76582294254182 1
4.66275774752778 1
4.84564222678603 1
5.07999237985453 1
4.98701310959766 1
4.77762535740767 1
4.88318534367607 1
5.21178231137345 1
4.94341151502087 1
4.88541774207633 1
4.82143237411618 1
5.02216078233969 1
4.99164151918113 1
5.04962573296193 1
4.8531479406965 1
4.62438005935801 0
4.86066379613307 1
5.22440989587824 1
5.26839003143001 0
4.97906080091702 1
4.89674583572772 1
4.9401297621037 1
4.80965941160238 1
5.12428098958897 1
4.87022710056875 1
5.01020316171175 1
4.85910944572913 1
4.88581446860278 1
5.07438820113116 1
5.19930762750627 1
5.08176699087097 1
5.05323228092476 1
5.25960817309399 0
5.28332321819217 1
5.1960028781417 1
4.9998296991794 1
4.94976738854573 1
5.18574898554731 1
4.79824849282482 1
5.25273573902233 1
5.1417463980626 1
5.03869323022226 1
5.18038707182977 1
4.86831222407338 1
5.35445637619606 0
5.20987489509793 1
5.0171663141198 1
5.17735430375395 1
5.09414975876273 1
4.95539554362041 1
4.9619423916689 1
4.99842329816254 1
4.92826411868455 1
5.06556173362646 1
5.01230179621483 1
4.94390754777285 1
5.01103565364621 1
5.02403042928057 1
5.37826357184386 0
4.99911733886851 1
4.95795745157839 1
5.1302042091816 1
4.47213722627819 0
4.81805021161169 1
4.98405068533377 1
5.02798517353062 1
5.1685602264 1
5.19326224356903 1
4.88698591118903 1
5.05298431998901 1
4.71649798200446 1
4.92906827269044 1
5.02736894958147 1
4.95015627611911 1
4.89052962890071 1
5.11757197603843 1
4.88929278959267 1
5.00606802644833 1
4.94196333878896 1
4.83211579989395 1
5.1940727966562 1
4.94086702933647 1
4.75083655996008 1
4.94306650881973 1
5.1887128115527 1
4.9100428870703 1
4.88501744301703 1
5.05010429054627 1
5.54046418070924 1
4.96715072226255 1
4.98732703048846 1
5.15782515219513 1
5.10657622489322 1
5.05731561539965 1
5.11846377472771 1
4.9400859753096 1
5.04917896384821 1
5.0687261367702 1
5.07657602726958 1
4.63011457496502 1
5.15093130925631 1
4.84405746095312 1
4.90177210081601 1
4.69758266276837 1
5.27254904754814 1
5.07652473338118 1
4.86406115698351 1
4.98551372389397 1
5.10420919868916 1
4.95200885262022 1
4.94396331893942 1
4.71527773395767 1
4.91557209251617 1
4.98990231275024 1
4.60847381129407 0
4.96682634132416 1
4.71762763930537 0
4.86494103138006 1
5.02313218936241 1
5.05340798200881 1
5.33172860433057 1
4.92017493838997 1
5.24519800968239 1
4.91743555687424 1
4.80422631589199 1
5.01111640551825 1
5.1988507811202 1
5.0876495462528 1
4.97537792510904 1
5.00758010709563 1
5.02466529740314 1
5.10176425500446 1
4.60463509023071 0
4.75084282057123 1
4.74007701751285 1
4.71027643140856 1
4.85507624138531 1
4.80142891233701 1
4.99691282248946 1
4.92200101810747 1
5.48405318746257 0
4.74743569433053 1
5.49225039383131 0
5.08607191399521 1
5.05651880360496 1
4.96620559937475 1
5.07845383871893 1
4.75181380261115 1
5.21116073349699 1
5.01215085965586 1
5.05383081149392 1
4.86434191447415 1
4.86484374656665 1
4.96509061089737 1
4.82421985928505 1
5.0225817861846 1
4.90580960267059 1
4.91309647284556 1
5.01041985070685 1
5.13379743345889 1
5.03692223512756 1
5.09045365338039 1
5.19063258531031 1
4.78425993414194 1
5.02359183111699 1
5.30069277258162 1
5.27282356865715 1
4.78860704563597 1
4.96027135758652 1
4.9385687432528 1
4.83284008564479 1
4.92202155518474 1
5.30233258322297 1
5.20069193640069 1
5.05275689739946 1
4.80827585632127 1
4.95146843215388 1
4.63249832307761 1
5.21778550176841 1
5.01097987975808 1
4.8524071480086 1
5.16001368585262 1
4.83480218644869 1
5.08458955078908 1
5.00698111591619 1
5.03338134420519 1
4.99780230464005 1
4.75742352027898 1
4.78655328823154 1
5.15833686575751 1
4.92061091831092 1
4.82939179271356 1
4.88696105019349 1
5.07383510560661 1
4.65648352225299 0
4.82828261284403 1
4.98628159336975 1
5.45903430680253 0
4.79357498524447 1
4.87308553931703 1
4.81193259211823 1
5.25187168267602 1
4.88791234879494 1
4.89310516023386 1
5.02126520592827 1
5.10016977969066 1
4.65258814873368 0
4.78787406822939 1
4.68903223912395 1
5.13699603287114 1
4.81501061722107 1
5.01173379382697 1
5.08705486588493 1
4.87591988516911 1
4.94692865855479 1
4.82171050200291 1
4.8651376937484 1
5.18191568256909 1
4.75472284315344 1
4.96179974532669 1
4.95785394467404 1
4.67154549542374 1
5.19269694556029 1
5.11423086854502 1
4.90161034228428 1
5.15211395901698 1
5.22149295154307 1
4.99769512176227 1
4.76870964963248 1
5.04429901157404 1
5.12796581200136 1
5.15770038753702 1
4.96884999565797 1
4.99728795729635 1
5.10384460027032 1
4.908980185812 1
4.47035231658055 0
5.21247201786812 1
4.86418024050889 1
4.91235565703091 1
4.95620434890941 1
4.86993218581184 1
5.08201244627303 1
5.2017393917037 1
5.15016747126736 1
4.8882908460527 1
4.87000191466239 1
4.96412540875168 1
4.93463265758786 1
4.99380694298438 1
4.85269912871435 1
5.11828458713902 1
5.10280855206147 1
4.90911712837358 1
5.15913152740529 1
4.96863780944577 1
5.24679403110123 1
5.04201554983995 1
5.18500298289212 1
4.9483901255695 1
4.95972499748008 1
5.29298777971465 1
4.90992068509311 1
5.08138145013169 1
4.75934270277263 1
4.85623989442108 1
4.82452066590153 1
5.22621459774906 1
4.81563153001092 1
4.98317507838335 1
5.26916744800837 1
4.92935121961462 1
5.20400874444658 1
5.08487365050324 1
4.99247914852418 1
4.99142853512761 1
4.9969969562999 1
5.1579934815205 1
5.19400050251771 1
4.89428082474289 1
4.97321537821994 1
5.01506211619642 1
5.05138995909464 1
5.0001759144894 1
5.27369252455847 1
5.09116512235292 1
5.11142400069729 1
5.14045199676674 1
5.09560567461914 1
5.00877632606964 1
4.94355757112119 1
5.11696253401458 1
5.12372641253146 1
5.21806392618065 1
5.14280514117232 1
5.20800204089672 1
4.55110600518902 0
5.09795354000691 1
5.24072893755798 1
5.2487551024543 1
4.8587214685604 1
4.99846590535594 1
4.93097420210708 1
4.7282426491993 1
5.25043148724342 1
5.30376247837818 0
4.99184044172649 1
5.11543542420531 1
5.15186911364379 1
4.92464592422148 1
4.889906771227 1
4.99486936036626 1
5.0112864645121 1
5.00282995618495 1
4.75138418947998 1
5.08624696936195 1
4.83104286242105 1
4.56281115568232 1
4.8951277329248 1
4.81215720610822 1
5.22890383999781 1
4.95748331584214 1
4.97113120946012 1
4.99444120122874 1
4.89242297983864 1
4.95044695364737 1
4.86382906277395 1
5.21433768290172 1
4.89549135428489 1
5.33430835191714 1
5.22049966658824 1
5.1008905064621 1
5.19688687510607 1
4.99841908714009 1
5.21619440893104 1
4.85688121331806 1
4.95019173501896 1
4.96819162810754 1
5.03904264983157 1
4.7734546902499 1
5.02795935104091 1
5.01321431954113 1
4.80494916823179 1
5.14773228398966 1
5.42032651132489 0
5.09997532566133 1
5.27961241511626 1
4.89339533609579 1
5.45436361521603 0
4.88895281613149 1
5.0531080760357 1
5.01348125445231 1
4.97524294697499 1
5.25486290347169 1
4.85282806791178 1
5.04724023713224 1
5.03243572513893 1
4.79811479219312 1
5.23859519970887 1
4.80490695556195 1
4.77602669602388 1
4.9774742110151 1
4.59656687659041 1
4.97925576875953 1
4.89807331572063 1
5.03303921156591 1
5.1537485210721 1
5.24114720795239 1
4.83234685994932 1
4.84556100474996 1
5.247391802764 1
5.37360691645742 1
4.97893667793579 1
5.0414685438268 1
5.13507278722357 1
4.78975236478246 1
4.65170588828988 0
5.24155389204171 1
5.33682039273041 0
4.77502087205015 1
5.26377453114927 1
4.65134417543955 1
4.96490953368743 1
4.95241902356919 1
4.95928610156457 1
4.86380481307242 1
4.91294259744642 1
4.70592343921518 0
4.88996153564689 1
4.70680348601084 1
5.31310971678706 1
5.07517657948121 1
5.09119124513921 1
4.78911564846366 1
4.86045520803882 1
4.905133967426 1
4.81589033215043 1
5.0323940045487 1
5.01526872464141 1
4.87040137430953 1
4.73266472640274 1
4.94162352993089 1
5.29606427869115 1
5.14237116218235 1
5.0616447498876 1
5.07090577337407 1
4.94922663797469 1
4.84312237022868 1
4.74845626669539 1
4.8364381690538 1
4.8640105447198 1
5.04916999621573 1
5.1350043429084 1
4.87979410208125 1
4.96334283604726 1
4.91894246461854 1
5.17743655274512 1
5.12395653884672 1
5.01356644553588 1
5.13212236917134 1
4.93245020163614 1
5.28470168125377 1
4.94729308885569 1
5.04284099738352 1
5.05092206186369 1
4.79516993258045 1
4.90187056217527 1
4.57422262544584 0
5.27937525400629 0
4.99957548244301 1
5.07951407063247 1
4.91168843169043 1
4.64402714489637 1
4.97144746113157 1
4.93803771098901 1
4.90379801966077 1
5.30848282945901 1
5.22050867837521 1
4.79602809013053 1
5.03430012032283 1
4.98444026699401 1
5.10045584478033 1
4.94785022516191 1
4.90184949031302 1
5.03698695803332 1
4.81198912095195 1
4.98017174365812 1
5.0337010382795 1
4.79267934292765 1
5.19182952483368 1
5.01269444475439 1
5.16203953330129 1
5.29156496814062 0
5.15322163551986 1
4.93253903336324 1
4.87556233582529 1
4.99701455339505 1
5.10965356223292 1
4.79476488835821 1
4.94113924107808 1
5.01558262536579 1
5.16000846404047 1
4.83048815864754 1
5.17380724961162 1
4.87025694370061 1
4.90121708796888 1
4.8148009291699 1
4.80850622813153 1
5.06433904056568 1
4.89822240665595 1
5.0765073291725 1
4.78036671039697 1
4.92112107669455 1
4.97134195861374 1
4.9620178348831 1
5.08944903951454 1
5.36356476724284 0
4.77460490882077 1
4.69326202809679 1
5.00980667195216 1
4.87692987282845 1
4.99309390895991 1
5.04406684528743 1
4.78119915396895 1
5.16731723034168 1
5.11296133255519 1
4.82160999964805 1
5.08571986679874 1
5.03291372359211 1
4.87685960646219 1
4.92959873751724 1
5.21949209193187 1
4.93037879680883 1
4.96443394747136 1
5.01432329578282 1
4.76168298569857 1
5.06619980792168 1
4.77138530088985 1
5.07752276549386 1
5.27145115211268 1
4.88578728149793 1
5.27209124741284 1
4.9057547199161 1
5.30561750204842 1
5.12833262479268 1
5.34439953123668 0
4.97203988752881 1
5.31115082126964 1
4.92787420647153 1
4.95640681174486 1
5.13511097281376 1
5.06975435073735 1
4.87082284431559 1
5.00481912095221 1
4.71601539165558 1
5.0047317019222 1
5.2789514309665 1
4.95744653416898 1
5.12104820912413 1
5.01660962636537 1
5.25020538947556 1
5.24803897192649 1
4.93061638496144 1
4.87184929670427 1
5.2410050349359 1
4.85810071884353 1
4.93364706020531 1
5.06484748777549 1
4.77498642934677 1
4.94139252747115 1
4.95224494367611 1
5.08819160724248 1
5.29547605217902 1
5.17143290953089 1
5.40922480352194 1
5.2905530154407 1
4.94490435589096 1
5.12475059302081 1
4.75543753805033 1
5.19760853745199 1
5.17016950159487 1
5.05031441959594 1
4.94021252778396 1
4.99750198639494 1
4.8082001848599 1
5.08546191247944 1
5.17612154811888 1
4.9647050327307 1
5.30656117324347 1
5.11816336129951 1
4.92766008923093 1
5.16422849292162 1
4.99831507556791 1
4.95168140219207 1
5.16633176420135 1
4.89086897315658 1
5.039121465088 1
5.04416311111718 1
4.95385470372073 1
4.82456949273279 1
5.00698697643051 1
5.24420359661472 1
4.8609837796198 1
4.79550842973496 1
4.90125054269944 1
4.93231581413994 1
4.91250670871568 1
4.9721200631466 1
4.88358631469307 1
4.85087440546673 1
4.92044409672593 1
5.026763114657 1
4.95255833606711 1
4.84809727969567 1
4.94390529583101 1
5.03632501502635 1
5.1621103940243 1
4.76474782542605 1
4.87375476157507 1
5.08511708911988 1
5.17839835639045 1
5.09390407359676 1
4.90857706226221 1
4.95735785747298 1
4.8351233529595 1
4.97698092403692 1
5.13939177615776 1
5.18222135167531 1
5.1251814037634 1
4.77775528014348 1
5.06186302472143 1
5.15637524067454 1
4.91380484995498 1
4.82041451410252 1
4.83700088797853 1
4.9879074872992 1
5.02267518371041 1
5.11321605880723 1
5.15820086461088 1
5.07100612607142 1
5.67972506233375 0
5.26528268374791 1
4.63938504437343 1
5.04325041209342 1
5.33785085117545 0
5.10371689768628 1
4.94910722117165 1
4.88604524485094 1
5.02194903408419 1
4.99231148674253 1
5.01084927908994 1
4.87077884326362 1
5.13963909115707 1
4.69407305730651 1
5.00128819796435 1
4.98428411097669 1
4.91712219689501 1
5.08696346931081 1
4.807685146711 1
4.56929123253936 0
4.85120760614869 1
4.97606789914941 1
5.0051536587425 1
4.9756949692805 1
4.92969165756101 1
4.98734324570517 1
5.09781053891616 1
4.93742107693931 1
5.12982719934509 1
4.61286686539048 1
5.17406624500008 1
5.0265406228498 1
4.81024365936302 1
4.75994764276498 1
4.88649922651918 1
5.06601774782414 1
5.0819921825993 1
4.70883537211378 1
4.86926701935603 1
5.02286207249854 1
5.1440676484646 1
5.02261158617508 1
5.20490597696879 1
4.93255560537096 1
5.03701774036359 1
5.06444358976544 1
4.72657199414863 1
5.02685070261146 1
5.12808722793075 1
4.53730905447811 1
5.0281424897207 1
4.72116284370301 1
4.99795904159742 1
5.49716776531788 1
5.05796629441947 1
5.20414489416813 1
4.82282602019745 1
4.72433334165168 1
5.07157154909286 1
4.93929511928077 1
5.17902216685834 1
4.72335395851831 1
4.99544713876731 1
4.99723990973856 1
4.91858023832128 1
5.19002991272357 1
4.89864545726543 1
4.8747113955203 1
4.95918269270617 1
5.13065764659381 1
4.8723739816434 1
4.79919004997246 1
4.95136932328615 1
5.16499750858555 1
5.01723435209418 1
4.89060019842067 1
4.92373923337807 1
4.95797335800599 1
4.85307717070676 1
4.9699587287967 1
5.03138667120763 1
4.95043578282834 1
5.01544779069145 1
5.02434192193752 1
5.07478612159885 1
5.14874415833832 1
4.84472394445395 1
5.08462323211139 1
4.85688017774012 1
5.20236547283193 1
4.93338571234253 1
4.90436587507386 1
5.23456269826569 1
5.11771826474625 1
4.73095563293945 1
4.86064133423261 1
4.93344817547265 1
5.12282801994937 1
4.9508107585045 1
4.84327328888737 1
5.05303794932283 1
5.19579064511497 1
5.03257331600733 1
5.29192229660191 1
4.98720908500085 1
4.87547526961056 1
4.92722783079342 1
4.82299457035791 1
5.19002063674376 1
5.02991762858835 1
4.92023348813148 1
5.15544668013374 1
5.13873967726335 1
4.9395452810127 1
5.11470310753077 1
5.02656798138222 1
5.06146439490836 1
4.76516091290774 1
4.9036463924731 1
5.2919733609093 1
5.05531982643072 1
4.94748956912963 1
5.15637540939594 1
4.86663928107277 1
5.1944131915288 1
5.20808644316816 1
4.78942716821102 1
4.90275279292181 1
5.07653866073712 1
4.90976027751167 1
5.10959850272467 1
4.8206400248674 1
4.74960185893503 1
4.91444382859591 1
4.71458280842272 0
5.15697702967668 1
4.99691664542974 1
4.95579145558909 1
4.91766476139431 1
5.02193423633164 1
5.02799349956618 1
4.68955972068431 1
4.86993279554808 1
5.07761141712078 1
5.11197129639468 1
5.05835721802529 1
4.88862548639496 1
4.99243739251738 1
4.9743391169082 1
5.1870680713454 1
5.04746520749522 1
5.17613784246675 1
5.06364503418666 1
5.29103870203981 1
4.69323860557579 1
4.67907708442034 0
5.24218068773593 1
5.24702791955915 1
4.96835444402227 1
5.04516003327756 1
5.08843029415987 1
4.96717394750428 1
4.94789650374941 1
4.81849111327873 1
5.10486690660643 1
4.87201202071572 1
5.00349867897821 1
5.02569396898305 1
5.28406217834498 1
4.76923372216438 1
5.11947653243646 1
4.78131515128403 1
4.88292420825945 1
4.87674236694131 1
5.0137727309546 1
4.95653522625099 1
4.93928104540452 1
4.99026565453181 1
5.30228371097064 1
5.02900556379452 1
4.81029967206215 1
5.02344339782748 1
5.02565478236281 1
5.01170342265021 1
5.03340577293198 1
4.80313184481164 1
4.92031102288957 1
4.85160058227153 1
5.0918623811358 1
4.95675868334651 1
4.95794392981489 1
4.56051601680281 0
5.15046201710873 1
4.817277461849 1
5.08583228439135 1
4.73537615918749 1
4.65624930034542 0
5.21463110084544 1
4.94667732316644 1
5.17921922322978 1
4.94416947681936 1
5.04567957391946 1
5.08163522084073 1
4.96211220049347 1
5.02780880291185 1
4.89236790670358 1
5.34648231731172 0
4.8322980834211 1
4.78698505854253 1
5.19279559915015 1
5.2973075361216 1
5.26006244370272 1
4.71120463244381 1
5.09497224229051 1
5.23207595166485 1
4.95307169866372 1
5.33305335610483 0
4.8672612852051 1
5.11574287430218 1
4.96123121474154 1
4.94739530485118 1
5.24449174973062 1
4.94247794867927 1
4.96382304089203 1
5.07934533281003 1
4.74457663886081 1
5.00691443332238 1
4.85117717967066 1
5.03449887244667 1
4.93768215246311 1
5.09609924947576 1
5.42348850642064 0
5.00852193763504 1
5.00194911687608 1
4.89139101992454 1
4.91867553922501 1
4.76892769681688 1
4.99119698366951 1
5.09736577013327 1
4.91752044172875 1
5.09234917809109 1
5.05824464008653 1
4.77754858002996 1
5.23575597817703 1
5.00754281821759 1
4.77764125934931 1
4.91450333707841 1
4.79186590184046 1
5.019294563947 1
4.9469490430397 1
4.93788367872362 1
5.00119410727029 1
4.83106570263764 1
5.02221711161611 1
4.76769215308922 1
5.04243672237726 1
5.01271731774418 1
5.25924404433014 1
5.00807986692265 1
5.13821938125668 1
4.90470599613968 1
5.31589233372095 1
4.96245055489087 1
4.9957913944137 1
4.72486400524469 1
4.66065154230124 0
4.70995218675917 1
5.21593488385093 1
5.11836261826267 1
4.88815738379728 1
5.21718235199039 1
5.30405703653878 1
5.17717166175012 1
4.9609076772635 1
4.85193773770516 1
5.07421289497691 1
4.66315133645167 1
5.09962598171308 1
5.00489816507066 1
4.98349081281346 1
4.89557446336562 1
4.98939325051273 1
4.75634531849368 1
4.84207391607533 1
5.39403386099233 0
4.93571150316507 1
4.71272606179723 1
4.93895303125744 1
5.09377986942359 1
5.05706657790874 1
4.99778996335682 1
5.01915087208904 1
4.8899767324317 1
4.8554890223451 1
4.95590510394164 1
4.89640891098862 1
5.20279893935533 1
5.11463855116401 1
5.03757929201241 1
4.65386527386212 0
4.90293294616204 1
5.37602731686883 1
5.02613809570904 1
5.24238371629977 1
4.91722415693887 1
4.89141231614867 1
5.28419701262568 0
5.03542950329963 1
4.95642870021917 1
5.15115488351864 1
5.25604445358724 1
5.06315073217428 1
5.03922033808106 1
4.89984607865996 1
4.88917778295535 1
4.92009143190738 1
4.85404511737008 1
4.91713407261428 1
5.00915612977606 1
4.80177399869784 1
4.89206938884444 1
5.08435533372191 1
4.82817850167788 1
4.81671554300649 1
4.78295983828079 1
4.88866438982405 1
4.87719114290851 1
5.04956835056376 1
5.13659232266063 1
4.92196020481376 1
4.98250434816682 1
5.1606864306031 1
4.9960343681557 1
5.04305051022004 1
4.87745029824284 1
4.9664213261909 1
5.10724742706357 1
4.80753392886836 1
5.00779372107827 1
4.74901786366385 1
5.08076141864552 1
4.97212328771183 1
5.03477712027943 1
4.84316690663067 1
5.24925580633036 1
4.96758192110331 1
5.05527918800825 1
5.04054199198328 1
5.21253521077941 1
4.89719121475555 1
5.02435486154436 1
4.95043467648575 1
4.8497814581862 1
4.4086068855966 0
5.07340853809713 1
4.99262448189171 1
4.99205425910619 1
4.87777020883194 1
5.20995721013449 1
5.11630788787316 1
5.13984258996731 1
5.11708397019491 1
4.9206990530347 1
4.92227801738127 1
4.94157342343124 1
4.90838739215002 1
5.17864694514767 1
4.71862204439399 1
4.94617006607637 1
4.93105053990658 1
4.88742369743192 1
5.1803002993352 1
4.99152434318696 1
4.89646760825648 1
5.5635867513052 0
4.95523967932199 1
5.13991989683868 1
4.95753435012869 1
4.93188685519168 1
5.04694564012453 1
4.64009670716231 0
4.90816035592189 1
5.03095082734375 1
5.20433765321804 1
5.08872880508163 1
4.42805668001202 0
5.02234091600158 1
4.99812200177936 1
5.13967660641648 1
5.1182749661782 1
4.92709454837245 1
5.01497038164728 1
5.30195882460414 1
5.18123930191954 1
4.85865195541783 1
4.78674456648669 1
5.13155033277563 1
4.93226504032766 1
5.06117137120321 1
5.10927244962488 1
4.97834684388787 1
4.75925793822515 1
5.11008059668725 1
5.18535672085759 1
4.90902293652494 1
5.24029619133278 1
4.90124079829293 1
4.93527587059126 1
5.07929856674282 1
5.0174149265021 1
5.02389899122613 1
4.96717807698682 1
5.13462441421597 1
5.0472959494259 1
4.75636151585627 1
5.15619617935605 1
4.70802015925968 1
5.00976207418163 1
4.91460872723933 1
5.03827344502543 1
4.99985323352296 1
4.95121263904072 1
5.14856597318583 1
5.00275505979625 1
4.96209269389271 1
4.60086407150054 1
5.07377061612782 1
4.89418406468131 1
5.2168844249317 1
4.98138609887438 1
4.95051011164464 1
5.14982705237078 1
4.75889891790637 1
4.79166991352839 1
5.0310952628207 1
5.37411354161408 1
5.08857974548079 1
5.01270548404948 1
5.10388294917392 1
5.15081935358999 1
4.86030365086761 1
5.1673941638192 1
5.11705221459314 1
4.98465483649358 1
4.84440964374001 1
4.93352376568615 1
5.03945421572909 1
5.19560855266827 1
5.06619541678154 1
4.86823434197572 1
5.0869361240478 1
5.10028060957796 1
4.9599998740578 1
4.5231984656814 1
4.98277688053777 1
5.16409916824561 1
4.77755978465383 1
4.7970792565023 1
4.80164251974258 1
5.04791808066739 1
4.8678109051619 1
5.16245703556362 1
5.03928462225342 1
4.85412723866314 1
4.89275432241891 1
5.26227581821156 1
5.02462656094873 1
5.17164570595557 1
4.96986220380332 1
5.14370491871632 1
5.03858228658623 1
4.94022580329115 1
5.32613360394309 0
4.94572325061131 1
4.94731235091056 1
4.98221495795541 1
5.13216100478525 1
4.86565048578668 1
5.07327573363047 1
4.9168745179746 1
4.66054077512236 0
5.26681635218972 1
5.03634518380498 1
5.04618717803945 1
5.0545525035504 1
5.03616987260451 1
5.13858840202125 1
5.25250946180885 1
4.75940187562326 1
5.26254264724511 1
5.05036789207211 1
4.85253552220666 1
5.05657832000962 1
4.88372347366928 1
4.90861959541544 1
5.06480670238688 1
4.93075775832192 1
4.94925515678569 1
5.14840204463273 1
4.98308534946985 1
5.0197057699593 1
5.24713199141514 1
5.00056420563171 1
5.07141903581573 1
5.23703200588247 1
5.03034105185784 1
4.98430600929324 1
5.10985755652638 1
5.22786912585069 1
4.93876506793075 1
5.09290770431919 1
4.9962708589059 1
5.1151894780262 1
5.38921035312104 1
4.7770248795968 1
4.93421166939141 1
5.01054912420185 1
5.05999048695073 1
4.722814843873 1
5.04819553611639 1
4.82921310804817 1
5.01790196219953 1
4.90324884671646 1
4.88192769456909 1
5.17082779220423 1
5.07061420125213 1
4.72240254955487 1
5.0050329281604 1
4.59912116490982 0
4.99936856860588 1
5.26490548039525 1
5.14234345305322 1
4.87327100919676 1
5.00453182773694 1
5.13554057662424 1
5.01195536978439 1
4.69242222107852 1
5.0300475460379 1
4.94851805748227 1
5.52224750853426 0
4.92340685830498 1
4.74867437165816 1
5.01851278304159 1
4.72436754758083 1
4.82568348674059 1
5.01044530764294 1
4.65371451059862 1
4.89030371359566 1
5.02208841107456 1
5.02163943156874 1
5.35349428294549 1
4.77329854105679 1
5.05072509420921 1
5.05573690018888 1
5.27558657899536 1
5.25389945971349 1
4.85934004767655 1
5.00693968509619 1
5.06391264106413 1
4.85075168511245 1
4.71590626112192 1
4.86298399696767 1
4.70162821005625 1
5.0876860339939 1
4.81198554303186 1
5.01754421852821 1
4.85216937936525 1
4.90755972337966 1
4.93118271886359 1
4.89802839186772 1
5.16086397300257 1
4.89049300166603 1
5.17421589555746 1
4.96024679006694 1
4.85783108313191 1
5.061475425708 1
4.85820888936331 1
5.22212900727069 1
5.08186041838445 1
5.03961693511609 1
5.58432401924909 0
4.90984813994684 1
4.80103977805235 1
5.08892864200201 1
4.98002255631953 1
5.14106131952136 1
4.99919193730641 1
4.95449953943475 1
4.9540960751888 1
4.88424373511808 1
5.14136285157553 1
5.17783401618153 1
4.89829000174083 1
5.03345891768475 1
4.72809852740284 1
4.66844424160157 0
5.10157234109768 1
4.78670043349228 1
4.78889794836711 1
5.0133569094653 1
4.98059159335314 1
5.09118847705343 1
5.01991664698802 1
5.15829519266594 1
5.12025279652368 1
5.32929239793583 0
4.90836662855563 1
4.96444300524869 1
5.10299072264877 1
4.94154784993996 1
5.28228178265552 1
4.97515400392023 1
4.90208882695762 1
4.86626756753713 1
4.89149979198792 1
5.04404203058217 1
4.9914523215039 1
5.14751615134147 1
5.11912154119347 1
4.74459584879956 1
4.92874215350262 1
4.76936119350846 1
4.8853960500201 1
4.96154641132752 1
4.99702796792077 1
5.23368947221163 1
4.70324579653385 1
5.06108785760169 1
4.82891462095417 1
5.07611537765861 1
5.06050314419875 1
5.51069781160566 0
5.067785647302 1
4.73533728633768 1
5.32481359512571 1
4.80310426953851 1
4.80818057843403 1
5.12332950595754 1
4.98412996341921 1
4.94544730899776 1
5.04453768235097 1
5.15781766679232 1
5.3489814601168 1
5.15252744940877 1
4.86313912520055 1
4.43997225850009 0
5.03124837456651 1
5.05341159765934 1
4.86811828357491 1
4.95120424586123 1
4.90443900061239 1
5.06077445386447 1
5.20446208654511 1
5.12994030331734 1
4.98820578647974 1
5.30078288742429 1
4.94786154401156 1
5.08419804698628 1
4.8595811142375 1
4.92608834615998 1
4.84378810911939 1
5.04102080694761 1
5.06902108670961 1
4.94004822814645 1
5.130915549021 1
4.98247551675408 1
4.93778624327175 1
5.09883165050167 1
5.04529746957831 1
5.10863099795489 1
4.90946784597599 1
5.14660870338171 1
5.09433679274046 1
4.86834560838387 1
4.66958468947279 1
4.95696006915371 1
4.87434017307243 1
5.00550957366105 1
5.27965320462766 1
4.97294052790353 1
4.95590785340008 1
4.84436405360606 1
5.0598219799504 1
5.04924772651691 1
4.89725659032981 1
5.19456301899123 1
5.0812387930866 1
5.32156567527011 1
4.7733811851834 1
5.02089954085729 1
4.5765677950084 0
4.79654322749482 1
5.00337426900965 1
5.11781124540826 1
4.82993224954413 1
5.2862528257459 1
4.79574021547797 1
5.14442454513728 1
4.60323149413192 0
5.11206487148771 1
4.96152123914303 1
5.08572620085608 1
5.03830187563021 1
5.15193933882543 1
5.17845990964873 1
4.91159935749508 1
5.15923833183373 1
5.0425712330167 1
4.81214220624198 1
5.04968193952286 1
4.87647592130749 1
4.8885282885809 1
4.72132286121407 1
5.04580757644599 1
4.86379542544958 1
5.19109427885771 1
4.93271533766063 1
4.89390658273852 1
5.33745141892507 1
4.98144003796508 1
5.04825762938805 1
5.06640933388198 1
5.02328474804153 1
5.37999907933398 1
5.35033553978351 1
5.03609170917399 1
5.02118086230225 1
5.1823673220852 1
4.93422757775164 1
4.98974868707624 1
5.05494442413852 1
5.00497051762208 1
4.93296559578392 1
4.90223006586097 1
4.42037162064886 0
4.87488192962351 1
4.98361910488075 1
5.13113174813012 1
5.15477821364999 1
4.97681927982527 1
5.19469041284653 1
4.79215773741684 1
4.73986181731929 1
4.82763832559328 1
4.64487372634843 1
4.98928298112867 1
5.08285425480089 1
4.98451473310783 1
5.07188158282773 1
5.13862681747624 1
5.04639277536193 1
5.23219272526518 1
5.33664137500012 0
4.86797276947281 1
4.89972149590119 1
4.86797133953653 1
5.08211940251593 1
5.06611200980319 1
5.10228251088532 1
5.13710993229365 1
5.27278205005613 1
4.87885750468368 1
5.02350780724065 1
5.01663609371618 1
5.35371295437712 1
5.17697846962573 1
5.12923329209007 1
5.24068635527551 1
5.23198668467547 1
4.7736562885525 1
5.01095720720761 1
4.82300235791293 1
4.78072742353883 1
5.04728276762198 1
4.95884579506581 1
5.15131510517059 1
4.94974892751902 1
4.81638461045141 1
5.20452621345447 1
4.67514712544672 1
4.79548340458129 1
5.20487794118037 1
5.34488683466306 0
5.14401407930179 1
5.01811681748348 1
4.79230227538959 1
4.91918482043346 1
4.88075289930966 1
5.12177556003845 1
4.66689735335652 0
4.84206805992879 1
4.93065811646866 1
4.87871802814556 1
4.86087808980205 1
5.37955286886962 1
4.99910767866932 1
4.94791242856431 1
5.18678545410831 1
4.87250666632801 1
5.2251590103923 1
5.14959571862369 1
5.4546565271056 0
5.09522712310718 1
4.93514307616692 1
4.9451185711494 1
4.88885312323221 1
5.01076136652129 1
5.14447478971829 1
4.89411662233992 1
5.15400188639516 1
5.19056121034514 1
4.88330184917681 1
4.96112668072524 1
4.77587312560051 1
4.97408303180779 1
4.87597626143321 1
4.98848478973406 1
5.33979572628066 1
4.6478097871788 0
5.31711117547027 1
5.08523529423176 1
5.08047020364525 1
4.87502016423658 1
5.08397158759906 1
4.80313770732404 1
5.13317310811234 1
4.95931306941074 1
5.00052217424801 1
4.66085180378334 0
4.65790749349032 1
5.31725582848904 1
5.0798352544007 1
4.90972274305943 1
5.32934581395393 1
5.23301163417112 1
5.06671785752257 1
5.07851126747364 1
4.89262526854973 1
4.93339394030776 1
5.19860420736291 1
5.08897134273049 1
5.05530517530761 1
5.01104868546888 1
4.9320803760019 1
5.10813578357549 1
5.19131226390168 1
4.65789373725778 1
4.9356351389114 1
5.11217212126193 1
5.30582188301639 1
4.66056870119268 0
4.97738057565543 1
4.94851003616135 1
5.14143827377159 1
5.03499214403544 1
4.91731232613391 1
5.12848570464169 1
4.98399888190462 1
4.85882149024181 1
5.22333920729775 1
5.1287773860821 1
5.07022882762213 1
5.13359406805628 1
4.94941305306553 1
4.84962252006903 1
5.22858085328529 1
5.12277143478965 1
4.79106649694423 1
4.98035328898434 1
4.71959479193604 0
5.10816166233801 1
4.99075153645443 1
5.0900049828437 1
4.93121062470318 1
5.03051536711208 1
4.95782101176142 1
5.11974796984091 1
4.79768707763672 1
5.37026579948402 0
5.44652092735804 1
4.79218942607743 1
4.75190991094269 1
5.04254879531619 1
5.25641953154776 1
4.85452226910413 1
4.83562253269401 1
4.83603545807275 1
4.98914864222931 1
5.02475248984267 1
5.14389922195735 1
5.10316304612849 1
5.08361630747095 1
5.31280052875906 1
4.94475831447928 1
4.75276364613013 1
5.08044081852838 1
5.01478173524114 1
4.63977090558833 1
4.74440089686688 1
5.10952657180139 1
5.01295625016061 1
5.45779942437856 0
5.13737996332584 1
5.51418450539926 0
5.02806415450697 1
5.03064074853572 1
4.98755430243408 1
5.08120111055278 1
4.87327113392881 1
5.02385418870285 1
4.7391270258081 1
5.16432993732843 1
4.7284226382757 0
5.04638884533137 1
4.64939047304117 1
4.80162022544602 1
4.96201348245683 1
4.87420083036722 1
5.09443222362165 1
5.15451814360886 1
5.06293133965336 1
5.2432495253246 1
5.14899709804215 1
5.00890640317214 1
4.91032946807509 1
4.87967450252576 1
4.99211476652679 1
4.96759492702861 1
4.73487341149322 1
4.7913517738746 1
5.08033350494363 1
4.91727474289748 1
4.87662347558901 1
5.21824254915497 1
5.16332418590927 1
4.74171001574644 1
5.42880481391088 0
4.82267103778725 1
5.0665859607123 1
4.91842164554778 1
5.10580678058432 1
4.86660181652927 1
4.87208523385358 1
4.90547017157062 1
5.12625658896781 1
4.85100508190758 1
4.96901753627382 1
4.839765728354 1
4.61827384864008 0
5.0066630094277 1
4.75968877180599 1
4.82144392700644 1
5.13165360209788 1
4.90647807482812 1
4.89689799980795 1
5.10737080677607 1
4.81032069184633 1
5.02906793485008 1
5.40392243616899 0
5.33999392924605 1
5.04390982540946 1
4.66647090203389 1
4.82427189890543 1
4.93088372202377 1
5.17184659128258 1
4.95174321903104 1
5.1577171249129 1
5.04884931655542 1
5.08040988194399 1
5.19517660242698 1
5.14366187085012 1
4.91593177041479 1
4.96341334376381 1
4.85467118557523 1
5.30075239237114 1
4.82697264891693 1
5.05641712894029 1
4.96868388464318 1
4.81883113436593 1
5.16743486266846 1
4.79775910994547 1
5.14752744331449 1
4.75892406626539 1
4.81248193281347 1
4.97557917516156 1
5.03278678132617 1
4.98460296684564 1
5.21188805523427 1
4.81714438401607 1
5.1100900716529 1
4.80717114053454 1
4.90829104870251 1
4.75085347016268 1
4.7087558393183 1
4.9903318128568 1
4.80830547355759 1
4.75480439297444 1
5.28625430135846 1
5.20009943696636 1
4.98007547753294 1
5.06269806380023 1
5.02587177231217 1
4.99330803711653 1
5.24362112129531 1
4.83932249309276 1
5.18537663941149 1
4.90133108241622 1
4.61097472868439 0
5.22831964857903 1
4.87346115928218 1
4.77877085845774 1
4.99894576986939 1
4.90642974664476 1
4.93334048702231 1
5.04156680243907 1
5.12105423785237 1
4.50976870091749 0
4.86525953652895 1
4.95725144438566 1
4.83974472998046 1
5.13367826706217 1
4.78662558310422 1
5.06574007738683 1
4.95075172473946 1
5.18777145446694 1
5.06489059594676 1
5.36506476728824 1
4.76773657650859 1
5.02920136488494 1
4.74681085032448 1
4.95291418849119 1
4.97154605630335 1
4.648414723667 0
4.78447004490226 1
5.13285172207456 1
5.06467564047219 1
4.88489916555099 1
4.86105372500224 1
5.09081440028253 1
4.99556742255313 1
4.95488914603263 1
5.17807181998039 1
5.20184599211619 1
5.43628396019666 0
4.99350761271244 1
4.71472976003128 1
5.08891107432318 1
5.17557981378597 1
5.09152976781576 1
5.27316896325397 1
4.86925706651571 1
5.03375451510582 1
4.75560103081538 1
5.08746760819528 1
5.11558405548422 1
5.13646029778021 1
5.16961861003607 1
5.10254066725644 1
5.22097621450901 1
5.13294100648595 1
5.11441118075886 1
4.8128696770546 1
4.69401390915814 1
5.02222712475291 1
4.98245776938027 1
5.0834979524271 1
5.10757256219744 1
5.10038011259247 1
5.03933350590016 1
5.33420782450879 0
5.08771368023169 1
5.50278173738209 0
4.79414254047299 1
5.09396163546839 1
4.75810895059824 1
4.99752350052634 1
4.82166890290453 1
5.37019341161698 1
4.97794003035995 1
4.81750971754508 1
4.82774168555447 1
5.01120989164399 1
4.94803537978443 1
5.34969589552734 0
4.77927315756616 1
5.00191854834085 1
5.08332879021593 1
4.71545974695538 1
5.01956236762747 1
4.99825720081897 1
4.90577969855768 1
5.11751337646963 1
5.01963474403992 1
4.97422372831883 1
4.91151841976451 1
5.29962774709785 1
5.15814207042174 1
4.66132554814564 0
5.23049195577151 1
4.90887854072392 1
5.03125554857018 1
5.06534694379283 1
4.94970072851458 1
5.31651398422604 1
4.82547657683824 1
4.92309522722832 1
4.97713571031321 1
5.21830219394442 1
5.06386149972906 1
4.74924747722333 1
4.86830178688244 1
5.51213870275913 0
4.92458478891184 1
4.99471978694867 1
5.12770567653278 1
4.90790871094235 1
5.19506806117506 1
4.73960465235648 0
5.22060294827158 1
4.9727068117203 1
4.83424567543071 1
5.11438895831202 1
4.63054066561935 0
5.10158724297445 1
5.04076089656157 1
4.83506492814497 1
5.15183428515492 1
5.06075671938198 1
5.31631076637936 1
5.22057702893773 1
5.20641295384722 1
4.91104226256453 1
4.89507716424634 1
5.20469234444259 1
4.77124197947708 1
4.72799244653092 1
5.0158718203749 1
4.97286999137901 1
5.05853957767562 1
4.86771991485479 1
4.89761398009097 1
5.02175289390295 1
5.21503325713313 1
5.13188771903897 1
4.82170292550835 1
4.79397423686834 1
4.73872291756116 1
5.1514044201195 1
4.98786563988081 1
5.06150508084888 1
4.98028825657506 1
5.02411842134958 1
5.2133416550022 1
4.93438956041773 1
4.64508777281492 1
5.11017239499593 1
4.9579597231475 1
5.01061560660346 1
4.80966619164996 1
5.26203754309244 1
4.93026355486955 1
4.75210159553981 1
4.90878144300936 1
5.00982315032609 1
4.86590424851201 1
5.02703036660708 1
5.12421314984648 1
4.84866659470365 1
4.94795580470448 1
5.12255649538709 1
4.92059843471782 1
5.04460650333369 1
5.04632388833579 1
4.98582587450546 1
4.93470590250811 1
4.96879183601641 1
5.23513639326609 1
5.00935951138751 1
5.07014896059219 1
5.31848310254194 1
5.18786091175191 1
5.11879500207576 1
5.11022382044357 1
5.0622977326363 1
5.34751214312897 0
5.00417752191046 1
4.98164385599307 1
5.0059607781771 1
5.02499742079352 1
5.03454686757926 1
5.07353681524146 1
5.16584881418329 1
4.95628295637063 1
4.75409079471161 1
4.98386738463455 1
5.24236762875901 1
5.06135537793768 1
4.89949099430581 1
4.96372477966395 1
5.27183803382881 1
5.06758545345714 1
5.16833060409032 1
4.89902550216833 1
4.94143765863015 1
5.08613696497605 1
5.04738972135674 1
5.23987477310534 1
4.70022354318134 1
5.17384184678884 1
4.99862263923045 1
4.8787496774261 1
5.05381857077102 1
4.84649043088066 1
5.18497941173796 1
4.72238294509777 1
5.19646250881365 1
4.92430440198631 1
4.90804887814015 1
4.91812620773558 1
4.96799837962195 1
5.07800178407219 1
4.97600661510886 1
5.33419291291972 1
5.19568310930345 1
4.78734421366381 1
5.22469178614884 1
5.18108090723557 1
5.04040246011275 1
5.13361421912166 1
5.1175807426853 1
4.87193882798882 1
4.85726831773114 1
4.86910863793101 1
5.0696317582051 1
5.0106422169333 1
5.30795806846603 1
4.82518722282514 1
4.93762677353979 1
4.84672484032227 1
5.0586669810081 1
5.04971236881341 1
5.06343021211348 1
4.78632787123345 1
4.77040879289164 1
4.68233895361212 1
4.86608894774627 1
4.99674778696526 1
4.93621602765156 1
5.0377545577697 1
5.17158637569672 1
4.76254398299579 1
5.16050491396562 1
5.02467379234801 1
4.93984085118641 1
5.08338377797149 1
4.73480116562505 1
5.03754653850203 1
4.81092545385685 1
5.06678959498306 1
4.88225546230568 1
5.04909900376812 1
4.90892181625713 1
5.12322543543494 1
4.88403418795231 1
4.92429664645269 1
5.0359341778533 1
5.10817653104713 1
5.07619825866233 1
5.01895365173202 1
5.18582525432578 1
5.07661989796559 1
4.91293249832481 1
5.29410092335564 1
5.02591494022717 1
5.00124625325147 1
4.70045477095357 0
4.69578649833893 0
5.15996486485854 1
4.97743192330577 1
5.05026869928594 1
4.95843487168753 1
4.97581890587598 1
5.01510837937255 1
5.01260158996138 1
5.04174249530629 1
5.0356139051178 1
5.18289568822747 1
4.75713944458488 1
5.30785808319373 1
5.19634562722262 1
5.05725779871292 1
4.75930598698191 1
4.73582948302558 1
5.46221429583294 1
4.93639472178617 1
4.8750616322096 1
4.73046290281075 1
4.94628840074709 1
4.76781574762528 1
4.95752479086851 1
4.92026877580948 1
4.82268386197637 1
4.95837491391519 1
4.96223025432211 1
5.09098336908454 1
4.82713474706621 1
5.10863760853224 1
5.13740620001392 1
5.35021293422357 1
5.62934992610716 0
4.66651059871831 0
4.74175228613377 1
5.0551632790552 1
5.16263041999507 1
5.00122282777597 1
4.98958314243765 1
4.77526693086388 1
4.84906186872799 1
5.10263001354447 1
4.85921891851954 1
4.90459092495532 1
4.8421575540669 1
4.85845774132622 1
4.79168501636039 1
5.08740505632464 1
4.94014130962055 1
4.80341888145452 1
4.83334286087831 1
4.94811036824229 1
5.06483782856745 1
5.16200289074066 1
5.32996550978831 0
4.94530109465155 1
5.04399649649063 1
5.00957158529886 1
5.12499665091054 1
5.21266577821932 1
5.10826689969711 1
4.89289402309879 1
5.22921525749919 1
5.0795549032706 1
4.87025191969761 1
5.39799096045047 0
4.81037179284391 1
5.01103047685794 1
5.00116265759254 1
4.83369214287154 1
5.35016881443858 1
4.96819423107561 1
4.83100806602132 1
4.75598351486088 1
5.17713477735596 1
4.81241955789121 1
4.90041499794792 1
4.85124360060532 1
5.19836735225636 1
4.86005836271295 1
5.15033113568726 1
5.07071564333846 1
4.82211505629904 1
5.1000079957803 1
4.99990523694089 1
4.81262323558339 1
4.98238033950687 1
4.98163193782787 1
4.83528393090733 1
5.00901320678343 1
5.02110113777412 1
5.18297331484422 1
4.81612043575267 1
5.21453367805744 1
5.05809298190785 1
5.34034982694398 1
5.07475145366111 1
5.11823554455421 1
4.88093647084319 1
5.04182749472595 1
4.74458639689162 1
5.0742725117071 1
4.83394917777994 1
4.92851138693807 1
4.79889890272013 1
5.10870600115753 1
4.95303946008376 1
4.9132890930602 1
4.70001543899377 1
4.97588146707393 1
4.84281216283194 1
4.89698378691099 1
4.85759158904459 1
5.02619787679177 1
4.77205615096182 1
4.92382992572625 1
4.755044876498 1
4.84288361780403 1
5.26102224950393 1
4.6571332965716 0
4.86309311226841 1
5.0702845023404 1
5.14173680153294 1
4.94932106439901 1
5.0447070725068 1
4.85274724072972 1
5.08247837182984 1
4.89738210286529 1
4.74159493213193 1
5.14818719686715 1
4.92331450237701 1
4.77847601000444 1
4.76012103029549 1
5.0524105049894 1
4.86977423154566 1
5.16694139433008 1
5.21283057615039 1
4.66278274238451 1
5.38193237463512 0
4.87463159369085 1
4.8340836633207 1
4.92697841866797 1
5.31151835522118 1
4.91820650232225 1
5.36527550588035 1
5.01948438957776 1
5.08304832424014 1
4.90941095434716 1
5.2899267243936 0
5.02795289833926 1
4.69517750270404 0
5.19694940306699 1
4.93092617955963 1
4.92883256288034 1
5.19420162764661 1
4.76264627483354 1
5.18351171334338 1
5.14949768507328 1
4.75587856933447 1
4.95031585716036 1
5.13807144411385 1
5.10697550982223 1
5.11946023914862 1
5.23723948978172 1
4.96990706251425 1
5.16387154825464 1
5.03105533847401 1
4.99290611759751 1
4.97631190986481 1
5.09244125002543 1
5.0759691018093 1
4.98478926979425 1
4.81870316403037 1
4.85803442380527 1
5.19075877298584 1
5.09992352214313 1
5.15079272626381 1
5.09076035910038 1
5.08022767668281 1
4.70055220097982 1
4.77161749343619 1
5.03676567606253 1
4.90707915146096 1
5.17685865304922 1
4.98985615694546 1
4.95241758134539 1
4.88759608548431 1
5.00250747624327 1
5.07985649766349 1
4.9714142257132 1
4.80552537429502 1
4.77172616736709 1
4.83648314604929 1
5.00844228704148 1
4.97019004687662 1
5.06394852760606 1
4.59025911084716 0
4.84820427592254 1
5.1477113520788 1
4.90175099839582 1
4.83462399114873 1
5.19214658748371 1
4.98671897500499 1
5.01052622893237 1
4.91583069141751 1
4.98081490110868 1
4.87689289502186 1
5.20117363084351 1
5.11427417456556 1
4.86079481631875 1
4.96050543906258 1
4.87215942355715 1
4.9070996054416 1
4.87899995960659 1
5.06321764673858 1
5.14815419879161 1
4.8213830200689 1
5.06217250444174 1
4.68554487698355 0
4.88484351402354 1
4.98702755508654 1
4.71552277190194 0
5.15677209958828 1
4.98591370514086 1
5.01789010488299 1
5.30170432319002 1
5.32747959815253 1
4.58422307308398 0
4.98532321428259 1
4.90794275854365 1
4.9353621388026 1
5.03990085129419 1
4.71317547826884 1
5.09665246291738 1
5.06002035295597 1
5.09722486334022 1
4.84698965261305 1
4.93911899164333 1
5.55766110481043 0
4.76617849882333 1
5.12531311728073 1
5.09183491800263 1
4.61911907298121 0
4.8278035470075 1
5.18381079427045 1
5.30302541879504 0
5.18122551888807 1
5.35593216115214 1
5.00863888779471 1
4.86071413994187 1
5.10561112700186 1
4.84827222505404 1
5.04612644696424 1
4.99596369087167 1
5.04069406235698 1
5.12212288823283 1
5.14362838533712 1
5.23613816583901 1
5.03504890209382 1
5.32597346434418 1
5.15100612629892 1
4.95981358527994 1
5.06160909069892 1
4.97006979663538 1
4.9512114534015 1
5.08253016173235 1
5.12764573698176 1
4.80193856403095 1
5.03593681841509 1
5.23501377420268 1
5.17474290489007 1
5.06779730783345 1
4.87163327135328 1
5.14659571477295 1
4.96727710518507 1
5.2179161055118 1
4.95578399429354 1
5.31087366942207 1
5.16182365362241 1
4.88235657904932 1
5.16264694728499 1
4.98619943398564 1
5.01485436832897 1
5.01577226189244 1
4.94646100406815 1
4.79511009299669 1
4.99633800553968 1
5.00283857448908 1
4.94920631102696 1
4.82579291313051 1
4.75004791323726 1
4.83444146803251 1
4.97347511385226 1
4.96273673166969 1
5.07135656595857 1
4.9138029329983 1
4.8779943746791 1
5.16896316808749 1
4.93793253290855 1
4.98679780295249 1
5.0324336273545 1
4.58701268502846 1
5.01768771079191 1
4.63179943403012 1
4.72874913482236 1
4.86882579178705 1
5.0749594857124 1
4.87936400521586 1
4.77608860211258 1
5.00166374567013 1
4.85422218279013 1
5.26791285136887 1
4.87949295067105 1
5.11472966108947 1
5.21439088651492 1
5.14826957857433 1
4.92045135538243 1
5.14662086542127 1
5.23205678099057 1
4.87887547139245 1
5.1172912295674 1
5.08286398096298 1
5.17057285274863 1
4.73156026101019 0
4.85108842354438 1
5.28020317141395 1
5.00192884969103 1
4.90738399446764 1
5.19843281335266 1
4.77619110587336 1
4.89783912002353 1
4.83434439911819 1
5.15600369168205 1
4.66959975107407 0
5.25700398463377 1
5.01297549906469 1
5.03016162715482 1
5.11012635036132 1
4.7263254738621 1
5.07219627690127 1
4.91743920470084 1
4.77080942552101 1
5.20294272782563 1
5.09907228849485 1
4.88285284340558 1
4.85089658979145 1
5.26920065132815 1
5.02126424152741 1
5.20308971907338 1
4.92216359826881 1
5.09299423963079 1
4.90851374355266 1
4.56243713488778 0
4.95644892448605 1
5.13053705333503 1
4.98272740912314 1
4.99405537274153 1
4.8021975823978 1
5.19048015846038 1
5.39237247127511 1
5.04264082726644 1
5.21358156058076 1
4.74028387619906 1
5.12571448738338 1
4.62659089313855 0
4.75823557114112 1
5.04793820616139 1
4.89661014901817 1
5.22080957087578 1
5.25584196437611 1
4.91885533206421 1
4.80758049141421 1
5.03960600721535 1
5.07375165624477 1
5.24877088295867 1
4.72046742107954 1
5.2069322190323 1
5.08964341422812 1
4.85102540580963 1
4.85175116429598 1
4.90599080024777 1
4.74934730793817 1
5.11340551450365 1
4.90696659254259 1
5.28404508262668 1
5.1378474738326 1
4.8386647993467 1
5.05988197909582 1
4.96823801996713 1
4.90026068693565 1
4.90223528837321 1
4.98858888719951 1
4.98964507200768 1
4.67535367409462 1
5.27896122951598 1
4.91406591723665 1
5.36481936214879 1
5.25596874105021 1
5.11113724164817 1
4.96112453832391 1
4.95236828736044 1
5.51240564908379 0
4.83998333876225 1
4.66778938223185 1
5.2239667425056 1
4.8969914084078 1
5.05410956163079 1
5.03218051732133 1
5.33739473151018 1
5.09220291321511 1
4.98195128067838 1
4.94195307930447 1
5.39764939445171 0
4.79088156838131 1
5.17048332974406 1
5.26774097899425 1
4.99075394958082 1
4.91555648685162 1
4.91488134023282 1
4.77396854666573 1
4.93670737197871 1
5.03309535867637 1
4.89330829643796 1
4.80745391696736 1
4.82491360943211 1
4.97541760350855 1
5.26993580979433 0
5.10344994100474 1
5.10154631046906 1
4.91892099470543 1
4.9186822784413 1
4.86103280329165 1
5.23312490757409 1
4.8779003446942 1
5.08884240775671 1
5.11442902179732 1
4.970469259292 1
5.18674876731775 1
4.91188212968187 1
5.04595629340375 1
4.97748600719711 1
5.02047858109062 1
4.98233980057709 1
4.79909169422768 1
4.94398484700952 1
5.00112824515676 1
5.22737939020392 1
5.00162691801 1
4.96304686003084 1
4.76933845539796 1
4.9715686109886 1
5.28788276476363 0
4.94983632578719 1
5.25589167810885 1
5.14135104038948 1
4.8676709205052 1
5.08731787593371 1
5.0528711953805 1
4.97572606073805 1
5.0816478560847 1
4.67164825101504 0
5.05202798217756 1
4.98371794602663 1
5.12602318442306 1
5.19100866228583 1
5.01000550954261 1
4.95906792331368 1
5.28715084067377 1
4.77011908781348 1
5.03628117134612 1
5.02660408278092 1
4.91765245532791 1
5.09835311622439 1
4.97006039238431 1
5.05760203952009 1
5.18277552710439 1
4.87383948710322 1
5.08356723566331 1
4.89991735052963 1
5.09862904276822 1
5.20219729008337 1
5.21252016466159 1
5.00410151223574 1
4.77711836399894 1
4.62126716711427 0
5.20704486820009 1
5.4445946235291 0
5.33184957614935 0
5.23660687361486 1
4.95741755855458 1
5.15194474787238 1
4.6354714963681 0
4.9663369592866 1
4.8683593164234 1
4.84682573074068 1
5.16749791895509 1
5.40202232182164 0
5.07312526348867 1
5.30948813384738 0
4.87414889743087 1
5.21417278868172 1
5.31039142797096 1
4.93643703497422 1
4.74938428620539 1
4.89383128301911 1
5.17842100149529 1
5.03353097131235 1
5.11838740506404 1
4.90523359923082 1
5.09280522461084 1
5.33982046507571 0
4.9710755013396 1
5.07320865546883 1
5.03216976793132 1
5.12960936139736 1
5.02451465566865 1
5.02018686568427 1
5.25518951207707 1
5.22716798805385 1
5.18286751516615 1
4.90326473161969 1
4.98090435954367 1
4.74753291201 1
4.73417512166311 1
4.89938143541826 1
4.97975526059709 1
4.94360062004452 1
4.94625527177102 1
5.06424993364034 1
4.6689645150219 1
5.00359731609283 1
5.25858914165855 1
4.93807848910004 1
4.95557302401799 1
4.86359843880217 1
4.95692693625899 1
4.9293440204656 1
4.93709726451936 1
4.94929611004983 1
4.91246287618414 1
5.10116863549235 1
4.77842460283219 1
4.66037976934505 1
5.18882306933257 1
4.92214918742796 1
4.98875239576118 1
4.90742562047639 1
4.98825000956534 1
4.80906111949951 1
4.66771827202037 1
4.9545891290213 1
5.31375258328121 1
4.74709555451694 1
4.91156596094284 1
4.85050045777758 1
4.99983823163231 1
4.87283925099138 1
5.16134740443914 1
5.11429782773231 1
4.77754510937914 1
5.0184627074468 1
4.43969798971577 0
5.03094520036653 1
5.24188644520236 1
4.83557660918727 1
4.57336601558628 1
5.11989754692542 1
5.24339479536838 1
5.19434135318023 1
4.82715861116466 1
5.06858499339899 1
4.91206586180457 1
5.41464271945494 0
5.068785973577 1
5.08546219730315 1
4.98949959705341 1
4.98732165359396 1
5.05085273096614 1
4.96070071649459 1
5.07119998191458 1
5.04025760203338 1
4.84475695355573 1
5.09381333148172 1
4.96072439615404 1
5.03268774880719 1
5.0336155280444 1
4.9926421484411 1
5.06754059226015 1
4.74391815666603 1
5.23401113913846 1
4.8498765142045 1
5.20815468643237 1
5.000429662933 1
5.22075670200007 1
5.0207395694508 1
5.08419755218418 1
4.7228020707503 1
4.7625747241634 1
5.07971915229804 1
4.92817485528253 1
5.16013474395067 1
5.2244166839017 1
5.00301902079919 1
4.70208872440481 1
5.11237213508872 1
4.91310563077385 1
4.9378876079339 1
5.28369394737554 1
5.36913564016226 1
4.72103062691515 0
5.36126706529909 0
4.93567157805261 1
4.87065050671807 1
4.97703425028358 1
4.94102693131095 1
5.01228088864795 1
4.7278004125068 1
4.63691451391856 1
5.07286426663095 1
4.9159841777688 1
5.02682398481387 1
5.11153222182763 1
4.9286229894896 1
5.00572804892211 1
4.7893489365148 1
5.19994487314834 1
5.02106357812036 1
4.78310628630341 1
5.11941658114549 1
5.21933001785639 1
5.17539364232934 1
5.13966469169023 1
5.09815367861799 1
5.0135416664246 1
5.08019025430894 1
5.00019577579842 1
4.90886252616601 1
4.85545834810061 1
4.84526237041307 1
5.13056403235659 1
5.01514394738304 1
5.22509070412498 1
5.2240765322425 1
4.89496912397824 1
4.92486695225799 1
4.87696922074698 1
4.82935165336072 1
5.02837677394976 1
5.00738599492482 1
5.11047930854701 1
4.99587246373545 1
5.06684170213443 1
5.10655904221226 1
5.19980864880927 1
5.04912849955575 1
5.25370717417584 1
4.99964516170999 1
5.27166132893599 1
4.99594203107057 1
4.95286632117625 1
4.70177345200437 1
5.09841933354684 1
4.95929985986146 1
5.12478566395997 1
4.80096169724247 1
5.33447905777826 0
4.75211932285738 1
4.9679861315097 1
4.78725807345535 1
4.91556835430878 1
5.26807009559918 1
4.89431056319545 1
4.48109796201775 1
4.78644353469376 1
4.28829428820675 0
5.09027099298053 1
5.01547219392211 1
4.83335297173146 1
4.89289602910549 1
5.28605514336517 1
4.98011280893138 1
5.14905109648493 1
5.05095045879953 1
5.10744431788003 1
4.96997059392899 1
5.01289665769195 1
5.35686447954298 0
5.04079028965062 1
4.87720813893403 1
4.8851403939104 1
4.95822398718784 1
5.35742405646791 1
4.74313295250855 1
4.82266648365774 1
5.18630482159691 1
5.03170787371901 1
4.86694626019245 1
4.76500651857811 1
4.71544105496664 1
4.98610654409107 1
4.76999318177876 1
4.86813155495603 1
4.9916827501028 1
4.91343150043001 1
4.80016443022023 1
4.87630406697148 1
4.79475663159033 1
4.84197594540702 1
5.15952519924994 1
4.89918305492577 1
5.07335266252198 1
4.75727766307586 1
4.91336724797014 1
4.96469026779996 1
5.02791472895697 1
4.91055973204053 1
5.07343098210192 1
4.88736755998095 1
4.99310292151614 1
5.14522761656369 1
5.0351701434977 1
4.96438223598719 1
4.89883873045475 1
4.98301928557159 1
5.1012271513246 1
4.99573681699126 1
5.11968000072508 1
5.23018759885928 1
4.90977201811794 1
5.0888142778712 1
5.04396989041851 1
4.95151704825819 1
4.76896788154448 1
5.02130040821842 1
5.13219501492163 1
5.2166706937121 1
4.95716200643089 1
4.99494974857011 1
5.25063502362522 1
5.08941212783998 1
5.10090312118333 1
4.91465622144822 1
5.11025305338836 1
4.91918132197301 1
5.12811571460518 1
5.17730756310334 1
5.10786893617282 1
5.14578113968854 1
5.4727092649703 0
5.06713887900262 1
5.04707438593083 1
4.97302007113882 1
5.03299834652149 1
4.76137528034324 1
5.13172112029659 1
4.86030646078007 1
5.0956194067583 1
4.88365192175917 1
5.19403439073771 1
5.28331682310536 1
4.92670442180992 1
4.71373747430665 1
4.75008975432482 1
4.65593188392414 0
4.95465412259441 1
5.01465626487635 1
4.93295383136865 1
4.83318113692169 1
4.89726557523452 1
4.84272508254174 1
5.02859730265142 1
5.07310910298174 1
5.2145104918871 1
4.90075551294599 1
5.02441666952476 1
4.93361342856459 1
5.1369646193432 1
4.70236088582632 1
4.73727176043753 1
4.80093891264073 1
4.896120385717 1
4.82806255956297 1
5.00810793045664 1
4.96942338861956 1
4.71614325308554 1
5.14799765394414 1
4.87437635495746 1
5.04597254284896 1
5.09408675216463 1
5.2112753603433 1
5.15548597680128 1
4.97382836880831 1
4.76790325657692 1
4.86200363509955 1
5.01277156320244 1
4.88513762743338 1
4.95305808726795 1
4.99500840929805 1
4.94287017920434 1
5.01823459401723 1
5.03427795527528 1
5.2107479076246 1
4.9873590471011 1
4.84251655082575 1
5.08829629191228 1
4.6631448569869 1
5.16914970180376 1
4.95035865670432 1
5.09060312882854 1
5.55845739307981 0
5.15021246997408 1
4.84774835484969 1
4.88002312542393 1
5.1894606717361 1
4.99679704138195 1
4.87174102788868 1
4.80012318306359 1
4.98685058204856 1
4.90888908990483 1
4.95923460649527 1
4.94667250617816 1
4.91913135136134 1
4.98942989367983 1
5.29791630466307 1
5.21058947211022 1
4.81023823445798 1
5.05887724617629 1
5.07899163811351 1
4.93997993736487 1
5.0218882130123 1
4.98514017282299 1
4.8014752369011 1
4.98211610662165 1
4.92295830527845 1
4.92910482467457 1
4.96148590899986 1
4.78671669272552 1
5.09743412592884 1
5.21615171887605 1
4.84033992124834 1
5.11150947688529 1
5.11997774736818 1
4.92327693657035 1
4.92122489950651 1
5.20656679601746 1
5.13774539157079 1
5.0188292765647 1
5.18210903015548 1
5.14797308214772 1
4.87835747100333 1
5.34076350009349 1
4.74894423513922 1
5.03140147232659 1
5.17252284139525 1
4.84921747140306 1
5.05247885788055 1
4.92026849264251 1
5.26533820044123 1
4.80864249050496 1
5.05286842574995 1
5.09954924955381 1
4.88523885202296 1
4.68899545819974 0
4.95879186036566 1
4.89880509194357 1
5.04213148654526 1
5.13925293549682 1
5.02129572414593 1
5.04041195769102 1
5.00989839869444 1
4.58031388621748 0
4.87067813667291 1
5.10782908127995 1
5.08992286560953 1
5.00394082735141 1
4.7615630852366 1
5.02918979585152 1
5.37113563228436 0
4.8717472411709 1
5.10739486120889 1
4.70357711708144 1
4.80411870203701 1
4.97679859192714 1
4.81575176016813 1
5.05128347298205 1
5.07282984126595 1
4.94686733356303 1
4.88783999055669 1
5.15009537934055 1
5.24760573988164 1
5.08497511285052 1
5.01743230714926 1
5.27822344591551 1
5.1354446786258 1
4.93158580925317 1
5.24033547392049 1
5.09467581897399 1
5.14452864463524 1
5.25915082210488 1
4.84807540740819 1
5.14563089782373 1
4.88543517029646 1
5.19409691805551 1
5.14735076236596 1
5.18718249852679 1
5.17301534455989 1
5.06135460661567 1
4.88076741467252 1
5.18914425341056 1
5.09634048129033 1
4.94486503543485 1
4.83501544252084 1
5.21999944613032 1
5.14411847181938 1
5.17109020631398 1
5.14906209816699 1
5.30193862026392 1
4.91197815644329 1
5.0366384853774 1
4.73587877179781 1
4.47560432585275 0
4.98952359577869 1
4.73564541098916 1
5.0303905460916 1
4.96994802207669 1
5.05419625466037 1
5.18223974965061 1
4.97241364068882 1
4.85899428278938 1
4.7359392287446 1
5.26274360834133 1
4.89306363251747 1
5.28762423938058 1
5.04639536767409 1
5.03384310761036 1
4.63986398423124 1
5.29889493832516 1
4.81568447979712 1
4.81217447856407 1
5.14111445073558 1
4.7443715986681 1
4.99128327576412 1
5.07443092653976 1
4.78545196261914 1
5.21674530750142 1
4.80512214916121 1
4.92018883182002 1
4.97589173740672 1
4.7898460326832 1
4.96254323436878 1
5.12809957307327 1
5.09371785994343 1
5.03320701893748 1
5.10046393042306 1
4.93578755967889 1
4.76483900775038 1
4.92586856003027 1
5.16920011039384 1
5.20982867528798 1
4.85833979913385 1
5.08399163655599 1
4.69309326620985 1
4.86008258020597 1
4.94770515800648 1
5.11215727411 1
4.88801066542042 1
5.15418733262933 1
4.91019927967172 1
4.8561763666434 1
5.10111607367289 1
4.57379425562018 0
4.8212053745269 1
4.8804315145343 1
5.0140308836092 1
5.06431714030387 1
5.06384722885139 1
4.60165518648378 1
5.19691253399692 1
5.52038347465682 0
5.21259815418353 1
5.17549768648742 1
5.03146104392092 1
5.11639060493108 1
5.16886396641626 1
4.91895612100412 1
5.07687099212112 1
5.18311066232334 1
4.94437082400496 1
4.89598358493301 1
4.83410917851355 1
4.75651059758143 1
5.17191431966237 1
5.1375180762947 1
5.01793667949204 1
4.9824187404996 1
5.2224746378766 1
5.08567574189264 1
4.88752727505779 1
5.13649319148458 1
5.03865751157773 1
4.94415702665814 1
5.14757910517767 1
5.02701131387342 1
4.82218437392417 1
4.87524824647518 1
4.79796883778692 1
5.34974820504832 1
4.96958122938261 1
5.04002492210353 1
5.06750424563542 1
5.3236034828918 1
4.84305157123836 1
5.05597934773101 1
5.27582325972467 1
5.0723910397987 1
4.86170785063832 1
5.05683567333833 1
5.24466908755709 1
4.95690096269797 1
5.10064996061836 1
4.76787309546731 1
4.97918666505116 1
4.91120796069241 1
4.80679388663425 1
5.03625715836885 1
4.88727342410283 1
4.8086374371423 1
4.84232462146713 1
4.89603694013895 1
4.88159812564475 1
4.92742717299511 1
5.05646389785001 1
5.23215216992135 1
4.93529908963678 1
5.18868273039591 1
5.36768394406686 0
5.08353398497502 1
5.0030742872905 1
4.89647069756191 1
4.95489321239784 1
4.75258489234736 1
4.54994888143233 0
4.73848337410688 1
5.02501879100707 1
5.34762926782984 0
4.96956319207185 1
4.99114813637251 1
5.16947217648676 1
5.17351446838985 1
4.75613988427199 1
5.05252556567017 1
4.8370332305236 1
5.19180620031361 1
5.04762608577324 1
5.15233814321091 1
5.09075068212307 1
5.24991997535478 1
4.65773715326905 0
5.0043499801934 1
4.90820686391632 1
5.08478250311696 1
5.0483701944663 1
5.03456933084116 1
5.01949507959958 1
4.96030111968194 1
4.94873232942799 1
5.10865455790125 1
4.9893299185952 1
4.70349691714364 0
5.30243636074059 1
5.06402124832284 1
5.01315285344683 1
5.02349849465233 1
4.96788075968689 1
5.02118934228049 1
5.19446386768899 1
4.73040982810542 1
5.01004493855687 1
4.81162051160972 1
5.16015489300409 1
4.97713261510983 1
5.09255236763273 1
5.10836918132139 1
4.95457559270179 1
4.9834591477169 1
5.2906340865677 1
4.93678254119798 1
5.02414026692512 1
4.80379710043346 1
4.86585319383926 1
5.15544644000324 1
4.93946012742777 1
5.06125982665803 1
5.12123188344245 1
5.04391492410656 1
5.35370419586765 1
5.05788151975458 1
4.96693709295518 1
5.06418834069993 1
5.09618508593833 1
5.15440178324795 1
5.16833720191361 1
4.97134856745404 1
5.10317740411482 1
5.14484593125453 1
4.80066346371058 1
5.23984031437522 1
4.95145620072071 1
5.14939137440136 1
5.21288554453856 1
4.83949472600757 1
5.05736431197047 1
5.00813801788486 1
4.97745072680578 1
5.21193763836449 1
5.11585983461308 1
5.25574163825242 1
5.01062551729552 1
4.70238896782971 1
5.13548948940288 1
5.17826296350824 1
5.11373574164828 1
5.05009722841391 1
5.04142176475255 1
4.89306074049075 1
4.96596015649999 1
4.73800468009713 1
4.92026557956614 1
5.1416634524213 1
5.19235138860283 1
5.18868365720764 1
5.08760499904063 1
4.68128037275897 1
5.02838115099062 1
4.95474472669117 1
5.21252748729194 1
4.84038080071177 1
4.81072649958548 1
4.78780229918483 1
5.21786319844797 1
5.20484166064691 1
5.15513090888169 1
5.02370738745805 1
4.96160756098139 1
5.35178198395515 1
5.01520036382713 1
4.85938301813905 1
4.83820129339467 1
4.94746212071061 1
5.3182070187761 0
5.00407995713902 1
4.61320448131448 1
5.09949595435404 1
5.23117126246618 1
4.92651655186169 1
5.12721292908906 1
4.746716550977 1
5.23757672711282 1
4.90085248480341 1
5.27219377759214 1
5.06228335521017 1
4.84760449941071 1
4.81224763312118 1
4.78081101618413 1
5.19931115232417 1
4.98307860414733 1
5.22998880637954 1
5.05585130650332 1
5.01974795728109 1
5.1116208954767 1
4.46609760744723 0
4.96542422681192 1
4.92237725576708 1
4.97928290905535 1
5.06155210231096 1
5.27164519975612 1
4.82669483986135 1
4.97395888098502 1
4.76693024767771 1
4.84800043757854 1
4.82449390444722 1
5.0300627574501 1
5.29085602645045 1
4.98958125224555 1
4.93478627857381 1
5.09481315309538 1
5.03581825816238 1
4.96255538643938 1
5.00130214581593 1
5.09829320616897 1
5.03762738442343 1
5.26275482368753 1
5.23093019119686 1
5.2280973758786 1
4.65912635192233 0
4.97511950113496 1
4.96289513531225 1
5.02436135846279 1
5.28519936054758 0
4.85281134509044 1
4.9460449407224 1
5.35992879740428 0
4.80748094012103 1
5.12551535246852 1
4.81151535499423 1
4.94589230880647 1
5.04707842224054 1
4.90209774701862 1
4.93179633099279 1
5.52584783469676 0
5.09779260881096 1
4.76496009602896 1
4.88385541569352 1
5.07667650146869 1
4.88109959550472 1
4.92959515600665 1
5.01258469249865 1
5.03080441569001 1
4.92370891225816 1
5.07460581236322 1
4.96133389141983 1
5.0230234148173 1
5.04564162809478 1
4.9814390116165 1
5.20536355191094 1
4.99416656622675 1
4.96349132188176 1
4.9248040769039 1
5.16390307472513 1
4.82479618452668 1
4.96532586323946 1
5.045833299647 1
4.77989215099076 1
4.77598474455039 1
4.64936392744312 1
4.925327195751 1
4.77087270234454 1
5.07524615365402 1
5.15232980313479 1
5.01370617678313 1
4.8926748617536 1
5.22004652652033 1
4.80947979394805 1
4.78397142534421 1
4.80766004435947 1
5.20900832963107 1
5.34019769726187 1
4.74318135581115 1
4.9426248551891 1
4.84401059103802 1
5.24170050055328 1
4.63639221542395 0
4.85255147080432 1
4.79263422053539 1
4.76538373720444 1
5.22933542595705 1
4.71776665719948 1
4.94215329037086 1
5.37251834492662 1
4.83768453022169 1
4.73630595238414 1
4.78326979029778 1
4.91383076109462 1
5.0786711894446 1
5.13716481181415 1
5.47847819589488 0
4.92509913599714 1
4.80660979015434 1
5.07351680939755 1
4.91227056834758 1
5.00769014983092 1
4.73846111972971 1
5.20192645263949 1
4.9813457780058 1
5.01551655518713 1
4.96093751049814 1
4.88902202820428 1
4.74143203789349 1
5.18667619598264 1
4.90089482634935 1
4.85843576962395 1
5.43170834443385 0
4.98303561188442 1
4.81977383507374 1
5.14819262084819 1
5.08137772135324 1
5.0418231430032 1
5.29628351535344 1
5.02030428235255 1
5.15858013404341 1
4.82859578982681 1
5.36362480824036 0
4.78394070604533 1
4.622058770259 0
4.94323721519702 1
4.92051409927195 1
5.00927697335873 1
4.91926439986714 1
4.98876456739962 1
4.8516759926984 1
5.08241421534345 1
4.81833959864705 1
5.0139426298257 1
5.05843747039195 1
4.90053368488561 1
4.92935997252306 1
4.82878827591726 1
5.0805856876624 1
5.05824007357785 1
5.12185005863515 1
5.1060739362702 1
4.93323829847486 1
5.03129118573198 1
4.85796184543976 1
5.15002901621385 1
5.24807558645966 1
4.89868707469616 1
4.77542927153303 1
5.2124835289177 1
5.06800809975868 1
5.2648964291706 1
4.89461697705424 1
5.03393255095615 1
4.93906208831333 1
5.16763861569638 1
4.76658201139636 1
5.01900439882442 1
4.84421804098109 1
4.9995429959218 1
5.00188155268229 1
5.018838396462 1
4.79815819202595 1
5.14585193626625 1
4.90686146898426 1
5.09486986429534 1
5.14331939856935 1
5.06810932054845 1
4.80093297006018 1
4.96079675101992 1
5.10672825781449 1
4.92288472357204 1
5.09822620219603 1
4.93601697063498 1
4.8503258923562 1
5.04291096148499 1
5.00071070039766 1
4.79528420686716 1
5.3768498895738 0
4.90680655682299 1
5.21384523444737 1
4.97949734690217 1
5.18873002885481 1
5.11506328420746 1
4.81182453580708 1
5.23661198073666 1
5.2004180648914 1
4.94298226813023 1
5.01115402420165 1
5.26801081016465 1
4.8860356586847 1
5.08604766133551 1
5.092672983534 1
4.93869999877995 1
4.91737874300617 1
4.92491857818864 1
5.26477199485477 1
4.67812851153589 1
5.14827567940868 1
5.10529343952028 1
5.08301298312421 1
4.86764495876053 1
5.17013729401059 1
4.88281246278979 1
5.11294776711886 1
5.1729645030526 1
4.83365691677912 1
4.78770082827401 1
4.81906545974903 1
4.91074524914833 1
5.19552566102634 1
4.83961917310082 1
4.99061596321567 1
5.0236575974771 1
5.25042924058743 1
5.08480569622567 1
4.87456346174924 1
5.0549518393461 1
4.9493659867648 1
4.79885970350302 1
4.89119024530657 1
5.08411593570284 1
5.03374964270586 1
5.21047368036802 1
4.9855155892896 1
5.18713676616905 1
5.24424135404688 1
4.87095969874837 1
5.01870163269413 1
5.21140182380726 1
4.8571614366716 1
5.19516856975325 1
4.81804352252098 1
5.12396475207639 1
4.85978371714529 1
4.9777140714251 1
4.81835926525627 1
5.0930641935163 1
4.85456770497443 1
5.02193129872338 1
5.07122622695424 1
4.97686654093655 1
5.15213425146451 1
5.08419291952855 1
4.78361219168672 1
4.78666536598514 1
4.94367391271459 1
4.81127858021889 1
4.70262704804176 1
4.90051491447554 1
5.17252923193437 1
4.91551489200937 1
4.90455413539301 1
4.68009284340122 1
5.0391052163898 1
5.17471579428371 1
5.27097039124885 1
4.70018283483223 1
5.10315382865435 1
5.09839720731216 1
4.85524871012064 1
4.88125769324272 1
5.02931762132479 1
5.18523026152675 1
4.82079743111418 1
5.04501638001364 1
4.94155372779225 1
4.86879705665722 1
5.13521588705428 1
5.06251511620529 1
4.90402155051497 1
5.16558230641088 1
4.75260718857823 1
5.20899807630445 1
4.89988336721773 1
4.8267098224043 1
5.15258495056843 1
4.94533263831342 1
5.12216288802227 1
5.10427956365063 1
5.10058851413825 1
4.8795348088622 1
4.90372999232448 1
4.87944541522884 1
4.99028849806291 1
5.22225064953664 1
4.92862446416411 1
4.86280314740051 1
5.08040217411309 1
4.6824174132513 0
5.10270405897421 1
5.06898303508075 1
4.70055697317935 1
5.33137340670005 1
5.18770118324263 1
4.63921548855397 0
4.87219639028423 1
4.81972048539047 1
4.98270862883528 1
4.96278265159418 1
5.06157642507425 1
5.00311644115194 1
5.2885457460646 1
4.94349204059286 1
5.23552426135126 1
4.9821602007076 1
4.92984711804729 1
4.86987276093759 1
5.07462000098365 1
4.9426550271221 1
4.87175711046349 1
5.06307035479754 1
5.1093420972613 1
5.1570666477146 1
5.0575919262676 1
4.97008848715497 1
5.1545372433118 1
4.9756279995409 1
5.03589454074863 1
4.9422730910114 1
4.95113452844006 1
5.02607828197541 1
5.09589488463309 1
5.03844498306677 1
4.80311275945167 1
5.2611694307987 1
5.05375894043039 1
5.1587626388667 1
4.61347077029933 0
5.09407648443182 1
5.15842813730463 1
4.9229506590058 1
5.18341668311807 1
4.95655062499563 1
5.01631938485215 1
5.03288988451725 1
4.59121381353801 0
4.95169534170475 1
5.07440230730575 1
5.14338361406806 1
5.07032331746174 1
5.11613604824398 1
4.98708507054079 1
4.77495031041308 1
4.90412945784962 1
5.00479776248523 1
4.97749108769653 1
4.7051996809608 1
5.04541914426012 1
5.03382537303695 1
4.91692875482762 1
4.81212868383918 1
4.95118394571436 1
4.87246602581621 1
5.22362944835428 1
4.96368432619402 1
5.21220237100928 1
5.22506443600153 1
5.1430225739133 1
5.15832038247091 1
5.41521360494385 0
4.93556697386963 1
4.7880436506943 1
5.1687359000067 1
5.13819969460001 1
4.86965346261127 1
5.06187063587285 1
5.06482542965273 1
4.60619739939959 0
5.04155611826561 1
4.95567448275837 1
5.19882463423471 1
4.8530860772457 1
4.71328207659255 1
4.86524964693591 1
5.15972287627678 1
5.1533967043804 1
5.0885314137853 1
5.33183143399261 0
5.31939815650672 1
5.06829215160979 1
5.17726101744041 1
4.97210318725319 1
5.08790347082656 1
5.12735696461792 1
5.09549507185296 1
5.13791042977513 1
4.88312898267251 1
4.83468476908932 1
5.05902400779645 1
5.2645194942425 1
4.89449324997446 1
4.81630733495667 1
4.89122453849565 1
5.10667335198965 1
5.11646478053438 1
4.94173914330815 1
5.11501835538029 1
5.09336462852541 1
4.71895187151718 1
5.22293816400669 1
5.03410642865414 1
5.22458060566388 1
5.16816993155934 1
5.10707490885926 1
5.28759924465499 1
4.62941699690573 0
5.20050861411218 1
4.97251887032212 1
4.77697925813598 1
4.74595285464524 1
5.31300708694488 1
5.07682798696699 1
4.81425420083299 1
4.64190415956945 1
5.30577476152886 1
4.91669750476436 1
4.94709275054032 1
5.03698480718182 1
4.98644316639965 1
4.9588605663779 1
4.98965792185634 1
5.00468351311724 1
4.89477931759378 1
4.86237656971732 1
4.9056435533559 1
5.05047760255978 1
5.32649881364511 0
4.97526254916253 1
5.19346748639523 1
4.72612111923157 1
4.84706239671039 1
5.02354771101172 1
4.82033112675008 1
5.03453987915129 1
5.12966288823605 1
5.3161113570409 1
5.29207552511377 1
4.97487609112129 1
5.08704486577429 1
4.89906238457196 1
5.15599014938682 1
5.06213093861847 1
4.88755882611864 1
5.04801008929667 1
4.88231395404406 1
4.83288102965922 1
5.17608494828043 1
4.99470305304055 1
4.80309281863859 1
5.11254379583255 1
4.88032757230718 1
5.20934646588077 1
4.71592984051761 1
4.81394113710902 1
5.03658034409221 1
4.79899726827324 1
5.27658201784397 1
4.90215780173643 1
4.92200222663807 1
4.87287322459878 1
5.18126730404332 1
5.0546499430391 1
5.13758719145624 1
5.14341217790791 1
4.59120601757104 1
4.78431055878711 1
4.75361545980773 1
4.86996245006115 1
5.0271795490023 1
5.13980905790022 1
5.1151275279342 1
4.97213391862694 1
5.36609683812067 1
4.8856934553649 1
4.98879193619286 1
4.72904876829296 1
5.09483374594269 1
4.9475370398078 1
4.93302488284254 1
4.9878998585977 1
4.92501530152027 1
4.63835158130776 0
4.87739256710765 1
5.20521267144065 1
4.98373345249212 1
5.02058950949625 1
4.9645702192392 1
5.11688078153743 1
4.85178168454068 1
5.10354360407531 1
5.31405488160634 0
4.98386909614819 1
4.98256766539817 1
5.25754832665225 1
5.22009673415118 1
4.86756136489812 1
4.81466983319627 1
4.82650526697082 1
5.32359250304794 1
5.08119032079236 1
5.22655895157407 1
5.32270376856044 0
5.13559461748914 1
4.83825760164351 1
4.94567758458271 1
4.90276642856179 1
4.96546574988499 1
5.24419439125798 1
5.08913088609702 1
4.92805862244568 1
5.26618133496341 1
5.26537612479825 1
5.20836863545785 1
5.22910023927935 1
4.76945378229378 1
5.0898476344207 1
5.11596914658385 1
5.08665523173537 1
4.97914410109907 1
5.17437277396504 1
4.88092596101433 1
5.03413107292543 1
5.03649088099264 1
4.99828860758983 1
4.99349309250785 1
5.18444513974182 1
4.98746825786891 1
4.90429920798434 1
4.89608279071034 1
5.3438287566396 1
4.83986215313847 1
5.07846063787619 1
4.89225886723935 1
5.12766287430605 1
5.34696009262968 1
5.26951551865127 1
5.17106497935154 1
5.00446875865937 1
4.89829759654006 1
5.23527568628339 1
5.03771476661848 1
4.63647755500348 1
5.0499459659643 1
4.99605658153154 1
5.09470933154251 1
4.911684046658 1
4.75801340919285 0
4.7156290136095 1
4.87872016021881 1
5.44587072409252 1
4.71267445717028 1
5.06514393814683 1
4.95884236609793 1
5.10279036217897 1
4.8337483061302 1
5.07731850926055 1
5.32025228522326 1
5.00013520833382 1
5.25122507501529 1
4.81398285603924 1
5.54847103531314 0
4.91356350767611 1
4.88847946330258 1
4.47376291686662 0
5.07486344170423 1
4.68762804675497 1
4.97085661082453 1
5.14675392700224 1
5.07614059209843 1
5.23465558882255 1
4.91147253343067 1
5.23162394181966 1
4.77017377405584 1
4.83147904133151 1
5.2367511064792 1
4.9789664376548 1
4.83461858866906 1
5.09917520471391 1
5.14263324570512 1
4.67847234709006 0
4.89647819841752 1
4.94387452600403 1
5.00195305596624 1
5.19354637698583 1
4.73197074901646 1
5.03138006661073 1
4.84177930582228 1
4.98954117706847 1
4.7330608942707 1
5.10317189846434 1
4.85698614128757 1
5.18760134925597 1
5.0963664046954 1
4.86837093692989 1
5.05548018484173 1
4.59272035772254 1
5.32579829244079 1
5.0667694856547 1
5.1988120864823 1
5.02309641087855 1
5.14756912119959 1
4.95178423262037 1
5.18830024654676 1
5.03551937595955 1
4.82076818079304 1
4.9894317503221 1
4.95953981095055 1
5.34807945078464 1
5.2238116100754 1
4.95454463889325 1
5.17795406393494 1
4.97835146401026 1
4.86294715779479 1
5.12727238139367 1
4.99531310840802 1
5.0549886455427 1
5.1878906015231 1
4.90755868368041 1
4.95193196121079 1
5.07268996685504 1
5.15664370806199 1
5.04031927704527 1
4.48110779558684 0
4.90078215782918 1
5.13207080889046 1
5.06072621399837 1
5.02670430136036 1
4.97144176460159 1
4.98023686757328 1
5.0824275844116 1
4.97363997252443 1
5.35190911076194 1
5.20566536417367 1
5.07444183854841 1
4.81733156787302 1
4.99457738293065 1
5.07736016873742 1
4.83693248172731 1
5.0509158645345 1
4.94828840252644 1
5.00272383254867 1
5.17874316039607 1
4.95542248520058 1
4.98579762043035 1
4.9956025582595 1
4.9721658802555 1
4.89828510362846 1
4.87016578187852 1
4.96860695324171 1
4.97574905843379 1
4.65927393894299 0
5.06192280111755 1
5.11235170486303 1
4.8744063477696 1
4.83049496631627 1
4.97576890420648 1
5.06441464445648 1
4.62964996931185 0
4.94234379882135 1
4.98254431734936 1
5.00522973095083 1
4.50957715484337 0
5.07507759809438 1
5.20966712785844 1
4.5433247429792 0
5.34205866392077 0
5.27324467665438 1
5.06184383122416 1
5.21439906157041 1
4.85074830941494 1
5.0218717828095 1
4.89702024520611 1
4.9884295492823 1
5.00516474763699 1
4.73788678230084 1
5.02323519407685 1
5.02829082195561 1
5.2614490873629 1
4.92934080009619 1
4.94854559069569 1
5.08620070499943 1
4.90412227202482 1
5.17075644782154 1
4.80565925308415 1
5.17923003043835 1
5.13989052674482 1
5.22027875194759 1
4.60934058629396 0
4.82914657636111 1
5.11004387147877 1
5.28014261108245 1
5.25648473699312 1
5.08265792233853 1
4.80622685674998 1
4.89613711329717 1
4.74464672311524 1
5.12935208990872 1
5.11822115906033 1
5.23105097485893 1
4.95285204522551 1
5.0580657398324 1
5.14989153820511 1
4.84785246421253 1
4.76115616344756 1
4.97655613331941 1
5.02792272707536 1
5.43295196879917 0
4.9761166225021 1
5.17585531603686 1
4.69319578052546 1
4.7966622236037 1
5.12569539141469 1
5.08975071906927 1
5.19960188724717 1
4.92981885969718 1
5.13550671529271 1
5.07506011553952 1
4.64019537736914 1
5.19590298469172 1
5.06213592093729 1
5.03476174073316 1
5.27807336654529 1
4.93704678772608 1
4.89829263846751 1
5.09881526122777 1
5.44894357533594 0
4.88420879183454 1
5.04177117547648 1
4.91370250543791 1
5.24786204832294 1
5.17372288455309 1
5.11900203777396 1
5.1703314810104 1
4.92517163119792 1
5.04296426542071 1
5.01246844062265 1
4.9121709328526 1
4.83947645165757 1
5.13310008675678 1
5.00066097833622 1
5.0208355033267 1
4.68790442308281 1
5.08176469117374 1
4.94452543119564 1
4.89344279765783 1
5.31994300834982 1
4.77461126015234 1
4.96041535237723 1
5.02711577788388 1
5.14921443217883 1
5.16459152585614 1
5.25610426109937 1
5.00315935984793 1
5.16435260466488 1
5.10738599403223 1
5.14764828854364 1
5.20543698421408 1
5.17637380885489 1
5.16797119679131 1
5.23999683681469 1
5.1159988701681 1
5.15237466191513 1
4.99140446078081 1
5.06282716032973 1
5.14402404581055 1
5.41497896760458 0
4.99372080815687 1
5.08889026115866 1
4.74674770263819 1
4.66055950861566 1
4.85334352194253 1
5.12185098114699 1
5.10345713052544 1
4.96077463823289 1
5.00119178687066 1
5.07611364673552 1
5.12642586893302 1
4.76538325255572 1
4.96290041337185 1
4.84618267206269 1
4.98184278122698 1
5.05110501019079 1
4.84351969762886 1
5.07255956800335 1
4.90441306419745 1
4.9473852090252 1
5.09483245227388 1
4.86399709766593 1
5.19936958623034 1
4.8523119969208 1
5.16806526059496 1
5.29388452805132 1
5.19462752162804 1
5.06359329464737 1
4.72183062632231 1
4.61460859601699 1
5.01003861832528 1
5.11960868364328 1
4.96216268685263 1
5.50877176926315 0
5.2008956022928 1
5.21688904407771 1
4.95608142048639 1
5.17237941189534 1
4.91954410526792 1
5.04469428358785 1
5.09051266478054 1
5.08637001852264 1
5.36846815034425 1
4.97703344224624 1
5.03097226724116 1
4.95141883976118 1
5.06383464100415 1
4.80132028367894 1
5.02946005686439 1
4.72744610730175 0
5.06774306702496 1
5.2849692532088 1
5.00223398578029 1
5.10497446926451 1
4.84887695955296 1
4.80320980662815 1
4.78542268080667 1
4.98922812089433 1
5.22384491890473 1
5.09287634099877 1
5.07372875644509 1
5.06533179595055 1
4.96026932245342 1
4.88163927569003 1
5.02193324133788 1
4.95177079678347 1
5.0679927167753 1
5.49621857016095 1
5.22768372760074 1
4.95503002616251 1
4.73260157431756 1
5.09853955536029 1
4.89211340091336 1
4.96648953097846 1
4.93543808897523 1
4.69456724932469 1
4.98258527517449 1
4.99242585874222 1
5.19208930369978 1
5.4622511005776 1
4.76670941160334 1
5.08044078113564 1
5.05808454297971 1
4.74281137946526 1
5.15429422691742 1
5.21506005110912 1
5.2089847527269 1
5.39588601479195 0
4.75397081035854 1
5.10687281481637 1
5.02064855559278 1
4.77716890174733 1
5.16817738265918 1
4.97471019086801 1
5.14970653613781 1
5.02101311641691 1
4.79989447230188 1
4.6493897564629 0
5.21126835303451 1
4.80411386162542 1
5.18213098074737 1
5.13748735438288 1
5.18776565469925 1
5.04618424737638 1
4.90121300703087 1
4.83731799905647 1
5.1016696282939 1
4.90938716624977 1
4.98554575785746 1
4.90476644941278 1
4.88805764867546 1
5.01235240748918 1
5.32360979084364 0
4.87781963356064 1
4.87711145504952 1
5.01562914177374 1
5.09325261954525 1
4.78317947096741 1
4.97469499801592 1
4.91543299444193 1
5.25390887060944 1
5.13122988919813 1
5.00134446024266 1
4.65259151473282 1
5.01679397008367 1
4.58326181057675 0
4.86485572821118 1
4.71477328988528 1
4.71348694493958 0
4.87829814408032 1
4.95610487543477 1
4.85056878909064 1
5.09386900288096 1
5.0257025358556 1
4.85119096458247 1
4.96271712198575 1
4.95876454326854 1
5.29485065758574 1
4.96280193577143 1
5.11931096632419 1
4.64243125831287 0
5.35990086104163 1
5.38085182469162 0
5.04891269637113 1
4.93597943013508 1
5.33561716995977 1
4.68446393724425 1
4.88911167341213 1
4.80860747870071 1
4.83121487571757 1
4.91700398301105 1
4.88793999754004 1
4.87301305656199 1
4.88415816450986 1
5.14572849116405 1
5.06743843408661 1
5.27310263571396 1
4.97798481541524 1
5.01269360799657 1
5.15226886235991 1
5.11612086502134 1
5.30154110441762 1
5.10448288423976 1
4.79871592664428 1
5.04938570425612 1
5.0142706760992 1
4.81660938602407 1
4.98621602302596 1
4.91889689579025 1
5.12043772232015 1
4.95057449455614 1
4.71815194340542 1
4.97418701868661 1
4.74330040245776 1
4.75337771713143 1
5.05170927737342 1
5.34743516039812 1
4.72343469440813 1
5.05771383782661 1
4.97115358392773 1
4.84395856755985 1
4.64095591261875 0
4.92852747753603 1
5.13848867339541 1
4.81560076061854 1
5.29820883646959 1
5.01385484863348 1
5.02084762390907 1
5.14779835159694 1
4.86837501763957 1
4.88667046904517 1
5.08689502041261 1
5.21236559683201 1
4.89047284120595 1
4.8269630117286 1
5.01968843096576 1
5.06555373430076 1
4.99260262435921 1
5.23573768261138 1
5.30232307387088 1
5.00829602242546 1
4.70870088188207 1
4.82880836308663 1
4.89215575311491 1
5.18199387648732 1
4.68319480804976 1
5.10341977489251 1
4.89834365339184 1
4.77539372314805 1
5.0173769474927 1
4.75705793364395 1
5.42062515005698 0
4.91058144867546 1
5.05472963393167 1
4.95371572922363 1
5.29260567343527 1
5.02820044638297 1
5.03777539318452 1
5.24138913327532 1
4.8757296573036 1
5.02175209050803 1
4.91683933019937 1
5.24469049984964 1
5.24292036324505 1
4.968689142202 1
5.27160247843319 1
5.09068079275363 1
4.72794138519851 1
4.98091525112395 1
5.12594456794097 1
4.99617530707717 1
5.15409460886892 1
5.09354948540489 1
4.92976947526083 1
4.95037908055266 1
4.93716016860103 1
4.94649522651333 1
5.05366526606591 1
5.19300647320302 1
4.92723293292822 1
4.92853821629789 1
4.81007984619568 1
4.71331724513747 1
4.94454019903828 1
4.92183788535639 1
5.19564894654138 1
5.0050813933364 1
4.8993851765493 1
5.13896386098827 1
5.22352484196076 1
4.94907915318115 1
5.16141172567497 1
5.00176855229387 1
5.20670996422656 1
5.09600997455534 1
5.43873566397879 1
5.08289091020581 1
4.9296300844596 1
5.13302188594031 1
4.95046540005051 1
5.13593504048925 1
4.98675209420892 1
4.93201548211533 1
5.26599932129419 1
5.16014233646308 1
4.63282135834666 0
5.02677356139209 1
4.98001814585262 1
4.84913681840322 1
4.89546780767924 1
4.82667569483856 1
4.84996640437602 1
4.95160211376978 1
5.18714987758414 1
5.14839765542868 1
4.95360805693854 1
4.94345251875963 1
4.95833391472352 1
4.693725886589 0
5.2046563346522 1
4.88507393571393 1
4.85645822969186 1
5.05890320224047 1
4.86947029097186 1
5.25868956453815 1
5.03312399102943 1
4.95460049109206 1
5.01228320609018 1
5.26668344738205 0
4.92224768444725 1
4.74591990939132 1
5.25595593028444 1
5.18570080676709 1
4.96532155664277 1
5.33633459610148 0
5.34995037552517 1
5.04440640555737 1
5.00494679139314 1
5.10069262698445 1
4.89519539985149 1
5.20618046810453 1
4.95235907470755 1
4.99905018962048 1
4.87793091706182 1
4.95345586604271 1
5.15389803843656 1
4.91834889684119 1
4.98117425842656 1
5.14250553718788 1
4.9957107452432 1
5.09279241466404 1
4.96193497926267 1
5.1270945492517 1
5.08921130742661 1
5.18220726291562 1
5.15523451748823 1
4.74261101557664 1
4.83919272615951 1
5.00827734158338 1
4.54172174650733 0
5.12505126754268 1
4.91541447698068 1
4.94408262179411 1
4.99456044614764 1
4.96289084828446 1
5.00845192983834 1
4.78588093865797 1
4.93431112336834 1
5.20402718662112 1
4.98495477878378 1
5.16650174549778 1
5.32134871713166 1
4.90045439413806 1
4.9780744081744 1
5.07936003670306 1
4.8164000409566 1
4.87693732820985 1
5.13962709511016 1
5.03203103059189 1
4.93534157766309 1
5.08773752317254 1
4.76008825486876 1
5.17392701434892 1
4.9321356607644 1
5.01828838778163 1
4.79830604693929 1
5.18174962360068 1
5.01135769744786 1
5.15443618909195 1
5.17283331048725 1
4.9272838392268 1
5.05913426426202 1
5.00450924081284 1
4.9552944063297 1
4.76583301739792 1
5.19703111057967 1
5.05237572204943 1
4.95395820751735 1
5.18259875994563 1
5.11179900268025 1
4.78817181280945 1
5.02243291460395 1
5.24142046060968 1
4.90796462466085 1
5.01076151648078 1
4.88610300650747 1
5.08540186010315 1
4.65599019741706 0
5.22133363994055 1
4.6424315672501 0
4.71485118703289 1
5.05641219187955 1
4.96210621878961 1
4.78085482864224 1
5.0676442984571 1
5.2738108966195 1
4.78857168420689 1
4.83920045406113 1
4.98136874584585 1
4.84148530683131 1
4.96262065734039 1
5.0471494624036 1
5.40333260945675 0
5.03187384336224 1
5.09138706111633 1
5.13239773307367 1
4.81601951340226 1
4.91047861741876 1
4.97349842379104 1
5.11439498399117 1
4.99976959301824 1
5.22815992429877 1
4.8948722508452 1
4.95011813572505 1
5.0527524891486 1
4.86242437621061 1
5.11911824705042 1
4.93892337879014 1
4.96457440973095 1
4.87139787094503 1
4.72331449903542 1
4.9367460696265 1
4.81622484218894 1
4.82656174241007 1
5.02942087021453 1
5.17296399207533 1
4.9069636557787 1
4.91452089129383 1
5.13362658535155 1
5.07006831654639 1
4.99052661059254 1
4.9556739347018 1
5.07079114031119 1
5.16726115966626 1
4.70809451258896 1
4.86882964689311 1
4.93550299808982 1
4.92461883713348 1
4.97234877206926 1
4.7444895495375 1
5.20333208742685 1
4.94657775327117 1
5.0844878046941 1
4.76953583322658 1
5.22705686019545 1
4.91443467145354 1
5.30086005038336 1
5.08932098961568 1
4.75361337761277 1
4.59096379167277 1
5.24700320093821 1
5.23286571614935 1
5.38926795086334 1
4.80539191418635 1
5.05724476849286 1
5.19447321294035 1
5.108461574853 1
5.00475737172211 1
5.10561801610524 1
4.981205195059 1
5.29874404171225 1
5.03332400553357 1
4.72767772966315 1
5.14504137876739 1
4.88334740165666 1
4.6517083301366 1
5.10517359028941 1
5.19858320455255 1
4.91217601062837 1
4.94993122413109 1
5.07396889136199 1
4.89789812398126 1
4.97896447579408 1
5.14307753483476 1
4.97209937955892 1
5.16593215729978 1
4.90905526773577 1
5.15437656420294 1
5.05637837454738 1
5.00832118973058 1
4.78816076414997 1
4.98534788792728 1
4.77470292530392 1
5.22429485052319 1
4.91593246448072 1
4.97057607728936 1
5.06970758693662 1
4.83532252986518 1
4.86877448679814 1
4.63002800445621 0
4.86712146866229 1
5.047546290832 1
4.77149253503606 1
5.02771077125862 1
5.17373257345891 1
5.15574296957645 1
4.93103643224162 1
4.68013038991388 1
5.27892845446519 1
4.98685550981732 1
4.84691422913565 1
5.04120995329335 1
5.04383738509585 1
4.9655283261061 1
5.00815980948597 1
5.06907714601791 1
5.27678074694936 1
5.15145396606666 1
4.91736418318127 1
4.71763400145615 1
4.83425990137699 1
5.13728940352029 1
4.8764218846148 1
5.18952882525297 1
4.85671343246175 1
4.64977277308386 0
5.17404613646806 1
4.74982824263866 1
4.99785536561888 1
5.32482456400587 0
4.81688505311727 1
5.18789248928943 1
5.24564467555115 1
5.07106465302832 1
4.86984355842221 1
5.25183533385943 1
5.15678554027259 1
4.96786822762743 1
4.92360496315178 1
5.08742948594803 1
5.01580993787349 1
4.82652953955304 1
4.93297843027656 1
5.07982548046482 1
5.10130092594691 1
4.87769819312587 1
5.04654979084864 1
5.23241515293083 1
5.11314193598652 1
4.93263352374752 1
5.13493309579347 1
4.98035016936774 1
4.98811261454349 1
4.83364250718255 1
4.9970407542719 1
4.94330103453035 1
5.14020152976843 1
5.10040558139023 1
4.80709974300122 1
5.16305835436363 1
4.90538121732351 1
4.94232017879772 1
4.85467523061811 1
5.04023493251807 1
4.88158966402078 1
5.16881911617945 1
4.80777412330148 1
5.06562780277964 1
4.91170655677659 1
5.31645803865963 1
5.02002815578421 1
4.89223356011427 1
4.93757140098627 1
4.94457361229969 1
4.98256457490746 1
4.81913503997266 1
4.80783776130852 1
4.96575972571314 1
4.97083739026714 1
4.60154844307935 0
5.28285751712104 1
4.93992872901838 1
5.2054068949484 1
5.14552956601449 1
4.89902580768785 1
4.74146442347875 1
4.8920999240249 1
5.0915251745799 1
5.12924737560411 1
5.07513214046964 1
5.07554565962819 1
5.11084974469293 1
4.89561735687208 1
5.00692177175032 1
5.05857284184359 1
4.97044390917779 1
4.97125473910788 1
5.29336373128545 1
4.92048340601343 1
5.3077936729357 1
4.91458648058101 1
4.91536685565441 1
5.13303377389891 1
5.03420863579669 1
5.15944559359117 1
4.9065845016911 1
4.93713477418499 1
5.19166863184425 1
5.06727342752792 1
4.92204854589654 1
4.89625046099015 1
5.36338823772165 1
4.82802196534275 1
4.82761868738078 1
4.97538956827517 1
5.07051418324215 1
4.63014809977878 0
5.00390070774713 1
5.13872489532968 1
5.19164135120171 1
4.83922360137901 1
5.12939821392979 1
4.92343775972692 1
4.86049925742626 1
4.97330259933134 1
4.87630967762995 1
5.16609104152028 1
4.92385668933819 1
5.23417404079659 1
5.18001448253431 1
4.98103204422879 1
5.1317861836293 1
4.9712165624245 1
4.73953123723819 1
4.71750247778228 1
4.84399971503906 1
5.01301817901218 1
4.82548664075992 1
4.94525024117467 1
5.15672611513538 1
5.17130990121754 1
5.01222247569371 1
5.19574893283658 1
4.76864005651929 1
5.12179667063867 1
4.892246958954 1
5.04154183049656 1
5.02848643704109 1
4.89230774490091 1
4.96701287546951 1
4.86709036031419 1
5.21140852489586 1
5.07200864739186 1
4.88819521267095 1
4.86994767405595 1
5.19651495771909 1
5.05978133120247 1
4.84832322528563 1
4.96085382212129 1
5.04677518599301 1
5.18322183882137 1
5.33240425578766 1
5.14280590923631 1
4.71853893390675 0
4.96984078626603 1
4.87258622823871 1
5.13303706545608 1
4.81417385282494 1
5.16605837608009 1
5.27814485823624 1
4.90594063466392 1
4.84802915448116 1
4.96952103439535 1
5.01508387174149 1
4.69103634044889 0
5.03915125578822 1
4.88344451409082 1
4.81222919311093 1
5.12008075114491 1
4.91272008047122 1
5.35597663510884 0
5.23274567688003 1
5.08560521017649 1
5.18221725098365 1
5.0276140420996 1
4.78790279664025 1
4.92158938331348 1
4.98199764068644 1
5.22643547945337 1
5.05482222434427 1
5.03113080998917 1
4.81789342687298 1
4.84619454967023 1
4.80438977571214 1
5.33214269527081 1
5.19783205613237 1
5.11307408593872 1
4.95987633536609 1
4.88808491491436 1
4.97077205844954 1
5.07393161894723 1
5.07483429321103 1
5.28526614252566 1
5.01498619113902 1
5.00710611966382 1
4.72995156231501 1
4.88792152460538 1
4.95594046171357 1
4.97313270571116 1
4.77712036649975 1
4.75582482729041 1
4.65046621040369 1
4.84807523063603 1
4.85742044137444 1
4.89985136198123 1
5.0568511896249 1
5.22333104202742 1
5.24661764930017 1
4.96827853939788 1
5.00674752008323 1
5.02074820339299 1
5.28941558245777 1
4.90382196657361 1
4.97693964061487 1
5.0176323506111 1
4.80627510018896 1
5.2623260808208 1
5.11012789368341 1
4.87462058222164 1
4.79155941991291 1
4.89489626048611 1
5.04158833904241 1
4.76881930005453 1
5.03020211496676 1
4.96894449433442 1
5.13310867486324 1
4.96943599119111 1
5.05517770297967 1
5.02295449405745 1
4.85978160199827 1
5.0935781336754 1
4.86077651110231 1
4.99208601534242 1
4.96199877288852 1
4.79038099816811 1
5.25084342843474 1
4.7594809771985 1
5.00937062930455 1
5.18934283994456 1
5.07213041625095 1
4.91920175731433 1
4.74673310110625 1
4.92155029351848 1
5.19619979926565 1
5.26429982124906 0
4.99699034911631 1
5.02556538105775 1
5.02902482083848 1
4.9452840254328 1
5.04716718773392 1
4.84209266146019 1
5.10126552137701 1
5.20550570386326 1
5.02489213021287 1
4.8329403586544 1
5.04695436294029 1
4.96617858177485 1
4.90146685112752 1
5.02843125546646 1
5.16606507818722 1
5.33414810611485 0
4.99779555830684 1
4.78240850168933 1
5.19935182180529 1
4.65901892025524 0
5.31257905069349 1
4.96100411628744 1
5.12277232405771 1
5.05831792634699 1
5.16833127471557 1
5.04100395981443 1
4.83279563967454 1
5.23117299077513 1
4.97711506755545 1
5.11687366383837 1
5.09817114608684 1
5.18141624685947 1
4.89285815925582 1
5.03567310390521 1
5.12756666667769 1
5.36461238285994 0
4.93980321752656 1
4.80954420832547 1
5.42951405921335 0
5.37499362623015 1
4.95911659620323 1
4.98110993232748 1
4.76201285228273 1
4.99287348817818 1
4.70364265782977 1
4.78516283906614 1
4.73242525523931 1
5.01908552476164 1
4.94315677673013 1
4.67388823774771 1
5.17123635673864 1
4.85019824975727 1
4.98262167343464 1
4.95177431779822 1
4.98436048416783 1
5.16301733687954 1
4.88718531046197 1
5.30860338307077 0
4.89394254589926 1
4.8743553074491 1
4.90561489300927 1
4.99214595319877 1
4.81411498748088 1
4.98808251684743 1
4.94063269145934 1
4.93348518877849 1
5.1134934671962 1
5.06522692716961 1
5.06586971922225 1
4.88190127973656 1
5.11796730526408 1
4.92651472154729 1
5.06208519468778 1
5.02965971510755 1
5.07111923020544 1
5.03648859994235 1
5.19318860823743 1
4.88029293654216 1
5.16137844681599 1
5.25564180651327 1
5.01218534436281 1
5.16997285369791 1
5.15056534495288 1
5.29832867752596 1
5.0336009612478 1
4.9222992961469 1
4.94585232485476 1
5.09772031275763 1
5.15055583058439 1
4.91508304479868 1
4.99455259302061 1
4.82286362015201 1
4.72898704147879 1
4.8920272862501 1
4.96862218487333 1
4.88248631811783 1
4.90809606382127 1
5.02854767175511 1
5.08296397269917 1
5.14349777219565 1
4.82275011552889 1
4.77083783476305 1
4.95011998987551 1
4.80238350001198 1
4.98706949224108 1
4.99231686745492 1
5.01127021231295 1
4.97953294061796 1
4.94847493474291 1
4.97049521489175 1
5.02473258196835 1
5.00835919942303 1
5.10512806283046 1
5.07974508156413 1
4.92651147765265 1
4.9026050507316 1
4.82930364483074 1
4.88246340096474 1
5.00181387503238 1
5.04888689098154 1
4.95899261842139 1
4.9845484539428 1
5.01125147359548 1
5.33290163564789 1
4.77516514022674 1
5.17200312468789 1
4.67404412982729 0
5.17061609006892 1
4.95536460715664 1
5.00279689130134 1
4.9112322479341 1
4.8841483392577 1
4.90295860979462 1
4.98388329288431 1
5.07161099318965 1
4.76276145376593 1
4.77003334517708 1
5.07926711567999 1
4.72104368463305 1
4.87880174628813 1
4.95989224058505 1
4.75907859952687 1
5.13001300906392 1
4.87851968223919 1
5.06406571056898 1
4.82295512815789 1
4.80630537673883 1
4.54886574895087 0
4.99406934163173 1
4.76378842490621 1
5.23994289713903 1
4.90468211578969 1
5.07373826082993 1
4.7958217944837 1
4.8492638351116 1
5.14018327319193 1
4.81132771230603 1
4.88198637606097 1
4.86694291661132 1
4.84852173930201 1
5.29674910862605 1
4.8536378253355 1
5.29505011578021 1
4.51464692091899 0
4.98701896982634 1
4.83413995006803 1
4.820566938112 1
4.72004832333938 1
4.96213015272747 1
4.77731156409036 1
4.9996885535434 1
5.10095719430961 1
5.16968914413478 1
4.9481807416933 1
5.10716462266097 1
4.93331250752054 1
4.79748072565553 1
4.98018301889681 1
4.98737863896344 1
4.77996394340475 1
5.00027926622898 1
5.01842876827765 1
5.25888489875219 1
5.1613058201245 1
4.74089741135212 1
5.19624128257328 1
4.82838777926197 1
4.8791047725155 1
5.23702102749467 1
4.81627555409166 1
4.95027244226035 1
5.04990800645784 1
4.95805886090486 1
4.96358398173548 1
4.61787482242938 0
5.05069498133973 1
5.53047231411902 0
4.70324967473029 1
5.2373265745604 1
4.96203506066483 1
4.70706404421063 1
5.02159502050144 1
5.00015227113725 1
4.93404298090272 1
5.32110660078787 0
4.86293023366613 1
5.03702331036861 1
5.01064810332563 1
4.83950482994776 1
4.87962490548736 1
4.83654779736793 1
4.84543549205722 1
4.79048024105714 1
5.19169788071773 1
5.16086923497049 1
5.09273137697011 1
4.98249898700416 1
5.23502595714824 1
5.05231441190295 1
5.41882421554861 0
5.13904541863019 1
5.09554298605284 1
5.01527783736217 1
5.10861497279157 1
4.93944728556429 1
5.26838614491276 1
5.01376420376126 1
5.01034077917324 1
4.9043564618411 1
4.80025192798983 1
5.02140288361045 1
5.01214925316439 1
5.11832837821982 1
5.09095041079557 1
4.98806933272056 1
4.89639924720487 1
5.19422259321103 1
5.11054124442775 1
5.05449543505681 1
4.89946572878458 1
5.13309455937601 1
4.96952352163334 1
4.91940258573308 1
5.02946193318131 1
5.03547884349886 1
4.98533939246111 1
4.94397728622932 1
4.96625884920165 1
5.03392441087864 1
4.98518615581719 1
4.81490229376674 1
5.32274813947247 1
5.2023468469495 1
4.99229916759585 1
4.76650398795006 1
4.8059125495116 1
4.96389926365703 1
5.01748695018038 1
4.65846997979548 1
5.04587113345179 1
4.37285280456206 0
5.18556994147108 1
5.15657228865427 1
5.43276517594785 0
5.00515438014233 1
4.91914290230959 1
4.92400655348786 1
4.81707675237687 1
4.88564150383782 1
5.32651858017608 1
5.05073447751081 1
4.81809433435688 1
5.05358235166168 1
4.75103094645788 1
4.67068923767077 1
4.69859042412913 1
5.10351006029959 1
5.10404681906941 1
5.11015949835979 1
4.93003533310519 1
5.46527537897972 0
4.82678952270965 1
4.82249172385733 1
5.03519666324272 1
5.04114865915937 1
4.92651047690545 1
4.81775432210509 1
4.98397355887046 1
4.87535248243132 1
4.84456825512612 1
5.14154127249093 1
4.92678568178508 1
4.94770969541045 1
5.00282039298061 1
5.09279618085509 1
4.93088175510643 1
4.71007224031039 1
4.99765144554424 1
4.92634560986146 1
4.82858937577076 1
5.08711701032521 1
4.90566690335252 1
5.15213305476426 1
4.93697201200519 1
5.01986558895896 1
5.19269938584163 1
5.04346282867266 1
4.97458626277664 1
4.93613581763467 1
5.14048493884153 1
4.92293521042066 1
5.00762557188319 1
4.98787027505002 1
4.98626911085691 1
5.14938828154231 1
5.22543866484756 1
5.0487637353096 1
5.02786578697989 1
5.18829273908414 1
5.02216925532875 1
5.25430777263322 1
4.64491050871383 0
5.09324940314246 1
5.36960053765799 0
5.22179756079695 1
5.0176246165325 1
4.84368960088733 1
5.1215294991042 1
5.31577725637027 1
5.13704649835193 1
5.04861295585072 1
4.86529731512268 1
4.81171921395898 1
5.31113493428951 1
4.9027882189319 1
4.99010079215983 1
5.38508647935319 1
4.92302201481987 1
5.27206837993904 1
5.03580361957591 1
4.85699804736829 1
4.91832033113032 1
4.75239480101097 0
5.0001993880297 1
4.77109021042198 1
4.65966833241888 0
5.0438988257232 1
4.6909406828375 1
5.01150136349586 1
5.30711740995938 0
4.92572135863687 1
5.09586198370882 1
5.00022555191066 1
4.9559898937011 1
4.98122250231167 1
5.06300656960934 1
4.9098810346031 1
4.99890612720966 1
5.25251853869183 1
5.21012953106134 1
4.89441104223525 1
5.00136056468868 1
4.88847523638766 1
4.85118322709402 1
5.17233480669544 1
4.9256096418962 1
4.93402411477593 1
5.14509502741861 1
5.0586432560539 1
4.75868153003923 1
5.06278017694933 1
5.16940417140934 1
4.50176995528658 1
4.92021990883555 1
5.04861587955994 1
5.04906047226059 1
5.06669420303833 1
5.01812101746055 1
4.6084573531837 1
4.98442831896937 1
4.90089072665129 1
5.2422890058902 1
5.32698188726652 0
4.93115132752694 1
4.98435211284127 1
5.18584298756479 1
5.01379038491568 1
4.84324795387286 1
4.99054040710488 1
5.32951192805015 1
4.94813425561499 1
5.00837517794264 1
4.6887470308839 1
4.92353994491991 1
4.83667588617491 1
5.03693282067905 1
5.09966395165265 1
4.92577251115018 1
5.08289953460665 1
4.50672318697964 0
4.91134155116573 1
5.02699635870912 1
5.15088908650691 1
5.23070510042026 1
5.04488895704839 1
5.11770973525476 1
4.90679637819438 1
4.87779812523355 1
5.15981380815038 1
5.03296551358677 1
5.20011760167335 1
4.96657363949716 1
5.14549256838411 1
5.20099115606826 1
4.72525361862902 1
4.83016225918302 1
5.19199487104824 1
5.14336122795194 1
4.9252482023923 1
5.13908084367188 1
4.92143042453412 1
5.23212125458836 1
5.15336219627474 1
5.19223786982683 1
5.00770633002541 1
4.65190378233189 1
4.86573058356828 1
4.96999604505524 1
5.03370532799366 1
5.04137142556045 1
4.88768972855538 1
5.55430297877855 0
4.9620836499683 1
4.8954934553367 1
4.94550842971979 1
5.10316741731684 1
5.25154622412063 1
5.58347113041673 0
4.90125216127689 1
5.28545106594119 1
5.10791519202998 1
5.05096533260784 1
5.08380207405997 1
4.74931259961825 1
4.65178201152445 1
4.96861192943388 1
4.69493411285371 1
5.29194722608518 1
4.84164602218785 1
4.73445148547259 1
4.79870103871985 1
4.92453020948602 1
5.07406384169653 1
4.94956151565577 1
5.09937862841557 1
4.94773102378522 1
4.81280059110471 1
5.06630417667698 1
4.93188138049405 1
5.18426504748797 1
5.06709784750924 1
5.02107145410189 1
4.86576912485579 1
4.7179585741246 1
4.98768150090924 1
4.82570501757056 1
4.89033887536834 1
4.94247793037964 1
4.920466913716 1
5.27862929249999 0
5.06955277582623 1
5.14517266969223 1
4.71240765731041 1
4.91484614218514 1
5.13341526518703 1
4.90883437411109 1
4.9321957461998 1
5.1317970075121 1
5.13674480590403 1
5.02944844957339 1
5.12812503429855 1
5.12899842400461 1
4.82562342228732 1
4.87706284128844 1
5.11313774064243 1
5.00412152911579 1
4.59649732698054 0
4.89692142447998 1
5.254584040645 1
4.92432835700404 1
4.94444905541111 1
5.12328186010441 1
5.05516963863613 1
5.16218217068915 1
5.1629755535451 1
5.134104619218 1
5.02545496037215 1
4.75425817054164 1
4.85430129546642 1
5.14779372063722 1
5.25927253956826 0
5.08407581931322 1
4.87052710581885 1
4.7739901549596 1
4.9313647367954 1
5.42009412540803 1
4.7486250845463 1
5.32446112972146 1
5.4146980570704 0
5.07070591128463 1
4.88942638902658 1
4.90978054367178 1
4.9933546642364 1
5.09242883025928 1
4.97977284217134 1
4.96541891361734 1
4.85856602345845 1
4.90939502295148 1
5.30821124253511 1
4.83535321571954 1
4.88074688599234 1
4.85264998111395 1
4.68253450071607 1
4.77934889659724 1
4.85045347080808 1
5.19425303463495 1
5.03250815909875 1
5.00116696741248 1
4.82832533193259 1
5.1609882862483 1
4.63535607456957 1
4.92835307624714 1
4.67701522703777 1
4.86013281234254 1
4.89901071086989 1
4.84210484701804 1
4.74257278033726 1
5.03152117029001 1
4.9194126937403 1
5.05081375969873 1
5.0767694555161 1
4.72676360646931 1
5.03184445476792 1
5.01318623258316 1
4.98558248360144 1
5.07087629610018 1
4.94800367582871 1
5.07875971375109 1
5.10414633134194 1
4.91160136972438 1
5.11283269600797 1
5.04394898460161 1
4.9313111422217 1
4.87436336098311 1
5.16107767762769 1
4.69333889135249 1
5.08897115229718 1
5.27101159928736 1
4.99562979849214 1
5.05793418998751 1
5.01307468903893 1
5.15555542843432 1
4.99621889803106 1
5.10889443690074 1
5.26474195381745 1
4.83112829041693 1
5.04530759729022 1
4.82070880204691 1
4.98635211985474 1
4.87187148080838 1
5.27195144359652 1
5.10153137036413 1
4.94258245809712 1
4.99164671206087 1
5.05589717412756 1
4.72522635506399 1
4.78297514874678 1
4.71334176047555 1
4.80628221541339 1
4.9093077085825 1
4.9456798787995 1
4.86541750000954 1
5.07221035052377 1
5.19687964831814 1
4.96220255120203 1
5.18060534927106 1
5.08578096266951 1
5.44055881389399 0
4.90035716527999 1
4.95946397415632 1
4.72792481081427 1
4.93067241900648 1
4.75023323352462 1
5.0667413976254 1
4.9810719442606 1
4.6946822531226 1
5.06178084949083 1
5.11494227613369 1
4.96344413171309 1
5.00114314005704 1
5.34275851925676 1
4.76160310258757 1
4.57039000038934 0
4.96750134117599 1
5.50320488333065 0
5.18787524032221 1
4.83328261135777 1
4.95786422176709 1
4.80587462940851 1
4.93203249856224 1
5.15879954034387 1
5.13123340725333 1
4.96336583999921 1
4.80096479034358 1
5.15816093841404 1
4.93738631815924 1
5.02087427064229 1
5.01283409266198 1
5.07189546987874 1
5.07139991381105 1
4.54067108042579 1
5.06628405297947 1
4.93065447189875 1
5.11175886298335 1
5.05903636179849 1
5.14143507396663 1
5.19774637337666 1
4.80501555145014 1
5.3937924918813 1
4.51445873814227 0
4.95131240934062 1
4.84700629334089 1
4.97504971258116 1
5.09657856222524 1
4.96014574683967 1
4.75426171129284 1
4.89444718839213 1
5.18038015878964 1
4.77487233961236 1
5.04932697922877 1
5.00701984359607 1
4.93100483802756 1
5.18861363532859 1
5.11133406430287 1
4.79956218828912 1
5.15050029004381 1
4.80106413361501 1
5.00267877029105 1
5.22415242790912 1
4.76427346043324 1
4.98084784261115 1
5.10639355437928 1
4.8255554433445 1
4.98282943357612 1
5.34139265873832 1
5.01098442694431 1
5.11367127183708 1
5.14791282411569 1
4.7573773364139 1
5.06653459269726 1
5.32913667652979 0
5.26330983531178 1
4.67934046464022 0
4.82721447727278 1
4.84859904607705 1
4.91465812640281 1
5.10967639440342 1
5.17695941414203 1
4.69313756287969 1
4.8134466596274 1
5.10790934841739 1
5.32729094669604 1
5.21637294397636 1
4.88764776009853 1
4.77065307440188 1
4.57241980821711 0
5.15699864623932 1
5.16162429840237 1
5.18413467131874 1
4.78957818270665 1
5.17717856208628 1
4.60265495994117 0
4.61614025802541 1
4.83805045419783 1
4.99542122925735 1
5.18589392291644 1
4.89256099828945 1
4.88455076207638 1
5.5331196728951 0
5.17265314859367 1
5.22460479868681 1
4.9134506827985 1
4.59788409979889 1
5.31898910443819 1
5.15060341834649 1
5.12169947014446 1
4.8393117614967 1
4.97092208548625 1
5.032357332887 1
5.2008451328334 1
5.26381833859721 1
5.10892107616047 1
4.83616121111177 1
4.96054774939151 1
4.92840080017503 1
5.03825970817138 1
5.1515704177999 1
4.99663631897466 1
5.185260167218 1
5.2267660736281 1
5.0880535661901 1
4.76823574802777 1
5.13722800445226 1
5.2764534654941 1
5.31380496559239 0
5.07953576896729 1
5.30826181867825 1
4.92455310159516 1
5.19482152041813 1
5.19301752871548 1
4.77935120449673 1
4.78240942504382 1
5.03618968736059 1
4.96323186514933 1
4.98317837336692 1
5.12220294621108 1
5.09339928460543 1
5.28635672827496 1
5.11256747023728 1
5.04138260688006 1
4.83665676042723 1
5.32324156042024 0
5.00884668878533 1
4.90536178322927 1
5.17598821638663 1
4.92306376204481 1
5.35641311124678 0
5.19147664813066 1
5.18930497467518 1
5.12056726940869 1
4.97009319966735 1
5.09405987247056 1
4.65371119035517 1
4.80890324213633 1
4.77702230915428 1
5.03049092534767 1
4.85335364024934 1
5.11062277591802 1
4.92839453797469 1
5.16783413873381 1
4.93950418235877 1
5.03887411466939 1
4.64341415503481 1
4.93728635257452 1
4.86678984338067 1
5.04872654904941 1
4.96401132158524 1
4.85234541564197 1
4.99087244784189 1
4.91773810201819 1
5.04316296117629 1
4.69211119574923 1
5.04082754516942 1
5.05579745296758 1
4.82387350432376 1
5.01444810279356 1
4.99037985851859 1
5.07842474266594 1
4.97332666698012 1
5.21437814071013 1
4.71635656363588 1
5.01855789427409 1
5.04019191801505 1
4.99868258824956 1
4.83945975104617 1
5.03079835922112 1
5.09160598974892 1
5.02026694643038 1
4.84462701636077 1
5.11103430178017 1
5.08238530379809 1
4.88499699682692 1
5.3356066482572 1
5.11325857558222 1
5.06978594734302 1
4.88045598861573 1
4.86202782093442 1
5.15845176955646 1
4.79185056595153 1
5.14821175032313 1
5.32567746317849 0
4.8752694205411 1
4.98804865049989 1
4.93601719156999 1
4.97175466772422 1
4.89836292273819 1
4.91324917329682 1
4.99683617298725 1
5.24809371869597 1
5.28568171979619 1
4.94243793657174 1
5.09903744108478 1
4.71810288380089 1
5.11835097620325 1
4.70250707148925 0
4.84903496988623 1
5.00211531604026 1
5.05109709711408 1
4.96390225394665 1
5.08378180242701 1
5.08326969694684 1
4.84047978150344 1
5.08670637505652 1
5.35020725708361 1
4.85157390820256 1
5.0591687240657 1
5.04304495477849 1
5.239970886732 1
4.97530538591188 1
5.03446063671764 1
4.69715192895079 1
5.04045056280655 1
5.05477482696466 1
4.75315543766339 1
5.11259044307238 1
4.94493903336518 1
5.19541615296121 1
4.93798802616278 1
5.06718057936185 1
5.08933978755957 1
5.29268516344484 1
4.86027089091634 1
5.09081457012311 1
4.94357834259565 1
4.97327676774697 1
5.46747233701524 0
4.99139758094549 1
4.78073039203145 1
4.98024395859172 1
4.87616730105723 1
5.24434912265687 1
5.04231881123276 1
4.93521281608588 1
5.22637467475388 1
5.096779445335 1
4.73829495581189 1
4.83511338079683 1
4.96544238201545 1
5.01785853691187 1
5.18534606783312 1
4.89793374828311 1
5.03376560755197 1
5.09060304304686 1
4.89618284312822 1
4.93468437088487 1
5.29348551531588 1
5.18539122250308 1
4.96277100123645 1
5.17476156132777 1
4.85711762475733 1
4.76986199668929 1
5.1274232797298 1
4.98436510184003 1
5.06122988854518 1
5.16583554024347 1
5.17353117155112 1
4.94519698100566 1
5.11659184290225 1
5.04162991070741 1
4.771691113545 1
4.85962862293982 1
4.90644891394359 1
5.27319208616185 1
4.9790744711824 1
4.95409991587334 1
4.70894815167987 1
4.96823949224094 1
5.2775507419155 1
5.02131131830205 1
4.80760651440376 1
5.08498549169083 1
4.99263332062981 1
5.17526979817854 1
4.84032212540047 1
5.03231553696699 1
5.00916624123708 1
5.03779816148364 1
4.87545560612027 1
4.90541074421501 1
5.37129600569118 1
5.13392243400006 1
5.09124984701713 1
4.96949383492804 1
4.88815126190979 1
5.2992921443722 1
4.9964853844932 1
4.8998867189884 1
4.92771267320092 1
4.84459248631107 1
5.15436154516107 1
4.89226982565572 1
5.19409330162978 1
5.04696334716601 1
4.88777795513738 1
4.9760152674306 1
5.2815185138863 1
5.2609160006111 1
5.0607212634283 1
4.76943754056201 1
4.82691133869708 1
5.13386391040939 1
4.92176451854252 1
5.19559405619975 1
4.93045026967301 1
5.32506064141277 1
5.0314055865376 1
4.90516936815696 1
4.70854427747317 1
5.08725799131983 1
4.95146933013596 1
4.93598632549597 1
5.20441758888081 1
5.37175960283429 0
4.43862205038385 0
4.80837029927865 1
4.7005898799101 1
4.98650172441362 1
4.63359794630547 1
4.75227020720585 1
5.30276064082143 1
4.9277181909564 1
5.18790076306853 1
5.03625309938897 1
5.09201965051939 1
4.98977780571384 1
5.36765997443189 0
5.13488232122776 1
4.96490993788704 1
4.89095910543778 1
4.8931433993171 1
5.02720171226795 1
5.14373137237696 1
5.09028992721887 1
4.92956941595492 1
5.1743835917998 1
4.91906300002208 1
4.93328847532692 1
4.9730008584267 1
5.23795302623697 1
5.0393125552467 1
4.83323644963691 1
5.07372684533918 1
4.97572872882239 1
5.09148924071991 1
5.29534599572226 1
4.77999936245624 1
4.97481163792034 1
5.07914158907556 1
5.17918050808779 1
5.24941169196378 1
4.86425293402999 1
5.05365350635607 1
5.04570038383147 1
5.09408730519505 1
5.2193775836702 1
4.80705625819748 1
5.08056773742481 1
4.74815723321755 1
5.27667424586034 1
5.12896817900307 1
4.99830359715446 1
5.03870017220219 1
5.15082555123296 1
4.67132804431437 0
5.18497922921593 1
4.91435515514761 1
5.13862710837652 1
4.73539435670762 1
5.07691989417961 1
4.89899218660402 1
5.14397126083758 1
5.05079643025646 1
4.94982403395667 1
5.0783860292457 1
5.05632227397139 1
5.23132767849905 1
5.11603285297527 1
4.88769031655988 1
5.02134912512702 1
5.08921913688018 1
5.22585649493231 1
4.85324856164122 1
5.12055594407162 1
5.11800354764709 1
5.43373556373714 1
4.82045609123999 1
5.05170662687409 1
4.989415618926 1
5.09956215821813 1
4.77077681507496 1
5.35506622541634 1
4.99116222755354 1
4.72914846635633 1
5.01351983637064 1
4.90599804875295 1
4.9690393575232 1
5.13632379954865 1
5.18321019493653 1
4.91345834238359 1
4.99700874929391 1
4.90029680345345 1
5.3796577085041 0
4.87651761411525 1
5.06932114422939 1
4.81873050225607 1
4.82480015073321 1
5.28962285712417 1
4.85839310575038 1
4.85568350363956 1
5.18351752118348 1
5.20198349287908 1
5.15074705369711 1
5.0424711475403 1
4.94217110928933 1
5.12204775513548 1
5.13325596483535 1
5.01107717721939 1
5.04318678023703 1
5.09434161254564 1
4.59271503482367 0
5.08416668955963 1
4.6767890599233 1
5.03399179951932 1
5.02919803276971 1
4.97887572206537 1
5.19232485246225 1
4.60273381152123 1
4.98944249495801 1
4.97245927474376 1
5.01199188517149 1
4.9718040792847 1
5.10292130481926 1
5.17890505969888 1
5.1721159184087 1
5.06275953740566 1
4.82601342971028 1
4.85920051672326 1
4.78067930411469 1
5.09008727314184 1
4.82065835078214 1
4.97664336223004 1
5.01429474187888 1
5.03528259666007 1
4.95837723783222 1
4.98185180479815 1
4.88620136827233 1
4.96117566023031 1
4.79849762252644 1
5.11292387062171 1
4.72228084574891 1
4.79437323394936 1
4.83787076384601 1
5.12139923869588 1
4.79224726802803 1
5.07342146270691 1
5.2674622409959 1
5.03617526160303 1
5.06715878604675 1
4.96976755751664 1
4.87061107027101 1
5.29568336023191 1
5.01858370236159 1
4.98570901636025 1
4.71037167921622 0
4.84882349831127 1
5.18784016725857 1
5.08011331743146 1
4.93451156963327 1
5.00692728575954 1
5.31039340474784 1
4.95327356912342 1
5.17567370530724 1
4.9132644261299 1
4.99725268015606 1
4.75592633691165 1
5.10890089028893 1
5.19572471300067 1
5.02413999509038 1
5.01620506241106 1
4.99775341470885 1
5.25416507744155 1
4.98579701875943 1
4.99576434806137 1
4.99846499621125 1
5.00586555939908 1
5.07965855138764 1
5.04508755927524 1
5.25366125345297 1
4.74246667894918 1
4.85512486994092 1
4.70465515927716 1
5.09528115429347 1
4.91901401870739 1
5.08925884131504 1
4.70961843683467 1
4.99424645548887 1
4.9443656864525 1
5.12117940889941 1
4.71126850894335 1
4.71561676436543 1
4.78246912663878 1
5.03052788091702 1
5.21576371581904 1
5.23638754700892 1
4.77105453720377 1
5.32153658193885 1
5.10348142409138 1
4.94147494494922 1
4.89649676540117 1
4.91935296828173 1
5.01494827038909 1
5.02201904516614 1
5.09494311645685 1
4.9226816236681 1
4.8853375163429 1
5.14880133114066 1
4.77115476760258 1
5.11656372980357 1
5.07960773639557 1
5.17888718974159 1
5.16725618474476 1
4.99883462607685 1
5.01868263044191 1
5.2379839244289 1
4.89001135455098 1
4.85221960300225 1
4.97498692530095 1
4.92711095610399 1
5.21968797787429 1
4.77993400272811 1
4.9266369252981 1
5.09933843919484 1
4.71338670433246 1
5.13395550266692 1
4.93865910512057 1
5.33819380417093 1
4.72648867966926 1
4.92734559301496 1
4.70307815611653 1
4.91265902193717 1
4.88010829458821 1
4.93201957656233 1
5.30509453237113 1
4.98995156106227 1
5.06266332783819 1
5.09872778585004 1
4.80632146026794 1
5.01979896943302 1
4.92647427110767 1
4.79149395334267 1
5.18717909896599 1
4.90501927107663 1
4.89826743751637 1
5.01337426296901 1
5.24039007128542 1
5.15379375109689 1
5.00547259450227 1
4.75694499574064 1
5.12675655847736 1
4.91521722778511 1
4.90953560440301 1
4.85546447133873 1
4.94053876858625 1
5.03967308316885 1
4.91427580873657 1
5.00755640296642 1
4.95887306847503 1
5.03435935366678 1
4.78953468770898 1
5.05497713768239 1
4.96556052877494 1
5.3265882805155 0
5.03121714459532 1
5.03895539153492 1
5.18449774711686 1
4.72676881370396 1
5.08017594015637 1
5.01941984053191 1
5.09042129202546 1
5.50673715147704 1
5.21193528356947 1
5.27167440816355 0
4.76625020145589 1
4.97655770111811 1
4.68468598092018 1
5.10382383086854 1
4.71443470891343 1
5.03291534158297 1
5.41145592777881 0
5.07351061288366 1
5.00743702557021 1
4.8806109669791 1
5.17205437959021 1
4.91730428249246 1
4.91628868645867 1
4.86468031846797 1
5.02097369609516 1
5.04404915017527 1
4.5823336012746 0
5.01296792901677 1
5.17533275519729 1
5.09592349945931 1
4.92712892921534 1
4.98227990806875 1
5.17016889113267 1
4.90938568968122 1
5.05517818470827 1
5.0875348862559 1
5.16397259990536 1
4.75192041410044 1
4.86585969315956 1
4.87274967718435 1
5.17953945400415 1
5.09036854584916 1
5.07075682127147 1
5.18319930497182 1
4.75823894506897 1
4.81570340474855 1
4.99804264465053 1
4.88845537681986 1
4.70638150182427 1
5.18967103090879 1
5.23853458535146 1
5.02454979108621 1
5.36791197603802 0
5.00075151112187 1
5.02619418582828 1
5.26410348198268 1
4.97287339894494 1
4.4335387886423 0
4.86068131103496 1
5.06017537905205 1
5.01125585513548 1
5.02033835616564 1
5.02367687094333 1
4.84230193049824 1
4.92979157612913 1
4.9155389170515 1
5.15201224873552 1
5.44048645180058 0
5.15251532317773 1
4.73848737026532 1
5.05888875305596 1
5.07612817583709 1
5.02133295304564 1
4.72298419137082 1
4.73304886330131 1
4.94308678251859 1
5.22839358076207 1
5.27684264687109 1
4.82148025076369 1
5.00544749802856 1
5.06889202438757 1
4.94313675916448 1
4.87964331703509 1
5.14042479208413 1
4.91987752022532 1
4.87766089668278 1
4.97593598241943 1
4.89162094143828 1
4.9985555814924 1
4.95464813617892 1
5.01657441502076 1
5.14071242627764 1
4.79525502478133 1
4.78643731711799 1
4.88906259421369 1
5.41651993358791 1
5.07789078234579 1
4.73181895246362 1
5.30551536057104 1
4.78221257102941 1
5.22903247100925 1
5.16454973020823 1
5.18322350154272 1
4.98668259944161 1
5.08040353458168 1
4.83410367776349 1
4.73516189352571 1
4.91153509328626 1
4.83543285818005 1
5.10215206288105 1
4.97277819043477 1
5.03957456166287 1
4.94852816215495 1
4.9492198846052 1
4.98556738716753 1
4.82631848502889 1
5.21667870776788 1
5.05672539499456 1
5.18425423367205 1
4.95561688091121 1
4.87126117495622 1
5.18847817069153 1
5.0934616636275 1
4.92836771877842 1
4.84221446533389 1
5.34473903609516 0
5.04185073730567 1
5.22455427211528 1
5.22982726162703 1
5.19944202536644 1
4.95068950836839 1
5.14494257145166 1
4.95032739657401 1
5.10734254963834 1
5.01747722272899 1
5.24285103098574 1
4.92644452803637 1
5.13117192291333 1
4.70130101088199 0
5.05315396575379 1
5.05523665769665 1
4.87803773687442 1
5.03811364804255 1
5.15483159252533 1
5.09603620674061 1
4.99568709518634 1
5.01753537738792 1
5.1538965118227 1
5.15116870381184 1
4.94731507050945 1
5.0683382234459 1
5.01051823915511 1
4.92743353085995 1
5.06871957401721 1
5.23183407694133 1
5.05670602369724 1
5.1740150968846 1
4.93912851396674 1
5.20753523976845 1
5.20807624742833 1
4.93012650913351 1
5.19025018106633 1
5.07582958797727 1
5.00318218006371 1
5.24599330377456 1
4.92039652091876 1
5.15531086360587 1
5.19972236937596 1
4.63457176163943 1
4.89786765602018 1
4.93168121198092 1
5.07219573778283 1
4.99223080674484 1
5.33372900228087 1
5.20036395649476 1
5.12054403272905 1
4.89279327915158 1
4.9554254544509 1
4.95488145701781 1
4.77023005599875 1
5.23299233074696 1
4.71562092565189 1
5.09206886538353 1
5.03007909684093 1
5.2405222602625 1
4.99079327751226 1
4.95121235645397 1
5.01345024774033 1
5.09704556538128 1
5.08998247697499 1
4.96800990791928 1
4.92747239554815 1
4.8680034314081 1
5.13412317933032 1
4.68151022093841 1
4.90292293455579 1
4.95882778363242 1
4.72579871429132 1
5.21420994148429 1
4.95518204463735 1
5.01523097170607 1
4.83084055282601 1
5.07751327509422 1
5.14140363848245 1
4.63602734472552 0
5.03158406247246 1
5.41486829116655 0
5.18305388661678 1
4.89465747605317 1
4.95954859344057 1
4.96518182181141 1
5.13650567260884 1
4.82376525610402 1
5.06487440469338 1
4.86508150505845 1
4.91205002078854 1
5.26314534179252 1
4.99494356576046 1
4.82220764579409 1
5.09391226899128 1
4.96399536191622 1
4.76617077417387 1
4.77478662839962 1
5.00071272406196 1
5.37014763989834 1
4.69982754222934 1
5.16263344183824 1
4.93756474506937 1
5.02836929825315 1
5.10266816029806 1
5.05364846279668 1
5.00887676926718 1
4.92399861408361 1
4.96629317401513 1
4.93824867153604 1
4.91944959586764 1
4.87944076115947 1
5.0828720837147 1
5.05698672072193 1
5.27708942653972 1
4.93737601615208 1
5.04895519261873 1
4.84204340615094 1
4.96778016764774 1
4.78417860965859 1
5.11609841595964 1
4.8908280323226 1
5.06344866028869 1
4.95971634944576 1
5.0268390756404 1
5.09632764155058 1
5.1550383769294 1
5.0254772686402 1
4.82458228271188 1
4.85356170684689 1
5.12443510213024 1
5.19228865484771 1
4.92816264256699 1
5.38610472456451 0
4.87865164916389 1
5.08871917508638 1
5.04274369182624 1
5.1043514981576 1
5.08367342558174 1
5.24556322109392 1
5.08963200527098 1
5.31205302963549 0
5.17878863299189 1
4.88245286134437 1
4.92765955603573 1
4.89015520990615 1
4.8875097323517 1
4.81899612386775 1
5.23794469557798 1
5.1976976057908 1
4.63627713861582 1
5.04486809365237 1
5.42585548441473 0
5.28571272490513 1
4.76634261096448 1
5.12163021100928 1
4.81201621406363 1
5.05697593478659 1
5.09394056870308 1
5.15108289890849 1
4.79121274108675 1
5.20056195077682 1
5.23765309936396 1
4.90901402035175 1
5.08614658819978 1
4.88446332538267 1
5.06027891447347 1
5.08356056863883 1
4.65405019919994 0
5.32548749114961 1
5.03879326539701 1
4.94822884782263 1
5.22920132976644 1
5.06620915863782 1
4.97042311460463 1
4.83109227828814 1
5.28325801230761 1
5.421482603258 0
5.16860911411259 1
4.94741391916797 1
4.88853050157227 1
5.04700728445769 1
5.13292101928667 1
4.8423688052094 1
5.01717669954762 1
4.94527583028799 1
4.94454624325971 1
4.83699016527823 1
5.18308293328689 1
4.90254268222732 1
4.66865202795537 1
4.97517426496331 1
4.91905388650154 1
4.77064903872884 1
5.07940102034427 1
4.70755639224112 0
5.18887183975618 1
4.98348472444957 1
4.92766733525588 1
5.26485639459793 1
4.94905145580265 1
5.07432899700506 1
4.87741508893097 1
5.09591942533049 1
4.58913502540064 1
5.05681416869573 1
5.04957946319571 1
4.95373265014674 1
5.04927424657201 1
4.92175439781009 1
5.08863545890452 1
4.78781324790882 1
4.8888442207731 1
5.01801746090977 1
5.04287763939051 1
5.26131152821126 1
5.19453573907639 1
5.05331483909009 1
5.27331338547673 1
4.94598727267369 1
4.83469599563159 1
5.04185104382042 1
4.84751204628837 1
4.97105279442591 1
4.79130831261161 1
5.03554765839975 1
5.0422249260801 1
4.78410281771396 1
4.99784637604313 1
5.09063859984314 1
5.12714544639282 1
4.92126153691069 1
5.05633500423716 1
5.04682538789339 1
4.74298219354387 1
4.900394902868 1
5.27228451765441 1
5.00537979235595 1
4.98315079127347 1
4.60733472617747 0
4.93919479347005 1
4.85102526097794 1
5.14496773719816 1
5.02259513839281 1
4.98496783369121 1
4.81300261870945 1
4.9879588532708 1
5.12422407267724 1
5.25273592265337 1
4.87366557232549 1
4.99167155803667 1
4.95646626298664 1
5.15186386669634 1
4.94299551731674 1
4.82064842370564 1
5.36458747458628 0
4.81797449359159 1
4.75394691228655 1
5.10508824072895 1
4.80651936364963 1
4.91610236412496 1
4.98568153594834 1
4.94328380360462 1
4.85650137179575 1
5.07818265950369 1
5.06906249776221 1
4.98677716914025 1
5.14771916823264 1
5.23599517437053 1
4.7077325516866 0
5.08686999695982 1
5.15805033781201 1
5.1251180927323 1
4.80553525850662 1
5.25144693998368 1
5.14339557577446 1
4.9618399945193 1
4.99437319859326 1
5.35520808733608 1
4.90035572774373 1
5.07315957762615 1
5.37030371865226 1
4.81315067977465 1
4.97447518833194 1
4.80052643677914 1
5.21602147193227 1
5.09853020224371 1
4.95933846227717 1
5.03657172833935 1
4.79590354233327 1
4.69379471686637 0
4.84719236839967 1
4.91897066955362 1
5.14504595677928 1
5.0432557343752 1
5.2477585313121 1
5.09266128941097 1
4.59180177819002 0
4.90079643749561 1
5.27691665774954 1
5.05100231380194 1
5.21956588245917 1
4.98410155987828 1
5.26383072349196 1
4.68938510717486 1
5.17977639906721 1
4.59015832627763 0
5.07644942063668 1
4.98767250534146 1
4.98073432834794 1
5.07717004296227 1
5.11217833055819 1
4.83714469620619 1
5.21278658148117 1
4.93244810092865 1
4.96224848316026 1
4.91432086867726 1
5.21102793369776 1
5.04006219491937 1
5.35372324507915 1
5.020888875912 1
5.00364476930407 1
4.99601520069423 1
5.07238270753478 1
4.95556751180614 1
5.20732607910204 1
5.19104806716506 1
5.251727682965 1
5.07354845442092 1
4.68392226091382 1
5.04891068276924 1
5.11188826588688 1
5.10386850129967 1
5.26363858069411 1
4.72634528820703 1
4.81951573644968 1
5.17318295517915 1
5.16943337269414 1
5.2035531326589 1
4.83563065441197 1
5.08273542672827 1
4.99356997584066 1
4.70689689650271 1
5.03333614208911 1
5.00589582952301 1
5.15446400766759 1
4.82955002898866 1
4.99819469007053 1
5.28663631848865 1
5.11820638171672 1
5.02935431285353 1
5.17244153584875 1
4.98909271404083 1
5.00573353873753 1
4.78445246702457 1
5.25300923184098 1
4.81865160989106 1
5.22302870060703 1
5.02157928800608 1
4.76564077779709 1
5.34140088317486 0
5.02852354940071 1
5.01576593038344 1
5.07742037409012 1
4.87395899287496 1
4.88856063862151 1
5.22642341599396 1
4.90456742825376 1
4.9338008746408 1
4.92592697404776 1
4.90538750182035 1
4.92611389588423 1
5.29348219918276 1
5.00809497182163 1
5.28387771371594 1
4.9093190052229 1
4.98417798100065 1
4.69055828884976 1
5.16956737106988 1
4.9444325236284 1
5.33363339972157 1
4.94874250730377 1
4.84190311692041 1
5.15221769225557 1
4.90894130970218 1
4.8306211415035 1
4.99089529242257 1
5.1767823559984 1
5.00289926019348 1
5.04856218092806 1
5.22335619002905 1
5.05140379231487 1
4.7601574843561 1
4.77212499508306 1
5.11331668811749 1
4.90729742583445 1
5.13890551964164 1
4.93223244165702 1
4.96780749321787 1
4.94245650920725 1
5.04224104747579 1
4.68177016018071 1
5.06929465313571 1
4.95865083412314 1
5.00741447137034 1
5.00240783956906 1
4.90653381626949 1
4.95295259086891 1
5.11076211903845 1
5.18181361791861 1
4.99133011705262 1
5.18040824707996 1
5.16592636914032 1
5.03136074283398 1
4.94185450921335 1
5.13727114674458 1
5.00766587543846 1
4.94504445488603 1
5.03624118328321 1
5.01874640521239 1
4.91251686969844 1
5.10397449409509 1
4.80625118348096 1
5.10237590436961 1
5.0369797528228 1
4.98220752073736 1
5.2010253524563 1
4.93404153742905 1
5.1865643725889 1
4.7941588601299 1
4.8561191487183 1
5.24406028946783 1
4.8040620184206 1
4.95694104292501 1
4.87274146928749 1
4.98865069339701 1
4.90990769539663 1
4.81476516672926 1
5.05348011879189 1
4.78771727925735 1
4.56108003882538 0
5.38067034577098 0
5.26524368494645 1
5.14061079366845 1
5.20376632743889 1
5.08199032369556 1
4.90920209878832 1
5.33091120382661 1
4.94781461559984 1
4.79888737158858 1
4.8845418078952 1
4.94813448617282 1
4.94087023106638 1
5.18755619288007 1
4.77563985865704 1
5.24427161355985 1
5.21664352677522 1
4.97367336749 1
5.35303142430019 1
4.92627517050548 1
4.78366069078697 1
4.68025898923639 1
5.11061314788917 1
4.8996349348419 1
4.77753248998089 1
4.92688042503188 1
4.98249712955963 1
5.04361920079591 1
4.82534125068515 1
4.97399574219107 1
5.1426063442439 1
5.17440645238044 1
4.82887000455512 1
5.10563347961284 1
5.18367778996281 1
5.31199688141379 0
4.88940760904682 1
4.9143891575819 1
4.80680236600521 1
5.15462922199523 1
4.86021837547752 1
5.11696070225227 1
5.27177511557808 1
5.14954988415965 1
4.93757420751081 1
4.90230239607058 1
4.82182282290804 1
4.83060260212247 1
4.94077892863031 1
4.75658913896589 1
5.04521235564998 1
4.89255310029602 1
4.94268760594573 1
4.74214148310577 1
5.21324786657304 1
5.00527544612848 1
5.01233600293428 1
5.19632756531357 1
4.95281591848269 1
5.18400400320778 1
5.19353109847906 1
4.88378488992033 1
4.63166190538933 0
5.0406480142769 1
4.63032016492389 1
4.84514210806913 1
4.96572458648688 1
5.11979007192729 1
5.11052406598554 1
4.7827025612711 1
4.92141034728195 1
5.0648662809588 1
5.11036261723761 1
5.08328401091687 1
4.88634474342742 1
5.15927072192656 1
4.88298634354446 1
4.77491771833766 1
4.89729233793202 1
5.25619341207398 1
5.00651817167552 1
4.76243576164577 1
4.95850745124914 1
4.84687342118537 1
4.87225303196914 1
5.13976534019369 1
5.01464813864266 1
5.08909168624504 1
5.23567679705541 1
5.0582773729403 1
4.93574747390391 1
4.68131666653274 1
5.11537658347081 1
4.73958144436525 1
4.84385269116325 1
4.99288400299285 1
5.01465355881798 1
4.98404465620017 1
4.92346069618054 1
4.74744900522013 1
4.83236140373874 1
4.90956277160361 1
4.99274319175386 1
4.89019384457742 1
5.07216261989273 1
5.1447617387218 1
5.078978098586 1
5.01470172561066 1
4.80976443422837 1
5.2549076491751 1
5.05867292217302 1
5.023295618253 1
5.41384436553685 1
5.24814798082181 1
4.79200609310052 1
4.9380835201965 1
5.02201720114559 1
4.91119482981659 1
4.82529356784649 1
4.96310430427688 1
5.04111060073295 1
5.35837524957826 1
4.81227745697668 1
5.01814980834054 1
5.39217538036943 0
4.66355355884783 1
5.2024737470494 1
4.99839418275048 1
5.11929141886931 1
5.21785234137502 1
4.96884248673762 1
4.93503487583389 1
4.9900505711788 1
5.06481739590336 1
5.01226108431624 1
4.82900161006413 1
4.71962090932199 1
5.09598521948377 1
5.12471922690518 1
4.91086422093366 1
5.28869665164707 0
5.25448192271874 1
5.17006336991481 1
4.99507120193362 1
4.97838513684796 1
5.05619038809024 1
4.52409911888718 0
4.91761109401035 1
4.88277830113721 1
4.98578357776598 1
4.72967615194125 1
5.07626340086108 1
4.91379294993499 1
5.06522847642739 1
4.86548074499593 1
4.61245946242154 0
4.68642877457414 1
4.84927133048496 1
4.94623986974462 1
4.84234976434764 1
5.23193422065613 1
5.11971115287802 1
4.65722275142457 0
5.14646637616436 1
5.17322857037021 1
4.77283979201462 1
5.25262026897771 1
5.18647531078009 1
4.89402091346508 1
4.90099105943609 1
4.859890708942 1
5.11397056942065 1
4.88068487243764 1
4.77745230389893 1
4.83741361685915 1
4.97866416298775 1
5.31440670611371 1
5.0489453936721 1
4.96677406841901 1
4.67871046740103 1
5.12395917956625 1
4.97516391643471 1
5.22805847816196 1
4.84129069318633 1
5.09076519017591 1
4.77413872897453 1
5.20443876243645 1
5.13530217003498 1
4.70435804891185 1
4.75138516019059 1
4.7146019220195 1
5.37040026077586 0
4.57524183444859 1
5.01211973246906 1
5.41360792581124 0
4.81548684554526 1
4.96690885080689 1
4.89545825647654 1
4.82359512569015 1
4.75752935369773 1
5.14958262120397 1
5.1334696735228 1
4.90685413341433 1
4.96487889174819 1
5.06790377477089 1
4.7806543947276 1
4.63149737915122 0
4.93509265526706 1
4.99449564607456 1
5.02342883383025 1
4.92732252076021 1
4.8860979498747 1
4.78742885309356 1
5.00975626953388 1
5.19442847809396 1
5.10821684200593 1
4.99185844434782 1
4.80124287545139 1
5.08780598373126 1
4.98060860150135 1
5.14223836972157 1
5.17969839489928 1
5.25342503277359 1
5.10362852782034 1
5.17322364457321 1
5.03869443830472 1
4.837214896141 1
4.87323404742799 1
4.98063031197875 1
4.78635628473827 1
5.10248486929563 1
5.01878701508938 1
4.93426373519666 1
5.08743128103373 1
4.99380450805094 1
4.95541883550748 1
5.1234503487184 1
4.8433398367327 1
4.94453518470493 1
4.77629311028896 1
5.15053991782071 1
5.13187936021515 1
5.16446076691921 1
5.07400774225557 1
4.79592776398722 1
4.83557130869577 1
5.08683086470501 1
4.95581821052127 1
4.77950617682947 1
5.11263136427031 1
5.2479152688409 1
5.09540001942287 1
5.04141554323721 1
4.50805703809323 0
5.03457856715842 1
5.09197638897392 1
4.98224567872143 1
4.84595342150459 1
4.90443849987182 1
4.80022008067889 1
4.9972367066238 1
4.8388644196267 1
4.81086682541899 1
5.17980814981748 1
4.78159741260426 1
4.9230202394551 1
5.14981090572078 1
5.17183825374258 1
5.01951610879284 1
5.39951496188974 0
5.27400002164284 1
4.96856963831601 1
4.96615539980697 1
4.94375731701985 1
5.42153405895943 0
5.21779160308753 1
4.87318279991817 1
4.76926763648227 1
5.121613326449 1
4.83650890890978 1
5.06556048775168 1
5.0164303746304 1
5.01352258845555 1
4.8983288331355 1
5.1708800375556 1
4.81721265942818 1
5.16933841675799 1
4.93721467852937 1
4.80841664901982 1
4.98589896827217 1
5.01273963824625 1
5.36746519352409 0
4.75626870321178 1
5.22733405384611 1
5.0157995357557 1
5.1893253089201 1
4.74623540521827 1
5.12721282862418 1
5.13442115683449 1
4.75606004473597 1
4.78009349283348 1
4.94549066758691 1
4.94030226694255 1
4.82925319210128 1
4.83226390472107 1
5.09708866939181 1
5.03110582955215 1
5.07191756656414 1
5.00237886569372 1
5.07480878672812 1
4.9200471101323 1
4.88271910863914 1
5.18889198089412 1
5.10337464339633 1
4.97324839059417 1
4.93350176327379 1
5.09908137980694 1
5.20841199568098 1
4.83464344813087 1
5.42185079609049 0
4.80714146254928 1
5.00764396544346 1
5.07372678564563 1
4.94148098269758 1
4.90208166366151 1
4.87043014456142 1
5.16572122984344 1
4.86222919401243 1
4.98766295848066 1
5.03264930787428 1
4.91440641138394 1
4.90054416576796 1
5.29111824894105 1
5.01261892582086 1
5.2465272207243 1
4.79954588739967 1
5.0632357545101 1
4.78881459386607 1
5.00705658576183 1
4.90875085529008 1
5.0887985092784 1
4.97203340395544 1
4.96271413443303 1
4.84727180641737 1
5.14315128936661 1
5.2910945724131 1
5.05922369936037 1
4.9396848420653 1
5.19644391093857 1
5.14754490026868 1
5.13870610372241 1
4.82345641734857 1
5.1307837182503 1
4.68577174824238 1
5.03534507840684 1
4.9739711903301 1
5.00649081155684 1
4.76874541713323 1
5.12486939030847 1
4.75391332730581 1
5.01373291233365 1
4.74452816911822 1
5.25570689830674 1
4.94386790781806 1
5.1163481581103 1
5.1370238172524 1
5.00340695482648 1
4.90134168034866 1
5.0930611554408 1
5.14870794717073 1
5.2844558740149 1
5.03212182645745 1
5.36794024575055 1
5.33645883633466 0
4.81448002798445 1
5.11060569991751 1
5.22150640899056 1
4.97644885781733 1
4.87239105927768 1
4.92619200389342 1
5.12204291755772 1
4.71760742578636 1
4.7949954812136 1
4.96887325981056 1
4.85101420332207 1
4.95278575094365 1
4.83290767407802 1
5.15581372263223 1
5.04200828574386 1
5.08110297760764 1
4.83056683064265 1
4.90629729641788 1
4.99590785256276 1
4.85775948743619 1
5.00951699533614 1
5.0895843622555 1
5.04444579862263 1
4.79556007684906 1
4.9912905411709 1
4.92687964245172 1
5.04286091568383 1
5.1642472453638 1
5.16749464524499 1
5.21400910031827 1
5.14935051509494 1
4.99354412374242 1
4.95335955069365 1
5.00183701819835 1
5.34735877391141 0
4.84169153184655 1
4.78434439643461 1
4.70946596553919 1
4.95570934312263 1
5.00716498217867 1
5.18781631752263 1
4.9373256676247 1
5.01616921637349 1
4.92778031929961 1
5.09053250694808 1
5.07278113733578 1
5.11121786253857 1
5.20045836474968 1
4.82538667234389 1
5.00751528961362 1
5.28959634487291 1
4.90000131765088 1
5.12210389267518 1
4.73882993443925 1
4.79728220750235 1
5.2022279461147 1
5.06338452647791 1
4.98715234861108 1
4.93432895020928 1
4.96470139593524 1
4.83422700338227 1
4.93509774018271 1
5.18196265464804 1
5.19768230810011 1
5.03487319122377 1
5.30320739321816 1
4.95539333920349 1
5.16328446643675 1
5.18197875312177 1
4.99118537170916 1
5.06127069088799 1
4.81279871644849 1
4.75415027632048 1
5.08668879748861 1
5.00645723185035 1
4.97535383327707 1
4.6510687331265 1
5.20012286915506 1
4.94788938854723 1
5.08212806103245 1
5.0590750206179 1
4.85688331901399 1
4.84937981303807 1
4.97389440008361 1
4.97654853349108 1
4.88286482955121 1
5.41758134532252 0
4.90155900314753 1
5.00198909807791 1
4.60594699385378 1
4.72593304712298 0
5.01116116932561 1
5.06767891939391 1
4.95058453527374 1
4.65742386209648 1
4.81672387160525 1
4.96997820044828 1
4.99717073969613 1
5.09970664561189 1
5.07657111296953 1
5.06840461953093 1
4.81675415123117 1
5.01123629943164 1
4.65307004702374 0
5.11098008790586 1
5.10785840744975 1
4.70573591972016 1
4.83723659835679 1
4.89233670929933 1
4.95489068859809 1
5.10711071391307 1
4.99176971352567 1
5.50070484220652 0
4.85660548586193 1
4.70094687454452 1
5.0629547532484 1
5.00523399128523 1
4.83152508309405 1
5.15921041275016 1
5.04286022901407 1
4.92862738314354 1
4.82073510757372 1
4.87806972723924 1
4.84234223959259 1
4.80678056757951 1
5.20637505517611 1
5.23691470514516 1
5.34917945476349 1
5.01063110832328 1
4.87611806147423 1
4.78056172290947 1
5.03331708005631 1
5.20528192631137 1
5.16807974141895 1
4.9452541900135 1
4.80421302406442 1
4.98236308448617 1
4.950494193311 1
4.88525908330428 1
5.09643464344347 1
5.11001142952832 1
4.82353235905032 1
5.05538804931747 1
5.25874678021512 1
5.19489010096058 1
4.84815788342844 1
4.93758095610876 1
4.91638934355299 1
5.14309557490014 1
5.23527578336382 1
5.26021244266955 1
5.14648292637408 1
4.8352584214208 1
5.21386257533704 1
4.6921267160402 1
4.74665805219966 1
4.81196822029625 1
4.98781545688496 1
5.11982139530593 1
4.79508565599444 1
4.90662879626483 1
5.08079698766906 1
4.7462192125317 1
5.23228144692688 1
5.08933166792333 1
4.74440299203396 1
4.90513070818325 1
4.97078593674579 1
4.9393351304679 1
4.95689216940283 1
4.74458138590551 1
4.87413710089027 1
5.02543608229901 1
4.80274679233809 1
5.16946978343525 1
5.02993766378045 1
5.13886432665357 1
4.64940769831042 0
4.92387401685855 1
4.97717924960925 1
5.19228775153151 1
4.79513671488436 1
5.15010927094099 1
4.89510765584823 1
4.79377534642121 1
5.03464468125024 1
5.22400835001262 1
5.02993524081497 1
4.91260290968702 1
4.98661695294078 1
5.07850445802233 1
5.03103432884308 1
5.20936959257254 1
5.28939715477054 1
5.28325673456477 0
5.14123248700354 1
5.13721029830753 1
5.14165593521411 1
4.82031118302067 1
4.79289609295481 1
4.98395562332177 1
5.08178983609001 1
4.82333420464373 1
4.64785483795619 1
4.76937550377823 1
4.81791496775678 1
5.09491992190158 1
5.03461791789438 1
5.17990570692129 1
5.24378813533551 1
5.10071303969353 1
5.07948952102551 1
4.87247338248137 1
4.94566661000589 1
5.37841360847592 0
4.96116524383204 1
5.0523640281707 1
4.99171406113059 1
5.07516199316408 1
5.04841914375727 1
4.88043673133943 1
5.27051095253179 1
4.9866446112735 1
4.81458192672107 1
4.9642701045917 1
5.13212913834935 1
4.79175458226032 1
4.94676154994001 1
5.21799217175144 1
5.08362932488487 1
4.84899963301315 1
4.87046870174374 1
4.70212431770357 1
5.04274798483798 1
4.82150876596935 1
5.03365061085266 1
5.13213000051636 1
5.07568027835216 1
4.84710289324062 1
4.92357723172777 1
4.91755406529069 1
4.7005039804726 1
5.03320421380222 1
4.91037562299884 1
4.90293090382469 1
5.15469374722746 1
4.9533646932419 1
4.90023826860474 1
5.48453435126415 1
4.94689755327057 1
5.1427122836613 1
4.89390173216576 1
5.11033326522935 1
5.03767832094541 1
4.79666158556226 1
4.98737633630058 1
4.86453557167573 1
5.07222098649708 1
4.68233413911528 1
4.98379164739433 1
5.07554145877459 1
5.00229906191216 1
5.4614590523104 0
4.86676716889614 1
4.89052747141607 1
5.11308474571595 1
4.58866071017134 1
5.12839577476398 1
4.59078186729153 0
4.97132476931714 1
4.99893177192409 1
5.00482786835479 1
4.79944440639154 1
5.0357971951653 1
4.97844913090046 1
5.18379057399067 1
4.87043685027609 1
5.44060996452745 0
5.28593603026115 1
4.91269307369769 1
4.80163435164459 1
5.23948799572879 1
4.82259233257015 1
4.88022809960468 1
4.6309502582118 1
4.93698406736416 1
5.03108727484821 1
4.85686494784778 1
4.84322716584311 1
4.74902594502423 1
4.65967685528603 0
4.86058168362099 1
4.83004648941186 1
4.83802921545297 1
4.81637441350076 1
4.87197838224216 1
4.9594231438248 1
5.16168390667957 1
4.59496790720646 1
5.11544340377992 1
4.91231034167945 1
4.7518684865274 1
5.12472515204096 1
5.01193164115673 1
4.82682708335465 1
4.81317996543921 1
5.02182742594206 1
4.85519875316601 1
5.02245421043555 1
4.82254275052926 1
4.96150175242236 1
5.07822392079134 1
4.88768740008602 1
5.14332779172657 1
4.9541805742876 1
4.85595413191471 1
4.79061514529538 1
5.00822168094709 1
5.17423859544055 1
5.05779575086625 1
4.80182248088828 1
4.62249807785858 0
5.1689913063604 1
4.94311734618525 1
4.6957703408402 1
5.38593843395551 1
4.73174574407243 0
4.94458320493372 1
5.07433003549755 1
4.91211547638301 1
5.22777714781047 1
5.0203257515399 1
4.91864848578372 1
4.91092609606996 1
4.91205324035503 1
4.51237694487204 1
4.93688583758178 1
5.19594988801198 1
4.92354145465076 1
4.84658457724316 1
4.60155744767018 1
5.12055149408676 1
4.714502733053 1
4.80708192644555 1
5.23878010380686 1
5.13804901021916 1
5.06805956632249 1
5.07200703661052 1
4.71133144338847 1
5.2806798934937 1
5.08840530324303 1
5.0325809292326 1
4.9514246077317 1
5.12532940546953 1
4.8659504524857 1
5.09432623248503 1
4.87478946418826 1
5.08048697567621 1
4.76759453002015 1
4.95395049774378 1
5.20353688229555 1
4.95300204014313 1
4.83430549228061 1
4.87074615201658 1
5.13837743104857 1
4.85781397955237 1
5.01492272644621 1
4.98937707241324 1
5.15213996445677 1
4.91970467572733 1
5.34055497359778 0
4.99375628960731 1
5.15266445419541 1
4.97072612963186 1
5.0947091777845 1
5.1238687369363 1
5.21732612721726 1
5.1543310624803 1
4.87694263817168 1
4.98350545346768 1
5.05856710161724 1
4.89096484775181 1
4.73388048294601 1
5.06428925786957 1
5.20615547555419 1
4.97381088387241 1
4.76211737112182 1
4.58094212877621 0
4.9634438197435 1
4.67491931762368 1
5.07471555236335 1
4.88283554817147 1
4.88906317390097 1
5.05444871242247 1
5.22928884435822 1
4.92835682400285 1
5.00437803148575 1
4.92276484722034 1
5.52001371759371 0
4.95640643636205 1
4.87489636393503 1
5.08834088341042 1
4.78006451732985 1
4.72976025237633 1
5.13577950531241 1
4.86653357820014 1
5.15969708402549 1
4.87766952951066 1
4.62810074453875 0
5.26879229252814 1
4.71430820949556 1
4.69384505670375 1
5.14802969082434 1
4.91021465139794 1
4.82115198458488 1
4.57990443227186 0
5.23802615364987 1
5.19339954741117 1
5.38811809845634 0
4.96689901068278 1
5.08034840050405 1
4.83904831066051 1
5.08220759663374 1
4.9994387063927 1
5.0927135092583 1
4.68632841908143 1
5.22297165442017 1
4.90346344976684 1
4.83954379011385 1
4.84482164711471 1
5.13880472562641 1
4.91590405957079 1
4.9462714395654 1
4.96684254089577 1
5.12431603670877 1
4.80524108148079 1
5.09214714031519 1
5.40103352427412 0
4.88914533740042 1
4.99585746728765 1
4.94495080944985 1
4.7308239774323 1
4.98253564812389 1
4.99361776567109 1
4.80304686229343 1
4.85204645241356 1
4.86925368971956 1
5.13869718516885 1
4.99162164546287 1
5.14798449213534 1
4.98459542707421 1
5.02027122233569 1
5.09567151009461 1
4.73766436826985 1
5.02521821734662 1
4.79826261271048 1
4.80187643367132 1
5.31217909627284 1
4.81285866372533 1
5.12171781118564 1
5.1272784606601 1
4.59530998900804 0
5.18134191327066 1
5.24481363697992 1
5.1551829625629 1
5.2206051611544 1
4.54340561210962 0
4.88727743846084 1
4.92976879054696 1
4.60163010847366 1
4.90736368848792 1
4.86904258007536 1
4.7814766694738 1
5.02772180794724 1
4.82366183081484 1
