# Supplementary material for: Bias caused by sampling error in meta-analysis with small sample sizes
Source: PLoS One. 2018 Sep 13;13(9):e0204056. doi: 10.1371/journal.pone.0204056 (PMC6136825; doi:10.1371/journal.pone.0204056)
Supplement: S3 File — (ZIP) [file pone.0204056.s003.zip › results N = 20 delta = 5 tau = 0 sz = 5-10.txt]

"dl.delta" "dl.cp"
4.62806645263796 1
4.23466619860326 1
5.18799063787875 1
4.75670678936168 1
4.7252721551931 1
5.16420995895105 1
5.39799579781137 1
5.14383790533624 1
4.71185845800952 1
5.21515453775285 1
4.92514438778966 1
4.49901246920057 1
4.23320155545919 1
5.80707772397777 1
4.31457803328273 1
4.55066590630885 1
4.63224289306447 1
4.38329077504522 1
5.41372839498504 1
5.43544946901255 1
4.30342833587116 1
5.33097119327216 1
5.21575067585376 1
5.32561643646099 1
5.39276130434053 1
4.92794815573439 1
5.07394317399117 1
4.79756895938142 1
5.74074044774971 1
4.96050000404826 1
5.1464273021469 1
5.04708115606243 1
4.5182490952962 1
4.68045788298919 1
4.11867294915772 0
5.05220419349064 1
4.92006784976478 1
5.88281698342327 0
5.2819130277587 1
4.85009164353682 1
5.50788819486179 1
5.8418217961343 1
4.88637326950159 1
4.63908743861638 1
5.18104724278293 1
5.13462371325936 1
6.28770378754431 0
4.93919728990633 1
5.60928017776515 1
4.77241926226252 1
4.33254970594784 1
5.19603026340044 1
5.29211666574343 1
5.63417433374306 1
5.50304235309438 1
5.125718336358 1
4.51853813290968 1
5.05466130883026 1
4.4493136612483 1
4.89034299849998 1
5.13949839999093 1
4.5210117711162 1
4.72468658859641 1
5.07810901563664 1
4.86678696027959 1
4.49419452239381 1
5.75441229065723 1
4.7102013974668 1
5.68422070600892 0
5.15155327173341 1
4.82627476982715 1
5.65365645794614 1
4.52861903438101 1
5.58883524673521 1
4.7732061785592 1
4.75186445948202 1
4.73477876304517 1
5.77842696339049 0
5.49878164140625 1
5.55559753685516 1
4.8993722904376 1
5.07914754487016 1
5.33262470840759 1
3.91280809797141 0
4.46548633694591 1
4.22193442495631 1
4.19905248143762 0
4.64256749053681 1
5.29825388024273 1
5.300134972178 1
5.22552238386911 1
4.71050482827855 1
4.52694702718168 1
5.42786600652513 1
5.22849694313084 1
5.30441122713943 1
5.26021963914674 1
4.82668626580937 1
5.09594232513641 1
5.27459954899204 1
4.61561444083244 1
5.02030796716204 1
4.62667329636362 1
4.48488120080956 1
4.51902900697704 1
4.7062842265203 1
5.10721071498755 1
5.05025361438601 1
4.98697764763745 1
5.02055752627061 1
4.40892208217084 0
4.98685539239615 1
4.24085062547024 0
5.79482705053484 0
4.88904634017087 1
4.79621859226116 1
5.72486638601089 1
5.1718986608195 1
5.6183743247878 1
4.65728989646169 1
5.30657619176228 1
5.19598772922332 1
4.0977924940687 0
4.45676469773279 1
4.95718350347037 1
4.99145556113214 1
4.96486848431745 1
5.15087017975614 1
5.26411471082113 1
4.74108510862994 1
4.74263862156264 1
5.10706843852722 1
4.48518757487256 1
5.46693969980952 1
5.07486828493625 1
4.68413431118071 1
4.63657011764787 1
5.01272092037002 1
6.32178310367144 1
5.36583325436788 1
4.6093065205793 1
5.54449119294212 1
5.44042463417489 1
4.60847631688134 1
4.83627707298504 1
5.15251626321753 1
4.43158304946802 1
4.83517017830237 1
5.14262209280556 1
5.59081988730721 1
5.89322687042915 1
5.31721180546983 1
5.47421574236252 1
4.98856912759772 1
5.07429578994205 1
4.69523014310928 1
5.37386722077616 1
5.21060502575646 1
5.76555361324984 1
5.50756597644518 1
4.70589529059276 1
5.19586626178636 1
5.58566171515895 1
5.20371163229657 1
4.76022932421527 1
4.94993165315566 1
4.23039439336569 1
4.63853951381453 1
4.4922642132836 1
4.46330259672076 1
4.77674387756565 1
4.87216710181002 1
4.14305128552596 1
5.17231621113594 1
4.99707238925244 1
4.27196613179672 0
4.73047841962001 1
5.05580766232176 1
6.3207677668191 0
5.10285893012835 1
3.81301748837384 0
4.23886629482125 1
4.60711547470919 1
5.15149629539946 1
4.80770000047343 1
5.01333549470173 1
5.20945451976963 1
5.54092440217133 1
5.50609461060257 1
5.33864797994311 1
5.36781912539129 1
4.51628894063503 1
5.39545832570047 1
4.86626130856353 1
5.47298610014603 1
5.05215705545282 1
4.57020386213404 1
4.83374253694942 1
5.00708668024211 1
5.16373319096919 1
5.1624279149871 1
4.17974652653459 1
5.16757763738754 1
4.54768144378674 1
4.54646701005601 1
5.26596346654118 1
4.36883954982201 1
4.79243893908442 1
5.54301029215417 1
4.80538226317574 1
5.02523632293062 1
5.15289501403603 1
5.24906694988607 1
5.43534624961999 1
5.49735812145587 1
6.0605781841808 0
5.29946070864742 1
4.69209184814739 1
4.98750257187426 1
4.97935387679217 1
4.77576416701199 1
5.10014729618458 1
5.076713253856 1
5.87632161785806 0
5.26019803658564 1
4.72560840333758 1
5.04271665447298 1
5.42046716083205 1
5.06631643798641 1
3.98763596961399 1
4.12434719458096 1
5.73353975834691 1
4.28145351552657 0
5.1523360852042 1
5.24461888256334 1
4.73725168702289 1
5.1125455484748 1
5.65751858424612 1
4.69845065041741 1
5.61206226292575 1
5.74696537447869 1
5.04102769953532 1
4.78013748512369 1
4.25692363926354 1
5.38709951572709 1
4.89459898292868 1
4.53178571902072 1
5.25276409486823 1
4.55222124594445 1
4.75096420388079 1
3.9460026926643 0
5.92010820303133 0
6.23356214633627 0
4.99457969966227 1
4.32402948729156 1
5.18004684597635 1
5.61056035333173 1
5.42379912781502 1
4.37673529681351 1
4.7592507418977 1
4.73182763694655 1
5.26483407050987 1
5.03974345097337 1
3.64750617520695 0
5.44452348672475 1
5.48621851941088 1
4.8047728130891 1
4.55930600057507 1
5.75583104189175 0
5.92146026919598 1
4.85677461412241 1
5.47230295260813 1
5.99471281252808 1
5.11880156385623 1
4.71456188387952 1
3.71613634627377 0
4.36349991804377 1
5.39641686431695 1
5.0431746827015 1
4.59825610131467 1
5.39124796778398 1
4.29303805273119 1
5.17234717547099 1
5.29534882973155 1
5.14560950870297 1
4.3483363857365 1
4.53347011981166 1
4.62281949404289 1
5.94664187064944 0
5.44382007163853 1
5.60687840216464 1
5.57690383242257 1
4.83517801896983 1
5.46971376475634 1
4.41061233481076 1
4.77269980116284 1
5.29464108305424 1
5.4923003270521 1
5.44278034569158 1
5.10785512737938 1
4.93523214595941 1
4.36780404916738 1
4.78490496185392 1
5.70641841509925 0
4.86511971162929 1
4.82769755117696 1
5.70702415462109 0
5.35357866628893 1
5.61418304087651 1
3.99986430381679 0
5.10811571302713 1
4.61101987730445 1
5.08949917629725 1
5.15957310431257 1
5.19051717173754 1
5.58237150494043 1
5.2550402471614 1
4.91297688676558 1
5.16662934540006 1
5.0930939266791 1
5.05015304056748 1
5.03924509618778 1
4.29294604799932 1
5.31349222157583 1
5.67195176005087 1
4.62641667468677 1
5.09416977126074 1
3.85880354323128 0
4.71519749997847 1
4.94322412991732 1
5.26972749619712 1
5.07293443405515 1
4.78123760446901 1
4.8143492402895 1
4.86639425690437 1
4.69079249444596 1
4.73217598737675 1
5.41509489266076 1
5.38922489150384 1
5.60137476635847 1
4.72374179696253 1
4.71338205284272 1
5.34601834374119 1
5.13446955547717 1
4.77495291118163 1
5.2015685458848 1
5.35269446104539 1
5.14429840492843 1
4.78341124247974 1
5.20080593534018 1
5.47193883025738 1
4.82274530187366 1
4.91039013454275 1
4.78175005798396 1
5.32248008207742 1
5.49701414261941 1
4.34364357009451 1
4.57842651186393 1
5.97465235594362 0
5.48534249374423 1
5.06242361459257 1
4.41257383198305 1
4.77178792440216 1
4.8602228778485 1
4.24794572477998 1
5.00987875872609 1
5.67045992517244 1
4.81360661616072 1
4.32551093260942 1
4.9872016301253 1
4.52418117484771 1
5.12321100666457 1
4.99201309175766 1
3.81505944811311 1
4.95656583367293 1
4.39211790296098 1
4.39784149537824 0
5.12818715633025 1
4.14964108770475 0
5.76654642583005 0
4.22490765960074 1
5.50947098269689 1
5.64147116790222 1
4.8907833756669 1
6.09094475260466 1
5.18272005807426 1
4.77342461628516 1
4.81581980700668 1
4.96365595272913 1
4.65689347229362 1
5.27514397049124 1
4.4240048000851 1
4.9345300115668 1
5.06176445398731 1
4.58489118470856 1
5.04009036194918 1
4.90627725689928 1
4.6207075262108 1
3.33082387127541 0
5.08867900123476 1
4.79827581674928 1
5.63013741200666 1
4.75243864459236 1
5.40568272979047 1
4.01919772665518 0
4.75275887998922 1
5.17849641899803 1
4.80326555070023 1
5.4113262580266 1
3.99975119352863 1
5.32186728321307 1
4.49846653059828 1
4.71711323782578 1
5.47750146141933 1
4.66127656873196 1
5.21798882205713 1
5.21187990701944 1
6.10935123781253 0
5.45689293833254 1
4.28628880003042 1
4.83419783161921 1
4.95414383195336 1
4.66955947477216 1
5.7332165419865 0
4.93581574629463 1
4.9631323949333 1
4.76579296470621 1
4.82403324037694 1
5.02707295536381 1
4.69865981023148 1
5.9329994736502 0
4.64987167831425 1
5.61096241801447 1
5.45828489095096 1
4.85916550077774 1
5.87510714136688 1
4.4278039084416 1
5.89421023994739 0
3.49862116827476 0
5.23459790310577 1
5.00405152538831 1
5.26904832517045 1
5.20529565476512 1
4.87434901720208 1
4.23195675076771 1
4.52785880958299 1
5.3725217698856 1
4.51154488550607 1
5.01812470157842 1
4.82687016215663 1
4.69138092147399 1
5.11807813306286 1
5.75390784580204 0
4.70437546451418 1
5.41823333346001 1
5.29076797909333 1
5.32340815107289 1
5.26297052459871 1
5.08166621437817 1
5.0029078666217 1
4.9350787454026 1
5.29606167078327 1
5.02785529324763 1
5.56153968925494 1
4.84930921061895 1
5.01334916915197 1
4.53464648598038 1
4.84810952008245 1
4.43247392598847 1
5.36354036835788 1
5.0001906920109 1
4.9236892635592 1
5.71788580703131 1
5.45949620836792 1
4.37986032457761 0
4.1639918513626 0
4.93592657313019 1
5.23250541160474 1
4.60279682142859 1
4.78868584718205 1
5.55065541168272 1
5.76488665118294 1
4.86213485600758 1
4.99575156441246 1
4.82260968464611 1
5.55642022396384 0
4.45171403252089 1
4.89117673110154 1
5.65036574708394 1
5.01672198032978 1
5.87746198976656 0
5.37488118524731 1
4.69729588375564 1
4.69393929818396 1
4.80761750303769 1
4.68512486426988 1
5.17286100868554 1
4.40299450364527 1
5.78250665975274 1
4.63344079877537 1
5.40560315282602 1
4.37593970814851 1
5.01821357028398 1
5.44241081418171 1
5.16553063959192 1
4.94691773590471 1
4.63901125197733 1
5.43474954866831 1
4.61238609490276 1
4.13782029962906 0
5.33503108209931 1
5.17923858500749 1
5.02366251243516 1
5.07687901990545 1
5.76476745742703 0
4.9420505885449 1
4.88151968546375 1
5.10923936709136 1
5.15866967531147 1
5.05464570127642 1
5.28228740479085 1
5.17427660814639 1
4.65098382793644 1
4.97304586793742 1
5.63670166626656 1
4.65859458470059 1
5.11760894467168 1
4.84197940317545 1
4.96962488402536 1
5.49763521771029 1
4.81661369080404 1
4.51952931528022 1
4.52760130688382 1
4.75145213054736 1
4.81100639157102 1
5.02678394739502 1
5.90603365759889 1
4.4187546493764 1
4.91305660916031 1
5.47987370580541 1
5.79571355983324 1
5.83370249170605 1
5.17861415459633 1
5.64266097772552 1
4.70806955538742 1
4.67901942519175 1
4.73093338263116 1
4.85789653629767 1
5.60315936232667 1
4.2670382335147 0
5.30820628433738 1
5.46969220867807 1
5.74139787324677 1
5.11102652549638 1
5.10892378898137 1
4.68627763768388 1
5.22720718205131 1
5.09251563496638 1
4.86775607659433 1
4.14980352732136 1
3.78580734469672 1
5.1580252380639 1
4.63964972091611 1
5.1660863890581 1
5.12499836051302 1
5.53802851089918 1
4.97626096633987 1
5.16432844818622 1
4.72432556582791 1
5.01027363871056 1
5.39765690845759 1
4.73173310985536 1
5.22372974171193 1
5.02208089103539 1
4.54422362389087 1
5.03464174780067 1
4.61475966888086 1
5.32594845783474 1
5.75112064296224 1
5.0302905875158 1
4.92570994221708 1
5.18248639972315 1
4.92208507670145 1
5.26912215032282 1
4.82025620976521 1
5.05556814850955 1
5.50322980005607 1
5.191698249151 1
5.36179193351007 1
4.94809385472368 1
4.95791172242261 1
4.47895163583033 1
5.39326713999327 1
5.0647492734785 1
5.38876036474879 1
4.81780783394304 1
4.57219659596308 1
4.44291229033377 1
5.60874818675166 1
6.48337860022689 0
5.37183041117067 1
4.30512548704291 1
3.88433002535108 0
5.84543689657413 1
4.42948620797515 1
5.32434317660767 1
5.09382228761286 1
5.28701361900012 1
4.37564012725417 1
5.30677048857315 1
5.03139605456578 1
4.66096472266275 1
4.74520765119205 1
5.5969529410093 1
5.23014085990151 1
5.08189258755911 1
5.01446609932783 1
4.73272841378849 1
4.1281408205731 1
4.34121447461969 1
5.24186154865558 1
5.59377416900127 1
4.85201049722002 1
5.30606103033408 1
4.9724820680936 1
4.93036996156483 1
5.25816147757832 1
4.73003783848189 1
5.94594185950736 1
4.89976496040084 1
5.55237100692025 1
4.89354597991682 1
5.7652247024829 1
5.12031050289258 1
3.87883324409346 0
5.09024287705431 1
4.8807214394765 1
4.57148310530787 1
4.79528768567891 1
4.77585594449054 1
4.77968903160689 1
4.52651759462335 1
5.28146322584998 1
5.79649062801301 0
5.13920168668356 1
5.01286409831703 1
5.50497144353425 1
5.30449759245252 1
5.57726574325789 1
4.69022390198322 1
5.05289526000088 1
5.77800480393983 1
4.96959347161828 1
4.78812456845518 1
4.89184762849632 1
4.57435582306847 1
4.14230777846056 1
4.69639138887753 1
4.44824328611371 1
5.65397086106269 0
5.46663747450759 1
5.4019846293665 1
4.7909611290551 1
5.07381588156022 1
4.38338768749901 1
4.09038388133142 1
5.49625435240866 1
4.69410286863727 1
5.6557761051178 1
3.79903432927595 0
4.22332226681895 1
4.64399732513285 1
4.92963453195977 1
5.31415725415079 1
4.72634555429364 1
5.3605876366726 1
4.82943337885404 1
5.89800675851535 1
5.77224004771022 0
4.26983636811635 1
5.08572947654864 1
4.34388494814255 1
5.09163490830517 1
5.3484573892427 1
4.96602228189344 1
5.0772766406736 1
4.63182168638574 1
4.68314650253605 1
5.31948012260628 1
4.30236235948028 1
5.37075073601085 1
5.31151853278638 1
5.41480924258526 1
4.60663319315434 1
4.52611902222537 1
5.97278543749363 1
5.50764428665098 1
4.575343929379 1
4.50209380709672 1
5.41224852001809 1
5.60740627615113 1
4.56410903890065 1
4.5396828895278 1
4.2157235688304 1
6.01453390037155 1
5.77572425320949 0
5.08537010530798 1
5.46232377826646 1
4.82443655598546 1
4.64417751545056 1
5.38336010482535 1
3.85618621711826 1
5.14741694207822 1
5.59692771847029 1
5.03166935585996 1
4.84200932465918 1
5.6908860081683 0
4.82590000683375 1
4.69976773801217 1
4.95168732991079 1
5.09623147156038 1
4.47537284059139 0
4.70081307853085 1
5.05996669668875 1
4.83476561264047 1
3.84977371630109 0
4.61990576281704 1
4.59410824663246 1
5.34044151066254 1
5.02648643111937 1
5.64149666531646 0
5.47086771467555 1
5.73089979715961 1
4.65973759215249 1
5.17458057606382 1
5.47961514578779 1
5.41421470725353 1
4.17786111197208 0
5.5487973829658 1
5.36815285277092 1
5.29735561318536 1
5.15416272377129 1
4.95242606052474 1
4.60320159567077 1
5.79002932681213 1
5.78217082768689 1
5.22183397573165 1
4.93200234866469 1
4.66490247346221 1
4.86941306812423 1
5.07607718213594 1
4.84605383909484 1
4.58192278773934 1
4.7749991182188 1
5.1331004435852 1
5.21780726098957 1
4.71296552041311 1
4.82672400399287 1
5.25512019709822 1
5.38718501035921 1
4.84037819381594 1
4.25828659041881 0
4.64578617420605 1
5.17336012166159 1
5.38781550137326 1
4.30887501153352 1
4.78800502736357 1
4.803270193892 1
5.46023739326652 1
5.04985878739969 1
5.09100022813354 1
4.57487492489782 1
4.88639926362025 1
5.24358056162223 1
4.60701937495475 1
5.1971471475212 1
4.92611094897226 1
5.29684891478043 1
5.16127003765348 1
4.33867500619818 1
4.59022222075116 1
4.35401982443526 1
5.86961237671856 1
5.37541955522011 1
4.63072040583499 1
5.65717250385864 0
5.56132723014554 1
4.59982512046205 1
5.14182544897052 1
4.24871841269457 1
5.61566104688265 0
5.42191433780195 1
5.09828485245337 1
5.25834253376848 1
5.17142598828618 1
4.79313262925217 1
5.19139641423618 1
4.89608967191351 1
5.17777380917927 1
5.24806684139013 1
5.31199829874536 1
6.35804242829562 0
5.05946329392558 1
5.24068240866185 1
6.10968300391256 0
5.35426127731775 1
4.20745125314635 1
5.41849998016195 1
5.69799018454996 1
4.9388330951565 1
5.01835811249623 1
4.75010172131458 1
4.86439151851588 1
5.77453322859163 1
4.56880698827658 1
5.09684133796043 1
4.52798435958895 1
4.59665349848349 1
6.01466818349724 0
5.39962112798866 1
4.66016990614632 1
4.75509573955406 1
4.60452962389034 1
5.80728506757525 1
4.66647777212086 1
4.19907189196256 1
4.97442426812564 1
5.74528797596645 1
4.00679242865078 0
5.79714971806837 1
5.39258976407286 1
4.43495978651056 1
4.93607781925453 1
5.18308076902443 1
4.19821559046525 1
4.46291017434155 1
4.35058316396946 0
5.25912746460955 1
4.80305402541698 1
5.60669046442631 1
4.57610870612493 1
5.54524997229402 1
4.98182098398387 1
5.12194907768804 1
4.64441673838188 1
5.27595013299211 1
4.17062866037126 1
4.03244445906498 1
5.03016595950844 1
4.69218740058491 1
4.77936743180671 1
5.51475856983176 1
4.19609869889834 1
5.60019577413476 1
5.39189784232634 1
5.49435282141865 1
5.33546113955404 1
4.68566665500014 1
5.14384357470609 1
5.04066400109417 1
4.51504135911666 1
5.58172558779726 1
4.78190804182015 1
4.44512837059195 1
4.68642300024674 1
5.09017651564366 1
4.24995245872341 0
4.41667465279133 0
5.33449182283406 1
4.79331823593517 1
5.33078587121651 1
5.23189660808573 1
4.64685855175803 1
5.88675760297443 1
3.96474732046197 1
5.03068665503938 1
4.80616045624332 1
5.21309064278474 1
5.37023379929947 1
5.90457377108541 0
5.0412328482071 1
4.94756304233773 1
4.90239086217695 1
4.73703942323218 1
5.47968138669379 1
5.0927712559938 1
5.40002024334251 1
5.62610575846019 1
4.7111558394249 1
5.23413440415408 1
4.9675995237519 1
6.07426374406675 0
4.40916071596323 1
3.73331904125739 0
5.00210945202358 1
5.79943846750316 1
5.56803505235578 1
5.61116218870107 1
5.41100736109716 1
5.4907264792245 1
4.97657790103658 1
3.96401033760612 0
5.12588097283025 1
5.91500842372429 0
5.50950289458789 1
4.94847339003286 1
5.07807666009905 1
5.32756074710143 1
4.8966705858249 1
5.16831217471783 1
4.96775362128653 1
4.78692634760897 1
4.78823623395623 1
4.91650152664217 1
5.21481651033306 1
4.27761083245789 1
5.64945067866462 0
5.18797957488744 1
4.71868176080579 1
4.35903320378638 1
5.43209507600683 1
4.82993340040096 1
4.91532147810572 1
5.07472117005789 1
5.60266414475693 1
3.75401433581653 0
5.3947854621235 1
4.36321524113692 1
5.48635103777496 1
4.86858021730551 1
5.09254706925858 1
5.08573733783051 1
4.68320378825677 1
5.23177923775861 1
5.37775260965336 1
4.55801987513635 1
4.63553076979362 1
5.52161609587338 1
5.69186524092945 1
4.93228788073551 1
5.41847742658596 1
4.92301754484861 1
4.83152778795547 1
4.87114167928983 1
5.1202403981834 1
4.47288302123428 1
5.8569678509084 1
5.04349396856749 1
4.67767883922081 1
5.17356473279765 1
4.81405337743542 1
5.09050979612141 1
5.31697132578961 1
6.24924883684428 0
5.04401346541941 1
5.41696046683063 1
4.95398052699318 1
5.39688275355104 1
4.53051628397085 1
4.9564074593844 1
4.72996401412223 1
5.21181908553645 1
4.18048444077524 1
5.3080253966576 1
5.11700461764107 1
5.27657242878728 1
5.42835069335839 1
5.50536947636024 1
5.54674006365928 1
5.57675483182212 1
5.43571790628459 1
4.64993666740674 1
5.58665465805244 1
5.13110679327837 1
5.10127157325056 1
5.64852852600389 1
4.98011848174001 1
5.40445898568353 1
4.87821217822327 1
5.55947532296907 1
4.45181652646937 1
5.75717103944731 1
4.87554879152823 1
5.0902313091098 1
4.09241914284256 0
4.81589506425827 1
4.88417376965848 1
5.18900340439169 1
5.17890650104697 1
5.02311376892093 1
5.2133846122929 1
3.99670528313001 0
5.29696301611099 1
4.62398014515909 1
5.01323442170368 1
4.8170998803597 1
4.67063355223532 1
5.35170487277265 1
4.50867814479431 1
4.18383555369937 1
5.11431671166237 1
4.81771849463994 1
5.04170709498852 1
4.70877557613307 1
4.99495921966845 1
4.95780545784786 1
5.59556588659482 1
5.38580616332284 1
4.86576667380993 1
5.36103148465417 1
4.41603696684443 1
5.33004336465925 1
5.19858255067828 1
4.94787869347822 1
4.78918924909756 1
4.4119654311372 1
5.04153733504901 1
4.54205204622764 1
4.90708464048343 1
5.5194574759491 1
4.06194756694082 0
5.12092736883243 1
4.94111467518276 1
4.92073470716893 1
5.1230442796625 1
4.88945965953941 1
4.75878502192387 1
4.91948072095691 1
4.87464120052157 1
3.72191341184614 0
5.52304262281302 1
4.32809005824834 1
4.64335237796885 1
5.5782978314572 1
4.52718720732263 1
4.74427921543197 1
5.60366547020744 0
5.6434715026937 0
5.03926770866748 1
4.7945810604005 1
4.98092509910174 1
5.20399572767482 1
4.7353250888803 1
4.65399570063668 1
4.79623039837004 1
4.82969479214112 1
5.02837689091177 1
4.98582544747612 1
4.59532323105392 1
4.77821748200572 1
5.23931562813055 1
5.46143682732889 1
5.34378587132048 1
4.831017687408 1
4.48385266273037 1
4.66244469057134 1
4.62400578995868 1
5.0461290812757 1
5.31383958485051 1
5.33156307229111 1
4.63846867246161 1
5.78953089723468 0
4.27517864151111 0
4.47833379891189 1
4.55173085966057 1
4.57418452321309 1
5.44730203111609 1
5.68158446508633 0
5.76853017949442 1
5.11502781795808 1
3.72023542956209 0
5.18564406119563 1
5.43275495702777 1
5.72443202224545 1
5.01986651417502 1
3.94637920237842 1
4.76301842775537 1
4.30804357643715 1
5.79264657076922 1
5.47362748103449 1
5.3603914307937 1
4.19795846404186 1
4.7633471903739 1
4.87809456593621 1
4.92268835573874 1
4.69857321125395 1
4.94219114455754 1
5.51269252918086 1
4.75476986360995 1
5.41746670937674 1
5.04819405838739 1
4.7070823869436 1
4.98387038324252 1
5.62327434789083 0
4.84805653713789 1
5.18481371241283 1
5.18428234820762 1
4.84602501666795 1
5.43770216697387 1
5.05042054963014 1
4.81041407890802 1
4.73869804763893 1
5.2940092501923 1
4.23909541989106 0
4.29730802911787 1
5.36595785614425 1
6.18324199316887 0
4.22146725732662 1
5.16836150400046 1
5.5779510131881 1
5.15747875082148 1
5.37130734462334 1
4.76412274611524 1
5.36511243668081 1
4.05625551283687 0
3.99041592822423 0
5.13350827324452 1
5.11138367887929 1
4.04861670937451 0
4.66949830439798 1
5.74482678300804 1
4.56839569871293 1
4.74907787251273 1
4.8039143250861 1
4.70319448339973 1
4.88773227629842 1
5.68497380582812 1
5.55639574866819 1
4.51185437432454 1
4.39916841046418 1
4.08099553291858 0
5.74675974948127 1
5.33797042198829 1
5.18886965709159 1
5.04314072496812 1
5.36499771725458 1
4.18666249681666 0
5.12944984662977 1
5.25077720021405 1
4.82830524969471 1
6.24270045485394 0
4.81300883840576 1
4.99547629912014 1
5.1328246381836 1
4.00947949540333 0
5.3739248650881 1
5.81584467463531 0
4.92501111448787 1
3.78419161142642 0
4.6264877641726 1
4.40505947702387 1
5.19157303697168 1
4.90967350038155 1
5.08115523067743 1
5.726600023623 0
5.1854062496027 1
5.04241825235413 1
5.49782388997584 1
5.42171347604674 1
5.0889438061709 1
4.69351417550538 1
4.56702927006991 1
5.23098258346369 1
4.54178799670953 1
4.31908321684365 1
4.97201835625077 1
5.32054306605509 1
4.92394430622461 1
4.32364740630759 0
5.52284506445238 1
5.37466323093434 1
4.87761094825671 1
4.88317529317653 1
4.77437225881191 1
4.72880750062331 1
4.81925919175873 1
6.12062034601978 0
5.03840268379653 1
4.43800208251178 1
4.00414864543644 0
4.76315702631076 1
4.60485281523621 1
5.52541540121921 1
4.6829285701991 1
5.196721822895 1
4.91521113656654 1
3.95084548664542 0
5.29171419143406 1
4.70796837380651 1
5.1415982416858 1
4.1161723960664 0
4.85940038303311 1
4.86345454816018 1
5.19914601836354 1
5.2039115008039 1
4.8880474030097 1
4.68415377047381 1
4.85088668116031 1
4.35227395507141 1
4.61790866601837 1
5.88475152857429 1
5.43418597452709 1
4.37178552308364 1
5.30047437004502 1
4.8713515107563 1
4.98001616846698 1
4.46971046486702 0
4.92355198343594 1
5.57549365983914 1
5.26549793765806 1
4.95794872609976 1
4.91467633599627 1
4.62045272655313 1
4.52993405773082 1
4.83481310020915 1
5.44884341402441 1
3.92014732194553 0
5.27046690186484 1
4.99977299381574 1
5.09392042852352 1
5.10458658673304 1
4.96651691795169 1
5.04452562026936 1
4.76053259701672 1
4.90295575701587 1
4.34533541673755 1
4.56695876701009 1
4.67311636773532 1
6.04080181379474 1
4.77953805100256 1
4.8893401844755 1
5.06860334045824 1
4.07166509456213 0
4.82377630479309 1
4.83709381897749 1
4.97161672497995 1
5.53346983369626 1
4.40155795812101 1
5.38679845228608 1
5.80219768075277 0
4.80210056343245 1
4.83995809868568 1
4.56718487517241 1
4.89564223417216 1
4.74342352732382 1
5.02838767605942 1
5.03120111786149 1
4.89564616641926 1
5.01789075058554 1
5.21339865613502 1
4.37759536168145 1
5.20688453578553 1
4.15977685465597 0
4.69448801309783 1
6.32616680685946 0
5.21209040971481 1
5.15234552457456 1
5.22272086662016 1
5.12608970521057 1
5.18855588423523 1
5.14235471480191 1
5.64804522260332 1
4.87543426916888 1
4.7199451174629 1
4.34197284674337 1
4.63855595829059 1
4.27582157483391 0
5.18804178946701 1
4.51112168058065 1
5.500350972159 1
5.20649306731836 1
5.25882661341167 1
5.52029780375822 1
5.37587496050837 1
5.07799930825337 1
4.93393094529973 1
5.53326954173366 1
4.83079701821087 1
5.17206330599751 1
5.18788828443466 1
5.19552910917572 1
5.1955587589256 1
4.92824985973191 1
5.65182411871313 1
4.62692492983097 1
5.22237889158261 1
4.63557310322435 1
4.16440646319514 0
4.48344153433051 1
5.86925795236602 0
4.65941356139695 1
5.10005133907273 1
3.98857610974107 1
5.59295536493038 1
4.78277775064591 1
5.05247252427983 1
5.28625986565306 1
4.75169137335404 1
5.61652339833606 1
5.04596607907353 1
4.98779367579112 1
5.41005868382531 1
4.13687768993522 1
5.05952225256532 1
4.45869875956924 1
5.64302185651204 1
5.50786130168927 1
5.20265325961804 1
5.20725231378341 1
4.58791903226143 1
4.95018976599793 1
4.99310341653566 1
5.70224776214973 0
5.00620949119475 1
5.2717152713029 1
4.83879953707922 1
3.94512182284797 1
4.84399553063503 1
3.9047808141996 0
5.06308043943446 1
5.13661085241231 1
4.88565721670902 1
5.21821970865506 1
4.50675890645265 1
4.93209412196271 1
4.57894561478082 1
4.80823796358466 1
4.04983819797683 1
5.04060861171003 1
4.79385123841165 1
4.73384285618042 1
4.93572515342519 1
5.1152366421979 1
4.483033047205 1
4.75475638220202 1
5.33476644961452 1
5.08996088339955 1
5.10115634979451 1
4.85566259298742 1
5.07349248869621 1
4.83857197832893 1
5.24161589015094 1
4.72726385400918 1
5.45430516370212 0
4.26346251787757 1
5.33129302945553 1
5.12693868342628 1
4.36869091624321 1
5.23492908252731 1
4.87164381588593 1
4.64725792070955 1
4.93665030837289 1
4.93090891295381 1
5.1944895036515 1
4.403155102853 1
4.79693317793702 1
4.56867288691492 1
4.91473333332976 1
4.41282313797785 1
4.33519586608299 1
4.58234624667535 1
5.92918381653952 1
5.42624257135903 1
6.03554895082735 0
4.49039840868713 1
4.93228841249173 1
4.61333882280868 1
5.04629305024134 1
5.11841409380049 1
4.92758381062345 1
5.45081469518453 1
5.53813455842385 1
5.13450472901785 1
4.27968875982268 1
4.72786827129045 1
5.38877583738786 1
4.41519246446194 1
5.12347856402141 1
3.68079178634656 0
4.7565481449088 1
4.83760186079098 1
5.21015756502772 1
4.99107515787641 1
5.32747571331568 1
4.60810456984955 1
4.5119938991427 1
4.21346770692092 0
4.78381985531429 1
4.82315199667607 1
5.42400981655688 1
6.06916510568122 1
5.16817189886834 1
4.44694405291418 1
5.36887262884848 1
5.09904676071468 1
5.47850207639413 1
4.29153250623586 1
4.71943682145351 1
4.21404249254133 1
5.11017149539708 1
5.10207345270106 1
4.11259121466828 1
4.55417137797638 1
5.16900684636633 1
4.90781155926371 1
4.33228739406197 1
4.44547041664578 1
4.78353367210106 1
4.52084482624462 1
4.96984936934521 1
5.53683061419549 1
5.15410929853336 1
4.68339567732506 1
4.92571774654815 1
5.05868680306931 1
4.72721476973285 1
4.9317797959062 1
5.16804287258794 1
5.501888354627 1
3.67295125427208 0
4.05099120497233 0
5.05346127832661 1
5.10371839186562 1
4.68567259132776 1
4.16211951118372 0
5.40859681317022 1
4.73009267564717 1
4.9797169619063 1
5.01520669029129 1
5.05661507571491 1
5.79857569603795 0
5.15138228025989 1
5.62904527529662 1
5.25609719870713 1
4.91028953034476 1
4.83889075548497 1
4.66464577338706 1
4.47916102648511 1
4.94408995486325 1
5.25408173029175 1
4.07896798959173 0
5.15856140850611 1
4.58654679802779 1
4.26161893825308 1
4.51995679153641 1
5.48277784995318 1
4.99751944588045 1
5.24465395533308 1
4.76538753430789 1
4.76180668882148 1
5.3943529187089 1
5.89459615628923 1
5.53957897888363 1
5.25237643515924 1
4.77957141689101 1
4.6917393953937 1
5.10312144878165 1
4.86594943314653 1
4.89001084497219 1
4.8419880545902 1
4.56242788520842 1
5.20238373675877 1
4.62844185700798 0
4.92142864152524 1
5.01758601312658 1
5.51297425657184 1
4.78467777964155 1
4.80091625451329 1
4.65346845613902 1
4.66176350041643 1
4.94963652972852 1
4.25670628659198 1
5.38660178734054 1
4.86499694309683 1
4.61088991032959 1
4.38773068707002 0
4.89680007427731 1
5.2621180812142 1
4.70832059299463 1
5.12690031874645 1
4.9257532057907 1
5.31787342708404 1
4.27746299446779 1
4.62379819705523 1
4.2918463854324 1
4.99995502438338 1
5.60823109897357 1
4.92358902974873 1
5.47432484980589 1
5.12242598345472 1
3.87948058742974 1
5.34302170920009 1
5.22598496619578 1
4.75121441872347 1
5.513285741095 1
4.83468051173727 1
4.78809888930404 1
5.48455067021533 1
5.35058517943231 1
4.54328404873268 1
4.35989922476329 0
4.72657987552889 1
5.80593409650341 0
4.47104844640128 1
5.21616209197009 1
4.87534269225282 1
5.32609455540866 1
5.55219270674082 1
5.2440506069165 1
5.04295316394782 1
5.48888041707998 1
4.7663847080548 1
5.32329655586298 1
5.4053752159117 1
5.26854759090294 1
4.11962322470211 0
4.16003276649061 1
3.92455509825879 1
5.44787409319446 1
4.93787247615627 1
4.63540652048626 1
4.97021561537465 1
4.96699835156388 1
5.26311785300484 1
4.03588128172261 1
4.82792213262627 1
5.37802843987713 1
4.77543668823646 1
4.47554798539552 1
4.85926071402574 1
5.1645026864317 1
5.51415676029506 1
4.58316999515211 1
4.67681626191939 1
5.56509728516417 1
5.87378689749358 1
5.47914023823664 1
4.83777499840382 1
4.89195414871042 1
5.27403944675359 1
4.90676199225503 1
5.08662358537855 1
5.61908896716174 1
5.08637737926456 1
5.01983119553968 1
3.87746403819861 0
4.79016525916025 1
4.73500809114079 1
5.02260593913649 1
4.3436459041301 1
3.7647995442323 0
4.823391004297 1
4.7593708104161 1
4.77100603540781 1
5.48109207526602 1
4.58243071587314 1
4.90209279025453 1
4.81444409808453 1
4.28326564235231 1
5.11047682521401 1
5.21856195112682 1
4.96407239992693 1
5.17942253259124 1
4.44441202719228 1
4.71329063760586 1
5.43370667955878 1
5.28848515061048 1
3.9322644811513 1
4.69595203135536 1
5.3832308681579 1
6.11277705948528 0
5.2306349705091 1
4.54913977516113 1
5.33977562677762 1
5.17490507922387 1
5.56034707926988 1
4.31126795433598 1
4.43598592862735 1
5.40340356813826 1
4.77399590204323 1
5.45600081623994 1
5.38636721167636 1
5.65507740179708 0
4.9491505478845 1
4.65345358100727 1
5.36337399330835 1
5.08016591477025 1
5.2276806580458 1
5.38620211383734 1
4.984696007896 1
5.43159083754848 1
4.18674916730951 1
4.68424043685688 1
5.22315817048807 1
5.44512499174695 1
5.19166589575187 1
5.14406902637987 1
5.40985459178086 1
5.06136609275094 1
4.96727790819742 1
4.49053162768034 1
4.90655257529569 1
4.37048261893891 1
4.77353126858164 1
5.40061449334272 1
4.85689744885439 1
4.87760474260485 1
4.79018700024887 1
5.14320672651687 1
4.00793270583417 1
5.73154792271107 1
5.37802060267614 1
4.63835792121705 1
4.30442557247153 1
4.20335677916711 1
5.36716260517193 1
5.23543821359116 1
5.31565739729715 1
5.19529945008315 1
5.48105609140041 1
5.64793646920946 1
5.07227192623133 1
5.06244409220542 1
5.32423505460084 1
5.10648689384899 1
4.86784547118181 1
6.02255486490874 0
5.47531892488554 1
4.9069556718668 1
4.48677427179874 1
4.98269828275237 1
5.34598348880569 1
5.12640579366391 1
5.85845103922671 1
4.08103187416128 1
5.58994578225865 1
3.93444597847977 0
5.19004402568658 1
5.2002113061551 1
5.06399452256401 1
4.45681300704191 1
5.13055438186353 1
5.11459361172791 1
4.74194279514381 1
4.59919368202761 1
4.75371572728091 1
5.24135075592569 1
4.20146476296551 0
4.30764580266912 0
4.63812210181098 1
5.06259308760761 1
4.57106777556563 1
5.63353721852651 1
4.81249234236897 1
5.15461519696314 1
5.69744661156689 0
5.40437151648628 1
4.76495285909932 1
4.98476845230998 1
4.90337218516926 1
5.56510507698506 1
5.36326870621826 1
5.19816840443728 1
5.16984861011054 1
5.12453066299791 1
4.8405445147372 1
5.41722001393116 1
5.31976669614111 1
4.74566744968183 1
5.20178364187056 1
4.59354231117589 1
5.04009585037271 1
5.32750870898981 1
4.8682510793703 1
4.76712349256942 1
4.8884265949006 1
5.01383226304847 1
4.40889924465673 1
5.73919230831867 1
4.72805479527666 1
4.95579597850898 1
4.79575118472819 1
5.10286846383774 1
5.45663646565317 1
4.22531834564869 1
4.47709406674043 1
4.13692104088486 0
5.21879667163732 1
5.49705194731509 1
5.28111339985478 1
5.66104065793412 1
5.06628134456168 1
4.98005686306344 1
5.02482407051985 1
4.62341421649646 1
5.78293514190675 1
4.51997017469961 1
5.24763801893875 1
5.06160755571519 1
4.89149244744319 1
4.65554588947629 1
4.39571015949129 1
5.43785618102802 1
6.19482949608806 0
4.76559032912512 1
4.78652094893466 1
4.74721972345372 1
5.3803361197061 1
4.87822946093321 1
4.49226008399433 1
4.16668724987633 0
4.66132579953133 1
5.33189342530632 1
4.78950290849258 1
4.78521337466315 1
5.43468201435039 1
5.18617745240472 1
5.60681867333911 1
4.58405110891677 1
4.88144663003446 1
3.89283501941946 0
5.21273930790178 1
5.02187267644551 1
4.37580227731362 1
5.0381009219511 1
5.10890276339222 1
4.97324187630765 1
5.2219235496866 1
4.90370221361798 1
5.15369202254874 1
5.32989381452665 1
4.85127888522757 1
5.51118360960276 1
5.45040234866814 1
5.02482969277472 1
4.7405892096415 1
5.20347019412619 1
4.8477144102875 1
4.78284720030627 1
4.93543189839045 1
5.01417143785553 1
4.25953518921247 1
4.52464654727367 1
5.76034931352811 1
4.90403647065294 1
4.42641774351098 1
5.58729933777863 1
5.02654283776725 1
5.24601992505405 1
4.49675944243203 1
7.08587075089931 0
5.51188962479225 1
5.28966047024536 1
4.79261639792304 1
4.22140693126026 1
4.79441297603014 1
4.61129357563947 1
5.11921901298703 1
5.33946721007127 1
5.4747292107786 1
5.19973309414316 1
5.58904897961058 0
5.5210339682568 1
5.25306487760325 1
4.08557495161128 1
4.674070591812 1
4.70606923601171 1
5.04549723907067 1
4.48529322811246 1
5.69936141378927 1
5.84296595341684 1
4.93425300759741 1
3.79126326578641 0
5.48782881863196 1
4.73518691114623 1
5.14022969513252 1
5.31010132650294 1
4.50714732926345 1
5.28445885128131 1
4.84804093180249 1
5.45373705837806 1
4.90998074175752 1
4.88229644744923 1
4.11094040634432 1
5.20057641509534 1
4.9345941267221 1
4.87362850416458 1
4.84313970273615 1
4.72774827692834 1
5.29208877764542 1
4.94899000484005 1
5.18700262274134 1
4.58647572342819 1
5.13163016002855 1
4.69505744572434 1
4.94398825328697 1
4.85850689282975 1
3.96042116497414 1
4.82002358543762 1
5.14410423373673 1
5.4947533123557 1
5.07752105432448 1
4.92857803707229 1
4.70422286825386 1
4.67117166362291 1
4.25172260502649 0
5.15751610492147 1
5.11360353800292 1
4.86392114839129 1
5.37373685325179 1
4.79763637749688 1
4.24841825908373 1
5.25125184053523 1
4.72169620596669 1
5.34856470533027 1
5.25143589636952 1
4.72731334089814 1
4.62086364470226 1
5.69308686243454 1
4.55388101590372 1
6.11229652965549 0
6.10441859048969 0
5.07434655049851 1
4.33571177135774 1
5.36911740854142 1
5.22048485853806 1
5.59804822470596 0
4.59377326789395 1
5.02859202169381 1
5.14015077977676 1
5.22709641332585 1
4.75390172640279 1
4.97315869167211 1
4.63078634377669 1
5.81888593258898 1
4.86196419670933 1
4.4103937236223 1
4.98207627219169 1
5.44621194690075 1
4.8890068793089 1
5.33958071492845 1
4.806198793284 1
5.153635580259 1
5.290505303306 1
4.97878675301177 1
4.91832831073572 1
4.96838017440257 1
5.53581496267731 1
4.30448650880582 1
5.36893422652163 1
5.16071111915881 1
5.35531184072345 1
4.92612128301466 1
5.03973505347555 1
5.77641383990674 1
5.19345652006128 1
3.98907410700452 0
5.66401652764893 1
4.71650958521147 1
5.18188742342354 1
5.52490174916971 1
5.20284364793845 1
4.43528568356503 1
5.05128143751012 1
5.21351389629746 1
5.70065175797374 1
5.03762941182523 1
5.12224655812621 1
4.89186883013042 1
4.72318971285899 1
4.86752206797941 1
4.98822421901919 1
6.05038050780204 1
5.18266710018074 1
4.44185748123476 1
4.07466547729508 0
4.38610462407254 1
4.81361006782846 1
3.96274129213756 0
4.82377370245639 1
5.64843610242548 1
5.7109056781508 1
4.77866782938326 1
4.96157158762952 1
4.72859728589677 1
5.14367254328945 1
5.02005987034107 1
5.14566129226703 1
4.32283756789385 1
4.74991950514685 1
5.03907446855808 1
5.6570056789735 1
4.89690944533197 1
5.54231676979295 1
3.42830436448846 0
4.44523539375685 1
4.52885132503518 1
4.73701833680741 1
4.80044955990545 1
5.35309794218927 1
5.24221472121218 1
5.11028465116053 1
4.83139144929942 1
4.81185688805862 1
4.50774280493917 1
4.47116150075767 1
5.71629175557086 1
4.60286697749783 1
4.9556112700293 1
4.90256136625713 1
4.6610104604627 1
4.87169380602565 1
6.07772683519011 1
3.96673866546657 0
5.3822326248635 1
4.99831842776169 1
5.44932525114192 1
4.97257601968297 1
4.39359107734476 1
5.02957498150688 1
5.24913983014253 1
5.48819093177897 1
4.65971979857216 1
5.28220591107989 1
4.56351621413114 1
5.69325584438685 1
4.47564669844928 1
5.56691810457901 1
5.12816325895374 1
5.54775356064797 1
4.45537003801229 1
5.45302300311475 1
4.48230650081284 1
4.99910079514725 1
5.0163833894446 1
4.37951614349345 0
5.26439076602425 1
4.44462895234342 1
4.85759796314148 1
5.0101940825488 1
5.2032854473272 1
5.02091790992552 1
4.8942219411516 1
5.20789405113725 1
4.97234120303819 1
4.6042215692297 1
4.90214953350835 1
5.63258382887464 0
5.14794234104186 1
4.97526202862768 1
5.14004240628512 1
4.82318698726459 1
4.32535117801628 1
4.87692177143815 1
5.10642793112475 1
4.44230736596872 1
4.50104575367275 1
4.08219804147744 0
5.23235312931609 1
5.27658837860644 1
5.07740347114469 1
5.71184958496613 0
4.6148168576988 1
4.82475482473709 1
5.18276619020112 1
4.04783200193323 0
4.91823567201037 1
4.7011530963629 1
5.31311085984702 1
5.5320302613132 1
5.23488434183153 1
4.77005001179698 1
5.15061847971592 1
4.98258885796205 1
4.81907739723348 1
5.24181118095637 1
4.44495766870608 1
5.54621356027102 1
5.20674054069682 1
4.83340994819123 1
5.60518382035985 1
5.08106021135354 1
4.69660736035118 1
5.30205528770136 1
6.21490869589474 0
4.72281241941581 1
5.06823658677747 1
4.96355813474302 1
4.44574492422478 0
4.8304854210172 1
4.8832306009177 1
4.56355199546558 1
5.54733149077895 1
4.31466905084706 1
4.39340843506598 1
5.06581245257561 1
5.16041910769649 1
4.84590054919401 1
5.57000517457853 1
5.11088809756286 1
5.29275680701812 1
5.32693372445997 1
5.23391280445813 1
5.13095261054811 1
4.25805553971344 0
5.42283109405386 1
4.70728277152918 1
5.95792999954148 1
4.76620715379561 1
4.88809328391677 1
5.60023426188876 1
5.07384949148312 1
5.04606700841478 1
5.32880582867411 1
4.8852212273404 1
5.29376109303129 1
5.07291104958232 1
5.1851532811359 1
5.03520906195755 1
5.93043077247255 1
4.98634305240926 1
5.38760542611204 1
4.56892087616405 1
4.65999656561038 1
5.85982035486041 0
5.04587062498154 1
4.74273180697784 1
5.46667204728347 1
4.26145098330168 0
4.640867638832 1
5.77170670066189 1
4.63631708675709 1
4.807652645392 1
4.97149301064577 1
4.72154074732598 1
4.61476074763705 1
4.9193410249502 1
5.11900104426134 1
4.6194894376295 1
5.50966755683385 1
5.01048650196806 1
4.94938310478827 1
4.86518323112526 1
5.19265539223307 1
4.58427351238701 1
5.21702257000741 1
4.91482742709738 1
5.30616274607616 1
4.75893210173498 1
4.94091976058446 1
5.28457330206967 1
5.0763374184214 1
5.09370922693761 1
5.43453518096757 1
5.0048571302108 1
5.1898369487922 1
4.76229293112816 1
4.77337307306308 1
4.94901279533648 1
4.88337272918749 1
5.23192014969647 1
5.54736618873666 1
5.3948617557081 1
5.30948929390979 1
4.88247852160995 1
4.16754325676834 1
5.27477411889686 1
4.72364766102291 1
5.9039262202056 1
5.86106979872272 0
5.36409207595732 1
5.59409746237361 1
5.51303525595677 0
4.28858877476128 1
4.9113720686433 1
5.60657381936339 1
5.48963865790349 1
3.27558545149421 0
5.09467576565127 1
4.6568097430603 1
5.44331841993896 1
5.0916795019416 1
4.5729355932592 1
4.88196015819207 1
5.16756725484136 1
5.14241563081265 1
5.3428779219216 1
4.62169409274802 1
5.66189758516416 1
4.86695734877081 1
4.21502779841034 1
4.76526304543881 1
4.91979324171885 1
4.8387988821024 1
5.46829656233485 1
5.5995491508869 1
4.85261155659125 1
5.40732162987307 1
4.71639990904628 1
4.16127199766575 0
5.43901097105728 1
4.73248174560732 1
4.83676894893125 1
4.50074471943905 1
4.81089802672903 1
4.51602648281698 1
4.64647677700412 1
5.37933415042589 1
5.29033064603815 1
4.6358716527384 1
5.06213116035291 1
4.92583337676683 1
4.98815801655788 1
5.04923991722542 1
5.49946899437082 1
4.97287842719303 1
5.43144426547478 1
5.32855575194941 1
4.24944207959169 0
5.3172877252777 1
4.5315142163314 1
5.02101363118697 1
4.89065912606163 1
4.81184780445032 1
5.47785209435196 1
4.25389911909798 1
4.81514186669321 1
5.19499081288489 1
4.7824079830134 1
4.57187130410149 1
4.27936113125755 1
4.06997095864431 1
5.68195947994207 1
5.24671997757949 1
5.09953467974752 1
4.74214282403441 1
5.14778970775154 1
5.36261700839836 1
5.19351855970773 1
5.1365166406024 1
4.6983873208307 1
4.47460867030283 1
5.45589601241111 1
4.77669730987372 1
5.11279122908075 1
5.26968846149552 1
3.99656994845871 0
4.89910539859622 1
5.42777250844487 1
4.7001730326594 1
4.59740535980184 1
4.89262456079286 1
4.89912904308429 1
4.90678073292032 1
4.5288206329709 1
4.84522415969121 1
5.61228654113612 0
4.6243763933545 1
4.35291474107998 1
5.3526516127985 1
5.3564381432101 1
4.03027181487811 0
5.05558105099944 1
5.47103748477945 1
4.28605747182977 1
5.85621197274347 1
5.33411595203464 1
4.6440933647169 1
5.37752254322478 1
4.35818026762372 1
6.03922976926541 0
5.24161332555538 1
4.38624988126282 1
5.11174633589921 1
4.58789894963158 1
3.61807845174287 0
5.64802903258101 1
4.20264469323413 0
4.49885705358897 1
4.6965246102354 1
4.80774330974935 1
4.68775134964037 1
4.62310395774489 1
4.89651785029963 1
4.66674785853784 1
4.90289970534286 1
5.11503294493881 1
5.02497983789136 1
5.27986883131121 1
5.22988772659473 1
4.89734444457813 1
5.07452995820849 1
4.07817286511033 0
5.51739502533827 1
4.86687082747077 1
4.46464656794482 1
4.38368753723961 0
5.19986974351368 1
4.99772524002408 1
5.00888779329191 1
4.4881805777033 1
4.54871428570765 1
5.36856972240188 1
5.16650392930772 1
4.67999688669224 1
5.75135049592727 1
4.73980298067085 1
4.48171241342927 1
5.59733648089902 1
5.33460752741648 1
5.17083650818425 1
5.59950336706724 1
5.2118791098907 1
4.88039273590247 1
5.11014475431056 1
4.72127351067843 1
5.2328894518938 1
4.19195284990715 0
4.81339505942106 1
4.35775290155573 1
4.89443868072394 1
3.98661219465773 1
4.17475065433736 1
5.28650820247519 1
4.96738036817881 1
5.45529659182179 1
4.96559363639432 1
4.89905955386835 1
4.99749827228165 1
4.48935227533981 0
5.73112631777458 0
5.50315477349865 1
5.54044376325036 1
5.31375129373798 1
4.5784389443727 1
4.38883834137729 1
5.10094577107156 1
4.18994781284464 0
5.69087816710416 1
4.8049984515106 1
3.87878307767211 0
5.17321013778838 1
4.87083091534157 1
4.99252737265777 1
5.89727362829375 0
4.76470166133755 1
4.96435922270668 1
4.92592164421422 1
5.42105930297253 1
5.48636419699448 1
5.13150833287876 1
4.99600634220494 1
5.46599481819461 1
4.4464430016474 1
4.50355836149593 1
5.25678416378066 1
4.84986472562003 1
5.39484917205924 1
5.36507981698653 1
4.84224668931907 1
5.37903255158655 1
5.2382382249709 1
4.3051808345768 1
5.45769630590053 1
4.85128298852248 1
5.75608178572817 1
4.97749612973348 1
5.02983424602407 1
6.04717357463162 1
5.42080510830257 1
5.3826556202963 1
5.34340672779123 1
5.74715254791794 1
4.48939089463625 1
5.2554423054378 1
5.48693669711516 1
5.84838637005851 0
5.32374106664454 1
5.38957279889312 1
5.15092111628331 1
4.44560386304744 1
5.40262331397117 1
4.70724361596512 1
4.41017457425764 1
4.65318085229943 1
4.79251405889768 1
4.73972428690754 1
4.40374378368184 1
4.73329336133276 1
4.88305192294207 1
4.53893848934455 1
5.06035706124427 1
5.29739192655853 1
4.56843600667834 1
5.28774449720512 1
4.95064146730502 1
5.31105944012192 1
4.97073895541806 1
5.07553767609394 1
4.72195818081861 1
4.91588478772828 1
4.71109314425598 1
4.58618651662512 1
5.34661701180889 1
4.70578492759184 1
5.58516507358634 1
4.4690869011615 1
4.91578888881384 1
5.12494535229363 1
4.61426389527013 1
6.02393282960457 1
4.41308460489926 1
4.99500095831671 1
5.64422802951577 1
5.52975237032185 1
4.81731452730127 1
5.48200471751149 1
4.68105899482155 1
5.21622053937587 1
5.42740353084126 1
5.25843899511081 1
5.05022593631571 1
4.6861865115557 1
4.90501770605055 1
5.07691108795501 1
5.09765843384832 1
5.20231877372786 1
5.20598549058194 1
5.44311525523165 1
5.75132374136767 0
5.50280471699644 1
4.92373553899055 1
5.15334040611314 1
4.7660029673042 1
4.84235000115722 1
6.16951146350616 0
5.29452624178066 1
4.78944601345898 1
5.30222869099702 1
3.86257950338072 0
4.57938118752689 1
4.53104423612448 1
5.49259455460676 0
4.16701303739107 1
4.28060682564957 1
5.16796279269713 1
5.18501090757784 1
5.30321709191001 1
5.32824810438489 1
4.87138950050034 1
4.24930316188357 0
5.3684334397388 1
4.38337130038379 0
6.29700665529557 0
5.19703752963654 1
4.75105652532708 1
5.23247865683172 1
5.23627724013783 1
5.53101928910623 1
5.29964106333516 1
4.74149351526634 1
5.02784304361873 1
5.26370043339441 1
5.89037056002001 1
4.45572344414408 1
4.77917019917984 1
4.79130998331233 1
4.70432435798211 1
4.59527326153217 1
5.76734736937868 0
4.44183972258824 1
4.9385574486145 1
5.95793304020935 1
4.52097781619408 0
5.30395276667312 1
5.60603120593686 1
4.55461243012727 1
4.35757236894128 1
5.0961650101515 1
5.10157318439929 1
4.99170662044201 1
4.18748403810447 1
4.91600651393197 1
5.66925687428849 1
4.24387587037138 1
5.52450790167412 1
5.21322648467278 1
5.59516242945388 1
5.04632998034716 1
5.472128365831 1
4.39146553843113 1
4.88952600939217 1
5.08812130635976 1
4.99142876372116 1
5.45870140548698 1
5.86081688959279 1
5.33715534404086 1
4.65245646733633 1
5.47482542554356 1
5.20203721505104 1
4.5948388161826 1
4.89577341002701 1
4.9933118028368 1
3.57400313970735 0
4.59076281781411 1
4.64380258837522 1
5.13026576923645 1
5.07600066519058 1
4.60187522997249 1
4.30473242413235 1
5.23889456092091 1
5.24555697008021 1
5.29075076319735 1
4.86803959975559 1
5.13834092927984 1
4.67435905892231 1
4.5498619011415 1
5.01973529329297 1
5.17510967275195 1
4.34558868747544 1
4.91509385713647 1
5.42346587770941 1
5.22905002150657 1
4.57274025890786 1
4.21227409114441 1
5.16689708077092 1
5.23844053157577 1
4.33243579016987 0
5.10941043592199 1
4.95957825805531 1
5.25827877384816 1
5.87176035785101 0
4.87964723594419 1
5.57507498005031 1
4.69859205149768 1
4.036458189442 1
4.63003056580011 1
5.30972995153222 1
4.0555075300393 0
4.90617110457931 1
4.87883087225706 1
5.46430186599875 1
5.56634701360075 1
5.366548946674 1
5.31506249525435 1
5.29444520703419 1
5.16645389363921 1
5.45777327526059 1
5.25350595304305 1
6.02719345067501 1
4.72543601101585 1
5.40602613119831 1
4.33052893620285 1
4.72765838169702 1
4.79789055618057 1
5.0952364738909 1
5.56492809785113 1
5.01960090185773 1
4.36783870979132 1
5.72853362447898 0
5.12545382121625 1
5.09110234295871 1
5.03823860092171 1
4.98378084880639 1
5.51490434864782 1
6.26382975596292 0
5.18840165013487 1
5.00351206829057 1
4.4766971385538 1
4.47682415666497 1
5.6200534324361 1
5.47893449794843 1
4.71007282666287 1
4.66865667900152 1
5.55996526416833 1
5.05617280019162 1
4.58709011671288 1
5.76677919360769 1
5.27190114575468 1
4.72785108585837 1
4.7918525930275 1
5.26421088641262 1
4.80792598162914 1
4.99572595992889 1
4.95026253885358 1
4.70295116517701 1
5.05927236213139 1
4.88454610307059 1
5.32069632194224 1
4.88420653305738 1
5.00690361370751 1
5.19858137819204 1
5.63498308344899 1
5.61094268150041 1
4.53087970006375 1
4.96102465401006 1
5.66301925673576 1
5.04417331877955 1
4.72605782188646 1
5.10195387107542 1
4.82380871356103 1
4.73777982664799 1
5.03735766165714 1
4.73076618461973 1
4.99070763648419 1
5.79726638300079 0
5.00463719210735 1
4.61870340552646 1
4.76668205041477 1
4.99291532343389 1
5.18239554407317 1
5.15632154536567 1
4.84202661712969 1
4.48257360615452 1
4.1848995483713 0
4.99702573888303 1
5.69300298492909 1
4.33465388059071 0
5.02215963105599 1
5.29894986895577 1
4.90310771238367 1
5.01009293505659 1
4.93892124469459 1
5.53634078805114 1
5.36795205304688 1
5.99354685307782 0
4.47588057548807 1
5.83088039757892 1
4.98029096494645 1
4.40021502954638 1
5.01942774531786 1
5.09643051618413 1
4.87947428719949 1
5.47698372979417 1
4.38657896446714 1
4.74844527527601 1
4.92977080391873 1
5.44293540620312 1
4.98318876330704 1
5.03800270101361 1
4.59689617538844 1
4.89522363001416 1
4.69984058029986 1
4.57943466933205 1
5.16781850672637 1
4.72376414660792 1
4.87177427719579 1
5.12278022609324 1
5.17731098821467 1
4.73119808737731 1
5.03297343495591 1
5.20552421859361 1
5.29631685249141 1
4.52665652347512 1
4.51137346469628 1
5.34565926654308 1
4.78202979036603 1
4.63889469044866 1
4.7570159783065 1
4.55281301221981 1
5.01570945227698 1
4.65981133967113 1
5.93997671205807 1
4.73669412384195 1
5.22269068860427 1
5.22807376110059 1
4.82597393036706 1
5.08259010615977 1
4.50294789508064 1
4.02827441684712 0
4.80571565535438 1
4.05551551808787 0
4.36549225859897 1
5.65940184091646 1
5.03249916705538 1
4.89452412976253 1
5.79483199939113 1
4.90995494256106 1
4.62219696533552 1
4.67735390480755 1
4.74548065239342 1
5.24724045918736 1
5.05831789123296 1
4.5831949464886 1
5.13229765476606 1
4.87992915804429 1
5.92449727161214 1
4.51346046050532 1
4.40647945782847 1
5.16958779252593 1
3.88098602096993 0
5.42587215286875 1
5.13874435095778 1
5.11656557901899 1
5.31738958587089 1
4.74479147809275 1
5.74029119468145 0
5.40102119236577 1
5.306511288076 1
4.94648223366286 1
4.91003126828701 1
4.54346002425987 1
6.29923854817216 0
4.85234724805224 1
4.52457272647537 1
5.63631315922185 0
4.47897784901246 1
5.22504305780395 1
4.97723128762028 1
5.20340180380194 1
5.35119540565518 1
4.60829639048584 1
4.58669011993685 1
4.35529778182257 0
4.77165973956935 1
4.86519547699186 1
5.09207657658702 1
4.68768508258758 1
4.97008041540265 1
5.04722202273993 1
4.77229832728277 1
5.157323804551 1
4.35580117964324 1
4.70424288205776 1
4.36475213166238 1
5.50071229270206 1
4.57269993538327 1
5.69191529102704 1
5.26945661353087 1
4.72916236867186 1
4.32730808809888 0
5.18281492361891 1
4.56800246271193 1
4.97987351633724 1
4.96342279746416 1
5.21250935624321 1
5.19151893096523 1
4.15471164960429 1
4.45785836877629 1
4.48628509866359 1
4.55853524074125 1
4.96630486888778 1
5.20253975272441 1
5.45130476217172 1
4.21767706655641 1
5.32018218607892 1
4.01035026630175 0
4.69349327912504 1
4.91824236564584 1
4.82610555904409 1
4.70453567940483 1
4.84503692564013 1
4.97001939286556 1
5.03632497980175 1
6.06449029668416 0
4.96033889991051 1
5.78985801578944 1
5.29440873627907 1
4.50847765571149 1
4.6750496609555 1
5.47073566841638 1
5.35381343223847 1
4.93248583689152 1
5.60744126648624 1
4.82074601421949 1
5.10647270545525 1
5.51703420819704 1
3.80093621044649 0
4.61299842740771 1
5.83240106291839 1
5.34204671177592 1
4.89105283178642 1
4.6130844429383 1
5.06197424932537 1
5.61884133791548 1
4.9877960122699 1
5.16001687203608 1
4.62829363061512 1
5.02226506819486 1
4.89586128193299 1
5.25949708596276 1
5.32496348315881 1
5.21812080939213 1
4.94163617962246 1
5.87977784735777 0
6.10656967671786 0
4.72345698515511 1
4.46457418252065 1
4.64667613893696 1
5.12142500835968 1
5.68666852546778 1
6.3133735536095 0
4.90132412891472 1
5.4534302192051 1
4.51268919923598 1
5.1549602031353 1
4.87050908041518 1
5.63679090013051 1
5.03984972196256 1
4.90733468003528 1
5.52468784174961 1
5.22050734006567 1
4.85999299886916 1
5.20217170628975 1
4.81385474363158 1
4.79186405525655 1
4.95012606126627 1
4.46766635420603 1
5.15404594026561 1
4.76495781587371 1
4.70730001134796 1
5.24159390792294 1
4.17480063840142 0
5.38203025332551 1
4.02286645289294 1
5.20980028627352 1
4.30260646070495 1
5.318469689319 1
5.25881744767701 1
4.99889675463944 1
4.87181872747927 1
5.29455079100106 1
4.67691970912124 1
5.4269005267728 1
5.70085293032302 1
5.18538223099498 1
4.56140803633663 1
3.6197818430316 1
4.33395075548945 1
4.83773967505407 1
5.58283183432497 1
5.26854784269753 1
4.50633918047369 1
4.50294193345753 1
4.4550436474023 1
4.40940327124469 1
4.98417838221738 1
4.54455287110424 1
5.78364367140121 0
4.48244054369256 1
4.98345658574792 1
4.1912948830139 1
5.49999688152534 1
4.68046897202364 1
5.04150689560719 1
5.22136355442821 1
5.02203503238068 1
4.58878605834991 1
4.81162939289504 1
4.98472411123002 1
4.945228246029 1
5.3717948169509 1
5.18202254401938 1
5.15114962402392 1
4.86494009885249 1
4.61016124656955 1
6.0297565013836 1
5.44667029696113 1
4.85369495650032 1
5.48339120884956 1
5.3547036259789 1
4.99933130863522 1
5.10714161187182 1
4.89815468877899 1
4.94827426676956 1
5.12797335391101 1
4.67010357245973 1
5.99153542197496 1
5.3223065450561 1
4.9493435259046 1
5.20129456551981 1
4.76929201977485 1
4.85087345243144 1
4.71199346384402 1
4.9560660948371 1
5.03313525301847 1
4.94979923396352 1
5.64319135986824 1
4.70060194143111 1
4.68066208124467 1
5.7015381283538 0
5.27040386632127 1
4.90592509470887 1
5.67922819187854 1
4.59040649777445 1
5.6207543510524 1
4.88180957995842 1
5.54168436291927 0
5.01580722848998 1
4.53205410125679 1
5.88959360664915 0
5.45637601633729 1
5.50395233579344 1
4.75533405333768 1
4.19124121482264 1
5.07499377661111 1
5.09246077731412 1
4.40691514622083 1
4.84239303426088 1
5.86193148716463 0
3.54600781432266 0
5.73381842399896 1
5.31969343200073 1
5.10937707713205 1
5.77023905089791 1
4.46103502209436 1
4.93676452793561 1
4.99585561904564 1
4.56124549445097 1
4.91735447328055 1
4.67968517603944 1
5.14154351657239 1
4.36006594787074 1
5.64110721522416 1
5.35044319483245 1
6.16691419993688 1
4.81998183152311 1
4.16988100331071 1
4.60007491494868 1
4.96848740303643 1
5.24909392260929 1
4.91031632859882 1
5.38320716533774 1
4.91053625888439 1
4.92401950956692 1
4.74213491029131 1
4.82544217951183 1
4.90497137648712 1
4.51418843495019 1
4.48772991454552 1
4.69996267911268 1
4.35097033588984 1
4.77812887521508 1
4.72965188914692 1
5.04296757603141 1
4.68997111555886 1
5.37865742872099 1
4.63956004629853 1
4.48082736901545 1
4.56976251357951 1
5.24882655521247 1
5.17376561143985 1
4.77403981692412 1
5.04853615670901 1
5.26077068876605 1
5.18455292735246 1
4.82499713938059 1
4.69105529821555 1
4.85456133613538 1
4.10437923645536 0
4.79222618562951 1
5.19868105063936 1
4.98078505648093 1
5.17685116308602 1
5.81143976350255 1
5.97835819825102 0
4.92435002968376 1
5.60326111169453 1
5.43232162800913 1
4.86951089229716 1
5.02217076960007 1
5.497580704879 1
4.84160444373522 1
5.26058607528542 1
4.57403753667316 1
5.12214377762834 1
4.69946791049813 1
6.24165755565036 0
4.58440217423462 1
4.88643737116622 1
4.47823225682336 1
5.48135542962416 1
4.83418815398891 1
5.16146450641448 1
5.08118288831635 1
4.90945895580718 1
4.66604598616192 1
4.29876206302494 1
4.98531580437674 1
5.5378354120618 1
5.67820186791463 1
4.88166407265331 1
5.63932762239925 0
4.80368714391282 1
5.38098127287783 1
5.060000354076 1
5.59343742673405 1
4.92206337014803 1
4.4642029719474 1
4.87750985915167 1
4.67759536489557 1
5.35072950989708 1
4.98589086274012 1
6.1201613316968 0
5.13385821798823 1
5.7666808907869 1
3.94084913857314 0
5.25102923733291 1
5.14166732158446 1
4.49318368813563 1
5.0199453694996 1
5.36268721292677 1
5.52701908263008 1
5.64838330652758 1
5.45669176311507 1
4.8033752013208 1
3.68788901316042 0
5.42098900417143 1
5.29066003792993 1
4.71541461616664 1
5.04996198923985 1
5.68146835618081 0
4.26870517956879 1
4.43107336179728 1
5.33143026541097 1
5.17109837613584 1
4.71360166003055 1
4.59156257977939 1
5.51958339196489 1
4.9109761364632 1
4.05809970590175 0
5.03405494372428 1
4.48509293029462 1
5.41801048421923 1
4.98169655979447 1
5.39948298971244 1
5.50753022944147 1
5.09661775323508 1
4.9080392150362 1
4.92704192558124 1
5.74340539734659 1
3.98834973685179 0
4.74622868860061 1
4.94899070796058 1
4.57044609913742 1
4.5095611465043 1
4.12400994281001 0
5.37145929563659 1
4.32321465384539 1
5.47103299944142 1
4.69467384561484 1
5.60410123560013 1
4.0471263455882 1
4.36637922514424 0
5.22279476290275 1
4.60694867706717 1
4.9314816965583 1
5.34183930172558 1
5.22107703949327 1
5.15792588013157 1
4.97595966724788 1
4.19223841160189 0
4.84027445065599 1
5.38560627695646 1
5.33246468043203 1
4.77177242793174 1
5.28557153516478 1
5.5272563939937 1
5.18429615925886 1
4.75593964530397 1
5.20992903222964 1
4.80711771802377 1
5.05175920994303 1
5.99209183392355 1
4.66979602217165 1
5.15917504602719 1
4.84609171924405 1
4.84414781694746 1
4.63387945514892 1
5.21382396300628 1
5.32784446035051 1
4.45127523370557 1
5.59135653750858 1
4.86252580793079 1
4.92262727204407 1
4.35412696902684 1
5.39612806233099 1
4.31940283542254 1
4.89045370264226 1
4.64173430822124 1
4.61105790096732 1
5.52898258670212 0
5.50112162419255 1
4.69214811062536 1
5.1685763366113 1
5.28858095315394 1
5.72892324675925 0
5.02339759731508 1
5.80874492006582 1
4.85348475008541 1
4.91117109239875 1
4.9058845651022 1
5.42827779969744 1
4.78747387300695 1
5.5937097845319 0
3.90368846382362 1
5.26339952932604 1
5.22345203227361 1
4.40184002507001 1
4.83427265867379 1
5.36931998011086 1
4.47605971136108 1
5.31915086788865 1
4.73499213670542 1
4.90724358171544 1
4.76887645517434 1
4.57888023877242 1
4.92202032648601 1
5.05668360291835 1
4.63099171894621 1
4.36787337920718 1
5.09412301045145 1
5.51721767571892 1
5.17197587205625 1
5.62950165008433 1
4.47114856946387 1
4.48429323611819 1
4.85750961435172 1
4.50509117361704 1
5.49245394037062 1
4.39585349040647 1
4.77700364279076 1
5.25402897967651 1
5.50540356123018 0
4.72589661722721 1
4.6209937318636 1
5.68127276113884 0
5.12292484369905 1
5.36672808602023 1
5.23189559041474 1
5.30761474495628 1
6.06967567719337 1
5.91389625806152 1
5.27188096053758 1
4.76846148928305 1
4.91005179669388 1
4.81163300477106 1
5.33730652964906 1
5.27599354114457 1
4.71584355328416 1
5.21309975649793 1
5.58318259404326 1
5.04981637744337 1
5.92297086787401 1
4.67454435959319 1
5.01597833987857 1
4.2748022187524 1
5.10669388787041 1
5.01161115815762 1
4.44363650072203 1
4.34750732198691 1
5.25134310295635 1
4.6186032550826 1
4.94912489557663 1
5.60423149416893 1
5.4735988783792 1
5.28642520119014 1
4.81112702229504 1
4.87061906456427 1
5.59166793825126 1
5.23659925583553 1
5.43042386769955 1
5.59098938244821 1
5.1888494363212 1
5.00724077452941 1
5.14642173657436 1
5.76634707499613 1
5.78121321787861 1
4.70464791175494 1
4.4929910963898 1
5.28779558471051 1
5.43755009944686 1
4.61357515209978 1
5.02440662758917 1
5.19539133248125 1
4.38596909093793 1
4.89481569318033 1
5.05415111220619 1
4.86238378201102 1
4.72115194604265 1
4.9557995131841 1
5.37772329824975 1
5.00723017670819 1
5.03692772083988 1
5.01771451979215 1
4.93119521250754 1
4.94603894358762 1
5.67189470899843 1
4.25247596079874 1
4.19222011224176 1
5.31983445346433 1
4.87964926501773 1
4.9119010080112 1
5.14011739574096 1
5.40711885684334 1
5.11224179683158 1
5.03408736565719 1
4.51020461619966 1
5.7533667490188 1
4.66500218251562 1
5.66764213169645 1
5.2431844828862 1
5.3022949773614 1
5.36930328928674 1
5.14265620889249 1
4.4815455050455 1
5.20983972341016 1
5.71963448537999 0
5.24895045260025 1
5.32839771451331 1
4.36730018859235 0
5.21045936902178 1
5.26696481293389 1
5.19461489142865 1
4.53236589893727 1
5.16788603405379 1
4.99487706362934 1
4.93081900013429 1
5.67797407809366 1
5.52265043457818 1
5.89080946683001 1
4.66807426747079 1
5.01156259857108 1
5.47848348087637 1
4.92328608827648 1
4.71032522085904 1
5.73652557613695 0
5.17575413139647 1
4.38886249002362 1
5.63420612335646 1
5.44733036091393 1
4.95383396355281 1
4.94359965982886 1
4.79798733593841 1
4.42860848947335 1
4.5893867450564 1
4.59404711823138 1
5.14679664816089 1
5.00008926381294 1
5.40261420918221 1
4.82012738745329 1
4.72598327166898 1
4.82955258356207 1
4.79701085250387 1
5.43121486329802 1
4.42589822944932 1
5.32831542206576 1
4.88424137982197 1
4.84795008374328 1
4.95230560995618 1
5.36460082129431 1
4.94129210600099 1
4.85001765998351 1
4.6183798193604 1
5.99052985080355 1
5.1933393227273 1
5.21071791808439 1
4.90236281254683 1
5.34557395489711 1
4.24943149677932 1
4.73461985321719 1
5.43827002726263 1
4.68739238608599 1
5.23871895696765 1
5.7479009510613 1
4.89816250385764 1
5.13515803300826 1
4.25391768120914 1
4.6339685467837 1
4.96905313062775 1
5.27979800340409 1
4.80094279475942 1
5.68635558722836 1
5.51007302416915 1
5.0917764826986 1
4.70329823186251 1
5.14865040166392 1
5.51641095573668 1
4.86872668328503 1
4.24158783525457 1
4.9548104273731 1
5.76788037798326 1
4.44956623625995 1
5.7025551386856 1
5.66738894643704 1
4.83294199385917 1
4.52042151497372 1
4.82881506718208 1
4.94976739908521 1
4.38033066719574 1
5.43663008329647 1
4.75192972791159 1
5.44217412552822 1
4.979463301834 1
5.71750930075424 0
4.80695622155055 1
4.77166746545805 1
5.51889529294903 1
5.41782664031971 1
5.95900599084044 1
4.66984784101198 1
5.32124348948044 1
5.83695072336134 1
3.75627960168858 0
5.09028428565149 1
5.93649282139291 1
5.57586997904152 1
5.57829561965563 1
4.8124076028402 1
5.45121151166999 1
4.34995135883893 1
4.92574894984889 1
5.27465141402304 1
5.24083616087426 1
3.97109801974754 0
4.8878879826753 1
4.51500983830776 1
6.04172081196713 0
4.64936936953492 1
5.76154946181256 1
4.97472339600395 1
4.33789751527679 1
5.43623174521315 1
4.23591246588119 1
4.3998274952326 1
5.18261956407761 1
4.91310476618657 1
4.73293156825324 1
4.98237555323666 1
4.88403340067333 1
5.8375305080682 0
4.54131349379235 1
4.78577874522356 1
5.96554924568278 0
6.01045360915896 1
5.21424008170773 1
5.13052192123551 1
4.47227739361864 1
5.36593696073912 1
4.80820218548334 1
3.19496566701547 0
4.75455216178548 1
5.5514621682482 0
5.07551234250034 1
5.86161011310623 0
5.53510945512889 1
4.45266554558426 1
6.08021978611056 0
5.10927457560504 1
4.15887963998528 1
4.50981771632761 1
4.87483070101318 1
5.56909649729118 1
5.33204465912709 1
4.48770594652513 1
5.2023889351993 1
5.2289550607551 1
4.56763887971954 1
5.53841636020623 1
5.54506392683984 1
5.1300575880723 1
5.0822624264096 1
5.5310625430361 1
4.47166196165399 1
4.86275598983652 1
5.89167021955723 0
4.39441123691207 1
5.40269937915587 1
4.37437811883115 1
4.49665622612156 1
5.03004177857456 1
4.64842009437068 1
4.80219319764528 1
5.84570535016253 0
4.75948395514444 1
4.78185132040929 1
5.51942707462084 1
5.06642205633369 1
5.8752252087457 0
5.84774737541336 0
4.96751742658419 1
5.71175935181629 1
5.3374626390669 1
4.98224919882978 1
5.14225751258426 1
5.58616696418908 1
4.57506692953173 1
5.33969165013074 1
4.54724964333437 1
5.29661806259601 1
5.08479440162678 1
5.63810781969789 1
4.85228781596774 1
4.9808139036268 1
5.76305611740101 0
5.7794302171606 1
5.16913357619201 1
4.30009485530584 1
5.77930828739733 1
4.85620956595634 1
5.1709491689887 1
4.36669675289757 1
5.55772085878938 0
5.3421189346549 1
5.01620368672744 1
4.82608596079177 1
5.02328808920988 1
4.62156972523505 1
4.84796384306215 1
5.8919140348426 1
4.67814563337825 1
5.53437217996061 1
4.47113800008578 1
5.00768934209202 1
5.31033537250469 1
4.53373894289336 1
4.9457890076848 1
5.38743550565559 1
4.03337080397517 1
6.18866378435456 1
5.12067417764864 1
5.47630786921506 1
5.45859853957179 1
4.6407112508827 1
4.51475602892453 1
5.85951082458772 1
5.31252169255322 1
5.3085700067915 1
5.23891007575301 1
4.66187390305221 0
4.86853072867502 1
5.67268877760544 0
5.16489692901109 1
4.98055908366033 1
5.12992834527471 1
5.17228320006857 1
5.12565126470209 1
4.63947546028732 1
5.63377232545269 1
4.94324791531481 1
4.97185129448787 1
5.59434847661841 1
5.04498143793685 1
4.78603475392589 1
4.36086047765727 1
4.8185912870224 1
5.19661134045268 1
5.05102010175197 1
5.01214243860512 1
4.38147462192785 1
5.08587865063469 1
4.69996526266761 1
5.16621822586071 1
4.50757859486695 1
5.36551374965266 1
4.40716598293621 1
6.64467423645703 0
5.06010075679629 1
5.11695990641257 1
4.52142274945321 1
4.87014671715349 1
4.68019145700749 1
4.8027386179228 1
4.5958646487011 1
5.24021306297235 1
5.35322503160207 1
5.63861116150556 1
5.24569834251402 1
4.80526606557528 1
5.45346812822202 1
5.06024573192022 1
6.07469977427492 0
5.15498128900517 1
5.22862496479763 1
4.93525782452578 1
5.48866920645072 1
4.38441232232841 1
5.21752970886074 1
5.71599045618633 1
4.58386804087424 1
4.86105912177827 1
5.08010849471926 1
4.71955096554185 1
5.08107706484934 1
4.63218863499635 1
4.26017851115826 0
4.55475695710191 1
4.6395404718382 1
4.17297757807322 1
4.65028678222785 1
5.57999114693843 1
4.83851585541713 1
4.61465655472108 1
5.10014163709501 1
4.56418977504778 1
5.30072516624719 1
5.31981872468932 1
4.52569195994769 1
4.76946396634126 1
5.43095114454032 1
6.1013485556319 0
5.47744557589123 1
4.7616360825575 1
4.56541243833525 1
4.76126537210839 1
5.12883380030696 1
5.2918564770652 1
4.56244425975699 1
5.15269500516818 1
4.49148506792764 1
4.73152500039679 1
5.05046941174527 1
5.11091671583316 1
4.44972373015844 1
4.65939895275541 1
4.85270179091203 1
5.58354127415668 1
5.31258578390936 1
4.98495847147594 1
5.54613261272395 1
5.22174467808468 1
4.65591795469681 1
4.74904419735213 1
4.64118448147114 1
4.8407724902166 1
5.28385031969661 1
4.98602143729056 1
4.90001855526193 1
5.97302847207646 0
5.61932714675629 1
4.96264013736231 1
4.5368821490867 1
4.38599379086867 1
5.4641156474962 1
5.18389590047637 1
4.95527504477295 1
3.53729917865073 0
4.6349444635111 1
5.5626346078738 1
5.52115437531553 1
5.43025557721534 1
5.37082308212355 1
5.44750704172954 1
4.93390257354327 1
5.09063353732049 1
4.87541739843769 1
5.57514199962821 1
4.71027713222956 1
5.57318039433879 1
4.71719722189569 1
4.58062488228842 1
4.58708777257551 1
4.91782250411355 1
5.56050658235656 0
5.05060336154497 1
4.63466165580128 1
5.51279334267865 1
5.24186276392324 1
5.41870267504646 1
4.63769483373689 1
4.39482042534983 1
4.20790940475174 1
5.24858601703822 1
6.07718895757568 1
4.88541061914088 1
4.08319230161201 0
4.82400667404392 1
4.04188493831116 0
5.0775813069744 1
4.93469103088073 1
5.27400115684548 1
4.68103879517346 1
5.95912990443515 1
5.84434536214095 1
4.41812630584735 1
5.10805813357076 1
4.98687672396047 1
5.74620900871481 1
4.78051010022094 1
4.70007919618145 1
4.44446349798118 0
5.09021197151629 1
5.24957051331441 1
4.94049689811516 1
4.95006251770519 1
4.32094750512356 1
4.6178870103212 1
4.81878881770029 1
5.53950397624705 1
4.92043508040915 1
5.08568292701805 1
5.27718247883874 1
4.77617953042306 1
5.41526562100744 1
5.0010208205242 1
5.9397290714458 0
4.63746829323158 1
5.24045524211516 1
4.91648206590484 1
5.74366756009179 1
5.25532421702495 1
4.26085313996765 1
4.88432065912713 1
5.07934846493788 1
4.54744781829065 1
4.44850801310534 1
4.13894427957899 1
4.26020598785871 0
4.39891638880967 1
5.35949449777305 1
5.18969146506682 1
5.57714310685218 1
4.66196743133148 1
5.23791807483703 1
4.86647698280798 1
5.06976669209768 1
4.29977417434258 0
5.32547856626971 1
5.43296488972063 1
5.06380381957182 1
5.21443543664962 1
4.72622696773012 1
4.33361770430333 1
4.79053887075593 1
5.23174367884819 1
4.7382755386872 1
4.59983363137966 1
4.91864015942834 1
4.68608098517446 1
5.74634287400577 0
4.92994124958356 1
4.39755570522919 1
4.70109328911979 1
5.00807265109018 1
5.0702555417924 1
4.67210265178508 1
5.31107687236391 1
4.75203330506448 1
5.63027913513721 1
5.23332283149436 1
4.51909281619476 1
4.35111431117268 1
4.28256490785737 1
6.05100598195359 0
3.68657477305388 0
5.60494245042053 1
4.34032747993139 1
4.51290870712966 1
4.96254458033823 1
4.96261895133113 1
5.36912827799319 1
4.72856553943521 1
4.93737619660964 1
5.40254626545644 1
5.14594487596325 1
4.98033421782513 1
5.53483827290532 1
5.7617019092532 1
5.6097166623947 0
5.50043049580422 1
5.41761694209726 1
4.83773697913991 1
4.70323483651292 1
4.74849260692783 1
5.53887021276701 1
4.68587036027514 1
4.51652454585371 1
3.68135499227686 0
5.22276691630281 1
4.69340705164667 1
5.36502328448082 1
5.20556562460974 1
3.68537661576008 0
5.0013956632291 1
4.0070892427038 0
4.86246878426502 1
4.78560734598289 1
5.80289315573776 1
5.76792368699342 0
5.40182545860644 1
4.89111531133293 1
5.42661326675581 1
4.35830084085623 1
4.92686858127956 1
4.62028381334806 1
5.22746577804594 1
5.08329602060112 1
4.48620557985949 1
4.92369135978346 1
5.38777176257504 1
5.03472286087807 1
5.22525989616803 1
4.8386038409344 1
4.5641187457656 1
5.2220218451811 1
4.57544832126874 1
5.85144139352146 1
5.03928187429922 1
4.27246421877531 1
5.30359659812595 1
6.17605186653329 0
5.05734345675102 1
5.15253162562739 1
4.51348948271271 1
5.80086710033933 1
4.79314315083968 1
5.30827993247215 1
4.90521360464511 1
5.07584740068783 1
5.52631176842673 1
5.44557176077676 1
4.7994194336631 1
4.11264759761329 0
5.30522144161936 1
6.24443570941505 0
6.06609958337111 1
3.90633504832959 0
5.23550776993145 1
4.62725809417259 1
5.17184287838406 1
4.2931542206821 0
4.37952086322108 1
6.04152677032118 0
5.01232768521475 1
4.76247625472221 1
4.93514471871425 1
4.28942169534797 0
4.941587179045 1
5.60858572187359 1
4.82303755059598 1
5.14791201151441 1
4.81400547453408 1
4.69543728484114 1
4.76475702314526 1
5.95390081477935 1
4.84901340587857 1
5.38216223038001 1
5.51182797488817 1
5.54138010339679 1
4.88687131635771 1
5.49448275514846 1
4.77719068698475 1
6.08321046792936 1
4.57320470420134 1
4.77956072631782 1
5.38637106402193 1
4.03006305584981 1
5.41575244202907 1
4.15117794822915 1
4.49327189401562 1
4.97830649844474 1
4.55163392071714 1
5.16871226351791 1
4.96548769818909 1
5.51577735554458 1
5.08156205680866 1
4.91152349466007 1
4.51448428929814 1
5.01918909880129 1
4.65958918288616 1
3.17808242736589 0
4.88521969168405 1
5.30621499432235 1
4.43969124275737 1
4.22743783232185 1
5.02950626198789 1
4.96042751702508 1
4.98009084279866 1
5.37685068414971 1
5.08413512716678 1
5.51297040269293 1
4.55288323406791 1
5.3504280302362 1
5.33785749162 1
4.41771976046279 1
5.86321390820148 1
5.23464747978 1
5.01649502522557 1
4.45184656261431 1
5.1540535623325 1
4.87856670737186 1
4.86141785614256 1
6.01928187559022 0
5.05545389155961 1
3.91468245523514 0
4.77841637812316 1
4.20481144203768 1
4.72718241854182 1
4.76424043081266 1
3.57306705950841 0
5.61892668636497 1
5.02482281979234 1
4.32998983413796 1
5.21052385370148 1
4.9473969010849 1
4.65351649268292 1
5.07594527525231 1
4.30950377542649 1
5.77464746134239 1
5.21175169350822 1
5.96277545706227 1
4.86332824465068 1
5.21926067759188 1
5.02185698402648 1
4.58929419986204 1
4.97460564608084 1
3.93700935750509 1
3.80134638194599 1
4.86671088205912 1
4.90109077553628 1
4.58599214965935 1
5.11473772467594 1
4.99927617047062 1
5.07506744559949 1
4.33992906295436 1
5.10469525089868 1
5.47022455363155 1
4.90593645665638 1
5.39980643904944 1
5.03958738490326 1
4.86196622987181 1
5.14087319071698 1
4.15372631602183 1
5.26270507837785 1
4.80282793127678 1
5.70800675246143 1
5.16683279880968 1
4.53059203309617 1
5.27489522925152 1
4.38055741668767 0
4.99014114373168 1
4.37801184571026 1
5.60828985778791 1
4.99005922633024 1
4.55576524504721 1
5.66849684167984 1
5.03828537179811 1
5.14698492067883 1
4.77777112797758 1
4.84900442616445 1
5.17267800547928 1
3.96599282779434 0
4.89284617034741 1
5.20182717573516 1
5.02400324850844 1
5.00168172255216 1
5.04584502689919 1
4.50721922093124 1
5.64014995545525 1
5.14716677613866 1
5.29093517012447 1
4.92123885729944 1
4.27346779603136 1
4.35560023564232 1
5.68200746674178 1
4.67450140394387 1
6.31722872233298 0
4.91822713068186 1
5.69522351414714 1
4.85823566025946 1
5.33662398315439 1
4.53529285533718 1
4.92906003595827 1
6.20947803525779 0
5.33375332639228 1
3.938651653809 0
4.41459442040991 1
5.65014565962173 1
5.01108434122483 1
4.8284956393328 1
4.86487626043155 1
5.14417073211979 1
5.45785843817391 1
5.23625386311382 1
5.77253756681397 1
5.3251252073281 1
4.96310823189836 1
5.25615421112291 1
5.48555254446992 1
5.31302621963302 1
4.71954530558774 1
4.95809990585773 1
4.38354950023873 0
4.94078193886777 1
5.26036846464016 1
5.03334421753728 1
4.8463009102628 1
4.88620101633677 1
4.54893302275309 1
5.10423826681213 1
6.06049585178424 0
4.59396004238759 1
4.08387617958271 0
4.36369455586689 1
5.31294607796808 1
4.95154032353301 1
5.35786987184467 1
4.5119143096367 1
4.92282516505669 1
4.46602332453183 1
4.8446750261435 1
4.57515502284774 1
5.0144909976557 1
5.31020577360613 1
5.28975745369531 1
5.89405388158962 1
4.52065683764721 1
5.17098751480385 1
4.50604677401049 1
5.09379955312495 1
5.34799557272107 1
5.24647182678441 1
4.89029039032896 1
4.97347586467361 1
5.02579083288091 1
4.97503839916744 1
4.73987014664505 1
4.98330420052677 1
4.79941815846827 1
4.88897494535958 1
4.40762451444875 0
4.77126982318076 1
4.77618254418292 1
5.30294061231292 1
5.32355645939448 1
5.16634594293296 1
5.75073404359555 1
4.78962646573937 1
4.35728566441245 1
4.86624329719302 1
5.18072256768631 1
5.65536636484445 1
4.4123882274417 1
5.05152516558398 1
5.77047979697023 1
5.00129163078849 1
5.50431514668276 1
5.10070391110395 1
5.08422186146218 1
5.93874517760996 0
5.57786816491822 1
5.74830250262466 0
4.89551131057224 1
5.36540707007936 1
4.66232008554208 1
5.16119922932819 1
5.13189841060042 1
5.05734240479265 1
5.07819761292888 1
4.14557051433436 0
5.15626611609624 1
4.56016050554043 1
4.920998917303 1
5.6150556540741 1
4.86263373715525 1
5.38213607202167 1
5.65248626087131 1
4.59974824625739 1
5.01789371167511 1
4.92328493862833 1
4.64984229874403 1
4.7458736505397 1
4.94333915366736 1
4.74648562850076 1
4.56245797887477 1
5.02448325941403 1
4.98340247819435 1
4.90632615822959 1
5.10711962228935 1
4.50702928665658 1
5.22490545719342 1
5.02989897161946 1
5.71782462568691 1
5.5137142371188 1
4.74305276468948 1
5.36841838908319 1
4.00860263959803 1
5.01811391929218 1
3.89537003497854 1
4.60118997775002 1
5.0600834860194 1
4.7502163698672 1
5.68645925675251 0
4.97762496389628 1
5.98723822090485 1
4.64418404178963 1
4.83479522161107 1
5.33877122884809 1
4.81794055679188 1
5.22735608547524 1
4.15260185792712 1
4.50853536615774 1
5.13007371744602 1
5.46961701138694 1
4.90161422025931 1
5.12426854329891 1
3.77528788756533 0
5.19688046266993 1
4.75588294348316 1
4.51479613429709 1
5.4455607676946 1
5.70752005498582 0
4.81974740198576 1
5.23785757960001 1
4.33574347691957 1
5.48022200476444 1
4.91863598366637 1
4.69397891907061 1
5.65371037007197 1
4.65309219505566 1
5.28810365695553 1
4.94784507873014 1
5.36409818873717 1
5.48815465965746 1
4.84396369394378 1
5.02447624528785 1
3.93724067195349 0
4.91151740456301 1
5.31592587344391 1
5.18887715783447 1
4.19887122235935 0
4.96562783734965 1
5.0439329880078 1
4.57673473639912 1
5.18065100291417 1
5.23657769096334 1
5.47409946615807 1
4.94850101092246 1
5.33614898833929 1
5.03905682530066 1
5.20985847125229 1
5.17347906156732 1
4.74392823603598 1
5.14587541595499 1
5.1049235708856 1
5.11428693205595 1
4.99440494904064 1
5.56222598045491 1
5.10878108592464 1
4.83318839560805 1
5.28125634514388 1
4.76162212181179 1
5.84053178313111 0
5.32183407011826 1
4.64878630891289 1
5.05048305005026 1
5.71883520437015 1
4.4827918439895 1
5.40595929423884 1
4.62794575624518 1
5.0997967998061 1
4.38270625066335 1
4.07318841600346 0
4.63969714509413 1
4.44393612099336 1
5.28192312960391 1
5.02745515427902 1
4.69328693539887 1
4.42381669863591 1
5.17867432429658 1
4.70104824665898 1
5.33575863437419 1
4.68856882254396 1
4.93890604957288 1
4.58873606794184 1
5.53801067563181 0
4.81308396968849 1
5.70275570294169 1
4.95647145635573 1
4.89058966250846 1
4.94290843711878 1
4.28167566097172 1
4.2724277609506 1
5.83372721418788 1
4.7155045265597 1
4.76319202168139 1
4.96301623805133 1
5.33582318182239 1
5.09780151495546 1
4.58153202716966 1
4.26073989858191 1
4.9528363364755 1
4.91767335903377 1
4.65130040755374 1
4.70110872476913 1
5.50044238237613 1
4.79390361763069 1
5.21258914302815 1
5.38181110645292 1
5.52296545359865 1
5.41125454423581 1
4.93156108176856 1
5.71154705233909 1
4.88687992586004 1
5.16047627853776 1
4.8831045391238 1
6.24180457816781 0
5.12790965871625 1
5.02299141426364 1
4.96370379391449 1
4.84862291093047 1
4.70727858893827 1
5.87101020971468 1
4.95293801204003 1
4.38184432759046 1
5.30993931692306 1
4.8170005944998 1
4.64605978768216 1
4.82562440304525 1
4.72974297397656 1
5.16061348778497 1
4.03524663517304 1
3.90539238017704 0
4.48597470996006 1
4.50804185984286 1
4.63285666747797 1
4.69726588197562 1
5.24568700573377 1
5.79935817194747 0
4.536237263327 1
5.19523691997037 1
4.95956252651721 1
4.81657179712341 1
5.19314051494358 1
4.62440705055679 1
4.96068172389816 1
5.91233193831553 1
4.90724379373281 1
5.25065527389896 1
4.72102831033494 1
5.19656131160466 1
5.17857858225934 1
5.52975075102709 1
5.6355115224668 1
6.24368374701672 0
4.72545243415219 1
4.86266255969111 1
5.02508689635723 1
5.84492462266418 1
4.88310962140196 1
4.53225097318253 1
4.73253923496773 1
5.28646887343425 1
5.20524767830023 1
5.4372218635298 1
5.24605772938948 1
5.78047284342197 1
5.38089000851911 1
5.22654232948632 1
4.33409595502373 1
4.35701771119099 0
4.89620800455812 1
4.24275463256534 0
4.75505724082908 1
4.41457116127619 1
5.10996074641789 1
4.79876166070018 1
5.44292706023999 1
4.44016179445042 0
4.22596564839656 0
5.09444118950302 1
4.74363788393868 1
4.65056412857693 1
4.90390621521148 1
5.1064358899954 1
5.22958336095995 1
4.13816840853113 1
3.87840394985986 0
4.63250800431314 1
5.41940541973333 1
5.30243214448905 1
5.29784329589834 1
4.59509771074916 1
4.92716637896562 1
4.88213930683394 1
5.35552235579005 1
4.97126240182698 1
4.76189177183916 1
5.30919574392427 1
5.04948487281161 1
4.27296980623253 1
4.3472020707533 1
5.8836168765064 1
4.36771784575686 1
4.59442362467347 1
4.99456536840412 1
5.4806773641733 1
4.90338282971507 1
4.71893662553554 1
4.79340716180254 1
4.89698085926987 1
5.15350132205662 1
5.3516144014743 1
4.80577979155778 1
4.74820521409579 1
4.73694779882213 1
4.32751719768441 1
5.13478824466515 1
4.44939619680792 1
4.64722395291398 1
4.99135125485636 1
4.72241645834803 1
5.96891306110322 1
5.14390630466677 1
4.85725387996814 1
4.91580694115646 1
5.67098264631226 1
4.47805766233208 1
3.45379669735035 0
5.16845293605679 1
6.02867390148631 0
5.07495892766709 1
5.2421130431738 1
4.47410428156195 1
5.60943204983952 1
5.11265688194651 1
5.05040361373334 1
5.0401013653704 1
5.38442070064849 1
5.56383288617727 1
4.79058413674416 1
5.27183933525724 1
5.16323414651203 1
4.98640212189135 1
5.54402836279454 1
4.96870603149006 1
4.35801863808996 1
5.08692487587149 1
5.05779981996581 1
5.97272453059166 0
4.04607767376699 0
5.4477246772528 1
5.27129756713029 1
4.52564458899855 1
5.26221137442485 1
5.46857632827579 1
4.62288674055434 1
5.50387286769782 1
5.632601266418 1
5.1879998785375 1
5.35028366374988 1
5.37404997704251 1
5.52647928683023 1
5.35681028083377 1
5.7117023460612 0
4.96369157066733 1
4.97570600303571 1
5.88985475790976 0
4.95982294407446 1
4.4436687900962 1
5.46936987951418 1
5.74692315787028 0
5.07249765317697 1
5.21393225829149 1
4.8101448399764 1
5.27800217750064 1
4.98553678693335 1
5.22954835071615 1
4.95781548681426 1
5.17020622007043 1
5.65252925746004 0
4.76203127052807 1
5.14975864726894 1
4.52904661866539 1
4.12725504240564 0
4.12643162761532 0
4.75988932830868 1
5.21063606805297 1
5.75567860525344 1
5.20767910465988 1
4.32527648397871 1
3.22161975739626 0
4.18939152435795 0
5.27661220884838 1
5.31739631765597 1
4.51348212499242 1
4.96621059818172 1
4.37579582425776 1
4.73665669226432 1
5.17620827974053 1
4.91029222296068 1
4.58525571935201 1
5.80397697400754 1
5.15548709778907 1
5.63384818102108 1
4.88921271479004 1
4.85380901079486 1
5.43919771477752 1
4.84232775782026 1
4.90317344277546 1
5.21148811523704 1
4.67292801681943 1
5.4312774988478 0
4.89265986272954 1
4.86918728161455 1
5.1226971448388 1
4.86421566440058 1
4.87066007786236 1
5.45604445121023 1
5.32420526559033 1
4.49843477647243 1
5.17928022452796 1
5.17128201670983 1
4.81138583627195 1
5.15876940493753 1
4.83099287802583 1
5.02995189505876 1
3.97609084979711 1
5.45862166445666 1
4.88176834294654 1
4.91831325835839 1
5.79571892644012 1
4.90017072435938 1
5.02892105131972 1
5.11139025588293 1
5.52060972433084 1
4.97840504941815 1
4.94417640669345 1
4.86078527212056 1
4.33213414467486 0
4.28120419302899 1
5.43999446926537 1
5.33817233703232 1
4.88770966916122 1
4.48493160807435 1
5.34048183768809 1
4.55356900725684 1
4.21058749431023 1
4.96172081137482 1
5.64998870821363 1
5.49409735843311 1
4.3912349406384 1
4.57344682996966 1
5.66036809754506 1
4.56706399135829 1
5.29538421660542 1
4.46645891343713 1
4.93935487058253 1
4.71941955676908 1
5.70356570132171 0
5.33903783363824 1
4.31054733003635 1
4.65581407573695 1
4.4498087538291 1
4.74755124586368 1
5.08052769103525 1
4.88569681589443 1
4.65315068789451 1
4.52816909513415 1
5.51657242542492 1
5.86318421753672 1
5.72568051592393 1
4.80715281093322 1
5.13010034604679 1
4.64230317468417 1
5.44699021818028 1
4.43245282833451 1
5.22315711144658 1
4.44828507949799 1
6.26491379666987 0
4.76038875665329 1
4.8994885189695 1
5.04497182246622 1
5.43950962541188 1
5.34309466409025 1
5.61617345071044 1
5.09097978014134 1
5.19640754861707 1
5.77381603682394 1
5.3670975863735 1
4.98702520176299 1
5.79026092560986 1
5.5394570054268 1
5.73029758804181 0
5.35245100647481 1
4.80344784343217 1
5.16504441570802 1
5.48350420086557 1
5.65288561458499 1
4.91568010756454 1
5.08692460533459 1
4.53006177136769 1
5.0948737389292 1
4.2828047715633 1
5.15253250324147 1
4.63197363503031 1
5.1145782712605 1
4.48941924874042 1
5.30974776804431 1
4.59642077002808 1
4.88491917728976 1
4.58091930612358 1
4.40541941815949 1
5.83929645777103 0
5.07320959659084 1
4.98821661457417 1
4.41036755635882 1
4.67336487696555 1
5.58765357071952 1
5.02965369198111 1
6.05102713108164 0
5.36013432702131 1
5.81409225163604 1
4.4633179922777 1
3.87787750427349 0
4.54670637276782 1
4.63378908459339 1
4.58226408500771 1
5.36161028704642 1
4.95412072033958 1
4.56885352287603 1
4.70523521637588 1
4.37495719142911 1
4.75445591802092 1
5.04420794764589 1
5.05498696174645 1
5.28012885771 1
4.95040088162835 1
4.42417948588949 1
4.32609298287942 1
4.48375367882846 1
5.1375167207006 1
5.84086200022469 1
5.29118559407094 1
5.47461549463756 1
5.11345483823958 1
4.83241552772296 1
4.70969032461056 1
5.18008918507209 1
4.84957847523484 1
4.88029950653675 1
4.65860524552138 1
5.31681023220557 1
5.56737020226619 1
5.19671999840268 1
4.93881884442393 1
4.97951296389417 1
5.70264800254898 0
4.81623803656749 1
4.51481562605888 1
4.79354919494661 1
5.02352407627121 1
5.48375946445374 1
4.58978950041513 1
5.01885482942203 1
5.49519865839492 1
4.77908923008917 1
5.186493115126 1
4.86327674257913 1
4.67261075677533 1
4.90227077456257 1
4.6209030564821 1
5.621655521542 0
5.81930554491667 0
5.26610911867026 1
4.37544996070567 1
3.83778951470275 1
5.06353834415408 1
4.93401400472373 1
5.08541383082262 1
5.57970610588165 0
5.75722226043833 0
4.49783478888526 1
4.9325494477088 1
4.7653366054944 1
4.23153000914888 1
5.23585648557791 1
4.70171141181178 1
4.37643397999264 1
4.38657938266197 1
4.63776066280542 1
5.40875257259449 1
4.87977118088934 1
5.45287317228243 1
4.86661842545907 1
4.61589484708443 1
5.10760735986775 1
5.10731960915826 1
4.29752462852758 1
4.93566196743763 1
5.65065449447531 1
5.580255090646 1
4.91927896066969 1
5.05596823732372 1
4.61849574556255 1
5.42307144205029 1
4.8291757937224 1
5.14744939324813 1
5.36974810209169 1
5.00446952921081 1
4.99338628960845 1
5.02965344262934 1
4.75762707333407 1
4.94327010746638 1
4.77757849121236 1
4.28153252379056 1
5.12434392991762 1
4.6359392372418 1
5.82191672008544 1
4.52119941225248 1
5.44350197376219 1
3.95052852914406 0
4.66907042567 1
4.19429911709268 1
5.06721905678718 1
5.42317640496313 1
4.59157516703041 1
4.77503633923924 1
4.92110324568248 1
5.20091494976559 1
5.15344746153349 1
5.62040592619532 1
5.47434447381236 1
4.86472363589723 1
5.18493030733795 1
4.73285141299838 1
4.92631998481233 1
4.77927350882852 1
4.98994560725492 1
5.82116948920508 0
5.32819376854539 1
5.30257391024525 1
4.96821320890492 1
5.0466208956296 1
4.03639724212952 1
5.11817058611832 1
5.03483776177035 1
5.19005770517965 1
5.93533824214719 0
4.0391945225857 0
5.21319875571311 1
4.74904921970307 1
5.18083496640014 1
5.45590912190412 1
4.67931882998767 1
5.13853921846476 1
5.21255755592355 1
6.45703404153543 0
5.60711400913055 1
4.66536458257136 1
4.61936120504374 1
5.44131002276259 1
5.2830720213829 1
4.96049633114104 1
4.72555103548505 1
5.19654996565096 1
5.38584247025762 1
5.27729976832591 1
5.04270691530656 1
4.96355051150911 1
5.10824247705226 1
4.19735935484161 1
4.83360665520997 1
5.79554800899525 1
3.90700385898174 0
4.73165659642949 1
4.55805835080506 1
4.85311825449945 1
5.25016184999298 1
5.07603462266147 1
5.59612993733709 1
5.01788057855457 1
5.05568523776854 1
5.22005944271947 1
4.28719084377587 1
5.08244418545705 1
4.98998606890717 1
4.88730825137766 1
4.90771708067125 1
5.6055861016169 1
5.69367918932823 0
5.46269282120047 1
4.26441510628186 1
4.96962353039365 1
4.7881997944935 1
5.17041463513346 1
4.64518474025737 1
4.99618393595394 1
5.21234930023229 1
5.20438677494071 1
4.38110301466937 1
5.33272270635461 1
4.60484530056776 1
4.96709075697288 1
4.67948701344125 1
5.42906224188756 1
5.87045076327127 1
5.52500964258406 1
5.2757406663179 1
5.06608632011257 1
4.9146343460699 1
5.4572873205727 1
4.97597995732544 1
4.90779249454607 1
4.9690438699851 1
4.93245777181265 1
4.91413279504346 1
4.65855560258118 1
4.97801977696793 1
5.42536648394078 1
4.51789761426626 1
5.8021542977118 1
4.46259452219061 1
4.84530764399801 1
5.23190431750786 1
4.78895471649532 1
5.72183085899776 0
5.71989959470019 1
5.58792018238017 1
4.86068250840875 1
5.06891384045682 1
3.62632911432969 0
5.87029469770014 1
5.10313837874566 1
6.18635319655024 0
4.88493016212989 1
4.74958015145229 1
5.37151751314543 1
5.05583351770299 1
4.95476000761824 1
5.03721621819745 1
4.65018103008499 1
4.49057307922332 0
4.74646899466127 1
5.25760473087649 1
4.75773496990792 1
5.21368347548768 1
4.95130766121866 1
5.28143343768321 1
5.3063538511008 1
4.62537895904517 1
4.95555868499535 1
5.1457331997516 1
4.46192264915637 1
4.95741973766185 1
4.5754757383131 1
4.45924078589986 1
5.81898334240186 1
4.41849033973044 1
4.48760259049578 1
6.0901794012344 1
5.38749433252277 1
5.57371326016951 1
3.9988067395014 1
5.46532894507684 1
4.90928869879556 1
5.35664383138748 1
5.18845159239415 1
4.74452880983095 1
5.07790034074914 1
5.15025882821094 1
4.84440736276668 1
4.50061659724652 1
5.66531895974107 1
5.13370992656705 1
4.58560835473126 1
5.19158123582918 1
4.5364533786468 1
4.65396668602361 1
4.67058601119994 1
5.67718716788676 1
4.76533734002511 1
4.82693662957106 1
4.5477749096189 1
4.30198569027281 1
4.43502844291451 1
4.08068718006507 0
5.26448404685485 1
5.30971864518583 1
5.12930837937557 1
5.01300139301708 1
5.17008811242567 1
5.65036882526036 1
4.49454503605594 1
5.12539490980855 1
4.87792501253626 1
4.72585303982411 1
4.7108015083048 1
5.29808702187936 1
5.05713310204556 1
4.56090992930208 1
4.66492681821033 1
5.88498876823623 0
4.47943620984181 1
5.30446150209722 1
6.24687856411797 0
5.63235100165233 0
5.52810062947075 1
5.06275337252745 1
6.32003103941975 0
5.81521703877072 1
4.77587528928374 1
4.50418404223756 1
5.69228261516191 1
4.62996424461346 1
4.31514302795928 1
5.28663647148652 1
5.05799758456894 1
4.62299305793443 1
5.64378607024829 1
3.12855290886751 0
4.10100865400684 1
4.50180256100425 1
3.97794499875229 1
5.29622406795601 1
4.61471089191304 1
4.88429736199352 1
5.46003191607553 1
4.29744956678759 1
5.59094154928686 1
5.08865314839257 1
5.13368978779214 1
5.49439715096247 1
4.93169621983028 1
5.31971909128891 1
5.65861473961875 0
5.09005367229413 1
5.38676721363051 1
5.09225763554341 1
4.81339178914525 1
5.1284931288925 1
4.69769756295421 1
5.57497398315331 1
5.01312440385775 1
3.71062391589154 0
5.28313124638322 1
4.20490413129995 0
4.94796775140342 1
5.05471942504488 1
4.71246165955915 1
5.11713505928297 1
6.35040603703417 0
4.94533612779933 1
4.4677781972213 1
4.84461082639072 1
5.13122972332427 1
4.8654625818285 1
4.53804011637589 1
5.22218390491267 1
5.16441669274801 1
5.32295292491865 1
4.79797387539107 1
5.17201368925252 1
4.62435449215364 1
4.53881470968085 1
4.85684572998122 1
4.89175675135921 1
5.40329389634435 1
4.61844544205931 1
4.85980071008467 1
4.77321159554302 1
4.95242260467616 1
4.78661396672853 1
6.54520917623407 0
4.52952163382616 1
5.26746867295107 1
5.68074682905667 1
4.83724310972975 1
5.1024356928338 1
4.7606002258118 1
4.9404274111083 1
5.4512753360558 1
5.10324063121798 1
5.11687481666029 1
4.60667338926718 1
4.9357521085749 1
4.54815926323942 1
4.82398069332033 1
4.98671861417953 1
4.80335260861329 1
4.84994800371196 1
5.32665974721026 1
4.50337792887095 1
4.69751868742531 1
4.7943242542367 1
4.87086110909466 1
5.16484132233307 1
5.07782534477053 1
5.61794307695575 1
4.86686731433882 1
5.03396647270705 1
4.8689539581271 1
5.71335374350006 1
5.07734094228177 1
5.1353130181422 1
5.14733298891015 1
4.38923919827716 1
5.28750275256308 1
4.29071251769295 1
5.40565031590639 1
4.50836868651027 1
5.15112440063247 1
5.36461886104539 1
5.39532944402558 1
5.06240729614478 1
5.22569403172798 1
5.70432390814519 1
4.85236845090732 1
4.29003586570111 1
4.70371227171819 1
4.33823126244717 1
4.22372285816076 0
5.36357391636846 1
5.89362450811699 0
5.16067360714696 1
4.62338773827251 1
5.14565141629876 1
4.83071263958378 1
5.07760323372244 1
4.71203349018959 1
4.74560818551447 1
4.92621701479449 1
5.03008189841607 1
5.78497076779329 1
4.88191671155649 1
4.67767209574041 1
4.90399878577877 1
5.65627498890416 1
4.42679178680543 0
5.31851958522946 1
5.81878830899509 0
5.85868866760513 0
4.38562492667856 0
3.96539760621488 0
5.17667876945676 1
4.40737427638483 1
4.85568189657426 1
5.04046415362923 1
5.07864450858715 1
5.61087005898422 1
5.35543377820919 1
4.81518610233482 1
5.19961116738403 1
5.61033343605365 0
5.90160148227581 0
4.62054581859552 1
4.68890347646281 1
5.20316531520149 1
4.86335070534218 1
4.73298924268014 1
4.77629244607664 1
5.45454708936057 1
4.6800134012762 1
4.66708928384068 1
4.85362778234171 1
5.9279349454521 1
6.75436355583659 0
5.46759796490882 1
4.91872018343085 1
5.02798326859191 1
5.7701480883671 1
4.67784877989693 1
6.60664129530308 0
5.26699372845198 1
5.46818406216047 1
5.95381397823667 1
5.27378890252635 1
4.50917068246342 1
5.22463824179119 1
4.95910383865317 1
5.96893710551859 0
4.18069253108666 1
4.18945851236894 0
4.9504733474044 1
4.35850588846644 1
4.96825965561355 1
4.93737582333028 1
5.25791876097447 1
5.04874935173909 1
4.49179017144266 1
4.62725461381617 1
4.16551712967198 1
4.51752029743571 1
4.2009340330276 1
5.22249700775772 1
4.40890729862116 1
4.14928641340398 0
4.60084014772308 1
5.51691647664579 1
4.60347367283203 1
5.06206529269306 1
5.02386736507639 1
5.29086518158827 1
5.61510265143423 1
5.2006828957038 1
4.90915877628701 1
5.79287682715901 1
5.04760240372247 1
5.14241591793229 1
5.63938000954054 1
5.10963190760772 1
4.81782741580666 1
5.1125306201293 1
5.32001549339031 1
5.90473131254865 0
5.55940911511324 1
5.03103726034858 1
4.20190661388163 0
4.85796295278636 1
4.54577254093355 1
5.59193014896586 1
4.12359154998413 1
5.22054225686555 1
5.10581257014831 1
4.36357661985005 1
5.01000906452138 1
4.86834146314893 1
5.37384299559971 1
4.86272675373788 1
4.84418387080174 1
4.88787525032934 1
4.65895424190807 1
5.11108511434888 1
4.92394077020008 1
5.22617694121058 1
5.19682519813287 1
5.23997420939072 1
5.15376370640751 1
4.97873957447164 1
4.93940953366425 1
4.67451300232064 1
4.8153707911984 1
4.78427371876053 1
5.12171123864416 1
5.25543065896987 1
5.58791199391825 0
4.54668726867484 1
5.39184883786101 1
5.84767637754301 0
4.42196906867761 1
4.75521635669656 1
5.37181058618257 1
5.15137938130535 1
5.24776910408469 1
5.16089447475043 1
4.63243463502859 1
4.46105394100496 1
5.00840264595697 1
4.68332186254608 1
4.60306817076907 1
4.76498942288186 1
5.06012409951639 1
5.31374229403766 1
4.93221800547679 1
5.15159944209531 1
4.757988659269 1
4.75825864233674 1
5.11933342957592 1
4.9193023957399 1
5.70169904458095 1
5.49725437740959 1
5.81010467020517 0
5.20302588897977 1
5.08556426706374 1
5.32910750265437 1
4.74954535641978 1
5.33387008665976 1
4.60862780587947 1
5.34632047204617 1
5.15268804920323 1
4.90266474700186 1
4.57653697228149 1
5.10985308573825 1
4.37169785038564 1
5.0008734359714 1
4.85620466075861 1
5.18543676395044 1
4.83998917086807 1
4.35141783454886 1
4.99165081782559 1
5.44687320878417 1
5.102117226633 1
4.77161073363312 1
4.77591085402339 1
5.39843231351067 1
4.245320661976 1
5.26318294392845 1
5.32756109332549 1
5.73750116462118 0
5.12727514660495 1
4.97729130558145 1
5.09830708764965 1
5.10155823519463 1
5.36280523979824 1
5.27436201088935 1
3.45403407115223 0
5.48035873651547 1
4.72644562477282 1
5.35182057740985 1
5.90352919285424 0
5.10707138064709 1
4.12505509766186 0
4.52233422332994 1
4.96822240114258 1
4.4893297623104 1
4.34760717427444 1
5.05477091972879 1
4.3517462533324 1
4.47212824185123 1
4.91751005721271 1
4.98342783309807 1
5.51683619479909 1
4.7969368411619 1
5.26446617898561 1
4.62736640117967 1
4.87905901857235 1
5.49355391141993 1
5.01568704826051 1
5.86081787898164 0
5.05197085788708 1
4.7940132128586 1
4.30544961436575 1
5.25331174774957 1
5.01691842787426 1
4.3088469296442 1
4.70446168024158 1
5.31157770929926 1
4.98236051342184 1
5.22112694074651 1
4.74491528327939 1
4.95331281319027 1
5.52694081626536 1
5.27707678357444 1
5.43684741382442 1
4.87219825470649 1
4.78593990267616 1
5.09151507492699 1
5.0965522986497 1
4.10179598058739 0
5.41266235610559 1
5.05682676607652 1
4.69302969775567 1
4.83404354975299 1
4.14258371363531 1
4.7532705431123 1
5.29450455596568 1
4.82204867020895 1
5.2531510873288 1
5.34307063090887 1
5.0516038707213 1
4.97011733844985 1
5.03923273030115 1
5.05110098052725 1
4.15368920166785 0
5.09800506189521 1
4.8847408726404 1
5.32293296860872 1
4.00444017039103 0
4.95185622299243 1
5.28499053066873 1
5.71468492820936 1
4.71773637428851 1
5.34429861593158 1
5.06576660244124 1
5.13031117105903 1
4.96131992925485 1
5.79857884279145 1
5.59127342554849 1
4.82498651143578 1
4.87046520013963 1
5.00816009467195 1
5.15613157436437 1
4.0121781399792 0
5.18064719709581 1
4.79601258258049 1
5.66893510408788 1
5.22775513669566 1
4.59610313272258 1
5.22219725336893 1
4.50659198015668 1
5.09310458288854 1
5.17441858572644 1
5.30008839251029 1
4.60303511207376 1
4.6879923842313 1
4.72476768558315 1
5.42009711696521 1
4.51390493394725 1
4.58779182427959 1
5.54820689978791 1
4.52239813273142 1
5.1747261816281 1
4.49891755139947 1
4.28055574987618 1
4.31507893375523 1
4.90311832285227 1
5.91945197137818 1
5.11895342092757 1
5.2975130374379 1
5.30139131976529 1
5.24268589830975 1
5.3483401050385 1
5.3814891384467 1
4.79711030266973 1
5.05724764412726 1
4.38441415548154 1
4.5713966798609 1
5.02130737081206 1
5.14737404601119 1
4.58101740209976 1
4.95669462675763 1
4.73593975466608 1
5.22248289931779 1
4.81735651803523 1
5.09988443853836 1
5.15187816199539 1
5.6189561659979 0
5.13808873750077 1
4.79864040224442 1
4.61013101769768 1
3.90785808048326 0
5.17454604390312 1
5.29597004179083 1
5.25636747905011 1
4.92975982895346 1
5.24877694073885 1
5.05619443146884 1
4.69869966001707 1
5.19502745484355 1
4.85375990233029 1
5.41870563742321 1
4.97367967029167 1
5.05361792771066 1
5.46759346264269 1
5.14425586544232 1
4.63168167402673 1
4.59558501342399 1
4.38481707087034 1
5.79390774265988 0
4.76147466267193 1
5.09848048219873 1
5.48353501889132 1
4.99803564376402 1
5.4750219823861 1
5.31539931091883 1
4.92400009235713 1
4.86724726518146 1
5.36523585345406 1
5.09956431929866 1
5.13603740079993 1
5.36320664107584 1
5.28178511651851 1
5.15673155401985 1
4.48598978495465 1
4.84905241085434 1
4.7371098745045 1
5.38093215098984 1
4.9079434041771 1
5.54624719442722 1
5.86568070416266 0
4.88738843706212 1
5.4101965977975 1
5.396899604984 1
5.19565427884479 1
5.24774792874276 1
5.12040466730725 1
5.27869033137545 1
4.25661561057387 0
5.0092244224751 1
5.067164344452 1
4.84117844840751 1
5.37203611046577 1
4.65521168199266 1
4.55063202384585 1
4.52427181577681 1
5.03507794545923 1
4.65644764388536 1
5.07564430678159 1
4.85098100474062 1
4.84478470463837 1
5.56486748588369 1
4.67094635302534 1
5.72049232363785 1
5.65605900979988 1
5.18671786913488 1
4.89140201375252 1
5.27057565546913 1
4.96827330122468 1
5.91042146873518 0
4.85633530545321 1
5.21140870173257 1
4.94011660824177 1
4.80931665887117 1
5.56069951941256 0
5.40788730513048 1
4.59376586001337 1
4.19125191321546 1
5.63232491131447 1
3.88431996422818 0
5.39576607610931 1
4.91692847700845 1
5.00003553806722 1
4.70222039286563 1
5.74394981563867 0
5.69170907329569 1
4.86587946373259 1
4.48213686122927 1
5.28921446531563 1
4.31023219116943 1
5.29346645136079 1
5.11660977581151 1
4.76896999324622 1
5.01158396500578 1
4.47773869089416 1
5.72337809306448 1
4.84528802439889 1
5.05347351095818 1
4.66545772956593 1
4.11691652424912 1
4.60289126845904 1
5.40403710286299 1
4.99254390659167 1
5.14805040474935 1
5.77891215100141 1
4.94704578292907 1
5.04660610652198 1
5.04299435884523 1
6.16220803356676 0
5.81287643137561 1
4.62326348593869 1
5.48212055886205 1
4.54736461326327 1
4.89831682846972 1
4.41437070397952 1
5.42120358824195 1
4.44167170360604 1
5.27865499781686 1
5.14946354476902 1
5.99768276884996 0
4.326342634943 1
5.02313716031494 1
4.34218451595367 1
3.6248165736262 0
5.10771568729489 1
5.04314544462196 1
5.25121314376767 1
4.33708907641808 1
6.11593278208992 0
5.46929733194244 1
4.89609410201297 1
4.87421125473602 1
4.6145789489632 1
5.09221204305861 1
5.28601323453577 1
4.8545610217152 1
5.92836087750276 0
4.34458338526795 1
5.43995679458376 1
5.71721919855217 0
4.621626028406 1
5.41382764746332 1
4.19734322106915 1
4.61628381806707 1
5.05647499280188 1
4.75108422837838 1
4.03066067687611 1
5.17513142587045 1
4.34931866278659 1
4.89881506749853 1
4.83813408202855 1
4.83209242381552 1
5.26076914480876 1
5.17049582599929 1
5.68912198265312 1
4.70245536000974 1
4.95412356681476 1
5.52927815024753 1
4.36572801336335 1
5.39522200840015 1
4.99878995801219 1
5.56357470520847 1
5.08090220107556 1
5.2469004645504 1
5.38328947607508 1
4.81567145749589 1
4.87031039879989 1
3.93830383270407 0
5.97659726733261 0
4.57829624225531 1
5.4001195038954 1
4.53636012754122 1
5.31074645157787 1
5.39113190631266 1
4.19245500525995 1
4.71367421319145 1
5.04115515402105 1
5.17934075338046 1
5.04445382459463 1
4.41593641159327 1
4.50718729876621 1
4.24963765699615 0
5.02442533476024 1
4.11815846170493 1
4.97968932464627 1
4.80128267765173 1
5.97878388228862 0
5.03852113654674 1
5.0617499453738 1
5.06466547082086 1
4.44297383125215 1
5.15644535386049 1
5.02524727812371 1
5.3957113084378 1
4.54685676144951 1
4.39264986497319 1
5.0430386482013 1
5.20806535161724 1
4.69876473434331 1
4.52274296787547 1
5.44556440587636 1
4.96406095578913 1
4.78446888394174 1
5.04757351407384 1
6.21913117108726 0
4.4930125840341 1
4.12633118718068 1
4.67744739558505 1
4.48430222785266 1
5.83185647667182 1
4.58940773270173 1
5.35645451459857 1
4.8843662340137 1
4.52970394685359 1
4.51084802777007 1
4.17805944603098 1
5.36897046438848 1
4.9545011765969 1
5.61508452065334 1
5.66357805208121 1
3.94698997010048 0
4.59224988901222 1
4.51815560175637 1
5.43289691321838 1
5.52930811530917 1
4.37004931348161 1
5.39616145410577 1
4.40531001461643 1
5.1266988593718 1
4.15036142942374 1
4.96804191320073 1
5.65171109740535 0
5.031723728967 1
5.28745741007515 1
4.08534434773111 0
4.75916856608503 1
5.31221742277787 1
5.32317740733146 1
4.63312259600101 1
5.4946078427375 1
4.54162749086269 1
5.13931651584925 1
5.19610022199267 1
4.38137500378369 1
3.8666358196435 0
3.62234465865353 0
4.57014258730584 1
4.31583212762342 0
5.33662088425825 1
4.54375749222138 1
5.1234546927278 1
4.32017452358124 1
5.20141885331284 1
5.65349400710927 0
4.72580324981178 1
5.37981088098023 1
5.45211646803283 1
4.67085059953696 1
5.13824435730744 1
5.52537939358528 1
5.18160918067838 1
5.47810394825218 1
4.76034899279429 1
5.60177067784753 1
5.20683824792052 1
5.55200543606816 1
4.54856308122874 1
5.09083525746396 1
5.30662399198978 1
4.86300054878745 1
5.0721782329438 1
4.83741756487414 1
5.43356469274064 1
5.1248882487583 1
5.78008863218541 1
5.37670080898844 1
5.6843250849256 1
5.11577860406958 1
5.71447720638823 0
5.01725541685844 1
4.80095237114835 1
5.18486101109101 1
5.27934845713421 1
5.03422101809265 1
5.01845393100022 1
5.94640264725314 1
5.14668800160869 1
5.26102437622907 1
4.74881927817474 1
4.36297963340111 1
5.12704819964718 1
6.03558087485684 1
4.63477846645238 1
5.11514150749296 1
4.33220478349536 1
4.60682836303981 1
5.11435558303453 1
4.67755088429943 1
3.81036377993425 0
4.38393040623444 1
5.36474037863498 1
4.34999627727533 1
4.85583027619152 1
4.12124420755028 1
5.17031825344467 1
5.1668065164676 1
5.45990785473389 1
4.96118881570088 1
5.38485119282791 1
4.84818747857425 1
5.30862341546792 1
4.91285813994375 1
4.75367380055678 1
5.21457281872733 1
5.58131503031604 1
5.3336448227767 1
4.06877389480953 0
4.66934554313181 1
5.47325232302637 1
5.23371885801074 1
4.48798664746169 1
5.66402980668148 1
5.66295443664065 0
4.86388291897214 1
4.8602912814177 1
4.47994884100309 1
5.57263703657937 1
4.44227405312398 1
5.07374175797081 1
4.57989633721311 1
5.30852664167976 1
5.19893499256857 1
4.88982491234221 1
4.6667854786156 1
4.56587853361224 1
4.96166118626474 1
4.39173055756844 1
5.51595346581864 1
4.9246833072574 1
4.76199974371506 1
4.77000621981615 1
5.35274938193199 1
4.91419626733786 1
4.97255779226476 1
4.67784985093116 1
4.53587872453327 1
5.36401897924259 1
4.93728815584572 1
5.27916889317183 1
5.33436598662294 1
4.85663528518217 1
4.94104357075891 1
5.50392361265816 1
4.79552489807201 1
4.75080982029025 1
5.42565643920024 1
4.5585773820261 1
4.84821700132194 1
4.71034934188221 1
5.15849017546237 1
5.87487671413665 1
5.53930472407987 1
5.36717537585274 1
5.56362550724279 1
4.87770853703565 1
5.01146171539807 1
5.18096946007478 1
4.56203434097297 1
4.90266768453035 1
4.41491769809976 1
4.11160795741448 1
5.18304912863046 1
5.66194759806356 1
4.8362585158314 1
5.40097339598534 1
4.7984806126263 1
5.52733682259067 0
5.00349103223645 1
5.67019316553113 1
4.37634875563731 1
4.9809895755035 1
5.47265405877249 1
4.69954173260572 1
5.31783618955702 1
4.44207565058604 1
5.22390326442281 1
5.20313488376559 1
5.12514453714968 1
4.849306268201 1
5.23681362394667 1
6.03692777293963 0
5.30215401125665 1
4.82618701967317 1
4.72753206961244 1
5.05202620221259 1
4.82721519627131 1
4.80443909307145 1
5.09127293347797 1
5.18024092447674 1
5.5058020036136 1
5.08245074549386 1
5.19826235380061 1
6.09265888764537 0
4.85459160548197 1
6.17460842539274 1
4.61632324904304 1
4.93563454371161 1
5.25726134073925 1
4.49938756023147 1
4.9481653273456 1
5.29339320268184 1
4.94955788267774 1
5.04138875034588 1
5.33520263792736 1
4.09517374776348 0
5.53629199930466 1
5.1949991258438 1
4.40364549653588 1
5.48906434480263 1
5.21412829950183 1
5.04172425354114 1
4.73604461659844 1
3.86553610216445 1
4.89250105576016 1
5.57565148199208 1
5.99676799603485 1
5.82180662224216 0
5.0647036094107 1
5.08130418125078 1
5.53849168395104 1
5.5038801455813 1
4.75372919158422 1
5.0310812668031 1
4.82146678316047 1
4.80387894363577 1
3.4225302331839 0
4.70840892810824 1
4.78891760501287 1
5.09393194535671 1
5.44138314815484 1
5.35457986803474 1
4.35915953701409 1
5.56376304860254 0
5.33161592291375 1
4.13956689542771 1
4.92454160407519 1
4.76389756335791 1
4.58923963866325 1
4.73076962538285 1
4.57895492984092 1
5.4131316923334 1
5.38732234491789 1
5.04407192097009 1
5.131306056096 1
7.16871623867056 0
5.31703328627198 1
4.98810331760573 1
5.00265116391625 1
5.28737143881974 1
5.3307563009522 1
5.16132534582784 1
5.22017921436173 1
4.87190219658703 1
6.4086290905771 0
5.61738375218712 0
5.65572994984898 1
4.85702075481123 1
5.63628215014126 1
5.33103932111431 1
6.01371939705373 0
4.7618301823975 1
5.51622647626132 1
4.65051523467517 1
5.09247802622915 1
4.27040385718513 1
5.26112153737528 1
4.95936143433784 1
5.31007183391446 1
4.82247116039213 1
5.37557903260933 1
4.58251353240741 1
5.25212447067719 1
3.74163437445274 1
4.68071126380312 1
4.28732505473748 1
5.34177541311339 1
5.23476340882853 1
5.1055180953563 1
5.12744220861003 1
4.82105617493732 1
4.99469443062218 1
4.77745845720888 1
4.47963333541383 1
4.43522989435779 1
4.99425250811254 1
6.04596153649896 1
5.4112237345231 1
5.43595646197665 1
5.25067475971608 1
5.39166570453673 1
4.44721073827468 1
4.48491732417118 1
4.27045173683261 1
4.97636444827283 1
5.17253460935046 1
4.98928103333902 1
4.81337579500554 1
4.52332937302804 1
5.42901050641863 1
4.95122084595014 1
5.39077562558618 1
5.41169270065569 1
5.07409633031906 1
4.85739312641317 1
5.08363478336486 1
5.4503132108903 1
4.86168442858109 1
5.28697668706787 1
4.47771030445618 1
5.24959756949687 1
5.22278144438102 1
5.16862392887117 1
5.91925589567193 0
5.46782004558195 1
4.88021083489499 1
4.92037915548636 1
5.85943564233811 0
4.74293421583012 1
4.37278434355424 1
5.41597999481591 1
5.71116476560645 1
5.17361162961589 1
4.97216249137497 1
5.32494553472129 1
5.32539954984009 1
5.03165873622445 1
4.98366241510317 1
5.21928915818846 1
4.38490816112259 1
5.05464857278176 1
4.69071531804137 1
5.03901077004146 1
5.95360230222756 1
5.45792549361742 1
5.21579471005335 1
4.54487242414039 1
4.6191291945862 1
5.00813009098427 1
4.82817218835503 1
4.6275514671444 1
4.81095180962313 1
4.96457508438249 1
4.89191360754588 1
5.57064882827687 1
4.53981207643024 1
4.87557450068023 1
5.25380432846114 1
4.3621458364841 1
4.15194903370993 1
5.33947540697893 1
4.69322076793743 1
5.07362523930747 1
4.86789114922881 1
5.41645196914865 1
5.24313909531975 1
5.48301193854647 1
4.99301498818258 1
5.63464438895557 1
4.92180811764937 1
5.55893423129306 1
4.79068140303005 1
4.85066121804797 1
5.46594764207028 1
5.46916245303768 1
5.70987808972939 1
4.51864661943927 1
4.72803089567269 1
4.79690837461924 1
4.55378261037572 1
4.47257273952012 1
4.35215094643276 1
4.54800974405963 1
5.94765276743098 0
4.38440688781544 0
4.80858388012223 1
4.43749117498905 1
5.00452643165442 1
5.17643669672389 1
4.43962418012285 1
4.91649747613077 1
4.82453148182916 1
4.69806469215647 1
5.09570749143168 1
5.48964190516828 1
5.40514535763046 1
4.63544595097238 1
5.1277968969866 1
5.22356119320739 1
4.64315687159455 1
5.52943884445517 1
5.24111890770717 1
4.39374855077641 1
5.84849251608356 0
4.89690970077476 1
5.57321643713497 1
4.9474939735742 1
5.17123621798701 1
5.59654551192095 1
3.65625768917298 0
5.65305331023778 1
4.84138835232749 1
4.86757338197934 1
4.77464193200967 1
4.61747034152041 1
4.86086288358038 1
4.62137283032438 1
5.75291044775415 0
5.22142498035459 1
4.45838913011263 1
4.54792736854612 1
5.70537304208316 1
4.66028290700972 1
5.06316855634924 1
5.15613461153775 1
4.77299351479833 1
5.09938777396915 1
4.23207730386795 0
5.81392914232307 1
4.62594403200043 1
6.38182859745399 0
5.29995695763663 1
5.16881649102084 1
5.20727702323838 1
4.37254435473181 1
5.500837843344 1
5.35443895170704 1
5.78905981311459 0
4.95712575713573 1
5.25819446768437 1
5.33548095779714 1
4.81267285285486 1
4.44195436210253 1
5.32591948093781 1
5.1135435010437 1
4.49656055620784 1
4.67101892954065 1
4.47790099620429 1
5.82039340311941 1
5.1912238559058 1
4.61965229618607 1
5.37045637696598 1
4.67964101129829 1
5.15871871008391 1
4.64107960381058 1
5.46020127832912 1
5.17274608193393 1
4.5469715621103 1
4.78070991682682 1
5.42168627268694 1
5.3056610403216 1
4.80980923157245 1
4.23642765237309 0
4.98460143738514 1
5.53260791763074 1
5.3316402785011 1
4.26064114686024 1
4.97466750982322 1
4.61212763314126 1
5.10472394880046 1
4.69089231045062 1
4.84510670131182 1
4.61365039600794 1
4.46807022141605 1
5.39668987412782 1
5.28551290871672 1
4.62359761417978 1
4.61286635744076 1
4.44655239574116 1
5.45768758654016 1
4.63035199509512 1
5.09637817124245 1
5.27641182941023 1
5.38397584359405 1
4.80803746534728 1
4.99600183795145 1
4.44206562756397 1
5.43898717465711 1
4.94551158952432 1
4.50769702438545 1
5.32876757781693 1
5.17150838101144 1
5.03697045857014 1
5.13258393868027 1
4.57365006899837 1
5.0593380909266 1
4.72772432508797 1
5.1472422936261 1
4.74006567858036 1
4.92326568368025 1
5.34036107006183 1
5.20287203758834 1
5.83881491403248 1
5.3011108886862 1
5.52813369008679 1
5.0653275663073 1
5.31229286517843 1
4.99700175965476 1
4.89031349778106 1
5.48834442010224 1
4.84544468341865 1
5.45843941789698 1
5.02624722527874 1
5.77858552438264 1
4.60828502973351 1
4.61001224800008 1
4.6333369632175 1
4.45586161825116 1
4.73944830213944 1
5.07376954081954 1
5.54432858011945 1
4.3532897410358 1
5.29032124777648 1
5.379477367626 1
4.35151284395727 1
5.84270310647077 0
5.01587271081167 1
5.10859789553101 1
4.95996250330028 1
5.28534239875093 1
4.51731429360828 1
5.32649613884433 1
5.02120038146234 1
5.10576776870465 1
5.35053763090879 1
3.41444250881492 0
4.86882434015762 1
5.2469211104694 1
3.91770411902233 0
6.03796615740079 0
5.41422044665474 1
4.98283126375077 1
4.89342512950628 1
5.21747861339207 1
4.71707872726517 1
4.26804014962223 0
4.81084529096447 1
5.72384600929942 1
5.11080603246317 1
5.24799792102429 1
4.41742574097055 0
4.20054689088448 0
5.63197762600343 1
5.64368795870015 1
4.89658661456032 1
5.5660762811537 1
5.49151984679963 1
4.95810458566745 1
4.70703536354885 1
5.176869452971 1
5.31613998630537 1
4.55353103824299 1
5.38900445711369 1
4.9778649035949 1
4.99872870357475 1
4.20024991952025 1
5.39469658788202 1
5.23210482577739 1
5.52912440149584 1
4.96591321841707 1
4.73554057014734 1
5.28142371901282 1
4.81956696620908 1
5.17804426483438 1
5.08193085531253 1
4.95328809612833 1
4.24149737966109 1
5.23555546897162 1
5.56653498150898 1
4.57661182728481 1
4.77157570662886 1
5.09203163243799 1
5.84345979845059 1
5.14414570262414 1
4.73040264120874 1
4.82883641833336 1
5.59578956549328 1
5.12395432247399 1
5.38279373086001 1
5.34134637597686 1
5.15037313959168 1
5.60806329647423 1
5.1049033660477 1
4.51825792845809 1
5.41197469707822 1
4.69842416177687 1
4.86173704178536 1
5.27437742172429 1
5.00472267764799 1
4.79479718683973 1
5.3394824782247 1
4.90364675940938 1
5.36493358467061 1
4.86769335565026 1
4.93459441257558 1
4.45955777366864 1
5.05169562589035 1
5.45191101767291 1
4.34996531508719 1
4.96853645807618 1
5.03626224321938 1
5.140177711585 1
4.84815485543274 1
5.48153972078002 1
4.80332931704424 1
4.58523158506215 1
4.56217285441472 1
5.69916139478814 0
5.35719702589343 1
4.95085398290781 1
4.84896628610266 1
5.01385138339774 1
5.66826814497002 0
5.64155376521362 1
4.8047500195738 1
5.59296041380253 1
5.18218912170572 1
4.97157011280108 1
4.92285672022516 1
5.32808348285473 1
5.36075881788338 1
5.06614936728166 1
4.92632458148182 1
4.38621943061406 1
4.98565476401621 1
5.00844056022682 1
4.58843229025425 1
4.60349802282109 1
3.95627901247923 1
4.97054939891031 1
4.42823355880338 1
4.62952534185738 1
4.80021278351401 1
5.11946289199165 1
4.36582052270503 1
5.32443589192796 1
4.95769710619595 1
5.068759882352 1
3.68087251265628 1
4.7672869304913 1
5.03843398273508 1
4.7726733579144 1
5.15815561784662 1
5.23915684824077 1
4.8873704536444 1
4.46932804417611 1
4.45978803160946 1
4.64406819547076 1
4.37977582594393 0
4.96317951506462 1
3.8629734025555 0
5.49631923495783 1
5.37117108664391 1
5.83104625394234 1
5.32448116473647 1
4.71844397619899 1
4.37919480853501 1
4.98500475917713 1
4.89682298618836 1
4.57474490487385 1
5.87187842770023 0
4.78928418058878 1
5.42480771395752 1
5.38752263217865 1
4.83015673089802 1
4.58668065201267 1
5.86062468768745 1
4.78435191060386 1
5.22339696496975 1
4.9907334228129 1
5.07109308256083 1
4.6997701420478 1
4.74317856657063 1
4.81985803354224 1
5.25979949236272 1
5.23725637104039 1
5.87187115002371 1
5.05340088944588 1
5.49293924963395 1
4.66348115525132 1
4.97816789249171 1
5.0913997601024 1
5.95029206463701 0
5.41649051990689 1
5.31171481241801 1
4.37402178797381 1
4.71299577854361 1
5.61232395152408 1
5.78863215596284 0
5.36220790127767 1
4.40251698072755 1
5.95699708090545 1
5.31872994622736 1
5.51451174791399 0
5.7809434160215 1
5.65032095620642 1
5.46150714400373 1
4.91623878766043 1
5.0956521237334 1
4.61619604164073 1
4.57937821343259 1
4.22673562382494 0
5.16885111752889 1
5.30054373113079 1
5.4689561616641 1
5.10807566388704 1
4.26473095772842 0
5.07726451362228 1
4.76840254730729 1
5.00324297379088 1
4.81890516383859 1
5.09315580694877 1
5.73824299098291 1
5.62528025851697 0
5.26365757190716 1
4.79628924788576 1
5.06209205431389 1
5.06287895672207 1
4.72404216794595 1
4.80258904695674 1
5.15324155018999 1
4.80915294976416 1
5.31522660281291 1
4.55853401389701 1
5.81187526029398 1
4.75941625361333 1
4.99897057397325 1
6.2238831678008 1
4.46890789364885 1
4.8960681179887 1
5.35438205686193 1
5.57437458802964 1
5.30897512557824 1
5.11481415879153 1
4.45878222001904 1
4.46586545228075 1
4.90055112584354 1
5.21475521636359 1
4.34833473570741 1
4.74945547419665 1
4.84053816303938 1
4.84465064418981 1
4.4178711913167 0
4.05575492484186 0
4.2186869668778 1
4.58122925316336 1
4.50416158053543 1
4.87960274979132 1
5.62037042333823 1
5.15954355563983 1
5.15904914391139 1
5.74309121811929 1
5.39996004233286 1
5.50164701906408 1
5.47363381756921 1
5.46478735346232 1
5.36333749717821 1
5.08722291953957 1
4.39106952860339 1
4.28870696670378 1
4.61063268459011 1
4.28399164130559 1
4.9044307828864 1
5.17990116413622 1
5.17267767920988 1
4.86698604470718 1
5.76360147094004 1
5.44941701403198 1
4.65180556943165 1
6.1219186318898 0
4.83421830270049 1
4.97760625622594 1
5.52924226866265 1
5.09363042760433 1
4.64329566496817 1
5.31055666566715 1
5.04624647646975 1
5.04765117851432 1
4.81900398244167 1
5.81847783773724 0
3.95921767113461 1
5.13067989047481 1
4.81940013937703 1
4.91108133938602 1
5.31252125632403 1
5.60554766425617 1
5.14945255583414 1
4.31600943764548 1
4.78747559895296 1
5.76107888904038 0
5.51561598553214 1
4.91016933000037 1
5.99559126385069 0
5.51546854581934 1
5.44370350444166 1
4.47578277650535 1
5.36011809845194 1
4.77359572502088 1
5.53823933311957 1
5.2691650118111 1
4.69541151887561 1
4.82495868999179 1
3.61117548662945 0
4.22057350928041 1
6.07995766882818 0
5.62351067793639 1
4.00285006249857 0
5.12489860976406 1
5.34733513162535 1
5.53911085138338 1
5.12001637000156 1
5.002258108502 1
4.78392193476275 1
4.82929822955658 1
5.00519995162438 1
5.00527715605134 1
4.78448655639923 1
5.44456917133453 1
5.27009467072692 1
5.45660885534251 1
4.99020934241864 1
4.98454125460007 1
5.04526068164692 1
5.58204685503533 1
4.61853341700824 1
5.0114710442461 1
4.63504252525552 1
5.48688740168685 1
5.72786425089719 1
4.23687789998751 0
5.80766089016075 0
5.20004647094478 1
4.95583816965662 1
4.45896875147492 1
4.91357260774236 1
4.2442909584895 1
4.76361475656426 1
4.63134535957997 1
4.81774856909372 1
4.82681171739341 1
5.25559879510598 1
4.83037141488155 1
4.85773852637927 1
5.04270601930981 1
5.07826167870991 1
5.41920200912479 1
4.6174738561108 1
5.68234482926855 0
5.37412990344181 1
5.18616637169788 1
4.99266611205875 1
5.36424885143497 1
5.18701219745201 1
4.10701581625739 0
4.52890263157194 1
5.04096868498192 1
5.01940563735343 1
5.75903114081631 1
5.57649725554225 1
4.47678103409756 1
4.83547154017067 1
4.26606667519307 0
4.31036661779045 0
5.37687989674008 1
4.78891641953513 1
5.34729486801745 1
4.7429286875657 1
5.61216288817701 1
4.77185157924503 1
5.3329798801072 1
4.46657831205702 1
5.40832603577391 1
5.30999930212885 1
5.59045246973127 1
5.26902071028325 1
4.37060570372223 1
5.47047941215394 1
5.28620945334489 1
5.16251280062315 1
5.16787187263637 1
3.74405698254469 0
5.04803119973229 1
4.9402528846818 1
5.86014119430457 0
4.73299528010969 1
6.00343668268985 1
4.62106954905663 1
4.64112549409698 1
5.9214175015831 0
4.3511271999356 1
4.54731106193436 1
3.72728826701992 0
4.68085358403001 1
4.88461044194017 1
4.92686182399387 1
4.83920490657167 1
5.74088601116905 1
5.15565046595503 1
4.76897147450669 1
4.78222859564577 1
4.93586731052661 1
3.81326589393303 1
4.43313767524025 1
4.59419796210576 1
4.84446558833413 1
4.57290411610624 1
4.83070727587278 1
4.61888198009718 1
4.38323642514981 1
4.74450541201922 1
5.46192699073323 1
5.09007568935739 1
5.24787895859727 1
4.78855768580013 1
5.39251852139248 1
5.75308068980967 1
5.16743755111365 1
4.73871927919325 1
4.97842135974098 1
5.05702140071832 1
4.58482191808938 1
4.36767396521737 0
5.35917061566406 1
5.37547651033472 1
4.84600894924158 1
4.48867442608509 1
4.15859965742734 0
5.21611558257626 1
4.90839182655573 1
4.06579463953173 0
4.94086210348891 1
5.43374148984169 1
5.20757435806959 1
5.35287884782914 1
4.81253498427308 1
4.55667764333211 1
4.9650137456999 1
5.05602048339575 1
4.79059098309188 1
5.42719307791794 1
4.98065437810593 1
4.32219924042691 1
4.5008032048357 1
4.60632381691521 1
5.60578570410825 1
4.5453566661244 1
5.2779328677909 1
5.61628180172902 1
4.54125658551767 1
5.13735087791441 1
5.62444720747958 1
5.01223690894375 1
5.33641090019904 1
4.70240923738508 1
4.97639644671083 1
5.43486155961348 1
4.94078074611083 1
5.05490396660974 1
4.69208246060708 1
4.47491278446863 1
4.88481117563606 1
4.90706907074912 1
4.66678707255958 1
4.69190917299139 1
4.61600747944069 1
5.6221932737824 1
4.6783937834187 1
4.95899803988197 1
4.95556194318509 1
5.25473878520956 1
4.65691733625382 1
4.91246814257547 1
5.51783212093258 1
5.04052987083809 1
4.88638130704638 1
5.60244505803133 1
4.9399472880319 1
5.49704252116293 1
5.0754058241679 1
4.99657627094773 1
4.37405667174112 0
5.62189846817244 0
4.68737652828596 1
4.85623792621767 1
4.74133344071958 1
4.3788764821236 1
5.45047126364575 1
4.28276445794225 0
5.16741189877973 1
4.07771668124629 0
4.77557685918495 1
4.98729443309456 1
4.50388717989843 1
5.01591558140002 1
5.07983302915208 1
4.83611590970365 1
5.33052795476095 1
4.26266955495977 1
5.09655554713388 1
5.53893680925505 1
5.13479150576327 1
5.4023192478532 1
5.05328009392654 1
4.62952257319452 1
5.38770772282307 1
4.76780213731276 1
4.92444245321567 1
4.52392325481163 1
5.25828566924318 1
4.72966758139211 1
4.26682447929921 1
5.04380665548337 1
5.09563774423328 1
4.31497135981937 1
4.94840062334378 1
4.88280002898744 1
5.49951235996066 1
5.48350298968071 1
5.60248396840761 1
5.42469359872073 1
5.34226720964631 1
5.29493506102922 1
5.05817278634712 1
5.53341108724872 0
5.31880227513576 1
5.81637602940392 0
5.60854853224281 1
4.45322382013661 1
4.99756334296978 1
5.41104313986492 1
4.17007047778877 0
4.74595413841206 1
4.14574100132035 1
5.49317634602916 1
5.39468933696136 1
4.97548030880643 1
4.88968811423191 1
4.40031680818042 1
4.72405820007495 1
4.36893193366174 1
5.75211702246648 1
5.90645433785398 1
4.28070722486084 1
4.89213303718328 1
4.51681415177841 1
5.06585477951436 1
4.6517074863621 1
5.68811611649677 0
4.80981231982753 1
5.29203466898469 1
4.90667820347973 1
4.60036026812331 1
3.74264726835129 0
5.24671905185965 1
5.33507326835631 1
4.64691563257744 1
4.90337459969291 1
5.46447604927819 1
5.54124879825182 1
5.19591676129861 1
5.52816191128143 1
4.88586010679072 1
4.98111158950816 1
5.05733972089241 1
4.77563374265405 1
5.90875649790483 1
5.50981783222264 1
5.13591638517764 1
4.76895028212608 1
4.95818196272417 1
5.90925058446909 0
5.02288899310066 1
5.58283854359185 1
5.1493386260635 1
4.5588318066308 1
5.14821380285881 1
5.65674094637217 1
5.26345285198229 1
5.2226377053635 1
5.24061873863551 1
5.52178211812131 1
5.0551169898175 1
5.57750943264761 1
4.45425509904656 1
5.14158369079746 1
4.17082153147635 0
5.36605176500956 1
4.25233686846134 1
5.17041080936858 1
4.92564503144804 1
5.56593518823367 1
4.69719443986857 1
4.53321384615668 1
5.06625655088775 1
5.39470353686612 1
5.57845570313796 1
5.09962287691053 1
4.80310152373444 1
5.18640189507964 1
5.43472413179749 1
5.29201729939621 1
4.93116927195954 1
5.27491471315129 1
4.71373349488167 1
4.53795827627889 1
5.50034947538157 1
5.32277949614807 1
5.27475142604916 1
4.86560138458148 1
4.21797801347652 0
5.63149474973905 1
4.90304510126086 1
5.56652044208192 1
4.74021823179925 1
3.66626375953159 1
4.75404563383086 1
4.05209587125042 1
4.98400681887347 1
4.65925961008395 1
4.76565249720011 1
5.41188476666552 1
4.49086065190055 1
5.34178191577863 1
5.45426902604092 1
5.51355803458498 1
4.64045852586043 1
4.77190460169676 1
4.32915082378951 1
5.58290767441602 1
5.02883421952804 1
4.97021485797393 1
5.776217443654 1
4.2021360211587 1
4.99873673999855 1
5.10250489286238 1
5.14718821501 1
5.27491225576713 1
4.10013039823649 0
5.20745707373194 1
4.55791268637142 1
4.74353193706108 1
5.58627939322295 1
4.95210665814156 1
4.5547228142764 1
4.95289156101057 1
4.32482048949121 0
5.56088404541106 1
5.09026585082506 1
5.05126274749379 1
4.5757100621424 1
4.80275918381616 1
4.08585866526296 0
4.68401869804838 1
5.30631412892205 1
4.2743135727432 1
5.41203253069626 1
5.40840536436585 1
4.6449512879672 1
5.33005199461046 1
4.59599860275385 1
5.04035505659258 1
5.20089425218826 1
4.56232210857731 1
4.24491274276702 1
4.9206667682935 1
4.40041095963674 1
4.57431848967805 1
5.3683345487296 1
5.75067384285642 1
5.23469067355815 1
5.64193405313231 1
5.71751643829807 1
4.53187175948116 1
5.13276024747416 1
5.2731057716807 1
5.53429431181251 1
5.39877821169878 1
5.30659997179633 1
4.50991751431878 1
5.19110588909082 1
4.8631409544689 1
5.14087847849743 1
4.60227346098765 1
4.97056647874541 1
4.51799667378888 1
4.5979784322501 1
4.72376270368907 1
4.17022126668759 0
5.56791565750205 1
5.50300224131078 1
5.08797903327932 1
5.69778294744698 1
4.40577719158416 1
4.61643898411622 1
5.18579392462872 1
5.44047088176544 1
5.50688879062361 1
4.46260503067406 1
5.12943468751829 1
5.15635952657871 1
5.93179076771279 1
5.22451593195085 1
6.68024588735714 0
5.82892232246082 0
5.37703845953188 1
5.02940517943837 1
4.30984890150597 1
5.26209780228147 1
4.89656908358428 1
5.68343824177808 1
5.53549217613385 1
4.48304951349802 1
4.5396121519117 1
4.533017119769 1
4.86246660881349 1
5.50531033427935 1
4.61270555560449 1
4.72956352168543 1
4.62762431737255 1
5.41844648552907 1
4.66621156927556 1
4.9305992350265 1
5.52318479543567 1
4.82267460837419 1
4.76074019501498 1
4.9028772282157 1
5.25334019539385 1
4.77942332956286 1
5.0600150018583 1
5.21024745789895 1
5.15786602243296 1
3.55935938331134 0
4.62759068070679 1
4.79171134988602 1
4.20426893270509 0
5.89993756367098 1
5.8298903042411 1
4.5520388167695 1
3.44971632248902 0
4.87967338037273 1
5.88266992540954 0
4.88461008359281 1
5.06054562553742 1
5.2073940068829 1
5.14087661920438 1
4.5624685098188 1
4.99535079471473 1
5.25958970011725 1
5.55850326373657 1
4.19310601012096 1
5.79714424011694 1
4.40230099509611 0
5.47181119575104 1
5.04465218961328 1
4.97967562483351 1
5.20925788235824 1
5.45829318668274 1
4.67353991047013 1
4.55603604887296 1
5.06153767869222 1
4.88901068116286 1
4.82587610722968 1
5.53664719850217 1
4.83619661963514 1
4.932690456345 1
5.31488618068822 1
4.46485356918159 1
5.21969503594312 1
4.66584912771531 1
4.90961042882038 1
4.53310157312883 1
5.28896391508161 1
4.79519221471118 1
5.00821284170607 1
5.5530506598948 1
5.33103784059012 1
4.69162068782704 1
4.98997000963853 1
4.17849722090175 1
5.16343741027923 1
5.15274544810597 1
4.40434342279831 1
5.17844597031679 1
4.73174171704104 1
5.40498765984635 1
4.0802129773694 0
5.18345402231136 1
4.30773368028046 1
4.18363548946403 1
5.98824598090405 0
4.33443577553726 1
5.12218283346996 1
4.89550506121159 1
4.89584755254291 1
4.98627887485081 1
4.82590170970665 1
4.85912254848562 1
5.26604916674842 1
5.84432170790981 0
4.54630143566302 1
4.60370091410393 1
5.28275663191428 1
5.45104173165199 1
5.39559246806845 1
5.16029002784768 1
4.66603233277083 1
4.47176537031966 1
4.29167619061741 1
5.29517490186933 1
4.92111979731067 1
4.17816127026542 1
4.61234433387622 1
4.25935984581062 1
5.08176867590893 1
5.07157244178788 1
5.26625062601997 1
4.67538490227498 1
5.76766930438819 1
5.17888311317845 1
3.73470794652135 0
4.99922535829468 1
4.96169950718964 1
4.40056436422609 1
4.84699026290491 1
5.05902738734029 1
4.96267529644454 1
5.08863479232883 1
4.89901934618825 1
5.39111001857771 1
5.88425258003066 0
4.85182144250503 1
4.59424732833346 1
5.45089217170144 1
4.68758202271547 1
5.31029937456215 1
4.95174439677553 1
5.11352798817846 1
4.52887832383216 1
4.51659841909489 1
4.62388556873504 1
5.13640368806451 1
4.91613733409643 1
5.18524562655351 1
5.32684315286889 1
4.69359723505257 1
4.98761806302541 1
4.36057768603004 1
5.35721952860359 1
4.53689135746765 1
5.09038726923886 1
4.76795059102382 1
4.92254205106429 1
4.88641339005642 1
5.146305187493 1
5.2395733973349 1
5.1082401414772 1
4.82059686379775 1
5.08944122364327 1
4.50034324811399 1
5.2827971766099 1
4.90372250921203 1
5.30228550009608 1
4.2721490833049 1
5.51236131843207 1
5.23096564980722 1
4.64295804328964 1
5.1295961041769 1
5.51401141868921 0
5.35765428277133 1
4.85015176831014 1
4.66590643706757 1
4.67721402286323 1
4.43841228903441 1
4.67792868956089 1
4.93437580523714 1
4.81310395613375 1
3.9455682584276 1
5.28964571618408 1
3.77487012925445 0
3.83274628484433 1
4.99045531899039 1
4.60824979221555 1
5.68566148690151 1
5.79078706481625 0
4.43847900358246 1
5.41269336014008 1
5.11324524846982 1
5.19697742241374 1
5.31581526716421 1
5.07471701386543 1
4.18995052057172 1
4.6173989371385 1
5.54434458961705 1
5.10419156075517 1
5.37919007808874 1
4.01830074817779 1
5.79553448318168 0
5.39073919727411 1
5.45992300793061 1
5.38513440155676 1
5.06035458119113 1
5.63529891833111 1
5.64800630801734 0
4.17017296668729 0
4.57298975632186 1
4.7432180124569 1
5.43406231604997 1
4.24657803650084 0
4.93963953050068 1
5.03175351376685 1
5.1652164595888 1
4.62212628091998 1
4.11545732689082 1
5.03037361345859 1
5.21053937506293 1
6.53323893521605 0
4.42488504298586 1
5.29723885165261 1
4.72501179260321 1
4.47267081583732 1
5.43826954223554 1
4.4148302856575 1
4.44050406819312 1
5.49117684991374 1
5.58810828427303 1
4.70633683609356 1
5.30470942350789 1
4.57519609419132 1
4.93672421132235 1
5.49634312083192 1
5.40425265908351 1
5.16079360180117 1
4.70350280292257 1
5.00027307280418 1
5.25990974694757 1
5.19224717504315 1
4.40615072211308 1
5.06079714197856 1
4.99565514869987 1
4.72709627763473 1
5.01036432500571 1
5.63353019520733 0
4.76605854347662 1
4.60333510140647 1
4.84392838653962 1
5.19028022426419 1
4.66672138651595 1
4.87483205077769 1
5.7851342514767 1
5.11353265137642 1
4.8109945789427 1
4.91603300961065 1
5.21768994538758 1
5.24540605864044 1
5.14867190799541 1
4.37260121512658 1
4.86544541996265 1
4.82511276769248 1
4.74886590421839 1
5.35467881725751 1
6.36306571744134 0
5.20079549089768 1
5.73712150171038 0
5.4758963089832 1
4.40730563322515 1
4.57568125350701 1
5.06608169106203 1
4.58701540089184 1
4.08707554010458 0
5.46146047145402 1
4.94035288665281 1
4.92664146807703 1
4.39467119545989 1
5.56335039293793 1
4.31495375009743 1
4.00786275868708 0
4.76274214949643 1
4.73516223915718 1
4.95760424082141 1
5.29208356624288 1
5.71354584780828 0
5.07837274063206 1
5.11445807251834 1
5.30102705592745 1
4.76754760857783 1
4.42541855883927 1
4.40589216708534 1
4.26772418492567 1
3.94201483472521 1
5.05442503996467 1
4.45751874553855 1
4.80581930274988 1
4.79006889426043 1
4.22344757893366 1
5.85997319569607 1
5.30972321999182 1
5.22012892459205 1
5.99060298354548 0
5.14503040349705 1
5.22781792173693 1
5.46477260229007 1
5.56917300387546 1
4.36576518498924 1
4.81915241009192 1
5.04540483902869 1
4.99718907018713 1
5.25806733840771 1
5.70377619731634 1
4.65721672163623 1
5.13406897922492 1
3.88637854061296 0
4.82336269559076 1
4.85163709388341 1
4.72007951813649 1
4.88172528118744 1
5.44194680973456 1
4.96265911986702 1
4.38414130969428 1
4.86755291438283 1
4.75854089486196 1
5.62303494542227 1
4.26645900810402 1
5.09320619814812 1
5.15701072740388 1
5.37233703748192 1
5.13891311850927 1
4.93458006705184 1
4.81606736272166 1
5.14757361492873 1
5.11330567087979 1
5.92444525742019 1
4.59003896885629 1
4.72747622762078 1
4.04069675835911 1
5.12666820020349 1
5.5970223854213 1
5.45595631201151 1
4.77263461967972 1
5.43780763624843 1
4.97466257046981 1
5.73045341047685 1
4.32535848302132 0
5.7492461883815 1
5.2288130044586 1
4.96719333467712 1
4.7107601162018 1
5.42116249330586 1
4.67889117711534 1
4.7669696968263 1
3.98812111367815 0
5.06448471042117 1
4.94941398814911 1
4.91821417503815 1
5.24454245827379 1
5.63719744273375 1
5.58779987853804 1
5.35897089847624 1
5.40786582555951 1
5.16009631906079 1
5.12553564661354 1
4.59540495356488 1
4.861812049407 1
5.20136715962422 1
4.76512344871253 1
5.36697445872661 1
5.2711628497693 1
5.21544905390685 1
3.95052056602466 0
4.98335552612864 1
5.452868231567 1
4.7565910164848 1
5.34526930154617 1
4.96978295217803 1
5.18665422570501 1
4.97862700043721 1
5.32168230705003 1
4.76343968119118 1
4.71474746967351 1
5.90851219202624 0
6.51150321360652 0
4.77910380278314 1
5.84685696553729 0
5.39754551742678 1
5.80458306438868 1
4.98272624871839 1
4.97708174348421 1
4.81480495044894 1
4.73165295600221 1
5.09006030019197 1
5.32317776182636 1
5.11162698345004 1
5.35406811282842 1
5.73307821380901 1
5.70613528482068 1
5.0572764443597 1
5.2428426411666 1
5.09189152105332 1
5.35902510690944 1
5.522143095257 1
5.03276421826737 1
4.86985201704818 1
4.96354919935649 1
4.72288549543377 1
4.73340058664357 1
5.12643532161614 1
5.20509082554048 1
5.05990901843814 1
5.53814040100307 1
4.79654256038007 1
5.29099837204084 1
5.17066534688228 1
4.47378822255413 1
5.34665650572633 1
4.74964892263618 1
4.8667660292202 1
5.27334670479677 1
5.22943369491215 1
5.27211591970552 1
5.00788535568978 1
4.70506971567931 1
5.13773907595876 1
5.29864730692667 1
4.74175233537368 1
6.12201972855821 0
4.49789348721911 1
5.11443950895363 1
5.10198096056141 1
5.49734734330565 1
5.03832733758928 1
4.77285105718775 1
6.10792250875636 0
4.78865769665186 1
5.37641975065176 1
4.98480311661505 1
5.00272041682678 1
5.13835467272875 1
4.9734156386249 1
4.99227308376821 1
4.7429766776025 1
5.53407144065812 1
5.1204132431711 1
5.0520709787174 1
4.52473720529729 1
5.59689847869094 1
5.07673037333775 1
4.19486970562606 1
5.36723473747901 1
4.3894075818618 0
5.2317293684946 1
4.78753171954808 1
4.92226259311209 1
5.4455780114794 1
5.36584707782926 1
4.82543503019499 1
5.43062825370597 1
5.41273051399373 1
5.11582866936406 1
5.08607941473987 1
4.95149859851376 1
5.13409807777812 1
5.34134695028283 1
5.48166077054878 1
5.0335037620263 1
5.07159177121521 1
4.30348680976694 0
5.98650937362368 0
5.15367295857275 1
6.112210135392 0
5.50154507986242 1
4.66202425086558 1
5.57171712407639 1
5.34054547111739 1
5.40190940533826 1
5.31110108713664 1
4.91514394230232 1
4.18760987944086 0
4.64833661295526 1
5.09290290171298 1
5.24371534802199 1
4.80610621923922 1
5.05989858383754 1
4.99792627297297 1
5.13762329794089 1
4.84970718932783 1
4.34395282033145 1
4.32240242417678 1
4.79751027384957 1
4.62380348576136 1
5.46509209063047 1
4.98064427049557 1
4.38349348836297 0
4.63182836278482 1
5.59311667521597 0
5.87168240966335 1
5.07420411262817 1
5.66921990967898 0
5.43031279574294 1
5.61649003678857 1
4.665234694769 1
4.72975790493874 1
5.858729538827 1
4.31550439475701 1
4.79748562741212 1
4.91715955069962 1
5.21734151220882 1
5.37606291767595 1
5.20087377972441 1
5.18356685337326 1
3.85584053834148 0
6.3004434392505 0
5.00164311420516 1
5.07105649290914 1
4.92254899802934 1
5.17344777251381 1
4.75541149413156 1
4.989258299903 1
5.10025058620151 1
4.86277344957364 1
5.16405005288328 1
4.70627668005069 1
4.5125001347299 1
5.08088852219757 1
5.27844190686264 1
4.96770026644239 1
4.95886873926023 1
5.03647789013696 1
5.7349221183213 1
4.93097703299599 1
6.09337952652239 0
4.70251188734899 1
4.77793894195882 1
5.67562114988357 1
5.17690998938464 1
5.28334684206309 1
4.34362806728098 1
5.02937767744428 1
5.27090765585196 1
5.14852648487127 1
4.93410674555301 1
5.35406939729709 1
4.37890128594648 1
4.94608703859213 1
4.67718285769506 1
4.82267202559789 1
5.46296827306046 1
5.41516692749699 1
5.04918920770034 1
5.333247223578 1
5.27729878050546 1
4.70611793899621 1
4.44196436606646 1
5.1337416954218 1
4.37289231890083 0
4.95364103637097 1
4.82498106843183 1
5.26133514407859 1
5.26542056567179 1
4.85422260999136 1
5.20883074350735 1
3.89090454987498 0
5.79584343886986 1
4.20788893583457 0
5.02431789382153 1
5.2611994684269 1
4.93258447738084 1
4.47017642059492 1
4.8579631700912 1
4.99850034323636 1
4.56004748204468 1
5.39471875381606 1
5.3505811041237 1
5.16263778718833 1
5.0881872314949 1
5.27283496515412 1
5.07950283000489 1
5.09698762174042 1
4.88272503377787 1
5.20501141362706 1
5.18806900836074 1
5.02342096107485 1
5.1488235107751 1
5.22530175266694 1
4.26328198985517 0
4.72982712877139 1
4.78390683942817 1
5.36652308796998 1
5.15712523896899 1
5.38372908000628 1
5.2026014561598 1
5.15129909962022 1
5.68929350480183 1
5.50655476440538 1
5.32780221369176 1
5.03948942338067 1
4.01471252969861 0
5.03650561640606 1
5.22149681071597 1
5.51780345381938 1
5.25060994718336 1
5.4251894078023 1
5.39384551808305 1
4.65807603022435 1
5.45182866437378 1
4.78931484348949 1
3.92979624844001 0
5.4043547075282 1
5.04828611388362 1
4.51221145387032 1
5.19010998385222 1
4.65232789345262 1
4.38430597882261 0
5.04459906830837 1
4.77182505029535 1
5.47880652945536 1
4.61657860638545 1
4.36838811455842 1
5.95902918612216 0
5.27519635409225 1
4.40798827701475 1
3.94186110128505 0
4.89575450774811 1
5.44477113952156 1
5.17692504088959 1
5.16878221282656 1
5.39621465431854 1
4.50465812691185 1
5.21105853759971 1
5.4772311430608 1
4.72238498994917 1
5.16570857983757 1
5.76703025571015 1
4.93558590012388 1
4.47370363852112 1
4.84941163014608 1
5.24029414341189 1
5.62988669063818 1
5.74504428850509 1
5.86884364006777 0
4.59729478379067 1
4.74716120120536 1
4.63205037572001 1
4.67777991818542 1
5.58146280554508 1
5.09199018353912 1
4.43197291983575 1
4.75397851489103 1
5.77779737684782 1
5.75086243900722 0
6.41375318693447 0
4.77781411412545 1
5.30115232954954 1
4.58774746280152 1
4.65244842531724 1
5.52065066736201 1
5.29656650352353 1
4.66658788380349 1
4.96713981479582 1
4.52683498201231 1
4.46786899291835 0
5.07284634009512 1
5.22337770266726 1
4.81320398045255 1
4.38832765571189 1
5.06001345736543 1
4.91483644087405 1
5.60916391623421 1
4.87775662727149 1
4.76098321891156 1
4.67437893795066 1
5.0348120768556 1
5.48902131694249 1
5.13591236674336 1
5.63480016421839 1
5.02627230383331 1
5.50374861483895 1
4.91225966591553 1
5.43791440619944 1
5.36123806258339 1
4.39186541612915 1
4.98784789326083 1
5.82059618210162 0
5.09647353190929 1
4.58411376510532 1
4.35432956417274 1
5.07852440256226 1
4.53354839292436 1
4.99957078627238 1
5.65303015751826 1
4.93219728649786 1
4.68929451062743 1
5.68763640759633 1
5.15696935422758 1
4.64261230354796 1
5.78388807876183 0
5.02146707426187 1
4.48321378297556 1
4.77791267899724 1
5.34611984183324 1
4.60324374681026 1
5.362921167233 1
5.08096995000255 1
5.12898310816422 1
4.82993292259853 1
4.78508672679672 1
5.48643430478429 1
4.3387855396139 0
5.98793130331328 0
4.75390872405964 1
5.15931345552064 1
4.81200097206397 1
4.82231118011926 1
5.28619604598293 1
4.80332946996655 1
4.96623164359124 1
4.75571258240691 1
5.26538425241937 1
5.8278402423075 0
4.9341186021665 1
5.30368880256183 1
5.23947728753661 1
4.41658092594156 0
6.04406685974768 0
5.00174479311731 1
5.00390398622239 1
4.92453828519751 1
5.88428506271354 0
5.09201280697334 1
5.40457902596785 1
4.86201876291447 1
4.76701958769766 1
4.83669861380023 1
5.24750607308574 1
5.31040507017557 1
5.57863760472879 1
5.39115817282221 1
5.55369648257974 1
5.34655566008778 1
4.87866621155399 1
5.24130859355684 1
4.8323861808424 1
4.34194395909783 1
4.39969380244766 1
5.50652741650164 1
4.94945073158092 1
5.6024646691253 1
4.53053174615773 1
4.4919359740289 1
4.40271651664518 1
5.34492647120015 1
5.69084502684196 0
4.94585304382313 1
4.86961281354909 1
4.52784976500991 1
5.52244831167324 1
4.91691412864332 1
4.35052696317307 1
5.95307368863674 0
4.84731100337377 1
4.18124086733121 1
5.15638544263707 1
4.479084521426 1
4.92464720088462 1
5.52910472393355 1
5.47907516363776 1
5.11691387155633 1
5.30201936166066 1
4.87621949805803 1
5.2151611555627 1
4.87294094358489 1
5.46853596416683 1
4.90599919686263 1
4.88244839341822 1
4.30930330855069 1
5.06443294042491 1
4.72174167119391 1
5.20437232592766 1
5.03476030510793 1
4.81200007499784 1
5.3110226296956 1
4.92454661764748 1
5.3595234964986 1
4.26094214874979 1
4.69047710443512 1
5.44266958786594 1
5.33788632209784 1
4.7927541409541 1
5.07542724423653 1
5.56597189823813 1
4.8955823753024 1
5.48749362212836 1
5.63641123966856 1
4.98344509735338 1
5.22685026895183 1
4.77722738982256 1
4.73711034362963 1
5.10826898182484 1
4.42547255922946 0
5.42935678107706 1
4.72200167200502 1
5.31888006708557 1
4.66934019033188 1
5.12923535193206 1
5.15523693535139 1
4.93816624484339 1
4.02098166689238 1
4.81945451939939 1
4.25331496520749 1
5.0690887062657 1
4.94480277737437 1
4.46387624432622 1
5.11519096684285 1
4.35718239271563 1
5.68906708725936 0
4.94269206844467 1
5.21022026319269 1
4.06024234149366 0
4.84915575240472 1
5.19533723335987 1
6.01225046232949 0
5.25455439249327 1
5.20076258168848 1
5.25065956598185 1
5.23443548137616 1
4.63190143338516 1
4.5810417768655 1
5.54434875807115 1
5.47570760482768 1
4.99669780399001 1
5.40662951339998 1
4.40240656498877 1
4.70542683311442 1
5.10439042583993 1
5.83964098122921 1
3.4899780933283 1
5.11686054488546 1
5.01566201324381 1
5.0616924315995 1
5.16848322691139 1
4.63253355865529 1
5.68678042918507 1
4.32798605729871 1
4.82850870664599 1
4.55259985219007 1
4.7854579882631 1
5.36096924767982 1
5.21022249708653 1
4.60727505261029 1
4.80819915017961 1
4.80176345611054 1
5.00211702442311 1
5.13142819118297 1
5.50166517681449 1
4.34572438015555 0
5.36418465482316 1
5.20181740617989 1
5.51480046052254 1
4.57762447964463 1
4.49695823643929 1
5.07666950998918 1
4.98439338005229 1
5.55534364883019 1
4.48631607478899 1
4.79589188428595 1
5.69678392226277 1
5.12712899264047 1
5.96806817405209 0
4.9077209748976 1
5.23158801906547 1
4.8017545361024 1
4.38423196463419 1
5.49062637004348 1
6.13847860848636 0
4.88540473297431 1
5.67962198388904 1
5.18667542367157 1
5.44206846071874 1
4.54046579692298 1
4.94034704491231 1
5.14364163515705 1
4.52467549581669 1
5.27318695756076 1
5.65016014431215 1
4.83811387694143 1
4.8920696759841 1
5.58177554376951 1
5.12367532992365 1
4.47975372639755 1
5.76583352865749 0
5.60757320678111 1
5.16206544870097 1
4.96990816195226 1
4.92083318746625 1
4.66154074058257 1
4.84477084275249 1
4.78501816026808 1
5.06820115476686 1
4.92376600236091 1
5.30386854847259 1
5.60813640137512 1
5.49164029153989 1
5.1191186477314 1
5.14019813036874 1
5.3348509120387 1
4.93936278065428 1
5.0509021041368 1
4.76097583670654 1
5.284807805758 1
5.23997606725134 1
5.75514007961406 0
4.9408002760238 1
5.02119111496556 1
6.09662104053351 0
5.33555304491578 1
5.15709139468797 1
4.8073760036694 1
4.7021212836153 1
5.04850266422428 1
4.94897701886251 1
5.5571423198331 1
5.30648204069154 1
5.21450385616157 1
4.83038823570234 1
4.62144206571363 1
4.70847951587674 0
4.98112546930653 1
5.47452760389058 1
4.26156789902389 0
4.955025563137 1
4.67456603404614 1
5.06757192324758 1
5.16874368558984 1
5.77855907542725 1
4.67453767948739 1
5.89406577457893 1
5.24243616589047 1
5.23969425229449 1
4.84864875548273 1
5.60443965753544 1
4.47562150821886 1
5.19746490390262 1
4.17121232782438 1
4.5415049451502 1
6.019633460742 1
3.98175428947548 0
4.92154304834213 1
5.43390049823118 1
5.57668694560263 1
5.41406037642299 1
4.70311714484764 1
5.29370906755835 1
4.94354022473465 1
5.35606912997893 1
4.63746266263086 1
4.73377715088877 1
4.29554409057794 0
4.7840851874744 1
4.60498532669961 1
4.92482435111257 1
5.3518757112848 1
4.48913296727539 1
5.08740715915492 1
5.24409431016698 1
4.54088845210078 1
4.88758559824874 1
5.19375777949994 1
5.08055325535922 1
4.61183773892409 1
4.95417806626493 1
5.55571990426306 1
6.0433892739324 1
5.1638884860154 1
5.21919117381165 1
5.09163862762536 1
4.92610639200025 1
5.72673522259673 1
5.30007032425369 1
5.32071697007351 1
4.71282167903404 1
4.231434395024 1
4.49251628233532 1
4.54057032747708 1
4.9604542708793 1
5.00255861411126 1
4.84264220933576 1
4.14725558449268 1
5.3919432429455 1
5.27087612009578 1
4.81325948800006 1
4.15418388376856 1
5.58463009042142 1
5.09784071917316 1
4.19470843411697 1
4.98985645431526 1
5.74051131238214 1
4.94608759575524 1
4.76217231750673 1
5.26616818161992 1
4.4707101676231 1
4.73394583361713 1
4.78362633270351 1
5.55426160635417 1
4.7771578754654 1
5.55406991604239 1
5.35771699468797 1
5.39179543421296 1
6.32088791082596 0
4.92956785292286 1
5.32528162899763 1
5.93560680994868 1
5.34687107477846 1
5.01411435998483 1
4.71426519841748 1
4.64326874846623 1
4.64797981278524 1
4.98244132831407 1
5.75748381431726 1
4.05642741443928 0
5.05372581387351 1
5.52066965939194 1
4.01052528990444 0
5.60830724913077 1
5.3368538799233 1
5.64535037103398 1
5.48952938885228 1
3.85991284347703 0
5.19543705886734 1
5.40389757257079 1
4.69021780796138 1
4.13820915505728 1
4.96210615720365 1
5.18014130891415 1
5.22278047342084 1
5.02748414771098 1
5.69661146972532 1
4.22680463911967 0
5.15809785774228 1
5.07168692133557 1
5.34156990742382 1
4.84366840578335 1
3.905987379956 0
4.81795907297598 1
4.96155193094426 1
5.27410418945886 1
5.41295414472385 1
4.43478607900396 0
5.47696143426201 1
4.79755614419154 1
4.57290019366039 1
5.27212289944315 1
5.72029237027968 1
4.44162482349311 1
4.61400656768709 1
4.32795679042849 0
5.04762775565681 1
5.04579826182408 1
4.60765389645139 1
4.47106097857568 1
4.91333585367269 1
4.62663983656002 1
4.94410364514041 1
5.03399942989988 1
5.42635577009233 1
5.02216763889717 1
5.10583832922382 1
5.30055340390439 1
5.47118830962319 1
4.57613022738439 1
5.11254010592606 1
5.20321441448547 1
5.55343406507236 1
5.4065868483956 1
6.12069648369716 0
5.49568907199144 1
5.1778356592541 1
4.25393700580457 1
4.38000391073019 1
5.12668159781832 1
5.58828233110813 1
4.5866274735686 1
5.07658621235601 1
5.39459923901226 1
5.1437094116405 1
5.16955163162498 1
4.88034153547621 1
4.36118599930858 1
4.9852031022555 1
5.5829024298815 1
5.71503884704805 1
4.95831378017562 1
5.28286440624878 1
5.16097197249174 1
4.67789456386613 1
5.11976083585882 1
4.86257699105111 1
5.413823668369 1
5.28264086532977 1
4.60974201813417 1
4.14300122735579 0
5.43983041136835 1
4.03439675622548 0
5.5515267385192 1
4.80198511326742 1
4.71255176640904 1
5.53407187850625 1
5.16597499947398 1
5.61022730880323 1
4.92075482349462 1
5.37574301103269 1
5.00161735720959 1
4.98929075673561 1
4.80018603091362 1
5.95686499248374 0
5.24816223287116 1
4.63606143894035 1
5.12354337746815 1
4.97114666679872 1
5.12829003117342 1
4.40656431339312 1
5.33423030753004 1
5.42704773886794 1
5.21795051703274 1
4.87040485020682 1
5.21318422587004 1
4.54067522359146 1
3.88146638363011 1
4.60769106989788 1
4.5586901869988 1
4.88592373808837 1
5.18075521865711 1
5.81160414185105 1
5.18652708555796 1
4.82427202805871 1
5.30232572796466 1
4.47447195110981 1
5.28214298986536 1
4.96460655292451 1
4.8699992146142 1
4.01051490146566 0
6.22197017144614 0
4.55407296782225 1
5.55646739926075 1
5.1333532479482 1
5.64915549350538 1
5.60925945129012 1
4.65723462882197 1
5.95233106513028 1
4.568098266075 1
5.23400020945575 1
5.51094376448236 1
4.87027319747338 1
4.51755735157386 1
5.15034159713036 1
4.50969972131358 1
5.58288607598833 1
5.55204513018549 0
5.51838756625066 1
5.05503267595016 1
5.72385046319014 1
5.15842127092039 1
5.15649530937342 1
5.60307793835286 0
5.56035803838634 1
4.26893380692449 1
5.88169683811539 0
4.56790923014869 1
4.72253128752673 1
5.8960050552103 1
4.7249508645933 1
5.2949811584181 1
5.19486945440137 1
5.59581031944183 1
4.60484362281444 1
5.11234435824811 1
4.42111579766991 1
5.32647958961382 1
5.15922864649375 1
4.75439895760947 1
5.00243040286102 1
4.74868617267245 1
5.61307343432047 1
4.41131397831117 1
4.29243978690077 1
5.49051961959998 1
4.84850446477437 1
5.45491173958309 1
4.38592347115606 1
5.46979596966127 1
5.30712770891093 1
5.13175854470958 1
4.4497895996569 1
4.80679378234339 1
5.31782785677584 1
4.18872870149109 1
5.4050378523746 1
4.49098494056616 1
5.71070843933847 1
4.66627732810226 1
4.81958629367273 1
5.545502543296 1
5.69676461474504 1
5.12427141507262 1
4.73273115364774 1
4.990007779834 1
4.78324721715734 1
4.88316630227623 1
4.52525034453419 1
5.75050995903976 0
5.55891980841359 1
5.19080676355408 1
5.43134630130124 1
4.6136257404329 1
4.79958072237077 1
5.41314901998881 1
5.34363427921901 1
5.0630059948464 1
5.37033608053868 1
4.82630005108049 1
4.99113605202747 1
4.58911556844985 1
4.61614755290435 1
4.74184371715244 1
5.29565855931609 1
4.96824885698461 1
5.0499737538471 1
5.51916899409265 1
4.5830386609819 1
3.98924560308647 0
4.57147877292639 1
5.01793497501048 1
4.53862326242852 1
5.05058541085041 1
5.29254213437662 1
6.25472141453521 0
5.21974917514782 1
4.21360602837067 1
4.75135828254987 1
5.10767820556403 1
5.47734466431637 1
4.4913218381675 1
5.42327301768461 1
4.65680515623801 1
4.88957937682365 1
4.93139391707305 1
5.20831080562352 1
4.75059564792312 1
5.15870596535134 1
4.7354541845861 1
5.07006351107393 1
5.32072556663339 1
5.17552253871593 1
4.92045947150039 1
5.509374486134 1
4.13835692649791 1
4.68519831283902 1
5.37714414301283 1
5.85970567391414 1
4.95724286180758 1
6.08021654753903 0
4.97167195120048 1
3.90625767844835 1
5.72327316996506 1
4.6570430045367 1
5.46074597998505 1
5.18719966815951 1
5.0619956866305 1
5.85415997682264 0
4.28082400609439 1
5.27523989947302 1
5.69289207749717 1
5.18193342607048 1
5.29297234745116 1
4.91737426778821 1
4.71201207082053 1
4.88204903775718 1
5.19501223348417 1
4.67996246267491 1
5.03953475950714 1
4.98962209345203 1
4.70416173323034 1
4.68805040561175 1
5.60904192212949 1
4.9317512126008 1
5.389314437873 1
4.85106970522449 1
5.98099735055552 1
5.40376679401471 1
4.60144969074453 1
5.60662300646163 1
5.28891497011042 1
6.058477951681 0
3.85791962549331 1
4.22092292289623 0
4.98307379317864 1
5.43369623952753 1
4.8429834854669 1
5.06172826511978 1
5.27655870318136 1
5.58869090213068 1
5.5325757903531 1
5.13332615206113 1
5.26550195040637 1
5.3872504849386 1
5.0232662830883 1
5.26403415111796 1
5.24233107335056 1
4.37214175714734 1
5.18710451296577 1
4.79330029588599 1
5.26644469826213 1
5.19626652926658 1
5.59247236230359 1
5.00307818862686 1
4.75975687442961 1
4.42179304367532 1
5.29753886052793 1
4.62083154156218 1
5.71017768387151 1
5.04221809512259 1
4.26979944461594 1
5.23084949180296 1
5.3889885711242 1
5.56379837278326 1
5.86995618256232 1
5.04938599401886 1
4.7254316357571 1
5.53414292285976 1
4.35975114871391 1
3.5414628145647 0
5.67069949959629 0
5.40902519870474 1
4.43850016581486 1
4.74378927729751 1
4.7664746882036 1
5.01777599672456 1
4.97640642403225 1
4.80458025044066 1
5.22747702776668 1
4.59893998345642 1
5.63052893771556 1
4.57679639954568 1
4.81834266399689 1
4.9195857487125 1
5.37879219850708 1
4.05251651471728 0
4.72024656059842 1
4.86585596800462 1
4.57149053443189 1
5.33389197141917 1
4.11014558001758 0
4.6187417343706 1
4.0277421112678 0
4.50110896319998 1
6.00925986312161 0
5.8957215842221 0
5.21353480900198 1
5.6607384867549 1
4.81635854312137 1
4.68947793333418 1
4.6347987474413 1
4.93915162675161 1
4.48179862556124 1
5.43372059179587 1
5.1003691536959 1
4.28855922665365 1
5.38415695425393 1
4.58730439229759 1
4.97716734379703 1
5.05099336924452 1
4.35746757924846 1
4.33391932660884 1
5.20109335193525 1
5.10203043590811 1
5.14791386641888 1
4.72055234856006 1
5.09221208877744 1
5.05131576788 1
5.13590360029879 1
5.21559848603936 1
6.18958678158811 0
5.80182346185128 1
5.21164803924082 1
3.97403910625899 1
4.84745449243556 1
4.99492575576165 1
5.44475363314071 1
6.33288306793193 0
5.0629278091703 1
4.56169755784955 1
5.45649856635697 1
5.21297954995331 1
5.42946768112786 1
5.46591478813888 1
5.81195686903277 0
4.48184641257228 1
6.00771670721346 1
4.84655051466254 1
4.21995390177119 1
4.17525948547507 0
5.66616542112445 1
4.95678429688973 1
5.67821683347443 1
5.31379971061908 1
4.74079134329038 1
5.05989211122398 1
4.8509799515975 1
5.23730607902468 1
5.17439157050497 1
4.68869003257342 1
3.94575345873451 1
4.61744899009102 1
5.12359435492701 1
4.81919313480319 1
5.72757568651827 1
6.25758767251571 0
5.37772525690634 1
5.29926778894488 1
4.81571713555631 1
4.1209072955733 1
5.63652092226727 1
4.79572679975857 1
5.07314010723268 1
5.10333913345183 1
4.58935113994634 1
5.06451116407799 1
5.60267472995472 1
4.91893564340778 1
5.99640037612728 1
5.2338914292233 1
4.65620873382055 1
5.28603972046351 1
5.35291500932894 1
4.36345056309451 1
5.05271952468852 1
4.84779489352133 1
4.81640248256318 1
5.03013231673641 1
4.43773737971699 1
5.07076421560376 1
4.77576250996072 1
5.26834961222925 1
5.223991152603 1
4.96924783203454 1
4.81653962830255 1
4.25231520149657 1
4.91475661284885 1
4.93117783928781 1
5.09855897184346 1
5.29148652532797 1
4.78713305049759 1
5.4581425100133 1
5.19361981541369 1
4.09051745968255 0
4.73159932066859 1
4.82275186376236 1
4.45208643226293 1
4.68529899761847 1
5.00945323050638 1
5.60251371891688 1
4.7865401732799 1
4.83738837220779 1
4.51516354337352 1
4.97903077349533 1
5.57482666810566 1
5.08754942853661 1
5.35173791174133 1
5.26760995857167 1
5.48672742899346 1
4.74214945702553 1
4.97391723863625 1
4.98078201535223 1
4.38572535511277 1
5.53939531903863 1
5.28772217716155 1
5.31272577773653 1
5.02585231214945 1
5.32959159438503 1
4.33801161137976 0
4.99589992339244 1
4.78597709257602 1
4.71189832723124 1
4.61821976561598 1
4.90599801692323 1
5.45639703937434 1
4.14806330608088 0
5.51711960606692 1
4.80104993078871 1
4.30178699361965 1
5.45042127158202 1
5.19909537679314 1
5.87885752907042 0
5.35642519004097 1
5.20619323999671 1
5.64279600061743 1
4.69177624849794 1
4.49508935278568 1
4.66492913877346 1
4.48320415045458 1
5.60656208987461 1
5.03135277275752 1
4.79709930958937 1
5.499725767487 1
5.38785958083183 1
4.82655152360024 1
4.51783900666692 1
5.38854153844122 1
4.73391388918219 1
4.37896962904716 0
5.00610691373346 1
5.12868741018896 1
6.00921865924148 0
4.56294730827727 1
4.64006116066588 1
5.36029074042299 1
5.07620799519142 1
4.71752789308961 1
4.99853813222316 1
5.28912495455816 1
4.96455504658605 1
5.20838043470824 1
4.51104377723127 1
4.56308979837402 1
5.21176241818878 1
5.10296553771862 1
4.98753345595096 1
3.80858518074954 1
4.92418699625201 1
5.0626728806254 1
4.82051934492274 1
5.4182416277957 1
5.34063752284697 1
4.54504386101094 1
5.09038554455376 1
5.15472602627198 1
4.90738600760544 1
5.06730103828772 1
4.7934991530019 1
5.58546525452126 1
4.60638329363165 1
5.95221701065498 0
5.07042247488081 1
5.07153893201739 1
5.14778868113288 1
5.12656712987408 1
4.16479254828154 1
4.9781620221554 1
5.84882052179984 1
5.60356859688655 1
5.06947221908234 1
4.53557318289385 1
4.99445480243101 1
4.39286836771924 0
5.46624900637007 1
5.45763800049401 1
4.70799354728238 1
5.43175525965751 1
5.16202576459101 1
5.25721964562414 1
5.31249671837642 1
5.19878211598743 1
5.22457772301953 1
4.97921128652111 1
4.29525512963965 1
4.49129119337913 1
4.78936385934568 1
4.73016758878229 1
4.63435299833614 1
4.81770886808285 1
4.8175805204633 1
4.56634970015708 1
5.6878531612579 1
5.50722727578104 1
4.54408148556841 1
5.46377202197699 1
5.29694397947754 1
5.07157982565832 1
5.46113237702603 1
4.94568564269006 1
4.97241297398978 1
4.91834963867861 1
5.30134973155716 1
4.69748639455034 1
4.51929694655469 1
5.76637066708912 1
4.64622521635524 1
5.79761533383542 1
4.85189059043924 1
5.7022147638936 1
5.23969725472861 1
5.18411934381197 1
4.65944517439998 1
4.8711163276606 1
4.97658653797453 1
5.50478567446289 1
5.54513474122479 0
6.22871949596616 0
4.92513315070619 1
5.60266050435916 1
3.88566779504256 0
5.15077398397323 1
4.64092509801331 1
5.28534318975378 1
5.22366211038812 1
4.79429330337757 1
5.01276467825571 1
5.17426936749035 1
4.80275159831938 1
5.20288117746068 1
4.73537676014079 1
5.03666439478421 1
5.18965693803222 1
5.1007178702308 1
4.67530462680729 1
4.78801166626722 1
5.02880515906998 1
5.62347588010806 1
4.65700126486878 1
4.72585007969994 1
4.72022719628345 1
4.43763537937858 1
5.52105810235295 1
4.80198555942673 1
4.94085970188134 1
4.81309463676535 1
5.0205776941786 1
4.62951794677561 1
5.19685612473489 1
4.34070867133437 1
4.18086777469604 1
5.04487730618782 1
5.57187866741733 1
5.52296401138791 1
4.82281463103775 1
4.61084741942259 1
4.50994374147147 1
5.31399762247777 1
5.48362382107843 1
5.43403393742954 1
4.57106934058562 1
4.12675825142781 0
5.0903310512177 1
4.9229755371574 1
4.86585819946965 1
4.94987289726903 1
5.45400189265291 1
4.3740695289668 1
5.63848366786634 1
5.02593413169906 1
5.71704808870699 0
5.33324436452627 1
5.11718366903784 1
5.4261102791213 1
5.0572576220658 1
5.5570911946489 1
5.66090647397981 1
5.05694182224925 1
5.8829952343635 1
4.63573184190186 1
4.4261099912007 1
5.37873199774467 1
4.44600274535709 1
4.6680949346391 1
4.24895954059151 0
5.28928624970269 1
4.73172262933967 1
4.69264506891065 1
5.12361097621302 1
5.53695612748071 1
4.81756865226729 1
6.66467761583792 0
4.94605442799423 1
4.18449566266977 0
4.32309173393675 1
5.21979407553447 1
4.67456642804464 1
4.69088621922514 1
4.01278805491222 0
3.9957919490714 1
4.51087404595247 1
4.77954586681444 1
4.96597787221275 1
4.66673179578492 1
5.12315037527035 1
4.97366647850633 1
4.24065664174049 1
4.71197700218341 1
4.90026511850708 1
4.739292149133 1
4.61896542474317 1
4.45860380987516 1
5.23984659213772 1
4.06593114051072 0
4.76623367478263 1
5.44701277935647 1
4.2923319430896 0
4.33837601399682 1
4.99600112268944 1
4.78031223222767 1
4.71860903758764 1
5.47631932084484 1
5.63906637156035 1
5.0360862858897 1
5.43843088569313 1
5.27414732164769 1
4.67679381924627 1
4.84475078780742 1
4.7558606178404 1
3.63284398338896 0
4.69478327720136 1
5.27531252928003 1
4.35676925611082 1
4.99797695734871 1
4.44056338064009 1
4.63490466903983 1
4.65041664385631 1
5.25369930609801 1
5.55776977771476 1
5.34941732646419 1
6.15397780649353 0
5.3108535254832 1
4.43806755329088 1
3.94779603695327 0
4.79425605500322 1
4.86923568699808 1
5.35560289219246 1
4.95362427086992 1
5.88157536807675 0
4.82380676095391 1
5.13200129851941 1
4.29256883694531 1
5.38962180661591 1
5.75693154639989 1
4.9418246785032 1
4.15635967189842 1
5.56321583891834 0
4.45855019337496 1
4.97861832198066 1
4.970389750493 1
4.4660215993792 1
5.14216445214863 1
5.20684275822137 1
5.50184378525723 1
4.56847311260735 1
4.516638322392 0
4.88423068435655 1
5.70276411156221 1
4.69710183340827 1
4.53263863402339 1
4.81504525314683 1
5.0847187631882 1
4.59743311462779 1
5.12785552083956 1
5.43636036486402 1
5.53060199976749 1
4.09568390005038 1
4.77044383069175 1
5.32789218589474 1
4.29335743102342 0
5.02566327234491 1
3.57629495814664 0
4.35736868238021 1
4.67346823000828 1
5.0083585050603 1
4.87257109833935 1
5.05963716040374 1
5.53511059412406 0
4.93541820030603 1
5.28312613885796 1
4.56017154330443 1
4.73972962881343 1
5.86015932321451 1
4.88137260097414 1
4.30825587792828 1
4.34892285300665 1
5.05535548784568 1
5.21810041200294 1
5.32180925874337 1
4.47472345193432 1
5.5083085341528 0
4.86938534025041 1
5.10672878285098 1
4.21009318270551 1
4.71679758789856 1
5.03381863858799 1
4.77114503499989 1
4.38208106077531 1
4.86568245241328 1
4.98525933959923 1
4.36071428607822 0
4.54984501029294 1
5.08237957046669 1
4.6816627343768 1
6.07474799528847 0
4.39081791702046 1
4.59175270938347 1
4.49548456353403 1
5.13029415388337 1
5.14202720028532 1
5.7276845360668 1
4.74367757438002 1
4.53963731400197 1
5.3755807804172 1
4.34241259730727 1
5.26622843551375 1
4.86626801263179 1
5.25456839447817 1
4.77468651721177 1
5.47591956694939 1
4.01688699891056 0
5.12362634855901 1
5.16642897615968 1
4.80709257185669 1
4.88737339232445 1
5.36553280666303 1
4.65803036823412 1
4.20832122032695 1
5.21242863091853 1
5.39407060938623 1
4.39241500826492 1
4.74413870033012 1
5.74779244641056 0
4.7615276857716 1
5.47862123882019 1
5.17573612436105 1
5.69608744825187 1
4.91866431320982 1
5.86787013458141 0
5.64324445097496 1
5.59197427187152 1
4.70631077688337 1
5.9422756170922 1
5.07089667155735 1
5.00711865268051 1
4.07166569048676 0
5.68084709701279 1
4.67996324344111 1
5.34202133734026 1
5.47367652376615 1
4.82690087803109 1
5.063290780648 1
4.88019534247108 1
4.81372752595916 1
4.98390588071144 1
4.62554863365599 1
4.07316178058385 0
5.67600681874814 1
4.56844784667396 1
5.24457402871856 1
5.28549842029589 1
4.8510290846696 1
5.84653111279027 1
4.46897795568244 1
4.41501157739084 1
5.22426370527966 1
5.32320287799562 1
4.89392519513681 1
4.98649765895428 1
4.78598275044866 1
5.02074541082651 1
4.7600939817028 1
4.97469425204439 1
4.7510530374736 1
5.1448894613202 1
5.02534409843493 1
4.75311878286976 1
4.83110674694011 1
4.99481286025956 1
5.78943779470185 1
4.56098775031114 1
4.91915383766617 1
4.55796344931615 1
4.50801287486626 0
5.37405565740632 1
4.88434103795405 1
5.07413469060569 1
3.87750784236646 0
5.22618726998074 1
4.70006641522084 1
5.5258760412804 1
4.69018844179692 1
5.39247140287354 1
4.28071505965379 1
4.56481519815173 1
5.0228865513394 1
5.23036970771632 1
5.27244384285421 1
5.41765327196217 1
4.66392558671754 1
5.47256225762571 1
5.31055007130121 1
4.23778634001154 1
4.99980088899106 1
5.01859637423774 1
4.7645689030221 1
4.66272853872919 1
4.5292024824089 1
5.38965600530314 1
5.5596270367346 1
4.61538690978629 1
5.08038477550633 1
5.51121331709138 1
6.15964741516739 0
5.06550323462013 1
4.800129919703 1
4.76504262886257 1
6.08184660861193 0
5.21785719295643 1
4.4162945094871 0
4.8985016347777 1
4.75973806923384 1
4.66210980249854 1
6.12426838349513 0
4.82285500989872 1
4.49897801338829 1
4.41919222195499 1
5.84017161154909 1
5.03838585955458 1
5.331931959819 1
5.01437502689482 1
4.56510685102913 1
5.1645605388024 1
5.17573614738299 1
3.92139258365553 0
5.30890828785216 1
5.63818318972354 1
5.50763430135939 0
4.73369457499029 1
5.26824617167668 1
5.4720760174021 1
4.29201052871249 0
5.61767567432763 1
4.44799363721541 1
4.4043066060047 1
5.91263203633888 0
5.21644684619247 1
5.08471284301921 1
4.68807221106634 1
5.12610362294067 1
4.82795848542413 1
4.05740780104827 0
5.35317849864388 1
4.83254215970236 1
5.25862752547834 1
4.88122970320777 1
6.08717533093836 0
5.52113555123877 1
5.07677898852245 1
5.94757396147261 1
4.5182891129428 1
5.26469951988623 1
5.24312403797151 1
4.72494379601412 1
4.90287485266962 1
5.58963995301338 1
5.34941108025081 1
5.46200311207401 1
5.29751218369893 1
4.64394799775018 1
6.02218114652231 0
5.51466627913888 1
5.25068434563734 1
4.52310286587365 1
6.54095299079521 1
4.59767445731617 0
5.29519308329669 1
4.84412084176322 1
4.82789270599344 1
4.95169947242459 1
5.03390611782608 1
4.86896564511752 1
5.16093897801062 1
3.87591060734423 0
5.55904440032184 0
5.01549546412986 1
5.68615507789579 1
5.22037668522566 1
4.73684808917665 1
4.0875994953468 0
5.50195058466649 1
4.80911614311312 1
5.27081285578249 1
4.81707337580303 1
5.13761628525653 1
4.48899398671595 0
4.86209735644755 1
5.68741255920779 1
4.42167707247068 1
5.62150055191653 1
4.82421048712024 1
5.08895836791526 1
4.68459857662674 1
5.19500016062786 1
5.13225465081555 1
5.36632682562293 1
4.53916435282907 1
4.96949073873563 1
5.88384649069818 0
4.81256620559536 1
4.61588819446096 1
5.54696940872393 1
4.52154426155196 1
5.53132732791013 1
5.72677674174465 1
5.8424685338868 1
4.98572171031889 1
5.44245933715426 1
4.486134850134 1
4.15549366796488 1
5.98873625873663 0
5.7198381486693 1
5.44305394867614 1
4.75545970560974 1
5.19756023219848 1
4.65214190811936 1
4.82991382091009 1
4.607415908185 1
5.05932361350917 1
4.25087585662577 1
5.50007717930784 1
4.54348926686476 1
5.30609884710433 1
4.33277213582161 1
4.77631502921494 1
4.15200160817536 1
5.25764804050853 1
5.01918941432191 1
4.37664429993926 1
4.54508754872824 1
4.87748345384041 1
5.02916591392171 1
4.63064808126522 1
5.37435395090152 1
4.77577917587304 1
4.67530894503612 1
4.96650532146068 1
4.7156222096179 1
4.46728925774568 1
4.25729428803004 1
5.56109192463438 1
4.95875200952741 1
5.22982913008093 1
7.40400252477772 0
4.25286951131784 0
4.08367010195778 1
5.00921358523289 1
4.24578313600398 0
6.16301144698162 1
4.66756604432566 1
4.94208168875894 1
5.0972929131964 1
5.386711494326 1
4.89682631979245 1
5.07851911189112 1
6.58435166411118 0
5.09459536669033 1
5.45090850084091 1
4.42884452971092 1
5.23673467295826 1
5.55308952614989 1
4.8613140955284 1
5.03168977305253 1
5.29977868269298 1
4.85516136160421 1
5.43400498328988 1
4.99034406665507 1
4.64485967032061 1
5.13630584972226 1
4.91333179893472 1
5.44583862239147 1
5.66533686656222 0
4.41523995026898 1
5.32393416941238 1
4.62785952476519 1
4.11349708356245 1
5.2941472102645 1
5.27340665414247 1
5.02441979021699 1
5.13271277003916 1
4.85738235871934 1
5.38773787713106 1
4.51927130756883 1
4.18667201877777 1
4.4762281046396 1
4.14162419476863 0
4.99593238918807 1
4.61657695034204 1
4.86206993445742 1
4.52595523037176 1
5.33817654564174 1
5.40968040442365 1
5.40714853013091 1
4.91026943915333 1
5.55254102285872 1
4.95531803342732 1
5.85591554034017 1
4.50482475279165 1
4.8243848001768 1
5.14640015234188 1
5.54823849280217 1
4.99530720809185 1
4.66953327370085 1
4.71517253791217 1
5.08762576979101 1
4.9947680653843 1
4.70017661507992 1
5.07890578625255 1
4.88936965179191 1
4.92913410746048 1
5.42352729313751 1
4.79689917231866 1
4.78091194326488 1
4.80085125980529 1
5.07082179421072 1
5.57159403395466 1
4.87698999567838 1
4.64244214871382 1
4.67189617473458 1
5.59012617377362 1
5.41421722863144 1
4.59910041839423 1
5.49311618482942 1
4.70013643886097 1
4.16847159566884 1
4.8579173373182 1
5.26131737857494 1
5.80465982129609 1
5.32008619728103 1
5.01481593483026 1
4.79289423343905 1
5.47084903999835 1
4.96692888318267 1
4.58960040096344 1
4.35212451046215 1
4.42576328859759 1
5.21346660575464 1
4.66925252590258 1
4.69854541034658 1
5.1751968069126 1
5.02405346340066 1
4.87776992914342 1
4.34474471814278 1
4.92211135006785 1
5.1270732409663 1
4.81044052340166 1
4.99024702991758 1
4.35410628559596 1
4.85165638073403 1
5.18934884124894 1
4.34815526106713 1
5.93847639024661 0
5.67339709700998 1
4.48713991211373 1
5.16303979657825 1
4.72990200053903 1
4.97382360364258 1
5.36453602339356 1
5.4168781570246 1
5.88410343141151 1
4.87859777265298 1
4.57679781981108 1
5.0589937368165 1
4.72529810931269 1
5.58376369233133 1
4.90557596052654 1
4.97045025465383 1
5.57325298834691 1
4.86358250594272 1
4.84346274750183 1
4.87071278235641 1
4.65644876014946 1
4.40257992706358 1
5.10842309609231 1
5.37143003440885 1
5.52468644783204 1
4.78166433483104 1
5.82081377729231 0
4.45968871761107 1
4.78968933422346 1
5.40254711264309 1
4.15684667948403 1
4.63027485005196 1
5.69239248573456 1
4.60451506188072 1
5.05958585108886 1
5.52927953761621 1
4.86330545770675 1
4.6708975843031 1
4.76200156580375 1
5.00887834868248 1
4.84982288346827 1
5.09560805242757 1
5.54372080765275 1
4.47906794022063 1
4.23338721824485 0
4.70437399792111 1
4.61559843816777 1
5.08338343404469 1
4.88080263541239 1
4.55514931809793 1
4.46508292117504 1
4.81963889144765 1
4.94685681346121 1
4.99527671230787 1
5.452555794176 1
5.57398653669963 1
5.35056558644625 1
4.75031982085296 1
5.89558854282279 1
5.06570005403808 1
4.11328290864678 0
4.4905301072115 1
5.10150671322776 1
5.71549389577037 0
5.13577343136676 1
5.77949792933352 1
4.87229535425605 1
4.44230733810501 1
5.1483868075573 1
5.10197290140134 1
5.05083036435955 1
6.06478714640263 0
4.17202117431109 1
5.21292365186097 1
4.81558607338793 1
4.78588094238651 1
4.66966616028133 1
4.63615344110069 1
4.56458571092683 1
5.24655086428794 1
4.92603180703822 1
4.72033844991849 1
5.44856197728251 1
5.05809779330334 1
5.74694873519649 1
4.93944215897167 1
5.27961634740348 1
4.71529492922849 1
5.26995411187487 1
3.74244021067351 0
5.33743167868807 1
4.752895043908 1
4.82009186981056 1
5.64298919658921 1
5.59548712451259 1
5.46709589742332 1
5.01886044129045 1
5.08569888535965 1
4.623984921142 1
4.94855471354635 1
5.8974200905393 1
4.97758852814054 1
5.22711228506345 1
4.46415743023177 1
4.91996440573737 1
4.83422047480574 1
5.95229529192407 1
4.84342995503684 1
4.79745779834841 1
4.73081650255168 1
4.9178277673427 1
6.01075204252764 0
4.84412174704807 1
5.06191551201579 1
4.49085957429387 1
6.01493661550091 0
5.54975268300499 1
5.86561586221706 0
4.83375137820157 1
4.94780235499606 1
5.53787151345625 1
4.76846056286618 1
4.43246755974276 1
5.09125023011213 1
4.96938597706705 1
5.08030325322034 1
4.18469162938046 0
4.49492228691897 1
5.07475009471995 1
5.38214051910504 1
4.88906236345988 1
5.18841534560668 1
5.08979275226415 1
4.73072505731065 1
4.35203655557314 1
4.50103894629861 1
5.18653806311799 1
4.22865311879177 0
5.01246371087605 1
5.10270586473001 1
5.53228077361679 1
4.51015737697886 0
4.3216936751505 1
5.43356877962502 1
6.29118150577011 0
4.61894692492239 1
4.33972384884805 1
5.32438037538593 1
4.30503191394809 1
5.22890902175602 1
5.34127622858531 1
4.77324142636424 1
4.84790068234617 1
4.45334262767367 1
4.9376567669941 1
5.32375148579424 1
5.5672881693696 1
5.36058697060202 1
4.95402908487657 1
4.34879358842273 1
4.78316123134812 1
4.25314000881637 1
4.61703078245541 1
5.24359593272435 1
4.78960822555356 1
4.337160130671 1
4.56593376104708 1
5.0957648870942 1
3.17732366836813 0
4.62454411665103 1
5.15020316399396 1
4.4846616919318 1
5.44582939169522 1
4.45392648194684 1
4.95455168521907 1
6.07355921973571 0
4.61100243608336 1
5.14804903592957 1
5.28423093417765 1
5.19483950715274 1
5.59647791400482 1
4.4865975777392 1
5.17991340223175 1
5.45934038093085 1
5.29750167490684 1
5.41385513045577 1
5.16497816454347 1
5.13657301750224 1
4.62190073579483 1
4.17594100877344 1
5.31421809828982 1
5.60171767585269 1
5.1733555377118 1
4.54739404494446 1
5.29720715113806 1
6.05304530947881 0
5.79225672124592 1
4.97227636042994 1
5.01459263802468 1
5.69066364420181 1
4.72447650951844 1
4.93812209567187 1
4.852563212397 1
4.49863702477619 1
4.53961055968994 1
5.46901612928018 1
4.97282265243014 1
4.63982884265992 1
5.25995070696625 1
5.07441381322046 1
5.0451374974562 1
5.05018358940357 1
5.14413401042627 1
4.40214734447737 1
4.51916417118664 1
4.37435099520099 1
5.44831478940599 1
5.12751955102406 1
5.12586181773497 1
5.09269384886451 1
4.8326505576422 1
4.60538565493947 1
4.80634681703308 1
4.0561294982951 1
5.02560743310258 1
5.22139246778598 1
5.39274210591103 1
5.26257436736781 1
4.3972340996067 1
4.61487309563373 1
5.34421022042447 1
5.09295263439723 1
5.16226786689313 1
5.61804986372375 1
5.32647780533008 1
4.72808752112323 1
5.36206792887152 1
5.32666652193648 1
5.02710016096593 1
5.0083017998557 1
4.79353425937788 1
5.23916467950059 1
4.81707739228774 1
5.11483066631101 1
5.06913589609998 1
4.74428536820125 1
4.51433543517604 1
5.22190854358588 1
4.25935671574813 0
4.30677722567803 1
5.34448412951645 1
4.80962093431658 1
5.00115332536722 1
4.89522345025094 1
5.08446317731597 1
6.00574812177066 0
4.4904135277259 1
5.01391333573375 1
5.06998730905436 1
4.90733954730674 1
4.82451815057052 1
4.42943190102628 1
4.89407056742102 1
4.59890036440949 1
5.15381044708183 1
4.47299484670236 0
4.34773032536157 1
4.86877041870814 1
4.75904220828324 1
5.44958772935849 1
4.75074209293608 1
5.31968499001685 1
5.53849304465406 1
5.36213620923051 1
4.77480686971451 1
5.38684170036416 1
5.48023746429407 1
4.7001875650785 1
4.29605148055143 1
5.24134737775077 1
5.22103693154653 1
5.50182349591874 1
4.82082235763808 1
4.93144377334131 1
5.12776838125374 1
5.05289539351852 1
5.55027729386627 1
5.15571881230215 1
4.58682603373784 1
4.05889209988311 1
5.23930422793972 1
5.26734134918029 1
5.58354591589725 1
4.85331908365439 1
4.96214695657672 1
4.42561473671251 1
5.27934983926741 1
4.987850677154 1
4.78933416122798 1
4.79181962824323 1
5.70832550550063 1
5.59252001104448 0
5.11970535514391 1
4.46828608492046 1
5.55480849418477 0
5.63196131022054 1
5.82150863061087 1
4.51277038757201 1
4.8264618179725 1
4.58443721126141 1
5.67485396459623 1
5.06401153008597 1
5.23925982786924 1
4.94222762981378 1
6.09598569888859 1
5.14209764553343 1
5.49650757620296 1
5.51752152188804 1
5.63807585274702 1
5.21848461975345 1
4.58606860539841 1
4.60031899495278 1
5.1012009781013 1
5.22035584533375 1
5.09057056544978 1
4.97994400636103 1
5.32467271734385 1
4.2711943660463 0
4.84916636183383 1
4.45951174750706 1
5.00673263127152 1
4.83198988107084 1
5.07474230379899 1
5.19080144582 1
4.54228149120511 1
5.76225468828906 1
4.38973818290826 1
5.68154285980538 1
4.23201990742763 0
4.50217410425388 0
4.94659312070161 1
5.10833968369706 1
5.51524080992932 1
4.8465780856176 1
4.75313982286622 1
5.13701109414877 1
5.42627478444517 0
5.45113658910134 1
4.80421288034254 1
4.88980487740699 1
4.69128682291917 1
3.56086349761009 0
4.87807483213779 1
4.55039579613649 1
5.48110935702293 1
5.37240635349492 1
4.70981636607566 1
4.9163377883698 1
5.47729561732439 0
5.16017187173485 1
4.43696435134929 1
4.87719959817546 1
4.97487907096154 1
5.95778066114573 0
4.51796821838396 1
4.68152326834729 1
5.41142845727114 1
5.26992616382672 1
4.9021384749662 1
5.11285667169745 1
5.0604061900295 1
5.184818994861 1
4.75115280048132 1
5.31965656752333 1
5.30883187111993 1
4.84831642334037 1
5.0639176741526 1
4.6947848487655 1
5.31751012180172 1
5.63065504752623 1
5.46131132758919 1
4.60659995196067 0
3.9202713309108 1
5.32722512401178 0
4.70673052086745 1
4.20446301681821 0
4.88914624060333 1
4.82015980221203 1
4.94017882830796 1
4.90159738963654 1
4.36595982608517 1
4.76531737519105 1
5.30846404442466 1
4.88199553773687 1
5.42786329586624 1
5.35696167262945 1
5.64928049324607 1
5.34508661422174 1
4.59238899025028 1
5.46088689040484 1
4.97359929441496 1
4.35175831455722 1
3.87000635985164 0
4.30819444034358 1
4.93789862878521 1
5.06096971833127 1
5.0784053127206 1
4.78616756027276 1
5.20667610566295 1
4.63778969591295 1
5.38058731358591 1
4.36052034228572 1
4.79509268272908 1
4.69345104972095 1
4.87883807516663 1
5.81942958471861 0
4.43961256042838 1
5.23347815872612 1
4.89970977837019 1
4.95253911026581 1
5.44125068361788 1
5.25247680042914 1
4.33060011227559 1
4.43489513644209 1
4.43646616972206 1
5.2100310929401 1
4.85284446023714 1
4.45153986712681 1
5.28217968768116 1
5.25196694386841 1
5.16302957851394 1
5.43753085147755 1
6.42173427305134 0
4.91477133106798 1
4.70202602441794 1
4.99146962954042 1
5.7423260938434 0
5.09688188683597 1
5.25630600750476 1
5.54865695108195 1
4.8216965995834 1
5.34672497955557 1
5.70228887801108 1
5.75395960280927 0
4.49420480538761 0
5.06171765279075 1
4.5144712801368 1
5.95831202978082 0
5.10346657266657 1
4.36665741516495 1
5.50250931437157 1
4.89106943765586 1
5.1818105211449 1
4.35267131335276 0
4.4512877223855 1
5.39657524210613 1
4.55018695633835 1
5.28114876146434 1
4.51703724969095 1
4.62176958376154 1
5.9377036293233 0
5.45389096087843 1
5.04511662475192 1
4.53193786405434 1
4.95011231698738 1
5.08358752493197 1
4.7466013547482 1
5.42161782887852 1
4.27865633454335 0
5.20800910272526 1
5.05840223502921 1
5.39637953618218 1
5.33402528434892 1
5.2100738495891 1
5.78335605818405 1
4.45768074817288 1
5.8322971801806 0
5.21739848447347 1
4.56282025883541 1
4.44446025012398 1
5.28588954609066 1
5.31457104452727 1
4.65944336628939 1
4.63870917944203 1
4.15892788507154 0
4.85867133684637 1
4.38745877023637 1
4.83433928664227 1
5.95464916582522 0
4.79922449205055 1
5.51603167347973 1
4.76043222997263 1
4.67354220558745 1
4.19006877643193 0
4.60063939591607 1
5.56834753282032 0
5.46502150724449 1
5.77278715447218 1
5.28407511382017 1
4.84251744833744 1
5.06399000184075 1
5.79307244494342 1
5.72997457478996 1
5.68357867547474 1
5.16547888931253 1
5.23726146805296 1
5.22085360378794 1
4.68915102114092 1
4.37839427734818 1
5.36031443245583 1
4.87038869849965 1
4.32465530455337 1
5.65139451316679 1
4.42971178293332 1
4.49421615405412 1
5.33771209128388 1
4.95810090374985 1
5.0484327439391 1
4.73862644348767 1
5.20056277397111 1
4.78535957697247 1
4.92022510160307 1
5.61884474303577 1
4.68579263017831 1
5.39670552362928 1
5.87212487739159 1
4.80259126780261 1
4.94674106256786 1
5.08155540639026 1
5.4545805187758 1
4.90718904709888 1
4.76763637793723 1
5.09273302973397 1
5.38353427458727 1
4.71288024331896 1
4.74288414966309 1
5.05214183522772 1
5.09345975310837 1
5.85295521951489 0
4.68728355725959 1
4.70755532364764 1
5.01624918810584 1
4.99918223565766 1
5.61955433325932 1
4.59865258439332 1
4.95596749332084 1
5.11275034965775 1
5.32615290359446 1
5.87418873706632 1
5.47002529256893 1
4.99588301982331 1
4.68922207818479 1
5.6045389010844 1
4.70685312670852 1
4.58674541379825 1
4.55042550380393 1
4.88134071679198 1
4.7047327193264 1
4.27127068105411 0
4.24258204854164 1
5.85125526805904 1
4.71298451895219 1
5.26944002778578 1
5.4775251561659 1
4.89053301966946 1
5.73795419185959 1
5.41698341061366 1
5.01721409591296 1
5.74437031501024 0
4.63000537701071 1
5.04382323460267 1
4.60489068837021 1
5.2920887429985 1
4.48252659446998 1
4.99322826203389 1
5.51041774374412 1
5.23226307203237 1
4.62668238940044 1
4.97329537135738 1
5.41686875580572 1
4.08689695833956 1
5.29240504738739 1
4.80864843345265 1
4.47441774407796 0
4.82075104885152 1
4.70738846803708 1
4.66215217420796 1
5.00005578445449 1
4.97065532453691 1
5.16369090776189 1
4.39469162257849 1
5.23190559163405 1
4.94848507882168 1
4.88296696122554 1
4.43389947855653 0
6.27595878137928 0
4.52241457807579 1
4.58324586639445 1
4.94421744766184 1
4.69870761310973 1
4.97520450586207 1
3.87797621332876 0
5.23068672215979 1
4.63496614391329 1
5.32233375891516 1
5.60281445100305 1
5.27493930685516 1
4.60689971950566 1
4.77326009844134 1
4.60728717475375 1
4.64405528112725 1
4.79378638621068 1
5.79638388769154 0
6.12402343956587 0
5.73454388537366 1
5.11893490230596 1
5.33869987591169 1
5.07848831022386 1
5.44489494244855 1
4.40793247819264 1
5.54004146543268 1
5.9848530045802 1
4.5347479745781 1
5.19869256441723 1
5.50681784266167 1
5.36498775580367 1
4.45111444324602 1
5.41356570580159 1
4.96810807508315 1
4.03071265093836 0
5.68385668998894 1
4.73867476924359 1
5.74750250546688 0
4.84115248136085 1
5.38574159483211 1
5.11084613077121 1
4.36308403742776 1
5.11989894547387 1
4.68179128268924 1
5.29308570239249 1
5.42143882437741 1
5.70137983158214 1
4.38770061015353 1
4.9773160569658 1
5.33387656803953 1
5.80252565879356 0
4.9476887731841 1
5.92986920071919 0
4.87915489943691 1
4.9917249874154 1
5.39108615707833 1
5.02237656071226 1
5.68207595121884 1
4.85819804119232 1
4.74131344763406 1
5.49179357426159 1
5.31272091906711 1
4.6156575494924 1
4.70956420500424 1
4.63943130123929 1
4.9431024196676 1
5.02806394780231 1
4.40030082651342 1
5.16035511700465 1
4.59986533626437 1
5.77478253709817 1
4.91766760349961 1
4.85661451842472 1
5.20883737012225 1
5.11145374860941 1
5.4268538748748 1
4.7137107208712 1
4.56595843940718 1
5.08247191010428 1
4.01350944277734 1
4.86788156208627 1
3.87633233380554 1
5.65534052518357 0
5.44004237156745 1
6.00430802505991 0
4.9684083672053 1
5.46262371221365 1
4.79163285386397 1
5.04848261881795 1
5.27578418803452 1
5.61989200159262 0
5.11570020528686 1
5.16480039133311 1
5.18080196238543 1
4.1476147231728 0
5.77328602435317 0
4.62609763331099 1
5.19956032911404 1
5.44625299169198 1
4.82314655160593 1
4.66392656149204 1
5.16836322487986 1
4.42793411079058 1
5.34237593436808 1
5.17732846487046 1
4.91236947841346 1
5.04168537686784 1
4.9989139503472 1
5.74377915595839 1
5.82966945187378 1
4.87739209665587 1
5.16689371817496 1
5.32190327051053 1
4.94686933752746 1
5.2264355822513 1
4.95348640485054 1
5.74284808121288 1
5.60777716453754 0
4.03243323250082 1
4.27313201921419 1
5.01452249864739 1
4.81535228654097 1
4.80333101559878 1
5.15944665252786 1
5.32910310370281 1
4.55521363664377 1
4.80586950537307 1
4.82305897621345 1
5.16536472882246 1
5.61055348437364 1
4.997966706837 1
5.27743733910329 1
5.54158064286242 1
5.69577875000618 0
5.44612124614422 1
4.52622929306908 1
5.1342986671642 1
4.71236678823027 1
5.58628365467359 1
4.74357176147933 1
5.55318971070018 1
4.15500390505755 0
4.81101920941771 1
4.10481194919641 1
4.99182719301041 1
5.04038208098606 1
5.33742263799237 1
4.36689783250862 1
6.10247312237819 0
4.39392084803604 1
5.83335148254963 1
4.87880878536301 1
4.95971982057189 1
6.24907791917144 0
4.71446656409413 1
5.1965959228445 1
5.40768027312107 1
4.42378340349856 1
4.71427437110967 1
5.85593167220418 1
4.42030967791623 1
3.62320176125288 0
5.2149994164002 1
5.00365314794081 1
5.29658253506639 1
4.94936314757959 1
4.76564440401967 1
4.40637700724972 1
5.80625595795772 1
5.05557012065888 1
5.09768591552839 1
5.69259219192786 0
5.25523287818696 1
4.92715995119019 1
4.31812400381025 1
4.39425900704903 1
5.59560085565874 1
4.28400038506042 1
4.30121161166978 1
4.93854171175332 1
4.53684796634645 1
6.01776395094592 1
4.97295327946682 1
4.31563935365807 1
4.9142088122741 1
4.25440386001947 0
4.68523690317949 1
5.04601148056332 1
4.69845628953336 1
5.66537876331323 0
6.34124608955476 0
4.91618381427368 1
4.90357875408689 1
5.18198254996174 1
5.31121001896994 1
4.98225785891618 1
4.71934739041814 1
5.22013329841678 1
4.75705236475933 1
5.11755089461646 1
5.20835812157083 1
4.58260464190641 1
4.80619603254617 1
5.25045355184876 1
4.61520525251972 1
4.68775688261163 1
4.61008570541663 1
4.72046865933891 1
4.24779634715575 1
5.82230555302376 1
4.67385464782287 1
5.00593375213498 1
5.07681262467541 1
5.58504467824876 1
5.3875140489052 1
4.10471092496217 1
4.58176394885676 1
4.85282384834511 1
4.67469101026199 1
4.91720654728093 1
5.557617760049 1
4.72136367954821 1
5.30026729383118 1
5.4612830766895 1
5.20104964811356 1
5.76667636044219 1
4.92383099387878 1
4.17242504466238 0
5.60989433932686 1
6.35653496020607 0
4.9909539583582 1
4.97535742468987 1
5.35696242458875 1
5.03995844084695 1
4.6815775310013 1
4.72582256657916 1
4.76397402832363 1
4.8914416116 1
4.95975824870143 1
4.97854733835508 1
5.29653336182912 1
5.02846169127369 1
5.0883854984628 1
5.34651326996889 1
5.27784479690327 1
4.91682581177028 1
5.11046165176841 1
5.38075530370136 1
4.69712316016355 1
5.23527492934506 1
4.72750869201608 1
4.67444792118339 1
5.23609771988066 1
3.70597177308822 0
5.48974021330816 1
5.88220276943427 0
5.25535007255322 1
5.18887437132275 1
5.50277644507021 1
5.10103556385066 1
4.7590711441879 1
5.29695167659169 1
5.05271588318734 1
4.85045647721919 1
5.77579164711438 1
5.39117620009133 1
5.32898048008493 1
4.74441262395514 1
5.04488553948036 1
4.87920369100515 1
4.7717184196807 1
6.0358137917582 0
4.89744984554214 1
5.02429247733171 1
5.13167585136614 1
6.29131697581603 0
5.25206012698729 1
4.94445555934556 1
4.91533678811858 1
4.14640997794195 1
4.63528223592656 1
4.67942851297806 1
5.6300840096981 1
4.39836042869594 1
4.98351699788145 1
4.75833132081427 1
5.39916221385692 1
4.7264480490622 1
4.86628935776624 1
6.00774781939272 0
5.76668330149648 0
4.74392087843268 1
4.5603688444298 1
5.46945573118535 1
4.93426326785637 1
5.37503917624702 1
5.43074644533484 1
4.59113066410602 1
5.102082897254 1
4.21370956962469 0
4.53153663006505 1
5.16664431132187 1
5.26985154743662 1
4.40729959524387 1
4.93020560639243 1
5.48388771210734 1
4.75988704193103 1
5.07097700905013 1
5.25849833231091 1
5.21468500052873 1
4.68112734028228 1
4.50915780706467 1
5.19021952968225 1
5.42890507125878 1
5.18502576386703 1
5.69197579025834 1
4.19026313138864 1
5.33888036072736 1
4.29973972596494 0
4.50143467268603 0
4.38846214588508 1
5.73192453107541 1
5.3877911339222 1
4.97986984649457 1
4.95463644004598 1
5.49293077436068 1
4.46445997290093 1
5.03033451602681 1
4.79013498937015 1
4.91154834511202 1
5.57554930945075 1
5.48200326385556 1
4.2720303340111 1
5.61211713668157 1
5.40853748050588 1
5.19178062103031 1
5.43507226929391 1
5.21726589508597 1
5.02769390407138 1
5.5010043681189 1
5.08322423754265 1
6.23763764241879 0
4.75346697047094 1
4.85771828157336 1
4.8751784137241 1
5.11388874518832 1
4.97924613091104 1
5.35861938985261 1
5.51124363704566 1
5.52830112845854 1
5.45625003299714 1
5.41742751386152 1
4.66081943297388 1
5.61908913388 1
5.27065885199355 1
6.53504320709258 0
4.89562187677579 1
5.55474565398726 1
4.33447209160282 1
6.14150017039998 0
4.91507991516202 1
4.38583114264743 1
4.77281944086004 1
4.60019602298674 1
5.47576109939079 1
4.98068183384066 1
4.47735608716662 1
4.59054719699781 1
5.01312895711105 1
5.20310865767016 1
4.98543089993527 1
4.73688087259797 1
4.72884052784036 1
4.64259490791724 1
4.44174173005275 0
4.10595170749231 1
5.28582758051461 1
5.1007386025921 1
5.29772181793044 1
5.55105613302788 1
5.45924580839347 1
5.15641887888259 1
4.5015007871581 1
4.75983454683948 1
4.63222717513696 1
5.12806598863412 1
5.00424263247542 1
5.12604303382895 1
4.72183477602104 1
4.76461318448536 1
5.19842910523879 1
4.4804338166708 1
4.7799910860856 1
4.83341007919944 1
5.28118426555349 1
4.75819444138088 1
4.79804793575215 1
5.10298789447617 1
4.73549518978948 1
5.33636339639506 1
5.2527141143627 1
5.1387204358865 1
3.93559562254797 0
4.92531778881794 1
5.04419142135109 1
4.85433113790363 1
4.64127572421256 1
4.81936511095339 1
4.76438746123746 1
5.38914448149596 1
4.95571439048315 1
5.00357718402451 1
4.54809147186334 1
5.09924422068637 1
5.28849311185196 1
5.46623916169423 1
3.84679091191297 0
4.34069538572303 0
5.17380483568572 1
4.17154704447365 1
4.40071473801006 1
4.85674395324088 1
5.41612219581916 1
5.20554054341981 1
5.83685776876832 1
5.20802164374837 1
4.97896913535197 1
4.88678209538272 1
4.78172340945775 1
5.21129410662251 1
5.28219607611956 1
4.58775710982512 1
5.17225864154631 1
5.00750648324975 1
4.61822672595507 1
4.70794839878024 1
5.41020543016082 1
4.74831272265244 1
4.54256978504761 1
4.83504133934168 1
5.58005095125965 1
5.20584510490689 1
5.12866765565502 1
4.81071244790008 1
5.41705045654203 1
5.42971667460915 1
5.25629352935058 1
4.31682861532173 0
5.50551974753209 1
5.49759548078086 1
5.07523865413934 1
5.34045664768325 1
4.86922948230554 1
4.99105704087398 1
5.65003137759579 1
4.70373918160677 1
5.44830000424724 1
4.47885328051247 1
5.60612577044084 1
4.22830703267654 1
4.75590304384884 1
4.94307048229946 1
4.73918109646493 1
4.52968717251894 1
5.66699356016183 1
4.42068859465875 1
5.6056201987302 0
6.10958584558077 1
5.07042985571516 1
6.07782334426132 0
5.83558314382925 1
4.99639748247922 1
4.32738301810932 1
5.30233357917802 1
4.16705748960505 0
4.99279422181282 1
5.10216836084326 1
5.37963125672014 1
4.93732584173899 1
5.21156451322587 1
5.77205234521084 1
5.76831373054238 1
5.24026972285394 1
5.05300387066943 1
4.64539891224932 1
4.67691804874375 1
4.99352839946271 1
4.76778285541434 1
4.56659589425322 1
5.4871244240309 1
4.6209572410851 1
3.93998431173922 0
5.63175205024542 1
5.19991567278776 1
4.97728763920829 1
4.54955137611553 1
5.19560502000001 1
5.38482889733262 1
5.86959865536095 1
5.58842489478598 1
4.85480804263545 1
5.31574883092898 1
4.52519171431304 1
4.46957652532119 1
4.61716615193622 1
5.53697121476888 1
4.69817103840949 1
5.4320401775391 1
4.67006701516728 1
4.47667535371467 1
4.92972740227304 1
4.64787985452282 1
5.11879454321348 1
4.6680765253377 1
4.43763794322188 1
4.52260124531915 1
4.73487837824322 1
4.64754984608052 1
4.92652043747696 1
4.58609699967977 1
5.15030819032651 1
5.59782858161477 1
4.79318104285196 1
4.87559331274149 1
4.72770079590887 1
6.18602839994938 0
4.83029027371474 1
4.67409133522946 1
4.70347401604621 1
4.84869919472211 1
5.42825622519099 1
5.56074592387806 1
5.21127041443093 1
4.0156113796341 0
4.98054573773952 1
5.41294643448536 1
5.00346762494781 1
5.41263860736992 1
5.54780488843602 1
5.035835735976 1
4.83475556049593 1
5.78202318816117 0
4.30870196044687 1
5.18709590300648 1
4.72314855803365 1
4.85150789410934 1
4.34744016174543 1
5.36805071660553 1
5.18833818874575 1
5.80080707830259 1
5.03311203403362 1
5.47615952766303 1
4.82495037538108 1
5.879007960593 1
5.98221539583135 0
5.10119697987701 1
4.16350738651593 0
4.87911728912593 1
5.38383126896779 1
4.28982014963328 1
4.55195313092596 1
4.59823283511067 1
4.99417581245183 1
4.89562086332456 1
4.97025456225416 1
5.022043433571 1
4.59485338214049 1
4.9664754392409 1
4.20605776932268 1
5.10002605509921 1
5.22943714456109 1
4.6145086539919 1
4.70168450824633 1
4.98302165252007 1
5.03528592861395 1
4.77914630323571 1
4.9515492552579 1
5.0049216045104 1
5.66504396549902 1
5.66510215950062 1
5.31601980873437 1
5.60942089087733 1
5.48131206189183 1
4.15583813414835 1
5.40090414863949 1
5.13400422028423 1
5.55895684721375 1
5.55679197724477 1
6.39750179589674 0
5.23820069304524 1
5.0079793973812 1
4.67795590852841 1
4.41320256928664 1
5.02731300325086 1
4.69131298254283 1
5.12378160169497 1
4.66183805323101 1
5.62342715307327 0
4.95746460445513 1
5.63646935380631 1
5.27165074206241 1
5.27025039328433 1
4.946113445732 1
5.48921982099982 1
4.60922630240604 1
5.48341170182317 1
5.48313380710813 1
5.29523752808061 1
5.48827236230799 1
5.83268311833059 1
4.42149886863653 1
4.90864760023665 1
4.02139216486246 1
4.66789252193365 1
5.08226713225991 1
5.43185156028011 1
4.33241962662858 1
5.26505857857053 1
4.50995206526648 1
5.2393209852302 1
5.55547980594121 1
5.33614970556109 1
5.29704114723986 1
4.62815199056949 1
4.41222925282232 1
5.26952666283227 1
4.82372308614613 1
4.83905716524923 1
4.53217984988656 1
4.87082361565652 1
4.84274637045733 1
5.40252253299787 0
4.88566496557082 1
5.60324816948219 1
5.14237829039611 1
4.92401211085603 1
5.87018777891199 0
5.09267635636445 1
5.36587573066712 1
5.02344942931715 1
4.99320204275024 1
5.12787806264035 1
5.26478554391763 1
4.35239409779578 1
4.97339513282536 1
4.79545542383631 1
4.11548813068086 0
5.33281764627789 1
4.50711731957471 1
5.83462939109272 0
4.6712682754691 1
6.41887005029345 0
5.33890482963535 1
4.55466154625813 1
5.29907438403283 1
4.19917856419127 0
4.47030896182608 1
5.87383384550532 0
5.26183227346067 1
4.91921146030214 1
4.84892704196433 1
5.04368250878242 1
4.68745081361777 1
4.69379038483345 1
4.74314943122697 1
5.17892686983979 1
5.25911214818577 1
5.13363518666376 1
4.581796874389 1
5.00302030794137 1
5.85496989783112 1
4.75039007102425 1
5.37776008095118 1
4.62113419772088 1
5.1884908154102 1
5.13453310907355 1
5.18987251102146 1
5.51443492714267 1
4.97841182471245 1
4.95352016545465 1
4.24519912760511 1
5.15531078962599 1
5.25821955607461 1
6.12041442629019 0
5.8101007190505 0
4.35744960195336 1
5.49375131526507 1
4.58615982952023 1
5.40936530394529 1
4.27183728620346 1
4.5818417462429 1
5.19496734357659 1
4.95953835271141 1
5.05922799761715 1
5.01092980591092 1
4.86295108496039 1
5.5972953869863 0
5.43719969720795 1
4.99439425861149 1
4.63618553969672 1
4.3874233751959 1
5.11783587535958 1
3.97162136327753 1
5.15805822618893 1
4.42940979730844 1
4.21482841702101 1
4.54258039388274 1
5.31884620793266 1
4.92800658738316 1
6.13828713621439 0
5.67008909268558 1
5.65517979442765 0
5.34391852120574 1
4.44448149087053 1
5.42383535076474 1
4.78832668588561 1
4.64374001802084 1
5.26341002685651 1
5.48917735680324 1
4.79995893655061 1
4.30287539503537 0
6.12039296323185 0
4.41987900332871 1
5.20384227286396 1
5.04203199956299 1
5.35155549975525 1
4.78822351802141 1
4.54982527927615 1
5.40991374102184 1
4.97766915285501 1
5.82046031042621 1
4.75611251718249 1
4.54254931645741 1
5.2786788286734 1
5.51800463580362 1
5.02284041092719 1
5.75150774967797 1
5.26247225775972 1
4.92363901718681 1
5.01845379484094 1
4.83786041328308 1
5.14928392689244 1
4.93243263985912 1
4.80254148384282 1
6.36861593703207 0
5.85970875744656 1
4.40616446260741 1
4.49936342629884 1
4.91557155229951 1
4.64618811216352 1
5.02434597908724 1
4.59798665029767 1
4.93312121371104 1
5.16877153295738 1
4.61796385534119 1
4.18630963711066 1
5.14789899839487 1
4.86033345894981 1
4.15057140927944 0
5.17448663416893 1
4.73238239028232 1
4.77759572980157 1
5.42541569052135 1
4.80536501786381 1
5.26298722289779 1
4.83951231851149 1
4.87769754571879 1
4.80332853005145 1
4.56700796652408 1
4.93074153394557 1
5.75056210274239 1
5.07275944718756 1
4.33160256639158 1
5.45675797860074 1
4.56228899709256 1
5.28310175108057 1
4.84515254120848 1
5.46603073102301 1
4.88751284373686 1
5.10289893765399 1
4.88822634336018 1
4.88794376396514 1
5.0026442098197 1
5.08896635408508 1
4.92242322640684 1
4.87797088778094 1
4.67680120641076 1
4.91714042070641 1
4.76852512602882 1
5.65298335405804 1
5.43761224502314 1
5.43735198938787 1
5.93100763355111 1
5.39517787973639 1
5.20944019397263 1
4.89154435779618 1
4.66489943202892 1
4.5221943356218 1
5.02916841272855 1
5.18973096858304 1
5.24700671675677 1
5.13989742687023 1
4.75745571541623 1
4.9885623203014 1
4.86262252840685 1
5.23033051530131 1
5.16290462669506 1
4.93712830691275 1
4.27881546648121 1
5.113472543719 1
4.95183018027769 1
4.84507717799552 1
4.8841575487082 1
4.6984263400641 1
4.43775754036002 1
5.07691907671674 1
5.31142559889963 1
4.55605470627286 1
5.18015791810224 1
4.60097123522342 1
4.49718739559389 1
5.44616862626325 1
5.01273358355773 1
5.30636233284186 1
4.59730509828705 1
5.08690490880512 1
4.51557334815577 1
5.81318672650205 1
4.68284887617038 1
4.74949242961601 1
6.4983973074951 0
4.71074168402731 1
4.67867629538726 1
5.22376082846328 1
4.7365141106835 1
5.64921587547489 1
4.74762546042252 1
4.38773975261006 1
4.781937970986 1
