# Supplementary material for: Bias caused by sampling error in meta-analysis with small sample sizes
Source: PLoS One. 2018 Sep 13;13(9):e0204056. doi: 10.1371/journal.pone.0204056 (PMC6136825; doi:10.1371/journal.pone.0204056)
Supplement: S3 File — (ZIP) [file pone.0204056.s003.zip › results N = 20 delta = 5 tau = 0 sz = 50-100.txt]

"dl.delta" "dl.cp"
5.24959472535323 0
5.18185340561489 1
4.94499991004361 1
5.15354418279996 1
4.88438426167027 1
5.21661792092651 1
4.84785037453542 1
4.99405564166837 1
4.89387748323267 1
5.08678086705759 1
4.72459985453158 0
4.8092753459044 1
4.92130224120622 1
4.9379069035085 1
4.89471954352162 1
5.04651748722194 1
4.8823964485219 1
5.06973442459645 1
5.08268237930008 1
4.87983631622614 1
5.25504468575955 1
5.08007289031247 1
4.85814103901174 1
5.06141239062651 1
4.98975814694889 1
5.0610938570264 1
5.16460344589653 1
5.03568623348079 1
4.95986708290655 1
4.93318280837699 1
5.03097415419402 1
4.96302223207458 1
5.10114235483673 1
5.13814759026675 1
5.07950593550894 1
4.86997034128012 1
5.04059552949675 1
5.14331431830755 1
5.10987882120497 1
5.13848782029565 1
5.13179164244107 1
4.80252671330711 1
5.19839563172813 1
4.93711658482792 1
5.13921133364815 1
4.97393506250024 1
4.91082539073405 1
4.8491313365493 1
5.00787208270871 1
4.9358985783304 1
4.95267693988627 1
5.06212605026849 1
5.0501399008842 1
5.10260042848381 1
4.9435552427349 1
5.10886764564088 1
4.99748628775241 1
4.84906807031358 1
4.90012790740376 1
5.13226800280155 1
5.1026902287948 1
5.11626057249531 1
4.94835597138043 1
4.99675395419655 1
4.95049584943989 1
5.11843695156484 1
4.91434399276412 1
5.03154873843921 1
4.76763425055247 0
5.09099021470218 1
4.89910462073049 1
5.10288174990173 1
5.0522167229242 1
5.02809395397746 1
4.84762053881223 1
4.93893057240315 1
4.99704229440439 1
5.41249291940299 0
5.0740325729745 1
5.06450400648622 1
4.90957268192161 1
4.91372036105604 1
5.02068306960917 1
4.78767498470763 1
5.00438432451502 1
4.82054560125066 1
5.21583334845194 1
4.95216630884023 1
4.85231350501012 1
4.95869265393782 1
5.00547333172998 1
4.78601560960478 1
4.9513275129084 1
4.90924927143258 1
4.94770914276829 1
5.02134931804057 1
4.7890887548835 0
4.70490344696423 0
5.01093492121108 1
4.89973262533972 1
5.04320447517892 1
5.17433677819836 1
5.10475922078831 1
4.64876485544213 1
5.1777817987339 1
4.95687835964024 1
5.11609057938811 1
4.92817708053633 1
5.14917674150698 1
5.08149938795601 1
4.78727553756912 1
5.01117483577108 1
5.14830152001281 1
5.22168553647628 0
4.92401830150162 1
4.86171961470563 1
4.98023633185696 1
4.94108106418243 1
5.00367428769413 1
5.05840059455511 1
4.96506499572346 1
5.14279469831527 1
4.84313037528264 1
4.94217561313884 1
4.91024358056267 1
5.04986148983183 1
5.07245427481683 1
5.0095196064893 1
5.09376416644894 1
5.07300532335309 1
4.97373733970313 1
4.71851542278128 1
4.7334732197665 0
5.11942885810421 1
5.02211575660546 1
4.96099334735303 1
4.99343864571685 1
5.08737434294867 1
5.24270782781945 0
4.98424630449012 1
5.18231129828999 1
5.08656056993853 1
5.00047072856678 1
5.08199662619842 1
5.16507026271475 1
5.05709139225291 1
4.99820565992256 1
5.03227181555224 1
4.93202396546358 1
5.0028239891625 1
5.06604312688496 1
4.8671430341211 1
4.96568410170532 1
4.9638830023371 1
4.89275045358232 1
5.02980192533083 1
4.94549736964342 1
4.99653477898996 1
4.88901831343947 1
4.95908110574014 1
5.01184316579977 1
5.05391711036899 1
5.16394718738365 1
5.02070085424656 1
5.0314016504498 1
5.05980883759157 1
4.97053012863594 1
4.94266419305821 1
4.90545029981516 1
4.84419179600527 1
5.01807228302599 1
4.86159313575047 1
4.93011878506402 1
5.02763953394407 1
5.00897554503062 1
5.09155395122596 1
4.94467120016329 1
4.87770309575654 1
4.85526730847455 1
4.99915097061693 1
5.15339031403273 1
5.04697762304444 1
4.92140959866879 1
5.09580385401628 1
4.90214926392796 1
5.08763357749043 1
5.05508084438438 1
4.96299454968532 1
4.8891313700537 1
5.13922483292072 1
5.24419680809213 0
4.94148328537121 1
5.05865672461182 1
5.09096152536157 1
5.0703710786121 1
4.90379426922118 1
4.96017335126009 1
5.08007994247117 1
4.91539258405602 1
5.12745392126666 1
5.0678440795049 1
4.95125015885996 1
5.12408256364751 1
4.87262236055722 1
5.01425676293483 1
4.90775386713445 1
5.03063577341186 1
4.95884337630057 1
5.19819810976314 1
5.0055864501151 1
5.0547315416621 1
5.11333791379513 1
5.01632370110962 1
4.98037735647727 1
5.07789406783117 1
5.17061124567393 1
5.00126857757341 1
4.81238375035694 1
5.04280403909782 1
5.03931674483431 1
4.91050018126236 1
5.17703677866371 1
5.03971106934607 1
4.89215438273802 1
4.92792533351115 1
5.04364943480284 1
4.78265964586872 1
4.93926964101086 1
5.02634919359732 1
4.93623087258248 1
4.82811513061789 1
4.81813443783341 1
5.18619946142594 1
4.97651358912673 1
5.06087944037601 1
4.76872140951818 1
5.10191944954509 1
5.07274943626096 1
5.21196059317068 1
4.949451168048 1
5.04407062724112 1
4.95487677708428 1
5.16943303072565 1
5.03307347522029 1
5.08231495527751 1
5.10554694130794 1
4.9722607706538 1
4.99373511433391 1
5.13244480097948 1
4.99517532784142 1
5.2515183682551 0
5.00157925784494 1
5.04765949477643 1
4.73561938330266 1
5.01975996544224 1
5.04587449269156 1
5.03653794964935 1
4.98045720469132 1
5.10502122482079 1
4.8644424276779 1
4.99140200124412 1
5.11636029315921 1
4.88257279444585 1
4.86405324477775 1
4.98159081345241 1
5.12467181935987 1
4.90782058653169 1
4.88738541669001 1
5.15012025768086 1
4.7520445372648 1
5.0261210605835 1
4.74452131251222 0
4.99396595772496 1
5.06901284477971 1
5.117308755653 1
4.78370599348155 1
4.90829773670385 1
4.91358976291427 1
5.06130682236372 1
5.18341980651075 1
5.05755713385649 1
4.95733962704967 1
5.03067183822351 1
5.18306493821286 1
4.94999005630555 1
4.89660990188746 1
4.82155585821889 1
5.13122418663462 1
4.98630825509461 1
5.07387118549472 1
5.24964723825579 0
5.030508956787 1
4.78157129678502 1
4.8676991977359 1
4.83391588468275 1
5.039751092278 1
5.05257870664725 1
5.07537410232505 1
4.76077585868189 0
5.06625450976095 1
4.9249486968221 1
4.80175923901504 1
4.95837760401374 1
4.92373419793566 1
4.96819626363054 1
5.10543053829415 1
5.13154197559415 1
5.01746920863879 1
4.85088143151914 1
5.00787380065951 1
5.03239337097747 1
5.12132957874451 1
5.06635791131858 1
4.90263006816665 1
5.15920139498204 1
5.32518508468354 0
4.97334542252126 1
5.10427107835132 1
5.00007702122126 1
5.07318849552194 1
5.13518242330294 1
4.83160563081081 1
4.82374597996673 1
4.84332696841796 1
4.92235434195162 1
5.04356787161104 1
5.01307353146358 1
4.69217389140564 0
5.05649410145184 1
5.00775687853608 1
4.85454401356397 1
5.05023743708852 1
4.85075346120736 1
5.01127393928901 1
4.72514667122182 0
5.03511425927124 1
5.16180492343398 1
5.1524201495965 1
4.85891238738798 1
4.87963886112061 1
5.25366042571017 0
5.07042600933183 1
4.86923430105711 1
5.07520441323065 1
5.11416777192661 1
4.94607984240969 1
4.8504994976719 1
5.0039772195074 1
4.91329928125305 1
4.95919928928743 1
4.86219967974272 1
4.8987659088663 1
4.92550896193495 1
4.93600840048308 1
5.12007718857484 1
5.1924400119824 1
4.84517595448399 1
5.01680685190862 1
4.89203014945954 1
4.9564111801498 1
5.01429120525132 1
4.89035014926443 1
5.06033733667722 1
4.87448706201898 1
4.90352581886923 1
5.05017023359653 1
5.00943861867545 1
4.91687617706429 1
4.87658657197844 1
4.93224267285739 1
4.97106143200347 1
5.02698715599538 1
4.94498304667097 1
5.09238849227854 1
5.05075431828878 1
5.00167283193293 1
5.17839986961025 1
5.04435882311098 1
4.78054778281075 0
4.86153135202946 1
5.13575982189046 1
5.06117938330179 1
5.05972954842188 1
5.06430510342066 1
5.09704901893842 1
4.79189662628055 0
5.13367028571474 1
5.13839355759225 1
5.12744489489995 1
5.21027210640647 1
5.05160847347514 1
5.13681721443125 1
4.98232916080911 1
4.9858885914222 1
5.09681196169405 1
5.04039068383804 1
4.99955958003943 1
5.08855715358743 1
5.02576442883032 1
5.09197383919917 1
4.98346881770041 1
4.8950813644771 1
4.83900134930552 1
4.94643696772021 1
4.95291521274967 1
5.42152932854646 0
5.0099836681507 1
5.0247934534823 1
4.87748892899481 1
4.92460716933655 1
4.97743240579909 1
4.91309252595153 1
5.07112622781748 1
5.1084870676439 1
5.04212254165437 1
5.01443792240352 1
4.84139565854894 1
4.9619347539197 1
5.03605259978832 1
5.20059188415904 1
5.05627191551545 1
4.92429576292846 1
5.15704555175896 1
4.82388910081871 1
5.0000366958455 1
5.01926631252449 1
5.09868816780392 1
4.97752317098245 1
5.02949973174371 1
4.84163670807994 1
4.98207925836641 1
4.87497783824815 1
5.09721716236344 1
4.99354645413201 1
5.13860343654874 1
4.80577196835731 1
4.95255184683502 1
5.01689469566448 1
5.02056635088678 1
5.0903471654461 1
4.77107442814228 0
5.05104170032365 1
4.90409820907732 1
5.03185259754803 1
4.98656859511953 1
5.13797947724671 1
5.41765180246385 0
4.95610661515016 1
5.03328689559507 1
5.13701297009614 1
4.83894496533651 1
5.00562594757562 1
4.86476874821295 1
5.19353824557748 1
4.91806281975688 1
5.0083050266694 1
4.84290525318123 1
4.91172817704089 1
4.98035223371608 1
4.83801105931841 1
4.83579555980417 1
5.10273105010993 1
5.0071930444788 1
5.082818935074 1
4.89436396689361 1
5.06701868999441 1
5.05891023384728 1
4.95042712941292 1
4.93920316810109 1
4.96967259389432 1
5.09214200107375 1
4.82707673902771 1
5.10825607940461 1
4.94824939318253 1
4.97263326989018 1
4.97562593506512 1
4.90751173601957 1
5.13905923953376 1
5.05378548626292 1
4.98899306011988 1
5.04925176659688 1
5.11427033263142 1
5.02816208185609 1
4.91332955811008 1
5.16279468151487 1
4.97036210864242 1
5.18566421561603 1
5.23341017949124 0
5.06912046229638 1
5.0175079316395 1
4.95320383299919 1
4.95826561408886 1
5.08504619247054 1
5.16399697376038 1
4.8778805429928 1
5.15482839143458 1
4.91845820530796 1
4.95217541016939 1
5.20760792989019 1
4.95546032503702 1
4.98104936190612 1
4.96219676033619 1
5.05450936302709 1
4.87776103047955 1
4.99219482256944 1
5.13304055428673 1
5.16612818102607 1
4.9748131222678 1
5.21477656098048 1
4.89169653102302 1
4.69984107068704 0
4.94067438334648 1
4.95318461508719 1
4.99243406172344 1
4.89482772718319 1
5.07206408918596 1
5.0142436808936 1
4.97555873623993 1
4.84938301397356 1
5.16644519447638 1
5.05389519900011 1
5.0332172508776 1
4.99047119135014 1
5.23004856943881 1
4.80550254557192 1
4.97382336422044 1
5.12170053285752 1
5.0454461968152 1
4.94357009987947 1
4.8483068092051 1
4.96738194815716 1
4.9096975947843 1
4.89747321031029 1
5.11247291743647 1
5.01015858894089 1
4.96483040670926 1
4.82503749435361 1
4.92573072699647 1
4.96374401674638 1
5.0420731949987 1
5.01929750637373 1
4.6499455673718 1
5.00218892052871 1
4.96442787880842 1
5.11941264647253 1
4.9314462052569 1
5.03214411301927 1
5.02882791735501 1
5.02523494691047 1
4.71854006591344 0
4.84558357951923 1
5.11071334804849 1
4.9001807771053 1
4.9314128689313 1
4.91157210810608 1
5.04813058311858 1
5.2085947573451 1
5.20895967984161 0
4.89268157001102 1
5.18521128098654 1
4.88447706510163 1
4.95457098121375 1
5.05916687657173 1
5.14249903081767 1
5.07945925592863 1
5.05456262187768 1
5.00828882445566 1
4.72919014103252 0
4.8631824169839 1
4.93796791042345 1
4.91905144840956 1
5.10198128022613 1
5.22225284836365 0
4.81540250301993 1
4.92581980890196 1
5.01651812431817 1
4.92126055499222 1
5.19001660152879 0
4.97253127443644 1
4.92656890026712 1
4.99596647126974 1
4.93510609003621 1
4.92428927284188 1
5.06051051272021 1
5.00716700743172 1
4.86822081872704 1
4.93065486044302 1
4.92723177281946 1
5.05490830753282 1
4.98870313061487 1
5.05644312035226 1
4.93091129098188 1
5.09714529040975 1
5.21187076712753 1
4.94979264417049 1
5.00647075619734 1
4.98758591263576 1
5.32132999531653 0
4.92833706817106 1
5.08957105370861 1
4.8579008065287 1
4.9568312540517 1
5.20003716160576 1
5.18881937323387 1
5.18589400894289 1
5.22209062213557 1
5.05699096592402 1
4.99962711694796 1
4.92883842516093 1
5.14494006989858 1
4.97231388195392 1
4.86705700234175 1
5.07127533390727 1
4.88383562658874 1
4.93935313646323 1
5.00484398509128 1
4.87458181133388 1
4.9820228252632 1
4.87077960014788 1
4.9162191077696 1
5.06295497620033 1
5.42449850161053 0
5.14485254263663 1
4.87746105483951 1
4.93955594450295 1
5.25309201778536 0
4.93592150536257 1
4.96940163394035 1
4.80259964854572 1
4.86909670086748 1
4.98109808437608 1
4.86434816321873 1
4.99749130025943 1
4.7633845543863 1
4.94857080235103 1
5.02521761640462 1
5.10144430758828 1
5.14416390474964 1
4.568127334752 0
4.96229791354753 1
4.80072727510137 1
4.96052990831887 1
5.03595179420976 1
4.93792493601573 1
4.81029270239662 1
4.82831273407913 1
5.30479276502138 0
4.84977548353985 1
5.19738313987158 1
5.08240185541173 1
5.30674308159642 1
4.61209708619029 0
4.9665286569722 1
4.71394169454986 0
5.05186030919658 1
4.98159048987011 1
4.87115286390303 1
5.12013898061968 1
4.85266384353646 1
4.94083806877237 1
4.85825156670123 1
4.83181578508335 1
4.91144270799452 1
5.11939576475312 1
5.09385241747455 1
4.99129687781945 1
4.95113716196488 1
5.13202572422625 1
5.05230119052909 1
4.9640830912261 1
5.04392445728302 1
4.96904555785605 1
4.99471385464049 1
5.01851671429254 1
5.15872989266086 1
5.08800340088213 1
4.91263804214994 1
5.09689075892377 1
4.99710919151177 1
5.07704308942162 1
4.95864469077256 1
4.94288221259327 1
4.98484840981886 1
4.91856820661574 1
5.11537618364371 1
5.17410171694875 1
5.07842971284333 1
4.99730068347645 1
5.01407637435131 1
4.96604763547632 1
4.87298312163196 1
5.02219006017603 1
4.85696789969336 1
5.09236999645424 1
4.81598880940435 1
5.04922214409294 1
4.84883083116955 1
5.10372198920593 1
5.26898137861291 1
5.06663748958181 1
4.79212123910143 1
4.9390192567342 1
5.05516031987467 1
4.98724037508304 1
5.07199317205313 1
5.03321732111013 1
5.03929295168565 1
5.06044612149793 1
4.80134444212082 1
4.90013237970922 1
4.77736438040267 1
5.03600492965576 1
5.02739877521817 1
4.94734685018202 1
4.96325226458174 1
4.98233368829057 1
4.9530932626768 1
4.97642292296396 1
5.01347226193818 1
5.01038331495821 1
4.99780205631718 1
5.12152422396797 1
4.96789656063901 1
5.17232947049567 1
5.05233484897309 1
5.03755125996496 1
5.1506953283625 1
4.70198766714142 0
5.03014647139828 1
5.06737122007716 1
4.95728644762024 1
5.10468538005952 1
4.79639014642991 1
4.77575774161369 0
5.14252226270261 1
5.09308235536268 1
4.93759264645163 1
4.99439086641183 1
5.08394603410839 1
4.88181501135823 1
4.87226224727746 1
5.09944517214839 1
5.16923486012178 1
5.02677511685278 1
5.09677957885999 1
5.07652558900905 1
4.97505231118151 1
5.10882345611997 1
4.97085245272672 1
5.02305002349187 1
5.09263645942118 1
4.76932547655736 1
5.1606792833879 1
4.69982701853131 1
5.18042897890194 1
4.73265864581349 1
5.07620082617518 1
4.95213731125239 1
4.86845611958838 1
5.36515071275295 0
5.020594747501 1
5.02957273597886 1
5.12088549173556 1
5.16311823839811 1
5.09909774615308 1
4.90593861910107 1
4.97227172479792 1
4.74461083003095 0
5.20072566515159 1
5.06796313664076 1
5.08374343148333 1
4.9161573917089 1
4.77750350121657 1
4.89746377796651 1
4.98717030996398 1
4.71106074116506 0
4.98405338080345 1
4.97833194258175 1
4.91846347515353 1
4.91019108911838 1
4.93521111138736 1
4.85813122807437 1
4.9777757481824 1
4.92832198111553 1
4.9483212018332 1
5.04569117135071 1
5.04415458797882 1
4.90270354324777 1
5.22933548097082 1
5.03933001871144 1
4.90240794461741 1
5.09734723739184 1
4.91265277551144 1
4.74222566771679 1
4.91648691571203 1
4.97490681829093 1
5.28223374900229 1
5.00651621428087 1
4.96646771296939 1
5.12161430773174 1
4.98090010452921 1
5.02512468529598 1
5.03590295067061 1
5.04671817164384 1
5.06864787292281 1
5.00543469172694 1
4.98457955617887 1
5.04992764861904 1
4.98237426781742 1
5.05419105689423 1
5.09006883580641 1
5.11681057136606 1
5.11685728382187 1
5.16534406740404 1
5.21895353892755 1
5.02565561809934 1
4.85819752068486 1
4.88079227338195 1
4.9203250879015 1
5.0289203484454 1
4.94981928457627 1
5.03161801192711 1
5.2912967252946 0
4.85386439674184 1
5.04092204704119 1
4.77342461091547 1
5.04645938059615 1
4.8702148158678 1
4.97606810769936 1
4.96136929910938 1
4.97555871549601 1
5.10546083848355 1
5.05745888864326 1
4.8574205859381 1
5.26775411129607 0
5.00223261363766 1
4.89188065430087 1
4.94775668585979 1
5.04744335119162 1
5.08792583663959 1
5.19589460988241 1
5.022340956049 1
5.16082448681628 1
5.03595831063129 1
4.6757552437671 0
4.8152557455573 1
5.02858663676317 1
4.99290682911296 1
5.07067858476831 1
4.89322082750432 1
5.12084941458679 1
5.10188733656098 1
4.84979031925313 1
5.06335606610976 1
5.01474583084038 1
5.0010803435475 1
4.85982345321451 1
4.98091804590807 1
5.17804116692976 1
5.0174045682024 1
4.89849625097398 1
5.01733287775074 1
4.89345441878853 1
5.22664081401688 1
5.13559151852245 1
5.04227864202217 1
4.78359828072808 0
4.98173730204384 1
5.07181129039762 1
5.0386939380984 1
5.01704970984262 1
4.92291413770269 1
4.92086385105974 1
4.9728769163559 1
4.9124807403659 1
4.81613615136821 1
4.93292932257085 1
4.96592522011145 1
5.04066154740393 1
4.9332009353233 1
4.85345427360159 1
4.92804047058604 1
4.86186755259489 1
5.0741102046932 1
4.6593529307822 0
5.22105084696347 1
5.02861513533175 1
4.92789440603338 1
5.121588233538 1
5.03970022366364 1
5.11088842833106 1
5.23428316080686 1
5.08150830601149 1
4.8784949033157 1
5.1963165752807 1
5.29517383387885 0
5.07182363149033 1
5.16676977851429 1
5.1228657587094 1
5.0181960396575 1
5.01861836411529 1
4.99769675776095 1
4.95960965680326 1
4.99638900101693 1
5.20751577981578 1
4.99446990795622 1
5.05979760890883 1
5.04548415546698 1
5.2098439800569 1
4.83420863435754 1
4.93254228728495 1
4.8529286153677 1
4.97873678904536 1
5.00759821064622 1
5.00854199159771 1
5.0190728587348 1
5.01351262015775 1
4.98946161138879 1
5.11625006698313 1
5.15220345321162 1
5.13654540012069 1
5.02557112869303 1
5.12858258891066 1
4.88927401704368 1
5.01368735511067 1
5.00236086513041 1
4.93659295431983 1
5.01537885615149 1
4.90539178885427 1
5.05818204305604 1
4.95828373253222 1
5.06977654730313 1
4.98719587339551 1
5.07373198128953 1
4.87632454552636 1
5.01219142178944 1
5.00799003002881 1
5.01110795119865 1
5.15385053794581 1
4.9428933274958 1
5.06950318327746 1
5.29426340281893 0
4.7613231754503 0
5.1694864447668 1
5.18919563937177 1
4.92504746932142 1
5.03554535311054 1
4.96327849107967 1
4.90776634991705 1
4.98854606070832 1
5.15473023035978 1
4.99957749296872 1
5.02219484088073 1
4.88456252233169 1
4.95617115357908 1
5.16872890575229 1
4.93534098473343 1
4.81628890981408 1
5.01204638389726 1
5.06283234655026 1
4.7490669921992 1
4.89090677518194 1
5.03332893765108 1
5.08670965929071 1
4.95461107229729 1
4.75240166778198 0
5.01550268883711 1
5.08374832799231 1
5.12770128331147 1
4.93551034339994 1
5.04390394474935 1
4.8520504824149 1
5.17185924371224 1
4.98785826407769 1
5.08957312206516 1
5.08973829405186 1
5.33745166143202 0
5.02923726218587 1
4.99780876172612 1
4.87701254211741 1
4.87395791689007 1
5.13844035882374 1
5.03023288200591 1
5.15303479550997 1
4.9130091935518 1
5.24787627374844 1
4.88469371007833 1
5.11372352192599 1
5.15309357337853 1
4.97163347606614 1
5.05797453406668 1
4.94913048208326 1
5.1937898102283 1
5.0105593512543 1
5.15596637876006 1
4.9772410147982 1
5.01774451575457 1
4.96311816950953 1
5.01045883208357 1
5.0913782947554 1
5.10182631793928 1
4.77714901310655 1
4.97074173632383 1
5.07354913335632 1
5.01954373191891 1
5.01602174277008 1
4.97710694466263 1
5.09616880477396 1
5.04310847676897 1
4.97210055009729 1
5.1517625729679 1
4.98032812111651 1
4.96663771579918 1
4.74874851213063 0
5.07204611733292 1
5.00112983332035 1
4.8481943987529 1
4.82460000281106 1
5.12931659951561 1
4.97909351612904 1
4.84728668612758 1
5.20862126640658 1
4.85903344740145 1
4.90111151049101 1
4.98051817315073 1
5.02413567314866 1
5.00547143396586 1
5.14862830611697 1
5.26439141324882 0
5.25611508691832 0
5.08826722286321 1
4.91535019191478 1
4.98220212368635 1
5.04815684897472 1
5.02426432472671 1
5.12590727243898 1
5.15398738133944 1
5.08081935846297 1
4.86484787336416 1
5.18458755290255 1
4.93411348568838 1
5.0770206429736 1
5.39955806775916 0
5.2015068290833 1
4.94254585394441 1
4.86247861124068 1
5.16210992928315 1
4.95330046532003 1
5.0211578283824 1
4.87430423992871 1
5.11495422498683 1
5.12225079972555 1
5.02560076902967 1
4.91304949506927 1
4.91623607479782 1
4.92383216072544 1
5.16503043584934 1
4.94619219562265 1
4.96407091239855 1
5.02965165167285 1
4.97665807200573 1
5.08329550776827 1
5.11092798606701 1
5.03982436834281 1
4.82541620789554 1
5.13287307016528 1
4.88269538793629 1
5.0201004714367 1
4.96632286986211 1
4.88984379406876 1
4.97005732014851 1
5.06629495339871 1
4.9147588081109 1
4.8775156411196 1
4.99271531984407 1
4.80188651073777 1
4.95415865088928 1
4.99320078804618 1
4.97800680494405 1
5.06766846062911 1
4.99812980373535 1
4.77066357753548 1
5.2279094821401 0
4.87909512101375 1
4.83016288789863 1
5.07418392631401 1
4.99829878386258 1
4.97727239217973 1
5.25675710469002 0
5.02820066998217 1
4.84480891853603 1
5.24710076366515 1
5.03193397788137 1
4.76767082875804 1
4.98911353774765 1
5.17561309715555 1
5.01434011089645 1
5.00227363776177 1
4.77945525114156 1
5.06720299576016 1
5.02082213348553 1
4.80874225878896 1
5.25802920138586 1
5.05312605753178 1
5.05607075883039 1
5.17453296821226 1
4.85473895083825 1
4.84012747036532 1
5.24365347364621 0
5.13585742728719 1
5.04472117144488 1
4.8792387406941 1
5.01806400661634 1
5.01538688272096 1
4.82069993564067 1
4.7521099719978 1
4.81672952535724 1
4.98160459041918 1
4.86282709158494 1
5.11795036693158 1
5.06030103591115 1
5.1317633489609 1
4.81445453846173 1
5.10904285828345 1
5.02910857141961 1
5.0232600716878 1
5.04514408660457 1
4.92917378973652 1
5.0949149467413 1
5.29292276189472 1
4.84106643133099 1
5.06025472120257 1
5.07434324803344 1
4.89455943090186 1
4.94341288722214 1
5.05207043096728 1
5.20646024417741 1
5.08478613891766 1
5.01989847018992 1
4.95479498745342 1
5.2188105234343 1
5.10240857632895 1
5.14126037754498 1
4.97024562953338 1
5.00330959977455 1
5.08336585560187 1
4.98586027675113 1
5.09784840708208 1
4.8662345661489 1
5.10071912076484 1
4.95213642936997 1
4.90739231530247 1
4.71448630893733 0
4.93240339326406 1
4.89731764063325 1
4.88431247966613 1
5.19911864301774 1
5.04945284506184 1
4.88566715117932 1
5.13307391442437 1
4.7187465328171 0
5.08541342693289 1
4.99830840713171 1
5.00972824169321 1
5.1405754515593 1
4.9008883159989 1
4.82591971790914 1
5.02380627277525 1
4.99243720455438 1
4.96324938817541 1
5.04337101194149 1
4.85866657945181 1
4.99378345500213 1
4.8881957096433 1
4.97205620294416 1
5.00919780445135 1
5.08098007145566 1
4.8720197320655 1
4.96194487288036 1
4.97957859398328 1
5.18781586107073 1
4.64402168630775 0
4.98989011694784 1
5.07166426873234 1
4.9770872128615 1
5.00596776398678 1
5.02342667043485 1
5.00315136093887 1
4.91539717317766 1
5.05219027086912 1
4.77098138682249 1
5.01348385922742 1
5.10262031111964 1
5.00805627322018 1
5.15812812748702 1
5.07869237853352 1
5.26267248385817 1
4.95480684213078 1
5.14959307468523 1
5.01112376225112 1
5.02553166102134 1
5.06934414191333 1
5.12505131995851 1
5.05835512176562 1
5.00570723467469 1
4.99077259651719 1
4.8940609552945 1
4.76946979093273 0
5.15776373466145 1
4.88622538358366 1
5.23930116754035 0
5.14669029871564 1
5.02708790055989 1
5.01720929672639 1
4.92916299602794 1
5.10631900078877 1
5.13515606297972 1
5.09605875120546 1
5.15689701540735 1
4.82105003793037 1
4.84242637867593 1
5.01151491589185 1
4.91346637199343 1
5.05861817466433 1
5.03220260770645 1
5.12311816358912 1
5.06915279265743 1
5.05388088535513 1
4.85022191665915 1
4.99388368803644 1
5.2659206772725 1
4.91123342809584 1
5.05197080849242 1
5.09636503419462 1
4.97286630979922 1
4.77266535089984 1
4.95292990371243 1
5.00634540176486 1
4.82395851887879 1
4.94979544256023 1
5.03267541384993 1
5.16851154976766 1
4.97467552326477 1
4.87695365846147 1
4.88982258089369 1
4.80514682635455 1
4.96788112983539 1
5.18350495188511 1
4.98162462223918 1
5.03392360905063 1
5.14000013890498 1
5.23780516798927 1
4.90634767052347 1
4.99486868069405 1
5.2239319146094 1
4.82563839801788 1
5.0862584331272 1
4.98705677820329 1
4.96489521815333 1
5.10980887297759 1
5.03691733989489 1
5.02092937843713 1
5.14699861736154 1
4.92411159044527 1
5.10011342065905 1
5.14332164396452 1
5.07384856225053 1
4.957840454123 1
4.78860706899904 0
4.82322246567592 1
4.83575860656974 1
4.99527821804366 1
5.05650463465018 1
4.79913743135841 1
4.79116179258387 1
5.13531226360641 1
4.99297938052746 1
5.16253922078551 1
4.99948634238091 1
5.00472914904577 1
5.07033337095731 1
5.02783227752737 1
5.02216583007346 1
4.79592755197122 1
5.22461502866916 1
4.90118122678437 1
4.83845375570086 1
5.09570082433171 1
5.09499005193059 1
4.92020287835208 1
4.98132755710971 1
4.94703909160855 1
5.00507409502885 1
5.03509249197543 1
4.86562955511541 1
4.96215811890393 1
5.05181766803463 1
4.9218815780585 1
5.0150537013553 1
5.04948707334436 1
5.21976669117399 0
4.96791699566186 1
4.85225171093137 1
5.08134282827258 1
4.90071349862943 1
4.99551104767613 1
5.03702209511949 1
4.99816880712377 1
5.18269539848752 1
5.08169301379593 1
4.95767820306448 1
5.23286951668032 1
4.80402704874459 1
4.91195045724669 1
5.06886421751494 1
4.97666030407909 1
4.99518854831351 1
4.97817815523077 1
5.12113605761272 1
4.91916428770276 1
4.95950698495959 1
4.94849156003829 1
5.01651010618266 1
5.05180152816684 1
5.0270023042811 1
4.94934167396084 1
5.34201936128672 0
4.76379588112427 1
5.07622370710975 1
4.91541134434858 1
4.88912008048561 1
5.04237364707318 1
4.99706035667434 1
4.87513287214965 1
5.04933787528002 1
5.0956270232433 1
4.95492791668166 1
4.86057644538717 1
5.09275404411572 1
4.83209463813859 1
4.98833626853139 1
4.98136617733076 1
4.86134410807484 1
4.80770142994386 1
4.98222204668185 1
5.03641992844761 1
4.95649322104004 1
5.15844342697226 1
5.17106127593487 1
5.12718018163449 1
5.02122522972284 1
4.95688682612181 1
5.12167819820514 1
5.06623280071389 1
4.99095512252874 1
5.04162334557677 1
5.13409462631467 1
4.90721730908134 1
4.97223360760545 1
4.93954791286294 1
4.97678980883842 1
5.04051435956444 1
5.11555986508858 1
5.20742059229014 1
4.8258442460282 1
5.0008552080916 1
4.84299116874477 1
4.90168450636027 1
5.14297408967933 1
4.98109603701638 1
4.97645417918531 1
4.83112579379579 1
4.94780518546694 1
4.87113160871019 1
4.8648425962579 1
5.00377841954525 1
5.03999666911436 1
4.88423083947134 1
4.96901402186677 1
5.02050320581295 1
4.95174958126579 1
4.81191874170847 1
5.0309339705559 1
5.09028663982723 1
5.02571975360347 1
4.8571888581353 1
4.91405058924772 1
5.05446219013542 1
5.03032574808805 1
4.73631166027424 0
5.01598426028785 1
5.00019946965045 1
5.06144869602703 1
5.17001963652886 1
5.04807617173314 1
4.99475059951706 1
4.90402349661159 1
4.98971108961247 1
5.19307689543569 0
5.19640486485973 1
4.84078790278556 1
5.2004859147812 1
5.10063515954884 1
5.03105150552832 1
4.91243473682994 1
5.12364004273396 1
4.73181109720475 0
5.04239230015938 1
4.96160719791101 1
5.13596410715092 1
4.98113021067611 1
5.14243462139186 1
4.97338648505091 1
5.06640315396779 1
5.07263857067679 1
5.00057087179537 1
5.1078640300169 1
4.89916979421786 1
5.10580669236071 1
5.03465468576692 1
5.18479097176233 1
5.01541863604829 1
4.94496616757941 1
4.83565045184658 1
4.99866538391934 1
4.9800211304208 1
4.97196648123488 1
4.99108901498553 1
5.00666753871276 1
4.88677628145603 1
4.75466511789884 1
5.12427033996802 1
4.94125680554557 1
4.98278294309651 1
4.85836901194475 1
5.17000374506068 1
4.94881152462011 1
5.13439034757342 1
5.25565896549514 1
4.86675558333876 1
5.00322298024089 1
5.08786958314964 1
4.9073570397111 1
4.98234674494326 1
4.96787170766525 1
5.04579768866737 1
4.84775191867949 1
5.06438718328241 1
4.82907634585703 1
4.77501120300019 1
5.17996316201266 1
5.02173096360167 1
4.95674980788041 1
5.05804983253951 1
5.09060013065753 1
4.97493252780841 1
5.16172807020295 1
4.90502643329752 1
4.88966696155744 1
4.80373482995433 1
5.08596172650248 1
5.15150783602099 1
4.99506192028722 1
4.94459323153604 1
4.941043394382 1
5.05489490094613 1
5.06640369864835 1
5.01904431719077 1
4.89278982962559 1
4.88454628308542 1
5.08343792779904 1
5.06359045966469 1
4.83491237613431 1
5.25000342319903 1
5.10893009624111 1
5.12368221292101 1
4.96466396460864 1
5.07980488081662 1
5.1116072986761 1
4.99770212880829 1
4.9738140763007 1
5.04193593522807 1
5.09862851468434 1
5.03761160474506 1
5.10652490791179 1
5.12384711938814 1
5.06562698202795 1
5.04694080885697 1
5.20410839274863 1
4.93815656794513 1
5.03352512361521 1
4.82253877500245 1
5.25090365324261 0
5.13281911503486 1
4.94505296977007 1
5.03666843043684 1
4.81348975273526 1
5.0936445448597 1
4.94405783954966 1
4.8749469350946 1
4.99439145647065 1
4.9939565775951 1
4.93705085993945 1
5.00514772202941 1
5.05483488236259 1
5.06750376943026 1
5.10140181402051 1
5.03240113017799 1
5.05312696994279 1
4.99489672813562 1
4.9556123500861 1
5.02632704418017 1
5.06425166648898 1
5.08397115597285 1
5.16605871813143 1
4.7922375771111 1
4.98341432226027 1
5.04668892687659 1
5.09669645574732 1
5.11030314296697 1
5.1070671339339 1
5.21237593905068 1
4.98588857490423 1
5.09784932329036 1
5.0715362528136 1
5.05896878559365 1
5.03325779466994 1
5.05101616269132 1
5.15235176783863 1
4.93963073815353 1
4.91026817659759 1
4.88428725451481 1
4.9122130752114 1
5.22475488879903 1
5.0870377968928 1
4.69547168439431 1
5.09260525165393 1
4.97024177117852 1
4.94014617655845 1
4.99386087786302 1
4.92590074441129 1
4.92337648453202 1
4.92259860075111 1
4.98232867277537 1
4.9278526998525 1
4.7893441420844 1
5.19101657888522 1
5.02132326469065 1
5.00169849826396 1
4.73807982366682 0
5.09605723977812 1
4.96181511772308 1
4.97831277843702 1
5.10314188507462 1
5.2848144651443 0
5.04371279166273 1
5.09247135751726 1
4.95572276085282 1
4.86338040566889 1
5.19675361150346 0
4.94885415989054 1
5.17467720038038 1
4.74332852946643 0
4.82058601001682 1
4.88740548186227 1
5.02086385579911 1
4.94224349453613 1
4.94322074190536 1
5.14597392485496 1
5.1811714714656 1
4.78701157118693 1
4.97032477688915 1
5.24476683845257 1
5.13570126302229 1
4.82192967197687 1
4.90832774985573 1
4.81150572021008 1
5.02078328089944 1
5.10535695448347 1
4.96941685556037 1
4.97915781606651 1
4.74501035930381 1
5.05606479060011 1
5.02515329691148 1
5.01213090306441 1
4.85622872780902 1
5.17658054197948 1
5.0307512724171 1
5.09462148260879 1
4.99414651282249 1
4.98965717504839 1
4.67324328146198 0
4.89707593260198 1
4.90939727630862 1
4.8790907791164 1
4.82293036156882 1
5.15176065589163 1
4.92564691970392 1
5.02041272908037 1
4.88374850242439 1
5.15663567215588 1
4.97785723969911 1
5.10865485335397 1
5.05602948434195 1
4.86865429722384 1
4.98761274773784 1
5.04801198323755 1
4.84474634780291 1
4.87396838422343 1
5.03732530145895 1
5.07538056030672 1
4.98812940472044 1
4.85723107953365 1
4.97390815328521 1
5.03543983150085 1
5.09930544691964 1
4.72373449598763 1
4.92015977479233 1
5.07419870944224 1
4.91195433372334 1
5.02648605912215 1
5.01610324670551 1
5.06037070044539 1
5.01644541181711 1
4.91202198076204 1
4.98652969084999 1
4.9761532746228 1
4.95471365369673 1
5.12042428505043 1
4.78466595670946 1
4.99164952131263 1
5.26046025994985 1
4.75089782823572 1
5.07175807252508 1
4.92037863334409 1
5.09250094776152 1
5.10453578134448 1
5.20093657561052 1
4.89188890019436 1
5.06884636950469 1
4.94997932209791 1
5.28789866268166 0
5.05048892730992 1
5.13436136628749 1
4.93919406496707 1
4.96358688651242 1
5.1413435766472 1
4.92525969679875 1
5.09669025060889 1
5.03348067714132 1
5.14380749787078 1
5.20938524498065 1
4.65585356043607 0
5.1805286244622 1
4.96368113650211 1
4.66116253886872 0
4.91424266239861 1
5.05003251645563 1
4.82524844480797 1
5.00959654138365 1
5.06450302139624 1
5.09640070307382 1
5.10781125628411 1
4.91137385734913 1
4.82990096722863 1
4.93764585452859 1
4.75241500707666 0
4.87344403935296 1
5.11521942675966 1
4.95440751590757 1
4.76309619588626 0
5.08397233750794 1
5.00892431605028 1
4.95768659549801 1
4.93472849384429 1
5.01900991591562 1
4.98245121276495 1
4.87998202881658 1
4.9682412431647 1
5.06779424300666 1
5.06657068339199 1
4.98487847736583 1
5.04930372419765 1
4.9473181718718 1
5.09226720247433 1
4.7287693835349 0
5.10549137247911 1
5.13331458027349 1
4.96315302201968 1
4.98856845559584 1
5.23863784537563 0
5.02803727682113 1
5.22889709312234 1
5.06199603354329 1
4.94998548421919 1
5.11983410749286 1
5.14115922730818 1
5.12786515042767 1
4.90583373903863 1
5.03337929592779 1
5.09669679896964 1
4.89031637317046 1
4.88355310393914 1
5.05232403121084 1
4.79754325152068 0
5.24366773109931 1
4.71170781157625 0
5.05447973063531 1
4.93317010698167 1
5.04319917076515 1
5.11337369257294 1
5.16087259874894 1
5.12459801400405 1
4.95061563132856 1
4.89421234915518 1
4.8748185377253 1
4.89841770217953 1
5.0904710546986 1
4.98420731346974 1
4.99403551913436 1
4.83937114104339 1
4.99531841715654 1
4.80650928872199 1
4.9953022065011 1
5.06106393406406 1
4.7163638043263 1
4.96229961499279 1
5.00425983927829 1
5.2529701776107 0
4.76600828184906 1
4.89624183408389 1
4.99360077548017 1
4.83289031513608 1
4.87072605853798 1
5.07930099332383 1
4.78532601073154 0
5.03449017771021 1
5.17049734557964 1
5.07551610445213 1
5.08776976104922 1
4.95067141381196 1
5.09924828610043 1
4.92360020313186 1
5.03600120897278 1
4.91649447724309 1
5.18249867271737 1
4.86640324649432 1
5.13281842670627 1
5.06306081930775 1
5.088006773094 1
5.02569510793052 1
5.04046010334892 1
4.90193580796475 1
5.16005586073257 1
4.99668233143573 1
4.93299237800476 1
5.23063307673421 1
5.02450833340751 1
5.02140168983688 1
5.01703695524905 1
4.90501530719164 1
5.06293377424385 1
4.91268006938881 1
5.01621107340034 1
4.92156717758716 1
4.99721181536624 1
4.88081930871703 1
5.12660855825712 1
4.98275074214685 1
4.79171231698971 1
4.9509082252972 1
4.87904704995159 1
4.96295273021461 1
4.92986458686262 1
4.80492061041088 0
4.99554557546999 1
4.86531816845849 1
4.95974415168114 1
5.08378205446065 1
5.12791049281661 1
5.16219352391858 1
4.77400733229852 1
5.2622026468884 1
4.84584064573651 1
4.96505336952422 1
5.15043038905111 1
4.95553550740929 1
5.3815809078357 0
5.09720543316007 1
4.97743367296572 1
4.93845238942053 1
4.89046071991398 1
4.97207275156267 1
5.08800878424992 1
4.8101043410018 1
5.06488529026812 1
4.86778570654578 1
5.15307017087757 1
4.8219120633548 1
4.93414084764188 1
4.94898989590228 1
4.89292411310327 1
4.93932616361028 1
4.95804760050997 1
4.89335410212818 1
5.15923614494255 1
4.89377854689226 1
4.96005432961359 1
5.06273035448877 1
4.96296072645796 1
5.08320275796169 1
4.97535785307271 1
5.13779672078338 1
5.31451896959611 0
5.13782866399457 1
4.91993729284232 1
5.06118752723958 1
4.8342996849998 1
5.16762681995038 1
4.88188005984896 1
4.76006829546068 1
4.96740672457424 1
4.91810622929856 1
4.95367714806677 1
5.18555515390933 1
5.01276155606125 1
5.06889340705402 1
4.9597585997321 1
4.91675747623131 1
5.06391279091872 1
5.05365199032798 1
4.9451762447564 1
5.14839024971714 1
4.98810376168648 1
4.90424944806764 1
5.10211058215704 1
4.90930847991597 1
4.91025502983948 1
4.9143663983182 1
5.03182721842622 1
5.07867739152042 1
4.96582521267223 1
5.09259688717886 1
4.96698279266524 1
5.13521890071612 1
5.09099363730031 1
4.91210437894009 1
4.76114066305506 1
5.02835611169107 1
5.01653338510015 1
4.9531333816351 1
4.95126506238883 1
4.90611229411135 1
5.09626681298906 1
5.07387396745492 1
4.94852508788854 1
4.94615788465282 1
5.08328152242925 1
4.97663047823773 1
5.04335119215673 1
4.89616527121494 1
4.82322081602183 1
4.97401360186133 1
5.04218564034892 1
5.10793262947641 1
4.98716640488199 1
4.95900209684693 1
5.02448719512142 1
4.90686936683013 1
5.10039815772357 1
5.11092758881102 1
5.268594464492 1
5.04749461677461 1
4.91421858932927 1
4.90611381651599 1
5.06824042693827 1
4.91744230783594 1
4.77008119905251 0
4.99377741515601 1
4.85463653211256 1
4.93361416212584 1
5.0014702974457 1
4.88598918777659 1
5.02300984280303 1
4.86191114292802 1
4.73306364536535 0
4.99823606210583 1
5.22968524337836 1
4.92925981284541 1
4.96024463930236 1
5.02002497491754 1
4.92972502877025 1
4.99350738928307 1
4.99896475017581 1
5.06690991780733 1
4.91511378952237 1
5.07089639012834 1
4.8641768583729 1
4.83379207148666 1
5.06203686737129 1
4.87905942312417 1
5.03719045589752 1
5.22829121790667 0
5.0354678130722 1
4.91043188445936 1
4.99261452058809 1
4.93513448268108 1
5.08361482175668 1
4.97865813313739 1
4.9881410847241 1
4.85852428444156 1
5.12790299108487 1
5.08745349942285 1
4.9958219142102 1
5.05650804120293 1
5.02901463917306 1
5.1749293275484 1
4.96954524998779 1
4.96293766587237 1
4.91811423359727 1
5.0518104364784 1
5.22079745397579 1
5.08850499614757 1
5.0228052484605 1
4.966607182756 1
5.14499781702394 1
4.84787318257618 1
5.00564107854728 1
4.78209634531734 1
5.09897220640551 1
5.07500684700029 1
4.89796528760253 1
5.07140230794962 1
4.97146327689535 1
5.13528902809802 1
4.90346704907431 1
5.08839329990795 1
5.15327128747178 1
5.05128589814957 1
5.09115679748196 1
5.0941087149268 1
5.01278217792547 1
5.09228412117125 1
4.79252824835698 1
4.9837542556982 1
5.0188479307231 1
4.95775016151438 1
4.78511870684264 1
4.98357013199266 1
4.9742023899783 1
5.09093176187742 1
4.94255928338206 1
5.08370168143339 1
4.86064608100143 1
5.15214158563548 1
4.99553385171383 1
4.95137728399945 1
4.98512708988357 1
5.23467456203985 1
5.0403096073357 1
4.95345161120369 1
5.03325617300147 1
5.08762482100956 1
5.26190033933561 1
5.05297055323909 1
5.11067057906066 1
5.04097931905359 1
5.04611815543533 1
4.97947181168787 1
5.07399729386753 1
5.01874603379372 1
4.98048863767059 1
5.03189457257746 1
4.90790938167189 1
4.96454328344197 1
5.01159516116456 1
5.17919794964995 1
5.00637668289432 1
5.02989460405955 1
5.01352168337843 1
5.03755552046215 1
4.97158616265068 1
4.89384479959766 1
5.07787391453822 1
5.03468033007045 1
4.89591856442541 1
5.00907415038491 1
4.89197209463781 1
4.91722258213268 1
5.07848138705367 1
5.1738108254066 1
5.14807395300043 1
4.98766138273836 1
4.94828916218993 1
4.8998246139925 1
5.02347890083705 1
5.09631903731374 1
5.1194694091214 1
5.12469265788515 1
5.2508844136534 0
4.98516661047025 1
4.9595034343474 1
5.23042022605877 1
5.06569512469758 1
5.07449164044507 1
5.17248149366916 1
4.95077705575994 1
5.11682375344567 1
4.8343991912285 1
4.98353577727609 1
5.04197567105817 1
5.02492531761826 1
5.02681153214853 1
4.88859289459921 1
5.00036611558674 1
4.91866417812305 1
5.04677172221836 1
5.18126649029846 1
4.94812856970451 1
5.27372428012122 1
5.02091568711939 1
4.90721054550377 1
5.02742553039931 1
4.87861822058579 1
4.97187637614668 1
5.09784573555474 1
5.08650379129806 1
4.98551754641454 1
5.1380488405696 1
5.09170327559371 1
5.07399191375798 1
4.97515076660742 1
5.04512817458949 1
4.91946670812435 1
5.14973009257262 1
5.05474991886298 1
5.1114141896072 1
5.10969537117861 1
5.17471707340065 1
5.06294217393944 1
5.15844644208814 1
5.06138034227125 1
4.99826874598302 1
4.90116506623767 1
5.00434417867725 1
5.06019658491502 1
5.0645166654094 1
4.95896032249697 1
4.84534800992734 1
5.05869026158636 1
5.17012841294174 1
5.13155252396956 1
4.98089469738231 1
5.20562825076953 1
5.02107047446306 1
4.98785221863783 1
4.8979831303898 1
5.03974006631797 1
4.97104944908944 1
5.07623553163182 1
5.03504499336911 1
4.87028925996357 1
4.91132881252945 1
4.95315863727794 1
4.90428402619671 1
5.09361744663274 1
4.87762410168497 1
5.0187557538099 1
4.86821303510107 1
5.00417855798551 1
5.09729300144165 1
4.99359658000876 1
4.97668127438016 1
4.98306256413391 1
4.71882591342243 0
5.22386118292083 1
5.00694288620488 1
5.05838229279156 1
5.28103701181391 0
4.99610594578744 1
5.14687744266925 1
5.0763225951438 1
4.9186014354045 1
4.96513588895972 1
4.89709661971672 1
5.03975855442032 1
5.00166329072352 1
4.8887971926196 1
5.0986535556252 1
4.9691511935979 1
4.99942726447617 1
4.98297402936139 1
5.09790051580287 1
5.00252026848939 1
4.99145999374652 1
5.23268196951466 1
5.11149427242102 1
5.1694949944245 1
5.19602935861581 1
5.09314564701472 1
4.99657837452366 1
5.20231246068309 1
5.16310515403375 1
4.95236516764047 1
5.09564635987438 1
4.95083936780943 1
5.05561684182121 1
4.92613279413468 1
5.22214452752628 1
4.82811644303092 1
4.91859449698696 1
5.08682458364697 1
5.0223140335771 1
5.03143276545438 1
4.99843254199246 1
4.9977380776712 1
4.8078125177398 1
4.8714455321381 1
5.12079595574879 1
5.21369063915649 0
4.72578780704715 0
5.07642827489522 1
4.96630342016324 1
5.01549950058667 1
5.04139575808749 1
4.9053797795241 1
4.89561251394231 1
4.96442338616641 1
4.89751991708629 1
5.18893978258366 1
4.92068362431028 1
5.01682180282153 1
4.9910414878563 1
5.12214596943869 1
4.90604116249488 1
5.06281542733228 1
4.79363376795661 1
5.10852047995965 1
5.06604274221709 1
4.90787014257845 1
5.08501756587764 1
4.97463789443184 1
4.85679631954059 1
5.02956948707491 1
4.68886728006739 0
4.84626328547525 1
4.98723703940469 1
4.87363860488617 1
5.03717278722048 1
5.2423303913929 0
4.93441011832315 1
5.05479279778744 1
4.8854742832675 1
4.93136159624686 1
4.95370280697185 1
4.90243202964443 1
4.98924597068553 1
4.93535651342292 1
4.84266981484818 1
4.87203484428005 1
5.08349342297065 1
4.94864392507859 1
5.09181089703682 1
4.8334779677573 1
4.97445063960057 1
5.02923299767886 1
4.87235765314189 1
5.07232196007579 1
4.98202370414459 1
4.98040961824195 1
4.96008017460548 1
4.96948616612993 1
5.09046878390541 1
5.01075983110696 1
5.03892873013909 1
4.82453001669126 1
4.82896782406893 1
5.12678612663163 1
5.12672895388743 1
4.97033772617977 1
4.89075476618662 1
5.06664651467065 1
4.81169562356733 1
5.14197653164667 1
4.87541024562851 1
4.9159038274271 1
4.92497281132087 1
5.0516738181959 1
5.11198446923568 1
5.18435861161809 1
5.2636216318216 0
4.84619333206663 1
5.03234121864897 1
5.27605879102252 1
4.98494826943514 1
5.03498740508097 1
4.8791666254755 1
5.00704651272687 1
4.90885909934077 1
5.00087620751055 1
5.05452117959441 1
5.18106393708216 1
5.00007555188389 1
4.90018797689221 1
5.00229001532958 1
5.00374928960839 1
5.05840640543383 1
4.9723950355479 1
4.89956858610547 1
5.00213850045131 1
5.0849135162972 1
5.01571526557642 1
5.04784223684182 1
5.15539783432955 1
4.97562324383471 1
4.92890778771134 1
4.99151864188139 1
4.72652721308775 1
4.82564865111962 1
4.95555364010398 1
4.83715748664639 1
5.03123736172341 1
5.05212188450366 1
5.04873960274398 1
4.98439735413871 1
5.11420580225252 1
5.03885745062467 1
5.09822271477763 1
4.95924760633514 1
5.07036698698473 1
5.11048113929154 1
4.99256987525754 1
5.0854285818704 1
4.93142986324443 1
4.85033616612626 1
4.91328168775148 1
4.91068590374826 1
5.15298871979836 1
4.78557881394764 1
5.16881783416542 1
5.26800075457489 1
5.10643294995864 1
5.13911246166465 1
5.08519802851189 1
4.97976830752976 1
4.98839180491335 1
4.965468891441 1
4.80183098087328 1
5.08054743930479 1
5.15223735390483 1
5.33100506413046 0
4.9304066198091 1
5.01899965875444 1
5.18373331335985 1
4.99258255673714 1
5.24399553943099 0
5.02110028534609 1
4.98814478926594 1
5.08791165230312 1
5.16312572436497 1
4.81154717975793 1
5.06449488503807 1
4.90333146566041 1
5.09716487125594 1
5.08494622477991 1
4.96593145677119 1
4.9904760373078 1
5.05261298426537 1
5.23424778235651 1
4.70354554368766 0
5.10568845624809 1
4.8592356868809 1
4.97581533309146 1
5.04995193078316 1
4.80377749220759 1
4.83048700319925 1
5.15109467517123 1
4.90211908479067 1
5.19128554135259 0
4.8430479417921 1
5.27398041211643 0
5.0486224836252 1
4.9256615572129 1
4.9516360715699 1
4.88790511422111 1
4.93846217070247 1
5.07055734998183 1
5.01075591275698 1
4.75588949869 0
5.00554921397866 1
4.94589331674079 1
4.95359466033409 1
5.03304118612652 1
5.00301278098941 1
4.88364435537895 1
4.96833150400273 1
4.91931062101266 1
4.97295111087831 1
5.03895029334421 1
5.15189945161755 1
5.14197438914482 1
5.03445539949306 1
4.85903015992174 1
5.09431955449449 1
4.92422849281361 1
4.96155462452228 1
5.02128539784117 1
4.9596151170822 1
4.92070958917115 1
4.78869477948668 1
5.06862583188126 1
5.05056507952738 1
5.07314462743081 1
5.07451621742723 1
5.00795318741266 1
5.14522743480484 1
4.92676576994842 1
5.06910888583222 1
4.75530538950668 0
4.93035602191673 1
5.02755344617618 1
5.09180511312396 1
4.77727307323016 1
4.91134696920562 1
4.98701302928026 1
4.9295670580974 1
5.00397565278671 1
4.90272940992513 1
4.84254212024358 1
5.05818129573854 1
4.88488587836674 1
4.96513359874478 1
4.98122774251816 1
5.07422658141336 1
4.93698224950545 1
4.90083444305338 1
4.91915183491716 1
5.06816689253677 1
4.99800595940705 1
5.13347239395837 1
4.9450953356352 1
4.86285532549337 1
4.93897443027552 1
4.90998145240123 1
5.09981234201205 1
4.78294819544957 1
4.87241568840678 1
4.7038467098494 0
4.95843052444246 1
4.77047672945609 0
5.0151424176547 1
5.18340670374202 1
4.94546989226951 1
5.059142553926 1
4.89091986884531 1
5.12488390508045 1
5.05012876484015 1
5.09977726595286 1
5.1519498973774 1
5.12362667366601 1
5.03691977857195 1
4.97279034114821 1
4.86853702471595 1
4.68375545157764 0
5.42870611371973 0
5.01700576035291 1
5.103680480166 1
4.95763527050609 1
5.00556935921943 1
5.00275958819978 1
5.21127239224315 0
5.21276160363555 1
5.07704185903459 1
5.02546008331733 1
4.95879782576532 1
5.21278090666293 1
5.06937768747441 1
4.97560751450774 1
4.98960318244555 1
5.20894888659243 1
4.92384446490983 1
5.20514720352666 1
5.019738219371 1
5.00521899726427 1
4.99346588356331 1
5.02465015611657 1
5.05749401793199 1
5.01887347792784 1
5.0500640206423 1
5.10843328608486 1
4.85882989903117 1
4.92885206822387 1
5.04989944493578 1
5.09838559228696 1
4.66552483083854 0
4.81396907038467 1
5.04521570144655 1
4.85894475814147 1
4.99336827399532 1
4.84115581034514 1
4.88801944679146 1
5.0302045154358 1
5.28788646130845 0
4.71420257318886 0
4.99975601854262 1
4.84132727808592 1
4.77414416846722 1
5.24974101039265 1
4.76805427045448 1
5.09781807505464 1
4.9254032781946 1
5.09495983665454 1
4.97445031971282 1
5.04249861266629 1
4.9716405836347 1
4.97053466276487 1
5.13807780165034 1
4.9453108384856 1
5.0206936724663 1
4.77257006129407 1
5.08123124264906 1
4.95007990857678 1
5.11204274746287 1
5.00712979667345 1
4.87786464726524 1
4.89062483982198 1
5.10100600668602 1
4.98894254136235 1
5.05526279064603 1
5.04731879182004 1
4.94997834262101 1
4.9941137552544 1
4.92255282164314 1
5.1491837906034 1
4.75052375754038 1
5.12105741351919 1
4.91455861325904 1
5.09156630513902 1
4.9245696225599 1
4.86963145329451 1
4.99667738808542 1
5.39232111727476 0
5.1854260510134 1
5.02354340695612 1
5.06828857404843 1
5.02781855353879 1
5.15071259366148 1
4.83212243036152 1
4.95355967977303 1
4.98158657823572 1
4.75975303468583 0
5.1475049028803 1
5.13404896267418 1
4.734349532027 0
5.19393110596827 1
4.90634181823988 1
5.11524070741867 1
4.90707464421574 1
4.97729797171504 1
5.01315236420626 1
5.07947337668443 1
4.9797728749732 1
5.19309650801005 1
4.84481886909856 1
4.90267215277943 1
4.78146958002961 1
5.10272916751226 1
4.94555386695176 1
5.24373607670943 1
5.27480376963608 1
5.01435470426741 1
5.14678542378711 1
5.17887678486391 1
5.06136073076728 1
4.95922716481755 1
5.17492553892707 1
4.95885527814882 1
4.91442872650765 1
5.23622819829781 1
4.9842146290969 1
4.90831912566568 1
5.10967490131166 1
4.85617554428088 1
4.8753396983874 1
4.93902008741119 1
5.13229025911744 1
5.16867285009019 1
4.96579581352045 1
5.02509753225771 1
4.7906353180329 1
5.06903399827466 1
5.0964166144627 1
4.72477914574553 0
5.08725134954014 1
5.01346399062693 1
4.9897743729531 1
4.93064993246285 1
4.93832834458847 1
5.21944172821271 0
5.03284145935502 1
5.00790128547429 1
4.87500943230476 1
5.02042831276115 1
5.0145816154387 1
5.04406794804465 1
4.96465759136271 1
4.9762242387361 1
4.97626879226035 1
4.90817552277011 1
5.01220892519226 1
4.97334221971281 1
5.12178868443642 1
4.92285440716389 1
5.2351803027671 1
4.94980314633626 1
5.08456636243894 1
5.16521684595312 1
5.03945698206669 1
5.0819652162951 1
5.18102968959423 1
5.02592213906602 1
4.77602871767019 0
4.87203684606186 1
4.86903173305756 1
5.0154240473455 1
5.18626410348345 1
4.89750600089111 1
5.02401910492482 1
4.9621218108512 1
4.97734276765984 1
5.03350036628955 1
4.96163519572283 1
4.8219723064327 1
5.17868378709372 1
4.80547387250582 1
5.05502877612261 1
4.881220603791 1
4.99832109400951 1
5.06206853585607 1
4.88111863118423 1
5.18057796585347 1
4.74697682108544 1
5.1732867491681 1
5.06590661171821 1
4.98119949533705 1
5.09693437211929 1
4.92671416648993 1
5.25746399320368 1
5.00903646607468 1
4.75279989053353 1
4.87389177575975 1
5.14652011793711 1
5.05414282854972 1
5.04102066735147 1
5.05308091999381 1
5.28381003674159 1
5.00237926764757 1
5.02898395603581 1
5.1163803615411 1
4.7151165285275 0
4.86581313488895 1
4.92695431910561 1
5.12308863118541 1
4.9260803757602 1
5.11391911076847 1
5.02839144939069 1
5.06973156658412 1
5.14510252901806 1
5.01223011430593 1
4.89061075304659 1
5.19792120735911 0
4.79157591265851 1
5.06680412768788 1
4.96021254910044 1
5.03465461252463 1
5.12837017320852 1
5.08763746687895 1
5.04220034910832 1
5.00952016485374 1
4.90684916148235 1
5.00400086668522 1
5.1928699442398 1
5.03436043897433 1
4.98850202317697 1
4.81064692780178 1
5.14025870154405 1
5.22548182681649 1
5.0832679252238 1
4.82144843119584 1
4.96415823387345 1
4.77918326181124 1
5.02946139260454 1
4.90905104963481 1
4.98242897387398 1
5.06166475248782 1
4.98218921858954 1
4.96711065061862 1
4.97685080321145 1
4.84310507550199 1
5.0213533860004 1
4.98261351341041 1
4.87565755089625 1
5.03371259887248 1
5.15712273020411 1
5.01178748570933 1
5.00048154405936 1
5.02789682886333 1
5.11013794061987 1
5.06376235023486 1
4.99810053129219 1
5.15395309590486 1
5.06308940321011 1
4.88564228214828 1
4.86638753696745 1
5.11056265424122 1
5.02082116643927 1
4.93241602737886 1
4.87160418094833 1
4.97056265758426 1
5.13532587788481 1
4.89400524799945 1
4.75997966036667 1
4.93921916178531 1
5.06107918715142 1
4.97873775092583 1
4.94162053676448 1
4.88776123093551 1
5.09741580448159 1
5.12712027099025 1
5.01294011108607 1
5.02906176018196 1
5.0367654639759 1
4.84845299950591 1
5.05391784766149 1
4.95250742513516 1
5.07545883642711 1
5.02764453652617 1
4.98050272740292 1
4.908214878762 1
5.04169237978102 1
5.01617078507425 1
5.13790945020239 1
5.08780162464241 1
4.96048223205323 1
5.10696900240923 1
5.03535281576139 1
4.94061927950457 1
5.06360312644801 1
5.13744698012403 1
4.81380580882404 1
4.75558962066335 0
4.88016257476187 1
5.41238417093127 0
5.07647121835072 1
4.95017412368026 1
4.84829156423079 1
4.87126288597329 1
5.06353885645128 1
5.04560441331796 1
4.89944664976202 1
5.11288897404509 1
4.98602441648976 1
5.08846384930138 1
4.90504868312154 1
5.06072161168961 1
5.05253709197231 1
4.8903692413576 1
4.7663347425707 1
5.04988529964892 1
5.02432322041523 1
4.85606581524048 1
5.10498224123851 1
5.05980006494268 1
4.97379350244631 1
4.96566852549478 1
5.00670912265486 1
4.99348363292853 1
4.95181945272864 1
5.00220882890098 1
5.07431682549315 1
4.95664714260237 1
5.04058213574004 1
5.26633763838335 0
4.92847199095818 1
4.98077972351392 1
5.02331201871532 1
5.04735461311833 1
4.95781200824018 1
4.77238320166902 0
5.07172521020899 1
4.82734387861691 1
4.79834890286034 1
5.07240667004619 1
5.15995147857799 1
4.92518446731655 1
4.99944714162442 1
5.01918620569114 1
4.9206656519997 1
5.00749491234968 1
4.83996529871988 1
4.96546168734319 1
5.04267086226154 1
4.84028986847954 1
5.00911323451462 1
5.11563418191094 1
4.84302202027139 1
4.94309634809154 1
5.1838493914588 1
5.09207456157971 1
5.0648309645688 1
4.89354711942204 1
5.07560271190435 1
4.92510764521493 1
4.92674704468622 1
4.93629891343215 1
5.07304064826592 1
4.97239939216235 1
4.98743597957671 1
5.16180609913652 1
4.97558303765338 1
4.87788866074099 1
4.93198569823641 1
4.916856334387 1
5.14374680763106 1
5.01114345049478 1
5.01064012803443 1
4.85250283577936 1
5.06815279603906 1
5.00840478502031 1
4.92992653683918 1
5.0535754726202 1
4.60414525187694 0
4.99080619261547 1
4.84301737189786 1
5.09527327890912 1
4.87242725252007 1
4.80263902664771 1
4.98814557878387 1
5.05021102668719 1
4.97170399929673 1
5.07904738131261 1
5.09811060920472 1
4.98326005582844 1
5.16004480552814 1
4.78245201503391 1
5.00942745743249 1
5.03270020487089 1
5.0844929471122 1
5.06659221615399 1
5.13057335881346 1
5.20465118457414 0
5.01795756341961 1
5.09232699865428 1
5.00235735484269 1
5.15569422320278 1
5.02256907854515 1
5.09027177359596 1
4.76342100955757 0
5.15239741583481 1
4.92884072563486 1
4.99129006971951 1
4.9951362037513 1
4.96466411639412 1
5.09825993719017 1
4.97909760976916 1
4.83157028102553 1
5.05291033524046 1
4.86757609425705 1
5.03687616291934 1
4.93071848498079 1
4.96162959058081 1
5.00384730082986 1
4.9092234877585 1
5.0070566818643 1
5.03599992819264 1
5.17443103262839 1
4.9490630910407 1
4.88852680049382 1
5.04610226736302 1
5.04769624396979 1
5.28694246094238 0
5.095868378628 1
4.80572315221721 1
5.18333530069225 1
5.02411948040205 1
4.99794908462609 1
4.80277317089401 1
5.13686696890462 1
4.83110704897089 1
5.15548213931126 1
4.91959049139881 1
5.01701547953497 1
4.71600060616666 1
4.71260684557312 0
5.09738801831893 1
5.30284888949722 0
5.06282300920916 1
4.86011197938275 1
5.16051664197838 1
5.01340227621926 1
5.15301865222357 1
5.12635798511299 1
5.24460206864844 0
4.84045186951883 1
4.82808277583293 1
5.12827296516751 1
4.74535704980799 1
5.17896643428888 1
5.104738578495 1
5.21569847750153 1
5.10793708663962 1
4.95546834996349 1
5.09048673956084 1
4.95019757082858 1
5.03998183351033 1
4.91256581201447 1
5.12107911607182 1
4.98748338885248 1
4.80155241720267 1
4.85136416107568 1
5.34709892695138 0
5.11302800816722 1
5.02370711204109 1
5.06035291385564 1
4.84189931640507 1
5.11466407920235 1
4.90201505789094 1
5.15065092896443 1
4.80531241824269 1
4.99281610142447 1
5.08264506315019 1
5.06970277988809 1
5.18083351408253 1
5.07410261677428 1
4.7958907409193 1
5.13870924312249 1
5.01476548566067 1
4.89860883213678 1
4.98309779873871 1
4.92022919879241 1
4.95950827341692 1
5.09873533622566 1
5.11152923095992 1
4.92130538034157 1
5.0200482629596 1
5.07757892379697 1
5.24401599706995 1
5.03534566629608 1
4.93287396360726 1
4.92280330279765 1
4.915758362265 1
4.97767465870418 1
5.18929867926212 1
4.83733136587779 1
5.29331088375875 1
4.93385434727806 1
4.96263786365842 1
4.94791400801126 1
5.0995271416281 1
5.15245898557057 1
5.30767414181224 0
5.03193375888716 1
5.07384171274403 1
4.94616756290332 1
5.06980827268166 1
4.91245489695738 1
4.64928949543434 0
4.92415370484764 1
4.9348236520462 1
4.96453761083847 1
4.87970976578808 1
4.77562708088443 1
4.97374854267385 1
4.8508793053424 1
4.69796169645804 1
5.09241520773429 1
5.15474466090542 1
4.98894767316858 1
5.01370258322451 1
5.0502822968308 1
5.04912337631449 1
5.17617127622643 1
5.01279000615708 1
4.98149283591562 1
4.78815900789799 1
5.06819342079414 1
5.10061545386663 1
4.96654297319369 1
4.94813606366227 1
4.99204288406403 1
4.93960200812944 1
5.10763809501671 1
4.7268804964574 1
5.14062911351113 1
4.96005091427162 1
4.98137370770954 1
4.86431692067528 1
4.98254241786085 1
5.07332679501286 1
4.8162121847358 1
4.77970333637175 1
4.99585009972976 1
4.74416650735803 1
4.96714870422448 1
5.13986584956845 1
4.97391325093776 1
4.97258035834161 1
4.97882566789153 1
4.93377364204148 1
4.80358742454697 1
5.09097644911059 1
5.17747591116565 1
4.97653016277178 1
4.97654447485766 1
4.98497802391514 1
5.31386254430211 0
4.90242571600145 1
5.03231600617565 1
5.12007255165088 1
4.86448643817773 1
4.98190492261741 1
4.88045865459407 1
5.06231453036673 1
5.16722276192793 1
4.98024700591016 1
4.9907819130208 1
4.98050918697792 1
4.92290416432108 1
4.98357174904065 1
5.09830764454619 1
4.95471627442163 1
4.97672404290051 1
5.02884060369973 1
5.13816133428941 1
5.10064235951011 1
4.92200077761288 1
5.07004573092727 1
5.22669362969721 1
4.893791239436 1
4.96166436303773 1
4.97610686545522 1
5.04066235021981 1
5.18978898136292 1
4.95931826506398 1
5.04968852816917 1
4.87777732114988 1
4.97991851696849 1
4.83100805617874 1
5.09352457353374 1
5.0366773603586 1
4.85999026406468 1
5.14273748282271 1
5.07167023394277 1
4.8446330934149 1
5.08051104485707 1
5.14436669257802 1
4.93970062352105 1
4.62450901759338 0
5.09289475660131 1
5.16266669470592 1
5.06986477414133 1
4.96200917702217 1
4.85562949157965 1
4.86320360914532 1
4.91116756041787 1
5.04227769719303 1
4.86880121260507 1
5.29988567880754 0
4.94605760913203 1
5.07946723091291 1
5.08812562508736 1
4.90892002506491 1
4.7260167268563 1
5.14221078894484 1
5.23117065962683 0
5.06183549437207 1
5.19358544209291 1
4.70086361320249 1
4.99721911576423 1
5.05835545221739 1
5.01998917912148 1
4.90792469145313 1
4.94568271406087 1
4.94520679925562 1
5.14112475231828 1
4.95037689001191 1
4.88485835169347 1
5.04245741046749 1
5.04551954270223 1
4.92016822368064 1
5.08914872166069 1
5.09933758207104 1
4.79513394921458 1
5.07901732306953 1
5.13049872759129 1
5.07385536250036 1
4.92322554469848 1
5.08693127522293 1
5.21514921434492 1
5.08054317358093 1
5.10818131906541 1
5.16583652981742 1
5.04181817267074 1
4.91952783775351 1
4.85974700960886 1
5.07026609188015 1
5.02649117369874 1
5.03000369775939 1
4.91695889882639 1
4.93422526169705 1
5.11824509890147 1
4.88790298114816 1
4.8414020187601 1
4.94292698448001 1
4.99789741025213 1
4.99637636814556 1
5.11503787291812 1
4.852923278517 1
4.94807447038404 1
4.93599161658784 1
4.84529143661153 1
4.8522520903028 1
5.10050256619036 1
4.91103015127494 1
5.12675473915278 1
4.80411650090951 1
5.03900941369907 1
5.01764908410853 1
5.08231791323035 1
5.38894410851772 0
5.23704175346585 1
4.98546167164524 1
5.14082911805748 1
4.96449545120136 1
4.98784554997975 1
4.98692829569595 1
5.11319055771738 1
4.87366380704484 1
4.86412772412659 1
4.88432718845523 1
5.00161156350933 1
5.0187967964012 1
5.14084546211857 1
4.93144151198757 1
4.93937393442493 1
5.08238447506948 1
5.02705515877146 1
4.97304872319673 1
5.01216297458387 1
4.72586146388884 0
4.89824027401797 1
4.86674135041934 1
5.20246126592652 1
4.965862349167 1
4.99084809260864 1
4.99731431238376 1
4.94668171667931 1
5.06771137292302 1
4.93458185024136 1
5.03957634866831 1
5.00321433943343 1
4.89312947798581 1
5.13458262752625 1
5.06818571267019 1
5.0523951476922 1
4.9469412578327 1
5.17804943972107 1
5.17589262055621 1
4.97222870577489 1
5.04215207625947 1
5.17759877060393 1
4.99350811885158 1
5.06867362596241 1
5.09246722197984 1
5.17568863006669 1
4.96258001684957 1
5.12164723227106 1
5.02633425269828 1
5.04344315306875 1
5.28564627288862 0
4.9376028703843 1
5.10924857652061 1
4.97537213520866 1
4.93043403538461 1
4.85649658618395 1
5.03736954086427 1
5.05731056092295 1
5.03495516513826 1
4.98989107706975 1
5.0654263286664 1
4.982612763214 1
5.08223427181428 1
5.0774335636615 1
4.96402120475017 1
4.91647247114112 1
4.83718721162356 1
4.97681681119128 1
4.96379600182706 1
5.10652449551537 1
4.91916362682141 1
5.01669046785345 1
5.17264809279401 1
4.97399251250221 1
4.9524887252875 1
4.84938174990863 1
5.07379502381305 1
4.78098072456839 1
4.95559072064852 1
5.14312095344787 1
4.9514374993945 1
4.7512074537065 1
5.09913755902189 1
5.19103362595436 1
4.78396820550452 1
4.93881504877953 1
4.74072894130954 1
5.04522325585153 1
5.04542066554251 1
5.13560515631468 1
4.73933445478667 1
5.03813417000817 1
5.06382636582212 1
5.09294410934705 1
4.923463782069 1
5.17954857901839 1
4.942272115987 1
5.12867009897144 1
5.22648229734134 0
5.0489639015619 1
4.9425974769597 1
5.01817373374627 1
5.05265140579126 1
4.75880122240711 1
4.8907957171263 1
5.01093967570833 1
5.19492568493608 1
4.8765032135086 1
4.95032460781693 1
4.93834767347573 1
4.97680284833503 1
5.17407455586038 1
4.97816122396497 1
4.94165079920049 1
5.01580671051133 1
4.99805302055039 1
4.99247893294079 1
4.89696343164268 1
4.97788817688525 1
4.89077505193596 1
5.16744303369457 1
4.89778192421736 1
4.95788758823242 1
5.0485812261423 1
4.95381896300606 1
4.82620987448641 1
5.15523990119416 1
4.99562018515984 1
4.91218338956937 1
5.09472286774951 1
5.13637349567698 1
5.27788035986658 0
5.1180553751034 1
5.12951612843124 1
5.10502691267743 1
5.04390363631972 1
4.95660147237804 1
5.25829641227795 0
5.02248223182988 1
4.99146451091738 1
4.82855171346893 1
4.77226946224663 1
4.84836552587475 1
4.97049061065396 1
4.77238589926222 1
4.92808669172751 1
4.80637092375563 1
5.02761389719539 1
4.93804369085282 1
4.93913081681793 1
5.05283567982901 1
5.05925287229863 1
5.1735655497327 1
5.05195704161508 1
4.84571872741984 1
5.04544225066106 1
4.70524448038799 0
5.20954273674313 1
5.0305646720514 1
4.82333321819518 1
4.95824729193172 1
5.03133695007255 1
5.01994402459659 1
4.97593009366726 1
4.93087100331159 1
5.06145197857162 1
4.93111441614921 1
4.8886301666824 1
4.90461227268359 1
5.02751408755382 1
5.06032965102921 1
5.35179182286062 0
4.87178279599021 1
4.8490153939114 1
5.0077480981401 1
5.0309349632723 1
4.95480090090943 1
5.03084048742912 1
5.20080635473996 1
4.93336560965973 1
5.07066975202965 1
4.97519126906064 1
5.20587525858221 1
5.00410446250814 1
5.01247913605448 1
4.9349540310801 1
4.87158960381127 1
4.89716090003511 1
5.05232765782073 1
4.88313817380246 1
4.69189467427998 0
4.92140619061417 1
5.01263683147417 1
5.13394770263527 1
5.03083895747352 1
5.14303701947142 1
5.08302271408385 1
4.95032275147755 1
4.92363838518503 1
5.07065948725698 1
5.08747710897609 1
4.97285427535438 1
5.04928348524528 1
4.94586854739849 1
4.90832600741093 1
5.05904341439785 1
4.86553042002221 1
5.05916059228764 1
4.83242726356603 1
5.1356883850132 1
5.26390554001568 0
5.27220270182225 0
5.07903831345437 1
5.04840426722637 1
5.04277294178146 1
4.93405793957173 1
4.93128033455562 1
4.87046848973148 1
5.14258835405949 1
5.08465129634275 1
5.28608098067908 0
5.32988314422407 0
5.0379519464946 1
5.08549035602703 1
5.05650183469792 1
4.98443051497561 1
4.91021718166226 1
5.00054278299779 1
4.96982337152795 1
5.21460517030844 1
4.99407600477808 1
5.04674633942409 1
4.91872843400838 1
5.0342076190095 1
4.88892260352787 1
5.04680760922269 1
4.8649870232185 1
4.84205570266892 1
5.12686203170935 1
4.92645246757644 1
5.04125907377329 1
4.78332824535218 1
4.89190584294327 1
5.01128284832653 1
5.12110480122132 1
4.96685862686197 1
5.01556852329849 1
5.04588561445687 1
4.88262299885908 1
5.15177689293267 1
5.09201807836181 1
4.866663345822 1
4.83768956267879 1
5.1641105062843 1
4.95999918954608 1
5.13827063719557 1
4.98081882034031 1
5.00936585136965 1
5.13282913264391 1
5.07873195532822 1
4.89760101934824 1
5.02673144996061 1
4.92789998219183 1
4.94942265663639 1
5.045681263373 1
4.93955460886175 1
4.96581625453622 1
5.00845268549458 1
5.12719752604959 1
4.92879829105333 1
4.78910153867136 1
5.04022035088562 1
5.09164906170254 1
5.20350452051079 1
4.95101577986621 1
5.19368928435923 1
5.09408606151049 1
4.80773467925781 1
5.00509979489042 1
5.03317296064599 1
5.15407452561337 1
5.12803366807181 1
5.22604231201461 0
4.73637596362696 0
4.9957060917983 1
5.20701042237751 1
5.1279895869978 1
5.22254494605017 1
5.26500042069717 0
5.09428257707561 1
4.93519460513524 1
4.87732439090705 1
5.15620217773791 1
4.82940397996498 1
5.03401169775512 1
5.05191761191712 1
5.0377519484705 1
4.75184579999822 1
4.96113230218426 1
4.98946519497961 1
5.04075492902783 1
5.24851878289029 1
4.99733797348296 1
4.86797632010528 1
5.00689297186065 1
5.03358671798834 1
4.95206199634429 1
4.9054726335228 1
5.10382232442511 1
5.11426487812293 1
4.8527741222997 1
5.15431538883384 1
5.08117474953757 1
4.90344495517241 1
4.89019551926397 1
4.70462165553442 1
4.9174398299084 1
4.91337554398586 1
4.87409004067746 1
5.23233344624467 1
4.97182936040587 1
5.14159784753249 1
5.04533892012647 1
5.00212430767636 1
4.93137643270434 1
4.93415420776073 1
5.25314607164718 0
4.93850927823846 1
4.96285510827553 1
4.88487956792699 1
5.0664730393693 1
4.92792895062188 1
5.23927940824617 1
4.95120254407711 1
5.17360855523007 1
4.99165042954565 1
5.09132769362031 1
4.8340867732106 1
4.82732981514171 1
4.92111815941792 1
4.89737866573638 1
5.13721636538905 1
5.06234460941712 1
5.23255999668299 0
5.04250324012336 1
4.96493489514257 1
5.07302271456448 1
4.83438594121553 1
5.11572519522022 1
4.77741864237832 1
5.05368067879374 1
4.97057862215477 1
5.02996183591374 1
5.10580257444626 1
4.89353424399226 1
5.02272248852474 1
4.74529380618187 0
5.10785524066417 1
5.21282050162041 1
4.9579379875993 1
4.81016626163434 1
4.96680211435699 1
4.97527655182404 1
5.06063193322405 1
4.88297569488797 1
5.16228338056668 1
4.98820917486668 1
5.02006361807956 1
4.84090316320777 1
5.08630844392486 1
5.27276670567867 1
5.09122877153052 1
4.91784469883687 1
5.01092102244935 1
5.35234671169723 0
4.72562146165745 1
4.98014682580242 1
4.94450060209097 1
4.90076353534088 1
4.92127892293932 1
4.88299837019046 1
5.11047376156502 1
4.94599140564179 1
4.86255915270761 1
5.13342519672993 1
5.10138431538416 1
5.08991853967288 1
4.92587650880308 1
4.92754164726257 1
5.04551133700259 1
4.9860128438335 1
4.91326204520652 1
5.11469871813156 1
4.83707806354931 1
5.03398514619033 1
5.11721258101891 1
4.90187156009235 1
5.14552442790691 1
5.12912488450957 1
5.12381697525223 1
4.86932587300146 1
5.06983758186145 1
4.78505209715012 1
5.09752616684308 1
4.86778360377465 1
5.09293443022863 1
4.98819702513782 1
4.85401129646932 1
4.89624739098463 1
4.94104519684947 1
4.87308691737603 1
5.07948880094354 1
5.08714317924818 1
4.94640820299555 1
5.07774162255057 1
4.86106493346457 1
4.97160193720052 1
4.91562800985428 1
5.02485959219467 1
4.84401252660509 1
5.00834721024138 1
5.20316522660941 1
5.11062159568143 1
4.72516382883335 0
5.06928956413656 1
5.01853732660679 1
5.15735275998962 1
5.00078376489684 1
4.94239387996285 1
5.05065641254806 1
4.93443562425789 1
4.99717845302669 1
5.05842588698145 1
5.00298191141656 1
5.06375580268038 1
5.07046307801637 1
5.02576649146715 1
5.04432910292715 1
5.08211361370617 1
4.93246604083726 1
4.89661821013202 1
4.89073292685318 1
4.87274492632342 1
4.9379487947622 1
5.19279084950451 1
4.7501049481029 1
4.78137235416088 1
4.98079518879361 1
5.03263887765813 1
4.84263467506744 1
5.12668735138369 1
5.04101471038241 1
4.96626651639668 1
4.9658809319837 1
4.79411543186185 0
5.03443032823098 1
5.2060381980316 1
4.88379684496914 1
5.01404830779225 1
4.86651995035445 1
4.92518965720223 1
4.91571306787566 1
5.02523331838504 1
4.92251090505411 1
5.16536395239916 1
4.91151508916899 1
4.90811132340468 1
5.07926723244681 1
5.0888333895266 1
4.88433312347668 1
4.96754889608876 1
5.12514033633238 1
4.96658573621333 1
4.91170588802585 1
5.18609712575336 1
5.08567577838926 1
4.83273439566612 1
5.15003585536604 1
4.90691342841043 1
4.99861460903327 1
5.06242748216595 1
4.97948266020853 1
4.86846948902732 1
5.13634929689217 1
4.8734477607393 1
4.80036256167655 1
4.69846580277866 1
5.1927477859448 1
5.07866279595568 1
5.14231786070782 1
4.98955201145511 1
4.92384338584337 1
5.00470017036653 1
5.15791961322289 1
4.90681630035688 1
4.89027897474178 1
5.10886086679335 1
4.8499194594219 1
4.86747713633575 1
4.82586727893041 1
5.15366362697809 1
5.03414805514474 1
5.05293398764166 1
5.10116179135742 1
4.92988834716767 1
4.90719456609491 1
5.11912193700117 1
5.0340739580332 1
4.91282393758868 1
5.25492936715408 1
5.16555658813238 1
4.96305722645298 1
5.03814626998766 1
4.92759183481181 1
4.91978149199389 1
5.13240324434005 1
5.15826710196303 1
5.02653654661635 1
5.11711832418418 1
5.21650951149488 1
4.95957853229589 1
4.87601055844158 1
4.92017557349367 1
5.26113676890869 0
4.91620592282619 1
5.05566103605964 1
4.78436563438863 0
5.04187663337365 1
4.75294410309409 0
5.03389288116284 1
4.86789881208038 1
5.14194114782388 1
4.77993725779647 1
5.08851910222899 1
4.99766206723335 1
4.9514661762013 1
4.96478402266731 1
5.16774757536253 1
4.96427853779162 1
5.08805783381428 1
4.91752047423179 1
4.81190235529122 1
4.8443320878143 1
5.10764399378536 1
5.16451795144295 1
5.06682793414893 1
5.03645439860787 1
4.86702542084671 1
4.80802106264671 1
5.06513954618947 1
5.01069571824932 1
4.96749426685391 1
4.83804035058949 1
4.9802903359018 1
5.00194622738353 1
5.05034210083755 1
5.03903835816564 1
4.94692052133579 1
5.02459556116467 1
4.88646388429871 1
4.99032147180546 1
4.98570231279043 1
4.97367770036954 1
4.98324376472402 1
4.82937266741622 1
4.95033073150335 1
4.95068672076282 1
5.20847701490414 1
4.94007558473641 1
4.87318610200986 1
4.94517288953708 1
4.81444277506299 1
5.00430785150846 1
4.89167847541301 1
4.95950035232283 1
5.02455861341901 1
5.06263631331987 1
4.92262322207987 1
4.8225231878136 1
4.93225838171166 1
5.00874057061063 1
5.10140857425984 1
5.11052464594616 1
5.49190567052304 0
4.75979064609361 1
4.97105652093645 1
5.04792122348562 1
5.15150404964303 1
4.89605358717624 1
4.86226920563899 1
5.12981738257126 1
5.07568413782859 1
5.10431035596083 1
5.07650141081724 1
5.13093743481375 1
5.32963982045387 0
5.12226849823965 1
5.15647134982749 1
4.96086636156407 1
4.87374086082438 1
5.02093950193873 1
4.98540375671963 1
5.07196838302341 1
5.06691157632391 1
5.06828759358261 1
4.90793975937163 1
4.99126410119906 1
4.82547267473047 1
5.07926690829383 1
5.38023382028099 0
5.01162970303021 1
4.88640804400347 1
4.9405011549063 1
5.05957400942797 1
4.96425624027144 1
5.06995790940831 1
5.17099498708624 1
5.07787772940039 1
5.14107007117458 1
5.06183480701154 1
4.97006599033873 1
5.16619298880168 1
4.84552156251021 1
5.13298310072842 1
4.85655209877246 1
4.92819630293924 1
5.12377717609978 1
4.93276549967383 1
4.84231001836247 1
5.17500162591745 1
5.01143486815651 1
4.88587044324722 1
5.15808722898752 1
4.93124806177067 1
5.10052984971473 1
4.90399636255311 1
4.99210582344405 1
4.91975539405422 1
5.08114623045787 1
5.05758048943169 1
4.9422206605403 1
5.04701680644768 1
4.92775398020871 1
4.98103072804749 1
4.79657921347183 1
4.75920799800818 1
4.94987479989477 1
5.23413929100862 0
5.06580175712613 1
5.09193153020023 1
5.01324480887615 1
4.93463793974253 1
4.93377496528211 1
4.97005485425311 1
4.93688364047173 1
5.18789186966604 1
4.81544563448563 1
5.03345305626785 1
4.8424975159348 1
4.98125993947253 1
4.91032901940418 1
4.89895547720436 1
4.96468251106667 1
5.02061712392125 1
5.03553972972065 1
4.93147540550535 1
4.8488869992488 1
4.9820598647718 1
4.92539067942415 1
5.00778718459125 1
4.87833762997289 1
4.84891178305295 1
4.99301483265079 1
4.99283176870521 1
5.0946175384305 1
5.05611356260709 1
5.05466257227148 1
4.84311703737422 1
4.94254713207534 1
4.94791063028724 1
5.0461431536151 1
4.94441472612506 1
4.87848201020407 1
4.82650797336075 1
4.94499878948449 1
5.04185405898772 1
5.09766616956177 1
4.93515802976208 1
5.00735057439445 1
4.92906762312456 1
4.73317569801319 0
4.94590162553048 1
5.01820885290884 1
4.87634994738656 1
5.06195453557761 1
4.96302419759985 1
5.05790378591192 1
5.03823492695336 1
5.1106201076888 1
5.07396423847805 1
5.01576635766321 1
5.27124105108147 0
5.00277857287452 1
4.80241035609982 1
4.94929844446569 1
4.97208575089467 1
4.96519627887222 1
5.13676887775515 1
5.04077361965674 1
5.0609107694645 1
5.06972634638178 1
4.94613648522527 1
4.93955149733784 1
4.89065721845998 1
5.06037642991136 1
5.06448424017125 1
5.00766742176505 1
5.22152469304471 1
5.07455395258296 1
5.06671079193438 1
4.85161145428521 1
4.944152474488 1
5.02899648674457 1
4.64466213718235 0
5.03282705698015 1
5.21770515518033 1
5.02924730996871 1
4.99806161824018 1
4.99423749891859 1
5.11688259107244 1
4.96562612397455 1
4.97252188587251 1
5.08935869326733 1
4.91638686855944 1
4.89789325489739 1
4.99339612261301 1
5.14057253073843 1
4.81056752419831 0
4.982302960413 1
4.85059530705722 1
4.97690272799611 1
5.01864467522278 1
4.83872049608397 1
5.19553899349155 1
5.07182275516901 1
5.11508768759609 1
4.96760568779951 1
4.77657484878316 1
4.93291104082209 1
5.06061465537251 1
4.93804121966857 1
4.74353572801697 1
4.99321158612362 1
5.1478367936283 1
5.09185275851464 1
5.01771991203341 1
4.82924720498375 1
5.09315745573851 1
4.97720072412775 1
5.01359402638243 1
5.01385125655504 1
5.0507428598608 1
5.17818177137921 1
4.95966700686993 1
5.09694469810147 1
4.99087729064533 1
5.06020071069039 1
4.74203273520625 1
5.03058477549457 1
4.89058345806809 1
5.2774561451376 0
4.91218614651628 1
4.76076348103809 1
4.90820181205103 1
5.11140774276721 1
4.85564497308022 1
5.04111257837354 1
5.16503972803496 1
5.13141341905905 1
5.08196714664373 1
4.94708365572076 1
5.14775050571391 1
5.04464686139843 1
4.72635114047032 1
4.96222888756188 1
4.94625224779313 1
5.03659023626351 1
4.9384559549275 1
5.06527638816115 1
5.00467294341156 1
4.96036300782888 1
4.80760238764893 0
5.1405514527561 1
5.05623485689993 1
4.9485526909648 1
5.15112423495469 1
5.20744682481038 0
4.79618972689811 1
4.80613008590358 1
4.97659659699626 1
4.90089688275023 1
5.05312854867326 1
5.06121804045635 1
4.89465984493905 1
4.85045143073429 1
5.05185679734259 1
4.88071002470899 1
5.20749001433182 1
5.00922344305371 1
5.02328302533784 1
5.09243104931027 1
4.80438304918984 1
5.23820338294839 1
5.02928109883703 1
4.95297088295973 1
5.0004494694913 1
5.14145068255441 1
4.95164662758169 1
4.97397621554114 1
4.84097143741348 1
4.71555758325456 0
4.81284786960977 0
5.14948382644906 1
5.16385450823557 1
5.05327775993264 1
5.16806205456106 1
5.18074517067121 1
4.89386447110012 1
5.02011357144736 1
5.022107525944 1
5.13549941491388 1
5.0740628542345 1
5.33893961261544 0
5.03260657379779 1
5.13915856542453 1
4.89794301659615 1
4.78520450213415 1
5.10835032590696 1
4.92016924218555 1
4.96985738838544 1
5.04832678145692 1
4.9812997217994 1
4.93388140712132 1
5.05897297089605 1
5.01290343323763 1
4.97229262029451 1
4.92636027838733 1
5.05125271194204 1
5.11187268649429 1
4.74438324306447 1
5.15803540028632 1
4.92415842456494 1
4.96928811434781 1
4.77295526258255 1
5.05255505490075 1
4.97831557046868 1
5.34137741315969 1
5.00474997851898 1
4.93254467404823 1
5.05224910083771 1
5.12556676215756 1
4.74150022935684 1
4.80593420286001 1
4.79405670867502 1
5.06962404461265 1
4.91507810992628 1
5.00097323290096 1
5.26680040750413 0
4.98547319147006 1
5.24305158729246 1
5.11301096524619 1
5.23107363636203 1
5.00725127827115 1
5.06755582075725 1
4.9736123041515 1
5.08577713228638 1
5.07931153003069 1
5.17813666769331 1
5.07938380065497 1
4.98574155060899 1
5.07009876565804 1
5.19662121449386 1
4.84248627035107 1
5.10023008216117 1
4.93437638311986 1
5.22955244344361 1
5.05406657610902 1
5.08480595207137 1
5.04028851000669 1
4.96532000066166 1
4.91962036130762 1
5.07941731253795 1
4.93308186288658 1
5.04768476934747 1
5.08005039602328 1
4.95004699294797 1
4.92220780052841 1
4.94996094630828 1
5.01270195309506 1
5.35610117427409 0
4.79745730123829 1
5.06166210123633 1
5.1373463224822 1
5.11996274210125 1
4.99879291889015 1
5.01147982187082 1
4.99973068775957 1
5.01641013130962 1
5.03297400622749 1
5.04234000920048 1
5.08139040182131 1
5.02128079506813 1
4.8732551116438 1
5.00672101468969 1
4.7573785587469 0
4.98398162652884 1
5.01236662616005 1
5.06223752381485 1
5.10172367494114 1
4.99997334201275 1
4.94089348293314 1
5.21965103990715 0
4.97780062350027 1
5.13839068862428 1
4.96375874778357 1
4.95301539894405 1
4.8386467366438 1
4.99333656541616 1
5.0104078177889 1
5.01132097314047 1
4.9267221136828 1
4.86717864867516 1
4.92362457644914 1
5.06625315862625 1
4.92922797879935 1
4.97178611575464 1
4.86089418195421 1
5.11946824778178 1
4.98069352869271 1
4.9889018330544 1
4.87952450801267 1
4.79997503106223 1
4.90382887015079 1
4.91306161492116 1
5.07370418029416 1
5.17670554880694 1
5.02067783409595 1
5.12221086225324 1
4.74049871109511 1
5.05301174361189 1
5.10025216158429 1
5.05785060909674 1
4.8978147001355 1
4.91020888054213 1
4.90344354025988 1
5.10171075551356 1
4.88864789457218 1
4.99588875932382 1
5.12719468656038 1
5.12598719247466 1
5.01555541526023 1
4.73493731440053 0
5.1805450292114 1
4.76285359311827 1
4.85663424617673 1
5.02191581578141 1
5.17917909420979 1
4.99124424031211 1
5.09365059980105 1
4.84432875645962 1
4.84698796358797 1
4.92941574232874 1
5.14546066664215 1
4.96394163454972 1
5.05420220409282 1
5.29334223935788 1
5.2140707277612 1
5.11126648410858 1
5.10742359686405 1
4.923781029983 1
5.0166286044186 1
5.08266901556352 1
5.0692421065909 1
4.99269032648167 1
5.07540612018754 1
4.77251676771321 1
4.97682300397448 1
5.01510922548897 1
5.02271572921572 1
4.94106905450066 1
4.80958874122955 1
5.0220391908986 1
5.00498275776585 1
5.13000699485321 1
5.04863442517381 1
4.91925311082019 1
5.15037716510293 1
5.02090663325441 1
4.84129020045497 1
5.10900756741394 1
5.2605453157393 1
5.04934287141589 1
5.00845894386814 1
5.12651996327256 1
5.13158541767828 1
5.23899490892566 0
4.89602371792975 1
5.03608877017661 1
4.80887494558159 1
5.01779591668398 1
5.09380500591787 1
4.97381007918137 1
5.13962843916661 1
4.96336820041402 1
5.29414161296708 0
5.06436715623979 1
5.0951060981428 1
5.00310954080794 1
5.06811976228443 1
4.86974234395831 1
4.9610123668908 1
4.91455933568314 1
5.09962047010387 1
5.04757256553798 1
4.88316339964726 1
4.83876996251391 1
4.93319365492096 1
5.14794644924268 1
5.32103294744429 0
4.8786190862372 1
5.21183637468341 1
4.86260248113188 1
4.9183630370382 1
4.89672420644972 1
4.88820721341634 1
4.81667061270641 1
5.1472889957557 1
5.02422488448575 1
4.83520998748545 1
4.81473053891853 1
4.97695086814899 1
4.81335488806243 1
4.85270494433596 1
5.2533952914304 1
5.25622638125154 0
5.20591157215481 0
5.19679459410216 1
5.13327389165889 1
5.05845052616993 1
5.04248766519543 1
4.93590580671483 1
4.95882728590648 1
4.91552805474452 1
5.16637146479618 1
4.9948980554504 1
5.10659867769472 1
4.98055229011643 1
4.92597134045658 1
4.84739134918985 1
4.98093846070091 1
5.01963677773943 1
5.02691578174537 1
4.79196976477206 1
4.83656079563919 1
4.89166152795459 1
4.9566482680476 1
4.76050417703235 1
4.90245752879887 1
5.07431994703801 1
5.02684725095899 1
4.50111834689279 0
4.97770951377791 1
4.93500966489702 1
5.01115645729353 1
4.78251793358028 0
5.02120374909887 1
4.89980814059001 1
5.04237279182662 1
4.98305259868302 1
5.17330198797824 1
5.1484827616666 1
4.88697623821373 1
5.04342544319737 1
4.93710541193722 1
4.88187891042094 1
4.74505103335966 1
5.02700320747514 1
5.15569976467065 1
5.03593195080925 1
5.034641647378 1
5.02240170436396 1
4.90351749891877 1
5.01440982833561 1
5.02772715227451 1
5.27182513031017 1
5.03279110484696 1
5.00628434685206 1
4.88100599293585 1
5.11680738745786 1
5.18455723788353 1
4.8887568070296 1
4.99481499714414 1
4.77858413461236 0
4.94364841952417 1
5.03269023357097 1
5.06253281109502 1
5.0914621894841 1
4.97144073156881 1
5.10542816140761 1
5.06777712500348 1
4.94677439407754 1
4.98386076825124 1
4.99966262951072 1
5.22239303972656 1
4.82006178036365 1
5.03246413034183 1
4.89346881101967 1
5.12067376502626 1
4.9058407447204 1
4.98235281404235 1
5.04389147242573 1
4.87607039688239 1
5.01758933046196 1
4.92836004832701 1
4.97920438664907 1
4.94023502986762 1
5.06795219320995 1
4.95416191265475 1
4.92704541951683 1
5.13697574105946 1
4.8134506643148 1
5.0449923427752 1
5.14179220854658 1
5.05754311640173 1
5.06493623989955 1
4.93441929885752 1
5.05646917332509 1
5.07147009794915 1
5.10140427341438 1
5.13090840125357 1
5.00885341989165 1
4.95533124477761 1
4.99789228665066 1
4.54622082423374 0
4.79699321126656 0
4.89301600589571 1
4.93968124576416 1
4.95722791055111 1
4.96199077459904 1
4.89109373203067 1
4.75598759259498 1
4.8960486136855 1
4.85837779450277 1
5.09789260516232 1
5.07956744879421 1
5.1334470765477 1
5.04153735682705 1
4.97061790422681 1
4.87366874144298 1
5.11942949806599 1
5.04874559366857 1
5.24735731465129 1
5.08983376480891 1
4.85509616216332 1
5.00305250758644 1
4.9364970215766 1
4.94714482254573 1
5.04151470550766 1
5.14808003125725 1
4.73641782658954 1
5.02051369340051 1
4.78629666547927 1
4.8767247317839 1
4.98731176513779 1
5.08066185730425 1
5.17900939191126 1
4.85874186859835 1
5.05327612480984 1
5.04040241698756 1
4.91441278831845 1
4.97841092543225 1
5.02193841651366 1
4.98545475192579 1
4.91185671726018 1
5.01789883290459 1
4.89504885139465 1
5.20962677612082 1
5.06321632077769 1
4.97389628360264 1
4.9957849948895 1
5.16267971621229 1
5.1729364879584 1
5.07892395283317 1
5.03663638658501 1
5.00798644962128 1
5.08043922465112 1
5.02792581705666 1
4.91549760766766 1
5.0944383895413 1
5.15092894301937 1
4.96592270324135 1
4.66535483628902 0
5.01041903754805 1
4.94298409577318 1
4.89995666437571 1
4.99869215727738 1
5.07745030159985 1
5.01327803006635 1
4.86786789647864 1
4.7471251292626 1
4.80010914112752 1
4.94220933376206 1
5.16761928836769 1
4.93974032954159 1
5.10537786892047 1
5.12011344532677 1
4.91655402262026 1
4.94479148911446 1
4.8697130431614 1
5.1755661729553 1
4.9218732926474 1
5.05484174103014 1
5.04845076050566 1
5.104985073039 1
5.13321353067478 1
5.01964918174098 1
5.1259899575828 1
5.09847157367196 1
4.91660965836487 1
4.97371430611301 1
5.05048640939214 1
4.92507127378217 1
4.91966344308606 1
4.88878869279495 1
5.15273169487073 1
4.95239726723136 1
5.12128127517446 1
5.0774153120811 1
5.0202571618688 1
4.72523627935005 0
5.12149334567866 1
5.0283680729803 1
4.80591484784008 1
4.95498196083343 1
5.02353200157755 1
4.96236742964801 1
5.04438585121777 1
5.00039533208901 1
5.01920714223078 1
4.89530250833222 1
5.06847022979302 1
4.84724578420499 1
5.21330081918957 1
5.07518015349472 1
5.14940753991464 1
4.89508966027465 1
4.94592729438918 1
5.08364589388325 1
5.07457870720699 1
5.00951953040333 1
4.82126858724453 1
5.04122156886558 1
5.1312881095672 1
5.13598327445675 1
5.00375801002034 1
5.14566407873322 1
4.70942582556912 0
4.94485749496228 1
5.06011619671321 1
4.86185542761744 1
5.15012605109827 1
5.14820578874745 1
4.92261121063679 1
5.03200219717319 1
4.98527530154518 1
4.99503588323279 1
4.93139445070714 1
5.03534656853654 1
5.03829301986051 1
4.94995294417963 1
5.122600303566 1
4.91971163961527 1
4.98929436865212 1
4.96414431089622 1
4.93763134098295 1
4.90199477722297 1
4.80358954317079 1
5.05734407378672 1
5.01221077723121 1
4.9696644600555 1
4.87478146129155 1
4.95968405981235 1
5.05213914301889 1
5.11863545637653 1
5.02511559656365 1
4.92403017951348 1
4.70459770621742 1
4.89560633818468 1
4.93548650441081 1
4.96662284137998 1
5.0640405943717 1
4.82040863361432 1
4.81626298074439 1
5.06338452047873 1
4.91968106200223 1
5.07471034594136 1
5.16080588486508 1
4.83830681877464 1
4.9945276660862 1
4.97794296649574 1
4.92889591731472 1
4.98983135760235 1
4.98209957843722 1
5.05846534178695 1
4.7555315863456 1
4.74455162997735 1
5.03656273413145 1
4.97922455510764 1
4.91758250264685 1
5.04356785882166 1
4.81700064296391 1
4.99009129418109 1
5.03820172042463 1
4.95396155299157 1
4.99294336910924 1
4.93461025470256 1
4.9822786043447 1
5.19818045547438 1
4.99429368581958 1
5.19123353195332 1
5.05554137045015 1
5.09482152353455 1
5.19969032577722 1
5.02212618189093 1
5.27036882363389 0
5.10621614157529 1
5.00361306889794 1
4.9814182131978 1
4.88517498818887 1
5.09361506930875 1
5.01964117147935 1
5.19560439060587 1
4.95075907028605 1
4.91109101184775 1
4.93578476360898 1
5.21177733389119 1
5.02719565884826 1
5.00444250431154 1
4.9446833162531 1
4.86544090123057 1
5.05082232359503 1
4.78494931132957 1
4.92061853488588 1
5.01057540869565 1
5.06773561184775 1
4.99878525943182 1
5.07820395516076 1
4.99047161905402 1
4.91916624930578 1
4.96010241476028 1
5.04432584182158 1
4.98612350955173 1
5.07725156988445 1
4.92065781060881 1
5.04759481378696 1
4.99109907053895 1
5.16104309046944 1
4.87614372098046 1
4.97913675492791 1
5.17391659473488 1
5.19524833820487 1
5.17483349302524 1
5.04214845526212 1
5.07703369008666 1
4.93015252833675 1
5.18204305765758 1
5.02242581110739 1
4.88995732553588 1
4.9403768220459 1
4.96887478187437 1
5.25498433887563 0
5.15749551120597 1
4.96216942899435 1
4.95796935297768 1
4.80203215582527 1
4.99120049457043 1
5.20373703857595 0
5.15299412937741 1
4.85463730746915 1
4.88224560168263 1
4.90079739637721 1
4.8959977210885 1
5.09340707524132 1
5.14299988128409 1
4.90714662346737 1
5.12554767093298 1
4.87114378175482 1
5.0966061582477 1
4.83722596887219 1
4.9520645753642 1
5.01186663779314 1
5.10313606621699 1
5.11993278341084 1
5.0843741269451 1
4.98803358516405 1
5.01867407050075 1
5.09809722946166 1
5.110179964155 1
4.93546662121617 1
5.06287477243534 1
5.05619749862131 1
5.03462540560954 1
5.19551926822077 1
4.80561790789401 1
5.07350902415261 1
4.79984904829336 1
4.90199651643779 1
4.9873083517319 1
4.99069546029716 1
4.97843483102403 1
5.051912426797 1
4.90297483130709 1
5.01896775237985 1
5.13983706557257 1
5.01217508917755 1
4.8354482684468 1
4.95468589067332 1
4.8755491944358 1
5.05805286348447 1
4.9531592420102 1
5.11447641528889 1
5.1489450248628 1
4.83748113107402 1
4.98594325349199 1
4.94194672684618 1
4.7924110913781 1
4.89547871176786 1
5.02605614729555 1
4.85209836214081 1
5.13845721220124 1
4.7811296663008 1
5.11349986020426 1
5.13470591889076 1
4.89140920056041 1
5.19873539307 1
4.88015973382205 1
5.20008742007399 1
4.93509026435693 1
4.86728322251353 1
5.00306099559834 1
4.98353725907055 1
4.93888152444204 1
4.85528272743432 1
4.85033452833158 1
5.08029954960155 1
5.06579485149253 1
4.80596429688724 1
4.97720147736332 1
5.23082599130155 1
4.9857005606337 1
5.04297335926138 1
5.07321146415299 1
4.76073514116246 0
4.79124835460342 1
4.86452630581766 1
5.10987917302215 1
4.79959736224693 1
4.86095474859401 1
5.02796825847342 1
5.08893977583535 1
4.93429344884534 1
5.15372980049776 1
5.19964993242834 1
4.95550582268215 1
5.17570407423605 1
4.93867520704537 1
4.98245266976055 1
4.99980161140114 1
5.13999577818791 1
4.98552235662079 1
4.9863462341104 1
4.9118749441481 1
5.03700970741174 1
5.12179179026507 1
5.09976496451119 1
4.90487307276259 1
4.83535850526232 1
5.13446986503102 1
4.92386096205283 1
4.89738661997804 1
5.03517672846657 1
5.06150406006308 1
5.02409305912153 1
5.02834423236525 1
5.04647948446263 1
4.91409909296205 1
4.81176537570162 1
5.02647565773701 1
5.10288571806081 1
4.9480372713571 1
4.95165289713121 1
5.01274376557946 1
4.89537236783191 1
4.84919729356176 1
4.88413251780673 1
4.9906415606928 1
4.77937476143232 0
5.19328490783491 1
4.66746009433764 0
5.18862219294643 1
4.84955444601439 1
4.93534028606035 1
4.97814168482425 1
5.08435960888712 1
5.2384132205248 1
5.22522481472917 0
5.17557112465557 1
4.99544676642315 1
4.85500555029395 1
5.03410199049481 1
5.26568050825056 0
4.98779637761131 1
4.87848677851478 1
5.19104860837686 0
4.95316508975513 1
5.02602832130536 1
4.86488404359967 1
5.2059839932047 1
4.96173122899729 1
4.94080803693408 1
5.03957566880126 1
5.10441113598027 1
4.89473811778228 1
5.03042295205438 1
5.01568776313874 1
5.05360320531851 1
5.21456039575568 1
4.97290354153822 1
5.21486570688895 1
5.14423429464571 1
4.91666733999475 1
4.89880891574081 1
4.94612183351005 1
5.06891437149713 1
5.08749940156421 1
4.897966157013 1
4.97862880881918 1
4.9736605683798 1
4.91578790166329 1
4.9521542371291 1
5.05304145790843 1
4.9834695112419 1
4.9530595127769 1
5.01160190655967 1
4.90465555253862 1
4.88768659786501 1
5.07483465725696 1
4.83197664610839 1
5.08275573765064 1
4.87452439577872 1
4.89633814762941 1
4.74204516769798 1
4.90100904061346 1
4.85986209933098 1
5.08038909251219 1
5.0003360101158 1
5.09386618277792 1
4.90625546224705 1
4.9662842915939 1
5.00494246003928 1
4.90826418189865 1
5.21492707463251 1
5.02253633640478 1
5.17782492465294 1
5.15960479295658 1
4.91877830901753 1
5.09188813793203 1
4.85668397973569 1
5.20700529212785 1
4.75997182642304 0
4.8832801404668 1
4.88732054626739 1
5.00187683985472 1
4.91486990709982 1
4.77106656820959 1
5.08782477364539 1
4.98441510679776 1
5.06618209013825 1
4.82047477174842 1
5.011563229433 1
4.96872577087644 1
5.10455847285967 1
4.89409823294784 1
4.94354656059322 1
4.96910532360884 1
4.85273603953977 1
4.77660281396656 0
5.14199111193667 1
4.84711325577927 1
5.0246689534081 1
5.06292927765861 1
5.18529151681984 1
5.15003758576595 1
4.93288895920748 1
5.19336520490261 1
5.1486154981864 1
5.07210282834932 1
5.14787593430438 1
5.19717968498677 1
5.00791789576427 1
5.09767694258403 1
5.02628085827293 1
4.92922010212475 1
5.15426640229963 1
5.03455053543024 1
4.926502679541 1
5.08817598832945 1
4.92830352212085 1
5.09333628716596 1
5.14431738099704 1
4.77478706889763 1
4.78281662211519 1
4.9380216214255 1
4.93089961808336 1
5.1169292882811 1
4.94990823130216 1
5.01278907920826 1
5.05860028774562 1
5.20356123311103 1
4.89863593040757 1
4.91877693882619 1
4.91508146082097 1
5.02472033639163 1
4.8800440696408 1
4.97550179227012 1
4.91192227550679 1
4.87081498324387 1
5.06987679676793 1
4.86647459789249 1
4.94147944264733 1
4.75816371216079 0
4.89857830999687 1
5.115115769449 1
4.83955696635997 1
4.99310470689728 1
4.99421382922082 1
5.14113640365467 1
5.10992922459779 1
5.00402223805517 1
4.99230682491715 1
5.03264854589771 1
5.02859989476304 1
4.96689283941509 1
5.07322967429575 1
5.14561625430802 1
5.08296987651714 1
4.9317201000249 1
4.95832419226332 1
4.85642757639061 1
5.12204091456873 1
5.0340238011078 1
5.11919855168234 1
4.94590982297937 1
4.9762660479448 1
5.15615974701833 1
5.06653406417328 1
5.14319495638666 1
5.06746296867255 1
4.94735679160565 1
4.9641095574509 1
4.92036001299931 1
4.95176769463747 1
5.05442249639934 1
4.98065259155883 1
5.0919609366817 1
4.92716315121961 1
5.05557089035532 1
4.96897812050495 1
4.93291175953687 1
5.10703482538688 1
4.82264826118909 1
4.95370679697608 1
5.04098182916249 1
4.87336284369623 1
4.95495910554275 1
5.02055993610406 1
4.77511689385054 1
5.10169978159244 1
5.00217465751177 1
4.91403555342181 1
5.09881698037947 1
4.98856374967896 1
4.84593726993475 1
5.00136861042696 1
4.91557567934908 1
4.97012236799925 1
5.1070097087331 1
4.94757279860314 1
4.92512434347335 1
5.11604323655341 1
4.99380955830132 1
5.13767439717867 1
4.90605999331772 1
4.86818364245546 1
4.84443362703989 1
4.76666812354882 1
4.82613394769115 1
4.99545908549328 1
5.17429468054147 1
4.87317952802636 1
5.12357948850064 1
4.62906671745461 0
4.85271033420664 1
5.11936500588573 1
4.97219636225672 1
4.90264968011698 1
4.71942725972528 1
4.92183090221052 1
4.95150113448135 1
5.02812363513019 1
5.08977900250293 1
4.80948186020976 1
4.98419482883875 1
4.92531121336416 1
4.9675903846874 1
5.26121986728334 0
4.7805216861326 1
4.84781729572632 1
4.93328272645442 1
4.86302306635594 1
5.07072810088706 1
4.92607365469793 1
4.95452767854692 1
4.82476990878172 1
4.96804778442117 1
5.0804657277781 1
5.07854917803038 1
5.07164694172465 1
5.19437932801798 1
5.05407255283272 1
4.96990086287993 1
5.01338331410293 1
4.99354261106632 1
4.96398476733131 1
5.23662156535205 1
4.89918669106869 1
4.84122247377098 1
4.86665336844958 1
5.20992942947987 1
4.90492595580895 1
5.06124008958024 1
5.1230881803619 1
4.97862762746767 1
4.94245926117042 1
5.17131644261119 1
5.08412012421427 1
5.08654399376386 1
5.01407087181306 1
4.95456113794276 1
4.98202732844665 1
4.89865096002372 1
4.99580267484744 1
4.99521930280455 1
5.13426954723036 1
5.02572351299096 1
5.11072308702476 1
5.03129096052019 1
4.88513401429761 1
4.95718908108448 1
4.91924106259789 1
4.98134359441301 1
5.18960809555369 1
4.99405613140783 1
5.24040714335226 0
4.97626118709332 1
4.9109121028186 1
4.95147765551618 1
5.06814508110413 1
4.93866310312251 1
5.09537439401112 1
5.05288756241372 1
5.06097957645223 1
5.02163257966239 1
5.10215089030361 1
5.04426427865287 1
5.01383324020725 1
4.94998205287053 1
5.14258365180377 1
5.0820087634698 1
5.02652045775388 1
4.83938696254965 1
4.78183979424891 1
5.04716304937336 1
5.29219072748076 1
4.83893202494997 1
5.16773120590558 1
4.99603088385878 1
4.98727417996595 1
5.22985306333464 0
4.86407272398241 1
4.89209482453096 1
5.00022172163135 1
4.98527476618963 1
4.96276951213059 1
5.03454034090911 1
4.92948638283498 1
4.95269850100428 1
4.95428082760241 1
4.90487900724229 1
5.00773624357965 1
5.02474003538272 1
4.89352597023433 1
5.15088523408614 1
4.88357656822222 1
5.00617811268195 1
4.87921261469548 1
5.09385191794902 1
4.99797876808784 1
4.87178274109724 1
4.77072513165218 0
4.74958354897551 1
4.85662257536407 1
4.86347207625591 1
4.98908121270399 1
4.66960976904801 0
5.21887608421779 1
4.88592581619531 1
5.02222797844573 1
4.93897908535629 1
5.10178095954312 1
5.02265722942017 1
4.73161626893479 0
4.96925526410796 1
5.10301715060893 1
5.0139896298086 1
4.99577010007901 1
5.09003453479657 1
4.91186709001944 1
4.93796773385855 1
5.18562415234814 1
4.99601374932983 1
4.93451797719706 1
4.96685897381015 1
4.93939416397221 1
4.85072455192963 1
4.98681076312244 1
4.98436646357333 1
4.84372320632353 1
5.12266657130131 1
4.92562000949229 1
5.21222328231256 1
4.83325551835664 1
5.00967741502539 1
5.13297167632162 1
4.89978573030044 1
4.97162599629607 1
4.9708344877414 1
4.96456025162094 1
5.07889226947391 1
4.94107940061284 1
5.20474119990857 1
4.9034128907053 1
5.02175979234188 1
5.22011635333425 1
4.99404697901368 1
4.99339867681638 1
5.0533949922167 1
4.97953989542135 1
4.91578966085436 1
4.87569022727268 1
5.0477050641037 1
5.02646937862782 1
5.08499948238243 1
4.88189729823388 1
5.02744041936843 1
4.77293478356682 1
5.01625148003833 1
5.04720159200461 1
4.9869751362266 1
5.02174988040317 1
4.90376468074662 1
4.91108621448335 1
5.0632430081744 1
5.04163692980336 1
4.90684360900937 1
4.82566510743878 1
4.78756285092457 1
4.97782687294335 1
4.94889805607588 1
5.23896789948515 1
5.00702716357244 1
4.93971925081606 1
5.11336888854882 1
5.14694487458629 1
5.02479629988934 1
5.1063632365353 1
4.96050012065283 1
5.06375113870452 1
5.06733376469298 1
5.03264332071339 1
5.07843615935769 1
4.90971764113511 1
4.94858063911042 1
4.89454101638016 1
4.91507585585212 1
4.9401816698068 1
4.65516732068767 0
4.99941957274493 1
4.93285135081767 1
5.02094332101653 1
4.80414479296766 1
4.78283098078448 1
5.04035792671386 1
5.10335984297237 1
4.89407477073964 1
4.93311625665975 1
5.01474817765328 1
5.03392621849034 1
5.04999595258413 1
4.97322755621753 1
4.9767348568909 1
4.91631797975965 1
5.06614677152702 1
4.91802375812186 1
5.26637032599839 1
5.01287180595218 1
4.96882519316092 1
5.06912297696377 1
5.1789684643073 1
4.94204242657362 1
5.0420933082164 1
4.91434024479724 1
5.08913185876715 1
5.14299558880279 1
5.0589172682141 1
5.28451221878516 1
5.03577474685258 1
4.95541319278292 1
4.91620485971519 1
5.08503673092599 1
4.9346193291361 1
5.12075275468441 1
4.91978634584428 1
5.02160787599751 1
5.06996203375952 1
4.80974053513834 1
5.08670691659036 1
5.06415922764971 1
4.95264534867061 1
4.96354665579797 1
5.01276096177464 1
4.88453891937049 1
5.00287119155894 1
4.97111313736859 1
4.85045730142116 1
4.99415070580147 1
5.10883883989823 1
4.99030180793177 1
4.92045065308424 1
5.03878339883753 1
4.95539723245067 1
5.09505841530021 1
4.91339937356863 1
5.11887513811679 1
5.10918933458704 1
5.06163308584513 1
4.82881156242689 1
4.88783679812902 1
5.03489877675461 1
5.12525832895705 1
5.29855940852713 0
4.97570346660995 1
4.87340805331432 1
5.1210108143861 1
5.32207591484908 0
5.1073339091137 1
4.96164994346204 1
4.81877990568033 1
4.92325511706796 1
4.93017425654666 1
4.89062633544384 1
4.99914791581053 1
4.78388243443714 1
5.02275161260816 1
4.8779635980235 1
5.19165032088961 1
4.93131623404823 1
5.07851195029923 1
5.06884855306306 1
4.95223433276591 1
5.14310212465761 1
5.13993867915931 1
4.98934288269369 1
4.82277170067576 1
4.92474099089565 1
5.29510505140049 0
5.01776546754899 1
4.92714162101542 1
5.02878925241529 1
5.05234516509691 1
4.86944657642457 1
5.08371300943765 1
5.05998878084657 1
4.96338342535026 1
4.96745906338855 1
5.02103994403509 1
5.14229070461274 1
5.01393770316565 1
5.16195951109221 1
5.02931011987885 1
5.03352092065196 1
5.04603592636618 1
5.07852706117027 1
4.98080518738966 1
4.92546055457408 1
5.08697712972476 1
4.96216780165211 1
5.0420472601071 1
5.05152352561393 1
4.99041690585182 1
4.95688626784948 1
4.93186541384546 1
4.97778252087245 1
5.02529189278053 1
4.84078317634827 1
5.17890481981455 1
4.89910366405298 1
4.98804173786994 1
4.968147262211 1
5.18552464119411 1
5.14389823240755 1
4.94337737297957 1
5.03096154987675 1
4.86497302386294 1
5.08828024247973 1
4.98184101430913 1
4.96643346629363 1
4.91907381701209 1
4.95775421828403 1
5.17159577958951 1
5.08321116017775 1
4.6422895577325 0
5.02705151900909 1
4.95075105636892 1
4.94103763421301 1
4.93669824258108 1
5.40478365018114 0
4.86352363563658 1
4.84657660221521 1
4.94990239414002 1
4.94279024454131 1
5.04627363450798 1
4.95473672201213 1
5.05141722108066 1
4.99039687107481 1
4.96377518388881 1
5.09868374628593 1
4.88548589698106 1
4.95720556706757 1
4.97714391965098 1
4.92747100830228 1
5.07032335557128 1
4.98816644193926 1
5.00788712899752 1
4.99678777862779 1
4.96299004427799 1
4.95988966352823 1
4.7877351147725 1
5.05711361655299 1
4.9552688977234 1
4.85914699551283 1
5.20268308393745 1
4.98716248514497 1
5.13153983010303 1
5.03294003649887 1
4.86434385197023 1
5.21529516323351 1
5.01452593865682 1
4.86786544470392 1
4.78801428082611 1
5.05422060401954 1
4.86535432232982 1
5.00606548510107 1
4.92060950354799 1
4.88492811087011 1
4.88957989070473 1
4.87483347657486 1
4.89422809863346 1
4.8585493801585 1
5.12802629947372 1
4.96140669925975 1
4.97695187919801 1
5.09912107144505 1
5.11717722699156 1
4.89125019266522 1
4.83015038688179 1
4.79380193601241 1
4.97514347392109 1
4.90354350101622 1
5.03696630159364 1
4.81045613851628 1
5.23670619871024 1
4.80806228007387 1
4.90783676297268 1
4.95663418591979 1
5.05396169262885 1
5.08391640395497 1
4.97043919891781 1
5.28105858739402 1
4.97324024070611 1
5.0323819038467 1
5.05636965646845 1
5.02992725027789 1
4.96853033620645 1
5.19419556827816 1
4.85819434273871 1
5.10545489266961 1
4.99805885623344 1
4.8156196102125 1
5.05855901739392 1
4.75763715754824 1
5.0357119759558 1
5.01053248231934 1
4.95578205736289 1
4.841041106872 1
4.96333780685999 1
5.04413126999625 1
5.0678756571735 1
5.22116562025395 1
5.01345745786713 1
5.04649002148092 1
4.82896750628774 1
4.85293834876224 1
4.93411504514433 1
4.95207824617219 1
5.04753948086995 1
5.10296350560717 1
5.05911005543492 1
5.02787816160664 1
5.06232092128416 1
5.07088025624454 1
5.1751342089636 1
4.90445821637682 1
5.01825081669263 1
5.00767113221301 1
5.04790953387284 1
5.11027195708581 1
4.94575874447874 1
4.77092523688047 1
4.94805422902741 1
4.98523099548471 1
5.16063343374591 1
4.81525745561202 1
5.00541617225715 1
5.12729805998938 1
5.02081234322081 1
4.97818032179654 1
4.89732670011766 1
5.00665665159601 1
4.95732338595351 1
5.21862642088835 1
5.05507064729474 1
4.99398716359671 1
5.20599077023659 1
4.8887205568542 1
4.8620171260086 1
4.99605133923113 1
5.24534875264832 1
5.03131818906596 1
4.91521352539615 1
4.83093033084898 1
4.74736489729084 1
4.9168781827947 1
5.04658964942384 1
4.90502928727665 1
5.23399342116183 0
5.01100718551446 1
4.96741552358553 1
4.55251910561606 0
5.15255820766528 1
4.9857139443599 1
5.08272363022554 1
4.86161933462752 1
5.03054335645166 1
5.11743261009886 1
5.00887348218185 1
4.76910467870926 0
4.93031219484485 1
5.0341134784676 1
4.84073051627878 1
5.18411168873389 1
4.81086158596392 1
5.22006661494924 1
4.97416120723171 1
5.31888664085343 0
5.09143530971605 1
5.11667295007527 1
4.73276839450213 1
4.78258746413165 1
4.91537237112732 1
5.28765442606697 0
5.07802728536671 1
5.0686856062672 1
4.8600857018326 1
4.96046697665664 1
5.13841060306755 1
4.98803664100092 1
4.98421189039164 1
4.9527251616383 1
4.82331347301603 1
4.91401061099207 1
4.96414579731315 1
5.20096165592183 1
5.05361386772457 1
4.92372890797369 1
4.85504219949659 1
4.90699861550577 1
4.92848882068851 1
4.89440021128437 1
4.85509733067233 1
5.24717306489427 1
4.8749962488936 1
5.10942729438017 1
5.04915381003102 1
5.01110734641111 1
4.82598991049531 1
5.00381841969393 1
5.17376133131163 1
4.91052613035854 1
4.88475646211928 1
4.92480538900864 1
5.09148012808022 1
5.00447304110923 1
5.1592303153495 1
5.01269886245003 1
5.13228112818732 1
4.94985700181701 1
5.24398926448299 0
4.9751342270995 1
4.9922211941601 1
5.13866422556849 1
5.08158383335616 1
4.96671887905732 1
4.82945611289658 1
5.01647204533289 1
5.05876600258941 1
5.08684962890253 1
4.94525672008493 1
4.93046754701779 1
4.92234506992014 1
4.94555191089653 1
5.12186735370337 1
5.10522512748759 1
5.16440177315611 1
5.12142138461054 1
4.92105068903254 1
4.8289765475792 1
4.89139291343936 1
4.89464141657266 1
4.92350457915889 1
4.97817678863537 1
5.00703336720905 1
4.98688475338246 1
4.86108141250998 1
4.91321943128133 1
5.06667622365698 1
4.82901392907892 1
5.01565839277439 1
4.90876241225168 1
5.01225336947858 1
5.04233462201138 1
4.84092821380856 1
4.82922736993647 1
4.89810934930955 1
4.99625071664704 1
5.04328609351322 1
5.14431455675959 1
5.14146624355391 1
4.81349868275167 1
4.73666583191039 1
4.97259186444943 1
4.9522484307919 1
4.91390363620814 1
4.92853971544286 1
4.91208727847875 1
5.02493191293997 1
4.87010891409055 1
4.88684111802878 1
4.98254632556396 1
4.958700999766 1
5.04421337718231 1
5.16825479525426 1
5.0090190643354 1
5.09503163078523 1
4.95249378495109 1
5.00954155469841 1
4.93450051686772 1
4.90180130290736 1
4.86813366731889 1
5.09188782466513 1
5.06865275911322 1
4.94743210223585 1
4.9663463899475 1
5.08030270521717 1
4.92659771947603 1
5.03654207504741 1
5.22226920941593 1
5.22502664638209 1
4.9784459022654 1
5.18107826575251 1
5.30770348882946 0
4.94855082240463 1
4.97154528116745 1
4.79796493956495 1
5.09806555750078 1
5.14571004727139 1
5.21274931438428 1
4.97175829005548 1
5.08491292447859 1
5.05839767261817 1
4.95594223112556 1
4.96672013821985 1
5.05646293844852 1
5.15250051965781 1
4.98411236275161 1
5.019390424626 1
4.6257345138718 0
4.91524837860217 1
5.05386155721212 1
4.98135157201312 1
4.91594337287503 1
5.03051835814749 1
5.081412827924 1
4.88390207455891 1
4.89438401062599 1
5.11534976866986 1
5.0490940542155 1
4.9051340535151 1
4.93618293655127 1
4.85110775825255 1
5.02177279927665 1
5.04396605127487 1
4.9408685853332 1
5.15469211165893 1
4.95396837922864 1
4.84204621857937 1
4.81355812746131 1
4.88064565307025 1
5.0799690152883 1
4.91304395168023 1
5.2826080553543 1
5.06975755555005 1
4.98104286030507 1
4.90104977122336 1
5.18845311347882 1
5.16272850802627 1
4.93664412985844 1
4.76097971699844 0
4.94894401202601 1
4.94252343275356 1
5.0891704777514 1
4.87572074517141 1
5.109512214482 1
5.04286996001849 1
5.11421964474316 1
4.81307160597222 1
4.98060444221476 1
5.10367311863459 1
4.90322334593328 1
5.03619511775033 1
5.0447884396543 1
4.81782317246607 1
4.76703983450179 1
4.84074529661885 1
5.0889211846584 1
5.01517249726301 1
4.93317564499904 1
5.23390970998663 1
5.00172485648261 1
5.12166814673997 1
5.24545609599476 1
5.12279506643361 1
4.72494546551749 1
4.8571666117086 1
5.14912465601391 1
5.15750036829585 1
5.06154728334389 1
4.9779341542522 1
4.7119600541482 1
5.03506384779363 1
4.80277830307898 1
5.01860187712353 1
5.04458464615997 1
4.83412894511094 1
4.87203755039099 1
5.21801534503124 1
4.91650604277815 1
5.08346827383168 1
4.67658877306589 1
4.79822527882987 1
5.03634489945715 1
4.9475347383664 1
4.97575539455026 1
5.0526597651159 1
5.12297725000494 1
5.01634479148142 1
4.95937238273876 1
4.87050989841697 1
5.10602162175577 1
5.11039534478603 1
5.0340230488522 1
5.01252882885225 1
4.52023681282038 0
4.77567145952383 1
4.88802496630203 1
5.05759530708486 1
4.93362733684998 1
4.96291674291098 1
5.04175387829304 1
5.10098204239694 1
4.9439230092918 1
5.20657454327095 1
4.99296212984303 1
4.90314661506921 1
5.0293806800086 1
5.00050356843801 1
5.068426227713 1
5.16419408182148 1
5.13193465010623 1
5.10954337699829 1
4.99268049658256 1
4.85129594415566 1
4.98993426618171 1
4.83998673890895 1
5.09125789483719 1
5.14186718567729 1
5.03615413988301 1
5.04450268081639 1
5.07260552098681 1
5.15032576436721 1
4.94837027689856 1
5.11209539065872 1
5.08673767095171 1
4.81809597881422 1
5.04175217310518 1
5.02664911187823 1
4.93564214779298 1
5.00779529925604 1
5.05843249629203 1
4.85662912109135 1
4.89959368019369 1
5.15356121529572 1
4.80337746273965 1
5.16752743573683 1
4.93702099442769 1
4.97966593124362 1
5.28363612906776 0
5.18749900071308 1
5.18347954014108 1
4.90786655539712 1
5.25542730193407 0
4.97201360978285 1
5.00228976368714 1
4.90596103995572 1
5.13963179520417 1
5.00703495049354 1
5.00010148394361 1
5.19003795970751 1
5.06994451826889 1
5.32523621798201 0
5.15989328077179 1
4.85891643850317 1
4.98600236633916 1
5.14652283814438 1
5.01943690115931 1
4.91951956671292 1
5.0018097342038 1
4.94473987308233 1
5.0757671779528 1
4.97375848250636 1
5.02630969195849 1
5.01319213967764 1
5.21499902423314 1
5.02566797684467 1
5.07317148777816 1
4.95409705506204 1
5.13054388189366 1
5.18074735475839 1
5.16066117807226 1
5.10467206186481 1
4.98497369855977 1
4.98330726036931 1
5.0085530334691 1
4.85669846669183 1
4.9472685419506 1
5.09193223254415 1
4.99690759407329 1
4.90279119849606 1
5.06658179303329 1
5.00945972326108 1
4.9332435863257 1
4.92403638264112 1
5.00672561657798 1
5.0570468076946 1
5.18740204419518 1
4.82184390371671 1
4.99611875144478 1
5.000327322719 1
5.08605636850366 1
4.94991337425291 1
4.97371338136225 1
5.12961553025741 1
5.05918737408155 1
4.98380807845468 1
4.97461369295449 1
5.25409596467799 0
4.91782121333187 1
5.1313269060589 1
4.79536052358397 1
4.87049130582482 1
5.29045875741722 0
5.03934968508151 1
5.18412135050344 1
4.98592334608023 1
4.79212642251093 1
4.95249181857134 1
4.8669759619719 1
4.98110062021025 1
4.85173033187094 1
5.03551696533093 1
4.95593756372613 1
5.12676739698593 1
5.06031408116799 1
5.00191278769164 1
4.99725317001656 1
5.03841366899046 1
4.95169723135385 1
4.8471927541701 1
5.06049084920215 1
5.00557299603449 1
5.00284808375995 1
5.15408118269716 1
4.87156019115857 1
4.88697161632898 1
5.15094918419194 1
5.12384693445868 1
4.82971741607033 1
4.70539237625318 0
4.95239650118064 1
4.86587390858289 1
4.79562986217961 1
5.00417819940844 1
5.10700234149053 1
5.09100198451933 1
5.40683546296301 0
5.13543134392784 1
4.86934696050671 1
5.04080470566065 1
4.57191380524146 0
5.02083803083019 1
5.07872443485845 1
4.85555500907985 1
4.99064333233265 1
5.03425017353647 1
4.86051820623072 1
4.77953727344461 1
5.11936144396108 1
5.06579753630168 1
4.97703489800843 1
4.99913873505416 1
4.94631679194392 1
4.97563453311794 1
5.15729208215051 1
4.95589245055541 1
4.91329245444139 1
4.93751745575425 1
5.06765982988198 1
4.88730954190483 1
4.80574101364242 1
4.99346078357585 1
5.0783231252947 1
5.109025998333 1
5.1398397234124 1
5.04401113928522 1
5.06101165324129 1
5.0299897326369 1
5.09941672664766 1
5.09693878670868 1
5.26911735096837 1
4.93322065173032 1
5.00826772818545 1
5.08045631956621 1
5.39305316622626 0
5.08634029237319 1
4.77840887969295 1
4.94557896406481 1
4.92029996242497 1
5.02909575156568 1
5.09504788317961 1
4.96406273092501 1
5.07036062086977 1
5.00170057038272 1
4.90723579203653 1
4.91339749405004 1
5.05383913108869 1
5.02021976555448 1
4.92813042615664 1
5.15095796005924 1
5.08056067960509 1
5.12086015666436 1
5.08971386150594 1
5.20826749536512 1
5.06091790691735 1
4.93311327252561 1
5.02568351704674 1
5.01897166694381 1
5.20373553242088 1
5.02737955638299 1
5.30119966757011 0
5.07829284116547 1
4.80535664586248 0
5.01946761880287 1
4.98239949767193 1
4.83777109604104 1
4.93901997753839 1
4.76574001080634 0
5.09921345215557 1
4.99274488868543 1
4.96699745670238 1
4.74586718434442 1
4.80606057835325 1
4.92867011247867 1
5.01417603300349 1
5.12074878011373 1
4.78146394746682 1
4.94263850162267 1
5.31267287272959 0
5.02228239029033 1
4.94222823782782 1
5.0463757697235 1
4.86455362846505 1
5.08494318267328 1
5.12968463315799 1
5.19548887177437 1
4.88468761981103 1
5.01192148708534 1
4.82638296552612 1
4.98409674998706 1
5.0589163045666 1
4.97577059519236 1
4.84818478889428 1
4.75191566179424 1
5.30662750761599 0
4.95690164947798 1
4.94572986950127 1
5.0433574172267 1
5.09493121874554 1
5.0962586093096 1
4.98012849858152 1
5.07814227250963 1
5.08460754304638 1
4.9525859063606 1
4.98054937372504 1
5.30127871866426 0
5.08082632672913 1
4.89544952062104 1
5.05448074065285 1
5.07937392588624 1
5.20536732550772 1
5.00731365574881 1
5.03871974075172 1
4.96674515240785 1
4.92108774532188 1
5.10296229525641 1
5.07521732660782 1
4.84744069161583 1
5.00330535369534 1
5.13340475147643 1
4.80221470504717 1
5.02686302504414 1
4.79092955815245 1
5.01729128970954 1
5.00203680370452 1
4.85893099233213 1
4.9806383669704 1
5.03131945763729 1
4.96432873123094 1
5.00242743805197 1
5.01926005324643 1
5.10024855407444 1
4.63900406604924 0
4.90680938956303 1
5.05007041305516 1
4.94411502283419 1
4.92035694897921 1
4.95612942996628 1
5.04632049131594 1
5.11993158013382 1
5.21997159699337 1
4.7376010839978 0
4.77850549326945 1
4.8306984862712 1
5.10225999853469 1
4.87686976218861 1
4.65316772140904 0
5.08371371100806 1
4.98697319022433 1
5.00636784232569 1
4.79027731682095 1
4.81439905520631 1
5.08467200991028 1
4.80837317424883 1
4.986714148299 1
4.91956725046902 1
4.97678283724076 1
4.8745633556787 1
4.88766527480558 1
5.06730670323465 1
4.88698994121269 1
5.04477081704319 1
4.90885225481024 1
5.15353399361924 1
4.91814637456359 1
4.89970318391034 1
5.0674488209313 1
5.09564343672253 1
5.03146385443621 1
5.05677076046266 1
5.13074555582739 1
4.91136701507739 1
5.0243985001091 1
5.14150363067485 1
4.90302094274748 1
4.94327673604787 1
5.13355089290251 1
5.12568991342018 1
4.85855444634821 1
5.17544499587076 1
4.78817723832007 1
4.87749295931522 1
5.0307124675723 1
4.97875968932931 1
5.0736224516848 1
4.96168807273907 1
4.86081191749083 1
5.05491975173824 1
4.89120047431591 1
4.97317832051233 1
5.02664159602942 1
5.02176376857857 1
5.06705046513697 1
5.02314416302262 1
4.94607423471006 1
4.8974521982534 1
4.99641544615081 1
5.00339526113012 1
4.9398860351784 1
5.07112379903739 1
5.10960828356257 1
4.884457409348 1
5.02200022153241 1
4.87700703116272 1
5.05851098772952 1
5.03280492375329 1
5.10935008505049 1
4.94534090490238 1
5.02341010546858 1
4.95245388379816 1
5.24628484976557 1
5.01318378883884 1
5.03825264679366 1
4.8942745745435 1
5.05033513160241 1
5.01498182700752 1
4.94392455397122 1
4.97045625055737 1
5.05028282725721 1
5.07093428960793 1
5.10165985651121 1
5.00038234391049 1
4.96420659018785 1
5.10318943680164 1
4.83329104246572 1
5.07777724196125 1
5.00759743698241 1
5.13104659601433 1
4.9800563790041 1
4.91481430182507 1
4.87467353341627 1
5.29992220673467 0
4.96252614680059 1
5.1066881921895 1
5.0391975987109 1
4.86904850527672 1
5.08285455314593 1
5.00241660817265 1
5.00312678179872 1
5.06475227557401 1
5.04816284788692 1
4.9556925402955 1
5.06327276579539 1
5.0065521110729 1
4.95262723570128 1
5.02002970072867 1
4.85230262080499 1
4.86345930355146 1
4.8226793387581 1
5.06252862285282 1
4.95822800351327 1
4.87252607102603 1
5.02456975752726 1
5.11537344707098 1
5.00828839451997 1
5.21822333954086 1
5.08178461510959 1
5.14366011950058 1
4.85213225642597 1
5.08786490964461 1
5.2336895138771 0
4.77179001549974 1
4.77368672264465 1
5.11345823077156 1
4.95616680437928 1
5.01704856587458 1
5.05603650465128 1
4.91587854312662 1
4.80616389874806 1
5.0186982558263 1
5.08558642830893 1
5.05632173085008 1
5.02976531269438 1
5.30359753164617 0
5.15440703646876 1
4.97851865898807 1
5.10099308361351 1
4.86832311437688 1
4.96556339073866 1
4.81916617385706 1
4.92101198517065 1
4.93741471602248 1
5.14801590292566 1
5.05054360110451 1
4.7909300607544 1
5.03739466821964 1
5.0515953250905 1
5.22900048234955 0
5.08849003571198 1
4.75661986474382 1
4.81224040688066 0
5.18924995247622 1
4.99175848882732 1
4.90498402267628 1
4.97587688391531 1
4.9629344946856 1
4.88558621511516 1
4.90847361180029 1
4.85107805309473 1
5.15160725320247 1
5.09170470496169 1
4.97685932465074 1
4.84855994671906 1
4.86204705743764 1
4.8361079799887 1
5.03234084097889 1
4.949730537227 1
5.11614305110155 1
4.8375394570507 1
5.08209600218632 1
5.05806562021236 1
4.93074893352681 1
4.98762116052081 1
5.02253425232449 1
4.80659831791348 1
4.87601460904596 1
4.81029599379944 1
4.84945968998645 1
4.90403061077067 1
5.04188318740027 1
5.00055319399417 1
4.99748478011624 1
5.04042141086164 1
5.02521148823485 1
4.86322636307013 1
4.92128033754745 1
4.91948410591484 1
4.85506543001359 1
5.020225310772 1
5.01549508426212 1
5.10362943164606 1
4.91503235344483 1
4.96853371146151 1
5.02998621133576 1
4.82178357101398 1
4.98308349950561 1
4.77210497123986 1
4.82308536626531 1
5.00307103039474 1
5.14232302632395 1
4.9191480813629 1
5.10371333843548 1
5.03075364673357 1
5.09012751168002 1
4.95606022623743 1
5.03480268084758 1
4.83963177089337 1
5.01961110623248 1
5.14894078040334 1
4.89646248931844 1
5.19709774653239 1
5.03601152473383 1
5.07418410528538 1
5.03946883953803 1
4.80762502692675 1
4.98050307914354 1
5.32040249115801 0
4.97827195039248 1
4.92461834356414 1
5.21358091946769 1
5.15372733228247 1
5.03215376099513 1
5.08897339719925 1
4.9408113287709 1
5.09784803486334 1
5.03585579268735 1
5.05901576156893 1
5.01359742047058 1
4.751468770672 0
5.02915245580153 1
4.81020540523661 1
4.87724245569983 1
4.96017137047547 1
5.09804550246651 1
4.82401982816409 1
5.1252601173792 1
5.1108105681688 1
4.87176577309866 1
5.07270353494061 1
4.94098541227665 1
4.91006308855094 1
4.91290543648061 1
5.3573803337218 0
5.04410144711643 1
4.80806297103065 1
5.17430917684623 1
5.02826278730033 1
5.04656949223044 1
5.03075370035949 1
5.17332425517365 1
5.03308440716567 1
4.89040313082354 1
5.09073226262253 1
5.0494219736944 1
4.97316001799114 1
5.04296157143753 1
4.99517969166413 1
5.05417188966495 1
4.8955403809345 1
5.14608704928524 1
5.10777948862146 1
5.11034075321394 1
5.0459295719726 1
4.89586534462226 1
5.09627936624294 1
4.94929609535083 1
5.015313178312 1
5.08450223334811 1
5.14214554629483 1
5.10175216422649 1
4.93607933615116 1
4.92821221319643 1
4.90037514551133 1
4.84094059475413 1
4.93560494490366 1
4.71097796017832 1
5.05052848421498 1
5.05694421246256 1
4.83202194956583 1
4.8383025355868 1
4.97185937690669 1
4.85667192666775 1
5.08598500292051 1
4.96900981288879 1
5.01977876351955 1
4.89303374276251 1
5.01346165575587 1
5.01871158876013 1
4.88144977381339 1
4.92472288219011 1
4.9841908377922 1
4.89481870316063 1
5.41969225823078 0
4.88895010816107 1
5.01496388908139 1
4.95294438176467 1
4.89923098178116 1
5.09988521687774 1
4.87132166269321 1
4.79514717619559 1
5.22444238823438 0
5.06193027468493 1
4.85776804302403 1
4.96109715118932 1
4.95648150049591 1
5.07688183881646 1
5.15808102932615 1
4.96048448721465 1
5.09018762639666 1
4.87969330858972 1
4.96176254749661 1
4.94730988346536 1
4.77591834126105 1
4.97349191438513 1
4.93638014417389 1
4.8660240912743 1
4.80512424947207 1
5.07108807988143 1
5.15241819947027 1
5.01360712830143 1
5.09914370795962 1
5.15058401008805 1
5.06792723486668 1
4.99630402115874 1
4.96703804212579 1
4.9137214232073 1
5.12627649720376 1
5.05904055522919 1
5.07213950248122 1
4.96298791871843 1
5.02972828683806 1
5.03179040161493 1
5.02457814342098 1
5.10114549153989 1
5.06001857825883 1
4.94903315603884 1
4.86022480570812 1
4.84269596991898 1
4.87302029521928 1
5.08668994118277 1
5.22903013971159 0
4.78976679210888 1
5.03792605733787 1
5.0122665424835 1
5.1480993919265 1
4.96808192149465 1
5.04306669939387 1
4.86288757404327 1
4.87573228891212 1
4.90196015925277 1
4.84469383482725 1
4.82279154602189 1
4.93775607104124 1
5.01078996641139 1
4.71063675344375 0
5.00200492764328 1
5.04785263878199 1
4.8882830454294 1
5.03418430554675 1
5.08437438478628 1
4.97809343396747 1
5.14850154714874 1
4.73439698871882 0
4.95444371061096 1
4.93804104661795 1
4.8896942380235 1
5.09600514989599 1
5.02897885238387 1
5.03420154316258 1
4.99456466099745 1
5.06927599352543 1
5.08703950734029 1
4.93670446099861 1
4.7904278185548 1
5.05922533491352 1
5.00292039280325 1
5.07627339225264 1
4.87781603032568 1
4.88205605157061 1
5.07191972228125 1
4.82382602449716 1
5.18416529260057 1
4.94307577498662 1
5.10221649111222 1
5.0437221096018 1
4.94035113523648 1
4.93101377407845 1
4.95981329305114 1
5.09999952621989 1
5.01921542406436 1
5.20872628740782 1
4.86387159425399 1
4.95665670366025 1
5.15057281186723 1
4.91457808931583 1
5.41880493259318 0
4.91380202142095 1
5.17279556763003 1
5.04855964708145 1
5.04009177119682 1
4.98726161234968 1
5.07723573138439 1
5.04972321049811 1
5.10573996805312 1
5.11219096832554 1
4.82480904332375 1
4.94124708440748 1
4.9871867842528 1
5.17447331622813 1
5.17264699077609 1
5.02377415336042 1
5.03645384097264 1
4.88955750841572 1
5.09614993870713 1
4.9711659666929 1
5.00658184671545 1
4.99682623929775 1
4.89217601892262 1
5.11190700944611 1
5.06557973178982 1
4.94611821872197 1
5.20794604447352 1
4.97491077110307 1
5.16779195973322 1
4.85271027249038 1
5.05699718398215 1
5.09730667210287 1
5.03963160211149 1
4.94868668287052 1
4.91633807740734 1
5.18210559146598 1
5.0030081465987 1
5.07099864762708 1
5.17093412274566 1
5.18885026005374 1
4.71834363700031 0
4.81464257492242 1
5.08344948540089 1
4.68907018296685 0
4.96551381618307 1
5.03509766087328 1
4.90273595244955 1
5.18095390198684 1
4.86296949857432 1
4.97234888651447 1
4.76836271293161 1
5.19759205472719 1
4.96270037698815 1
5.04040863483303 1
5.18927737048901 1
4.95688380940471 1
5.04986371728727 1
5.09106874721485 1
5.19909275535545 1
4.96804366411125 1
4.85378920019331 1
5.27170743923244 0
4.83421821194712 1
4.98095809310493 1
5.12888502065526 1
5.08856622270625 1
4.93986624927809 1
4.87726760390118 1
4.84790589845926 1
4.99881628775818 1
5.19176884335148 1
4.85494394546551 1
4.77942678138321 1
4.87753520695722 1
4.81404815773061 1
5.04091919228987 1
4.81508449842968 1
5.19420345731713 1
5.10525341089981 1
4.8815670798928 1
4.90919870980504 1
5.12055685021877 1
4.84643849975407 1
4.85222063122283 1
5.01729259010626 1
4.94471903241055 1
5.20211001477194 1
5.16967233285943 1
4.98955008972015 1
4.95448303905237 1
5.05175034292723 1
5.01852581223014 1
4.94486820052612 1
4.7952953952183 1
4.96045587699112 1
5.04628680660869 1
4.89743357944509 1
5.03986148581929 1
5.03126278597276 1
4.82454963737393 1
4.99136258099145 1
4.92836047823486 1
4.97057449668584 1
4.89622976927931 1
5.05986806661568 1
4.95013803597748 1
4.68396073266558 1
4.87182215238726 1
5.12360330202293 1
5.18649849111558 1
5.05285973355976 1
5.08710308704759 1
5.05972623418627 1
5.29395222668189 1
4.87535343768401 1
4.97509990901069 1
5.07606852837743 1
4.8980023657064 1
4.85368932964893 1
5.00796181455402 1
5.00956108160002 1
4.96988454944536 1
5.05047720154634 1
4.80635060967431 1
5.14721464078183 1
5.07877401189715 1
5.30049494356179 0
4.73312039113104 1
4.92464310425424 1
4.91276645111396 1
4.83441228335998 1
4.63877524705944 0
5.05494453665139 1
4.92311454586088 1
5.13357699085183 1
4.97559486973805 1
4.9788374058026 1
4.99894443315567 1
5.10465778870545 1
5.11688953915717 1
5.03547112774305 1
4.93090143843912 1
5.041742648751 1
4.82499650017371 1
4.97468209002845 1
4.90878500027645 1
4.87603375344274 1
4.7993074286609 1
5.04897178976681 1
4.95611752781537 1
4.88194011953393 1
4.62390290275115 0
5.18914801286178 1
4.88618458722834 1
5.05430144743455 1
4.9876351282532 1
4.89569163235325 1
4.8755262680338 1
5.0838641921584 1
4.84183795154512 1
5.04478622109937 1
4.99004812041482 1
5.03404637304665 1
5.21264649175932 1
4.8487674682806 1
5.01783035290695 1
4.98732760491635 1
5.12201463319316 1
5.05311610468004 1
4.94750084980152 1
4.86781284128673 1
4.91915714769151 1
5.29929159206769 0
5.15796357556271 1
4.92460031416666 1
4.88749582107595 1
4.89773614821946 1
4.6761231660671 0
5.12614861210619 1
4.88740650919582 1
4.85306205804826 1
5.06157293377339 1
4.98631481430165 1
5.05035109336342 1
4.94552814374442 1
5.30894932074049 0
4.92529255727434 1
5.03506691381657 1
5.12545172458455 1
5.11909007638805 1
4.68055603304943 0
4.98160585489005 1
5.02924379662226 1
4.9490253186532 1
4.94821868574923 1
4.83973359585992 1
5.19739200839172 1
5.08071733753288 1
4.94954077911509 1
4.87963975533621 1
4.9851599232133 1
5.05338728679262 1
4.91955781184218 1
5.05184849400665 1
4.92987199290874 1
5.22020755048021 1
5.09569534300732 1
5.02876152046608 1
5.07436860766547 1
4.92472523262108 1
4.99373789392921 1
4.93930085025964 1
5.39405505538248 0
4.85219853592182 1
4.88086759643285 1
4.91818131606249 1
5.12810215076039 1
4.95730457095642 1
4.70785648552554 1
4.84961047371505 1
5.09608452917723 1
5.09817886972691 1
5.0814730266134 1
4.94677183456669 1
4.83991048124243 1
4.84985083114084 1
4.89186591029138 1
4.93366516044685 1
4.84824374079777 1
4.88673593371525 1
4.99408620568527 1
5.17113839690091 1
4.84105269490849 1
5.01030785384632 1
5.22070601158128 1
5.02984726037357 1
4.89253972242263 1
5.10387050499895 1
5.16294209387438 1
4.8790642435904 1
5.01229036118742 1
4.95756883258025 1
4.79363866774839 1
4.88926168123014 1
5.06390131884695 1
4.81488707298374 1
5.15319977613672 1
5.0318738800613 1
4.99739376118982 1
5.00076060914004 1
4.7671881040664 1
5.07975033484249 1
5.04744182194675 1
4.91389492726382 1
4.94910543863995 1
5.08952869370011 1
4.74416848202984 1
4.95439947868721 1
5.23894484996884 0
5.06050967414641 1
4.679245087557 0
5.1129771095599 1
4.96505337411371 1
4.62598955337841 0
5.06842093525165 1
5.09000449560351 1
4.88938259774172 1
5.04133261025135 1
4.94685081390402 1
5.12230265676513 1
4.92422477922205 1
4.93463344512916 1
4.94095602256204 1
5.04011392452588 1
5.12458347236679 1
4.89418278118222 1
5.19618541674847 1
4.82747642257162 1
4.7797655176248 1
5.05835605758213 1
4.69608429484782 0
5.02220879488365 1
4.95329371881369 1
4.96416765651465 1
5.02141592671334 1
5.00885317381672 1
4.95351449920149 1
5.12592974030069 1
5.18207378591702 1
4.97925203653443 1
4.97361191703445 1
5.03242778060195 1
5.01768327442482 1
4.85567830395907 1
4.89463136355862 1
5.05594029190454 1
5.11992651285148 1
4.99622123253461 1
5.07252292145339 1
5.09400754139815 1
5.00906040945364 1
5.11212473980121 1
4.94668246764858 1
5.01873658850951 1
5.01637543143774 1
5.08007747094706 1
4.96732512087587 1
5.03082261454532 1
4.92306872327652 1
5.33600448412952 0
5.11298719449863 1
5.03659529598866 1
4.99666256885827 1
4.68376186526614 1
4.95112105519905 1
5.1455080740007 1
4.91712598405023 1
4.83047615930826 1
4.92246410891497 1
5.15194665481926 1
4.94113637764352 1
4.85997657181785 1
4.90867636421639 1
5.149988734079 1
5.01037882641538 1
4.97506329477454 1
5.15779910474818 1
4.85063596636475 1
5.0263464860712 1
5.17330621121113 1
5.20379168390256 1
5.0036087939357 1
4.73389637554052 1
5.05878468361977 1
4.78191065330564 1
4.98778715786083 1
4.93001226208382 1
5.03006558879827 1
4.99398743041123 1
5.01703373851917 1
5.11985141088545 1
5.05045093497884 1
5.05436030474308 1
4.92526445269021 1
5.13123728768254 1
5.14540793086786 1
5.10322022149961 1
4.95293401549638 1
5.16040675160994 1
5.04111862980162 1
4.73019764070703 0
4.95446494414798 1
4.70452431009576 1
4.95927125987664 1
5.08068518443554 1
5.06558192007168 1
5.17226830880892 1
5.21204454623048 1
4.96802064014719 1
4.93492624279983 1
5.13205192623991 1
4.83285972858383 1
4.9354053632353 1
5.08796057142764 1
5.16303098393323 1
4.95669966085881 1
5.09294021114728 1
4.94861940367377 1
5.01559547208942 1
5.02648772805097 1
5.21958618841221 1
5.27848877877337 0
5.0348499175197 1
5.0028874563664 1
4.94855758710664 1
4.99487243769755 1
4.88706690411052 1
5.13652750047917 1
5.04017019764163 1
4.95483724934645 1
4.83231778687087 1
5.01112496256127 1
4.92371165005049 1
5.05581407448861 1
5.06521296289676 1
4.87569456018612 1
5.23640301234871 1
5.02135342226551 1
5.00719399366896 1
4.93955610654755 1
5.04429503630204 1
4.9606683407307 1
5.00042406989072 1
5.01215118263773 1
4.96539539661696 1
5.11589566003646 1
5.36456071593249 0
4.81995339055486 1
4.90808502310446 1
5.03546536284715 1
4.7593522404636 1
5.06573732735228 1
4.80075018240851 1
5.05839265684894 1
5.02006169208216 1
5.11394864656837 1
5.03826632801465 1
4.93656532809374 1
4.98863339007018 1
4.92449522806438 1
5.00250109187014 1
5.08917278738265 1
4.92644461039219 1
4.98657420417643 1
4.97539593942443 1
5.11842561686129 1
5.01237421343687 1
4.82941602771577 1
4.80997716284471 1
5.05954218946945 1
4.95393881980553 1
5.02626866920569 1
4.9196002409514 1
4.97456015318931 1
4.97880377280737 1
5.12135975210223 1
5.18381540557364 1
4.82296430056473 1
5.20570845256594 1
5.03856636898804 1
4.98423141836694 1
5.01813823865801 1
4.88696609014819 1
5.18381886065696 1
4.91013050940734 1
5.16059879712002 1
5.06645996945742 1
4.94614737581793 1
4.88084152922483 1
5.00778406809453 1
5.00414480113008 1
4.94696725194247 1
4.88041293844351 1
5.11544245601212 1
4.99801495110983 1
5.03388519034783 1
4.93864502306567 1
5.03058626493402 1
5.09121538319396 1
5.20257688061425 1
5.08486190719205 1
5.18568473821128 1
4.984338578644 1
4.71318425352377 1
4.85463053796164 1
4.91776770504857 1
5.19903105869299 1
4.89824983057234 1
5.16136145918009 1
5.11503482990731 1
4.95116606765656 1
5.06650107359789 1
4.92938629158099 1
5.03017662726266 1
5.04223903559043 1
5.0192997723919 1
4.97295545231315 1
5.12831613539664 1
4.99951640446279 1
5.0331950588114 1
5.08468918938776 1
4.89720219653275 1
4.97745913864562 1
5.099021998335 1
5.01635853644699 1
5.06536742514432 1
4.95362519514201 1
4.89227897593266 1
4.98559121242307 1
4.93016847679806 1
4.81327313153587 1
4.96076926977926 1
4.87975585072252 1
4.89739281109027 1
4.89734534562718 1
5.15939330041016 1
4.86257825411135 1
4.83612075775744 1
5.00138300287396 1
4.91007336610821 1
5.02220398742023 1
4.99002413628133 1
4.95057714355792 1
4.9083338148883 1
4.96095921770265 1
5.27014512201448 0
4.97004910906842 1
5.06359878263667 1
4.98956684990999 1
4.92278620396192 1
5.02593368418083 1
5.02015648421622 1
5.0685387128069 1
4.83301872958987 1
4.94608002843438 1
4.93850667048352 1
5.08272083855038 1
5.06589926840727 1
5.16332926210769 1
5.11160185003345 1
4.94423964579364 1
4.98550849975832 1
4.9290613372619 1
4.99843177393262 1
5.11359714416904 1
5.28524649043542 1
5.13435865579397 1
5.01078431793033 1
5.01507162617367 1
4.96478146350577 1
4.92000133418165 1
4.97904555754936 1
5.09804458278108 1
5.14714569884286 1
4.88372567166375 1
4.94680606317754 1
5.10612491148162 1
5.00231182470639 1
4.86302311547199 1
4.85667058298017 1
4.89251740930857 1
4.99027567647837 1
5.05979107857776 1
5.08345552479929 1
5.07806731860635 1
5.00105997065377 1
4.94973095847688 1
5.19238625341 1
4.91732220344366 1
5.09350910402031 1
4.87899960195381 1
4.91709306583045 1
4.90352444715351 1
4.99172358896827 1
5.08082661712765 1
4.81861413748566 1
5.093232820675 1
5.04747657754481 1
4.97740325227536 1
5.08275212247813 1
4.94048550832791 1
5.38326200051903 0
4.9194400529978 1
5.17421175411017 1
4.79584845907468 1
4.86119723998853 1
4.93599394401873 1
5.10327552456051 1
5.10089874706709 1
4.94614439803548 1
4.81711817558025 1
5.0111158274496 1
5.07699985304957 1
5.01519690461938 1
4.92391107539401 1
4.96324708987901 1
5.09519691066191 1
5.13220798129642 1
5.09433281304776 1
4.99825740701698 1
4.96271974443212 1
5.10918138868307 1
5.05263811382041 1
5.07820214571976 1
5.15928900066994 1
4.94102233183464 1
5.08731345491807 1
4.95248392750647 1
5.02480392118751 1
5.03497066689662 1
4.96648837201201 1
4.90844961505128 1
4.93579325230851 1
5.00297145632485 1
5.03301678894657 1
5.00432878358291 1
4.91113913390301 1
5.06110795585695 1
4.99823560496828 1
4.90136342030257 1
4.67722176494973 0
4.90106140744409 1
5.08326332420196 1
5.05318209807234 1
5.01070476840191 1
5.01270684150868 1
5.01880424712035 1
5.10481838915535 1
5.04437824181842 1
5.01422982897091 1
4.89478377482875 1
4.91240319806429 1
5.08809727891411 1
4.83538763527239 1
5.02043945418886 1
4.79094385067523 1
5.02234770684282 1
5.15633995742157 1
4.99323305793345 1
4.96609976430386 1
4.94421004201161 1
4.9582931927442 1
4.96248614455495 1
4.97705001887489 1
4.90916254495877 1
5.03602748365444 1
4.89022120286801 1
4.74324717974621 1
5.08915728549924 1
4.82348538597634 1
5.00806749771676 1
4.92755721093912 1
4.89636906225955 1
4.99071383625211 1
4.8925654602089 1
5.01468947658857 1
4.73726802110207 1
5.06553410077898 1
4.83190847916637 1
5.05246454583812 1
4.94529949766803 1
5.2764572954168 0
4.93032064363399 1
4.83265996472083 1
4.9723956269472 1
4.83005156636772 1
5.22146956957755 1
5.10811902828489 1
4.95848991576332 1
5.01947650533699 1
4.99029781068437 1
5.20775742744015 1
5.11119802210546 1
5.0407283452463 1
5.00461776863546 1
4.73395201703728 0
5.02948720865188 1
5.09567173306827 1
4.8126760693192 1
4.95341750698135 1
4.90831017226166 1
4.9098177829043 1
4.90042185134528 1
5.06205913796866 1
4.9361261014977 1
4.73217391885882 0
4.79252558969813 1
4.87983912082998 1
4.89590953462851 1
5.13622715352028 1
5.08179991679127 1
5.27462533774356 0
4.89709409278359 1
4.87714984664308 1
4.95330696438548 1
5.06757278553985 1
5.02047748082662 1
5.01282737315065 1
5.29056874657081 1
5.05699750131221 1
5.07888650762097 1
5.18003808587417 1
4.91338318097132 1
5.00041790799647 1
5.1304640345398 1
4.82887375382008 1
4.96133778949022 1
4.91095379658148 1
4.83997502346424 1
5.13270618719648 1
5.20392527266993 1
5.24851526923082 1
5.00775628130254 1
5.01655954666465 1
4.93931502466718 1
4.99990625566693 1
4.9352637553893 1
5.29538062488374 0
4.93290653089039 1
5.03353928596644 1
4.9186803766385 1
4.96785969996277 1
4.91498901799479 1
4.92491674120545 1
4.96377192772822 1
5.28031370386278 0
4.94574995645082 1
5.06406648068258 1
5.13072619368326 1
4.84899436039749 1
5.00801178205819 1
5.00895794726475 1
5.03201580407247 1
5.12470779405649 1
4.8255023588239 1
5.07643022114919 1
5.05366040636158 1
5.09075902192044 1
4.95679914077732 1
4.92375421540483 1
5.08006860011072 1
4.98109991259246 1
4.76024651999734 1
4.95040637929744 1
5.01770974651933 1
5.05474330108873 1
4.98812296664198 1
5.28269184213819 0
5.12442024898787 1
4.80515559918861 1
5.01172317512824 1
4.96777685824182 1
5.05804752723056 1
5.0882535034645 1
5.21246741574075 1
5.31648886364938 0
4.99010560335631 1
5.27722958984621 1
5.07600905032659 1
4.88403407459651 1
5.11741299789623 1
4.79902464014214 1
5.10288163586594 1
5.02525613285247 1
5.18018340513308 1
4.9018502667391 1
4.6972497680649 1
4.93165803057297 1
5.08469236550246 1
4.92747013010737 1
4.8151348116539 1
4.76001177094958 1
4.83281939889866 1
5.01204440401316 1
4.98354567232534 1
4.81469897786956 1
4.93720711194371 1
4.98241241840016 1
4.94315544137322 1
5.03433820398517 1
5.09745331093751 1
4.92329501379479 1
5.099617913442 1
4.97352485307448 1
4.80981618041099 1
5.13822942420574 1
4.8899949078118 1
5.21578599874457 1
5.0191381570698 1
5.05339181418681 1
5.16774195303827 1
4.94669499838565 1
4.65700776366511 1
4.85176795612277 1
5.07413102049574 1
4.91294661856315 1
5.20857387968083 1
5.00438375052563 1
5.1353917044973 1
4.94465898953304 1
5.07476698052258 1
5.12670563049739 1
4.87517627856996 1
4.87363517127644 1
4.95901938970269 1
5.17587361181402 1
4.99731952342462 1
4.96275716305641 1
4.98069070055771 1
5.2737219713157 0
4.94857499280768 1
4.90862975829152 1
5.13354561521191 1
4.92641541380183 1
5.03671447590738 1
4.82705546614444 0
5.09846831383404 1
4.92623065834721 1
4.97276223355165 1
5.00587580637283 1
5.04553782994992 1
5.03987545242767 1
4.87286889726 1
5.16812549240987 1
4.93057168556305 1
5.02038611190228 1
4.82439851480569 1
5.0790075899883 1
5.25549415104626 0
4.91998189844938 1
5.15070818949013 1
4.91320876130724 1
5.04108831428438 1
5.2746697146948 0
4.98190170643402 1
4.97708077858571 1
5.00791681151959 1
4.77512612504447 1
4.9104596189642 1
4.98134029041289 1
4.98900563056945 1
4.798278207839 1
4.89165170420985 1
5.00396750337546 1
4.93864448690574 1
4.77258207787998 0
5.15617786973596 1
4.95245862917512 1
4.77814804808203 1
5.0639263083841 1
5.14041050068874 1
4.74908827036866 1
5.02275918905365 1
4.98401455545906 1
5.12043710753051 1
5.28752175636232 0
5.08003005003537 1
4.99411514532964 1
5.08338647103181 1
4.96910697291186 1
5.08890582681928 1
5.20831277990384 1
5.01910465422397 1
5.12780577108289 1
5.06189363774214 1
5.01919522582689 1
5.09876962737014 1
5.03807563123132 1
4.85172388732274 1
4.96668786058815 1
5.18172411222256 1
5.1488054520385 1
5.03801295071926 1
5.03359128790232 1
4.97898614948865 1
5.019486075362 1
5.16459965250085 1
5.10932652176325 1
4.70131064472061 0
5.01335448706068 1
4.9214321498457 1
4.96615653026473 1
5.03273158903098 1
4.85766165168875 1
4.88498311224152 1
4.98412061489201 1
5.14310439216263 1
5.01220609087989 1
4.96036710343822 1
5.07847551359179 1
5.02480238159052 1
5.08458553996463 1
4.94707640559837 1
5.17903571997608 1
4.85049733459945 1
4.88701729958653 1
5.153361746417 1
4.95921347678695 1
4.83191781106835 1
5.02579840106782 1
5.13455550707826 1
4.88777630275117 1
4.85149999692103 1
4.87224674263914 1
5.01081258785127 1
5.12896877869226 1
4.94531650399436 1
4.96003587934597 1
4.95550750808708 1
4.82009625798714 1
4.93634645905993 1
5.17517235233658 1
4.86957643558918 1
5.01990611171508 1
4.99462163303559 1
4.93056247476742 1
5.18069757914336 1
4.94192246119371 1
5.21364632595524 1
5.02282263697094 1
5.26246817571695 0
4.74787099133528 0
5.01356810955393 1
5.03020246185199 1
4.88794521900315 1
5.10938172782037 1
4.85289741415694 1
4.86475539092937 1
4.86355533277005 1
5.06166362582851 1
5.28631635645123 1
5.05566551465978 1
5.12931169468645 1
4.89389795946694 1
4.79324660550728 1
5.08111682791717 1
4.84543880631853 1
5.01259625086549 1
5.00744188485867 1
5.06633224609315 1
4.84754624267346 1
5.08607763359151 1
4.94180441042494 1
4.94213126510286 1
5.04363248751185 1
5.04639182004617 1
5.05765935515035 1
5.11581588419712 1
5.0325774700426 1
5.11317037296652 1
4.93192921711142 1
4.88507579343363 1
5.18471869639199 1
4.83364101251025 1
5.00941675431602 1
5.08412887053412 1
4.91103181519687 1
5.14182141297575 1
5.18149612859754 1
4.92046712339661 1
4.98717351753319 1
5.09069003297031 1
5.17603413238375 1
4.95140636671214 1
5.06743980517972 1
5.23170615934755 0
5.10702494646338 1
5.11215406258333 1
4.99023248474774 1
5.03641611986379 1
4.89536629034734 1
4.89000456407087 1
4.84313653953217 1
4.89990462458641 1
4.95461283547372 1
5.12328004522232 1
5.07747984022296 1
4.88123200696766 1
4.88557727814262 1
5.08857557473552 1
4.94809336828772 1
5.06455708473198 1
5.16256345407453 1
5.05770748384329 1
4.98492650467778 1
4.96316449184029 1
4.88462049036801 1
5.23056651564538 1
5.19452032576109 1
5.18215223681713 1
5.39640509601083 0
5.21185260380772 1
5.06461380149315 1
4.92686347390915 1
4.88374695502346 1
4.79191678936245 1
4.98343521457052 1
5.0339707857858 1
5.16022760545287 1
4.82652550759654 1
5.08422429105325 1
4.98911476985246 1
5.05532495439519 1
5.02541312281616 1
4.88645344577226 1
4.97144765323543 1
5.27462430319752 0
5.04197508048523 1
5.04251248558473 1
4.91125780838468 1
4.88378424043889 1
5.18319663225005 1
4.76145856083667 1
5.0252823993171 1
4.93107341824507 1
5.12233369142985 1
5.20574993981321 1
5.11800496212731 1
4.95571130540604 1
5.28793885331169 1
4.8833435216095 1
4.97160067532378 1
5.03905769529293 1
5.00843552368072 1
5.03112754802677 1
4.94047033318811 1
5.07741277095596 1
4.90969358699326 1
5.21398907924402 1
4.85160056964763 1
4.73214778621312 1
4.94286330426117 1
4.67454009546663 0
5.00402378013959 1
5.01128289224343 1
5.07316908997381 1
4.93128201364007 1
4.97252624724788 1
5.11468367211988 1
5.06801793844989 1
4.88325572781132 1
5.14675590262449 1
5.13083117833318 1
5.12868414720737 1
5.19075834796359 1
5.01200602195313 1
5.0321354340563 1
4.8644862171678 1
4.98426353561796 1
4.93152137825814 1
5.0369570512151 1
5.02801741123915 1
5.15986224078095 1
5.02312136619109 1
4.91982890911907 1
5.09178414067796 1
4.90073465129335 1
5.16149478068995 1
5.08908984412157 1
4.97608500620701 1
4.83116771057085 1
4.99847897976743 1
5.06582981619784 1
4.92068514378606 1
5.08010488653509 1
4.97588657497552 1
4.93916628943563 1
4.7443154472835 1
4.90064260706561 1
5.0404973692943 1
4.8681219286289 1
4.84816302265013 1
5.12826414931061 1
4.87908135953306 1
4.90166786050406 1
5.02885998275168 1
4.90433043614891 1
5.16057969192403 1
4.96563530303694 1
4.77634134746486 1
5.07218899037705 1
4.92610233383773 1
5.02887248484085 1
4.84759816616576 1
4.89269429677174 1
4.93877587418605 1
5.16131163927969 1
4.98196824053638 1
5.03710384597128 1
4.81987402886539 1
4.83579987242525 1
4.90192437745333 1
5.09078261037252 1
4.86944464708434 1
4.99630314173766 1
4.90682438233996 1
5.03690123384319 1
5.18873431397177 1
4.90566181037556 1
5.11968294113059 1
5.02393223181313 1
4.79135025439542 1
5.13389585957409 1
4.80299716306042 1
5.10781089523359 1
5.41575277532899 0
4.97388102359653 1
5.01367442930292 1
4.80120422467425 1
5.07692376115753 1
5.01042576189144 1
5.07002623947197 1
4.87024075275955 1
4.98288133949732 1
5.1692683599856 1
4.87711812163826 1
5.01510238010704 1
4.92734791930832 1
4.76353062034782 1
5.03411187166582 1
4.99556810017332 1
4.8502360358615 1
4.83607284102828 1
5.23670833271005 1
5.08557568318523 1
5.07745641248659 1
4.93799014865272 1
4.8285720885348 1
4.93687190163661 1
5.0185624913547 1
4.92095424751938 1
4.93653944388473 1
4.91940308751778 1
4.95835275029731 1
4.84194001732945 1
4.95718864592886 1
4.74979238664001 0
5.01783647122387 1
4.99281155679084 1
4.83498646679322 1
5.00096310213931 1
4.98479397966029 1
5.00250950234249 1
4.88401808676435 1
5.1437792263516 1
5.0219818710954 1
4.8484669452935 1
4.80739787750091 1
4.84392987415696 1
4.91114380792135 1
5.22163373558551 0
5.2720292727074 1
5.06886930564077 1
4.89809282869391 1
4.916574466092 1
4.96456962420047 1
5.02930384700454 1
4.94636569024546 1
5.05089273796927 1
4.98738245915573 1
4.92325161716619 1
4.97156266572799 1
4.86041117837306 1
5.18870419819594 1
4.99019813857338 1
5.10154305483168 1
5.02466485433858 1
5.12266239583191 1
4.95206423345474 1
4.99735995296023 1
5.05017855808446 1
5.06321726054987 1
4.97738268330681 1
5.12276849643834 1
4.88446438471694 1
5.24929503082485 1
4.9754770026917 1
4.76010432383782 1
4.97883680589876 1
4.8539038022754 1
4.99321751565182 1
4.82450307918417 1
5.12618480433214 1
4.86224499562106 1
4.84732521298546 1
5.2488093891877 0
4.9216376070466 1
4.93886660658031 1
4.92909938496663 1
5.10044624579746 1
5.01631846613312 1
5.03658006632185 1
5.07137828392501 1
4.89552397828696 1
5.15415501102683 1
5.05355927392697 1
5.06883732723852 1
4.9122332337135 1
4.96879101285016 1
5.17315026460656 1
5.01110170625182 1
5.11584271737867 1
5.16815125813994 1
4.92629416643911 1
4.69780966723104 0
4.99063695745768 1
5.06927535585695 1
5.03658228355296 1
4.91500154968548 1
5.03458252913985 1
4.85025157893151 1
4.86524613859819 1
5.04032560440623 1
5.07888687741938 1
4.90933543017227 1
5.08047020722492 1
5.09028762218004 1
5.11115448845965 1
4.88378816140996 1
5.00970799382783 1
4.97386858031868 1
4.87012856021893 1
5.18671992930399 1
5.0747406920767 1
4.9400057274571 1
4.98933566126987 1
4.77172481671427 1
4.89798362079446 1
5.0315949262373 1
5.05629713671471 1
5.00175651345948 1
5.03436702935033 1
4.89660687595312 1
4.97392371412451 1
4.93377055334205 1
4.98267168975374 1
4.98006335641019 1
5.11431799401833 1
4.82702262418777 1
4.84497837786773 1
4.89926716298877 1
5.14620579599597 1
4.91454755204776 1
5.16338573687293 1
5.02586284767922 1
4.73152241173698 1
5.1538816541715 1
5.17127677078801 1
5.10745996577734 1
5.24348525974407 1
5.09457416623945 1
4.82872401618335 1
4.99937748457189 1
5.02014994071207 1
5.02957835646094 1
4.93882691987908 1
5.01425877680003 1
4.7304399066465 0
5.05743354862227 1
4.88696807613827 1
5.08591200449115 1
4.9359114243351 1
4.87981090042393 1
4.94074088424839 1
4.96108701608561 1
4.77686874823963 0
5.05507684759009 1
5.01191659011916 1
5.10262276021383 1
5.06319666407285 1
4.87356391013905 1
4.86759914363704 1
5.06229304409361 1
5.02299952815258 1
4.90621700575426 1
5.08278722705554 1
5.03291705197958 1
5.05915486350209 1
4.96918011249203 1
4.97159166368642 1
5.03396458368725 1
5.03122098630387 1
5.08701553077287 1
4.98743962562989 1
5.07543358303949 1
4.79466762662982 1
5.10965424360243 1
5.04457078957829 1
4.95317835579601 1
5.11944998167396 1
5.00104441782507 1
5.16575294323358 1
5.09022460030995 1
5.05692080278136 1
4.73618704276016 0
4.98178454737965 1
5.01031798991102 1
5.00892445975479 1
5.09669454422393 1
5.11187569461836 1
5.00046815558283 1
5.14526493465617 1
4.98498055547472 1
4.98270134949044 1
4.86036647371928 1
4.85714483550091 1
5.10836831239898 1
4.96535397717365 1
5.1353052433188 1
4.89915673579692 1
5.22743654402636 1
4.78276428122236 0
5.02061193572314 1
5.07275034739106 1
5.0566769703507 1
5.09364111771095 1
5.0093062789785 1
4.92639241864175 1
5.07398270477661 1
4.99144367841356 1
5.10550489408791 1
5.04862057308434 1
5.06704796605732 1
5.03608815718365 1
5.01941913611812 1
4.90490222392316 1
4.82158527444655 1
4.95624571994177 1
5.05748836083744 1
4.98230450215813 1
4.95668916918528 1
5.1817370184178 1
5.12708027845323 1
5.29474053261592 1
4.91941381552593 1
4.93971519219493 1
5.07600239475875 1
5.11930459554132 1
5.05887186862711 1
5.2560624766259 1
4.98105625404258 1
4.71927334457392 1
4.77843703607923 1
5.06319906962992 1
4.98426511202312 1
4.93128982507188 1
4.7747364696363 1
4.93756949907187 1
4.94011477632446 1
4.89793244018111 1
4.93749524015819 1
5.05979233611074 1
5.0017199896956 1
5.02816696460015 1
4.85002400814194 1
4.93401158702334 1
4.92635603335124 1
4.84800017030303 1
4.9398510964176 1
5.11655652203808 1
5.02967255176393 1
4.85618860441261 1
5.04183176910346 1
4.8082896955447 1
5.05920265743775 1
5.13658051300637 1
4.93174563420517 1
5.04726480868037 1
4.99006123271918 1
4.77656326164656 0
4.88946229561011 1
5.05291166137131 1
4.98854074501861 1
5.02780393650921 1
4.79056690273171 1
5.07343670249272 1
5.06390721075851 1
4.96321187571586 1
5.09449271016969 1
5.14617856398303 1
4.97081738260901 1
4.98375492836118 1
5.15502578923537 1
4.8120705386205 1
4.8987872657021 1
5.24218737802418 0
4.89227607298565 1
5.1308811013988 1
4.92087703396456 1
4.95034212623147 1
4.85526316667364 1
5.0775879052014 1
5.18213329475798 1
4.99491287727723 1
4.79294567299583 1
5.08249554308659 1
4.95130884083089 1
4.86260056671486 1
4.83259216667485 1
4.94953740765826 1
5.10016448195766 1
5.03962815091883 1
4.89590058166163 1
5.08348435221152 1
4.98471553873108 1
5.07707197974561 1
4.86564803418225 1
4.83672549674864 1
4.95614376059667 1
4.89133129235969 1
4.99892818688591 1
5.09265613478902 1
4.9814425621431 1
4.88241777584124 1
5.0908485856784 1
4.67824733739709 0
5.01602072534589 1
4.86704121415199 1
4.94579859670672 1
4.92402020483776 1
4.89874078165297 1
4.91001811138888 1
5.03123501927558 1
4.93675009257027 1
4.85468457430369 1
5.17089759977395 1
4.92072247227334 1
5.19348481810664 1
5.03852793423906 1
5.00043038011106 1
4.93945983449268 1
5.02270553342284 1
5.13635774701901 1
4.90373764731284 1
5.10409555847555 1
5.27492256394484 0
4.90874741661013 1
4.8336490709716 1
5.07645784585714 1
4.80612907051158 1
4.92327470003413 1
5.07622095771811 1
4.99592737294604 1
4.9756700830077 1
4.92586893198052 1
4.85270399194586 1
4.79632292481361 1
4.85387153379166 1
4.92362953195571 1
4.92602668192497 1
5.10685029607417 1
4.72738895817364 0
4.85738075389791 1
5.07058586525477 1
4.99026963229323 1
4.94957700775733 1
5.05309955841588 1
4.99349562201841 1
4.97466646271119 1
5.03890982756247 1
4.89659955958494 1
5.05944175579258 1
5.06741250739222 1
4.90960230888635 1
5.10860739049456 1
4.79510102437622 1
4.78767821112588 1
4.91468599554218 1
5.0448108288414 1
5.15564748459343 1
5.10714088984575 1
4.92661101181192 1
5.17658405061274 1
5.02903154401273 1
5.00878069471391 1
5.05337493424116 1
5.05025470386817 1
5.13631046537566 1
5.17484953398655 1
5.09168094447653 1
5.04929367842426 1
4.9672151912317 1
4.99032238305382 1
4.94913013649096 1
5.00507911111158 1
5.14685372969753 1
4.96565421413378 1
5.04475300949788 1
5.14699410614778 1
4.90108029812315 1
4.94828125323038 1
4.87917999106075 1
4.97719279228819 1
5.06389679654474 1
4.99259419740981 1
5.0292147000587 1
4.86797069761663 1
4.94261058041309 1
5.07467799399814 1
4.86799613456802 1
5.14861915115505 1
4.91094741706812 1
4.96265130881192 1
4.97852208010726 1
5.05071531144681 1
4.75017872358799 1
4.95068491413088 1
4.90792592762605 1
5.03740140063112 1
4.89730840477604 1
5.08700158849249 1
5.05586939007471 1
5.18573549341385 1
5.17340598027646 1
4.94072344701362 1
4.99849140940686 1
4.96798571682073 1
4.86507438453476 1
4.98911060769307 1
5.18511239360525 1
5.1166591512906 1
4.97382935310028 1
4.78654481818589 1
4.77355672348043 1
4.71895893489582 1
5.01532915506444 1
5.02761893682101 1
4.97527009736376 1
4.96105960307436 1
4.8333192418623 1
4.99903887857992 1
5.02033441177418 1
4.85018883697595 1
5.01247985180821 1
5.01343570288264 1
4.97280635591517 1
4.72814521346371 1
5.04170990044089 1
5.17999656912583 1
5.0135853137102 1
4.98885436301016 1
5.12527827791614 1
4.91223966802128 1
4.99288777207111 1
4.9924145184568 1
5.05855455543606 1
4.99540901127416 1
5.04565258412045 1
5.04765425764493 1
4.99541339981099 1
5.15106236605284 1
5.09893770067269 1
4.87112623113959 1
5.11974858515896 1
5.00840428147171 1
5.1439473041541 1
4.89042550416192 1
4.94500495337862 1
4.72911707107507 1
5.23578306929422 1
4.69303151028714 1
5.04205517388413 1
5.50230854212293 0
4.97042690601942 1
5.16142318498296 1
4.92425365868206 1
4.96518471308617 1
5.0075602008573 1
5.12127220248123 1
4.93725315265579 1
4.7505408826382 1
4.99578261988865 1
5.18268120881998 1
4.92668112202563 1
4.96728905283079 1
4.95004903241178 1
4.99496751347552 1
4.97974457371693 1
4.89891536869643 1
5.0899775142807 1
5.00822977411297 1
5.04667379444826 1
5.09536015360154 1
4.98406237953509 1
5.08998660654255 1
4.94516794310204 1
4.81483419318484 1
5.17193492730529 1
4.91744375157763 1
5.00355602433633 1
4.99034240399486 1
5.01469978977733 1
4.97588608159324 1
4.86773628720974 1
5.03246108112073 1
5.05298631343326 1
5.03363196824328 1
5.03570182865166 1
4.97316637262588 1
4.99785777858092 1
5.18192321617412 1
4.77453770797282 1
4.89307778291908 1
5.10254236516662 1
4.84866151239922 1
4.99537060244381 1
5.07996793544495 1
5.06358300252608 1
4.81244031315578 1
4.8309557507254 1
5.00781177800045 1
4.81738045757185 1
5.0096363447589 1
5.04958210922266 1
5.00199304018582 1
4.92793032008998 1
5.02637777463199 1
5.07748436862523 1
4.95276611104328 1
4.89828521188042 1
5.03031480389441 1
4.89723194945371 1
4.99180390439201 1
5.02496604085717 1
4.81740706480218 1
5.11160826555126 1
4.93659132356744 1
5.18045051606658 1
5.08019956060774 1
5.01676988338045 1
5.10169061838417 1
4.81180948242173 1
4.75711886954005 0
5.03989971104669 1
5.02180431472374 1
4.9824239961271 1
5.04126429411773 1
5.04432502571298 1
4.89022924945342 1
4.95457276129457 1
4.94430721855483 1
4.91916070695468 1
4.90935784896836 1
5.08771395701965 1
4.94545466059339 1
5.16310199839789 1
5.27937493130069 0
4.94933197138204 1
4.84176878787775 1
5.05682093356424 1
4.94211738320614 1
5.06440555811245 1
4.90734200776408 1
5.05678188077334 1
5.02602098536003 1
4.85929658534957 1
4.92252444025319 1
4.97166061100929 1
5.03653678461641 1
5.149602045595 1
4.85162847594667 1
5.04065762134649 1
5.05435329293889 1
4.81950338381209 1
5.09998096536214 1
4.94350759882817 1
5.19774939746957 1
4.99847417038143 1
4.91542810517424 1
5.00522250156884 1
5.17419523867468 1
4.83114443218722 1
5.07942678554535 1
5.15235280458349 1
5.03364832144822 1
5.09164402224478 1
5.03064550257998 1
4.84585262644812 1
4.96836020935893 1
5.08727798380481 1
5.27831529676252 0
4.87349695610485 1
4.93114677601002 1
5.07430298069726 1
4.98530883056193 1
4.83952810963356 1
5.00637289340188 1
5.13591630992049 1
4.93588212356735 1
5.06237082818264 1
4.99513368046872 1
5.08917255945356 1
4.90513981688551 1
5.0240741171561 1
4.87300652474698 1
5.12576139794831 1
4.87674312747709 1
5.04189838712695 1
4.74792080218639 1
5.1743071538171 1
4.96845071569244 1
5.02598725973629 1
4.86345541905688 1
4.9297560145009 1
5.15203393827036 1
4.98885121435557 1
4.95742046004748 1
5.17901809059426 1
4.99673458497557 1
5.0273972220508 1
4.84533310603138 1
5.04442073532275 1
4.92243638704428 1
4.91021398779263 1
5.12428709579409 1
4.93946985725487 1
5.17574799617551 1
5.19264557313767 1
4.8693990956464 1
4.95347974477587 1
5.10692094553541 1
5.15011809678747 1
5.09827665761021 1
4.97973791269609 1
4.96069667573202 1
4.92901438566118 1
5.14056906448079 1
5.05824086233044 1
4.9578516078672 1
5.04594927361673 1
5.07626923959848 1
5.12787353405851 1
5.0060417378131 1
4.96999770112019 1
5.22441328628059 0
5.16495385299054 1
5.07453491749985 1
5.04129406507965 1
5.08256297589785 1
5.11686854745456 1
5.14922697516733 1
5.00371187487101 1
5.03023134952142 1
5.0405335033571 1
5.1516798809053 1
4.98567241975945 1
5.1383723029886 1
5.24775785453838 1
5.15634669916609 1
5.35887736039095 0
4.92479772971857 1
4.95281444162966 1
5.03426700690538 1
5.14069285763602 1
4.81572965899 1
4.98645296450595 1
4.76943423250884 1
4.895966963175 1
5.01300633700708 1
4.98483734569339 1
4.96914312902923 1
5.04839874472123 1
5.22593235110659 1
4.90014426757677 1
5.06059608238662 1
4.90366608578242 1
5.02756968423234 1
5.13568303720139 1
5.04266711022834 1
4.98510847433145 1
5.09656214872344 1
5.0450707161265 1
5.03961673544637 1
5.10211914250452 1
5.02821827253711 1
4.53742138574959 0
5.06006496901322 1
4.95429080984219 1
5.07328991912414 1
5.12123657993147 1
5.17237752295272 1
5.13167245692251 1
4.9457234885113 1
5.29423392414306 0
5.2857543372517 1
4.88821355871598 1
4.87929038451875 1
5.13875616426174 1
5.01317698435709 1
4.94031264773974 1
5.01357551612397 1
4.94746505208404 1
4.99822895333463 1
4.95964177357277 1
4.96698381388209 1
4.82333614653454 1
4.86480272316168 1
4.84167635883368 1
5.06252105870078 1
5.23778179218133 1
5.07122102298028 1
4.97198758022575 1
5.0774007330263 1
5.021278352798 1
4.82932729400195 1
4.90433558351885 1
4.89544452456591 1
4.90863192087436 1
4.9603041867502 1
5.01743834136087 1
4.90582468142955 1
5.17116665354554 1
4.90707812886458 1
4.99112213231075 1
5.03006766068927 1
5.08205628726834 1
4.83230429853098 1
5.03401751493055 1
5.00443386351588 1
5.17163186701509 1
5.07748947631773 1
5.01313153656719 1
5.00142672567084 1
4.93250797996599 1
5.06119798872122 1
4.94744535112845 1
4.9994283329913 1
5.16886439381278 1
4.88687873606757 1
4.9257960276242 1
5.02722581121981 1
4.84286488665652 1
5.13396244880426 1
4.99340436915207 1
4.97184813741124 1
5.00272475858873 1
4.85095662442934 1
5.01213976713727 1
5.08864870527654 1
5.10726770346447 1
4.98270072339333 1
5.02658889051223 1
4.86584327974869 1
5.04894427072382 1
5.0788018726238 1
4.91613359185305 1
4.99460578625959 1
4.94189203895306 1
4.97062521685064 1
4.90228310810962 1
4.97189137234433 1
4.99885771864203 1
4.90713459515101 1
5.09752870216137 1
4.95802982337598 1
5.01921145482378 1
4.89900944062617 1
5.00046985135585 1
4.88498601586584 1
5.26157919109269 0
4.88794328066353 1
5.03493018547594 1
5.11131961502737 1
4.95101212124054 1
5.29428619666444 1
5.05798993331702 1
4.73750068535956 1
4.86462266367917 1
5.01405312127722 1
5.17725392777306 1
5.03198128870522 1
5.07569564807638 1
4.71562443824263 0
4.93820608706279 1
5.15033577229385 1
4.98612262649559 1
5.08083452957358 1
4.93806692574505 1
4.91665317492392 1
5.12215922141445 1
5.06426283178546 1
5.05295163659515 1
4.93656748177447 1
4.95026067731143 1
4.90475830536185 1
4.99033325360903 1
5.08315340952887 1
5.04499723293458 1
5.08182550063021 1
5.06996599206705 1
5.09098470903321 1
4.88602978297355 1
5.10248899612481 1
5.16098421848634 1
4.9196040890643 1
5.00226276918238 1
4.97324353012897 1
5.15314404995423 1
4.99872634436386 1
5.20217394689691 1
4.85610395746136 1
5.020240184819 1
5.07704543410761 1
5.05779339466892 1
4.99381606391972 1
5.01947677111447 1
4.79777111849258 0
5.0556956095927 1
4.97333200056331 1
4.97159050822288 1
4.73454771812897 1
4.91423224351364 1
4.86834765799053 1
4.97264762360664 1
5.13476562975382 1
4.86051765216766 1
4.99418312757829 1
4.97948200170435 1
5.13802460622098 1
4.92850899641495 1
4.87410921055617 1
4.92886595718592 1
4.98901667592759 1
4.93312336746902 1
5.15325051663206 1
4.99365082678768 1
4.92711072132897 1
4.90343104180179 1
4.98518307657185 1
5.12062419801847 1
5.06296211901516 1
4.88152422019829 1
4.71657336119562 1
4.88357019139802 1
5.21926785593894 0
4.84345764566652 1
4.84202258725789 1
4.98025137726942 1
4.91835917570291 1
4.99899669365275 1
4.99094738814724 1
5.00508901472571 1
4.90333993393691 1
4.98399139602084 1
4.92170854183553 1
5.03718763541702 1
4.66879931424439 0
5.11514144661937 1
5.21698080907413 1
4.9063203814831 1
4.93924114831509 1
4.95973945626354 1
4.98856907220967 1
4.93043207558726 1
4.87842324106929 1
4.79538606766374 1
5.01777599309394 1
4.951015560131 1
4.86903078277705 1
5.04222716463324 1
5.18412365940164 1
5.03665726067023 1
4.99053420351046 1
5.08698065382633 1
4.86674488414192 1
5.05721522267466 1
4.84598610580169 1
4.87042392023361 1
5.00444171936541 1
4.95471742933648 1
5.29950379477167 0
4.88276803640088 1
5.05175704249889 1
5.03803819239035 1
4.99507945118491 1
4.92149647337716 1
5.09060603464835 1
5.05186870912537 1
4.82730515086114 1
4.99012171403665 1
5.20900277926152 1
5.15392036190349 1
5.04074194917462 1
4.89964389083272 1
5.0571454672222 1
4.8037077308522 1
5.14310195300779 1
5.03414750084901 1
5.21530471590792 0
5.00727803413576 1
4.93422835642786 1
4.85451343072896 1
5.01854165756085 1
5.00067694970637 1
5.04441936001295 1
5.01003527567942 1
5.087814384672 1
5.14634683652464 1
5.11398940509696 1
5.10195968344676 1
4.88069806847465 1
4.99545095434217 1
4.91853607323481 1
4.92269448556866 1
4.98558226588035 1
4.87626930572856 1
4.9483095167324 1
4.98475397880045 1
4.93328624497924 1
5.05304794679348 1
5.03330272335114 1
4.84383937859893 1
5.18834908698593 1
5.04685582224252 1
4.98245168223314 1
5.06072633255915 1
4.82081189402922 1
4.98653710617523 1
4.90194048082812 1
5.18911243184894 1
5.00698342509008 1
4.95535777269934 1
4.96731093142125 1
4.79961978726125 1
5.10700442972525 1
5.01183555983684 1
5.31793065523807 0
4.86714086497892 1
4.74752299207953 1
5.09133889266525 1
4.94306487503561 1
4.97241495171988 1
5.12192822231262 1
4.82925891664581 1
5.21203242267484 1
5.03730658142283 1
5.18808099553329 1
5.17290035846832 1
4.85582629421019 1
5.11484965552878 1
4.98859244575449 1
4.90643967017574 1
5.0085485236871 1
4.91039822567747 1
5.08328003670268 1
5.02701390649813 1
4.68709552855688 0
5.01906821063065 1
4.83703236371313 1
4.81608887864799 1
4.95998050707491 1
5.05968606989345 1
5.15120345374006 1
4.8793265636968 1
4.70269223704659 1
5.0156791582267 1
5.08577828266516 1
5.13033928706092 1
4.77355462421041 1
4.92818208469876 1
5.26680537397153 0
4.77107186677454 1
4.74683625306786 0
5.16617133643276 1
5.12754815683485 1
5.08268209546362 1
4.95747204050065 1
5.01892920512833 1
4.82534150897574 1
4.80768051492874 1
4.79604224066668 1
5.05188165932717 1
5.00029002334631 1
4.96124480353982 1
4.98490245249892 1
5.237766417856 0
5.18167707256973 1
5.22989672064498 1
5.25044070282582 1
5.22286924424411 1
5.06834302896821 1
5.12293990026791 1
5.06818180853229 1
4.99645499983341 1
5.0155678421222 1
4.80544702042921 1
5.04123564282126 1
5.057350722489 1
4.79305470975145 1
5.00499192395634 1
5.24986913937411 0
4.91872694288084 1
4.94236173535151 1
5.02529496100932 1
4.87842925161415 1
5.12655629880998 1
4.98913571656233 1
4.95434901595361 1
5.11820208799336 1
4.94998091744976 1
5.31985814303292 0
5.01463179626291 1
4.84491250907092 1
4.95194972339515 1
5.01079750566194 1
5.08399177554128 1
5.04079094766304 1
5.09303472079953 1
4.97673581118971 1
4.98563190531517 1
5.00225755872883 1
5.09354924871287 1
5.03551300839027 1
5.09060818238454 1
5.0643078714555 1
4.8604687830311 1
4.92546137240053 1
5.03833818998956 1
5.07383494970793 1
5.11302989575354 1
4.84815168052903 1
4.91672028627262 1
4.88465610883584 1
5.04020987341556 1
5.09321358339885 1
4.83988111510614 1
5.01813423194415 1
5.01962137763154 1
4.93916985127796 1
5.02492155611965 1
4.89477311032559 1
5.02448384275851 1
4.90357406133295 1
4.97894084488674 1
5.02946857155017 1
5.11023774057517 1
4.78196755254311 1
5.05952541013148 1
5.07039978757187 1
4.88098401010134 1
5.0037745423546 1
4.97534249446288 1
5.22732685499982 1
5.13880420407254 1
5.1915451106239 1
5.26814252954255 0
5.19516605414097 1
4.88994072526632 1
5.02555003507761 1
5.03109042341076 1
4.96547075051805 1
5.12833842870055 1
5.1759326124689 1
4.96784845048977 1
4.96022768527293 1
4.88983048099714 1
5.19790240331253 1
5.20485917959306 1
5.12145752704802 1
5.24415979668634 1
4.8332184143789 1
5.01183484038527 1
4.96084937339655 1
5.05384800491505 1
4.93148070784655 1
4.96347864934741 1
5.04172220627177 1
4.70037318444774 1
4.84647382391364 1
4.9502169056644 1
4.86224874394318 1
4.97882831127637 1
5.13665147495063 1
4.92547219997222 1
4.94764728890094 1
5.27676842487662 0
4.9811754351332 1
5.10536432409539 1
5.03879666846362 1
5.16098341377441 1
4.90524165585371 1
4.8578391176237 1
5.22227644930024 1
5.04042986687472 1
5.2527032900609 1
5.0256747299541 1
4.92827172720482 1
4.75953274064455 1
5.02052548880659 1
4.90553176129515 1
4.96750221079101 1
4.85946120918787 1
4.82246823885921 1
4.96017143638865 1
5.09938406648632 1
4.87052741287644 1
5.01812105789857 1
5.0957299251825 1
4.99226309600636 1
4.95478500582251 1
5.09706976378132 1
5.14487166501511 1
5.01813054425299 1
4.99247692347889 1
4.92748083310661 1
4.94523381674327 1
4.81666176107728 1
5.08922268632495 1
5.00076260471951 1
5.03684091416099 1
4.97615567734417 1
5.12957956344659 1
4.85935318608519 1
4.99477550372428 1
5.02700993853382 1
5.03498342657903 1
4.73673757242321 1
5.01545227196394 1
4.81729815609193 1
4.98929423905552 1
4.71497116718778 0
5.1985557682008 1
5.22097154196414 1
4.93449089405359 1
5.2353510304183 0
5.10247012674835 1
5.05290205164657 1
4.80573634763984 1
5.10453674642608 1
4.8774767272643 1
5.04834905858648 1
5.16192659617136 1
5.03451145013723 1
4.91825259725818 1
5.06043031275524 1
5.12069012697141 1
4.88347221320445 1
5.19174196185358 1
4.99568138654191 1
5.03807600909955 1
5.20651901274462 1
4.97655561564543 1
5.11688156761546 1
5.07544838329652 1
5.07605110944269 1
5.10251955897949 1
5.05928314772361 1
5.02925591474757 1
4.89920615838736 1
5.05470977814639 1
4.84250307150286 1
4.80614239451404 1
5.10784525986053 1
5.05693243374874 1
5.06224659841935 1
5.11156177487579 1
4.90873960776974 1
5.0004829499233 1
4.78977624163906 1
4.8350726240815 1
4.78985355220275 1
4.88928232613124 1
4.98618179674513 1
5.05901858220471 1
5.09466091063823 1
4.90475757041407 1
4.90152090941928 1
5.00108726995632 1
4.94882621231464 1
5.15504745538136 1
4.89331705644261 1
4.94206660760279 1
5.01037070543704 1
5.00953727445101 1
4.91836078325589 1
5.11570905146859 1
5.01813577246949 1
5.08257989887915 1
4.94648704126972 1
5.04965048209401 1
5.08721619148761 1
5.04162294398618 1
5.03731599886085 1
5.18576633544546 1
5.07153890024173 1
4.94617141253782 1
4.92514153758667 1
5.047719748663 1
5.0066287246036 1
5.19170711588676 1
5.16059774781985 1
5.19576020515923 1
5.10124835665032 1
5.06804989546206 1
5.0224419475483 1
5.02720996086622 1
5.18604140101815 1
5.14968607333564 1
4.88266984562523 1
5.01233155283503 1
5.1229680271795 1
4.98833818485685 1
5.1051557425661 1
5.07555893715388 1
5.0470068491371 1
5.2195654287415 1
4.9584283579739 1
5.03418136439046 1
4.9171246403738 1
4.95041221203385 1
5.01584189685749 1
5.12532671838717 1
5.09038885014117 1
5.10163837328125 1
4.96062640516437 1
4.91048387954792 1
4.99190739999067 1
4.84733646591003 1
5.30035038066327 0
5.08113213173591 1
5.10417243204845 1
4.90704673434757 1
4.96357803315764 1
4.98615897545985 1
4.73151184615929 0
4.99764765203699 1
4.96572732968698 1
5.01592046253789 1
4.95818259113341 1
5.12425365209652 1
4.96042446032961 1
5.02654840287436 1
4.98140843262685 1
4.99741422609029 1
4.99599827278216 1
4.89089929053042 1
4.95699272208639 1
4.9937721788925 1
4.96584290391268 1
5.20075192751164 1
5.01773995676025 1
5.00043411616681 1
5.16674053202229 1
4.92159547247453 1
4.86225432771419 1
5.25803418008087 0
4.87120406449816 1
5.00422432166099 1
4.93781388854833 1
4.85331684773641 1
5.00727291220896 1
4.87313318930828 1
5.03113176537904 1
5.21379040690562 1
5.04021100330195 1
4.95380984107899 1
4.97406963802086 1
4.89461730402679 1
4.8052167218019 1
4.93439016658703 1
4.85001461273615 1
4.9967693320928 1
4.90558180758788 1
4.78187595184148 1
4.81902237884224 1
4.97835130983423 1
5.09839236320655 1
5.05875447781733 1
4.91875254523636 1
5.10340957939681 1
4.85162982575815 1
4.67260418202044 0
4.98131906891331 1
4.83435843039825 1
5.18989553136605 1
5.05115687670841 1
4.95697872639448 1
5.19664743693403 1
5.15385516507334 1
4.75715951416842 1
5.05365908317454 1
4.92183110624237 1
4.93046989383394 1
4.86302777640032 1
5.04597536343529 1
5.00210223336011 1
4.76527666543835 1
5.09499520394843 1
4.77060975059103 0
4.79630015882822 1
5.07162691540734 1
4.9828667210801 1
5.19838269704082 1
5.0133800285674 1
4.79205537429237 1
5.12681117408689 1
5.0911548792627 1
4.97681370102201 1
5.00013257394869 1
4.79789707502854 1
4.9438649141238 1
4.83228752732012 1
4.8688232678403 1
5.05289108978953 1
4.99028963728134 1
5.04625316904395 1
5.1047733870596 1
5.14501774452984 1
4.62799958773813 0
5.08852030848382 1
4.97070238581582 1
5.25514048912909 1
4.91573611769899 1
5.30486719299423 0
5.02434984208969 1
4.90951655808769 1
4.89753768304872 1
4.90905337384209 1
5.10185088765614 1
4.91675258778411 1
4.96625351158285 1
4.86118850731291 1
5.05917236334397 1
5.10353280382686 1
5.03721324813465 1
5.15308508039983 1
5.3059166454104 0
4.94330127989455 1
4.98332374237923 1
5.05664183900113 1
5.13558533802724 1
5.05462222383119 1
5.19818444986028 1
5.0811751093885 1
4.91911132837264 1
5.05105263511703 1
4.79094342017212 1
5.06943910225371 1
5.11852239277323 1
4.68799887084536 0
4.96538296652512 1
4.94902765183488 1
5.15941776584851 1
5.13208642047329 1
5.11112146386953 1
4.86623600195946 1
4.5904527689024 0
5.22823745491996 1
5.26036463229518 0
4.87486793954954 1
5.08107989908163 1
5.18413940023661 1
5.02248952551984 1
4.91494379504483 1
4.96785819988633 1
5.18070199671336 1
5.0412606006612 1
4.915366461422 1
5.00990370755646 1
5.17357476113729 1
4.94516741809821 1
4.77388021087776 0
5.13389929578844 1
4.99653206208863 1
4.91303124318289 1
4.83631580055232 1
4.99195168831778 1
5.09171090579253 1
5.01356106938204 1
4.93745555005728 1
5.14392803707358 1
5.06956826098391 1
4.78347279820006 1
4.79766955890897 1
4.73416245746645 0
4.97587022537724 1
5.10737815690633 1
4.96940188554884 1
4.84737555679717 1
5.01525432108326 1
5.12753161171548 1
4.98608204068345 1
5.01445362514406 1
4.86981096040812 1
5.13422696016499 1
5.04206162005291 1
5.09461973840846 1
5.14794048397949 1
5.06105701107242 1
4.91831766199995 1
4.95735949030746 1
4.98520897298054 1
4.84654958381964 1
4.89370209463593 1
5.03655105158388 1
4.99802792504613 1
4.97884557103388 1
4.86476040429237 1
5.09523150161402 1
4.95240662045778 1
5.23781424211968 0
5.01555310820221 1
5.26393776315248 0
5.06945979242555 1
4.9614133694023 1
5.23407016386838 1
4.96636799879122 1
5.11539831850417 1
5.07138078002638 1
4.84095884297755 1
5.16448764070064 1
4.95234622086867 1
4.70190790512852 0
4.85628832488704 1
5.1131786019643 1
5.06071331703184 1
4.82154019002176 1
4.94235444606118 1
4.96261079104047 1
5.03078946439254 1
4.8517947688207 1
4.92450397423135 1
5.0153373555649 1
5.12462237044478 1
5.07762817328097 1
4.93588762334851 1
5.19914954079795 1
4.9393539990715 1
4.94945131262018 1
5.03405670159491 1
4.78248658919548 1
5.1892406555922 1
5.13755181018163 1
4.97508798955926 1
4.82128294088536 1
4.98345399238293 1
5.18591639540935 1
4.97164857808074 1
5.03737894762737 1
5.04076320989198 1
4.98604806682597 1
4.92467051233568 1
5.02296373884563 1
5.02226246232513 1
5.04220322780345 1
4.99755904485204 1
5.05108873007807 1
4.89762628809908 1
5.09166701066617 1
5.1278935499244 1
4.91711638718991 1
5.01894374017756 1
4.87761516184311 1
4.8517101864771 1
4.89326701212683 1
5.06023457710896 1
4.99763871954799 1
4.87200556082007 1
4.89710458154584 1
5.03134706213823 1
5.10363363752685 1
5.20059478166075 1
4.85314198670853 1
5.21603715041388 1
5.09725080544437 1
5.21986050940465 1
5.17889131186007 1
4.89793179875161 1
4.95319783155652 1
5.14765560960958 1
4.88668414811166 1
5.07941254477386 1
4.97045259254124 1
5.04407989764101 1
5.08852794358905 1
4.91360718359593 1
5.12972466396544 1
5.00834647232442 1
4.91337398878673 1
5.15027861485481 1
5.16608655911967 1
4.97992303980468 1
5.07956660172853 1
4.98534128714461 1
5.08477966491811 1
5.16810918288779 1
5.06921140889935 1
4.8281413166628 1
5.08654075511045 1
4.69654195561869 0
5.03558172462809 1
5.15420978859794 1
4.89704266148208 1
4.98908435649807 1
4.6589598701099 0
4.99936539958151 1
5.07886899461999 1
5.02162064299988 1
5.0686469004752 1
4.89363065518531 1
4.98455060696366 1
5.14578751351795 1
4.98540870267486 1
5.19983142212092 1
4.93410449600933 1
5.16244844408817 1
4.92445510736752 1
5.10051793636388 1
4.96920259160492 1
5.03920368742784 1
5.09927742789663 1
4.79396588459125 1
4.87650357684331 1
5.11348642935078 1
5.06626506117759 1
4.91899256364927 1
4.7522095169773 1
5.00742788824335 1
4.86753142794668 1
4.9760389291296 1
5.03937274293663 1
5.0145391043954 1
4.96813451187983 1
5.14392534818919 1
5.14845437420778 1
4.94495263738022 1
5.01254666124227 1
5.14910506369685 1
4.99381086309437 1
5.00635963918161 1
5.00405623838559 1
5.05172947763519 1
4.84444614362655 1
4.82191571934357 1
5.09683406061577 1
5.06497981420695 1
4.98381160779945 1
5.22371448376821 1
4.99883571865366 1
5.05199568486257 1
4.98887567345695 1
5.01947030727602 1
4.87765061781762 1
4.9541368673637 1
4.88685205289476 1
4.99047080749217 1
4.94826163333332 1
4.92335147100798 1
5.17122278428754 1
5.07020946541685 1
4.9234550978655 1
5.03302251330527 1
5.20773868353106 1
4.99182614683866 1
4.97850596098251 1
4.88888182333612 1
4.76280229218781 1
4.84120094719639 1
5.09005203339619 1
5.05557560497721 1
5.06651467033045 1
4.90754683262312 1
5.19819464708239 1
5.10621868648528 1
5.03160101975272 1
4.94805566480719 1
4.90105989169942 1
4.82993367167271 1
4.91898422732084 1
4.99863188606247 1
4.86990213387045 1
4.83816537174931 1
4.82575622457782 1
5.16991308617099 1
4.91690585647688 1
4.83289853112912 1
5.07789409165255 1
5.05753715479235 1
5.03422994552044 1
4.92666222623307 1
5.18861664592213 1
4.97949858226105 1
5.01418917734801 1
4.87360903794054 1
4.95412966999174 1
4.93360824333842 1
5.0705508618708 1
4.85663262990741 1
5.1962030294872 1
5.14612186541461 1
4.74864749508542 1
4.9367972762279 1
4.89763928446797 1
5.16160785499416 1
4.89359119813554 1
5.00315010755052 1
4.99195649820635 1
4.96525617398947 1
4.80523997659332 1
5.00032096681556 1
5.00377152439468 1
5.11531052668639 1
5.0422469608757 1
4.99610537132347 1
4.87112234513219 1
4.92537028816001 1
4.95260460303261 1
5.16396277731752 1
4.99737978445424 1
5.14328046381624 1
5.04964515342307 1
4.90458336029849 1
4.88820904807838 1
4.88962604648067 1
4.91685093144918 1
5.06213207692552 1
4.79562362706624 1
4.74934397038393 0
4.80538609988968 1
5.09148707294235 1
5.01049331069515 1
4.96069079822913 1
5.18144044514488 1
4.8145366060214 1
4.91866642635808 1
5.04777852475224 1
4.96653937991311 1
5.30270925442914 0
5.07762888685527 1
5.02212114466901 1
5.13994645423589 1
4.96273286575336 1
5.00250173290974 1
5.10060836338333 1
4.99396449509729 1
5.04250393593975 1
4.88126323048975 1
4.7173135845746 1
4.9955776304049 1
4.97275964801138 1
5.06677098467251 1
4.90876865977588 1
5.2240216204718 1
5.14424955820003 1
5.09397302745626 1
4.81264008765335 1
5.04421038547577 1
4.74730790917548 0
5.15316433204453 1
4.94685149936874 1
4.9708005551739 1
5.14314660012618 1
5.08034591748147 1
5.09097536945709 1
4.93372663803602 1
4.9293134736762 1
4.83384023243433 1
5.01233924927793 1
4.97149707827694 1
5.04829379707462 1
4.99936876652491 1
5.22427313659756 0
5.07377842098431 1
4.90617085537197 1
4.89625053798922 1
5.0063290777697 1
5.11644063316152 1
4.95421180566736 1
5.05053028385703 1
5.17734368762328 1
5.08701206946228 1
5.23081916660255 0
5.06613374943525 1
5.02243280251061 1
5.09066154971488 1
4.9352791511253 1
4.66842446256635 0
5.21511196496279 1
4.98286773790456 1
4.91703047942245 1
4.89756896188992 1
5.04979973546094 1
5.20469158345201 1
4.96084128829678 1
4.96044799964303 1
4.95583815797239 1
5.04266606125886 1
5.04313298101806 1
5.29061838848344 1
4.9469855227004 1
5.15174467966947 1
5.0004394600386 1
4.94249337916847 1
4.92691818002132 1
5.33465479834233 0
5.11317183316645 1
4.88305905426518 1
4.97540599856933 1
5.12611435702988 1
5.04680746405892 1
4.92547847460335 1
5.07746231299087 1
4.85955972621112 1
4.93999461942146 1
5.02520964462087 1
4.89035110953154 1
5.16300024301731 1
4.98523860488108 1
5.03888749881607 1
4.88643249969837 1
4.99323372511983 1
4.95421944047533 1
5.03376366164547 1
4.948685365564 1
4.90980055456434 1
5.12718510661265 1
5.22600455756792 1
5.10664939295534 1
4.98059171851781 1
4.9295827079712 1
4.88328698712889 1
5.01856174192047 1
5.11597279292101 1
4.80568659717848 1
5.11910458233551 1
4.91233613061412 1
4.96908986442057 1
4.73600170065513 0
4.95042176847596 1
4.97836737352905 1
5.0086262160545 1
4.97966005328558 1
5.11362002489479 1
5.13713558775072 1
4.86359036448812 1
5.06084756543104 1
4.84575869160879 1
5.16756221092289 1
4.95416626013469 1
5.05219397148467 1
5.05419455615398 1
4.78623379659328 1
4.96400811171982 1
4.94254213603237 1
4.97319152667282 1
5.08892603156056 1
4.93520250777283 1
4.86541226992824 1
5.31310660963891 1
5.03210061608819 1
4.98627886985388 1
5.0972161222498 1
5.04161246709267 1
4.97294810244231 1
5.03575673412388 1
5.11869012685602 1
4.94055936314252 1
4.89041416261587 1
4.98852245378913 1
4.91977887189331 1
4.99236352739999 1
4.9513268659305 1
5.10235993708825 1
4.97317869893567 1
5.02181452506775 1
4.85737860531252 1
4.91485821062478 1
5.22049252388582 1
4.99295547412087 1
4.99934815340728 1
4.8980479968388 1
4.93696814322929 1
5.27244481166997 0
4.87392829714882 1
5.03660796422703 1
4.77718447748364 1
4.95159020266203 1
4.94757543371462 1
4.9038970038726 1
5.16021497993879 1
5.08904036545946 1
5.02249229419523 1
4.90679215283696 1
4.81564187675847 1
5.0255246371452 1
4.81587697841676 1
4.66346225927249 0
5.16619239384116 1
4.96703053099955 1
5.08581186607409 1
4.99609712218014 1
5.28291469850497 1
4.95514125673952 1
5.07091386206111 1
5.29509247251848 0
4.83999724768473 1
4.94608911712201 1
4.7660417182147 1
4.90538763748476 1
5.0698317018431 1
4.89563884040735 1
4.82351495226923 1
4.8709262983072 1
5.18274955560062 1
5.05153767511771 1
5.06933374907298 1
4.86178140296878 1
4.79291646047366 1
4.87587562918245 1
4.9519404863437 1
4.87094341376168 1
5.04128605724751 1
5.06225195004264 1
5.08412398550979 1
4.77597391805097 1
4.97914308918886 1
5.18475632838253 1
4.98243341007726 1
5.09207018552401 1
4.97536939897265 1
5.31746220504109 1
4.74525449579145 1
5.01117619173738 1
5.0785833530178 1
4.73244326284196 0
4.8903143030816 1
4.94387000013722 1
4.78754834582816 1
4.93214796803956 1
5.13728569711467 1
4.98802742301285 1
4.94045197919465 1
5.18698117977818 1
5.01556587156109 1
5.21694757876805 0
4.89464915566614 1
4.97927954390128 1
4.88001421599047 1
4.85685099158987 1
5.12875533913956 1
5.0432028858301 1
4.79456105061448 1
5.01549358246203 1
4.78159528698828 1
5.05086924167682 1
5.13212792297756 1
4.91592918042419 1
5.07072498961819 1
5.25984206118814 1
4.99341045451055 1
5.15270965193627 1
5.0670705109245 1
4.97999002742157 1
4.93141412679391 1
5.12797868719188 1
5.09553987999644 1
5.02909075616604 1
5.11145453171065 1
4.98904498051812 1
5.08139326813464 1
4.98610178675452 1
4.83830509677293 1
4.91889396855625 1
5.19674768964309 1
4.84831099816379 1
4.90265993499056 1
5.09580322787907 1
4.83445561146299 1
4.98849201832668 1
4.91990492526201 1
4.95839480020514 1
5.05490680054476 1
5.10457731509476 1
4.92186309559723 1
4.99708044496875 1
4.80582715720996 1
5.01241278562449 1
5.18692666227584 1
4.94348869121944 1
5.09504968113052 1
5.10749266776436 1
5.04451136063573 1
5.05794718514594 1
4.93538167917908 1
5.11679820837935 1
5.01787562070604 1
5.05810247729298 1
4.87421139667501 1
4.99041755335164 1
5.01685062611234 1
5.047258698287 1
4.85278838354737 1
5.08286963420074 1
4.69269535305272 0
5.04518610845288 1
4.94914827520111 1
4.76497447519793 0
4.87683644639184 1
5.0658483428242 1
5.05004179313967 1
5.02551260462115 1
4.86204422535437 1
4.981783177773 1
5.04774338314806 1
5.04986001000557 1
4.98118328227565 1
4.98451616410888 1
5.08854526028426 1
5.04619686173664 1
5.15040806211668 1
5.02800697404363 1
5.09491927446369 1
4.65226425767168 0
4.73388629388659 0
5.14455152118909 1
5.14157434757343 1
5.0560475785279 1
5.02795367199896 1
4.8590894590949 1
4.91136370460427 1
5.08606527465857 1
5.09428987574098 1
5.12898504932669 1
4.95049562520304 1
5.09992291527961 1
5.02168889159313 1
4.9687511154327 1
5.01675198978046 1
4.90873863865633 1
4.58040754164171 0
4.78890508499247 1
5.0527457690845 1
4.88768717141632 1
4.92945407760062 1
5.30886994981049 0
4.8712592164224 1
5.10154567282395 1
4.85232045683454 1
5.10635916601021 1
5.11942462898247 1
4.92884953555882 1
5.08524683380204 1
5.1945747211263 1
5.02747648703113 1
4.96914618137428 1
4.95132060940258 1
5.0335757252011 1
4.96721038408159 1
4.7761172524224 1
5.08541616355344 1
5.10604268071561 1
4.7453371062602 1
5.13058235574038 1
4.88522764959384 1
4.85565834230322 1
5.03473015376659 1
5.16380008027556 1
5.01116057846682 1
4.98904191790467 1
4.91631107785066 1
5.0389199413463 1
4.97347523465471 1
5.11848774671343 1
4.92325024666749 1
5.09655053413851 1
5.06377003793162 1
4.98712737944073 1
4.88807217407831 1
4.92037053289206 1
5.08043982442594 1
4.98858815611975 1
5.13292254827693 1
5.02435145100346 1
4.93986634200941 1
5.05629406803625 1
4.938539442829 1
4.8673299004188 1
4.96924990756227 1
5.06718057994554 1
5.07544877909512 1
4.97088042168841 1
5.06359233547024 1
4.92504812252891 1
5.02925646682764 1
5.08667208779873 1
4.99286070975691 1
4.9583126261289 1
4.82550905094968 1
4.92935146228955 1
5.01500760946494 1
5.23756402825869 1
5.01110554143661 1
4.96335306773111 1
5.22087207431886 1
5.06889260422747 1
5.11065191045229 1
4.9622585603362 1
5.10441262208329 1
4.76178443864371 1
4.94452802022658 1
4.85045792971076 1
5.08696223317079 1
5.0931409510612 1
4.90704884875599 1
5.14881631879481 1
5.09307225675762 1
5.39647982526319 0
4.88441356440225 1
4.98375403205513 1
5.0716974453257 1
4.87049199837709 1
4.91690645143691 1
4.67873489313627 0
4.95571826220373 1
4.79396451185301 1
5.03801883854804 1
5.04018577919788 1
5.0291994448705 1
4.73709275005862 0
5.09465749546421 1
4.88353644896196 1
4.84062590314893 1
5.09785670936451 1
5.02473522349215 1
5.18565028695817 0
4.82559006203329 1
4.95873675185607 1
4.9540388078545 1
5.13286390202934 1
5.01874929971262 1
4.91666061840413 1
4.9308141854012 1
4.63323507077532 0
5.14045660764293 1
5.16433418264561 1
5.08808642505553 1
4.96467775742039 1
4.63485052399555 0
4.8582940452311 1
4.78099410643172 1
5.06198682536405 1
4.91213079024036 1
4.94533518163145 1
5.09603035364647 1
5.05635545421884 1
5.08364998424849 1
4.72157494735858 1
5.18390735866406 1
4.97227754543604 1
4.86939659849651 1
5.10944473641904 1
5.13294606028314 1
5.12038423894579 1
4.97771546919586 1
4.83224489325303 1
4.89845292561951 1
5.0393536928992 1
5.1190159736142 1
4.96974698435712 1
5.03203688563488 1
4.95642395631343 1
5.12721775384238 1
4.76200413408623 1
5.00519481692891 1
5.10078997319734 1
5.02326011230069 1
4.9601555455684 1
5.12356498905848 1
5.28751197299195 0
4.91489377027157 1
5.09530326653754 1
4.94655775157396 1
5.04246591660762 1
4.96849515352834 1
4.92715921787114 1
5.06781567725357 1
4.84029939138811 1
4.80466420355847 1
5.00476321991913 1
5.23943095768561 1
4.77334632331953 1
5.02902296135214 1
4.86017453778475 1
5.01653275979935 1
4.99015134526072 1
5.21294747844429 1
5.02937333273229 1
5.28211011250746 1
4.95506273881052 1
5.0103125342894 1
4.85066865536047 1
5.11110654077882 1
5.30934817137094 0
4.77460643461866 1
4.97780506012466 1
5.04897393863919 1
4.85490595510522 1
5.0411489771617 1
4.99481900201255 1
4.91445575612308 1
4.96921977305862 1
4.96855299088827 1
5.08679608291811 1
4.81632838488306 1
4.88547746020645 1
4.95245008124687 1
4.90461962895429 1
5.21453804647183 1
5.05744486869351 1
4.95099392314881 1
5.0560425212365 1
5.17858874093189 1
4.93518730479097 1
4.9525919668285 1
5.03451602280063 1
5.18160613589654 1
4.98853070582092 1
5.09705696341572 1
4.88969854320486 1
5.05618074933609 1
4.92881135241317 1
5.22194063096886 1
5.01085582767963 1
4.9669324560891 1
5.21671387062138 1
5.14550787496919 1
4.80828728554554 1
4.94212444880085 1
5.02080641748656 1
5.30740417535843 1
5.06809221035101 1
4.93311889787114 1
4.7567687344274 1
4.82386264015698 1
5.20347552706532 1
4.90047209235561 1
4.96085561856677 1
5.18196830542648 1
4.61672318626749 0
5.07502761579572 1
4.96918683773394 1
5.11577567166254 1
5.14843114971314 1
5.03678792044458 1
4.99172216698922 1
4.77462282396781 1
5.10659669280503 1
5.0688969109475 1
4.77021508194288 1
5.12886028788343 1
4.95666040066753 1
4.88540729803159 1
4.98509595450651 1
5.05382851537403 1
5.13073642610513 1
5.01709216355532 1
5.00415604390713 1
5.04024171342199 1
4.98645355348125 1
4.82008188880258 1
4.81619933772644 1
5.10339975398474 1
5.14691004661866 1
4.97991503484923 1
5.08756043700773 1
5.17893382925538 1
4.89702013615193 1
5.21454675769614 1
5.16686071751211 1
5.09468192279981 1
5.01356109569631 1
5.01609269594512 1
5.08812455535296 1
4.97283198736728 1
4.92185517769871 1
4.9655480251773 1
5.12982095868366 1
4.94460004120069 1
4.56901965594035 0
4.88745363390372 1
5.0988654358751 1
5.06286296547759 1
4.84426923107236 1
4.77210434198462 1
5.19685206977265 1
4.94321111930488 1
5.18750555832925 1
5.0180489966792 1
5.12758747523426 1
4.9476094439974 1
4.82328130167309 1
4.96531831380296 1
5.12487217644238 1
5.02698079152224 1
4.96212097412765 1
4.97325565364827 1
5.21185352899438 1
5.06015918270207 1
4.81276825454757 1
4.98300385557085 1
4.93716170819745 1
5.03121674056058 1
5.10525053199316 1
4.94322478888197 1
5.14181803923181 1
4.95173035700967 1
5.10410546349437 1
5.18371026430131 1
4.90002867285818 1
4.80377217849402 1
4.9621963668561 1
5.02420094426936 1
5.13727415063992 1
5.00751860716068 1
5.0311728389822 1
5.02403302418472 1
5.1110422167771 1
4.99558976830973 1
4.95199940859992 1
5.13263728759592 1
5.00464951660325 1
5.10437277798762 1
5.01585094452822 1
5.0230766534865 1
5.07464811217629 1
4.90585522709735 1
5.24118353307049 1
4.97314545379654 1
4.99309505635493 1
5.05127558134285 1
4.83114978397864 1
5.09194009042224 1
5.02214984339334 1
5.06791793336925 1
4.91617781602694 1
4.72458422045933 1
5.10031316323047 1
4.76906757861815 1
5.04651079294521 1
5.05350514138285 1
5.04660347070857 1
5.14143502188417 1
4.60178764683571 0
5.11194123879142 1
5.24201964162744 1
4.91296265421485 1
5.01300378379634 1
5.15708084242903 1
4.83719712838368 1
5.0759794341529 1
5.00055457629099 1
4.85281922042731 1
5.00792148044112 1
4.88936687500634 1
5.37266544008247 0
4.8858813519984 1
4.90262748634367 1
4.99690934590886 1
4.9796611607556 1
4.88670295099909 1
4.93308718428696 1
4.98494063269593 1
4.84020948133509 1
4.75548331950768 1
5.11964765055496 1
4.92397303673861 1
4.87975098139454 1
4.93809786124606 1
5.08234327639823 1
5.16168307249415 1
5.14178453830852 1
5.15013492572967 1
4.89630089862129 1
4.90444003354017 1
5.08855492723916 1
4.95731720008909 1
5.03452272555617 1
4.99673858859109 1
5.1803433528183 1
5.16559598012915 1
4.74737470617985 1
5.12017157704187 1
5.08909344794325 1
4.95503048339623 1
4.95002818774989 1
4.92471743138186 1
4.93936346818087 1
4.96625839554878 1
5.10475649709877 1
4.99555099739134 1
4.80996949756065 1
4.92804545362741 1
5.10201834456455 1
5.08930857522059 1
5.09452512949348 1
5.00797371348442 1
5.08781560822931 1
5.13811053905807 1
5.02705552378227 1
5.07987507788424 1
5.16799838869156 1
4.96581029041908 1
4.83829281098288 1
5.01178352953505 1
5.10276857483232 1
4.99902043678733 1
5.06673567204082 1
5.06225799291907 1
5.0311024002476 1
5.16933308741578 1
4.67045487913662 0
4.97776165329107 1
5.14717997929337 1
5.0811828006757 1
4.94806646305074 1
5.16450995979057 1
5.10073841948475 1
5.08064206366445 1
4.90100117662462 1
5.031787963341 1
5.17914782851144 1
4.99367786329049 1
5.07974128557959 1
4.97241392067438 1
4.93237233355738 1
4.92012571308359 1
5.05996402766143 1
4.79374940097181 1
4.89701490441323 1
4.98151139587544 1
5.11720932800878 1
4.87200423732734 1
5.03849804440617 1
4.94751320315815 1
4.97715672776082 1
5.13241972605783 1
5.1659978083977 1
4.91702739837939 1
4.943617863552 1
5.12177597117871 1
5.08531868224597 1
5.00521964716463 1
5.01036215102055 1
5.03491707214395 1
4.87895369372272 1
4.9433295868143 1
4.98507585301119 1
4.98190915462226 1
4.83014152513167 1
5.08509930122536 1
4.89723127299674 1
5.03605653803027 1
4.85881211675164 1
5.00305890776758 1
5.06970199626075 1
5.19590920908644 1
5.02531473795531 1
4.97777514819591 1
5.05580175067104 1
4.92200605442134 1
4.92241965938048 1
4.86360841466645 1
5.06458088650675 1
4.79959534435673 1
4.88357180389609 1
4.89657041713477 1
5.03356086236932 1
5.03308573578652 1
5.01980815083686 1
5.06185415109451 1
4.97612890056241 1
5.21291574421553 1
5.02659097294225 1
4.95376075538877 1
4.85968920744705 1
5.05754315496694 1
4.99213510103054 1
4.93987710011536 1
5.15674221974158 1
4.9507717887413 1
4.94790176032559 1
5.01119673052459 1
5.03677410814632 1
5.22224007770354 1
5.20273519164801 1
5.03291134646377 1
5.21588661542546 1
5.22689368580668 0
5.0189622651471 1
4.94849740055213 1
4.93140426710485 1
5.06966862759839 1
5.06460476432397 1
4.96758271630126 1
5.09286391368013 1
4.98850932466542 1
5.13844732471461 1
5.06115396693618 1
5.05969868050866 1
4.9139546128472 1
5.00277720396172 1
5.11589564280511 1
5.04004816882107 1
4.83703380568338 1
4.99170001543256 1
4.95940466387958 1
4.99998453336444 1
4.8968248920925 1
5.1142003069643 1
4.81090757319056 1
5.12664082297516 1
4.8538708492769 1
5.00574619038371 1
4.94726910629145 1
5.01757094169044 1
5.05600787672597 1
5.11813913390716 1
5.0111806291348 1
5.02963726895513 1
4.85673762089688 1
5.05130950952793 1
5.02468459263026 1
4.80464941333831 1
5.16277604499343 1
5.08417236770826 1
4.90780663608448 1
5.17525081332035 1
4.78283347060611 1
4.94897871978105 1
5.12754703018154 1
4.92042089980321 1
4.89602950029665 1
5.12575432290831 1
4.93507311129118 1
4.89438277689206 1
5.09359486566157 1
5.11348550480109 1
5.07538912262944 1
4.79588321314554 1
5.31034436915311 1
4.96993662973788 1
5.02511425492368 1
4.93937654182022 1
5.13420020073995 1
4.99092824523298 1
5.03194762178669 1
4.90349609977953 1
5.06356958804467 1
4.98077239563401 1
4.91368531965882 1
5.12685113206167 1
4.9321677529503 1
4.93877701093747 1
5.13336783807126 1
5.02408485575654 1
4.78725739233464 1
4.98342576896671 1
4.9359451524581 1
5.16962864138329 1
5.02625807728375 1
5.03222442145912 1
5.3008514971746 0
4.75368994852305 1
4.98373930886314 1
5.02032215735651 1
5.03027694971487 1
5.04231599904168 1
5.01421793243589 1
4.99315032977346 1
5.04285341834043 1
4.91165415793723 1
4.90498871407919 1
4.89844175487806 1
5.01841827272216 1
5.07823736280707 1
5.05072763937656 1
5.14712380238286 1
4.94321440383006 1
4.86355203910646 1
4.99045637622147 1
5.08165920364365 1
4.95259538394724 1
4.98825566999943 1
5.04283115900216 1
5.01028131174655 1
4.99156639006552 1
4.97918694538042 1
5.00942070324342 1
5.06219514931247 1
5.01384390478792 1
5.03904431731547 1
4.99945579719026 1
5.10817608986179 1
5.17540753818426 1
4.82882801078097 1
5.16197541897089 1
4.92799966281567 1
5.04719834361202 1
4.77150727293878 1
5.05221674723076 1
5.00637331038864 1
4.96303457264354 1
5.21289069537971 1
5.00332994185499 1
5.11859008302333 1
4.65249377681787 0
5.1669858343309 1
4.99599598884976 1
5.00169197054602 1
5.10637611342431 1
4.87466835754082 1
4.96155979059164 1
4.88507378605757 1
4.81330287064071 1
5.01706051820737 1
4.77757871905826 0
4.91901788971567 1
5.12256503143234 1
5.05790771496811 1
5.16692866803217 1
4.99679914802385 1
5.01705237243813 1
5.02329781724097 1
4.90496135760367 1
5.01751140473013 1
4.73743184610122 1
4.81226329963473 1
4.94703348105906 1
5.10462932580298 1
4.92158109421566 1
4.98638971806566 1
4.86229531024728 1
5.19391944346052 1
5.04569046915045 1
4.77351623999369 1
4.90832557386396 1
5.38546567367093 0
4.92133949439831 1
5.3160864872662 0
4.82432104391714 1
5.07446161145889 1
4.9952354749737 1
4.99149101872183 1
5.24562177334163 0
5.0109004160414 1
4.98085592955425 1
4.94885005445861 1
4.78465818473773 1
4.9079641342362 1
4.9466510932754 1
4.90194359334889 1
5.36592593495006 0
5.02899169433141 1
4.8398018997205 1
4.89345953106001 1
5.02309368940431 1
4.95009888655869 1
4.95820930737055 1
4.85921230915412 1
5.11208300950682 1
5.06766986918407 1
4.90373222797894 1
5.01079875586257 1
4.9554013391046 1
4.88189519616075 1
4.81980248426861 1
4.99919899607006 1
5.05270253126407 1
5.3008102114059 0
5.13017297697921 1
5.115716762394 1
4.83203455618705 1
5.10440463162737 1
4.80537856200779 1
4.82141441860351 1
5.17849248684809 1
5.03364199975453 1
5.02496708050384 1
4.8767165556814 1
5.27329158456755 0
4.94874572598479 1
5.00436245086871 1
5.11652501740242 1
5.16110169608077 1
4.75342012855624 0
5.06495866235706 1
4.96571391371231 1
4.99929913546924 1
5.06901108442956 1
5.01824247689557 1
5.05824328309009 1
4.93895074817395 1
5.09503056554906 1
5.01697400037237 1
5.08743102034831 1
4.92825127146537 1
5.07221353632559 1
5.10112343957093 1
4.95372511303956 1
4.95396962703362 1
4.93477269536911 1
4.98502936748291 1
4.81756316689424 1
4.97179849699004 1
5.06158825552762 1
5.04838129698644 1
5.20968583799454 1
4.87607803758884 1
5.05967132220603 1
5.03890399387139 1
5.08035487223042 1
5.16650327134369 1
5.04651831227832 1
4.91621693310945 1
5.02250391959208 1
5.00831033961745 1
4.9252817042559 1
4.71113853451039 1
4.81148599233001 1
4.98193315839234 1
5.03330546872481 1
5.09785595937569 1
5.12553675921894 1
4.73409843102674 1
4.97686535505315 1
5.03094978351191 1
5.12346544739835 1
4.88912239503944 1
5.04777768728119 1
5.13210369070829 1
5.08512967330905 1
5.16723426930104 1
5.083898939377 1
4.93788163780529 1
4.97611760587143 1
4.84018862821718 1
4.88296217720554 1
4.86172810815132 1
4.97449309652055 1
5.08785571924063 1
4.90833302578164 1
5.07418613040702 1
4.86567565706675 1
5.02442673360826 1
5.02306557911986 1
4.80520533520636 1
5.02035346960351 1
4.99714596375718 1
5.0661894041126 1
4.77705406233373 1
4.94185354693262 1
5.30672607863823 0
4.97658306119366 1
5.13432131177055 1
4.98328606922784 1
5.06330122812933 1
5.3192386075623 1
5.0639914530284 1
4.75483011075867 1
4.96525401051776 1
5.0992206622255 1
4.89956992186312 1
4.7944545664558 1
4.96924671437208 1
5.0298148214434 1
4.76537832146978 0
5.017158827999 1
5.21331371100633 1
4.82673107191388 1
5.10662316847372 1
5.13973566057064 1
4.96277686336704 1
5.03637887031608 1
5.09299797661368 1
5.03946622555032 1
5.18439341391091 1
5.15728862367863 1
5.13461873324514 1
5.07111738174082 1
4.99584386138889 1
5.01124605616619 1
4.92522829663276 1
4.83743581789971 1
5.14200653075333 1
5.04303478138183 1
5.19380506051197 1
5.19649845053586 1
4.98071538710709 1
4.82434372726083 1
4.8996042092653 1
5.09283459892791 1
4.99737958231985 1
4.88149470459406 1
5.20871408751581 1
5.09392765180322 1
4.92130755903012 1
4.88658852050764 1
5.05732199867474 1
5.11583811984163 1
5.26294812442147 0
5.10572276208469 1
5.24037677833221 0
4.9346291090899 1
5.13055409302673 1
5.12071683985061 1
4.98649942895443 1
4.9692080606107 1
5.03781365463763 1
4.98056803079758 1
5.00222922079169 1
5.22904102298892 1
5.01404554731241 1
5.19019330327374 1
5.02327475001639 1
4.94372068376463 1
5.24285119899589 1
4.95718528313213 1
5.0293101422854 1
4.89927890267292 1
5.25143688728672 1
5.06932577049977 1
4.89952559063083 1
4.95890544935761 1
5.12848156075998 1
4.95779438133474 1
4.99639014909997 1
4.7392126541911 0
5.07969802593232 1
5.21013694253577 1
4.9423931480445 1
4.92989730722 1
5.15431133915617 1
4.85322718449754 1
5.12287987394153 1
4.94229357298803 1
5.00341828562132 1
5.03985398844717 1
5.03611069453652 1
4.89167300097945 1
5.16873056729687 1
5.16103138194754 1
5.08663241639782 1
4.7366317745388 1
5.1450861545227 1
4.7508259170874 0
5.06449637375979 1
4.92900741765687 1
5.07671666827803 1
4.86733438436377 1
4.97469152134444 1
4.96804360106546 1
4.71604448294622 0
5.04094524003545 1
4.86463670816179 1
4.98481444415065 1
5.01219966075866 1
4.90678040820048 1
5.03253429193106 1
5.09352205496839 1
5.10824837359686 1
5.05759686844345 1
4.87530788627416 1
4.92790808112809 1
5.04344533745309 1
5.0673507395487 1
5.09144718187358 1
4.89076249153377 1
5.09610006017858 1
4.97698846298717 1
4.83211010846094 1
5.28229852660111 0
4.89695636045514 1
4.99706721507933 1
4.93832443895562 1
4.90690851416034 1
4.90669638054082 1
5.19895915614177 1
4.83733066612211 1
4.71771796485969 1
4.9637818192392 1
4.84483068223293 1
4.85568423937167 1
5.03981326456066 1
4.96097485328327 1
5.20792718085213 1
4.68541309241917 0
5.26357286073298 0
5.09855897767293 1
5.01067514522063 1
4.75227526211054 1
4.93985963847487 1
4.8918820510349 1
4.84460540682514 1
4.8845404760763 1
5.02311139232816 1
5.33747178665134 0
4.99333809819424 1
4.93828297168701 1
4.85522412460276 1
4.99706008900671 1
4.9954041217367 1
5.05080669429031 1
4.93673987637541 1
5.25241995351902 1
5.01673683419713 1
4.98946417898498 1
4.96819715685201 1
4.90979492264421 1
