# Supplementary material for: Bias caused by sampling error in meta-analysis with small sample sizes
Source: PLoS One. 2018 Sep 13;13(9):e0204056. doi: 10.1371/journal.pone.0204056 (PMC6136825; doi:10.1371/journal.pone.0204056)
Supplement: S3 File — (ZIP) [file pone.0204056.s003.zip › results N = 20 delta = 5 tau = 0 sz = 500-1000.txt]

"dl.delta" "dl.cp"
5.04258232736153 1
5.00262220495938 1
5.05792525775538 1
4.97530081709269 1
4.99649286536298 1
4.97577904887796 1
5.0089176224677 1
5.02517339752276 1
4.92630109729759 0
4.97496240680588 1
5.03835118094187 1
4.98889987391953 1
4.9706746945468 1
5.00836588210883 1
4.95934648509705 1
5.00931747306128 1
4.96780866986899 1
5.00603493484839 1
5.01242001699029 1
5.01055962492726 1
5.00160282374905 1
4.92810885390182 1
4.96548865098808 1
5.03050540830409 1
5.11881225090729 0
5.00260698099135 1
5.00857464940515 1
4.96855051858333 1
4.98880790253244 1
4.94296723411838 0
4.99536987317288 1
4.96127522199459 1
5.01665047915308 1
4.98286592211791 1
5.03694277781025 1
5.02671390661504 1
4.9976569667856 1
5.01418994222082 1
4.99354893032587 1
5.08384029663034 1
5.00787573618138 1
5.0083028701797 1
4.95587047280255 1
4.98220559082657 1
5.05430844950699 1
4.90955961255023 0
5.00558152617394 1
5.06712141075421 1
5.04191018296642 1
4.98077739474773 1
4.9904561008995 1
4.99430554227576 1
5.0099571357893 1
5.04765344159774 1
4.9600422501954 1
4.97099690179448 1
4.9929249060587 1
4.99863303678574 1
4.9510401547158 1
4.97716756963098 1
4.9647274160135 1
4.99308563651759 1
4.91264455873043 0
4.98220920600471 1
4.98822731525779 1
5.06214362944603 1
4.97095137678827 1
5.04184344781581 1
4.98018206217376 1
5.0021646824561 1
5.05369034717628 1
4.97029011932334 1
4.99831096282368 1
5.00408782817818 1
5.02277515977811 1
5.00049286145018 1
4.99007216208644 1
5.03039428745382 1
5.0061326597639 1
5.02415154943969 1
5.034022482497 1
4.94325158089891 1
5.01733297955108 1
4.99305560250843 1
4.95090638404568 1
5.0553243189939 1
5.00372464912506 1
5.05251393136592 1
5.05433343478601 1
5.00417748655152 1
5.02288604248079 1
4.9670533365273 1
4.98417874908177 1
4.93614736946002 1
4.97256521712377 1
5.01946415499663 1
5.00279408003486 1
4.95513872927808 1
5.01028330809459 1
4.97429816618603 1
5.03351353694519 1
4.98407359105113 1
5.00150996326804 1
4.97965542683989 1
5.04733751777305 1
4.97147124616148 1
4.95766093991612 1
5.03931311520638 1
4.98933424849591 1
5.05801602832883 1
4.953861410594 1
5.01153238250634 1
5.02390625882773 1
5.00850651913701 1
5.02849668775242 1
5.00102410203129 1
4.93376911210541 1
5.05410695320484 1
5.0350052024556 1
5.06120920384793 1
4.97756766564865 1
5.02497716691067 1
5.03856024362176 1
5.05553659042454 1
4.94792831075566 1
4.99691538394265 1
5.02984451761468 1
5.02926114354747 1
4.94020605437085 1
5.01144273522596 1
4.95014410110204 1
5.01721514489493 1
4.98305512932758 1
5.00502332646013 1
5.00173524565857 1
5.05757337629229 1
5.0249258406407 1
5.01757379345038 1
5.00508961992566 1
5.01989657691247 1
5.06860796411636 1
4.99956593111492 1
5.08502073959206 1
5.07131226317988 1
5.01815452375594 1
4.99999402145663 1
4.97629428089046 1
5.0283714379666 1
4.98051482261216 1
5.01585282761722 1
5.06989804946005 1
5.00149236957609 1
5.04116531730707 1
5.00580672527485 1
5.01398594571321 1
4.98369940282936 1
4.99349430195981 1
5.04542091851823 1
4.97070008700579 1
5.01762962481923 1
5.00548000048455 1
5.04251461597306 1
4.99724591373132 1
4.98769065141188 1
4.98881130391375 1
5.06285473496085 1
5.03909971134534 1
5.04471705864238 1
4.96903413300643 1
4.95277599892823 1
4.9929695052185 1
5.02802452892257 1
4.96034296124634 1
5.01338888843559 1
4.91553414354102 0
4.98626109719957 1
4.96867339969321 1
4.99457113213752 1
5.03666191104789 1
4.96815734975515 1
5.11189722176703 0
5.02112036504641 1
5.02038310526725 1
5.08017633947613 1
5.04570562217156 1
4.95349113269612 1
5.00445328025738 1
4.99128734405752 1
4.95797124031882 1
4.99636680548704 1
4.99597205812118 1
5.01250894943914 1
5.01638394073029 1
5.08773696248301 0
5.01825192785703 1
4.98159581719541 1
4.99086920028542 1
4.98745692567119 1
5.00627707920528 1
4.99347183923422 1
4.95690527483883 1
4.98000066816464 1
4.96757469757555 1
5.01888419338828 1
4.96046183585695 1
4.98416410076944 1
4.96731895165838 1
4.97965193380387 1
5.01541756549966 1
4.96831937154984 1
4.99574002647723 1
5.0336703901807 1
5.00300943927933 1
4.95301342289774 1
5.03437856682558 1
5.02767901185495 1
4.99454051304502 1
5.05710398801412 1
4.94833438137458 1
5.06936239978552 1
4.98595267740989 1
4.96388142569328 1
5.0219379947162 1
4.98490746776632 1
4.98294146126791 1
5.00385086305278 1
4.95962794532579 1
5.0002229032948 1
4.95790493081599 1
5.03289241026415 1
5.01051428994703 1
5.04657002238517 1
4.99839980356938 1
4.93043838787729 1
4.99442509837792 1
4.99254075767961 1
5.00133730574181 1
5.04545871291494 1
5.00347481543421 1
5.02820457886756 1
4.98971383621495 1
5.02680404954015 1
4.98575532215798 1
5.05328177835576 1
4.99794103910957 1
5.01691211694276 1
4.98298705831539 1
5.05005194286344 1
4.96799551349037 1
4.99261815083665 1
4.9986326990063 1
5.01201425932057 1
4.92854080968124 0
5.08074908076307 1
4.97627088611778 1
4.92581541595409 1
4.99676135339447 1
5.04009542411483 1
5.03842382375188 1
4.93467784338846 1
5.04670346206916 1
4.98846359318093 1
4.96336608941446 1
4.96642327759572 1
5.03518538324349 1
4.99201157866176 1
5.03239857178172 1
5.00066680503121 1
5.04515469605569 1
5.0098533815538 1
5.01464592173469 1
4.96621448796964 1
4.95964163857588 1
5.06138998990635 1
4.9797665583123 1
4.95462458216497 1
5.01801440142911 1
4.97487351451152 1
5.02586175220099 1
5.03912674840301 1
5.01444184226161 1
5.06249067140871 1
4.97496698715866 1
4.99764132305994 1
5.03899371365382 1
4.99819605514559 1
5.00469800625394 1
5.01353344434448 1
4.93572764956341 0
4.99455591208454 1
5.05932243506612 1
4.93852962728439 1
5.00471258085643 1
4.96839957161387 1
4.96567894843372 1
4.99045508506013 1
5.03545109160154 1
5.04529910587743 1
4.98002345258608 1
5.02682846507958 1
5.08062043873787 1
4.95417888265012 1
5.02238768888881 1
5.0438724420153 1
4.9822335867461 1
4.95337498901657 1
5.00156029271028 1
4.96213113336826 1
4.96404097103964 1
4.95427092616608 1
5.07430224083406 1
4.95970788716802 1
4.98519670509611 1
5.048888508966 1
5.04780074643425 1
5.01356589336443 1
5.02385699604099 1
5.02104985278159 1
5.02792710433731 1
5.04853690008289 1
4.97856341178059 1
4.9707395263261 1
4.97274229488931 1
5.01013111070065 1
5.0032225336134 1
4.95359790311748 1
5.07107915165792 1
5.03215991922924 1
4.96180304829571 1
5.06085155633862 1
4.92722105249039 1
5.0425641460129 1
4.93953698877109 1
5.08668315204896 1
5.02235917270464 1
5.0056372948111 1
5.10087804166651 0
4.99730668123651 1
4.97066060032673 1
5.0172910352948 1
5.03950366473847 1
4.99198827280792 1
5.04844986201606 1
5.01255901507147 1
4.99425786683727 1
5.04208802270019 1
4.96951623376162 1
4.9989533540871 1
5.01416701408273 1
4.96355195736105 1
4.9705055994919 1
5.01294410878331 1
5.04082473116044 1
4.9900434404246 1
4.9708727056606 1
4.92805282490719 0
5.00295811601676 1
4.92311783198907 0
4.95872570840474 1
4.95165361545198 1
5.01539389619183 1
5.04241792035824 1
5.05976249654412 1
4.97556470019638 1
4.96970884866659 1
5.00358069936057 1
4.96794922110461 1
5.03775647084209 1
4.96932808229909 1
4.96790934943785 1
4.97886963379875 1
4.99130816240379 1
4.96308045195499 1
5.03126800736955 1
5.01548902602192 1
4.90872605007784 0
4.97944699571066 1
4.93036067555122 1
4.99253366008483 1
5.01812120756811 1
4.98711656282371 1
4.97265713848315 1
5.0135985734407 1
5.03260627747686 1
5.03039420852285 1
4.95238119856833 1
5.04238724466944 1
4.9641572889117 1
5.00410500584294 1
4.93434341417948 1
4.95847375636882 1
4.93891674983044 1
4.9784484210183 1
4.94426843577278 1
4.94240562083169 1
4.95433387919633 1
4.97436969739549 1
5.03884735506811 1
5.01754890128272 1
4.9746734943611 1
5.05214884055334 1
5.00150320480869 1
5.01061359570314 1
4.93339320619141 1
5.01929827714187 1
4.93419524611909 1
4.9376858938969 1
5.09006580479223 0
5.05352653169444 1
5.02812649896513 1
5.03088411584996 1
5.03070256519908 1
5.04814785489146 1
4.96484234196652 1
4.99769463867423 1
5.0556757176189 1
5.00826777468758 1
4.94377938733434 1
4.95083552284636 1
5.08673479444498 1
4.97161656656247 1
4.93679523249246 1
4.96341865563852 1
4.96288155369511 1
4.97261319532282 1
4.98198673184868 1
5.01056902583172 1
5.04816966345455 1
5.02910780846572 1
4.88871740670631 1
5.01111877616851 1
4.95160283750562 1
5.05205701131612 1
4.96164334660229 1
5.04382886286496 1
5.04220816426617 1
5.01779444919517 1
5.01913212452644 1
5.00877601304711 1
4.98150571460417 1
4.96994820797391 1
5.03587652698778 1
4.94006649037188 1
4.96365295241302 1
5.04696620517968 1
4.97820766454622 1
5.04409389017905 1
4.99021675922876 1
4.95888620811474 1
4.98377208537582 1
5.03239097012154 1
4.96005128035263 1
4.9849001633082 1
5.01467048711684 1
4.97471066043054 1
5.02293263428536 1
5.10706471991297 0
5.01890519155194 1
5.01924300173204 1
5.00127635130175 1
5.06125905113864 1
4.9617336639567 1
5.02220464089835 1
5.06977167449114 1
5.00477956656894 1
4.98694121026392 1
4.98439571086043 1
5.01614358676657 1
5.00194312527156 1
4.98999018715416 1
4.93289100959607 1
5.00350258356012 1
4.9616192874647 1
4.98500753287548 1
4.96251293393795 1
5.06985120314889 1
5.02364481508525 1
4.93659045564034 1
4.967492835059 1
4.96821408722392 1
4.98241738728188 1
5.02260326245066 1
4.93836594734529 1
4.98434859366866 1
4.98778593440205 1
5.03980360553961 1
4.97514479995857 1
4.97940506562962 1
5.06540803142812 1
4.95189591296446 1
5.01191026899076 1
4.95076343473178 1
5.03434143362992 1
5.0469454226925 1
5.01063072092521 1
4.93126806435546 1
5.02173947124971 1
4.95251247362409 1
4.99870434521366 1
5.02133988699267 1
5.00855498550492 1
5.02212068478307 1
4.97178653580685 1
5.07757820447299 0
5.008252681726 1
4.96659141552437 1
5.03192475289896 1
5.00932394459411 1
4.99654421664436 1
5.0026273202166 1
4.91904866102035 0
5.01573876624998 1
4.97691317803619 1
4.95925521016709 1
4.9668997953093 1
4.89194799027551 0
5.06445654644286 1
4.96752464390307 1
4.93633449166002 1
4.93757712302271 1
5.01750256736872 1
5.00328109043245 1
5.01634115480294 1
4.97253064821997 1
4.95162789748533 1
4.97773699244201 1
4.9241587230207 0
5.01321174366073 1
5.00094160653693 1
4.96524042195381 1
4.92357160782219 1
5.01984728297456 1
5.0220833387736 1
5.06389417044242 1
5.00546679490801 1
5.01471559740237 1
4.99314274815593 1
4.93373966980754 1
5.00742255397784 1
5.01073429475111 1
5.04592549235052 1
4.98165151958173 1
4.961289909873 1
4.9721628225512 1
5.00597655380445 1
4.91215934115168 0
4.95684993600071 1
5.07701208122117 1
5.02480152921873 1
5.00483691556177 1
5.076089698045 1
5.00301851748772 1
4.99264289439279 1
5.01900853589399 1
5.07942087952908 0
4.9441682450323 1
5.06038210586898 1
5.02509534861381 1
5.11928223985359 0
4.95310876581316 1
4.87955506006396 0
5.00912242273002 1
5.01365947221941 1
4.97941083358038 1
4.99151027653241 1
4.97106241332554 1
4.89224533208063 0
4.98194155632145 1
4.9731767284231 1
4.98535056163998 1
4.9687520643275 1
5.01732837396165 1
4.96189108311144 1
5.0073430441065 1
4.96652651714073 1
4.97404329102128 1
4.98930171072282 1
4.98849527138911 1
5.00572542347285 1
5.03852011704004 1
5.02604086983201 1
5.02354073200276 1
5.03226535572857 1
4.9733628158296 1
4.98597448033412 1
5.01054159694425 1
5.04591407912539 1
4.98646804338245 1
5.05416306618846 1
4.96421739048213 1
4.97177405325391 1
4.97316735475378 1
5.03827547070183 1
5.09406990457503 0
5.00741585349202 1
5.00504680591407 1
5.01975397098209 1
4.97991540443126 1
5.03096184205219 1
4.99698442219087 1
4.99019928361182 1
4.95765386729169 1
4.94858026440724 1
5.04335757705034 1
4.96467788333495 1
4.99449682882141 1
4.97839231575875 1
4.95550043164193 1
4.92992280072662 1
4.97741652649772 1
4.9680147452756 1
5.01189748578154 1
4.9719986796379 1
4.98869195592101 1
4.9278565993514 1
5.024716510325 1
5.05320376911475 1
5.04219041531126 1
5.0050453473217 1
5.01333370527993 1
4.9595122311907 1
4.90866982962232 0
5.00634448577445 1
4.97771509195602 1
4.96835761042228 1
4.94756836427096 1
5.02714048395709 1
4.98980883068963 1
5.01518919185891 1
5.01663751188556 1
4.97864505275809 1
5.01114228680608 1
4.9321164957102 1
5.01192398016994 1
5.06076496929729 1
5.01160703313182 1
4.98384499224224 1
4.9646425914921 1
4.98660130582762 1
4.89907721570949 0
5.05330117671295 1
4.98578162727632 1
5.04714802268423 1
4.99920959486195 1
5.01340383880116 1
4.96743643491828 1
4.99429473242416 1
5.05476693317917 1
5.02553788408625 1
4.99990222151855 1
4.97063489153877 1
5.04632641320881 1
5.00203334749406 1
4.93101020703069 1
5.00738845543383 1
5.00146862436562 1
5.0385968087992 1
5.01199801765086 1
5.0177990450038 1
4.98827711527969 1
5.00355184534625 1
5.0001108955125 1
5.00437971214379 1
4.9650436316115 1
5.04012132582432 1
4.97791767132402 1
5.03041480098832 1
4.93110640317855 1
4.9866223570219 1
4.9423020600858 1
4.99499866973005 1
4.96952402543332 1
5.02125524055761 1
5.02899210959351 1
4.97531145408377 1
4.93082138878671 1
5.03819183453257 1
4.99456211592334 1
4.98069321435431 1
4.95249442234177 1
5.0491327021932 1
5.06064855292177 1
5.04748222097048 1
4.95091655643337 1
5.05313859929948 1
5.07652698459726 1
4.96839201478668 1
4.94526245299623 1
4.96871229477401 1
4.98734783234757 1
5.04174593794048 1
4.95319338742648 1
5.03514720026041 1
4.92916663648604 1
4.96008941567115 1
4.99422395418736 1
5.01315644639138 1
4.96675065456121 1
4.99410868501859 1
5.02864738961972 1
5.00196669297208 1
4.88030630833383 0
5.02198388869856 1
5.00088813664505 1
5.06126027248333 1
5.03798377049894 1
5.01528910615051 1
5.03021577636454 1
4.99023250889429 1
4.99163643028393 1
5.04733237279 1
4.9519511938978 1
5.03835498758645 1
4.99999319888151 1
4.98968202157222 1
5.00420056164801 1
5.00875829496453 1
5.01466321769773 1
4.94327563507358 1
4.99253572013902 1
4.96397537618035 1
4.98693894717807 1
5.07398684964817 1
5.02809889856865 1
5.04606371170054 1
4.98498711833684 1
4.94642175306124 1
5.00699698453148 1
4.97728353648608 1
4.97409047423865 1
5.06642070200363 1
5.03888590032907 1
5.00075826696964 1
4.98248380794376 1
4.95899678644994 1
5.01870576960558 1
4.99694512747824 1
4.95474347693311 1
4.97660478703648 1
4.95421388990391 1
4.98867280797999 1
4.9765234406436 1
4.93650315176062 1
4.99652021926348 1
4.99216400439634 1
4.94397254909712 1
5.04162490090669 1
5.00204662981889 1
4.93978289894665 1
4.99604512038379 1
4.97445075830206 1
4.98098611018444 1
5.03282280422117 1
5.0162228320941 1
4.99108702730838 1
4.98612437901067 1
5.03409786588474 1
5.04639637033204 1
4.99614475219228 1
4.98743809195448 1
5.03995452835894 1
5.01294175888063 1
4.97273049587965 1
4.99564375555615 1
5.04775074340518 1
5.00196887943224 1
5.00094502852616 1
5.03047166028923 1
4.97265058765546 1
5.01677262145989 1
4.95264027033648 1
5.00031249977538 1
4.95995511219288 1
5.02216956175305 1
5.00413824103903 1
4.97616483682124 1
5.00147275528881 1
5.07271237038423 1
4.89214601908942 0
5.02095171320748 1
4.98792637729957 1
4.98687334018999 1
5.0514232682608 1
5.06842589413227 1
4.97698725106137 1
5.11627013121906 0
5.02638005495835 1
4.99266392565837 1
5.00000816433013 1
5.03325982113971 1
5.01683791756305 1
4.99140509170003 1
4.9593680601621 1
5.0199742970841 1
5.06907429812814 0
5.01841308585434 1
4.96829906154846 1
5.0173458079796 1
4.9506170631142 1
5.03453250774962 1
5.01683161882019 1
5.04693129604873 1
5.02454433536938 1
5.01879392388343 1
5.00768006350888 1
5.01420985339022 1
4.99997160218386 1
4.98677348509051 1
5.00889739404946 1
5.1050547015726 0
5.00933745866002 1
5.07275767906717 1
4.9811921081129 1
4.97240430466226 1
4.99054784465111 1
4.97492816912295 1
5.04829309758748 1
5.05532047834464 1
4.97084730191436 1
5.05074182608257 1
4.98352448505584 1
5.06650249500128 1
5.02067758381512 1
5.01903242982575 1
5.03409742309606 1
4.98468904749523 1
5.02729548846665 1
4.95490397190823 1
4.99177647339067 1
5.03401534074727 1
4.97061450650315 1
5.03049263419169 1
5.04308657984924 1
4.96871176619196 1
5.00476212224117 1
4.85674535394938 0
5.03989917441241 1
5.06252447014246 1
4.95264302681149 1
4.98158586979607 1
4.97256517030945 1
4.98607147917662 1
4.99203060618003 1
5.05553755788691 1
5.05131099801794 1
5.01232024220004 1
4.94955861886126 1
5.03472543610546 1
5.02354728276013 1
4.9544891486331 1
4.93439442677597 1
4.99274129701079 1
4.99410516855411 1
5.02975864696322 1
4.96072033372675 1
4.97810872713322 1
5.02632124806829 1
4.9792781074799 1
5.00877135878942 1
4.95772563134832 1
4.93174837636074 1
5.02014015866292 1
5.02907135966221 1
4.98547316982525 1
4.92385493379791 0
5.01995137151434 1
4.9664539318882 1
4.98949007131136 1
5.00949060132248 1
5.04185478564699 1
5.00664931410099 1
5.05276087125246 1
5.03010776838876 1
5.04349399979353 1
5.04331812153194 1
5.06547337833091 1
4.96189143341506 1
4.93646651240029 1
4.96799408966241 1
4.98072114248912 1
4.97635737785658 1
5.02070007281963 1
5.03531317378275 1
4.94350692860862 1
5.00554501941531 1
4.97667945627055 1
5.00081249334395 1
4.98415685475843 1
4.96795234151685 1
4.93925377852103 1
5.01590112657067 1
5.0631341367088 1
5.02596809534365 1
4.99864243542573 1
5.09406458252539 0
5.04117902674383 1
5.04994569049108 1
4.97356967923315 1
5.03679987519304 1
4.95767935801602 1
5.00172727653771 1
5.01125482601831 1
5.0348519659374 1
4.96127451603862 1
4.99163583091927 1
5.02793195045167 1
4.98840758904464 1
5.04196361076088 1
5.07296636677478 1
4.9792263869436 1
5.03458454665917 1
5.04258094057092 1
5.00452221185836 1
5.00334351021222 1
4.98869471296203 1
5.03251733373336 1
5.05473462689779 1
5.00818405216772 1
5.10876970729197 0
4.93322001965547 1
5.0199075530123 1
5.0468661058079 1
5.01070655293835 1
4.98634580475129 1
5.03109006723821 1
4.96909693405847 1
5.0479020190894 1
4.9845272146059 1
5.04678581551862 1
4.98991699943988 1
4.93088308298413 1
4.99231898692314 1
4.9954278394352 1
5.07146476160893 0
5.0010924118256 1
5.02319565732997 1
4.95764666581027 1
5.0244735486683 1
5.0271742293684 1
5.03273672279518 1
4.99004289394228 1
5.05942785205149 1
5.02359066646685 1
5.09031436344622 0
5.08492173500539 0
5.01211470627944 1
5.00375925734442 1
5.01606740982209 1
5.01303782050215 1
4.98340147207814 1
4.98384188337435 1
4.98927220066888 1
5.01812447989796 1
4.94236094996293 1
5.00999133106358 1
4.96585520850016 1
5.01148032649492 1
4.94620404122486 1
4.98667574488166 1
5.04955715872206 1
5.07747268378405 1
4.98681098834014 1
5.00729634225903 1
4.97474916224798 1
4.972708424383 1
5.05063328110321 1
4.96252046645044 1
5.07744361697628 0
4.98774305218892 1
4.9587255094667 1
4.97086726651221 1
4.97323442547618 1
4.94773765046459 1
5.00352138223426 1
5.06623231114514 1
4.9542295569469 1
5.03081389947346 1
5.01121304784646 1
5.03320485573737 1
5.01346894855868 1
5.01709772955127 1
4.97730549505334 1
4.9842606818788 1
4.99520092660623 1
4.97469376440701 1
4.97282941630915 1
4.97433768587982 1
5.02128062871409 1
4.92321582240617 1
5.05950491079795 1
5.03391475291813 1
4.98892668355298 1
4.99070880906829 1
5.03729497737552 1
5.00610152772871 1
5.00153317943599 1
4.95045344957752 1
5.03640545976591 1
4.94601878501159 1
5.00033198030024 1
5.00778960751703 1
5.05710923641542 1
5.02897723718963 1
4.94475650426086 1
5.03755928104263 1
4.98167792051422 1
5.01600398299166 1
5.02692252039592 1
4.95946346806212 1
5.01181386298191 1
5.06371727752359 1
4.94302931034067 1
4.99253969767698 1
5.00497359607268 1
5.03296209446465 1
4.96644918460347 1
4.98392058956274 1
5.00129765579839 1
5.0572849161772 1
5.00130430983295 1
5.01215464997603 1
5.07734801949966 1
5.00390006030979 1
5.03131222395836 1
4.97196445483148 1
4.95731411165709 1
4.98773331160623 1
4.962076976573 1
5.00657416015712 1
4.91926942003791 0
4.99856204787377 1
5.05025184686012 1
4.99189139272189 1
5.00858538589241 1
5.05378810632936 1
4.97372965443078 1
5.01058411877772 1
5.02699325482441 1
4.97728808074214 1
5.01130594516834 1
4.94252436424944 1
5.05298028108094 1
5.03025843428859 1
4.9642340057236 1
5.02199587580334 1
4.95097908867785 1
4.99163127852998 1
5.03434137147952 1
5.00134546919503 1
5.0358895600695 1
4.93240075499515 1
4.95555897175247 1
4.99525161762648 1
4.94549571149414 1
4.99231508154114 1
5.01711266170632 1
4.98012007408477 1
4.94286233988254 1
4.96863299579119 1
4.99577358932566 1
5.03241071388564 1
4.97828229112632 1
4.99880492517247 1
4.93624096504944 1
4.97360152200038 1
5.04198876378044 1
5.03725061119099 1
4.99367822649262 1
4.97471755940773 1
5.02020621159716 1
5.04663038747663 1
4.95616765190325 1
4.9892318809867 1
5.02997240860778 1
5.00705308205903 1
5.02716690547979 1
5.03316186399428 1
4.95638157371534 1
4.99612420759084 1
5.01022203610686 1
5.02677221289329 1
4.96284342190637 1
4.98790917588676 1
4.9726603037704 1
5.00273181034747 1
4.97080590325281 1
4.9693047366633 1
4.94780147243311 1
5.01095542209897 1
5.00271968719089 1
4.977475484738 1
5.02357166048149 1
4.97313816024247 1
5.00420708108903 1
4.94532248473605 1
4.97394051472067 1
5.02357690121049 1
4.96153538459985 1
4.97828191793572 1
4.9867675583864 1
5.06619053457069 1
5.04029191865357 1
5.03424459921358 1
5.01985255858725 1
5.00821023610955 1
4.94772187178042 1
4.94854888654284 1
5.04199239337481 1
5.00854011019139 1
5.04925029612963 1
5.03884122715429 1
4.99131331827047 1
4.94275528393166 0
4.9783138972539 1
5.03614884838444 1
5.07123164666866 1
4.9956292480291 1
4.95850759964837 1
5.00359691243367 1
5.00110299803577 1
5.02655743693047 1
5.02663587449785 1
5.02246812006826 1
4.96657778373646 1
4.99463881348963 1
4.9393139183498 1
5.0402051939723 1
5.09563844401043 0
5.01063205740903 1
4.97440858060821 1
4.9265536164845 1
4.95302640866623 1
5.05089021379533 1
5.03159808563426 1
4.97651812127677 1
4.99150651887474 1
4.98233451702908 1
4.95769308859504 1
4.96328900197436 1
4.97781660718207 1
5.04546376219712 1
5.02226673411568 1
4.98927288133787 1
5.04032142623781 1
5.03389623545198 1
5.03126383964428 1
4.93663501676972 1
4.9956902224802 1
5.02007661274213 1
5.00213008424097 1
5.01656440036628 1
4.9846225452461 1
4.96530947946047 1
4.97455619305974 1
5.0229710242546 1
5.08184941149955 0
5.01769940842105 1
5.02046362442931 1
5.02936640910743 1
5.05133249799031 1
4.90317307640909 0
4.96679526522613 1
4.9843516373274 1
4.99454611918884 1
5.06248765120328 1
5.02039228596994 1
5.03868123440373 1
5.02028878756468 1
4.99943187877293 1
5.08192257667137 0
4.9445369383742 1
5.01156527256151 1
5.04779319596247 1
4.97855419983318 1
4.97595567661268 1
5.02805431056749 1
5.01286433707106 1
5.01500336137495 1
4.95327497545735 1
4.99503413274443 1
5.03666786378278 1
4.99608008666423 1
5.04370553467559 1
4.91987313031012 1
5.05017800744838 1
5.00642919252634 1
5.07388821397269 1
4.93778682622198 1
4.97975136728053 1
5.01536337822173 1
5.06211708184264 1
5.01081739570838 1
4.940849110253 1
5.0470419003841 1
5.04299733948541 1
5.01061409811231 1
4.98873995748126 1
5.07400794604485 1
5.0082168457184 1
5.02050453075239 1
5.05354440602671 1
5.07101307575995 0
5.00771589870472 1
5.03093231278823 1
5.04584933786712 1
4.93534100325041 1
5.07019280189862 0
4.98374996571177 1
5.05573193239446 1
5.00868103128714 1
5.00684111927546 1
5.01824877482721 1
4.98919746803463 1
5.02851024931335 1
5.02789551127438 1
4.97790781090599 1
4.927773234019 0
5.00341389995838 1
5.04195600548517 1
4.99613385745904 1
5.05386153454306 1
4.97357939500147 1
5.01081700808739 1
5.01228187425032 1
5.04625122955893 1
4.98429331241643 1
5.04627982429504 1
5.02963113753754 1
4.99287191641472 1
4.9687268962893 1
4.91133710598432 1
5.03747962609459 1
5.02144916128684 1
4.98053863190446 1
4.92081879803876 1
4.94257529648568 1
5.04049034271159 1
4.95843189541659 1
4.93407055933679 1
5.03927057432919 1
5.00421561378035 1
4.9720963144869 1
5.14298937513079 0
5.04759920059803 1
4.99525304850459 1
4.95352337335955 1
5.03922632906566 1
5.0116073269638 1
4.96857968371648 1
4.99615612160806 1
4.99071156300369 1
4.98176767388011 1
4.95175118112174 1
5.03405835029091 1
4.99118489458163 1
5.00997077101431 1
5.00825085898467 1
4.97259422898107 1
5.04193355810726 1
4.97899041396608 1
5.02059251621388 1
4.99547979515008 1
5.11886392966443 0
5.02558787891846 1
4.99737249976935 1
4.99423414780087 1
5.02673976095016 1
5.03243843242887 1
4.98792362587718 1
5.00941976496045 1
4.98126840610664 1
5.0215553734625 1
4.9688568727411 1
5.01278373090981 1
4.9943551953008 1
5.05234944724791 1
4.99431626243101 1
5.00736315403754 1
4.95085835704313 1
5.06070361097733 0
5.01683944055449 1
4.99912853138559 1
4.97555781604652 1
5.05128674027439 1
4.95234269647825 1
4.96221278570855 1
5.03730416889767 1
5.03933971773501 1
5.04718137388841 1
4.96256649977731 1
4.98961085014862 1
5.03714153475383 1
4.96203833441377 1
5.00879166934255 1
5.00940039425424 1
4.96496885045426 1
5.03138127600372 1
4.97142833637248 1
4.99990271321966 1
5.01158525988316 1
4.92736145878699 1
4.99776006233648 1
5.00567480287143 1
4.9805046372592 1
4.94777974091292 1
4.99912078062302 1
5.09882143107946 0
4.9744986571068 1
4.98667840278121 1
4.97281120745966 1
4.96300245303526 1
4.95010770318025 1
4.95848333688694 1
4.98941255587135 1
5.01478431004835 1
5.01685132604312 1
5.11345829864397 0
5.02605183865458 1
5.11977276212064 0
4.9997408156558 1
4.98210639951265 1
4.99839900805893 1
4.98077079601062 1
5.01476672879768 1
5.06205409548913 1
4.95796648591057 1
4.99125677479358 1
4.98119738602735 1
5.02309464963939 1
5.03165339389406 1
4.9770850143772 1
5.01432612231835 1
5.02478032423656 1
4.94900030537356 1
4.99901458751569 1
4.99146347576756 1
4.97202430118045 1
4.99218939103689 1
4.96158742674286 1
4.9979402510032 1
4.9677914747092 1
4.95614845069648 1
5.03032409675181 1
5.03361585159507 1
4.98141531692567 1
4.98743049299893 1
5.07594950785976 1
5.00552231440559 1
5.01748556928874 1
5.04181736990565 1
4.99613284561464 1
5.03688730653411 1
4.97754827665474 1
5.03564043411607 1
4.98798018706817 1
5.04398855898956 1
4.98135624846593 1
4.94857939422788 1
4.95283340522431 1
5.04752656610847 1
5.03294233160194 1
4.96192341612575 1
4.99630401044343 1
5.082336367163 1
4.94831939002691 1
5.02281810427824 1
5.0197642565192 1
4.95242905404784 1
4.97896478737136 1
4.89891472564218 0
4.93657864972728 1
4.98133608883508 1
5.0182750931932 1
5.04212960461539 1
4.98426723030704 1
4.98784132228246 1
4.98893971984857 1
4.92855101761366 1
5.02938195413262 1
4.98314314546438 1
4.99835621791712 1
5.0015033122604 1
5.01439058645313 1
4.89558877221226 0
5.03301827864495 1
5.02809179528759 1
5.00474071046495 1
5.0151950681171 1
4.97107758058926 1
4.96307231963579 1
5.03283824126995 1
5.07705499314707 1
5.00009326152976 1
4.98862655978831 1
4.98664187484985 1
4.99372082863819 1
5.00682733015024 1
5.0656823533009 1
4.97337721633258 1
5.022245862861 1
4.97854008107147 1
4.93258717863602 1
4.98264506686663 1
4.97532425888225 1
5.0199250369563 1
5.0510769671161 1
4.97869594910839 1
5.06898933221124 0
5.03036177864432 1
5.01465108148499 1
4.98816134809111 1
4.94469772091781 1
5.0063367299713 1
4.96948885016401 1
4.97834723053016 1
4.94549217855842 1
5.05166837943822 1
4.94056194126144 1
5.02771852047722 1
5.05271880037864 1
5.07694328468535 1
4.94129637977396 1
4.95527102074712 1
5.03308358842581 1
5.00396373103628 1
5.0289435697912 1
5.0060589216786 1
5.00446649805236 1
5.00435787067464 1
4.97367959994708 1
5.00428228292915 1
4.94159008930726 1
4.98387089402444 1
4.96192854291757 1
4.99096277235295 1
4.97640822982524 1
4.92445504849556 0
5.00724506567695 1
5.04244260685548 1
5.01485845548567 1
5.023465827533 1
4.9532678589944 1
5.02225476261011 1
4.98434357015363 1
5.02620630517976 1
4.99717129635846 1
4.96729800453631 1
5.04832152604637 1
4.97304208444082 1
5.02054513012454 1
4.97800647890638 1
4.96356873533198 1
4.99794945850164 1
4.94324013838304 1
5.05757928167781 1
5.00455807477238 1
5.04138835122301 1
4.91978249878814 1
5.02478421892766 1
5.02556466618987 1
4.99436304576012 1
5.02989405961039 1
4.98667608979776 1
4.97581430319373 1
4.97665375312993 1
4.99161672671958 1
5.01171174599174 1
4.95284386969446 1
4.89668388887669 0
4.97111885604424 1
4.99121726349913 1
4.97458637152733 1
5.02593177196442 1
4.93714945288561 1
4.95066541266163 1
5.03305842306017 1
5.00836932264482 1
4.95312552916639 1
4.9742078830185 1
5.02037916826587 1
5.02860530339949 1
5.05705505740371 1
5.01103663590219 1
4.97824720525111 1
5.04932434908969 1
5.01251553994217 1
5.05341223661716 1
5.00535720637765 1
5.04107821597717 1
5.03508466837394 1
4.97379131584026 1
5.04594131594462 1
4.95270378408169 1
5.00274351239794 1
5.06058940934711 1
4.94439711185507 1
5.02095774555149 1
5.04118719492305 1
5.00534177019255 1
5.02095077032897 1
4.96846671246685 1
5.02249875564122 1
5.01448887654951 1
4.97724623396892 1
5.01128077403806 1
5.04690710137705 1
5.01657739574328 1
4.96793701927639 1
4.93338693346703 1
4.98511490174495 1
4.92895581744488 1
5.01540662090266 1
4.91001339406327 0
4.94498665764129 1
5.05919512729246 1
5.04284943031591 1
4.9504298140948 1
5.02457818588182 1
5.01155730514289 1
4.99569545127694 1
4.98157246678718 1
5.04196687006329 1
5.06465073038334 1
4.98451964319691 1
5.01173614540716 1
5.03382409819664 1
5.0248234705312 1
5.01131010354252 1
4.96415492167962 1
5.04621509215917 1
5.00332982232282 1
4.93241769591339 1
5.06275703679881 1
5.00285817812696 1
4.99368800135472 1
5.05590696787669 1
4.97571466835935 1
4.99488213194635 1
4.99161387776398 1
5.00399670565078 1
5.02438524133954 1
4.9787251016031 1
4.94210708016649 1
5.00086256737631 1
4.99656689851446 1
5.01259265188955 1
4.98762462521869 1
4.98790707991818 1
4.94713018765329 1
5.07808459831793 0
4.99570911448237 1
5.05817745096306 1
4.98728131404206 1
5.04042514171863 1
5.00363298265347 1
4.94864413583473 1
5.0483359172091 1
5.01444448617799 1
4.95926450491237 1
4.94449316440519 1
4.98026539357733 1
4.99688536259726 1
4.95983861987157 1
5.07140624908154 1
5.02870537843571 1
5.03982385750033 1
5.04768743866175 1
4.97163284536226 1
5.0089740014839 1
4.99321727716238 1
4.99068074298757 1
5.06524360321664 0
4.96455386972324 1
4.94579720895844 1
4.99770795525513 1
4.96958352097209 1
4.9966521009875 1
5.01268522128972 1
4.96743774367915 1
5.02000531220422 1
5.02415367880975 1
5.04632500053415 1
4.9492864432917 1
4.99296732741756 1
4.97555746299212 1
5.03636141362183 1
5.05714735700489 1
4.99689220305365 1
4.93604881329536 1
4.99282973247155 1
4.97607761231871 1
5.05055639441885 1
4.97984795507412 1
5.00118668510954 1
4.9876633922061 1
5.05264749317784 1
5.00190028564406 1
5.0106391047537 1
5.01798332456082 1
4.98294544187922 1
5.03344216649848 1
4.99340448314674 1
5.0238370312183 1
4.99026345976758 1
5.04205829701144 1
5.00408497608752 1
4.96507097502054 1
5.04914645508286 1
5.05576784801599 1
4.99918232748557 1
5.01849266201837 1
4.98551006807208 1
4.99294037878027 1
5.04087851744753 1
5.00387403912472 1
4.92695482726592 0
4.97610253435761 1
5.06328463406923 1
5.00061981625692 1
5.04781551361327 1
4.98836225357004 1
4.99033029537907 1
5.04639108951637 1
4.956501152469 1
5.05354998463959 1
4.97095983292906 1
5.000164552883 1
4.94188304236884 1
4.98884816892572 1
5.06352863441951 1
4.96768882676517 1
5.11557156333327 0
4.96034096289205 1
5.0480192791645 1
4.98171505342798 1
5.00401128126164 1
4.99133752459111 1
5.0085649640766 1
4.96987409225721 1
5.02025531650341 1
5.05591387726006 1
4.99897679504517 1
5.02089535777786 1
4.97798343565926 1
5.00062383122187 1
4.9712405347361 1
4.95496102257231 1
5.01806478753446 1
4.93896843119179 1
4.97955271395502 1
4.90634548975966 0
4.97426572758549 1
5.03231502923571 1
4.94765405504592 1
5.04130376557966 1
5.01605791121269 1
4.97843982285009 1
5.00467216368223 1
5.01568381098743 1
4.99212788087772 1
5.03854295148386 1
5.01208471136909 1
5.02760179065462 1
5.02507494409308 1
4.98158683584903 1
5.05262237651465 1
4.97612247935214 1
4.91781345736972 0
4.96686457718579 1
4.91378147721005 1
5.00107200565714 1
5.01686875200941 1
5.01792658345157 1
4.93436140335255 1
4.99797521860566 1
5.0072504484977 1
4.99247794084186 1
5.0197810842109 1
4.98568819203048 1
5.04169426943902 1
4.99468151341335 1
4.95613406527453 1
5.04434860773603 1
4.96291968850757 1
4.95188895537545 1
4.98464027265609 1
5.01515702172694 1
4.99890946059913 1
5.06357691320474 1
4.99925549793079 1
5.08257095563095 1
5.06455097016446 1
4.96351299799475 1
5.1080202419152 0
4.97941720092925 1
4.99010176141442 1
5.00296908586378 1
4.99068508897432 1
5.06948304712245 1
5.00346816497012 1
4.98736890051484 1
5.07716903748291 1
5.00732543626542 1
5.06530761282752 1
4.98611337688103 1
4.99232016760575 1
4.93814364613636 1
4.99685733405731 1
4.98840126069958 1
5.04287246190694 1
5.02045864602238 1
4.98077129437944 1
4.92012902905761 0
4.9681363260666 1
5.0561714457614 1
5.00900523268312 1
4.97333654408043 1
4.99234489872851 1
4.96214207687978 1
4.99645780636857 1
4.99742699571574 1
4.96549465143711 1
4.99430517085862 1
5.07117377611284 1
5.01973547968444 1
5.05479604778349 1
5.03630346297754 1
4.95909907098678 1
5.05067302682227 1
4.96032908941015 1
4.97793155531164 1
5.01209400601914 1
4.9944142213034 1
5.01680836478575 1
5.07842060021144 1
4.98905385441144 1
5.02512769467502 1
5.0451246747458 1
4.95261298464485 1
5.05666538730465 1
5.07986633658441 1
4.94053184775579 1
5.013620771917 1
5.00407274516674 1
4.98947779110765 1
5.01384141423082 1
4.96165530075905 1
5.04536296721626 1
4.96476091593762 1
5.01220550051069 1
4.99250687166018 1
4.96536406401473 1
4.94813705604916 1
5.00668660733815 1
5.02451018181234 1
4.9929774789069 1
5.02107185414786 1
5.00926186660431 1
5.00018034294706 1
4.90942224221636 1
4.99307529101376 1
5.04156053392004 1
4.99847279077452 1
4.98358644886799 1
4.97817230529923 1
5.07548410378122 0
4.98733897772759 1
4.99586431997556 1
5.0164313087902 1
5.00815784781279 1
4.99537630424957 1
5.03367588869985 1
4.98851685716351 1
4.96271284789006 1
4.99486819416603 1
4.95317518312629 1
5.03736337693343 1
4.96884525925799 1
5.01330393242623 1
5.00332064483871 1
4.92956002741273 1
4.98948986869602 1
5.02291988753786 1
4.95480052587743 1
4.97344056142218 1
5.02171785430276 1
4.98476134273307 1
5.04053160703048 1
5.02413268533838 1
4.99855470805809 1
4.97763511410051 1
4.99876434419772 1
4.98047078439027 1
4.9855023630652 1
4.97345964694646 1
5.00168277764689 1
4.98787579547534 1
5.04630153517535 1
5.03726078217319 1
4.96727233961627 1
5.07409936713224 1
5.03055268683315 1
5.00168192569642 1
5.01977517671765 1
4.99743058589003 1
5.02861547614264 1
5.0117764171678 1
5.00374329369234 1
5.01507268199359 1
4.93041913727062 1
5.01121690562499 1
5.02515768250423 1
5.00124817207555 1
5.02965351481973 1
5.00962943220506 1
5.05060727814352 1
4.91934155865877 0
5.04339351529859 1
4.97262463570752 1
4.92922879530759 1
4.99637925668972 1
5.03425876217138 1
4.93206959659522 1
4.96677900195075 1
5.03938807804 1
5.00940717071415 1
4.95449952990651 1
5.05545367593518 1
4.9769998849982 1
5.00735015676815 1
4.96734130607204 1
4.96299802233683 1
4.94935039709533 1
4.97402720858924 1
4.9801406375869 1
4.99022070542893 1
4.97741680061073 1
4.99779719676944 1
4.99611847952968 1
4.94705423705672 1
5.00128902283765 1
4.93312496692846 1
5.02135740982676 1
5.01922183683472 1
5.05647833486199 1
5.04294658855496 1
4.9787305185403 1
5.02776834052897 1
4.94465326941511 1
5.01139355490275 1
5.04788607753063 1
4.94355792017781 1
5.02474336960088 1
5.00559205684036 1
5.00230673766672 1
4.94796695189382 1
4.98679795360495 1
5.01333916839125 1
5.05283140308949 1
5.04756865649077 1
4.91225467240252 1
5.02778258274643 1
4.98370094916554 1
4.99444336651857 1
4.94592936016608 1
4.98395337409342 1
5.04902593025454 1
4.96126487654191 1
4.97108986507458 1
5.0072202732595 1
5.06507641901803 1
4.89662048992987 0
5.00730082985692 1
4.93065699532092 1
5.04437341242725 1
5.04872893120532 1
5.00885007387834 1
4.98109099793276 1
5.00978152280353 1
5.01234778615474 1
5.01216699192745 1
5.03231510046717 1
5.00392623069062 1
4.95075619152258 1
5.01025511733637 1
5.02098670339351 1
5.02329646265083 1
4.97253572105559 1
5.01754375728392 1
5.07688910703569 0
5.03567432985838 1
4.97660022350446 1
5.00782487911844 1
4.95241028032483 1
4.97759816460918 1
5.07610121997842 1
4.88101182249113 0
4.9507805494256 1
5.00992838011676 1
5.04299277540581 1
5.00791012889369 1
5.01639025617143 1
5.02981410858415 1
5.04313446496535 1
5.03528244004888 1
5.06561374961861 1
5.01893681138871 1
4.92440245456379 0
5.05212694133838 1
4.99346540265732 1
5.03004958511793 1
4.92419674799614 0
4.94022367360664 1
5.03022190998274 1
5.02131504862519 1
5.00100873530619 1
5.04636647565082 1
5.0217545774672 1
4.94662614793435 1
5.0199967104806 1
5.09079814400306 0
5.01463695540088 1
5.01242812483479 1
4.99214966713076 1
4.98387274548073 1
5.03906500272742 1
5.07250385488012 1
4.9867272955502 1
5.06042060789076 1
4.97454214778654 1
5.03343163191224 1
4.97622513081738 1
4.89352358175461 1
5.08865864349932 0
4.96542110026029 1
4.97878027703314 1
5.05236600365796 1
5.02366828667708 1
5.01157782950336 1
4.99986465458002 1
5.00297002598914 1
4.99364561482008 1
5.02432657064907 1
5.02276042481097 1
4.97321737628202 1
5.00906558659766 1
4.93454191830754 1
5.03401067464162 1
4.96769525555937 1
5.03971063812945 1
4.97846893392878 1
5.01141102116399 1
5.01140932234802 1
4.9806927201977 1
4.99658073187889 1
5.06700081761493 1
5.01277629106739 1
5.031943152295 1
5.02001567171852 1
5.0144956244483 1
5.01948193256093 1
4.99919786109723 1
4.99048654031713 1
4.93360038971058 1
4.95318556672474 1
4.97811261656859 1
5.03640963403809 1
4.96808055397977 1
5.00252981056695 1
5.02823029028128 1
5.01641148687474 1
4.97840813564809 1
5.02012005667519 1
5.05321259335467 1
5.01162774409692 1
5.02800145475446 1
4.99202127267333 1
4.98856092838293 1
5.02215320656328 1
5.00129072647742 1
5.09228780211031 0
4.9525376722328 1
4.94646521786348 1
4.99229527013165 1
4.94903438222944 1
4.99196064369167 1
5.02901836285887 1
4.98058437553316 1
4.9723102397409 1
5.04657180628935 1
4.96767703477878 1
5.02563014744041 1
4.9877994097186 1
5.02871800185181 1
4.94597289418277 1
4.89702556712881 0
5.02655898023351 1
5.0302913425107 1
5.01911866124215 1
5.06353380205192 1
5.05780430889564 1
4.92759031220781 1
4.97438122415937 1
4.97714032369094 1
4.96458378466703 1
4.93259991240637 1
5.01758430693276 1
5.03697256260439 1
4.93705107284099 1
5.05873359962957 1
5.02545028560517 1
5.04761233910588 1
5.01739216168381 1
4.99897210319878 1
5.02607510386598 1
5.06700884336475 0
5.02639558572674 1
4.96242609009201 1
5.0096797443411 1
5.06005942883952 1
4.99420747808089 1
5.01483630599954 1
4.93957012139436 1
5.02655468184326 1
4.99394296335409 1
5.04384280584035 1
4.99831458249655 1
4.98149689554548 1
4.96080429406823 1
5.0040140768392 1
5.00674732117545 1
4.99113359489542 1
5.03548133795853 1
5.00030714146973 1
4.97461019753702 1
4.96949805983545 1
5.03193582264956 1
5.00666511207663 1
4.99192294387224 1
4.99328279278321 1
5.02309285250348 1
5.07945929256858 0
4.96517917853559 1
5.01476876733881 1
4.95099479748339 1
4.96576285712513 1
5.03414274126685 1
4.98637461454855 1
4.96706139777139 1
4.99352607954726 1
4.94139111543523 1
4.95949716340172 1
4.98933289636726 1
5.01026264685232 1
5.00520542417486 1
4.98334436746559 1
5.10391292791819 0
4.98353794757522 1
5.03050582284152 1
5.03387830499049 1
4.97755058290683 1
4.88383132275985 0
4.93237434090412 1
5.04078681007477 1
4.99313503447819 1
4.96641956823067 1
5.0285409068886 1
4.97454823019915 1
5.02385622544894 1
4.96311813227418 1
5.03596600268408 1
5.0186862015933 1
4.94810616367526 1
5.02575568716657 1
4.99087599854055 1
4.92283292281902 1
4.96341816012484 1
5.02100803630075 1
4.96612588606128 1
4.97469488908582 1
5.05614880841234 1
4.91381749595022 1
5.02205803841495 1
4.99466830679224 1
4.97383500835125 1
4.92822167289544 1
4.92261401926531 0
5.02638717694007 1
4.96688212819522 1
4.97170691441822 1
4.99476519105784 1
5.02002176414922 1
5.00946108077773 1
5.00309073568234 1
5.01805957247566 1
5.01425532181995 1
5.00584843887241 1
4.97316982358846 1
4.98197279738019 1
4.97514668968332 1
4.98380142822969 1
5.0196854716011 1
5.07675993374721 1
5.01479490429188 1
4.97066895464132 1
5.0077870262289 1
4.95486487179307 1
5.00945060878551 1
4.94446429994337 1
5.06560850950996 1
4.90298608399901 1
4.95810736537354 1
5.00858411184704 1
4.98370400667531 1
5.02070891968101 1
5.0282470676103 1
5.09269033237489 1
4.99419431678234 1
4.98915093407852 1
5.01427057966257 1
5.07670638627205 0
4.99604410612839 1
4.91087758381023 1
4.97216773991737 1
5.03822128460407 1
4.96785887079001 1
5.03412537021571 1
4.99816416624884 1
4.98064267131077 1
4.97741492995955 1
5.04180301082387 1
4.97795629123194 1
4.95066651837045 1
4.98517424595707 1
5.01535803665092 1
4.94526887958208 1
4.97668480469079 1
5.02335209302968 1
5.03906172141331 1
4.96415292100505 1
5.06416013742712 1
4.98428992993518 1
4.95580363650946 1
4.9767090110972 1
4.93762210549229 1
5.07816248493157 0
4.92266184732093 0
4.99334429803946 1
4.97599098398983 1
4.91169365333563 0
4.99667837223186 1
4.93114898009567 1
4.98805576719384 1
5.04677584964894 1
5.01524273643782 1
5.01295309910107 1
5.05899896332761 1
4.98818910075137 1
5.01751869894066 1
5.04379470849688 1
5.06262360888435 1
4.95624753851427 1
4.97170675744457 1
5.00530211727495 1
5.07618048393772 1
5.01170644052124 1
4.97392166465886 1
4.96499169169414 1
5.00514133013588 1
5.0011344250329 1
4.93147082974025 1
4.98504510307923 1
5.03960094241798 1
4.90416308396556 0
4.94886933787104 1
4.99227891979978 1
4.99797285211406 1
4.95494732734967 1
4.99392687042323 1
4.96328866669986 1
5.02626625475491 1
5.0568443813967 1
5.00117322105058 1
4.96773674720365 1
4.97638026923567 1
4.96616947904864 1
4.89428105648493 0
5.00426295645713 1
5.01162332951715 1
4.94853138071902 1
5.00841160730386 1
4.93518301108084 1
5.02091567017197 1
5.02304740216003 1
5.0418456358939 1
4.97431450374813 1
5.01310739100492 1
4.9702921231621 1
4.95944656992183 1
4.96928795407399 1
5.01774296822117 1
4.94016037233593 1
5.02367018517655 1
5.01666851337218 1
5.0364998954994 1
5.03726787948637 1
4.98578944240221 1
5.06592437805202 1
5.0440529828217 1
4.96909118915966 1
5.02901552656091 1
5.04802485911246 1
4.9821001690626 1
4.98530906062366 1
4.97542405240559 1
5.03951912331235 1
4.98678453016362 1
4.96907200293378 1
5.04136849363845 1
5.06295235406072 1
5.0134442832505 1
4.98822426271653 1
5.01210275531481 1
5.0629849409893 1
5.01268801916764 1
4.98998631781631 1
5.06089387687037 1
5.0201694792467 1
5.0149284217368 1
4.97547727125058 1
5.04165569930426 1
5.02937396479211 1
4.97432206151035 1
4.95613579621472 1
4.9733758281236 1
5.00222698804911 1
5.03582085844455 1
4.95108741933081 1
5.02659340446199 1
5.04567818773722 1
4.92807093699791 1
5.00425861380223 1
4.97852057538495 1
4.95051570723541 1
5.04924699025207 1
5.00470852284367 1
5.00405792513458 1
5.04282035356073 1
4.97586676246219 1
4.99415264880349 1
5.07786655037087 1
4.97208219106437 1
4.99065228623083 1
4.9210775766161 0
5.01340209833244 1
5.05308485380493 1
4.9965817869727 1
4.96745383334762 1
4.95539842999572 1
4.95741328988271 1
4.97347047792644 1
5.0124971644842 1
5.08507422373493 1
4.98069128684612 1
5.00766549434558 1
4.96093259026032 1
4.9982714759446 1
5.01823435116025 1
5.08056456309462 1
4.98788885367489 1
4.98109234848428 1
4.92727764105977 1
5.06099530506405 1
4.99202594008043 1
5.02078698405683 1
4.97654212356505 1
5.01474303885558 1
5.01272516566914 1
5.04134672951384 1
5.05033840458687 1
5.0371235829083 1
4.9806269935282 1
4.9941330812919 1
5.04217396263259 1
5.00168705056762 1
5.03531404813234 1
4.92662118050978 1
4.99917111546694 1
4.99545881638853 1
4.98774847505241 1
5.01133446688237 1
4.99515218118198 1
4.966129811867 1
5.00427299257534 1
4.97515393079707 1
5.05116170374998 1
4.96711579659917 1
5.01613373936295 1
4.9954480639993 1
4.97403409951798 1
4.97386084190632 1
4.95418311356768 1
4.95356745941704 1
4.98120337149835 1
4.9372116104048 1
4.9712889149481 1
4.99632944466452 1
4.95782606675157 1
4.99402081445447 1
4.9461784238081 1
5.01116275656761 1
4.97493881955145 1
5.04764349917906 1
4.98367039068668 1
5.08446875747356 0
5.01566757966169 1
5.01734342450632 1
5.00068829561991 1
4.98741862268313 1
4.99690432357844 1
4.99724099806671 1
4.97268954869215 1
5.0042109961942 1
5.01030266462245 1
5.02036600864973 1
4.98510238822017 1
5.06993753364828 0
5.04053258357078 1
4.993397655696 1
4.98863509220222 1
5.01317341358086 1
5.03730254150669 1
4.95085608254671 1
5.01810932254016 1
4.98004357446309 1
5.02333149908175 1
4.96929585604619 1
5.05063166633254 1
5.0364801377265 1
4.97341978132774 1
4.97107110047804 1
5.06246077207346 1
4.94822087672897 1
5.03426930862866 1
4.99130250738422 1
5.00220401208617 1
5.01964723290329 1
5.04228703197265 1
5.01289900727929 1
4.96443705912925 1
5.06611452594592 0
5.01295950083611 1
5.00002695343159 1
5.00100875678212 1
4.99315299126212 1
5.00276893713641 1
5.00433398928097 1
4.95183474178861 1
4.94717672108258 1
4.95503440401244 1
4.99122189375459 1
5.01823929302305 1
4.98707376846416 1
5.03850613535304 1
4.9526737052791 1
5.03584274907621 1
4.98527925952442 1
4.91283940936681 0
4.9993678387939 1
5.0160653805212 1
4.97996649856034 1
5.0289394735884 1
5.05804914114243 1
4.96696727639294 1
4.95646886465016 1
4.97714584922407 1
5.05167040927525 1
4.99453884797947 1
5.04211931825636 1
4.9943813823487 1
5.03504243507847 1
4.98843211967442 1
5.02069928617112 1
5.06401756553717 1
4.88399978554696 0
4.98508002301229 1
5.07384692856728 1
4.92932148658908 1
4.94539158140898 1
5.04297862418759 1
5.02594823967507 1
5.00822835322013 1
4.99283095109295 1
4.95897822978439 1
5.05052471366094 1
5.02320088584347 1
5.08488264474355 0
5.06338337726347 1
5.03075084147758 1
4.96950126110492 1
5.00679447451703 1
5.02414874509567 1
5.01191751372264 1
4.96034839854531 1
4.99682017880425 1
5.0683009882257 1
5.02581148851933 1
4.99519850477971 1
4.9977800851115 1
4.95974199528596 1
4.94424624016842 1
5.0198822272789 1
5.07162778481113 1
5.05120466389188 1
4.98641332592463 1
5.0158798483359 1
4.95296131787361 1
4.97977437777732 1
5.07457751218623 1
4.96867646816646 1
5.08164502377303 0
4.93714460021587 1
5.0126036393323 1
4.96157624133977 1
4.97678165482931 1
5.03880768317339 1
4.99812945434977 1
5.067866268362 1
5.00844994682568 1
5.03443981811145 1
5.0030831407554 1
5.00552052122686 1
5.0216420597338 1
5.00003684234953 1
5.00539553841015 1
4.99187939635672 1
4.91671423109297 0
4.99117063459217 1
5.00074750401136 1
5.01408669619653 1
4.99896211292607 1
5.00535166607875 1
5.01998547351493 1
4.99902444404729 1
4.94915806701686 1
4.9808241560436 1
5.07264257436788 0
4.96747787096091 1
5.01228588788066 1
4.95440141896178 1
4.96474353383714 1
4.98786555106895 1
4.98385460950108 1
5.02144600037595 1
4.99836740398789 1
5.00929260924135 1
4.99408345007431 1
5.01138641134497 1
4.97506585791035 1
4.97980931931063 1
5.04717689369326 1
4.99932699680422 1
5.02883421495902 1
4.98720097757756 1
4.98603543066894 1
5.07627026327112 0
5.0378355970672 1
5.00869733478137 1
5.01841540296541 1
4.9898907210086 1
5.0234591394188 1
4.99518794656801 1
4.94247661533148 1
5.03075473940974 1
5.02114437828338 1
5.05346772608458 1
4.95870986257351 1
5.01070865049862 1
4.95614821277131 1
5.03134644670332 1
5.01077771675716 1
4.9856163522124 1
4.93646111878642 1
5.01633010585978 1
4.97994259863221 1
4.98101712734623 1
5.06949030106288 1
4.98066973148712 1
4.98639206621119 1
4.90535177004114 1
5.01293116765751 1
5.03629834543926 1
4.99760473888018 1
4.91830151818705 0
5.09971658122543 0
5.02956725496389 1
5.02461171758121 1
4.99751369876917 1
4.91867755134068 0
4.98890574153245 1
4.93323376716618 1
5.00075859262054 1
5.02597142649363 1
5.00683581161497 1
4.99793923602413 1
5.0428181984232 1
5.02415332460837 1
5.06495868827668 1
4.96994210671409 1
4.98572332749953 1
5.09683077269564 0
5.00453856677944 1
4.98626317486035 1
4.97756919928357 1
4.99016148554621 1
4.96962318066418 1
4.98279949227813 1
5.05318361999585 1
5.02673422110516 1
5.02069544575866 1
5.01526026234784 1
5.0497344211478 1
5.00075386069301 1
5.06283920409551 1
4.93779231589181 1
4.98107522261404 1
4.94293020466497 1
5.05467618537417 1
4.98318708862153 1
5.03233424108983 1
5.04518773064983 1
5.02058201218041 1
5.00255301829828 1
4.98268685450166 1
4.98071736933705 1
5.04392802103133 1
5.02426791196995 1
5.01991734687851 1
4.9923978972796 1
5.01759347195647 1
5.00430603511967 1
4.98599568603347 1
5.0295325059434 1
5.01835197257552 1
4.94273110328179 1
5.00521078354121 1
5.03031036854931 1
5.03149906552704 1
5.03005154012804 1
4.97217637737161 1
4.96443977326692 1
4.99658764277205 1
5.00123374037782 1
4.97396337602031 1
5.01603056858795 1
5.0435575813722 1
5.0130411294886 1
5.02405659423159 1
4.98563700342 1
4.96212661891225 1
5.0146099489594 1
4.96293293140539 1
5.03037820454861 1
4.99982453126578 1
5.00885871651648 1
5.01927723798643 1
4.98484679942457 1
5.03224426129176 1
5.05077061443814 1
4.9626283104231 1
4.99723940295653 1
5.04737575583663 1
5.02473492379616 1
5.01534707677005 1
4.93027674077639 1
5.0185716960987 1
4.97362016968295 1
5.03414962779272 1
5.0164027993275 1
4.9823302287239 1
4.98061785885857 1
4.95202789867156 1
5.00767652041457 1
4.90753391595454 0
4.99865539361676 1
4.9991254231585 1
5.02832693191174 1
5.00776999300203 1
4.99100536173394 1
5.03706539280372 1
4.9833133300417 1
4.92473300332391 0
5.0305061530488 1
4.95698046505776 1
4.98136229863374 1
4.99737217976458 1
5.00587216893279 1
4.97335870616861 1
5.04518594037273 1
5.03981833668073 1
5.04835391497337 1
5.03556898563852 1
4.92531481609663 0
4.97726339887859 1
4.99766343139133 1
4.98219341605848 1
4.99241396057708 1
5.00713640862817 1
4.98315266003692 1
4.97404431741345 1
4.96526182368667 1
4.98748140134097 1
4.98505268695201 1
4.97280316426203 1
4.96971700714678 1
5.01998805990379 1
4.99184044780573 1
5.03645529454985 1
4.99840014227296 1
4.96253345794403 1
4.97180318614256 1
5.03709915006729 1
4.97772823466464 1
5.02534296560923 1
4.9735196117031 1
5.04625522319712 1
4.93502247541663 1
4.93600533501384 1
5.00993616468546 1
4.9812244808029 1
4.96055901366922 1
4.96023142212401 1
4.99750125604132 1
5.0159064316917 1
5.00048552430712 1
4.99317400372131 1
5.07906522119935 0
4.98807132569255 1
5.00622724959951 1
5.00837130567366 1
5.04384387645536 1
4.96747657915286 1
5.05614471573337 1
4.98767009220017 1
4.98124459813355 1
4.96926749693549 1
5.03217019662626 1
5.03223710253724 1
4.96999892003677 1
5.00457322075044 1
5.0328949875197 1
4.99980231880586 1
4.99304643171285 1
5.07624120653095 0
5.02950097336286 1
5.06119362366879 1
5.06013700183869 1
5.01174255736919 1
4.98539586436156 1
5.02124538953323 1
4.97275944947677 1
5.03098754589011 1
5.05763251685339 1
5.03693966722595 1
4.94430599562917 1
5.02987571154867 1
5.02270674945649 1
5.04223444235426 1
4.96402501986779 1
5.01906814691918 1
5.02051458724653 1
5.04866665427397 1
4.97623432157658 1
5.01267983571911 1
4.97522624670109 1
4.97217582319868 1
4.99542125654333 1
4.9614246253474 1
5.02196962753862 1
4.98832851191503 1
5.04154514306641 1
4.9985768731098 1
5.02560515252286 1
5.03158953562629 1
4.99647141709724 1
5.05959835611564 1
5.06112735945241 1
5.01546627233191 1
5.03115910173575 1
4.97472763497468 1
5.00570613988798 1
5.04837150029765 1
5.00139503577707 1
4.96944116832283 1
4.95377151598372 1
4.98295674593358 1
5.00643114792722 1
5.03671327975602 1
5.04068742953937 1
4.92458106230826 1
4.91067093757661 0
5.00689054724421 1
5.03932902221763 1
5.05449944329874 1
5.03102940206942 1
4.99932765029555 1
5.00215589523919 1
5.00325426035002 1
5.05065603448501 1
4.98725688213474 1
4.98799945415329 1
5.03733952671336 1
4.99806748921947 1
5.03438253808646 1
5.04290774752686 1
5.00135044656315 1
5.04220214131351 1
5.03719285547139 1
4.97188627897091 1
4.99306709569826 1
5.10088214489748 0
5.00207489373507 1
5.00402698870785 1
5.01976858149898 1
4.94379970312782 1
5.04687386754583 1
5.03634258045755 1
5.02513026268673 1
5.04124502055809 1
5.01278787282456 1
5.01186945152121 1
4.9560256006269 1
5.03419026952101 1
4.99491271315793 1
5.04107856053817 1
4.99167916239725 1
5.01855828576131 1
5.03834863769673 1
5.02902917184014 1
4.9863089229475 1
5.00351621841703 1
4.99476279462437 1
4.93963630810133 1
4.99929501983603 1
4.9909511579995 1
4.99463303473206 1
5.02046896854453 1
5.01376269937617 1
5.005729721222 1
4.98349234867034 1
5.03953311652016 1
5.04498816410791 1
4.96337757251726 1
5.05370092650394 1
4.97386375304198 1
5.07030928684889 0
4.98503459683619 1
5.04294967303325 1
4.97561183894093 1
5.01722880984519 1
5.01917612728425 1
4.98642497314721 1
4.97356955849376 1
5.01945687556666 1
5.06351562904425 1
4.97468643046652 1
5.0240702860063 1
4.95249247369087 1
4.94892310784764 1
5.0344062012246 1
4.99874088740364 1
4.99269431409765 1
4.99107165221037 1
4.92449122453428 0
5.06888514513002 1
5.04219001125586 1
4.94552921506522 1
5.01969554689621 1
5.03504698311331 1
5.03661152308066 1
5.00826509607136 1
4.95009375630216 1
5.0074027088637 1
5.02873558567046 1
5.00653916034452 1
4.98058973321099 1
4.95370832415675 1
5.01012847733501 1
4.98369538136423 1
5.03200378434325 1
4.95795570918811 1
5.05304619152199 1
5.04200307859738 1
4.98404653347941 1
4.99773434635467 1
4.94640146585594 1
5.0285925259272 1
5.0489431924986 1
4.99458839021814 1
5.02936273811907 1
4.91854849529396 0
5.02986007103017 1
4.96151995395908 1
5.02405950364902 1
4.97629496994135 1
5.07505428118318 0
5.03715454086665 1
5.01778635756563 1
4.9418552641068 1
4.99053177039931 1
5.01341955712953 1
4.95509319327827 1
5.03777707765879 1
4.90811318404287 0
5.00483163013661 1
4.98663145144706 1
4.96187070799668 1
5.00199621727668 1
4.95968318013557 1
5.00630175914509 1
5.06411585007942 1
4.94108949318144 1
5.09292675551496 0
4.98645984714225 1
4.97560100159421 1
4.99062305782622 1
5.00836950945318 1
4.99581994143897 1
4.99271858992861 1
5.00931522574439 1
5.0063743988452 1
4.9725449070288 1
5.01921556637529 1
5.03174485036466 1
4.98699273568285 1
4.99745458365295 1
5.0146093035006 1
4.9910304897384 1
5.02500059959456 1
4.97386117666512 1
4.98761559022677 1
4.93304158835523 1
4.9625060324382 1
5.04265438190994 1
5.04468565946825 1
5.04140844595072 1
5.01043921562688 1
5.03086869899471 1
4.98387440840399 1
5.00616703359917 1
5.00744056090353 1
4.98190929209408 1
4.98973069809737 1
4.97014009973763 1
4.95228807355562 1
5.0303330083214 1
5.00120139860926 1
5.01857825294445 1
5.03890009021855 1
5.0378721035427 1
5.00646899605832 1
5.02946476365605 1
4.95564508417422 1
5.02182372644036 1
5.03033012735764 1
4.97807784490386 1
5.00124323931128 1
4.95044784876002 1
5.01421536982041 1
5.04451850389725 1
4.99682047614279 1
4.9550737152357 1
5.03147637747778 1
4.95845692438158 1
5.03520707327038 1
4.95062104607821 1
4.93523060244078 1
5.11102440304931 1
4.98929055741003 1
4.95379818111007 1
5.00790507408344 1
4.9304160514815 0
5.0119593401981 1
4.99822408016955 1
5.02842156271396 1
5.01105594435954 1
4.96439865331998 1
5.03524183646058 1
5.06430923270323 1
4.92409110776427 0
5.05915998199999 1
4.97892424363421 1
4.99117628485673 1
5.01947817152951 1
5.01221552099848 1
4.9508783215806 1
5.05419255814532 1
5.01235508440265 1
4.95961366496774 1
4.99125883347253 1
4.95487977231687 1
5.03282751238092 1
4.95333123305973 1
4.97095723277886 1
5.1221435723666 0
5.04700412256994 1
5.00265984124633 1
5.03299066782377 1
4.99591736811943 1
4.98403362337561 1
5.03395672597986 1
5.0101761388058 1
5.05366943579965 1
4.98688960374566 1
4.94688883645042 1
4.98233210882393 1
5.0674579403507 1
5.0237573884801 1
5.05548672970565 1
4.97978928465742 1
4.98780965171775 1
4.96194274941901 1
4.97798542306281 1
4.98726738836475 1
4.99879569071261 1
4.99442866331969 1
4.991367342206 1
4.99680442606529 1
4.99998983751755 1
5.01263155952542 1
5.00803978120533 1
4.9923352715114 1
4.97446108691812 1
5.01790566138395 1
4.96121602637572 1
4.93792347104915 1
4.99079411641071 1
5.03488543687727 1
5.06750521048031 1
4.93573717097287 1
4.9993151916367 1
5.02813594664895 1
4.97482277941705 1
5.01816035103028 1
5.05238113823548 1
4.9648290838093 1
5.01806992417121 1
5.01617317524736 1
4.98346323926749 1
4.97229045177283 1
5.03292960547692 1
5.00342901142726 1
5.02014955149254 1
4.95558149617405 1
5.05546326360922 1
5.04539355748652 1
4.97730116229664 1
4.99601445333919 1
4.98258256889577 1
5.05027871567583 1
4.97001929266941 1
5.04544566086467 1
5.02307904144526 1
4.95659884473596 1
5.03387274894218 1
5.00956643456009 1
5.03055333168005 1
5.02223755777617 1
5.01342470033287 1
5.06813485658565 1
5.0619413653522 1
4.97778017799838 1
5.03560440837327 1
5.06331909983451 1
4.97654706323628 1
5.04851625636239 1
5.02538748590327 1
4.98656059663669 1
5.00658373651876 1
4.97037276989039 1
4.99198675703545 1
5.01491474707469 1
5.03140377883938 1
4.97291561041928 1
4.99112303505552 1
5.03959219261235 1
4.96611684545683 1
5.00421272897045 1
5.06139463956002 1
5.00924754141382 1
4.99683373255636 1
5.02928057084045 1
4.97609074721961 1
4.97228699963295 1
5.00511239399953 1
5.03255859924897 1
4.9719252390674 1
5.05716502927231 1
4.94884661255968 1
5.01366825424174 1
4.97262721947436 1
4.98158048280145 1
5.01389108231514 1
5.04773092984555 1
5.05557449363886 1
5.04793686428708 1
4.99721871953848 1
5.07276739543992 1
5.0088397848125 1
5.06811964281986 1
4.9584256154623 1
5.03848077393883 1
5.00881598080364 1
4.9417950488538 1
4.92715569575744 0
5.02004726880155 1
5.01681785612072 1
4.98457237427858 1
5.00802764963596 1
5.06631460833862 1
4.96930015873007 1
4.92277952654663 1
5.05433121985231 1
5.00721931936941 1
4.94463315320389 1
5.01424146271857 1
4.98413647913866 1
5.01003550128473 1
5.00189873980286 1
4.97664365634434 1
4.91744595757558 0
5.02907250032223 1
5.00974659580529 1
4.98259514420431 1
5.04212287182224 1
5.03634577080474 1
5.01477795758685 1
5.02831450335719 1
4.95841602308421 1
5.02581864908378 1
4.96868124039275 1
4.9886748024686 1
4.9596195503634 1
4.99249392424704 1
5.07255869174843 1
5.06064675127309 0
4.98959468705985 1
4.95222301091874 1
4.97491467337899 1
5.02212652966116 1
5.01663382186879 1
5.02184202621629 1
4.91508674615339 0
4.9471753200633 1
5.01232930366861 1
4.95683276849077 1
4.94601211900305 1
4.9688119312046 1
4.94201194281164 1
5.0264245987349 1
4.95736501394582 1
5.01893562627796 1
4.99854777685392 1
4.98790433852476 1
4.91995819217426 0
4.95962097064335 1
5.03344923024695 1
4.97365562578306 1
5.04476407520807 1
4.93281802152727 1
4.92650604172737 0
5.03783582347329 1
5.02510023799881 1
4.98741404575295 1
4.99916969324264 1
5.00073441346973 1
5.03165528697688 1
5.01059424814541 1
5.00863085603507 1
5.01497425659004 1
4.97481615463417 1
4.96966877435196 1
5.00499937656158 1
5.00960891853377 1
5.0364395766729 1
5.03174812312588 1
4.9874988993382 1
5.01323469884666 1
4.95069484633589 1
5.07450319218107 1
4.96185485432042 1
4.97015340217516 1
4.95525644476858 1
4.9529623470882 1
5.01323927900784 1
4.90914578415552 0
4.99676509559443 1
4.98692205293008 1
4.96788821074883 1
4.9913983364721 1
5.00719450013005 1
5.01325717736015 1
5.05137240956506 1
5.01084589461207 1
5.03054231569485 1
5.01609281787787 1
5.04290086573193 1
5.03438684441542 1
5.00351020263429 1
5.04752390873557 1
4.98096664573714 1
4.96795153484986 1
5.00464849241701 1
5.05920492892016 1
5.00327371552748 1
5.00943958628264 1
5.0268902313119 1
5.0530469003756 1
4.98338081950727 1
4.91141199893576 1
4.97919261572704 1
5.04365688094553 1
4.99242062481847 1
5.00987381631061 1
4.93950698126174 1
5.05442028994269 1
5.02929071774305 1
4.99424024080245 1
4.93622646030428 1
4.94677929074475 1
4.98068886645712 1
5.00479524211951 1
4.94906349167393 1
5.01722672339418 1
4.98072250494766 1
5.0162181171187 1
5.0468990420614 1
4.98340832509729 1
5.0302081114421 1
4.93272835978785 1
5.06799783066122 1
5.01618825935396 1
4.99115590356383 1
5.01402501090839 1
5.00289349729687 1
5.03960809211443 1
5.04474782896643 1
4.98475035277251 1
5.09901915110724 0
5.0350162911551 1
5.02890220462261 1
4.9536551006011 1
5.0196888141959 1
4.94693639169491 1
5.00538840243321 1
4.93706343554123 1
5.02539031303206 1
4.94698758743179 1
4.99193987866265 1
5.01189225819062 1
5.03544941622632 1
4.9607296076473 1
5.01067351590105 1
4.99831786681317 1
5.00522649709874 1
4.94118592244466 1
4.93908324067687 1
4.96797934635592 1
5.00545298227814 1
4.93217740355655 1
5.06787609164394 1
5.03646634141673 1
4.95399123993115 1
5.01530522375377 1
5.04833451116797 1
4.94703743678958 1
4.97114840519862 1
4.9607607467937 1
5.00409726775244 1
5.05170432226195 1
5.07327420962628 1
4.94251726237274 1
4.95960401165451 1
5.0099938446204 1
5.03843311108828 1
4.98679841878317 1
4.98306662700106 1
5.0174500818041 1
5.12034734992863 0
4.99807154224831 1
4.89375073854688 0
4.98250657227729 1
5.00444739882929 1
5.05020933833088 1
5.01606251029834 1
5.02060736418863 1
4.98332341770985 1
4.93818105706743 1
5.03360807547521 1
5.00476901279019 1
4.94179717662185 1
4.98926920370051 1
5.01470743177148 1
4.99964335944331 1
5.03088962990919 1
5.00085353155425 1
4.99839848389044 1
5.00531696836586 1
5.01465253778817 1
4.91719059912453 0
4.97078214247042 1
5.01155637739813 1
5.06383471367832 1
5.03753961014649 1
5.04069393738208 1
4.94179719931556 1
5.04071614577379 1
5.00752371227437 1
5.00643185436601 1
5.04986788386611 1
5.04007719899417 1
5.03636695561056 1
5.08907140413819 1
4.98512555876598 1
4.97386240455182 1
5.04813787117122 1
4.98010930591593 1
5.10609110704563 0
5.00303759600614 1
5.06450829069817 1
4.99298587132842 1
5.07030592164555 0
5.02451510815655 1
4.94858349657177 1
5.02823557809885 1
4.97835831033874 1
4.97189544324763 1
5.03622840185931 1
4.99741333523791 1
5.0037900199837 1
4.99647027643894 1
4.99834121778606 1
5.01232211773199 1
4.99693275017672 1
4.97984804328573 1
5.05016894504433 1
5.00568004399769 1
4.88000168286214 0
5.0379136861389 1
4.93627081750318 1
4.97265073496657 1
4.96782582057963 1
4.97141800878067 1
4.98236354085824 1
5.00143793874659 1
4.9791874727384 1
4.99480538373306 1
4.97795231027132 1
4.98646740250546 1
4.99512790125953 1
5.00883834948344 1
5.02061141636838 1
5.03725849777344 1
4.94313283307218 1
4.99971664437243 1
4.99926980900988 1
5.01240914591095 1
4.95213800057457 1
4.95766644135937 1
4.99155078725909 1
5.03148349506171 1
4.98737944486011 1
5.03404469340904 1
5.02087454216895 1
5.01596476599531 1
5.00211162003294 1
5.01011893798564 1
4.9671118678686 1
4.97128631865061 1
4.99070408107197 1
4.93179839492849 1
4.95186760883314 1
5.00324518710522 1
5.06005976756413 1
4.96025976628069 1
4.97921380575331 1
4.97709944760462 1
4.98103287101295 1
5.04820742235981 1
4.96404354289119 1
4.98900735438242 1
5.0346251248995 1
5.04354114921377 1
5.03656922878408 1
5.0241507674191 1
5.0036992945585 1
4.95499488925501 1
4.95341336217591 1
5.0199129050309 1
5.04919194717575 1
4.97660934913353 1
4.96262790668176 1
5.0316040531763 1
4.92869528104247 1
4.9934153504282 1
5.00881470502334 1
4.93768973771365 1
4.95824487737196 1
4.98889678797433 1
5.01509965787496 1
4.9610049672275 1
5.02417988016247 1
5.04941505869189 1
5.02560976115736 1
5.05453072174162 1
5.00103098035271 1
5.02010561528468 1
5.03559863935148 1
5.02332828533345 1
5.00818907738119 1
4.95406721013648 1
4.97707790637701 1
4.92690423484176 1
5.01267782307317 1
4.9796510133381 1
5.02729696308831 1
5.0056977158557 1
4.96051161353196 1
4.97051241539478 1
5.02652177354035 1
5.09225372269949 1
4.97654770908301 1
5.02335096953621 1
4.99028194740514 1
4.98460748083083 1
5.02996791870809 1
5.10926581717366 0
4.99662858344446 1
5.00519162074959 1
4.99495773730952 1
4.93009575586519 1
5.02992466614795 1
4.98488564998417 1
5.0610452452636 1
5.00522377302255 1
5.08524948529565 0
4.9533504738551 1
4.93786998843883 1
5.04437585791759 1
5.03579705917331 1
4.95609362276608 1
5.04283129614005 1
4.98263662031567 1
5.02482068735979 1
4.9985749395409 1
5.00899269389991 1
4.97521365679987 1
5.02886143457718 1
4.99980627561484 1
5.0308987706176 1
4.98112173625391 1
5.02190718667676 1
5.04163368831588 1
4.98950588098385 1
5.01370225646357 1
4.99493139935852 1
5.01538709528657 1
5.0507192261236 1
5.00151940448642 1
4.99755223173232 1
4.99891782779848 1
4.9538202060206 1
5.00892918438931 1
5.07489021805646 0
4.99752458532691 1
5.01479401110551 1
4.99304666252071 1
4.98924564936273 1
5.01100489164302 1
4.98919993729826 1
4.95657462786205 1
5.01032568398917 1
5.02330571799911 1
5.03540032518034 1
4.95446856824149 1
5.02003280549333 1
5.01252890759937 1
5.02523399388512 1
5.06056646989388 1
5.0290212072844 1
5.01197214342059 1
4.9849502861303 1
5.03865902878215 1
4.99116887400624 1
5.00598834631572 1
5.02963779592963 1
5.04698846295909 1
5.00643364607306 1
5.03860119464405 1
4.97631407881465 1
4.99008193604377 1
4.92867323279378 1
4.94689832215346 1
4.98183027210728 1
5.03254002134329 1
4.97824722312465 1
5.05035152824526 1
4.96772327986548 1
5.00739074826574 1
5.01448839520765 1
5.06172724558223 1
4.98796572392224 1
4.97170591173674 1
4.99301246492771 1
5.03622974078738 1
4.96703666735415 1
4.9962090701672 1
4.99466466480008 1
4.99629036174143 1
5.05102739531198 1
5.02171448805521 1
4.95415722623867 1
5.00684019421087 1
5.01597975534944 1
5.03305809025439 1
4.9875351712817 1
4.99860568693407 1
4.9911033852066 1
5.02948563635785 1
4.91440142489198 1
5.02869378737 1
4.99213917810462 1
5.06292321029834 1
5.06445598169585 1
5.06434936378183 1
4.96215939222228 1
5.0227762417441 1
4.96305839959194 1
4.95398014745553 1
4.99624019969441 1
4.98898806158277 1
4.96535182503901 1
5.00999489801172 1
4.96400849724091 1
5.0236359482446 1
4.96282471486908 1
4.95760401098506 1
4.97569808612129 1
4.9256754132742 0
5.0182760038563 1
5.06395759233143 1
5.02772555036067 1
5.01905400541005 1
4.98472457672026 1
4.99844594215631 1
4.94405865166293 1
5.07123949994952 1
4.93840962420992 1
5.07287515131235 0
5.02372392308106 1
4.97532284820333 1
4.94184308638716 1
5.03775526446373 1
4.94886057296886 1
4.96392271971408 1
5.01459991569373 1
5.01781738631335 1
5.06568602983298 1
5.02018664207137 1
5.01082993485644 1
5.05124318721677 1
4.98146585238216 1
4.99679604343036 1
4.97619260338689 1
4.96767652745558 1
5.01630786920599 1
4.96154577905516 1
4.99664176338599 1
4.98489062375027 1
4.95903483983497 1
4.98813550032786 1
4.98187450323861 1
5.05111805001476 1
5.02986882954703 1
5.01404631512959 1
5.01628349902051 1
4.95145126587725 1
4.89663421381848 0
4.92957375077141 1
4.94060165390772 1
4.96261517340383 1
5.01806497188657 1
5.0625315297015 1
5.01417241287463 1
4.92727993915375 1
4.97798347753175 1
5.02929409779744 1
5.02929661869127 1
4.97542473608835 1
5.00211814935124 1
5.01481271879682 1
5.03171138814489 1
4.98159911385959 1
4.93551596225234 1
5.01244641834291 1
5.00227747791466 1
5.02572626872651 1
4.97666612169432 1
4.98411902141922 1
4.97899374116067 1
5.04412116174392 1
4.9948838938328 1
5.00359213379388 1
5.00926670912351 1
5.00878331094951 1
4.98130016700252 1
5.03347050374557 1
4.96129656479548 1
5.01153522077203 1
5.00977021089477 1
4.96996950606149 1
5.1098750223434 0
4.97365849539818 1
4.96668349957265 1
4.94122500375111 1
4.97036966867742 1
5.00873858988626 1
5.05887815526805 1
5.00710381764656 1
5.04090395025853 1
4.9901635819669 1
4.96388739468042 1
4.99609471711704 1
4.99934651671406 1
4.98313325888371 1
5.02741214933746 1
4.99870209455334 1
4.99433031148401 1
5.0193082561772 1
5.06813573486472 1
4.95805926299656 1
4.95474469579906 1
4.98416191178507 1
4.99005570893038 1
5.00907889812397 1
5.0399863553251 1
5.00963657473883 1
5.05922390497205 1
5.00846594372842 1
4.94929202124662 1
4.98245917429296 1
4.97552809086681 1
5.06064656059538 1
5.03208985058153 1
5.03998421859833 1
4.99628649668948 1
5.01327364901951 1
4.95052111325198 1
5.03437005727905 1
5.03796586048632 1
5.01559971160367 1
5.02761304884174 1
5.02855529848364 1
5.01954589206946 1
4.95520626866065 1
5.02843564773864 1
4.99949989397299 1
4.9685943990998 1
5.01780562567656 1
5.00755560762297 1
4.9851971222438 1
4.96162530376347 1
5.06355580270989 1
4.9899635580236 1
5.04595411062965 1
5.00390833618685 1
4.99158070936508 1
4.98546046708933 1
4.99192911038762 1
5.0051796012148 1
5.03992316395016 1
4.95377632400539 1
4.9995083068509 1
5.01423723626817 1
4.94040982012604 1
5.01167564234712 1
4.99176492307018 1
4.98043894040593 1
5.05533487015109 1
4.92422195573769 1
5.00080618806842 1
5.01884019348262 1
4.9845611137356 1
5.0360205179963 1
5.02242337546664 1
5.02830368552568 1
5.03474965727224 1
4.96739353767027 1
4.98841436395059 1
4.93080672704583 1
5.01889649590745 1
5.03569130172795 1
4.9734363951287 1
5.02825940198165 1
4.99278877528166 1
5.03578123482776 1
5.0092576464531 1
5.09207437960152 0
5.02319645687187 1
5.00319010999627 1
4.9842517054892 1
5.01285726658398 1
4.94178375978939 1
4.93192839538641 1
4.94477470542871 1
5.02900119558654 1
5.00842715503017 1
4.93947168284628 1
5.00508992613236 1
4.99634751840822 1
4.9824542811268 1
5.07248762493075 1
5.04113497514316 1
5.01383103230438 1
4.96236978587216 1
4.96404977674396 1
4.97023057687984 1
4.9895924680384 1
4.97822709506522 1
5.04175282297216 1
4.9616341010223 1
5.12883302363045 0
5.02932655196523 1
4.99478508760538 1
5.02406596323392 1
5.03058428009285 1
5.00439004897556 1
5.00050944548411 1
5.00652425312397 1
5.02596519869041 1
5.00839131336512 1
4.99070801981498 1
4.98581146984487 1
5.18399651086202 0
4.97586710901306 1
4.98862131888944 1
5.00616625811505 1
4.95365230069762 1
5.00710686074284 1
5.01476298470545 1
5.09242732740121 0
4.94319432219172 1
4.98859575926379 1
5.05699205625099 1
5.04440884782903 1
5.00963314986529 1
4.93994288962696 1
4.95748077678421 1
5.01704781692848 1
4.90359205198767 0
5.04975490652037 1
5.06249983545229 1
5.00090373272285 1
5.00479256267338 1
4.96782818380547 1
4.98176099269977 1
4.99296964080767 1
4.98997848644346 1
5.05238183141934 1
4.99097185201315 1
5.02165450873184 1
5.01573861189744 1
5.01580813205347 1
5.05879542603803 1
5.0678925741134 1
4.99778653891851 1
4.97031513331649 1
5.01256625452113 1
5.06097245091949 1
5.00428881315569 1
5.02135530925304 1
5.02924630863097 1
4.94158272416479 1
4.99505238909015 1
5.01097185228303 1
5.00633286894058 1
4.99381477785922 1
4.988020246621 1
5.00323846116143 1
4.94202749756383 1
5.01790235637364 1
5.0265361404318 1
4.96718829641082 1
5.03033836920977 1
5.0790936076958 1
5.04935473994169 1
4.8830519959018 0
5.02553189576421 1
5.03775739812144 1
5.03780169327406 1
5.00377650498246 1
4.98309095418507 1
5.05941338007107 1
5.02396464687473 1
4.95019063625005 1
4.96718634938166 1
5.04609156840635 1
5.05667135245129 1
5.02877137503475 1
5.01865880573395 1
4.97223561932479 1
4.99215047039253 1
4.9647159930355 1
4.99012398406941 1
5.03387658017791 1
4.97736306218087 1
4.95631251996218 1
4.9968070301159 1
4.97973210648513 1
4.95330391080394 1
5.00365485639781 1
5.0196624361464 1
5.099124506261 0
5.04810712837246 1
4.98657195212397 1
5.05777957758547 1
4.98443299261117 1
4.97396808542842 1
4.99259414512476 1
5.01895161307015 1
5.02719919211445 1
4.96504823003861 1
5.01126185423861 1
5.00474928651806 1
5.02663387395448 1
5.00993874146173 1
5.02416049357248 1
5.08104442787999 0
4.98231647407264 1
4.97731851690222 1
5.0507982239554 1
4.973483496636 1
5.00373711809879 1
4.98110841337256 1
4.99772418579764 1
5.02041353786919 1
4.95703254953029 1
5.01515051094528 1
5.00034926612283 1
4.96426601838757 1
4.97401831071611 1
4.99250401014682 1
5.04418901945928 1
4.93812631707901 1
5.05991175255783 1
4.99748095633723 1
5.01164489936534 1
5.04752328818339 1
5.02855714395752 1
5.00241110837913 1
4.975108095233 1
5.0374061672199 1
4.98890591515885 1
5.0226201819589 1
5.01313224409298 1
4.96032300209886 1
5.01993427443702 1
5.01560606399484 1
5.05487560444666 1
5.00020104951495 1
5.01394949541381 1
4.99064892636434 1
4.99174293310871 1
4.9112184211845 0
5.03797443206516 1
5.02944127074129 1
5.04935164407956 1
4.95038896335575 1
5.04414109271803 1
4.99929724011415 1
5.06903055464562 1
4.99983228577671 1
4.99093389008832 1
5.00582445353085 1
4.99059410896805 1
4.96644726357517 1
5.01907612026429 1
5.01763652168476 1
4.98721320929659 1
4.97868363087893 1
4.97176849611226 1
4.97878900239081 1
4.96236504456937 1
5.02930787254962 1
5.02107109968883 1
4.97335549334547 1
5.03787302950804 1
4.95018953887473 1
5.00441394386528 1
5.08434485412994 1
4.98298049320229 1
5.03471179347498 1
4.99640206411032 1
5.06047317082162 1
4.97953695974304 1
5.07079023082557 1
5.03880165069762 1
4.97827271560034 1
4.99009059168227 1
5.00831539842933 1
4.95921447435777 1
4.99905763038915 1
4.99615544992565 1
4.95183409807029 1
4.9550952486388 1
5.03136604078526 1
4.93719797702336 1
4.95825699055222 1
4.99969840252258 1
5.00578760725984 1
5.00231119961297 1
4.92911843437339 1
5.03381045307363 1
5.02225359413106 1
5.08306431555255 1
5.02122320876121 1
4.89639887803835 1
5.00822757625478 1
4.99604733816973 1
4.98441283704835 1
5.02978072762576 1
5.01816514786995 1
5.01801158589002 1
5.00841646900219 1
5.00348566012327 1
5.04972950937976 1
4.99750994651245 1
5.08272447234117 1
4.91546505188302 1
5.05116720547538 1
5.06286588409603 1
5.0640749653767 1
5.00832536619111 1
4.98881673541075 1
5.01302717785387 1
5.00753599527325 1
4.9816374482025 1
4.97706701282274 1
4.97536717263393 1
4.95435533907667 1
4.97973914729085 1
4.99485499679958 1
5.04450090187593 1
5.02657318767047 1
5.03707680909859 1
5.04439351283752 1
4.93517931491691 1
5.08654879894518 1
5.01842820465552 1
5.05268558658701 1
5.00431691301029 1
5.02284464415184 1
5.0408746848303 1
4.97392709590357 1
5.04954962729517 1
4.94954784508186 1
4.98630342944231 1
4.94835003878474 1
4.96903180905099 1
4.93450614163602 1
5.01693027503016 1
4.98669778017696 1
4.94382822279066 1
4.99093754315253 1
4.9654969092176 1
4.97124793549798 1
4.9398291112989 1
5.01606280685167 1
5.02181074757733 1
4.97930098066221 1
5.02811052400862 1
4.97208327602408 1
4.9984802305525 1
4.94698301310953 1
5.09124171834342 1
5.01715875707949 1
5.03832043911863 1
4.97497802128203 1
5.046986544393 1
5.03899932893941 1
5.01690315680655 1
4.999682069173 1
4.93115595087593 1
5.0207408207513 1
4.98192525284388 1
4.96150850110659 1
5.04616168301484 1
5.00414883056528 1
4.98823619992552 1
5.03623609383977 1
4.94536871174664 1
5.03461206333118 1
4.99295418721609 1
5.0078184503132 1
4.98954406432681 1
4.97187945487151 1
5.02536722969512 1
5.02668353041874 1
5.06232142752141 1
4.97152529344356 1
5.05923383642958 1
5.04723791947653 1
4.98219539164719 1
5.00014135975512 1
5.03449210448701 1
5.00560366062844 1
4.90164503871461 0
5.00439134701327 1
4.98005785768644 1
5.02896234005109 1
5.00884803373723 1
5.0340144132869 1
5.05292664475424 1
4.95884605625365 1
4.93328366949579 1
5.12246111854897 0
4.99750648184678 1
4.97732863982558 1
5.04380316139545 1
4.96729753968881 1
4.98221810079148 1
5.01013381607332 1
5.03960650900172 1
4.98963380135661 1
4.98497077782323 1
5.03806109742795 1
4.99197457057838 1
4.96530765799368 1
5.04363003949104 1
5.01193939199783 1
4.98694301818164 1
4.95344962459103 1
5.0103363468799 1
5.07094194889877 1
5.00370179648521 1
5.09873371638285 1
5.08663587268956 1
5.01521403032966 1
5.02496120748691 1
4.96424326386329 1
5.01499723635023 1
4.99159246700925 1
4.94662419769029 1
4.96292958433929 1
4.99821283911152 1
4.99761394328817 1
4.97011443594263 1
4.96487239483746 1
4.93251936795837 1
4.99134896296438 1
5.04121149524689 1
5.00639583707648 1
4.98364195201615 1
5.01286956152018 1
4.96859424659586 1
4.98427600760892 1
4.96313321944912 1
4.95908179044421 1
5.02802675972291 1
4.95018330832238 1
4.99285543732617 1
5.03462017102803 1
5.02352685463591 1
5.06421911481434 1
4.98886241592832 1
5.00311438237897 1
5.03692915037866 1
5.02624074316147 1
4.98776363544339 1
4.97334045267536 1
5.04434819650986 1
5.04835855036647 1
4.9730240391089 1
4.89422271306846 0
5.05589120354494 1
5.00493946364642 1
4.9485554077131 1
5.04893854295859 1
5.00652300339295 1
5.02384309420933 1
5.03455871720579 1
4.96927412012022 1
5.04083578491013 1
4.94620270775142 1
4.90444785079056 1
4.9792067226533 1
4.95326525666432 1
5.07152428978392 0
5.02207412504283 1
5.0029071329965 1
5.05803691215992 1
5.01315755638681 1
5.01325487902871 1
4.99027251987279 1
4.96355323873938 1
5.01178278934543 1
4.94908278498744 1
5.08053221994816 1
5.00975395496583 1
4.96246464771907 1
5.04154347344425 1
5.02603527818905 1
4.98016832020021 1
4.96077224003097 1
4.94427203046237 1
4.95736041732226 1
5.0823456776194 1
5.00531304386558 1
4.90040458197427 0
4.96874671118727 1
4.96798460699986 1
4.98983751722427 1
5.07700977943468 0
4.98872372504698 1
4.96551684252239 1
5.06542743679504 1
4.98638292382577 1
4.98763906969145 1
4.99166183618043 1
4.94169404490418 1
4.99940096702668 1
5.03558831486863 1
5.039300644096 1
4.98559442675174 1
4.99735566474009 1
4.9810819594199 1
5.0114565941904 1
4.95432707968415 1
4.99448099849259 1
4.94411450467337 1
4.98054079633131 1
4.9733360347768 1
5.04408707206286 1
4.96753366125601 1
5.01187073309961 1
4.97970844531717 1
4.96663786437496 1
4.96861552169152 1
4.99551982242449 1
5.03235277837859 1
4.98926682813287 1
4.96549895575615 1
5.04067929334118 1
4.97569321382465 1
4.97887510159671 1
5.02985765105679 1
5.04636132221798 1
4.91500430182985 0
4.97835273420924 1
4.9912726030754 1
5.05378158255583 1
4.98401381155186 1
5.0335611289417 1
4.98672369848218 1
4.97483417876514 1
5.03904951087832 1
5.04795432556362 1
4.98941645952003 1
5.02625251830859 1
4.98157459572638 1
4.96871147250229 1
5.06547635980216 1
5.04095399810688 1
5.00126117702357 1
5.04078668920567 1
5.00260985140813 1
5.02246413376545 1
5.01255469694467 1
5.01574572785362 1
5.03080048914763 1
5.05118778796711 1
5.01833789832278 1
4.97126474923786 1
5.04167987292674 1
5.00560162845147 1
4.96110384468689 1
5.05284338761692 1
4.99724029795003 1
4.92990758067541 0
5.06814003088244 1
5.02381605551169 1
4.99495591733905 1
4.96579964013014 1
5.01870951959821 1
4.96460854094991 1
4.99829048189446 1
4.97665894389322 1
5.03069264314953 1
5.0492349741534 1
5.04314612826705 1
5.04453129309158 1
5.02665136199052 1
5.07099083992025 1
4.97302456249864 1
5.03167658551549 1
5.02780115899995 1
5.01981731737687 1
5.01015414086008 1
4.97853751738426 1
4.99892420220372 1
5.00651667774811 1
5.03705533961074 1
4.96067194580433 1
5.02739149623791 1
5.02989314573819 1
4.97383843263115 1
5.01738836517953 1
4.94144965802581 1
5.02250610739644 1
5.04836225636324 1
4.93871706670008 1
4.99416192018098 1
5.01182813871504 1
4.97398675072638 1
5.01535424394641 1
5.01158345232392 1
5.02675622825626 1
4.98966123597262 1
5.00399744971737 1
5.0575815644976 1
4.99034128899645 1
5.00574683793842 1
5.01472030125325 1
5.01819519067778 1
5.01066685712145 1
5.03944030278714 1
5.0101527756744 1
5.00249648862193 1
5.00044367058931 1
4.98756844431177 1
5.03732766429267 1
4.96015047760271 1
4.95053679124913 1
5.02497629840297 1
4.99234779488516 1
4.95855924314688 1
4.94968489662094 1
4.97097112579529 1
4.97453509256668 1
5.01652165619851 1
4.98607154743123 1
5.0048381796895 1
5.0407698031185 1
4.97875139441935 1
5.06185333516513 1
5.03144169160546 1
4.9504302504829 1
4.99377066417186 1
5.00060641373039 1
5.04283083684095 1
5.01003909224304 1
4.96156340171958 1
4.98367176585577 1
5.03938638812076 1
4.98561320582309 1
4.96973733868537 1
4.98125587838076 1
4.98699952040048 1
5.01370238870136 1
5.01275805877065 1
5.06296054521625 1
5.01388487276882 1
5.01312358459084 1
5.04357390221439 1
5.04580442364877 1
4.99279643053134 1
5.03472262165579 1
5.00068199665133 1
5.00580809079901 1
5.04953576483994 1
5.01908866717949 1
5.00386937095106 1
4.99679407509803 1
4.97501757324016 1
5.01425399678252 1
5.01346781459159 1
5.01787941175253 1
5.01201394605443 1
4.94242992694137 1
5.0912073057089 1
5.0796377643545 1
4.99566802145806 1
4.9432836195877 1
5.04820309231595 1
5.00238251447887 1
4.96304555558565 1
5.04532964548171 1
5.04778906549089 1
5.02242728509326 1
5.05488941621396 1
4.9759777927436 1
4.98380791394556 1
5.00954050006844 1
4.99056889258007 1
4.97168257755538 1
5.02652391586289 1
4.99657644915582 1
4.95719028106131 1
5.03407683970402 1
4.99269623014923 1
5.07629617447131 1
4.96616662472151 1
5.03561264445821 1
4.94182857435406 1
5.00567822420466 1
5.07539574142671 1
4.95011631927238 1
5.05840580191261 1
4.99549837849271 1
5.04156532966927 1
4.90530204432671 0
5.01738404778842 1
4.99601383775518 1
5.05433114422606 1
4.99132943226941 1
4.98617037373696 1
4.95967389931301 1
4.98118840405229 1
5.04678858856847 1
4.95810957375635 1
4.97280023545926 1
5.00805070490615 1
4.87856053733324 0
5.06411790393276 1
4.97837338579069 1
5.04823615985545 1
5.01491864654906 1
4.88756629584574 0
5.01946906670027 1
4.99133716871101 1
4.98499684684427 1
4.97858809880038 1
4.98376537607757 1
5.04828527246912 1
5.00084879229931 1
5.06083345827323 1
4.94268861486475 0
4.96378198409465 1
4.97879118368409 1
4.9935835884047 1
4.99792563795856 1
4.9887963712966 1
4.99454075945943 1
5.01308341344685 1
5.06540922653667 1
4.92646558624283 0
5.01287757599736 1
5.03428229085747 1
5.06610021326642 1
5.02340768120998 1
4.97196738120633 1
4.97174350835078 1
4.97850958698806 1
5.00193504958072 1
4.94895087593116 1
4.9335794515906 1
4.92235351149691 0
4.97162546870311 1
5.019315096616 1
5.00091758799322 1
4.95444191420187 1
5.0292522023332 1
4.9391917534043 1
5.00914185598659 1
5.00730275339491 1
4.95935459355989 1
5.02283483780816 1
5.00642274762348 1
5.0092549356847 1
5.02451021935774 1
5.03953972307701 1
5.02106776104189 1
4.97436186140542 1
4.94463472245908 1
4.99373694236487 1
5.04481641524383 1
4.99800578846355 1
4.9929058782194 1
4.94774987358227 1
4.95954354427026 1
4.93654930353882 1
4.98824645724111 1
4.96982782595701 1
4.97883856077084 1
5.01008387857172 1
5.00300073648672 1
4.97756304565577 1
4.92025379929078 0
4.99635925525623 1
5.06893151173319 1
5.02523991686143 1
5.05798699979489 1
4.97098148889012 1
5.03271319974745 1
5.00274699073561 1
5.06051838842691 1
5.05835411080076 1
5.01048875769237 1
4.9819139811784 1
4.99073761673073 1
4.98420509645439 1
4.93566337886355 1
5.00179463794912 1
5.00790218739963 1
4.9841187473201 1
5.03479439977002 1
5.04762978727217 1
5.01883208745036 1
4.95969356141595 1
5.01895309820683 1
5.00321994405033 1
5.08886915319044 0
4.99902656443151 1
4.97625755278376 1
4.94266020475806 1
4.98673656867383 1
4.98853777487556 1
5.0156401307117 1
5.01290309438861 1
4.96978617560229 1
4.97547352152604 1
5.02545307902906 1
5.00053075682 1
5.05562413293859 1
4.98576666279736 1
5.02115234593426 1
5.04457814667031 1
5.02426401523417 1
4.99986900701693 1
4.93707233148539 1
4.9586217909204 1
5.03638471861309 1
5.03481743802904 1
4.93667793358899 1
4.9690313683825 1
5.02449542037606 1
4.98472953202229 1
5.02851365676855 1
5.01668771459055 1
4.96058145411032 1
5.0237504618279 1
5.04466404977347 1
5.02902506984338 1
5.02562809002096 1
4.95470969261453 1
4.96238625025271 1
5.04092927047065 1
4.99408982275601 1
5.03052479240605 1
4.99812054623405 1
5.01575398031794 1
5.00263877239074 1
4.94372634391036 1
4.97152335746946 1
5.01571833702418 1
5.00300227190595 1
4.97698058845387 1
5.04508623064935 1
4.97076585823064 1
4.99405998848136 1
4.96507645163461 1
5.00782568049323 1
5.00452105051698 1
5.02921374553248 1
5.0392998037394 1
5.02040529070282 1
5.01833275835898 1
5.06269429722281 1
4.99164916096709 1
4.98382448529221 1
4.96302099377667 1
4.98302931798285 1
4.9752099831682 1
5.03654650543523 1
5.04612730749248 1
4.97805111048987 1
5.00406516086552 1
5.04357513435421 1
5.0519238777984 1
5.03891397945904 1
5.02395210448113 1
4.94427979017866 1
4.9871586678119 1
5.00987844325756 1
5.01482058056988 1
4.98444902765183 1
5.01523582560767 1
4.97011936039362 1
5.06306672762115 1
4.90653249253076 1
4.97946772310398 1
5.00195276703611 1
5.00015100193293 1
5.00150958976098 1
5.00055162781826 1
5.0054887567232 1
5.01750285799941 1
5.01942179833175 1
4.98075990120922 1
4.96638809280539 1
5.03739030964247 1
4.92392487560542 0
5.03399569086921 1
4.94172739273288 1
5.02952941178378 1
5.00293796790399 1
5.02650947323865 1
4.99152173737056 1
4.99998509232311 1
5.00764447713409 1
4.98692830664317 1
4.98100870417335 1
5.03421421775306 1
4.98395627684715 1
5.08621062448755 0
4.97658975869939 1
5.08641004192037 0
5.03304901210062 1
4.93016648326832 1
5.00687077355949 1
5.03907105814206 1
5.03695446329707 1
5.01959492658156 1
4.9528620121531 1
5.05136166741761 1
5.02248744084259 1
4.97384298812915 1
5.01265312283595 1
4.97553788039114 1
4.97453251588766 1
4.95955342923617 1
4.94244196738141 1
4.95536594111885 1
4.99355718613276 1
5.03726641041126 1
4.99772804503695 1
4.97685110954865 1
4.98710328425266 1
4.99187756433874 1
4.972410841942 1
5.00342233708882 1
4.96159390298494 1
5.00416922558305 1
4.89800431382254 0
5.02708258044309 1
5.03525140400969 1
5.02685926903193 1
4.99969429236318 1
5.01826935809168 1
5.05552559039783 1
4.9868616772098 1
4.97808123014792 1
4.97776989993167 1
4.98246150398465 1
4.98409922830742 1
5.05579557569541 1
5.0280354724334 1
5.00352674926984 1
5.02671527975526 1
5.04583836010978 1
4.99779033935243 1
4.98074864607931 1
4.92858696309271 1
5.00916168042815 1
5.06164910220772 1
4.97888790238392 1
5.01963000467225 1
4.9545547532896 1
5.0209778908213 1
5.02567613568665 1
4.95326071045376 1
4.96960919421144 1
4.91315587935181 1
5.00379966743335 1
4.98600544348308 1
5.01145093554381 1
5.092507438347 0
5.02996664739448 1
5.01096862374216 1
4.97750163031806 1
5.04713584304717 1
5.00093151763992 1
5.01910120699711 1
4.94844423459291 1
4.96586452851477 1
5.01133206573841 1
5.09356704737595 1
5.02867900383077 1
4.96847450012962 1
4.99145644766602 1
4.96942239066756 1
5.00811787474197 1
5.01514575864445 1
5.01189064177532 1
5.04378430004815 1
4.97052191934774 1
5.0212273288663 1
5.00594855825507 1
4.87497516708164 0
5.00083464554943 1
5.01457137376622 1
5.05558037470888 1
4.94634852308617 1
5.00519052132605 1
5.06261870558849 1
5.03268818795545 1
4.96842444876756 1
4.95967561453999 1
4.98507205665438 1
4.99472431368768 1
5.05282965283985 1
5.00369793744953 1
4.94199741235487 1
5.03068436929139 1
5.01119675343344 1
5.0470101322704 1
5.02094673762994 1
4.90340608647093 1
5.05076479159438 1
4.91891995365198 0
5.02977709516477 1
5.04711733314772 1
5.02597756278695 1
5.00810766443111 1
4.99311387088027 1
5.01699295815834 1
4.94430960773145 1
5.08340190297381 1
5.00551806388683 1
5.00389591382853 1
4.99326038850591 1
4.9824284548652 1
4.9790822243149 1
4.99370229851736 1
5.07581829962962 1
4.96366689683538 1
5.00744645682139 1
5.0452595402338 1
5.00031612346264 1
5.04278140001856 1
4.9862029431586 1
4.98894180215202 1
5.01961217780466 1
5.02833507131387 1
4.99306464684919 1
4.93763045585999 1
4.98833328492694 1
4.96612549307419 1
4.99138099239386 1
4.97333914548063 1
5.00298366356891 1
4.99732310419106 1
5.03037399940708 1
4.98776975215587 1
4.93107220505356 1
4.98128691286345 1
5.03879949675478 1
5.05507554229002 1
4.99481665342448 1
5.05635698638106 1
4.96139047458749 1
5.05659161949789 1
4.97140955300868 1
5.00597266222965 1
4.99562371137296 1
4.96128068731742 1
4.95757881559666 1
4.94235396210627 1
4.93057315263547 1
5.01486272959703 1
5.02121423313963 1
4.92586456649036 0
4.98430053453851 1
4.99526805619687 1
5.04899615437088 1
4.91903611288907 1
5.02432728368389 1
4.9984111999951 1
5.00884685478235 1
5.00981971881659 1
5.00309772965599 1
4.98643704113148 1
5.04409728078729 1
4.96263551984921 1
4.94087249711082 1
4.98167926919991 1
4.98150240022077 1
4.96117951973948 1
4.99886946266517 1
5.00013009420759 1
5.02633986490273 1
5.05443630524607 1
4.97776222983777 1
4.97016960434885 1
5.06204236525835 1
5.02910314179426 1
5.02576599659013 1
5.01850928939735 1
4.95306641252244 1
5.02229894735177 1
4.97258387819308 1
5.01299018826904 1
5.01028393423522 1
5.06435192072306 1
5.02401912514117 1
4.96729064886951 1
4.98188773463501 1
4.98332302019672 1
5.02543182339166 1
4.98590507192987 1
5.04199527715421 1
4.9927102508928 1
4.95629954827692 1
5.05279902246251 1
5.05726334844291 1
5.02787704862918 1
5.00122449710061 1
4.95005750960371 1
5.03337387630057 1
5.04569123948284 1
4.97318069119887 1
5.00253780399432 1
5.02511409704804 1
5.04334874100179 1
5.04367521263176 1
4.96518647878237 1
5.033821080872 1
5.03367699193717 1
5.01253500005391 1
5.0361558622334 1
4.99271951408618 1
5.03688676535037 1
5.00168466159778 1
5.03794538154867 1
5.03389689518253 1
4.99577318926663 1
4.96796781360478 1
5.03266032342658 1
5.08081478182858 0
4.9435916031425 1
5.06468072562383 1
4.97745749837004 1
4.92777771290132 0
4.97469722544964 1
4.93103356174335 1
4.98179669155353 1
4.97632025684801 1
4.99302115937985 1
4.94680519898448 1
4.97442797944542 1
5.00571882372463 1
4.98387501509062 1
4.98291109648874 1
4.99897355264024 1
4.92940234947708 1
4.96301492151877 1
4.99637154060285 1
4.99158461680547 1
5.0090038876409 1
5.00546216923305 1
5.00364562091817 1
5.02851763899732 1
5.03276716953864 1
5.03980402505364 1
5.03584567223062 1
5.03673013651407 1
5.03418508741211 1
4.976617988741 1
4.97465419247024 1
5.07208238931062 0
5.02325203845668 1
4.96597573990358 1
5.03066550805871 1
5.05909321309312 1
5.02954375564221 1
5.00405142776399 1
4.96118503743114 1
4.97777515101797 1
5.00483047530172 1
5.04044313723674 1
5.03788277365169 1
5.02956056477559 1
4.96560752817771 1
5.03064014968239 1
4.98800233127418 1
5.0346660096265 1
4.97920207527375 1
5.06185206856263 0
4.99941995408181 1
4.99703314699377 1
5.03268449105492 1
5.09130063115085 0
4.95713946643572 1
5.07420304023809 1
4.99380394691612 1
4.98674951637028 1
4.96503283930749 1
4.98217251587973 1
5.0151721049932 1
4.98020025494122 1
5.02204341545386 1
4.98111968976835 1
5.0494128791664 1
4.86428310209852 0
5.01996819473346 1
5.05356300563526 1
5.05304267753661 1
4.93903828524243 1
4.98274200896395 1
4.92884588137271 1
4.91319300788162 0
4.98689235705302 1
4.94116240863533 1
4.9858544169685 1
5.05838917949194 1
4.98079769236177 1
5.08860225239984 0
5.00704454041014 1
5.02225384468843 1
4.97171439184607 1
5.06722486721539 1
5.01074066350669 1
4.93090277255571 1
4.96761214171705 1
5.07996748762601 1
5.06779521181316 1
5.03737634931408 1
5.04306511693639 1
4.99845093702199 1
4.97261351464416 1
4.97721763913783 1
4.96892950889881 1
5.03491869862718 1
5.0119964165362 1
4.96154790568847 1
4.96963592770624 1
4.97313130753465 1
5.02543976745129 1
5.06394774329162 1
4.99008881895486 1
5.01631316438154 1
5.02226692080399 1
4.97047369170631 1
5.02175116199717 1
5.0208099463014 1
5.03010503993462 1
4.95640123048463 1
5.04320687710448 1
5.01700078987698 1
4.96555118409785 1
5.05767157888358 1
4.99948190549953 1
5.03920043927639 1
5.00745309452958 1
5.01028702713817 1
4.93173080694295 0
5.04572657688667 1
5.03711097791836 1
4.99148266635908 1
5.0931431947754 0
4.92311025036519 0
4.98968411618019 1
4.94250468079256 1
5.07950353887713 1
4.99583615800051 1
4.94224792908923 1
4.94149497633288 1
4.88851556284243 0
5.03912716826356 1
5.03644926735977 1
4.94157736931909 1
5.01508698706976 1
4.92968188056035 1
5.03196873251408 1
4.99666620684057 1
5.03707799761123 1
5.05905358542785 1
4.93931539832566 1
5.10112432588844 0
5.04138152923895 1
4.99769802571988 1
4.94263275293573 1
4.99572000927472 1
5.00951042543654 1
4.98041292369139 1
5.00517393508195 1
5.03998165777191 1
4.95587313493561 1
5.0050102738617 1
4.97611614570875 1
5.01983487685647 1
4.96676695407529 1
5.01530426155244 1
5.0270575360882 1
5.03002758574054 1
4.94887996263083 1
4.93329328614248 1
4.96251153676171 1
4.98835248232654 1
5.00427835284143 1
4.99569744388299 1
5.00040547953289 1
4.99316803283495 1
4.95818526327352 1
4.97766815234813 1
4.91869859756657 0
4.97648755896109 1
4.99666925584678 1
4.98938992192405 1
4.95235661005357 1
5.01687411881776 1
5.04285267412532 1
5.010800675441 1
4.99128033830267 1
4.98781163703339 1
4.92276193442795 0
4.98736956985812 1
5.02416670672158 1
4.94824140490918 1
5.00635151442339 1
4.99948520517167 1
5.0351843749132 1
4.99101936114161 1
4.9497000270681 1
5.11035971345292 0
5.0468062491027 1
4.98207575642553 1
4.96002035993988 1
4.93940440691592 1
4.99575200817424 1
4.98185395802019 1
5.01898965952954 1
5.00215389887707 1
4.96405528926107 1
4.94274138154304 1
4.98444231704055 1
4.98842381869842 1
4.98258045649381 1
4.9619472426422 1
5.05295182168826 1
4.94824444849735 1
5.01187588586523 1
4.99831601601033 1
5.00127728383677 1
5.04864168852645 1
4.98760298068018 1
4.97036353183632 1
4.97554097339991 1
5.02028593002508 1
4.99776172506559 1
4.91149659608051 0
4.99268952490645 1
4.99296692713897 1
5.0175296508235 1
5.00197033429917 1
5.04899275221667 1
4.93840142545588 1
5.01200166424877 1
5.07021849300488 1
4.98868797695918 1
4.98926160560549 1
5.03033060331376 1
4.9562147784559 1
5.05892366646404 1
4.97179725075678 1
5.04394248187758 1
4.99730208788631 1
5.04063863902414 1
4.91543132846384 0
5.03888721204005 1
5.04039254874094 1
5.00786142201155 1
5.01460046944672 1
5.00554133626758 1
4.94280360969169 1
5.03068463293004 1
4.97843138256982 1
4.97005467383912 1
4.98360860899029 1
5.03802618053945 1
5.01810399678551 1
4.98659855026733 1
4.99449162308985 1
4.92325144829712 0
5.04826195002592 1
4.99664618078415 1
4.96823652195839 1
4.97201573754973 1
5.12037813870581 0
5.12238039298147 0
5.05137987146799 1
5.05793462920085 1
4.99313942432683 1
4.97519941796719 1
5.02088050928114 1
5.01757806768011 1
5.01087979887205 1
4.93271991301884 1
5.03824723152466 1
4.9289862664863 1
4.95887117886368 1
5.03170367330141 1
4.98092379956688 1
5.00552879200155 1
5.01744864781615 1
5.06468320212065 1
4.99471246669896 1
4.99297011391537 1
4.96066727728294 1
4.94999788534451 1
4.99930109388958 1
5.04864198895022 1
5.04973920322362 1
5.04006005848182 1
4.98644025219783 1
4.93990706652166 1
5.00065857306552 1
4.98749465083719 1
4.98842222561251 1
4.94752365538361 1
4.97696723144234 1
4.99043096633156 1
4.96825006250361 1
4.94574567986006 1
4.96753126611208 1
4.98938173855086 1
4.98433256138107 1
4.97855104648968 1
4.97741223877738 1
4.99431887960792 1
5.00456579015991 1
5.01181761834123 1
4.98957482086426 1
5.03204832166812 1
5.02591947646407 1
5.06143127094618 1
4.97006429126919 1
5.02946893314537 1
5.04456546149517 1
4.91451055361576 0
5.01167642393859 1
5.01997790082174 1
4.99346152869528 1
5.08370555227658 1
4.99837834511679 1
4.98267943198773 1
4.94725448003631 1
5.06282147395492 1
4.98116464808629 1
5.05048330280478 1
4.97652904145112 1
5.0237510681723 1
5.06021030440858 1
5.01935044506576 1
4.99574175950654 1
5.0104089293765 1
4.9998389899585 1
5.00722218200607 1
4.97672309287162 1
4.91966330257994 1
5.03550578786122 1
4.98203718895746 1
5.04032879154523 1
5.03286443861117 1
5.06839087554863 1
4.97580845433929 1
5.0683506099557 1
4.99471481344816 1
5.00551559603302 1
4.96731304694493 1
5.01507165063326 1
5.00340263235425 1
4.92771686030742 1
5.12350862114195 0
5.02095369054333 1
4.97316885705058 1
5.02954773739254 1
4.92225251233457 1
5.00064480765413 1
5.05882198198381 1
4.96410835646184 1
4.98067787339657 1
4.94018838528899 1
4.99123327607186 1
5.01369224967753 1
4.98609412754754 1
4.96056113068249 1
5.01843302057005 1
4.98226819951473 1
5.01894461595456 1
4.95932281812163 1
4.96279417668994 1
5.03470935262951 1
5.10094607793467 0
5.00766705433236 1
4.98750575999037 1
4.9725245472339 1
4.99159361454485 1
5.02419737937974 1
4.98142270619336 1
5.02026967958564 1
5.02343359629 1
5.02003790437132 1
4.9776848486409 1
4.99690674794496 1
5.02012143095858 1
5.02029733665889 1
4.99942578566687 1
5.00270963209041 1
4.95901679086935 1
5.07505330772473 1
4.88874471941978 0
5.01116850888824 1
4.97357920501051 1
4.99975501436121 1
4.92992908398596 1
4.93265559237115 1
5.0008867698945 1
5.02942981846862 1
4.93276065743179 1
4.95996980070255 1
4.9540982204469 1
4.99342963036598 1
4.99201336006978 1
4.98481859006546 1
4.98232989323305 1
5.06252650232844 1
4.97466113929698 1
4.95107916182677 1
4.98021597930535 1
4.96599565268081 1
4.99045075201032 1
4.99904986624049 1
4.9543117258758 1
5.0035813593558 1
4.98781052897451 1
4.98887609136741 1
4.99340050106155 1
5.00321678782131 1
4.94519148854776 1
5.05388694603167 1
4.9919493630735 1
5.02957325062013 1
5.0250397827536 1
4.9737371468145 1
4.98115341716541 1
4.96830973476451 1
4.97521678176549 1
4.97584717129883 1
5.0328886521512 1
4.98135752910382 1
5.02140126625869 1
5.01283021453873 1
5.04205878188591 1
5.01509291049682 1
4.89629399447171 0
5.00219459039669 1
4.96588464319625 1
4.9776278050476 1
5.0194527158746 1
5.00847502827612 1
4.9757078488807 1
4.99728309302255 1
4.96536385252844 1
4.92500533187315 0
4.99868683585685 1
4.92928169699047 1
5.01167040645217 1
5.0279062087536 1
4.98498888403398 1
4.99034288217942 1
5.03549661291593 1
4.98263733758958 1
4.99841931554095 1
4.9870005726148 1
5.03897117877333 1
5.07994102894572 1
4.98692960384094 1
5.05982858493418 1
5.04315323690862 1
5.00520471763767 1
5.06620752803228 1
5.028780043517 1
4.96800184609802 1
4.9916861106473 1
4.96331979890151 1
5.02032479429404 1
4.96567291214674 1
5.01422640249798 1
4.98456225585701 1
4.97748702949965 1
5.02126204308895 1
5.08567671952644 1
5.00061933274922 1
4.95413893405414 1
5.00064615118833 1
4.99161690563771 1
5.01180728518223 1
5.03917725408168 1
4.9856917821025 1
4.96185914953629 1
4.94801961862125 1
5.04764846994558 1
5.05580276963536 1
5.00154630968887 1
4.98432117453116 1
4.98508441113271 1
4.97166681832062 1
4.98642992144843 1
4.96413680408762 1
4.99354705047217 1
4.97626248830498 1
5.02095452940966 1
4.99242417772717 1
4.96703601721401 1
5.00118626089811 1
5.03033244034805 1
5.02328521935741 1
5.01542130181024 1
4.98815913394824 1
5.02166156365557 1
5.07629653839128 1
4.99809851599481 1
5.01555843037182 1
4.98500383693876 1
4.96841571095324 1
4.97534464327016 1
5.00857417176397 1
5.00551884563021 1
4.98740981407086 1
4.93855266636768 1
4.96934422448822 1
5.002644999924 1
4.97201830727132 1
4.99385967153732 1
5.0608830924718 1
5.015225002304 1
5.01630166191394 1
5.05228398453298 1
5.0210351305191 1
4.96540583085604 1
5.00086455019002 1
4.95593958095404 1
4.94934690760894 1
4.99924356333391 1
4.95849921427951 1
4.96785719411939 1
5.01903533930879 1
4.95711415856948 1
5.0032260887319 1
5.05815432493702 1
5.00697378705224 1
4.98262465494509 1
4.97469363297593 1
4.98999016859311 1
4.97221423368077 1
5.04107120123714 1
4.9985669685828 1
4.96141732579302 1
4.99335031253074 1
5.02564447050741 1
4.99783444285463 1
4.97401831945202 1
4.90181336259927 0
4.95437767841714 1
4.99489096406545 1
4.91448634979356 0
4.98880696207309 1
4.97694828333152 1
5.04904065630129 1
5.03414390621543 1
4.99191588745287 1
5.00418306167 1
5.00856291124575 1
4.99463305697255 1
4.98736962832498 1
5.05800153188681 1
5.01555971412657 1
5.02433548129426 1
4.96110970916871 1
4.95899268598951 1
5.0109866109645 1
4.95401449457347 1
4.98997232067186 1
4.99978355469933 1
5.12139218174405 0
4.95347425075672 1
5.03285534658752 1
5.04238267801104 1
4.98633921445255 1
5.04135571660942 1
5.04695158356597 1
5.01381978721618 1
5.07487106059212 0
4.98218640283864 1
5.01430536605651 1
5.0177525155171 1
4.96681414708532 1
4.97333183365244 1
4.94677683818747 1
5.065387110645 0
4.98947815642067 1
4.95225368093447 1
4.9942780937453 1
4.96943250567634 1
5.0498633934681 1
5.02438333855613 1
5.00965905617826 1
5.08029171895439 1
4.98568874524628 1
5.01419331596949 1
4.99033414631663 1
5.0026526304469 1
4.92975984035426 1
5.03526215671761 1
5.02455565017753 1
5.03836653861895 1
4.99361734096725 1
4.92865846290897 1
5.00920128132938 1
4.97496158567146 1
5.01734512248423 1
5.00851692130361 1
5.05127434782836 1
4.99399527597584 1
5.08431798887973 0
4.96786794706573 1
5.04881100268337 1
4.93091849623006 1
4.93252919882693 1
4.98713176530128 1
5.05116587715121 1
4.97726751187377 1
5.03846430707829 1
4.9771218685725 1
5.0169792726187 1
5.15228968497884 0
5.01821503739079 1
5.00292406736951 1
5.00858007550371 1
5.0764838634548 0
4.99940206996531 1
5.05280322124848 1
4.99187103980386 1
5.02823976321541 1
5.01975929396733 1
5.00369471367106 1
5.02631643837279 1
4.87273930736658 0
5.00061762996305 1
5.01490698343249 1
4.99677501357181 1
4.98433195442578 1
5.04130259107984 1
4.96743848395846 1
4.98871085275944 1
5.02914146792916 1
4.99722367744334 1
5.0083876552455 1
5.0190422706661 1
4.99754596922022 1
5.04666144751304 1
4.99887588502827 1
5.02827889176408 1
5.02832099072096 1
5.0423406284823 1
4.98984926229032 1
4.99888140340316 1
4.99927412164546 1
5.00565811479296 1
4.97501109190723 1
4.94608102944948 1
4.96636999160909 1
4.98188153356709 1
4.97712531426536 1
5.03688596553087 1
5.03301174793922 1
5.01437107404571 1
4.98256765939987 1
5.0099066842964 1
4.94874548857143 1
4.96706124547357 1
5.04611533337175 1
4.9912143067136 1
4.94687695697798 1
5.01860448164222 1
4.99855099935548 1
4.96055089756963 1
5.04772105636955 1
4.97873637642456 1
5.00163074302637 1
4.93464714603234 0
4.95632316829002 1
5.01135114378115 1
4.94597173502395 1
4.95492092872591 1
5.04775473497211 1
5.01525776776876 1
5.01265020255007 1
4.95534670946053 1
5.00620832322195 1
4.91641578815186 0
5.00771871274817 1
5.01623241107382 1
5.09128631149105 0
5.03674708328753 1
5.03871556102341 1
4.99767786007117 1
4.97279217998837 1
5.01272796684323 1
5.03432764292736 1
4.97505316603818 1
5.04373976257449 1
4.99075505459722 1
4.99056777123262 1
5.0062438862092 1
4.99649014708578 1
5.06664275914238 1
4.99433294946911 1
5.04902691027823 1
4.96794221003799 1
5.06766002216721 1
5.01184481280798 1
5.0283432452703 1
4.98527482898059 1
5.00727567410458 1
4.98448096945594 1
4.97716265392098 1
4.99637179359382 1
4.97286114037666 1
4.98204558435813 1
4.99054160397317 1
5.04917638629094 1
4.93275113275335 1
5.0205060365521 1
5.00995623865897 1
5.04421823115866 1
5.02205582484413 1
4.98711630804935 1
4.9650087071823 1
5.07758239342992 1
4.9783665979533 1
4.98680219273142 1
5.06916702559687 1
4.9442767420526 1
5.01401293139496 1
5.03192843427638 1
5.04193337201076 1
5.05412292984489 1
5.00988056038078 1
4.95174867525481 1
5.05341405834973 1
5.05537045919298 1
4.9991578097472 1
5.0477895679445 1
5.01741242292849 1
4.99953613804425 1
4.99665152149073 1
5.06803770483952 1
4.88619095044185 0
4.99819156428386 1
4.99232371870747 1
4.97802355061651 1
4.96873794508895 1
5.02461715773166 1
4.98346630853545 1
4.98733022830336 1
5.04288842469116 1
4.99446242391547 1
5.08025841298093 1
5.0242319655249 1
5.00096616085599 1
4.97562165149247 1
4.997549716866 1
5.03667945428528 1
4.97630469284793 1
4.99609651750669 1
4.96678138255781 1
5.00897561657114 1
4.96242448302883 1
4.94467447184492 1
4.98690880612881 1
5.01864462755181 1
5.01806011633982 1
5.01327803043277 1
5.04118633082707 1
5.04065943395919 1
5.05703275205508 1
5.01471353339185 1
4.99628174166241 1
5.01441423093321 1
5.02109481989094 1
5.05911147068933 1
4.98356722478253 1
4.98573537956683 1
4.99176834145732 1
5.00232799942015 1
4.91037501549209 1
4.98305756179316 1
5.08422019700303 1
4.98400292249984 1
4.91200148489775 1
4.99201173274775 1
5.05246510757765 1
5.01782692697508 1
5.01823183912156 1
4.96001604420293 1
4.98935011321883 1
5.0260865441989 1
4.98610602673419 1
5.00549328229197 1
4.97368730599787 1
5.05719982041059 1
4.985884331048 1
4.98075715633442 1
4.92677344044306 1
4.96677717471382 1
4.96900741420786 1
4.96154687551457 1
4.99742640121259 1
4.93023525833688 0
5.05911624562358 1
5.03845699281937 1
4.98644770594125 1
4.93376466272373 1
4.99375946788484 1
5.00957707016639 1
5.05062109254289 1
4.98521754351807 1
4.94637136747152 1
5.00582062086819 1
5.04788226286131 1
5.10372066429243 0
4.95752153337782 1
5.01768847667834 1
5.06727429789732 1
4.97516922384049 1
4.9910283273912 1
4.95531002064131 1
5.01027688214842 1
5.0027199341201 1
4.98686222381959 1
5.01281049864223 1
5.0292105227668 1
4.9865153985607 1
4.9601292487076 1
5.00358419756087 1
4.94266274586904 1
5.0422030216744 1
4.97395548328028 1
5.00357171204917 1
5.00721607178161 1
5.01141464709787 1
5.00425482292528 1
4.97796773291238 1
4.95757467287023 1
4.90183744398501 0
5.00174658564706 1
4.94211098639114 1
5.00077778429473 1
5.05086318087091 1
5.0199287164974 1
5.00600388663217 1
4.96328605014636 1
5.00646982600175 1
5.01848287458495 1
4.99375325957982 1
5.04569732068966 1
4.9381430626992 1
4.99527759256562 1
4.96482866882714 1
5.06627126277378 1
5.07018945727438 1
4.86452683568239 0
5.02995771033395 1
4.99561627243306 1
4.98337450803225 1
5.02244480696905 1
4.96057072550865 1
4.99274220816368 1
4.98532998298907 1
5.03077800437995 1
4.93663083448461 1
4.91136650145418 1
5.03966549615291 1
5.02153032228697 1
5.01698379144713 1
5.01230516404486 1
4.98390797307919 1
4.96409820707008 1
5.02148267211658 1
4.9388515167204 1
4.97212984830186 1
5.00909739222851 1
5.00051918035955 1
5.02766013125064 1
4.99452485797842 1
4.99730802559534 1
4.97465619991568 1
4.97508438853439 1
4.99782095795883 1
5.01740851721284 1
4.9963711724935 1
5.04324764380741 1
5.03723828311259 1
4.99029977761504 1
4.9219750562901 1
4.97879049091804 1
4.98613457907671 1
4.96582091089044 1
5.02886972738221 1
4.99406081582712 1
5.02852271279742 1
5.08261501392156 1
4.97908454018454 1
5.02883652414278 1
5.05357607874847 1
4.95110362275274 1
4.99097769481036 1
5.00462551546108 1
4.98951808438598 1
4.97553270082253 1
4.96401857395461 1
4.96597613012059 1
5.00847979727541 1
5.08409638429539 0
4.97866880109631 1
4.9657077908554 1
5.01306727470921 1
4.9499311281379 1
5.02539423109351 1
4.99385116090002 1
4.95309239967691 1
4.99299026908531 1
5.05950778807502 1
4.98181892854539 1
4.98611794231924 1
5.00045277119169 1
4.99269406922899 1
4.9952820106809 1
4.96096229319631 1
5.04277731745931 1
4.9660095715308 1
4.99949487746816 1
5.06884430109107 1
4.9667654121942 1
4.94333418509946 1
5.05232150394496 1
4.99718012415527 1
4.98997942404801 1
5.05535200923854 1
5.0302582377208 1
4.90046519711602 1
4.96076765691912 1
5.01262419218537 1
4.98708406345719 1
4.96991041104909 1
5.05862589739517 1
4.96391273561084 1
5.00479547693365 1
5.01530692923398 1
4.99575242342571 1
5.03904334929177 1
5.00176060307739 1
4.99572709663816 1
4.98478141932773 1
5.0229971196501 1
4.99658530222002 1
5.02926616220779 1
5.01735208568596 1
5.04144346093368 1
5.04802086462226 1
4.99002597106098 1
4.98097918291632 1
4.98679105845513 1
4.97975121237748 1
4.96695093409675 1
5.00525160709618 1
5.0590972823568 1
5.00158546111536 1
4.9957270634062 1
4.95814612428245 1
5.00982070989273 1
4.90995976884646 0
4.91919022362239 1
5.04475068534016 1
4.94555483830792 1
5.0602873214335 1
4.98774965256281 1
4.97905042168919 1
4.99600839729858 1
4.97909614620432 1
5.05077390731339 1
5.00352688654208 1
5.01301581967808 1
5.00761149000148 1
4.99869678345255 1
5.04665542383923 1
4.95340205736993 1
4.95782530047292 1
4.97594492545085 1
4.98229399060914 1
4.97293928624395 1
5.03730352134644 1
5.00332506403216 1
5.04376846389367 1
4.99433121666723 1
5.02684674594549 1
5.04763776623681 1
5.07046276570355 1
4.97499938297624 1
5.01696908328383 1
5.0502213740355 1
4.9297767407995 1
4.97180847247478 1
5.02673073066981 1
4.9655090635033 1
4.99197132327114 1
4.97244324242287 1
4.97537346254775 1
4.97181950864573 1
5.02716539666421 1
4.99047850239886 1
5.00357799058708 1
5.05551077667658 1
5.04424440610721 1
4.97485882309469 1
5.03695422389944 1
4.96973629582793 1
5.06945950742411 1
5.04696657469312 1
4.96402045907553 1
4.95057179115058 1
4.9833171575773 1
4.96975894713509 1
5.00221944517056 1
5.02146473464708 1
4.97839554531052 1
5.01506646643987 1
5.04489914442508 1
5.10977696373019 1
5.02899646772512 1
5.00812564495757 1
5.01610237320348 1
5.06960003960249 1
4.97701012061413 1
5.01178402641764 1
4.99571630019117 1
5.06557613782793 1
5.01549838147966 1
4.98720916997575 1
4.99394033041996 1
5.03315349620965 1
4.9650357740525 1
4.98471998510884 1
4.98711303312379 1
4.95261382817236 1
5.03596591108855 1
5.01224377266877 1
5.02310255309479 1
4.97683294437612 1
5.03017703741606 1
4.99671890278226 1
5.0281811125443 1
4.97744205513425 1
5.02907479605126 1
4.97267281188785 1
5.017773721369 1
5.09082507096692 0
4.9911823565011 1
4.9546530951632 1
4.98401242278655 1
4.97044787812553 1
5.05245131727758 1
4.96667035453721 1
4.96890058833752 1
5.01053030960309 1
4.9994284798177 1
4.99135982260172 1
5.05368231894601 1
5.02339986612248 1
5.06878786455666 1
5.01712393281635 1
4.98619577269891 1
5.07806923979889 0
5.00808007676589 1
5.00786164492014 1
4.99416229422139 1
5.00293708931454 1
4.95279645406683 1
4.978538740846 1
4.97767774973584 1
5.00323615364022 1
5.02315220286626 1
4.99652264770191 1
4.97433724980201 1
4.94246450876495 1
5.00273231867662 1
5.01173657380472 1
4.97629803406559 1
5.01906542064315 1
4.97159893001411 1
5.01024819101452 1
4.96913541443617 1
5.04610159074599 1
5.04122711429302 1
5.02277230142769 1
4.96342963675748 1
4.98025856263049 1
5.06328394405972 1
5.07543687668203 0
5.02912679949681 1
5.05718385818556 1
5.01085877758424 1
4.97756936584769 1
5.03555135660306 1
4.98988004681091 1
5.06479852716858 1
5.07091887885605 1
5.04877496992408 1
4.92474304245003 0
4.96691688458676 1
5.02742775343694 1
5.00441963777283 1
5.02712312133956 1
5.02593745749526 1
4.94328229793964 1
4.93120029461851 1
4.95998520478592 1
4.96782626502319 1
5.02927898256833 1
4.95947333756778 1
4.93246904094713 0
5.01414091267316 1
4.99748770694729 1
4.98302164160002 1
4.99822659296488 1
4.98305826687486 1
5.04443029011999 1
4.94167695806253 1
4.99512713873456 1
5.05448803174849 1
4.98599128789282 1
4.99459499037356 1
4.96771154486042 1
4.99475841157968 1
5.02258408829314 1
5.02272624837469 1
4.9850622049729 1
5.08044704088961 1
5.08950340199663 1
5.01276653420867 1
4.95277076906735 1
5.02098767255816 1
4.93801900828761 1
4.99706748823098 1
5.03269372562718 1
5.02985640845276 1
5.03060801890954 1
4.93156393030102 1
4.94931551766536 1
5.02674833674811 1
5.00688514176116 1
5.02750491485977 1
4.9749009402029 1
5.0311557769117 1
5.04393168288279 1
5.03989329729407 1
5.01069116616962 1
4.96751205288496 1
4.88433862681688 0
5.00006914122164 1
5.01325642591843 1
5.01137346364613 1
5.07464812419578 1
4.9343832672376 1
5.00439581431379 1
5.02049550938459 1
5.02842523687765 1
5.04089638318823 1
5.00035833361768 1
4.98920519835146 1
4.98646625083171 1
5.01431530317692 1
5.06361790742529 1
5.02152878041008 1
5.02353640267824 1
4.96562412070992 1
5.08471140709997 0
5.00645542972017 1
4.96309164181607 1
5.01155048209112 1
5.00205323059197 1
5.00312780375841 1
5.00833619943316 1
5.00060905000008 1
4.97072107531805 1
5.03931503021685 1
5.03509704824256 1
4.94927781193472 1
4.98968302742006 1
5.02943324849941 1
4.97581146893375 1
5.02334523279651 1
5.0772019731878 1
5.03092006375404 1
5.08748798277915 1
4.99474675361763 1
4.99525603396432 1
5.03159233153573 1
4.99881438767485 1
5.01923931966484 1
4.95724454546724 1
5.03730506053303 1
4.95745005883699 1
4.95301617042231 1
5.00535923891829 1
5.11353861186925 0
5.0131551612711 1
5.07028559806415 0
4.96513464856009 1
4.90391045982724 0
5.02241916343817 1
5.01063760169687 1
5.03936451988038 1
4.97853650740081 1
5.01793719495401 1
5.06073649450464 1
5.00648664665057 1
5.00771207147308 1
5.00435628689227 1
4.96006031091934 1
4.98924065423449 1
5.01307286279426 1
5.01332589392688 1
4.9835073465925 1
5.01936502965575 1
5.00290109937647 1
4.9711844915662 1
5.0752496809565 1
4.99922651590682 1
5.02554137935804 1
4.95513883040558 1
4.99885939166684 1
4.95840155560805 1
5.07650867900022 1
4.99960776922785 1
4.97163601446938 1
4.92962485287385 0
5.02099646705722 1
4.99949525208276 1
4.97319706728859 1
5.01835261022219 1
5.02595930448296 1
4.99305710899605 1
4.98343741833205 1
4.96887808003396 1
5.03352627108751 1
4.98755676658199 1
5.01868699683046 1
4.99192504925856 1
4.98307805114033 1
5.03781766392529 1
4.99714375977083 1
4.99654908285059 1
4.98127454679909 1
5.03527456074115 1
4.97746479338371 1
5.00281714619225 1
4.93351724836006 1
4.989851701295 1
4.9436698344573 1
4.9627166963757 1
5.06139333478272 1
4.88783628299829 0
4.96656783336879 1
4.98017067948362 1
4.99493100343267 1
4.93526215907934 1
5.03336840518813 1
5.03031729803801 1
5.00773450637347 1
4.95860851435603 1
4.97982994502222 1
5.0530474149236 1
4.97590375669157 1
5.04247273391386 1
5.05779890976051 1
4.97933034537792 1
4.97478318097149 1
4.97243338388633 1
4.97166924728946 1
4.97928690514511 1
4.97206792884737 1
5.09199833727414 0
4.97908319040113 1
5.00446310529826 1
4.94867594103509 1
5.0629553520788 1
5.02564518061335 1
5.00637083372295 1
4.9878625760943 1
5.02803902263084 1
4.95851585888811 1
5.09628378476771 0
4.95422688419899 1
4.97798688335654 1
5.03351159701478 1
5.0660698390864 1
5.06885937784945 1
4.99760224565661 1
4.95214848683052 1
5.00273709829928 1
4.97335613122911 1
5.02817279154603 1
5.02215716860998 1
5.01991616657269 1
4.92799729581466 1
4.93439351748706 0
5.01686990766821 1
4.96995502214394 1
5.04080195736954 1
5.00332194347788 1
5.02574132039871 1
5.01160428554982 1
5.01941789444337 1
5.0368967330987 1
4.97663920988461 1
5.02919956149027 1
5.01052684874426 1
5.04216149929502 1
5.03313681290238 1
4.97521913535498 1
4.91122156527587 0
5.0128775282035 1
5.05470565362395 1
4.93439738881744 1
5.01502447522458 1
5.02154568646743 1
4.99646594471134 1
5.07554559472929 1
5.00825711749632 1
5.0610271660246 1
5.00299824570096 1
4.99740381261809 1
5.02989465646929 1
5.02890245616676 1
5.00376344736395 1
4.93114865890036 1
4.92519741046651 0
5.00916937370183 1
4.92598374465044 1
5.02246790163913 1
5.03904901504826 1
4.97983769300946 1
4.97412387158594 1
4.97928131797504 1
4.90813646938358 0
4.9335245693956 0
4.95544211275449 1
4.99361422823016 1
5.02808983758139 1
5.03825587320205 1
4.97885218229205 1
5.01745377935786 1
4.97301025991818 1
4.96528131481674 1
5.05864931847551 1
4.99098026721906 1
5.05573865675579 1
4.95796042316757 1
4.9913689009934 1
5.01191100007187 1
4.89883478927513 0
4.97903626654738 1
4.97942004196149 1
5.072255496409 1
5.01409617031814 1
4.97819847454876 1
5.02645138608203 1
4.98143698811174 1
5.01745408614761 1
4.97681980927581 1
4.97895495175055 1
5.03017166748942 1
5.00076384568374 1
5.00550924386332 1
4.98708258282981 1
4.98458273394038 1
5.01079608364392 1
4.95449754615421 1
5.00409744250607 1
5.0110718598685 1
5.0425234390167 1
5.03051221761667 1
4.99130237197996 1
5.01076438158802 1
5.0271539105708 1
5.00706656044069 1
4.98421088303504 1
5.00918843831817 1
4.96740091554589 1
4.98458884377684 1
5.01538511219367 1
5.01035285796043 1
4.94902731570207 1
5.00629769612909 1
5.07880158377546 1
4.99347278943259 1
4.91832058150907 0
5.06160221559514 1
5.0354564402446 1
4.99876169481276 1
5.02709424701048 1
4.98930095280165 1
4.97030831692809 1
5.00742113251277 1
4.99577668718922 1
5.07760205663871 1
5.03481665579588 1
4.99999798203129 1
5.0083829017786 1
4.99885970240608 1
4.99553325231592 1
4.97212543622188 1
4.94428865659734 1
5.01978455408694 1
4.97324901816765 1
5.00248985899506 1
5.09036148183801 1
4.97419672345644 1
4.9837117371934 1
4.93904671628302 1
5.01668761916598 1
5.01111733209841 1
4.9927637226142 1
5.02248278440056 1
4.97114632640286 1
4.97666626659876 1
4.96003898602796 1
4.96097856955742 1
5.00168822550396 1
4.96825230861015 1
5.03594449216111 1
5.00947577080049 1
5.02956797197748 1
5.00933437453185 1
5.01110443015776 1
4.89305923822784 0
4.97813737095822 1
4.9844494500843 1
5.00991025314055 1
4.99230542209044 1
5.02793431973939 1
5.0282841115334 1
4.98877790712757 1
4.99798556461055 1
4.89550666431973 1
5.00248761969117 1
4.98396089871575 1
5.08797016932755 0
5.01739976254571 1
5.04177446571519 1
4.98597856406919 1
4.99871796537497 1
5.01325076374728 1
5.018534687441 1
5.08366476796519 1
5.03109403729213 1
4.98863301970692 1
5.00746174891186 1
5.03010759317974 1
4.96380231785907 1
5.01394707491862 1
4.96492305592141 1
5.02748433355956 1
4.94921039962513 1
4.97162090299376 1
4.97166948020861 1
5.03436891333848 1
4.97271706999326 1
5.02305065948994 1
5.00241594447597 1
5.0022614296188 1
4.94706097606813 1
5.02157945638168 1
4.94732212238769 1
5.03640343382784 1
4.95017957228541 1
5.006675123669 1
4.98735876712004 1
4.94799612586228 1
4.96592392000736 1
4.95061847067427 1
5.02875830684432 1
4.98256592147644 1
5.03869764414066 1
5.01570215338509 1
5.05453105874012 1
4.98841496855845 1
5.03339049939571 1
4.9611338215093 1
5.00527893851227 1
4.98685246838322 1
4.9826835960056 1
4.95698817602687 1
5.0098669520438 1
4.98407165763877 1
4.91083671521963 0
4.92728678893223 1
4.98860129928926 1
5.00414963602578 1
5.04525915928415 1
5.02675220882903 1
4.91164265923396 0
5.06449825682769 1
5.02191411088459 1
4.98224408439902 1
4.99921781237407 1
5.01129670844767 1
5.00743655087049 1
5.00269675517661 1
5.08863429448246 0
4.95421744509817 1
5.03348734217574 1
5.01388570076245 1
5.00167970510622 1
4.9977131148543 1
5.00772669621664 1
5.03153381010253 1
4.96858035696533 1
4.99141654365343 1
5.0232795583208 1
4.95226834978181 1
5.05904809954032 1
4.99968555426773 1
5.05040551171603 1
5.00455563367805 1
5.04391241479697 1
4.97273724815573 1
4.97121540005862 1
5.01269769245077 1
5.05223731767393 1
5.03855446739426 1
5.0123542453351 1
4.98438929642207 1
4.95760297263616 1
4.96551254781891 1
5.03381849883941 1
5.01039197856923 1
5.04385973040267 1
5.00670334926943 1
5.07307017260343 0
4.97774623812606 1
5.01004263355951 1
5.04775698481701 1
4.9549663695298 1
4.99171436577791 1
4.97151354388003 1
4.96004433590127 1
4.99817825031602 1
4.9490522683149 1
4.98713338934107 1
4.97160225450243 1
4.9832684459262 1
4.96856111326209 1
5.01177152472599 1
5.05971543514566 1
5.0480804085416 1
4.90966172270536 0
5.06650655523821 1
4.96446398981097 1
5.02308924600261 1
5.01509278685594 1
4.98860674428571 1
4.98932819557436 1
5.05057146300743 1
4.99272355370651 1
4.97850686463876 1
5.02505963220807 1
4.96946383183244 1
4.9850868973778 1
4.96403677993433 1
5.03824131319848 1
4.95412103150449 1
4.98487167760073 1
4.98834070467028 1
5.0016646191921 1
4.97583798459546 1
5.00032510260334 1
4.98210298062379 1
5.02307638181187 1
5.05893927815966 1
5.01219788274441 1
4.94496596556016 1
4.99822395547673 1
5.06066025096415 1
5.01977940951651 1
4.99953970739796 1
4.99225773184302 1
4.98576273580363 1
5.08603712200008 0
5.00189318901485 1
5.01888582261493 1
4.97683199007549 1
5.01689412603121 1
5.00619088867175 1
5.0515505731507 1
5.02072176235913 1
4.99539026225021 1
5.01170835281441 1
5.00486566221421 1
4.99391018488063 1
5.02235491650502 1
4.97099106967144 1
4.99450461645298 1
5.01145062394626 1
5.08843637412928 0
4.98030621580441 1
5.01916219101401 1
4.99709967211037 1
5.01889005296039 1
4.96756137442431 1
5.02331078042735 1
4.96129434768782 1
5.0246323613812 1
5.01985696224002 1
4.99939543825306 1
4.97097155459653 1
5.01473022466184 1
4.95401433765724 1
4.96870115957708 1
4.99184184522044 1
5.03645775652359 1
5.01231018004244 1
5.08537554425285 1
4.9788327566831 1
4.99429547895754 1
5.06439782772185 1
4.92967585596008 1
5.00560834379634 1
5.00711960794479 1
5.01509635813682 1
4.97542639195089 1
5.00731075605106 1
4.98826836771725 1
5.06172185879584 1
5.05318003393588 1
4.98936057387349 1
4.87237917986956 0
4.96023479144165 1
5.00027598958424 1
5.05576079632815 1
5.05709634142863 1
5.03478616511983 1
5.01646961509796 1
5.00481329818955 1
4.98451933027043 1
4.99182146028567 1
4.94184634228417 1
5.03011359383742 1
4.89260531065854 1
5.03138641149278 1
5.01254061226567 1
4.93770785216159 1
5.04810773493547 1
5.02110643330173 1
5.06791067249441 1
4.94156075744626 1
5.02400523793813 1
5.03031198377569 1
4.99151726072671 1
5.01256881055326 1
5.0780433453557 1
5.01498975184999 1
5.05631802172853 1
5.08181214696109 0
5.00190362956088 1
4.90726987595376 0
5.03722705198331 1
4.99309638594886 1
5.00117146830272 1
5.04557304999366 1
5.02460920533746 1
5.03212173204153 1
4.97686294151333 1
4.97447606584921 1
4.94308271238951 1
5.02622461867451 1
5.03364283213288 1
4.9664020073059 1
5.03811112804863 1
5.04600547847723 1
4.99493077139161 1
4.96280842207453 1
4.98297455571452 1
4.99489555701596 1
4.94267950684965 1
4.97935676819224 1
4.96917296695114 1
5.07591647303702 1
5.00156769668629 1
5.00738029243918 1
4.96453408890726 1
4.99159664594518 1
4.94066572309916 1
5.0227980364978 1
4.93750080857683 1
5.01227371427307 1
5.0148561685378 1
5.00813093571216 1
4.98458479599323 1
5.02667083037717 1
4.96908952010638 1
5.02502412236409 1
4.97363387657312 1
4.99280012259116 1
5.03615252464815 1
5.01764645954586 1
4.98954520850381 1
4.94834864123591 1
4.98805292792376 1
5.02084583788615 1
5.01113994129621 1
5.01745484287078 1
5.00000472326097 1
5.01815539884568 1
4.96010894853464 1
4.94801986680989 1
5.05454793092067 1
4.96408726717295 1
4.9576457119719 1
5.00306987987625 1
5.00887381239069 1
5.02358965619043 1
5.02952247094613 1
4.96304442725936 1
5.0345406160494 1
4.96451083909318 1
5.01834777176755 1
5.01736400257382 1
5.00358173116839 1
5.0403096081762 1
5.04565087709221 1
4.98326397073004 1
5.00444189374991 1
5.0725970513887 1
5.01219509358431 1
4.98291948188112 1
5.05443308441067 1
5.00437082980517 1
5.05137904426329 1
4.98395036785221 1
5.02060768726593 1
5.07652065121473 1
5.01903211321033 1
5.01524672449692 1
4.96672444738133 1
4.9407604875324 1
5.03970800724865 1
4.98075871221431 1
4.91553947375679 1
4.94598015598911 1
4.98145127494634 1
4.98074725386409 1
5.02067519969564 1
5.03657689280832 1
4.975126986539 1
5.04017325163838 1
4.98878545078368 1
4.94752376883434 1
4.99964267678302 1
5.02192733250955 1
5.01855467949341 1
4.95652916058913 1
5.07911026697594 1
4.98928679233328 1
4.99628590074928 1
4.9717755833534 1
5.01634164557546 1
4.98688314424443 1
4.94369031678524 1
5.04072268453189 1
5.04406499562201 1
5.0227328469391 1
5.0484673995927 1
5.05455335711392 1
5.05515579323246 1
5.00058179359296 1
4.94637109581364 1
5.04908134830401 1
5.00018281692784 1
5.05382394969169 1
5.03479609411366 1
5.00129618539254 1
5.0084299580778 1
4.98039726737286 1
4.98606567895353 1
5.02640159563184 1
4.94024912911939 1
4.99543388874067 1
5.03102452043449 1
5.00472006055937 1
4.98998171391003 1
4.97815008260579 1
4.99672627711868 1
5.00435601322628 1
5.03862904205507 1
4.96901749893096 1
5.0435045918246 1
4.99600338206803 1
5.01098138649997 1
5.016311440452 1
5.09625154385981 0
5.01616835422286 1
5.02557542455119 1
5.06404858589964 1
5.00616779686052 1
5.02155804501699 1
4.99079522000029 1
5.03282474185225 1
4.9616911791013 1
4.99301976204272 1
4.99723443749714 1
5.00183378185383 1
4.9273191614709 1
4.98109673512043 1
5.00307099251997 1
4.98073361091136 1
4.97519419832749 1
4.98002486118325 1
5.00472276214937 1
4.99148698661941 1
5.00126208874496 1
5.05080762797143 1
5.04350350149504 1
5.00682100844734 1
4.96549964194551 1
4.95170371308803 1
4.94303184848909 1
5.00441282725362 1
5.0240072408226 1
5.04318407382499 1
4.98060682984115 1
4.9918302232535 1
4.92291110636336 0
5.00754019635629 1
5.02740396711284 1
5.04562746145516 1
5.02669605335388 1
4.98159835917829 1
5.05569218418239 1
5.00887638049729 1
4.97008343485809 1
4.9793209310459 1
4.98340375383608 1
4.94469139377986 1
4.98291481963469 1
5.02973983034512 1
4.9666339400924 1
5.00991957540621 1
4.98140010706428 1
5.05596641039547 1
4.99342330063373 1
5.03600828840959 1
4.99630910395242 1
4.9537020777643 1
4.97459065706001 1
4.92875953759694 1
4.95730712838385 1
4.95396149009395 1
4.95508169261399 1
4.98013554492163 1
4.92791114190785 1
4.99162696443104 1
4.99473798484283 1
5.01366153311294 1
5.02871825784318 1
4.98540651778223 1
5.01820762830731 1
4.94588084908443 1
4.93638173378043 1
4.9052753258639 0
5.02269015695117 1
4.96419229146797 1
4.9464844825271 1
4.92914658596676 1
4.94123743003151 1
4.98580150373223 1
5.03573523477505 1
5.01341168359595 1
5.02438773667677 1
4.93831451325729 1
4.90347257866927 1
5.00304091775901 1
5.02570338304216 1
5.0886105990504 1
4.98926548200372 1
4.97644645191527 1
5.06579347278014 1
4.99604791852813 1
4.93321897086603 1
5.02928774585988 1
4.96947844991139 1
5.02892246295864 1
5.05941151755458 1
4.97718494099998 1
4.96938448887801 1
4.98473116921439 1
5.02337898444214 1
4.95818509848841 1
5.00728160025391 1
5.00554592605899 1
5.0010126432411 1
4.9834889295019 1
5.01541895804915 1
5.00227313562985 1
4.96793562267788 1
5.02153048947406 1
5.04524831217342 1
5.01307959879791 1
5.03915411954325 1
5.0819530289609 0
5.0670418160504 1
5.00943639678991 1
4.99498603338224 1
5.01087441794624 1
4.98675791812004 1
5.05233131915817 1
5.03584346942682 1
4.93882084342527 1
4.97105934478807 1
4.99286461511714 1
4.94515448052423 1
5.00036535249539 1
4.96712797632776 1
4.96883079231808 1
4.95177793979333 1
5.01831394203011 1
5.03110787011642 1
5.07749681547448 1
5.01252991996316 1
5.03295588813522 1
4.9808494744751 1
5.03295267715181 1
5.02315932795111 1
4.95468591994823 1
5.00447081306507 1
4.86285462511704 0
5.02810639356581 1
5.07234220293759 0
4.96226833935511 1
4.97481048032482 1
5.00816668741399 1
4.98670405597657 1
5.01555438071012 1
4.99297483189015 1
4.99655048929334 1
5.04847056445091 1
5.02709962639276 1
4.98430112362354 1
5.0078726495148 1
4.96532280846403 1
5.0217917457814 1
5.00650148654447 1
5.09204894725889 0
4.99265299405862 1
5.03410134011036 1
5.05694854489681 1
4.90584988254375 1
4.99651067858304 1
5.10413386223183 0
4.96376855555451 1
4.98286148073823 1
4.95916242734866 1
5.00617821699028 1
4.96286380160855 1
4.99323450639566 1
4.93250365377667 1
4.93564610973664 1
4.9480363553513 1
5.00894592006705 1
4.9863149229578 1
4.92746672500958 1
5.01838939466642 1
5.05335595711846 1
5.09026225286263 0
5.0386590045881 1
5.04303701758435 1
4.95248534161069 1
5.05751124283028 1
5.02186754137534 1
4.9859422893565 1
5.03275344065956 1
4.97278380039869 1
5.0277834721393 1
5.00301573495916 1
5.00548871208218 1
4.99870937552214 1
4.99460193372924 1
5.0306134027759 1
5.05010380738807 1
4.99264525169609 1
5.01925268836226 1
5.01316618977618 1
5.00703836409179 1
5.03428345571333 1
4.97887891653832 1
5.01561694669866 1
4.98748733315966 1
4.98406748391342 1
5.03005419751357 1
5.02848071574355 1
5.03408027696872 1
4.9943758800497 1
5.02123769591621 1
5.03649684548157 1
4.99990929451765 1
4.97670875037553 1
5.02141155472838 1
5.05695113196918 1
5.00858934469109 1
5.00034601007408 1
4.93330982272171 1
4.90760461760094 1
4.98962825422003 1
4.93506892596134 0
4.99267581283484 1
5.02960090940778 1
4.96591323674836 1
5.03711681852938 1
5.0193452238324 1
5.0098589390695 1
5.070646776332 1
5.04180143651177 1
4.98193297811468 1
4.9965833961116 1
4.99884868644275 1
5.06404490239314 1
4.93865687828236 1
4.99857986343264 1
4.99184337863629 1
5.04370347556591 1
5.03081728350581 1
5.1000069230674 0
4.93520275689754 1
4.96666221742702 1
5.03306813892696 1
4.93180051351695 1
4.99472185518821 1
5.04904064599618 1
5.01332844555051 1
4.97560933721932 1
5.00620048939206 1
4.99191344836801 1
4.97728535771093 1
5.00121672445585 1
5.0193417450506 1
5.01451660215666 1
5.0065087864241 1
4.98475737742754 1
5.01463747393657 1
4.95946506686169 1
5.00156072233276 1
5.02184236366695 1
4.98740674698784 1
5.02195949661824 1
5.00550285427377 1
5.00433449789162 1
5.04570307173547 1
4.97139293023419 1
4.95961557249078 1
5.06254150494625 1
5.05423687080742 1
5.00198117858538 1
5.02321776881679 1
5.01548603258919 1
4.9936348790904 1
5.04905440211228 1
5.01390323749325 1
4.95790705874718 1
4.97898095677753 1
4.9348467126298 1
5.04007251818099 1
4.96142200434141 1
5.06757092967201 1
4.95869988082321 1
4.97462716985304 1
5.00560203560193 1
4.98540723663278 1
4.97861688383275 1
5.00339607771489 1
4.97437382058682 1
4.95570421881138 1
4.94165979302393 1
4.95577876428454 1
5.03783644252077 1
5.01865318815439 1
4.97245989658667 1
5.02647433609631 1
4.92251043300091 0
5.01327631743175 1
4.99889084095938 1
5.03782926252896 1
4.96374301294209 1
5.0109604381445 1
5.05582719172076 1
4.97915416788137 1
5.0266571706582 1
5.04305967482722 1
4.99198005649083 1
5.06339517879375 1
5.02671803492653 1
5.0044098252584 1
5.0642326801521 1
5.04938191654711 1
4.90820651345982 0
5.00042706662993 1
5.00574912532305 1
5.03230672755564 1
4.95158936736638 1
5.00828103121691 1
4.99303289956766 1
5.05695613640567 1
4.96463350418605 1
5.02157304334261 1
5.00954497162243 1
4.98212657041117 1
5.01884665088831 1
4.92950711200803 1
5.03999485630474 1
4.97419057311781 1
5.01033676470668 1
5.00024779744487 1
5.00415539417814 1
5.02964054240053 1
4.84847190811468 0
4.98343787101049 1
4.98709597982253 1
4.94381100751218 1
4.93346268962782 1
5.02598560848458 1
5.03594682427994 1
5.00781846083131 1
4.97589874856135 1
5.00273064149073 1
5.04861583078624 1
5.02465241141932 1
5.02895653108855 1
4.9689661761721 1
4.99080406707502 1
5.01516715773174 1
4.95381291178788 1
5.02340329634827 1
4.95107638379631 1
5.00572627170489 1
5.01931428483967 1
5.0987538505471 0
5.00083891365434 1
4.99275876257478 1
5.08751850253565 0
4.97519021754922 1
5.01132958228126 1
5.03302395475326 1
5.04256288414326 1
5.03414801052385 1
4.9514952688916 1
5.02590135940359 1
5.01846712896425 1
4.96141655675073 1
4.90152712652941 0
5.00384984178623 1
4.99485924227042 1
5.04020726518827 1
4.99947727698313 1
5.01573360128537 1
4.99998658913478 1
5.00895302629593 1
5.01464561363386 1
4.97620347311009 1
5.00720412208221 1
4.95738349510304 1
5.00440662504815 1
4.98445252918702 1
5.02408111145093 1
5.01656634582523 1
5.02844014141616 1
4.99389654690267 1
4.96522719762406 1
5.00671747517277 1
5.03378273412544 1
4.97332609772384 1
4.98450198120691 1
5.00871459796831 1
5.06697676228377 1
5.03170774764467 1
5.02850059733469 1
4.9790082614045 1
4.99760779012797 1
4.99002180899913 1
4.97737877732657 1
4.99143297196282 1
5.00656783460531 1
4.97407637985379 1
5.01689759636938 1
4.98443660159572 1
5.00001911381911 1
5.05188401069136 1
4.97498210005557 1
4.99048467152303 1
5.00481818551821 1
4.95959292273377 1
4.98628552147213 1
5.00663080326085 1
5.00575145838484 1
5.01961315962412 1
4.98523433522719 1
5.00518405635913 1
4.99166920491075 1
5.01927650772353 1
5.01813854125749 1
4.96214120002325 1
5.08019718419657 1
4.97293767632621 1
4.99873140841818 1
5.06759283791919 1
4.97254680829172 1
4.9955046370497 1
4.97251608191239 1
4.95821303742999 1
4.93631192742639 1
5.01681651879037 1
5.0183728918535 1
4.97145855020235 1
5.03302184325877 1
4.98690367071403 1
4.983982495461 1
5.05039590607882 1
4.91256832802761 1
5.03284002365676 1
5.01025171972455 1
5.0133808050693 1
5.04496655358171 1
5.02784843078642 1
4.95524842386051 1
5.02667788142199 1
4.94873033662213 1
4.94672376796596 1
5.06948814919523 1
4.98606105273055 1
4.91665875154542 0
4.99845717784168 1
5.03435159232311 1
5.02544077065333 1
5.02211033928531 1
5.03692507767067 1
4.97659594900531 1
4.99870622636269 1
5.0779955934306 1
4.95890793359776 1
4.91867864411178 0
4.98709836488166 1
4.97622863516785 1
5.01136404645851 1
4.96071949932823 1
4.98959257085982 1
5.0400672689562 1
5.0157682814448 1
5.02410796652351 1
4.95829066155375 1
4.93043459330162 1
5.02002983364349 1
4.99276230109761 1
4.99706912861052 1
4.98655330286065 1
5.0230739467022 1
4.92532960348634 1
5.00005124071286 1
4.96573295842068 1
4.92379127805223 0
5.00369737313017 1
4.99443590636734 1
4.98897277765354 1
5.02775659587493 1
4.95216505406419 1
4.91123284213563 0
5.01205757410675 1
5.04833306100403 1
4.99758749534026 1
4.96192309255022 1
4.91731646341253 1
5.0171056161161 1
4.97340498713391 1
4.99409273230866 1
5.08818324303039 0
5.05846537450816 1
4.99705409393401 1
5.01351866021869 1
5.01894543152781 1
5.06229365389407 1
5.01158874460705 1
5.05731571795158 1
4.97850496095889 1
4.98241459737384 1
5.05605458087782 1
4.9742034245041 1
5.03190073253149 1
4.96546329393291 1
4.9595351852283 1
5.02542872736015 1
4.97047547925844 1
5.02654614145325 1
5.02551668744615 1
4.9799453964107 1
4.96690675777412 1
4.99992475148989 1
5.05438238244955 1
5.02727518257919 1
4.98765360520006 1
5.03666041714689 1
5.01386388644015 1
5.03783925880841 1
4.95881131083199 1
5.00727738340506 1
4.9775024794926 1
5.00623158055713 1
4.98857069181435 1
5.02771574748714 1
5.02092487262565 1
5.04826347779409 1
5.02391771897202 1
5.0786453115359 1
4.99992891199496 1
5.01227468446711 1
4.95760606580781 1
4.9488639778107 1
4.96749646265248 1
4.98261107157495 1
4.99690479896656 1
5.03490480571566 1
4.912784711327 1
5.0062864662313 1
4.99463127935806 1
4.9857776936332 1
5.00758861559343 1
5.02136421917887 1
4.9416744818308 1
5.00029298151787 1
4.99786104492909 1
5.03188326933799 1
4.97895873582195 1
4.99924669455226 1
4.96858283623024 1
5.01479681255603 1
5.01000506558687 1
4.96653702217511 1
5.06346047635439 1
4.9861090675675 1
5.00597594129702 1
4.99461397625932 1
4.98155075115721 1
4.96120328056 1
4.96154043162371 1
5.00137163193491 1
5.03651649760122 1
4.94631934819515 1
5.02271205015267 1
4.99392989659455 1
5.02401256254205 1
5.03202521945864 1
4.98803926394955 1
5.04989811354207 1
5.00443413591338 1
5.02941201342361 1
4.9844876471231 1
5.04003085040058 1
4.96219335952214 1
5.01332357112383 1
4.98664331653217 1
4.95872404719595 1
5.10324761294174 0
4.99104966137664 1
4.97758378077765 1
4.99072775044738 1
4.97583393644311 1
5.02501890392389 1
5.02618126254734 1
4.99547754667744 1
5.00247295850286 1
5.07002368259862 1
5.00218329199885 1
4.93941924542212 1
5.00678418281548 1
4.94244030856709 1
4.98429162269385 1
4.97572858002169 1
4.96575724000013 1
4.99844225687455 1
4.98754329991128 1
5.00384749475548 1
5.11888737834271 1
5.01074584505319 1
4.94725945349502 1
5.00560999605393 1
5.05097291452231 1
5.00854528366876 1
5.01267025177946 1
5.06562744812455 1
4.9620645967807 1
5.03748741791467 1
5.03721060060325 1
4.97479292738867 1
5.07978532132782 0
4.93292884431151 1
4.99829806232493 1
4.96471512322205 1
5.03281378815176 1
4.96296078340771 1
4.9652671073751 1
5.00218414416069 1
4.9589848883914 1
5.00030360559293 1
4.9744477921921 1
4.9596770404053 1
4.94891505122439 1
5.06202545768852 1
4.97284460348188 1
4.99123580982233 1
5.01768743546219 1
5.02093957683964 1
5.00507834912728 1
5.0528816838026 1
4.96965734809859 1
5.01940183099862 1
4.96759964065783 1
5.03205286715736 1
5.02658009193064 1
5.01222452062871 1
4.96674137199576 1
5.01177965784496 1
5.06492929017769 1
4.97591771382425 1
4.97917383956433 1
5.02942203628395 1
4.95350386036658 1
4.99655898554807 1
4.9901702219296 1
5.01549721194178 1
4.98062946694685 1
4.98794970469545 1
4.9854226909475 1
4.99724203505233 1
4.93396959851197 1
5.01640271034649 1
4.95161768530931 1
5.00598890783838 1
4.98669143120506 1
5.00148981722354 1
4.96470744083557 1
4.96074614936767 1
5.1136197759291 0
4.98739768155141 1
4.93942870537289 1
4.95686697108329 1
5.00307062016203 1
4.97402580221687 1
5.04740813465329 1
4.9733592141584 1
5.0500414148188 1
5.03558802374324 1
4.97168571451288 1
5.00375689542349 1
5.03732097274353 1
5.04272020772601 1
4.93596883482606 1
4.9895191790613 1
4.96414919940778 1
5.02151301611395 1
5.00140974817994 1
4.92083566253741 1
4.97865233017567 1
4.99329316736683 1
4.98821313359234 1
4.97552117704514 1
5.0394927763308 1
5.01116233643804 1
5.02249137665539 1
5.00899443347997 1
5.05361175730104 1
5.04987819716559 1
4.96026310072581 1
5.02944775962748 1
4.96363727049948 1
5.00144955928583 1
5.04007607177302 1
5.03930269370673 1
4.96512636249168 1
4.9705758716355 1
4.98403446622279 1
4.95885376408234 1
4.98100341827801 1
4.98869692633475 1
5.03974328717762 1
4.97177392803247 1
5.0573984858751 1
5.00634036837667 1
4.92429879967402 1
4.96001688039011 1
5.03774808413756 1
5.00375253148015 1
5.01127885630169 1
4.97725895578258 1
5.00958674751157 1
5.01503270255034 1
4.95454377857998 1
4.96978139786969 1
4.89371617372623 0
5.00118553377544 1
5.00109497563965 1
4.91656516262122 1
5.00349685671238 1
5.00009008862174 1
4.97011030577548 1
4.96800224037136 1
5.03090174710941 1
4.94617245159016 1
5.02270510308172 1
5.01295208356602 1
4.96562233553314 1
5.03517545956131 1
4.96892061451843 1
5.07170936489521 1
4.8929773683706 0
5.0150764298891 1
5.00933509211849 1
5.00301691367692 1
5.02952803942195 1
4.99932568376533 1
4.98527959679398 1
5.00212263755587 1
5.02491687754588 1
4.95374420814379 1
4.99627496433508 1
4.9505339726882 1
5.01214125896839 1
5.03999123386697 1
4.96821094891657 1
4.96811004235353 1
4.99050233093601 1
4.98964768614116 1
4.98913532021448 1
4.99105680326281 1
4.96489963666893 1
5.00085944837276 1
4.97227489975842 1
4.96094310744945 1
4.98712840556607 1
5.05043904657253 1
5.03399063917432 1
5.00586919114152 1
5.0225198706467 1
4.98595020657308 1
5.03425242941558 1
4.93574442918426 1
5.04873755480134 1
5.0030088151078 1
5.02238682906164 1
5.04370070271472 1
4.98527613449872 1
4.98330010795308 1
4.96820668017295 1
4.97476089568569 1
5.03842390296247 1
4.94909473394127 1
4.97720285208165 1
5.03588381189951 1
4.98577329512496 1
4.92805055390454 0
5.01731780252722 1
5.0644199896834 1
5.03160488815776 1
4.97320995414598 1
5.02480825654176 1
4.95537256408218 1
5.07335149318474 1
4.96645587463141 1
4.99874383920577 1
4.9656195701413 1
5.02266598000609 1
5.00793308087442 1
4.98689592688884 1
4.95847009461815 1
4.98848820513679 1
4.99236749258611 1
4.93248526228282 1
5.02674483467229 1
4.97224383506428 1
4.97622791968138 1
4.95815512681097 1
5.00650333609454 1
4.89877968603237 0
4.99629698906642 1
5.03786520517017 1
5.01729819793443 1
5.00113312406056 1
4.95254965443458 1
5.03691286719724 1
5.04318281736065 1
4.98046739733994 1
4.99161510819698 1
5.07185790307522 0
5.08890708137696 1
5.02303576559252 1
5.01583258601691 1
5.06834034812624 1
5.02994230905237 1
4.94262035803663 1
4.9856519813589 1
4.96959783650576 1
5.0120568901599 1
5.06616255178392 1
4.90724910308775 0
4.98624786881151 1
4.96057938750915 1
4.99043252097265 1
4.97369010030344 1
5.02379947521645 1
5.00824330532465 1
4.98223411384069 1
5.01688491776057 1
4.9666525083223 1
5.06973629499039 1
5.08657790623306 0
4.96929098538517 1
5.01356182790244 1
5.06219684006622 1
4.9715679374477 1
5.0440705967995 1
5.01935655479674 1
4.97574238229864 1
4.95484669902835 1
4.95799710940531 1
5.05143403703509 1
5.02483967604134 1
4.94170204757551 1
4.9318206366728 1
4.9999322629939 1
4.97279952584131 1
4.92310629428744 0
5.04485648335674 1
4.97416044168553 1
4.95184150404719 1
5.04160303439727 1
5.04311374946906 1
4.92029517521213 1
4.99362489678165 1
4.94571801537995 1
5.0179990933878 1
4.99702004140894 1
4.96772524988865 1
4.99708242658685 1
4.9970693732528 1
5.03704470648545 1
5.01022553127899 1
4.9918972614745 1
5.01853595355242 1
5.03397593415461 1
4.98773258544726 1
5.01370937974288 1
5.00172666700788 1
5.04016730846585 1
5.05646669710074 1
5.05668085686037 1
5.01532580421802 1
5.02508036685284 1
5.07427804843652 1
4.988911000534 1
4.9779851255536 1
4.93872209849575 1
4.94984322686626 1
4.95289671941441 1
5.05238656662272 1
5.03904897962619 1
5.04215378956927 1
5.03066251673343 1
5.06591494550303 1
4.98138860574534 1
5.01427046008914 1
5.04093919954627 1
4.9760310015858 1
4.98591226299952 1
5.0056370644716 1
4.97359898429466 1
5.06344495565991 0
4.97419132071805 1
5.04980460029028 1
4.99298080905519 1
4.95099070176924 1
5.03005163686925 1
4.9635049493426 1
4.97083325235281 1
5.02754164203768 1
5.0740180454375 0
5.03773465422069 1
4.96361317683301 1
5.03065218364814 1
5.00921561346405 1
5.04087610303948 1
5.03103748745906 1
4.99782446061067 1
4.98000514912904 1
4.99780710332537 1
4.96207377876947 1
4.98551201674528 1
5.0122946902443 1
4.99797619619235 1
5.00248293867064 1
5.00635186733286 1
4.96678507525062 1
5.12676534183973 0
5.04548857009629 1
4.98381706560439 1
4.98186955058562 1
4.98073994825727 1
4.92714287760515 1
5.0164449944855 1
4.94459733490255 1
5.00365888524967 1
4.96267792800844 1
5.01214160609935 1
5.0007912112128 1
5.01093511632274 1
4.9952243352393 1
4.92761427858317 1
4.98895915718221 1
5.01074717750165 1
5.05455259401561 1
5.00336167343762 1
5.02141874042781 1
4.99131329410987 1
4.92727885247903 1
4.99801372248025 1
5.07299502253906 0
5.020370956002 1
4.98228170631909 1
4.9639323557009 1
4.96829639975997 1
5.02292590398769 1
5.06418298634554 1
5.00409003351069 1
4.98101734765514 1
5.06329479339288 1
4.9957213515907 1
4.97726991789269 1
4.99698182786476 1
4.96759277497289 1
4.96722065003247 1
4.99899262175925 1
5.00555446115011 1
5.01829291188792 1
5.02288904826266 1
4.99764753537092 1
5.01481816878664 1
5.03303979133069 1
4.99121919126895 1
5.01932353733641 1
5.02295532509178 1
4.99259433314243 1
4.95317876317016 1
5.00035247050132 1
5.01904847510949 1
4.98637057423719 1
4.94323771327 1
4.96386825659055 1
5.03173456796141 1
4.9864154876496 1
4.94328607903408 1
5.02946313935998 1
5.02353090027203 1
4.96573050519592 1
5.01955047958758 1
5.00356169981418 1
5.0592767834385 1
4.91935668052622 0
4.96502866769407 1
4.97457010569265 1
4.97084793185669 1
5.00353096738321 1
4.98263528435395 1
5.03757871093959 1
4.99564992037944 1
5.02233395938957 1
5.02106933186569 1
4.99624305964469 1
4.90410401352676 0
5.01080839139533 1
5.01397755603684 1
5.04524373986356 1
5.0149464032286 1
5.00917084777402 1
4.91977619625892 1
4.98362967529773 1
4.95571872392737 1
4.97629332261444 1
5.04906075888631 1
4.99996202383946 1
5.01819034895297 1
5.04176125451698 1
5.03704597608837 1
5.05797841234291 1
4.98170870850668 1
5.05448341182795 1
5.00152710533282 1
5.02445669886072 1
5.08620427330821 0
4.94445418380245 1
4.93009458486645 1
5.00604253139527 1
5.01577588721098 1
5.01197811811865 1
4.97109501302259 1
4.96561878858847 1
4.94961200058734 1
4.93637985356337 1
5.01425440630883 1
5.0386055498028 1
4.94862632821754 1
5.0536149758126 1
5.00449311834104 1
4.92942272880675 1
5.02486053721662 1
5.04785762359663 1
4.96399073557906 1
4.97028178519121 1
4.96168723013833 1
4.96837630493647 1
4.98287644219337 1
5.01565897483386 1
4.97433048038597 1
4.97163804663577 1
4.97244319614237 1
4.97635616580855 1
4.95822105192024 1
5.04790435189798 1
4.97675524458713 1
4.99242910796641 1
4.99906732188508 1
5.00651323966528 1
5.03994069716856 1
5.08769459462385 1
4.93700007663807 1
4.96505969124831 1
4.9897392561051 1
5.03574402197905 1
5.02133509999568 1
5.04138695881379 1
5.0253583616007 1
5.07253967990636 1
5.03390989308211 1
4.94612974508158 1
5.06478899864794 1
4.98278713534425 1
4.97343811402284 1
5.06274710482157 1
5.00892975664734 1
5.01595708370699 1
4.97005400733555 1
5.02467271173205 1
5.01275578857518 1
4.99518686284206 1
4.97409277532203 1
5.0252241262789 1
5.01053037114822 1
4.98334669164464 1
4.98719023156806 1
5.03985959323005 1
4.99365762394814 1
4.97560195791832 1
4.98017554641997 1
4.98937724138117 1
5.0838995339543 1
4.94775806909069 1
4.98210154834411 1
4.95328014499353 1
5.04107419435959 1
5.01785704731176 1
4.93610825378619 1
4.99184009418343 1
5.06998643898292 1
5.06177962524515 1
4.99610307574699 1
4.93967123219018 1
4.97813063686206 1
4.9933760915354 1
5.08981032244178 1
4.93930880279696 1
4.95381011932544 1
5.05738915562763 1
4.99710684174863 1
4.98936194658574 1
5.00350231553317 1
4.9805327877804 1
5.05955712809281 1
5.0031596961924 1
4.99752336115293 1
4.96530722818495 1
4.99144204524252 1
5.0274403742727 1
4.9862780487981 1
4.95871846440591 1
4.99661795597224 1
4.97751982523448 1
5.04969790688589 1
5.01947539509897 1
4.93463166755685 0
5.01098942847569 1
4.99659091925528 1
4.94695293199269 1
5.05495382399577 1
4.98065811449103 1
4.98602828456217 1
5.013430735337 1
4.93790430418131 1
4.98007603693491 1
4.99276765927482 1
4.97439900058036 1
4.97897938776318 1
4.9688527409066 1
5.02483010964199 1
4.99758678514663 1
4.98913794479583 1
5.02520178698206 1
4.96501802253086 1
4.92215339291581 0
4.93683179213157 1
4.96756281560607 1
5.00597411781135 1
4.99408102151324 1
4.99265177415297 1
5.07802155220837 0
4.97202152382816 1
5.04042662272052 1
5.0442477953655 1
4.91193010496048 0
4.94488933983335 1
4.96143367201673 1
4.96441023412009 1
4.96519667003384 1
4.95437334110518 1
5.01438188484684 1
5.07976835086471 0
5.04552876801085 1
4.9206370724161 0
5.01600106376176 1
4.9852055596648 1
5.05584612657103 1
4.97379573298806 1
4.99115132481566 1
5.02815327490871 1
5.03049930101343 1
4.97268484831235 1
4.95081994443897 1
4.99086660712451 1
5.00319909624309 1
5.01133300279289 1
4.94455363659073 1
5.02296683512049 1
4.98490898836629 1
5.02543162513798 1
5.03674949937267 1
4.9336992888239 1
5.03339113067858 1
5.04491770392204 1
5.00340020157893 1
4.99638953488567 1
5.03158600441446 1
4.95526705639977 1
5.04449142651211 1
4.95231864949437 1
5.03268903310319 1
5.00295260352031 1
5.02845063355814 1
4.98151012900711 1
4.91907825659435 0
5.06343646189127 1
5.0221693685712 1
5.0303402902484 1
4.8764138596766 0
5.04217722540597 1
5.01526308295752 1
4.99904902272142 1
4.96972535230033 1
5.04148564174007 1
5.01685837269454 1
5.09140501461624 1
5.026060446027 1
5.0286930696086 1
4.97063008665404 1
4.98122314676222 1
4.94384674482102 1
5.04489993058983 1
5.00598391168977 1
4.96107333432636 1
4.99708712810886 1
5.01791116913803 1
4.99027666540045 1
5.02069312295494 1
5.03476460074958 1
4.98013223163403 1
5.04857040548542 1
5.01510410946604 1
5.01663577007972 1
5.03347330691296 1
5.06958721577529 1
4.92076336544687 0
4.95118257021224 1
5.0744591602088 1
4.96883403725338 1
4.98815881174361 1
5.00943000192284 1
5.01848016235869 1
4.99426841615762 1
5.05818698719051 1
5.00178335886746 1
5.03798962712602 1
5.01832228425422 1
5.00482303907621 1
4.90641378481077 0
4.95704210241244 1
5.03995548858134 1
4.97667638502076 1
5.01382709037626 1
5.01884525950226 1
5.05904166301662 1
4.99617596546575 1
4.94374937872341 1
5.01068776114541 1
5.02288791088992 1
4.98612382251459 1
5.0267707144137 1
5.0142909821442 1
5.05067918953618 1
4.99355102613519 1
4.95849321204704 1
4.98116499163795 1
5.0928538790098 0
5.02533058626529 1
4.98251276850457 1
5.00741123284865 1
5.01488572013259 1
4.97447829579209 1
4.9551996244842 1
4.97269562175144 1
5.00059923451749 1
4.94672494273977 1
4.97339201484042 1
5.02611483000746 1
5.02456419635878 1
4.98542052742441 1
4.95740793036703 1
5.0435587739811 1
4.94013095708523 1
4.98303830849299 1
4.98848591683577 1
4.99750808074757 1
4.97638532975571 1
5.06030463983505 0
5.02197094218816 1
4.99276254805033 1
4.99450823245944 1
5.01044968445608 1
4.99486648851355 1
5.0031042644801 1
4.97599572854651 1
4.97108521415583 1
5.02012383057682 1
4.97519676814275 1
4.98346474851447 1
4.99879393374942 1
5.0035894759192 1
5.0283044873113 1
5.04282784889705 1
5.04395751305409 1
5.01617802605883 1
4.93161397828303 1
5.00495124855614 1
4.92660631378954 1
5.01027333120697 1
5.01934586775371 1
4.98832902915127 1
5.02322811082703 1
5.02142462905394 1
5.03511956916457 1
5.05499048926404 1
5.049338497595 1
4.94358625485448 1
4.9658143761826 1
5.06199420383236 1
5.03458256389216 1
5.02185452150449 1
5.00664167405715 1
4.99624838017498 1
4.93579044683115 1
5.00016463767401 1
5.0018112830407 1
5.01977894336926 1
4.97588135562788 1
5.00509477151453 1
4.96415519715002 1
4.98699171461242 1
5.02627207282444 1
5.03939066552244 1
5.03446482776677 1
4.99623312166633 1
4.96869165883547 1
4.9930008508745 1
4.95221591197945 1
4.99277305213424 1
5.04487161565925 1
5.05703148180527 1
4.99089704262979 1
5.00018241384558 1
5.01648460115225 1
5.01239047575355 1
4.95145124911003 1
4.99439277457797 1
5.01750766305594 1
4.98778462358997 1
5.03725374579368 1
5.00623593096134 1
5.02246460690301 1
5.05104962409552 1
4.966952600571 1
4.94183396758929 1
4.96378522319375 1
5.01211300092327 1
5.00887356098771 1
4.95101262602168 1
5.06214403858549 1
4.99296194980056 1
4.97058847369848 1
4.97865586714571 1
4.97628061251861 1
5.01315143772338 1
4.93405617957399 1
5.02206049095401 1
4.99724540710267 1
4.98491326904241 1
5.06595341268129 1
4.99803620026003 1
4.95421571310995 1
4.98648619535591 1
4.97239608810095 1
5.0025290303225 1
4.99235967130492 1
5.01974431291801 1
5.02632270132315 1
4.95017763949031 1
4.9908384991135 1
4.93562022303925 1
5.00985547009097 1
4.97777406218416 1
5.09787907939767 1
4.95805664686976 1
5.02625386908177 1
4.97160071746518 1
4.9721293335666 1
4.97566765897916 1
5.0617553576718 1
4.92338919912897 0
5.01183143814036 1
5.03657908823134 1
5.05268244081765 1
5.0294481636543 1
5.01538975416146 1
4.9014699890895 0
5.04827860193941 1
4.9885018317698 1
4.96063464516784 1
4.9331969038128 1
4.99521187197058 1
4.99433479049748 1
4.95505661747422 1
4.97137679192954 1
4.96154900987203 1
4.94964289037538 1
5.00484181443079 1
5.01581041945447 1
4.99730240774977 1
5.00940400763977 1
5.05011446200037 1
5.04718094680621 1
4.94209969276961 1
4.97375450864015 1
4.98615721539125 1
5.02008960800614 1
5.04561325659698 1
4.92959507729057 1
5.04983607144367 1
5.06577798470915 1
5.01959638095609 1
4.9926953833489 1
5.09918730538618 0
5.01587374744905 1
5.030887534688 1
4.97997418771179 1
4.98762778385245 1
5.05085887656126 1
5.01574362404667 1
4.96556078479093 1
5.04789199450998 1
5.04265647448055 1
4.91707325781057 0
4.97248103095918 1
4.98363224761689 1
4.96789013019199 1
5.00288926224444 1
4.92714945348722 1
5.06791310026612 1
4.91611323520745 0
4.96998888248053 1
4.9285044175075 1
5.00593087151211 1
4.97657870957969 1
5.0067209410736 1
5.10409729738107 0
4.99534963143658 1
5.04855779654423 1
4.97410573515393 1
5.0300120829282 1
5.05023078630813 1
4.95460165253005 1
4.99823647181045 1
4.95620200557065 1
4.9795797710168 1
5.04627378727545 1
5.02268181453583 1
4.96898061306778 1
5.04174311149253 1
4.98317954735351 1
4.98814297613385 1
4.97361552711266 1
5.00962588618178 1
5.00544485735497 1
4.969270409792 1
5.03751615539882 1
5.00006535856112 1
5.00659454524457 1
4.9566234245738 1
4.99390179866762 1
5.05372974510998 1
4.98254507672782 1
4.98650699736784 1
4.99154336116979 1
4.96013180758057 1
4.98752582746252 1
5.00254742642389 1
4.94697370763356 1
5.03246537542077 1
5.06197496818057 1
5.00813230891935 1
4.97167307303964 1
4.96228168662516 1
4.97379071155571 1
4.92905652240764 1
4.98213598680073 1
5.01688810389477 1
5.02532657411492 1
4.97669633521152 1
4.98318686367358 1
5.01184400926975 1
4.9658222324433 1
4.90442236704811 0
4.99146360337678 1
4.97965813479225 1
5.07308883763205 1
5.00876290567343 1
4.9511676725328 1
4.93088082898458 0
4.99868894183181 1
5.04712850429691 1
4.99402890639003 1
4.97818478646343 1
4.9886531271031 1
5.05526524060715 1
5.00557848265333 1
5.02514327373872 1
5.00861497795561 1
4.95726902774312 1
4.98694162895463 1
5.01172137916487 1
5.04072209244716 1
5.00120255830979 1
4.9743442477213 1
5.03928853944805 1
4.94833512021328 1
5.04790770359265 1
4.97652626107116 1
4.97965830484621 1
4.94685074661689 1
4.90636750008567 0
5.00986255168306 1
4.95865895069243 1
5.01777956110077 1
5.0322490213169 1
4.93606503582234 1
5.08701401284941 0
5.00312444168367 1
4.98517600592705 1
4.99824384372794 1
4.98505078317958 1
4.99809012847822 1
4.98692035200526 1
5.0094461331706 1
5.00396821530538 1
5.04489898635287 1
4.96976321402191 1
4.97072052880051 1
5.01619382198143 1
4.97947184695772 1
4.98131085317983 1
4.97139151026918 1
4.95708861770722 1
5.03492494486556 1
5.01842599120113 1
4.94459648996178 1
5.00215515640574 1
5.01587532003066 1
5.01688406568596 1
5.01192013720952 1
5.04860956686574 1
4.99522873090176 1
4.98947566648813 1
4.96916610330007 1
4.97113605998523 1
5.01431451398186 1
4.96807170928336 1
5.01023769524427 1
5.04043845594176 1
4.96439273245914 1
4.95202559931359 1
4.97163564731742 1
4.95138496700916 1
5.00063515593081 1
5.07975285264193 0
4.97128739353623 1
5.06599561857543 1
5.01334783698216 1
5.05895133663432 1
5.01846652529957 1
4.99643254302139 1
4.97991395998908 1
4.98100975564183 1
4.98771072784245 1
4.99673894026156 1
5.02427623384692 1
5.03225246672185 1
5.03288790625824 1
4.98592067493396 1
5.02708404549185 1
4.96580666712519 1
5.00129835086137 1
4.99761810778116 1
5.00819317214005 1
5.00741342682027 1
5.03707501149827 1
5.09919712931739 0
4.99766321657961 1
4.99674903356062 1
5.00595968487874 1
5.00097992308441 1
4.98131382257354 1
5.0088592340946 1
4.9677767054559 1
4.98104725968053 1
4.94495086562848 1
4.95434972008587 1
4.95574406463552 1
5.00866935799236 1
5.01538103797337 1
5.0060035280449 1
4.98057435111829 1
4.97754581538022 1
5.01531085389921 1
4.93999558827645 1
5.06319237906353 1
5.04265726246446 1
5.00017553972747 1
5.00356512223817 1
4.99081581838365 1
5.03835959029133 1
4.98617502352291 1
5.02946519825371 1
5.03461742803479 1
4.9110068406336 1
4.93771263271925 1
5.05225488704447 1
4.99077218376983 1
4.99391997278061 1
5.03208960752017 1
4.99465362555633 1
4.98274234889613 1
4.94914004280517 1
5.01864706778011 1
4.99137384658271 1
5.01682331514416 1
5.00684834447643 1
5.0184498073418 1
5.00153961910081 1
5.03621857346756 1
4.99337974572769 1
4.95714261191498 1
5.03038150172986 1
5.04867679379362 1
5.04497380992837 1
5.04669148850837 1
5.06789916933408 1
4.97466862469196 1
4.98761500990695 1
5.01469345791267 1
5.02871187390384 1
4.98112360642062 1
5.0397603320756 1
5.01829655283515 1
4.99516017353569 1
4.99008569494268 1
4.87149871991698 0
5.02732948197828 1
5.07747147167501 1
5.00932618689653 1
4.96859284861131 1
4.99242721169166 1
4.98993785146005 1
5.01726474337594 1
4.94969208150011 1
4.97927792069993 1
5.04938984909081 1
4.94885300409186 1
5.04632179676806 1
5.01820484356516 1
4.97898548013525 1
4.95622496549509 1
4.96626618129408 1
5.06910521568092 1
4.90710378163001 0
4.98623254039422 1
4.99671945988293 1
4.9282653154624 1
5.011483034543 1
4.95666579543566 1
4.95073869495573 1
4.99720560176834 1
4.96815570111514 1
4.9215764640823 1
4.96600076265354 1
4.96164501586524 1
5.03845128676552 1
4.98165276923014 1
5.04362620581165 1
5.0819549694014 1
4.96684766316765 1
4.98578648402568 1
5.00679699718946 1
4.99356026345725 1
4.96310025602415 1
5.01458538444383 1
4.96989368427357 1
4.93369410462546 1
4.98125446222949 1
5.03349679659474 1
4.95754224941283 1
5.06479786437751 0
5.02179195764922 1
5.01609915837302 1
4.90528560398828 0
5.05055752880964 1
5.05365707636101 1
4.94882826157076 1
4.91746469164738 1
5.01493933239199 1
4.96682666542526 1
4.9832366147103 1
4.98464649573567 1
5.02715673868284 1
5.05119114304856 1
4.94788320155817 1
5.01668485669327 1
4.98627342238595 1
5.00530022852151 1
5.00557228267486 1
5.01928384721433 1
5.00388349463871 1
4.9449081547682 1
5.02546814458306 1
4.89452451081072 0
5.02188277008641 1
5.02248459883572 1
5.02783807958711 1
5.04032815585949 1
5.00557087098267 1
4.99236036059078 1
4.98534075473386 1
4.97976136190019 1
5.03533317036207 1
5.04025101387944 1
5.0601196796916 1
4.99177366451399 1
4.98187088235055 1
4.95015958849074 1
5.04893358693895 1
5.05283048196635 1
5.02662396647945 1
4.98724052042945 1
5.04781371201615 1
5.00738400520855 1
4.94107648116214 1
5.02124062450579 1
4.98143213923432 1
4.93988296393088 1
4.99526763696206 1
4.96883670445659 1
4.98469972709298 1
4.95758927120227 1
4.97505622584699 1
5.05680737434266 1
5.00496502152283 1
5.05695526937295 1
4.98462371844519 1
5.03115409575529 1
5.04209846371343 1
4.99849031760386 1
4.99787209407818 1
5.01700893580626 1
5.05965892104585 1
5.01307715138169 1
5.0162507601314 1
4.94287323259378 1
4.99050494117086 1
4.96334482052309 1
4.99827958812454 1
5.00008076830535 1
4.98793127956657 1
4.9960325028317 1
4.8983148017951 0
5.0164125869976 1
5.04437642603171 1
4.95005177955755 1
5.03414069787346 1
5.05419075296406 1
5.08269829062385 1
5.03060804630939 1
5.04870968300296 1
5.01776195888115 1
5.01555587676443 1
4.95943186012375 1
5.05279945907034 1
4.99808444524484 1
4.95128208780361 1
4.95239407177238 1
5.07494644211429 1
5.08492071885701 1
5.06756992095299 1
4.9991638623318 1
4.98714658996822 1
5.02021899559818 1
5.00486372671046 1
5.00092576470405 1
4.99593009818644 1
5.09345646079304 0
4.96405584412327 1
5.03890801283179 1
5.02416938662198 1
4.98609682785143 1
5.04486958846271 1
4.97064107846855 1
4.91506213598437 1
4.9836693610215 1
4.98635762728998 1
4.8768172811504 0
4.97810514557966 1
4.95326323459801 1
5.00153857433925 1
5.05405780883618 1
5.01474473607737 1
4.98676096966043 1
4.97513771822311 1
4.97397045421506 1
4.9994216107174 1
5.03107237479544 1
4.98639292527725 1
4.93622664167671 1
4.93903408546664 1
5.09590307027095 0
4.97427669710126 1
4.99209384571568 1
5.04517280850296 1
5.08528998476961 0
5.01167016559876 1
4.90956122897894 0
5.03211216444768 1
4.92718079096544 1
5.08772835793285 1
5.01214675064593 1
4.93486640377235 1
4.95634732318946 1
4.97965341710869 1
5.00730698017149 1
4.92367783457624 1
5.01789899761312 1
5.00094048340361 1
5.00349446001802 1
4.97174033743205 1
4.97579385347424 1
5.0409979877323 1
4.97815828040532 1
4.98763898631679 1
4.90762981274649 1
4.92169504534106 1
4.98610139203965 1
4.99411788049099 1
4.9449736971244 1
4.91786383782352 0
5.01618219432336 1
4.97487197656449 1
4.98789450438039 1
5.04418864459592 1
4.97634776346657 1
5.04397240038547 1
4.98773586361788 1
5.04906396280893 1
4.96483019016106 1
4.96741913356581 1
4.99825619951272 1
5.05937159313114 1
4.99265720634451 1
4.98068724809573 1
4.9617200633449 1
5.03559988296453 1
5.07612285171899 1
4.99366306406503 1
5.02396068500713 1
4.98064003455321 1
5.03988668373682 1
4.96965429991547 1
4.9910366682343 1
4.99338704012623 1
5.01051322534889 1
4.97336226021689 1
5.00685766364491 1
5.00965640824018 1
4.97743770757914 1
4.96637430048096 1
5.08823966023158 1
5.00149167859109 1
5.02492053378142 1
4.99094203737834 1
5.0204524932778 1
5.03719692373925 1
4.99041736573181 1
5.01776797472838 1
4.97726484208186 1
4.97509758046227 1
5.01222811977435 1
4.98660577872351 1
5.04078953505587 1
5.07606201269145 1
5.00198050294325 1
5.02387888805598 1
5.00411108457072 1
5.02781931867156 1
5.01176394099883 1
4.99448687252593 1
4.9505730187863 1
5.01145685132764 1
5.01878780822031 1
5.00286189362964 1
5.02921468217772 1
4.99681973442733 1
4.9830064882854 1
4.93152442701699 0
5.01836936713951 1
5.04872272763997 1
4.9201003164628 1
4.97898421053523 1
5.02589642703518 1
4.97439181307141 1
5.01427487293306 1
4.99448847820011 1
5.05065713686237 1
5.03503897562724 1
4.99438884820585 1
5.11003715257508 1
4.98705636590985 1
4.97999136561768 1
5.04451904458501 1
4.92145786309485 1
4.98401756662349 1
4.9222478056239 0
4.96654638069426 1
5.02056429275309 1
5.01958684112679 1
4.9667504207009 1
5.0227553315643 1
5.02327253400341 1
5.00026730028344 1
4.97776600892246 1
5.03427972761554 1
5.02100737505359 1
5.04249526272614 1
5.00374718223093 1
4.9845387453506 1
4.90339693743368 0
5.05589717366501 1
4.92583472437879 0
4.97540206480909 1
5.01980257693197 1
5.00642216267077 1
5.04651927464838 1
4.95444237540671 1
4.97446800267437 1
5.02743557183997 1
5.00780169882429 1
5.01654354604712 1
5.00783033045141 1
4.99267424640499 1
4.99780809853431 1
5.04420350540865 1
5.0089097485769 1
5.03871282821705 1
5.01427092069701 1
4.99327609047877 1
5.02589705006433 1
4.95711883300204 1
5.01090716487388 1
4.94790104214241 1
4.99270043143842 1
5.01547692327172 1
5.0290864140863 1
4.95567633869261 1
4.98845652736026 1
5.03956439734166 1
5.02306299758831 1
4.96323761917355 1
4.96517679726776 1
5.01046782345186 1
4.99991867281201 1
4.98685446777389 1
5.00063849679695 1
5.0148826276677 1
4.94344898343397 1
4.96644397320865 1
5.01422188516193 1
5.00981573590332 1
4.92878825672693 1
4.96754695877857 1
4.95880883643144 1
4.93346473915628 1
5.01249305492626 1
4.8842856683573 0
4.99779654331802 1
5.02766056116376 1
4.9874805925796 1
5.0070717512195 1
4.98465697276734 1
4.97682874498277 1
5.01478641855777 1
5.01991903202371 1
4.97935945405192 1
4.97640837330702 1
4.99165421340087 1
5.0203503293875 1
4.99577094989662 1
4.97828622806595 1
5.05795462208781 1
4.92946215652638 1
5.0337299285868 1
5.05707592473561 1
4.95185136475304 1
4.93962372901609 1
4.99916276241661 1
5.01260064541384 1
5.02285053969874 1
4.98930353607294 1
4.98183512653061 1
5.03175077751341 1
5.04219049962619 1
4.94198630452775 1
4.96887100658495 1
4.94043773984105 1
5.01158195224915 1
5.03115853070442 1
4.98601687215052 1
4.9750209865305 1
5.01598451959859 1
4.98504332712174 1
5.02098553264121 1
5.01527555391189 1
4.98134763964142 1
5.04715153574587 1
4.98540293782045 1
5.00931465734471 1
5.05136642987889 1
5.04451419267333 1
4.99650804888818 1
4.97685609868238 1
5.03691125960266 1
4.98177648983645 1
4.9707365308253 1
4.90049954304779 0
5.04450637189839 1
5.02762585732574 1
4.97972653001839 1
4.97082242939611 1
5.04782539124221 1
5.01171031957194 1
5.02168813320034 1
4.94962571448545 1
5.00602333397599 1
5.07868049635312 1
5.01140706240696 1
4.95294916904903 1
5.01264440446168 1
5.05274030252281 1
5.0017198223068 1
5.05246901818328 1
4.96368070119804 1
4.96803688485185 1
4.99712546911155 1
5.0642542816691 1
5.01706110074585 1
5.00554315840766 1
5.02770014177693 1
5.04425479593137 1
5.01852353542839 1
4.98296867133491 1
5.03436480094721 1
4.99710088649927 1
5.01698723878929 1
5.03583771527407 1
5.06086490348324 1
4.99208669233341 1
5.00593638354129 1
4.96705604192952 1
4.96230701742115 1
5.01919462951449 1
4.95304996409318 1
4.97344669477205 1
4.98245339549396 1
5.01620108163746 1
5.08650972958571 0
5.04798204400355 1
5.02080334636088 1
5.00582485735559 1
4.97579489037944 1
4.95403002649424 1
5.06461000758492 1
5.00076624946175 1
4.95277340223386 1
5.01457534727452 1
4.95660342804773 1
5.02397113146352 1
4.98178960957534 1
5.02585262743468 1
4.96432719951225 1
5.02608230384672 1
4.96227084297734 1
4.99941723934365 1
4.97115705619748 1
5.02007671960372 1
5.02456723314171 1
5.05534187592217 1
5.06082624499231 1
4.98103409046389 1
4.96824674350997 1
4.99836886284734 1
5.01407693050409 1
5.03425500010749 1
5.00651281974819 1
5.00225753641094 1
5.00274139470504 1
4.92993854235724 1
5.07180981607224 1
4.98881883861326 1
5.01227673255284 1
4.93931864253234 1
5.04821953066523 1
4.99449545936523 1
5.01063085575397 1
4.97075770546744 1
5.03899133668643 1
4.99517287864791 1
5.03669457514809 1
4.99711369581091 1
5.00133709787775 1
4.95362874754461 1
4.95579121913207 1
4.94386160106446 1
5.03313560510707 1
5.01799767247941 1
5.05345485664223 1
4.97915579564374 1
5.05649055316165 1
5.01557444445294 1
5.0207235064747 1
5.02097783459221 1
5.01510533054185 1
5.06310317989741 1
5.02355569797877 1
4.99475807510648 1
4.95308694295188 1
5.0606721317334 1
4.96888265763755 1
4.99856451540662 1
4.96056482602059 1
4.99007411024347 1
5.01124528785097 1
5.05129780612523 1
4.91811232959104 0
4.98988667813241 1
5.00829428021654 1
5.0514371930302 1
4.98864234449541 1
4.97643870319535 1
5.01272425448327 1
4.90836169405812 0
5.06629953100759 1
4.9943470871471 1
4.88121612180604 0
4.96630402567717 1
5.04497269842717 1
5.02149145431118 1
5.0516012226682 1
4.9766061640287 1
4.96282272482356 1
4.96419460730684 1
4.98090200930392 1
5.04332690719489 1
4.95835075699052 1
5.02776425947248 1
5.0074804633489 1
4.94865232653125 1
5.04665578882128 1
5.0077616639544 1
5.02620751554885 1
4.9835848304785 1
4.9850709239757 1
4.96184209430182 1
5.02869185447096 1
4.97301447120631 1
5.05192993876166 1
4.98349977390866 1
4.96869947838537 1
5.00660980847055 1
5.01318713341794 1
5.01778922234549 1
4.90803558208715 0
4.92907632741358 0
5.07044737014189 1
5.02588936826228 1
5.03997150797036 1
4.97634672027071 1
4.94701061241599 1
4.98406895751379 1
4.94115481969323 1
4.97781063420701 1
5.05009806864798 1
4.94225888392537 1
4.98099781916315 1
5.01000521892206 1
5.02882573778227 1
4.99143404260773 1
5.03136413527785 1
5.06792454749834 1
5.02937666257491 1
4.99743174682573 1
5.02493413942029 1
5.00892819116554 1
5.0352335302169 1
5.0243004136094 1
5.02088515289562 1
5.04512255790129 1
5.0105125733746 1
4.98439290414197 1
5.02324247923027 1
5.04655323199451 1
4.99562993010949 1
4.91976115277307 1
4.97050516815395 1
4.94826806699318 1
5.04248531844682 1
5.04109285943656 1
5.0010269757634 1
5.06975925482365 1
4.99367834065066 1
5.0340658057623 1
4.94868768177155 1
4.98901971352681 1
5.00594522630342 1
4.99977545830861 1
4.90011749043401 0
4.98368910207381 1
5.07820867090233 0
5.0156411803402 1
5.05755526223802 1
5.00225294399886 1
5.01799159851011 1
4.98870510402551 1
4.93790113303602 1
4.98412507301832 1
5.00139675120768 1
5.02320330943787 1
4.99896460830491 1
4.99562100541272 1
4.97326934437529 1
5.03674784832663 1
4.94528202992886 1
4.98305960195099 1
5.01258576886802 1
4.97538643565399 1
5.00995458553603 1
4.99023838015585 1
4.99802581549595 1
4.95536838286041 1
4.99063193739187 1
4.98921773368865 1
4.9972777540786 1
5.06178618047767 1
4.99920364811814 1
5.01425990672258 1
5.01400595642763 1
5.0682148360856 1
5.00863209886499 1
4.99797600813934 1
4.95089535946577 1
4.98006372215614 1
4.95941185626683 1
4.95952998175812 1
5.00775091881386 1
5.00916428137016 1
4.9970329375928 1
5.03196790342908 1
4.9540926940182 1
4.96342148567007 1
5.03471278391818 1
5.01138579241456 1
5.00711178925614 1
4.93962941262073 1
5.00333754943787 1
4.98823128161654 1
5.0250343173773 1
4.99343470182907 1
4.99262415729275 1
5.03286648887246 1
5.02667993768976 1
5.01733681797891 1
5.08135671788104 1
5.04091312020879 1
4.95806402394636 1
4.96148135462736 1
5.00907389957621 1
4.99334374833602 1
4.97200448458113 1
5.02734443607464 1
5.0339095526256 1
5.05993099625257 1
5.03460828603983 1
4.97537394030904 1
4.97402889948998 1
5.05695657257698 1
5.00624161497059 1
5.01410315429514 1
4.99637902644161 1
5.01465181572006 1
4.97240595124568 1
5.05570347211568 1
4.9765763690798 1
5.01265810810202 1
4.9825784870395 1
5.01631443227549 1
5.02886070952326 1
5.03177587450144 1
4.96634850435204 1
4.96320994205584 1
5.03289708472857 1
5.03011660292291 1
5.00662864358576 1
5.04208459854335 1
4.99370791863829 1
5.05601278280444 1
4.97351291011869 1
4.99509915207215 1
5.00221627235233 1
4.99402305514107 1
4.95699805110956 1
5.02302532922136 1
5.06533310968898 1
4.93801020906925 1
5.0185829378022 1
5.06218755674116 1
5.01762387166265 1
5.00066736688697 1
5.01295938967049 1
5.00592953261404 1
5.04450980427756 1
5.05300093691446 1
5.02086485323568 1
5.02560251898509 1
5.01455450603557 1
5.00541321302006 1
4.93671322754344 1
4.987124813134 1
4.95054996423332 1
5.03163634347202 1
4.95107312144334 1
4.98918245701172 1
4.99076339375211 1
5.03204970256615 1
4.96470001905077 1
5.02410140563999 1
5.03270875597741 1
4.9945981624031 1
5.02275212738888 1
4.9523942243147 1
4.95351417362976 1
4.95205752707639 1
5.01402870316658 1
4.98449670949894 1
5.02552217057846 1
5.08232707424124 1
4.98626565086103 1
5.05940443923018 1
5.00786143556656 1
5.02491801681051 1
4.982738739437 1
5.02020939120813 1
5.02367628473617 1
4.98708199383631 1
5.03903995515013 1
4.9572908923068 1
5.01967997396212 1
5.0218683620325 1
4.98190710048441 1
5.04166635312416 1
4.95834619367897 1
5.02012556957327 1
5.00443333144159 1
4.9415070096419 1
4.98711707829901 1
5.02140176970951 1
4.95989821315022 1
5.05350799526921 1
4.96835361793928 1
5.07784192938008 1
4.94762001205355 1
5.0312152753968 1
4.99773045505662 1
5.07868657816111 1
4.97810200611284 1
5.02815666855316 1
5.03171392158841 1
5.05014014054289 1
5.06992281040204 1
5.01830157218996 1
4.99222492784671 1
5.039426875116 1
4.97011024585841 1
5.04617819585611 1
5.00260971781373 1
4.937877995439 1
5.00038461601938 1
5.01574958327047 1
4.93506246788138 1
5.02417953222474 1
4.98765154858405 1
4.96853524301353 1
5.0379562348027 1
5.01970805306103 1
4.98504617922465 1
5.01399888079389 1
5.02898591728915 1
5.08697502925882 0
4.99662037346034 1
5.00653887026293 1
4.96314349537753 1
4.99647040920743 1
5.00655329032601 1
4.99143836754987 1
4.95560515782251 1
5.01589604550929 1
5.02017902781826 1
5.0056557512078 1
5.00070414905189 1
4.98588281073375 1
4.9714379790689 1
4.96152014532091 1
5.03679752486783 1
5.04619075627578 1
5.04854414085648 1
5.01972057283183 1
5.07396600167049 0
4.9723584341318 1
4.94568643562149 1
5.01421015028045 1
5.0876593676421 0
4.91072457322993 1
5.0207378128583 1
4.98658129378158 1
4.93952442906247 1
4.94722512683706 1
4.9951026088629 1
4.99326353985412 1
5.05862750963445 1
4.9747562451064 1
5.02000697862644 1
5.02496245329476 1
5.02958620480107 1
5.01442755892396 1
4.95783247865701 1
4.97636977673605 1
4.9577932356525 1
4.99352701445601 1
5.03463171593399 1
5.00799039043367 1
5.00579176010884 1
5.01699689238188 1
4.96320178724971 1
5.02450794478084 1
5.03442098422513 1
5.00673696141143 1
4.97993484252782 1
5.01932466978112 1
4.96246795115641 1
5.02049690004127 1
5.02898970391625 1
5.00662479229273 1
4.96891776537754 1
4.93246283286432 1
4.922055121713 1
4.99539493630547 1
5.0160593786843 1
4.96702224315152 1
4.99205060160857 1
5.00765287996948 1
5.0013671738675 1
4.98566137266213 1
5.01121936159474 1
5.00893991902815 1
5.00621675483696 1
5.00264914176807 1
5.04806033541999 1
5.01461602502152 1
4.98436082163241 1
5.0219303183419 1
4.98441980523839 1
4.9896193600287 1
4.98508224918125 1
5.0225105118794 1
5.01777684434638 1
4.99505326208607 1
5.05994490273432 1
5.03362642891351 1
5.05857187710937 1
4.97925214362782 1
4.94879980111363 1
5.01148866049187 1
4.99912171845001 1
4.9657016878377 1
5.03373029019966 1
5.03414507180519 1
4.95235776354257 1
4.9968456486536 1
5.06683163690625 1
5.03922870887466 1
5.05645673060805 1
4.91159231621291 0
4.94913001243035 1
4.95486695394607 1
4.9897128510024 1
4.98571548195383 1
5.0393227078271 1
4.9543483563503 1
4.99453249532222 1
4.95605389962014 1
4.98261448457514 1
4.92836311255852 1
5.02541562686078 1
4.95100955856633 1
5.01229413397808 1
5.00261162007792 1
5.04163950315765 1
4.98367265016861 1
5.09544144135618 0
5.02393224127939 1
5.00459495809285 1
5.02648024466087 1
5.03983474552772 1
4.94923630103642 1
4.97168782028974 1
5.00940656049014 1
4.99085133583829 1
5.02221761794111 1
5.01377793688761 1
4.97686339305017 1
4.9475769582315 1
5.03069186505883 1
5.05997750360761 1
4.96298976968454 1
4.9812120179755 1
5.01503346628777 1
5.01280817066069 1
5.00736738203672 1
5.03267874124673 1
5.00275131523878 1
4.98693843492381 1
4.93821486297611 1
4.99425488522493 1
5.05210950230418 1
4.94896474035131 1
5.02986944186969 1
4.93311201685627 1
4.96809446821445 1
5.00828842804645 1
5.04094858765175 1
5.07182693842462 1
5.00375192709004 1
4.97560880253785 1
5.03678885453513 1
4.97839969550613 1
4.98590908696335 1
5.05903824381537 1
4.97932777476149 1
4.93737383024234 0
4.95603717735515 1
4.99266509247716 1
5.03274897836429 1
5.04344868109177 1
4.99372120960889 1
4.94631004818093 1
5.01188524730069 1
5.04305899414357 1
4.96846759660095 1
5.03544192688481 1
4.8927386026233 0
5.02623170967906 1
4.92635897468526 0
4.95169449629754 1
5.00863586595476 1
4.97178077712281 1
5.00434128202198 1
5.01914488154855 1
5.01481070778849 1
4.92602825193847 0
5.04155066629322 1
5.0292671251948 1
4.961250559392 1
4.9649564783529 1
5.01751177072165 1
5.06602418113393 1
5.0417208637226 1
5.01350520314827 1
5.04353525206119 1
4.95076905255171 1
4.94679766541589 1
4.96653914175668 1
4.99201899911945 1
5.01517183518697 1
4.94634239746006 1
4.96395229238414 1
4.9415893318947 1
5.05686135368263 1
5.01800636373619 1
4.98662788468903 1
4.96793060105811 1
5.05187395351157 1
5.01929083503323 1
5.00727915455884 1
4.90723672785328 0
4.99347885976934 1
4.98112831013808 1
4.99353842773266 1
4.95535762915565 1
5.01535971074194 1
4.99967819527905 1
4.96850700915195 1
4.96846955747229 1
4.99912552179167 1
4.99271267992106 1
5.05263166860492 1
4.98081748180017 1
5.03300930732356 1
4.95305626609303 1
5.00497341713979 1
5.01923399328205 1
4.99603374455952 1
4.99523170586099 1
4.97959185664929 1
4.99365797565326 1
5.03208180405389 1
5.096329781477 0
5.02776670072246 1
4.97424361116818 1
5.01763468513333 1
4.9916208367897 1
4.98793175469199 1
4.97728749380774 1
4.97244704623663 1
5.04038482845373 1
4.98503488986591 1
4.96640441250577 1
5.04792604250293 1
5.01363933124173 1
5.00041406343159 1
4.99432402829444 1
5.07137975669224 1
4.93729332567942 1
4.997695731597 1
4.94130281732668 1
5.10045948962522 0
5.03305054605719 1
5.00529398247815 1
4.99093685410583 1
4.97429804827245 1
5.00567408111415 1
4.99670349770158 1
5.01368158540044 1
4.96185418136032 1
4.98684186782848 1
5.06040283503361 1
4.97890202611875 1
5.05501169566558 1
5.00796202672645 1
5.00936102392634 1
4.96288484781145 1
5.00183137748445 1
5.01979488076058 1
4.98772876304971 1
4.99554295638651 1
5.02314243208757 1
5.08684882508355 1
5.03808350643676 1
5.0050192197502 1
5.03338513641769 1
4.98252811204024 1
4.93531401074471 1
5.01529283000612 1
5.05583915430092 1
5.00096326268124 1
5.02851449350655 1
5.00988433162366 1
4.95223179619415 1
5.00906862201162 1
4.97903531606871 1
5.03182722288054 1
4.90862108716777 0
4.96753819520177 1
5.0408721679491 1
4.96863835637115 1
5.01020936623725 1
5.04884952528826 1
4.97349632909322 1
5.04545840187118 1
4.96877798729561 1
5.01889776610904 1
5.10898095236781 0
4.96033628998713 1
5.0373479928782 1
4.98538993922535 1
5.05554813653323 1
5.06400102375357 1
5.00620004517703 1
4.97914755354915 1
5.01978065201493 1
5.04116624351465 1
4.97476850559969 1
4.93653252313457 1
4.98872984224089 1
4.99647017793248 1
5.03627260047561 1
5.02099383999778 1
5.08282031929473 0
5.0387794309965 1
5.02598918556644 1
4.99073560163469 1
5.06804839710902 1
4.94648389621233 1
4.98451894290593 1
5.0419277915084 1
5.0322207145282 1
5.02023368297163 1
5.05702011181083 1
5.05197021988286 1
5.00390436429504 1
4.99892278926058 1
5.02526424645283 1
5.05095101766052 1
4.94305359203618 1
4.93671630267918 0
5.02348809073327 1
4.98723436073665 1
4.98900437670629 1
4.99640092795516 1
4.99813340925051 1
5.01736667037997 1
5.04779465438383 1
5.00330230068835 1
5.00691073197348 1
5.07595460424616 1
4.97437469475666 1
4.9990397024825 1
4.95834133433338 1
4.95555501242105 1
4.95337222415803 1
4.96761127934258 1
4.98695145480885 1
5.02004385416114 1
5.02727715149277 1
4.97435605408562 1
4.99907170571514 1
5.0011524979993 1
4.98304709425628 1
4.95356055402095 1
5.00512657370001 1
4.94852447177885 1
5.01103325746935 1
4.97830580582512 1
5.02039298883494 1
5.04650311243152 1
5.07583431182839 1
5.01616163061701 1
4.95431705130222 1
4.96856855092016 1
4.98615133975885 1
5.09377733169875 0
4.98206964511503 1
5.01605518101058 1
4.99935267385039 1
4.93055554556207 1
4.9898469860594 1
5.05077217987747 1
5.02289778496166 1
4.979330824395 1
5.02208162462094 1
5.05815153090402 1
5.02631163876069 1
5.00665650917839 1
5.02706875510049 1
4.94613821489329 1
4.98502595333178 1
4.99039051625038 1
4.92167746270258 1
4.90121368250805 0
4.97328353858684 1
4.93946976416239 1
5.06546274548395 1
5.03135346856588 1
4.96216398674542 1
4.97474979965013 1
5.02265684389625 1
4.99596389712161 1
4.99338633550649 1
5.02259608348891 1
5.02301292544104 1
5.0580461883084 1
4.98316872787439 1
4.9237785281231 1
4.95069748942521 1
4.93863956022498 1
5.00117194638719 1
4.95637128015192 1
4.97222268106473 1
5.01184552991729 1
4.94439076728619 1
5.08023103846377 0
4.99666455852563 1
4.97552080320966 1
5.01007277748235 1
4.99941381069165 1
5.0288719200406 1
4.99553977389781 1
4.99549955858622 1
4.89225721329981 0
5.00499655293664 1
5.04935610066031 1
5.05909393756641 1
5.02923527402913 1
5.00490254906491 1
5.08083099979241 1
4.98536930229456 1
4.96811938037311 1
4.94507175343671 1
5.01683682780421 1
5.04443781557069 1
5.01638649819036 1
5.0248687781458 1
5.01209362213477 1
4.98624322144432 1
5.09257217617356 0
4.98787676894652 1
4.99765771251119 1
4.99734242420784 1
5.04092736345596 1
4.94947897580854 1
5.00971941157769 1
4.97601553655721 1
4.98498454748071 1
4.99303472686308 1
4.99719869297373 1
5.00141874435312 1
5.03843480955315 1
4.98938210472337 1
5.03468805810587 1
4.98603547122348 1
4.984894507647 1
4.97798074108552 1
5.00524304623067 1
4.95937046972298 1
4.94777888019204 1
5.02614782725182 1
5.05140899566414 1
5.03666594176492 1
5.02753625063351 1
4.9868547571898 1
5.10553372250801 0
4.98364852469766 1
5.00053647785729 1
5.00323675022712 1
4.98969679992514 1
4.99356424279003 1
5.00026385431757 1
4.98205319703378 1
5.00385348208427 1
5.05664312655988 1
4.99588644852351 1
5.01705610328204 1
4.97008470600174 1
5.00292571811537 1
4.97964771854659 1
5.03144417564987 1
5.00137235535819 1
5.04551360531502 1
4.96575914753948 1
5.08244460004282 0
4.98394179834986 1
4.9616722897342 1
5.03463678423907 1
4.97798190468355 1
4.97863671999447 1
5.06289537584777 1
4.93232365728864 1
5.00259970150379 1
4.97486174620996 1
5.04027313491818 1
5.03807466185456 1
5.02556239297138 1
5.04672907274635 1
5.02121425498124 1
5.01632075750599 1
5.08323082967291 0
4.96577294546024 1
5.03776322373585 1
4.97101762797418 1
4.98978581080686 1
5.00858550990579 1
4.98998169452829 1
4.96307846852402 1
5.02936354722911 1
4.95314849615139 1
5.03037152950048 1
5.03573992447448 1
4.95683919221263 1
4.94978620981196 1
5.0016222802198 1
5.06591341797714 1
5.01664615735127 1
5.01580573382379 1
5.04839239340013 1
4.96458117448173 1
4.99209218455222 1
5.03485490270968 1
5.01965656117407 1
4.96832829974531 1
4.97069853242966 1
4.99656204592279 1
4.93652394107651 1
5.00084077471456 1
4.97868838491361 1
5.06984368885641 1
5.09107504622769 1
4.88605103847534 0
5.04562358222699 1
5.02551019902646 1
4.97025778844287 1
5.02106016737754 1
5.11651632676901 0
4.94217599688155 1
4.98283588090799 1
5.01588580666938 1
4.92454964376937 1
4.98785971211111 1
4.88605241818673 0
5.05339750923201 1
4.97778647222677 1
4.96394698179055 1
5.0346475318358 1
5.01609654528843 1
4.97003502518207 1
4.99889363698681 1
5.00092360771475 1
5.04613076047547 1
5.03653364677032 1
5.02493340616978 1
5.00148381273144 1
4.97295390811309 1
4.95255123294006 1
4.97764640012814 1
4.98634029510435 1
4.96717215849562 1
4.9881213106006 1
5.00312526712289 1
4.96836431173558 1
5.05200663531203 1
5.01217771349826 1
4.96962574375023 1
4.95603981721831 1
5.00139726637169 1
5.02518807150805 1
5.0061563481142 1
5.02026563752514 1
4.9991755697306 1
5.04493614809268 1
5.04123259044662 1
5.00452129790523 1
5.01860630071997 1
4.97503335839139 1
4.99540307997052 1
5.00899356150858 1
4.91903499181182 1
4.9529808523544 1
4.9736540998025 1
5.01486446849627 1
4.98269573633782 1
5.01248007510178 1
5.03011664381031 1
4.9929666857298 1
5.0078144092715 1
5.00881759337262 1
4.96577086671488 1
4.91753367565746 0
5.02490752006735 1
5.08116994736228 1
4.97029691107467 1
5.00912421652856 1
4.97856084145473 1
4.95534967798235 1
4.98875747043768 1
4.93717402064548 1
4.94203585818236 1
5.01029174916806 1
4.98484503161424 1
5.05441729765972 1
4.91761288824141 1
4.98419900230069 1
5.04547556899465 1
4.99959092548109 1
5.00890695321108 1
4.98780019686286 1
4.98040264724357 1
5.04226237892398 1
4.95514253035749 1
5.01469293962213 1
5.03320385185601 1
4.96136942076189 1
4.99190168373933 1
5.00562487581502 1
4.9989307939503 1
5.02263705436235 1
4.98956813189137 1
4.96823295707435 1
5.03167516883409 1
4.99000872437645 1
4.95483811380772 1
5.03548829959467 1
4.94928033293583 1
4.98392854788497 1
5.0373008948169 1
4.95956109546411 1
5.00540647886774 1
5.04783509814581 1
5.01954658543998 1
5.03639060479097 1
4.95508128842912 1
5.00850403917032 1
4.97859455727743 1
4.99138633192632 1
5.00448850726189 1
5.03188578252804 1
5.0340803997643 1
5.00052093744028 1
4.93294877362348 1
5.01435742756855 1
4.95709154546888 1
5.02884387675939 1
4.98703836768352 1
4.94640043560072 1
5.02706682112432 1
4.98379202557108 1
5.03966119372845 1
4.97560866559896 1
5.00082095052562 1
4.99370467357118 1
5.02641702133947 1
4.94692277940921 1
5.05908819554298 1
4.95634898299287 1
5.04139767371933 1
5.0394809323091 1
5.00114432495657 1
4.97975398728491 1
4.98899928959334 1
5.02258435950841 1
5.01190443915712 1
4.97362092344074 1
4.96521971578748 1
4.98437013698472 1
4.99860831811779 1
5.00131939151386 1
4.97551593430185 1
4.9925443919193 1
5.03345909441495 1
5.03485945900037 1
5.02620500594592 1
5.02453774954718 1
4.97631538583049 1
4.95396972158868 1
4.95811285378853 1
5.00888475602721 1
5.00677625039082 1
4.95955514059502 1
4.99334296321739 1
4.98524699894012 1
4.99996731700815 1
4.98862968208229 1
4.97612864643516 1
4.97389671879541 1
4.97510607825808 1
5.01022888987366 1
5.0127015705698 1
4.98953643889728 1
5.03876700290273 1
4.99280716295031 1
4.98012776009049 1
5.03470798789397 1
4.96228692592663 1
4.97457806463086 1
4.99085963151869 1
4.95220435617888 1
4.97591768499071 1
5.05642827509324 1
5.03863038451178 1
5.01084915992417 1
4.97794519624146 1
4.97876365291388 1
4.97357515251481 1
4.97539949449585 1
5.01535328539898 1
5.02286807318974 1
4.99637772688751 1
4.97111634186758 1
5.01199857927064 1
4.9434698998607 1
4.98676878187156 1
5.00213205864269 1
5.04509683810799 1
5.00938812852143 1
5.04469042339387 1
4.96963178959701 1
5.01428621102637 1
5.0026510214184 1
4.99868984105871 1
4.93380412295266 0
4.97686045336207 1
4.96563754299993 1
4.99242015902856 1
5.00716668662903 1
4.99257708176618 1
4.93623742739527 1
5.08912883916904 0
4.9821918891805 1
5.00768274170486 1
5.05050093223657 1
4.97114425123769 1
4.91388807644897 1
4.99660861718282 1
4.94571056959979 1
5.00845343277375 1
5.00191145668847 1
4.99080113992269 1
5.07317415400741 1
4.9969097149551 1
5.01199891862129 1
4.96893958811054 1
5.03425015936624 1
4.9690524770838 1
5.01633873014409 1
5.06219171548786 1
4.9713924004353 1
4.98110360095235 1
4.96085120637534 1
4.91754490860017 1
4.92259835112426 1
5.04867439969419 1
4.93574915993062 1
5.01516394542448 1
5.02786132301015 1
5.03290283851739 1
4.97740847787523 1
5.02969971672506 1
4.99399057177151 1
5.05038529885793 1
4.97237275277077 1
5.0170115777452 1
4.96501416475957 1
5.00763431402662 1
4.98911991723587 1
5.00228849979711 1
4.94626483231297 1
4.97967114878228 1
4.99635108568927 1
4.93233905845705 1
4.9993368670544 1
5.04056222932557 1
5.00557518977912 1
4.96772130638822 1
5.07007278745192 1
5.02164999541685 1
5.01074162096728 1
4.98548796639262 1
4.98943627258569 1
4.96734447581338 1
5.0261444735034 1
5.0072192885416 1
5.0529812336458 1
4.966837936387 1
4.94811644330592 1
5.02541427183909 1
4.95568709298233 1
5.08923868777862 1
4.96989588780149 1
5.00024060917458 1
4.98323061931259 1
4.9756342050238 1
5.03237195066224 1
5.00476806511077 1
4.89610465451137 0
4.99146157669976 1
4.98323288268339 1
5.00273150155298 1
4.97557734380208 1
4.95688698830336 1
4.98762092011911 1
4.95960611026131 1
5.06498421243759 1
5.01357536292888 1
5.03843336000996 1
4.97558941571524 1
4.96921093175705 1
4.96244888018798 1
5.00027162770906 1
4.98059824174796 1
5.02669214129991 1
4.94456006088325 1
5.00431300398673 1
5.00749158431743 1
4.99708794401564 1
4.919737632178 0
4.97567202352091 1
4.95388998936237 1
4.96379497474038 1
4.98994802312545 1
5.01132218151321 1
4.99490210762713 1
5.00236864072975 1
5.016309691641 1
4.99066887277387 1
4.93793405986649 1
5.0562038280806 1
5.00314170462499 1
4.93771178575473 1
4.98552096997848 1
5.00300793433035 1
4.96183415911785 1
5.01062158311389 1
5.02457387554018 1
5.05825929733572 1
4.98038184877808 1
5.01326966668663 1
4.99050782694689 1
5.01513277779195 1
5.00840599707737 1
5.01776838308538 1
5.00861360634385 1
5.01221523738621 1
4.98918189884003 1
4.97676081859785 1
4.9576020345936 1
5.02233198255032 1
5.05849865545191 1
4.99748716029732 1
5.01249116748064 1
4.99565186484167 1
4.96335759854574 1
4.94909535209674 1
5.05897248466476 1
5.00848358138391 1
4.99435705585326 1
5.01397337615708 1
5.01597233894926 1
4.96287987933368 1
5.09071447761298 1
4.96994777546842 1
5.01091715783988 1
4.95712884656392 1
4.98192888895465 1
5.00399002979796 1
4.99644897816294 1
4.97149385095094 1
5.09200777650867 0
5.05885214138484 1
4.97777261779877 1
5.05578024634383 1
4.99455535171682 1
4.97665022828276 1
5.05383494212127 1
5.03013614998203 1
4.97921151508604 1
4.91859481758794 1
4.97745148000162 1
5.00938252905041 1
4.9956567745643 1
5.01449319276275 1
5.00999748231241 1
5.00564703580487 1
5.03281060973611 1
5.04534939326101 1
4.93089502001894 0
4.97204071488211 1
5.01294050529764 1
5.00351166071459 1
4.99097330802613 1
4.95114757242673 1
5.05447056347405 1
4.9895580342269 1
4.98128204140492 1
4.9854706124224 1
4.99431972118223 1
4.96523477039256 1
5.01742236783183 1
5.08972450586704 0
5.00048664915371 1
4.9781296193426 1
5.03666363375692 1
4.97443802311985 1
4.98512001841915 1
5.01531155445625 1
4.9628246059909 1
4.98688760325189 1
4.92120074186075 1
4.93417254044539 1
5.02466266416813 1
5.00049627079974 1
5.01075019194084 1
4.94795866952505 1
4.98352248352352 1
5.02408465989435 1
5.04922382753223 1
5.01214804179751 1
4.99851658265883 1
4.96223256667229 1
4.99636485043078 1
5.01147702841654 1
5.04130561143518 1
5.02920627912113 1
5.07635968118462 0
5.04970104177393 1
4.99788543611599 1
5.03591367449373 1
5.04467201643992 1
5.05262454854428 1
5.04097996715046 1
5.00822005440268 1
5.01619424488177 1
4.96690320365102 1
4.96126278777316 1
5.02341694207912 1
5.03151258940297 1
4.98773217519801 1
5.03718422622156 1
5.03170607221222 1
4.97411428835518 1
5.01201586538099 1
4.97727173358821 1
5.01575365881794 1
4.89848883853417 0
5.0141631588191 1
5.04314528344436 1
4.97132584123243 1
4.9653385739533 1
5.00984675899452 1
5.0507866524997 1
5.05160728546546 1
4.99850260222421 1
5.01462122888754 1
5.00500724293726 1
5.02237832247504 1
5.02816546748712 1
4.99803636025006 1
5.00986882921853 1
5.04430683733133 1
4.96540889877512 1
5.08700502088451 0
5.03836846343455 1
4.99236507791003 1
5.02536987815595 1
4.95373086432606 1
4.96927774751206 1
4.95621680657888 1
5.00755724842197 1
4.99506614658884 1
5.03579439415486 1
5.03049310039356 1
4.91997514836832 1
4.95251369246841 1
4.98604735030055 1
5.0449035805831 1
4.99645223702845 1
4.95550437558689 1
5.07278907379777 1
4.9143437716868 0
4.98708551150428 1
4.94125653914194 1
5.0251325545856 1
5.00210683094485 1
4.98861395629129 1
4.99018851419067 1
4.96673604432856 1
4.94029772458139 1
5.01508441489855 1
4.96397556748838 1
5.05597852201843 1
5.01346120253704 1
4.91667805741757 1
4.99157614472001 1
4.99780010130282 1
5.00850424123206 1
5.01524994770782 1
5.02793008174174 1
5.05633744152642 1
5.01831895131875 1
4.97884469571193 1
5.06646215930329 0
4.9832391103163 1
4.99616190304615 1
5.02998916139248 1
4.99331201052214 1
4.97056600912942 1
5.00638363513293 1
4.89935849558526 0
5.04773776571305 1
5.03865819903335 1
5.00643579190707 1
5.01268598830959 1
5.00154968176448 1
4.99471346535085 1
4.98702080318528 1
4.98730611507699 1
5.0257541788922 1
4.97826808663617 1
5.02611713240723 1
4.99406044528419 1
5.02264853341661 1
4.9741662058705 1
4.95234778200965 1
5.0537011561784 1
4.93590334814739 1
4.9597693401526 1
5.02444772286674 1
5.00371444017084 1
5.04121709876708 1
5.00640099299287 1
4.98456887573116 1
5.04998470107267 1
5.02372187873178 1
4.97593582342185 1
4.94059756014706 1
4.95202764199579 1
4.95311649079378 1
4.98724533465274 1
5.08696073026079 0
5.01106017690923 1
4.92300317078968 1
5.01346741335668 1
5.01056109430183 1
4.90718759982426 1
5.07005011018284 1
4.98806464534276 1
4.9533333562451 1
5.03449453385462 1
4.97221844800419 1
5.00835564708234 1
4.9746735088882 1
4.95965718635983 1
5.08645665168636 0
4.97365946015722 1
5.03482132704373 1
5.00773331431959 1
4.97066649681974 1
5.02749319204411 1
5.00120292271988 1
5.02029023882543 1
5.00610097658103 1
5.10323491710165 0
5.01194343722403 1
4.9235503859274 1
4.95456934555999 1
4.9916108369316 1
5.03037362819699 1
4.99968039344225 1
5.06475013268592 1
4.95291286142307 1
4.98892718171946 1
4.95818279758869 1
5.06823390949952 1
4.98474398752753 1
5.00974016150383 1
4.94125929697818 1
4.98726464436395 1
5.01242468417724 1
4.93312525940431 0
5.04939640195323 1
4.93324909182902 1
4.98844060492916 1
4.97127883458725 1
4.99762748899555 1
5.00412611039286 1
4.973697555857 1
4.95410656022593 1
4.97808078903078 1
5.03090381534522 1
5.03103620570836 1
5.02694963204048 1
4.95042608611587 1
5.00340579742924 1
4.9634283419811 1
5.04260165295607 1
4.99275952468955 1
5.03419086998083 1
5.00106299664602 1
5.01541215356511 1
5.02043013474814 1
5.10213917400159 0
4.9687227976189 1
5.03681087348561 1
5.01243917732872 1
5.02236252445736 1
4.9426046719125 1
5.02621976542219 1
5.05771362627906 1
4.97300087225831 1
5.01426290406798 1
4.97912609336277 1
5.00237323308255 1
5.08389135057702 0
4.9851190846246 1
4.94802547621255 1
4.98703265762237 1
4.97037250710297 1
5.00366761949077 1
5.01807402348293 1
5.07690273535297 0
4.98597938550425 1
4.96499502705721 1
5.04836135620676 1
4.97177557520548 1
4.94881716508657 1
4.99958357257705 1
5.00121896003093 1
5.02760800847041 1
4.97193907363825 1
4.99337488248788 1
4.96647760772391 1
5.04965146420525 1
5.03187194779337 1
5.02774951571176 1
5.0227853105007 1
4.99644483677115 1
5.04842959688918 1
4.9235756718953 1
4.94073302303747 1
4.99473460113251 1
4.94635164722685 1
5.07028312806081 1
5.02644327547351 1
5.01649521700689 1
4.99636711806948 1
4.96197197459452 1
4.94379580583685 1
4.99319853171747 1
5.09253541227849 0
4.93794551170545 1
5.06308835228433 1
5.044680287352 1
4.92868542410021 0
4.97977372727523 1
5.018183493117 1
4.9182584880315 1
5.07119956663051 1
4.97390936259953 1
4.935438399667 1
4.98595864759157 1
5.01479691629948 1
5.01271181993413 1
5.07122418418565 1
5.03154721560321 1
5.03158237115322 1
5.00743590094158 1
4.97385199311686 1
4.96018037534605 1
4.98078222028312 1
4.98468847923872 1
4.97265972020334 1
5.00952259648824 1
5.02258912361614 1
4.95178153361357 1
4.96948677005429 1
5.00652840679474 1
4.98445383695526 1
4.95364713965393 1
5.03595670976826 1
5.11615001793237 0
4.96359269136095 1
5.02041403782363 1
5.01757900587685 1
4.94848582450881 1
5.05758900686137 1
4.96679100907443 1
5.03288431740692 1
5.0157215043079 1
5.07476330093398 1
4.99380777078497 1
5.02137049369458 1
5.03200651974642 1
5.01660558189379 1
4.99632574891246 1
5.04087175612195 1
4.99135478555297 1
4.92610141647944 1
5.01163962712455 1
5.01630343527384 1
5.05741783660189 1
4.97843004937541 1
4.89783486450073 0
4.98279123327372 1
4.9857428731232 1
5.03165331810212 1
4.95434278468343 1
4.98899199024849 1
4.96947791390301 1
4.99481658198602 1
5.03117893739789 1
5.0015249469739 1
4.97276197635708 1
5.01273904721366 1
5.06073369236858 1
4.98551496596784 1
4.92995472130795 1
5.02980311564199 1
5.0535636608499 1
5.07038865575441 1
5.01108962296938 1
4.99809191847258 1
4.96386584026376 1
5.01362862383582 1
5.00405205194826 1
4.97535502834519 1
4.9499875888633 1
4.95575517695216 1
5.01779472593257 1
4.94059453401659 1
5.02104508953572 1
4.95179098213321 1
