# Supplementary material for: Bias caused by sampling error in meta-analysis with small sample sizes
Source: PLoS One. 2018 Sep 13;13(9):e0204056. doi: 10.1371/journal.pone.0204056 (PMC6136825; doi:10.1371/journal.pone.0204056)
Supplement: S3 File — (ZIP) [file pone.0204056.s003.zip › results N = 20 delta = 5 tau = 0.5 sz = 10-20.txt]

"dl.delta" "dl.cp"
4.75103527307725 1
4.43420255118549 0
4.97986737747942 1
4.80896835509843 1
5.23057014117375 1
5.72299077708749 0
5.18176173554297 1
4.70399939116468 1
4.46893815211466 1
5.43614595828928 1
4.84998524754609 1
4.50815042445624 1
4.32937445843118 1
5.23938345886764 1
5.88522592809482 0
5.03912773207775 1
4.79714314602203 1
4.79606288512796 1
5.10368454130858 1
5.33685350136368 1
5.14870644087818 1
4.99103013346353 1
5.29337892135185 1
4.65998282576331 1
4.82732202736669 1
5.0143660441944 1
4.88843534290434 1
4.87747374857101 1
4.86574663745719 1
4.86005830981983 1
5.06532361527982 1
6.03619684039436 0
4.91793925946519 1
4.71089883715712 1
5.34878904806174 1
5.11463476224064 1
5.50169028950996 1
5.53465651767815 1
5.29972446870116 1
5.39703543943601 1
5.12938187365269 1
4.51507264438369 1
4.90476648318645 1
5.19820713414348 1
5.29669740717586 1
4.94714231879849 1
5.58817240104714 0
4.9321908097626 1
5.04331355043438 1
4.97309245108613 1
5.17831233161946 1
4.7098650128417 1
5.20032550935206 1
5.05730316643105 1
4.71850324532043 1
5.56335071678527 0
5.35144152003228 1
5.10431266409021 1
4.40475026952551 0
4.25183965035252 0
5.48128277110379 1
5.65451053003904 1
5.18041177218466 1
4.92373781523593 1
4.79388567004354 1
4.9557453215294 1
5.53363499416208 1
5.46305094163423 1
4.60646122636251 1
4.77205674953163 1
4.47741258151917 1
4.80170259070096 1
4.83218375799969 1
4.96821072990587 1
4.75153780498497 1
4.06049058476645 0
4.91020888955376 1
5.21314282887713 1
5.21980044298221 1
4.55259689591856 1
4.96388819382105 1
5.12023337443748 1
5.7131476071003 0
5.09762770600725 1
4.94111248358412 1
5.48641684809043 1
5.0372319235697 1
4.73384412483152 1
5.18495309869175 1
4.91023696469021 1
5.25718769414822 1
4.82122631208339 1
5.29864042308531 1
5.3546750488967 1
5.18268983473578 1
5.07000011784674 1
4.79557267069502 1
5.13628584858456 1
5.1644445364273 1
4.27709908654968 0
5.64391767997372 0
4.92087684576217 1
4.35303407411667 1
5.29551256462045 1
5.18749350364779 1
4.94158304232104 1
4.92215338822467 1
4.90270077199084 1
5.00157508625572 1
4.74990666093426 1
4.8182387269541 1
4.47386094874239 1
4.94014503944146 1
4.44834773289498 1
4.96844308503849 1
5.49141119976866 1
4.92545295621174 1
5.00922201893894 1
4.50485105533046 1
4.67611329875341 1
5.12702636647966 1
4.90131982581616 1
4.99291897603363 1
4.66145858700308 1
4.88721922485897 1
4.64225836456933 1
4.98624437163978 1
4.93603154097007 1
4.94427958895051 1
5.17827536336974 1
5.42474582991119 1
5.05323641946827 1
5.15857062441955 1
5.17858385164916 1
5.033213408079 1
4.81924476547723 1
5.19002737057662 1
5.41410928367947 0
5.20178832527658 1
4.86683293087976 1
4.74305556968031 1
4.8501359719022 1
5.53376805021736 1
5.22516912868682 1
4.95988042883941 1
4.69300175221654 1
5.00855894489439 1
4.60465801257247 1
4.6036576588738 1
4.91930348938884 1
4.9036336230869 1
4.44652253992584 0
4.89448014741635 1
4.96023105418972 1
4.83767567600027 1
5.13836732355594 1
5.31203750987648 1
4.74567600610205 1
4.89593761051465 1
4.57987430543138 0
5.36123297134939 1
5.12016152830507 1
4.60884178992665 1
4.85517016558576 1
5.02671850491552 1
4.74756671389728 1
5.50701977009459 0
5.14556871212123 1
5.25107382293282 1
5.91549203717066 1
4.95661238380485 1
4.58963176281285 1
5.56244053813588 1
5.78910722024814 0
4.95099878898269 1
5.03417816958925 1
5.03132733688545 1
4.88296827295391 1
4.85488662504875 1
4.74236234142206 1
4.59954202012652 1
4.94587014837592 1
5.5436327315194 0
4.64080328711136 1
4.56641816878663 1
5.00517910206259 1
4.80750457999823 1
5.4605704405849 1
5.14569563184048 1
5.1612746637782 1
5.52337836676361 0
4.71686520281296 1
4.89581482171065 1
5.17209892389977 1
5.33185296638669 1
5.16361710420046 1
4.97393829278226 1
4.64294079488507 1
4.98978215296048 1
5.58139544354553 0
5.78223049716567 0
4.5965667196374 1
4.95810564085559 1
4.99201955071838 1
4.71155737820325 1
4.64335605817269 1
4.59921833010035 1
5.09375092523232 1
4.73740168366826 1
4.89753449285817 1
5.42462227934824 1
5.43148891171977 1
5.19990943623533 1
5.31654836643388 1
4.87669808292574 1
4.96368865561675 1
4.87388765289244 1
4.61504488636107 1
4.47376905571553 0
5.00517720923231 1
5.14214987454037 1
5.21249022131415 1
4.94923859458337 1
5.35229714819781 1
5.59008281467063 1
4.62595896981349 1
5.05965927255524 1
5.55352064911565 0
5.292360831767 1
5.37286492329766 1
4.9262820559128 1
4.96964402730774 1
5.1895902128893 1
4.96893831694496 1
5.39587979199643 1
4.76441855134602 1
5.57542356358196 0
5.59596456107793 1
5.08520040281845 1
5.07868079324478 1
5.29617258906096 1
4.97181342832336 1
4.63886561170283 1
4.57990393142902 1
4.80960104799032 1
4.81326289359437 1
5.06210316607971 1
5.14037526376236 1
5.452572141984 1
4.70129805382586 1
4.9798793780157 1
4.39134812745718 1
4.69865115155154 1
5.42250261354391 1
5.73263857107975 1
5.49944516094082 1
4.91750027075627 1
5.08514218671713 1
5.41309921230102 1
4.57910765436933 1
4.86416409213192 1
5.3515405347874 1
5.32428810456777 1
4.74382477413241 1
5.18344495425576 1
4.85965778214682 1
4.85194501994754 1
4.64304800373018 1
4.54050439741818 1
5.42125105313377 1
4.9707855801008 1
5.12349354766906 1
5.53574099132004 0
5.27466564563017 1
5.13857945753676 1
5.1617242801846 1
4.81621304884883 1
5.06073547484854 1
4.97572937612627 1
5.33299194425012 1
4.742280647732 1
4.97616345510652 1
5.37652366731431 1
5.18833839063298 1
5.39069870567735 1
4.83927881904079 1
5.42873966185087 0
5.8050543680023 0
4.93279468105329 1
5.09828298522548 1
4.69512666624766 1
5.15548578934605 1
5.65943210773233 1
5.30311231586631 1
5.17467224080375 1
5.14694987131879 1
4.69274108858813 1
4.29193616533294 1
5.18530388673115 1
4.93415143890186 1
5.01153830105408 1
4.7216720235689 1
4.83087768355385 1
4.83606048341971 1
5.3692415415386 1
5.65137496407222 0
5.11302674611724 1
5.40893096474082 1
4.75143689939209 1
5.13540414374686 1
4.81280313483797 1
5.18611733078286 1
4.88879033930885 1
5.01721697013301 1
4.8264116530362 1
5.94689372567245 0
5.21652199726392 1
5.683202022233 0
5.24923282609857 1
4.86668262034349 1
5.32731788451091 1
5.28087166041976 1
5.39909911483556 1
5.40377234308847 1
4.60713070699231 1
5.4390360306577 1
4.5295627650483 1
5.45840329716193 1
5.16928736648675 1
5.01270570855923 1
5.13374536409616 1
4.60474708478439 1
5.29732643048821 1
5.03642491031066 1
5.27056719357622 1
5.20087513539717 1
4.66905422461005 1
4.75322861922377 1
4.82504427989708 1
5.3786490504569 1
5.02645801241988 1
5.00493333831507 1
5.05828512399474 1
5.33794030056388 1
4.8814167061669 1
4.88875802546619 1
5.70164471344964 0
4.6985804107401 1
4.94582247204099 1
5.02567083835772 1
5.21541279876534 1
4.5061427946663 1
4.37764643400936 0
5.06364373757233 1
5.18267354475098 1
4.51637375390368 1
4.66729666967328 1
4.97339592976517 1
4.53342316682191 1
5.04414242865402 1
4.89402362405948 1
4.8411063465852 1
5.26747886398839 1
5.18571922325132 1
5.35081484047105 1
4.9086768164786 1
5.36926713581633 1
4.94490606634602 1
4.86842966453196 1
4.92223357705356 1
5.35751437090181 1
4.67475382721369 1
5.24785805409501 1
5.39938702532191 1
5.11406102371013 1
5.76488886778694 0
4.69035247253272 1
4.86985003132836 1
5.33619717663288 1
4.53193456301663 0
4.57493116140418 1
5.12099160071274 1
5.3234411617551 1
4.73230275641276 1
4.90894723827912 1
4.93093128865585 1
5.27420199187956 1
5.03771324399956 1
4.38935362197683 1
4.40039779538774 0
5.29207980268744 1
5.05260719679693 1
5.20654280355121 1
5.48781805654224 1
4.89808292981668 1
5.35977204608985 1
5.39604271170795 1
4.98349039779203 1
5.07043055852194 1
5.25691574602187 1
4.94966018074173 1
5.38485125689747 1
4.82787429287315 1
4.26225188114664 0
4.38992515487645 1
4.69224044109859 1
4.41563664497575 1
5.45110927535591 1
5.79258094150124 0
5.88361725928913 0
5.21131787034561 1
4.99155596554861 1
4.64998689285518 1
5.24447967723137 1
5.28789112974327 1
4.99158973141308 1
5.20977861463596 1
5.1496951704882 1
4.90924890709767 1
4.75692434251586 1
4.68524068216042 1
4.98177942675763 1
5.00260536938069 1
5.41186865907716 1
4.47124541041533 1
4.91605953502092 1
5.08245079352911 1
4.79219890220945 1
4.59450055866896 1
5.65762737983231 0
4.83318744736252 1
4.95332399032205 1
4.85090060089999 1
5.39528973830265 1
5.29048349446921 1
5.38914104282499 1
5.31683391757469 1
4.88680416468703 1
4.43485780218542 1
4.39894138630692 0
4.85938069786809 1
4.72576065123726 1
5.51726788248554 1
5.05659634767845 1
4.95479723900375 1
5.05942742252617 1
5.4098559210921 1
5.0599731250831 1
4.98546455419087 1
4.53051545467282 1
4.89540254028276 1
4.79849993879982 1
4.85387734991194 1
5.07638613531299 1
5.1601034668919 1
4.76746364083235 1
4.81872426713241 1
5.23757791920879 1
4.99608904963486 1
5.74869267957182 0
5.50242089660068 1
5.42318373242076 1
5.22334278717237 1
5.15582228078015 1
4.96155632419418 1
5.39034470515122 1
5.21826288137364 1
5.24421079588802 1
4.90601884656267 1
4.61422350630678 1
4.39230767363562 1
5.38808877943508 1
5.09002111995482 1
5.25861183292305 1
4.91198508507449 1
5.44075996290081 1
4.7427053681068 1
4.43268223502423 1
4.60432719613274 1
5.68198659022187 1
5.37147620937576 1
4.92281945480662 1
5.25480829255444 1
5.37534024650067 1
4.81435290318231 1
5.30508660429263 1
5.18022293061064 1
4.81549750684902 1
4.70372731321715 1
4.59003325409138 1
4.9141654066902 1
5.06688475151973 1
4.63749333671089 1
4.96414935065393 1
5.36516614899035 1
5.07351860249745 1
4.91872854701079 1
4.69029690553475 1
4.86562133575887 1
4.84249100787258 1
4.74920302571167 1
5.55576672392761 0
4.61578792990599 1
5.0841616228795 1
4.84407347941019 1
4.73613215355253 1
4.70869312621827 1
5.43931099314838 1
5.08352465167386 1
5.04126057509616 1
5.09243141214039 1
4.80115047507069 1
4.53006208226674 1
4.77455943929994 1
5.18695492558264 1
5.30329793818987 1
5.28224171775848 1
5.89719911495556 0
5.34741754672627 1
5.76833260373515 0
5.25418309962729 1
5.55456339111501 1
4.25766372938408 0
5.13363464706697 1
5.2131343572811 1
5.14678189372793 1
5.08049774863321 1
5.22947756109569 1
5.26693484465495 1
4.84153170164402 1
4.77348940595197 1
5.07566699086362 1
5.11992156255298 1
4.81404003698218 1
5.07765207655898 1
4.92249973853124 1
5.68866538096359 0
4.56695414640303 1
4.8019016657896 1
4.94375406782459 1
5.20708169835689 1
4.70830006210887 1
4.98504751935839 1
5.19552474038902 1
4.79975771045882 1
5.01114635039791 1
4.98671558970683 1
5.12888402606198 1
4.78180223526388 1
4.74250396162801 1
4.83633441164371 1
5.44994712470021 1
5.53192198831551 1
5.65426597140604 0
5.08967218984792 1
4.65023601990363 1
4.63260496690309 1
4.58142535374862 1
5.01792034476822 1
5.35951101785714 1
4.64126991249733 1
4.93600742347829 1
4.83004217098277 1
4.63301760879587 1
5.39578338788816 1
5.02504478306064 1
4.58380049256397 1
5.13979118298278 1
5.03517079203166 1
4.44508529786222 1
5.13857451617971 1
4.59041198566055 1
5.1676171187102 1
4.68071798325053 1
5.12813379295966 1
5.00808449221443 1
5.56510468361751 0
5.32968626145934 1
4.62431312058331 1
5.5212054265119 1
5.25221911632793 1
4.63125151533267 1
5.50310136292082 1
5.19983727739286 1
4.91014852098081 1
5.52326842370984 1
4.80399114824626 1
4.9125563299932 1
5.67884946495056 0
4.70060068658025 1
5.15574329634362 1
4.56453481677282 1
4.60588026346088 1
5.09914042142768 1
4.94939911527046 1
5.01939988415414 1
4.65538388754124 1
5.21145274929229 1
4.44399398251 0
5.19934189635429 1
5.16051725378079 1
4.9276604531194 1
5.41475028695354 1
5.23619047660833 1
4.64521162234182 1
5.1679287048736 1
5.43010971555452 0
4.61611948450321 1
4.71468755179574 1
4.19016315063027 0
5.10665799833083 1
4.89619458946292 1
5.13103054134367 1
5.1960872268982 1
5.54345580447876 0
5.01751925840837 1
4.67834989894399 1
5.40610248181324 1
4.81662106133698 1
5.5416257539825 1
5.31747288757826 1
5.23546656397541 1
4.79164188261661 1
5.2877233656143 1
5.11351834061645 1
4.94097815885718 1
4.64506516840501 1
5.91790217147086 1
4.53335195444729 1
4.89496399740313 1
4.79548252139593 1
4.71829092445811 1
5.29765128797656 1
4.56401570697536 1
5.27128613602481 1
4.69255787407143 1
5.25806194905844 1
4.56665191689656 1
4.99701028610342 1
5.1052636909272 1
4.33014717583808 1
4.28287145916096 0
4.84903961677657 1
5.26877760190688 1
5.05960426685784 1
4.62341953606098 1
4.96532615760204 1
5.36667610820439 1
4.96567124654307 1
5.21428235746713 1
4.67166333793392 1
4.74129652318618 1
5.18594929997963 1
5.00110097772202 1
5.31348826997171 1
5.36649601086071 1
4.59526758062783 1
4.89188192560805 1
5.18194528174393 1
5.17122254804646 1
5.3158384115264 1
5.53651279388744 1
5.37297551619392 1
4.8616086752747 1
4.87531030603806 1
4.93450884370376 1
4.8580206155459 1
4.74024997054272 1
4.90907237611849 1
5.04840021859004 1
4.04424225911057 0
4.87243863321746 1
4.08607744102119 0
5.47094964808576 1
5.40487898770416 1
4.90761695373951 1
4.72463821246196 1
4.83406192282874 1
4.65077499894365 1
4.76721209080999 1
5.12132430207374 1
4.82310125624795 1
5.18718906208746 1
5.04073093912138 1
4.86626630432892 1
4.90567708870616 1
4.62241012834618 1
5.14435039116537 1
5.14151448912948 1
5.00182702662127 1
4.83059940092043 1
5.45316361790512 1
5.08469646776462 1
4.91402225275441 1
5.2033597451973 1
4.44529265696729 0
5.38039810860478 1
5.3232580568998 1
5.42002115166899 0
4.46595820202273 1
5.30927992023865 1
5.77084812972564 0
5.18170272722189 1
5.07258917934659 1
5.53249587640239 0
5.2181347902382 1
4.93262332382056 1
4.80712191144843 1
5.00128149460126 1
3.91017445937081 0
4.71621704201841 1
4.71600551539962 1
5.12399580431366 1
5.09278901891626 1
4.71190343498202 1
5.01045362641242 1
4.86317736559704 1
5.39855752924291 1
4.76593997712425 1
5.21394555859168 1
5.28945968835906 1
4.71489333786052 1
4.86991107393552 1
5.4242041329524 1
5.3305338501045 1
4.99178131921092 1
5.14206546142572 1
5.21692969057751 1
4.97948337124648 1
4.39240174253011 1
4.77090953170796 1
4.48263515321531 0
3.94361274533611 0
5.7325439711047 0
4.92843634351164 1
4.24803581046508 0
5.45736605105804 1
4.81257936600538 1
5.3484610838214 1
5.00531505038146 1
5.38784385921716 1
4.72574456278144 1
4.07281010938792 0
4.22995417606046 0
4.77242057621519 1
4.76818214703473 1
5.03749500786149 1
5.23473257347318 1
4.88864936847126 1
4.44470149498684 1
5.03901543993775 1
5.16870891504175 1
4.83763870230182 1
5.17441342571273 1
4.88687430530678 1
4.79844602416478 1
4.82478457200066 1
4.4522200505811 1
4.54461375282454 1
4.93643960533144 1
4.56049374428828 1
5.01811058783522 1
5.43800673441162 1
4.69171635879894 1
5.04996726997993 1
4.71772744665861 1
4.43136926918883 0
5.0945454485192 1
4.91629166855357 1
4.98963967607866 1
4.50531915503591 1
4.80990061968862 1
4.64416497647087 1
5.23741891553604 1
4.81856659456157 1
4.49966205925091 1
4.5358544788775 1
4.81915387412562 1
4.68975041809286 1
4.83691882062964 1
5.4497653747515 1
4.78425255314152 1
5.13366182988056 1
4.54176238508384 1
4.94113223349949 1
4.85531090932915 1
5.35342907514295 1
4.63848799476389 1
5.5354781963831 1
4.97612768574922 1
4.7849907833644 1
4.74693764624297 1
5.11864884810776 1
5.24878846512407 1
5.21066548809797 1
5.39060665759282 1
5.70273461712389 0
4.80620899166987 1
4.66446531980369 1
4.61866708455279 1
5.30811108917006 1
5.44409312663954 1
4.46710498064765 1
5.70970598524018 1
4.85378681938853 1
4.65210242423786 1
4.7177769515631 1
4.94210759161601 1
4.72429817081906 1
5.52333006594647 1
4.70315261205918 1
5.30590132273346 1
4.84312184328238 1
5.01656124810408 1
4.32327796938083 0
5.0821846507642 1
5.23759508318028 1
5.14509473251364 1
5.27796552559307 1
5.00800018498432 1
5.12264964838256 1
5.14628752361985 1
5.02519173681108 1
5.07704418104546 1
4.49967836287916 1
5.16510728554609 1
4.46658691859079 1
5.29937173676347 1
5.46908403877208 1
4.98073546238465 1
4.88611746742518 1
5.38996671559456 1
4.35031763852155 0
5.18029818436704 1
4.84662249403888 1
5.37294258618741 1
5.65429505785464 0
4.72823074766822 1
4.99749853755013 1
4.7285420712835 1
4.72795794359374 1
4.65020924049516 1
5.04452302162133 1
4.48815644640103 1
4.7097146879169 1
4.62702230123944 1
4.62135792368623 1
4.47051709877671 1
4.53047342834007 1
4.89006966039927 1
5.64103019107077 1
4.80274984537121 1
5.65314276735133 0
4.96138967562608 1
5.60413130296925 0
4.68679886522909 1
4.81191487096579 1
4.69059223279321 1
5.55529856329733 1
5.28336511300599 1
5.35488506340723 1
5.28685864532541 1
4.9342995119247 1
4.77948807307666 1
4.72390253604287 1
5.29189636544268 1
4.6743127212794 1
5.14129220914943 1
5.72332396213748 0
5.43878492450071 1
5.02879271206485 1
4.85474213240323 1
5.19664453332384 1
5.1143144012281 1
5.06631384822761 1
4.99024942220191 1
5.01673998786568 1
5.69482261935373 0
5.06061389351788 1
5.25639313785092 1
4.88583789214648 1
4.78295316673039 1
4.49341822518976 0
4.96305832454928 1
5.17806484648357 1
4.94780276914168 1
5.1586509306509 1
4.59736032885912 1
4.66630929914817 1
5.12747214867814 1
5.45016246135986 1
4.88239845541955 1
5.21677580583884 1
4.87728916703741 1
5.13554302817043 1
5.2494143247239 1
4.63049216062711 1
5.14732498416498 1
4.64978665718926 1
4.11206984691543 1
5.2666207453471 1
4.9507519334799 1
5.02256257411047 1
5.05482957449301 1
5.19191234976236 1
5.61124650140857 0
4.96409100233276 1
5.20721939887649 1
5.04037854492438 1
5.16300083639376 1
5.58723247146606 0
4.54654295819976 1
4.95476285175368 1
4.77522046012821 1
4.67318252826416 1
5.00326016207871 1
5.401068800408 1
4.91466270230754 1
5.72287995037463 0
4.99789491956213 1
5.01967987765224 1
4.7973731994225 1
4.71423059366544 1
5.26790421006 1
4.89744447615872 1
4.32950171095397 0
4.90730806033279 1
4.78283213948286 1
5.11787268287225 1
4.59559753779929 1
4.70479731304331 1
4.89183510756842 1
5.04564830580835 1
4.86815123738283 1
5.18327978701789 1
4.49682638457 1
4.55401976526616 1
5.6201208567524 1
4.90427152664113 1
4.98322127424397 1
4.90460001476452 1
4.81552984670913 1
5.21788333498046 1
5.35106725050396 1
5.09618743539832 1
5.4807488101662 1
4.09964617860741 0
5.18513200705385 1
4.53661086017524 1
5.003459164172 1
4.70330776680694 1
5.05489526995891 1
4.45846562484132 1
5.36469841042224 1
4.70620109763563 1
5.23119357700017 1
4.74569634811608 1
4.53173514889291 1
5.32185337825124 1
4.66589762016596 1
5.32039480195553 1
4.72358984995919 1
5.29638260400277 1
4.5715626489829 1
4.88503929417057 1
5.68649950127024 1
5.16781285438796 1
4.76229841422036 1
5.01536235780534 1
5.19622270258483 1
5.21416329825 1
5.08502778184866 1
5.04587693406886 1
5.11184290294381 1
4.73882558576407 1
4.38652828831514 0
5.27366019100324 1
4.82645313576012 1
5.70682186808728 1
4.84345278546718 1
5.09052922440069 1
5.23903256357297 1
5.07552669757554 1
4.67409356424196 1
4.78186294346595 1
5.13173446344385 1
5.06711384287681 1
4.54130979656214 1
4.49287122751189 1
4.93364324699668 1
4.65634101609947 1
5.50568519515735 1
5.0163847607616 1
5.05801472119315 1
5.08257994989793 1
5.75446111323765 0
4.95888425642349 1
5.54300488424494 1
5.49351732520477 1
5.06645665155921 1
5.2259806476586 1
4.44027185990812 0
4.74490255824672 1
4.67667118453068 1
5.25561068161091 1
5.04061174917832 1
5.26568935147755 1
4.72062222733856 1
5.34711051547376 1
4.76364154572394 1
4.56197003545326 1
4.65706665423049 1
5.4427161772932 0
5.21404904723819 1
4.51543206284734 1
5.14414517488541 1
4.43799766454296 1
4.55732209984651 1
5.20897846641149 1
5.01979202635625 1
4.96428465460838 1
5.11909503086404 1
4.67640137184492 1
5.00408320110417 1
4.82778787595068 1
5.29301825508878 1
4.7925107880949 1
4.63994641720979 1
5.0285414800373 1
4.5062867002479 1
5.054152342366 1
5.99374344962848 0
5.19167874162173 1
4.65827679031107 1
5.32814552677774 1
4.81568591164991 1
5.23106832961148 1
4.92046584986788 1
5.34205152293044 1
4.93158594817035 1
5.38062976043981 1
4.95600083113933 1
4.41910500916124 1
4.68014797137642 1
4.93972670503754 1
5.08398935570132 1
5.26848265051376 1
4.93432732316462 1
4.86125438386781 1
4.81745277231779 1
5.15329239644701 1
5.98268446827259 0
5.06092856615526 1
4.74445630665388 1
5.03411078340915 1
4.79771522968325 1
5.1334621532268 1
5.45470710179401 1
4.63080962268934 1
5.05197486195493 1
5.21302034897899 1
4.86873149745754 1
4.9562678623696 1
4.84146119010332 1
4.96979055432053 1
4.97223848827402 1
5.53506036080479 1
5.14720414667128 1
4.36116775245107 1
4.72031493043364 1
5.40882399675322 1
5.08257160674284 1
5.51381712641431 1
4.92837794882556 1
5.0720825938713 1
4.58501080961749 1
4.83560004750099 1
5.59025163315977 0
4.4510425715038 1
5.65733069256323 1
4.56473296385624 1
5.05522664601779 1
5.05378753772459 1
5.07339372578795 1
4.26942388717448 0
5.23776264561757 1
4.26987019086574 1
4.73929356748557 1
5.39369332228371 1
5.25117548363776 1
5.25354713266268 1
5.05046338853328 1
4.95764844514088 1
4.51888586310942 1
5.13913282631773 1
5.38299984177093 1
5.00191450159144 1
5.53346553983577 0
4.98499634379651 1
4.19829542951494 0
4.9238148139139 1
4.70647636734762 1
5.18170221838741 1
4.77139753613537 1
4.80093693127372 1
5.52017267396204 1
4.90441412958509 1
5.09443310681501 1
5.34953109986292 1
5.05102051938277 1
5.00663139729292 1
5.06341496832435 1
5.18205289983668 1
4.41956884676809 0
5.06382383794782 1
4.38448636677648 1
5.23657117411416 1
5.02733987378189 1
4.51639037844966 1
4.84666745367042 1
4.55041217887412 1
5.21298252845745 1
4.7324323123586 1
5.25503652694879 1
5.47181812936133 1
5.31852042704172 1
4.63563665808618 1
4.97845897662343 1
4.86783740703744 1
4.96309774447046 1
4.98189864198353 1
5.26712588879806 1
4.76160490666861 1
4.85561666683444 1
5.0698775289365 1
5.12950641593509 1
4.35160415866673 0
5.105064112431 1
4.89798577783721 1
4.58365862027489 1
4.96707176779413 1
5.11926345471397 1
4.81462774941627 1
4.9320493907058 1
5.00840784117604 1
5.51619718536898 1
4.97607441256055 1
5.40071298297088 1
4.68664819238829 1
5.24238932323708 1
4.44443735828683 1
5.17253230314765 1
5.456062951567 1
5.53915955377949 0
5.14782601093105 1
5.22771199333268 1
5.28402350402749 1
4.59513875785666 1
5.19460397343226 1
4.74997930479723 1
4.37946728204658 0
4.68314574741383 1
4.65966842231787 1
4.79863935114195 1
4.599746793644 1
4.82819999873166 1
5.1948371369004 1
4.67562856033955 1
4.74236642717571 1
4.78699497472226 1
5.00888256171125 1
5.12975420947729 1
5.56224752316605 1
5.43757151593412 1
4.82961549035764 1
5.04545181424726 1
5.42060224743598 1
5.03937963904847 1
4.44428745585319 1
5.02119845408326 1
4.75395148805178 1
4.96315644593814 1
4.47416127323321 0
5.35664605156085 1
4.89900530139074 1
5.0298869676971 1
4.94067690016793 1
5.57906392844509 0
5.08224499932525 1
5.09575338449165 1
5.09472813586515 1
5.35327695753311 1
4.89601843176486 1
5.16810454122211 1
4.59990276846598 1
5.0935592144721 1
4.28873712747871 0
5.04255014424864 1
4.83940514592027 1
4.84941637624271 1
5.02771128713515 1
4.7873429171307 1
5.21960232897276 1
5.61455927323697 0
4.9633507725601 1
4.61137329024412 1
5.35168126507169 1
5.1111537695052 1
4.81091550786453 1
4.85607381215743 1
5.23690621298969 1
5.18061111443924 1
4.96378929314886 1
5.41932374313323 1
5.1232535592527 1
4.77502791530243 1
4.92162372666231 1
5.38907411656379 1
5.4372643172673 1
4.73163452848306 1
4.69892166312207 1
5.17617987858561 1
4.95508797454767 1
4.70868154289577 1
5.64581427959217 1
5.44330661026833 1
4.56164450377545 1
4.77731241642412 1
4.94701199358137 1
4.58180485431005 1
5.05668462055356 1
5.06521008457743 1
5.03256441623739 1
4.68980265898804 1
5.10298110465197 1
5.27215378922724 1
5.14602556866324 1
5.10759850891198 1
5.25000589677242 1
4.81738934030629 1
5.04680824846672 1
5.40181191998462 1
5.39935615459406 1
5.18555799690103 1
5.31430516335472 1
4.89169875734776 1
5.51376027377533 1
5.71737886808887 0
4.67631870536911 1
5.0564999865631 1
4.86008489551232 1
4.54658696914966 1
5.35508571614376 1
4.87377683679238 1
4.63485278017686 1
4.63195012970872 1
4.81173311218166 1
5.55024335073312 1
5.23465892434736 1
4.40078456212523 1
4.71579346899071 1
4.87436544440224 1
5.01177478967229 1
5.10088828699113 1
4.98214613436164 1
5.14855178357539 1
4.69230551777793 1
5.31065836829477 1
4.66702463465868 1
5.1458919753395 1
4.71849042310072 1
5.37507943937036 1
3.75562938485208 0
4.84084296891271 1
4.91820252524167 1
4.82333285470321 1
4.53785323490162 1
5.05365074008515 1
4.59355783227417 1
4.97827319617476 1
5.58369699977088 1
4.52752270038778 1
5.54075272595902 1
4.69396339702664 1
5.07139975665204 1
5.10519349988155 1
5.08565949987208 1
5.02445314556983 1
4.00896846767721 0
4.30727716438002 1
4.73536079232363 1
4.58522766433392 1
4.65987255291112 1
5.40565784400962 1
4.59885295473418 1
5.07295653444114 1
5.39654923877569 1
4.44092613049377 1
4.86329971933066 1
4.60150833680481 1
5.09157080885775 1
4.96347471143958 1
5.01775626026293 1
4.55740949294581 1
4.75917563087165 1
5.2298506080953 1
5.07222030843506 1
4.78158061959967 1
5.87472280546506 0
4.90899219650995 1
4.02720435971684 0
5.30754264088379 1
4.6082619743637 1
5.14849772606741 1
4.66085102963028 1
4.96607257888205 1
5.67085676967616 1
4.64739302512819 1
4.55321474571331 1
5.07141335886461 1
4.5988308600411 1
5.07521970991416 1
4.1105564578316 0
5.50955285022611 0
4.96050953503608 1
4.44565315930004 1
4.63468234944049 1
4.99003590422751 1
5.18287652372731 1
4.94518304347708 1
5.28218486201172 1
5.41831541320364 1
5.10351023812829 1
5.03348357273612 1
4.63095394562461 1
5.20974170180162 1
5.03094739949653 1
4.8955501092082 1
4.8608996144089 1
5.50271797049572 1
4.88963516734261 1
5.19210375358427 1
4.89177338164017 1
5.5429997127199 1
4.42599758087984 0
5.22825279691948 1
5.60256823303437 0
5.33937418888226 1
4.98474396463066 1
5.1975146540817 1
4.63409241563671 1
5.33602249485553 1
5.23052627493784 1
5.02867927882906 1
5.21637034568678 1
4.56182883077246 1
5.40146458247517 1
4.01764402317901 0
4.44265152174787 0
4.68942502454862 1
4.91793462370532 1
4.87697416360453 1
4.6035275413471 1
4.67732221120987 1
5.11167774161584 1
5.39185561346342 1
4.99231765329251 1
5.02910618909704 1
5.16389999234643 1
4.45524626947721 1
5.6836637073697 0
5.37967748322475 1
4.54952475479568 1
5.10029023547079 1
5.11670009061389 1
5.09407787291389 1
5.07139757940604 1
5.45843574571758 1
4.70893607140995 1
4.91181057935443 1
5.04525090424452 1
5.25445836646373 1
5.31149994188822 1
5.03881299377108 1
4.79266951008676 1
5.03354846746444 1
5.30378508635613 1
5.01395101874104 1
4.97965481370795 1
5.09451774942635 1
5.02129714358456 1
5.09739000270949 1
5.34385368580271 1
4.97410502977293 1
5.28391032524528 1
4.89360475142199 1
4.59264082823605 1
5.01949397053104 1
4.79758909119734 1
5.4311716557212 1
4.94167112467437 1
4.98877556999519 1
4.91263537498279 1
4.58051648946334 1
4.41627002975453 1
5.01377744729398 1
5.17490106077567 1
5.16342080230153 1
4.67900926106326 1
5.03672566868859 1
4.87989946941746 1
5.17441231739252 1
5.3903539753035 1
5.088580188807 1
5.12706851426274 1
5.22818631721028 1
4.52792443528942 1
5.04152090459357 1
4.6779830551539 1
4.69242173971362 1
4.93612946029142 1
5.16925362774518 1
5.00506796751316 1
4.745751443613 1
5.3334369972375 1
5.14112865375988 1
4.30070115091764 0
5.08762414435253 1
4.61136791124461 1
5.15042633900843 1
4.70195603153197 1
5.2196498567223 1
4.13730674503854 0
4.87128524367698 1
5.0311562106231 1
4.40838232915226 1
4.49949720743905 1
5.25325730155536 1
4.9224047631336 1
4.8294684902609 1
4.77626888884392 1
5.1859890014476 1
5.55446389482784 1
4.78467978656278 1
5.60579826755281 1
5.01999994861506 1
5.01217898493288 1
4.89900291066875 1
5.01730641422842 1
4.9462280977333 1
4.92983765161735 1
5.24189845338443 1
4.37740051553983 1
5.05315398306723 1
4.99132169340884 1
4.75664792669833 1
4.94315313745572 1
5.43557589977454 1
5.22566871809196 1
5.33499629722444 1
5.62699016201141 0
5.1290195147985 1
5.10396754099755 1
4.77910828630408 1
4.199942981634 0
5.47384283828665 1
5.17950334809308 1
4.8243339472665 1
5.18250995346758 1
4.87062695300946 1
5.18875789366367 1
5.07915410722546 1
5.20135447908647 1
4.80985124670782 1
4.89520852699427 1
4.87011965474825 1
4.72123784839334 1
4.77286099601094 1
4.51062642761279 1
4.54056092080848 1
4.19993995691308 0
5.07965902554953 1
5.04741326261671 1
4.71201458212463 1
5.33322810477618 1
4.29722317945709 1
4.80632824371782 1
4.69216749079402 1
4.8233537435142 1
5.09263478157119 1
4.94585189825528 1
4.74555124516864 1
4.8898059795661 1
4.94010637408518 1
4.71825676674796 1
4.83101959099785 1
4.47595334793518 1
4.62407597029856 1
4.48435533509983 1
4.71154534272462 1
4.54686259957812 1
5.06646663856347 1
5.61230630728956 1
4.7244066426527 1
4.73267337559125 1
4.79439817937493 1
4.82768078735083 1
4.91995264745024 1
5.12910549854113 1
5.42826822396896 1
4.94918282329098 1
4.63405109040902 1
5.10060017222128 1
5.52510719864864 1
5.33286569744206 1
5.01513670578341 1
4.81172174863928 1
5.11700615956573 1
4.60890529375608 1
4.63256727871546 1
5.31517112886624 1
5.21515772577564 1
5.44345806597551 0
5.19613441426315 1
4.9948546146072 1
4.57482356061085 1
5.3867345688903 1
4.94468136586834 1
4.31980422148346 1
4.76892110741636 1
4.92315957691851 1
5.37965253713188 1
4.83290889051306 1
4.82311305918008 1
5.3315009464243 1
5.10250865740701 1
5.13144357994246 1
5.20362638356618 1
4.88053641167412 1
4.34491111379131 0
4.13859878785314 1
4.68252085546374 1
5.220697922784 1
5.10086966260665 1
5.08132756909808 1
5.38380529987671 1
4.93717106403528 1
5.33502227004908 1
4.93110839781588 1
4.87145227021143 1
4.70120381797633 1
5.19705614298185 1
5.28838048304235 1
4.45880471398601 1
4.86229936097745 1
4.39608467249675 1
5.36371285453157 1
5.1844996694783 1
4.85738555425594 1
5.2453708950117 1
4.36835543594219 0
4.7591069201659 1
5.22827158014286 1
5.25720373140367 1
4.29130947995314 1
4.56007492203973 1
5.0053157223905 1
5.40340651035146 1
4.82364279618117 1
4.99035836803214 1
4.77974328544296 1
5.00893574393003 1
4.40701461993155 0
5.36753051549901 1
5.04721803320034 1
5.38078902294119 1
4.72894702484525 1
4.23437118054074 1
4.86636776203107 1
5.14184130000785 1
5.61350539530103 1
5.29327256925083 1
5.01620620088113 1
5.18320163695518 1
4.96934450643637 1
4.67900864817657 1
4.84256135565043 1
4.48426029454342 1
5.33370077098245 1
5.01473951110066 1
5.28483827729673 1
5.66051519787992 1
5.22420945574274 1
4.85983354803867 1
5.02648024872132 1
4.90104608805628 1
5.79403643657103 0
5.17805924864052 1
5.25297320311392 1
4.54773859439322 1
4.80526858558234 1
5.17767615473919 1
4.79540575369726 1
5.01163256348272 1
5.28842281203022 1
4.97404356914528 1
4.91975189571222 1
4.97450414806058 1
5.0415611130002 1
4.63456512929375 1
4.93736660788898 1
4.82698167359947 1
4.66841863422176 1
5.00221615166587 1
5.36853154189172 1
4.86829208871364 1
5.36471456961343 1
4.7889149437545 1
4.92022192350435 1
5.73473107348164 1
4.76410557720249 1
5.20333000711457 1
4.67812846755609 1
5.47206323645622 0
5.00535942898474 1
5.24914993896646 1
4.89042893751023 1
5.3359609143873 1
5.04663459424074 1
5.06257432785545 1
5.69511626376502 1
5.44261303633976 1
5.26627722823469 1
4.66364155738676 1
5.16308983857107 1
5.33589102251066 1
5.27267635001319 1
4.85143925572968 1
5.58637310596293 1
4.49757022419396 1
5.29089641412471 1
4.80818005589697 1
5.0066123525154 1
5.19310753332721 1
5.15857639343267 1
4.98535170605801 1
5.4244602853343 1
4.3665929178485 0
5.04935867819837 1
5.65621822302709 0
4.87544750119923 1
4.80341383071125 1
4.83673258580965 1
5.17243375488939 1
5.26484770812975 1
4.52242493421224 1
5.02447606773603 1
5.14491635767898 1
4.50065925561453 0
5.44267492137105 1
4.93983885944107 1
5.31575039796392 1
5.20117357073831 1
4.86799250143833 1
4.84268592930227 1
4.75833192296786 1
4.28352548286414 1
4.88279481274523 1
4.80094159287611 1
4.69289144308746 1
5.18605055444399 1
4.9342269876301 1
5.10833166678578 1
4.96967251766509 1
5.53375593419425 1
5.63093248907348 1
5.01476877472858 1
5.29901192430353 1
5.32025338643008 1
5.4212008331035 1
5.15076451995435 1
4.89473465505724 1
5.10940484250472 1
5.17949940651552 1
4.43218086364563 0
4.84546052561321 1
4.72877155547582 1
4.92925761491637 1
4.73906394084255 1
5.11366231844189 1
4.71286824295449 1
4.93762470146931 1
4.9120497190983 1
5.11416860255749 1
5.57652627122756 1
5.20692674906151 1
5.09989306713067 1
5.01796277085486 1
5.10042384198913 1
4.68770313556633 1
4.77952395260905 1
4.64403870536044 1
4.65582080761123 1
5.14095432896449 1
4.57856049353946 1
4.87162780768606 1
5.01824871790107 1
4.74756146074376 1
5.4692291140601 1
4.44852538655752 1
4.56875094099556 0
4.73739440803974 1
5.26276654485146 1
5.15627021564388 1
4.71232239528533 1
5.0574736011126 1
4.82175161920765 1
4.71224968334479 1
4.68575109979876 1
5.04238851959756 1
5.10032421633927 1
4.74476034034291 1
5.95384504072212 0
4.35502271497233 0
4.99195089191985 1
4.87775049918022 1
5.38832521205023 1
4.66511571967349 1
5.20264859600272 1
5.03648694850355 1
5.26389856444672 1
5.076495122863 1
4.94609715796366 1
4.61207383186882 1
5.13727295681907 1
5.9023947055107 0
5.38433748290452 1
5.49894866217772 1
4.82293871378448 1
5.03111066094703 1
5.18531568651912 1
4.99249705710773 1
4.53001462846919 1
4.63133430179436 1
4.61641604608783 1
5.03677462337991 1
5.00175374145108 1
4.84610833258816 1
4.80979639048051 1
4.87400720495238 1
5.51311908308281 0
4.96930929560317 1
4.94366950358192 1
5.46009435564129 1
4.76007961704271 1
4.95505351557273 1
4.66804753523979 1
4.88596295389054 1
5.0280982120417 1
6.32694006802208 0
5.05676450249322 1
5.04378382101019 1
5.17505630924434 1
4.99526711627285 1
5.60196607207056 1
5.18124470525002 1
5.15062601494452 1
4.8017078496204 1
4.94907983554663 1
5.12251744047742 1
4.89904896921025 1
5.40804097740677 1
5.67581382376669 1
4.95543815684382 1
4.91066316276439 1
5.47693591437327 1
4.84636717547965 1
5.47369757003388 1
5.44877914433671 1
4.56392945429199 1
5.70705993333737 0
4.91381265072203 1
5.4326440425623 1
5.61222087226484 1
4.8515091409714 1
5.47833943473333 1
4.62918101427554 1
5.28001268748634 1
5.24926751450955 1
4.83964739656211 1
4.64671533901691 1
5.3448296312269 1
5.74261405676023 0
4.76525350872999 1
4.65912547226722 1
5.07305960453883 1
4.54689803273805 1
5.23244764106723 1
5.08441783522523 1
4.87383603495636 1
5.28722280484574 1
4.29670398356045 0
5.09434353542872 1
5.22365699396831 1
5.32777013985537 1
4.95383969221047 1
5.26487954445599 1
4.91321900216665 1
4.80851736683342 1
4.88174807925203 1
4.98306915608728 1
4.66164894854142 1
4.49347761032776 1
5.21220820877433 1
4.19959956975235 0
5.17109078616275 1
5.18181455874042 1
4.749899957954 1
5.09988877598736 1
4.9426891025098 1
4.99815342356913 1
4.71567457627439 1
5.36072374788463 1
5.14576650488789 1
4.43656896393772 1
5.38694372281989 1
5.28555944826885 1
5.06757432826134 1
5.29462033340141 1
4.38289885434255 1
4.68011507553265 1
4.5465966421061 1
4.76623082558029 1
5.19308865825421 1
5.0494556815395 1
5.33916350658364 1
4.0757727773694 0
4.97572180610669 1
5.48051670106895 1
5.43542388282587 1
4.88044280613464 1
4.33645910195828 0
5.25982374054414 1
5.01297532819297 1
4.86937689284033 1
4.88854001173988 1
5.72671342088675 0
5.14746730155445 1
5.3053086990311 1
5.10162027041514 1
5.26629756826448 1
4.79399696219546 1
5.2824050883718 1
5.54086045100126 1
4.98051691486723 1
5.49868072806337 1
4.58879518990026 1
4.75582344892174 1
5.15445976349351 1
4.82005175399206 1
5.13803347406949 1
4.41733395639876 1
3.98368754294738 0
4.40103612955886 1
4.82370696929421 1
4.83097873926894 1
4.65513258574615 1
5.27793924313141 1
5.51777362220347 1
4.62613417453999 1
5.09670519348159 1
4.98176602147008 1
5.62854623415446 0
4.66458539785937 1
4.13183206232218 0
5.44277935674517 1
4.87281040847548 1
5.15870403191072 1
5.18521810446965 1
4.51064965610163 1
5.22593158696581 1
5.14149755898734 1
5.11916571581348 1
4.84549931032988 1
4.90877358589079 1
4.63103212664973 1
4.80113134788447 1
5.71591344336546 0
4.75746351272574 1
5.79749835014102 1
4.30564808990449 0
5.02916237779196 1
5.08894628186664 1
4.83061836535349 1
5.1483892558719 1
5.30046879814762 1
4.66066175096186 1
4.98890827691656 1
5.35385943117779 1
5.42946278875472 1
4.6852843237044 1
5.03052650581732 1
5.04542748909606 1
5.28485738932947 1
4.79450414436519 1
5.42822674523274 1
5.0277338131179 1
4.9660701922183 1
5.13485175742039 1
4.94988507261156 1
4.95122624143344 1
5.35408938324159 1
4.6462503030951 1
4.83194250349105 1
4.91116176088082 1
5.27426549459619 1
4.98683871784446 1
4.42695542982308 1
4.64939036440611 1
5.51090775865683 1
5.20067078822846 1
5.03082493396332 1
5.66190165002064 1
5.76172890166253 0
4.89059908815698 1
4.36143608726674 0
5.05890552066841 1
4.73413487063885 1
5.49003469183963 1
4.82253809436472 1
4.85507376765966 1
4.10926422868049 0
5.17940212594013 1
4.74913237021552 1
4.74140503350413 1
4.93854749764821 1
4.85658387874874 1
5.15475891206737 1
5.74837416600598 0
4.87870722101093 1
5.33711094137659 1
4.59317257849968 1
5.68543513694507 1
5.09515900007966 1
5.09810554309702 1
4.66887224506025 1
4.90546292897281 1
5.08217870976693 1
4.94972232384498 1
5.02790637422362 1
4.32764718904934 1
4.81517864719338 1
4.71319707883294 1
4.95620601564719 1
4.28217431931509 0
5.37169371537256 1
4.89321301262285 1
5.42082493851159 1
4.4778693722718 1
4.45707161211269 1
4.73330693079239 1
5.44629825916701 0
4.92797336791611 1
4.82846309338429 1
4.92679645757387 1
4.87021579441518 1
5.12036052812967 1
4.82430041442308 1
5.63895609620515 0
4.65240979303866 1
5.61544655464187 1
4.80063996986155 1
5.08482557683926 1
5.13825470309888 1
4.77823911556839 1
4.9525021797422 1
5.14663734694084 1
5.21277921655111 1
5.9572619272979 0
4.73277979565871 1
4.55394008796213 1
5.16173573444848 1
4.47247608480463 1
4.83675260375737 1
5.45426458383795 1
5.00233832461242 1
5.42260356929863 1
4.77820341433423 1
4.44603075017863 1
5.29130465455029 1
5.19564427241147 1
5.01878215457771 1
5.31136204780664 1
4.86933263823963 1
4.7606576531319 1
4.9948763917732 1
4.80410590793663 1
5.20265642686006 1
4.8274810380624 1
5.40688763954413 1
4.8952525760606 1
5.01510735548252 1
4.96836083223362 1
4.55099709181276 1
4.8070412848075 1
4.79667813438581 1
4.53883280470809 0
5.19853257227854 1
5.33288427159358 1
4.97040644792973 1
4.81282021910691 1
4.95215029718194 1
6.23131613453849 0
4.75280785114046 1
4.26917333274239 0
4.37792331385539 0
5.74355915299885 0
5.55089701153597 1
4.81365933907509 1
5.02312480678056 1
4.50706361835381 1
4.86265136320735 1
5.40983495821125 1
5.14991931129662 1
4.08270971070341 0
4.57905299479569 1
4.93014253048503 1
5.17027192963829 1
5.2848732677553 1
5.16318363530599 1
5.33533793719117 1
4.92024348650217 1
4.40272005940261 1
5.3643457613031 1
4.76059843258915 1
4.44172836838459 0
5.17453589072672 1
5.28430993978511 1
5.01577626647575 1
4.62739277818771 1
4.7422409212305 1
5.14490372298944 1
4.93948410315088 1
4.87424364477591 1
5.16022104899066 1
5.50923913153959 0
5.29417074486024 1
5.54696819645841 0
5.16172743812558 1
4.57164424138254 1
4.90369530937198 1
4.92180692369603 1
4.87039531779941 1
4.95538563719422 1
5.09211698045398 1
4.74123529432515 1
4.93999391686698 1
4.85190023088371 1
5.34967268688588 1
5.00148870462054 1
5.12750751961725 1
5.05409930916514 1
4.35829825094401 1
4.97929383396489 1
5.51951800470814 1
5.0310178697701 1
4.90569463935657 1
5.1650772956701 1
4.17433763291013 0
5.21710618561403 1
5.14959630757203 1
4.7354380371088 1
4.78948521251754 1
5.03114474167336 1
4.96211194464339 1
5.27933849834738 1
5.29072928386097 1
4.84753690564637 1
4.86569956150121 1
5.27220582983834 1
5.62186628281626 1
4.63376274079274 1
5.13572262103078 1
5.16638562525504 1
5.10470420885969 1
4.62543480414477 1
4.51123737407409 1
4.71755291549834 1
4.20930693565362 0
4.55598251283556 1
4.93805536362797 1
5.22451079170989 1
4.31486591489226 0
5.18001966542186 1
4.97274938232965 1
4.76126360089127 1
4.92242219782167 1
6.00266823017797 0
4.99352972275928 1
4.9164566633494 1
5.25779223603439 1
4.96332841242762 1
4.73514293924562 1
5.01733562181206 1
4.63548358125759 1
5.25340712785439 1
4.97739571909935 1
5.19573873838396 1
5.29243472597046 1
4.91643041636877 1
5.0608309074925 1
4.93462304283091 1
5.06948969771535 1
5.09703283799794 1
4.72078736143551 1
5.17760738530863 1
4.59452976413545 1
4.80588779882808 1
4.94119894575131 1
4.66791092261411 1
4.72280566776849 1
4.65582020923514 1
5.07026104619912 1
4.67403560002095 1
4.70307314746299 1
4.62623666181795 1
4.79918895113163 1
5.2552058405229 1
4.6383318790135 1
5.45436962083775 1
5.17809072928166 1
4.60188635870678 1
5.05113524176602 1
5.12429641523846 1
5.22397966989276 1
5.25314773015373 1
5.29263430336742 1
5.1071132556812 1
4.96280935554054 1
4.96517331718993 1
4.56345718898264 1
5.18163797833231 1
4.7809226330394 1
4.93016548685247 1
4.98770166331369 1
5.12007343266496 1
4.75883962388038 1
4.78817292894014 1
5.34726710927817 1
4.41045791252138 0
5.05533786909009 1
5.16228784123848 1
5.22161960716503 1
5.03992765949321 1
5.05420345229943 1
5.24746393507036 1
4.96595620493744 1
5.50947409660174 1
5.18192998997153 1
5.02304363117687 1
5.50777941717427 0
5.14617555750734 1
5.75649963507771 1
4.79557395328814 1
5.14883551443491 1
5.14923011784675 1
5.15936491900871 1
5.56151657291235 1
4.89400428049624 1
4.94575645393008 1
5.06377456631676 1
5.15319383055987 1
5.32884009207987 1
4.40909817287616 0
4.66993997322431 1
5.02700383653944 1
5.67730777910411 0
5.00270751121485 1
5.39658109929913 1
5.34063825790057 1
4.77524857895283 1
4.37173601991421 1
5.59054745505426 0
5.10345677565563 1
4.85048886541574 1
5.28982372778333 1
5.27462741099917 1
5.84353216135829 0
5.09887321556172 1
4.98691397278782 1
5.32362211024209 1
5.15662294868492 1
4.92496246404999 1
4.83065930609574 1
5.46626799457574 1
5.1613784871473 1
4.8142657363651 1
4.81008721469812 1
5.35739411591577 1
5.49269531854099 1
4.84301957708995 1
5.1702246508338 1
4.854486273271 1
5.10730004522373 1
4.72822695259237 1
4.53266407314097 1
5.21732314449803 1
4.43239604944112 0
4.71234816791311 1
4.74291840257245 1
4.87312063554771 1
5.89269006033142 0
5.08895177331268 1
5.24777655260266 1
4.6721158698635 1
4.32664961480021 1
5.69267344254096 0
4.64865049488639 1
4.82923665227979 1
5.11425883243321 1
5.13995618752182 1
5.37688524993364 1
4.87328151919427 1
5.23721343680474 1
5.23593291558311 1
5.49042165626105 1
4.7921660883738 1
4.90386608886874 1
5.3126628507956 1
4.91264065494438 1
4.31379420687676 1
5.5096762602311 1
5.16084450308231 1
5.1580777068576 1
4.76218929191619 1
5.38520922456429 1
4.47100224130212 1
4.67808910973517 1
5.16423025691971 1
5.13665500006947 1
5.35643556212537 1
4.35053869527482 1
4.94741547772918 1
4.99580479847012 1
4.87657163839468 1
4.74798654916383 1
4.85235109995835 1
4.49296396122421 1
4.75437724865604 1
4.56799977261274 1
5.10866841840006 1
4.51917086307966 0
4.35882653506878 0
5.66593859577261 0
5.01135594281521 1
5.02649847452087 1
4.73114381487714 1
5.27397523351585 1
4.53221497158904 1
5.10124444370507 1
4.61044997144352 1
4.89130445733591 1
5.10625831687907 1
4.92392462696362 1
5.1707149584913 1
4.35138199863334 1
4.93380226378024 1
4.63180072030114 1
4.93030014832696 1
4.95971214651735 1
4.65765431537027 1
4.95028303807673 1
4.57517615392235 1
5.07922915807054 1
4.79934773614377 1
4.88588582473208 1
5.06080253077437 1
5.47794116059135 1
4.46464577841672 1
5.0853043739518 1
5.02860767934864 1
5.2890468673259 1
5.14390365047444 1
4.6714011444042 1
5.23052628053959 1
5.58764548994699 0
4.39757285422995 0
5.10983207329842 1
4.68088641714694 1
5.48078464522443 1
5.28474487753383 1
4.88884707979418 1
5.69925175388385 1
4.90741628021673 1
4.93624106699881 1
5.0182358322971 1
4.57045072543921 1
5.24761554898951 1
4.45924703704245 0
4.34636741205061 0
5.09569737729546 1
4.37602144959017 0
4.90667534127599 1
5.38144890791267 1
5.18647575947948 1
4.60338828897558 1
4.39110933225219 1
5.66859782757492 0
5.06031424502406 1
5.11130952318515 1
4.96596662563845 1
4.85821447590018 1
5.18978814833431 1
4.29306279459174 0
5.19913303292092 1
4.74831591376677 1
5.05023222287705 1
4.89062402413479 1
5.02250900787864 1
4.79248640598351 1
4.77429888072983 1
4.91862273344729 1
5.08289178935235 1
4.81643747176738 1
4.80792635599974 1
4.57926382938638 1
5.04843467711392 1
5.32363208188838 1
4.46548806639957 1
4.71960728220844 1
5.64944827121998 1
4.81419939375935 1
4.82702035812712 1
5.15609046174077 1
5.29497643089619 1
5.21107935628127 1
4.68718685427104 1
4.9388181686861 1
4.85601894518318 1
5.83181331212773 1
4.93657194467204 1
4.9300047134082 1
4.75455248958633 1
5.13006889102885 1
5.15177652545885 1
4.51192471512928 1
5.00737772983594 1
4.89749216116642 1
4.9144670892252 1
4.71670425389221 1
4.97731033615943 1
5.15500379577353 1
4.88310454159489 1
4.87711887352025 1
5.40287477735931 1
4.96937305007229 1
5.2050877339089 1
4.32619044866779 1
4.9191388392858 1
5.11622347700694 1
4.5607981311923 1
5.40203170621553 1
5.37533698037824 1
5.40917820466554 1
4.90068530947794 1
5.13478167163645 1
4.86930180872025 1
4.58274052711777 1
5.15247542386179 1
5.05940574629877 1
5.60242409341238 1
5.32283657304658 1
5.38870369120013 1
5.08962247645193 1
4.54664530788877 1
5.36920806408099 1
5.1240763972337 1
4.94254463136595 1
4.93444113077947 1
5.22558873003802 1
4.83290382306042 1
5.26655924678265 1
4.85761177968813 1
5.0393701505497 1
5.38683862881437 1
4.27048888599162 1
5.28531337267183 1
5.59327067841241 0
4.52489575147295 1
4.33520040597985 0
5.50582328080943 1
5.26833133994698 1
4.48144336902063 1
4.65558343686081 1
5.62942634970305 1
4.70012371550822 1
5.19541305279751 1
4.86778499936822 1
4.94723325170122 1
5.39809159376058 1
4.62076132874118 1
4.70463797228266 1
5.05461305385266 1
4.53166454679542 0
5.29025752964131 1
5.23806347417072 1
4.7090822127097 1
4.95718776201059 1
4.45742338611309 1
5.19057780385005 1
4.84426531552712 1
4.97742537368158 1
5.49769394009639 0
5.57898235761649 0
4.86598734278896 1
4.87121922604604 1
4.65116535392815 1
5.05948607718788 1
5.31324311941039 1
5.06371747145803 1
4.78804557649552 1
5.17638025271181 1
5.45095728705078 1
4.82185122867643 1
4.68526289192043 1
4.97016150613724 1
5.01705837331746 1
4.88129215763835 1
5.14036506024382 1
5.03368747252584 1
5.16010377160076 1
5.53164933920611 1
4.63133378853645 1
5.40244601371105 1
5.00977547030071 1
4.99558705841732 1
5.15858562562318 1
4.72185878852516 1
4.91833012145836 1
4.93232141242646 1
4.90300178411288 1
4.90386487447091 1
5.17689841631022 1
5.09608292354094 1
4.46899186144784 1
4.97503720605824 1
4.65726753332334 1
4.8772229416001 1
5.35814138912584 1
4.70562800962165 1
5.34244287442165 1
5.34089641793535 1
5.29453062173577 1
5.20815282738843 1
4.70371437429716 1
5.00850265807086 1
5.11203079996999 1
4.76738775778122 1
5.13774806029233 1
4.86241980913835 1
4.23919747165903 0
4.32675824722384 1
5.3200136586643 1
4.70679361820615 1
5.13628107195985 1
4.71558948504091 1
4.57624956440397 1
4.89491363803797 1
5.38785821922901 1
4.98469390744743 1
5.10807396119747 1
4.84669150226866 1
4.86200413314877 1
5.77592628076579 0
4.57781114070308 0
5.2391927032051 1
4.97174914894162 1
4.59798764249263 1
4.92838906346852 1
5.51340666562361 1
5.07892400080995 1
5.37812195197168 1
4.92249861644738 1
4.99740320843868 1
4.6205011721994 1
4.77046617796581 1
4.46072674865069 1
5.37373541799709 1
5.15788262639251 1
5.35159389740029 1
4.74732894484764 1
5.36311357987449 1
5.28896185710066 1
5.27707045101002 1
5.25153008292198 1
5.0749362841896 1
4.77807340875501 1
5.1595635885403 1
4.23906556000269 1
5.37944640335132 1
5.47172406284429 0
5.34060007070319 1
5.60616119876384 0
5.4297010590234 1
5.09645048203421 1
5.25580916519363 1
4.91444673854289 1
5.14455384295426 1
4.27862581122556 0
4.68933304212392 1
4.59103023219918 1
5.11126088915988 1
5.29324907379231 1
5.05145504813784 1
4.90496991733612 1
5.18437649599938 1
5.45739770763483 1
5.0455927169406 1
5.04884347612707 1
5.22635518138552 1
4.81860994602887 1
5.29846198991962 1
5.73427045372667 1
4.92811401319767 1
5.92481366814868 0
4.61917377915965 1
5.29979548792611 1
4.90026443917911 1
5.19921492010247 1
4.91003096448523 1
4.86847143407373 1
4.43503661805742 1
5.28304963639088 1
5.14120520572961 1
5.19948831649649 1
4.01998983843644 0
5.01996554344746 1
5.53171874572762 1
4.94283135901349 1
5.17242117524516 1
4.90848158583216 1
4.93181446596307 1
4.42074531509173 1
5.03768398773027 1
4.42280683409304 1
4.99861265507169 1
5.02779688502291 1
5.39626628508044 1
4.64714195516401 1
5.10513693902943 1
4.83166876437496 1
4.634183759202 1
4.82232200329443 1
5.30895896333252 1
4.82211658422324 1
5.03761011234015 1
4.84589666560534 1
4.82826628994252 1
5.18457183011591 1
5.23327084035217 1
5.14571590582486 1
4.89928313514477 1
4.7997634404461 1
5.11439939734303 1
4.88536479926298 1
4.98878469113272 1
4.17292392148012 0
4.87824281592076 1
5.09237742390344 1
5.1643008022335 1
5.15373972301867 1
4.66527996390438 1
5.04438772220511 1
4.43123932293124 1
5.41563690492298 1
5.33689368286214 1
4.43823176782667 0
4.34741035310439 0
5.26597939275282 1
4.89309263007654 1
5.67151991831441 1
4.79235453533365 1
4.12707750684437 0
4.98580211690584 1
4.99493032786351 1
5.01290884742464 1
5.54474907724925 1
5.47109553834948 1
4.87947150108275 1
4.80236090488478 1
4.61507628115882 1
5.23231424814088 1
4.55319473243708 1
5.45028800452451 1
4.87946594048201 1
4.88464254626134 1
4.41830803427537 0
5.31056391389986 1
5.5764429171927 1
5.43002392450571 1
4.6685358022463 1
4.90717699274017 1
4.49112512699813 0
5.23472537856273 1
4.55635737726442 1
4.70195679926107 1
5.08672214256096 1
5.69594776813053 0
4.55310201247484 1
5.12793948785154 1
4.77058324973504 1
5.06993604896523 1
4.71250082882396 1
4.40025710380767 0
5.18629284933924 1
5.0239436678959 1
4.88240234364305 1
5.58933875229599 0
5.61981861101082 0
5.29300874177069 1
4.65909075894918 1
5.00512336947938 1
5.66896408556944 0
4.85511042722318 1
5.30468539416441 1
4.84489963643024 1
4.12641497018392 1
4.6928234127482 1
5.16982736688886 1
5.2407360661882 1
4.80495654681293 1
4.8606411135622 1
4.18597870298605 0
4.59482287784317 0
4.93394618785746 1
4.61283971479578 1
5.10279045577982 1
5.10982520489391 1
5.19824333252767 1
4.89292676087524 1
5.28707422810899 1
5.23849458004852 1
5.34711187744848 1
4.82185855094932 1
4.87001000336061 1
4.56585052934938 1
4.7477547429429 1
4.15151169831379 0
4.88518666889418 1
4.84431416679904 1
5.08555298533861 1
5.26926418140015 1
5.16227211517466 1
4.54529322889929 1
5.1085939096401 1
5.02455214849585 1
4.59164870029155 1
5.15779079418113 1
4.77528583095983 1
5.34235375912536 1
5.06620999864633 1
5.19849908213943 1
4.4436644523275 0
5.10391590645187 1
5.32807709227451 1
4.91682718844424 1
5.3566133166212 1
5.16575181967678 1
5.1808926515789 1
4.76225394193998 1
4.85880090140826 1
5.14063827252676 1
5.13049263986707 1
4.97007668497768 1
4.69636341564475 1
5.48879218565558 1
4.96561272897984 1
4.82881222215288 1
4.90228922131168 1
4.3344203064602 0
4.87193461016174 1
5.21655004938946 1
5.03615829854975 1
5.20389493614203 1
4.70394696995828 1
5.02950657713127 1
4.47553392807818 1
4.90286833890868 1
4.84490686390605 1
4.90295727420365 1
5.4533737910266 1
4.62314791158768 1
4.92080751224328 1
5.46155093648211 1
5.12313102849275 1
4.87794494720785 1
4.95768667975588 1
4.69760390213096 1
5.15133298196504 1
4.87809350351182 1
5.18210449922729 1
4.82079568313872 1
4.65131808230855 1
4.74674013679967 1
4.74487766605417 1
5.12412347893372 1
5.2801972759814 1
5.4871235534004 1
5.43410586672837 1
5.40991749496615 1
5.15905431641369 1
5.26981505055269 1
4.75259787049277 1
4.88863564711904 1
5.22855931600244 1
4.97744744285374 1
5.02888011383503 1
5.36663371713528 1
4.93988837141588 1
4.95847347673136 1
5.41594997714288 1
5.3325670883136 1
4.59245901776849 1
5.20493090173759 1
4.99085633396635 1
4.76119392589701 1
5.46790382670315 1
5.29402089342673 1
5.07187428928487 1
4.7352690360949 1
5.0788613531494 1
4.60954801386674 1
4.65433454159957 1
5.19721407684206 1
5.08236683579481 1
4.3951254911425 0
4.89421183600002 1
4.65850959581255 1
4.92116237525103 1
4.6931177767653 1
4.76085549912871 1
5.50464824369175 0
4.77591876376936 1
4.86893972514452 1
5.42952427607335 1
4.92270017818599 1
5.2081004125102 1
4.90006443038486 1
5.47242497767087 1
4.88008890482182 1
4.9008429036722 1
4.7357076219212 1
4.62223126609225 1
5.12415752145553 1
5.18152726545391 1
5.15164440370462 1
4.97156266216904 1
5.54268716728031 1
4.76823308163609 1
4.84465793780966 1
5.32534476023557 1
4.94462106102453 1
4.68007036772394 1
4.75893208466042 1
4.62651302392162 1
5.25893054592376 1
5.44818537969439 1
5.79895029833252 0
4.31716164424131 1
5.12329845755218 1
5.29991004923188 1
5.07130436292692 1
4.94841665409039 1
5.20570084928238 1
4.89831343944583 1
5.54003926922468 1
5.64435653093746 0
4.62689918339452 1
4.92858259709462 1
5.13673414457314 1
5.23838458588527 1
5.03210750872692 1
5.18244335939696 1
4.65443930679073 1
5.27612356854607 1
5.50929324497959 1
4.42658544594168 1
4.4534117157927 0
5.21034117319265 1
5.24166741940468 1
4.91009339421892 1
5.53047958558331 0
4.94672037615003 1
4.9710519554871 1
5.13230169022458 1
4.66602235783365 1
5.61133657677442 1
5.44479054691468 1
5.16429663345713 1
5.06520579613665 1
5.32951717366297 1
4.71721853352887 1
4.72437034952564 1
4.58504289190183 1
4.91791351665528 1
5.21910437546773 1
4.84595171862108 1
5.12047561270382 1
4.97114254427358 1
4.86419558504542 1
4.82704171922313 1
4.86354268627284 1
4.96700720930069 1
5.13877629672945 1
5.06284758349424 1
5.33718839086383 1
4.54373514536399 1
4.78878611734666 1
5.68711909113533 0
4.77183415792766 1
4.77178132786023 1
5.43436517021581 1
5.47428209299128 0
4.99137113212051 1
4.70596082119384 1
4.89832688231284 1
6.07841213933011 0
4.74091539185929 1
5.24282830814243 1
5.27199199060508 1
4.8718198944009 1
4.41638087676496 1
4.88049332669332 1
4.61455393723409 1
4.778089530273 1
5.24874739812278 1
4.33839122645441 1
4.34512170888611 1
4.74850127594516 1
5.06047471385048 1
5.2187479479882 1
5.44042769864732 1
5.18136183298781 1
5.17645785839541 1
5.05901847872355 1
4.50956239583942 1
5.19215543414587 1
5.20978874993577 1
5.24097186500809 1
5.110120005026 1
5.03873623327992 1
5.27574451309355 1
4.32802195119533 1
4.68631512436796 1
4.50310890820916 1
4.95457730869618 1
5.75863749148506 0
4.74710009881673 1
5.56172151496491 1
4.8419587508726 1
5.17725574687141 1
5.11512537659123 1
5.2167554057719 1
5.08375887168893 1
4.88752959711417 1
5.00921284404738 1
4.94827851208967 1
5.239954769008 1
5.00000977173654 1
5.25065799203299 1
5.40110802061745 1
5.3014298429383 1
4.43160143193957 1
5.37078922633023 1
5.18784723241876 1
4.7786822673487 1
4.36680444964545 0
5.34928529884689 1
4.98659158262125 1
5.48577114436509 1
4.81573522143556 1
4.75061967648316 1
5.22856847065878 1
4.92556916814771 1
5.25044035569343 1
5.09383123284266 1
5.40464579369921 1
4.87039409844039 1
4.70070554919461 1
4.67592759820059 1
4.50745139435887 1
4.93344620879733 1
4.47602599836558 0
4.94175481590238 1
4.94651841879006 1
5.59334254095014 1
4.7060786296404 1
4.81118747607003 1
4.97988204125273 1
4.67108054087086 1
5.22131461834986 1
5.05050597906585 1
4.9668873193489 1
5.37976026445748 1
4.69486843737824 1
5.12623769369052 1
4.86885301549007 1
4.85227442502714 1
4.5632482936981 1
4.83572793790137 1
5.23718376265868 1
5.00252409987866 1
4.63946335012752 1
5.32040191297567 1
4.75332746781852 1
4.7455172590098 1
5.30635272682 1
5.22821048633499 1
4.48478240703678 1
5.07241044154501 1
4.73939888312387 1
5.1707311184989 1
4.85374821225274 1
4.63255260747899 1
5.19029677617659 1
5.14349651478281 1
4.59454991382052 1
4.91245157005974 1
4.98080581672828 1
5.64143097380231 0
4.90291658076402 1
5.05718132096107 1
5.16608586776337 1
4.69870747473912 1
5.05955982923889 1
4.91539240985449 1
4.98202842756267 1
4.65744362958531 1
5.48094825477575 1
4.8944976446256 1
4.99525910872895 1
5.24245667951927 1
4.95680287484299 1
4.83780233985916 1
4.43716116065544 1
4.4740297414552 1
4.82878098166733 1
4.61047195474962 1
5.84114119051101 0
4.95038364217031 1
5.16406888799625 1
5.1651603487033 1
5.50982533003555 1
4.54003750055107 1
4.63502630395564 1
5.36098848849817 1
4.73296299831195 1
5.21739412386497 1
4.96270294377812 1
5.12743836218856 1
4.65445249289847 1
5.07878379986643 1
5.22462462186478 1
4.91737667342883 1
4.83937532578443 1
4.82367175807703 1
5.29159706056086 1
4.81000021180153 1
4.82197822587565 1
4.54308332485459 1
4.41782809806626 1
5.34282666388192 1
5.349631871281 1
4.94222802492449 1
4.81293340549419 1
5.407490281641 1
5.10449621975449 1
4.97230323439151 1
4.9744959282547 1
4.95808726260034 1
5.17143289056502 1
5.3601818574886 1
4.51389276844969 1
4.97834891232921 1
5.05887678635492 1
4.63253276824126 1
4.55227983996335 1
4.8664973271545 1
5.68261464801558 0
5.41054230924595 1
5.24511901288773 1
4.90592016564682 1
4.74587877277351 1
4.76364463507782 1
5.31681500890615 1
5.22683713309935 1
5.17228907053373 1
4.73281931304637 1
4.46840669746856 1
4.98629114713979 1
5.10213797366654 1
4.05205097286763 0
5.22393830195693 1
4.69620073893538 1
5.22773630707189 1
4.88110743376671 1
5.34631345132493 1
5.49154561031938 1
5.30123956382533 1
5.05995454876356 1
4.72217442490521 1
5.09488209241309 1
5.43536056753428 1
5.41336935761615 1
4.80049921761723 1
4.89530667047179 1
4.72177361041564 1
4.96050982055204 1
5.3803270352609 1
5.3007477393367 1
5.27150711502432 1
4.93033146541605 1
4.86114781422814 1
4.64841189812417 1
5.9906796921759 0
3.65927439370116 0
5.0175363215103 1
4.95109077246609 1
4.56857301495136 1
4.84599330798407 1
4.72503052495711 1
4.63969292401864 1
4.92271202751577 1
5.22441622281729 1
4.66256026530598 1
5.16284134588405 1
5.22302334473928 1
5.99995663173495 0
5.30486253483279 1
4.44260855318361 1
4.39728443496968 1
5.11812517398339 1
4.74177216315436 1
5.25317079572027 1
4.84161761193591 1
5.03707357563292 1
5.17216532716292 1
4.80897518703771 1
4.6920947357695 1
5.5108299006151 0
4.86972040709234 1
5.14904676325408 1
4.52878802375046 0
4.93560282528578 1
4.67174317170107 1
5.14348706774594 1
4.48641466969139 1
5.15156194031101 1
5.16160424014713 1
4.66497065811456 1
5.01179462979197 1
4.44714175266413 1
5.34466237729338 1
5.32068127291201 1
4.53015622824565 1
5.02362893217109 1
5.08480672006858 1
5.28159882702735 1
5.32863565472249 1
5.82953497469005 0
5.29005746394596 1
5.04235676472474 1
4.71380420529744 1
4.97967701496821 1
5.58005562206609 0
4.97190488832428 1
4.60273011612835 1
4.80440923645033 1
5.25844055658404 1
4.44247554083512 0
4.81923286501776 1
4.94173420182546 1
5.22776669224891 1
5.1432900764149 1
5.25250963579848 1
4.68852389773091 1
5.29436655617025 1
5.25095288447643 1
4.82122824551291 1
5.12267197782691 1
5.0332370931401 1
4.71016954602777 1
4.72659869870303 1
5.21581621328012 1
5.648642050439 0
4.85640858921467 1
5.24615679508366 1
5.07422632404785 1
4.51132932895026 1
4.03086578599661 0
5.39818104525254 1
4.82398904737376 1
4.88244770515834 1
4.64718600453469 1
5.2322700445784 1
4.92965086649224 1
5.40865926591461 1
4.7986605301036 1
5.31008935753207 1
5.00014622036775 1
5.04916916233027 1
5.62410618354138 0
5.12923081746673 1
4.44994509556529 1
5.21598021631868 1
4.99811242523331 1
5.55968342193225 1
4.29550419821166 1
5.15108636935426 1
5.76081153959081 1
6.00572737967636 0
4.80204364625169 1
4.44100173382136 1
4.72139293310583 1
4.78224008237572 1
4.8250259541371 1
5.23383679214565 1
5.34742390549014 1
5.07797864208808 1
5.12240790990289 1
4.99777648370288 1
5.03113490641354 1
4.49166135052465 0
4.47300257693439 1
4.68789285745162 1
5.12111242112682 1
5.15734546481604 1
5.03417292805018 1
5.09594937617142 1
5.30970344414345 1
5.56770208428479 0
4.95225700949814 1
5.1111841647305 1
5.35496762557964 1
4.82557091828872 1
5.04270290977425 1
5.32172240261255 1
4.71884424400712 1
5.29504221978372 1
5.30873227037241 1
4.90120584781386 1
5.09583216392004 1
4.44760981149393 1
5.21414013425123 1
4.90552661576337 1
4.96406521276425 1
5.08007611922248 1
4.95967013471743 1
4.69126966722028 1
5.18863182888118 1
5.20303346739037 1
5.07387035498157 1
5.11426130983131 1
4.93976252802545 1
5.49159777381164 1
4.76251591347547 1
5.27544057302327 1
5.35661797384997 1
5.00602532771734 1
5.05602380196492 1
4.83707088877295 1
4.96915090924379 1
5.16440145157663 1
4.74197911247892 1
5.59924078899846 1
5.19369522169932 1
4.89135430577549 1
5.26523323354946 1
5.11656160527945 1
4.82546091118513 1
5.00582989479028 1
5.16175926627145 1
5.25206402504647 1
5.01407848567318 1
4.92367072589777 1
5.01657232751709 1
5.10998188452623 1
4.80619707984664 1
4.91931792939808 1
5.16367109363139 1
5.11885827736911 1
4.57766136703566 1
4.70716407352863 1
5.05519690380464 1
4.63196180829719 1
5.01022263309295 1
5.24492475682286 1
4.61516264410767 1
5.02115829557914 1
4.7863634331076 1
4.5372734689102 1
4.74095398862771 1
4.40625247341955 1
5.15925344741714 1
4.97973396828101 1
4.84753849525784 1
5.00566852296564 1
5.18361192754431 1
5.99635537341741 0
5.62827074799315 0
4.80965372326606 1
4.45580943725116 0
4.44087120520278 1
5.02221091878217 1
4.6482800815138 1
5.07884795142394 1
4.73500479585786 1
4.99998708170518 1
4.77710324508432 1
4.97362910927782 1
5.30283965116437 1
5.12602089017017 1
5.29000463383429 1
4.72308913377177 1
5.00828795401373 1
4.02914359765203 0
4.76084611785709 1
4.90128279252276 1
4.66627295650089 1
4.59619678700472 1
4.58411780443291 1
5.1124204630756 1
5.03007309683953 1
5.12509170071194 1
4.83292171075613 1
5.54100449286455 1
5.20311634070246 1
5.00992703590859 1
4.4408746685274 1
4.7318593185244 1
4.85078875946947 1
4.97656066376051 1
5.13402680991681 1
5.39590619190115 1
5.34658634360009 1
5.09309543262641 1
4.49947488198449 1
5.08694717357608 1
5.09683548387978 1
4.99038150035634 1
5.22198922873461 1
4.64758573701379 1
4.73262375317971 1
5.25138864878145 1
5.23133823111323 1
4.94269885837622 1
5.2276218312659 1
5.2983041711141 1
4.45859810321823 1
5.81219866204015 0
5.40956790224625 1
5.13267967516616 1
4.65597915832958 1
5.24029460868641 1
5.30847531521919 1
5.24363482646662 1
4.67141925322189 1
5.44556318667094 1
5.14068705843493 1
5.25133999858854 1
5.29718200517261 1
4.81483815997499 1
5.25145254887429 1
4.34956219538041 0
5.02608563911261 1
4.58907990858821 1
4.66760350166122 1
5.07643271310165 1
5.32353882324102 1
4.83564564740835 1
4.90843506147303 1
5.15981654533583 1
5.26313701061753 1
5.07517350964746 1
4.77468100815296 1
5.03132178021786 1
4.97764678061942 1
4.89448580310781 1
4.77629562369252 1
5.3652005511103 1
5.2430000317662 1
4.61112779863821 1
5.05183796606923 1
4.59146000140281 0
4.61551711404608 1
4.98865072280395 1
5.4003238117249 1
4.62876971777978 1
5.42625620644443 1
4.72259762304387 1
4.97075104202942 1
5.36870943004803 1
5.07057929713246 1
5.49865404525505 1
5.1922133945287 1
4.87995594386726 1
5.28970292169215 1
4.89749963630622 1
5.11424294615589 1
4.9098796598321 1
4.40962838339858 0
4.95579949170352 1
4.55650597594011 1
4.78441835795357 1
5.025145896302 1
4.88845864351709 1
5.06541411484094 1
4.75301342590359 1
4.65474607390053 1
5.13619250583041 1
5.35083387083202 1
5.28235608539363 1
4.95955004521508 1
4.97058516191101 1
5.22472976138379 1
5.11455680725127 1
5.19732604112701 1
5.05648388642546 1
5.06784096876734 1
5.57521811224787 1
4.89467265826818 1
4.95042351925913 1
4.28096508365679 0
5.18036540445725 1
4.87254061945984 1
5.21565622992615 1
5.15809468178305 1
4.78522569209299 1
4.98165164554749 1
5.13759086888229 1
4.79694536628365 1
5.25760296224388 1
5.1306215437132 1
5.13425156305023 1
4.64518571520771 1
4.99469806499477 1
4.68206336567885 1
5.49456801021038 1
4.92227129943766 1
4.92188381016989 1
5.19594321359715 1
5.07769149676107 1
5.29589517635831 1
4.87505803579357 1
4.87655635000608 1
4.84966747418967 1
5.26166538567197 1
5.33157134343554 1
4.63522069714279 1
4.73846297173078 1
4.67361112989659 1
4.49568177828677 1
4.95971970388919 1
5.21693307900785 1
5.03226958800859 1
5.42584448267243 1
4.98124847829233 1
4.79612129495245 1
4.26279486850024 0
4.46479724999788 1
5.65843934546556 0
5.06608824799037 1
4.94129789743846 1
5.29596401924116 1
4.89418906655606 1
4.63160777429534 1
4.64922510714508 1
5.00125857431504 1
5.5318279601046 1
4.51083395332057 1
5.00429308825011 1
4.91671258167075 1
5.17480171275039 1
5.13255124781191 1
5.31451848012403 1
5.1228968258389 1
5.18034055921301 1
4.91116125290169 1
4.33115647315126 0
5.40321493396757 0
5.46315241849713 1
4.05208325712926 0
4.7602653980411 1
5.43304590085208 1
5.51150304296495 0
4.93343272168616 1
5.04579341805901 1
5.4830941602523 0
4.24436243618693 0
4.53813499062849 1
5.37137294988267 1
5.25291701082015 1
5.5353745476198 1
4.66491761049343 1
5.10336591010659 1
4.76167167421135 1
5.43023540916235 1
4.69378549208574 1
4.67329823466855 1
4.78412713465831 1
5.41725890634686 1
4.7452153194067 1
5.2009542283975 1
5.00514828816969 1
5.10394564206998 1
5.33571558772978 1
4.66203391897933 1
4.84754123431612 1
5.10023300257216 1
5.37478136664957 1
5.11977339056991 1
5.15307048274257 1
4.62962789257227 1
5.01379078396733 1
4.99413447315735 1
4.87010395270439 1
5.53421505302338 0
5.19439333343492 1
4.66093668652436 1
4.82969175663918 1
4.90041845694329 1
4.52211436258714 1
4.9976170366656 1
4.75367578145911 1
5.32805756638584 1
4.2126338854363 0
5.48575607142311 1
4.889446114496 1
4.74328287641941 1
5.07640743209944 1
5.40486376597698 1
4.72587633395218 1
4.87573137270065 1
4.5258053284286 1
4.92242732311555 1
4.56867784270938 1
5.33852338963644 1
5.25785916361591 1
5.04809600580789 1
5.33316664400078 1
4.77784001178886 1
4.75838240751848 1
4.59081302054975 1
4.50669599660527 1
4.90491076855498 1
5.09978190026138 1
4.72947868111707 1
5.37145635011261 1
4.65858327745813 1
5.36652502204908 1
4.92604198756412 1
5.29148846992159 1
4.48602677472842 1
4.51351866967156 1
4.88125095962285 1
4.60410904087016 1
4.79588201784932 1
4.51633435077129 1
4.48818607874909 1
4.42408859716761 1
5.32162654875421 1
4.88072025371459 1
4.92005453737921 1
4.98130818357292 1
5.10845400284191 1
4.95519059676766 1
4.67446270485593 1
5.04692336033234 1
5.18076229236461 1
5.27828000755445 1
4.58490148128856 1
4.61055197923132 1
5.14778611314376 1
5.05457072084026 1
4.75580604861597 1
4.87805922805839 1
4.76307026012642 1
4.97813398357261 1
4.91662399028079 1
5.24397063522002 1
5.19764233273385 1
4.70414746586025 1
4.51205581803536 1
4.6959448844469 1
4.99279098935521 1
5.11324152742959 1
4.9589039895949 1
5.20363887417425 1
4.01815411916054 0
5.51641027922187 0
4.9641783155891 1
4.83924907363476 1
4.92747688290669 1
4.40886196673801 1
5.71866786623108 1
4.88330551020944 1
4.75609493219668 1
4.25068301533838 1
4.63360111184398 1
4.95468069142677 1
4.95355085382227 1
4.70535173410329 1
5.63256738807486 0
4.50722365941567 1
5.06711434715248 1
5.16735301409506 1
5.07074353772336 1
5.12761156389755 1
5.02957185231672 1
4.57183381541602 1
5.17910379400889 1
5.21976986477507 1
5.04192636719479 1
5.18794603601903 1
5.09315431764391 1
5.30043261155257 1
4.94957001547632 1
4.86518438455138 1
5.18061878499564 1
4.95507580897005 1
5.15979525125344 1
5.14527048191351 1
5.82589751104126 0
5.03291766240115 1
4.94715687502237 1
5.62537617463044 1
5.82966745481577 0
4.9007268964564 1
4.83772764657758 1
5.05647199519554 1
4.99194751994952 1
5.32004219638494 1
5.14549588998286 1
4.87806766254797 1
5.12011802755418 1
4.44828890103142 1
4.79435819231184 1
5.33597485462138 1
5.39461660180062 1
5.73258946077905 0
4.81386090430127 1
4.24908692847729 0
4.71052333342529 1
5.21865329472059 1
5.17827791677766 1
4.91876675953866 1
5.0548336819533 1
4.54191420160838 1
4.98296979559685 1
5.19068524719129 1
5.3276649768861 1
5.10796818124344 1
4.86239497348892 1
4.93728700917972 1
5.12676043109024 1
4.63096427187779 1
4.95342481297238 1
4.6585754031759 1
4.91131156578872 1
5.05439681891013 1
5.10785812081522 1
4.85116168164368 1
5.54251591009526 0
5.32924990743541 1
4.41170606843974 1
4.99845052976848 1
5.08855894476978 1
4.98320437791753 1
4.42873874491899 0
5.20854805498821 1
4.99872292613119 1
4.13806943430779 1
4.9347848930771 1
4.6759686795991 1
5.38095881321857 1
5.21166160331569 1
4.9206433226148 1
5.24858567635414 1
5.11940889550295 1
5.26082038497605 1
5.14618680207206 1
4.50757424303964 1
4.2219577878515 0
5.21750683330417 1
5.41659006595103 1
4.86148183357479 1
4.92950074225541 1
5.32733667977601 1
4.35697591377997 0
5.16739916775047 1
5.07459657857805 1
4.88294015707046 1
4.5461691890197 1
5.4579395046271 1
5.14489957508485 1
4.67674311044683 1
5.44105804043254 1
4.99962506142405 1
5.14879378099101 1
4.95403261972066 1
5.06694816460909 1
5.15149523278296 1
5.16345255391373 1
5.52355453602216 1
5.57471259898761 1
5.19517987045542 1
5.65516909526737 1
4.61410110627589 1
4.85467098855974 1
4.5823547086509 0
5.23806031896932 1
4.87649609961154 1
4.64727624011934 1
5.05617952029157 1
4.5247583682229 1
4.62648272915549 1
4.3632551313398 1
5.285560774139 1
4.92246610799338 1
4.94217828232395 1
5.01916662006096 1
4.50269710087044 1
5.08125271436813 1
5.23566117569737 1
5.00536030026579 1
5.00963680560888 1
4.94747304267257 1
5.07483557118147 1
5.1670893294591 1
4.82534988679085 1
4.49844812754526 1
5.02864300041183 1
5.38988712469481 1
4.98226670911057 1
5.12274079759432 1
5.13032603934957 1
5.32680204561017 1
4.34578914419661 0
5.12443651615538 1
4.40049913508151 1
5.07953745336815 1
4.77607868739089 1
4.45503841203467 1
4.84053957843723 1
4.61203533153465 1
4.87061093283488 1
5.11720356120283 1
5.30416445618929 1
4.86100312412927 1
4.82012761077998 1
5.43559053745759 1
5.32446970909469 1
4.49230159578328 1
4.58067075758097 1
5.03997675912283 1
5.15759971009755 1
5.12054280639896 1
4.65564300317968 1
5.29449296998443 1
5.04237637884909 1
5.22104067086624 1
5.44523202520953 0
4.54970179705476 1
5.52243537115363 1
4.80141801805016 1
5.14638671301856 1
4.88418057885277 1
5.12074207231808 1
5.33632071837811 1
4.89416039074625 1
5.12722019746915 1
4.73251638079344 1
5.42583001396033 1
5.24990097052948 1
4.952206357638 1
5.31245901369538 1
4.83000913921139 1
4.46405767492282 1
5.08120832876732 1
5.22173198266641 1
4.83895370968967 1
4.69729176570965 1
4.31189067337324 0
4.34681083796723 0
4.85544872446496 1
5.302947665187 1
5.54379192398019 1
4.91041197430776 1
5.20810601922414 1
5.37562100950248 1
4.79163540660174 1
4.82118192432609 1
5.02472336925581 1
4.71964149241454 1
5.04456038677732 1
5.00916513657165 1
5.16500329266129 1
5.10029709382718 1
4.79739283369601 1
5.1502424031821 1
5.34477213693241 1
4.45598594190757 0
5.09981231933101 1
5.41976594419171 1
4.99576491624388 1
5.42175781452347 1
4.49417845612858 1
5.54341774478971 0
4.48923178321457 1
5.27621697638829 1
4.5664399836771 1
5.17086054455312 1
5.28352885819216 1
5.40074911574616 1
5.01437675474273 1
5.15951011482731 1
5.09890498542701 1
5.43239922315418 0
4.99903330249552 1
4.72070245362936 1
4.89992736886057 1
5.7684678974794 0
4.4480784381662 1
4.79696832098895 1
5.28898461637563 1
5.52021250623087 1
4.35906950872416 0
5.15462163900237 1
4.83418585471061 1
5.23419047949791 1
4.84618261163127 1
5.11995152732819 1
4.31316965972465 1
4.9141579265325 1
4.82916097854934 1
5.68198744112007 1
4.85294827871925 1
4.6660620302592 1
4.81737233407615 1
4.91528538496275 1
5.42733217813657 1
4.8422501074819 1
4.73010808018585 1
5.19057428807797 1
5.17393825765695 1
4.54630580544171 1
5.04511319139869 1
4.94870691109408 1
5.35803194613224 1
4.5176332626913 0
5.15181103570307 1
5.02150144841016 1
5.26117592377515 1
5.15489332238187 1
5.1923413608791 1
4.62572096185653 1
5.0999866174043 1
4.59462147125427 1
5.14786020115209 1
4.51747121134189 0
4.62672469913122 1
5.15510385727787 1
5.22951447980053 1
5.12640930909243 1
5.02449440083399 1
4.30048270580524 0
5.33380885840612 1
5.33915089892458 1
5.36272338411019 1
5.0276473041661 1
5.01579970547817 1
5.16758490147413 1
4.9502776842939 1
4.88346887262501 1
5.0967882333633 1
5.12803206861653 1
5.15055818262242 1
4.91137923905896 1
4.99175822767401 1
5.20552145117163 1
5.19046778747487 1
5.01584005517773 1
5.14303622040376 1
4.42784373089305 1
5.26253159426211 1
5.34356898271287 1
4.88786577847125 1
5.52293468182597 1
4.80361897373847 1
4.82539686481327 1
4.82813345003284 1
4.58536070263389 1
5.14441270578441 1
4.88924061607691 1
4.63222608866117 1
5.58410943592871 0
4.97918402809292 1
4.56721446257259 1
4.56995637841549 1
5.30885688667571 1
4.95355665644627 1
5.1402491145093 1
4.37985501953711 1
5.37778766476118 1
5.43963865440761 1
5.44725470087765 1
5.15627218903539 1
5.07744115840544 1
5.03184113415613 1
5.06641337453291 1
5.06977202181388 1
5.20621157155234 1
4.31714771092552 0
4.74281616136549 1
4.67779206258211 1
5.47102314947007 1
4.73845090269413 1
5.21574696174899 1
4.47854928449304 1
4.51989534683025 1
4.44106026624409 0
5.08312997511887 1
4.84087745894121 1
4.86645120262813 1
4.80040808447227 1
5.35597050471679 1
4.5406453538123 1
5.33836768662061 1
4.98343874646188 1
5.34811370655941 1
4.56656746405282 1
4.74750366089031 1
5.59701994650651 0
5.17940131900131 1
5.01216207465532 1
4.47457299953413 1
5.121105540315 1
5.07836079456175 1
4.64564427959549 1
4.71557060803967 1
4.82601083690137 1
4.76833362889599 1
4.90550028791063 1
5.08381678174593 1
4.65654267501951 1
5.1200381459631 1
5.151884529537 1
5.26708708897535 1
4.68119367990179 1
5.43715551884701 1
4.83089360756614 1
4.84484406514385 1
4.97841652579662 1
5.03094553477442 1
5.18769837051905 1
5.48310052702031 1
4.9262496828711 1
5.59225450735224 0
4.83445187383156 1
5.08142229472167 1
4.9783132487611 1
4.90194231686572 1
5.24292561870331 1
5.22716251996309 1
5.49881938833052 1
5.26610559659039 1
4.74514921966708 1
4.71544997474426 1
5.39598185383516 1
5.05803016467463 1
4.76767115647439 1
5.10473974718052 1
5.49680275921795 1
4.69024405438201 1
4.29147172741268 1
5.40723642091606 1
4.89231164592652 1
5.10689957854177 1
5.35686103786456 1
4.886143268306 1
5.00010281776881 1
4.95839799664059 1
4.48536093702015 1
5.06042414584516 1
5.53889969938961 1
5.20204544118135 1
4.8791016816904 1
4.9284423785798 1
5.14270109359315 1
5.17214535899209 1
5.66351403106397 1
5.15906035518206 1
5.04162710916066 1
5.06420935511269 1
4.92572037957726 1
5.03451868685399 1
4.54993263752911 0
4.85985011747056 1
4.67684258863143 1
5.50121822134762 1
5.09076987632146 1
5.02546456091403 1
5.15522803024742 1
4.99914693322145 1
4.65890586933086 1
4.42392855124982 1
4.90033365648506 1
5.013487225818 1
5.65750779989691 1
5.23851757663509 1
5.4983193221535 1
4.9691921441885 1
4.6802755885732 1
4.70680964916385 1
5.12565666540304 1
5.63088517324234 0
5.4027387182569 1
4.77953074697467 1
4.95666725842496 1
4.92304193600045 1
4.55355027094924 0
4.53198382684816 0
4.90063632866341 1
5.38371501890206 1
4.38502767756857 0
5.0734640352491 1
5.02426434457723 1
4.9678278745071 1
5.25394126083299 1
4.96154492101674 1
4.66681487413536 1
5.22086740751002 1
5.21647303140765 1
4.59531732992999 1
5.27249200000432 1
4.68976954919137 1
4.56402283647752 1
4.80410437405922 1
5.63257450371953 1
5.31063229531395 1
4.94305392173792 1
5.09558684695497 1
4.42946399239364 1
4.72703761468752 1
5.0758243199774 1
4.81177471959073 1
4.64775173362125 1
5.03299896263079 1
5.35194915958987 1
5.03499502455502 1
5.09160766884088 1
5.02991379607483 1
4.6149706432533 1
5.32556140047711 1
4.87001218216628 1
5.0497858492393 1
5.46511672468259 1
4.88211778421021 1
5.03340963617156 1
5.24917310715624 1
5.11167701576785 1
4.89812638570908 1
4.8003495601105 1
5.04279197730143 1
4.73149691988258 1
4.59046128738624 1
5.44372269191238 1
4.93244401253501 1
5.23407781351905 1
5.46301844720758 1
4.99388684648717 1
4.83033805832696 1
5.36239656114326 1
5.17373338099373 1
4.89412360390098 1
5.00875469407762 1
4.68423445970064 1
4.86016878422677 1
4.71817403822334 1
5.14011220982674 1
4.90973227146764 1
4.74570612285632 1
4.78748931745297 1
4.86039615769081 1
4.69707898440964 1
4.8785702688487 1
4.7868661248318 1
4.67288577644723 1
4.90633035237892 1
5.22416915982155 1
5.44463089961071 1
5.05604431435203 1
5.79503769035311 0
4.73669729495262 1
4.78289181470417 1
5.13369456839498 1
5.21394459234935 1
5.10944056488201 1
5.36921605967298 1
5.05820640527059 1
4.95429609684277 1
4.60117516009577 1
5.00501573353595 1
4.95464113325446 1
4.71537177246246 1
4.89564031584003 1
4.98764894225401 1
5.17025083003066 1
5.58948635661729 1
5.10081158118059 1
5.06660672349088 1
4.70973701546526 1
5.43706178967195 1
5.37278235877864 1
5.3492981212557 1
4.98177065869375 1
4.60674651586723 1
4.73184294404492 1
4.99627475565428 1
5.11317970659383 1
4.77012274013286 1
5.48202075707345 1
4.91095022986127 1
4.3364051881362 1
5.22476558811988 1
5.21505799485186 1
4.91475392614609 1
4.37009189342816 1
4.80405452038978 1
5.21891445138861 1
5.00422426522301 1
5.49765642334112 0
4.99551674366782 1
4.69078898395311 1
5.37542337778438 1
4.58264670937298 1
5.41385328936762 1
5.02036478977813 1
5.01234092860227 1
5.01850057678813 1
4.66258375120072 1
5.62288933590833 1
5.6844227947444 0
5.29557778144712 1
4.85346572884163 1
5.26014687761772 1
5.03972729723701 1
4.63279540193456 1
5.16588584459689 1
4.81622123342649 1
5.58890650505488 0
4.96134597489073 1
4.8530756516519 1
5.49323991640309 1
5.07529516683082 1
5.23350898845574 1
5.01197432741294 1
4.97103824911057 1
5.113824085717 1
5.21179512778743 1
4.56892800067198 1
5.00790635193635 1
4.16639872720718 0
5.25170644182108 1
5.01577050168466 1
4.58573362846579 1
5.1134651032069 1
5.55115885068023 1
5.42302688232135 1
5.366727869072 1
4.4315513175869 0
5.34777151664171 1
5.42079832691907 1
4.82315713188986 1
5.32158516727088 1
5.05900740612914 1
4.68741584051146 1
4.84862503841993 1
4.9415993189457 1
4.74702177214234 1
5.31213216675082 1
5.09473687115719 1
5.09084981190228 1
4.7888538822835 1
5.16851769562517 1
4.84446983578523 1
5.13861350955822 1
4.92796867715918 1
5.40850091270687 1
5.13343137065667 1
5.14633306184952 1
4.58489388626073 1
4.62524568163888 1
5.38490149728784 1
4.64257820998521 1
5.18835824204791 1
5.13856796476216 1
5.16159969054039 1
4.84608595992092 1
5.0604562880717 1
5.14159514281651 1
5.21606514702081 1
4.91050815695651 1
5.55548764777786 0
5.04406548770537 1
5.22227454235631 1
5.27928376789528 1
5.0991472915587 1
4.90797337420053 1
4.77121586626783 1
5.45688738968185 1
4.9379958600557 1
5.39689671905945 1
5.62648535037724 1
5.24035365418399 1
5.14880515730293 1
5.18095831661479 1
4.94729663359915 1
5.50996806292273 1
5.15254218997188 1
5.06304307814409 1
4.91787065970202 1
4.70941946570215 1
5.01114004018513 1
4.72911777412655 1
5.21723585546716 1
5.43604697726418 1
5.10456886976957 1
5.11557631444711 1
5.17178541493071 1
5.14839339824164 1
4.96689485316526 1
5.10385550997173 1
4.83764309222546 1
4.62325435682929 1
5.42974798873936 1
4.65181355523429 1
5.5121719507684 1
5.01719174711883 1
5.23715220291233 1
5.39612965507262 1
4.43624327317539 1
4.99638141279671 1
5.25826584636078 1
4.19879209018365 0
5.29688489028956 1
5.04287590702115 1
4.79754000686247 1
4.96500053986638 1
5.1618607655103 1
4.52126467200021 1
4.73945495685217 1
4.81118047345465 1
4.52815128670083 1
4.93513424220964 1
5.72748853089253 1
5.0150093209748 1
4.99971466825854 1
5.23062686738513 1
4.66906802906504 1
4.99107226313885 1
5.26039444308549 1
5.07720077455188 1
4.29221036535245 1
4.631724178682 1
5.33991837382889 1
4.89084745392859 1
5.22535803026113 1
5.1153546226082 1
5.41053125457924 1
4.81329595339441 1
4.48265755404335 1
4.88796233503417 1
5.74744302264805 0
4.91660330490244 1
4.74666112082113 1
4.95078012112136 1
4.91052410137892 1
5.02635402777374 1
5.44566226291008 1
4.60457150576951 1
4.92069426149552 1
4.78956679323183 1
4.86257749289576 1
5.57730023662794 1
4.75579328203115 1
4.35096285638899 1
5.20295417741517 1
5.34084528097245 1
4.95777989222925 1
4.60567631005542 1
5.43264903793835 1
5.42262984125604 0
5.25338178324238 1
4.77621980248897 1
4.5077697972613 1
5.06976346052501 1
5.06079203573211 1
5.26742660660476 1
4.8253578955509 1
5.30343421230836 1
4.64503983561463 1
5.0125388158739 1
4.91909634680584 1
5.42796643874395 1
4.91093264228793 1
4.86157777419142 1
5.53823157755235 1
5.06663570176209 1
4.49928405822745 1
5.53735051896989 1
4.86576367872466 1
5.15855437593461 1
5.09204711174656 1
5.12545737002271 1
5.32827384685515 1
4.72082127748294 1
4.84154344017144 1
4.93377313928684 1
5.3426022116449 1
4.95260722788068 1
4.82321645741755 1
4.96109658222255 1
5.26439823567029 1
5.5192517780923 0
5.20253314065757 1
5.3450133859061 1
4.67009230543429 1
4.52218128181938 1
4.88901124420778 1
5.34310366035416 1
4.83438218641215 1
4.97508773986092 1
5.80220809754021 0
4.93377729006275 1
5.03518988322345 1
5.03707719786889 1
5.43568830015493 1
5.20933970136938 1
4.76377705057625 1
5.03802578152543 1
5.11818399292535 1
4.90437909466032 1
4.71859682012908 1
5.04701244435639 1
4.89140335113648 1
5.26194863226513 1
5.02391056405034 1
4.99593998514357 1
5.36874316216988 1
4.83837706675911 1
4.96813334285635 1
4.93161905203878 1
5.63242408243661 0
4.92189972921531 1
5.07253574271119 1
5.16590327005075 1
4.72886486554885 1
5.04268784315176 1
5.13053520065122 1
4.60540490956396 1
5.44715665000708 1
4.69717121103032 1
5.11959552630329 1
4.89428689293137 1
4.9925950200741 1
5.53409904466358 1
4.50705545135959 1
4.23202914944131 0
4.75140568910497 1
4.9829974299825 1
5.37314939429989 1
5.02400376802759 1
4.72914504675233 1
4.94712542063155 1
5.33009650147917 1
4.46538516370665 1
4.82134122596964 1
4.68720421837542 1
5.12097095409938 1
4.89860411979677 1
4.99764538228205 1
4.90384102053855 1
5.64549585918153 0
4.98156408946236 1
5.51808365745083 0
5.36645504426629 1
5.28484018192837 1
4.79650062877374 1
4.80011996478319 1
4.94999045787192 1
5.40741237802716 1
4.93326399101731 1
5.62189715659607 1
4.92771304456239 1
4.7352439512574 1
4.61476144679041 1
4.82680998106653 1
4.82806718757603 1
5.24877246144617 1
4.97406421965509 1
5.34103621524317 1
4.57051708497489 1
5.14754270679498 1
5.29681302962347 1
4.89647336409049 1
4.85014806997574 1
5.20799686400693 1
5.17921530964785 1
5.9436867262505 0
4.49652540688431 1
4.85890352306438 1
5.48840370936562 0
5.3121785072102 1
4.79494301162106 1
4.72432523567404 1
4.98678869539667 1
5.09681716514368 1
4.97908896129861 1
4.93106104898243 1
4.54305588118415 1
5.13304982952136 1
5.45132257520645 1
5.26268664233535 1
5.03901673671564 1
4.91545475683561 1
5.8902690528971 0
5.26253551725894 1
5.12083245321477 1
5.14261724316637 1
5.05533249863901 1
5.06980959924358 1
4.99772225307353 1
5.35500698664542 1
5.44638264375503 1
5.2433894669104 1
4.91738069193686 1
5.41392630699135 1
5.08585155381454 1
4.87298053686112 1
4.86469603999371 1
4.60518536372937 1
5.02375879026767 1
4.4548264845427 1
5.06158524263217 1
4.76902489240837 1
4.54118523424247 1
4.99069692113313 1
5.03997279617023 1
4.79305848778492 1
4.5571286660685 1
4.84827187151412 1
5.43672444981515 1
5.20731285534839 1
4.85598606079268 1
5.81995588233433 0
4.09566696205268 0
5.20892664125658 1
4.65552206096377 1
4.7211139025434 1
4.83840834300704 1
5.21360311047689 1
4.44869627482763 1
5.40350102105506 1
5.40743696759373 1
5.17668538652923 1
4.67862143487439 1
4.88592784710199 1
4.20536420569362 1
5.15622173061318 1
5.04067157461279 1
5.25273888653491 1
5.16932635411156 1
5.12281838487394 1
4.51591026561035 1
4.92888000243216 1
5.14653366283254 1
5.48880844390131 1
4.8245999850888 1
5.14611253374735 1
5.11218969968844 1
5.54613226677945 1
4.98716348763564 1
5.09021898449351 1
4.32588334105362 0
5.18779530225609 1
5.25161276709172 1
5.0674882590477 1
4.96337468879951 1
4.39625960075267 0
4.74405099622576 1
5.06511975880927 1
4.96295224093409 1
4.85848917150859 1
5.1318685215631 1
5.086738233242 1
5.0177567110215 1
5.012589347065 1
4.79092573547613 1
4.49247133189746 1
4.91689789164224 1
5.10229501639923 1
5.18211079707076 1
4.90808171090707 1
5.37723400790763 1
5.1191157857868 1
5.07901771293485 1
4.81166854883312 1
4.93649996302251 1
5.31686801049301 1
4.97032160047195 1
5.8790770491101 0
4.67482674543944 1
5.2607529061779 1
5.14754517669629 1
5.64559762137501 1
5.21534267164938 1
5.30493008876781 1
5.39844206005838 1
5.23097512521479 1
4.56575067196853 1
4.91960055058481 1
5.08318766211899 1
4.74217698415788 1
4.79929374757439 1
5.2553062812276 1
5.30228957602438 1
4.91964548857542 1
4.35163125960282 0
4.91421744282455 1
5.02697490672875 1
4.64113233129253 1
4.48156980601351 1
5.37821885194484 1
4.73391422116499 1
4.99377058795978 1
4.8535833550338 1
4.78518389896652 1
4.76281390616111 1
5.59400227686998 1
4.72248795905601 1
4.201459567916 0
5.30055180604509 1
5.41580606370959 1
5.41308601151747 1
4.55084399442528 1
4.98787838611806 1
4.63339863605834 1
5.11367474752225 1
5.20326578678778 1
4.83089542186075 1
4.84023637132175 1
5.32105914814852 1
4.93242174485102 1
5.14219697884275 1
4.530474523149 1
5.29639770533085 1
5.18479510619191 1
4.54526917373789 1
5.21544283748553 1
4.52159798732723 1
4.6642583929967 1
5.03208431830236 1
5.14511453930823 1
5.05523492358856 1
4.6555999949504 1
4.59655607388543 1
5.05075034277539 1
4.34213597376642 1
5.05248435723305 1
5.16852323021884 1
4.78307963225463 1
4.98181094230107 1
4.80321443615892 1
4.98754546513655 1
4.49391474939003 0
5.02740010070826 1
4.94627986540737 1
5.19215929883469 1
5.46889365566619 1
4.38794226955322 0
4.92442497159886 1
5.00717246813994 1
5.35038697696849 1
4.71658030783282 1
4.88493366536201 1
4.41391051852703 1
4.77657859255519 1
5.17467159981473 1
4.9881261810561 1
5.20119167839464 1
4.95512235894615 1
5.517090495503 1
5.07150139794339 1
5.00606834270484 1
4.52921845390999 1
4.74517531249697 1
5.06937609705169 1
5.00170310043584 1
4.79433129879717 1
5.16593674157458 1
4.96404349173706 1
4.76451565029208 1
4.98738844016628 1
4.78629473222064 1
4.6858525072188 1
5.5178288494328 1
5.59698983019639 1
5.29457390012705 1
4.78036094804765 1
4.80470499998865 1
5.41177056814527 1
4.77273515444383 1
4.32521987455063 0
5.31543385418037 1
4.89524103300679 1
5.35627800920767 1
5.27529013983541 1
4.84436606016932 1
4.87452890511052 1
5.41278267398428 1
4.4676176734115 1
4.83300744178769 1
4.84225351826523 1
4.89265262635151 1
4.82894694216654 1
4.8214753298649 1
5.48446828758063 1
5.21892543262223 1
5.18287326951322 1
4.80773085549577 1
5.33610016624027 1
5.00769752253964 1
4.58734054364775 1
5.2987741425969 1
5.8026211272616 0
5.05050164341059 1
5.2295635723691 1
4.55058294496429 1
5.08828137524594 1
5.0866367838244 1
5.18568844799297 1
5.17453674871739 1
4.99718377493877 1
5.17297441799433 1
5.0252354326334 1
5.27229854158115 1
5.07586201276652 1
4.84180980480886 1
5.39261943040172 1
5.16060435843909 1
4.71060209504683 1
4.81933803645881 1
4.93543440190517 1
4.78217025124417 1
5.32783395329719 1
4.45280041235088 0
5.32700277252459 1
5.30971355365599 1
4.9217269390877 1
4.67398659057485 1
5.05093103946127 1
5.05855328118989 1
5.04051026560973 1
5.18255441865274 1
5.25959979112525 1
5.03404793366282 1
5.11899078558618 1
4.91283776860165 1
5.20152859259791 1
4.94969430672854 1
5.46679118646657 1
5.64351126718523 1
5.53497887640165 1
4.91614112209474 1
5.04038039592986 1
5.12089755801346 1
4.75347356465675 1
5.51613497456909 1
4.7752824121356 1
4.70154189591871 1
5.27461034348514 1
4.7432784870238 1
5.10436789363136 1
5.00649657433271 1
5.8191692085166 0
5.00362595461665 1
5.16053721212738 1
4.92884226084087 1
4.98152193502514 1
5.39192737055459 1
4.9198453092772 1
5.40056775473092 1
4.71431194104042 1
5.05462257997884 1
5.07550460963905 1
4.93908018300501 1
5.24099968495347 1
4.8794490915864 1
4.91417152259702 1
5.22045491667382 1
4.66487727341786 1
4.82330977878199 1
5.42797512040516 1
4.83604707447852 1
4.95253162572256 1
4.70011493059394 1
4.68308182878713 1
5.00206177688877 1
5.51583857652385 1
4.65785051562276 1
5.3055342327505 1
5.08676823231614 1
4.20161078090524 1
4.87283025128755 1
4.57640105239097 1
4.74835551023543 1
4.92926498749259 1
5.04856564234934 1
5.04332181706346 1
5.01500819137602 1
4.78967751532908 1
5.3294770030897 1
5.13580231625304 1
4.95063419271919 1
4.35833579952927 0
4.87429146485248 1
5.34124628680066 1
5.30673282920765 1
5.6194583863304 1
5.22160660218718 1
4.87567723900381 1
5.25189486887689 1
5.04130982704877 1
4.96842168258916 1
5.14996555118528 1
4.49250377967135 1
4.85695782026281 1
5.10947957473339 1
5.24528596367374 1
4.9278592710492 1
5.07216881704341 1
4.76655597359481 1
5.26352403430458 1
4.24295311099168 1
5.40569364531462 1
5.53994135619258 1
4.63417920213766 1
5.12684465140023 1
4.94041242845323 1
4.73632063075836 1
4.98804171056317 1
5.15145041995428 1
5.01172286616608 1
4.95552882377115 1
4.96589655991959 1
3.99945036423342 0
4.53658958406374 0
4.8316862222501 1
4.59852599024998 1
5.22037216204477 1
4.87600570255612 1
5.22260551458878 1
5.00241051795893 1
5.09873895785385 1
4.90185604734968 1
5.06750834018101 1
5.62310451164354 0
5.17602648567244 1
5.22365693391369 1
4.82895544230373 1
5.04698619407894 1
5.0052624682219 1
4.66633341950833 1
4.98152851215281 1
5.1418438586302 1
4.67238944312619 1
5.23855544239334 1
5.13575922532992 1
4.73043775915582 1
4.4566259931301 1
4.68842679701368 1
5.01734667020034 1
5.06125638135464 1
4.46581409562717 1
5.19913236740803 1
5.18424848919772 1
4.79012363617828 1
4.68774288344195 1
5.09562864180371 1
5.12582573968914 1
4.94330803120117 1
4.90316572216287 1
5.22738603837848 1
5.08866122753056 1
4.67977273005205 1
4.90389607903928 1
5.01283756927233 1
5.36559262556527 1
4.79774126946392 1
4.7667515774812 1
5.03112087619186 1
4.71499657657812 1
5.25497277202181 1
4.95071091378878 1
5.12570550809119 1
4.81321670289228 1
5.52898432883389 1
4.63825308691146 1
4.63275058947845 1
4.88171195660761 1
4.20591809394216 0
4.99715266688469 1
4.6949420919052 1
5.02385998172696 1
4.98365432144007 1
4.31155802887984 0
5.24765252861484 1
5.16238712094233 1
5.17542418623999 1
5.76495470832715 1
5.43001721317099 1
4.82806064754428 1
4.56889965026774 1
5.12478116468342 1
5.18947870811204 1
4.44581220241177 1
5.20122470125155 1
4.94885617528591 1
5.42194983594751 0
5.14918243349284 1
4.46031748302476 1
5.29338348161002 1
4.74712527391876 1
5.45098786758866 1
4.7839903013574 1
5.20486922890758 1
5.39799530213934 1
5.2876545958311 1
4.2958637118932 1
4.69181506424915 1
4.56541439073116 1
5.23427397653031 1
5.04653870986815 1
5.45961080271224 1
4.99859137031037 1
5.06085491584296 1
5.06467355530425 1
4.89845220755475 1
5.19567535439267 1
4.84518086755191 1
4.96117291600746 1
4.99883665559306 1
5.65308726645983 0
4.89490185302964 1
4.97093661587183 1
4.64021612712691 1
5.43966979995897 1
4.9624565679387 1
4.68861346841822 1
5.19456131582286 1
4.99369381764822 1
4.42986716172011 0
4.67101410562505 1
5.68863571918812 0
5.34345098513462 1
4.72169454139506 1
4.86911118523219 1
5.68132651885866 0
4.69059173147154 1
5.27630337765097 1
5.21646592516665 1
5.04664962628359 1
4.75520762514964 1
4.92475984120557 1
5.14940858985578 1
5.08073646467241 1
5.53890671064683 1
5.28453425284478 1
4.68782963185459 1
4.93685415369908 1
5.30997037990853 1
5.3730901937856 1
4.98765411933903 1
5.07226587125223 1
5.61417333741593 1
4.96115656969326 1
5.31624452769796 1
5.02111561435455 1
4.77333498781567 1
4.76900336335902 1
5.11557225209459 1
5.53742452467363 0
5.0765418854408 1
5.34740436432207 1
4.18151604882109 1
5.09932775456294 1
4.54204629401413 1
5.04687077670343 1
5.03085632261462 1
5.18118521903331 1
5.02344179882871 1
5.13633438968789 1
5.64576840959787 0
4.95826591643633 1
4.77633432852821 1
5.19193325862858 1
5.27767074267801 1
4.56620636351348 1
5.11316812569217 1
5.18219706570928 1
5.11629817117223 1
5.15818002328237 1
5.35861307654731 1
5.30401469884793 1
5.22773070035984 1
5.17470379128853 1
4.95678272556196 1
4.40745499015638 0
5.40227137742773 1
5.13844347607108 1
4.91919414071756 1
5.30900153520555 1
5.41306959525485 1
4.75922715669762 1
5.46278449663688 1
5.4193223026538 0
5.30520312266879 1
4.92703900968007 1
4.46143075282524 0
4.72243833625409 1
5.10155789237877 1
4.88031093518538 1
5.37153988442983 1
5.12444858052048 1
5.27452863875837 1
5.26533181296712 1
5.72711907414198 1
4.62771330338539 1
4.96633561062929 1
5.19261580655461 1
5.31716407213299 1
4.64325941436923 1
4.69465682618736 1
4.97716095739544 1
5.05370067726937 1
5.1147764298375 1
4.92348690133172 1
5.20903983953456 1
4.84317753589029 1
4.93630524830761 1
4.51430980727887 1
4.58138304885984 1
5.21104497925912 1
4.44865516015055 0
4.93997016095072 1
4.62375402359079 1
4.77224453691422 1
4.67180732975199 1
4.78704282098012 1
5.15165689859386 1
5.01415662738409 1
5.23116566075602 1
4.77243795106994 1
5.54311705392736 1
4.87974211938996 1
5.58577318256561 0
5.20656399094339 1
5.11989222560569 1
5.50519957871402 0
4.84737306313959 1
5.107808444964 1
4.9508112998889 1
4.72269310487694 1
5.27772436276529 1
4.75977998696321 1
4.92234408498404 1
5.28830818482797 1
4.69249895320846 1
5.30389929991314 1
5.13085423125961 1
5.24567641644854 1
4.92118126346623 1
4.89734656088016 1
5.22883160458484 1
4.68883010215699 1
4.71314958039645 1
5.72844119584984 1
4.28105027935594 1
4.87910147490371 1
5.41024886794484 1
5.38790109851429 1
5.27822432581531 1
4.53690870919836 1
4.88385069302712 1
5.32914330634021 1
5.046316165979 1
4.55744676518956 1
5.44196392413114 1
4.98503111039201 1
5.5693135719891 1
5.10663572648144 1
4.85876453710732 1
4.90307899229198 1
5.47698670386757 1
5.26182261870929 1
5.51760897836062 1
5.14044942010353 1
5.21299028555722 1
5.80020175645109 0
4.98123917593274 1
5.47045071808033 1
4.78498111154371 1
4.54489524041197 1
5.47701632488679 1
4.50535878333156 1
4.96479527816059 1
5.05179182229391 1
5.91454385477337 0
5.18305497672749 1
4.60172047471874 1
5.17093339399013 1
4.62884721723915 1
4.99445213398052 1
5.12091923496051 1
5.04360649481341 1
5.09308251800126 1
5.09431599996093 1
4.89980410038979 1
4.93053228468746 1
4.8398569639367 1
4.70787858904459 1
4.7574612889152 1
4.58255353400233 1
4.77306408094838 1
5.15293486040623 1
4.70891198186413 1
4.6468420923296 1
5.2084410104616 1
4.99480528428093 1
4.95547427330242 1
5.43493105810344 1
5.2753086992548 1
5.47327791309817 1
4.38235298332941 0
4.82931119515069 1
4.76741977701976 1
5.01984102502809 1
4.99817252704919 1
5.31260251761089 1
5.27753493428818 1
5.10737712314327 1
5.15604744794682 1
4.9619910960794 1
5.24881467121622 1
5.10236967752448 1
5.00773888341386 1
4.78007457323295 1
5.45228098436414 0
5.00430994888875 1
5.35412096457014 1
4.73261605381552 1
4.98979892735022 1
5.39895075127509 1
5.40591308169122 1
4.82120429642834 1
5.36565342232371 1
4.69375182339977 1
5.24743498500957 1
5.13046492040378 1
5.25854687848176 1
4.61538897041758 1
4.55465466820784 1
4.87543704574204 1
5.4035242404023 1
5.05754711918438 1
4.71811549618778 1
4.89890115005817 1
4.70913147007575 1
4.89300783676963 1
4.70211309635525 1
5.2055870200601 1
4.98857722679143 1
5.24622540366173 1
5.20446985577791 1
5.30551387452899 1
4.75141016410215 1
4.75934854020372 1
5.07941125534344 1
4.6999968587296 1
4.45627244484348 0
4.67303498401215 1
5.0336918104592 1
4.5522461067816 1
4.88913301633011 1
4.36574298343531 1
4.63469628165566 1
4.94064734028339 1
4.96084485568112 1
4.83788619092235 1
5.31056925462925 1
5.28179116520656 1
5.16042800806358 1
4.27070378764027 1
4.88773921212002 1
4.6800096697836 1
4.85815418579717 1
5.384114108017 1
4.62690758522919 1
4.71149133774634 1
4.67478376753871 1
4.64453689740802 1
4.92429766044078 1
5.31254366343122 1
5.70127235754635 0
5.52285168124685 0
4.54576570421676 1
5.00539331192331 1
5.11520327096161 1
4.90086603824547 1
4.96898438076898 1
5.09003156950507 1
5.16154312391132 1
4.59795909727487 1
4.84274333534337 1
5.10298557248935 1
4.85472521469429 1
4.93513502968157 1
4.97568378114974 1
5.10295557704745 1
5.10823548191315 1
4.9580129311499 1
4.92727309774196 1
5.22034791453423 1
4.6391834395248 1
4.84433167863421 1
5.00164819016898 1
5.39965905282955 1
4.91734778497629 1
4.71168570207061 1
5.23309544516456 1
5.43025417087447 1
4.73920392591711 1
5.34499635722372 1
5.04022419875437 1
4.99899981167281 1
5.75405356305639 0
5.55613631061557 1
4.80567192675308 1
4.7690050251034 1
6.0595484707631 0
4.98036627923506 1
5.22837993790508 1
5.03270840998255 1
4.65137989500156 1
4.41609139690419 0
5.26977856831315 1
5.23179172705372 1
5.21956026513197 1
5.19943532202718 1
5.05166980721961 1
4.64439540547405 1
4.88258811886622 1
4.58930101691322 1
4.81674135380351 1
5.02509104963307 1
4.46327098821456 1
4.74272150568258 1
4.81788123536464 1
5.23464496700089 1
4.73104681958415 1
5.27155112506382 1
4.92591723299162 1
5.47179368189003 1
4.9001817035547 1
5.24426741695795 1
5.10333391675913 1
4.74544843986658 1
5.21204092159938 1
5.66489251887147 0
5.23364564034795 1
4.9724758512801 1
5.51251140400605 1
4.60323977806691 1
5.19479373890887 1
4.6674161149437 1
5.33309701651866 1
4.66694189883295 1
4.69666242386215 1
4.70663939842912 1
4.72514772631021 1
4.38446867959709 0
5.31540148578411 1
4.50235139650131 1
5.36593572362812 1
5.29316234192171 1
3.94440587036237 0
4.90212569686841 1
4.42316790546993 1
4.85141242131655 1
5.11369319789158 1
4.8653600286044 1
4.60892951888135 1
4.78953270020721 1
4.68523159374784 1
5.32346398340384 1
4.67364859983617 1
4.56036177479079 0
5.17838457467493 1
5.66656852874044 0
5.3511809447755 1
5.23374289629397 1
4.87173776160483 1
5.00259324686476 1
4.20327362241482 0
5.4382383016527 1
5.12981838569531 1
4.95579019189859 1
4.93493956602126 1
4.50487578615562 1
4.78558595990824 1
5.26754283141965 1
5.01072755952976 1
4.9666177769027 1
4.89895856591975 1
4.86779402095213 1
4.62970301914712 1
5.10109565844389 1
4.98348373515028 1
4.70215990792998 1
4.52671688962251 1
4.77240244225603 1
5.18449361363029 1
4.807447318735 1
4.71881414710333 1
4.45392865865855 0
5.01504409700249 1
4.84577983659192 1
5.14350506792023 1
5.32243752647509 1
4.63220607224133 1
4.68197610928152 1
5.05546488004332 1
5.15499084549963 1
5.22315159214692 1
4.97343616209879 1
5.07174600311146 1
5.23266743740142 1
5.12316581493624 1
4.98011025813442 1
5.20449064441463 1
4.93641870900621 1
5.33741758029778 1
5.03120050584851 1
4.69618399517252 1
5.03849629697174 1
5.0040043455326 1
4.56462825329244 1
4.8271698576454 1
5.06599022077964 1
4.88598423337183 1
5.06883569133797 1
5.2687548878686 1
4.95474787957724 1
4.360908760616 0
5.09361819485893 1
4.85313703604042 1
5.01805517883571 1
5.19392733074492 1
4.60731854307418 1
5.03637212028576 1
4.95551894750364 1
5.31311528416441 1
4.54575017546917 1
5.32271149302614 1
5.88124887703217 0
4.74721347965939 1
4.7573114681462 1
4.60566548868292 0
4.8004650205699 1
4.5922348046325 1
5.03123046978459 1
5.21698200753005 1
5.00537985184424 1
5.67480791833441 0
5.43504633831455 1
5.0345866142528 1
4.81353120705456 1
4.84498641214064 1
5.4109982890853 1
4.96738654055689 1
4.84621218354063 1
4.96128219847038 1
4.70148166581501 1
5.3747495160377 1
4.79265633958389 1
5.09350551011721 1
5.17833277883359 1
4.61011871170977 1
4.59362684357546 1
5.03103781904786 1
5.56716265574708 1
4.96164199564014 1
5.10328345217541 1
4.82861905264239 1
4.91802544411587 1
4.87018559519781 1
4.77393666158752 1
5.32858361606759 1
4.57035662770831 1
5.24359794100691 1
4.68278674434209 1
5.1741752661724 1
5.16136140894541 1
5.42772600266957 1
5.03755373940597 1
5.09171607489193 1
5.18400089578159 1
4.69073196403712 1
4.93787837618922 1
4.61395842258515 1
5.036002488935 1
5.19297227453076 1
4.8293992240967 1
5.15931693184921 1
5.0648897271909 1
4.66638085118088 1
4.42727516791408 1
4.98250412377982 1
5.0916019167643 1
4.52108415392438 0
5.31049568902587 1
4.66410360151358 1
4.95744272349823 1
5.39967759886699 1
5.10939871881148 1
5.3211550965874 1
5.34972673410095 1
4.92635415487082 1
5.22468237924432 1
4.48968245159989 1
4.92447601058303 1
4.8093324177503 1
4.62073731865058 0
4.94270862052245 1
4.88672415385233 1
4.52795595678911 0
4.83119540436008 1
5.02795533556299 1
5.21917002222352 1
5.29218354729328 1
4.84780813961669 1
5.3184514647158 1
5.18490560298456 1
5.04560282792643 1
4.77892857231824 1
5.13883586166583 1
5.24762167621165 1
5.06160007806999 1
5.10308165054991 1
5.12977083617433 1
5.39238960454521 1
5.19438737220532 1
4.75434383120144 1
4.62170091038127 1
4.92004479265703 1
4.89399563702595 1
5.5486108361793 1
4.80059713748797 1
5.22807484178321 1
5.35949129511456 1
4.65574911960128 1
4.7602729126545 1
5.51806749449971 1
5.59422740439157 1
5.56712934512923 1
5.29366812688717 1
5.36615140055203 1
4.9534183731104 1
4.74483976258787 1
5.48529297018809 1
5.37867036394508 1
5.39684300519947 1
4.49380881869874 0
5.25215291990524 1
5.07534330197021 1
4.71269962375895 1
5.30993493060463 1
5.05247152994515 1
4.68261582293352 1
4.76799152047792 1
4.90686593281113 1
4.95130399378545 1
6.04330370385472 0
5.25001636097468 1
4.74319270049371 1
5.41179502579086 1
5.31718930654741 1
5.10602016612734 1
5.21703820873124 1
5.32421669408169 1
5.00259696303651 1
4.87458730784329 1
5.49098571128521 1
4.89996333485282 1
5.15690843532032 1
5.51705487610791 0
4.9308828632142 1
5.2307357048391 1
4.829113217895 1
5.04395474648935 1
4.90658951676716 1
4.86344789472292 1
4.57762599499842 1
5.13316931746573 1
4.87189843191652 1
5.27557095036725 1
4.78308437136652 1
5.48945297969749 1
5.22937142315451 1
4.85965125185058 1
4.74757760411831 1
4.42406343789687 0
5.30663407485142 1
4.59569521679987 1
4.77514259067796 1
4.73669322811157 1
5.49792560812166 1
5.1729205929716 1
5.06879754428295 1
5.66094991115361 0
5.01942613022953 1
5.49019450792877 0
4.35643770961561 0
4.65763190115834 1
4.75316646089289 1
5.39562410085783 1
5.29126727795913 1
5.52583316699001 1
5.5119793546729 0
4.40923784823455 1
4.90510567316984 1
4.1362758116688 0
5.02412185057817 1
4.90205590883023 1
4.88076890074312 1
4.13095606918586 0
4.74615913017902 1
5.37167528764597 1
5.22424955382323 1
5.40301888520659 1
4.3334567976402 1
4.69542033062163 1
4.86636629944497 1
5.33185800543938 1
4.77710272478648 1
4.77865239225085 1
4.56583333761818 1
4.63170582248729 1
5.26189489979681 1
4.81627681655852 1
4.83891368803125 1
5.28848230579201 1
5.07378392800201 1
4.69393385101662 1
4.66776589195543 1
4.77878126735226 1
5.44750423828158 1
5.03052475812759 1
5.18807322023022 1
4.9134428838764 1
5.03374233670082 1
4.92710712825988 1
4.83024852485422 1
4.98816902060328 1
5.35067258463293 1
5.39894943539146 1
5.43453811015657 1
4.86692515521538 1
5.08450208572954 1
5.39995736079649 0
5.43749443301973 1
5.25490539869452 1
4.95761770540802 1
4.78264046722018 1
5.23520752892905 1
5.02190348514692 1
5.37166110955902 1
5.1030591883018 1
4.97121634095121 1
5.4236401131902 1
4.83237645925517 1
5.34979362599073 1
5.26494210825436 1
5.07834381414275 1
5.01734772197657 1
5.00697760942132 1
5.51154275883945 1
4.63889802401978 1
5.3026938129164 1
5.06089712190481 1
5.05403675466156 1
4.64006905441985 1
5.05596058231138 1
5.23890402031453 1
4.97321160546424 1
5.55950993478569 0
5.2584785245503 1
5.16189389448287 1
5.23884414051112 1
4.46903457672857 1
5.28823324353413 1
5.38433313448044 1
5.12204060517127 1
5.19765515132542 1
4.38197687480827 0
4.43236014463667 1
5.19909542655104 1
4.86213273900486 1
4.67266684033543 1
5.67625898074295 1
5.09902021341221 1
5.26918064775885 1
5.12090045993039 1
5.00218525140541 1
5.01246343790172 1
4.91790762319485 1
5.408939007728 1
5.05616405812353 1
4.89805148743042 1
5.41736368639413 1
5.43125626624113 1
5.18310062376521 1
5.35372678940168 1
5.00264260745497 1
4.83528130916798 1
4.84973027747128 1
5.34066197869043 1
4.83784840311931 1
5.42310794149684 1
5.21513267312873 1
5.09282030724481 1
5.06680405103856 1
4.65942098036613 1
5.48032310234384 1
4.84518169774274 1
4.71777593518646 1
4.95679267895862 1
4.47796072087837 1
4.89723432137093 1
5.20819642257452 1
5.15798287498418 1
5.42617954171217 1
5.26296284471536 1
4.55119994715878 1
5.3599262713182 1
5.44257057555465 1
5.13749892549007 1
5.20570661001281 1
4.82373512530196 1
4.86096460476024 1
4.66524794517932 1
5.21384329676219 1
5.42943919188967 1
4.97769391101519 1
4.88118198734533 1
5.32776653729361 1
5.40845692024405 1
5.17930184454741 1
5.40871894962261 1
5.39695480736579 1
4.99421041445872 1
4.85624064940414 1
5.06056937238432 1
5.09777095682057 1
4.80742619908158 1
4.70694522026949 1
5.3476422113874 1
5.15310444697929 1
5.60427893604153 1
4.65005329653558 1
4.3384731717936 1
4.94911050145962 1
4.60568648677874 1
5.08081896469301 1
4.89467199715253 1
5.09762586386896 1
4.48707892011292 1
4.6692909315208 1
4.81771055375269 1
4.78790248401829 1
5.05407544685275 1
5.40747135932269 1
4.88139082288852 1
5.38788147368964 1
5.6744746398739 1
5.41093020150199 1
4.82817380001268 1
4.94775733820603 1
4.62621962967613 1
4.6225147487894 1
4.83159898666891 1
4.74612370768459 1
4.77464596378873 1
5.13466196517724 1
4.48883877451914 1
4.92498747985232 1
5.37417765842783 1
4.36790922381689 0
5.33290470176887 1
5.14183030727077 1
5.05035765919076 1
4.80120323780161 1
5.26449479465635 1
5.3602053284603 1
4.40007712818184 1
5.10063029585202 1
5.18668433409794 1
5.22347683785004 1
4.60803003220727 1
4.89607195033378 1
5.29142742536002 1
5.37542439687626 1
4.97911717283063 1
4.40481663340906 1
5.28507903853623 1
4.90461156236246 1
5.0973325963641 1
4.47170002604007 1
5.37373632380973 1
4.76453465842788 1
5.3418628135348 1
5.03161429762587 1
4.68857536181666 1
4.92909057011254 1
4.73923069070997 1
5.20728047326363 1
5.00545018522621 1
4.75656883490309 1
4.7836369552672 1
4.59614215951676 1
5.52981217481889 1
5.37500549523731 1
5.08697018878007 1
4.75160043343738 1
5.01765757244048 1
5.13999354430091 1
4.95552444384191 1
4.95950383219821 1
5.16157723416055 1
4.98971135733123 1
4.68966480100065 1
5.00068417425119 1
4.74808542581721 1
5.29067893210647 1
4.69747470043241 1
5.00380786759868 1
4.9847887141083 1
4.72773538287864 1
5.50378545487639 1
5.01422550007729 1
5.07211674718134 1
4.85692420224998 1
5.55322357008409 0
5.13163811650297 1
5.23362771729288 1
4.61771502275446 1
4.76310138329268 1
4.88069289746314 1
5.14585109774053 1
5.20782205382377 1
4.47547713181564 1
5.12486058573105 1
4.56430389493592 1
5.43270635303487 1
4.7233521269766 1
5.02214286308569 1
4.71006516348817 1
4.9389775391498 1
4.60760344199484 1
4.23042585755154 1
4.89509396474496 1
5.05590430572042 1
5.41016812666424 0
5.55044155390846 1
5.15430305788955 1
5.27401677246116 1
5.53141914424261 1
4.75040151132722 1
4.88715628171064 1
5.21951119710217 1
5.12059944958081 1
4.87132854556534 1
4.64172806128309 1
5.27050350627028 1
4.65016961975698 1
5.16567842850699 1
4.62491506545607 1
5.32324104270371 1
5.30233080421811 1
4.85075244690747 1
4.47117899037822 1
5.50467188384559 1
5.38736308469738 1
4.99336166511472 1
5.21238106705002 1
5.14882332379 1
4.89177451827551 1
5.09786378559609 1
5.38489593145068 1
5.11737449054133 1
5.41547015537528 1
4.70301007230102 1
4.82964514315929 1
5.24607092241613 1
4.49456054649078 0
5.14686670102807 1
5.13129631225762 1
5.01315414959631 1
5.03372397787931 1
4.49273073040599 0
5.0874451824266 1
4.34194879206075 0
4.8305640247985 1
5.37283797086137 1
5.25960901510139 1
4.80612105716153 1
5.03665785732378 1
4.75376013669229 1
4.923565134643 1
4.68840785135807 1
4.88245237855152 1
4.7140024091217 1
4.66116553456229 1
4.67892684965631 1
4.9306801409387 1
4.7403518272122 1
5.19869872935019 1
4.79408261989706 1
5.56346200074672 1
4.74410373814371 1
5.02048227215805 1
4.43187227867738 1
5.10677587599129 1
5.15891605426032 1
4.56607453567563 1
4.70794566957854 1
5.25683304278855 1
5.37611807591805 1
5.16275919266032 1
5.01014889271222 1
5.41992232134347 1
5.17626045843466 1
5.23317800902754 1
4.49821355586763 1
5.56552575267833 1
5.29012213838954 1
4.82656218496336 1
4.97130857762565 1
4.9916923982034 1
5.11694228044489 1
4.67457867249967 1
5.26965071894243 1
5.17074565073171 1
5.26903122914761 1
4.0456048178347 0
5.20713799132106 1
4.86509027386171 1
4.4587247697108 0
5.38392017371022 1
4.68221432894549 1
4.89027094074225 1
4.60831535162876 1
5.38044336484667 1
5.562420319688 0
4.76224083085176 1
4.99417146409368 1
5.67921336951165 0
5.39217957922603 1
5.12340806313843 1
4.96284153253373 1
5.00171220549395 1
5.34552219761618 1
4.65564047743686 1
5.05585531970487 1
4.76758107203294 1
5.27151979892685 1
4.87692439294958 1
4.71958301476053 1
5.05730918780898 1
5.17380226069808 1
4.29290411372724 0
4.854156565038 1
4.71589275282411 1
4.76067424878992 1
5.20026948415513 1
4.94126097382766 1
5.49422922178402 1
4.82098265750084 1
5.21598904988887 1
4.31674144381699 0
4.93593515198744 1
4.35762591715803 0
4.87141395780289 1
4.92745132418683 1
4.8567365416499 1
4.85059739020842 1
4.66994892470587 1
4.95928309530715 1
5.30121754193372 1
4.80669295915001 1
5.52466936514654 1
5.14168106504521 1
4.82766422592417 1
5.21227506231867 1
5.25581218452491 1
5.19275493503156 1
5.08010645670519 1
5.40488647324937 1
4.54630994810029 0
5.43554037396134 1
5.44148814615703 1
5.29582974080142 1
5.5271704658871 1
5.57822500989252 1
5.48890677671889 1
5.23739009342085 1
5.32082521185403 1
4.77159599855895 1
5.14708890650954 1
4.60997929859855 1
4.78076901140152 1
5.15727753076984 1
5.35341492401372 1
4.81846111358304 1
5.20411125607092 1
5.05317072791723 1
5.28872924280663 1
4.89625480754884 1
5.41899107128148 1
5.26584280445857 1
4.76920897912436 1
4.54024420375366 1
5.60060379850387 0
4.70313436303141 1
4.19627164315156 0
5.09096264495921 1
5.02212390646989 1
5.0787297893274 1
5.26717958896783 1
5.02763940988142 1
5.00646032838135 1
4.80063300168388 1
4.86055635684141 1
5.09186385855795 1
5.20910828362983 1
4.68953220346184 1
5.39388966724986 1
5.47674209593641 1
4.66386937587115 1
5.13354765441774 1
4.54608664019476 1
5.06534819114407 1
5.15986925780599 1
4.72812238601278 1
5.33888590710442 1
4.14886191617187 0
5.43223073369066 1
5.02270076728824 1
4.88719161982107 1
4.93339939392395 1
4.98554418958955 1
4.93770481068607 1
5.09826337798106 1
5.32630527968069 1
4.89744944056176 1
4.81239520594237 1
5.43288806915376 1
5.25616761914155 1
5.11975931865804 1
5.12385109576655 1
5.07273307073984 1
4.59814354465585 1
5.48365361529266 1
5.13665610433022 1
4.82309485844219 1
4.94406762404325 1
4.84401252251391 1
5.04080833124901 1
4.71457781362161 1
4.872152532962 1
4.85527087390129 1
4.73083745271215 1
5.0810190025775 1
5.09530926953969 1
5.16652958188143 1
4.46678694621489 0
5.51954147164468 1
5.55088598876594 1
4.97415990584281 1
5.40905485986336 1
6.0411604898908 0
4.81340139894363 1
5.1909039019825 1
4.97486478031461 1
4.97914760000129 1
4.48869743840147 1
5.22980216388145 1
5.17707152159345 1
5.09785545037571 1
5.43135274265052 1
5.25038092216639 1
5.26329529333298 1
4.52028012147502 1
5.77814033011096 0
5.34122527404508 1
5.16496864119368 1
4.77435676595671 1
4.50769414168612 1
4.59351646677648 1
4.98092725321402 1
5.68766718716445 0
5.23240652390929 1
4.53209047438886 0
4.99864521122218 1
4.77059488545046 1
4.72833360901951 1
5.38016317364428 1
5.20817998417493 1
4.5775566320975 0
5.10728663288036 1
5.24459199995844 1
5.44936832355892 1
4.68833711619535 1
5.42236688559593 1
4.98899579259556 1
5.02348519629273 1
4.60997244141811 1
5.08091761263807 1
5.79954539846274 0
5.01371427868883 1
4.99874176772423 1
4.49933733988462 1
5.12123780424607 1
4.44385677451115 1
4.68243656822442 1
4.43622776113613 1
4.62962621888265 1
5.06297615548971 1
5.40157838854696 1
4.90447778211873 1
5.71220287517277 0
5.60680916105687 1
4.7875884419613 1
5.07668733097911 1
4.70973933808091 1
5.54226046397693 1
4.90925376972117 1
4.8665725945448 1
4.28388862782574 0
4.84973544828558 1
5.06118636697072 1
4.58505948891456 1
5.12626846316902 1
4.56803250482393 1
5.31598319752991 1
5.14490907070407 1
5.12282333287892 1
5.0445882544933 1
4.60423676664187 1
4.99440450523165 1
5.05959097110774 1
5.05368376835917 1
5.06812589968328 1
5.6016709026631 0
4.71846601424049 1
5.10927014342427 1
4.98340169402115 1
5.60876925797513 0
4.52941151458866 1
5.04568162023011 1
5.26962918336658 1
4.58443110472457 1
4.7364865453464 1
4.69691997093115 1
5.06628210212169 1
5.33629830908948 1
4.89808737973814 1
6.0998873102191 0
5.00812055891568 1
4.62207419433666 1
5.08227650668934 1
4.85637335179138 1
5.14239513170134 1
5.16463425357991 1
5.25535018181238 1
4.69284278381323 1
5.05622226095034 1
5.34244374479857 1
5.56185420905984 1
5.0764586883141 1
5.01353682055706 1
4.7752996549778 1
5.01311958301734 1
5.60140089766765 0
4.89035818873398 1
5.16711286955453 1
5.44247161955727 1
5.10354643506595 1
4.9243944565377 1
4.88349438219784 1
5.570118405913 1
5.51274547840986 1
4.821548154597 1
4.57523400961325 1
5.07311142407373 1
4.98600716000375 1
4.99579758841141 1
5.05878118700049 1
5.11248890023087 1
5.47819019708629 1
4.63659416044392 1
4.60754651211484 1
4.85195682216417 1
5.35644029130702 1
5.51374080848572 1
5.02335437054728 1
5.06886672416904 1
4.90684938783963 1
5.15899496190495 1
4.31659043068254 0
4.84773567762426 1
4.38011492451864 1
5.06962046428596 1
4.9128738216862 1
4.85264552113892 1
5.23981809952656 1
4.38710255388533 0
4.86928707642418 1
4.81735537181268 1
5.17721433789156 1
5.22892555993606 1
5.07345781719685 1
5.7185606059645 0
4.48665727004435 0
4.71456238715747 1
5.49919399041245 1
5.22606477064996 1
5.27457243986034 1
5.1148558387218 1
5.05254407934211 1
5.29638035366511 1
5.14722452476611 1
5.62823557964258 0
4.43835253361249 1
4.93525683537872 1
4.86218479196445 1
4.46915127233818 1
5.14445670239221 1
5.32024959866714 1
5.08068349247609 1
4.77665506904216 1
5.19518727552683 1
5.11785724638875 1
5.14843196102712 1
5.24941628609112 1
4.10940312304259 0
5.20732162762675 1
4.50741705720355 1
4.97753826614518 1
4.63172390662413 1
5.05833053351112 1
4.93451658465335 1
4.50157847811354 1
4.43177888857578 1
5.20673735917761 1
4.57691450190156 1
5.01359323696364 1
5.03133066182102 1
5.03974201352698 1
4.88658617121837 1
4.9150222007465 1
4.88826207088911 1
5.16790940314225 1
5.44193491198761 1
4.6232792506862 1
5.12183833497821 1
4.69822584842416 1
5.08029403239131 1
5.32036200575851 1
5.73342096810258 1
5.17002257396782 1
5.23854071902253 1
4.91732611120978 1
5.39245884096222 1
5.76621621004325 1
5.50697376305241 1
5.26153311958652 1
5.18687868607584 1
5.45550712833366 1
5.71087447170415 1
4.9952934170348 1
5.40959978958391 1
5.23249540061765 1
4.8628943141078 1
5.2888584700149 1
4.74746218790336 1
5.03250564180357 1
5.31985090300957 1
4.93770095067406 1
5.17017801849136 1
4.57067570299614 1
4.93331934291335 1
4.39493062036554 0
4.74790776447142 1
4.59692271356117 1
4.77768241787961 1
5.40513429081621 1
4.64563789561745 1
5.1013504596757 1
4.80412100914238 1
5.23309001746868 1
5.29020290655384 1
4.96025541673322 1
4.93740159403772 1
5.05355987108692 1
5.45487333546955 1
5.20868445950885 1
5.33659347702827 1
5.37612270034149 1
5.25007586906474 1
5.01804142974887 1
4.91183886437552 1
5.49218771742589 1
4.73362461867562 1
5.36048615247427 1
4.65722960004426 1
4.70464791854479 1
5.29000237509335 1
4.94273604086471 1
5.27549564813136 1
4.98557419332719 1
5.695089094212 1
4.90799524825219 1
5.21994037061905 1
5.23084698471926 1
5.5131540083863 0
4.96541415758357 1
4.98060372712012 1
4.99690942203831 1
4.98350424001707 1
4.80516408997358 1
5.43817431144748 1
4.64072126659474 1
5.32391344440504 1
4.86444183354123 1
4.24199776145629 0
5.08258660019249 1
5.05443792849162 1
5.2488727106311 1
4.97412273115766 1
4.7058967380342 1
5.5122397829675 0
5.50661255507028 1
5.10508753442658 1
5.1097299515053 1
5.07823459630582 1
5.09246023685823 1
5.03364766184907 1
4.81731777266585 1
4.52550621788494 1
4.91736892284903 1
4.78592255796436 1
5.45762041492143 1
5.00154796374603 1
5.11387574232999 1
4.550743766227 1
4.95424680575991 1
5.27327174133635 1
4.95181785650971 1
4.77195455647317 1
4.83466502750267 1
4.8999103303879 1
5.23510810917432 1
4.80752683334909 1
4.98896166487693 1
5.12047034448245 1
5.48453624645993 1
5.27978158572176 1
4.73768084076372 1
4.636508656271 1
4.99465848893062 1
4.93583044111636 1
4.42036470601982 1
5.05395861609811 1
4.81397430866364 1
5.67919271513034 0
5.34065535485936 1
5.13353756292578 1
5.45488891174539 1
5.12784894000443 1
4.4332314413264 1
4.87415856182367 1
4.05848445497495 0
5.07553505744457 1
4.75802282516602 1
5.15509555375156 1
5.03531524052765 1
5.25373864184585 1
4.77890495680507 1
5.02651057638632 1
5.08337693663374 1
4.73516815982347 1
4.98042043781057 1
4.77725469496795 1
5.01885094244824 1
4.90320463113237 1
5.16961502197765 1
4.76823159241102 1
4.960887142626 1
5.79266112824452 0
4.91607356635827 1
5.24966074001569 1
4.62787467879123 1
4.82697036366584 1
5.08950423295693 1
5.17494932646029 1
5.21055772880394 1
5.06369456318397 1
4.74482171201422 1
5.31622073450607 1
4.29985503519273 0
4.69588804222558 1
5.71854516776313 1
5.1080802384735 1
5.0298661177766 1
5.05553814989387 1
5.0560837979605 1
4.91033109196681 1
5.33920890409189 1
5.30312504345781 1
4.86483218474632 1
4.60213455596799 1
4.536448462566 1
4.59395071922092 1
4.75767403036388 1
4.95309348919231 1
5.27081299174881 1
5.44335618573464 1
4.74694295615397 1
5.10153443599785 1
5.245657996347 1
5.23492094404212 1
5.01614868718583 1
5.0851757530141 1
4.92542201266145 1
5.27461822167788 1
5.02877722689165 1
4.77618344671114 1
5.2962204881945 1
4.67806233624669 1
5.40323249347868 1
4.64933459018363 1
4.70396361237583 1
4.55967025297074 1
4.37118055380473 0
5.09450949068971 1
5.05993715714 1
4.92030036824685 1
4.65844408103141 1
4.944158065 1
4.77709676482773 1
5.45095376369272 1
4.97718175301801 1
4.48545157854654 1
4.88703991044991 1
4.86710542658702 1
4.99519942028327 1
5.03857527239929 1
5.322335078953 1
5.2656238614487 1
5.32294325692868 1
5.2806271702714 1
4.88050093142909 1
5.03588534813691 1
4.92481193039195 1
5.32627748533117 1
5.37704552912552 1
5.33453992070458 1
5.28926567345979 1
5.09722816712585 1
4.60367520860529 1
5.5311253856782 1
5.19874365545472 1
4.58995348320455 1
5.58498758947873 0
4.79611405853548 1
5.50583863006107 1
4.76289845746418 1
5.24082621635965 1
4.43366780243441 0
4.90825477835106 1
5.16922950425187 1
5.18456240599017 1
4.87937406318514 1
5.26295718138499 1
5.27770650203696 1
5.17865333044591 1
5.43809875365074 0
5.43903270577676 1
5.33985576687181 1
5.00897436427051 1
5.06915179311305 1
4.94143962490338 1
5.24364394155906 1
4.16064868775337 0
4.92753988120282 1
5.34424452168564 1
4.74484062703759 1
5.19278345261568 1
4.63020624892025 1
4.9986588905559 1
5.06940608305895 1
4.61972794296117 1
5.11922901228468 1
5.0465882202992 1
5.31785262612682 1
5.29122312135818 1
5.48745392355682 1
5.57628970151625 0
5.24028554395136 1
4.93977279642973 1
4.59242429595137 1
6.00606367633452 0
5.51002307716169 1
5.08736201262656 1
4.83678851150142 1
5.33146050613232 1
4.76570122253133 1
5.2902459790799 1
4.61629926415302 1
4.79748980868533 1
5.32869138228469 1
5.04617678567576 1
5.04567798848184 1
4.8431572283568 1
4.97786440357513 1
4.87281413750746 1
4.70624720360931 1
5.22064988248227 1
5.01693964068361 1
5.17759777909048 1
5.15649810466367 1
5.10902452668686 1
5.70372901425009 1
4.84671782756848 1
4.65343710678384 1
4.81467235936538 1
5.30926156829095 1
4.68632259107149 1
5.20144411067114 1
4.44749148250056 0
4.99191757924037 1
5.28938020961206 1
5.01233790818676 1
4.70218770283272 1
4.64099578057768 1
5.29325511745427 1
4.86084478199851 1
4.88812846479731 1
5.11388917253081 1
5.73961335255327 0
5.02402527581456 1
4.93073014561163 1
5.00765101153702 1
5.3898585220917 1
4.71190511920094 1
5.02055545027717 1
4.22632515528226 0
4.74823953233714 1
4.71101014066059 1
4.83048053337651 1
5.65792267093804 0
4.79949076733935 1
5.24370944289961 1
5.54964431286896 1
5.3800776224153 1
4.87117084092423 1
5.25492162032546 1
4.97837408402847 1
5.44196348175739 1
5.12248335831914 1
5.17934115372317 1
4.74561087418875 1
5.13653305054866 1
5.24035602731631 1
4.66997109795981 1
4.84219955112056 1
5.16003903495301 1
5.31215522686635 1
4.72607588579374 1
5.11561108578637 1
5.05575560990479 1
5.15293451505533 1
5.13354968342265 1
4.64775601699585 1
4.89788432130904 1
4.94666731836842 1
5.31992622614621 1
5.11431901486877 1
5.49423443775229 1
5.23210515128484 1
5.45745984706639 1
4.53821278738678 1
5.35000713477312 1
4.3704144406695 0
5.18303758447646 1
4.98477248665924 1
5.24065871635807 1
5.522885575078 1
4.77643998130319 1
5.25274603346267 1
4.98078595252808 1
4.84546749556149 1
5.07418159578555 1
4.8426067837284 1
5.05546687097583 1
4.83941397546453 1
5.20344391141417 1
5.35820048009588 1
5.63535546238909 1
5.00899155179594 1
4.76923726505303 1
4.8258569536768 1
4.96951687483541 1
5.01769026185462 1
4.76340831976267 1
4.65915580275372 1
4.79871509751794 1
5.02156271963694 1
5.44861887021908 1
4.5798958509123 1
5.2610006304781 1
4.69360445281368 1
5.79749499101838 0
5.20648227777899 1
4.19043545576697 0
5.11620010859696 1
5.31833662155544 1
5.21330835070012 1
4.78791315489258 1
4.75277931490047 1
5.29213104585562 1
5.10553257464592 1
5.47203505616674 1
4.7217095070289 1
4.99958385928707 1
4.67059343247068 1
5.07192522575544 1
5.2465950081137 1
5.57495919074141 1
4.203993758228 0
5.84519034559462 0
4.90025321878368 1
5.18341118107002 1
4.95635682063062 1
4.73445280710007 1
4.71618269643557 1
4.3142199691326 0
4.96311993736577 1
5.06339468821239 1
4.47213132848629 1
4.97406811078168 1
4.611159863843 1
5.26006344489647 1
5.25899598655302 1
5.13450047139752 1
4.57182304885431 1
5.41339876167803 1
4.89106534977043 1
4.85648730639724 1
5.21525162740479 1
4.0169544332861 0
5.552426254012 0
4.9352640457152 1
4.83141695920044 1
5.21894225467525 1
4.68306321402778 1
5.20953416681809 1
4.83416112558062 1
4.91186118336975 1
5.07802268614003 1
4.77434938617208 1
5.03169593765797 1
5.2215109042221 1
4.49785611184211 0
4.9582577713179 1
4.9038262715104 1
4.58846896800605 1
4.45873428418507 0
5.4889572668254 1
4.59179880244772 1
4.31793302341753 0
5.00869574393155 1
5.12139388644411 1
4.9322085128207 1
4.50524703110608 0
4.90102393376125 1
5.26043141844351 1
5.18376688075808 1
4.92469070713068 1
5.08698663476925 1
5.19331170191316 1
4.99837345057747 1
4.46086478616159 0
5.10096666790958 1
5.24181354155893 1
4.87141492102992 1
4.90855316880967 1
4.64804238740395 1
4.92165625475321 1
4.99848657862634 1
5.23769854878749 1
5.11693584135803 1
4.86319767623544 1
4.74929122096185 1
4.87498146154156 1
4.90622130689854 1
5.0743569261878 1
4.94152183307372 1
5.1032884813745 1
4.93382042810166 1
5.04660799678295 1
5.50197891301727 1
4.52030238883728 1
5.02693017511851 1
4.8734739990513 1
4.79360337535175 1
5.30655616666261 1
5.01132824486246 1
5.03107309806135 1
5.53083757258611 0
5.3298939530186 1
5.31302094108324 1
4.84987224314506 1
5.00424588428842 1
5.16620202213511 1
4.94752028271323 1
5.02206070920183 1
5.53558288819258 0
4.99746433901149 1
4.94092161034272 1
5.74397012669706 0
5.65333644774718 1
5.02731210161738 1
5.21936287896643 1
4.89348002588713 1
4.56173764636063 1
4.88117106755001 1
4.56503078860258 1
4.91802808179943 1
4.91072954792784 1
4.70589401421793 1
5.24892107213421 1
5.21863756382533 1
4.73818981270016 1
4.94024453654599 1
4.93861566767213 1
4.68389595091738 1
4.96979152489823 1
5.04482991875491 1
4.88684636801588 1
5.29170468719241 1
4.55587347894839 1
5.77407888317105 0
4.55500430463688 1
5.13073279098454 1
5.26366582613691 1
4.94580783207623 1
4.90635434830827 1
5.01665262266327 1
5.40995849250028 1
5.00756567472129 1
4.49220777691944 1
5.04518666029687 1
5.79362612954366 0
4.92396963249007 1
4.57781182367352 1
4.75345121990489 1
4.91210998508377 1
5.11760709216017 1
4.57596159421537 1
5.44198103445317 1
4.84622807465272 1
4.6572005553246 1
4.96462399237129 1
4.90026321922549 1
4.87002699448877 1
5.15728258383453 1
5.24137174782314 1
4.66699275891311 1
4.63073765507316 1
4.61796862427734 1
4.62087285356408 1
4.99282404462113 1
4.7834024054697 1
4.75067201699839 1
5.27805657678025 1
5.13633636492531 1
5.45610882780927 1
4.58470340271018 1
5.50479580518632 1
5.08365294710201 1
5.32418546697317 1
5.32128675040095 1
5.15125080179007 1
5.09076586853499 1
5.25084852384701 1
5.82810694758316 0
4.75720154406277 1
4.4469678415997 0
4.79209667989295 1
4.49061674904955 1
4.85724958758726 1
5.38578402698755 1
4.75473895962229 1
5.18242761949779 1
4.694260088517 1
5.09468708575149 1
5.20836053147795 1
5.19836360348102 1
4.59974903528913 1
5.43063673333836 1
5.13554203137527 1
5.03138446603077 1
4.88896667826689 1
5.25586085053711 1
5.23236129954413 1
4.98023137172604 1
5.48052917332317 1
5.6304664300264 0
5.31935176989516 1
4.43140595229397 0
5.11909174884759 1
5.01297545906201 1
4.77562636292789 1
4.75119192973454 1
4.8922125791658 1
5.47016591621721 1
5.52633207571812 0
5.27046412889746 1
5.07955955093414 1
5.12124963593281 1
5.45374368262469 1
5.43858228788929 1
5.37241325537138 1
4.70929449963305 1
4.75785122863823 1
5.01947605558801 1
5.68714757762926 0
5.04017026589297 1
4.53538103447835 1
5.08009611372231 1
5.0563328929311 1
4.56747052081664 1
5.41014708697779 1
5.25712195111773 1
4.99319018702995 1
5.43824866803003 1
5.18074739325803 1
4.49361934036001 1
4.9963753787613 1
4.71478416266689 1
4.92896685570858 1
5.51440290111717 1
5.20935820661218 1
4.68928663819651 1
5.24509054348598 1
4.91326763604682 1
4.85307576962292 1
5.0118221457463 1
5.13991948763862 1
4.9349112704395 1
5.51969026461865 0
5.19326312872306 1
5.31173227403196 1
4.78869246555802 1
5.20035571617447 1
4.60665335420267 1
5.34161873452391 1
5.00894343124593 1
5.54476197379801 1
5.11430945115479 1
4.12051676362332 0
5.23076257062035 1
4.94551235963903 1
4.95989029797128 1
4.99645296675726 1
5.76381257942037 1
5.06738541879523 1
4.79818297552543 1
5.0021137804918 1
5.03973676634607 1
5.73811995410519 0
4.65094061393154 1
5.11776417340753 1
5.0260962757802 1
5.0862052473464 1
4.74292755314546 1
5.11380450368793 1
4.88250317855614 1
5.09490957094196 1
5.01851379775597 1
5.20149331052136 1
5.36640545733743 1
4.56797513149793 1
5.37931806484188 1
5.08566971978233 1
4.06212022567037 0
4.72252737220463 1
5.74823798471015 0
5.04436514886574 1
5.2192545233935 1
5.32917777296217 1
4.40422285755096 0
5.59471694792947 1
4.96604423176681 1
4.94435558225442 1
5.01212012546589 1
5.08090989262477 1
4.52348465671128 1
5.22598531777218 1
4.83159244997205 1
4.88266248278244 1
5.11323843363032 1
5.03414081009091 1
4.68258035410976 1
4.83396900918613 1
4.72708175240577 1
5.16955362065168 1
4.95498804192553 1
4.39183338160602 1
4.93837770639533 1
5.03403858564923 1
5.30192808383335 1
4.82642868408535 1
4.62862880973238 1
4.55286706735552 1
5.50408603831381 1
4.82103158019284 1
4.65067863201992 1
5.15929635540152 1
5.2287758789279 1
5.29278651018457 1
5.60594389251034 1
5.23492422985366 1
5.05422142440342 1
5.3528882144541 1
4.98958823595052 1
4.76042948236116 1
5.5094736432708 1
4.76124567671946 1
5.05626042808167 1
4.60544600523036 1
4.68485924161927 1
5.05145123251748 1
4.9265855116007 1
4.68545717657756 1
4.9114022376951 1
4.58840481827537 1
4.47634112004051 1
4.97423857414141 1
5.39612942282811 1
5.37932147635355 1
4.67675395943778 1
4.64582029194001 1
5.00851651971166 1
5.72049947609366 0
5.09616063718723 1
5.13459324627135 1
4.55915389149246 0
5.05303608856776 1
4.8751795155902 1
4.82464577414321 1
5.20278816208904 1
5.10689821996083 1
4.91003302551076 1
5.2586025316784 1
5.21325008668624 1
5.56807202854434 0
4.58568718197131 1
4.56883712038991 1
5.32391193833308 1
4.87695820358293 1
4.85149300068285 1
4.99766292749706 1
4.790877482249 1
4.75403025794157 1
4.93587672636631 1
4.82746102755194 1
5.13338373367837 1
4.87411216858115 1
4.67543939308349 1
4.89330010235923 1
5.23201067302707 1
5.00662846956259 1
4.5045261019101 1
4.91858782167565 1
5.29985425220625 1
4.9341594082927 1
5.03057618903086 1
4.70825829441391 1
4.94770342700596 1
4.7249567622114 1
4.65505518910988 1
4.89189027335969 1
5.06814410427645 1
4.93583968232385 1
5.34312026946088 1
5.21020953812977 1
5.17495524872501 1
5.08423541420316 1
4.86361990430976 1
5.5114390879393 1
4.73666048642075 1
4.58952308260264 1
5.30882019464169 1
4.4715131217512 1
4.65298742138977 1
5.21560685288581 1
5.03027203626741 1
4.91987814443117 1
4.8644019136802 1
5.24217078525365 1
4.94240680961266 1
5.19328695471552 1
4.856947624849 1
4.87540066632953 1
5.0254268162256 1
4.85918617936398 1
4.97253175736051 1
5.09657957139142 1
4.90167575752173 1
4.79310892776044 1
5.015486489844 1
5.08876619071912 1
4.9766015063214 1
4.64836893125715 1
4.89189250140596 1
4.64239349710546 1
4.70860575952174 1
4.97743028193906 1
4.45171059393865 1
4.91336744172414 1
5.16868490924057 1
5.12640054854893 1
4.83137862242241 1
5.21682055519092 1
5.11308267089471 1
5.49912208063774 1
5.07823907652523 1
5.2092689933812 1
4.83334596680691 1
4.51339762933453 1
4.80368288653633 1
4.59251516841816 1
4.97967415292156 1
4.6785992416127 1
4.40874356068223 1
4.37129379846791 1
4.39767401926613 1
4.76630372504866 1
5.10687972647801 1
5.02835892818767 1
5.0557020064745 1
4.84875936009389 1
4.4292621168663 1
5.25490657347843 1
4.53607385217189 1
5.23963510247012 1
4.788228588264 1
4.92006317686069 1
4.87609481988281 1
4.26938238157109 0
5.48807334415336 0
5.11177000349142 1
5.50469046605675 1
5.15994955793049 1
5.2616629704534 1
4.54753904378216 1
4.77633160892807 1
5.1846502416806 1
5.06603480283346 1
4.73724852858311 1
5.10958406183104 1
6.19651408932944 0
4.87748349146495 1
4.75546685397882 1
5.11808706966493 1
4.64795594191238 1
6.0926358481346 0
4.64681960571683 1
4.99493165187122 1
4.53209164251013 1
4.32140427288764 0
4.90327903802189 1
4.85671478635068 1
5.38457636854453 1
4.99707039290011 1
5.09203633042865 1
5.21288761371122 1
5.13804140089663 1
4.53684492078387 1
5.31741157661518 1
5.01370304406687 1
4.90018345223891 1
5.09788243903211 1
4.73462365939 1
5.03808277303698 1
4.30318754349947 0
5.42682481868521 1
4.79048811200415 1
5.06496871356839 1
5.18913839509916 1
5.00380352870744 1
4.77166992561477 1
4.626329346906 1
4.6800198199341 1
4.85041368788258 1
4.90172426681568 1
4.64967217043577 1
4.86342077987655 1
5.00363387318896 1
5.42163277162013 1
5.18331673701719 1
4.6307626686569 1
4.97121120289014 1
5.0854915170047 1
4.06351550221094 0
4.76631574568145 1
4.95539098249325 1
5.25451004136196 1
4.60887656775742 1
5.51524092696504 1
4.71393189716802 1
4.68534596470322 1
4.97079738698357 1
4.85023480065184 1
5.81676681656608 0
4.44531055584514 0
5.09497386744089 1
5.29407138488963 1
4.84991759342435 1
4.86288897289109 1
5.20780578248831 1
4.70480210345221 1
4.36075487805957 1
5.69905945245905 0
5.29963230993307 1
4.74405875404565 1
4.81489620408055 1
4.97492710997813 1
4.6365794277598 1
5.10512649395429 1
5.09048752091054 1
4.71603593704193 1
5.62751151000478 1
5.02687992144661 1
4.95481014656256 1
5.36290331211438 1
5.16162873931021 1
4.92995507242461 1
4.89842515710896 1
4.64776662719599 1
4.89646772839636 1
5.40309643665392 1
5.38473993256867 1
4.8339426318502 1
4.74851704456344 1
5.24398578399552 1
5.05034101546475 1
4.78989603693505 1
5.122879326907 1
5.10950397548211 1
5.19873723266561 1
5.28429743922278 1
5.08415790414263 1
4.68252471066056 1
5.30248346404919 1
5.09727795054494 1
4.43546645214933 0
5.11281312160011 1
4.76965117196168 1
4.62484240152023 1
4.62656022406045 1
5.27717642727158 1
4.99550304648283 1
4.53462668495325 1
5.05478576179839 1
4.71240453923811 1
4.46712386371296 1
5.04296442167359 1
4.98413771728338 1
4.71978342921908 1
5.58230769364713 1
4.7602983206933 1
5.15973584238077 1
4.88709620981928 1
5.08850326369959 1
5.38306943609928 1
4.755866132787 1
5.0484138453081 1
5.02905569700574 1
5.02855861431623 1
4.65279305202953 1
5.23834337864484 1
4.9716027033489 1
5.62722857008271 0
4.83382705568961 1
4.92938466058534 1
4.82911510647184 1
4.96838075896043 1
5.36846871545948 1
4.87901112121476 1
4.92247977370014 1
5.45639275318268 1
5.13102354606925 1
4.9818739893352 1
4.62656793608181 1
4.97588511995539 1
4.49978488367568 1
5.3207476464475 1
5.05703304747205 1
4.85387327304012 1
5.25705246679576 1
4.74927651398241 1
5.198212503133 1
4.69217186537196 1
4.74007047576473 1
6.03389236321285 0
4.73940787925822 1
5.50446396848165 0
5.28748873966682 1
4.85214272170701 1
4.8802450317438 1
4.93709997077541 1
4.94131245860596 1
4.86457458211563 1
4.81254187968531 1
5.11170643938406 1
3.83006613687883 0
5.0987184034094 1
5.07151617726641 1
4.91519455714475 1
5.20029238154603 1
4.64421798134198 1
5.07111978856253 1
4.70446101765091 1
5.01048898998566 1
5.11150594775087 1
4.89239719884063 1
5.09088073329675 1
5.26420691833774 1
4.55334164407105 1
5.19836261212315 1
4.72129216295331 1
4.90168236076283 1
4.94152041187336 1
5.17359503684967 1
5.20158730937616 1
4.6275887333012 1
5.0082185716064 1
4.71951018776771 1
4.98858674805426 1
4.80502440808763 1
4.45791634304961 1
5.12829455398996 1
5.03734701062257 1
4.6949601055342 1
4.77328610161062 1
4.99223352537751 1
5.044411622537 1
5.20135531626799 1
4.64073073252834 1
4.99009393352829 1
5.25624328394579 1
5.34787968025668 1
5.1589684764775 1
5.23409447798676 1
4.96489119853091 1
5.24557546655026 1
4.55114774458602 0
5.18921487949693 1
4.66833433637159 1
5.24500777423831 1
5.15084267939928 1
5.38443559151448 1
5.41762682716263 1
5.26201730155037 1
5.12095969394336 1
4.33340045481438 0
5.24805841182547 1
4.93256238782179 1
5.24739096148958 1
4.88328969467316 1
4.84878060244893 1
4.98494901920457 1
4.85404145618664 1
4.82688614027475 1
4.52076546015434 1
5.09533075574447 1
4.80910614158572 1
5.06288462878729 1
4.75714363102336 1
5.38381940634391 1
4.72836506099305 1
5.17339543109614 1
5.25103141225537 1
4.8034804482255 1
5.56474499198325 1
4.83987417362376 1
5.12941545127514 1
5.0773878083895 1
4.50339149978242 1
4.87131669618214 1
5.32437504374729 1
4.81187047082026 1
5.02483426875073 1
4.93913655451218 1
5.46728498016367 1
5.1806240545331 1
4.46656101211679 1
4.99176449666334 1
5.85192164500279 0
4.76057391534963 1
5.2728463373419 1
5.01241137739164 1
5.03298127424142 1
4.20087475824088 1
4.80043714349759 1
5.35846522115489 1
5.14363264801069 1
4.56158937856676 1
5.34823394693433 1
4.37669958809576 1
5.15699532257314 1
5.06347162579931 1
4.98307208891532 1
5.12522439422344 1
4.93980076073785 1
5.14711766414485 1
5.23622012884457 1
4.89622755602593 1
4.90957756473308 1
5.65102329682092 1
4.89642119840531 1
5.2459432376512 1
5.3512311134805 1
5.50771966578827 1
5.01236197171989 1
5.17738484258018 1
4.54428510119076 0
4.79879942520009 1
4.90714878435735 1
5.09516564249198 1
4.71390381422517 1
5.24123884796733 1
5.86581454545759 0
5.10816845290534 1
5.05765938744978 1
4.75507163581164 1
5.02266810294298 1
5.07287494502114 1
5.23373889075932 1
4.95170305148172 1
4.45982195205148 1
5.27182621143614 1
4.82511139666542 1
5.27450862569634 1
5.10918782405927 1
5.31115282317812 1
5.00168912214404 1
4.78097805474051 1
4.97437033217697 1
5.37354897547731 1
5.29694937621599 1
4.85804164534591 1
5.30693982280155 1
5.35082210334353 1
5.15597814066784 1
4.875198486321 1
5.42649954852797 1
4.99656821255062 1
5.03972228361284 1
5.31789261959822 1
4.73017107614683 1
5.01541913325215 1
5.22571436685262 1
5.07795307811942 1
4.46273954731717 0
5.78495893797568 0
4.83487585206148 1
5.00524865757618 1
4.85430410381373 1
5.51301522238741 0
5.19619914840114 1
5.08560325011341 1
4.47334391429732 1
4.7495647472892 1
4.69803833654429 1
5.82661056301219 0
5.39085763976431 1
5.48756317864171 0
5.12456832663179 1
5.00695536373984 1
5.26427936806795 1
5.44337884881934 1
4.93694998485413 1
5.42994079153196 1
4.94319478460197 1
5.05701667687532 1
5.47488267364594 1
4.69067112404517 1
4.68906865816077 1
4.91706663358989 1
4.97478390593797 1
4.72168217927542 1
5.27494476971582 1
4.73945834586403 1
5.10856694012893 1
4.35953761847506 0
4.87050689535236 1
4.79814592329764 1
4.9478081111002 1
4.8563346349355 1
5.36321553856409 1
5.15478337366833 1
5.16526270071506 1
4.60909691873119 1
5.10989434926222 1
5.23855706524892 1
5.6097980646778 1
5.20259526800786 1
5.01121282086556 1
5.19332144998156 1
5.51437308208598 1
4.55892796402711 1
4.84673546057581 1
4.75236981130514 1
5.42448984674888 1
5.3900122492438 1
4.4432238193366 1
4.56919737704035 1
5.81965048518954 0
5.25699560831339 1
4.7890254342778 1
5.0163996730355 1
5.01138473394859 1
5.47478554589398 1
4.45881878728111 0
5.41065202449376 1
5.14052569519832 1
5.11838847498684 1
5.60392240040144 0
4.72751564013551 1
5.30241002201399 1
5.2584354746458 1
5.4797947186744 1
5.30521329939301 1
5.09992052508453 1
5.19390540060271 1
4.85138349486992 1
5.13598927785071 1
4.85397109530699 1
4.6508206588 1
4.91743300233992 1
4.62770700455039 1
6.26494230770462 0
5.22324014188743 1
5.14677736216753 1
4.51787966950167 1
5.51095375076731 1
4.78634035905016 1
5.09381478617463 1
5.50147801785141 1
4.38780781723736 1
4.92917402521957 1
5.13634203354742 1
5.28648896343994 1
5.22886456449472 1
5.6748991531175 0
4.87626372409909 1
5.08394216167413 1
5.07426653297382 1
5.61375163742682 1
4.74436266282018 1
5.11786391246576 1
4.67609022509481 1
5.04436659804826 1
4.66483822464937 1
4.94278755131674 1
5.05168235831797 1
4.61498470371241 1
5.00169405618439 1
5.24789578530286 1
4.83209824214516 1
5.0662388090066 1
5.16998915451233 1
4.4131144550974 0
4.58205803037156 1
4.69005996362055 1
5.14008389904337 1
5.7579852688012 0
4.74330946473172 1
4.6385055138809 1
5.27629103441442 1
4.5348259874477 1
4.77262269885314 1
5.11331046275637 1
4.60420455658748 1
5.36835679544116 1
5.02461271430028 1
4.83881297357641 1
4.80867897354113 1
4.61962681164184 1
5.3035355624622 1
5.02832970368641 1
4.8354647964484 1
4.32143830128135 0
5.26815624769936 1
4.75246430984422 1
4.96156114259771 1
5.07376336647586 1
4.72736019156591 1
4.77017425164142 1
5.22670768969527 1
5.04066225710372 1
4.43436314799342 0
5.02750304089696 1
5.07899110499613 1
4.60263117027155 1
5.23949134377182 1
4.7190483576225 1
4.99961546127497 1
5.15873081816697 1
5.21320122114731 1
5.23626436697151 1
5.3539790208168 1
4.85366267410011 1
4.74048349794903 1
4.97644388876647 1
5.12660544243947 1
4.73312170111241 1
5.00714101288396 1
5.13331561807318 1
4.5146752920749 1
4.93109510213082 1
5.01029530841188 1
4.8832015030453 1
5.11647531303811 1
4.77532853688796 1
5.32662527673389 1
4.98851657095401 1
4.75962276428235 1
5.77052893861649 0
5.02126567526874 1
5.14161934034509 1
4.67198794443288 1
5.3585062249791 1
6.13189905857232 0
5.29791008391288 1
4.57595968346777 1
4.7208925455118 1
4.92100707394765 1
5.02621483156279 1
5.34784437523225 1
4.90531603342366 1
4.86691656754497 1
4.76263454494886 1
4.53302881544413 1
5.18903428557331 1
4.79455965519459 1
5.28466929292601 1
5.48623234629507 1
5.53233576447046 1
4.41328686824962 1
5.21070440765151 1
4.86092827683001 1
4.63839183888243 1
5.69943441197015 0
5.43131833145674 1
5.37287977234142 1
5.9454445824693 0
5.54704513124579 0
4.79766847107025 1
4.8093527455506 1
4.45641172573887 1
5.47798507882329 1
4.76994044753524 1
4.55079386201011 1
5.28388115306892 1
5.1643590137844 1
5.21873967201349 1
4.87605202966011 1
4.88544054779672 1
5.17003199089832 1
4.99013938533565 1
4.81323571411257 1
4.64387880173595 1
5.11742838376796 1
4.72611324730753 1
4.92903754498261 1
5.33739844813645 1
4.62644174861693 1
4.95423489930094 1
5.73627550558873 0
4.95063064794151 1
4.8141919012053 1
4.72702322893893 1
4.47093465199503 1
5.0151363973892 1
4.6114200703019 1
4.82212301536704 1
5.28809945695584 1
4.80262726294815 1
4.83917418352999 1
5.17459250190124 1
4.94456488526332 1
4.81183603831203 1
4.69386548650221 1
5.46804792189873 1
5.21842882523538 1
5.06383440009681 1
5.09968928207075 1
5.36681533254353 0
5.31738089132095 1
4.5142719194837 0
5.08263137774236 1
4.69207147780941 1
4.48077702802517 1
4.75425127435987 1
5.05126179473808 1
5.29316805229172 1
5.60065851610461 0
4.74539962553606 1
5.02278280513506 1
5.02844711901002 1
5.09928549426617 1
4.80447367004913 1
5.14915979602352 1
5.37181999696613 1
5.09018992864383 1
5.03553182550774 1
4.75308742881196 1
5.09687260151315 1
4.76265637737094 1
5.06349316242041 1
5.32651510814315 1
5.1332010530108 1
5.05570514743901 1
4.736715592998 1
4.26826275490199 0
5.0391621814564 1
5.37008279796098 1
4.62484601978486 1
4.9704211880063 1
4.97497785301298 1
4.94195758002153 1
5.33682661975749 1
5.0187874187139 1
4.64896929542986 1
4.70952287523045 1
4.88168635321565 1
4.80188893974927 1
4.73956472608406 1
5.04208353191622 1
4.74031888862989 1
4.66235470641739 1
5.33272758582422 1
5.55827672542663 0
4.40833896412769 0
5.16443170333706 1
5.43058306237984 1
4.93184490511643 1
4.70132291021039 1
4.9229042731753 1
4.73259906397548 1
5.05715632241219 1
5.25799934277598 1
5.02012630070509 1
4.37663822188138 0
4.74668653018081 1
5.78507246377197 0
4.8327328317781 1
4.90235420291957 1
4.90455815429258 1
5.4628716669304 1
4.71091876268235 1
5.4657390718225 1
5.29745494742027 1
4.50692437501343 1
4.75350529224343 1
4.60919755056412 1
4.49826972773769 1
5.06786503316179 1
4.51170163007406 1
5.29512002588676 1
4.6858356808601 1
4.65345075402284 1
5.1100298674359 1
5.22065506293315 1
4.73914183556906 1
5.45758901214937 1
4.62800981044102 1
4.72260824881832 1
5.26002266259737 1
4.93277510727779 1
4.60758429024084 1
5.01692447225514 1
5.27919492274463 1
5.61727866107808 0
5.26562755875593 1
5.32284648003554 1
5.1322472967139 1
4.39058937753178 0
5.35663468897127 1
5.42070349914085 1
4.89668376979942 1
4.63382673695799 1
4.95119249509508 1
4.65824396820333 1
5.26029603876099 1
4.80235708322455 1
5.15664262033715 1
5.34217794617124 1
5.10482864263561 1
5.37830475777139 1
4.58697912534351 1
5.0382089940218 1
4.38990156216576 1
4.71988889543088 1
5.10290175999735 1
4.37915849795745 0
5.27793778759105 1
5.11152929421515 1
5.11705712051828 1
4.7520462088906 1
4.33334555554296 0
4.95625379762639 1
4.39959690843828 0
5.17164306653835 1
5.88721168317918 0
5.1203320999725 1
4.19878062460999 0
4.80894821447855 1
4.6707263820625 1
5.01053927202947 1
5.3358943886911 1
5.11391610020866 1
4.46273089145354 1
4.98570038086245 1
5.25694889124462 1
4.69888842476478 1
4.99753647630204 1
5.15661460837956 1
5.31306772875955 1
4.46557374902545 1
4.97719920910942 1
5.30722369714283 1
4.90562720051168 1
5.15211350067115 1
5.38109606187881 0
5.16328947857509 1
5.19422217143632 1
4.79693540060252 1
5.06519180603516 1
4.95861676896316 1
4.90210452377747 1
5.12608746330609 1
5.11761859859978 1
5.299628064278 1
5.21199061854826 1
5.04118785369598 1
4.95058248477084 1
4.89224886354028 1
5.67255551379456 1
5.29370454026372 1
4.99536376696227 1
4.36277116443625 0
5.36758443802668 1
4.83935367498575 1
5.15932073724434 1
5.24995864476679 1
5.02643910455163 1
5.54555969945031 1
4.81515414140776 1
4.80599214609771 1
4.86271689895092 1
5.63528410709846 0
5.10632902032669 1
5.11090426572603 1
4.99114300318087 1
5.00917586417932 1
4.65982344834312 1
4.68527546673593 1
5.0796399625246 1
5.47923518992914 1
4.50689688531721 0
4.79753315482705 1
5.06327731735623 1
5.5843353769115 0
4.63168731835041 1
4.58200033530686 1
5.01745568345565 1
4.75163904399201 1
5.00922409722747 1
4.95148983119089 1
5.50095919641613 1
5.05059264168147 1
4.73025180729832 1
4.9857116764159 1
4.79375047569168 1
4.41365593068158 0
4.64759941597444 1
4.94104082872927 1
4.91898123198211 1
4.80322086309027 1
5.70410397483856 0
4.85262058887446 1
5.56339525587138 1
4.76524871216944 1
5.05905805834768 1
5.53937829542228 1
5.45599419683555 1
5.16871842276364 1
5.26828861646166 1
5.12177516511737 1
5.07186917662999 1
4.92437375440815 1
4.58200220693111 1
4.49534494842003 1
5.20580829959896 1
5.34050585919266 1
5.18052184030758 1
4.66380980579552 1
4.40534785966022 1
5.07342887335206 1
4.82806948842942 1
5.22399103227307 1
5.41477061068297 1
4.91228402543338 1
4.80947005435615 1
4.64065922436056 1
5.28350235657855 1
4.66388093067455 1
5.02249840030343 1
4.82331833872242 1
4.82814703130451 1
5.32139054892712 1
5.01327625394601 1
5.18281237860294 1
4.41136496234458 0
4.96424847571686 1
5.11396814616982 1
4.00749624760612 0
5.07413903403209 1
4.5259704310689 1
4.90968675830534 1
4.75140059817722 1
4.83586031181818 1
4.89642531816017 1
5.39601489122778 1
4.74088483155544 1
5.40870657014287 1
5.37072642365638 1
4.42701932586572 0
4.97754977974236 1
5.33137238469298 1
5.13875263206046 1
5.34300590389828 1
4.75351918348662 1
5.2525451210131 1
5.02605942617608 1
4.470809010712 1
5.3146788028868 1
4.98792017385921 1
5.55401019488348 1
4.47264278254732 1
5.02943734649089 1
5.24172696399904 1
5.31762560495399 1
4.59884593404696 1
4.47195247654808 1
5.11017530276535 1
5.01528902022382 1
5.09703982242526 1
4.69361381987696 1
5.81385544918818 0
5.0170805523756 1
5.08722043856716 1
5.26985717200038 1
4.58957865489088 1
5.32235989367021 1
4.32341902155698 0
4.85514221504391 1
4.74943461368121 1
4.70047321018253 1
5.09424223310328 1
5.09260680637735 1
4.48996353781578 1
4.94605010354475 1
4.69426039087949 1
5.41860484956138 1
4.59506345835744 1
4.55374771093769 1
5.3675518045641 1
4.99817751112052 1
5.56465606724791 1
4.75388376904095 1
4.68203006699732 1
5.19128661695527 1
5.47038653581927 1
4.63525806987826 1
5.61314777606645 1
5.11453159638467 1
5.32549641959712 1
5.24713433532454 1
4.82462804240997 1
5.23953881309491 1
4.74824938583906 1
4.26691207241434 1
5.56895017628204 1
5.06410357014754 1
5.26583135284231 1
5.13419790719649 1
5.21400960184229 1
4.68454491617597 1
4.50446389356536 1
5.30031738042168 1
4.62607807800804 1
5.24891126672686 1
4.95919406709665 1
5.03164698007571 1
3.81930719843296 0
4.8065386711231 1
4.98383176294317 1
4.64142621311915 1
4.93792440861432 1
5.49351782603617 1
5.22143722196627 1
4.83984222794994 1
4.79126191338774 1
4.68786947883296 1
5.25865987591478 1
4.89446093547885 1
4.41614570193103 0
5.10353629474945 1
5.08158544327287 1
4.90806312657267 1
4.90885707936896 1
4.52428142435129 1
4.6800451058791 1
4.7663398419593 1
5.62217328477571 0
5.31099021582852 1
5.50544870573261 0
4.97645571358879 1
5.49053318512942 1
5.01883279863293 1
4.48826561513382 1
4.97842032241042 1
4.92664652949057 1
4.60337982527814 1
5.53035136659821 0
5.36324524489735 1
4.70440822798595 1
4.45842855541982 1
4.91139632297897 1
5.1623392932575 1
4.85091986291135 1
5.0992478248066 1
4.91274558052343 1
4.84537878989952 1
5.29414620512521 1
5.17702018756937 1
5.17070136882473 1
4.59068761401566 1
4.91835317383201 1
5.26263575188961 1
5.0572947300092 1
4.83097579199233 1
5.43471443860119 1
5.38222201259268 1
4.88199646607776 1
5.14459202904203 1
4.92411847794212 1
5.24858659056864 1
4.61644173902761 1
5.04092001297257 1
5.10846252453801 1
4.72031643701323 1
5.47754904403875 0
4.83288242393911 1
5.53643038189014 1
4.7829973445826 1
3.98068203175523 0
4.94271437515152 1
4.94005313969247 1
5.43134672819415 1
4.43520912561957 0
4.80031611473529 1
4.78971936873141 1
5.15085925858263 1
4.83079962996616 1
4.61117660429115 1
5.24498882691613 1
4.81427715355639 1
5.38551747903754 1
4.92491976517034 1
4.67606953645711 1
5.15053165957795 1
5.15542479324994 1
5.12427584511513 1
4.94771003517161 1
5.43018938524147 1
4.9515503130829 1
4.67977027972243 1
4.70928183104247 1
5.25845808867697 1
4.90746805992464 1
4.82992254090364 1
4.6211987834898 1
4.22708377650282 0
5.39576912076455 1
5.07693083437533 1
5.43657008493273 1
4.99185179472753 1
5.29595507627725 1
4.19656933621412 1
5.41753153027932 1
5.09656995592243 1
5.01191835977923 1
5.25349792290409 1
5.25868574257358 1
5.215746568846 1
5.57598059504932 1
4.89402703607699 1
5.29494919357111 1
5.16347430164652 1
4.78118008108424 1
5.7932297250294 0
4.83524715632467 1
4.78132429422965 1
4.77784841964718 1
5.15779818971571 1
4.67132386410089 1
5.15297708977552 1
5.01097516667506 1
4.96161408333542 1
5.23328918353428 1
5.24886407493948 1
5.32794540310448 1
5.10131021189723 1
5.10391832527099 1
4.92550978308743 1
4.80680639030985 1
5.64421787168201 1
4.7521816637343 1
5.2079698350609 1
4.83171899311234 1
4.98634143663091 1
5.0090102975953 1
5.04583071873744 1
4.98200066122243 1
5.42713282288189 1
4.71367716571404 1
5.52591365830934 1
5.2199224141279 1
5.16324048339499 1
5.06682072558061 1
4.95960170627581 1
4.97195183209824 1
5.5302897654874 1
4.89949782616545 1
4.97573208053212 1
5.22506710913467 1
5.18048417556716 1
5.16467397619623 1
5.1468631721338 1
5.08482409587178 1
4.93795779895046 1
4.83682411044785 1
4.98886191560494 1
5.22656135251528 1
4.68413962310007 1
4.83791217876192 1
5.47715164663088 1
5.60330035648304 0
5.57514962640067 1
4.76890948258213 1
5.24743624094317 1
4.91563093759151 1
5.5033865164053 1
5.33303353462399 1
4.56511384524625 1
5.34508042994067 1
4.44589047027293 1
5.27113840627567 1
4.86778153887794 1
5.42163787739309 1
5.20747581525939 1
4.69764119563119 1
4.97169669885853 1
4.75662603336687 1
4.65725967329146 1
5.1104739980862 1
4.80472323564014 1
5.30388269692397 1
5.28159076961112 1
5.69199194962401 0
4.86226356698981 1
4.61206510722352 1
5.07652984472563 1
5.05170784306615 1
4.91351762147464 1
5.04641199457968 1
4.39567094273815 1
5.15682864635343 1
4.66712592985009 1
5.24667454578769 1
4.7416180199038 1
5.33412346958557 1
4.89527079995784 1
4.96925688627846 1
4.70612270867254 1
5.09733081636949 1
5.15756749344331 1
5.35091729263251 1
5.36562226070772 1
5.00608137307136 1
5.11865121674226 1
5.76493388052673 0
5.174858379652 1
4.71847163582099 1
5.40903515099441 1
4.90714272526489 1
5.36665657590779 1
5.19193191798789 1
4.82960368030111 1
5.15979931184761 1
4.80428014065448 1
4.96740888855692 1
4.49357015036893 1
4.9345902769716 1
4.87341259146549 1
4.72374226920538 1
4.96273565780552 1
5.36480060641124 1
5.48000856198389 1
4.33020411093899 0
4.88324221254023 1
4.79756938682266 1
4.42425584655878 1
5.13079413995013 1
4.85423597257876 1
4.63187635544553 1
4.78063431909005 1
4.57604332286517 1
4.53284340932482 1
5.18305604520023 1
4.8566499083217 1
5.07916418002234 1
5.34737277711584 1
4.32119782071069 1
4.62160427212813 1
5.52877908360866 1
4.6029223808384 1
4.86522276330137 1
4.98294896122061 1
4.61829362518329 1
4.21192675496976 0
4.87026986859327 1
5.25106173621995 1
4.57929037841534 0
4.35312170373573 0
4.84838485355838 1
5.11618846876958 1
5.05315398176583 1
4.86359495812207 1
5.64995244261661 1
5.09783459475308 1
5.13371072129361 1
5.11602103377172 1
5.08468871398924 1
5.27010433194011 1
5.3370443126305 1
4.76920062825708 1
4.99023818630254 1
4.94833640836292 1
5.27817732670575 1
5.2463985850265 1
5.11763684580917 1
4.51232084680781 1
5.0703118323725 1
5.05370510587686 1
5.2594920845718 1
4.71010031375949 1
5.29722260559433 1
5.29536954622881 1
5.1075291065009 1
5.03536373130316 1
4.5833224378234 1
5.77097511732521 0
4.54409998801229 1
4.98950129211837 1
4.46966183597369 1
4.72163003959411 1
4.68710171875119 1
5.18903035233422 1
5.2113974929511 1
5.05245604976623 1
4.52242528228775 1
5.43152931734665 1
4.85094194327639 1
5.82376068801723 1
5.0927862532349 1
4.9551956832497 1
5.04441238292638 1
5.20399848222374 1
4.72870924239636 1
4.68960197725717 1
5.65590091286443 0
5.04709079831555 1
4.63174919528455 1
5.45442232468538 1
4.87849569528839 1
4.78572131471417 1
4.68404761565862 1
5.06441263042978 1
4.07402385959843 0
5.039098122821 1
4.72057811998167 1
4.72326112424466 1
4.74173201700329 1
4.92686548894869 1
4.47217738283016 1
5.46327642495763 1
4.81445448404712 1
5.62633835314826 0
5.30198166363131 1
4.44816062184974 1
5.26617284884664 1
4.54025358655656 0
5.29523842124343 1
4.99641920959826 1
5.0058231020035 1
5.40738452843875 1
4.95980518552612 1
4.2545520854993 0
4.98623586944914 1
5.08667597865151 1
5.18009940946748 1
4.73011356359254 1
4.94287447743923 1
4.81039272327016 1
4.93053114529728 1
4.90042789414139 1
5.17771526692968 1
4.8173487688063 1
5.1370444249701 1
5.16385463278181 1
4.87791988135638 1
5.02297598967911 1
4.49487919521293 1
4.8230876614424 1
4.93455275923836 1
5.10703920539388 1
4.79577602992033 1
4.64288899872606 1
4.92988410205346 1
4.44956832585089 1
5.00769780839099 1
5.04490781179201 1
4.64992999528733 1
4.74621718865396 1
5.17361894009599 1
4.75071013378555 1
4.6255134513881 1
5.05766212119976 1
5.19687851250959 1
4.8822885377305 1
4.72174395335366 1
5.11837736253096 1
5.00709608828858 1
5.33363109968973 1
5.0610243660624 1
4.99004308728993 1
4.97053743996191 1
4.95553459709204 1
4.70770799851928 1
4.95729064981741 1
4.88012818810538 1
5.29288020211646 1
5.109186549475 1
5.47498830762212 1
4.5615106762769 1
4.97702055957247 1
4.22758724580953 0
5.20019308748569 1
4.80503527778576 1
5.26983788101766 1
5.64788423362763 0
5.67203126517026 1
5.24896228794466 1
4.86619535085417 1
5.67651534895044 1
4.81099475091944 1
4.83591338501038 1
5.1212617398218 1
5.12184525176004 1
4.89662512908724 1
4.86601981424014 1
5.16689378062561 1
4.7465780296032 1
5.0860077191315 1
5.2246391553655 1
5.56225171713526 0
4.8367705397472 1
4.66380994145143 1
5.38720114871249 1
4.71371841872668 1
4.716599447775 1
4.96013679431517 1
4.95445439895069 1
4.46948778357089 1
5.37177565583391 1
4.74615700894338 1
5.35592499353126 1
4.63174956602979 1
4.80741569903178 1
5.21839898722738 1
5.38874358920527 1
5.16871486273242 1
5.78781230602012 0
5.25506056690804 1
4.92622784884568 1
4.75022332352614 1
4.6202213660542 1
5.02092186757686 1
5.05748409338102 1
4.40899903861614 1
4.71879359360451 1
4.72739662689413 1
4.9287612574543 1
5.01013109181364 1
4.62481581050269 1
5.17270043757435 1
4.98239624894945 1
4.36096283998021 1
5.29181375000135 1
4.75907772933226 1
4.43240602513114 1
4.66938767610528 1
5.57885216762242 0
5.00765269221428 1
5.32827485762955 1
4.51879580657972 1
4.5595181798651 1
4.88938640480832 1
5.96349643838699 0
4.92292168081881 1
4.73973114010906 1
5.49093450424154 1
4.87324685593032 1
5.0577622989598 1
5.25479870899709 1
4.77310317742846 1
5.40753805753274 1
5.27619857615959 1
4.9855743002729 1
4.76941200280537 1
4.70551657058579 1
4.85799281038268 1
5.12292007443445 1
4.55489773683055 1
4.9042591591963 1
5.57140432139783 0
4.8752706043942 1
5.20273235582854 1
4.99477424953119 1
4.40703079327938 1
4.50934601067999 1
5.29290877970015 1
5.09915918634605 1
5.13789297106545 1
5.51251642285269 1
4.79978969108108 1
5.27871196286917 1
5.00451548590225 1
5.02244022123404 1
5.30072585313788 1
5.44295725381017 1
5.06075465038291 1
4.88209260175047 1
4.88916442652664 1
5.58152660304396 1
5.95474612492392 0
6.03385539692299 1
5.05434140399483 1
4.86962754694958 1
4.85692076570504 1
5.42979642282723 1
5.32340704857325 1
4.82616864347138 1
5.66599441512806 0
4.76082310287556 1
4.81707297463169 1
5.23627052303253 1
4.76559090330174 1
4.25553262043995 0
5.04146535522939 1
5.1580412352439 1
5.46994055958945 1
4.69421510356269 1
5.47397188295129 1
5.52973350372822 0
5.24067237979076 1
4.26531256099031 0
5.05698918216602 1
4.86946056823565 1
5.61591748198734 0
4.54763778706842 1
4.33271974742717 0
4.81137776830945 1
5.0199366231088 1
4.92187117151971 1
4.58526887771967 1
4.61426591167225 1
4.75533448654742 1
5.10033908261243 1
4.5234275683723 1
5.10310814509325 1
4.99250713324896 1
4.80427663801896 1
5.46505918799636 1
5.178573134788 1
5.08789755867962 1
5.34000724862023 1
5.55372484934509 0
5.43954852291539 1
4.86618588195897 1
5.13026572779255 1
5.14438104379014 1
4.94505497108038 1
4.75468941856281 1
5.15534438077971 1
4.75548199267187 1
4.83022543438669 1
5.35791342587321 1
4.63330222360956 1
4.66620411833853 1
4.51747995011175 1
5.76753010268762 0
4.92865110494068 1
4.94646105291068 1
4.37695475494521 1
5.13249232186884 1
5.05844522619886 1
5.24354068057773 1
5.14525060621288 1
4.44993799946803 1
5.18507432100023 1
4.42939218872747 1
5.29389524326524 1
5.48925974326924 1
5.22787126651397 1
5.296815343454 1
4.8542558425664 1
4.65792294878657 1
4.8178177249624 1
4.87816978699722 1
5.586139072369 1
5.11746628342599 1
4.76493912620528 1
5.37712993127538 1
4.6685646801502 1
4.35377341870177 1
5.23071466570208 1
5.32012031868566 1
5.32939803572775 1
5.28608250458742 1
5.13897885042693 1
5.08439817089979 1
4.96507947131029 1
4.6557259430461 1
5.09291932628728 1
4.53271365856944 0
4.57984057108775 1
4.92105609370932 1
5.12427802888309 1
4.84009443746288 1
5.12452438735334 1
5.15059527880667 1
5.00527115820433 1
5.36391248696293 1
5.21796083205575 1
5.3417401657878 1
5.21771210271729 1
5.14922226293171 1
5.13205147240778 1
4.79725122883947 1
4.77084606254313 1
4.91567207840496 1
4.78565524917045 1
5.70807373277371 1
4.62745224388808 1
5.22292332307929 1
5.16107564853934 1
4.35800057998026 1
5.47599652998085 1
5.07243265249474 1
4.68392386227725 1
4.80890764334689 1
4.99384900059847 1
5.18466965090658 1
5.2013758564144 1
5.54271680362757 1
4.38007443623471 1
4.90278316921503 1
4.84704529134356 1
5.04238069421998 1
4.78452370599286 1
4.04240654863629 0
4.73138138312112 1
4.94376464664475 1
5.10265291657856 1
4.6452373067008 1
4.90141438857691 1
4.98252917128758 1
4.75806938370498 1
5.08753673252994 1
4.69214398253766 1
4.47068276131876 1
5.05921812796349 1
5.07359631846801 1
5.0292617695283 1
4.96447226061443 1
5.0527476051449 1
5.4683154730809 1
4.85200824627707 1
4.78180063959022 1
4.68792193974107 1
4.82845954113182 1
5.51962114318668 1
4.36678168562622 1
4.85704200810992 1
4.94910277640503 1
4.99723575817567 1
4.63083615672754 1
4.83653798254687 1
4.81205117695865 1
5.21696858509007 1
5.0889629942954 1
4.61483287252657 1
4.87780308667492 1
4.54731910597571 1
4.40195255884034 1
5.13728145111577 1
4.53577815095416 1
4.81044210948183 1
4.89889744034974 1
5.16703039943866 1
5.17339312882333 1
4.98213134630663 1
5.03905078441811 1
5.44339496764804 1
4.93857205381819 1
4.68196114929306 1
4.65837744426323 1
4.87259838958988 1
5.08668817025354 1
5.199079427957 1
5.27174748373729 1
4.89204500389474 1
5.03678952150935 1
4.98275355673722 1
5.08560175604996 1
5.46878146714206 0
5.40119510166568 1
4.7399321137401 1
5.25246056426281 1
5.40318739725565 1
5.78504928333156 0
4.82983028605213 1
4.39735884196777 1
4.90233320113679 1
5.13604750180613 1
5.08925008621089 1
5.07992151345004 1
4.84322064544103 1
5.31641440127965 1
4.89469987116881 1
5.06585979193805 1
5.22332496135668 1
5.31651970267629 1
4.85538172294057 1
5.49535508277492 1
4.64225178195002 1
5.13053162591448 1
5.28988111714718 1
5.1948273996887 1
5.1805803485089 1
4.79777679974991 1
4.49414239986765 0
5.0503914816582 1
5.33650973767368 1
4.37232095893811 1
4.15326943644562 0
5.02058055673444 1
5.87828731685328 1
4.90684922935787 1
5.26242056630228 1
5.66652427870242 0
5.06505753190341 1
5.00294882128712 1
5.50595684582536 1
4.86948746435126 1
4.97887875410549 1
5.10621934408064 1
4.39950276080075 1
5.3643736283195 1
5.09473516782109 1
4.86607370488664 1
5.01868646881482 1
5.19472294258419 1
4.9857728340457 1
5.46982730357011 1
5.10360453257023 1
5.37831141024348 1
5.54476467339751 0
5.19846628473542 1
4.78375063161444 1
4.86836501929568 1
5.27108422269688 1
5.02595164881791 1
5.12136696940857 1
4.56239680559427 1
4.18422916485615 0
4.99315798636609 1
5.50848584578912 1
4.66819769435225 1
5.43288929177155 1
5.24127220708809 1
4.91586897272263 1
4.63831418162295 1
5.55229925280863 1
4.89773910358402 1
5.19001855049099 1
5.14940325479543 1
4.8766301952873 1
5.30417218971202 1
5.20769109524627 1
5.07923913364732 1
4.83383563587688 1
5.1065996346016 1
5.10337242539561 1
5.44390275519488 1
5.26816804490903 1
5.5074814123397 1
4.9821197452147 1
4.24702738304512 1
5.53148908009821 1
5.04459311676544 1
4.28966796301272 0
5.02427754487992 1
5.0555562315783 1
5.35142162468167 1
4.86916051320899 1
5.04669589785712 1
4.75226663551699 1
5.1652001800303 1
4.21178921174031 1
5.20264710646005 1
4.52858270017077 1
4.88745645325222 1
5.19184657135858 1
5.09172066782909 1
4.88994438260245 1
5.35630179836631 1
5.20793499961642 1
4.51822470376445 1
5.14668464824921 1
5.40527487151098 1
5.03969177960331 1
5.13135486442466 1
5.67486425349128 1
5.00379240600693 1
4.75662386829917 1
4.68096444593662 1
5.04249439724258 1
4.89401355940241 1
4.94187872125652 1
4.78209710250156 1
4.97255005353401 1
4.94051776791418 1
5.50559983602749 1
5.20978829006838 1
4.3201610425484 0
4.47109634431895 0
4.89768118684347 1
5.2555227190542 1
5.06440591000429 1
5.16744615089675 1
4.88787965225696 1
4.4386368537964 1
4.86589436855152 1
4.67323211272036 1
4.79975533869859 1
5.14269953975838 1
5.31019077317635 1
5.26869193388542 1
4.8838077281911 1
5.003170399366 1
4.39460121515551 0
4.85356162361346 1
4.96618958510068 1
4.54672500434578 1
5.56256104613912 0
4.7833913691963 1
4.84203663225499 1
4.90062089823027 1
5.11562366998989 1
5.06757086291014 1
5.33253258787441 1
5.47137544374829 1
4.85737681508093 1
5.34634489306037 1
4.91486991318199 1
5.38423064023759 1
4.93952562911417 1
4.57093910571795 1
4.70791400953347 1
5.16728321112274 1
5.0644354065238 1
4.62275163364365 1
5.07285745897667 1
5.53283390926302 1
5.11062817526882 1
5.13311207757899 1
4.43880037681149 0
5.54847103892989 1
4.59429050024625 1
4.86226990100284 1
4.95768575364855 1
4.83381861671905 1
5.03197231148759 1
4.88766248496447 1
5.09208425066863 1
4.63588388765193 1
5.5437585123747 1
4.4496271334556 1
5.06730704842784 1
4.99075578240378 1
4.21554146054722 1
5.08002216883069 1
4.68977939326447 1
5.18548080235327 1
5.01692820144727 1
4.90079740410432 1
5.35559450093119 1
5.16486422529896 1
5.31909154361701 1
5.03611086346851 1
5.31556153421304 1
5.0549995067303 1
5.14336617833139 1
4.82700396617248 1
4.97873660548042 1
5.0646424387795 1
5.31381927589644 1
5.20169506342894 1
4.98437810996201 1
5.40645359350703 1
4.92299890592639 1
5.32649150261207 1
5.19774113003357 1
5.24095609819603 1
4.97132099971502 1
5.12881048514302 1
4.2385992189877 1
5.36687228148248 1
4.80540983484814 1
5.33050983484508 1
5.00205800017687 1
4.75151597556909 1
4.55077812812596 1
5.01611618284151 1
4.85556394517124 1
5.89803173352227 1
5.1248940085435 1
5.47358263083023 1
5.14319853106122 1
5.17354521985063 1
5.42238833000664 1
4.93179646374416 1
4.97206359031857 1
5.26514348972434 1
4.752358101499 1
4.86852637448083 1
5.24371818988467 1
5.05585815567952 1
5.62748754547167 1
4.20485819243904 0
4.63669011022008 1
4.90419291145445 1
4.92025103550732 1
5.10279039933266 1
5.35927661173404 1
4.74444409763334 1
4.63895680823835 1
4.92190905951318 1
5.04905947931863 1
4.7223392357074 1
4.67876790015354 1
4.42496602978946 0
5.14746725165199 1
4.88783176385026 1
5.84817509705933 0
5.47051927125241 0
4.94976304429615 1
5.38768217848963 1
4.52901820340661 1
4.46091826197762 1
5.02373668801041 1
4.74444867390155 1
5.34899168916352 1
4.86877944511563 1
5.16653610292471 1
5.28009930871606 1
5.29610433429333 1
4.56540514094662 0
4.47309810486519 1
4.66733089079786 1
5.25625008503996 1
5.52222230769237 1
4.21045848889485 1
4.54390698595327 1
5.32217744525471 1
5.17579707034132 1
5.27950045079675 1
5.06784012250138 1
4.91221906620353 1
4.95888704156272 1
4.80239542463875 1
5.05794704041992 1
5.05989234983678 1
5.85880738105049 0
5.0361284551411 1
5.62650542457755 0
5.45215928895379 1
5.05808881190079 1
4.56956864383598 1
4.98702580604995 1
4.413024526499 1
4.92657740933525 1
4.97188036731129 1
5.33365256703112 1
4.69979059965304 1
4.37037710546464 0
5.03534794495573 1
4.80716946626623 1
4.65040231159179 1
4.86188006714902 1
5.03505970175672 1
5.11375073822486 1
4.45233854518544 0
4.91434644976606 1
5.40854349544531 1
4.75780470821591 1
5.30752927070072 1
4.89770917058151 1
5.39808219214741 1
5.36614790165849 1
4.84635701536804 1
5.03641078927545 1
4.70131883773232 1
5.25169685850183 1
5.34608441811538 1
5.122854251807 1
5.57749467848259 0
4.81367101122158 1
4.69817281710399 1
4.80019031030076 1
4.84240842707456 1
5.17759105738798 1
5.52314929321506 1
5.50427455732521 1
5.61319552263141 0
5.03852740370014 1
5.13772924849855 1
5.47072596540754 1
5.03299286587453 1
5.38484834844594 1
5.5702156756709 1
5.28178243820476 1
5.369780070142 1
5.23489059528551 1
4.65603671403324 1
4.47314226116209 1
5.40881202170057 1
4.8648040534887 1
4.7290008052758 1
5.33721356809847 1
5.52083535124309 1
5.2694853844872 1
4.60606020143499 1
5.25689957495161 1
4.71867264215732 1
5.40058589036301 1
5.5907826492709 1
5.02731938734147 1
5.44288799722565 1
5.04530016335189 1
4.92797818011903 1
4.60941413592815 1
5.10569622549112 1
5.24046977380649 1
5.44091608768819 0
5.45469979563895 1
4.57081890868971 1
4.4442774765507 1
4.91589438207796 1
5.21746540608957 1
5.10502900048874 1
5.41514592487677 1
5.18802525495059 1
4.91471111389504 1
4.94841383751717 1
4.52109879773866 1
4.70911700102109 1
4.9949151321448 1
5.35307472330652 1
5.10959585572146 1
5.14015687238717 1
5.31779307106305 1
4.49590876732551 1
5.13058069231398 1
4.82814283804098 1
4.87123728039728 1
4.90463894606759 1
4.36311320521767 1
5.48792578343331 1
5.15433069206409 1
4.54547102932386 1
5.31188099456801 1
4.97363659580843 1
5.05329386013071 1
5.38856416069184 1
5.81117610057008 0
5.2900376803741 1
4.04986286197521 0
4.88156248669722 1
4.99528388289552 1
4.35648771564816 1
5.29432732482203 1
5.4660722995048 1
4.91193787791375 1
4.85987246397031 1
4.83689670047982 1
4.6308883287537 1
4.9693567014587 1
4.61166532857851 1
5.35973591644717 1
4.72673200178606 1
5.34674678561455 1
4.84630337846738 1
5.44793855153384 1
5.53562927462101 1
5.93134932733824 0
4.99101742479557 1
4.64266587959048 1
6.11614225260137 0
5.11312624173005 1
5.27324804582529 1
5.02822691180033 1
4.95328611929417 1
4.46329260823118 1
4.56886173880449 1
5.04241528216203 1
4.32970438538791 1
5.02149458813701 1
5.43292858600198 1
4.9427232852592 1
4.94553625754708 1
5.11903386173447 1
4.91303812348715 1
4.67356430119843 1
4.94080726648494 1
4.56407840060951 1
4.7589698436724 1
5.2308215380064 1
5.29019701582799 1
4.95159164489197 1
4.92874180812274 1
4.88711029476024 1
4.77981901330124 1
4.96844174627798 1
4.83230758749077 1
4.75544146726787 1
4.82644566498402 1
4.47616718522173 1
5.09461419126844 1
5.22061473471799 1
5.07481734229538 1
4.7669162751245 1
4.97539001795797 1
4.55082711580018 1
4.35656679451163 0
4.70347147158482 1
4.97857453727315 1
5.08201321722549 1
4.71661778131674 1
4.2707382756591 0
5.457451894424 0
4.75317833376411 1
5.21347146546992 1
5.44442454309206 1
5.04360919712561 1
5.24541894179992 1
4.88266925057401 1
4.82330025482124 1
5.5343147739558 0
5.46848555976473 1
4.50696211926978 1
5.30144815454689 1
5.16186396815297 1
5.52036757801473 0
4.91806092830298 1
5.5066040866588 1
4.5241486719248 1
5.28173957665427 1
4.38444144677338 0
4.63152438167035 1
4.94556041095947 1
4.71098702801771 1
5.51556699328879 1
5.19760317702828 1
5.18961475392251 1
4.68385537259204 1
4.89729608833426 1
4.86518379362242 1
5.0718209876793 1
4.56643036549184 1
4.90800538587548 1
5.07237294167616 1
4.56159748101197 1
4.50750852132836 0
4.72709373964668 1
5.11109764851868 1
5.24632121585259 1
4.84480029538898 1
4.93025416360499 1
5.26228650234729 1
5.02285978373109 1
4.78816686961235 1
5.00861533653128 1
4.66286867041492 1
4.9358621338608 1
4.92355656723833 1
4.09015632652996 0
4.46349794829491 1
5.26379182026085 1
5.50619440850351 1
5.66907107880092 0
4.88259831140464 1
4.98981902185417 1
4.99033382250819 1
4.63204832538382 1
4.87053218967666 1
5.26571433886954 1
5.32175396242748 1
4.92504062548829 1
5.60769243314188 0
4.97724116791163 1
5.24342936546498 1
4.57474836504696 1
4.51960567409209 0
4.93253566181537 1
5.24210551594365 1
5.04601242687347 1
5.0758166655864 1
5.29858361429015 1
5.00534678432907 1
4.68623657518926 1
5.29851622170293 1
4.72637412456884 1
5.09161669326394 1
4.83643265212871 1
5.32396361525389 1
5.18985974377666 1
5.17618880671255 1
5.27990235537078 1
5.05635970407352 1
4.92045790216401 1
5.15904990447877 1
5.19851105198232 1
5.11131734761014 1
4.63328913153349 1
4.89006521147488 1
4.89174364451524 1
5.21764871516556 1
5.01779561326883 1
5.06629598480717 1
5.89131960716416 0
5.42042034932916 1
5.08105450127543 1
5.13715674822009 1
4.86140917093139 1
4.84449246891137 1
5.42435068369592 1
4.9513808110734 1
5.03948297593589 1
4.72560146884053 1
4.99763313657469 1
4.84623887507008 1
5.27238616619484 1
4.93781976626967 1
5.13848775483419 1
5.31828035890406 1
5.21583434516979 1
4.95451924152773 1
5.19531233963326 1
4.65704425300476 1
5.14640090086575 1
5.0685637941094 1
4.9188293550145 1
4.44151008285048 0
4.89313674532506 1
4.78077456131208 1
5.2722522491549 1
5.39253159169167 1
4.43430182881527 1
4.86251260044913 1
4.74392038595861 1
4.26059631729832 0
4.71355656530996 1
5.15789217161867 1
4.80952690304826 1
4.74718473116284 1
5.52361245703349 1
4.55277474410404 1
4.70243508274019 1
4.63246501240383 1
5.18051531693451 1
5.25644767384775 1
4.83766707664528 1
4.97459280129274 1
4.83181915616204 1
6.08505793555302 0
5.80186674331795 1
4.56728011073054 1
5.04710909815794 1
4.66132952018992 1
5.44835832457762 1
5.69240796175044 0
5.24466062122853 1
4.44849013123555 1
5.22617147644086 1
4.98280110868162 1
4.73451145130789 1
4.98355924686522 1
5.06656740958372 1
4.27881436451956 0
5.0456664840365 1
5.81842159835702 0
4.79821799509395 1
5.45300869525246 1
5.80539970184011 0
4.76760709775637 1
4.79498497484023 1
5.70323317120055 1
5.35269856321903 1
4.63824242497933 1
4.91016337286519 1
5.45881358923717 1
4.44775010454008 0
5.04662343639999 1
4.71609604771386 1
4.98575502790022 1
4.71801538032173 1
4.89059617259567 1
4.80888719722657 1
5.68609539684579 0
4.84873688128104 1
5.15764467374373 1
5.42794849797154 1
4.73341036487681 1
4.71581386402999 1
5.59627820518655 0
4.96409632522668 1
4.77656904995345 1
5.22037179727628 1
5.10014585798696 1
4.4884581241582 1
4.72523423349043 1
5.03892338390419 1
5.2382744391351 1
4.98201617520943 1
4.95774464585048 1
4.7302167363606 1
5.15297724593927 1
5.30807727808824 1
4.97039600311693 1
4.86309659227352 1
4.77904636080256 1
5.95772843591333 0
5.30283334370264 1
5.12639620943769 1
5.3265672787473 1
5.21553297004646 1
5.00392851524972 1
4.94086257782227 1
4.93474637263108 1
5.21863993927899 1
5.38791392092849 1
4.95752573694466 1
4.86169839855124 1
5.23403558213435 1
5.21003211987818 1
4.98632456663489 1
5.03871684349744 1
5.04377548372542 1
5.89798017396705 0
5.42601604965631 1
4.81780231485245 1
5.4156235255914 1
5.04977182224023 1
5.40985191306324 1
5.08488145061337 1
4.54482488089084 1
4.94687491319072 1
4.57120237242212 0
4.82674506342365 1
4.46901039929706 0
4.67975191889502 1
4.55933500435067 1
4.87276512572119 1
4.84063590335371 1
4.97431395401726 1
5.0495614212094 1
5.24834243271055 1
5.11461338613189 1
5.74320457472705 0
4.80477444435933 1
5.40820126261011 1
4.96399613460388 1
4.77016674342322 1
5.09734984383519 1
4.96882514725625 1
4.3173929093524 1
4.98068148741997 1
4.99988045769322 1
4.50067575057209 1
5.61685489327797 0
5.38277390531307 1
5.16871809989508 1
4.85273078404934 1
4.83400149862582 1
5.04174443834112 1
5.60698992465249 1
4.9518341941881 1
4.84433909753652 1
5.24138812579921 1
5.48279746226876 0
4.76228986000619 1
5.06413562462514 1
5.85579217133 1
4.51499624837775 0
5.43682065317177 1
4.86929163290515 1
4.89387719111748 1
4.91314198494649 1
4.73414685754283 1
4.827542781857 1
4.70311685202462 1
4.81440274739019 1
4.80434894612155 1
4.90729923196877 1
5.46324963832267 1
4.63759422040344 1
5.3536588086841 1
4.66595278792204 1
5.47231698639915 1
5.10406988175712 1
5.42489374183211 1
5.25557203697386 1
5.4079014821258 1
4.62222345118692 1
4.44185686695321 1
5.03669202366408 1
5.1828888743025 1
4.92000536430685 1
5.3555796792732 1
4.13575974990083 1
5.18070916891925 1
5.30179909680139 1
4.802114745381 1
4.86713535932395 1
4.91429734230467 1
5.29268988914967 1
4.45996993117824 1
5.34079441210758 1
5.04779853015975 1
4.98172327311284 1
5.03802736129321 1
4.51942777981791 1
5.00094693724004 1
5.07984919430906 1
5.28740779808407 1
4.72544999062341 1
4.88654022355263 1
4.7726782769815 1
4.87190985692306 1
5.10881135123928 1
4.44444834716971 1
4.48668691463018 1
4.45777974838797 0
5.37755537812836 1
4.80471536427107 1
5.1816370695137 1
5.16958565759336 1
5.04648042982988 1
5.57783489825288 1
4.81177730896505 1
4.99706934624991 1
4.90450654001909 1
5.55544522277602 1
4.77390006138265 1
5.06879241870995 1
4.65187702547226 1
5.27722425903677 1
5.3368579657311 1
5.10775452021517 1
5.40808532259673 1
5.22615358116286 1
4.81702023907115 1
5.61253389176946 0
4.41320651648286 0
4.96830850310948 1
5.27728110401943 1
5.21726847669741 1
4.63519047205502 1
5.35123800381696 1
5.2171877963545 1
4.65010401520357 1
5.47056334312052 1
4.82699091366387 1
4.26563523662031 0
5.18170234456812 1
5.60875438887708 1
5.25043653961207 1
4.74007994669044 1
4.92189435323019 1
4.80340276493 1
5.00557134739033 1
5.27246904755385 1
5.23561591434892 1
5.26609716335707 1
5.16366077198988 1
5.02982074663902 1
5.73555759283821 1
5.1293741657864 1
5.24953564623209 1
4.99833124893033 1
5.00902813785451 1
4.25329451548092 0
5.90503533215194 0
5.18396104732581 1
4.91195425535483 1
4.55055155609756 1
5.25570521698154 1
4.57427969225776 1
5.3252641244825 1
5.00602283279608 1
4.77075802406904 1
5.13435441136782 1
5.05391321417124 1
5.13734105535831 1
5.03459707246814 1
5.3116739433952 1
4.89270292593472 1
4.91131684826666 1
4.53453036344283 1
4.61480454216488 1
5.61263485676217 1
5.33670447546013 1
5.62343147603093 0
4.85376174810462 1
4.93592154214427 1
4.88120355284542 1
5.273693477563 1
5.10768407496817 1
5.3015457691133 1
4.70532114919587 1
5.26952772876421 1
4.74915860395426 1
5.02607034311679 1
5.01697176857378 1
5.31571404415526 1
5.27151458921431 1
4.77777085414031 1
5.45646507010402 1
5.20660182654101 1
4.95129713054151 1
4.98026056871035 1
4.50212060671652 1
5.08435350734198 1
4.34342569619585 0
4.73178999431369 1
5.26410766020539 1
4.9657321513906 1
4.73546452376127 1
4.5152299504039 1
4.65738956193695 1
4.86109912912084 1
5.2749298693431 1
4.9210939504704 1
4.79310405363579 1
5.24475068748169 1
5.57022328685147 1
5.18570450886225 1
4.93878466051881 1
5.48628756463711 1
5.03566361720458 1
5.0271722949722 1
5.15066979310289 1
4.63581048112752 1
5.01554753720739 1
4.91841146411548 1
4.50354305478603 1
5.57200022901569 1
5.02515412862938 1
5.13140003013801 1
4.29649895708062 0
4.44073331308965 1
5.19370740876288 1
4.93659606818297 1
4.92636410644974 1
5.2913458071483 1
4.98727544729541 1
4.53869316595507 1
5.5217716967729 1
5.45243180781111 1
4.92118332841881 1
4.62018463835441 1
5.24808790313871 1
4.89750885944857 1
5.09088326072735 1
5.03655547286528 1
4.93523739548676 1
4.60966177875398 1
4.47890782570249 1
4.19432051300505 1
4.36455680694697 1
5.17380092987236 1
4.64527535102362 1
4.80371681659012 1
4.72950601045816 1
5.85879055711635 0
5.05017104289459 1
4.66018072427353 1
5.12530948576514 1
5.14085141136007 1
4.80523956644321 1
4.70065211348537 1
5.06636072775169 1
4.89494535124383 1
5.1872942812221 1
5.45381052644201 1
4.87754280962714 1
5.11585576873759 1
5.12571231655198 1
5.4086408586814 1
5.05982489555557 1
4.7041200835817 1
5.54868288830944 0
4.87360204235852 1
4.64508892986633 1
4.74577994700498 1
5.19201677932071 1
5.34753427091238 1
4.52680029186978 0
5.38705065288952 1
4.89234401455808 1
4.93661184923952 1
5.15647587551921 1
4.69999258124144 1
5.41487177271 1
4.36373925342366 1
5.25636658835979 1
4.71362076285529 1
5.47844767197101 1
4.51974931260007 1
4.93897537205463 1
4.85160519943768 1
5.01058929728014 1
5.11858161691286 1
4.89271773207698 1
5.44339896526148 1
5.55282727887738 0
4.57753964114693 1
4.97779014375465 1
4.36327363714378 1
5.13053600378224 1
4.60814988113446 1
4.84779726622705 1
5.14320388619405 1
4.96413616972564 1
5.22522463929458 1
4.90314514341823 1
4.48723861296884 1
5.47116491610482 1
5.22264463664173 1
4.48189372867074 0
5.06583339139966 1
5.28307342551473 1
4.96727551518733 1
5.36616098778489 1
4.48573954049376 0
4.70464080783273 1
5.06601048496208 1
5.04443315583094 1
5.63940310002668 0
5.21415775098071 1
5.25546608480361 1
5.14305942029136 1
5.17376023719691 1
5.17289229175462 1
5.02246864767428 1
4.72444921450069 1
5.01298082794476 1
5.64305257552715 0
4.91021122373704 1
4.78352485635022 1
4.55979427631247 1
5.05921214097117 1
4.66403766550165 1
4.79134630787636 1
5.30097793157706 1
5.17811999477336 1
5.04341774288657 1
4.61932633476987 1
4.78102430009708 1
4.5490618924865 1
5.03793500955484 1
5.26701792266965 1
4.88855108977819 1
4.89640798436088 1
5.52315313038485 0
4.51649270130459 1
4.68429075185351 1
5.02257205600022 1
5.40470063388535 1
5.10412077419601 1
5.52628779217542 1
5.24728726317544 1
4.89753770519327 1
5.28249986182985 1
5.2513541513238 1
5.49410909883768 1
4.62584655207507 1
4.76449092882087 1
4.91550677622864 1
5.06096283034861 1
4.89744561246638 1
5.16254616103689 1
5.02055125705621 1
5.74758640179837 0
4.64220449208144 1
5.5073861142482 1
5.09421805973788 1
5.40029323707098 1
4.73562305085841 1
5.05899431977217 1
4.84559617505413 1
5.09542698783065 1
4.85065125229796 1
4.58153580641661 1
4.63837033543148 1
4.66347243019092 1
5.41998139158497 1
5.05917845020211 1
4.81530557493817 1
5.06389632955917 1
4.51832584925521 1
4.6988525360372 1
5.03465915882653 1
5.26890354102165 1
5.07211520636937 1
4.88246533396422 1
5.53678494815992 1
5.23609725198841 1
5.22316731458538 1
5.44826346652918 1
5.13810680249964 1
4.63262257106015 1
5.11772555369861 1
4.98239604334895 1
5.46456516277047 1
4.99534681396499 1
5.30474123057319 1
4.66608885469034 1
5.48341333780424 1
4.8097471578491 1
5.09872834128446 1
4.93126301698504 1
4.95579345253306 1
4.97232018368761 1
4.67691795446484 1
5.75170859286413 0
4.73208703376026 1
5.08101685653255 1
5.63715389679519 0
5.15048329050592 1
4.50102319098079 1
4.80195657484464 1
4.05241428249701 1
5.02594478247287 1
5.40489902248079 1
5.18377492300239 1
4.94389556541904 1
5.05835615521555 1
4.95430426225976 1
4.79346022367774 1
4.86941420860103 1
5.000669499658 1
5.01439515320724 1
4.97742387401171 1
5.38332975626996 1
4.56824096063685 1
5.22465499782298 1
5.0393911908634 1
4.97332186800803 1
4.80553847642252 1
4.58467175225265 1
5.3156840268202 1
4.88467976296911 1
4.75086356910043 1
5.13468154471282 1
5.67689649919884 0
5.30281966928485 1
5.32611931053045 1
5.49586414412714 0
4.68393672479057 1
5.16377997661899 1
4.77435309521993 1
5.49422001228377 1
4.49364536390631 1
4.90750085476899 1
4.71993558318963 1
4.99255666853446 1
4.61260439342509 1
5.0009518035715 1
5.41693152621523 1
4.70633114553566 1
4.71401926872915 1
4.5386514501755 1
5.49810640944042 1
4.66213786454494 1
4.74288172032238 1
5.10846338338406 1
5.58427538681736 1
4.63727011651749 1
5.05981664542908 1
5.27552452725613 1
4.96804251043851 1
5.09007575497613 1
5.16538024092362 1
5.2085201893649 1
5.64734159794459 0
5.19242793823757 1
5.45377016249463 1
4.94106581576747 1
4.57883066191692 1
4.64229133093734 1
4.6030673115915 1
5.08321761446065 1
4.73019826665232 1
5.48592621214658 0
5.59512143615454 1
5.23473975715256 1
4.45365363648386 1
4.9326704949394 1
5.07783978661836 1
5.09318361332472 1
4.3687285017448 1
4.17872497062591 0
5.34053641037531 1
5.39104171127371 1
5.07298563556141 1
4.43920763079222 1
5.08341954082997 1
5.49952498869594 1
4.57910804236081 1
4.7696188142241 1
4.7993811046633 1
4.85721913255276 1
4.94041149428208 1
4.79791676220533 1
5.01611377481211 1
5.05773221351926 1
4.91819305175999 1
5.1095104141889 1
5.25618232575694 1
4.79418693016094 1
4.64904486504974 1
4.22247773743871 1
4.51979359149904 0
5.18063436951068 1
5.1462815812085 1
5.22579715588254 1
5.12276600106866 1
4.9942620214932 1
4.50016171896738 1
5.70102107956633 0
4.31760607794726 0
5.16798274349883 1
5.63694441562069 0
5.01999720595743 1
5.59583214170054 0
4.60050660208654 1
5.42211865046379 1
5.16453346354515 1
5.05913116774473 1
5.33097901993004 1
5.17320341421681 1
5.65240258991659 0
5.33939176133228 1
5.04256525838101 1
5.00975531169965 1
4.87395507101066 1
5.08735035881335 1
5.21563130872018 1
5.27091663826267 1
4.91688323812715 1
4.76189059401391 1
5.3503925841033 1
4.72059053996209 1
4.54187949669078 1
5.16681975568192 1
5.17761195354255 1
4.75492387672263 1
4.80826667150364 1
5.21098163585598 1
4.48626023032609 1
5.01051696056593 1
5.27585542208337 1
4.56871042668697 1
5.18248841703342 1
5.2751385218198 1
4.95820793092748 1
5.12229379237764 1
5.16357653732058 1
4.76408617791944 1
5.08836554178091 1
4.24357870386724 0
4.94594136967542 1
4.81871341750252 1
5.29853008463905 1
5.30726465936471 1
5.82929465823861 0
4.74328240177165 1
4.872208523997 1
4.70059258716356 1
4.82411576977187 1
4.98148498586836 1
5.38281896383363 1
5.17387728509119 1
5.39921622322625 1
5.07554386594479 1
4.91610651875473 1
5.42858252515832 1
4.47573190920017 1
5.01453938608102 1
4.94504796030252 1
4.46166785730654 0
4.91315690710432 1
5.46814497951434 1
5.75852269142393 0
5.14339774658596 1
5.21040655179427 1
4.56187423384818 0
5.12320655514119 1
4.67553736762055 1
5.46771520084614 1
5.52281127138971 1
4.57870932648426 1
5.29557636313607 1
4.73831786328111 1
4.25231659877077 0
4.52094852134396 1
4.89419110570278 1
4.6248102800808 1
5.07352869002176 1
5.20411968277832 1
4.91089846960198 1
4.76967082883859 1
4.87605559804916 1
4.64862081733188 1
4.89243197038697 1
4.64109072211617 1
4.44777920406752 1
4.57282596574025 1
4.61224940323077 1
4.89576920159964 1
5.09030506221209 1
4.89408101721974 1
3.67383060861908 0
5.25821063297284 1
5.60931876349468 1
4.68504604392402 1
4.37105663800221 1
4.77436112806191 1
4.52253849287602 0
4.66156960466458 1
5.22629104769113 1
5.01601650756316 1
5.1263205913719 1
5.3638167311851 1
5.11229081098854 1
5.48010841077044 1
5.01660339038965 1
5.74275229574087 0
4.95914006048667 1
5.64591429841017 1
4.90368169260806 1
4.84273546784447 1
4.97699746551279 1
4.72688137344962 1
5.31869834261764 1
5.33505792170576 1
4.69091901882947 1
5.12289224657332 1
5.37625256716141 1
5.67408037548436 0
4.77404120302201 1
4.95042103116138 1
5.08477532561375 1
4.96712537061085 1
5.08335855791578 1
5.24417289319694 1
4.53131007199147 1
5.18933017979709 1
5.05159264393276 1
4.73939448770082 1
4.71147916402117 1
4.77739900884529 1
5.15099193377085 1
5.20052389721627 1
5.10396596598325 1
5.14969229348137 1
5.45108246746857 1
5.47120934633429 1
5.27113715100631 1
4.92652338564097 1
5.3480674809209 1
5.07769872781408 1
5.18678006489545 1
5.17453972817769 1
4.94620943408249 1
4.64823674041806 1
4.6372049233444 1
4.50353977771232 1
4.84721515680203 1
4.81014240470586 1
4.85012404987276 1
5.39065242702449 1
5.42993723522412 1
5.17500453995903 1
5.18377761476492 1
4.92133057275767 1
4.6090479169697 1
5.07894104611838 1
5.20406671489588 1
4.8051036325484 1
4.23906044999318 0
4.7676960390855 1
4.71574900103453 1
4.78610793847945 1
5.00137807424105 1
5.48721497251774 1
4.4777546748606 1
4.89124023345099 1
5.14369973640823 1
5.25377322406089 1
5.66420052104161 1
4.95372551341114 1
4.97351252364569 1
5.41494872655148 1
5.31596845038021 1
4.68917460466994 1
5.41661651866163 1
5.30126392939331 1
4.55875063754183 1
4.68486943390447 1
5.19253802793388 1
5.20723993631517 1
4.72691950374475 1
5.02270289884046 1
5.06445018214944 1
4.68643439127104 1
4.56613486808484 1
5.27480947977224 1
5.38764491846867 1
4.74929658591067 1
4.68385121080606 1
4.96963949280571 1
4.66404853230411 1
5.37192675483423 1
5.52329909874921 0
4.72712731404495 1
5.19250218510354 1
4.95769122775006 1
5.16366111925639 1
4.86293345381556 1
4.87308095151317 1
5.0468540257349 1
5.50439199877723 1
5.26766682523641 1
5.10925128293013 1
5.42280132696141 1
5.34875484681107 1
4.80292967094842 1
5.0751460946236 1
5.24006116215043 1
5.08563292018416 1
5.05484361675997 1
4.7701329609424 1
4.84704119523408 1
5.06408039836932 1
5.09101531904032 1
4.73768089660003 1
5.39739488985801 1
4.48120230373676 0
5.15433944112127 1
4.39511752857957 1
4.80425563084574 1
4.69164095134242 1
5.03640572793843 1
4.68110065889317 1
5.08352148361345 1
5.19754632632367 1
5.39434671298111 1
5.04297206548881 1
4.9768840045332 1
4.62081802305279 1
5.26608279972054 1
5.05610117907159 1
5.23694710002393 1
4.72513619370496 1
4.96268649497392 1
5.03284449795935 1
4.40435817654603 0
5.54568012219574 0
5.23881926027038 1
4.82588820218424 1
4.37110283147282 0
5.50081303289435 1
5.03914162678249 1
4.97547017908882 1
5.182111573723 1
4.97980543494136 1
4.69422287143473 1
5.17634913594756 1
5.38109035631155 1
4.51390114600079 1
5.15955693239249 1
4.97461618895854 1
5.05730137398662 1
5.41144218780614 1
5.39672444725322 1
5.05899650845356 1
4.64105858868482 1
4.50936231702973 1
4.79071720904456 1
4.98144520636157 1
5.10786210416045 1
4.81493096884756 1
4.57796106344422 1
5.08080642980377 1
5.5089467410433 1
5.27584803975496 1
5.19512965625236 1
4.84666352356894 1
5.03109361998954 1
4.29439265819457 0
5.1935086097654 1
5.45125979923461 1
5.31526561282239 1
5.20190158897194 1
5.36001868750963 1
5.18835610661129 1
5.18306942535237 1
4.91478858417637 1
4.99967266024688 1
4.98763610445743 1
4.52067707376495 0
4.66643533452787 1
5.12613733745283 1
5.0977794499332 1
4.45788161943043 1
5.18884108588228 1
4.96645314550742 1
5.29503746718623 1
5.24370998380759 1
4.30333550893497 0
5.28117635546348 1
5.29534212219722 1
5.5138055609582 1
4.22943852571349 1
5.50464439226427 1
5.57661503081553 1
4.72050484743103 1
5.01475924900993 1
5.16522459563478 1
4.93821441310294 1
5.5799089279897 0
4.47317840578574 1
4.92648841090551 1
5.79787412032827 0
4.57602445264649 1
5.09701045527438 1
4.9268019867279 1
5.22629579809599 1
4.71530809315589 1
4.61713001382477 1
4.48018367184337 0
4.70672505631579 1
5.15491498450404 1
4.90718011715191 1
4.31370734718169 1
4.73020065500558 1
4.98779465753608 1
5.4622488563173 1
5.07899286250138 1
5.87000109496424 0
4.86724020040543 1
5.1961082212413 1
4.99470241731031 1
5.3926537511783 1
4.65124281423211 1
5.14774772953742 1
4.28116311527183 1
5.10749572190926 1
5.40507228844783 1
4.94856105089248 1
4.92176851217138 1
4.62185699244234 1
4.92666634922479 1
5.63423228753999 1
5.43595888822772 1
4.61889961997578 1
5.42514210506295 1
5.0224376070484 1
5.15134071851186 1
4.36633373292409 1
5.529578171924 0
4.855238502009 1
4.85921855359567 1
5.11328777289083 1
4.82602814790313 1
5.3543487780985 1
5.39973035508852 1
5.25066874429178 1
5.43791518103707 1
5.05877278369957 1
4.83791798089016 1
4.62017133047879 1
4.96281515712574 1
4.9954136940244 1
5.16939350679862 1
5.34384030691548 1
4.92236789163958 1
4.91430187746741 1
5.05906570777226 1
4.67451462297345 1
4.77150941806708 1
5.19138071468873 1
4.91838868421361 1
5.06015942391248 1
5.13708326685173 1
4.59509998026179 1
5.19311829966523 1
4.82030096766349 1
5.11164485857694 1
4.99441161398019 1
5.28890745006479 1
5.2352652184413 1
5.05498126948219 1
4.88666968530529 1
4.72165194390026 1
5.34070244109135 1
4.86307828122934 1
4.72409098229751 1
4.8599082436987 1
5.24028780063861 1
4.746194237036 1
5.91895032194754 0
5.72195593603465 0
5.40624478284753 1
5.09496736936164 1
5.31141198948399 1
4.99912816854877 1
5.10351645662414 1
5.00450673291778 1
4.96140875243906 1
5.18771670363515 1
5.02377154758837 1
5.33607258956652 1
4.59531265634774 1
4.97379419674998 1
4.73988296195168 1
5.31970432939939 1
5.33085251462747 1
5.0166557973803 1
4.65118026107602 1
5.37518421425914 1
4.67134610642779 1
4.33420638657134 0
4.74948087305658 1
5.30920048119609 1
5.0779282648557 1
4.55093600199853 1
4.82664293826569 1
4.52808965818769 1
5.08061376476435 1
4.73556590464746 1
5.02543780779372 1
5.34336603877985 1
4.81565921753374 1
5.16528615803022 1
5.16183450885806 1
5.12014235224611 1
5.61709524695852 1
5.10919223938788 1
4.78277115000804 1
5.44110911644486 1
5.04694105625733 1
4.98899031804569 1
4.36302444852744 1
5.12390600662973 1
4.99537801402499 1
4.44458537108623 1
4.67145314844692 1
5.31735807095266 1
5.30383999950095 1
5.73738501902741 1
4.65738634679482 1
5.00425489105337 1
4.67681536254839 1
4.49725514874089 1
5.8533287419279 0
4.86490888516646 1
5.05245297213509 1
5.44946533323925 1
5.45007837315628 1
4.48226344333319 1
4.75023584245688 1
5.72453981847851 0
4.99215528200052 1
5.11253679222161 1
4.60926427130504 1
5.72992309824274 0
5.26350809952874 1
5.16111693663503 1
4.88329725743784 1
5.21587302374389 1
5.23015995080032 1
5.05531047520167 1
4.63745428793684 1
4.73834951768002 1
4.86234884423337 1
5.34734095655888 1
5.01865462528853 1
5.37795988667399 1
5.02953338214024 1
5.45029382492512 1
5.13139752741125 1
4.6986893179008 1
4.80089483570312 1
5.42516322150087 1
4.86656096178795 1
5.28464535764498 1
4.4549787657651 0
4.79069095577282 1
4.73961715995025 1
5.15241423924985 1
5.14252054147158 1
5.08492384806311 1
4.29248463803349 1
4.72355977562195 1
5.16255113227687 1
4.69322677980982 1
5.57776361832176 1
5.88753653113741 0
5.14370303739078 1
4.60150033419888 1
4.85869905656484 1
4.57606085137246 1
5.0295666781978 1
4.98643565161915 1
4.95599021357698 1
4.72140221096488 1
5.18063617558426 1
4.8540987797235 1
5.30397315629243 1
4.3111362075524 0
5.7655208476167 0
5.04458218759927 1
4.50102642347716 1
4.59789946777906 1
4.37884556231909 1
4.42499987450397 0
5.54218039513228 1
5.18970453196149 1
5.10928059745821 1
4.99206666917182 1
5.33764249391462 1
4.94178981452441 1
5.10128956507973 1
4.89576065091796 1
5.33041244167393 1
5.06940754999502 1
4.45404369002922 1
5.01771635648271 1
4.58395539823387 1
4.86620537521655 1
4.63397205858404 1
4.81573707100976 1
5.43560089028126 1
5.1244221001232 1
5.42052135880953 1
4.87700830584426 1
4.35165016093061 0
5.60672584686947 1
4.74871728991404 1
5.12385394744551 1
5.13672967806637 1
5.11229427736957 1
5.20378724103915 1
5.04744627776113 1
5.27304729709669 1
4.67555502743743 1
4.68110751746408 1
4.8878968155102 1
5.26003602271373 1
4.98517996475578 1
5.03418076091581 1
4.4217811531204 0
5.29661341452219 1
4.71379968817572 1
5.20991202799169 1
5.42339829165475 1
4.44550634960864 1
5.40779479892624 1
5.67157531673231 0
5.14791951240839 1
4.70537537096672 1
5.38031455499347 1
5.49133840309235 1
5.2060549487964 1
5.83875342652148 0
5.35221973124124 1
4.94818268912822 1
5.59004913103121 0
5.7525000873577 0
5.27407193824437 1
4.7187310841204 1
4.98375378315579 1
4.80188157438955 1
5.17162327751236 1
5.15129330094609 1
5.15895607890712 1
4.60758134114269 1
5.11690720874692 1
4.96333679705036 1
4.98204730139333 1
4.68774660124464 1
4.93965578310396 1
5.03747843610659 1
