# Supplementary material for: Bias caused by sampling error in meta-analysis with small sample sizes
Source: PLoS One. 2018 Sep 13;13(9):e0204056. doi: 10.1371/journal.pone.0204056 (PMC6136825; doi:10.1371/journal.pone.0204056)
Supplement: S3 File — (ZIP) [file pone.0204056.s003.zip › results N = 20 delta = 5 tau = 0.5 sz = 100-500.txt]

"dl.delta" "dl.cp"
5.05605521580942 1
4.83024205115598 1
5.05415053794828 1
5.12221882171766 1
5.11010036264993 1
5.20358766487469 1
5.13894474128903 1
4.86502863273586 1
4.69803347271879 0
4.95651192719363 1
4.84864919093226 1
5.01121807684869 1
4.88778706513687 1
5.16325999131806 1
5.31525228402913 0
4.94866302150493 1
4.96336862653598 1
4.94135147660637 1
4.8373028448534 1
5.07723436825682 1
5.03559970461512 1
4.76472687267034 1
5.04581279965072 1
5.02289199709605 1
4.80100386256523 1
4.72224585679576 1
5.25722135704193 0
4.82932928185526 1
5.04509175432282 1
4.91092139548326 1
5.06836307336171 1
4.96303178196194 1
5.12140745421965 1
5.15398561628209 1
5.00891497978053 1
4.92946330967182 1
4.94077153007131 1
5.23003543475789 0
5.09315860015038 1
5.13924972486657 1
5.08194708217378 1
4.82957875920761 1
5.04807596484544 1
4.99724679794131 1
4.72777837068216 0
4.99139166754166 1
5.1985129820151 1
5.08218212219962 1
4.86539278555865 1
5.22750627264153 1
4.98074860615498 1
4.92476402177468 1
5.05153938712577 1
5.28834019834149 1
4.99220515952236 1
5.33750589740686 0
4.9718633721438 1
5.0564283797271 1
4.9335965578406 1
5.03079878103339 1
4.97282700472892 1
4.93195922687385 1
4.90804851056249 1
5.05464605211481 1
4.79550560438668 1
5.09030154872558 1
5.16455257571505 1
4.99584127393832 1
4.94541872330647 1
4.97942609984705 1
4.99929011690859 1
5.09940433010695 1
5.0220426881755 1
4.75882118766167 0
4.94939457838089 1
4.8294545868162 1
5.09029460857547 1
5.3269529380731 0
5.0123599199781 1
4.80803041363511 1
5.08018675570086 1
4.92330180252483 1
5.09433746700789 1
5.26924568091006 0
4.94833337372263 1
4.98238985085488 1
4.99549341404092 1
5.17329104184821 1
5.12584406610279 1
4.90004635107675 1
4.96681824738848 1
5.1212872545503 1
4.94687196395133 1
5.15244290104692 1
4.94370620056151 1
4.92761481864379 1
4.78708061877372 0
5.03072117575003 1
5.07269986329906 1
4.90762125607727 1
5.07945883580989 1
5.09386645653383 1
5.0411352098452 1
4.89816658415555 1
4.98103780211213 1
5.03807242619303 1
4.97169750268031 1
5.03640718899321 1
4.85158044286171 1
4.87025030992849 1
5.12478491523689 1
4.92420880069819 1
4.99458227697875 1
5.18224388506459 1
5.02706430507173 1
5.31689034223799 0
5.13916740164978 1
5.00831133170557 1
5.088352182949 1
5.0137203205276 1
4.93966528890519 1
4.97456380875882 1
4.92308346294598 1
4.91379830505797 1
4.80967587134004 1
4.89839685870824 1
5.07456066312188 1
4.65906928523749 1
5.07302565282391 1
5.01731162778099 1
5.07766478352556 1
5.01372881693225 1
5.09693160520417 1
5.00140825692187 1
4.91362551984091 1
4.68635620924078 0
5.16104996395768 1
5.05400796036985 1
5.17775768959913 1
4.96168936923489 1
5.06994755254896 1
5.35098524320098 0
4.97763340327779 1
5.22585037309697 0
5.09334951670987 1
4.90862046980018 1
4.97881595406469 1
5.09637312785342 1
4.91664645076781 1
4.74269111619184 0
4.98562593718781 1
5.04916947695093 1
5.07187278801966 1
4.93919326386023 1
4.85735339879783 1
4.95036205747935 1
5.10426386667103 1
5.04083847477461 1
4.98969702119387 1
4.96326865942326 1
5.0311837205837 1
5.05274208923036 1
4.97251651395851 1
5.0669567435206 1
4.9120283548709 1
4.9359655467614 1
5.4012817976309 0
5.05923229948608 1
5.1251716777733 1
5.03396390496711 1
5.065167544944 1
4.87180198602992 1
4.85269197832591 1
5.17607796854267 1
5.05335386415067 1
5.02765954122699 1
5.11062887921431 1
4.86269334786148 1
4.89734172949338 1
4.71524097265183 0
4.77985584971319 1
4.99126277518944 1
5.14389689753454 1
5.02069267856096 1
4.85291177690279 1
4.92474198736914 1
5.08772300047935 1
4.75362266277929 1
5.15733495110296 1
5.07982158530444 1
5.0250377628861 1
5.13836619721497 1
4.88194741740441 1
5.23958771675275 1
5.11878982464982 1
4.90609812230512 1
4.87243052919073 1
4.88484324073324 1
5.07799536996079 1
5.24188464008561 0
4.80646337593659 1
4.71498049793826 0
4.96402148704483 1
4.86455567742909 1
4.78544407088621 1
5.12363533580207 1
4.84461742999014 1
5.1220282452647 1
4.90218544167868 1
4.79369891683558 1
5.09092652425373 1
5.30706710848927 1
4.85183822130943 1
4.95052090716445 1
5.03280322006849 1
4.95626244603059 1
4.94706810099564 1
5.05051358847903 1
4.93536051413894 1
5.28945320628144 0
4.96437113789407 1
5.10954022358172 1
4.85683588164592 1
5.13226401518867 1
5.1744584344852 1
4.88638439153607 1
5.00113326462567 1
4.87115044903903 1
5.20887765750558 1
4.98850780509558 1
5.27499306403909 0
5.10077570940461 1
4.96626996179687 1
4.87871396430752 1
4.90611134176546 1
4.95974047472394 1
4.93720032900399 1
5.06784855548553 1
5.27480695496311 0
5.09501149683276 1
4.88339941116051 1
5.14984771391203 1
4.97309763272467 1
4.79331028945873 1
5.08988159185333 1
4.81520960364897 1
5.19603496616945 1
5.16090765323712 1
5.10579321007016 1
5.02937152311521 1
5.04631209395412 1
4.76620813174032 1
4.83846568480429 1
5.22621508692234 1
5.14588244787793 1
5.06390164489241 1
5.01238704373553 1
4.95947060697036 1
5.01809020745141 1
5.04014681299752 1
5.03283078641482 1
5.27323959736199 1
4.92388209693849 1
5.08831915285126 1
4.94421217985371 1
4.90333833984472 1
4.930644938264 1
4.96358014629091 1
4.72345125178037 1
5.04153416933076 1
4.89587392926543 1
5.18498488604613 1
5.01047029192773 1
5.03276468848637 1
4.86119849677859 1
5.13878201476615 1
5.24541851702596 1
4.92676218390875 1
5.3102489855171 0
5.09952542502075 1
4.85992562740098 1
4.96779114354063 1
5.13947442831991 1
5.05313264094836 1
4.91814939948993 1
4.9417110913859 1
5.19302285359376 1
5.0391525110826 1
4.97217417939937 1
4.94687151936271 1
4.76272263080951 0
5.16014453009942 1
4.91906685520861 1
5.03208452884476 1
5.06898977893327 1
4.76706126782338 1
5.07342601454647 1
5.02999041742219 1
5.28374016072142 0
4.99454435930541 1
5.29002825715704 0
4.88080090972139 1
5.1960658724626 1
4.89480613720664 1
4.87154843356219 1
5.16592433942886 1
4.76718349027617 1
5.08034425418805 1
4.84795597853266 1
5.0684788324801 1
5.09314412247176 1
4.98221703385931 1
5.1010607778313 1
5.02195194264812 1
4.83555038267389 1
4.95925009913388 1
4.96311093224329 1
4.99713147845362 1
4.70632362018391 0
5.02982113657201 1
4.97809645607148 1
5.06017743296004 1
5.14524342047006 1
5.40699000911135 0
4.95394994561106 1
5.04094985354286 1
5.01572967012709 1
5.05153718212177 1
5.12999485346298 1
5.02647822815484 1
5.08034872526988 1
5.0291812709322 1
4.98217598795463 1
5.17657695270801 1
4.86112315879233 1
5.11078570834391 1
4.98140034238083 1
4.91914629822024 1
5.18810539919916 1
5.0577196616798 1
4.86406521721928 1
5.10370822379019 1
5.00894011636625 1
5.10731414097471 1
4.96296758215045 1
5.06750662030683 1
4.67513537485383 1
4.58376609885047 0
4.81439060379043 1
5.08521126382144 1
5.21409862338666 0
4.8969802778627 1
4.88259901781972 1
4.76435814365666 0
4.69103928511358 0
4.8582739299483 1
5.10083922736146 1
4.93925152710592 1
4.74517631612796 0
4.86709876832954 1
4.89339538455189 1
5.12211207311937 1
4.98385411326272 1
4.9542749320199 1
5.16873617413736 1
5.06236872252336 1
5.04509662581296 1
5.06381368299504 1
4.87172569717128 1
4.86207124633616 1
5.03399076587523 1
4.99535288126103 1
5.19999609825387 1
5.02893212730439 1
4.9098076367331 1
5.06417807334605 1
5.08823663138426 1
5.15578961704664 1
5.10604980548995 1
4.92990134118799 1
5.00856974304077 1
5.07081164082475 1
5.0344004898125 1
4.89254961679029 1
5.018246263813 1
4.97419408550543 1
4.90605125437297 1
5.17033930626408 1
4.83719564725295 1
4.92510508329657 1
5.02819079290688 1
5.00205003918108 1
5.18359161996816 1
5.03512688659757 1
5.10369856532825 1
4.89808942161359 1
4.85352770491523 1
4.96112826380304 1
5.0801160305006 1
5.15906832293214 1
5.16470110876248 1
4.84000577134032 1
5.17379297917863 1
4.90957930050322 1
5.07781285126015 1
5.05002352826474 1
4.7029731574025 0
5.05711274420325 1
4.97693077429518 1
5.25971043128617 0
5.09462969385017 1
5.11546538704246 1
4.96955367103163 1
4.76072853604806 1
5.02280224341923 1
4.96566488732878 1
4.94050050425304 1
4.89793742081911 1
4.89571364262264 1
4.86784216239813 1
4.90012698291085 1
5.05938831201846 1
4.99107418300637 1
4.91228871793141 1
5.00589985919341 1
5.26943719066255 1
5.02406314847005 1
4.99299638366808 1
5.14776006802868 1
5.22471677008096 1
4.94432078020241 1
4.60374853440925 0
4.94609475736273 1
5.06669553463892 1
4.97176337911248 1
4.96222147614367 1
4.87336989992581 1
4.83034540619977 1
4.97639308760076 1
4.7015994118249 0
5.00856847419595 1
4.87244807406112 1
5.12709914273599 1
5.13217036790997 1
5.12867136558102 1
4.97861096062037 1
5.10186198745016 1
5.0850079010314 1
4.99326563586188 1
5.07476408834144 1
4.95234187538732 1
4.93602971175175 1
5.18292210630194 1
4.87243443208008 1
5.01372447733307 1
4.90936838406759 1
4.74769041884903 1
4.97640624374568 1
4.95120229862057 1
4.98920043717415 1
5.04536912638128 1
5.02333395735827 1
5.01760442477958 1
5.18584925399576 1
5.26237017763873 0
4.95745323149412 1
5.01179302730267 1
4.85626769378297 1
4.88866254391255 1
4.89237356099384 1
4.60263046732253 0
5.15101791489368 1
5.14530971244814 1
5.01249270189854 1
4.87982648198569 1
5.22024152978144 1
5.0830146667011 1
4.94394561740867 1
4.9066246034974 1
5.08738073936977 1
4.94586765927124 1
4.91625754578252 1
5.01803950286477 1
4.87456740723634 1
4.84738874326117 1
4.93790844508698 1
4.82721621321691 1
4.97139462838026 1
4.81385540455379 1
4.70757269497079 1
5.06712975109016 1
5.12414248017789 1
4.89054496234208 1
5.00142284897025 1
5.10506660555806 1
5.18067027028951 1
5.12251477007379 1
4.86099501752367 1
4.95524038550444 1
4.95201913099963 1
4.75842735256529 1
5.01830649120272 1
4.94560463710461 1
4.9758406956639 1
4.98990143739545 1
4.90463696799327 1
5.09985368190455 1
5.09515514347906 1
4.98808062950813 1
5.08957707937054 1
5.15122875353395 1
4.96742986425825 1
5.00263854457711 1
5.10026509656875 1
4.90288805859344 1
5.30235396870583 1
5.18257549803155 1
5.14883459399113 1
5.06039283881434 1
4.92647201721888 1
5.05241396110801 1
5.01447075339625 1
4.87659484997883 1
4.95633921324245 1
4.96630468881464 1
4.99266269815081 1
4.96351847104382 1
5.04269701388495 1
5.02671339148134 1
5.066271692817 1
4.99702608547552 1
5.14157459947176 1
5.02205851325312 1
5.18621373964551 1
4.97781072680652 1
4.93300768231965 1
5.32783962875003 0
4.8096939350149 1
4.77790827758563 1
4.79623448865678 1
5.13208537678786 1
5.04903463121727 1
5.02638134872763 1
4.91332679491055 1
5.11904081232506 1
5.17728876511688 1
5.08062305414638 1
4.97843746947109 1
4.98838469839976 1
4.80876127261494 0
4.99865347995426 1
5.29131989013999 0
5.17280459965051 1
5.27401273082852 0
4.86027713310249 1
4.78617200420407 0
5.09812700087469 1
4.73581538884606 0
5.11538609202824 1
5.11386151063211 1
5.04764914643575 1
4.92984642284981 1
5.08526032735675 1
4.84206378470147 1
5.11507089407309 1
5.02653850852506 1
4.85201083740895 1
5.2441395283595 0
5.09645735762332 1
4.86091110523568 1
4.96959810309768 1
4.64851841051382 0
5.05235588752644 1
4.83049744115978 1
5.06831856413999 1
5.09428461118892 1
5.07959633110072 1
5.0168761083821 1
4.99671195509621 1
5.10154167551434 1
4.96110902332752 1
4.878608127003 1
5.14114938852769 1
5.23270704441368 1
4.92291709169538 1
4.77311187384602 1
4.8241753563532 1
4.81789200253656 1
4.96923535710138 1
4.8622632451043 1
5.10727483088315 1
5.04088118463685 1
5.02345557857883 1
5.10940083197145 1
5.02659554144953 1
4.86135719264114 1
5.00764054002372 1
4.94009228857832 1
5.08791455335285 1
4.88742453988931 1
5.04361986538767 1
4.94519434427932 1
4.9360317592988 1
5.01378866393609 1
5.01638492777826 1
5.14757569255986 1
4.97710192747846 1
4.85641558816745 1
4.98139519365235 1
4.9436078153722 1
5.19262341974517 0
4.99701389537296 1
5.18586579376623 1
4.87758033993141 1
5.14892738380776 1
5.12771837951164 1
4.81474715087247 0
5.0273343497742 1
4.82826228385921 1
4.76242857677004 1
5.02021798087912 1
5.07044614085716 1
5.08491148932076 1
5.0312784086961 1
5.11924103536246 1
5.20606905657719 1
4.99671496348865 1
5.00503484701751 1
5.22514569758027 1
4.80413953554581 1
5.08634117726744 1
5.21790714142748 1
5.28711139678018 0
5.01318441597963 1
5.17487079812412 1
5.01936880017731 1
5.0482102245661 1
4.94055183892902 1
5.08185187614926 1
4.93083394308198 1
4.891040034187 1
5.01655793935967 1
5.17836549523197 1
4.83562553062311 1
4.94984458575051 1
4.77511832864697 1
4.79597976047722 1
5.05402583269248 1
4.99678218908441 1
4.77098723300345 1
4.99069013758273 1
4.95485929931755 1
4.89008408756619 1
5.05520975202462 1
5.03992194454015 1
5.05067014259338 1
5.07326970736156 1
4.88087563762463 1
4.99327614133674 1
5.09498062806384 1
4.80739506692227 1
4.95584564662375 1
4.96695584031327 1
4.9855502868388 1
5.02189320328939 1
5.01859687943241 1
4.89577999012144 1
4.91704136195617 1
5.16790634739027 1
4.92768251308501 1
5.00661923104331 1
4.84240206505888 1
4.8301072773334 1
5.22763078293117 1
4.82994873089325 1
5.35711323098601 0
4.90836626174075 1
5.0992352788632 1
5.05538862649804 1
5.01405130339852 1
4.86594313658076 1
5.11996296007051 1
5.11660416102063 1
4.93225749682562 1
4.97101168533548 1
5.17339934503324 1
5.15374475730901 1
4.80620627831156 1
4.8096183757579 1
4.95207504801233 1
4.91491070125562 1
4.89221292671541 1
5.21820062762528 1
4.87962588871827 1
5.09739454652466 1
4.96737931700773 1
5.02257783955199 1
5.10389631423681 1
5.151062897599 1
4.63354919538224 0
5.0862022673015 1
5.0931107062115 1
5.10174914992441 1
4.97822061793975 1
5.05581670642389 1
5.14064549035297 1
5.09031161678741 1
5.08520025528769 1
5.16687120159996 1
5.09098478846628 1
4.938849414971 1
4.8421165612894 1
4.96229408016937 1
5.0643593685767 1
5.10029800779499 1
4.91188183407089 1
4.80370408340071 1
4.86495837738044 1
4.99203782233709 1
5.11773585165138 1
5.04379735260764 1
4.95989007572172 1
4.82309639088252 1
5.16619552393592 1
5.01340266053355 1
4.95596006989161 1
5.1084022094413 1
5.03492904132787 1
4.98343688741098 1
4.88505154432917 1
5.01672521354807 1
4.99125388683124 1
4.84697146033469 1
4.89758841708212 1
5.1443144485568 1
4.83498872628605 1
4.97888286320773 1
5.04814520736411 1
5.01155371753093 1
5.01117305878761 1
4.97434628292543 1
5.09360959701754 1
4.64309941711527 0
4.70242575518553 0
5.1543727684885 1
4.9793574435062 1
4.96601688207152 1
5.19210467570384 1
5.02056416391814 1
4.93556431981638 1
5.04754934894689 1
4.95247776637354 1
4.9228508853784 1
4.96209012810704 1
5.02456687919304 1
4.86026406339692 1
5.30886987911162 0
4.74128892990449 1
4.81405915489178 1
4.98592438810588 1
4.99863865766695 1
4.97250614113646 1
4.91269335542348 1
5.07662225966657 1
5.1632537750043 1
4.83241308195527 1
4.91253128369811 1
5.08104750770759 1
4.81631019998868 1
4.93480583408425 1
4.89050371961905 1
5.13343814791156 1
5.20953107097173 0
5.03365371852988 1
4.82647238416699 1
4.86662802095269 1
5.10439898855779 1
4.94944343171155 1
5.00801894351875 1
5.10784504814964 1
4.94202340433455 1
5.00322330733953 1
5.07255988507833 1
5.19669055828939 1
4.83837956101046 1
4.68099468434961 0
4.99760822923146 1
4.82479558228535 1
5.02826071003411 1
4.98335702395827 1
4.96383083198184 1
5.08568600445293 1
4.86083909304373 1
5.20123194529609 0
5.21532121201568 1
5.02601434372728 1
5.04176688398915 1
5.0491486270946 1
4.77718198653426 1
4.89941027720806 1
5.12247863443144 1
5.0854565698054 1
4.9710636749308 1
4.98157559533267 1
5.00629795125134 1
5.10039009773285 1
4.90581769919908 1
5.13268933854078 1
5.12176547647546 1
5.07400025333486 1
4.99302933820147 1
5.25795954715382 0
5.13361783501964 1
4.87718829206191 1
4.94096128689473 1
4.79848358972464 1
5.13516426154907 1
5.01289933079397 1
5.12887669964383 1
5.009908487209 1
5.21607143622013 1
4.88211959599747 1
5.13103792736539 1
4.88081358709103 1
5.0157744322028 1
4.97767017745468 1
4.80115480579191 1
5.13187456687265 1
5.14738975486157 1
4.98274955610964 1
5.02373903826104 1
5.20051072672003 1
4.78737238296845 0
4.8084229625364 1
5.022063424852 1
5.20197027293735 1
5.22596138268532 1
5.06667403973521 1
4.97533435266959 1
4.78702235569737 1
4.79939064814243 1
4.62576569606108 0
5.25433727343248 0
4.81261787251535 1
4.87241039574689 1
4.68601981201001 0
5.02570337174405 1
5.12771278734912 1
4.84360441406428 1
4.9173416756523 1
5.04588248011532 1
4.77426757836766 0
5.01383442759428 1
5.16303537299363 1
5.19051826244988 1
5.14366134791463 1
4.86900011149397 1
4.90631899440346 1
4.98444674463952 1
5.08711767050229 1
4.92184366586905 1
5.18804306876429 0
5.06044298211765 1
5.02709829730644 1
4.72326826076802 1
4.79863551957351 1
4.77504286890119 1
5.03883124575501 1
5.16109206199049 1
5.16533850228285 1
5.12485698862522 1
4.96376791501527 1
5.06434413249329 1
4.79348672841911 1
5.08979383514087 1
5.09549773373748 1
4.9704486727804 1
5.00792585456215 1
5.05945058402103 1
5.07933665204883 1
4.98300158896187 1
4.83169322187238 1
4.99898552049388 1
4.95526035312287 1
4.75358330238638 1
4.78659804299864 1
4.7723030776601 1
5.00123803482823 1
4.81189277812846 1
4.95630576472167 1
4.9766682890174 1
5.03635204067673 1
4.99574853332803 1
4.96084287096904 1
5.18587667120736 1
5.05918742408989 1
4.77698770538812 1
5.03203191264594 1
5.18461996832877 1
4.84417345176579 1
5.04952367589595 1
4.89478962739396 1
5.1863327916954 1
5.0818704763295 1
5.17496882506964 1
4.88903875829972 1
4.83992802014141 1
5.13060582824189 1
5.04464662377373 1
4.90623423027932 1
4.77839563941905 0
5.03038520312773 1
5.19667625009616 1
4.73139243158584 1
4.98330719509803 1
5.22258396497457 1
4.90580470083211 1
5.05521833827772 1
4.84605825093067 1
5.1917485228182 1
4.90430633852978 1
4.90307699520397 1
4.98435508855565 1
4.91405417990387 1
4.9044959447115 1
4.9641156435883 1
5.15956338946167 1
5.02693297806132 1
5.01510226580243 1
5.04665810440435 1
5.01142558549995 1
5.06137962665124 1
5.10938746113747 1
4.7750221380777 1
4.99092399189731 1
4.99967219138606 1
4.96838175483851 1
4.89215566714124 1
5.04271906701658 1
4.83183344996706 1
5.08169249012058 1
4.82451598516514 0
5.04370862975325 1
5.1510829011242 1
5.06564378621948 1
5.0570110703739 1
5.00223115601971 1
5.02476229866517 1
5.0750255628497 1
5.16878093340954 1
5.04819341580243 1
4.98328207102372 1
5.12770252944583 1
5.01855274948146 1
4.91010535766749 1
5.11664976097499 1
5.19117783355683 1
5.00895780095268 1
5.1122944267647 1
4.80371452783073 1
5.02693575648466 1
4.87007161837722 1
4.94131872206231 1
4.96630718168492 1
4.84081151906203 1
5.15712920293777 1
5.10977784160264 1
4.91141296614911 1
4.98522439675342 1
5.04524737028735 1
4.97844833000257 1
5.01259540035103 1
4.79076843416359 0
5.12955443181976 1
5.003789187222 1
4.84661769947636 1
4.89336158698748 1
4.7951396794416 1
5.5466738167232 0
4.99732695366735 1
5.15350131419254 1
5.06579127165478 1
5.01861700419736 1
4.92344331631472 1
4.98400757273006 1
5.17022131773458 1
5.22031273358833 1
5.01162519394565 1
4.99373424314046 1
5.02670832993035 1
4.93814139743133 1
4.9824468238337 1
4.90938864736199 1
4.97899711722856 1
4.86628322735084 1
5.09911146510663 1
4.89369827371576 1
4.98985831390539 1
4.96706872070367 1
4.97106637733552 1
5.01012289887304 1
5.17462175901485 1
5.08569301105805 1
4.93862080579918 1
5.10171614376987 1
4.96119080748771 1
4.93421213970362 1
5.04168075701286 1
4.70415107405223 1
5.12277344672936 1
5.02720576716086 1
5.18701194869277 1
4.94499974852752 1
4.88478199545313 1
5.13943011526638 1
5.25627143709142 0
4.89542317409817 1
5.03087217584273 1
4.80892804376707 1
5.02866714858632 1
4.99195127691867 1
4.68840335615285 0
4.62826393586019 0
5.08270785895712 1
4.81523760838825 1
5.09837794502023 1
5.21393352448555 1
4.89063816988001 1
4.90720175233869 1
4.94911259737798 1
4.9581203030816 1
5.43993628106607 0
4.99006408486494 1
5.12394553694668 1
5.02154909294361 1
5.23728487791784 1
4.95555483716787 1
4.90058723656221 1
4.9994109410806 1
5.01702420941352 1
5.18572621072529 1
4.95640759245539 1
4.82021545856721 1
4.80056672066273 1
5.02198101087272 1
5.12574776982879 1
4.99960425746294 1
5.10445929624233 1
5.0785805258054 1
5.17629349354517 1
5.06015219023518 1
5.38828510047635 0
4.881341383333 1
5.08153224397148 1
4.92990723947142 1
5.0889987829577 1
5.13452301284518 1
5.07281975036242 1
5.00048313643747 1
4.89898591576638 1
4.97385001762675 1
5.00239607724263 1
4.86262520086159 1
5.01784099963378 1
4.93917273411933 1
5.15148568650518 1
5.14686559496723 1
4.94372587493764 1
4.94135611665395 1
5.04198291171668 1
4.93884291012371 1
5.0380970355021 1
5.06504016275407 1
4.87329961587622 1
5.04035772668494 1
4.73822172698047 0
5.27172823814326 1
4.84616251848327 1
4.74953800536221 1
5.11928123494617 1
5.27373349694114 0
4.96345412320656 1
4.96371355405591 1
4.9289179956937 1
5.14155224924001 1
4.91230331089408 1
5.16047408085405 1
4.92225521376024 1
4.97793426199061 1
4.86475266410563 1
5.09323670680574 1
5.03912652693264 1
5.04406748554992 1
4.82799115836935 1
4.96350329014778 1
5.1033815615625 1
4.86579958804759 1
5.05045816326064 1
5.03464405344002 1
4.91424335192743 1
5.12902174713784 1
4.77345976832121 1
5.16883541212855 1
4.90366563417276 1
5.04934846285074 1
4.99148511205753 1
4.88306775431109 1
4.91304876760255 1
5.22165457984064 1
4.99425925001776 1
5.12274591791648 1
5.03507350811251 1
4.98398942407439 1
4.76853512474877 1
4.99403979693723 1
5.05583158589606 1
4.96242099390922 1
5.00883547932768 1
4.9743038332296 1
4.89265946183623 1
4.94178050642171 1
5.02508947875606 1
5.14273644514685 1
5.02397038314204 1
4.99508779405091 1
5.15713429490462 1
4.93348633734738 1
4.87614557584159 1
5.01160777702049 1
5.15080480401028 1
5.06619144393701 1
4.7793228234826 1
4.82605922147524 1
4.76057539796105 0
4.92628129640415 1
5.14017769328523 1
4.83112949498845 1
4.99481800757728 1
5.06239213291875 1
4.91336428509126 1
5.01440149800876 1
5.22631766749011 1
4.87311917531363 1
4.99600525958734 1
4.99376050220736 1
5.1244479500086 1
5.01618118604458 1
5.10399187383883 1
4.82207836115916 1
4.91218335406975 1
5.08578097447449 1
4.84812963304974 1
4.97849713654844 1
5.27522164724737 0
5.11995062957387 1
4.79190973223845 0
5.01988255376516 1
4.84509600648316 1
5.05528791597241 1
4.6930856556358 0
5.05313821108145 1
5.09287110315994 1
5.11861128527318 1
4.88569805107409 1
4.99803653948456 1
5.12815726623043 1
4.9956950320644 1
4.92015114750536 1
4.84273761219947 1
5.21069774152485 1
4.9028907731182 1
4.83991009402778 1
4.94091416994412 1
5.03083509088122 1
4.81053248863415 1
4.6411003971991 0
4.84531656270361 1
4.9501227955909 1
5.01728349006134 1
4.95009360598562 1
5.08886475945064 1
5.12781127741977 1
5.08641940840415 1
5.11673163048168 1
4.9268055249224 1
4.85808729022413 1
4.92210434066058 1
5.17799380511991 1
5.12810378153301 1
4.91338791790025 1
4.9068400077946 1
4.82680042732792 1
5.14089113678663 1
5.13154395796124 1
5.1908833031683 0
5.00261981062225 1
4.90655517941077 1
5.11344795570121 1
4.9417309030437 1
4.93088155654346 1
5.11745277702918 1
4.5645404150279 0
5.29383893915741 1
5.17444377869429 1
5.03929518720968 1
4.80648186001948 1
4.99570673998202 1
4.95447325142388 1
4.74825418686165 0
4.94419251578986 1
4.80858913671245 1
5.10990496545609 1
5.0496401592508 1
4.77297852522337 1
5.08600504283769 1
5.02208267939833 1
4.99127249534524 1
4.95817726676021 1
5.03277517218473 1
4.92565967148756 1
4.96692298682022 1
5.14833391342537 1
4.97773299396898 1
5.05454028641717 1
5.11691938484434 1
5.04710223218946 1
5.05383637693219 1
5.03620375740724 1
4.86647829689267 1
4.94646660595013 1
5.2730271797787 1
5.21479745042029 1
5.00263057818374 1
4.72480365291886 1
4.93788237298607 1
5.11838443176021 1
4.98021008768082 1
5.21361964634761 0
5.05130463862774 1
4.8684102520383 1
5.2397798329353 1
5.1004495534479 1
5.24575408657185 0
5.01491310807864 1
5.10501122755782 1
5.03730976467113 1
5.08445004756745 1
5.12964360641201 1
4.95494767212991 1
4.95689600242447 1
4.99378714199166 1
4.89285026426175 1
5.06374306305843 1
5.09988789648432 1
5.05217665528503 1
4.851414904777 1
5.06069658462885 1
5.06976263097887 1
5.00676272384223 1
4.71275396100222 1
4.94486511070248 1
5.06872497910049 1
5.03356498832532 1
4.92421572762277 1
5.18527065397059 1
5.02599367762269 1
5.06180018207811 1
5.09840899939191 1
4.95353612275067 1
5.09356231010287 1
5.13129896522978 1
4.91427917461669 1
4.79763671590791 1
5.29975890577492 1
4.93446123415639 1
4.90295248785653 1
5.07441012872583 1
5.15157798421282 1
4.78695500958072 1
4.84474126619478 1
5.00382947181806 1
4.85236384149645 1
5.2740222870944 0
5.07316674738281 1
5.11751625258611 1
5.28198787955396 0
5.14656782041763 1
5.10079963706926 1
4.81058755389803 1
5.05430717732736 1
4.84526686759526 1
4.87341731212414 1
5.06495555216564 1
4.83934068622583 1
4.76308152578219 0
4.80623762179772 1
5.11564498081513 1
4.86606300507068 1
5.07903536085263 1
5.26192643925974 0
4.82067659807979 1
4.92657014415467 1
5.01125603019591 1
5.0173543808163 1
4.7612808222057 0
5.20892024444378 1
5.03511350896845 1
4.98037423728915 1
5.1006293209003 1
5.09020455262414 1
4.7333304842377 0
5.16868994061594 1
5.23612461084662 0
4.9246001958823 1
5.25073741096578 1
4.77867669017667 0
5.18168288296006 1
4.8171713663639 1
4.88584389190241 1
5.04340374944494 1
4.96421024195738 1
5.20303429548691 1
4.82913606101547 1
4.99914637364061 1
5.17144621682466 1
4.96604004055443 1
4.78273841575147 0
5.09811136413407 1
4.95196122310606 1
4.75275376999899 0
4.8543742602912 1
5.00324045439117 1
5.25490226317173 0
4.93709728692177 1
4.70593229204216 0
4.93648559312809 1
4.88198697464546 1
4.89293689788027 1
5.03252273610904 1
5.12329699526539 1
5.09156907315775 1
4.97331815115794 1
5.11624435150039 1
5.01453312978176 1
4.97569514231711 1
4.98292197476172 1
5.20978809345823 1
5.09874863693158 1
5.09099563695649 1
4.99114376845222 1
4.9452743375253 1
5.06046947572437 1
4.98303453823705 1
4.86534622681809 1
5.07227419308097 1
4.87949294694172 1
5.10652790226815 1
4.80364578020537 1
4.99894540069369 1
4.87573383585072 1
4.92220643656182 1
4.84439344302258 1
5.03918062041497 1
4.99133515559964 1
4.84635360991964 1
5.02672033303659 1
4.92465470017845 1
4.95805776379811 1
5.05491763943633 1
4.90589271537022 1
5.13358408450756 1
5.40644334062527 0
4.85210904157076 1
4.86427386607689 1
5.1253869691327 1
4.91324279235829 1
5.15595858339215 1
5.11637010910296 1
4.9017853322041 1
4.97106473997578 1
5.07390177209314 1
5.07745673696777 1
5.23680472655197 1
5.30209801283925 0
4.78028874648353 1
5.03381489090732 1
5.12610398479365 1
5.06186539008236 1
4.9304494171335 1
5.09113756852215 1
5.10989156373843 1
5.16729399203544 1
4.81782701187087 1
5.14991457162307 1
4.97462991990616 1
5.03499295263861 1
5.09248819813426 1
4.89837904360994 1
4.88913094345001 1
5.16482956936555 1
5.16178897592591 1
4.98029354752919 1
4.76951759238438 1
4.92089194227752 1
4.7173009499305 0
4.86336969192744 1
5.07691706478416 1
4.93512390938961 1
5.2388879605459 1
5.11148386731772 1
4.89765304518041 1
4.87146731771246 1
5.12290821062393 1
5.24992376771734 1
4.92419260229532 1
5.39606926990195 0
4.80926810452862 1
4.98882540002691 1
4.86989432056062 1
5.08294458252825 1
5.15528891755777 1
4.83957515058621 1
5.14291983312629 1
5.02030838143954 1
4.80900891150276 1
4.92951323836219 1
4.72007793708838 1
4.98152114923169 1
4.84940735974373 1
4.95828955366737 1
4.91634626161075 1
5.11072872000061 1
4.7388644410358 1
5.06950303107314 1
5.05900569068224 1
4.97479315520985 1
4.93919572704225 1
5.02368751277047 1
5.02299848318651 1
5.07228560079816 1
4.78569234046873 1
5.04448892596806 1
5.11058282945706 1
4.99955841393495 1
4.87536276560791 1
4.83892585557228 1
4.9087256480254 1
5.00406903257847 1
4.80929060668948 1
4.98180813173334 1
4.72612134769178 0
5.22651565601894 1
4.7403162867558 0
5.19018359150615 1
4.9147574432566 1
4.9598092231208 1
5.20870300765575 1
5.12772640842339 1
5.0116130056531 1
5.139403237588 1
5.07489917410752 1
4.86320146864909 1
5.21107022021198 1
5.24340734792404 0
4.7824868052295 1
4.98456896990736 1
5.08483947912793 1
4.76200562569946 1
4.91989757210485 1
5.01872710654945 1
5.04015246713456 1
4.92465927588888 1
4.9473070279283 1
4.9224284775782 1
5.20009068732387 1
4.80386636754859 1
4.90869894843781 1
5.00230998382354 1
4.87075301556972 1
4.97790669569665 1
5.01350654032254 1
5.08657696705168 1
4.90264839205348 1
5.01979219170287 1
4.94567024033406 1
5.04050975258112 1
4.92543173461024 1
5.04000567664245 1
5.0069828419448 1
5.15561003107941 1
4.92820436963705 1
4.97876799321978 1
4.83750897589367 1
4.88126804282922 1
4.99776404129946 1
4.86951935377652 1
4.63887192014881 1
4.82427950330441 1
5.07064316892605 1
4.85339190542096 1
4.94135524281892 1
5.08154665688206 1
4.97564893806135 1
5.00202414737928 1
5.15372516467739 1
5.03821373267062 1
4.79650365244158 1
4.95992441390799 1
4.98204580011124 1
4.82611054869405 1
4.86700339639276 1
4.88447249636832 1
4.91947126651188 1
5.01547823493702 1
5.04760947680152 1
4.97611328790917 1
5.1441373841059 1
5.01114792010263 1
4.9909078403648 1
4.78416203539796 1
5.14421642465254 1
5.08351750697842 1
4.98178064570949 1
5.39673315555503 0
4.96202704130395 1
4.81862724605278 1
5.31145290236252 0
5.13037415819043 1
4.88968706770755 1
5.00540683177981 1
4.88370549044847 1
4.95559784270097 1
4.84448128590454 1
4.96991351202596 1
5.34009167633889 0
4.9407439982892 1
4.79371934899228 1
5.09594309308701 1
4.91772738984209 1
4.827360868581 1
4.8362345462058 1
4.67159971404667 0
4.98387223206914 1
5.27130560031152 1
4.94393926189297 1
4.93401253913905 1
4.96195849460076 1
4.93148008081305 1
5.00616527817068 1
5.05642732500792 1
5.28465255229956 0
5.03809601440933 1
4.90486022296989 1
4.85233362735789 1
5.05592374955879 1
5.0416186625061 1
5.03013659565116 1
5.02706770529387 1
4.91998494101682 1
4.78370227961826 1
5.0543661700161 1
5.08850312396445 1
5.03912514002495 1
4.91445198572918 1
4.71150631251808 0
5.0835952845738 1
4.92058072840946 1
5.15277157016034 1
4.91437205440522 1
4.96342647146513 1
4.98917636061034 1
4.97670083261957 1
4.69483530940761 0
5.00298044996093 1
4.90383136547502 1
5.36982778414714 0
5.01529753952076 1
5.08344195319565 1
4.89056525665807 1
5.09326132143902 1
4.94562549409637 1
5.13821123675671 1
4.87975410863686 1
5.0593183802731 1
4.900151247392 1
5.09069104637272 1
4.91314101408783 1
4.95401657055251 1
5.1341925014977 1
5.26366896523444 0
5.03909703354666 1
5.08286357320354 1
5.23846449370692 0
4.90552112528007 1
4.9926767383735 1
4.96725315723128 1
4.97610764156869 1
4.92034255249662 1
4.61927708302037 0
5.00305900154717 1
5.00484373068477 1
4.96618345119511 1
5.04013412599109 1
5.30880346217879 0
5.12476320873752 1
4.819345074464 1
4.85754058983505 1
5.10378020955638 1
5.14630117302135 1
4.86737778170629 1
4.98371385681795 1
5.23623186548776 1
4.77076312528642 1
5.10323822874197 1
5.11569616251949 1
5.07241528967625 1
5.18379593407099 1
4.82696145193631 1
4.97474948000486 1
4.91246368775235 1
4.88017950680935 1
4.86340205872643 1
4.77990029277372 1
5.04328546959118 1
4.88988840028213 1
5.05924266621687 1
4.73885199648567 1
4.7895583580023 1
5.00500608303641 1
4.97260247941789 1
5.02808999345529 1
4.9616205343902 1
5.09884816881976 1
5.0730051379363 1
5.29134502466322 0
5.0027017110242 1
5.28954715274262 0
5.10816600380703 1
5.08251531178302 1
4.75022276266248 1
4.9209849190683 1
4.91352129299075 1
4.99606697134419 1
5.10933494625458 1
5.18786084141479 1
5.11650180090026 1
5.11274635884134 1
5.12357335651297 1
5.06796326809171 1
5.33007198757387 0
4.89780110360105 1
4.93830337013585 1
5.05256399629965 1
5.08744014347859 1
4.96831151919844 1
5.06473587412776 1
4.9318579519476 1
5.05173091587042 1
4.86133539489555 1
4.69548234062487 0
4.98117793598536 1
4.96635127873814 1
4.95289560004686 1
5.03751813515968 1
5.12634678987834 1
4.98972601426857 1
5.00732845014164 1
5.14751768694844 1
5.19764928660043 1
5.043923447645 1
4.96699385694796 1
5.18625010045459 1
5.01947971606989 1
5.14904829262487 1
5.13135462458056 1
5.06428909951055 1
4.95433957559295 1
5.31354419235886 0
5.15416381211039 1
5.33270318196642 0
4.96768120699512 1
4.96171950353632 1
5.20876967297013 1
5.21835347816516 0
5.08750109901964 1
4.94844567939111 1
4.97533138848936 1
5.08288146776892 1
4.82303635667448 1
4.84650524148339 1
5.06301970443228 1
5.24434866439571 0
5.01782309531906 1
5.25069716418568 1
5.04828394973604 1
5.03889224549341 1
5.07477824230487 1
5.23603743741263 1
4.90642548324083 1
4.69046945567153 0
4.96493769762138 1
5.12020361916872 1
5.02521021707564 1
4.85056504779567 1
5.03493469475498 1
4.9188024627565 1
5.15258464635973 1
5.00040891837919 1
4.88587851509739 1
5.09348308589486 1
4.92518761290287 1
4.86311778087885 1
5.00257779304209 1
5.02865610612255 1
4.83481725995138 1
5.05353466120631 1
5.04355571255723 1
4.96376463136667 1
5.09293808221958 1
5.03073114232099 1
4.94700136859621 1
5.08678252956924 1
5.27473582809746 0
4.67174979704114 0
5.01704225280187 1
4.8451232281821 1
4.83359803042762 1
4.77616628945668 1
5.13815274300489 1
5.02325230435072 1
5.10177499319753 1
4.97746114497118 1
4.94780970042475 1
5.02817595180525 1
4.95081415139628 1
5.14987513397021 1
5.00784266732563 1
5.20428906725194 1
5.00973838717092 1
5.19125415501396 1
5.12327090103153 1
4.82268339135841 1
4.99704379164502 1
4.94662288959002 1
4.58134768311556 0
5.26567977107155 0
5.03289606677475 1
5.01527531413999 1
4.79064868418136 1
5.03414028070533 1
4.91575324960246 1
5.0921890317181 1
5.05879279940529 1
5.26927027392287 1
4.91420184860013 1
5.13037193592392 1
5.01879712430015 1
4.89820214029699 1
5.03420935862168 1
5.1330580309694 1
5.20387708320684 1
4.93664822093136 1
5.2610565237763 0
4.80801235202231 1
5.04969959624643 1
4.8442125740585 1
4.96204292570367 1
4.95665504857429 1
4.980526026436 1
4.93148356849316 1
5.05159015214327 1
5.09438927369296 1
5.07742736202911 1
4.89127856932602 1
4.81961658555454 1
5.17409454453273 1
5.09751650022197 1
5.07255829705251 1
4.92835360751777 1
4.92677750865281 1
5.06945701315936 1
5.01721560209254 1
4.95420474823758 1
5.08372172819582 1
4.96343690650082 1
5.24913001962806 1
5.13105236095906 1
5.35128709311571 0
5.11728831169455 1
4.71666671853448 0
4.96617996976171 1
5.09824229967014 1
5.047253892937 1
5.10291728923846 1
4.81313547984875 1
5.03018790944279 1
4.94233637111296 1
5.08720812454931 1
5.04596691594561 1
5.11483173292601 1
5.26729583447367 1
5.1119612461558 1
4.86493662614567 1
5.15331426561003 1
5.11965189138347 1
4.96542989325515 1
4.91318547501955 1
4.80781819622849 1
5.02899612581144 1
4.78452069376055 1
4.7363704874005 0
5.16186508119268 1
4.8827260104596 1
5.00363499595665 1
5.15259920458122 0
4.82365651485948 1
4.96419708052434 1
4.90614414464007 1
4.93478461634147 1
4.80947974892463 1
5.0673359925249 1
4.83097719942981 1
5.15577087542154 1
5.01698351532967 1
4.87944901449039 1
5.06657403589142 1
4.70378207459656 0
5.08962615936259 1
4.86346245942833 1
4.65226147497248 1
4.66570725701871 0
4.80711834680559 1
4.99508169757801 1
4.88156801958277 1
5.00304514950617 1
4.93078799701409 1
4.77050994852172 1
5.0712611067704 1
4.89096449195248 1
5.24769615241937 0
4.93467016951411 1
4.74939129969015 1
5.10711561067159 1
5.10923211771268 1
5.0578600859199 1
5.19451938020811 1
5.32646423892574 0
5.10767542203644 1
5.04099422768898 1
5.12104906413469 1
5.27928954891787 0
4.94641225785969 1
4.90841481533922 1
5.0008025936759 1
4.99873325886476 1
5.00753107161334 1
4.99314050552892 1
4.90578285221126 1
5.03169730212997 1
4.91114935518362 1
4.95324415929868 1
4.92411468559208 1
5.06020812077626 1
4.96244062342793 1
5.15148691162728 1
4.99409655215395 1
5.09358109253836 1
4.96253703149585 1
5.17454576985815 1
5.11178875520253 1
4.90129392488646 1
4.84213804323789 1
5.09708565596259 1
5.00634238462058 1
5.0829102487672 1
4.85538959233096 1
4.88591525162288 1
4.86926353110726 1
5.02339769424671 1
4.78326066881863 1
4.98405655623308 1
4.95159329779273 1
4.97207023092798 1
4.85406804307315 1
4.81163564209363 1
4.89856484796599 1
4.6557993896103 0
5.13885654504099 1
4.77563134774511 0
5.05501547569319 1
4.83866494151612 1
4.85274502585083 1
4.86741996392056 1
4.97812318512295 1
5.11199205929448 1
4.90608741934907 1
4.84649276305627 1
4.87603510668015 1
4.86964579970136 1
4.84438409361294 1
4.94625159355964 1
5.04251832624132 1
4.61165400115863 0
5.0094461763308 1
5.02504372007619 1
5.25519263476816 1
4.71353329870044 0
5.17430525445217 1
5.01687875555974 1
5.03696936930854 1
5.10102594173524 1
5.18662860393526 1
5.14155242875559 1
5.10610419459579 1
4.8574423222945 1
5.19267767982417 1
4.88368887508715 1
4.96231678090314 1
4.71903280636732 1
4.95329996536122 1
5.29559118064904 1
5.30814757245123 0
5.03069937008237 1
5.07484084177116 1
4.88023313017461 1
4.90488844963091 1
5.10503912579695 1
5.03301520696133 1
4.97092647723601 1
4.95472170720094 1
4.95352512241003 1
4.87454460627053 1
5.08297185778416 1
4.7875273213363 0
5.11509090347208 1
4.90140995578976 1
4.92901897663018 1
5.14996265619299 1
4.87979256232318 1
4.95666096534817 1
4.97115931580425 1
4.84205028928577 1
5.0246020187372 1
4.77278450282443 1
5.07324085750003 1
5.08573185165674 1
4.98041611964768 1
5.04649271436521 1
5.05719551464518 1
4.86773089860346 1
4.81415916692126 1
5.14566094869984 1
5.12585539204583 1
5.02878573299694 1
4.81882853045596 1
5.20298583062993 0
4.95509111124841 1
5.08828007965304 1
4.96332067076379 1
4.74143772506693 0
4.90567832790851 1
5.31183431480898 0
4.75586910081166 1
5.0408558016945 1
4.83544114277087 1
4.96712161110296 1
5.11966709639664 1
5.06224967331326 1
5.09697264786973 1
4.72881889861634 0
4.70050960054035 1
5.14511425560066 1
4.8916709826198 1
5.10242505406885 1
4.91400934596523 1
4.75432464632889 1
5.18820921838534 0
4.96953968065437 1
5.24915645685562 1
4.83959058119575 1
4.83864150958071 1
4.92930249395395 1
4.9431929167274 1
4.96157891560844 1
5.14785526308878 1
4.93614737100239 1
5.14537613484221 1
4.68316222218681 1
4.93666790214836 1
5.17556718752522 1
4.99124460580578 1
4.80761848243059 1
4.80687463439406 1
4.97372705106378 1
5.06861888436945 1
5.05631763591007 1
4.9911898225937 1
5.03832182841232 1
4.80002314671138 1
4.97945714313903 1
4.91454792306416 1
5.10828862089938 1
4.81837164015628 1
4.88216126859516 1
4.95172802622258 1
4.9767600595003 1
5.06083047697321 1
5.39368239607205 0
5.10525086104882 1
4.92087164578952 1
5.04014036770222 1
4.99841519176276 1
5.37586173120408 0
4.84830780202613 1
4.92453321869291 1
4.71692373970561 0
4.9548058708522 1
5.239386129917 0
4.80370966340118 1
5.01130760913696 1
4.86096220505171 1
4.78233246925421 1
5.14480217263666 1
4.80853597752197 1
4.89139441064679 1
5.12358894309354 1
4.96498305471201 1
4.9945684921448 1
5.02901565305741 1
5.01093217690244 1
5.19977945610846 1
5.05171035843054 1
5.12483886320862 1
5.23880130164106 0
4.97296146085901 1
4.95492101538515 1
5.21092117573564 1
5.01949635555455 1
5.30670961448421 0
4.87190333321502 1
4.99741993283798 1
4.98107449282143 1
5.00022945658998 1
5.04027712895361 1
5.04737472201289 1
4.98888623203794 1
5.0219270881111 1
5.00669323047518 1
5.06522833390099 1
4.77727570171751 1
5.08516727826524 1
4.96927850973789 1
5.08449697852484 1
4.87233426026036 1
4.97127532185654 1
4.92867360366022 1
4.97645294706818 1
4.85682219749328 1
5.32858977338922 0
5.07780114257219 1
5.04571537898798 1
5.37267068746259 0
4.61228516860367 0
4.91066138661383 1
5.27698306148714 1
5.22604030941271 1
5.13753815490873 1
5.05531235782434 1
4.99652631381583 1
5.22777347410311 1
5.16543944470359 1
4.72960875377977 1
4.90959761191077 1
5.10416668840033 1
4.97122956452549 1
5.06747354743568 1
5.00150648792931 1
5.14849069857183 1
5.10562070137954 1
4.83018368157313 1
4.642920627208 0
4.94159142734088 1
4.86786106706684 1
5.0920026074411 1
5.00206245878273 1
5.04301715209153 1
5.09814997737986 1
4.83187187256024 1
5.12649490328093 1
4.95672633137683 1
5.09233705248568 1
4.98734365311913 1
4.94212934058414 1
5.06918945693138 1
4.99795293764831 1
5.02264973935075 1
4.80876105929454 1
5.27336772838092 1
5.00863957012869 1
5.15356756062067 1
4.93536938223014 1
4.88726939639436 1
4.97155196029582 1
4.96886594959599 1
5.11939133217704 1
5.12358126262166 1
5.12451856999528 1
4.87667122516322 1
5.29010631711498 1
5.2071141275486 1
4.78985692926774 1
4.91042273119462 1
4.9233886663078 1
4.74313761374503 0
5.24792014535199 0
5.03546042400022 1
5.12859833064879 1
4.93587253425049 1
5.203222602583 1
4.99913720296694 1
4.97548867532331 1
4.79628041208587 1
5.2851982721156 0
4.9509468875943 1
4.86447227286461 1
4.87955916714094 1
5.19294063474224 1
5.01558554003897 1
4.82379860454373 1
4.9705077541044 1
4.89095473523097 1
5.30470270133309 0
4.8284459531733 1
5.0982047492767 1
5.1488656113798 1
4.90873811775073 1
4.87825007656496 1
5.21317272368641 1
5.15958135599735 1
4.86546404962722 1
4.92614086940292 1
4.92246278646706 1
5.0777521119868 1
5.10184529486577 1
5.02037701564496 1
5.16373020819347 1
5.01865347450578 1
4.87121167120556 1
5.16067184371045 1
4.89494028990584 1
5.09652247847409 1
5.14913772918566 1
5.02875545441191 1
5.06632346854783 1
4.97258847206935 1
5.06379618047772 1
4.88971140183075 1
4.95467164855554 1
5.14822242655898 1
5.40508571025007 0
4.91548864614693 1
5.12641467117719 1
4.87847003211246 1
5.22079421308319 1
5.18395818853294 1
5.16820417130626 1
5.03219929142208 1
5.14407594383086 1
4.97511580272658 1
5.31096623394922 1
4.965480213775 1
4.81897988145044 1
4.99156658080784 1
4.86831754225622 1
4.83388707291556 1
4.99107115709777 1
5.04001169328725 1
4.90048974615879 1
5.03025443160885 1
5.12148135660024 1
4.89968889136784 1
5.01787039364723 1
5.19721962381288 0
5.12013921358225 1
4.83288939001226 1
4.93221942734731 1
5.18720764243143 1
4.947758483386 1
5.04777357518472 1
4.99646988544444 1
4.85505371427541 1
4.97933441722782 1
5.02409597025748 1
4.88058575034591 1
4.94596850905371 1
4.92994231872656 1
4.88088298529477 1
4.79567801814006 1
5.07892000572707 1
5.11116433645351 1
4.75568876721384 1
5.00885289174669 1
4.87445922840968 1
4.86412447449188 1
4.93675221213139 1
5.01684905849488 1
4.69843151080591 0
4.86614420368763 1
5.10356360215335 1
4.97189431518858 1
5.03027084317595 1
5.24001159370098 1
4.8515395195413 1
5.0884275782074 1
4.99316351748473 1
4.83715295709124 1
5.03101946983418 1
4.99026422344935 1
4.92613282766452 1
5.1597524182013 1
4.87103823061936 1
4.91229808454453 1
4.96687493244138 1
4.8727707748508 1
5.02530265601732 1
5.2888326459427 0
4.90471570287016 1
5.09040835240992 1
5.00078350025765 1
5.0669810025454 1
4.91236011831672 1
5.05323067546921 1
4.88298705915495 1
5.03530162983109 1
4.95321515902538 1
5.17992678788975 1
5.05934838987097 1
4.70401309500087 0
4.81061158565294 1
5.14744712405012 1
5.07051065594179 1
4.92277636622665 1
4.93005475320785 1
4.92142064806435 1
4.90597618139353 1
4.7526560289687 0
5.02615615059787 1
4.77901301188978 1
4.85415152255995 1
5.01095188444119 1
5.00425929205548 1
4.89965720808435 1
5.00865209771402 1
5.3140727186458 0
5.02028044240187 1
4.83377328463925 1
5.02274166100891 1
4.93334182984739 1
5.06636467256556 1
5.11691915484733 1
4.98688410166582 1
5.0657924320006 1
4.95848667721382 1
5.07839057686409 1
4.56400542664473 0
4.81875121682763 1
5.00015378351739 1
4.86409655275257 1
4.78569442342528 1
4.98001438048531 1
4.94521793412185 1
4.98639066523152 1
5.12913386363787 1
5.01033578933965 1
4.88696710273983 1
5.07031171019554 1
5.17410295581048 1
4.95622070674785 1
4.96399384886402 1
5.15425801120981 1
4.76205467234953 1
4.88016045177915 1
4.85547201414517 1
5.05091027339152 1
5.1646361936404 1
5.25732907792287 1
4.93313625043106 1
4.97253705447271 1
4.93636984098004 1
4.9138477554518 1
4.99086188432267 1
4.95736124083714 1
4.8649748242824 1
4.90896406909479 1
4.88861460654617 1
5.09387745958642 1
4.89477498058494 1
5.01104287643521 1
4.85685559136045 1
4.99791724431226 1
5.02861959575509 1
4.93096335230845 1
4.76406302027512 0
5.05213150539218 1
5.11950935899093 1
4.80063489283451 1
5.06264147062451 1
5.1328015058472 1
5.13107273988129 1
4.89540659374166 1
4.91390346949395 1
5.02537154625194 1
5.13054966121622 1
4.80922924031043 1
5.15860225983 1
4.77941612501853 1
4.7652969367415 1
4.76455870437559 0
5.13768508904062 1
4.97169737008895 1
5.0973052692258 1
4.8669377797278 1
4.91250284989128 1
5.02137064639 1
4.85814353096631 1
5.07573095482659 1
5.11613993486058 1
5.31893952975017 0
4.85224160848716 1
5.09527113755354 1
5.0248353037876 1
4.81131265178205 1
4.77738549809092 1
5.00904367642909 1
5.12686069415552 1
5.08806989742616 1
4.94174710902325 1
5.11553847652664 1
5.16894690549865 1
5.17925501559604 1
4.86931600343538 1
5.22616136723766 0
4.81145027250597 1
5.04391977736797 1
5.19364328420413 1
4.89410390856322 1
4.96355205193475 1
4.98610326136837 1
4.90140612643729 1
4.78473609878986 1
4.93399723502868 1
4.94736415952982 1
4.87874763146651 1
5.01447206609152 1
5.20911428378668 1
5.05594367642243 1
5.08875519177658 1
4.73715785518444 1
4.9546412814824 1
5.00174279331668 1
4.74343545372511 0
5.22456702623144 1
5.0121613588118 1
5.26268921145199 0
5.19563427334102 1
4.98895276079273 1
5.05681566387208 1
5.04481051502523 1
4.90709323962034 1
4.97247279838751 1
5.04621445942877 1
4.98602910830765 1
5.09062669941031 1
4.84701122409334 1
4.69117467784767 0
5.14011129230476 1
5.03800969964181 1
4.98476183261086 1
5.00094687444514 1
4.97142702294792 1
5.1121371654909 1
4.96102926546236 1
4.94467225500609 1
4.8292328224763 1
4.9549088031456 1
4.86385746932847 1
5.01558066094192 1
4.99270812788525 1
5.07523430473156 1
4.95386636955653 1
5.09197463317184 1
4.98077908646013 1
4.82364112244788 1
5.06250858371616 1
5.07684915418165 1
4.847411425174 1
5.17893639424417 1
5.01771978052703 1
5.02370545746061 1
5.03611411136619 1
4.7612394748327 1
5.04228044510119 1
5.05972010982986 1
5.10851999701419 1
4.92195560710495 1
5.02142851943087 1
4.87592475951933 1
5.07258569604393 1
4.91874981141903 1
4.91070741371735 1
5.01785648977237 1
4.99770270012477 1
5.30609981249275 0
5.02770375955474 1
5.04726735063505 1
4.75834076069869 0
4.86299153730205 1
5.07392935765411 1
5.14420488346807 1
5.20826739045057 0
4.89058207453013 1
5.15317332337576 1
5.08214327444792 1
5.04784171565321 1
5.09889448626548 1
4.83772179220386 1
4.70706907729364 1
4.89798880923263 1
4.90754680369557 1
4.94225969566303 1
5.18407003910387 1
5.20760395024535 1
4.95663311373535 1
4.98601874959609 1
4.93690965053559 1
4.84092703179366 1
5.11201953956474 1
4.9705348618199 1
4.78368482031975 0
5.056999945045 1
5.2061878357759 1
5.01195948279965 1
5.08441348553696 1
4.86835983128641 1
5.27420627706417 1
4.96403887270808 1
4.99577006229093 1
5.05490638128654 1
5.06254530773731 1
5.08427417983588 1
4.7759914987505 1
4.93355002967226 1
5.02577487786494 1
5.13679875821879 1
4.90996528808483 1
5.0058862674868 1
5.05698187075226 1
4.73668337083505 1
5.15364200363662 1
5.19292266238633 1
4.66417978240727 0
4.90370203612765 1
4.92409184749231 1
4.94490591324726 1
5.09581379618219 1
5.06355718516584 1
4.92275173277102 1
5.04041973726087 1
4.98849743906335 1
5.1806768835572 1
5.07743318712232 1
5.0499023666279 1
5.13893986379493 1
5.28996649623263 1
5.04488295232326 1
5.22546933607215 1
4.90443206602496 1
5.38964977467634 0
4.94781786401717 1
5.14030181538217 1
4.99537421940889 1
5.03173005899258 1
4.97452347168061 1
5.13872111245218 0
4.94859140817188 1
4.89184689283279 1
5.01629507422792 1
5.05431023894967 1
5.07947389939468 1
5.09673924962316 1
4.9931118189558 1
5.12509758293696 1
4.86380980305042 1
5.05984381154377 1
4.86161450164302 1
5.17221379848906 1
5.06122993615756 1
5.11382436785015 1
4.93723467444677 1
4.94586442590474 1
5.04296849964352 1
4.87295736551946 1
5.28846111295696 0
4.91038457912768 1
4.9090904703811 1
4.94343694826603 1
5.06191815000214 1
5.1137493059727 1
4.83574095497104 1
4.89502242967202 1
5.02955060761824 1
5.06770152828012 1
5.063211654689 1
5.09627833150134 1
5.19298130101313 1
4.76052530832705 1
5.12294073391091 1
5.13256679727663 1
5.25725212107426 1
4.79611152007131 1
4.84046575211019 1
4.69789294886344 0
4.89483098690353 1
5.04061995063707 1
4.98885091745897 1
4.8887578757514 1
5.06720280464676 1
5.12973326383956 1
4.71645952831928 0
5.11444875090781 1
5.04595465797952 1
4.88841911523065 1
5.01498380242769 1
5.31736913509397 0
5.14540900229337 1
4.87307080833702 1
5.08352402280445 1
5.10157526105412 1
4.96472126716416 1
4.92625588942534 1
4.75219189654888 1
4.96501697441699 1
4.90288442902572 1
5.02494772612792 1
4.8111516974362 1
5.13565286855294 1
4.77642443483855 1
5.1060412904426 1
5.0326318645981 1
5.25806425502328 0
4.8806472944284 1
5.05311555736175 1
5.0585871938809 1
5.03598534620369 1
4.99656236970872 1
5.26992196793006 1
5.1346530121231 1
5.00104561020023 1
5.26410959985174 0
4.85201980900992 1
5.15726643421233 1
4.96448975915416 1
4.97658960972283 1
4.93740509632615 1
5.09064446581385 1
5.17432595108177 1
4.72137312682226 0
5.06862742483504 1
4.98493297157643 1
4.84213723333929 1
4.79204120625761 1
4.89924067937471 1
5.03765444743364 1
4.96947115881751 1
4.98725572272477 1
5.07051769304626 1
5.10111274538306 1
5.00230242170366 1
5.12325333404303 1
4.92476722377651 1
5.02287027543262 1
4.83847003975796 1
4.87631133973433 1
4.98229306621636 1
4.9077498762385 1
5.15611293787896 1
5.09570982320259 1
5.22506644079345 0
4.92648855182411 1
4.9554091108204 1
5.0607494236652 1
5.15152273491981 1
4.86119508029888 1
5.14361393922172 1
4.9509724435228 1
4.96244653429727 1
5.00824413358425 1
4.98456543169421 1
4.91261971560368 1
5.02173003373826 1
4.90853970185113 1
4.98441704485434 1
4.93314138007807 1
5.06058065876075 1
4.87446320634881 1
4.95486668594292 1
4.99218969358339 1
5.06804844209723 1
5.03881222486428 1
4.94997856242686 1
5.01570209466231 1
4.98061077698511 1
4.76076511108831 1
4.90243086173799 1
5.16772085785974 1
5.28127494159512 0
5.00510230371366 1
5.12087416003464 1
5.21253875214646 1
5.15922454589724 1
5.02068583472907 1
5.15159322401177 1
5.18715393866719 1
5.06391733830336 1
5.31897386600936 0
5.09874363621838 1
4.71976825497493 0
4.66966126368344 1
4.97344522609523 1
4.9986851914187 1
4.89688756472687 1
5.19019774104815 1
4.68961365919911 0
4.87319126980522 1
4.77738677837321 0
4.98258155526238 1
4.9782626649152 1
4.90785525295955 1
4.89015795507949 1
4.87076228499443 1
5.04458471290855 1
5.05491101372758 1
5.3201198074787 1
5.08167293246452 1
5.26383226387326 1
4.98503529108227 1
5.13456913912908 1
4.91202959326219 1
4.89878299756219 1
4.82728134725003 1
4.92437389357622 1
5.02243607397445 1
5.00466175794698 1
4.91508726942874 1
5.0132609385188 1
4.79065929779792 1
4.91954099091922 1
5.02241300719847 1
5.00639508278742 1
4.82742859066016 1
5.08296905114151 1
5.17845494233811 1
5.2033030627054 1
4.97187418435302 1
5.02151532894089 1
4.98835561657445 1
4.93327943729334 1
5.05701127255007 1
5.26200197137913 0
4.95198160685406 1
5.05747141617773 1
5.05471278688933 1
4.91384457602648 1
4.97775033862117 1
5.0604469961808 1
5.13872650658285 1
4.92535279735201 1
4.93205300069311 1
4.92146567496701 1
4.91653882335124 1
5.0747875779213 1
5.02814534302738 1
5.02283355804473 1
5.00280544778136 1
4.90477247937314 1
4.9177857754642 1
4.89955393243909 1
5.33677223062577 0
4.94844915216488 1
4.9654204561489 1
5.11638234207511 1
4.96000890414197 1
4.88690061125124 1
5.12998454779183 1
4.99227555946573 1
5.03496220905248 1
5.01727886044901 1
5.17046354534778 1
5.02726145862699 1
4.77576942556476 1
4.81426053276603 1
4.98170761400379 1
4.99978605228583 1
4.88906952469678 1
5.04381639975004 1
5.1567324926388 1
5.14299273990397 1
5.05346818313795 1
5.09481817324037 1
4.79499427462872 1
5.16654961999344 1
5.00008222998833 1
4.92990321391024 1
4.95113328001283 1
4.903713182728 1
4.85509749639805 1
5.18081051557636 1
5.23307257182079 1
5.14824757992996 1
5.1155023433337 1
4.84236984892353 1
4.89905796818043 1
4.78867633990886 1
5.23649820947823 1
5.19659632430402 1
4.8493708852964 1
4.90101022306036 1
5.18104651123809 1
5.03650391351569 1
5.09929639720441 1
4.80526377259304 1
4.78975135815018 1
4.96447390480999 1
5.00689523387677 1
4.95801883864273 1
4.88143168466839 1
4.82411613081923 1
5.00854674926484 1
5.13461278024575 1
4.82606798740465 1
4.9303984421324 1
4.907308641304 1
4.91137564157917 1
4.97734918875429 1
5.24944850424448 0
4.71033283171947 0
5.34436313480521 0
5.15672840663194 1
5.07690537425272 1
4.9456839339531 1
4.97516368059038 1
4.82621520366503 1
4.72823482524177 1
4.98366774439168 1
5.12952287138604 1
5.10698672855069 1
5.12369187860353 1
5.03057150712815 1
4.82308802212116 1
5.08117823011004 1
5.06831341042973 1
5.06887167063277 1
4.88732404379577 1
4.87650456431686 1
4.95206478911328 1
5.21530445448355 1
5.07813094041768 1
5.22243522829707 1
4.85016006455222 1
4.82084092670525 1
4.97352195352207 1
5.07055549459165 1
5.17650843055166 1
4.7577188782333 1
5.20331163845049 1
5.05360145534379 1
5.24480899893815 0
5.1797731906939 1
5.22196294064179 1
4.87591036656905 1
5.04914972535485 1
5.09069390447129 1
5.13845740904279 1
4.75677857531225 0
5.11095933636579 1
5.13936316308645 1
4.85172676192893 1
4.72293253693396 0
4.96911154852119 1
5.07508023095551 1
4.98272420825937 1
5.15472479408226 1
5.09702503273448 1
5.24600194926353 1
5.15009265474608 1
4.97864631250092 1
4.72582175910064 1
5.0355880978824 1
4.92554968708541 1
4.86808729936181 1
5.22986313685602 0
4.63861903741255 0
4.94253669300064 1
4.86979112763271 1
5.04777747350666 1
5.26320492007928 1
5.15373141856418 1
5.129425266004 1
5.08326926360461 1
4.82407135794076 1
4.93778266893915 1
4.9951342094409 1
5.04726733013527 1
5.12521756150202 1
5.20113613590122 1
4.94449006258823 1
5.02811878120069 1
4.95899091152927 1
5.16471618200699 1
5.00540874949043 1
4.97908135093203 1
5.11526899265688 1
5.14890674621551 1
5.06973724361338 1
4.95838096679241 1
4.97454579957735 1
5.16146077938915 1
5.11049991806886 1
5.08770514096317 1
5.09013720911842 1
5.02720213609019 1
4.97049662505846 1
4.86955052627487 1
5.03081315363286 1
5.09707618060983 1
5.41295421451659 0
4.80123534157866 1
5.10904705944133 1
5.14606865362979 1
5.16735719608927 1
5.08395148323573 1
5.23611313264349 1
4.80331576007116 1
5.00623656872224 1
4.8566614942741 1
5.20310246861173 1
4.96327184131374 1
5.19118847558461 1
4.97921386518281 1
4.95617413363204 1
5.15648495868833 1
5.15203294100888 1
4.88198520359445 1
4.97041446390765 1
4.90563978286391 1
4.95998236570441 1
5.15412228749028 1
4.85069940435464 1
4.99722460027294 1
4.82033915189829 1
4.89494809402536 1
4.87351828583354 1
4.8371539229174 1
5.07390802339023 1
4.84725541474806 1
5.2389965372144 0
4.86249304920742 1
5.11514316589706 1
5.03469504884419 1
4.95185084880502 1
5.06443169039672 1
5.03816103161186 1
4.79008670915776 0
4.9878084638282 1
5.17046931785622 1
5.11856509610399 1
4.78509002730417 0
5.10724866836922 1
4.86425059014787 1
4.98544362131025 1
4.97636153068395 1
4.68355938089171 0
4.97293687527455 1
4.88896985380502 1
4.90370686157477 1
5.25240666910248 1
5.03995567395393 1
4.98959745936077 1
4.97673525466779 1
4.88134676376715 1
5.0047262347686 1
5.09746956348923 1
4.94737975094432 1
5.14300884953715 1
4.93553200976249 1
4.99542051366115 1
5.09205333983416 1
5.00928320937813 1
5.08804512172975 1
4.94398138441252 1
5.25667435437913 1
5.06805086632549 1
5.01910475836028 1
5.21141853770389 1
5.01570538388086 1
4.8935248001189 1
4.86966935870427 1
4.80733385647248 1
4.93370189074619 1
5.03713018941832 1
5.04585426085805 1
5.053435929331 1
4.92627087495774 1
5.02826630614213 1
4.98074268187536 1
5.1918391956161 1
5.14406084732011 1
5.20949718972239 1
4.91680793135019 1
4.91108735042987 1
5.01590730456307 1
4.93762244028416 1
5.11537479822055 1
5.01490763074324 1
4.81963919665332 1
5.12478564925498 1
5.00667161844185 1
4.8782423049199 1
4.91333444197241 1
5.07302541304405 1
4.75933427837191 1
4.94723312254052 1
5.09860099158452 1
4.9415838209347 1
5.25183359908551 1
5.04127064130635 1
5.20284238096905 1
4.88517173858775 1
5.02477248364706 1
4.79749358197083 1
4.83642079329836 1
5.02610246073773 1
4.91610977327669 1
4.91128914403919 1
5.05716061686862 1
4.96444780087945 1
5.24798311628897 1
5.12497794583771 1
5.34699799978873 1
5.07863455003686 1
4.95934753236754 1
4.83281945419398 1
5.28312833355997 0
4.96485224532201 1
4.9304069329847 1
5.10182048732599 1
4.86302060240931 1
5.16577087731285 1
5.01097155236223 1
5.0868568418077 1
5.00269104059233 1
5.02185190363909 1
5.10996531921889 1
4.9763691078423 1
5.17719872736026 1
4.97765044874276 1
4.92509979407513 1
4.9784020448858 1
4.95766967891334 1
4.88691775726323 1
4.87945831501027 1
5.13618675410021 1
4.97526285315719 1
4.80065239518195 1
4.99859468566396 1
4.92743225493981 1
4.77431762871857 0
5.11026398925004 1
4.95610704546734 1
5.06211314937122 1
4.99286381932615 1
5.03669033832828 1
4.98298336684933 1
4.74809631383443 1
4.81776751285387 1
4.99776393475977 1
4.90172750661225 1
4.82187218307842 1
5.36063277416653 0
5.05105725923549 1
5.13212656331902 1
4.97150426493311 1
5.01453416699551 1
4.9887769112154 1
5.0495493046586 1
4.94570914151857 1
4.82238004891787 1
5.03396983711314 1
4.97355306198742 1
5.07218467721163 1
4.99161083543279 1
4.62294585224915 0
4.90591102745315 1
5.12180929957096 1
4.98175697826643 1
4.90724594603347 1
5.11441430446492 1
5.31518946864169 0
5.14657299935726 1
5.03602209647405 1
4.6752232874032 0
5.16512978448211 1
5.08523237588128 1
4.98799134578323 1
4.89972911753793 1
5.03415586899228 1
4.90734963064364 1
5.10915745421824 1
5.36103796257068 0
5.11252051375959 1
5.00388489599121 1
4.91141130235416 1
4.85124064771419 1
4.83171187663582 1
5.26456696224209 1
5.1147371753383 1
4.79807804548098 1
4.98915666458657 1
4.88248835382319 1
5.00143885015488 1
4.98658497286359 1
5.01800760580868 1
4.94668270592309 1
5.11439480719688 1
4.82297730643682 1
5.10061343456695 1
5.01429202353432 1
5.1162593131429 1
4.80312164503593 1
4.70027528344798 1
5.05966589417089 1
4.84005110818738 1
5.30118437379321 0
4.89665835021644 1
4.95790077777671 1
5.10548516259999 1
5.03578699739348 1
5.05376032922709 1
4.87626218213574 1
5.08691517382479 1
5.05740113798639 1
5.11592660010859 1
4.6908491820092 0
5.07150683092467 1
4.95213136668839 1
5.12440122889675 1
4.97164541597953 1
5.0838274118497 1
5.00852451059536 1
5.02890698837267 1
4.89996079339454 1
4.69955238460891 0
5.11413324670511 1
4.80040767660085 1
4.84740766611617 1
4.92272469922703 1
5.05377621880184 1
4.98904670448051 1
5.06873352719806 1
5.53727094126338 0
5.15114512226971 1
4.83810419858898 1
4.7083607941993 0
4.97136151854451 1
5.20568139255343 1
4.96462305775862 1
4.73411609591228 1
4.76091751808946 1
4.88680979440044 1
5.08260215745904 1
4.93873122018795 1
4.91706451373085 1
5.12132209331644 1
5.09046510209748 1
5.08129676733917 1
4.76105430417487 1
5.19500834434332 1
4.89637881322214 1
5.05187374920204 1
5.04046983058742 1
4.867844074368 1
5.19394907742805 1
4.87067762729413 1
5.1070093616106 1
5.16695187073567 1
4.92151076045904 1
4.96120716504608 1
5.0389186377477 1
4.79140377125699 1
4.80449726128696 1
4.98962635876888 1
4.70820991997289 0
5.09248453822739 1
4.84290505854862 1
4.97690617224661 1
5.08656186384823 1
4.78004376215788 1
5.09544444267916 1
5.05959503647699 1
5.09460082521131 1
5.17809535807856 1
5.13352097396651 1
4.97442288452429 1
4.67982230213317 0
5.03602503633928 1
5.10922427898301 1
5.14697602563553 1
4.80522139635349 1
4.99735120687775 1
5.07875767733565 1
5.02872794571517 1
5.05375391142486 1
5.18220308674167 1
4.89035555627078 1
5.06266088310695 1
4.65505519285988 0
5.00111254915232 1
5.2706313264961 1
4.904888534808 1
5.09655024038229 1
4.96142814707869 1
5.21680193241814 1
4.90053180085352 1
5.16200723852489 1
5.07037348205958 1
5.02696086226258 1
4.86712605216025 1
4.84279613284248 1
4.89753708710751 1
5.13621084969137 1
5.27473019603601 0
4.90284912727655 1
4.90709808423825 1
5.04824150831697 1
5.14194969685415 1
4.91745499797068 1
5.0052056617397 1
5.07523944913159 1
4.80876749349749 1
5.01571651615996 1
5.05557702408539 1
5.10490160363232 1
4.91756965584977 1
4.97858861636286 1
4.91814138737881 1
4.71720656666396 1
5.07020737337938 1
5.08995516883955 1
5.07237412555112 1
5.05299867890499 1
4.97894190151684 1
4.96983241028834 1
5.01985622686842 1
5.05194909776969 1
5.18010225099859 1
5.16299767721189 1
5.07771732899011 1
5.19456333826331 1
5.02971290917096 1
4.74879821615201 0
4.97602686184491 1
5.03722068615249 1
5.00157081856876 1
5.05929913974715 1
4.93085907504844 1
4.83420959392979 1
5.16978241806698 1
5.20474050943585 1
5.03837026654312 1
4.9479148624966 1
5.08544512809021 1
5.00534964700695 1
5.02122579039921 1
5.0739140036796 1
4.96379667384126 1
4.99485590618924 1
5.01596896670585 1
5.15948224663497 1
5.1343173402705 1
5.10415083153439 1
5.03685110878118 1
4.91653504224328 1
5.03807924047465 1
4.98363521555433 1
4.91056503206916 1
5.1785862636474 1
5.08286353389586 1
5.1532125396381 1
5.00314330357918 1
4.90859967453275 1
4.98082079780212 1
4.94011173463716 1
5.13496738727929 1
5.20140127494279 1
5.14176535114657 1
4.90641411651325 1
4.83847200382169 1
5.25573429031701 1
5.09726156963188 1
4.99605636101988 1
5.23711467171536 1
4.99076575596037 1
4.87043251590331 1
4.96095841480777 1
4.98263638591265 1
5.21610523637392 1
5.15303041186848 1
4.86444389493839 1
4.82619837066037 1
4.97316963348823 1
4.72031072622231 0
4.73591739962906 1
5.25615960263214 1
4.85863968239143 1
4.83033217494715 1
4.88084996627667 1
4.88175037020717 1
5.01642441111101 1
5.12833745430555 1
4.88590716561388 1
4.88017761137018 1
4.85479533896099 1
5.02216409994532 1
5.13344525951522 1
4.92762670849935 1
5.29200383120661 0
4.88359572799504 1
5.0010032283935 1
4.87819600291491 1
5.01871341418841 1
4.89340871823301 1
5.01574365074731 1
4.94361812162522 1
5.05307888027159 1
5.13859985774402 1
5.06206150858977 1
5.02697178103327 1
5.14081494618847 1
4.9675431081882 1
5.15346519977872 1
5.22797214620776 1
4.74844722714105 0
5.10672330213417 1
4.73670804492199 1
5.06282411324305 1
4.90528796637136 1
5.26886321839524 0
4.9439319081623 1
5.18817882673177 1
5.11566790234573 1
5.00609960137651 1
4.95553650940239 1
4.71407227804109 0
4.9827338469796 1
5.25282060972521 0
5.01942080055036 1
4.87487104862162 1
5.22552134459533 1
4.74790436464638 1
4.89641832868467 1
5.03494644133614 1
4.89830673874444 1
5.05562050504596 1
4.96775362179375 1
4.95749742077695 1
5.14913220522895 1
5.02767904516258 1
4.71706850837252 1
5.04229210316551 1
4.99512985507766 1
5.28459727611524 0
4.84340434432832 0
5.13276328451295 1
4.97491353070468 1
4.8599224031497 1
5.31108512296288 0
4.89512162653417 1
5.04804514547686 1
4.87274535773206 1
5.05471169682184 1
5.22775173599989 0
5.25462029156342 0
4.93404143622759 1
4.79901949699635 0
5.11259960587308 1
4.83837092412573 1
5.11130612015985 1
4.91929411260863 1
5.20486301252253 1
5.17379465541069 1
5.28807108175707 0
4.88428799069467 1
5.08126955661072 1
4.97254443235822 1
4.9363631077741 1
5.00109609296665 1
5.25200582219816 1
5.00081789840307 1
4.97261167368692 1
4.9611725215537 1
4.93591161263197 1
4.74922738763542 1
5.17538263133818 1
5.06589437394659 1
4.81587294597302 1
4.94894285576511 1
4.85695723241833 1
4.83736556094734 1
5.03756432523808 1
5.01636682097242 1
5.36267424353081 0
5.08913100365381 1
4.91432372852029 1
5.00865839272335 1
4.96419172105741 1
5.0978444708801 1
4.98895561738052 1
4.92908374012797 1
4.92168135083725 1
5.14936545133762 1
5.11460661075829 1
4.89414502212401 1
4.84284756058014 1
4.82675166711622 1
4.86225613719238 1
5.06768984319817 1
5.07897293853515 1
5.04511835661695 1
4.83795983530701 1
5.16944710663697 1
4.9572213705229 1
4.94648060487293 1
4.90255984645862 1
5.00802539403734 1
4.94286844576934 1
4.99468312447684 1
4.85961608629139 1
5.17417020326725 1
5.04308377597118 1
4.91423572157726 1
5.14849809699541 1
4.96645020335662 1
4.93159500453878 1
5.11685238627261 1
4.86393031063092 1
4.83447172726521 1
4.83516623741776 1
4.90938193085308 1
5.30211675015309 0
4.94030036219801 1
4.99086832974431 1
4.90907327536409 1
4.95074203034764 1
5.22593279668435 0
4.89653093454907 1
5.19687353629182 0
5.10744024309531 1
4.88984490719576 1
5.05179469217168 1
5.09552017415323 1
5.38738104450991 0
4.98639731310925 1
4.94515252018462 1
5.28593986007824 0
5.01026686252736 1
5.04832548863037 1
5.01988828735549 1
4.74861220550288 1
5.08380206067129 1
5.02405865707728 1
4.99774693890588 1
4.98585022158946 1
5.07143019863027 1
5.16354722090435 1
5.11698179926312 1
5.03565321971555 1
5.13523837845286 1
4.9154698692484 1
5.10954963525567 1
5.19575291575305 0
5.10337654444099 1
4.99041832515425 1
5.00378657736954 1
4.97873626636944 1
4.97990996526217 1
4.87410802563331 1
5.08462984561579 1
5.01506561657813 1
4.96603630830575 1
4.87467095519822 1
5.16668677719928 1
5.18325692863648 1
5.03138756730732 1
4.96156048198261 1
5.01397493282094 1
4.89288919155705 1
5.24351328219212 0
5.06411383460772 1
4.74407282990966 1
4.89888672922274 1
4.97529570133683 1
4.85619920908333 1
5.21672760480799 1
4.93782698027752 1
4.93748555363843 1
5.23111219629728 0
5.02040198606292 1
4.96529448287256 1
5.1003470374719 1
4.97150542046115 1
4.91668876647237 1
4.99585833462387 1
5.06734706004129 1
5.09788507418956 1
4.9495304815224 1
4.88140581051349 1
4.98812848719768 1
5.03812588507652 1
4.85519889775181 1
5.15300573383928 1
4.7816315239254 1
4.90364852570622 1
4.86856613207576 1
4.88520271692229 1
5.01296821798155 1
4.86147206071018 1
4.97170370250372 1
5.12257421529917 1
5.24560314367335 1
5.05726170523903 1
5.13112609278611 1
5.1748393781952 1
5.12971178990475 1
4.95674004814557 1
5.05675432483432 1
5.04241227028439 1
4.87780068331186 1
5.23591612309443 1
4.9136767768746 1
4.99740713804787 1
5.19611663167075 1
4.92912106994732 1
4.98561204534762 1
4.86677574115519 1
5.22163303559405 0
4.68586999875272 0
4.93052402599236 1
5.04022291183563 1
5.02161513814594 1
5.07955362818013 1
5.00407879844856 1
5.09218275390503 1
5.00618469749983 1
5.01110193906378 1
4.95308805856905 1
5.16906860754812 1
5.02236768298255 1
5.09631481108473 1
4.79847035939356 1
4.95528596464282 1
5.15246373599658 1
4.95098048164519 1
4.69795235339151 0
5.08519102441481 1
5.01598961169588 1
4.90731534394271 1
4.76218786879735 1
5.09893494613011 1
5.11008766008352 1
5.10283993173462 1
5.10093841694519 1
5.17433607167817 1
4.99857917684224 1
4.85213316201377 1
4.92055254032132 1
4.90717921016484 1
4.8244048621064 1
4.99696115116454 1
4.8473558279632 1
5.15688045222534 1
4.92010413527798 1
4.87387109226436 1
5.03098054134332 1
4.97891539372688 1
4.73755259050848 1
4.95793253299336 1
5.00011001680934 1
5.13360834493411 1
4.70792763137737 1
5.17592588841657 1
5.04575956369515 1
4.84511797308287 1
4.85541264027179 1
4.86246695392595 1
4.8313282973973 1
4.82803026209205 1
5.13923654690243 1
4.84121495686362 1
4.88278483739692 1
5.00802756589265 1
4.96520777140089 1
4.57665554754288 0
5.22382017752228 1
4.77866462171665 1
4.87520484568591 1
5.1009300955882 1
4.9538542170115 1
4.94212156185178 1
5.0093172056395 1
5.05317592305175 1
4.89383843687161 1
5.02359226720139 1
4.93890597524153 1
5.15240973433544 1
5.26493689066487 0
4.97770211532248 1
4.98260886728673 1
4.77311562542158 0
5.03341880348227 1
4.93480205521305 1
5.11333889775699 1
5.05582586588347 1
5.08293779432492 1
5.04167240665158 1
4.79934372893127 0
5.09364160874443 1
5.21922490798382 1
4.99004295895222 1
4.90709756594123 1
5.11104340295307 1
5.0896971872641 1
5.01128935312634 1
4.93785838898701 1
4.86802660142819 1
5.01123713794656 1
4.85117872009119 1
4.77618389337302 1
5.21742601055824 1
5.20161697860358 0
5.03680390521221 1
4.88365867790034 1
4.86996017417989 1
4.75989408294988 1
5.07707851876738 1
5.00686162755819 1
5.25287958177553 0
4.82834412065552 1
4.93125848138663 1
4.83501536945598 1
5.05362311584335 1
5.06365810370353 1
5.10152126676618 1
4.81754777447072 1
4.95805017845664 1
5.08013082271727 1
4.7251801022005 1
5.21757467835779 1
4.96552713683114 1
4.85336610749782 1
4.94797453404236 1
5.07100445852241 1
5.12862397264102 1
5.02400401394635 1
5.0783657711307 1
4.80982865835347 0
5.11537740816413 1
4.93552478889429 1
4.97715706840869 1
4.94228975175198 1
4.99160105867833 1
4.84947126554259 1
5.00763317337663 1
5.06783238493993 1
5.13066300253158 1
4.87979299498405 1
4.93141291308729 1
4.85722644338566 1
5.15745116466077 1
5.03383755230743 1
5.20443558219107 1
5.07590393765787 1
5.06659517083898 1
4.84738586859386 1
4.92103469562774 1
5.19190624026593 1
4.91533224739645 1
4.96852314996525 1
5.07160476427419 1
4.71255915591454 0
5.03512070228079 1
5.2383785175143 1
4.84681527946305 0
4.98514457993392 1
4.99907668403838 1
4.96901799862265 1
4.98818822683127 1
5.23333031566974 1
4.97770178011624 1
5.02898212314061 1
4.84739017848907 1
4.85904506008846 1
4.9599006194993 1
5.13184763928626 1
5.2332237736399 1
5.38054905584195 0
5.19645823495634 1
5.19173905322783 1
4.83175031480762 1
5.04498090524719 1
5.05089059603288 1
5.01104156490652 1
4.79231755514015 1
4.87870606515787 1
5.15978383210838 1
4.77162873440331 1
5.06424134273675 1
4.89008163476943 1
4.79211171956005 1
5.11815724087923 1
5.20386214940055 1
4.99474568896516 1
4.84205849877305 1
4.90528782707676 1
4.92761218100188 1
4.9027990714829 1
4.96972631393791 1
4.91920021630291 1
5.21526587218234 1
5.14343007979733 1
4.8200076979512 1
4.9172775734846 1
5.05502737816485 1
5.08347586389325 1
4.92552951886727 1
5.16470584654386 1
5.04565220550666 1
5.28190518606859 0
4.72114299767603 0
4.96363416842756 1
5.00781771726443 1
4.9108536219368 1
5.10593402791194 1
4.86526966843764 1
5.08952925703098 1
4.72468306517143 0
4.83621208963045 1
4.96925176229721 1
5.10660999064321 1
4.90877805033132 1
4.95093295307917 1
5.08146942093749 1
5.133893516243 1
4.93958660231622 1
5.00605501805032 1
5.01085508240811 1
5.15133384353897 1
5.05298787675414 1
4.83744983070893 0
5.0371768497096 1
5.02859233846382 1
4.9548224089068 1
4.95308367080562 1
4.90877100159616 1
5.28091148416579 0
4.85464953168701 1
5.05791461802027 1
4.96160231628536 1
4.91041750100829 1
5.19452692598748 1
4.86508284543526 1
5.00171834248327 1
5.01145555091805 1
5.15878219096822 1
4.87879205563055 1
5.15952052777425 1
5.00456018182312 1
4.69388937817556 0
4.93799260433656 1
4.68939948509388 0
5.09733705068267 1
4.91862099765003 1
4.86472979177121 1
5.14120185039686 1
4.85575643219609 1
4.75772145577229 1
4.93509529132589 1
5.0147975789082 1
5.02208181591526 1
5.23973417655216 1
5.23653959213168 1
4.90456512793037 1
5.07428832973401 1
5.03121678584343 1
4.81527807987225 1
5.11083260358383 1
5.06730031188137 1
4.96715443167994 1
5.03387888495771 1
5.00489022876982 1
4.89683243262742 1
5.14846295418619 1
4.85582054452931 1
5.09840180726702 1
5.09095633847112 1
4.74513974503866 1
4.99879438098939 1
5.09153739500673 1
4.85825612703311 1
4.82887959338192 1
5.21120908253631 1
5.2147011599044 1
5.1843877322621 1
5.11939015811385 1
5.2144906579869 0
4.96088150683701 1
4.8959163998624 1
5.05074477574569 1
5.20105296977584 0
5.03071254779107 1
4.99391241532613 1
4.84247677005807 1
5.13376757479652 1
4.99722491808712 1
4.87955901064096 1
5.2076558786533 1
4.97518038161495 1
4.82442081198099 1
5.07605972213022 1
4.83033745889016 1
5.01581055310097 1
5.02767112819972 1
5.11519126594273 1
4.94704721317415 1
5.03327388329908 1
5.02332436224957 1
5.11687853426399 1
5.00684570260222 1
4.71449150859265 0
4.9975716766501 1
4.86698023098475 1
5.2005041480988 0
4.98298566394419 1
4.93308017940397 1
5.10056899923444 1
5.11180248209598 1
4.96746033128477 1
4.8289231470656 1
5.08341035930475 1
5.25777330901156 0
4.85752241623016 1
5.10397117727077 1
4.89764779741424 1
5.19828558517828 1
5.1547994050362 1
4.99859979520979 1
4.99551289053058 1
4.99625606258313 1
5.09925620253713 1
5.11534184249717 1
4.95090865147279 1
4.87398661728544 1
5.06258194268138 1
5.02332653916793 1
5.13550034461961 1
5.00359513167666 1
4.79154044641035 1
5.05054137179209 1
4.94697014541653 1
4.96871275126635 1
5.14191102652237 1
5.07543912834559 1
4.88165250336456 1
4.94203470187914 1
4.95951140475096 1
4.95343434658246 1
4.91256635617613 1
4.77553059187051 1
4.90284760289491 1
5.44281008819196 0
5.06272121671703 1
4.93645981319971 1
5.02325891879605 1
5.03280803292014 1
4.88391074798232 1
5.1311005334079 1
5.13183599130353 1
5.19157891458511 1
5.1388302626154 1
4.81633761303368 1
5.10480663323361 1
5.09414000443157 1
4.9212257955131 1
4.87780901357602 1
4.97917833296532 1
4.97612712242229 1
5.30884699172623 0
5.20422297961061 1
4.96949835437125 1
5.1492091919372 1
5.04037644174703 1
4.98795670206559 1
5.08101525830561 1
5.01410207116331 1
4.96271046095862 1
5.13478587900254 1
5.05671644870843 1
4.75431012117375 1
4.89155517574214 1
4.8289228294546 1
5.01619191689329 1
5.04863589201766 1
5.10207661500244 1
4.86630429839789 1
5.04528074191303 1
4.96676470633336 1
5.1129019973032 1
5.00298977328895 1
5.28537150050496 1
5.02538310928577 1
5.28289841619668 1
4.94140756269306 1
5.21908095352704 0
5.02087695691894 1
4.93880176322556 1
4.92799435194229 1
5.06625195054297 1
4.78413083812098 1
5.22147146193233 1
5.02261067364113 1
4.9444180219037 1
5.10129956145185 1
5.31951165757415 0
5.03288023660294 1
5.07793779514335 1
4.96360285908781 1
5.02301544854549 1
4.89386567935541 1
4.95140555087438 1
4.69278546766591 0
5.07619858739425 1
5.05018014753462 1
5.16987646305939 1
5.0069340831646 1
4.99200260986518 1
4.83301134310918 1
5.03464498103665 1
5.10543993241089 1
5.12785280396882 1
4.76464812873299 1
4.80934930090191 1
4.84504554395969 1
5.0386633349811 1
4.81472854552166 0
5.00434556399431 1
5.05663165838749 1
5.26757012110321 0
4.87000340229026 1
4.99947503661839 1
4.86035221518443 1
5.10953929858082 1
5.02336767227084 1
5.1669069195617 1
5.11973868191703 1
4.95992311541718 1
4.86229906394484 1
5.17368033538307 1
4.96473197035277 1
5.2655368437036 0
5.24684922816231 1
5.10625797174396 1
5.03913236198243 1
5.17408599326807 1
4.95579283307265 1
5.18688807270045 1
4.97989661872577 1
5.36320550815925 0
5.07755586175958 1
5.07659388399544 1
4.87250450275771 1
4.86564862277801 1
4.81312716700093 1
5.08358056563878 1
4.66950419063055 0
5.09452762402956 1
5.18015942011358 1
5.07834273573021 1
5.03522731579035 1
5.21011404916738 0
5.03005777005428 1
5.09998855457713 1
5.10515473484388 1
5.14374435317051 1
5.00848020698338 1
4.78581156413613 1
5.08537719759349 1
5.07646702451202 1
5.07114749330423 1
4.98902000147387 1
5.22391743609703 1
5.26752421252056 0
5.14400015635338 1
4.94946192883415 1
4.92137853914236 1
5.20383450487159 1
4.76409124397356 0
4.9775419459166 1
5.09617926910099 1
5.09084338002311 1
4.97671955934004 1
5.1515381304836 1
4.9036428992216 1
5.07652844481849 1
4.96423560729927 1
5.0286547863502 1
4.97912086108651 1
5.02762045694609 1
5.14633563310323 1
4.83389892239685 1
4.98142281935402 1
5.13047377772204 1
4.87243549681103 1
5.22967439781319 1
4.91107349554658 1
5.01678773336972 1
4.75832252358014 0
4.95239639119315 1
5.05347506664702 1
4.9624979815283 1
4.89369634237718 1
5.04511409742521 1
5.01709373620037 1
5.25675375035142 1
5.09542778579886 1
5.04241105490915 1
4.9120331062211 1
5.17383309816846 1
4.88230128935874 1
5.10731673826751 1
5.14075793034419 1
5.01003685610542 1
5.16400218145532 1
5.32868594929627 0
5.06415026688797 1
5.23934606991734 1
5.23956737155191 1
5.15995910164754 1
4.81740678552166 1
4.68684970403617 0
4.97235541420014 1
5.01798959077747 1
5.14631477800917 1
5.22165812784408 1
4.9207248378846 1
4.9712576465532 1
4.86000339473567 1
5.16339705218788 1
5.14905082557537 1
4.7761223321108 1
4.89199662464406 1
4.99410867726969 1
5.23609408551465 0
5.02710424180383 1
4.67822100002625 1
4.89503928901847 1
5.0022282494304 1
4.72712966403354 1
5.12395882439031 1
5.12417477775408 1
5.06762033873578 1
5.08918647099765 1
5.0159474644807 1
5.06021378022517 1
4.81118438442269 1
5.07948043536078 1
4.85086429542956 1
5.06230170782531 1
4.91393166298798 1
5.15429993289299 1
4.95386675060822 1
5.10775689190837 1
5.0120911874413 1
4.91314812122517 1
4.84160823989974 1
4.87695471382328 1
4.76531264610987 1
4.89499632161478 1
4.89286961980554 1
4.86841373286783 1
4.81145112578813 1
4.82377881202116 1
5.32445585670438 1
4.97270233326267 1
5.0114413067908 1
4.86223159509913 1
4.79375485281191 1
5.01553344384187 1
5.02723075597988 1
4.7489186363973 1
5.08877026318799 1
4.99036853237376 1
4.75569114884366 1
4.98787411347582 1
5.0138839739947 1
4.88702603263874 1
4.956694790869 1
4.99903438460128 1
5.00195158623952 1
4.98365293886732 1
4.89028818518335 1
4.86889610574073 1
5.1816460453996 1
5.01807739841962 1
5.02356398058357 1
4.85219311964613 1
5.00786429954989 1
4.99755154189674 1
4.97175793013098 1
4.93715337377195 1
5.02634839198164 1
5.16502164520631 1
4.91743861352499 1
5.04974292210953 1
5.02560622747609 1
4.97682963319359 1
5.03135624312989 1
5.19319326196674 1
4.77500236493965 1
5.18407500375414 1
4.77619444215622 1
4.79778674717115 1
4.95229104825707 1
5.09142038348912 1
5.12213027672029 1
4.90340050600716 1
5.22203079706085 0
4.84323407807706 1
5.07769676837361 1
5.19183558775178 1
5.0089491226443 1
5.10887152298709 1
4.84970845486345 1
5.03932256556782 1
4.96450952485691 1
4.81545169076501 1
5.23780315072967 1
5.19209060292582 1
5.14178308897905 1
4.97044609440732 1
4.98089252624418 1
4.94557713622237 1
4.98539800946079 1
5.12765840698661 1
5.25977861247269 1
4.84729200914456 1
4.93876930130724 1
5.16202182920434 0
5.04258237661562 1
4.97060572333025 1
4.84389050449453 1
4.84010056819424 1
4.85517077407982 1
4.79788962046781 1
4.85910656118528 1
5.05839752118275 1
5.00765674780027 1
4.91653793966758 1
4.94411719378604 1
5.26857824058424 1
5.16348334320929 1
5.2038606480433 1
4.75672635828577 0
5.21395330342203 1
4.94851244033699 1
4.77899737381049 1
5.18657195059598 1
5.00712223524194 1
4.97156524079525 1
4.79786100679985 1
4.80943480145136 1
4.86395778302974 1
4.9857598941619 1
4.9738563884096 1
5.01832721249114 1
5.05925994853759 1
5.08702056773055 1
4.8908196091612 1
4.89557256251903 1
4.79969550542382 1
4.97173191250407 1
5.25504263848772 1
5.05104994853194 1
4.92039675937764 1
4.83812671439094 1
5.1514574691346 1
5.13867052154132 1
5.03024077320424 1
4.98277245995102 1
5.07979696660969 1
5.04759793547572 1
5.13084118549271 1
5.08411030751112 1
5.19877318112917 1
5.03526063335666 1
5.29632496203812 0
4.90513794274693 1
4.78502811479573 1
5.2665824686045 1
5.05408917856722 1
5.08319148770902 1
4.94824812959218 1
4.80003742642046 1
4.91709341486114 1
4.92543594022233 1
5.08627964020818 1
5.16307058004345 1
4.90216478664134 1
5.03532228194752 1
5.07821889628001 1
5.1716120763116 1
4.70798249099843 0
5.02107687779555 1
4.83089463837659 1
4.80318495155374 0
4.93714561020412 1
4.97457379845863 1
4.94628704970977 1
5.20733046342813 1
5.33857243974658 0
5.16509766136942 1
4.91404431145551 1
4.99853094547354 1
4.99121155130999 1
4.81027254939903 1
4.8131949492853 1
5.06633303554325 1
5.12254107897679 1
4.89136880463509 1
5.05975645196842 1
4.988755264355 1
4.83509986325485 1
4.96991266881371 1
4.88221205814306 1
4.85382305924835 1
5.16741172235034 1
4.68622154145956 0
4.9888810091325 1
4.92110117953257 1
5.00902291443034 1
5.05537724426036 1
5.02270894917233 1
5.01206041924177 1
5.13776112158392 1
5.0432507660296 1
4.96872032314684 1
4.61699677344042 0
5.22559197313224 1
4.91881142734278 1
4.8311264140006 1
4.98674976810224 1
5.06578659544089 1
5.02776444330766 1
5.17077459911171 1
5.05186582863776 1
5.02163338174239 1
4.94373191433687 1
5.2220684514682 1
4.64964211936573 0
5.04182279426518 1
4.85145725811974 1
5.34371602065059 0
4.89584897780909 1
5.01508608853598 1
4.83654176773685 1
5.09346888866862 1
5.04328782318661 1
4.6904462426364 0
5.02328026845111 1
4.94559363664099 1
5.03161656809884 1
5.15532106294704 1
5.03589721169473 1
5.13280560822381 1
5.01822650346153 1
5.07129585119138 1
5.15809694831872 1
5.03711613679508 1
4.78745470672858 1
4.82868665755212 1
4.94719194349937 1
5.10517356345733 1
4.96795134028959 1
4.88387071539514 1
5.10662019508439 1
4.97825458422959 1
5.04357618749751 1
4.91869772092484 1
5.03676574160436 1
5.19211455358543 1
5.13958117231154 1
5.04944460150459 1
5.11539396011566 1
5.10353176134202 1
5.0708458778801 1
5.04972287529002 1
5.04499702956923 1
5.03039018600024 1
5.11398332917415 1
5.19615581253717 1
5.18196761236836 1
5.01029343936546 1
5.30085761925239 1
5.17771313058633 1
5.043276497802 1
5.0546888716415 1
4.99835259249732 1
5.07588690611545 1
4.74064367825163 0
4.99027536119544 1
4.81269044533908 1
5.06419062794142 1
5.08169075561919 1
4.85301715184454 1
5.01348378664255 1
5.09917408184255 1
5.23972033200551 0
4.65630297187336 0
4.89152245330793 1
4.99491336467965 1
4.87942394885135 1
4.95706555275499 1
4.86849041758472 1
4.83986907552421 1
4.74024800438942 1
5.02912249882861 1
5.01409765112105 1
5.11300727575364 1
4.73006703528154 1
5.15002083037852 1
4.90966196361656 1
5.11519830343264 1
4.93717620361266 1
4.94149785167421 1
4.83774871200252 1
4.82275784824355 1
4.96603298495313 1
4.87983917056211 1
4.95439512203902 1
4.95423395871996 1
5.22412983006295 1
4.93213076181433 1
5.08961282426319 1
5.10226754558578 1
4.98444251954421 1
5.2062335822784 1
5.05669630746425 1
4.92650439442158 1
5.0322500567091 1
5.18648525244525 1
5.41068291418513 0
4.86241498134264 1
4.84952985719089 1
5.09447716258399 1
5.08313274521994 1
5.03281581268017 1
4.83700343356987 1
4.95130203250265 1
4.9395208849167 1
4.76634300852002 1
4.78024088339746 0
4.90405156972068 1
5.04755795939559 1
5.14738534520445 1
4.97022480924502 1
4.84222795154714 1
5.00234358377889 1
5.06349636150046 1
5.08475764377403 1
5.01965605077053 1
5.06032591535545 1
5.34063237404782 0
5.17270501776747 1
4.89095934756763 1
4.90459332706753 1
5.20590405177787 1
5.18220449082606 0
4.90500338491906 1
5.25957403904417 0
5.03405003617839 1
5.08371179706625 1
5.03875193471594 1
5.06098063632165 1
4.92655795421751 1
5.21040171363235 0
5.07004904757607 1
4.95255327167492 1
5.18638119387063 1
4.71821635870644 0
4.5538130027352 0
4.85858451127908 1
5.09265487924378 1
5.14460232351509 1
4.91346215932515 1
4.67970281163765 0
5.01698445912199 1
5.10703803729858 1
4.76052122626671 1
4.86212664533494 1
4.97779138300961 1
4.85620859017781 1
5.26667011629113 1
4.90173898277593 1
4.92286368493961 1
5.06842994576748 1
4.93890592196416 1
4.71062746869942 0
4.93493598705549 1
4.68060306717145 0
5.03071332704882 1
4.97281470634753 1
4.83874040522463 1
5.11656696399968 1
5.23593307965304 0
5.03427309132517 1
4.99043000498297 1
4.80127569715068 1
4.88564699686536 1
5.1664703134786 1
5.07254152671814 1
5.02842787390973 1
4.83095957888454 1
5.09135764771637 1
5.06076013166288 1
4.99444069425077 1
5.12825066293615 1
5.04652614150568 1
5.45388516656845 0
4.84314567563181 1
5.03733766260472 1
4.89184158898744 1
4.9618802612851 1
5.08808207304049 1
4.90871125927278 1
5.1003641731728 1
5.00720332262654 1
5.13916335962484 1
4.97701111036701 1
5.05187221666722 1
5.00891133799881 1
5.1866606499111 0
5.18868290871179 1
4.93556559289533 1
4.93490013883521 1
5.37235995658023 0
5.17356188105089 1
4.90107334008127 1
5.11107425488809 1
5.09879780603629 1
5.12182882181821 1
4.87254213733752 1
4.88977245601254 1
5.17986423058196 1
4.91144518076862 1
4.93035871023383 1
5.10998802893457 1
4.93240095293836 1
4.89184877063454 1
4.86716324984604 1
4.96510851637926 1
4.80087870073994 1
4.92396744375725 1
5.17567047600456 1
5.03665480422017 1
5.1816696039474 1
5.07813309225037 1
4.80745176131722 1
4.89500013757854 1
4.82159847298193 1
4.85222212872199 1
4.98759697620804 1
4.92648963843132 1
5.0506960294412 1
4.95044996293213 1
5.01353696865537 1
5.03540520588738 1
4.77836344431656 1
5.21093223490276 1
4.74867748619445 1
4.82788145080808 1
5.11169831930593 1
4.8928846771091 1
5.07491692481267 1
5.00373639383113 1
4.82660565524024 1
5.03234106031701 1
5.05075746177934 1
5.03974490613481 1
5.08354439348595 1
4.91104182682 1
4.7661309192263 1
4.94857887515659 1
4.98239409832275 1
5.45710242800178 0
5.097608367802 1
4.96751241225302 1
5.33648370416895 1
5.19294838720996 1
4.99616912263431 1
5.08551002272107 1
4.88908039247544 1
5.04875042221188 1
5.22107676262008 1
5.18351364504498 1
4.99545206565156 1
5.02806091661445 1
5.00297150906847 1
5.13826574057954 1
4.74882268050669 1
4.96587472383544 1
4.94959319970045 1
5.13319804934131 1
4.95363630062384 1
5.08446363288876 1
5.07157916446027 1
4.89626094813998 1
4.90677181337305 1
4.77094548416025 1
5.04133029435855 1
4.84945542398023 1
4.75973233456251 0
5.18845005540587 1
5.1349935830534 1
4.76012598720744 0
4.98703672114573 1
4.91817355374534 1
5.12390735653169 1
4.71753220141971 1
5.06851029785167 1
5.0761557076158 1
4.83964124551821 1
5.03254976156651 1
4.91168988158659 1
5.18232909605356 1
4.84997771691118 1
5.00801092842673 1
5.04121104823469 1
4.96861005637345 1
4.94419522857828 1
4.87920117626646 1
4.93663472798974 1
5.1202981592026 1
5.00178537860738 1
4.74722130651254 1
5.23739333705287 0
4.90072752342809 1
5.02312669903665 1
4.90688124281286 1
4.9566545590737 1
4.958080636256 1
4.96119998400677 1
5.38105874693658 0
4.776712039928 0
4.95466633477235 1
4.92144851832839 1
4.86262748325548 1
4.94050171482835 1
4.98321083593072 1
5.07599328370637 1
4.93802377002703 1
4.69493106117072 1
4.91721322437531 1
4.90017879499205 1
4.88085391415686 1
5.00780382589002 1
5.09253112396436 1
4.82482698608546 1
4.92512480760187 1
5.40407337323119 0
4.93952421457932 1
5.09483342946973 1
5.09474293415598 1
5.1109288369651 1
4.89809791434466 1
5.05464674560092 1
4.88082217514184 1
4.97965542419024 1
4.84288299820054 1
4.77930499491998 1
5.05641070738549 1
5.19775358860959 1
5.09748507389251 1
5.05413551942676 1
4.95570521293049 1
5.04346859527195 1
4.95890363827799 1
4.91767892493161 1
4.83188313665536 1
5.02955909509566 1
5.02627480619765 1
4.89913159904491 1
4.86023090208022 1
5.03392209414118 1
5.09687350919106 1
5.08592055416029 1
5.04853105175161 1
4.92655655878193 1
5.02432510894851 1
5.18789439754887 1
5.16706884603335 1
5.04336340694301 1
4.75098371042306 0
4.87853798860675 1
5.2949961798661 0
4.87524544592062 1
4.90676554293134 1
4.95220960743278 1
5.06556438417009 1
5.00068312746894 1
4.9427676104297 1
4.92576787347469 1
4.9418740708591 1
5.15280451745267 1
4.83147656432436 1
5.06388337863291 1
5.1077534955736 1
5.01284264469218 1
4.85019717855194 1
5.24330558673834 0
4.96694832276538 1
4.98746083477626 1
4.9692865410082 1
5.03773719790064 1
5.16590949047225 1
5.00356393425076 1
5.30628778271562 1
5.17590782399118 1
5.22744862833305 1
4.78325210742161 1
4.97964104237449 1
4.94084325152027 1
4.8649506218105 1
5.02328737821523 1
4.74931119109101 1
4.91342611609041 1
5.03394719266934 1
4.86620323064469 1
5.04068246548597 1
4.91753073420475 1
4.99018825380209 1
5.06825208032279 1
4.99339056950048 1
4.76924612266467 1
4.99355080212813 1
4.95125294382791 1
4.88695854577767 1
5.0074191492369 1
5.09847670569934 1
4.62478974607684 0
5.06387110042565 1
5.27425789782285 0
5.00167308082577 1
4.91355597749425 1
4.98087883647657 1
4.92467135398291 1
5.17247969970296 1
5.00724267917582 1
4.6550329645826 0
4.971160071651 1
5.18671165362565 1
4.92851607781066 1
5.33825457690515 0
5.0660176761756 1
5.13755423837954 1
5.04536130348348 1
4.97238869046385 1
5.12028340576944 1
5.04479410042786 1
5.0768956546883 1
5.23241893426594 1
4.77545726222634 0
4.79021026391751 1
4.90088731560062 1
5.04099089782886 1
5.25838151042919 0
4.98466908254394 1
4.95523131224839 1
5.07190562096909 1
5.04940747488783 1
5.02349813916508 1
4.91950983909254 1
5.05120916707171 1
5.0828626032009 1
5.0740993837478 1
5.16602132642676 1
4.81547122972992 1
5.07801066644498 1
5.24987449790242 0
5.02326985157439 1
5.01562165680855 1
4.97708790668716 1
4.96742751208495 1
5.15487014080843 1
5.00322959852847 1
5.11845414949186 1
5.25615292972364 0
5.00657942450071 1
5.03693725349937 1
4.80456080114773 1
4.80112825841575 1
5.07448183906787 1
5.0936413341656 1
5.03824446635629 1
5.04064278752028 1
5.00721340548566 1
4.80374835567265 1
4.87792897855671 1
5.09722888593416 1
5.0819224052388 1
4.95429411020776 1
5.0270797185234 1
4.93620304462892 1
4.7277137550586 1
4.78643501677367 1
5.08601293401126 1
5.07236683836257 1
4.9178099993594 1
5.03158186659458 1
5.01436720109404 1
4.82605171811018 1
5.02427173777337 1
4.98283141267314 1
4.87931781029505 1
5.04157308454691 1
4.98318165892612 1
4.99184277555796 1
4.93122179315492 1
5.04266938479227 1
4.98734351834718 1
5.04858425969386 1
4.99165500334324 1
5.13104395714663 1
5.01030366699868 1
5.03622491425411 1
4.93676792231513 1
5.14870655110574 1
5.0183449341325 1
5.10901493613752 1
4.94418052345966 1
4.68284782692817 0
4.83577641399788 1
5.09283938542025 1
4.83481204556537 1
4.98009508054618 1
5.01078635437411 1
5.11736777344391 1
4.77451539612124 0
5.26460938270081 0
4.98911658029172 1
4.82202334822028 0
5.05874964691293 1
4.91460924762187 1
5.04523355025844 1
5.12574135699002 1
4.98862103693113 1
4.81875109072864 1
4.78353927163019 1
5.30708085842632 1
5.02889543599668 1
5.18117057649057 0
5.16463325170887 1
4.88615033321647 1
4.99005334598502 1
5.03726207041539 1
4.90727364769333 1
5.05182083447434 1
4.91337224885384 1
5.26899395471562 1
4.88891629359312 1
4.89962272931679 1
4.79729101714279 1
5.1423194783583 1
5.0760539736406 1
4.85251000502355 1
5.15580162021647 1
4.69556387969212 1
5.14271415263356 1
4.9787485473184 1
5.01950891283304 1
4.81320338942393 1
4.98277863280068 1
5.04194967168124 1
5.1580852063025 1
4.79739257621738 1
5.01788256135793 1
5.21690169833261 1
4.78823665192743 1
5.09002999287013 1
4.98750454554273 1
5.01911702899945 1
4.99839145006368 1
4.79530334191481 1
5.12104618048595 1
5.04844964082965 1
4.89756854080511 1
5.07724049321913 1
5.04789986047707 1
5.23212005767827 1
5.14734570195803 1
5.27165001621932 0
4.93072307931126 1
4.83829197753656 1
4.84112546303435 1
4.93843504617365 1
4.83329757264905 1
4.98293680028533 1
5.05160927218924 1
5.08749867427385 1
4.83536443412384 1
4.97589704618287 1
4.87809099604564 1
4.94811146052483 1
5.02256456866615 1
4.93555979964801 1
4.95083051774194 1
5.00437685798002 1
5.1343370743476 1
4.91552495045161 1
4.8340516008246 1
4.8621250537833 1
5.01432878464679 1
4.79011371653722 1
5.06066805362538 1
5.02636692704689 1
4.98537498413734 1
4.75348286790491 0
4.97251691693279 1
5.18767869698612 1
5.10218181600586 1
5.05734653168741 1
5.12502894824508 1
5.0819296607953 1
4.91701315729841 1
4.90509225883498 1
4.91747509022813 1
5.04601965288374 1
5.22193782459316 0
5.03976485600742 1
4.96475181273409 1
4.96540562359732 1
5.1724267951417 1
5.13739173487243 1
5.02001376159933 1
5.13199707062249 1
4.93714154685387 1
5.12375397602419 1
4.95369614987415 1
4.93318417283498 1
5.13917233806423 1
4.87844487804279 1
5.22625620158661 0
5.01892394211341 1
5.10885705679202 1
4.97180071568026 1
4.91579166792296 1
5.26971179424314 0
5.122623624556 1
5.19492183464287 1
4.92313453428187 1
4.9943488597539 1
5.07078116196804 1
4.6225863935383 0
5.01917222471009 1
5.04538305632146 1
5.17305253997706 1
5.00475046491829 1
5.09118910667591 1
5.21951595248757 1
4.6038781046645 0
4.90767589616509 1
5.04520730421 1
4.90781477999658 1
4.78288155578047 1
4.97652963151679 1
5.20751448295307 0
4.90656791665767 1
5.03714950252275 1
4.99828330121524 1
4.98531005925005 1
5.08244795511505 1
5.22344885758475 1
4.84031161597228 1
4.97175607597659 1
5.00444398600864 1
4.76513651488878 1
5.05807697674584 1
4.96025654058243 1
4.91336866109338 1
4.78516727423326 1
4.83017488519104 1
4.98337358111816 1
4.87700423394758 1
5.03797570658187 1
5.0117439619365 1
5.05838102407625 1
5.11740479028411 1
5.00938656864421 1
4.88210905958629 1
5.28282425028523 1
5.15482928901835 1
4.86640237757283 1
5.01178826337811 1
5.10530754702763 1
4.99478878539783 1
4.90182523034473 1
5.14273101316815 1
5.01768821327057 1
4.88230349013647 1
5.12144190346347 1
4.87623291233705 1
4.75725982474072 1
4.99764051084138 1
5.00488224710707 1
5.09381422247808 1
4.9331132067834 1
5.0753812672417 1
4.84026251166336 1
4.93910660042685 1
5.14107539689924 1
4.97820180857357 1
4.99593081330725 1
5.05983871948867 1
4.97369196474559 1
4.96666427749587 1
4.78528087223637 1
5.11621793632733 1
4.75971593468448 1
5.0611104895865 1
5.07920606868816 1
5.20180561801681 1
4.79573999307388 1
4.9872186158639 1
5.01192721173151 1
5.04911886411733 1
4.86435488518609 1
4.90019794530719 1
4.84868595132006 1
4.91771042564465 1
4.94354070202846 1
5.03957382355809 1
5.02466119999995 1
4.89169818304404 1
4.9712029081071 1
5.01068182000371 1
4.981283025151 1
5.08676282463305 1
5.16641850946782 1
5.02861684750672 1
5.10140668931363 1
5.15341407996435 1
5.01075757603395 1
5.09153628530916 1
5.09620371569106 1
4.93494744562243 1
5.21704291172224 1
4.9313202902552 1
4.82811672036063 1
4.96684671782723 1
4.98091150330237 1
4.95944731363947 1
4.98692544092602 1
4.9541810889923 1
4.96321394094847 1
5.06267875345667 1
5.13829584204973 1
4.89620992206097 1
4.90343547653918 1
5.02412318355303 1
5.19820888044782 1
5.10644994677216 1
5.05622002894609 1
4.94709976302309 1
5.13108620453218 1
4.89587155490573 1
4.83001141865096 1
5.03773257308556 1
5.00961236111702 1
4.89993856772333 1
4.89934136808117 1
5.13127020812174 1
4.9515630819881 1
4.84427806362357 1
5.14713864489948 1
5.01066654987734 1
5.09774033720195 1
5.12591543861275 1
5.11276935024568 1
5.03539622197309 1
5.04861292869653 1
4.94576960748482 1
4.9273169809015 1
5.10110691125322 1
4.84355997264385 1
5.08088451090349 1
5.04865225456988 1
5.02914198867111 1
5.01888611944114 1
5.06722557959975 1
5.28024459969595 0
5.15052771824512 1
5.01812851275835 1
5.11918284933478 1
4.87023079825024 1
4.91012052188173 1
4.78149879754194 1
5.0433776212051 1
4.94311847512885 1
4.8930998650358 1
5.20753459452388 1
5.08303188523732 1
5.3567445000014 0
5.01865204876399 1
4.77349415223948 1
5.15595125664217 1
5.06008090539236 1
4.79764800632296 1
5.18792305698354 1
5.04415097902369 1
5.02910612126032 1
4.87569343695644 1
4.99968806708038 1
4.88560862402592 1
4.96170806266506 1
5.01715580107382 1
5.05950304120372 1
4.99220452422453 1
5.16650815237938 1
5.01913524269208 1
5.06647060210522 1
4.94862313295571 1
5.14197614567588 1
4.83997192270482 1
5.11394901446494 1
5.20259176049794 1
4.78709782834868 1
4.99939664104635 1
5.02035514703705 1
4.94933006030748 1
5.0643133137215 1
4.79450885617102 1
5.07871959534114 1
4.94694669596521 1
5.0580474751066 1
4.83787676994644 1
4.9670545779786 1
5.08374289182385 1
5.11854257143215 1
5.21012400306001 1
5.18235285263603 1
4.82813575895097 1
5.01632375956532 1
5.12606098758037 1
5.11012544168973 1
4.94509586593771 1
5.20306442757175 1
4.88973167673126 1
5.04844554778491 1
4.81966924836902 1
4.86852949951214 1
4.85172962465123 1
4.99333907372311 1
5.21026029482186 1
4.9461988055361 1
4.97625356653915 1
5.03757110505979 1
4.98630783959099 1
5.13556234804203 1
4.98868206510225 1
5.02643413301539 1
5.19622403084458 1
4.97615289682496 1
4.89709769604153 1
4.99062499114863 1
4.99677336422742 1
5.10579673492415 1
5.06025230841195 1
4.98659991021323 1
5.08582936374494 1
5.03525310743598 1
4.86858900905857 1
5.00055175224519 1
4.73333320475594 0
4.80000512080693 1
5.04948977973253 1
5.11422913336331 1
4.90421378898695 1
5.02303536445113 1
4.77924356683195 1
4.90434148372571 1
5.10074074168253 1
4.74061854251581 1
4.7801616613477 1
5.22844287700452 1
4.84306207559655 1
5.28160078045188 0
5.11634882844694 1
5.12411473980381 1
4.98003644751942 1
4.82964872083967 1
5.16646769975892 1
4.79448037065256 1
4.92492395756066 1
4.90465941780945 1
5.07232519043881 1
4.89751941872223 1
4.97329259532586 1
5.06260442757817 1
5.14606526935154 1
4.90118316904938 1
4.91585413746925 1
5.26861127339396 1
5.00904835121062 1
4.9076303184011 1
5.27707145973317 0
4.77532327204822 1
5.14578399418782 1
5.11021967539222 1
4.96254122304868 1
4.9475711635405 1
4.82414371755937 1
4.93044368102879 1
4.90647856170531 1
5.0554736049272 1
5.03275342860443 1
5.05654412575006 1
5.0348181786273 1
4.93159464042684 1
4.90226614263071 1
5.00478288019195 1
5.29639620909983 0
5.01085845234302 1
5.01823397887452 1
4.95936496193024 1
4.97402011320818 1
4.97527943976691 1
5.2228551086771 1
4.9410570350655 1
4.90266668769509 1
4.93336532142907 1
5.06115364334335 1
5.03049541833452 1
4.9915581508973 1
5.07121308220818 1
4.92667639090836 1
5.23955821776249 1
4.90412524587957 1
5.11421340049312 1
4.79555655330467 1
4.90341077820125 1
5.00656486459265 1
4.98805120391358 1
4.97278895112955 1
4.70424500858511 1
4.82617566625125 1
4.81087383432889 1
5.11975347777722 1
4.8853414886634 1
4.94278237428224 1
5.0022459765313 1
4.97309808819733 1
4.94447037195361 1
5.16254546550385 1
5.13414211078928 1
5.11433897647446 1
4.94460015910521 1
5.10817565845924 1
4.82373470495534 1
4.97889459916405 1
4.900434048927 1
4.8746936148515 1
5.01622930572513 1
5.10835382422356 1
4.84258934157891 1
5.17463675748314 1
4.85773891219696 1
4.93781812660496 1
4.99548969705819 1
5.03308431356798 1
5.03545634570467 1
4.92937075313408 1
5.01571332760746 1
4.85570255219042 1
5.01965792024602 1
4.93886781240925 1
5.32111696056934 0
4.99607615978397 1
5.10671365815904 1
4.96021550155791 1
4.75299095308942 1
4.93308326669786 1
5.00081144303975 1
5.00426258682394 1
5.0484088294025 1
4.95825150110987 1
4.77108489620478 1
5.18860957969755 1
5.05353259556764 1
5.39404464009613 0
4.95102109641079 1
4.75736649667254 0
5.0899681138507 1
5.13182251552737 1
4.97943768327555 1
5.11058814119011 1
4.90089478244722 1
5.05273031044621 1
5.06729854288516 1
5.08970022632476 1
4.88670759808919 1
4.83415832369755 1
5.30788064067825 0
5.08086701471124 1
5.04738954767204 1
5.004131177942 1
5.21781731708124 1
4.60781660876306 0
5.10315661395138 1
4.78789853682424 1
5.06412804551242 1
4.87334880059817 1
5.14122549740667 1
4.99487381668627 1
4.942323882072 1
4.91479266928465 1
4.90384496256071 1
4.85092596902773 1
4.96559505317738 1
4.91531881871469 1
5.14347717190766 1
5.23704648805614 1
5.08067953596455 1
4.95671906955722 1
5.06001433704659 1
4.90415509099658 1
5.10265190109028 1
5.08870784620639 1
4.86588528192662 1
4.81641722556075 1
5.01942903198421 1
4.95542639625022 1
5.11172715120578 1
5.1114720030961 1
5.02330845708125 1
4.94167525336617 1
5.10662912178118 1
4.90425020020284 1
5.18088823359616 1
4.99431664596751 1
4.94802149142618 1
4.95783861332824 1
5.05060394825812 1
5.11407785890378 1
4.89393566458995 1
5.15069641035968 1
4.94536016423341 1
5.0969048602069 1
4.91304052232349 1
5.02799955759704 1
4.75152086010829 1
5.03377446971248 1
5.10872363929512 1
4.88301587948931 1
4.92708248805414 1
4.78064824296785 1
5.06639619120407 1
4.89451452820844 1
4.94698555299414 1
5.24565296969462 1
4.90845663266588 1
4.82904565055987 1
4.89566614787697 1
5.01486840370496 1
4.87001619245576 1
4.9573843997101 1
5.08589897043822 1
5.04938465339189 1
4.98767939085873 1
4.97299228650989 1
4.89553119319754 1
5.06492819973307 1
4.88304895067346 1
5.12613708631534 1
4.89150242441925 1
5.0893787682721 1
5.03942210945841 1
5.04395358722969 1
4.99261922622736 1
4.57264844026671 0
4.98366546103824 1
5.30471552685456 0
4.92891905928896 1
4.97316263502003 1
4.94809339516687 1
4.9143152109375 1
5.01449943136883 1
4.92895875752705 1
5.06997771826916 1
5.0820296130723 1
5.11398524713707 1
5.03660457074538 1
5.26232993630421 0
5.05191665139001 1
5.22205929310033 0
4.96794543034059 1
5.25788635811366 1
5.17850394424841 1
4.80206178891786 1
5.01474721288765 1
5.08825883869804 1
4.99458601642561 1
4.98657255889946 1
4.92735591301193 1
4.84557738939653 1
5.23633875273417 0
5.12879425858861 1
5.19173757725155 0
4.92081444367244 1
4.89505554615764 1
4.89952521346763 1
5.07921166857988 1
5.26761117816004 0
4.96951308668366 1
5.00364270518539 1
5.05677296795858 1
5.03043701476474 1
4.94925879810753 1
5.04426158183021 1
5.21172054804662 1
4.95786461596374 1
4.95172242743419 1
5.11440035784027 1
4.93111690172211 1
5.03073290781413 1
5.14742998370179 1
5.10084342802173 1
5.00790734090584 1
5.12279118447805 1
4.90628688693699 1
4.87098279440735 1
4.91112230277268 1
5.1205042535919 1
4.94715166413019 1
4.92138874374766 1
4.96285551168042 1
4.96105701589472 1
4.8651863991942 1
4.99814565996083 1
5.31027190917617 0
5.08160287044062 1
5.0237204578749 1
5.1359946238731 1
5.06119458029913 1
4.97739214517033 1
5.08114699684623 1
5.10771207658892 1
4.8888933501796 1
4.9966419709616 1
5.28067442546585 0
4.73417386492362 1
4.97134855024814 1
4.93716476777472 1
5.31896906520023 1
4.93370893931206 1
4.96009594978641 1
4.92060955027266 1
4.96781208231962 1
4.88256079787472 1
4.99804893255986 1
4.95374564743029 1
4.95083553810841 1
4.87613186131693 1
4.97133359851622 1
5.20323893614457 1
5.1530836896949 1
5.11436820884988 1
4.58685937105323 0
4.96321158654803 1
5.15878400164028 1
4.92830488961356 1
5.0867559972352 1
5.17876967865142 1
4.97546117893343 1
4.7826483173963 1
5.00977846398084 1
5.0116510056296 1
5.27702752586649 1
4.82145205958861 1
5.01393342596985 1
5.01342237997342 1
5.29184166236949 1
5.16803193487879 1
5.12108804686293 1
5.22323120511868 0
5.12392054043167 1
4.80400340696942 1
5.17322101759438 1
4.85793297516422 1
5.1036431390986 1
4.92497206056239 1
4.94470060645933 1
5.13808293573306 1
4.90687646747488 1
5.00589029683596 1
4.84329684251257 1
4.79081153073715 1
5.18430674994586 1
4.87421323303728 1
4.85524278928014 1
4.91829702142506 1
4.74638411900048 0
4.93966088788965 1
5.03927710147713 1
4.96893570354156 1
4.89303071149634 1
4.80017489231816 1
5.08155316851491 1
4.94628270599361 1
5.05476460048046 1
5.12875924327575 1
4.90664272959238 1
4.96318250057991 1
4.89060646116308 1
5.22111113788466 1
5.1377156940018 1
5.1390633477728 1
4.88956183681094 1
4.89195624375215 1
4.86939758749509 1
5.07170428179873 1
4.95305101411736 1
4.94456872725788 1
5.20436060553335 1
4.7785841043275 1
5.04542339665468 1
4.73079868667396 0
5.03367671487363 1
5.16005978681734 1
4.96951784004038 1
5.03668372244517 1
5.12483903408933 1
5.24723695459447 1
4.91085684572281 1
5.23846432535071 1
4.89394479244433 1
4.72727475202687 0
5.05015821756805 1
5.11342221706232 1
5.0415264907096 1
4.90597849781143 1
4.85165152702265 1
4.92172643570446 1
5.09892321211231 1
4.80890441936037 1
4.90974080240598 1
4.86962961051097 1
5.09803377890553 1
5.02217999803492 1
4.87658022150122 1
4.79096528715599 1
5.09032313314909 1
4.74536159742506 0
4.98530257014086 1
4.83989839419312 1
5.09372954461037 1
4.88940988712373 1
4.87559009122917 1
5.0670006870759 1
5.1290198825446 1
5.17342842248553 0
4.90895192201515 1
4.99124686868545 1
5.18420719765295 1
4.97681231459532 1
5.06897869495869 1
5.00242402678849 1
5.07698886932506 1
4.95754036804306 1
4.98583414568707 1
4.99121170972294 1
5.07373176104069 1
5.09911738902921 1
4.90433194737774 1
5.14800867352072 1
5.20883435884938 1
5.17502955161292 1
5.14177064348593 1
5.09888214470123 1
4.66369775497412 0
5.2214615710232 1
5.04874570032806 1
5.0533373183293 1
4.79346734443244 1
4.95564538338066 1
4.98338580472522 1
5.01352573670325 1
5.1475364170534 1
5.11447106116647 1
5.2579969138281 0
4.99353305888551 1
4.95833884442225 1
4.98699946567782 1
5.06178290269798 1
4.90634347441136 1
5.14464154958492 1
5.10711890639706 1
5.03292529326297 1
5.04553352767377 1
4.94035678376999 1
4.85087802472983 1
5.13614890281567 1
5.06653513951909 1
4.89205805077615 1
5.00652531997548 1
4.89675267124697 1
5.18548184994376 1
5.05784988966301 1
5.0974430884179 1
4.90339877204864 1
5.21128087359112 1
5.0147038029913 1
4.8574726785133 1
5.04235087472405 1
5.09074855795994 1
4.91603933148366 1
5.14672360828919 1
5.12214581786878 1
4.81766840328112 1
4.98106479552448 1
4.81311181676898 1
5.01676832977891 1
4.91128161243141 1
5.03663165546225 1
5.39215131040147 0
4.92101398778988 1
4.95684397647565 1
4.85898418366467 1
4.97955503816132 1
4.75313824878022 1
5.10244759103417 1
5.02431437534202 1
4.84012725140249 1
4.95994532382278 1
4.8846590007805 1
5.04685424507553 1
4.95285583606407 1
5.0974019330685 1
4.78623532221783 1
5.15682251831534 1
5.33552403749441 0
4.78959565067292 1
5.13689397580599 1
5.15414443714118 1
4.95286994610762 1
4.89435739474802 1
5.08040277134358 1
4.95365943067056 1
4.81468608429824 1
5.42263924705509 0
5.01890097644491 1
4.99330452138627 1
4.97533433814785 1
4.98327090021943 1
5.14471586381902 1
5.04510725670172 1
5.17609031596 1
5.17682021733834 1
4.95748583007047 1
5.02981466283867 1
5.08360988493451 1
5.14252356729408 1
5.20674481599586 1
4.90340194723924 1
4.95336421568033 1
4.77531774047788 1
4.98490466924298 1
5.05858295893462 1
5.17684793783441 1
4.74559000818074 1
5.22065819089363 1
5.08732596178026 1
5.00385696343112 1
4.91748449841648 1
4.99766268760647 1
4.94743482745169 1
5.03767611419766 1
5.05571753546459 1
5.18187681395721 1
5.12667999508962 1
4.98613318582442 1
4.84363989408835 1
4.8048281251827 1
5.10928749487317 1
4.8773164411895 1
5.08528118454971 1
4.9330132349468 1
4.94553180474312 1
5.05411134700286 1
5.02385719281731 1
5.07515042304834 1
5.12576785698072 1
4.82341877977266 1
5.01345369770983 1
5.17724521266978 1
4.83159255736659 1
5.14460747803811 1
5.12780315971574 1
5.34377491376902 0
4.84915297655638 1
4.96564370490357 1
5.00644346029105 1
4.9132791590528 1
5.26990835924286 0
4.91205527677724 1
5.13969447232919 1
5.2241124047854 1
4.95271123857339 1
4.98538779859953 1
4.85733907829328 1
5.04228236378615 1
4.89987438293242 1
5.03839058143897 1
5.41243069847954 0
4.98374754853642 1
5.09441442832305 1
5.10940181675363 1
4.99971304643578 1
5.19673025953089 1
4.93828459758954 1
5.08660234952111 1
5.02279368087504 1
4.64498352642002 0
4.73782336331629 0
5.08006790963561 1
4.88546091026415 1
5.44149073005293 0
5.0416179572028 1
4.85447360306213 1
4.90798395051316 1
5.03350182596904 1
5.0336472559735 1
5.18342564829575 1
5.13507990553136 1
5.0152764141527 1
5.07786446622806 1
5.06563190385106 1
5.00558660902454 1
4.73676185276882 0
5.13207237738417 1
4.84585908247422 1
4.97677002744691 1
4.99614244670895 1
5.12293327547856 1
4.75477549773824 1
4.72977436627476 1
4.84025824992132 1
5.02937958301245 1
5.01947725713064 1
5.33761923478716 0
4.8423473433731 1
4.84130408110046 1
4.98278649964897 1
4.80202983757981 1
4.98531210623879 1
4.9398185598467 1
5.17249526499971 1
4.97112083854286 1
4.89710701730024 1
4.88737784154875 1
5.20411933736724 1
5.02303714804333 1
5.10738342276301 1
4.94714148963641 1
4.99829581421349 1
4.94200797616349 1
4.91187608489082 1
5.11177600420497 1
4.87846025254729 1
5.15669330840524 1
5.15978969859887 1
4.99358183748754 1
5.197010303324 1
5.05638312937545 1
4.75347487692262 1
5.02095221329414 1
4.9599543017424 1
4.80378822772289 1
4.870396224015 1
4.90028228176429 1
5.1232145894855 1
5.05769470525908 1
5.26994285935756 1
5.14932398860108 1
4.90846236418925 1
5.04960188223278 1
5.12639934528689 1
4.97918326055876 1
5.00343746919134 1
4.88710852181643 1
4.95805947728045 1
5.00153469888047 1
5.02954152887719 1
5.06930350575034 1
4.88335765966981 1
5.07658406538026 1
5.10544235153241 1
5.01862490036684 1
5.08725911780813 1
4.88731513134035 1
4.96223064595609 1
5.068402079024 1
5.0920223774276 1
4.93680360348512 1
4.83528620714167 1
4.94635177967757 1
4.93318176795995 1
5.13158165505961 1
5.21134902809738 1
5.00688135982615 1
5.10640610829705 1
4.99202332186142 1
5.06231373674639 1
4.99323840693582 1
4.94321984106717 1
5.00418005945581 1
5.07583591392199 1
4.90005657516044 1
4.95574185941599 1
5.09236432871946 1
4.74144019844517 1
5.11384529480571 1
4.85835642394228 1
5.07766682666169 1
5.00155524186492 1
5.2281573776048 1
5.0038978957548 1
4.87918989133797 1
4.75206303970699 1
4.9210989914305 1
4.95544562476476 1
5.05757346510684 1
5.20052857517986 1
5.0371808334306 1
4.96467640303908 1
4.93178449787186 1
5.11366941548502 1
5.13697240204347 1
4.80242270096828 1
4.7023492519023 0
5.06095861511395 1
4.98022171375187 1
5.04173216039986 1
5.06974659660567 1
4.96696072780586 1
4.88462253166417 1
5.03944540743636 1
4.89748323435657 1
4.96471103856651 1
4.96588435025522 1
4.79580686198184 1
5.01416346932186 1
4.90761881415037 1
4.91166155028751 1
4.91415833886345 1
4.84091992004004 1
5.16350511891575 1
4.91517926509613 1
5.06592258971591 1
5.10848402318637 1
4.98763187303629 1
5.12054013359958 1
5.25142962126371 1
4.8403932370008 1
4.84591443978048 1
4.91638692462925 1
4.96001878896387 1
4.86947594313684 1
5.07898819514564 1
5.00454778475985 1
4.8399206091574 1
4.93725773435471 1
4.94850504574667 1
5.11681250491813 1
4.81298213257253 1
4.74341407886665 0
4.85631301734623 1
5.06707881983641 1
4.97284658705289 1
4.96465424357714 1
5.00120247247209 1
5.14738368402715 1
4.84798419500901 1
5.04028926526817 1
4.95344338811836 1
5.10682476203054 1
4.85211377347094 1
5.10830388773798 1
4.96362405230231 1
5.05060416908577 1
4.88775496484237 1
4.6820973715697 0
5.06014590184197 1
5.22932535807658 1
5.15889581323734 1
5.04741438118301 1
4.94804024425522 1
5.19013728632696 1
4.99747239370829 1
4.91805200607818 1
5.09655461867416 1
4.90342769498881 1
4.86256108832938 1
4.85720780252704 1
5.10993942678471 1
4.9819173297056 1
5.19009330262847 1
5.15180525370522 1
5.11319073690451 1
4.90237596337615 1
4.864505026686 1
5.09123275635656 1
5.08129141516093 1
4.9050193466941 1
4.739257304827 1
5.2124119844882 1
5.13164633054796 1
4.97144811418962 1
4.95721512806138 1
4.96431837878587 1
5.02302080641428 1
5.14696567315936 1
5.09994694070965 1
4.92698759489073 1
4.96255238518111 1
4.78602553787107 1
5.00456410884932 1
5.13676385367277 1
4.94754932102409 1
4.77684758592717 1
5.08832677266276 1
4.96591001929987 1
5.16908848340123 1
4.89862305770061 1
4.88542377435334 1
4.99940989964319 1
4.75890599774831 0
4.94490255249968 1
5.18563779835426 1
5.10116846597403 1
4.97791329898808 1
5.09801752616838 1
4.98924101347794 1
5.18189437871078 1
4.95607364981075 1
5.07662266460938 1
4.98716168060381 1
4.6263594079328 0
4.74841600148602 1
5.02433215804496 1
4.91020152574946 1
5.0867225529413 1
4.76381674203665 0
5.06641904261624 1
4.79511176680278 1
4.84412434698385 1
5.00766867050137 1
5.09998311655783 1
5.17135738702888 1
5.20583814483408 1
4.96098047778077 1
5.18345362139315 1
4.86418729744648 1
4.8175616533631 1
5.00443125120843 1
4.99712572751792 1
4.7821530035227 1
5.21721531913204 1
5.03952568859612 1
4.90847328959269 1
4.8969630375117 1
4.94084317200388 1
4.86638364003834 1
4.9512797363749 1
4.89942505981205 1
5.09717821124643 1
4.83692018838826 1
4.98710826043909 1
4.911166426284 1
4.95387161431552 1
4.80542110302206 1
4.83004254053164 1
4.77293928797606 1
4.93901866885353 1
4.95429083415334 1
5.06257296977802 1
4.84169743326621 1
5.0510664886981 1
5.00597250526657 1
5.01654515656661 1
4.9627708113211 1
5.09547972398523 1
5.09114351836939 1
4.96075523401974 1
4.81951365653822 1
5.19892299912786 1
4.99965005516622 1
4.97043107892833 1
4.78086375195334 1
5.01774870150948 1
5.06864875945853 1
5.08676300144215 1
4.86587525500701 1
5.05699012311564 1
4.97742877946744 1
5.13403618243276 1
5.14064305595 1
5.03928740961294 1
5.14155801835657 1
4.9019810199573 1
5.10825609944309 1
5.37262024539288 0
5.04851904828771 1
4.91152196349527 1
5.11306866805288 1
4.85754043269105 1
5.10809961882263 1
4.85934971793641 1
5.13956910612599 1
4.93966178841133 1
5.06784978897785 1
4.69559295285977 0
5.1554100676985 1
5.04383075244426 1
5.1172739719408 1
5.02781307835259 1
4.94531078630603 1
5.08842181786518 1
4.9499175052843 1
4.97728339428682 1
5.04406816412536 1
4.99120343865332 1
5.27945245965489 1
5.08723680282674 1
5.12480603039994 1
4.96103069227073 1
4.79105107142709 1
4.83574891346849 1
4.7763591015303 1
5.06824014454709 1
4.97173150180723 1
4.78637280144351 1
4.88194719348592 1
4.64825090827857 0
4.98827120754815 1
5.03209775541142 1
4.75547723660417 1
4.96909536708952 1
4.646669573489 0
5.06149984366038 1
5.24406482364069 1
5.06870600065113 1
4.93630483746249 1
4.82119112523945 1
4.99444527337572 1
5.11579054860779 1
5.12755353299248 1
4.99745930884212 1
5.25474186649864 1
4.8944524652532 1
5.21829232517299 1
5.14989947139336 1
5.03068950392643 1
4.99656132924561 1
5.25727885061213 0
4.66191538283575 0
5.07916787726239 1
4.83675295883959 1
4.90928028432871 1
5.07042762051811 1
5.14337193658251 1
4.95379180083194 1
5.07039400557551 1
5.01614528202779 1
4.94711990480468 1
4.95619814445499 1
4.93326833312454 1
4.91179528560949 1
4.91966449316393 1
5.21438045469264 1
4.84369361574132 1
4.97474275070978 1
5.20222600431184 0
4.94451074139165 1
5.08054776609146 1
5.11039920295245 1
5.06016665319662 1
4.8758510121803 1
5.19354199366932 1
5.11906536186444 1
5.13063054494503 1
5.11746595469417 1
4.99812707496241 1
5.13552646412888 1
5.08610564917077 1
5.23788778605123 1
5.27735454503589 0
5.0295724223876 1
4.80603358872083 1
5.04132665427377 1
4.91599546942707 1
4.79503191794903 1
5.11327876823383 1
4.92067648318163 1
5.09038592713695 1
5.09205605471811 1
4.80490351431213 1
4.89104432070365 1
5.05688835001038 1
4.98521948984344 1
5.12960560483431 1
4.9817323502981 1
5.25048603956831 1
5.00302360902408 1
4.71073052982637 1
4.85742064838734 1
5.04735827947881 1
4.93277101667327 1
4.91619784553267 1
4.78259829626395 1
4.94571713869682 1
4.83182173410203 1
4.95517930644057 1
4.99807644925869 1
4.94764256334569 1
5.13763946406992 1
4.97660027813429 1
5.13990262953088 1
4.83472964724651 1
4.97047074126145 1
5.17680203972062 1
5.09330843249294 1
4.97284113644781 1
4.83058603220507 1
4.88353505239786 1
4.87581812177649 1
5.00030918603137 1
5.06528946805386 1
4.95109725743751 1
5.09138557187673 1
5.10370501051069 1
4.95072486151099 1
4.91022666658072 1
5.21303017820484 1
4.90217235454276 1
4.9802630897856 1
4.71517206021605 1
4.81857508443136 1
4.85868513391785 1
4.89741688498447 1
4.99135999264876 1
5.27166448488095 0
5.08397966789025 1
4.92943207871518 1
5.01310832633458 1
4.7739137227304 1
4.78753989969062 1
4.86530007672998 1
4.94541815507641 1
5.00738044822688 1
5.09780363535747 1
4.74539459557483 1
5.13951746262235 1
4.9626175361224 1
5.05091091464191 1
5.11927532569407 1
5.03264492544622 1
4.96680160854364 1
5.19047078958391 1
5.14526630030567 1
4.92127005816849 1
5.3265860931984 0
4.86780334990626 1
5.04759525057617 1
4.99822009292222 1
4.79900362634155 1
4.91157137689924 1
4.91412844488286 1
5.18743571807609 1
5.16421630122426 1
5.36856796229399 0
4.91970188712828 1
5.01933569027072 1
5.23933666024297 1
4.98345473837695 1
4.91794391905268 1
4.95915719212763 1
4.96841724126675 1
5.02419508194546 1
5.16181154033764 1
4.81860376555652 1
5.14295006113662 1
4.78434353822222 1
5.08859766382151 1
5.11553094124208 1
4.78746780430648 1
5.04949217586694 1
5.05702416330441 1
5.0268086033966 1
4.82996558124044 1
5.00314626808876 1
5.03576803165784 1
4.59951662076794 0
4.89639167018048 1
4.96865333843004 1
4.92677416728508 1
4.75645029619415 1
4.87741714118778 1
5.05002938350823 1
5.27249394034518 0
4.95651007015889 1
5.01941340947994 1
5.0803085536648 1
5.05039817766592 1
4.99185651007097 1
4.80559243478432 0
5.00341238845545 1
5.05913943566441 1
4.9478827371161 1
4.80790005109366 1
4.87129831427898 1
5.20091880769172 1
4.97262434238973 1
4.88447182006311 1
5.01811281054116 1
5.08951970854448 1
5.02952079538391 1
4.94122923655268 1
5.07617820864661 1
4.92756506726697 1
4.87125716868246 1
4.88296624620217 1
5.20463824896974 0
5.03216430837473 1
4.93051526936296 1
5.02896991306191 1
5.2074385351548 1
5.07575502861113 1
5.01566127082741 1
4.90882821827355 1
5.04495928993254 1
5.11277311845828 1
5.22198798284395 1
5.10659314369198 1
4.94299944109671 1
4.85481277849359 1
5.24706386493964 1
5.02364601847315 1
5.18127312132185 0
4.79703484575679 1
5.21653524330106 1
5.15570109131189 0
5.21001123727606 1
5.09546390650533 1
4.90097962286026 1
5.13720270944438 1
5.03291358334184 1
5.18204786197069 1
5.023189213613 1
5.17884621314642 1
4.74085256891424 1
4.94035623624415 1
4.9654615634578 1
4.86275066818758 1
4.96341681062106 1
4.88799875478966 1
5.13204007685515 1
4.86901345973401 1
4.93651356965195 1
4.83763173432104 1
5.04353881659865 1
5.045575811096 1
5.09470442390866 1
4.80030557533108 1
4.91745801988449 1
4.95909591512515 1
4.99262745840269 1
4.95375867009826 1
5.06747573029046 1
4.72524035874701 0
5.22132115723455 0
5.17419735995183 1
5.08381883771176 1
5.10452907688213 1
5.08135598752841 1
4.89566940591858 1
5.04811429950831 1
4.85173893652258 1
4.93006763266348 1
4.73751456137684 0
5.00298303169644 1
4.99619429686615 1
4.86239153600909 1
5.15320717596281 1
5.08811180055255 1
4.82969771482154 1
4.85173420945988 1
5.01393292471729 1
4.91435513354145 1
4.97713435546796 1
5.05218571133914 1
5.01230239495884 1
4.9722621184218 1
4.97463004627302 1
5.11738280274543 1
4.79402564756823 1
4.95016307353213 1
5.18180753763103 1
4.87382631913524 1
5.01803567590713 1
5.19430030235723 1
5.00818161676557 1
4.9523514164241 1
4.92955282399432 1
5.13975242779125 1
5.15290875869132 1
4.96360544645487 1
4.70798557118395 1
4.87503390810155 1
5.07660235376585 1
4.83129648852442 1
4.89825728894533 1
5.14048472738206 1
5.16628524989035 1
5.0738870789971 1
4.95157247867221 1
4.81125053004933 1
5.03870298963408 1
4.90703778339153 1
4.97430519038124 1
5.02057023404187 1
5.22615922458612 1
5.36824613824428 0
4.81295595068928 1
4.97431826550429 1
5.15578430302667 1
4.8526723403272 1
4.94300661282524 1
4.94557437120577 1
4.99969574120842 1
4.94387072142969 1
5.03150637199015 1
4.92322989065297 1
4.99624507155379 1
5.11863067804437 1
5.16304352995227 1
4.73560066202704 1
5.04157223414059 1
5.03319529957831 1
4.91042881910858 1
4.93808130626623 1
5.08111297554795 1
4.85897390365799 1
5.06743944088733 1
4.92857518482689 1
5.19779778759141 1
5.13709879592654 1
4.89782417332522 1
4.97698751485841 1
5.15357140087256 1
4.9884421604011 1
5.07534682456538 1
4.94984849774305 1
4.87650144790426 1
4.81031074571548 1
5.06273610338434 1
5.2044616510282 1
4.83879330930717 1
4.93096448110639 1
5.19720593537165 1
5.23315213422416 1
4.96565311143102 1
5.36756696261836 1
4.98056680830509 1
4.99048963184448 1
4.7354331633727 0
5.06763920410757 1
4.92504490581225 1
4.92196760069359 1
5.07240546708267 1
5.04863533252884 1
5.08134719212936 1
4.97760630271779 1
5.16235019272561 1
4.90942876312837 1
5.01124916311443 1
5.01883912618466 1
5.18831606836425 1
5.05309248346672 1
5.14063732523847 1
5.09862181660695 1
4.89672442139897 1
5.27952754537516 0
5.16299816583903 1
4.98011213790922 1
5.14297605015746 1
4.7887387568984 1
4.80985249894944 1
4.87626714722994 1
4.7563586996859 1
4.83052599659135 1
5.23671123479137 1
5.09712407314435 1
5.03279033846049 1
5.06125543757359 1
5.08199688171259 1
4.98646163208962 1
5.00556056792559 1
4.93363900813071 1
5.25377189080913 1
5.02183136936942 1
5.06283176162067 1
5.04204443403494 1
5.19128022713371 1
4.86396068669561 1
5.03378498300728 1
4.84984742500667 1
5.20001109132045 1
5.02629254678206 1
5.14825333209703 1
4.79615468442866 1
4.98942886109068 1
5.10609282944574 1
4.8264177097266 1
4.87226901248207 1
4.89303988084248 1
5.23793717528006 1
5.09691492324453 1
4.91489420185084 1
4.89361427737121 1
5.11536396079502 1
5.16753901254233 1
4.86971889283951 1
5.06397097757943 1
4.90329692812247 1
5.08156474516545 1
4.83666915032445 1
4.88883357837427 1
5.02858422243096 1
4.98765432679907 1
4.99634580270723 1
4.99850199504924 1
5.10769641396778 1
4.91990233367649 1
4.98724570249345 1
4.85108248387098 1
4.90645870199402 1
5.00408387740322 1
4.77162798557815 1
4.99990421916972 1
4.91054605328082 1
4.90977836752929 1
5.04944629883292 1
4.95720206874701 1
5.1343602348557 1
5.01449759859746 1
4.97711592121616 1
4.98088885640256 1
5.21758327380187 1
4.95597316367735 1
4.83290087281001 1
4.75379674588638 1
4.83637619675465 1
5.08961459670855 1
4.78224421737831 1
4.79778582632103 1
5.09751132204052 1
5.10058829545579 1
5.26137314846992 0
4.96091932340303 1
5.07551943753751 1
5.05001816454018 1
4.86529951623865 1
5.14654055752576 1
4.96851561321624 1
4.96517942013563 1
4.92407415550897 1
5.02402651544759 1
5.06480213031323 1
4.96704862043115 1
5.05443140171931 1
4.85187921175522 1
4.79480562000009 1
4.99164066696161 1
4.73870442370271 0
5.08117901934448 1
4.99697521041701 1
5.07438037446168 1
5.21701408237752 1
5.01416135391405 1
5.08918726179297 1
4.93266874638053 1
5.12477013509062 1
4.99176544651602 1
4.88577394290295 1
5.03983682391963 1
4.97599769978 1
4.87505983329596 1
4.93223637682765 1
4.96871096146304 1
5.18837105495282 1
5.00091480563224 1
5.12434519613671 1
5.32373013610795 0
5.01992269697727 1
5.10966698868446 1
5.02405139245424 1
5.14199816733632 1
5.03423470354444 1
5.03990800045673 1
4.6681715242617 0
4.75333753271681 0
5.19083681356762 1
5.23127976719242 1
4.95451314615478 1
4.79874363191531 0
4.77780367884874 1
5.09980958699442 1
5.07108705488641 1
4.85385227561397 1
4.97647541522001 1
4.92777102921055 1
4.75710451003966 0
5.14894154018627 1
5.18824797631961 1
4.85868261428921 1
4.9873514045648 1
5.04955628644019 1
5.13542218887344 1
4.93674817681414 1
4.98190161752709 1
5.02897483497581 1
5.07513431309863 1
5.0506677252472 1
4.92396906987326 1
5.05195450472117 1
5.09144310576493 1
5.12391000713263 1
4.87638594951396 1
4.79184195333109 1
5.17995689559985 1
5.00979069179499 1
4.70623893945929 0
4.8758339021217 1
5.03643728804163 1
4.90885979791511 1
5.07608895950512 1
5.0047747044768 1
4.93647626531081 1
5.01913521941664 1
4.99724334091563 1
5.07077485305832 1
4.99359767081294 1
5.01297970645173 1
5.07846260799568 1
4.88162715363279 1
4.91016745482493 1
5.03162978991364 1
4.7531416027538 1
4.88662566117108 1
5.0070060864641 1
4.92126532539425 1
4.93467052728128 1
4.95540628481255 1
4.90581173778794 1
4.77472025747156 1
4.80632239328254 1
5.12241768517227 1
4.84484761943939 1
4.98568711121622 1
5.07028373484225 1
5.07157780080552 1
5.19102420850375 1
4.94713847864834 1
5.08822061833351 1
4.84755896845385 1
4.98747287098946 1
5.07419717908993 1
5.01362974039296 1
4.85614465754876 1
4.87023577291504 1
4.97514122685941 1
4.84354971063941 1
4.81727855248128 1
4.79690689560633 1
4.91160358339602 1
4.85788793047081 1
4.79918179956763 0
4.73404605606602 0
5.02095134269096 1
4.98470687512738 1
5.02598205747085 1
4.7689216821977 0
4.97040058847794 1
5.24885117851182 1
5.07719867067964 1
5.27031632033051 0
4.85919250469311 1
4.70261437966908 1
4.85268561158812 1
4.9970976032345 1
4.72874346952269 0
4.90596656411152 1
4.62969111150072 0
5.13878492511804 1
5.17409849641271 1
5.08798245781568 1
4.99908368986864 1
4.87369792763614 1
4.95447839756867 1
4.96856987585533 1
5.15593763592878 1
5.10231522981327 1
5.08409366728214 1
4.97333099325597 1
5.14139667252826 1
4.94058525420318 1
5.00702061227238 1
5.02873485955539 1
4.93251675903168 1
4.72608944109068 1
5.0064874702353 1
5.00873947194679 1
5.00875966844078 1
5.19932021031447 1
5.03641534862205 1
5.31469044276464 0
5.17729967765846 1
5.08695476347295 1
5.05186478278811 1
4.87279727294277 1
4.98927092531522 1
5.23317786248423 1
4.92784511477381 1
5.0324809594755 1
4.98025957067163 1
5.27357877175061 0
4.941381741707 1
5.11962630827366 1
4.77280505767744 1
5.11649716095065 1
5.07894503894521 1
5.02676908331541 1
4.94479254392184 1
4.93535674506518 1
4.94704955439439 1
5.06659342233281 1
5.03978728311435 1
5.15010767549129 1
5.07657979142895 1
5.06316041052332 1
4.88843938134171 1
4.85943476909757 1
5.08837433377994 1
5.11831068485654 1
4.99154872449891 1
5.18604671695059 1
5.00199605315374 1
5.14419365905418 1
4.86834691003242 1
5.03279827065319 1
4.83611506873679 1
5.05364656363875 1
4.83859430181923 1
4.9500831298206 1
4.88980749072794 1
4.89302650568936 1
4.80024218002051 1
4.95747014535486 1
5.09121290304903 1
4.91833207957852 1
5.03223957807184 1
5.09639841049673 1
4.93264725539597 1
4.9439718379245 1
5.10358348917369 1
5.25503663822559 1
4.96846792056058 1
4.88112531721209 1
4.78341229507666 1
5.09861854888601 1
5.1085331191517 1
5.17063373862654 1
5.10552152565274 1
4.97430941996378 1
4.80334426945476 1
4.88109999065898 1
4.83406630271413 1
4.81232007335387 1
5.24026816902567 0
4.74895809834474 1
5.14629669133074 1
5.15660580748134 1
5.16817123031036 1
4.80309864887422 0
5.33671205154626 0
4.80558813126383 1
4.9470425590252 1
5.1071864398259 1
5.04730178307741 1
5.17405060182178 1
4.91564764610674 1
5.27034073614174 0
4.79983220203495 0
4.97286444055533 1
5.12559303930938 1
4.88514030924937 1
5.07462151947139 1
5.15567585996913 1
5.19369370061389 1
4.98987325847635 1
4.94076585229514 1
5.15041118365518 1
5.13976799158339 1
5.00943246822275 1
4.67950769916906 0
5.13296236101753 1
4.83575328098355 1
4.88945423045545 1
4.8399378759322 1
5.12095356060376 1
4.99262890140438 1
5.00066020697874 1
5.19860394544724 1
5.24540729527906 0
4.97768357698719 1
4.87879612843275 1
4.99424067650731 1
5.01020124427613 1
4.8896478326906 1
4.9939224185511 1
5.21781243780827 1
4.93832529272395 1
4.91143823483292 1
5.11899920761106 1
5.03389470142487 1
4.79760287337982 1
5.05169996231957 1
5.05976587950206 1
5.16971709208476 1
4.9752035518117 1
4.91847127063407 1
4.91353860891093 1
5.14488131704765 1
4.99351484804646 1
4.85974313184958 1
4.91853069202427 1
5.06072130831388 1
5.16997660365725 1
5.07611975459209 1
4.9523331710548 1
4.99573441639507 1
5.02011042001415 1
4.71243294238969 1
5.08277908265125 1
4.73584793618676 0
4.96729752189112 1
5.0248792006131 1
5.08061549823008 1
4.90387969419629 1
5.04557965014725 1
4.87472734550807 1
5.1197839804723 1
4.96681035933384 1
5.33735428959333 1
5.09129208282822 1
4.98064151155188 1
5.02984861025327 1
5.01590006252461 1
4.88903825073244 1
5.10537484345423 1
5.01617986873268 1
5.04074633670808 1
5.19629718826029 1
5.01023784619098 1
5.07359453373111 1
5.17178161827863 1
4.90723726525681 1
5.14633661585448 1
5.09642318270196 1
5.24833348495338 1
4.89478553162348 1
5.0191647145079 1
4.84010562799381 1
5.15110058079991 1
5.055652803687 1
4.96413422874568 1
4.98222797069391 1
4.92903121521581 1
4.93230540312778 1
4.91074245244156 1
4.97827398016798 1
4.89987436056438 1
5.04900807395553 1
4.73023073071117 0
4.99317628728001 1
4.80271017340036 1
5.03497905976453 1
5.15093908976536 1
5.00385389908013 1
4.94313832352085 1
4.94130776688188 1
4.85273473995273 1
5.08058939487598 1
5.06307834131445 1
4.88716269158473 1
5.0555947900063 1
5.09431860099219 1
5.02345582182485 1
5.04379800477352 1
4.91908468544616 1
4.89086426908734 1
4.9739763632732 1
4.82006323174515 1
4.81164151941563 1
4.9587013907238 1
4.9721036293683 1
4.79500058153009 1
5.03928177086969 1
5.0529804484414 1
4.93272326141007 1
5.1966115741054 1
4.8229183961865 1
5.17042836484636 1
5.03653816315638 1
5.07925646860445 1
5.05449993832548 1
4.97119012606191 1
5.00949023389521 1
5.20347130155954 0
4.88426654400952 1
4.87262402825449 1
5.1614444628957 1
4.94886173298033 1
4.87137949354584 1
4.83947378914294 1
5.1745277878943 1
4.93983487040283 1
4.97703803711915 1
5.08574378967376 1
5.25202275282436 0
4.9986715229903 1
4.9801892890637 1
4.89776946671431 1
5.25841570523213 1
4.91737051105209 1
5.36977890972099 0
4.97029405391633 1
4.88366720055865 1
5.22543373407709 1
4.9410273637152 1
4.87875157631735 1
5.00279528925025 1
5.1678038671086 1
5.05954761345115 1
4.76914210641329 1
5.04793343947991 1
4.89528835191782 1
4.88058946922523 1
5.25385875859604 0
5.14306101405367 1
5.30109422180725 0
4.72954995990353 1
5.1275120971818 1
4.93114609541805 1
4.88358152326679 1
5.19176485215596 1
5.23574846753914 1
4.78828667474325 1
5.30291113380458 0
5.14993440460228 1
4.99503536767448 1
5.20963060591286 1
5.174009340323 1
4.91469395226535 1
4.96403368825566 1
4.83410169510343 1
4.85639074796371 1
4.88713609705455 1
5.00837272415989 1
5.14556384168524 1
4.99683676849505 1
4.97970089711183 1
5.14412320312946 1
4.98900551754851 1
4.74194655004296 0
4.87519711112523 1
5.32778512343592 0
5.06789665024495 1
5.02787679158827 1
4.85996310208377 1
5.16119145951282 1
5.08172289056137 1
5.05137702621325 1
4.83937783496155 1
5.01756356200851 1
5.10265332168701 1
5.034662116623 1
4.947329994019 1
4.9420919497138 1
5.02611842026352 1
5.0031836901054 1
5.09425377358054 1
5.06216119538146 1
5.0313839565505 1
4.74039563107674 1
4.86769277662336 1
5.06652107774562 1
4.97654620876544 1
4.93270749034343 1
5.17658677357597 1
5.09311691470127 1
5.18294038307639 1
4.98498230142874 1
5.02123630141176 1
5.01309542532204 1
5.11736955019568 1
4.95889301718203 1
5.01819774788007 1
5.23069361774614 1
5.21568238813478 0
5.11494587721407 1
5.10755089220427 1
5.07365221532015 1
5.15033239511512 1
4.98383206195416 1
5.02870791210088 1
4.8042667163402 1
5.11330281283713 1
4.94583685835266 1
4.98460018614735 1
4.93621144049867 1
4.86052632929296 1
5.11496856340826 1
4.96337802799401 1
5.18206626337605 1
5.21345328179767 1
5.0473659932579 1
5.11505656173488 1
5.03884040286312 1
4.88353021317215 1
5.00313408278223 1
4.9955922049976 1
5.0316750317393 1
5.0210279781903 1
5.05098001058578 1
4.89050703492156 1
4.96342896316939 1
4.9654409083566 1
5.04334048110894 1
5.13383086430416 1
5.05940436370049 1
5.03265492626055 1
4.94732552656941 1
4.94991700934667 1
4.8999324418922 1
5.19405116743216 1
5.0533516094475 1
4.87911527225835 1
4.94072819515004 1
5.06910459187441 1
4.84577341211907 1
4.75286647537247 1
4.89389569734638 1
5.06788553768992 1
4.99066852959082 1
4.91043009616304 1
4.92545963205537 1
5.08534755449081 1
5.23055533439731 1
4.94402821209331 1
5.11826924922802 1
5.15182698201476 1
4.9314816158288 1
4.84554903173363 1
4.85708262636352 1
4.5997162053425 0
4.78303451853686 1
5.02061143517998 1
5.18107136351664 1
4.74949990203354 0
4.87424260515051 1
5.14253742164443 1
4.96004862321419 1
5.15597538524083 1
4.72835866749474 1
5.11390163382486 1
4.67902235721884 0
4.66452997817619 0
5.1304624832775 1
4.84129550805475 1
4.60661064282746 0
4.98638358006519 1
4.97565910514095 1
5.20620246796463 1
5.02678726320889 1
4.70625542717997 1
5.02794740235033 1
5.09843766029194 1
5.04311731591919 1
4.96071526336054 1
5.1175082569728 1
4.83107073537461 1
4.83060385646833 1
5.00983518507154 1
5.00823267218667 1
5.03295976512203 1
5.17401039268479 1
4.9046756050099 1
5.0657772036102 1
5.18191005857516 1
4.72009680771314 1
4.84305154657765 1
4.88784398701754 1
4.77058992254512 1
4.90591629332739 1
5.15611589565088 1
5.17349379667967 1
5.11041049303209 1
5.00008732827815 1
5.1267390038656 1
4.92536503766673 1
4.80955953194376 1
4.94827194915433 1
4.98336931803932 1
5.01135825566961 1
5.14456676365907 1
5.14737438902409 1
5.01691813635251 1
4.97379379537432 1
5.2554506635263 1
5.27462847132225 0
5.12651726770782 1
4.90858803522041 1
5.1146696275955 1
4.59483291417398 0
5.0051145819783 1
5.1231812663952 1
5.19774302580229 1
5.00470024736379 1
4.7010938447021 1
5.04625074187041 1
5.06453431969214 1
4.93033363292371 1
4.99589776524095 1
5.13283689371486 1
4.98138053926397 1
4.79778130262206 1
4.93477167142324 1
4.92894008504496 1
5.02545108219438 1
5.13781762477049 1
5.14681526187914 1
4.91396424260784 1
5.12404354556496 1
5.22560582367811 1
4.85998020515298 1
4.79411049584231 1
5.1696259195539 1
5.07192378356501 1
5.16514866324053 1
4.71953012474619 1
4.93654312583082 1
5.07010854191014 1
4.97469286964211 1
4.96942860784729 1
4.88316541685331 1
5.20254132717837 1
4.88349588046201 1
4.96574781007 1
4.90788511887748 1
5.13952445297606 1
4.9674820369931 1
4.95655133960493 1
5.04826256453521 1
5.07323287980351 1
5.10672636941939 1
5.05131544906208 1
4.86569679011736 1
5.0111130213228 1
4.84064330173018 1
4.7267412963605 0
4.88406314821344 1
5.07059063172344 1
4.7942497997983 1
4.92226845848276 1
5.01362391047556 1
4.99961005138207 1
5.26596935313022 1
5.16482561686595 1
4.77625142946707 1
5.11264496575035 1
4.91562324539297 1
5.19281310362039 1
4.89775075133425 1
4.97400240333732 1
5.13935356917764 1
5.12678452930063 1
5.07787363595469 1
5.00859836103204 1
4.94912557703565 1
4.98164638306042 1
5.16778523722905 1
4.90578435059952 1
5.0191208919432 1
4.84616807561872 1
5.03420097622012 1
4.93114402040694 1
5.28507247824209 0
5.35561560860072 0
5.0627254616074 1
4.97289928468903 1
4.87315529295985 1
4.91468240299277 1
4.96014787764696 1
5.13062137161686 1
5.10256813285336 1
5.00443752410736 1
5.2125040529482 1
5.06900370534576 1
4.97472608739415 1
4.72544478021105 0
4.97414199003063 1
5.11925025726902 1
4.90173622580533 1
4.9550723198842 1
4.89178223849584 1
5.16203387851964 1
4.93363000980903 1
4.90571256773688 1
4.88538683538436 1
4.95498929606031 1
4.98719860387288 1
5.08869543311341 1
4.63654920839721 0
4.87203135880966 1
5.07672679978842 1
4.89991293296652 1
4.99210389149439 1
4.88082778531552 1
5.13714299822083 1
5.05417068296753 1
5.07806514683448 1
4.91726548733218 1
5.03018074060209 1
4.77687930984401 0
5.11449441003393 1
4.79631038610755 1
4.89245012122294 1
4.99343221325637 1
4.88871578943445 1
5.0122559499458 1
5.0247202580686 1
4.95128720413428 1
4.92398348058643 1
4.93042606543787 1
4.70278148851964 0
5.06959255921457 1
5.26439010514307 1
5.02489084742978 1
4.9115605112542 1
5.00306375940434 1
4.84869613709586 1
5.07172554330918 1
4.97487361613699 1
5.00704328049226 1
4.81572146668514 1
4.92439425765592 1
5.18447028585663 1
5.10788893881101 1
5.02116400849212 1
5.07948236606406 1
5.06544168540279 1
4.94593079287174 1
4.94263786974097 1
4.96913850002772 1
4.89673871774602 1
4.82834620367716 1
4.85958994210656 1
5.00729240441872 1
4.92844940677981 1
4.98063780319642 1
4.9234186464101 1
4.87974971275094 1
4.90930565677367 1
5.07406016666068 1
4.91827861897175 1
5.16199493213269 1
4.69675660100403 1
5.04896581883582 1
4.97544360362233 1
4.84907590355432 1
5.09546214909523 1
5.13334730988036 1
4.84195373735036 1
5.03946567038407 1
4.56939002250986 0
5.07353505858836 1
4.91150503338746 1
4.82959163156789 1
4.80497286908326 1
4.79316777264793 1
4.9884180945359 1
5.02773586560943 1
4.95758394171352 1
4.93694927223748 1
5.29682804723009 0
4.95192665053112 1
4.96502034289831 1
5.02096126511487 1
5.15813846002189 1
5.08596376398843 1
4.93279993196938 1
4.87375770961233 1
4.841821711156 1
4.87157185366574 1
4.91832478742306 1
5.10143892662405 1
5.08936514735624 1
4.92255038685266 1
5.11590250043495 1
4.8260183127779 1
5.10426351343936 1
4.97918588782027 1
4.7175523848939 1
4.99116022926665 1
4.76231295148823 1
5.12999904955139 1
5.0806009763748 1
4.82156172200576 1
4.97419812789343 1
4.76083778433798 1
4.97527372272538 1
4.99746428207175 1
4.95597989211441 1
5.09083620441802 1
5.23294648804655 0
5.10937179026431 1
4.89103865742637 1
5.01767247016275 1
4.95306798877193 1
4.98956869444367 1
5.17630221475519 1
4.98581835061285 1
4.91135724531385 1
4.68640367455981 0
4.89062094929829 1
5.0758813138714 1
4.91585017888129 1
5.15470448102671 1
4.99258429861831 1
5.03657916671951 1
4.86445756302642 1
4.93619732367235 1
5.01574238357437 1
5.06391205413407 1
5.11639435708676 1
4.82486333811861 1
5.18256001922386 1
5.00460161165266 1
4.9709355175104 1
4.92570114500647 1
4.82725356743039 1
5.08278344798781 1
4.95657719884419 1
5.01254014251788 1
4.675158867669 1
4.99053084409131 1
5.14169322499028 1
4.97070153636432 1
5.03214753019844 1
5.08244243825674 1
5.05447473684132 1
4.953081698048 1
4.91532641755746 1
5.20726454772511 1
5.01825050665799 1
4.90953726260825 1
4.93561477612605 1
4.89456152033387 1
4.9173147977247 1
4.89781613173906 1
4.92966120350897 1
4.996312494419 1
4.97317211583833 1
4.9806337085393 1
4.87866290974373 1
4.91202741063022 1
5.11182420070056 1
4.86345235491042 1
5.13594749257857 1
4.9434816160031 1
5.00840188395233 1
5.00014941503779 1
5.13631479814269 1
5.18769566342343 0
4.99507464270355 1
4.91894814513509 1
4.83437093320477 1
4.92910046117358 1
5.04157826176518 1
5.22005207640983 1
5.18582731816157 1
4.97247472198943 1
4.94187177411716 1
4.94560947579779 1
5.19614714025638 1
5.1203154830305 1
4.85798837659671 1
4.94409280735217 1
5.1436100794666 1
5.17872110064829 1
4.86577830572525 1
4.99434617497064 1
4.90612840534461 1
4.97656286673336 1
4.8269788313629 1
4.8316781254897 1
4.72823641063444 1
5.11125731646465 1
5.04765358450762 1
4.84091087279435 1
5.07944910209741 1
4.93944932322225 1
4.92362351333327 1
4.95991362977003 1
5.24019608698252 1
5.017168680953 1
5.1738100555725 1
5.12975667251818 1
4.86944827632228 1
5.00054225750078 1
4.79034846133601 1
5.15734381714743 1
5.08008680495375 1
4.79460062165728 1
4.87166982141304 1
5.24218362489974 0
5.23341948707453 0
4.89199391913222 1
5.19874102811838 0
5.06136536809353 1
5.20618796565406 1
4.69871625680802 0
5.20493106523887 1
4.98318535117091 1
4.83031484186998 1
5.2075573287009 1
4.80677373421972 1
5.08097528300864 1
4.94618223090375 1
5.24727200015452 1
4.87907474343809 1
4.98739410070668 1
4.94279667841691 1
5.23517485968603 0
4.94751875003658 1
4.95495811625133 1
4.8926522286583 1
5.06466277688819 1
4.91707248286634 1
5.03654219940551 1
5.18806248184702 1
5.26722534673889 1
4.73330703825359 0
5.18023514906499 1
4.99308038742604 1
5.0109206653962 1
5.08776145688605 1
4.98528309593241 1
5.03294008400388 1
4.92055492087015 1
5.15349687162643 1
4.93474081241575 1
4.85445079734808 1
5.08476858878072 1
5.17202912370265 1
5.02560542017061 1
4.87139905269265 1
4.83806997319975 1
4.97342093740797 1
4.9529818620143 1
5.00277623192715 1
4.99220446132496 1
5.13619074525396 1
4.74200348554051 1
4.86531042687011 1
4.99790312979822 1
5.26384364985111 1
5.01260002336315 1
5.09103115680136 1
4.94188096113548 1
5.15137121523126 1
4.91885323721139 1
4.91657589688769 1
5.00480411903684 1
4.98877308424467 1
4.90678906521445 1
4.98334919800879 1
5.12915212191349 1
4.9556201828181 1
4.96329846334045 1
4.88753779094232 1
5.11347030312755 1
5.1251494469488 1
5.07290431706668 1
5.08193159792337 1
5.14865612460618 1
5.00609470983377 1
4.96273697965146 1
5.08079030733102 1
4.9815233569231 1
4.79771919506584 1
4.88422261053216 1
4.99535628836283 1
4.95145867261793 1
4.97667943665938 1
4.86189357936011 1
4.96062067143488 1
5.31443876549657 0
5.10914754188965 1
4.90006974453067 1
5.1508000271829 1
4.90570071517162 1
4.92311096171817 1
5.11568627764806 1
4.814115202658 1
5.02928062007951 1
4.99262366935961 1
4.91598925781881 1
4.85118065761396 1
4.94061746967326 1
4.9502038327357 1
4.88521133027087 1
5.0242979682171 1
4.99742157367121 1
5.03916936352317 1
5.0826744817718 1
5.12041737932909 1
5.03288148108096 1
5.0470582219847 1
4.85952299386383 1
5.05853791712113 1
5.04358238033801 1
4.79687366864681 1
4.93952365309909 1
4.93126614834557 1
5.01906386099007 1
5.25288857148374 1
5.00252987932118 1
5.04192275453935 1
4.90286317208446 1
4.90533828459507 1
4.97690718510444 1
5.06099063416452 1
4.89561543236852 1
4.8126860004118 1
5.00327519959632 1
5.05324828924899 1
5.06394906720327 1
5.27134824475906 1
4.89464835232811 1
5.0141710612573 1
5.02963440567287 1
4.89303113733281 1
4.88991700808627 1
5.02001197725983 1
4.97351944012202 1
5.04956019050157 1
4.92654462348325 1
4.61521423745891 0
4.85762507356997 1
5.05242990087985 1
5.08873674895861 1
4.80463477910316 1
5.15754617085571 1
5.02963776100438 1
5.21130009098276 1
4.64101738218559 0
5.07550450642928 1
5.00706136055678 1
5.15835088258696 1
4.95005745997228 1
4.78353536156888 1
5.22148900654118 1
5.01936057772903 1
4.85223321763979 1
5.04689826437942 1
4.93302521496623 1
5.11792022626986 1
5.10416583074906 1
5.1346864607312 1
5.03293786097023 1
4.82569257246595 1
4.92396112409708 1
4.89440520490535 1
4.85789087103353 1
4.97947451980341 1
4.77223759120837 1
4.99558544146276 1
4.81928879295489 1
4.81434503998331 1
4.74757216217179 0
4.94901207521283 1
4.93253340031472 1
4.95067329500131 1
5.02791012266405 1
4.95377209384092 1
5.10955125537733 1
4.85429968040094 1
5.03336078795496 1
5.03434359638662 1
4.88507944818618 1
5.11602850979525 1
5.08950574646692 1
4.97359157343085 1
5.26634184692099 1
5.07023446596554 1
5.1333199320999 1
5.12691210077596 1
5.00289732150124 1
5.14393681515533 1
4.96474511712004 1
5.01416574409419 1
4.90882438871402 1
5.06039757657983 1
4.92030569865409 1
4.98518125071521 1
4.71164276336828 0
5.19632437384942 1
5.23471125596055 1
5.05940141454247 1
5.08258888151482 1
5.13140768912231 1
4.99780211499677 1
5.12781177273335 1
4.84445365695229 1
4.89462597229462 1
5.08294499430839 1
4.97171299731783 1
5.02473039189431 1
5.06437859265641 1
5.04572416288238 1
5.14550717869165 1
5.00424393558913 1
5.07520327150191 1
4.85928717371614 1
4.94276281704565 1
4.74231290393032 1
5.03918158943711 1
4.86961569207805 1
4.92684239624604 1
4.99968015288116 1
5.10937406827298 1
5.17914070721461 1
4.9678221306629 1
4.95814552720035 1
4.93477356962132 1
5.0631230832578 1
5.08944396217776 1
4.93763928745306 1
4.89681910909284 1
4.99991367755219 1
4.91453068669041 1
5.13168020709207 1
5.02436596463814 1
5.22871777697324 0
5.11434198813546 1
5.05134918322635 1
4.81619666891792 1
5.00898458072054 1
4.88104989547795 1
4.94831224883507 1
4.85611938570211 1
4.7539269940245 0
5.04523180084451 1
5.09303275256111 1
4.73785133057219 1
5.05555005591733 1
5.05928362585347 1
4.8531908531514 1
4.80787900380617 1
5.06064402168393 1
5.07911063631993 1
4.98140534450394 1
4.79632782746809 1
4.90367330789252 1
4.7410959526023 1
4.93059312892871 1
4.9698664066515 1
4.7876117862852 1
4.83727168720222 1
5.01173026260585 1
5.00608527500432 1
5.11098007289523 1
4.86312126500713 1
5.1176857986462 1
5.00292379858913 1
4.89937870076267 1
4.9599957106972 1
5.1100956240087 1
4.97849154942549 1
5.27348602300327 0
5.29219972135744 1
5.20402276986159 1
5.13993555146787 1
5.1699043933199 1
5.06504439934918 1
4.9320354561494 1
4.96976390682699 1
5.21847770405556 1
5.08060603835466 1
5.04895710395134 1
4.94397923186488 1
4.97821728433936 1
4.9552651369698 1
4.92358477843474 1
5.09590900582584 1
5.21530431195608 1
5.21771925057532 1
4.96129819183505 1
4.98346093719642 1
4.71747945353377 0
5.0873886148616 1
4.77296196274963 1
4.9633039623462 1
4.85208201729697 1
4.90118159365794 1
4.87883819998106 1
5.02467839899064 1
4.82962118591458 1
5.10290467452651 1
4.89410599826922 1
4.95912812783979 1
5.10128798848423 1
5.21583645411048 0
4.93657605414382 1
4.68237073370072 0
4.91430987690056 1
4.98352059788944 1
4.84019125584253 1
5.056939452919 1
4.96194856972505 1
4.89049146451681 1
4.95977119767189 1
4.8215819238796 0
5.08599097949002 1
4.8558718387232 1
5.03159458433832 1
4.97120641041338 1
4.91770727628613 1
4.79483404811368 1
5.06539571046057 1
5.07389403553062 1
5.11429569040689 1
5.10307488938559 1
5.03253139788389 1
4.92572838083374 1
5.11492454665179 1
4.91687567159232 1
5.20338093215968 0
5.00498426869247 1
4.97267825966367 1
4.94788269176427 1
5.03120871104142 1
5.2000769835079 1
5.07365296365138 1
4.84465706796965 1
5.17843465438165 1
5.01830156098702 1
4.93251563618294 1
5.03626634804114 1
4.95788047330033 1
4.8629750811375 1
4.85455642466287 1
4.84486475623875 1
4.95611545335672 1
5.0586450256612 1
5.241807125413 1
5.08953294300751 1
4.8584858140149 1
4.91746706841091 1
5.12150427329745 1
4.86717749045273 1
4.97511298213541 1
4.97711319532512 1
4.92726474524666 1
4.9190102193423 1
5.10861041347592 1
4.79357663318461 1
5.07070752361533 1
4.89385103325654 1
4.9709656262595 1
4.92723556978513 1
4.9086319206435 1
4.97117585652702 1
4.83714572175063 1
5.13855755701753 1
4.77839374707262 1
4.99544266529078 1
5.00764847671908 1
5.2630680172254 0
5.07141623085774 1
4.84274436008579 1
5.15518592744749 1
5.03856927924613 1
4.89727493519453 1
5.06741698749171 1
5.0878671873319 1
5.12498353477448 1
4.82868347401642 1
5.21600246150967 1
5.01900519763648 1
4.99241078873885 1
4.94656116144141 1
4.92016101790449 1
5.35659843459506 0
5.0615710691415 1
5.3145051336787 0
4.91973536995846 1
4.92761278284714 1
4.91922642946763 1
4.9434241114644 1
5.11458152658848 1
4.79382044510896 1
5.20516365234705 1
5.29832981484449 0
4.92154408835992 1
4.96161331255574 1
4.99741998356922 1
5.01723286309819 1
4.8535490914253 1
5.18408537869281 1
5.19397749179465 1
5.11510378526587 1
4.96741630304737 1
5.04284352096902 1
5.11934339319772 1
5.05872939697404 1
4.90352521771814 1
5.07285247190902 1
4.92732182675749 1
5.02980924566677 1
4.78896926575554 1
5.15242150045871 1
5.0596770234333 1
5.04570347582537 1
4.93968789140181 1
5.04887100444712 1
4.84860220785758 1
4.95601887304384 1
5.09226388010029 1
5.01362787152693 1
4.93384287807072 1
4.86618698716973 1
5.29019735405582 0
5.07823332772009 1
5.34587049315814 0
5.06117765272027 1
4.908115660098 1
5.07143347776352 1
5.21357634111009 1
4.86062441013225 1
4.92388520863274 1
4.89627559871729 1
5.09302516751311 1
5.23885898854902 1
5.01846044364809 1
5.19738931127701 1
4.9994958592123 1
4.92775212747515 1
4.92991643693655 1
5.00334142541057 1
5.42775298598537 0
5.04119010520692 1
4.93697242109076 1
4.925473089526 1
5.00898938922096 1
5.10549446500904 1
5.20699160089238 1
4.82790539270257 1
5.10051764009615 1
4.8955866660407 1
5.00296898942201 1
5.09877122518114 1
5.17109472354047 1
5.03109751212181 1
5.23668013127259 1
5.01752273214595 1
4.91726210755932 1
4.92893490421254 1
4.86158715841077 1
5.00076305763748 1
4.97046707631189 1
5.19143161408115 1
5.09562715951725 1
4.86363747640741 1
4.95570837699905 1
4.72285607171332 0
5.17561630919739 1
4.96440838634494 1
5.08868198804177 1
5.08012793424647 1
4.99307119001914 1
4.92874787401862 1
5.04835529979905 1
5.02829666463207 1
4.92990400824968 1
5.03355551207922 1
5.18159091102367 1
5.16011145770023 1
5.02686745867884 1
4.90586372906296 1
4.93122505918773 1
5.04389436147026 1
5.02651509902793 1
4.78380024507496 1
5.16607708402151 1
4.80853547938005 1
5.12211264908876 1
4.79010429368671 1
4.80541801968103 1
5.18326144500503 1
4.75060591579646 0
4.79908139376628 1
4.91719002342832 1
5.07589097670489 1
5.08595802557837 1
5.14904673159267 1
5.05362532675609 1
5.03138043132138 1
4.86902664839043 1
5.17046377101678 1
5.02247435045671 1
4.90331631620696 1
5.15683541116355 1
4.81695542154415 1
5.0330595312398 1
4.66187816708362 0
4.84272211937649 1
5.24618900968392 0
4.6844422121659 0
4.79605675226916 1
5.01211183609512 1
5.11377754701168 1
5.02759037745161 1
5.02598222746536 1
5.08201286215529 1
5.02995496716736 1
5.05587457061989 1
4.97400770158958 1
5.20704886385077 1
5.10193147056619 1
4.81995146733099 1
4.86958252372829 1
5.01699809199887 1
4.90061264202496 1
5.07432473738469 1
4.93035219731369 1
5.00227318482962 1
5.0940551799115 1
4.85451820553652 1
5.29241835901556 0
4.73935949311761 1
4.90863616615288 1
4.84740764776874 1
4.78328772411445 1
5.00899864358978 1
5.02138573530203 1
4.98450392283612 1
4.97282357585648 1
5.05428948886913 1
5.36600573758149 0
5.17825420835072 1
5.12779618144822 1
5.30750982525369 0
5.09937879325242 1
4.98190720183641 1
4.98915446371554 1
5.15794507760809 1
5.00336609593704 1
4.94297679197817 1
5.04196911450277 1
4.98043570402818 1
4.91088282657917 1
4.81569938017437 1
4.99395020051365 1
5.07781981872498 1
4.74634475214104 1
4.99312634001123 1
5.12221114504744 1
4.971863255006 1
4.99475888594457 1
4.85926914763964 1
4.87829783658105 1
4.84855774412388 1
5.04338801151349 1
4.84369715057057 1
4.71165923640817 1
4.86897822303564 1
5.2152951977339 1
5.06046645705961 1
4.90557346069224 1
4.86749609932605 1
4.97963490596473 1
4.95209115348189 1
5.30122642279365 0
5.07950116357696 1
5.17909878980213 1
5.05966728035487 1
4.88213645040264 1
4.97364857951475 1
5.0444933618701 1
4.78552013556808 1
4.9369438808088 1
5.26201681454889 0
4.88271695658733 1
4.98048601054141 1
5.02257183095608 1
5.02495637465063 1
4.79891968755242 0
4.97260350250061 1
4.90757248694707 1
5.08473257418734 1
5.14693027444868 1
5.14020764365267 1
5.13161251085011 1
4.78015101337546 1
4.87038886654086 1
4.9801168210439 1
4.92719644440706 1
5.15578280636229 1
5.0898623747713 1
5.14269597225013 1
5.20621793289835 1
4.75101151262537 1
5.08639850916183 1
4.90091146160229 1
5.12097154724076 1
5.03208123439723 1
5.12297400334521 1
5.13950132006279 1
5.02215775108302 1
5.16003540550567 1
4.68700774017464 0
5.1113408513237 1
5.09747498403716 1
5.13271116465911 1
4.98933565245239 1
5.03066070056915 1
5.14199511649664 1
4.9615498652977 1
5.20195544438485 1
4.79023182375149 1
4.84583851198611 1
5.21398404253442 0
5.09444188797378 1
5.03785885259647 1
5.03369370661594 1
5.07261448711457 1
4.97768281125989 1
5.07793596697491 1
5.01055872909755 1
4.78988009985445 1
5.00110996521867 1
4.92701714757923 1
5.05549670562583 1
5.17238083734214 1
4.75676894865057 0
4.89831313821637 1
5.0456886882655 1
4.78646546577068 1
5.06466060517514 1
5.13112701924644 1
5.02469003916375 1
5.03052202093861 1
4.93798998388884 1
5.19810236809272 1
4.7042413568216 1
4.92656440431338 1
5.16606285005613 1
5.26166770863323 0
5.10941341668616 1
4.96706123387554 1
5.20977733727391 1
4.76694609210283 1
4.96842740252848 1
4.86298353270848 1
4.66224199364053 0
5.24420466217521 0
4.89636332061094 1
5.11874912699164 1
4.94940067996306 1
5.09037577304999 1
5.06337514825508 1
5.01228067124292 1
5.31236244733995 1
5.08907152574912 1
5.0915565554045 1
5.12903521540529 1
4.87254389317667 1
5.35690663182416 0
5.12597448044609 1
5.14328826823263 1
5.21655589570101 1
5.00626428208434 1
4.9277506520672 1
4.91620231154511 1
4.86620186657731 1
5.05801413431998 1
4.7628367696533 1
5.17305809354994 1
5.07646214447204 1
5.16784256412874 1
5.2097374462193 1
5.04867351776371 1
5.09407155329637 1
4.93271572441396 1
4.96239422411918 1
5.07012185800086 1
5.10907135141625 1
5.08449956167736 1
5.08254257455549 1
5.05033268278106 1
5.06324965455157 1
5.24757912917069 1
5.0463400967084 1
4.7905334087403 1
5.04634841160501 1
5.18075035261556 1
5.06919071603856 1
5.08238191197122 1
4.94460024593182 1
5.1219719954214 1
4.98026711644263 1
4.83225876711151 1
4.9474192478179 1
4.81956653036297 0
4.96107488185353 1
4.97454088540899 1
4.99780068999057 1
5.19499479558839 1
4.93595488625313 1
4.75321820165117 1
4.98156525350891 1
5.09578677577497 1
4.99199150695554 1
5.12790551215135 1
4.89475942454451 1
5.00780043699458 1
4.97675371184244 1
4.91228753501451 1
4.82110254357246 1
4.9517981979137 1
4.77567088660571 0
5.18282433917434 1
5.11663113241153 1
4.99540537990237 1
4.87624555745528 1
5.01030555925495 1
4.79267944548678 1
5.23391877446806 1
4.97288585829311 1
4.88426982689952 1
4.6084570190572 0
5.08303870689812 1
5.0387580906095 1
4.81861577746475 1
4.76933255667044 0
5.00059642826059 1
5.04338679806818 1
4.8750733947172 1
5.11984740476382 1
4.91188202983067 1
5.1634066963539 1
4.99973441530863 1
4.90113242070261 1
4.93825083879489 1
4.87215759490929 1
4.96084559650155 1
4.93460414317873 1
4.89532643963575 1
4.91700875583893 1
4.82244455383289 1
4.91521391094093 1
5.05985139515117 1
5.06062254323495 1
5.12260060660735 1
4.83598787033608 1
5.18335268893378 1
5.21714210943666 1
4.96803644385248 1
5.14960801187044 1
4.92130118760393 1
4.97073206232197 1
5.1130287208978 1
5.28993012586545 1
5.13301809765969 1
4.77870398236127 1
4.94788621863721 1
4.9156586088682 1
4.96982865009503 1
4.9773487839519 1
4.82705614603006 1
5.0773217446235 1
4.97608220226744 1
4.9365418346404 1
4.90364101951481 1
4.92167676219719 1
4.98851665667655 1
4.8606876775564 1
5.01534392501562 1
5.07703012374582 1
4.92780336403599 1
5.08065180135717 1
5.11488044519529 1
5.18956915788756 1
4.8359145762616 1
5.1446740062093 1
5.19964198021987 1
4.86976279685767 1
5.11680993776568 1
4.8584042509049 1
4.62521645519584 0
5.07430289021599 1
5.02311029788746 1
5.28555184326451 1
4.90588682342271 1
5.04816981531909 1
5.03150934124027 1
4.98775695134678 1
4.98861739358731 1
5.16608358690394 1
5.02930499931471 1
5.03132281941774 1
5.39034925725901 0
4.73103934178989 1
5.28218087719552 1
4.95174828666941 1
4.9354076633785 1
5.184722413968 1
4.95173205011748 1
4.85134685993524 1
5.04458569914566 1
4.95414193108877 1
5.04772567055283 1
5.22785536135748 1
5.17552989128828 1
5.04682840769929 1
5.38073558845008 0
4.73438888024351 1
4.97446765298139 1
5.0825265874624 1
5.10370370442995 1
5.10607364187949 1
4.93388010443469 1
4.87494445332563 1
5.10441913109941 1
4.9050583990619 1
4.91499612345494 1
5.17372228536869 1
4.849128455073 1
5.0042388020983 1
4.87300335558211 1
4.9294535774245 1
5.0641038525652 1
4.9885811295048 1
4.70318516391336 0
4.94446410117096 1
4.99781710197663 1
4.94277821847486 1
5.03647627226434 1
5.04162186838729 1
5.18045030372999 1
5.29371729519265 1
5.03538234087963 1
5.43210165247202 0
5.00768520258036 1
5.11317988203887 1
4.97021631411179 1
5.27497516296599 0
5.10436543600213 1
5.00480314653824 1
5.02912709727583 1
4.91090711174536 1
4.84599382588666 1
4.94906323718792 1
4.97659852830055 1
5.23004196414928 0
5.02807916735061 1
4.93453779521819 1
4.81829436170726 1
4.90556474970732 1
5.0997338539114 1
4.88261219567474 1
5.03685942400609 1
4.9909946956812 1
4.99407082350988 1
5.09240750855909 1
4.82066041915935 1
5.16051251967346 1
5.0435580582745 1
5.09111886675409 1
5.10960726304657 1
4.87294337978558 1
4.76762872662292 1
5.14851404965526 1
4.8959834304694 1
5.0654387917396 1
5.18919298807614 1
5.01217923569272 1
5.01066043783724 1
4.94132304569683 1
4.91966803214613 1
5.30676940074867 0
4.80059113469569 1
4.96267516940354 1
5.17496505426287 1
5.1471923530613 1
5.0153914083245 1
4.94687076384914 1
5.09811961879513 1
4.81136092494999 1
4.84603730904939 1
4.91099036949789 1
5.06876881309974 1
5.14269467518132 1
4.99903360668678 1
5.16014062118895 1
5.17320024042326 1
5.0596117707983 1
4.95092749274742 1
5.10584111992311 1
5.04734930806201 1
4.84609686584508 1
5.01579229708904 1
5.19139994321211 1
5.02612002325268 1
4.78555285137529 1
4.9654887269442 1
4.76701981440371 1
4.73522394374031 0
4.76484834007996 1
4.96737225448791 1
4.94937591057723 1
5.02988953030195 1
4.96664497945848 1
5.17263923273914 1
5.0979532455429 1
5.08124975982995 1
4.83343107078859 1
5.09637723450061 1
5.10039509811124 1
5.16407621471103 1
4.72162769606338 0
4.75149039337126 1
5.26522622721261 1
5.04980989339788 1
4.94772804182988 1
4.87138856848637 1
4.71362632192196 1
5.09240711605909 1
5.06569897396212 1
5.14226917214651 1
4.98602517969974 1
4.93168146157559 1
5.20366109724761 1
4.85575038877434 1
4.9866464701831 1
4.89399169567112 1
5.07811985315137 1
4.81706697053119 0
4.79396528357164 1
5.08208528007747 1
4.81699483416753 1
4.88823670873443 1
5.15325648173572 1
4.89742912586164 1
4.98239287996363 1
5.28514338020962 0
5.15381929782391 1
5.14711137841789 1
4.76668618435093 1
4.85072793476373 1
4.93765321298367 1
5.06255427365799 1
5.0017661103378 1
5.16914479606339 0
4.97743769098865 1
5.22791608971021 1
5.16897314161602 1
4.98400037170936 1
4.79671931063453 1
4.89743548757171 1
4.75266154853594 0
4.96416332418492 1
5.10378606406758 1
4.8042451176774 1
5.16875835406839 1
4.86468777706423 1
5.16073982348352 1
5.07382855962017 1
4.89577643996333 1
4.82754798189602 1
5.02050597023845 1
4.90762255974025 1
5.05757659369245 1
4.82747947807176 1
5.0836906097313 1
5.09444485266338 1
5.21056128700199 1
4.98130707720904 1
5.16480533045824 1
5.09092218898085 1
5.17449989059507 1
4.93227458899925 1
4.92996585518428 1
4.67901324370253 0
4.85870260333549 1
4.78546452667768 1
4.99298462955519 1
5.08337272492958 1
5.05917232971072 1
5.00170257416377 1
5.03246992813765 1
5.07104156301368 1
5.10918517387279 1
4.84147029433194 1
4.99317207056186 1
4.98118310966873 1
4.94599529470526 1
5.15014987459335 1
5.23128870429118 1
4.78967561387768 1
4.97085991750688 1
5.18032426716192 1
5.0281057140151 1
5.05714450483237 1
4.92077815355411 1
4.92653009775703 1
4.80908726703041 1
4.84971369978653 1
5.17219852118143 1
4.98794822115851 1
5.11619619965753 1
4.86824885760476 1
5.04822715594961 1
4.85178009410953 1
4.8845468380821 1
5.17070233253586 1
4.83279937809773 1
5.05325488467554 1
5.02342748992466 1
5.09357364548487 1
4.91242836324676 1
5.10484315598049 1
4.73750402693735 0
5.18242073848266 1
5.04612498986407 1
5.14344231543084 1
4.98029797801358 1
5.15099251633207 1
4.91911805592358 1
4.86747065290331 1
4.77343548597997 1
5.02877235683444 1
5.09018141535309 1
4.98468468567453 1
5.12379202151568 1
5.04505235335875 1
4.72518740977742 0
4.98162666840674 1
4.98020184215618 1
4.96311739409637 1
5.02855191031795 1
5.01429055444131 1
5.01126126002343 1
4.84615652877684 1
4.87060979399705 1
5.27662958391817 1
4.95232968548513 1
4.9706184981257 1
5.05389454562642 1
5.22049006957164 1
5.139270714302 1
4.99826993971994 1
5.16656366035616 1
4.79806357597791 1
4.91905317997036 1
5.1790399474508 1
5.36623254587021 0
5.0270610247325 1
4.98837794880184 1
4.92037622276151 1
4.7965319808152 1
4.90643545263809 1
5.05540195617037 1
4.90448910831044 1
4.99065354466378 1
4.95938313824589 1
4.79374366453662 1
5.19598043430075 1
5.02754716672834 1
5.11831571740881 1
5.09524355205062 1
4.78071152682429 1
5.03154505485977 1
5.06813247361311 1
5.2578343096811 1
5.04245866007875 1
5.35192563139663 0
5.11293814435173 1
5.00454815182547 1
4.88922973558782 1
5.02827749833656 1
4.83457775770817 1
4.57495737870414 0
4.86354230997017 1
4.85405500822357 1
4.95762378531939 1
4.89585272406682 1
5.22370348159111 1
5.15756011944561 1
4.85330096217602 1
5.25759159656333 1
5.08981356064991 1
4.95679790885305 1
5.17745699628578 1
5.08520993221751 1
5.11895434579989 1
4.99768315447778 1
4.94233678548448 1
5.17839727072526 1
4.99178750083206 1
5.01396082056626 1
5.04769195899899 1
5.21031812399695 1
5.06434624400997 1
4.73001646689303 0
4.87983524922543 1
5.10383983449028 1
4.91986592912153 1
4.70597300650058 0
4.84422744994355 1
5.02219017188819 1
5.17139713614038 1
5.0142026541687 1
4.96732982426385 1
5.04513694300832 1
4.71985016392288 0
5.22326598633596 1
4.98648183163035 1
4.76111660499858 1
5.14220868911763 1
5.09323997477288 1
4.91385389005564 1
5.05623749801551 1
4.96897892781049 1
4.96130796466574 1
5.12021386238818 1
5.07624026308466 1
4.97953449925197 1
4.93852699405821 1
5.01005270512912 1
5.06044934498708 1
5.20088421236924 1
5.11654753148423 1
5.05992292591938 1
4.91630219861934 1
4.92738500030932 1
4.91944694302669 1
4.89505468410287 1
4.94566713453326 1
5.09973665461204 1
5.24869448262843 1
5.16561550768923 1
5.07655284661217 1
5.00588316094957 1
5.06398325935005 1
4.97287645753213 1
5.17277578643212 1
4.87376293379659 1
5.11019407274935 1
5.07117241677549 1
5.20517192982193 1
5.17631371317666 1
5.00495579648334 1
4.95012871930173 1
5.16754965931899 1
4.93960544101487 1
4.94691711346629 1
4.76944989292299 0
4.91485325677782 1
5.10242289558894 1
5.08087310619433 1
5.20228811637843 1
4.90677325256335 1
4.95196910855319 1
4.99038627322496 1
5.04524850249484 1
5.04906424900772 1
5.10317310267444 1
4.97333574943817 1
5.15744949723031 1
5.08132282865461 1
5.10340185923876 1
5.18556685812507 1
4.94238944614098 1
5.15252172694561 1
5.19961970445649 0
5.05422083360386 1
5.00556332292655 1
4.84287604391896 1
5.12906561021742 1
5.13753581593525 1
4.98440798000109 1
5.18604431763864 1
4.92745851904829 1
5.06776913965209 1
4.67830577046994 0
5.20630350507237 1
5.04263789596672 1
5.1633966379896 1
5.011491481237 1
5.06498272529789 1
4.84402497522644 1
4.98085679574092 1
4.81442391742818 1
5.20714159408114 1
5.05746106485455 1
5.05797510649393 1
4.89952029808476 1
4.92833077408252 1
5.11976301152822 1
5.00089767034982 1
5.18360225325469 1
5.05965239770065 1
5.16070114827593 1
4.94588274196467 1
4.90279166377817 1
5.0522189309139 1
5.15417666202791 1
4.93561330464654 1
5.10071387326662 1
5.00375199544133 1
4.90604842787954 1
4.81051342857873 1
4.84612368040603 1
4.92578201841162 1
5.12352954894567 1
5.10163903161189 1
5.05075243016088 1
4.99965946790967 1
5.16015234047975 1
4.83115299871206 1
4.93074605555956 1
4.87271881429259 1
4.81793214295517 1
5.1481968939825 1
4.80214578457952 1
5.03964172027888 1
5.05921638266097 1
5.15779318362608 1
5.00429706117239 1
5.20702584269779 1
4.71055886903694 1
5.13281459536407 1
4.9306513047546 1
5.221871753143 1
5.07915695663802 1
4.81012497219525 1
5.04262923946664 1
4.97540928974638 1
5.14132676073068 1
4.67902639939779 0
5.03574789305758 1
5.07840907671081 1
5.00470143625064 1
5.00175557436885 1
4.96724479731643 1
5.02319609725884 1
4.92513266982996 1
4.90435355624315 1
4.80972294042364 1
5.07895681217891 1
5.00325177895772 1
5.17211081826438 1
4.82733659419751 1
5.01919134211726 1
5.19471330932674 1
5.07615635332431 1
4.95102273117819 1
4.83963816519446 1
5.03012920101923 1
5.00349420620687 1
4.93202343757367 1
4.97523143067196 1
4.95191089208191 1
5.0119378875906 1
5.01850104889712 1
4.94246121779676 1
4.82253673970054 1
5.03265385913117 1
4.94479338846423 1
5.1332949113215 1
5.1157795484543 1
5.08147646120835 1
4.69514081338692 0
5.09543141929686 1
5.04123820350079 1
4.83212073899079 1
5.03164846590644 1
4.97298403633962 1
4.9776868662125 1
5.08853522428107 1
5.12741269756659 1
4.92278942095764 1
5.08335587832135 1
5.12101894205155 1
5.09386913795811 1
4.91577700176999 1
4.66858710133805 0
5.12904043429506 1
5.12645190917805 1
5.05172424103595 1
4.99884144039241 1
5.05804276050048 1
4.76181685200385 0
5.00868862181738 1
4.99630963390955 1
5.03741270209838 1
5.08054853434833 1
5.22229773631244 0
4.86999530594868 1
5.25210571484866 0
4.89772111032724 1
4.82824001531251 1
5.16828650025479 1
5.09048134018837 1
5.22534560850351 1
4.93184326240603 1
5.01461623134057 1
4.9351621341212 1
5.15132411583788 1
5.10199287476895 1
4.93945376048098 1
5.00859003993203 1
4.84846358212091 1
5.09770260317396 1
5.01189636618953 1
5.20903021928682 1
4.93845389937034 1
5.16093039447671 1
5.06167140624792 1
5.02256747770736 1
4.86107933799467 1
4.86155907782418 1
5.04592792319384 1
5.17943224785529 1
4.86934488401012 1
4.69902459593487 1
4.9407975438481 1
5.10631345863681 1
4.88816973066293 1
5.12315230522585 1
4.95570006526067 1
5.25071547079255 1
4.81767917969174 1
5.06920913611417 1
5.05086224945145 1
5.22951331650705 1
5.02118088574279 1
5.14981635319869 1
4.99364362842924 1
4.93052476385573 1
5.0168062324204 1
5.13326082449376 1
5.19361125645152 1
5.2324903743687 1
4.99257535819884 1
5.07670314755216 1
4.72620945240335 1
4.85728849918522 1
4.84873121604416 1
5.19028607776046 1
4.70777685421703 1
4.8884495008196 1
5.05878421194897 1
4.90539055459378 1
4.69427295686533 0
4.98989553026877 1
4.94281514087716 1
5.04243212390774 1
5.07903518658253 1
4.96830393200006 1
4.94354357365085 1
5.02611296303893 1
4.84107456291629 1
4.99439615742497 1
5.06012551752926 1
5.11867477023851 1
5.01638222732948 1
4.73332070346045 0
5.13899933614327 1
5.1953813467413 1
5.10436601696821 1
4.72788188578975 1
4.87547926825046 1
4.89650216060699 1
4.93615554089626 1
5.08401248115987 1
5.22291934684939 1
5.10667988992303 1
5.0418881409047 1
5.03583779723075 1
5.08013113170382 1
4.91122700600541 1
4.87234548191191 1
4.87431320387565 1
5.12348720396563 1
4.90435375215925 1
4.86955630078115 1
5.23253613031111 1
5.18019734911415 1
4.82969476823711 0
4.7857340791484 1
4.92515956602915 1
5.01433842693935 1
5.11269754006597 1
4.89640389405614 1
4.79333093372418 1
5.17310491346235 1
4.8122193977839 1
4.96651449155095 1
5.08543276795401 1
4.96654022608885 1
5.00605774014464 1
5.10251554511623 1
5.04219776394251 1
5.07141392194389 1
5.0123032668287 1
4.99329231913601 1
5.24549038628679 1
4.82441841764128 1
5.08853124524687 1
5.00803781331975 1
4.98452328522373 1
4.6793809061773 0
4.9037777322878 1
4.96397870423402 1
4.9750845207611 1
5.02994043152574 1
4.91446171230312 1
5.09650042059371 1
5.03736280778514 1
4.96573789975541 1
4.8139023957951 1
4.88729799637622 1
5.01199400933624 1
4.88459590861686 1
5.0949239352675 1
5.06959434701493 1
5.02914600890732 1
4.98343766975401 1
4.93309139885025 1
5.13759418396488 1
5.09870878218337 1
4.99811127723631 1
4.93091220714815 1
4.59746680087126 0
5.08774932097352 1
4.95995582627355 1
5.20987988209581 0
5.09420135842106 1
4.75156993010549 1
4.79661887397796 0
5.05209317154031 1
4.95587702995169 1
5.07934691293313 1
5.11467299665233 1
5.27135878423558 0
5.04915647933377 1
5.06327869325378 1
4.89576248486824 1
5.18591383402319 1
4.8360703894024 1
4.99131847530935 1
5.03933294185885 1
5.27217342747467 0
5.22698870933929 0
5.05824857569111 1
4.893543279771 1
4.92717781583635 1
5.05282493290692 1
4.91245537218218 1
4.80161745512617 1
5.05919581110855 1
4.89148426954538 1
5.09762342164623 1
4.97412765421553 1
5.23263534877811 0
4.76546066269514 1
5.1693035504637 1
5.08218220119114 1
4.995570323602 1
5.12227223819748 1
5.07603911001819 1
5.1964363404649 1
4.89888053226398 1
5.1317252572616 1
4.96176532879479 1
5.10386081096139 1
5.50532126208524 0
5.11654175390129 1
4.87774484735378 1
4.86245943250704 1
5.1496800971095 1
5.12673440549205 1
5.10953597933748 1
4.93925015748065 1
4.94159529031348 1
4.95537932603812 1
4.94863483651723 1
4.97313459995162 1
5.24821004749601 0
5.14606830807729 1
5.13389897136995 1
5.06152771483145 1
5.01346759237003 1
5.03726507834362 1
4.88629609485225 1
5.08232169870687 1
5.2263107161632 1
5.06892642411171 1
5.09102498581601 1
4.78796775738038 1
5.03986731427194 1
5.01141846547136 1
5.09296232847759 1
5.16490191847184 1
4.92548868418758 1
5.40266523977173 0
5.05757612443367 1
4.89924764585814 1
4.90118788093334 1
5.16040626502075 1
4.91527932701494 1
4.69168303296243 0
5.30969535719953 0
5.1238920002842 1
5.02076121094019 1
4.82447220134922 1
4.95367215036341 1
4.86503948111301 1
5.15964859556959 1
5.03703586303406 1
4.8006640197206 1
4.94144804295768 1
5.02450062664649 1
5.05692432985074 1
5.26452954375365 1
5.35899669413474 0
5.10097821162266 1
4.92291335373139 1
5.03908106213911 1
5.27112424243073 1
5.02157834950403 1
4.79627832127242 1
5.09440226589599 1
4.82530751668141 1
4.85911734264467 1
5.10631185150011 1
4.88222461854153 1
4.84823230877829 1
4.98199883546166 1
5.35554062609209 0
4.92384518147144 1
4.863748962011 1
5.02530652035078 1
5.08009303148201 1
4.79345914395488 1
4.81806970767882 1
4.85250170399042 1
4.98714899511587 1
4.87281048009511 1
4.83158429081652 0
4.97086422884994 1
4.95600303708745 1
4.96832587271541 1
5.03534510383744 1
4.80225024555048 1
4.87307631731298 1
5.13955475338468 1
4.78702666272001 1
5.08195727419245 1
4.98341554770742 1
5.11340900657071 1
4.76433601203283 0
5.09794008479917 1
5.0310045393986 1
4.9776801743392 1
4.67168292695777 1
4.93810797260244 1
4.96979045454299 1
5.16016578335101 1
4.68166296305496 0
4.82539572284795 1
5.13236882129366 1
4.80120631102443 1
4.87360992331597 1
5.03165863136268 1
4.93053836602325 1
4.91714639481603 1
5.19405681137429 1
5.01658321394716 1
5.00659868323951 1
5.12621180160377 1
5.02734801268222 1
5.01818230031915 1
5.10565087145346 1
4.95212564733931 1
4.81246738907736 1
5.10193117833876 1
4.87218786269069 1
5.21968520766689 1
4.78470480872617 1
5.10918468013648 1
4.95392804722476 1
4.87576441790847 1
5.21442911551158 1
4.88588975648952 1
4.98925694346659 1
5.03260352328452 1
5.11725641744724 1
4.97278445661772 1
5.18916047339174 1
4.91246124047567 1
5.02711972339603 1
4.93355863299586 1
5.05018551148094 1
4.93307559165071 1
5.06965994475019 1
4.88453282214541 1
5.01901231380111 1
4.96231559059766 1
4.87693556967217 1
4.94306903789649 1
5.03589884012396 1
4.99638615607169 1
4.79892836978207 1
4.94586057269788 1
4.91781736599216 1
5.0562117021924 1
5.00218138040674 1
4.82923992447054 1
5.02655121817137 1
5.27621201581313 0
5.04319754451488 1
4.59257368906358 0
5.05894581300997 1
5.21256109666168 1
5.14690967899698 1
4.72660407095867 0
4.89382632892912 1
4.97753604827542 1
5.28769673479222 0
4.99439130288407 1
4.94833820781149 1
5.07913591012082 1
4.92593363726217 1
4.86194147050686 1
5.13837402066677 1
5.05795284115377 1
4.79713679868412 1
4.92346622491729 1
5.05368971247753 1
4.94333621927506 1
5.1216488892233 1
5.0460708130859 1
4.70206024123151 0
4.88702865065509 1
4.98734845144941 1
4.97226438288728 1
4.94509225375489 1
4.93444520424959 1
4.99338651314817 1
5.03179382688519 1
5.22235756664031 0
5.03177623820599 1
4.79905621961585 1
4.8894954657847 1
4.86518642069778 1
5.05219118814231 1
5.13504818243418 1
5.0768047935006 1
5.08970669620522 1
5.0399097029646 1
5.07355893835932 1
5.05425095875576 1
5.15777010258589 1
5.08245061336156 1
4.82032827840571 1
4.85722310430366 1
4.9214610434528 1
4.94851233818186 1
4.92423844581424 1
4.77399730122606 1
4.9536102196197 1
4.98011036918228 1
5.20281186322403 1
5.03935452712793 1
4.95524600141479 1
5.04563248994544 1
5.15750644641345 1
4.88134448129346 1
5.15959789992348 1
4.91050465228813 1
4.90762082121654 1
4.88851757277561 1
5.1194009240929 1
4.7259892383481 0
4.86355449827437 1
4.91164863310815 1
5.09995900902222 1
5.2419435360095 0
4.80046841624547 1
4.92005794474109 1
4.69241222045538 0
4.62787184538877 0
4.84157569007702 1
5.03551684437337 1
4.92349399558887 1
4.88810485286552 1
5.06101160393443 1
5.11540464459067 1
5.05325073904805 1
5.0911047759475 1
4.98430731958612 1
4.99548887482306 1
5.17451828119631 1
5.19605231421202 1
4.86903163735042 1
5.45863020772857 0
4.92652346573688 1
4.87958856959616 1
4.86819789858017 1
5.02575426447986 1
5.18817709267026 1
5.04862835141236 1
5.06671955824486 1
4.97314248091969 1
5.08496963592783 1
5.07584610822901 1
5.01619818347018 1
5.03680220404961 1
5.03038984608723 1
4.87861547040066 1
5.1639332193886 1
4.98157843194894 1
5.20727125896756 1
4.98279409561797 1
5.10930373627003 1
5.22324835837326 0
5.00495078864856 1
5.1955326318052 0
4.98884917197757 1
4.87421811826461 1
4.9369894707467 1
5.10381925541936 1
4.84836469552891 1
5.16860200909336 1
4.94916049546932 1
4.88565807139105 1
4.94539018795202 1
5.07088960886313 1
4.83329393819194 1
5.22874534216371 1
5.06864334849174 1
5.31499548121534 0
5.01447418348021 1
4.95564161361947 1
5.03071524274194 1
5.09100812367372 1
5.06436974739536 1
4.9793991343184 1
4.84702482307908 1
5.02023173214885 1
4.89596490886116 1
4.98499119199181 1
5.03623361720441 1
4.97711531966458 1
5.01303533891269 1
5.03645766121849 1
4.98383421890872 1
5.03589906634485 1
4.91502468733563 1
4.99135876278068 1
5.04008639705168 1
5.00249573800079 1
5.11832096887192 1
5.00584307932972 1
5.05960585156382 1
4.95226244369986 1
5.06459694511075 1
5.01668240576156 1
4.98657689649344 1
4.75879784122363 1
5.05800203920509 1
5.19387562970879 1
5.05813727207061 1
4.72357020318984 1
4.94698844052096 1
5.07845187788771 1
4.8765300953068 1
4.91391856740795 1
5.17587086245311 1
5.11410773012759 1
4.99287645631277 1
4.70247023348798 0
4.97625979380611 1
4.88236965513418 1
4.81537801513748 1
4.96011730886026 1
5.01145002419422 1
4.98670342299344 1
4.93875055002716 1
4.88623415596943 1
4.80829426062845 1
5.01492635142878 1
4.94501513500633 1
4.99581125204623 1
5.26626477213729 0
4.82123714372887 1
5.20758281407885 1
4.9229946752206 1
4.8519984268592 1
5.35504056116936 0
4.98598131483717 1
4.88810405151609 1
4.88101415516748 1
5.00557645630341 1
4.96103393135983 1
5.02435132467419 1
5.00334559848959 1
4.92855444477432 1
4.93147336746245 1
4.71961959167486 1
4.98165573743024 1
5.10424908030753 1
4.93701998837041 1
5.23502733866341 1
4.94602230179147 1
5.03604209859563 1
5.08302984978231 1
5.13768122649556 1
4.74862253353915 1
5.099725938666 1
5.29310803917414 1
5.30194635055077 0
4.99649798850944 1
5.0742722878527 1
4.82919362753653 1
5.39066510680211 0
5.13104534531353 1
5.11625526193965 1
5.17788244150361 1
5.16385522878309 1
5.09924741852458 1
4.89863140804302 1
5.02536335880407 1
4.89591580079146 1
4.80273332189089 1
4.99778767768638 1
4.94485025211062 1
5.23276891938116 1
4.73720094070932 1
5.24032056357477 1
5.23230641091448 1
5.05920254827735 1
5.27740205164422 1
4.83535226718211 1
4.93727765613058 1
4.98607018806046 1
5.07083735920099 1
5.03127744122731 1
5.19269866875327 1
5.15334222017504 1
4.71913282463835 1
5.00738004004032 1
5.24681829723077 0
4.78734656896521 1
5.11281621086902 1
5.07958193836869 1
4.72249696887665 0
4.98061559661841 1
4.86362422035713 1
5.22531284237072 0
5.02046313624821 1
5.07806466081533 1
4.72175989875574 0
4.76225067191896 1
4.94444919688866 1
5.15773921579718 1
5.01512122417183 1
4.91911138750545 1
5.07951234383157 1
4.96577566954814 1
5.01430006955452 1
4.65182186785465 0
5.06679337257956 1
4.78858863514273 1
5.10930830051528 1
4.88640147886686 1
5.06344224761756 1
5.03894743662142 1
5.05223049347906 1
5.02047567227623 1
5.13455071724552 1
4.85640074938865 1
4.78978838494145 1
5.20226228423157 1
4.96198149075309 1
5.29105445463841 0
5.01664295096862 1
5.07933118495211 1
5.08254490726021 1
4.95523161841388 1
4.97024160279612 1
5.08342330313545 1
5.18223176292147 1
5.12684722789327 1
4.87998286223373 1
5.05683475474928 1
5.19615804725294 1
5.06674376596021 1
4.85095225313115 1
5.08643899688041 1
5.16593107965248 0
4.95998826952631 1
5.01009515618354 1
4.94590106807009 1
4.95427929278545 1
4.92633746075776 1
5.06956137364558 1
4.99014688152215 1
4.89859989145791 1
5.04580845528504 1
5.09118986078393 1
5.00972686960581 1
5.04533372106166 1
4.64869928896214 0
5.0054026698943 1
5.09236152083028 1
5.27565486772674 0
5.22704890894464 1
5.01962259385901 1
5.01760403807543 1
4.95511497002335 1
4.95904410760988 1
4.87872614748483 1
5.10524622822475 1
4.80774341146218 1
4.88528861289027 1
5.14222385455781 1
5.05111650779547 1
4.90221554056724 1
5.09686397475611 1
5.19935243114779 1
4.87525408903653 1
4.84478475567217 1
5.0088994086913 1
5.08924913140615 1
5.04244722843703 1
5.33894583912079 0
4.94751182809445 1
4.9432694638362 1
4.96896202496798 1
5.04917629363873 1
5.11446341080032 1
4.88406583636267 1
5.00122542480993 1
5.10920134378635 1
5.14500575349616 1
5.03564446539682 1
4.85687941109821 1
5.1147436091061 1
5.01872738699746 1
4.94854391967171 1
5.04264847937621 1
4.8613223800822 1
4.95136904749446 1
5.17140483916385 1
5.27547155127216 0
4.83644075059654 1
5.12214409096073 1
5.33588997564461 0
5.01275360878737 1
5.12152811427038 1
5.04927541659938 1
4.89842707173468 1
5.24619761365909 1
4.76010384780511 1
5.20984069742585 1
5.21006034515964 1
4.93065769249796 1
4.94071476063501 1
5.12193712450848 1
5.22329524580874 1
4.92497729447412 1
5.0148858448605 1
4.98234182029139 1
4.96263729091832 1
4.9852536901674 1
4.93849313774927 1
4.96199059024273 1
5.09760728894914 1
5.12294624727919 1
5.0815349888834 1
5.04204223508535 1
5.0443583679392 1
4.97957296318151 1
5.0109056510939 1
4.92903355474896 1
4.98848218994238 1
5.11769034698032 1
5.11434103465418 1
4.99639593677489 1
4.90364984985912 1
4.89439786325995 1
5.16201049818743 0
4.53514387043653 0
5.1214899229317 1
4.7907861167138 0
5.0715162287161 1
4.91217906319775 1
5.10250879856874 1
4.91930743140487 1
4.88166993434596 1
4.84797037795725 1
4.95557285850668 1
5.23810384508021 0
5.15470230041438 1
4.95179165870936 1
4.94198145101983 1
4.94684239805961 1
4.94015403439641 1
4.97796134818655 1
5.08727715380134 1
5.12046887749961 1
4.94556163531084 1
5.00463893333395 1
4.78165882942673 1
4.93976862615598 1
4.88467085799342 1
5.01287449543539 1
4.96020242155854 1
4.92588292904039 1
4.81176364729078 1
4.73454950022247 1
5.26080010645163 1
4.92708365427386 1
4.98301651593023 1
4.95891923026528 1
5.04951427493927 1
5.06118538941879 1
5.09362920266405 1
4.8511895914377 1
4.86827446411619 1
4.82533957086913 1
5.07376140155762 1
5.21579015225261 1
5.06382233851242 1
5.15760681792729 1
5.2957986771962 1
4.845822907916 1
4.87725806500524 1
4.93689608722838 1
4.90991409007737 1
5.03133974699595 1
5.04595473325408 1
4.97915235683291 1
5.05350055970683 1
4.73272956324858 0
4.93262332743335 1
4.7451245378134 1
4.99998465651492 1
4.91911694759825 1
4.90190339174943 1
4.81951929509176 1
4.82556307152504 1
5.0608027436532 1
5.0375072150545 1
4.87782220666964 1
5.08100480009033 1
5.12802989711098 1
5.0650358435556 1
4.90771847440096 1
5.01103821499504 1
4.82679227718157 1
4.75797409194736 0
5.18257995787598 1
4.85006367577846 1
4.98068882932984 1
4.91698699157614 1
4.82656311770904 1
5.34066506106934 0
5.24635958757075 1
4.92072204930077 1
4.82988926202976 1
5.194242808561 1
4.84634477937919 1
4.93886642386807 1
4.9611145373181 1
5.04070387772129 1
4.96980190432869 1
4.9356290125709 1
5.21688472770239 1
5.00814552783083 1
4.99060337149797 1
4.97110961445586 1
5.0632911919967 1
4.94732169889196 1
4.96137896658152 1
4.87358522350821 1
5.09659147090866 1
5.01095039557744 1
5.1905153360191 1
5.07519270596617 1
5.03966335327627 1
4.98936526503784 1
4.91077292193783 1
5.0062013267972 1
5.248811658254 0
5.09219314503731 1
5.00953261002761 1
4.95768761631982 1
4.96586108108578 1
4.91260204681195 1
5.03623508472176 1
5.04255088022685 1
5.06152280191446 1
4.94338669091565 1
5.14860401330191 1
4.97282503825886 1
5.06474220081623 1
4.84832669672093 0
5.09243356388138 1
4.98690799820411 1
5.30953120263341 0
4.97315123897387 1
5.03774090699239 1
4.87241445798492 1
5.11463119337914 1
4.9909260861285 1
5.04705291114827 1
4.8429665396392 1
5.09225116255708 1
4.97134385172316 1
5.06302723443389 1
4.82581500216011 1
4.91888756415628 1
5.17696232025057 1
4.84425645821421 1
4.99634197358261 1
4.90038110739149 1
4.8391133971094 1
4.8221632474428 1
4.88038414023729 1
5.06025795534663 1
5.06782106467701 1
5.05854261919509 1
5.09356421245761 1
4.92623375087129 1
5.15963916730026 1
5.24373864084486 1
4.97493345301488 1
4.99107340230523 1
5.01080902733588 1
5.04163987474126 1
4.72865977344474 0
4.90417637131693 1
5.22100487260589 1
5.19939212130504 1
4.89313121633929 1
5.03468166130641 1
4.88280634175864 1
5.0781165773985 1
4.98243075912591 1
4.99083811063809 1
4.96222176016022 1
5.02280159113954 1
5.02328695254775 1
5.11856546008755 1
5.26012035263518 0
4.8056233029437 1
4.90013534124566 1
5.24139878067665 0
5.12310416614099 1
5.21508127394387 1
4.96198695610822 1
5.16737331028 1
4.95575053366612 1
4.91800270138215 1
5.30386298186564 0
4.91635746664868 1
5.06525524220631 1
5.0608505150487 1
4.96965809834013 1
4.96341449865894 1
4.79801684792451 1
4.95454366269442 1
4.99003571712898 1
5.02312808180224 1
5.15620237835433 1
4.84970949064529 1
5.18929353188325 1
5.27184304719476 0
5.01167489346799 1
4.95558519480878 1
4.88155785005781 1
4.93114508582956 1
4.95932851704725 1
5.28519402065787 1
4.7169341502759 0
4.88550862362496 1
5.07805468631232 1
5.12904143030921 1
4.96488490438257 1
4.90661451717185 1
5.03724803431625 1
4.96875088796291 1
4.87126387919874 1
4.98361592455171 1
5.05000898364657 1
5.00837214216071 1
4.94465551363235 1
5.27243135919023 0
5.16584609961432 1
4.99157352027013 1
4.94430895574805 1
4.85946422191197 1
4.89774989665123 1
4.87740445295807 1
4.89501351631657 1
5.03868844971023 1
5.03298880003927 1
5.13347270182584 1
4.89942268479046 1
5.05375934838431 1
4.93884750696411 1
4.87551293639647 1
5.12884192075149 1
4.90645342015752 1
5.19870625226113 1
4.81626407736764 1
5.3317162648809 0
4.94797180682807 1
5.08017493816404 1
4.86969284376837 1
4.8244521623052 1
4.86663030271316 1
5.02862973174403 1
5.10911512108528 1
5.12167084307985 1
5.11648025172152 1
5.00486814369207 1
5.28519799964017 1
4.72927300866446 1
4.88751173947879 1
4.73356631397204 1
5.05458754549725 1
4.94572813332849 1
5.14030926124897 1
4.86912229729597 1
5.12698952785101 1
4.8625690309341 1
5.19182351698189 1
5.09496335932415 1
5.15358690434903 1
4.87718980760316 1
4.9428111066294 1
5.20264203782217 1
5.06996518571231 1
5.12694742819961 1
5.09759594701496 1
5.07087623177922 1
5.0353861466083 1
4.86478471989761 1
4.98520741147798 1
5.02114525098772 1
4.80444122267236 0
5.0794263086971 1
4.71851499594393 0
4.83358009499449 1
4.94648050889052 1
5.01705786465414 1
4.99617403413801 1
5.0996726021177 1
4.70909867697254 0
5.32327911987364 0
4.97630513630645 1
5.00186754769524 1
5.0024247122279 1
5.10155625007228 1
5.13238253632361 1
5.1812973649587 1
5.00574144045487 1
4.90733009532636 1
5.33152355485039 0
5.02484952863899 1
5.11385398597365 1
5.09291769427355 1
4.88203271581721 1
5.18615234398449 1
4.83095702283213 1
5.02009665152412 1
5.00782627942036 1
5.08957763919209 1
5.24163056406822 1
4.79036902644772 1
5.03830458615514 1
4.92454693001612 1
5.10601280789754 1
4.99757671348659 1
4.7504762867816 1
5.08381373011392 1
5.11030295338205 0
4.81775455843951 1
5.02485676201576 1
5.08602760118326 1
5.11355404033775 1
4.86186150186872 1
4.75321542004693 1
4.95681787520312 1
4.92325206114087 1
5.07504916877305 1
5.1446392843299 1
5.23943120025247 1
5.10494776867207 1
5.16577773385523 1
5.23085113460509 1
5.00640783318578 1
4.95842485482788 1
5.09378219468011 1
4.98537692592731 1
5.13212180635122 1
4.95595773251987 1
5.06343870303925 1
5.07487171668984 1
4.67907297237653 0
5.0720468258741 1
5.02250967951361 1
5.04561961902331 1
5.01141635959058 1
5.07964635960257 1
4.92736032872351 1
5.1311452840686 1
5.01861003162497 1
5.14675166481886 1
4.92394533303814 1
5.20211535295032 1
4.86744639364377 1
5.11819336715674 1
5.22163398078942 1
5.10796088719818 1
5.20978940426027 1
4.79224368890751 1
4.904849497733 1
5.16924038523175 1
4.75633953944682 1
4.74148020202918 1
5.03938235155424 1
4.90582109682421 1
5.19445532593945 1
4.8704433889666 1
4.93507376785571 1
5.11210942449091 1
5.13803904555119 1
5.08154261897545 1
4.8395246990053 1
4.8496219858295 1
4.84546835560739 1
5.09659774697419 1
4.83165677571057 1
5.09121226260689 1
4.89673009869495 1
4.903160967426 1
5.2504143016635 0
4.94916019710976 1
4.92684870391356 1
4.91051696886014 1
4.85595779193984 1
5.04645903194044 1
5.01613533069302 1
4.86808458726202 1
4.79208619506277 1
4.82162507319525 1
4.86743502254979 1
5.14737036166287 1
4.87947815450092 1
5.080327658655 1
4.93081422226373 1
5.16302682591456 0
4.66062941330177 0
4.94662164704607 1
4.73344636409817 1
4.92784345365045 1
4.8537573722323 1
4.97766331235142 1
5.0191654713668 1
5.05017834041955 1
5.07149421969638 1
5.04020117310181 1
5.34242621441601 0
5.14923815125779 1
5.14487919658166 1
5.4840308016041 0
5.0090196091054 1
5.02885810415028 1
4.92970934481587 1
4.95281936952612 1
5.0127641402532 1
4.96787101282858 1
4.81091635349219 1
4.93532671558011 1
4.8350985205727 1
4.97223815909183 1
5.00700893502443 1
4.94940675661301 1
4.84419301807286 1
4.97717464280127 1
4.87505049714817 1
5.03720823637346 1
4.98444807957992 1
4.97806071403267 1
4.75663885011798 0
5.24424918510263 0
5.0660362427797 1
4.98616997062853 1
4.78639660207148 1
5.16358174150744 1
5.11996165442169 1
4.95904830144414 1
5.08488105267329 1
5.11647397747369 1
5.04883931717304 1
5.12875043581053 1
4.7059316306174 0
5.12224396862772 1
5.04037131937422 1
4.92868986619613 1
5.17471137102575 1
4.78740420147335 1
5.11340709994862 1
4.97344499385528 1
5.05539121123214 1
4.82874744282296 1
5.28633922539554 0
5.04937669170118 1
5.01770314581708 1
5.26964407484186 0
5.22651541310345 1
4.83599729317068 1
4.98329457256005 1
5.10757746303477 1
4.89858381003122 1
5.10778066950745 1
5.35080786109947 0
4.99189637329129 1
5.09930689493445 1
4.80095924226167 1
5.05195952605641 1
5.16318677130706 1
5.05989739871088 1
5.14655350062044 1
5.27409543661071 1
5.03075408161708 1
5.03737180010313 1
5.14752719994411 1
4.88039209959547 1
4.79255705094435 1
5.05056996608566 1
4.85748938641579 1
5.20968349568434 1
4.79063410624687 1
4.94297765376766 1
4.84912952804456 1
4.843831342939 1
5.11146926369175 1
4.86534187689381 1
4.97053290666168 1
4.93962008728444 1
4.82247425831927 1
5.16204960157037 1
4.80689585334191 1
4.93534300807472 1
5.29703869191374 0
4.91127382007924 1
4.83702115782055 1
4.96713417988667 1
5.05851285236834 1
4.74640929245721 1
5.2369930085295 1
4.92588098714206 1
4.9462373358192 1
5.3017528091624 1
5.1593243227699 1
5.20067504621761 1
4.93130491169026 1
4.87403751246489 1
5.15330354626346 1
5.00264852205351 1
4.83041292669296 1
5.13863990182983 1
5.21875102469414 1
5.10063533462484 1
5.09981149129135 1
5.19484499471268 1
5.01562453395852 1
5.03658097782533 1
4.98347608103501 1
5.10203339085156 1
5.12588841940267 1
5.01020056205892 1
4.81047034746121 1
5.04692374708332 1
5.16835077597516 1
4.76429564712253 0
5.01112966473082 1
4.829974782916 0
5.01992676533684 1
4.85320457749769 1
5.14002658112821 1
4.79618546598419 1
4.99321547074797 1
4.99411899420133 1
4.96364297600168 1
4.91534302541802 1
4.91324776541465 1
5.00804987776127 1
4.88632843539211 1
4.82631795020976 1
4.9839484527615 1
4.76296386086982 0
5.21416410880961 1
4.91588598697792 1
4.945626082913 1
5.26088727809099 1
4.99940196402397 1
4.86368950873635 1
4.95656288196206 1
5.05627128780479 1
4.96123896614628 1
5.11460412197011 1
4.85100862531966 1
5.11133696050432 1
4.89523216162928 1
4.96946106532364 1
4.94091706503866 1
4.84063222184451 1
5.13517438290989 1
5.05259891549604 1
4.99760819245087 1
5.02199623426252 1
4.87596345830215 1
5.03017099000024 1
5.01715692877617 1
4.7776476573788 0
5.24153121075038 0
5.09930579492821 1
5.24333681109261 1
4.95796284143764 1
5.14993082247188 1
4.9554752891509 1
4.97795622029839 1
4.9030418337402 1
4.98051048647055 1
4.76193298183117 1
5.19995828527309 1
5.0207474877438 1
5.0195676689892 1
5.15095962041771 1
5.01509554531636 1
5.07491915444905 1
4.93737981132171 1
5.05808574458798 1
4.93461702924193 1
5.07629920308835 1
5.01058705893517 1
4.85176073076927 1
5.05845274122713 1
5.22783570458459 1
4.90942587163944 1
5.24946276912547 1
5.01149827145237 1
5.03258040570594 1
5.01200528468025 1
4.86614835336363 1
5.15322331007292 1
4.82907204516211 1
5.2334027600756 1
4.94987857032671 1
5.37087040156628 0
4.82846516607151 1
4.87597109028042 1
5.07734671027986 1
5.00601797052855 1
4.95747270567476 1
5.22435339728239 0
5.17350019602865 1
5.00136940209379 1
4.83462052938644 1
5.0530618209796 1
5.19144970365775 1
5.08091771668689 1
5.17398550083207 1
4.92353578024174 1
4.97785259257712 1
5.26789878995952 1
5.04688760609697 1
5.00164059595429 1
4.83739632661697 1
5.1485493186523 1
4.69804551100659 0
5.05917278698005 1
4.86198593341133 1
4.96758325165966 1
5.09864250479491 1
4.9716169468624 1
5.03971177285228 1
4.9833605303341 1
4.99814117012542 1
5.03881777257524 1
5.01510465084518 1
5.08442615681646 1
4.87872185692382 1
4.97065468704005 1
4.73194165140846 0
5.22939769594118 0
5.20376758549666 1
5.02948286027676 1
4.99091602520642 1
4.83184909297921 1
4.97953758589231 1
4.89602435135325 1
5.02078362188117 1
4.99259598641014 1
4.7398868076613 1
4.96302056932221 1
4.80066869446846 1
5.13011164402253 1
4.95692525368121 1
4.70378059240976 0
4.98428538185486 1
5.02214946185574 1
4.99015801990666 1
4.97866816377093 1
5.34842790826894 0
5.05054502328141 1
5.3546549131323 0
5.14503872993007 1
4.89317617265491 1
5.10043239079527 1
4.99510607862151 1
5.20477866803124 1
5.10479961026979 1
5.03628381953001 1
4.90450479360112 1
4.92227262794311 1
4.86176905703039 1
5.02395685414205 1
5.18422663696401 1
4.95681618041332 1
4.9966380279315 1
4.94758847521831 1
4.96952234557962 1
5.02501672757609 1
4.99785156179824 1
4.86729819199866 1
5.07762683176327 1
5.27197922708747 0
4.93468693395853 1
5.08824254463708 1
5.14202374166877 1
4.86226154594529 1
5.09096185586646 1
5.02787856934781 1
4.91548172673468 1
5.09053828725842 1
5.09009218260383 1
4.92663753839718 1
5.19763761785042 1
4.93717751568672 1
5.07808768249312 1
4.98054745131061 1
4.78503586733566 1
5.04355494188383 1
4.78192381942399 0
5.13324359957192 1
4.95836449096554 1
5.1076083016059 1
4.91636424765691 1
4.94267182576204 1
4.96244106523135 1
5.17998006611027 1
5.0558038031994 1
4.7874015256776 1
5.0474299675943 1
4.80451258638807 1
5.0115668242957 1
4.98503135012124 1
5.0416847787003 1
4.8200156317127 1
5.00317752303289 1
5.03991176109171 1
5.15201197388404 1
5.08932355018714 1
5.05062368460734 1
4.9317333817035 1
5.14717296299272 1
4.98612891163315 1
4.96120229288993 1
5.00821752139857 1
5.11744686299633 1
5.00768591929067 1
4.67479004293484 0
4.93741363990564 1
5.01397210788039 1
5.07941157277376 1
4.8513001582817 1
5.1248379938176 1
5.20188162206054 1
4.83629150977508 1
4.88067821305504 1
5.12078144019882 1
4.99776165806245 1
4.82699431326024 1
4.93523335727159 1
5.19644218833351 1
5.04134710810748 1
5.73640990203501 0
5.09623718971446 1
5.0017857370281 1
4.66011449923249 0
5.16050554239743 1
4.99092899192661 1
5.01280082244814 1
5.03004153537189 1
5.09386066521839 1
4.9031616131146 1
4.80963283827575 1
4.72356674367469 0
4.91992211725701 1
4.98575532776178 1
5.14789425669479 1
4.8885461515011 1
4.98829210105284 1
5.2748307089636 1
5.0697723834291 1
4.94951240285959 1
5.14640067638681 1
5.15790908717608 1
5.17266461416635 1
4.98243320312989 1
4.88397286946056 1
4.84186530166784 1
5.06950825424312 1
4.98482632535764 1
5.23830378732329 1
5.15555396913725 1
4.96836914194591 1
5.0269144687304 1
5.0555714050897 1
4.93870172033039 1
5.07724734149722 1
5.00731021879932 1
5.03465198337119 1
4.96056960432623 1
5.01523231411036 1
4.94343214161316 1
4.97229578599781 1
5.10216159781289 1
4.94496934614503 1
4.97571316087406 1
5.03121977802216 1
4.98514301232679 1
5.0633506085623 1
5.05951785493988 1
5.18405348010181 1
5.19804790264281 1
5.25927114197103 1
4.9532128220118 1
5.1011858984037 1
5.18596303260689 1
4.89351834320863 1
4.71925169858997 0
5.09051686172457 1
4.90777615649302 1
4.83552320018391 1
4.8983262242046 1
4.99839295015072 1
5.1629313381538 1
4.97845374196471 1
4.81590247797684 1
4.65709806506425 0
5.01641329289342 1
4.86725514755414 1
5.0232478068536 1
4.96251269079082 1
4.85201490869337 1
5.12535825928086 1
4.8852470930082 1
4.93172949815706 1
4.99071159271459 1
4.92420977184759 1
4.99325114676448 1
4.85110326817517 1
4.94441604321187 1
4.78150004824374 1
4.87592466367739 1
4.92943469091649 1
4.7908849540281 1
4.90329860194794 1
4.98214218361463 1
5.05073769274941 1
4.92797033520812 1
4.92034880284454 1
4.91628514788807 1
5.11314483302162 1
4.99605989107494 1
4.97199586213662 1
4.90599350164232 1
4.89193094014916 1
4.98513306533923 1
5.12255358900214 1
4.86767066622077 1
4.8091512761321 1
4.92229697976866 1
4.79506096424186 1
5.12496115582996 1
4.99472882211853 1
5.18443186572395 1
5.06269048919878 1
4.81760152043915 1
4.91206489858056 1
5.24223644289336 0
4.91530134648961 1
4.97728323685695 1
5.09873352575952 1
4.98478144143276 1
4.82633736748653 1
4.69484543180129 1
5.24224191181224 1
5.04004479781078 1
4.92352467418221 1
5.52346267737222 0
5.24505108990151 0
5.17814483505972 1
5.07367150755416 1
5.21186397319473 1
4.68749071127573 0
5.04580686061126 1
4.94314872967941 1
4.96502104686959 1
5.03479069658761 1
5.07591813362414 1
4.91744804371895 1
4.88688501750929 1
5.07162355673448 1
5.26886634958333 0
5.19362161331504 1
4.94071376537738 1
4.99296034540731 1
5.12054821783129 1
