# Supplementary material for: Bias caused by sampling error in meta-analysis with small sample sizes
Source: PLoS One. 2018 Sep 13;13(9):e0204056. doi: 10.1371/journal.pone.0204056 (PMC6136825; doi:10.1371/journal.pone.0204056)
Supplement: S3 File — (ZIP) [file pone.0204056.s003.zip › results N = 20 delta = 5 tau = 0.5 sz = 20-30.txt]

"dl.delta" "dl.cp"
4.86551941951279 1
4.49948292836585 0
4.79282467766432 1
5.07478948316483 1
4.84321673550003 1
5.08492863327157 1
4.72894096082246 1
5.05605235029634 1
4.8935834218259 1
4.91657172364197 1
4.63456301770837 0
4.87242652890829 1
5.25002571778499 1
5.0357890176395 1
5.60500570360053 0
4.9975045397851 1
5.20466625368669 1
4.68446205912108 1
5.31957949130285 1
5.58396013702882 0
5.3681082482915 0
4.6441099560349 1
5.30616886933969 1
5.50951970441028 0
5.00360520066463 1
5.01078168464084 1
4.60366163674052 0
5.46618295079173 0
4.96503300292169 1
5.23721564527072 1
5.35448965605565 1
5.09653351861919 1
4.75634842409413 1
5.50051559683606 1
5.34498749002149 0
5.25263995861815 1
4.86893536878359 1
5.49258110584232 1
4.83785753780501 1
5.04375757240928 1
4.89135033377475 1
4.68884053021808 1
5.01942488781244 1
5.24414751742021 1
5.03141379175677 1
5.0199584457891 1
5.30854469486255 1
5.20121707045679 1
4.66988312639436 1
5.09909005198494 1
5.19980551427633 1
5.03846587020799 1
5.44497654163614 1
5.50487433839307 0
4.90124786779839 1
5.38628152481147 1
5.00425945730517 1
5.03366872777553 1
5.04051454477498 1
5.14680545881849 1
5.20663157766069 1
5.58772803825245 0
5.17824798045625 1
4.71029307816541 1
4.73815309105418 1
5.05482595424569 1
5.19446472906183 1
5.09097364132538 1
5.30644327216403 1
5.40353409358463 1
4.90156046975225 1
5.36324849740994 1
4.74808500857926 1
4.58326234831286 1
5.26660190380742 1
5.11342283439095 1
4.84410774368048 1
5.37882541231436 1
4.598176297332 1
4.83090999514821 1
5.50683939631891 1
4.42180070803297 1
5.4188141853846 1
4.9650677557212 1
4.98069366183367 1
4.97345928301758 1
5.32518563051895 1
5.06907820032001 1
4.88593822860588 1
4.92983839118907 1
5.04777553635458 1
5.19593993650998 1
5.03407521349515 1
5.13246202680869 1
5.19384619268808 1
4.66262502967179 1
4.73273989796639 1
5.04975419557965 1
4.96970926445501 1
5.06009299903788 1
4.68593493869806 1
5.37408497266788 1
5.24773405552223 1
4.99416101255414 1
4.94141848063273 1
5.16836779384279 1
5.1498306104422 1
5.29236700772812 1
4.96930177162924 1
4.99019757233943 1
5.17986680279028 1
5.38299945451067 1
4.80061629569569 1
4.9485265053432 1
4.96720174604012 1
4.70270728855393 1
5.49497128261227 1
5.33694674786719 1
5.28753641314655 1
4.8491102423754 1
4.58318426090036 1
4.94090386668541 1
4.97995173684048 1
4.93200017926072 1
4.96276104630768 1
4.93775280120281 1
4.8932915006542 1
4.91332003439938 1
5.16914919878487 1
5.03915216855486 1
5.13649761843324 1
4.63906863241258 1
5.1618289660331 1
5.01171946508802 1
5.17572280053556 1
4.78140996247345 1
4.9715551764381 1
5.22795382404549 1
5.31626098226559 1
4.90311091561615 1
5.20775330201186 1
5.33522100100425 1
4.96609323253192 1
5.18893297856975 1
5.43577338999116 1
5.04488868451354 1
5.21237547019553 1
4.8937577580346 1
4.73573814399413 1
4.61093027275134 1
5.1324019530031 1
4.72943155156511 1
5.05036099308258 1
5.08120253892642 1
5.14614436761386 1
4.63372404348669 1
4.75079474350616 1
4.88216739448913 1
4.85922261405629 1
4.79329953266254 1
5.01587175965805 1
5.11461392042374 1
4.97148817188547 1
5.17841258610922 1
5.25069417170127 1
4.9293298241933 1
5.33487439728961 1
4.95508632788135 1
5.42932076966324 1
4.86562363488348 1
4.9120591490878 1
4.92140202802727 1
4.67393040632083 1
5.26617901019739 1
5.15253015614517 1
5.11010184067099 1
4.94368677312888 1
4.7960001232828 1
5.05222146670648 1
4.51890503695931 0
4.52916403395539 0
4.90587262222303 1
4.94025069012402 1
5.10723899886837 1
4.78368988136119 1
5.14293576569437 1
5.12760093567949 1
5.34046246485436 1
5.0890650269737 1
4.88870843548302 1
5.0737833117934 1
5.17328752398661 1
4.90506263647013 1
4.95965764289524 1
5.2943295358021 1
4.98529580507735 1
5.12786062450119 1
4.55929913823449 1
4.87578521347816 1
5.38388783071182 0
4.79141020703138 1
4.87308251976741 1
4.78242824823978 1
4.65840741190597 1
4.8652684782235 1
5.01484848977915 1
4.88998556446584 1
5.01141750602069 1
5.10403571633891 1
4.95573776217128 1
4.89742320531427 1
5.42533372170365 1
5.06153707542755 1
4.7646292957758 1
5.42236178274069 1
4.50626951634153 1
4.88321751753317 1
4.99847749128772 1
5.15877783804846 1
5.16480229447544 1
4.92941627653876 1
4.9270082120212 1
4.83881130447625 1
4.95717759263535 1
4.66597331795708 1
4.99228557437365 1
5.41022343829833 1
4.84973591934916 1
5.18463950371059 1
4.90892632656202 1
5.23926271370874 1
5.03662919743716 1
5.49691624781032 0
5.34761327694395 1
5.11853814926356 1
4.80857472542145 1
5.04032783420379 1
4.95333699276607 1
5.1096252866527 1
4.96537609734077 1
5.02888990412201 1
5.17127157287079 1
4.77858013701066 1
3.99001387336533 0
4.62219477537 1
4.69503753801597 1
5.15174767010601 1
5.24530571901899 1
4.76330384326417 1
4.58881968274758 1
5.24873242003331 1
4.43801218215105 0
5.06361668892903 1
5.20735026889286 1
5.29340168662641 1
5.34375260242397 1
5.41278655635487 1
4.83467053494418 1
5.30726562796063 1
5.13593748192603 1
5.05737397303752 1
4.93240272016407 1
4.95674366513549 1
4.90986340574892 1
4.65327054593469 1
5.11557790599696 1
5.07378662767114 1
4.88062351779956 1
4.80356039488618 1
4.76256343549596 1
5.2573651955965 1
4.70284321378335 1
5.18396218311863 1
4.57376491644291 1
4.6375906074345 0
4.99974575183924 1
5.11674428228193 1
5.22524271601093 1
5.01822074545824 1
5.14274421462848 1
4.79958355385169 1
4.85548488101731 1
5.21873226744088 1
4.71672641514589 1
4.61132782178115 1
5.44097879344146 0
5.1643077527918 1
5.24193663896011 1
5.27376579688975 1
5.57012654067376 0
4.6787089860285 1
4.95382863731944 1
4.88610960654429 1
5.00137970096245 1
5.13274422973987 1
4.6858595181259 1
4.89984784415394 1
4.66987304142065 1
4.79262591021311 1
4.75183912179678 1
5.39714424121021 1
5.03897204633327 1
5.51170409613834 0
5.11487293863928 1
4.69171712974662 1
5.25224306863687 1
4.85721486747946 1
4.93638579286725 1
4.85700140723252 1
5.14213155464296 1
5.19930011110218 1
5.02987304143438 1
4.97755686688162 1
4.83811168072144 1
5.48984783628574 1
4.7793923295971 1
4.84920229455862 1
5.02116529075978 1
4.93388689734945 1
4.9788073866943 1
5.16079434662753 1
5.15912442233423 1
4.98450204335988 1
5.13377206060795 1
4.83598050681902 1
5.30166516288621 1
5.15756276872038 1
5.00720094383975 1
5.23774036554332 1
4.94433485773003 1
4.9694865957085 1
4.92141577809398 1
5.20092398838637 1
5.12935616771432 1
4.68936116237074 1
4.90671203760046 1
4.90871975249058 1
5.10163610423689 1
5.20190695683554 1
4.9593977131859 1
4.52783653673221 1
5.07294130063483 1
4.78659072317392 1
5.04587215673357 1
5.0560278537414 1
4.96979722559735 1
4.89709838447661 1
4.51138816523828 0
4.72952016133428 1
4.97958294367274 1
5.41510896924284 1
4.77773876795393 1
4.55033108636155 0
4.6505813789453 1
5.09344422827565 1
4.58977241257283 0
4.78775669850587 1
5.12718940081365 1
4.89661176667548 1
4.81983680998714 1
4.85105200110399 1
5.15511262372378 1
5.01868537505934 1
4.80282398763704 1
4.65303373711407 1
4.84613539409269 1
5.24893723621003 1
4.94367952351185 1
5.29410073779824 1
4.90570439848684 1
4.89232417446394 1
5.37464053741014 1
5.13739597302191 1
4.53745616754057 1
5.0963856542058 1
4.90224106671736 1
5.11348101474873 1
5.04670978003743 1
4.75404659257418 1
4.45337768693559 0
4.8301066276334 1
5.18846168922775 1
5.2678075881482 1
4.8363685227602 1
5.42648078143841 1
4.8166636232694 1
5.0661216264828 1
4.99278285312238 1
4.55695322435135 1
4.55067219976453 1
4.99252841790605 1
4.82925178681984 1
5.24488749254663 1
5.3484918496503 1
5.1488521007879 1
5.23993038158607 1
4.74927563615371 1
5.00512778592527 1
5.86609119345949 0
4.69517400369738 1
4.69493796076795 1
5.11866171750435 1
4.68572421276697 1
4.47071307259845 0
5.01783408604851 1
5.27003413836574 1
5.41048852504932 1
5.39834173298274 1
4.86531606863438 1
5.66753025103572 0
5.4283154182469 1
5.25525451100848 1
5.69613262428923 0
4.61769029505992 0
4.9074395592413 1
5.1884917440958 1
4.73993801206603 1
4.89066032135812 1
4.57143401757373 1
4.60101670908926 1
4.54704238538664 1
5.3993582399662 0
5.16158585666542 1
4.93340046697419 1
5.11259282356824 1
5.09097102250938 1
5.20261457163893 1
4.98753273541577 1
5.2806658250472 1
5.30520773778578 1
4.95968255634236 1
4.56780388779824 0
4.73773662276315 1
4.80909683775315 1
4.67611541274797 1
5.46239797098006 1
4.8633776898384 1
4.76441348313639 1
5.17416198471018 1
4.84381573721864 1
4.88586938473918 1
5.14295060846124 1
5.41772608724655 1
5.50302555027258 1
4.58313596539311 1
4.91823531462541 1
5.22987443726089 1
5.22259988489052 1
5.15166583171831 1
4.95789364970443 1
4.73971735931508 1
5.31239687513892 1
5.03782120565112 1
4.6950891157206 1
4.91422324603993 1
4.51544799870489 0
4.90193755685321 1
5.28827263636706 1
4.66452038861874 1
4.91188701772152 1
4.8101400949875 1
5.01701578653326 1
4.76994644474615 1
5.19825687631248 1
5.43849259377532 1
5.0735027295865 1
5.31356716824539 1
4.94346824628341 1
5.07461256712538 1
4.70297766390209 1
4.49411342775417 0
5.1761502566575 1
5.29418640095224 1
4.98450035281486 1
4.68903551082396 0
5.1606467293238 1
5.1760525402438 1
4.56446887301549 1
4.92783166640001 1
5.62487277504895 0
5.10864048322444 1
4.75975846377497 1
4.89769998480854 1
5.15135554401524 1
4.92779853657652 1
5.24661813748851 1
4.78738951920804 1
4.88974286480977 1
5.07376813739123 1
4.60849446962248 1
5.23868274950267 1
5.17787783867592 1
5.27615047203645 1
5.25049425097222 1
5.39893055863044 1
5.03289980881796 1
4.78151471041978 1
5.12846702770072 1
5.50853683250932 1
4.58367105875133 1
4.37032355589185 0
4.52492867432838 1
4.44656337223977 1
4.99397121130591 1
4.63113613695517 1
4.67648066355446 1
4.89348330439218 1
5.41009631417877 1
5.09832041763368 1
4.54736795467488 0
5.20926784983609 1
5.15196118232638 1
4.88957793325288 1
4.99408945244037 1
4.92412572820841 1
4.95033538484349 1
5.03294028443787 1
4.76819257890167 1
5.13549958176476 1
5.37418773325434 1
5.08625223770139 1
5.08591490038948 1
5.01574610186069 1
4.66112869973561 1
5.11911414303622 1
5.45021536446476 1
4.69785067088731 1
5.25032599223661 1
4.70570645222152 1
5.03692807909748 1
4.77264559671263 1
5.15839707184287 1
4.95918009402182 1
5.04413168388107 1
4.87821724654961 1
5.2154017608171 1
5.1332519500681 1
4.80229815127321 1
4.78802474389518 1
5.06528427753453 1
5.09009010772804 1
4.97654578825254 1
4.59405923796256 1
4.84838715871978 1
4.65837309260848 0
4.96351439002211 1
5.05954593434283 1
5.14223922052727 1
4.92042932235781 1
5.02158361973295 1
4.74299777629709 1
5.40943275106545 1
4.76951721282048 1
5.5755040350415 0
4.89293165733622 1
4.72548259653212 1
4.97365347695902 1
4.89020924413735 1
5.06440144667339 1
4.95883369724756 1
4.66326963436436 1
4.8241446391916 1
5.38978849714542 1
4.91255804220031 1
5.41343448139559 0
5.07722781512552 1
5.27704049536757 1
5.42191900082223 0
5.36223537116285 1
4.95093165858625 1
5.26466856656722 1
4.71636294211475 1
4.88445832687835 1
5.05029031143417 1
5.30414203339301 1
5.09126703896878 1
4.52300507497886 0
4.86014062783204 1
5.16444504502715 1
5.1289079223728 1
4.73830566368621 1
4.91056045690219 1
4.7407616940108 1
5.18733690997405 1
5.23148825705241 1
5.54262905431473 1
4.52691444142148 1
4.81323986651451 1
4.92599478514381 1
5.04211123250258 1
5.0746215735435 1
4.7824770405958 1
5.14896029754504 1
5.16617333163324 1
5.07117148909222 1
4.72492484957023 1
4.85252208984465 1
4.99596943537138 1
4.97930325189654 1
5.23477104061867 1
5.24297612942121 1
4.79019728889747 1
5.09704620117004 1
4.92764467305601 1
5.11829118225025 1
4.5752229153184 1
4.6559396832227 1
5.1822920696191 1
5.18006514689009 1
4.55711888916013 1
5.27614540553147 1
5.14412163652919 1
4.8677770067476 1
5.02297884215153 1
4.76814909404799 1
4.91497042517098 1
4.75060442005825 1
5.36934933352586 1
5.19368700892093 1
4.38848350685739 1
4.91364270860033 1
5.18633751720327 1
4.94093769005622 1
5.08731886373858 1
5.26247684417614 1
5.21315162662361 1
5.48995399405747 1
4.85353637873264 1
5.11690523343275 1
4.93193294475434 1
4.87885867729033 1
4.99298980776527 1
4.9883165893871 1
5.00051067193127 1
5.14774290233821 1
4.79529914410672 1
5.22218819068059 1
4.97239937287803 1
5.21039416491244 1
4.88968066650139 1
5.23314426665643 1
4.96248946891873 1
5.60604413264458 0
5.21064563324017 1
5.17591690357664 1
4.75402644306459 1
4.54107858039391 1
5.50452337145575 0
5.02613870627202 1
4.85475703790077 1
4.63994409925641 1
5.25330061303892 1
5.19461810464994 1
5.55721633463342 0
5.06358320696809 1
4.91111758556503 1
4.93210936475262 1
4.72664573484807 1
4.89175018363806 1
4.93952120324458 1
5.36851390096366 0
4.28059196201682 0
5.16318929963485 1
5.15529611910808 1
5.28914196396372 1
5.00379338095568 1
4.93166070780591 1
5.01548357459581 1
5.80246762951949 0
4.96785418582195 1
4.82135785125326 1
5.09782020277503 1
5.1293519902108 1
4.82362327812007 1
4.82483132269128 1
5.34333415884455 1
5.09738604746474 1
5.39941938393253 1
5.0858603308047 1
5.35374221331991 0
5.20702392674793 1
5.14695093521791 1
5.27887207744186 1
5.00339548196414 1
5.28477932128886 1
4.84676004172623 1
4.89106111591772 1
5.12633037607172 1
4.90117280997306 1
4.61966094852231 1
4.96369778010034 1
4.85267891549726 1
4.83750036122331 1
4.81117223215628 1
4.96957317326 1
5.27730183808597 1
4.97887292611873 1
4.94192269418908 1
5.23314146666949 1
5.11411062713891 1
5.34124878704934 1
4.60311310198743 0
5.62647400449556 0
5.04305421886085 1
5.23046603655275 1
5.24076971773164 1
5.22473204891819 1
4.59806476943698 1
5.35750268563361 1
5.29662742338137 1
4.91524846191756 1
4.64209906772797 1
4.86645238995538 1
4.74096546498826 1
4.59379374571607 1
5.44927586390831 1
4.48110947889827 0
4.62823972417278 1
4.89226563045726 1
5.02952974083189 1
5.08989190709905 1
4.78260125263994 1
4.69899745362468 1
5.13339527578433 1
4.97035174956154 1
5.01901382702471 1
4.77825327062117 1
4.92169803567344 1
4.655476735496 1
5.09057169515862 1
5.22407376593572 1
5.11731244691817 1
4.4942723389682 1
5.14341152679378 1
5.48304443879153 0
4.64852581666513 1
5.01611894297522 1
4.94462674735071 1
5.41852891528315 1
4.84124710624884 1
5.1209560489486 1
5.25513449194579 1
4.72318033876775 1
5.13217184161883 1
4.95706297586579 1
5.02179801679649 1
4.80811803407423 1
5.08050713290911 1
5.06274171465194 1
4.85191098520955 1
4.79363251031608 1
5.02607537569982 1
4.75293365218891 1
4.88407434498124 1
5.43194848305626 1
4.93547966082242 1
5.42008379336299 0
4.84398286935561 1
4.57073386159204 1
5.02972201797162 1
5.32380146091862 1
4.97987531331596 1
5.18235770098545 1
5.1629612506847 1
5.46407369713985 0
5.07162091169895 1
4.94344885164075 1
4.89187855758661 1
4.87193301537987 1
4.65991569150165 1
5.30840706795269 1
4.60912600372695 1
5.00879579551551 1
5.20556180508256 1
4.68460084972256 1
4.86168840328373 1
5.44293482716518 1
4.78916548979072 1
4.90476055604733 1
4.77667253227302 1
5.17974542747485 1
4.98225065579972 1
5.19524972162056 1
4.98953183428814 1
4.08481251348031 0
4.80885124477842 1
5.2848314670307 1
4.8664324308372 1
4.98266973129653 1
5.01144377469133 1
5.09950509509287 1
4.78862459983635 1
4.54710052545823 0
5.05947641577027 1
5.41612203198313 1
5.15136188683078 1
5.34984966060074 1
4.62305377212961 1
4.68991406550896 1
4.816009494839 1
5.40576709031312 1
5.03050071670719 1
5.23582139307719 1
5.38465684478475 1
4.68191769467446 1
5.14845616128095 1
4.98665645604569 1
4.98220678775398 1
5.28126018326278 1
4.84429868552779 1
4.80577299114334 1
5.03790118039394 1
4.82247408177765 1
5.05102726194702 1
4.91468387642175 1
5.14256876829328 1
4.97982154527563 1
5.03838984142301 1
5.25769714426295 1
5.16556073000578 1
5.16307391850386 1
4.65493296172625 1
4.98717140021108 1
4.84028821406339 1
4.97892896311321 1
4.97163593092316 1
4.74684929105029 1
4.67275091275861 1
5.27922575261525 1
4.71170144136576 1
4.9821142080083 1
4.96448610949242 1
5.36142787737283 1
4.9414852071549 1
4.58268170209141 0
5.67318473600435 0
5.43637793670757 0
4.8306686071509 1
4.72082174438983 1
4.7231651748819 1
4.76249302026005 1
4.74646245849613 1
5.08877960641388 1
5.22078113137354 1
4.33601236971861 0
5.03318980015443 1
4.98496551656352 1
4.66515193991972 1
4.34289098044649 0
4.69009573363175 1
5.57610264943193 0
5.00797701792029 1
4.85854497500638 1
5.30640742013389 1
5.44549905106206 1
5.40734511726329 0
5.20057984543543 1
4.70362505878509 1
5.42440129650398 1
4.97467215518706 1
5.17719780391822 1
5.57581447146071 0
5.02475060936268 1
5.12786677818495 1
4.87487760963881 1
4.8368820486156 1
4.86128505406966 1
4.50241213252735 0
5.18312678888831 1
5.07835719365882 1
4.70133389385294 1
4.63057269676617 0
5.41484905193106 0
4.50424833495468 0
5.24305016681518 1
5.36735509365399 1
4.7356271382502 1
5.04783590671643 1
4.94000104555906 1
5.10595177541258 1
5.00616446260663 1
4.78481120765199 1
5.72162562018239 0
4.99833405236623 1
4.8802647823567 1
4.83844624583185 1
4.75732452828775 1
4.96184420572563 1
4.42383216286895 0
5.00251679073793 1
5.18919646074836 1
4.76198215786696 1
4.93679173756681 1
5.02899486288698 1
5.38050120914986 1
5.09575598088394 1
4.64079784727102 1
4.47876193528795 1
4.93803826590265 1
5.10714154079324 1
5.21837393787102 1
5.11482632311366 1
5.0774458467368 1
4.7210236534088 1
5.25225493484267 1
5.00793373164431 1
4.35489825666638 0
5.1160978246985 1
5.238241278555 1
4.72296908825562 1
4.81918843558345 1
5.33350526291918 1
4.77263266033466 1
4.27465288825485 0
4.94165968702211 1
5.16942057100675 1
5.2317990474848 1
5.01016240344708 1
4.89549722094251 1
5.98853822540397 0
5.10831342304273 1
5.07617946741849 1
4.86066117904711 1
5.0985080746561 1
4.57830396092161 1
5.54661271684213 1
5.35840677277371 1
5.10448206484248 1
5.35323260362161 1
4.71869795275576 1
4.78213036208668 1
5.20400003268235 1
5.02547663602264 1
4.58863280205169 1
5.01591762758781 1
5.00600496416651 1
4.76428589673316 1
4.77838362952134 1
5.33134300008347 1
4.86701129648193 1
5.28993179943081 1
4.90514610397939 1
4.92718682168918 1
5.15963211384301 1
5.0471264136256 1
5.19925655475148 1
5.05186644938535 1
4.87645058451519 1
5.1063084889188 1
5.11901501492749 1
4.84384324076795 1
4.90252085982401 1
5.13880970180379 1
5.10340970239782 1
4.99652638569923 1
5.09148156954661 1
5.35941577365806 1
4.58510864682542 1
5.28842270775596 1
4.66466374948845 1
5.3119332685486 1
4.94745507906241 1
4.9952708692301 1
5.31710902044357 1
5.17274723184607 1
5.40908664315141 1
5.35041377389003 1
4.90238883867272 1
4.92759694669879 1
5.29241597494483 1
5.25700042404903 1
5.25263167818642 1
4.86426311725108 1
5.0733033060672 1
5.01024829002417 1
5.02662141288198 1
5.23888917271037 1
5.44637990681953 1
5.13038538564361 1
5.17034297891095 1
5.15505631629537 1
5.00394409890479 1
4.95741500589066 1
4.88291872217082 1
5.11537935852524 1
5.54725037452153 0
4.66041385480446 1
5.11973390857609 1
4.55670315636011 1
5.30334834953226 1
4.88861910598366 1
4.85939232563456 1
5.04910864970986 1
4.81708813175921 1
4.79995411388715 1
5.15433521875679 1
4.56743770639597 0
5.02398694806612 1
5.35230726643286 1
4.72416700054233 1
5.07443106159295 1
5.08313298215087 1
4.79028273665825 1
4.84215803061435 1
4.93861506402757 1
4.80032344575508 1
5.07625470007048 1
5.34027909212525 1
4.74822543513484 1
5.16430835275903 1
4.94844754902886 1
5.7521314160265 0
4.89361999917332 1
5.09162014642645 1
5.47636946136198 1
5.42098577027678 0
4.5253955308119 0
5.42997509977415 1
5.21418650167161 1
4.57719385370491 1
5.16811131714342 1
4.57838685406675 0
4.97213483969286 1
4.44628532081498 0
4.74898878185137 1
5.7799384552388 0
5.00813201158227 1
4.95486031928916 1
4.69236282276912 1
4.76166238357129 1
5.1826621902331 1
5.01178304360661 1
4.95578361506433 1
5.25294058446938 1
5.15051759367742 1
5.24997209258667 1
5.28509543397017 1
4.85166367064997 1
4.75053207024538 1
4.76732491668051 1
5.22140396813065 1
5.11057874132976 1
4.63449162584961 1
4.96099637271671 1
5.07069599095992 1
5.15576323373234 1
4.81493035196143 1
5.11372958590954 1
5.05143095187625 1
5.4560401927333 1
5.08906541948271 1
5.24254952034319 1
4.90874061462082 1
5.07143643210985 1
4.92551016558735 1
5.01529731216527 1
4.98239725881908 1
4.89889470643632 1
4.53579825144498 1
4.75298100484055 1
4.74776932105036 1
4.7746222197376 1
4.97984190227915 1
4.5289165121776 0
5.24530781668248 1
5.22229111828616 1
5.26028694935996 1
5.02994247800747 1
4.92659915173535 1
5.07438412170702 1
5.31074436405604 1
4.83189246096235 1
4.90341371456493 1
4.89282844501675 1
5.27233194152396 1
4.26215842935447 0
5.23524441195318 1
4.39502416316937 0
5.12526597761611 1
5.55125874413069 0
5.50932519139023 1
4.83084852196746 1
4.86496720149525 1
4.80215439172033 1
4.68462634617585 1
4.39798847198014 1
5.20642891035307 1
5.00532165923775 1
5.00874005516248 1
4.67300265337471 1
5.32656633377726 1
4.536495052198 1
5.21160265015772 1
4.95776146115055 1
4.70986618264847 1
5.17907101374803 1
4.9551973079273 1
5.34974435986151 1
5.06387369532191 1
5.3431756586693 1
4.96681011063549 1
4.79316221611357 1
5.27724905279558 1
4.85767550929262 1
4.61202013978643 1
4.90351596634126 1
4.80334371106955 1
4.71754262757899 1
4.92676303606864 1
5.31154747446742 1
4.96620809463256 1
5.40518398104541 1
5.00567269496837 1
5.04916836478458 1
5.40209422444412 0
4.99957517416885 1
5.11678084424739 1
5.04518728897593 1
5.21919571756527 1
4.99620207776096 1
4.68014843880579 1
4.82567502540985 1
5.0878139538457 1
4.94659640543532 1
5.56105094565659 0
5.00095730074769 1
5.04181550140729 1
4.6983499521845 1
5.2205154489073 1
5.48693925626063 1
5.09560203866528 1
4.59504506747336 1
4.87997131321867 1
4.68549630349164 1
4.54762356043162 1
5.19994435271336 1
4.96815153903901 1
5.10591660686197 1
5.08183243722993 1
4.72114342184072 1
4.73710449657906 1
4.72885555957223 1
5.04731287696826 1
4.83067016458585 1
5.20670138998721 1
5.35141363244656 1
5.38161065366935 1
4.73215173258064 1
4.31587324876559 0
4.91859561466625 1
5.00713519514226 1
5.02979782949178 1
5.22712606083744 1
5.13426082730674 1
5.17946233750488 1
4.58875734934101 1
5.01159788363733 1
4.78250757719758 1
5.43571824167972 0
4.95811443188891 1
5.17495004873982 1
4.96701800337079 1
5.38927362994771 1
5.18350484253627 1
4.88719486471295 1
5.13147218117917 1
5.03609942000464 1
5.4328695412031 1
4.75855590496451 1
5.10557822365146 1
4.42838067045413 0
5.01027995264069 1
5.23641249657452 1
5.68945366119909 0
5.01145720577467 1
4.84160014959633 1
4.75010304716953 1
5.02510903944483 1
4.83980649920589 1
4.91283595479245 1
5.14692936826357 1
5.2212127336666 1
5.03960329892777 1
4.83666938067473 1
5.09151855724832 1
4.99356667591324 1
4.92049834502833 1
5.35901341036818 0
5.24529797608223 1
5.01906834974858 1
5.31245882251493 1
4.8993220496166 1
5.07009074646887 1
5.26236040009608 1
5.29106279585 1
5.17178020716994 1
4.92581994413015 1
5.12513625964887 1
5.52810734668242 1
5.08999005802588 1
4.51396879571439 1
4.5693560347291 1
4.97135319808356 1
5.32391995023625 1
5.28047756282667 1
5.26600850571629 1
4.94994506114644 1
5.17276371432921 1
4.78698179059366 1
5.03866841767128 1
4.89458488636793 1
5.75264484049036 0
4.7924999939398 1
4.78633535093435 1
5.11298315494204 1
5.11346139281618 1
4.89495402144673 1
4.92454414800109 1
4.96323562595919 1
4.37141721034169 0
4.68975051387324 1
5.12694214843491 1
5.04132905863577 1
5.12679174852995 1
5.05589172466586 1
5.23554629176596 1
5.34246088322644 1
4.76749958423601 1
4.92295498696824 1
4.94282124754005 1
5.09811101057673 1
5.21492137960712 1
4.88336193050641 1
4.88007618524794 1
4.80257751519018 1
5.09543938226053 1
4.56514778999382 1
4.95140848217024 1
5.16894727959863 1
5.15540240333762 1
5.45980496367279 1
5.121505416807 1
5.14166311114783 1
5.42519060290839 0
5.15259799544809 1
4.99563554896669 1
5.09863310298728 1
5.46479287581805 1
4.38537228985787 0
4.89079716868463 1
4.73141676352327 1
5.26510914747874 1
5.26949180465945 1
5.16533021268121 1
4.81517690052821 1
4.57617740098599 1
4.8583527374659 1
5.26068026277226 1
5.02953557083058 1
4.68044586859555 1
4.78196601057111 1
4.98521308611717 1
5.29353150348188 1
4.93392569194607 1
4.9958579809568 1
5.04359052949549 1
4.96233436513726 1
5.45664719454405 1
4.79019749775638 1
5.12192406225625 1
5.29472263027193 1
4.85691947422903 1
4.43429762819142 1
5.16987917349052 1
5.08139676822872 1
4.70011470437795 1
4.6679704291921 1
4.85775007319587 1
4.63750132001521 1
5.05456465212872 1
5.31854172536901 1
4.61464442589529 1
5.62349321246076 0
5.20064775752287 1
5.28623162277938 1
5.00482972500886 1
5.08959826140838 1
4.94978991492042 1
4.70066102995588 1
5.24941653237023 1
4.98153369982503 1
5.14847136639058 1
5.00596316673029 1
5.03474514479733 1
4.76050247608105 1
4.65423908209824 1
4.97413384182101 1
4.7533607492419 1
5.36471725236658 1
4.85919603584578 1
4.8796030392951 1
4.92806030617956 1
4.77450922169603 1
4.89149255817022 1
4.81802248456849 1
5.62680197743032 0
5.32946103467003 1
5.14629693571122 1
5.12154059992937 1
5.29106854954905 1
4.93067681265093 1
5.24924473280582 1
5.26306092389791 1
5.00574386454037 1
5.24089440182903 1
4.86051585917219 1
4.85523580059348 1
4.90620872667785 1
4.75794383458072 1
5.42629272464845 1
4.88235567138215 1
5.19456784810195 1
5.02314342959701 1
4.92508718160925 1
4.88309791437109 1
5.02386285866659 1
4.72273622135148 1
5.07206101126633 1
5.10232476122808 1
5.01942273503109 1
4.91166118832348 1
4.49611738054059 0
5.19521581048471 1
4.88908005018332 1
4.53346422440112 1
4.88193372936083 1
4.9703553220056 1
4.97490891875346 1
5.15828981030316 1
5.30907212674062 1
4.79679416939177 1
4.57244760746938 1
5.7933086129233 0
5.49262064069957 1
4.60194863133194 0
5.04853969827558 1
5.08512799478843 1
5.00572473703178 1
4.75794599725417 1
5.17143859754162 1
4.79733679620382 1
4.72835977683957 1
4.98187575049693 1
5.02547112327827 1
5.2961128794363 1
5.50674659482713 1
5.40957392405392 1
4.3841871899188 0
5.04676186110974 1
4.98900622731555 1
4.71189246414769 1
5.46476746696983 1
5.17466241766125 1
4.85625705356259 1
5.12644918376849 1
4.56159978649121 1
5.15096655411417 1
5.29670229248832 1
4.89484462936453 1
4.6912502979666 1
4.68030063144497 1
4.9287143527632 1
4.79708523644934 1
5.11772296054315 1
5.08515548999857 1
4.69738625107905 1
4.69980989583859 1
4.97767146660724 1
4.72339700368199 1
4.80696688428424 1
4.95009211332543 1
5.10868009778929 1
5.08045707708045 1
5.39244960949775 1
4.79687606566445 1
5.25442116331284 1
4.99145445426341 1
5.73873043745472 0
5.13388448182037 1
5.29851283946688 1
5.13126483290731 1
4.86989929645681 1
4.93432385282205 1
4.99922722174752 1
5.16843771226856 1
4.88505186168385 1
5.06696440526129 1
4.90042903659538 1
4.43225650525501 0
5.27217403769897 1
5.1097760985094 1
4.97390823650939 1
4.7887326389509 1
5.04120109997464 1
4.4966354930802 0
5.09450072953778 1
5.39412700975415 1
4.84758392620144 1
5.6957353085122 0
5.13902814953436 1
4.92790561382107 1
4.96968274192697 1
4.85811684033784 1
4.77855084275295 1
4.96222759700312 1
5.25608969975417 1
4.3078698272263 1
5.32810747902933 1
4.70936509867644 0
4.90855121151797 1
4.88427396502944 1
4.56008710404827 1
4.91842694331259 1
5.02486522342454 1
4.60602046877848 1
4.95658242478504 1
4.65537633660619 1
4.69549869790074 1
4.78279858385459 1
5.12364951965463 1
4.80123077928758 1
4.95960094635049 1
4.8248012177145 1
5.35927837918377 1
5.30300232840153 1
4.73876745059579 1
5.15308201098167 1
5.03083172591773 1
4.52868471987078 0
4.82622822585031 1
4.60827378796831 1
5.40426520238211 0
4.83914020154762 1
5.03360354432093 1
4.99877300698002 1
4.75010661284801 1
5.33408979675725 1
4.8748890273586 1
4.63494223969755 1
4.86287216471093 1
4.6386960799746 1
5.1686600606957 1
4.971484715309 1
5.06511464687949 1
4.58511136499829 1
5.07427791983876 1
4.85961697851373 1
5.01516401870041 1
4.75278583313611 1
4.91489086846899 1
5.46226941372938 0
4.89609412052612 1
5.73333497225461 0
4.97165111308144 1
4.69064632737061 1
5.34731015158997 1
5.32203278906512 1
5.02489262961058 1
5.01448196040927 1
5.13250086910923 1
4.60139681082898 1
4.96705803404601 1
4.74614567640857 1
5.34046522693976 1
4.77959186600383 1
4.85101826022926 1
5.13307988904696 1
5.08350127596138 1
4.85996892459188 1
5.19427293413053 1
4.53718154189223 1
5.14225708209399 1
5.01394358488997 1
4.88496957608456 1
5.18577423932075 1
5.30065789808049 1
4.65237752962023 1
5.28320020765312 1
4.80003974681069 1
5.28075175165068 1
5.04374326432047 1
4.57686925413384 1
4.77299626372962 1
4.92402912216262 1
5.53388336600537 0
5.44128052417718 1
4.67128168138084 1
4.795367269851 1
5.26608431132112 1
4.92672080644093 1
4.77372475334424 1
5.11250980831615 1
5.08797299338586 1
5.12586107705619 1
5.3702568059079 1
5.00624897175733 1
4.77528870781049 1
5.21730657430779 1
4.88553042644246 1
4.85728219923963 1
4.56614632963756 1
5.3742798531413 1
5.04802804557859 1
5.35547250437431 1
4.99332282982693 1
5.33628197699522 1
5.28965895590979 1
4.79186270030369 1
5.06028035061012 1
4.4857026333889 1
4.92644915078521 1
4.99297486506498 1
5.01415034178855 1
4.96636140716151 1
5.0184851155652 1
4.91073181431716 1
5.24529401964128 1
5.12721406074656 1
4.49701782094912 0
4.85515514660713 1
4.61595544104232 1
5.35899510230197 1
4.69393866180518 1
4.30540859802864 0
5.00484755848369 1
4.57150645897289 1
4.98370571664719 1
4.81865384119393 1
5.30532694293677 1
4.9289518928252 1
4.87741099038252 1
5.17643257081233 1
4.83473516845976 1
5.62790719720572 0
4.96302184052832 1
4.92846172202952 1
5.12332722721202 1
5.15203198126399 1
5.12723937814009 1
5.17969046610675 1
5.34251985430824 1
5.25151475848486 1
5.06313545431972 1
4.72947921956736 1
4.99841497979852 1
5.12553328696278 1
4.93474899818904 1
5.04390632576451 1
4.24270620232684 0
4.77137461981936 1
4.92054477745543 1
5.40372546104791 0
4.80564438667786 1
4.5283755313886 1
5.01595985502813 1
5.38601070461736 1
5.11752477578829 1
4.84136233851819 1
5.19900193006249 1
4.80183842836513 1
4.65062861898866 1
5.03720246044224 1
4.52301511739968 1
5.4724575349829 0
5.05225305721262 1
4.71277566721714 1
4.90890435193601 1
5.01571155864352 1
4.9368304044758 1
5.24336802100478 1
4.89926624430657 1
4.79568542013585 1
4.90692146053255 1
5.01098402372979 1
5.18279528083609 1
5.12604544424198 1
4.62266768185129 1
4.92769551722466 1
5.23488272328132 1
5.0430451486203 1
5.09378091612253 1
4.54763533144971 0
5.11797373959729 1
4.62409773288372 1
4.50641043254606 0
5.07982956639548 1
5.15155174312893 1
5.112269642048 1
4.74339132452283 1
5.12730465886966 1
5.22394831439408 1
5.1515598885673 1
5.06560672410563 1
5.72959934939501 0
5.18509172731313 1
4.56465868238164 1
5.21539754282148 1
4.97586402631173 1
5.07937064868786 1
5.03456180487961 1
4.8720853548376 1
5.19172039887119 1
4.62433525648728 1
5.59742190041509 1
5.33683149850383 1
4.65081484638256 1
4.94583385632616 1
4.98702846594202 1
5.17316677813984 1
4.87695506866091 1
4.84592365188222 1
4.44463315182445 0
4.95780268015793 1
5.16594709592905 1
4.91305824606483 1
5.5032054903296 0
4.59043473274964 1
5.0904000766852 1
4.75523654750545 1
5.09405816014579 1
5.21934933785472 1
5.46551043697948 1
5.01850741796496 1
5.36275335508654 1
5.33823629011052 1
5.26348459659955 1
5.11303156746186 1
5.01558978819219 1
5.73533919222099 0
4.74904529285551 1
4.46972441032464 0
4.77012451490528 1
4.87044714325584 1
5.05068498188731 1
4.87630461291544 1
4.89370643776725 1
5.46822903105438 0
5.14336142077243 1
4.92688906363725 1
4.66177956747424 1
4.77814486006958 1
4.90276968815258 1
4.93860245069942 1
5.22153869461994 1
5.23447224494913 1
4.99681506390465 1
4.77879790955911 1
5.50304713640178 1
4.72806780988064 1
4.8312496607997 1
4.6773228619977 1
5.12026252421105 1
5.27188961330715 1
5.21437283820503 1
5.14125952504597 1
5.32577254799746 1
4.95503510307228 1
5.09597309754191 1
5.12332190397482 1
4.73634726046604 1
5.07942067821511 1
5.23575718197216 1
4.98079970579687 1
4.99312267841071 1
5.15213897554002 1
5.09683313847041 1
4.83702936414596 1
5.44073539307017 1
5.1393668115691 1
5.49661706701853 1
5.03478062491776 1
5.2813853824714 1
4.78956778341432 1
5.03082123230646 1
5.09831743651262 1
4.54886008891147 0
5.02325202576433 1
5.16984871617273 1
4.52026631032755 1
4.69808191366128 1
5.17544975286069 1
5.19229670136431 1
4.9345978667642 1
5.19909324866471 1
5.3390283395499 1
4.98094287892251 1
5.02677277999924 1
5.35719542482013 1
4.90916256317893 1
5.03219542128192 1
5.01786209798793 1
5.07060378830057 1
5.43700210139126 1
5.21803980736058 1
5.27057094453272 1
5.53771702419614 0
5.19231864617998 1
5.05252145531754 1
4.78877678650938 1
4.76439782507062 1
4.94215981593287 1
4.57901970926441 0
5.23823152144199 1
4.78587692960707 1
4.58243409941531 0
5.2457106851681 1
4.9771432575674 1
4.89224682875611 1
5.15006527398658 1
5.26169231175621 1
4.96644505176359 1
5.28205089288088 1
5.02820165919437 1
4.74503232350903 1
5.0091214412528 1
5.01215052910505 1
4.69430091599125 1
4.41588791869991 0
4.85748809133312 1
4.47464273580867 0
4.88268497444672 1
4.88760308930362 1
5.17485692442648 1
4.9393436587015 1
4.82624703822903 1
5.3422018959301 1
5.27209470720244 1
5.34229621773495 1
4.90463087183059 1
5.44261403665173 0
5.07173966731433 1
5.42706263732227 0
4.82199962264746 1
4.4119482966693 0
4.52943440489849 1
4.82825159563645 1
4.62609197741057 1
4.74978139353282 1
5.1005839401459 1
4.64721634480142 1
5.44057179907138 1
4.8694337873528 1
5.32171996687033 1
5.75341302543586 0
5.06132360378532 1
5.17581454689568 1
4.79137457392039 1
4.83378936833417 1
4.96416008753036 1
5.30150496533495 1
5.18588724115318 1
5.21952305628224 1
4.92983449584615 1
4.3696317178204 0
5.23121840942932 1
4.95734100208921 1
5.15735229009075 1
4.84378170790773 1
4.95628399169891 1
4.64140709854772 1
5.10598762313319 1
5.02798049464733 1
5.01382007945668 1
5.02008589683592 1
5.0223673081547 1
5.27153185280668 1
4.82661119597221 1
4.76835998563886 1
4.92860067790744 1
4.86779358764125 1
5.14095047777631 1
4.90718995505391 1
4.98682174939006 1
5.20843408199402 1
5.13401748145685 1
4.80856665017305 1
5.29633153712319 1
4.5234172825654 1
5.34868404010561 1
5.20024210209857 1
4.73001326205153 1
5.22314953317726 1
5.0020697012011 1
5.48180199844054 0
4.65511247075791 1
5.20853140155441 1
4.74852875577102 1
5.2727401177557 1
5.16371063446194 1
5.44010920450661 0
4.61443401041918 1
4.77319282101341 1
4.67528114599923 1
5.09470947922309 1
5.22904106731582 1
5.15058557779365 1
4.66702232883201 1
4.99351649301875 1
5.07235783967871 1
4.46034573365333 0
4.55719399681618 1
5.03852719603016 1
4.9577844470484 1
5.28586395779576 1
5.00829102921171 1
4.95540799646195 1
5.34832039730423 1
4.78513643523023 1
5.07373960617555 1
4.75386990934821 1
4.90342247989742 1
4.72839858562682 1
4.90327147013493 1
5.35087845630401 1
4.48843107379227 1
5.07177939285415 1
5.323104420239 1
5.02597787117053 1
5.11012170726492 1
4.76814964145659 1
4.98258838404497 1
4.7961990718575 1
5.10146021479488 1
5.1567764947143 1
5.01022170591027 1
5.02499999376817 1
5.05638105060661 1
5.19505112670723 1
5.38378042657106 1
5.1934895587648 1
4.97739490363804 1
4.5878373655606 1
5.08577093314478 1
4.56618854312819 1
4.66032918042047 1
4.83765786508394 1
5.08296148188527 1
5.27328231097439 1
5.25262771383314 1
4.93321714660147 1
5.15384755969692 1
4.81671598085678 1
4.94090664099528 1
4.76307025064346 1
4.60758008526198 1
5.39411198310157 1
5.10441592502174 1
5.1853437662939 1
5.23830510237634 1
4.57705215551874 1
5.32126093156665 1
4.84475525419257 1
5.2360997242321 1
5.07459612653673 1
5.17903827857447 1
5.13727226623661 1
5.06417781096247 1
5.04280375530035 1
4.56105834494897 1
4.7751421527537 1
5.04377829852468 1
4.46649385217845 1
4.4992016356432 0
5.10387339951138 1
5.4105776849534 1
4.82865440519728 1
5.17915587233107 1
4.88472869028599 1
5.34547461274824 1
4.79944466559546 1
4.27272858858068 0
5.3086779015619 1
4.96357814585163 1
4.88041803348504 1
4.81164238088779 1
4.91551383294393 1
4.91016007630503 1
4.72489873589945 1
4.79406343638491 1
4.68553951624272 1
4.56667736980505 1
4.62439303465852 1
5.08205481872965 1
5.14439031615589 1
5.11922148572226 1
4.8709984934492 1
5.2502725118206 1
5.0548723043216 1
4.78456816029813 1
5.37317782547286 1
5.04386774682015 1
5.12523214453342 1
4.76092994896903 1
4.89861203506669 1
4.72589970595219 1
5.34757789850076 1
4.86793465974294 1
4.70495367559392 1
5.15538708493096 1
5.01437596538544 1
5.08709363375818 1
5.24118431016384 1
5.01619680967434 1
5.28042364583095 1
4.88606881796028 1
5.16187244306959 1
4.78083000127341 1
5.15706797224768 1
4.88652106521399 1
4.73933808240781 1
5.28640536521591 1
5.50465666902791 0
5.25937150919242 1
5.16859613838512 1
4.80694211956394 1
4.86891949113753 1
5.1281947354892 1
5.17787322596282 1
5.03637062320544 1
4.85887806968529 1
4.72130825366464 1
4.88694602886032 1
5.41669562849769 0
4.62123303129407 1
5.02243872748973 1
4.80533268062141 1
4.86426145695621 1
5.1581884399001 1
5.22924976488293 1
4.65618688939367 0
5.07927827323204 1
4.89687704826576 1
5.25758684425678 1
4.6860484925163 1
5.08578683427867 1
4.75555929353515 1
5.04171860196552 1
4.93319102048637 1
5.4335873335628 1
5.10569585379337 1
4.76276825266665 1
5.06520400085278 1
4.75371709073728 1
5.10701996017362 1
4.41322002889968 0
4.93029796132482 1
4.8173135759093 1
4.81594584548682 1
5.00742113066691 1
4.96193043666821 1
4.58609256520532 1
5.33968738661104 1
5.16209931409898 1
4.70961360342756 1
4.9089355260659 1
5.08611372335846 1
4.87319306942979 1
5.09606658267636 1
5.14917491205333 1
4.58750742209824 1
4.96615583220128 1
5.51303551331289 1
4.79797326509454 1
5.24048970569058 1
5.20188618235695 1
4.94946986142586 1
4.99555359557623 1
4.87146134184304 1
4.87643199794368 1
4.89811706373457 1
4.86063965205069 1
4.95446372324073 1
5.31166989276622 1
5.19751139348418 1
5.71279138025989 0
4.57458786117818 1
5.31209737193323 1
4.80618994562282 1
4.27634551225441 0
5.32449411418779 1
5.15662158836067 1
4.78589940199286 1
4.74665961296316 1
5.12242391058609 1
5.33618958025202 1
4.82273266687216 1
5.03505639800131 1
5.72055651322834 0
5.14826530166566 1
5.21362357619163 1
5.09846865163528 1
5.19822617277771 1
4.59367379085321 1
5.07737443357543 1
5.36775037907363 1
4.88977475554592 1
4.87562417962152 1
5.55526931057587 0
4.94589568120033 1
4.95590166209482 1
4.78020910661346 1
5.27274270443972 1
5.28093933000328 1
4.52352434670796 0
4.93279314839118 1
4.89976517160186 1
5.02044576251179 1
5.37765800984062 0
4.82901971882467 1
5.0974802608947 1
5.05268050517619 1
5.21655233248527 1
4.97127212789032 1
4.63803729838979 1
4.72300247244594 1
5.11573530120461 1
4.98243447638085 1
5.15888001902576 1
5.28590790241061 1
4.65837873752722 1
4.71155917664367 1
5.15281841085401 1
5.04893953886141 1
5.15144421193462 1
4.92859252509308 1
5.30543004349058 1
4.97566884342571 1
4.88974462175887 1
5.58332867548272 1
4.46727222392638 1
4.78721093556979 1
4.80123893573702 1
5.02349211665475 1
5.28550134259739 1
4.78410577472271 1
4.9051461973623 1
4.6794586221992 1
5.0909215900519 1
4.95572224938733 1
5.26097721601717 1
5.00234245767253 1
5.24386920639525 1
5.18019727995567 1
4.89253299164663 1
4.81169612181052 1
4.89892849135837 1
5.14822776378961 1
5.24580993540721 1
5.3654283819055 1
5.02699384506166 1
4.92394690002273 1
5.20672067524139 1
4.74349833118968 1
5.11421635274775 1
5.44760620645508 1
5.10530365741535 1
4.68016548423636 1
4.85016847154908 1
4.89291663511817 1
5.05155571926201 1
5.22591771716494 1
4.15400978077397 0
5.10159844669341 1
5.30314054462395 1
4.92760602265094 1
5.11944022024413 1
5.26128320134741 1
5.19850444132718 1
5.16223224944938 1
4.97565494738454 1
4.79051605309851 1
5.08338825971812 1
5.21379327433454 1
5.32085532627529 1
5.25667239522616 1
5.06757458482867 1
4.98569390310783 1
4.97498796420378 1
4.91410147666253 1
4.7285696892765 1
5.026065959295 1
5.15512060291784 1
4.93447428830572 1
5.50132350077412 1
5.26968107584197 1
5.04886762514363 1
4.63773060826998 1
5.30327472121755 1
5.46060955013666 0
5.13440115224258 1
4.96119670353688 1
5.25890834493267 1
4.9432044205443 1
4.72862627979086 1
5.02513800564031 1
5.17518859554248 1
4.83628492424043 1
4.49986270095611 0
5.42354913336082 0
5.10597714998642 1
5.11457991235812 1
4.57575140416829 1
5.03116932606649 1
4.7858713703023 1
5.17414742490473 1
5.06254394878531 1
5.00682955014974 1
4.62186243693011 1
5.28601955427123 1
5.13536361164464 1
5.25587734823259 1
4.21249016276519 0
5.49743111171968 1
5.60637677259037 0
4.91491637155162 1
4.83916278772563 1
5.66459273987814 0
5.28789146311972 1
4.45043904411213 0
5.03357824438771 1
5.10960032923439 1
5.2138635510298 1
4.1524951129375 0
5.28636261402175 1
5.28522052316103 1
5.22714248190239 1
4.57559840082664 1
5.2722193883206 1
5.23710867697183 1
4.95371547534742 1
4.98115624518266 1
4.91149768433412 1
5.08977317920308 1
5.06829711842939 1
5.09877783502433 1
5.09366861678864 1
5.2377034675917 1
5.00102891299534 1
5.24861716354698 1
5.2758508209188 1
4.94255686102309 1
4.9552289190429 1
4.95732337036219 1
5.03980082560675 1
4.66456300190429 1
4.90679410054362 1
4.49648387483803 0
4.55629847496249 1
5.05799496146829 1
5.68757758543118 0
5.00662425957548 1
5.09532255211153 1
4.95233234153308 1
5.13650643758795 1
5.09368162697704 1
4.7235359324049 1
5.44161408350648 1
5.128826461956 1
5.13666275464863 1
5.60369691769156 0
4.80801427672847 1
4.94463174822212 1
4.82240839974284 1
5.28835802221043 1
4.59190152702274 0
5.15664167336238 1
4.87626131508538 1
4.7871033953218 1
5.06466490481408 1
5.18220381309713 1
4.97115961214153 1
5.0505371410895 1
4.95564946520946 1
6.02801334722812 0
5.09842566928567 1
5.06717066203222 1
4.74078281801581 1
5.00720319368029 1
4.98756540986439 1
4.95429069782684 1
4.70279590612544 1
5.11541995393659 1
4.90030102608776 1
5.07562066864395 1
4.6102353294701 0
4.98309700295445 1
4.99528470012115 1
5.53290249786413 0
4.55216490899155 0
4.891979599574 1
4.96168421354674 1
5.08062911319453 1
4.85954012881856 1
4.9374937030569 1
4.77306960678951 1
4.40925487276611 1
4.89663207095078 1
4.99864324092141 1
4.88804631257357 1
5.10360830457838 1
5.09391458500791 1
5.44386275132176 1
4.92973897238042 1
5.0267418252574 1
4.95697275207571 1
5.11304526819055 1
4.67018116979242 0
5.06706703574149 1
4.49417443941801 0
5.08237386910629 1
4.48186180724998 1
5.28181069938814 1
5.26904886824311 1
4.64223360355189 1
5.4462794934907 1
5.48553408817241 1
4.47852922337833 0
5.0069644492643 1
4.35824957093298 1
5.42364362510722 1
5.04342209125903 1
5.08726258453477 1
4.97404998652442 1
5.42453705694259 1
4.91328707849153 1
5.51680110036696 0
4.91857840062464 1
4.69661530879306 1
4.71641816076416 1
5.15756832895485 1
4.62411553008781 1
5.01053850729035 1
5.00607094737818 1
5.29894711206109 1
5.03002276332924 1
5.35641434035234 1
4.98792703914196 1
4.72400264296614 1
4.8329230923971 1
5.22760390061373 1
5.31405622432758 1
5.17745938618775 1
4.7640046427045 1
5.06942818132465 1
5.03385354248847 1
5.12975940887042 1
5.58648600639202 0
5.12257672209205 1
5.00376910794204 1
5.08147533122841 1
5.08966308866651 1
4.63149643560253 1
5.04166405309765 1
5.0747887821802 1
4.81526591979399 1
4.80240361077887 1
4.704319079989 1
4.88612288263155 1
4.91669787292951 1
5.08265446607862 1
4.78322442819854 1
4.84622039309772 1
5.17204245191344 1
5.07531901621919 1
4.98073841584942 1
5.17142899170288 1
4.96363812809858 1
4.95162654801431 1
4.88412018923041 1
5.57363651849333 0
4.73938976417059 1
4.78063134265939 1
4.44700229690067 1
5.24853201186289 1
4.88936991691423 1
5.37814822042021 1
4.69492131582762 1
4.94058239649006 1
5.13838136550484 1
5.13704337255866 1
5.03191767301309 1
4.78660977957604 1
4.56675998469954 1
4.95753037659266 1
4.92175228511719 1
5.07739283321709 1
5.01229780572912 1
4.72259845447902 1
5.3026758599415 1
4.76709149897669 1
4.93203265728967 1
4.73397895483935 1
4.61065891750631 0
5.31091135584331 1
5.28013345185732 1
5.27311283690526 1
5.02245182734849 1
4.91610630074564 1
5.36353559583394 1
5.201866971727 1
4.82942200822632 1
4.92760089082399 1
5.09483155069006 1
4.94366142257647 1
5.21045723260658 1
5.09153188741103 1
4.75996114343931 1
5.00725424167454 1
5.02405679137366 1
5.10526529714932 1
5.20634719669544 1
5.23576829979425 1
5.04204594745492 1
5.04930365105181 1
4.73026703201728 1
5.32939713835104 1
5.17089501257208 1
5.79396283471382 0
4.7664853991917 1
5.00553143897719 1
5.15532731780615 1
4.96986382660896 1
4.92889329198278 1
5.15048753384186 1
4.73743553730589 1
5.09671743306503 1
4.69186035361859 1
5.24965505197502 1
4.77488485513359 1
4.94529010201449 1
4.80135912825941 1
4.93886619375106 1
4.7077528796874 1
4.81879747702872 1
4.83971348944866 1
4.60765840105634 1
4.95542714514775 1
4.95345786144599 1
5.25016350138423 1
4.53200087035511 0
4.73293978471858 1
4.82841827480178 1
4.9435896549285 1
4.91972989976896 1
5.08438636873876 1
5.04250995369678 1
4.96554944903135 1
4.62036208696012 1
4.83511062157404 1
4.73062207841033 1
5.41701109496177 1
5.05050464282948 1
4.91251408028893 1
5.05290296838696 1
5.04172937459845 1
4.68544208693237 1
5.53906962405755 1
5.24344596039155 1
4.64043942075161 1
5.12539850272256 1
5.19751579914746 1
4.50944272695993 1
5.02795807771974 1
4.77478351759171 1
4.69999166159474 1
5.48285370143386 0
5.1120227189061 1
4.69041566138753 1
4.87700636198083 1
5.2116116924151 1
5.24343643635677 1
5.50172490535351 0
4.99902669474011 1
4.93868812498179 1
4.77134943531278 1
4.93541774795184 1
5.16466893867166 1
5.27934391946946 1
5.12844462884267 1
4.7834130020555 1
4.9291271109188 1
5.09293090566586 1
4.84317918073842 1
5.19275324593691 1
4.85447756820995 1
5.27141910108006 1
5.24434309500964 1
4.99755934354411 1
5.01486414179821 1
4.74049486833936 1
4.94763480259285 1
4.87940702156354 1
4.98858259567929 1
5.08416200290082 1
4.64306361991397 1
5.23229166247948 1
5.29426192873322 1
4.99796936482785 1
4.64532972897404 1
4.61154476907054 1
4.67850365638483 1
4.8966753542839 1
5.40838587039608 1
4.91076790090126 1
5.22248769800518 1
4.83685485815934 1
4.42871657062092 1
5.19970574120924 1
4.99084523946253 1
4.93218099231944 1
5.01565928236331 1
5.59212229886853 0
5.05245611400476 1
4.87903148376191 1
4.78278842270869 1
4.84911327326654 1
5.18581537399906 1
5.14168659327003 1
4.88698732164044 1
4.96111181970016 1
5.13856693957014 1
4.77367490412601 1
5.07642092581921 1
5.00003202568896 1
4.71746804585027 1
4.67230508716576 1
5.31891119641797 1
4.92952071306156 1
4.3678924955142 0
4.87516967650244 1
4.71315910158138 1
5.05665113683309 1
5.27891021495306 1
5.05196844977078 1
5.11219829469936 1
4.91649621274467 1
5.19584313756629 1
4.85805078115784 1
4.98192170523189 1
4.78799482223556 1
5.01764335302857 1
4.92122651248271 1
4.90895268285652 1
4.77149007944521 1
5.2541432916338 1
5.26712737153877 1
5.09890547582685 1
4.54010154487071 1
4.94805691987662 1
5.29261835988402 1
4.6164277532471 1
4.99013907897923 1
5.02235268966074 1
4.91191311009561 1
5.08226074179702 1
4.9430169878923 1
5.25412452178192 1
5.2520650522087 1
5.17416701854079 1
5.12028118498406 1
5.33465842981926 1
5.10517108627115 1
4.80961430871991 1
5.34510213875416 1
5.14477637476945 1
5.41414914647509 1
4.79004818028907 1
5.64544794493176 0
5.16151264908924 1
4.65924337128465 1
5.08931789877985 1
5.17991491799962 1
5.12556395978167 1
5.05355800726696 1
4.77966977443882 1
4.92435311741698 1
4.76500223512938 1
4.98153541684203 1
4.64466909148742 1
4.72980156775958 1
4.88634042920841 1
4.97492924642671 1
5.03739913174686 1
5.54567871370046 0
5.02735202423606 1
5.54753450184272 0
5.0974820485351 1
5.09036736865489 1
4.43160505781018 0
4.89632557425194 1
5.15404711073756 1
4.92016139518405 1
5.3301874171357 1
5.27712201679835 1
4.93504082793195 1
4.9015926180699 1
4.78734740547655 1
4.92122363323931 1
4.85941945910725 1
5.04343391405852 1
4.95699304184231 1
4.9366178816825 1
4.90160940241289 1
4.63301981415639 1
4.97887379163763 1
4.73623667868612 1
4.94095274138443 1
5.25456296804717 1
5.01137880625011 1
4.84873971835809 1
5.43914492432074 1
5.07719270654907 1
5.09196362889844 1
4.75858712522068 1
4.97992378422845 1
4.75514154054835 1
5.09215455832911 1
4.93284481836441 1
4.85062306339298 1
4.92940881340602 1
4.63834131294589 1
4.47857185831015 1
5.04312299249593 1
5.52895124425906 0
5.20604002116569 1
4.29099145963922 0
4.78315307679491 1
5.49619027624583 1
5.17813930834662 1
5.1159971558674 1
4.92281885774644 1
4.99441992574572 1
4.68695676228312 1
4.82644502063738 1
4.53734021371628 0
4.98810813101456 1
4.74248744093457 1
5.01778799167365 1
4.79378213362843 1
5.18944641382102 1
5.02483043083692 1
4.83598272785833 1
5.1940270793345 1
5.07100677202227 1
4.86144146870344 1
5.07809501553612 1
4.67638560815082 1
4.93041060210011 1
4.95722798576243 1
4.69665024184278 1
4.96334910331931 1
5.31311476499692 1
4.67997669969814 1
4.41699789332011 1
4.68322024685226 1
4.97034371692378 1
4.81956005199572 1
5.07789895219624 1
5.43940331776817 1
5.37062145836306 1
5.02019600906781 1
4.55798620006812 1
4.66207092561874 1
4.81318268551081 1
5.08968193642681 1
5.18473990660662 1
4.61453778982013 1
5.03912902781279 1
5.15770764399433 1
4.67121551386096 1
5.08011333147839 1
4.61463298713642 1
5.14702489086892 1
4.71573542091023 1
4.74578642064231 1
5.10761714372642 1
5.4335773964272 1
5.13478628282844 1
4.85079628671354 1
4.83196479866701 1
5.05417770141317 1
5.11979811802199 1
5.1030199320069 1
5.03785059650494 1
4.85300269784363 1
5.21045752203255 1
4.88397457146091 1
4.76654213465318 1
4.65188771922175 1
5.22420383308738 1
5.10641970898785 1
4.87113002306642 1
4.77131088670855 1
5.76437848576848 0
4.66250132847679 1
4.56868568856338 1
5.0152788703797 1
5.22303574093186 1
5.54725240893023 1
4.89574688550264 1
5.07573815237219 1
4.77232153758423 1
4.81529030415312 1
5.09735074224938 1
5.32417082596918 1
4.99344021430181 1
4.85730419672106 1
5.16630279791089 1
5.26474498896044 1
5.19067023059721 1
5.12777478882028 1
5.38502752132956 1
5.46560226177347 1
5.16416832578268 1
5.16939393669504 1
4.97722392229575 1
5.09754006853394 1
3.93675629386484 0
4.89454295266731 1
5.00098799881383 1
5.03212668174013 1
5.52147050781215 0
4.77999846260075 1
4.9345561187119 1
4.84765340998587 1
4.67489846530505 1
5.15078444156503 1
4.7003625232005 1
5.10902506942661 1
4.80840461142781 1
5.57396112260036 1
5.27596315599034 1
5.47705788479621 1
4.87433861137318 1
5.08979652750768 1
4.86272627622795 1
5.13346377599376 1
4.77124058436478 1
5.32115200473979 1
4.93089160512549 1
4.46388405589597 0
4.88145142532222 1
4.86225810350012 1
5.11193894256176 1
5.18618320224885 1
4.61568226057107 1
5.1032420507222 1
4.92292300516799 1
4.24958907996912 0
5.18343058174024 1
4.93394107669629 1
5.48496753281178 0
4.90736410823137 1
4.7274952082344 1
4.61011037645919 1
4.82603230821474 1
5.14600734599262 1
5.29117971375315 1
5.73993273614237 0
4.76154535571506 1
4.83587030780916 1
4.92367098707603 1
5.33200261449075 1
5.10790909276346 1
5.31699442215963 1
5.05804796056532 1
5.29570152692433 1
4.80535239472428 1
5.39930231684313 1
4.75020018868521 1
5.18697321900404 1
5.16924344635581 1
5.54041391288638 1
5.2393540632394 1
4.95476333361373 1
5.21756010463699 1
4.8136916675802 1
5.46961287806281 1
4.97847866525646 1
4.90308934825634 1
5.2913754870486 1
5.00034634082818 1
5.14679162961739 1
5.43505596119798 1
5.21100223893486 1
5.00006824054437 1
4.75688249594496 1
4.85976949047157 1
4.68671146079027 1
5.07992249919534 1
5.01906818685358 1
4.70988892961001 1
4.95197261892936 1
5.12726944650398 1
4.78158584614239 1
4.80395112052263 1
4.88311013580874 1
4.6866151137264 1
5.15624119782329 1
4.90218806083323 1
5.36376685181238 1
5.10417513457858 1
4.75256535902257 1
5.09803325323244 1
4.72976000072993 1
4.84685382200957 1
5.62380535525679 0
5.48059415801804 1
5.41439815151004 1
5.10189858847563 1
5.25497133013073 1
4.98033542153721 1
4.75042234155298 1
5.22299412803834 1
5.4894196120376 1
4.53067846347547 1
5.08679767863365 1
4.71286311260745 1
5.15971600850464 1
5.23816463523973 1
4.35387282961146 0
4.86639384292284 1
4.5994810569932 1
5.30103874840525 1
4.8574894060039 1
4.74936853961575 1
5.06245195993221 1
5.16155087630006 1
4.76119641995847 1
4.84637127997747 1
5.12271625991547 1
5.22769666060501 1
5.02430731184412 1
4.78243620363963 1
4.90088658272408 1
5.27948958287301 1
4.76372788362881 1
5.09574426388436 1
5.30514210896608 1
5.13238623626756 1
5.20619707528811 1
5.06025202880955 1
4.37414013866116 0
5.19576361148091 1
5.22962521847645 1
5.31438949342061 1
5.0759078974671 1
5.20891996314504 1
5.45590403063951 1
5.0750548898433 1
4.9239000627712 1
5.17820140851502 1
4.98025574199404 1
4.70410079679617 1
4.62966448912233 0
5.78889160128001 0
5.14574458273342 1
4.74809301903444 1
5.09275425527667 1
5.11929691964662 1
4.650631139563 1
4.95077400476981 1
4.99001421239805 1
4.69331080275869 1
4.90974233936742 1
5.4379736764692 1
5.16323380645249 1
4.84352147434972 1
5.28916583830428 1
5.27443850899725 1
5.16257645588306 1
5.12318041322875 1
5.02348849874283 1
4.8857722860366 1
5.08375830954076 1
4.82694003071753 1
4.91927281521531 1
4.81174400809554 1
5.32736263010846 1
5.03247393122085 1
4.69783107429614 1
5.245425053079 1
4.98824008874958 1
4.68811903047255 1
5.34022715901499 1
4.70751491979991 1
4.6866282021498 1
5.13833080051003 1
4.49490773886501 1
5.09141737644451 1
5.13427068369936 1
4.5678075065062 0
5.36304376598876 1
5.11880278876537 1
5.01056746534749 1
5.29515246800867 1
5.21370940728385 1
4.97500435456689 1
5.01057976262866 1
5.41844738797689 1
4.80818752340152 1
4.89080540547903 1
4.85744645501008 1
5.03642615922358 1
4.91202837234505 1
4.74574957344043 1
4.67698493715211 1
4.8001441419497 1
4.92879305864328 1
5.03140175085576 1
5.2356759847807 1
5.26749532340145 1
4.97451870097337 1
4.994528486164 1
4.84584029114152 1
4.92382260187689 1
4.94034409010643 1
5.21546404388809 1
4.88892332753535 1
4.98704736082291 1
4.96643057271781 1
5.03059064944124 1
4.85870080501028 1
4.59092652644468 1
5.11014592802742 1
5.52532159154148 1
4.73897110971381 1
4.88460781863526 1
4.38127071106051 0
5.18829395540932 1
5.15560227853238 1
5.07862708864435 1
5.07851950788427 1
5.21960607581811 1
5.03479725910098 1
5.56521636328563 0
4.90388538254809 1
5.05172002995014 1
4.9422300992736 1
5.13181653935033 1
5.21716587816644 1
5.30451659272775 1
5.22550966316698 1
5.12979019233971 1
5.06711972276677 1
4.75842548616819 1
5.23637045951078 1
4.9356873663839 1
5.44875313072356 1
4.41927944930895 0
4.46882958961243 0
5.05814176856634 1
5.09160504825761 1
5.36463866660661 1
4.80228435292735 1
5.12355318115577 1
4.80049175019395 1
5.52567171391648 1
5.29257190714756 1
5.11814161563611 1
5.2948906495738 1
4.8869154691959 1
5.02383949076548 1
5.10010880623019 1
4.96433315780729 1
5.01382770001951 1
4.62358116495732 0
5.23919806825289 1
4.83035345986932 1
5.35721103761407 1
4.78600069952452 1
4.83790164075957 1
4.85978144216752 1
5.21195557182543 1
5.22271572443397 1
4.84632826037577 1
5.52988400798236 1
5.01862345967529 1
5.14074651312162 1
4.64635021904596 1
5.20842955303325 1
4.86734115018513 1
4.95258610988812 1
5.03247234563866 1
4.83345126424171 1
4.76071807948362 1
5.01992923416357 1
5.05846109775313 1
5.12956182543905 1
4.67674926309736 1
5.05056823387974 1
4.96571468130532 1
5.11210427648516 1
5.23500503131238 1
4.69845245180292 1
5.12497788912051 1
4.85610802957109 1
5.01273260074712 1
5.04739148365531 1
4.99347629887782 1
4.97382316704976 1
5.08478125991879 1
4.84676414637852 1
5.31072884816772 1
5.18858810893935 1
5.27630060042578 1
4.83144019951694 1
4.88483165819882 1
4.44305629305029 0
4.68175792677482 1
5.24681150156459 1
5.35131795835964 0
5.29289456045903 1
5.60083108306146 1
5.03268034455474 1
4.82230998724814 1
4.88571728465045 1
5.08687183693608 1
5.228750202278 1
5.26740571273934 1
4.79128105083351 1
4.7868559508848 1
5.22270737149395 1
4.60815438188127 1
5.22753584748862 1
4.74684420386716 1
5.30598669091731 1
5.09163859971375 1
5.00919799636708 1
4.41467516702978 0
4.96051564465131 1
5.43594229225556 0
5.06677178738087 1
4.68925364520219 1
5.10380399051537 1
5.34876235163436 1
5.23833919299062 1
5.08089332645959 1
5.6424960751615 0
4.75709923460332 1
4.94659962855563 1
4.86470447261001 1
5.15877203824877 1
4.77573954226558 1
5.09022856676147 1
5.36080316191727 1
4.71841805305996 1
5.47138570022884 1
4.68350848419402 1
4.73059991005844 1
5.15387957230749 1
4.95950618921425 1
5.06462336801217 1
4.96173172856418 1
5.08313563785943 1
5.34552744530604 1
4.71455543080295 1
4.80961933452534 1
5.13184853193797 1
5.13711920250248 1
5.07931375949028 1
5.21264288958778 1
4.62863242967709 1
4.76525232703718 1
4.64198621083181 1
5.13574041249875 1
4.98690369780863 1
5.21065161401082 1
5.27265885099633 1
5.09023742391331 1
4.75311857386097 1
5.14150254160954 1
4.92698794570643 1
5.13694792581515 1
4.7705088403754 1
4.93699353176018 1
5.03213777304518 1
5.14186996806982 1
5.16565461205333 1
5.22372641689176 1
4.91694011177745 1
4.72340592621081 1
5.16616971453591 1
5.27193464512555 1
5.10620954325323 1
4.96558329639852 1
4.61889020807098 1
5.01391205684328 1
4.94819793561144 1
5.38163022871456 1
5.27331136210877 1
4.48896691889313 0
4.45691234905614 0
5.7961799629576 0
5.20032645770291 1
5.06425097463405 1
5.26885532333862 1
4.75744598060096 1
5.25508281020514 1
4.86048823152812 1
4.43659137915472 0
5.17228554899048 1
5.02611097905239 1
5.26655501163534 1
4.73731208460646 1
4.80962310963687 1
5.03731425234517 1
4.9074730239183 1
5.51792556963798 0
4.70503519915503 1
4.72837261344191 1
5.17903164396501 1
4.84192083952875 1
5.12408176946068 1
5.02762652160909 1
4.9980060150043 1
5.08184971094414 1
4.99533919447382 1
4.97299335942623 1
4.9793734367646 1
4.7533482636991 1
5.2028792267593 1
5.03069887423498 1
4.81199566579116 1
4.3411129364145 0
5.05996822502203 1
4.83849122635918 1
5.08277988152676 1
5.08026671082133 1
4.73959132227458 1
4.35964020356157 0
4.85858645737076 1
5.25745216968996 1
4.73916771075736 1
5.32805217675922 1
5.1259402561346 1
4.89106942180842 1
4.8416192266188 1
4.75819065689762 1
4.72990673053335 1
4.97555245474017 1
5.11143779220705 1
4.6966425099487 1
5.39186193814985 1
4.96370249567627 1
4.96856410073731 1
4.80929253529485 1
5.20203104108531 1
4.90535372276507 1
5.24965415267036 1
4.92216311065036 1
5.15340653624445 1
5.10494457479696 1
4.88498876096703 1
5.08847229870879 1
4.79402056531843 1
5.14537200191688 1
4.75321723664055 1
5.20587446920571 1
5.37357779645706 1
4.70962649404266 1
4.7740930653665 1
4.75755941970165 1
5.45792407075631 0
4.97629760648144 1
4.78653385723381 1
4.60270773321018 1
4.5019282273002 0
4.89668645000949 1
5.18905673609454 1
5.08917856866868 1
4.88991949807403 1
4.751082849295 1
5.31421274430821 1
5.02018340839805 1
4.71171252255161 1
5.03035457075482 1
4.74831313913969 1
5.32254157877729 1
5.32875636097718 1
4.92029862292475 1
5.59071298659748 0
4.79368065252883 1
5.23998907240063 1
5.22947826821922 1
5.0584419703823 1
5.20579556534401 1
4.65623591439359 1
4.86725017845017 1
5.48687612633765 1
5.20091521699982 1
4.85617097597487 1
4.72469955211634 1
5.34254619887001 1
5.22057360452389 1
5.10818964960718 1
5.25293651677453 1
5.15268807815034 1
5.43910311539668 1
5.16153533666818 1
4.90377476618678 1
5.2921732556711 1
4.67655292541232 1
4.79074278688078 1
4.61886787817207 1
5.07577459501254 1
4.89566257725713 1
4.4843979761054 1
4.85562482280049 1
5.15450294100773 1
5.23705795182745 1
4.96915214137913 1
5.04655213132477 1
5.10333220555888 1
4.96999106151247 1
4.56946830545399 1
5.10438753639427 1
4.80921081566276 1
4.7348166352866 1
5.17157525600484 1
4.86548146754723 1
5.23744036683953 1
4.99692781262267 1
4.99688472907806 1
4.94711559404368 1
5.15130139796757 1
4.60954287348522 1
4.90563784714849 1
5.25761183421374 1
5.23114128165236 1
5.34458542558641 1
4.99269017605753 1
5.45843035423915 1
5.50400415722466 0
4.83306784053684 1
4.33902445748835 0
4.92591650055176 1
4.92793238955178 1
4.97908241970922 1
5.33118840486378 1
5.20179503987064 1
5.5598426616682 0
4.56735221439823 1
5.43151034952203 0
4.75846579167632 1
4.73742716034061 1
4.94999157601817 1
4.62408458330329 1
5.17068440995454 1
4.90266860186258 1
5.61718218601817 1
5.40366541609779 0
4.56197706754572 1
5.17471777961224 1
4.96877771396102 1
5.01813688685963 1
5.25098771387324 1
5.41869541485408 0
5.12344814158697 1
4.78951901238683 1
5.32244819845537 1
5.73821675931549 0
4.99384466086725 1
5.44584726610862 1
5.32579024496784 1
4.93204533118428 1
5.08867749952485 1
4.82170020642168 1
5.28589763595401 1
4.90549830237042 1
5.27098515024147 1
5.02160287092742 1
5.2413129077502 1
4.91046643763602 1
4.71513372485147 1
4.43579499393291 0
5.36585246250334 1
5.34150702832496 1
5.54668392064888 0
5.0546339705818 1
5.06185985789831 1
4.50801428480371 0
5.12536061304742 1
4.94013677285273 1
4.79717973429426 1
4.93299609211343 1
4.9067647188348 1
5.37804132714195 1
4.88194204348961 1
4.62823264393232 1
5.15915503283897 1
4.75400008980057 1
5.44528532709064 1
4.89620056538589 1
5.3536590709969 1
4.81900419935083 1
4.777934069539 1
5.40238545486975 1
4.71433622806657 1
5.40727175220257 1
5.35858996919568 1
4.92436882639987 1
4.65857215690672 1
4.7329682134979 1
5.33714469934413 1
5.35785684077806 1
5.15208956970088 1
5.03369168163078 1
4.8129838102604 1
5.01124353913388 1
5.09071017157137 1
4.94802845898835 1
5.27995429212304 1
4.52177127561547 1
4.96512566855856 1
4.88985583721042 1
5.02927345322155 1
5.36646525645259 0
5.36136184660679 1
4.67411310045252 1
4.60730228030294 0
5.0188518590649 1
5.07458986835674 1
4.83684216225996 1
5.38291931308928 1
5.13330794385465 1
4.72642625615155 1
5.10963466937578 1
4.57319025432551 0
5.11376851057645 1
4.97990052566431 1
5.20081362206044 1
5.00983057771091 1
5.02076240411284 1
4.70668875684723 1
5.21640813988583 1
5.06438817133365 1
4.90475781938019 1
5.20830253155571 1
4.97872204670862 1
5.26460464383825 1
4.50074501244834 0
4.88290683469574 1
5.36860418576495 1
5.0225930944301 1
4.90779786208158 1
5.33471943390241 1
5.32622798373679 1
4.83073007186751 1
5.31489093900821 1
5.3013033252765 1
4.87144811369441 1
4.54365477927613 1
4.78348261015618 1
5.09315698221435 1
5.46295457715587 1
4.91008083872104 1
5.35443280386077 1
5.1524555577518 1
4.72354263871435 1
4.93455912927859 1
4.9669026275883 1
4.95189066012712 1
4.94546649754274 1
4.68690557524468 1
4.99292757824228 1
5.39956917017906 1
4.56469559624347 1
5.15476529262625 1
5.1976214580373 1
5.30410329920423 1
4.62586203953802 1
5.18198474445244 1
5.00324686141816 1
5.24752503461054 1
5.24564548115622 1
4.91567367025012 1
4.93925753645731 1
5.22600149202941 1
5.15177780817413 1
5.09572863262761 1
5.41552154768886 1
4.95137232813438 1
4.9991949494529 1
4.71897992673126 1
5.13126136227321 1
5.36441907564891 1
5.24402622991591 1
5.08725547012259 1
5.04649390611282 1
5.56773234297155 1
4.78716155896179 1
5.15186485984698 1
5.18019274378756 1
5.05198084729183 1
4.99905414642281 1
5.01098838674001 1
4.97668854129468 1
5.09010343234845 1
5.20806308762462 1
4.94258889063948 1
4.83333373558797 1
4.90271035089338 1
5.42338337875897 1
4.72380531379524 1
4.93135749081755 1
4.87770270659183 1
4.75921261371738 1
4.89152501095687 1
5.40012339433584 1
5.18548229127452 1
5.50987730015965 0
5.1365246344001 1
5.34546256725073 1
5.02116068773853 1
5.18839688149013 1
4.87155626824238 1
5.00179305018273 1
4.69712187136963 1
4.91843231134825 1
5.30594899468146 1
5.2848367566584 1
4.73425427611476 1
4.85394750879753 1
4.9796715832761 1
4.9909622167427 1
5.59683161285997 0
5.07790615358012 1
5.32115454416343 1
5.23463886490379 1
5.35749065545019 1
5.23345821750512 1
4.47052060697156 0
4.9366663891093 1
5.52119445302201 1
4.85503325629334 1
4.41709080620479 0
5.31429976286856 1
4.84382387267613 1
4.94572519469201 1
5.04126748208086 1
4.61503241879104 0
5.30901249695882 1
5.07191125136007 1
4.77592094840624 1
5.15487000497456 1
5.08635690385881 1
4.85619085126748 1
5.15221718637598 1
4.80441444509483 1
5.14464541689578 1
4.33102226115911 0
5.29993981975122 1
5.42190448496974 1
4.92728186029043 1
5.60793942153853 0
4.94561207964313 1
5.21539857616096 1
5.22465763920668 1
5.3783979329354 1
5.45204848583115 0
4.96222919271232 1
4.8504117015515 1
5.29718422631448 1
4.92560955443847 1
4.78618401681319 1
4.72576061732324 1
4.66353031874893 1
4.51691355704253 1
5.17922110632603 1
5.15942371566654 1
5.21254252505227 1
5.18759817469046 1
5.34612583435508 1
5.17934453217229 1
4.96743821750158 1
5.4408604856593 0
5.07801292739502 1
4.682874875237 1
4.9620138547001 1
4.73282305974386 1
5.24026244994793 1
5.22226107273958 1
5.05707268213656 1
5.08339080860449 1
4.92679218666827 1
4.74081785679612 1
5.20133598036186 1
5.02131823813563 1
4.65942827984613 1
5.66796210865466 0
5.09416175880347 1
4.80626031813951 1
5.44829402085443 1
5.49535807578319 1
4.9077742112972 1
5.59369072073466 0
5.27224197831636 1
4.59170638696266 1
5.28394498645809 1
5.15141358957747 1
4.73740024697354 1
4.88170118152584 1
4.83817941309571 1
4.85904512763785 1
5.16988278006876 1
4.69752008111818 1
4.6629959372179 1
4.9744461533985 1
5.07003330075044 1
4.7087774940379 1
5.28218499660438 1
4.6517337897354 1
4.956839873539 1
5.51175292165116 1
4.88414621839208 1
5.48293774877209 0
4.72818347246534 1
4.80068092224899 1
5.17163159007575 1
5.01459348250169 1
4.84440670075021 1
4.92272909733884 1
4.87523344882006 1
4.73646648982313 1
4.65313326189884 1
5.07097821830939 1
5.27087646980262 1
5.45401293708963 0
5.05994749794456 1
4.91315843008299 1
5.37366334157884 1
4.90740338682466 1
4.35013158963348 0
4.93890316664624 1
4.90946254355075 1
5.16822689974654 1
4.89456005852574 1
5.09644742027552 1
5.29476282093425 1
4.96965023720449 1
4.8811262494435 1
4.86628153632365 1
5.06202215772958 1
5.1735504314285 1
4.69262658760683 1
4.74491400688043 1
5.38736831333368 1
5.02436498113725 1
4.84836974291808 1
4.97728475576108 1
4.91175808092201 1
4.9200027554937 1
4.96166104845495 1
4.98572611662233 1
4.93467081982632 1
5.33455545004118 1
5.09448155865175 1
4.89957783088201 1
4.39073420493679 0
5.38742537173139 1
5.01648419254368 1
4.44406067630837 0
5.17182257983997 1
4.95983460146366 1
4.67148243771808 1
4.48625309088639 0
5.10771138361394 1
5.00377095354709 1
5.40608451504544 1
5.02559379645655 1
5.13227920187127 1
4.63331555573733 1
5.27873757674051 1
4.98233039261873 1
5.2372459652843 1
4.79001664406376 1
5.20510831434273 1
4.96894867852812 1
5.03238566529175 1
4.99594361109307 1
4.93529811329454 1
5.19076801750079 1
4.86016627819776 1
4.89466020318134 1
5.02645534155398 1
5.23218172570648 1
4.93697589859209 1
5.07311250348379 1
5.01911320821306 1
5.03966768350472 1
4.89966704897118 1
5.03009461858059 1
4.91928868867556 1
4.61961777691345 1
4.95801352952409 1
4.76940123981192 1
5.16620837075514 1
5.10692852578676 1
4.91918930434473 1
4.97515613730165 1
4.54653628533268 0
5.30201199517911 1
5.01145337957188 1
4.87264295100877 1
5.21272630274813 1
5.30238912326725 1
4.53884364024325 1
5.12504300077385 1
4.93523018735931 1
4.77141150760494 1
5.02180537754863 1
4.61349470163058 1
5.4253698525421 0
5.41008621916999 1
4.97802420496865 1
4.64299851013994 1
4.5324122085783 1
4.9806610650059 1
4.63697912607232 1
5.16250749185046 1
4.9414488391363 1
5.31238996542729 1
5.22820297832271 1
4.69784453943705 1
5.02770406111759 1
4.96293878707659 1
5.20829525883951 1
4.98485812744811 1
5.24936749517723 1
4.88630949395008 1
5.07204944702281 1
4.96849700799109 1
5.02181130695824 1
4.83264072636656 1
4.71361712188881 1
4.8444870386563 1
4.45935967782842 1
5.18633865994961 1
5.0201240477407 1
4.94792963332734 1
5.00999699045064 1
4.42517479073049 1
5.24488685484532 1
4.81923180501195 1
5.27465923173042 1
5.20196378356752 1
5.17111072713606 1
5.22620367056826 1
4.73990780335916 1
4.92752776273506 1
5.09147498856108 1
3.93959197059492 0
5.55846775665672 1
5.70814350000872 0
5.08690311923468 1
5.54985916118253 0
4.97790960699348 1
4.69831285529156 1
5.21396591559408 1
4.98209953880137 1
4.84769710775262 1
5.42675477259967 1
5.28719007602076 1
4.77632120345899 1
4.89190768609988 1
4.92325958165345 1
4.57052706150407 1
4.71806952018421 1
4.62904191977639 0
4.60334149505888 1
4.89794533638312 1
5.52899250660199 1
5.42810403188663 1
5.08245206934727 1
4.8485410840225 1
4.95951621737996 1
4.93292274775588 1
4.94191669687145 1
5.224688594186 1
5.23829412025977 1
5.13196697300349 1
4.7813461140647 1
5.00664229573098 1
4.95266106502171 1
5.03940945293909 1
5.28988415777228 1
5.48321539018274 0
4.83209974845212 1
5.16978017751374 1
4.96753316869736 1
5.0475152569558 1
4.41158705152073 0
5.14072346698109 1
5.09084231120795 1
4.75026969746446 1
5.74072663796405 0
5.00216553528939 1
5.07276045813194 1
4.89046530171718 1
4.79022566030352 1
4.63299813141063 1
5.300864105757 1
5.32622237324022 1
5.87146430363877 0
5.27694785800642 1
5.09000799952784 1
4.93146427910147 1
5.22789914324108 1
5.29677077205718 1
5.10196569250418 1
5.04053276727529 1
4.85570525369964 1
5.07130904357279 1
4.87504665815299 1
4.78263042664757 1
5.02152221157378 1
4.63744751542533 1
5.08692228587839 1
5.19278964166227 1
5.20434330834784 1
4.67124736845547 1
5.39993937095193 1
4.68479312145378 1
5.04201437438385 1
5.1926088976716 1
4.86977396803264 1
5.32102929732685 1
5.27279624176881 1
5.25595448786653 1
5.14988533872505 1
4.95473740275949 1
4.93515735789179 1
4.99591534065175 1
5.16727002917225 1
4.71545964227883 1
5.38747179863714 1
4.29909373257835 0
5.14102819520898 1
5.05223385966204 1
4.5872291893974 1
5.18775077639108 1
4.85712868468147 1
5.16086670473986 1
4.69301559877986 1
4.8694393062423 1
5.01298947683119 1
5.11827991764107 1
5.31508604329413 1
4.79157078199382 1
5.15763039963842 1
4.90910715982519 1
4.76165765231156 1
5.29629263074951 1
5.20380872795147 1
4.94043161413276 1
5.35150081559942 1
5.2978859579441 1
4.82052243014972 1
4.90199774782999 1
4.7439847654962 1
4.86390643270091 1
4.99339698744367 1
5.52900675828726 0
5.36548993706766 1
4.53720476850362 1
4.94198334311514 1
4.89217247374587 1
5.20909816350219 1
4.71788759179475 1
5.34629855822258 1
5.1193387077258 1
5.38914474399487 1
5.48503986821762 1
5.27087143380039 1
5.11585345517571 1
4.88647117216928 1
4.98065843288054 1
5.18854763535028 1
4.87448025220517 1
4.8586231550963 1
4.83751292990659 1
4.76808742508455 1
4.24788044080314 0
4.46948811223058 0
5.0818129522158 1
4.93665238080858 1
4.70662471405071 1
4.70256447916896 1
5.48844414490361 1
4.64703114175278 1
4.94207352732185 1
5.03919944708171 1
4.56492744488098 1
5.20664255423006 1
5.28156535312823 1
5.41363597900224 1
5.26022442942479 1
4.97267112968314 1
4.85918836586017 1
5.02476363309447 1
4.76414953816659 1
5.26241144855903 1
5.01572419100824 1
4.42398924849772 0
4.92052476465671 1
4.82779644708416 1
4.93570928891913 1
4.82321480979713 1
5.08558762342131 1
5.43013661348491 1
5.08431637599929 1
5.08116262040327 1
5.31984752803376 1
4.99807880813109 1
4.93059945478372 1
5.34950443736961 1
5.40475894701304 1
4.80573424490927 1
5.36214344785034 0
4.23609558772482 0
5.17582488488812 1
5.37408740305205 1
4.42634481569988 1
5.12268555992235 1
5.489438851108 1
4.49270103176326 0
5.3226845732741 1
5.08479274995745 1
4.85276695387843 1
4.99938876745061 1
4.86814828443117 1
5.55536554413911 1
4.89659970350256 1
5.02827609317606 1
4.90117580069416 1
5.04711687277602 1
4.76091861895832 1
4.94109043630971 1
4.60870734773974 1
4.94133239817042 1
4.7704768353461 1
4.86692008736409 1
5.41608843850319 1
6.01924046835241 0
4.71325822363851 1
4.86590854645393 1
4.9467316211562 1
5.3783042909925 1
4.8153581018446 1
5.47003645511987 0
4.97580823884871 1
4.79985924460035 1
5.29572496486956 1
4.8742732312342 1
4.90628449749198 1
4.80331382498232 1
5.3324555867943 1
4.84472553854515 1
4.42441733923654 0
5.08055064959112 1
5.08531023001757 1
4.58626222470242 1
4.82332598153282 1
4.81420241570448 1
5.18611210002115 1
5.21677663265234 1
4.92641214072705 1
5.27953694371645 1
5.09385225545364 1
5.10343248793184 1
5.39498908528185 1
5.6580855791646 0
4.65032305371143 1
4.67866249865683 1
4.86885388599232 1
4.84034048239832 1
4.92221472712667 1
5.14996311561206 1
4.78510037403113 1
4.84353892784223 1
5.12316352084696 1
5.06901708158116 1
4.72867370599918 1
5.07189599538764 1
5.12555660181997 1
5.03560037590756 1
5.19831347216251 1
4.78579237392918 1
5.19258035919678 1
5.07387816194901 1
4.82944439174634 1
5.35885616833335 1
5.01441828828189 1
5.01714565832286 1
5.07814700790363 1
5.05070973165967 1
4.69539080119352 1
5.33212938336118 1
5.1398940666485 1
5.71685708434494 0
4.99867823862491 1
4.89291537506128 1
4.92473875206325 1
5.11999034787855 1
4.92788531201894 1
4.72855248228875 1
5.19052106535291 1
4.78045427845189 1
5.06820106509655 1
4.98713087065179 1
5.04901500594016 1
4.88198288005874 1
4.42970751545778 0
4.68881578255625 1
5.55273547962338 1
5.30040002356354 1
5.19823330590699 1
4.525350396041 0
5.79760271767653 0
4.96452837061099 1
4.97783670265086 1
5.16788078919961 1
4.66484206159437 1
4.82581143208801 1
5.04248800751066 1
4.1997149216476 0
4.80163121500407 1
4.92171979508151 1
5.03865190111417 1
4.75688053361119 1
5.26680974157135 1
5.02769000230309 1
4.93212105301644 1
4.94711487396023 1
4.65783027093744 1
4.57890866946057 1
5.18398919166986 1
4.68866312984337 1
4.79361492962526 1
5.0525092946682 1
5.45525618824695 1
4.61350954861553 1
5.29730064390289 1
4.96839496078279 1
5.20514419653462 1
5.30717632867803 0
5.04290204554394 1
4.73387581551661 1
4.6523496091121 1
5.16910283208682 1
5.15048815434528 1
4.96584539358928 1
5.45011027785536 1
4.71058452254461 1
5.36067451604394 1
5.10882705217907 1
5.18114655288473 1
5.39039942443471 1
5.36388141919107 1
4.83061632031064 1
4.69593162255175 1
5.13217026577395 1
5.281652142523 1
4.97799712180832 1
5.15720742854767 1
5.07124187697993 1
4.99178661291236 1
5.10251924678893 1
5.29702819256205 1
5.26074252820024 1
4.96534271051114 1
5.13703962903409 1
4.90145446924265 1
4.68806035079145 1
5.3200602426086 1
4.58955357590694 1
4.87029966350933 1
4.64376436473747 1
4.78876600680839 1
5.37282547776754 1
5.54825913318878 1
4.70197163455802 1
5.24967659288204 1
4.98591096783293 1
5.09669872318911 1
5.09081964057731 1
5.04559767412541 1
4.79156768189768 1
4.9484305047023 1
5.29849979819515 1
4.89967361303688 1
5.1237085955646 1
4.78839222168576 1
4.54788791750097 0
5.12231853625562 1
4.60564679696429 0
4.64989315799834 1
5.04085987976893 1
5.79425555039115 0
5.50655931668862 0
4.85083462974436 1
5.25837599446312 1
5.40647487130284 1
4.6059540768723 1
5.63231303582358 0
4.97474421309294 1
4.94742544724938 1
4.99432057566761 1
5.04583327326966 1
5.40851858169348 1
5.10449805170664 1
4.88224368671091 1
4.81407510369725 1
5.20493533205512 1
5.00074098212083 1
5.05929672562322 1
4.92808552464348 1
5.21303936772406 1
5.29552089243887 1
4.80262316734287 1
5.32340609565022 1
4.79129235815675 1
4.34862146745546 0
4.87163673360428 1
5.1882126028009 1
5.01302331270082 1
4.84722054069522 1
5.00592575817551 1
5.13695676551673 1
4.99490128173551 1
5.35527427639645 1
4.87244479846767 1
4.85053807124556 1
5.05280952856024 1
4.90464864132991 1
5.41610831437458 1
5.07138070154264 1
5.24953672900354 1
4.95655048633614 1
4.91595959416059 1
5.14784356691842 1
4.93009713428615 1
5.5631474792207 0
4.90069280412763 1
4.83998283295704 1
4.8623597943712 1
4.61548033653486 0
5.04967271226089 1
5.15066732368329 1
5.289035561352 1
5.04385072525387 1
5.27053215746565 1
4.87312826876239 1
4.85723520428186 1
4.55606987217523 1
5.33326704819375 1
4.77877777684821 1
4.92288434250468 1
4.94026680154411 1
4.90696534777275 1
5.19835377662167 1
4.09367297908397 0
5.02081515098729 1
5.15783307002955 1
4.77983949746325 1
5.16845236907733 1
5.3207231959195 1
5.45700990959014 1
5.41792269012482 1
4.96792588698438 1
5.26066506824716 1
5.06448887804253 1
4.79286615542323 1
5.26078065625257 1
4.98972995507973 1
4.84499220120267 1
5.47160108223436 0
4.99409297541901 1
4.93650842980916 1
4.98236301636373 1
4.77593800881502 1
5.14478629565872 1
4.99029636301725 1
4.74300771084947 1
4.90184286739251 1
4.75433023914588 1
4.69771481315646 1
5.34335722840106 1
5.09669426049105 1
4.79171974224229 1
4.69773687473798 1
5.07911853111455 1
5.0615100651501 1
4.81200211549374 1
5.08146311277768 1
5.01272194393179 1
5.20156571224264 1
5.13650831265741 1
5.13549305003858 1
4.6423770660059 1
5.41596228061102 1
5.19105058045415 1
5.09902024615782 1
4.82712705148408 1
4.81428208357081 1
5.1828022479537 1
4.75890771491503 1
4.60864607321353 1
4.76923476034055 1
5.15062131776821 1
5.03657931410088 1
5.21652024712805 1
5.10774227307309 1
4.89546340308464 1
4.78110381541192 1
5.13935615510847 1
5.25386114086069 1
5.07127575354352 1
5.29221864101269 1
4.70037617210404 1
4.94487720846702 1
4.60587736074799 1
5.04956975755012 1
4.6627720445691 1
4.76364340108825 1
4.08961000697883 0
5.12881949757281 1
4.77819790201405 1
5.32595615185025 1
5.06497579473288 1
5.08966227175911 1
5.07668719297951 1
5.05189479236238 1
5.04963845684112 1
5.05474205959349 1
4.95488434721263 1
5.50910811007098 1
4.89064386777746 1
5.14591688064132 1
5.20925681285006 1
4.86793705941552 1
4.42490407021697 0
4.82846607198467 1
5.29030898132812 1
4.95545706003014 1
5.17239712286705 1
4.43060479372847 0
4.40569507773699 1
4.26128788152156 0
4.77117425347208 1
4.74298606251049 1
4.93676353563974 1
5.08731442885863 1
4.69380162520147 1
5.00431554715812 1
4.91112217793264 1
5.27541173620338 1
5.23608354523108 1
4.9635650573412 1
4.62327529869747 1
4.66702001850298 1
4.60807654409303 1
4.94849678487625 1
4.92520796990142 1
4.76745143782126 1
4.92178534227532 1
5.31525540371814 1
5.1565830686266 1
5.11527209975635 1
5.1133287860494 1
5.17594734170664 1
5.21316213388192 1
5.32088172022017 1
4.90699466596617 1
4.75573885841517 1
5.57619962520911 1
4.6474220464839 1
4.59211816993085 1
4.9497322130239 1
4.91602134689974 1
5.35278852208407 1
4.66536336714284 1
5.05600880428321 1
5.45151296629941 1
4.79239100515082 1
5.29490492694212 1
4.89874640985785 1
4.61440021819195 1
5.0818982301314 1
4.83075624295689 1
5.26370490198888 1
4.73499277209236 1
5.11921466280052 1
5.01808452426645 1
5.1645111119384 1
4.63555030240599 1
4.98691730571993 1
5.16973319233479 1
5.33099843866265 1
5.40080858613468 1
5.15884530860167 1
5.21089153101465 1
5.15532745853446 1
5.19027292092638 1
5.03410936290349 1
5.15598943042168 1
5.33960766967663 1
5.22447498125164 1
4.71434677614692 1
5.23682990985848 1
4.90138605925108 1
4.81816490174728 1
4.67991281634208 1
5.1233449008751 1
4.99882509011979 1
5.13364330692494 1
5.18505494784897 1
4.98379348087009 1
5.14524315402969 1
5.19365573127064 1
4.40295229427695 0
4.79963533002629 1
4.62060818696134 0
5.00372205737962 1
5.02519966067655 1
5.38779556150605 0
5.43694743029775 0
5.10135475799094 1
5.00544925396276 1
4.76924117893808 1
4.67655412561837 1
5.14808486616133 1
5.17538579577371 1
4.71938725308406 1
4.80854553546409 1
4.74167344343968 1
5.65548111473874 0
4.61798945299541 0
4.86724363558117 1
5.06248791137755 1
4.47177122964445 0
5.29083192632293 1
4.98495978325325 1
4.72245091744212 1
5.08996405673762 1
4.83121983603773 1
4.61223803124506 0
5.04932651088494 1
4.87902230463117 1
5.1563991647618 1
5.15324600556725 1
5.19926476792941 1
4.86335315251202 1
4.48337843098483 1
5.43894352907092 1
4.7489153852842 1
5.03296320761785 1
4.91585579511389 1
5.02232390273907 1
4.94070999680924 1
5.15229093155715 1
5.47781387128303 1
5.24381333609945 1
4.56294045183698 1
4.635490258011 1
4.59043292085863 1
5.14891033439582 1
4.6452436997347 1
5.28704260794295 1
4.89490140987267 1
5.02073392648464 1
4.50588268840243 0
5.30859356492701 1
5.24634649407942 1
4.62440069730815 1
5.23613021509236 1
4.48807096929784 1
4.91573216312339 1
5.26243287379751 1
4.77605446645342 1
5.04185431497757 1
4.91530970533268 1
4.98185647241964 1
5.25952700647857 1
5.22036638469264 1
4.88948965507204 1
4.78325571825232 1
5.10116778342683 1
5.05449651187165 1
5.04758283631591 1
5.25003805759996 1
5.37595187203245 1
4.96869737521515 1
4.76597923556183 1
4.85406259792802 1
5.11637308607932 1
5.27686438035643 1
5.33181406365709 1
5.29760666326481 1
4.89426288471185 1
5.16776207937611 1
4.86131589701577 1
4.94391153862796 1
5.56224895420144 0
5.03614266362819 1
5.18357722639197 1
5.21104105792887 1
4.98437283399587 1
4.76159269375324 1
5.48089057476011 1
5.21038343256631 1
5.19829537439854 1
5.14779122621433 1
4.87216925882174 1
5.3757514473776 1
4.66771756117405 1
5.05544887209618 1
4.51619160319337 1
5.06501907072223 1
5.38399739068649 1
4.60990112441588 1
4.87260246153953 1
5.29332340349372 1
4.95525108863813 1
4.44950784117988 0
5.05905514161249 1
4.74622839716436 1
4.8907959282826 1
5.08699155160897 1
4.81244324483259 1
5.00222435617037 1
4.12089949800667 0
5.38553216786238 0
5.33957730706311 1
5.27311017156577 1
4.32703221494003 1
4.83240771066271 1
4.81432282036144 1
4.34041701721956 0
5.05189721696175 1
4.89001211888434 1
4.26245369848074 0
5.19059721709943 1
4.70474995121427 1
4.40001036477063 1
5.14628005213176 1
4.8075002374097 1
4.97922826306212 1
5.11869269961883 1
5.16537563768397 1
5.09588004023131 1
5.29989107937706 1
5.19830415267556 1
4.84867572296493 1
5.17885498505561 1
5.36525779049301 1
5.28010738090266 1
5.12443523676138 1
4.77438945585075 1
4.64415387142671 1
5.05495781601973 1
5.13670120722321 1
5.23045582390776 1
4.98930986298642 1
4.59713803019752 1
5.07131463184635 1
4.10449392249302 0
5.36141844264926 1
4.66370247637426 1
4.83570610903044 1
5.38879973197124 1
4.82769520844677 1
4.87945610363586 1
5.08813413556219 1
4.68895291626689 1
4.88673279790675 1
5.05832478060719 1
5.05490321604823 1
5.22006075058325 1
5.14998387223182 1
5.16339397366173 1
4.62915570995019 1
5.20495207742257 1
5.03302447965093 1
5.39799060950096 0
5.09554913671161 1
4.95335239000189 1
5.23969680243145 1
4.86638286777962 1
5.29108660085529 1
5.19599663414179 1
4.84071805412985 1
4.71492465800855 1
5.06130479388342 1
5.2766553010895 1
4.87035067577133 1
4.77296298508052 1
4.85628462816303 1
4.87835305707686 1
4.83381682398194 1
5.36089676797592 1
4.83843363760368 1
4.96085080822554 1
4.8942538143265 1
5.02983807445689 1
5.55723354018077 1
5.1666209349758 1
4.52894720709277 0
5.2101895042394 1
4.97493851597027 1
4.97801388536249 1
4.90576802771968 1
4.89972271134177 1
4.42723996615485 0
5.37073581651577 1
4.69383592278277 1
4.53786158406621 1
4.93628213556485 1
4.77089371354791 1
4.81930968322283 1
5.43848230642786 1
5.21655370299333 1
4.86214426952691 1
4.84134131555685 1
4.50015391931466 1
5.350446509476 1
5.26912979301425 1
4.74348117031313 1
4.86644719346912 1
4.70073167855167 1
4.98843742888078 1
5.35586206334156 1
4.885467201801 1
4.58828700715252 0
5.80232962338622 0
5.12456669032142 1
4.79662270832834 1
4.80822584542267 1
5.17943689630932 1
4.50508921338606 1
5.14190290487679 1
4.86693945387193 1
5.20261146893431 1
5.16064348585976 1
4.89940197846589 1
4.53818953386405 1
5.14521406625805 1
5.47273415325154 1
4.6269296447242 1
4.24207602747078 0
5.42581379509718 1
5.38276095483595 1
5.03821956691777 1
5.12081202221747 1
5.2075449809547 1
5.66914526121935 0
4.94782191466236 1
5.04300880387135 1
4.76998177453317 1
4.97523144053286 1
5.17844533490589 1
5.21091480790725 1
5.13433007397174 1
5.28467756990942 1
4.83524989514097 1
4.78637494825452 1
4.85710076301488 1
4.21803896447165 0
4.96110982794948 1
5.34690505343088 0
5.62988674131189 0
4.93401663852666 1
5.25641548253252 1
4.68929321497723 1
5.35123817991552 1
4.88845940042594 1
4.60472759458573 1
4.77372138666458 1
5.07557546223642 1
5.0912839142889 1
4.86400840171852 1
4.85022890517634 1
4.96858098348682 1
4.68996928083858 1
5.57072342396584 1
5.17363739289269 1
4.96987085338917 1
5.40432457645979 1
4.95779506251495 1
4.70739776369189 1
5.26723031870892 1
4.69063741057407 1
5.13978400145607 1
4.77751202420501 1
5.32860487878281 1
5.14621973759416 1
5.19473389262277 1
4.55624961885867 0
4.59888272064767 1
5.00375852198588 1
4.93749868333815 1
5.35506739200386 1
5.20717051846253 1
5.42889364860136 1
5.28971723394135 1
4.79501018336374 1
5.07126145312332 1
5.10854830107393 1
4.87490200811807 1
5.06550723830584 1
5.10719160035369 1
5.09318314966265 1
4.67990993966263 1
4.51178964540707 1
5.06993364478405 1
4.80397891438052 1
5.1704597945198 1
5.24745997764962 1
4.96762971503382 1
5.04256748667243 1
5.50347305886451 0
4.83778146003928 1
4.76936671739937 1
4.97324988178237 1
4.89674697737681 1
4.93151659215285 1
5.17242575286366 1
4.73188225461357 1
4.80822044459595 1
5.31317944603594 1
4.92784292982741 1
4.71010296562225 1
4.39225973260706 0
4.74846371703842 1
4.69962722534805 1
5.38158619802877 1
5.00810856144757 1
5.01581529449685 1
5.20909088705989 1
5.14275740255437 1
5.14925133597892 1
4.7480263326771 1
4.77943352797301 1
4.86341374548696 1
5.08835465124112 1
4.85635677737458 1
4.49420417175764 0
4.81884019182595 1
4.57561631423969 1
4.93506321756522 1
5.03122825531131 1
5.35442592108792 1
4.66989777966059 1
4.91993582279023 1
4.79894931038709 1
5.05926655868878 1
5.35313719713577 1
5.21153742709497 1
4.98090333097528 1
4.52010920619117 0
5.06601352195217 1
4.75486795902016 1
4.47914357133248 0
5.04973570604909 1
5.23566899142086 1
5.24927179232806 1
4.78027339692125 1
4.89546555417206 1
4.56861332569441 1
4.59112473710856 1
4.98936821140008 1
4.82361841079321 1
4.77907901366178 1
4.97622628648453 1
4.90221637896596 1
5.27148519494303 1
4.9047138354648 1
5.13407832076891 1
4.93770560737127 1
4.69801421443862 1
5.21907751908191 1
5.11765070315863 1
4.65087731163808 1
5.23198199330645 1
4.78294333647314 1
5.12416777490542 1
4.99406949437057 1
5.18748998214423 1
5.09447269918878 1
5.18331129771659 1
4.90840491284958 1
4.82978763535868 1
4.9937970551666 1
4.93774516727594 1
5.01687159486909 1
4.82751236023751 1
5.41916713484308 1
5.07919188569062 1
4.49058883056207 1
5.04169443992782 1
5.17886728591824 1
5.0909305623114 1
5.01108650858597 1
5.0353831364778 1
4.96922435115002 1
4.87236677105563 1
5.23657562249547 1
5.16012584285159 1
5.24299173210677 1
5.14131451219725 1
5.3638743724898 1
4.77468727482334 1
5.02765471199604 1
4.76706887198079 1
5.40745288046546 1
4.82338214486485 1
4.63841108761285 1
4.59538990367204 1
5.17295885807539 1
5.45504851735509 1
5.07397853948967 1
4.76323163238845 1
4.96321407642751 1
5.29560382624549 1
4.72548158917312 1
5.24886230602708 1
4.98586876374085 1
5.31127262656942 1
5.36223965855944 1
5.02075392289939 1
5.28510796552822 1
5.01464743144977 1
5.38956227532942 1
4.94740191601346 1
5.31692008897801 1
4.4949754985998 1
4.68249738869747 1
5.02627577651361 1
4.94538373884533 1
4.68783947802929 1
5.03928825944757 1
4.83749756735118 1
5.39932860075257 1
4.84911215632478 1
5.8162488685618 0
4.78343360614401 1
4.88452903776221 1
5.71177388849151 0
5.22453731498725 1
5.10490803100826 1
5.05708359786596 1
4.92146789301184 1
5.00614446979721 1
4.95155614933384 1
5.27047701280082 1
4.76925691454707 1
5.14782236306364 1
5.06801098184686 1
4.91860255601311 1
4.42513666697365 0
4.56452207213981 1
4.51122738866021 0
5.00150805041947 1
5.05867740337603 1
5.12819496767901 1
4.93870952471869 1
5.05861914557597 1
5.0211497945511 1
5.2440223819275 1
5.03337914101317 1
4.98075189979784 1
5.08299544367253 1
4.83938401651958 1
5.32173369737418 1
5.08825222830801 1
5.21581092076905 1
5.5944313356763 0
4.58738248256902 1
4.87924153247331 1
4.7112236786343 1
4.87132381921585 1
4.93887725930477 1
5.03919876365256 1
5.27927671445846 1
5.45058527458664 1
5.12034844750512 1
4.79669156124016 1
4.94250492028067 1
4.76811964801485 1
4.896768805718 1
4.89154432123452 1
5.01951079005346 1
4.94444103107734 1
5.31420251197784 1
5.32205355666515 1
4.88901975726615 1
5.05712218275159 1
5.13679410781545 1
5.36828101556499 1
5.17068506002401 1
5.20749798123134 1
4.90151944717384 1
5.6713633626865 0
4.82962446282397 1
5.14309088446706 1
4.9871007679425 1
5.01075034937548 1
4.91093970503518 1
4.80997902971658 1
5.01086834750689 1
4.91673318141987 1
5.14021263377959 1
4.51947457318672 0
5.13815778014541 1
5.34541192117591 1
4.98829639778783 1
5.01158092485305 1
5.34041466682667 1
4.94994288816684 1
4.8560499352896 1
4.80868915553581 1
5.09472912551392 1
5.26177562693009 1
4.63942895721906 1
4.70749202767859 1
4.67924335919327 1
4.97936432682942 1
5.08905885013098 1
5.29789558577624 1
5.03473230120324 1
4.94531440945551 1
4.56762383119749 1
4.69940506612415 1
5.24931167806984 1
5.13954245126931 1
5.10567808086778 1
5.02326983627199 1
5.18221838722772 1
5.11717006587161 1
4.73733350815145 1
5.37269182516905 1
5.03180800979037 1
5.00326623059201 1
5.49457979222507 1
5.09150254182791 1
4.98084401334071 1
4.49462655630462 1
4.85445796301198 1
5.03430569290819 1
4.69832409879252 1
5.14936044374006 1
4.7198892089334 1
5.08691270700311 1
4.42259932486744 0
5.34701357079091 1
4.76070803196069 1
5.06892232466908 1
5.25811357177659 1
4.72324528819212 1
5.13644461042407 1
4.69052626135045 1
5.16585304380215 1
5.09869656276746 1
4.86153498416517 1
4.93761807406839 1
4.84823837654058 1
5.28822670441096 1
4.53634005774967 1
4.74012365870074 1
4.69437242493889 1
5.12121864154308 1
4.98036115804956 1
4.54049219466935 1
4.93257155928424 1
5.05526480849441 1
4.74149579846449 1
4.85364864484918 1
4.88976807989817 1
4.94475745498847 1
4.89831414705922 1
4.77999036265483 1
4.72144578486866 1
4.97931723633559 1
5.05707268184345 1
5.08928220800832 1
5.06379652507249 1
4.69220006340291 1
4.88137516453544 1
5.03617981152599 1
5.46933892076892 0
4.6921801532541 1
5.17134206452397 1
5.2702355618301 1
4.8009943678287 1
5.10227945050533 1
4.80159659021116 1
5.22182542159864 1
5.17618076946012 1
5.27742662716104 1
5.21213016989799 1
4.95888645952452 1
4.9003294831537 1
5.18570622342623 1
5.00416439150794 1
5.39050798581341 1
4.84575141385153 1
5.60880400640475 0
4.75192184518566 1
5.49277612953052 0
4.69103658090844 1
4.91862692439765 1
4.66686379109537 1
5.02289349696248 1
5.38847575376049 1
5.06661129964845 1
4.70386767143638 1
5.24211762320124 1
4.97160078732781 1
4.78701315903998 1
5.06260867010808 1
4.69655287102141 1
4.8121228019334 1
5.10445313589531 1
4.81664607006495 1
4.97669743046364 1
4.81551355376843 1
4.86231922337653 1
5.01787476711556 1
5.51421431626396 1
4.68495932681472 1
4.90420159742511 1
4.89981896074651 1
4.58327548485808 1
5.14213137945832 1
5.3939952453984 1
4.88580318014283 1
5.20078325587341 1
5.14885261576363 1
4.80810798534297 1
5.39907191054927 1
4.8388965693179 1
4.75419099103452 1
4.82881311830033 1
5.60902560935133 0
5.40998874652413 1
5.05641079736935 1
4.66036938112194 1
4.6788312490605 1
5.16223949891598 1
5.15168702048216 1
4.91124139330541 1
5.12646615575211 1
5.39336770781012 1
5.12095555724987 1
4.97744521046758 1
5.07598307689213 1
4.99775181541153 1
5.57153079398431 0
4.92353575316222 1
4.8130644988855 1
5.07461871422681 1
4.98132635407395 1
5.06945337540575 1
5.29366859330648 1
4.93693887864063 1
5.17796940144376 1
5.15243364830384 1
4.83577693061205 1
4.69007416029682 1
4.94487018148175 1
4.93989704227841 1
4.85395663939373 1
5.13784313539084 1
4.71611194072433 1
5.20220156489053 1
4.46298864025594 0
4.8831620411635 1
4.51339312829189 0
4.68691735172082 1
4.65590892160952 1
5.004261311908 1
4.94992544606632 1
4.92530096133556 1
5.08045069514493 1
4.5721438833768 1
4.98519076957607 1
5.16542842165203 1
5.26139834384284 1
5.09466843772241 1
5.73128204676621 0
4.98985955488824 1
4.29195063054987 0
5.45131889468944 1
4.69976941499107 1
5.18028265943251 1
5.33876947200535 1
5.39252400913993 1
4.75210746695376 1
4.58303546218486 1
4.9832802898093 1
5.06006471797861 1
5.49726979150721 0
5.38651528583073 1
5.08222213188623 1
4.76455811747968 1
5.26618542454229 1
5.26226739842304 1
4.53218423954271 1
5.20030657990073 1
5.01226398405633 1
5.10353262879572 1
5.44746909646934 1
5.04642422416631 1
5.23846350978374 1
5.15445514900882 1
5.17836228587766 1
5.33073336207418 1
4.32429434157648 0
5.4250156934335 1
5.12715170449361 1
5.02841237695611 1
5.27545281401385 1
5.20690188686723 1
4.99492771230934 1
4.73351930364492 1
5.24580336678309 1
5.3652104587727 1
4.8677152517473 1
4.82859059209374 1
5.4487054108945 1
5.41936451382624 1
4.71896790082271 1
5.08455051758589 1
4.62858938296836 1
5.22848243487019 1
5.24285034000859 1
5.51466665453953 0
4.70532248719133 1
4.92971855726499 1
4.3511524851551 0
4.90638208638638 1
4.72890743780852 1
4.423659764003 0
4.80734939816676 1
4.90709753758531 1
4.97047861755701 1
5.1548390734683 1
4.94465533667677 1
5.16694874194602 1
5.09369430869967 1
4.84291808849545 1
4.43896150767475 0
4.67965413402028 1
4.94916162723845 1
4.96262742320878 1
4.9164374195927 1
5.26523687544152 1
4.54168823869885 1
4.6806079710089 1
5.12832818196714 1
5.04799479013859 1
5.38226974807681 1
5.06758196128057 1
4.80064569371935 1
4.86060261970122 1
5.28900210538431 1
5.0266224734336 1
5.06172747752023 1
5.11829849110847 1
4.28541499967111 0
5.05386959817008 1
4.91898144075436 1
4.74551624280564 1
4.73074692170165 1
4.58827836458531 0
4.84764477302367 1
4.79195960734346 1
4.74585014874759 1
4.94457321071518 1
5.02942870674788 1
5.31411243240879 1
4.94280571302998 1
4.98016454145868 1
4.61854782641961 1
4.58975992950718 1
4.84558819419452 1
5.09476691254686 1
5.24497862489855 1
4.87589019498782 1
5.3638663508568 1
5.16231334901427 1
5.22984452926642 1
5.14369450686497 1
5.22611747506651 1
4.95368485400073 1
4.97587277254407 1
5.4076405402889 1
4.85367208887734 1
4.80073340453381 1
5.0740714559503 1
5.13714142538761 1
5.28646003605588 1
5.26061951246612 1
5.13074435749048 1
5.0177538388393 1
5.10277191742407 1
4.75047159069432 1
4.99614931306368 1
4.92705086358473 1
4.85871865611142 1
5.14017261674383 1
4.76870320661874 1
4.9807773485986 1
5.02548976252583 1
4.46301401832809 1
5.22274634845138 1
5.43041344084054 1
4.98136662975133 1
4.73667124243144 1
5.11609623708637 1
4.8605535990555 1
5.05704620981238 1
4.78576254064609 1
5.19794667422183 1
5.13377917888774 1
5.11402246205523 1
4.906157030042 1
5.28559046555521 1
5.02621225985752 1
4.70290121962924 1
4.67389488933512 1
4.85319812985543 1
5.51920538788042 1
5.19818256897371 1
5.42924322072772 1
4.74515035365165 1
5.10396485549302 1
5.24723951785847 1
5.25680727222938 1
4.84274782929411 1
5.47430938286748 1
4.56775158768229 1
5.08145574434902 1
5.26584647154879 1
4.83229936879306 1
5.01201776554685 1
5.04607103543422 1
5.18430467821975 1
5.00953194059552 1
5.03280405875184 1
4.49850586677786 0
5.420669957235 1
5.08391677944444 1
5.55994688675635 0
4.84667428963329 1
5.13195823510801 1
4.88825502529116 1
5.08415342410231 1
4.92251104006158 1
4.96836124571276 1
4.7342601456752 1
4.7914647271162 1
4.91108328135899 1
4.79194088019868 1
5.18276596374237 1
5.22788731195706 1
4.72178811314026 1
4.95192301133248 1
5.02847158322522 1
4.7137326189943 1
4.84105323222531 1
4.87221117511806 1
4.8937959572281 1
4.89500934020464 1
5.06717998968254 1
5.21783032342626 1
4.94899205961802 1
5.06241487090003 1
5.07081799401158 1
4.88604402160989 1
5.15959733014175 1
4.74602505921227 1
5.16276570137685 1
4.76354963808901 1
4.75519391179495 1
4.91445447640338 1
5.05756401107405 1
4.75959189987929 1
4.97152506785838 1
4.61948715655705 1
4.87367711628095 1
5.00013186034979 1
4.73535069382559 1
4.9243739356319 1
5.02641867465422 1
5.05869975263779 1
5.26793435206853 1
5.03998765079504 1
4.66056891660547 1
5.186138215624 1
5.10002243344355 1
5.00595007284018 1
5.072537080598 1
5.1653147187678 1
4.66899826740235 1
4.72401116209208 1
5.31191126453153 1
4.73694259737536 1
4.9499474630938 1
5.06308696259541 1
4.78227414585042 1
5.06641923871439 1
5.00321031562515 1
4.9979034818161 1
4.89425494661689 1
4.66792755047003 1
4.82699177673634 1
5.1375393797012 1
5.01103690228207 1
4.57138815498713 1
5.02759821431948 1
4.9196813681945 1
4.65106196071581 1
5.01926171827721 1
5.04838916542345 1
4.83445923731728 1
4.68755042924942 1
4.56992836765148 1
5.00950095270108 1
4.96154860491812 1
4.74692930701 1
5.17665282716704 1
5.09939255235905 1
5.24983997135182 1
5.00831934461941 1
4.7911254528338 1
5.56335744907325 0
5.02933514036411 1
4.47634277839291 1
5.24825888673144 1
4.77595550134683 1
4.44391500851364 0
5.09983935924642 1
5.00890370296775 1
4.98375749625844 1
5.18790156600607 1
5.42523435854402 1
4.86922345735222 1
4.93848674461952 1
4.98801597911968 1
4.82101803789853 1
5.13572513425609 1
4.81748682663442 1
4.54577841020251 1
4.57562088852859 1
4.65845297847359 1
4.95608593724584 1
4.91360283022426 1
5.20907720436204 1
4.70955409572698 1
4.99412546665761 1
5.1903841896954 1
5.07214702202864 1
4.47340340038873 0
4.53477468838252 1
5.30009329487693 1
4.707823649163 1
4.92199160048168 1
5.09092662162017 1
4.95399585845598 1
4.94933368403103 1
5.34408837135354 1
5.17940157706192 1
4.64794548259053 1
4.84057768510924 1
4.84042485348018 1
5.03866371576919 1
4.70134586611722 1
5.24509848045206 1
4.7823430403285 1
4.96507423105101 1
5.20629762049351 1
4.88286380460273 1
5.55282556433678 0
4.85979254672107 1
4.92865956558031 1
5.2065555347527 1
4.88002249847143 1
4.60889436574825 0
4.94701101772087 1
4.75811602276558 1
5.13794918166382 1
5.22337444795901 1
5.32235880317635 1
4.97764289743219 1
4.31338830674111 0
4.68371985234022 1
4.94776890347218 1
4.60023439051958 1
5.07416232519969 1
5.04612948722969 1
4.84089396303968 1
5.20968713310294 1
4.95825459139435 1
4.90367114972193 1
4.8294906926906 1
4.88207149180519 1
4.99237071622458 1
5.12225454284176 1
5.00001312219645 1
5.04000045366515 1
4.70429992035775 1
5.33986343663189 1
5.23056528738751 1
4.86478002244178 1
4.8040198006602 1
5.23298636417951 1
4.8586452573272 1
4.72906191975102 1
4.99172401300166 1
4.62584262063488 1
5.14603419329742 1
5.01216825075328 1
4.79913242620809 1
5.0390111506937 1
5.00077681394894 1
4.97266547511566 1
5.1013669633329 1
5.09562145558124 1
4.56834986666168 0
4.94329410629875 1
4.93947516368829 1
4.92605681918927 1
5.28479085297498 1
4.91624522387141 1
4.8591274176686 1
5.38519058870372 1
5.33616007409073 1
5.00874672127881 1
5.38721341918673 1
5.18975562745038 1
5.24449633758443 1
5.48155931714049 1
5.14545494222021 1
4.74576090242399 1
5.12266599643636 1
5.4840059192076 1
4.98752874624202 1
5.08682577555816 1
5.03533597077044 1
4.68084700211083 1
4.95301190130614 1
4.91069565312682 1
4.7383698530994 1
5.60303219171432 1
5.12591549662948 1
4.95304568826618 1
5.17050579278674 1
5.17055979052076 1
4.76012605605439 1
5.32219854983981 1
5.3007886479694 1
5.39165655882219 1
4.79906786001581 1
4.65073194324006 1
4.70056715371609 1
4.64763948333451 1
5.36943067096192 1
5.09704123759093 1
4.57849252581903 0
4.6704424391401 1
4.75794244690212 1
4.91666015807168 1
5.02834583168846 1
5.02085644659705 1
5.25816350954068 1
4.79119912961358 1
5.18956792776212 1
4.54136525577915 0
4.99477880567312 1
5.03174445184157 1
5.03775048332401 1
4.86999950298893 1
4.87536782641958 1
5.28199723056952 1
4.70818291208002 1
5.63757759309822 0
5.1358108973212 1
4.82740811533389 1
5.04034161683887 1
5.39458117158394 1
5.14164722700072 1
4.73399769921932 1
5.13156179031138 1
4.78956431281203 1
4.63829810582225 1
5.23026379680175 1
4.91421713856392 1
4.83509150994102 1
4.53519994254858 1
5.18919902944271 1
4.89820336977518 1
4.98212656839805 1
5.11536116922096 1
5.16769223904917 1
4.84574785626755 1
5.15858146008232 1
5.56463187072137 0
5.11483670140047 1
5.25532108192087 1
5.20620250720182 1
5.58445089412491 0
4.99554223531655 1
4.80540382692534 1
5.12330804292609 1
5.0992734794917 1
4.705533695446 1
5.02094498787223 1
4.99488301984182 1
4.9715781038809 1
5.11894558693734 1
4.96638108944811 1
5.18512138856336 1
4.7846272838678 1
5.1677485638067 1
4.7859080026553 1
4.91966617996939 1
5.09071531360844 1
5.2830519354962 1
4.61627842846164 0
4.76584975653109 1
4.84761774615152 1
4.79309758069329 1
4.81015677627795 1
5.17861785898836 1
5.08325601742719 1
4.88308260269588 1
5.17602736472299 1
5.43938961035868 1
5.28307211760697 1
5.48155370477994 0
4.61245698794659 1
5.07461678347033 1
5.18356036205295 1
4.82550662606669 1
4.87188793784001 1
4.71990154114978 1
4.8985065426961 1
5.0327034492551 1
5.16780973527469 1
4.9966262394576 1
5.15906722434827 1
4.97477843249911 1
5.0589200831352 1
5.11446253239827 1
5.11839409666873 1
5.18379143439849 1
5.36997676553415 1
4.83440350332449 1
5.02924242285436 1
5.41472999063553 1
5.01608682853643 1
4.9914404634014 1
4.79430357098118 1
5.17205495240128 1
4.75919985324106 1
4.78537011037908 1
4.59502827534814 1
5.28454487664318 1
4.70972672027039 1
4.7021140928383 1
5.26465693737544 1
4.97379678823099 1
4.86933161736583 1
5.17641256443441 1
5.0937038544075 1
5.0769615195712 1
4.8253557291864 1
4.65444976379101 1
4.89910672847811 1
5.28198552512463 1
5.3748556337 1
4.62054334471538 0
4.818123388634 1
5.28973040526165 1
5.20520747130087 1
5.16066828117317 1
5.14182102290546 1
4.6072913583445 1
4.87415427599012 1
4.79215577862802 1
5.29883982625221 1
5.33517492846945 1
4.54021956038506 0
4.62044176218689 1
4.98345147113018 1
5.1495716005195 1
5.37784198959513 0
5.22743701274657 1
4.98085399430086 1
5.03303240890267 1
4.87681756115451 1
4.95389629048606 1
4.91924492079708 1
5.26204090872617 1
5.36648746575027 1
5.08209680140842 1
4.95177315918513 1
4.85347731695576 1
5.02291732640266 1
4.89974283493482 1
4.75629685129868 1
5.46286822361679 1
4.73936267080382 1
4.91281069089872 1
4.76898426933297 1
4.56283175744769 1
5.09800855889143 1
5.13647917232828 1
5.12434575107205 1
4.86150790033571 1
4.70976815239472 1
5.04019627253266 1
5.02043159930308 1
5.29824150578006 1
5.18584176993325 1
4.38998277076942 0
5.21398372275161 1
4.85715435857767 1
4.83513144439136 1
5.15892589248393 1
5.16646227368848 1
4.82399378372367 1
5.15714271459828 1
5.0558902376933 1
4.7892381186726 1
4.77555608399286 1
4.96237887709279 1
4.98031500799563 1
5.0378063732994 1
5.11447776621337 1
4.60551470478615 1
5.12080490229432 1
5.46290698017103 1
4.69791758627128 1
5.25559153322396 1
5.12382615108154 1
4.98968650208729 1
4.82341181933673 1
5.19849648358794 1
4.94147316618409 1
5.02018422099254 1
5.16680223986643 1
5.0514556565668 1
4.98702167743309 1
4.57039432204171 0
4.96420152089688 1
4.50783170752585 0
4.7875156794238 1
4.75307988540301 1
4.93138372418607 1
4.68595075317353 1
4.76301642098899 1
4.56322505349688 1
4.77916071530753 1
4.53691880390363 1
4.72081003627891 1
5.10571270867223 1
4.71311730441512 1
4.5433077729382 1
5.24937755102714 1
4.83063710204301 1
4.79615783034652 1
5.00564290599469 1
5.13662195825438 1
5.1185435024925 1
4.94634771840995 1
5.19462348331342 1
4.9495096365587 1
5.28973047779038 1
5.21062238321293 1
4.75737603462022 1
4.87838669246568 1
4.82566463795302 1
5.10059794778647 1
4.91615570035702 1
4.70461265101911 1
5.36100832866342 1
4.860446592177 1
5.25285731279412 1
5.53936846416302 1
5.40463855312465 1
4.75663077622949 1
4.58285696671027 0
4.84439563011377 1
4.67475865771145 1
5.19706093055829 1
4.93536766685147 1
4.94313736604934 1
4.98910390729723 1
4.98471380379146 1
4.99096908409322 1
5.2357954453702 1
5.35307622884609 0
4.96115121544249 1
4.91264526004715 1
4.86271095937937 1
5.0084389673798 1
4.77488844417033 1
4.93464298561916 1
5.03071302834566 1
5.07277551038935 1
5.14149676703576 1
5.03810970107107 1
4.84615228239481 1
4.41701975165745 0
5.34427161066507 1
4.89361449533095 1
5.4275594502309 1
5.10493668255605 1
5.49186337307751 1
4.91761807170934 1
4.65913981902519 1
5.1326667235744 1
4.72856490597484 1
5.51003816771281 0
4.70212163688834 1
4.77941356507851 1
5.29784925890698 1
5.0385330814266 1
4.88234350612344 1
5.06223013115792 1
5.11738126429587 1
5.07926019061353 1
4.98287610019303 1
4.8186711817824 1
5.62450881838838 0
4.57856224636173 0
5.030510662391 1
5.28976158170572 1
4.77009168808525 1
4.89239367827085 1
5.05942618700815 1
5.21206872905457 1
5.11040611309347 1
5.04361899991553 1
4.8566609713105 1
4.63938873166409 1
4.97281038132986 1
4.51356489040133 0
5.02866278780827 1
4.47214771112363 0
4.80540416504487 1
4.55663614089148 0
5.08098101743744 1
5.28729643491704 1
5.0076344458366 1
5.45245756929616 0
5.16376875927543 1
5.00004290844943 1
4.94841416459188 1
4.77085487493938 1
5.48923411690074 1
4.70124729042727 1
5.36871743716461 1
5.53631661652457 0
5.31447742333794 1
4.57749790157724 1
4.94496297714648 1
5.3288394749173 0
5.2479768276951 1
4.8439386292077 1
5.42967908355719 1
4.93110855734494 1
5.03327453274399 1
4.97677824915644 1
5.01234283947274 1
5.42685995277453 0
5.10533963827398 1
4.89866629382627 1
4.40407728521634 0
4.7024868764111 1
4.92746695755705 1
4.98824426836577 1
4.83066575009432 1
5.08237791065632 1
5.2258083621658 1
4.9296891830397 1
5.00330090296136 1
4.99169314684161 1
4.943771156288 1
5.25859046647482 1
5.29703029065155 1
5.3093884192415 1
5.45749444387261 1
5.02593104612186 1
4.76027386882243 1
4.83864423093308 1
4.98937478500045 1
4.56067726272187 1
5.02647360496533 1
4.93376377260582 1
5.06468397130459 1
4.99024403732753 1
5.08244616132184 1
5.05403563185572 1
5.28128854602223 1
4.77865247976833 1
5.15632607653982 1
5.17138902419031 1
5.19341788733176 1
5.22331602531608 1
4.81544371079619 1
5.52497376582046 0
4.72362582891457 1
4.96573981890941 1
5.17286406623963 1
4.93405302213416 1
5.18323787394213 1
4.95635661230525 1
5.06069691912288 1
5.02545603001792 1
4.95647428565453 1
5.17569462899139 1
5.18679275455679 1
5.22029392606279 1
5.29096301856347 1
4.97887710648958 1
5.14140192845643 1
5.43972645915799 1
5.23519121076877 1
5.27045929827149 1
5.06715423638487 1
5.11708996365819 1
5.49133112541243 1
5.08926039626082 1
5.09719263287945 1
4.98735885113878 1
5.1377242646271 1
5.1334837998368 1
4.81552269476856 1
5.55992627158955 0
5.3014548245602 1
5.09304536262779 1
5.15928734013221 1
5.23231186220125 1
5.31327096441787 1
5.24160379917198 1
5.2729884500275 1
5.20106826567509 1
5.28642239232269 1
5.16045133238229 1
5.01180078534014 1
4.94804464509539 1
5.15052460545131 1
4.97306853329817 1
4.91840802945468 1
4.66952577966627 1
5.24399793777997 1
4.31416795202241 0
4.82565818239477 1
5.0344820337974 1
5.2015291382026 1
4.90953296154962 1
5.25524280201026 1
4.80487825145529 1
4.36603075620833 0
5.00942051683107 1
4.91550065790398 1
5.30237441509758 1
5.30746464220279 1
4.9938782067829 1
4.69417898935599 1
4.96807814648056 1
5.130766830514 1
5.22998208715973 1
5.36751122272992 1
5.36640733667191 1
5.01474729964695 1
4.84204388585078 1
4.7748218816573 1
4.70254750841121 1
4.78984474175412 1
5.06587001651961 1
5.49412010296606 1
4.98440403658351 1
5.06498544965965 1
5.02165450100374 1
5.23710853565817 1
4.75985870342352 1
4.69756949721907 1
5.04131068355702 1
4.78092534630509 1
5.07371388588031 1
4.90958717396993 1
4.78181640707081 1
4.76652081729999 1
5.31489820496953 1
5.1509960956772 1
5.12084344790793 1
4.68698310801051 1
4.91852998059227 1
4.9780969097395 1
4.5548816413162 0
4.44855233398638 1
4.88620114739841 1
4.71508635760633 1
5.11020536156455 1
5.00381449441393 1
4.56886861452426 1
5.13564280725003 1
5.27171677385464 1
5.02393718941878 1
4.55060398621023 0
4.69163176927441 1
4.81112845915923 1
5.59129538019949 0
5.83913635918987 0
4.96308419563159 1
4.8942721318845 1
5.33068696860807 1
5.0600625242525 1
5.17731628622803 1
4.95534595773714 1
4.89485262962749 1
5.26133399333137 1
5.3334686888135 1
5.02857064636231 1
4.96377423876059 1
5.14218928938631 1
4.6194116049786 1
5.24382959325901 1
4.97011460071432 1
4.85181405394968 1
5.17804440353629 1
4.85812236130543 1
5.10627275130567 1
4.77464984252399 1
5.17938172299162 1
5.06867201125724 1
5.03562147051943 1
5.01101014314268 1
5.40107860782897 1
4.50163664465723 1
5.11231085407146 1
4.98348046276413 1
5.08486851013453 1
4.83152741414353 1
5.30108157108606 1
5.32069249284629 1
4.79950858314998 1
4.87344110332339 1
5.2010752344211 1
4.82102378724653 1
4.47431501280427 1
5.30086073207091 1
4.79332948215665 1
5.07122980128822 1
4.87834298469592 1
4.58160553840202 1
5.06937138583353 1
4.90013096766394 1
5.0602725835505 1
4.67923943687402 1
4.78170505757678 1
4.9303707743994 1
4.76271507292577 1
4.49990855740136 0
4.86625957732915 1
5.00998000775294 1
5.02824608150626 1
5.02948026321241 1
5.2849793909359 1
4.99955371382446 1
5.13801252017318 1
4.7284051147339 1
5.19183909008226 1
5.11685644125173 1
5.04062977455126 1
4.80350231803103 1
5.17930553603398 1
5.20130664060318 1
5.0542675410259 1
4.95913881241924 1
4.88226749329724 1
4.94461028742345 1
4.78657238629216 1
5.06243766580862 1
5.24953380246055 1
5.14184067513742 1
4.78707758463262 1
5.31309659518122 1
5.07075833670542 1
4.76200851362482 1
4.83859797798366 1
5.26419617886387 1
4.9539833677818 1
5.25986163874176 1
4.8500329949907 1
4.79117873314149 1
5.26893416903305 1
5.47712569195929 1
4.99804729395465 1
5.22096521165141 1
5.3489341817769 1
4.58085193012695 1
4.48496586497166 0
5.28325451928912 1
5.04188929671963 1
5.19729149140145 1
4.75304835092884 1
5.07667281977993 1
5.49918155121808 1
4.92741313444669 1
4.87895416509789 1
5.31361703062026 1
4.91635657475674 1
4.5243780154134 1
4.96394796049513 1
5.19691713517049 1
4.65043034863777 1
4.93029878875514 1
5.54137490068278 0
4.97769405070759 1
4.79266452435974 1
4.85576030250766 1
4.96587463753073 1
4.69469171667247 1
4.9831469084829 1
4.66837936190773 1
4.98212458994655 1
5.2929686166934 1
5.1514956287793 1
4.89126531768057 1
5.30492102738477 1
5.169323347486 1
4.84734344935181 1
5.1483772659378 1
4.82546170590612 1
4.97124990728162 1
4.74433341616972 1
5.1207422422167 1
5.2617456680776 1
4.39148244281678 0
4.26758945632931 0
4.98757193328939 1
5.08611443895253 1
5.05695663045324 1
4.88817783998331 1
4.95842021248012 1
4.97996958732218 1
5.11981518729288 1
5.01684714397521 1
4.88033748309911 1
4.92576637614056 1
5.01966702978253 1
5.07715673617071 1
5.20155230185567 1
5.0591890743934 1
4.67364168083996 1
5.25676871302815 1
4.74368566335606 1
4.49787770824358 1
4.7151036678661 1
5.01743098200668 1
4.87600218076868 1
5.19190232745105 1
4.90505996754667 1
5.36539849696875 1
4.91078386557277 1
4.41431371961711 1
5.12971836143282 1
5.23372145084379 1
5.26095568919787 1
5.41759698869108 1
4.86021744840695 1
5.25441890508086 1
4.91059666069911 1
4.81954238126133 1
5.38075034316382 1
4.8105021189983 1
4.98835113286642 1
4.68819624865274 1
4.78047364552621 1
5.34768932909516 1
5.36578263933056 0
5.0036288172807 1
5.2106668175848 1
4.84820009307907 1
5.19317937027564 1
4.90445074847378 1
4.82539092185417 1
4.89689764938992 1
5.00320231805516 1
4.69614363713927 1
4.63951654931367 1
4.9442661111298 1
4.84163312456877 1
4.83710835154573 1
4.77633654206262 1
4.75369378688421 1
4.81564338893555 1
5.18898032068111 1
5.17247971550104 1
5.62687472081519 0
4.83718805319317 1
5.18884040466676 1
4.99283508310936 1
4.76532748993225 1
4.6175890770712 1
4.7800555592369 1
5.51670252353587 0
5.00755240664244 1
4.99310921841126 1
5.12859324291725 1
4.4848986131434 0
5.82477058440415 0
4.65220918148058 1
4.65423856375746 1
4.94420588642243 1
5.36637075138144 1
5.31766527720799 1
5.03463941854649 1
5.02124278469912 1
4.9344710685306 1
5.3004547240409 1
5.51212781305055 1
4.54415673776885 1
4.9942044458048 1
5.19413061740753 1
5.04808057173572 1
5.50061761842901 1
4.69911825148131 1
4.93841640781002 1
4.42377806495125 0
4.93470076096937 1
4.54504924624077 1
5.14079191041191 1
4.98931753499223 1
5.18059157743022 1
5.13586879935885 1
4.95803256368405 1
4.6870947411756 1
5.13889511571838 1
4.38801029638488 0
5.22153287034021 1
5.36433131294331 1
4.95197038833466 1
5.1999843059222 1
5.06475858351577 1
4.86330685088776 1
4.76404201515811 1
4.7999834730456 1
5.16325808273477 1
4.88843955715984 1
5.05357298240274 1
4.22199493613501 0
4.93877636321877 1
4.86999887466427 1
4.73247238426865 1
4.93567290124619 1
4.95032917278671 1
4.74301203988712 1
4.55574211125084 0
4.96018109398986 1
5.38936188299145 1
4.95945226179571 1
4.92977265680356 1
4.96735467486977 1
5.07564973909054 1
5.17016852270982 1
4.69949864939965 1
5.44692951017155 1
5.33374249789372 1
4.85012573334148 1
4.98573881656745 1
5.11619761242637 1
5.45672061189424 1
5.1512746251581 1
5.15928651226228 1
4.41296557810826 0
5.07300346417856 1
5.00320424387558 1
5.10518548704749 1
5.13516804929254 1
4.7301673800318 1
5.30005051535516 1
5.26890164024724 1
4.96220693794527 1
4.98411527667934 1
4.39289241747559 1
4.39679143377953 0
4.8084697943473 1
5.00160286617131 1
5.36297861675923 1
4.70978875853388 1
4.89479587617974 1
5.15661124823271 1
4.78542420755304 1
4.63139465075029 1
5.31196889810083 1
5.10321016617308 1
5.08428083660865 1
5.33950819641963 1
5.08178657679392 1
4.88668880690543 1
4.80710446186368 1
5.08858858538623 1
5.52468981104284 0
5.11068362175544 1
4.79812743911019 1
4.94583147107393 1
4.71721970280019 1
4.8518387409419 1
5.27600307805951 1
4.44663836900382 0
4.94479470274828 1
4.87039752592567 1
4.80082070751749 1
4.63337124893771 1
5.29823606331498 1
4.86447139167879 1
4.66963966246931 0
5.07005691453816 1
4.69854692693028 1
5.64749697793653 0
5.14224716198842 1
5.11001532435329 1
5.01942664102036 1
4.59657966449687 1
5.19815464608249 1
5.03424350186662 1
4.52334194146191 1
4.89853380790215 1
4.95718796097441 1
5.45100622182282 0
4.31912613490117 0
4.95732435667363 1
4.91967327340754 1
4.5783686536369 1
4.84713063129502 1
5.04646805957933 1
5.21870834911686 1
4.8679399983578 1
4.38968717300147 0
4.92268185992194 1
5.27308095007122 1
4.99978432965767 1
4.61220779786672 1
5.05441079734106 1
4.91985561295786 1
4.99800242858448 1
5.54800298790888 0
4.98827252860828 1
5.28764283472343 1
4.87214379691599 1
5.06507790158789 1
4.88187010044745 1
4.88313611285257 1
5.01983731961208 1
4.8701910150497 1
4.64481866843259 1
4.93521603927508 1
4.73708368024815 1
5.09323297708795 1
4.86904856314518 1
5.09034024837619 1
4.89082791421214 1
4.92253048476003 1
4.74500489068448 1
4.80218526913862 1
4.47196563682557 0
5.0236157401675 1
5.00154849284649 1
5.3570078180578 1
5.11811396066091 1
4.97916230524906 1
4.58195364351773 1
5.15367383431937 1
5.06449239094924 1
4.8685685611924 1
5.21940622809704 1
4.92055702856893 1
4.84872778330394 1
4.99113676539466 1
5.02530902395736 1
5.17206801452351 1
4.43339158346777 0
4.89890550739633 1
4.91711433786072 1
4.21597822888033 0
5.16087023973104 1
4.51934079716235 0
5.00782217670067 1
4.98993565023756 1
5.60715337997468 0
5.2065960879563 1
5.60498057561029 1
5.59757870532501 0
5.14749039740316 1
4.81369187577629 1
5.34193537685433 1
5.10019436715922 1
5.05975210167065 1
5.03172931534973 1
5.12483125589715 1
5.11256328446913 1
5.06357405021597 1
4.75048681177162 1
5.10293718918068 1
4.49864280366249 0
5.30438066104076 1
5.19466470013805 1
5.12265046709448 1
4.8705786571908 1
5.07100635104892 1
5.11653210314858 1
4.65466837989858 1
4.78805406481731 1
5.10947421545716 1
4.98498399725201 1
4.45316638501763 1
4.96022330346348 1
5.23430860956381 1
5.30563912906996 1
4.90431934337463 1
5.15098513751079 1
5.08601483312683 1
5.21179295864389 1
4.49679301718381 0
4.74964891760372 1
5.09116794765478 1
4.4113653167854 0
4.7639626080306 1
5.02854277041846 1
5.12169261645126 1
5.16137138204271 1
5.026895170418 1
4.33845778665097 0
4.70302499413449 1
4.71575938303633 1
5.24259032507995 1
4.79978034494446 1
4.71193746423803 1
4.94840895299148 1
4.54941506998034 0
5.15753705187443 1
4.91945208828972 1
5.59751381296637 0
5.25481637168183 1
4.62092050386436 1
5.19781518573991 1
5.0681724052716 1
4.58845359238201 1
5.07127330086033 1
5.33443587204998 1
4.91711208605003 1
5.10893442609751 1
4.85962524208839 1
5.05429897414407 1
5.05276934870765 1
5.15904329919378 1
5.1876193145324 1
5.19526031938903 1
4.82796268792022 1
4.76725046940718 1
5.00227549004615 1
5.25509534550615 1
4.87104314160879 1
4.83943945191219 1
4.87443788434916 1
5.04862513025807 1
5.21810725231149 1
5.02447484808359 1
4.63520658127098 1
5.10801579694146 1
4.85290673333944 1
4.82350537205486 1
5.02810469249348 1
5.18358124047592 1
5.27958986765675 1
5.3197178370854 1
4.82858747984856 1
4.85055133738511 1
4.69765569197677 1
5.11313229979295 1
5.10463514816472 1
5.02093920010825 1
4.53692812105464 0
5.15482767427235 1
5.0701998725521 1
5.3298798175546 1
4.94290901986964 1
4.98476171307467 1
4.77585826551223 1
5.00851888362183 1
4.95480654729077 1
4.96953435019414 1
4.85520689179133 1
4.60367534278737 1
4.77860850572953 1
4.82470050444248 1
4.7912505178543 1
4.80252916300222 1
4.83915578062223 1
4.98725703766479 1
5.03583170621881 1
4.80300422932403 1
4.95180820451038 1
4.81775776103253 1
4.69904424812992 1
4.74107275579432 1
5.04734182359367 1
4.91662989547534 1
4.96067871966828 1
4.84276280268284 1
5.34457911585958 1
5.05852188218194 1
4.69442733060896 1
5.38970716937905 1
4.76701346813721 1
4.93819361886261 1
5.09324361272026 1
4.73676405526164 1
4.43317836364963 1
5.37891872276886 1
4.86530954359789 1
4.94583441103745 1
5.00836751673144 1
4.95284817885127 1
4.91877802402569 1
5.39116100867751 1
4.95670178109958 1
4.97971595678071 1
5.05750324498112 1
4.7113764479753 1
4.74282312199526 1
4.98342991156963 1
5.01281463348374 1
5.21314310756717 1
5.22103796867897 1
5.1380245201442 1
4.84516992265375 1
4.96842796315966 1
5.20409551015484 1
4.92140096243121 1
4.88320033007092 1
4.69549208548032 1
4.99297529075507 1
4.94713785850599 1
5.17836077105365 1
4.82994323043077 1
4.98359548140559 1
5.17110605879894 1
5.11842724154956 1
5.08013890465001 1
5.46193715955717 1
4.54531914362124 0
5.33424504973493 1
5.30030915206399 1
5.35904730848827 1
5.20274928491921 1
5.0840982910057 1
5.1839245432933 1
4.83665692315489 1
5.00843756937161 1
4.92582880714954 1
4.74177852186205 1
5.19332935272982 1
4.85592551925422 1
4.85296597287338 1
5.63296973704037 0
5.00070005995132 1
4.85180910489149 1
5.15806532709721 1
5.02079518071396 1
5.04139840885291 1
4.54417076365556 1
4.78473255890578 1
4.57450705366551 0
5.00226859338644 1
5.1857749976302 1
4.74180711133017 1
5.28176699740902 1
5.14321986288184 1
5.34325761304853 1
4.91323947438338 1
5.21529666235864 1
5.34464868408436 1
5.00725846304922 1
4.62182416480078 0
5.05776640281164 1
4.86895210549698 1
4.74583327625451 1
5.08731900388573 1
4.95751750615566 1
5.28275474087261 1
4.78893058791992 1
4.98278088773156 1
4.77237585683675 1
4.77085463641543 1
5.24686322062908 1
5.15164164335818 1
5.29370852637092 1
4.94157321999682 1
5.15212140925887 1
5.05581854752099 1
4.99185683347129 1
4.99531065567463 1
5.19832437584187 1
5.41114209580386 1
4.63540423675335 1
4.88055186516418 1
4.83963844784969 1
4.46534080685275 1
4.488167450608 0
4.84046486066729 1
5.20606193096199 1
5.06741191590123 1
5.03017551100399 1
5.27148240563358 1
5.2416637307701 1
5.15191374147788 1
4.56103013731659 1
5.24678132434334 1
4.81181630640892 1
4.70429455030161 1
5.15571569236349 1
5.37997695424541 0
5.20593418090289 1
4.98566801708523 1
4.95121245660369 1
5.11312671516644 1
5.06748471636234 1
4.81103733027093 1
4.80846213406071 1
4.88145932401395 1
5.24432074675654 1
5.40177485321548 1
4.79808183815118 1
4.7608357849485 1
5.13099273506631 1
4.95094333186565 1
4.93853198843075 1
5.32149418490472 1
5.18573239775606 1
5.24266498773852 1
4.85630324582613 1
4.9302541583685 1
4.90275352496252 1
5.23811970474799 1
4.7152938339211 1
4.99270892013616 1
5.20935718839139 1
5.01147811469883 1
5.56288462788316 1
5.00719101098261 1
4.91058320177647 1
4.83156708131666 1
5.56543370545808 1
5.27582073217083 1
4.77798183539186 1
4.85465447815045 1
4.80703367300397 1
5.48759994400937 1
4.80141699178968 1
5.18432584976346 1
5.107495012104 1
4.7599751552921 1
5.09899972582604 1
5.06510144779689 1
5.2050719951111 1
5.01233047815018 1
5.10939027583743 1
4.95262032189773 1
5.13218533001961 1
4.87785925522893 1
4.5830367270675 1
5.29656587848168 1
4.56025973837448 1
5.07731284458951 1
5.10070965769431 1
5.0860205156664 1
5.32282293015627 1
5.28023055677188 1
5.29932159444798 1
5.09906894478324 1
4.71573599177607 1
5.01326453041845 1
4.87900969837751 1
4.90039009005365 1
5.57571300749787 1
4.75947495625942 1
5.05742886952521 1
4.97919692315473 1
4.99513506770249 1
4.92794916965487 1
4.57125395772514 1
5.35720596422591 1
4.867284525562 1
5.14429482124254 1
5.07833403403504 1
5.06309512187476 1
5.04413413373724 1
4.98575698642981 1
4.57049143076448 1
5.0658317200209 1
5.07539054486573 1
4.81377949300053 1
4.87517621658105 1
5.08804702233719 1
5.37056627542785 1
4.74200720426904 1
4.59707180821229 1
5.11931273300719 1
5.41697450574457 1
4.7540528120675 1
5.32973961407525 1
5.02078341648129 1
4.81626885150443 1
4.78011842873471 1
5.33302296225286 1
5.46095705963529 0
5.01455253436367 1
5.02561136003423 1
4.77561707434023 1
4.98589111695153 1
5.42354082699188 1
5.09691016583925 1
4.8172559358252 1
4.69199001131599 1
4.33341763372662 0
5.2979361514913 1
4.97609910820085 1
5.50710473454311 1
4.97748956570239 1
4.91021696798996 1
5.13242555192065 1
5.13085188253008 1
5.30072857560324 1
4.80720315083811 1
4.97749456728878 1
4.98132095292281 1
5.06661771203548 1
5.28456313055373 1
4.94069376538033 1
5.07652136426181 1
5.38685256798457 1
5.01747962710842 1
4.69193318735902 1
4.72089529030866 1
4.95235492949264 1
5.03419596217805 1
5.42158382095617 1
4.95221335861849 1
5.39210622427506 1
4.55878427017772 1
3.78801960140719 0
4.4284579251882 1
4.95476032955682 1
4.85670797259708 1
5.08185296191835 1
5.03186438877365 1
4.60728766563847 1
4.92748982899674 1
5.23543019504455 1
5.03903885030129 1
4.5748355359356 1
4.96565284367312 1
4.9651796985041 1
4.86477116520749 1
4.70759323605121 1
4.45296658955076 1
5.21440473980507 1
4.70448772584585 1
4.75053295700508 1
4.680047206108 1
5.0931143869196 1
5.0499063301957 1
5.23660894785503 1
4.41684504112665 1
4.19506643609313 0
4.92363296145959 1
5.0612530620338 1
5.29732529151893 1
5.3327067603608 1
5.32248250015081 1
5.37756359084868 1
4.84131761039308 1
5.49337844396753 0
4.65177036420638 1
4.92873763091344 1
5.10702716880025 1
4.77081565572412 1
4.97050727755322 1
4.97249657937203 1
4.89079777957455 1
4.80271930079399 1
4.85541088416277 1
5.07674595131044 1
4.38742711170583 0
4.82758925953862 1
4.56369390337389 0
5.14593794450916 1
4.97466498429184 1
4.55336097085619 0
4.86422538513633 1
5.11540784300067 1
5.12091570765941 1
5.05500309628841 1
4.9216652807348 1
5.3366485732434 1
4.76625732073064 1
4.85118301296248 1
5.09456344877424 1
5.02351243584513 1
5.02319971622979 1
5.20033893114298 1
4.65598830545843 1
5.77079434230015 0
4.87362253520486 1
5.12026207054776 1
4.998761428945 1
4.78137925111915 1
5.01544458914185 1
5.55133441123019 0
5.13361527543719 1
5.50709871601172 0
5.47942600130136 0
4.75460102475208 1
5.0902371930191 1
4.17366634867931 0
4.85708653250968 1
4.87323181441212 1
5.44670765490594 1
4.86965714456119 1
5.16584504211877 1
5.39346624515103 1
4.87439882091474 1
5.43314098386934 1
4.89610205747279 1
4.95179232921707 1
5.14108090589247 1
4.82522478579462 1
5.04862197174875 1
4.81004786862401 1
4.92675204926542 1
5.42674273139455 0
4.92784193792731 1
5.22429234378633 1
5.23261911261061 1
5.59628186126898 0
4.77592702453444 1
5.13664683756025 1
4.50048616209522 1
4.78116143421116 1
5.0134621155557 1
4.8651266656171 1
4.50654458910456 0
5.34999209087203 1
5.14730910980527 1
4.7760741987667 1
4.80721596922688 1
5.30697329765658 1
4.58106708830048 1
4.53008255479251 1
4.98863698166783 1
4.47697631298245 0
5.2970404212621 1
4.18874389560761 0
5.25425641030032 1
5.04484104432853 1
5.42461893420523 1
5.2296248808666 1
5.39812996508267 1
4.65676343676885 1
5.12463755621549 1
5.28464184667199 1
4.76035764564526 1
5.15281799175874 1
4.87553311842481 1
5.09394022541584 1
4.97080104494637 1
4.9047243154768 1
5.21204369491228 1
4.95193482274592 1
5.16044472820771 1
4.77180295314152 1
4.65115648815978 1
5.25879246197874 1
5.31486641743159 1
4.74120825507696 1
5.0064218725873 1
4.5225498775056 1
4.93731328432319 1
5.12009754398058 1
4.87495791181598 1
5.12307644446631 1
5.19230972010065 1
5.09597563624774 1
4.79660197042293 1
5.11115399016644 1
4.99220128226449 1
4.88645814602789 1
5.52690686595284 1
4.86411334343852 1
5.26859524296623 1
5.22024709693684 1
5.24359895466321 1
5.05327867611092 1
4.90692488363746 1
4.51335308634517 0
5.11588641629918 1
5.20221765737081 1
5.05869376216784 1
4.9723524639976 1
5.12426310360683 1
5.34686138292942 1
4.92048560609745 1
4.8485984460552 1
5.41125170367794 1
5.01332425403819 1
5.9459472115741 0
5.21438029208037 1
4.72882997002586 1
4.90265379536508 1
5.04414972701388 1
5.30119193420127 1
5.22123609106069 1
5.24179396786887 1
4.95324789868139 1
5.13424153108083 1
5.47804582018787 1
4.91819963502121 1
4.78435309763396 1
5.01279921102677 1
4.76957147631196 1
4.93934326538542 1
4.7923052090116 1
4.99170057812086 1
4.75876542989862 1
4.78184326835293 1
4.95597979213876 1
4.93818879016947 1
4.92402591326651 1
4.72026921775854 1
5.13540141430008 1
4.80715356136189 1
5.08678833588083 1
4.7562353175099 1
4.73297395122952 1
5.18542184073928 1
5.14853112751061 1
5.23361331424846 1
5.19449351011952 1
4.59186439399442 1
4.67676359285899 0
5.05879451871167 1
4.8357786381213 1
5.03372373414344 1
4.70086448277731 1
5.02312636807668 1
4.9924172180268 1
5.49427799015816 1
5.18614693318285 1
4.65394488054784 1
5.37922147441678 0
5.06650673295702 1
4.04933016025801 0
5.12754376906147 1
4.72075992335777 1
5.09047274924899 1
4.8193144117292 1
5.48783572217871 0
4.80399097374425 1
5.14922611215006 1
4.83358501950797 1
5.00069273205185 1
4.69514938682768 1
5.1519259820504 1
5.16598206620588 1
4.85534159545009 1
4.54705478822178 1
5.00838788548493 1
4.6382155458718 1
5.10439018663542 1
4.83481421902262 1
4.98358402348191 1
5.28186513674681 1
5.2538823971804 1
4.97069159242218 1
4.98956169983772 1
4.5423237537763 1
4.89584900885698 1
5.42698828522306 1
5.09696918979498 1
4.61879570005578 1
4.89895451121889 1
4.65652690268012 1
4.98347123477577 1
4.91728898200245 1
5.20313466762111 1
4.83691750770328 1
5.00020696641702 1
5.25797976672333 1
5.4614543605214 0
5.26647591909859 1
4.99217500401264 1
5.01545013410737 1
4.97214975084618 1
4.85814180933718 1
4.69571172417431 1
4.77231228189567 1
5.10069611703886 1
4.62460828437088 1
5.50114299857595 0
4.94691936579783 1
4.7755717662867 1
5.13354334581848 1
4.87773555985768 1
4.65760846641391 1
5.21540154885762 1
4.84309707562723 1
4.77407386250956 1
4.98471920108449 1
4.74714010809464 1
5.05941181009668 1
5.26458519749932 1
5.01100671155703 1
4.8796896440121 1
5.17526487395739 1
4.36985375693284 1
4.97845889472746 1
4.92785196833955 1
4.86341251173308 1
4.62229420565535 1
5.1319446376665 1
4.76589079337014 1
4.82080545681073 1
4.69748947197061 1
4.76269875955351 1
5.15071209776278 1
5.0245521100727 1
5.17544996847145 1
5.07284483674473 1
4.87815483985739 1
5.18451239973525 1
4.87503085494528 1
4.7651763298214 1
4.99898697322634 1
5.17938028217848 1
5.48266760018852 0
5.46172987135531 0
4.98290593559591 1
5.46021955515875 1
5.54380635965025 0
5.07082347464455 1
5.00352498310016 1
4.88920068009631 1
5.78264353591244 0
4.92650745698019 1
5.02011301234685 1
5.06101093719185 1
5.25175675836854 1
4.85703644800464 1
5.08050531305804 1
5.17705483349474 1
4.91744668634892 1
5.27917177371265 1
5.2226525688604 1
4.77103981671291 1
4.75960283277281 1
4.88964401966881 1
5.4896578389016 1
5.21897390433366 1
5.34190498309194 1
5.28807935570974 1
4.17551471875117 0
5.04191649560625 1
4.87284047420177 1
4.94296505781156 1
5.27921866407314 1
5.44094968421146 0
5.03679881630821 1
5.41138019710305 1
5.2279871933766 1
5.17832617953999 1
5.29423415629805 1
5.29080610675381 1
4.43904301430818 0
5.38077847734555 1
5.25412159250679 1
4.50123576754413 1
5.04845358127313 1
5.18176040366165 1
4.88645330683937 1
5.02724332735759 1
4.88038435376761 1
5.35592014551976 1
4.9909236636373 1
4.62318879632912 1
4.91225199316328 1
4.97909829700519 1
4.76761697011194 1
4.83616456427202 1
4.72230582786462 1
4.9784610729729 1
4.94335399079155 1
5.10578520917644 1
5.0187395569918 1
5.34174049981339 1
4.92508187597573 1
5.19808427480279 1
4.8943573176166 1
5.4054612321255 0
4.64145730675483 1
4.81355759169925 1
4.92812729171624 1
5.23960082562013 1
4.84210102129792 1
5.09738037640039 1
4.62834705119738 1
4.34011537369274 0
4.99381400349002 1
4.90099166592262 1
5.07930339067165 1
5.31051684435292 1
4.73966061178086 1
5.37084227506854 0
5.288240260453 1
5.08116397370459 1
4.99183383305513 1
4.79255600310576 1
4.79701051074233 1
5.41511032091765 0
5.37289094892096 1
4.85653281813536 1
4.6795903001147 1
5.27531242870252 1
5.5904382119596 1
5.07071701971529 1
4.95149016439079 1
5.05919911241972 1
5.04823777302603 1
4.61403358195272 1
5.01707084601874 1
5.05439034467795 1
4.68172702341094 1
4.70896416585552 1
5.08387307254413 1
5.01275714492554 1
5.85091864886604 0
5.02142386139312 1
4.99995891945501 1
4.57444380230043 1
4.77357501708804 1
5.12879917757018 1
5.22539084076749 1
5.33129232788473 1
5.08090964453306 1
5.49420089737458 0
5.04993403311495 1
4.84341314533266 1
4.90250836260555 1
5.44522494588999 1
5.06437532948956 1
5.0237626760558 1
5.05966905430921 1
5.18360437616254 1
4.97574361991168 1
5.14663638920158 1
5.35349509513366 1
5.14905521193188 1
4.66178008025541 1
4.75022339165945 1
5.08359360524715 1
4.67945205080486 1
4.4169264006035 0
5.14297322435535 1
5.36067043459969 1
5.00252998250016 1
4.81196534792595 1
5.08383302613893 1
5.2800152263038 1
4.90732661702583 1
5.05390425666872 1
4.89004981713364 1
5.05872309789025 1
4.60597578375353 0
4.49475920768836 0
5.05993609906446 1
4.86957524668409 1
5.20423773180104 1
5.08198518614566 1
5.2154862232214 1
4.4745676169373 0
4.79137609165604 1
4.98801624764446 1
5.0353352870065 1
5.43374868711838 1
4.53630879360056 0
4.81508975703716 1
4.72586192010647 1
4.34697370453285 0
5.16128190753552 1
5.34431462788824 1
4.57797726515521 1
4.49176466023417 0
5.22463374178579 1
4.84200760085716 1
5.08168270065852 1
4.2321977686356 0
5.33239624971204 1
4.76512178661441 1
5.2579581469334 1
5.31297626544012 1
5.0282999559644 1
4.83812634735967 1
4.61466255506308 1
5.03498225710114 1
5.09922559322536 1
4.73493866199559 1
5.09118141740644 1
4.74841666074534 1
4.75935744036065 1
4.95890372377974 1
4.70348560293372 1
4.88588812601707 1
4.92922293529914 1
4.97127056850979 1
4.98401845778934 1
5.10536659725869 1
5.12330666423721 1
5.38281478792049 1
5.40687501732047 1
5.54952459405512 1
5.02355818793269 1
4.91400423491178 1
4.97489625748661 1
4.92479018472772 1
4.88356168440363 1
4.80321692379517 1
5.37079903975394 1
5.12836629318217 1
4.94900178917759 1
5.19245031977663 1
5.16610359804306 1
5.26561632307841 1
5.3229251555067 1
5.37418233544458 0
5.02121669702384 1
4.98367030850719 1
5.12050659935321 1
5.02147079850743 1
5.23361104676952 1
4.69549814259374 1
5.18726399230713 1
5.03738059733218 1
5.07068290829556 1
4.89931614478087 1
5.34635785387488 1
4.95488871902564 1
4.70821127129818 1
5.06676016207173 1
4.90592753039797 1
4.71413430024388 1
4.96393823144511 1
5.26912320835181 1
5.26365252245214 1
5.31917216528914 1
5.57608166340874 0
4.73967852626453 1
4.69879288717147 1
5.04394628074146 1
4.77527600005524 1
5.25753360922522 1
4.89236646795754 1
4.80034439210489 1
5.03489642035645 1
4.97106474806423 1
5.2008380244181 1
4.94958330792597 1
5.25268006953309 1
4.71687827973191 1
5.17270726745156 1
4.73967455472416 1
4.88367703167526 1
4.8948278095629 1
5.17651237742082 1
4.73154778151008 1
5.36296349352481 1
5.10609705728682 1
5.01368979413065 1
4.79186891703543 1
5.1339552615854 1
4.65590185178908 1
5.0292177479281 1
4.7168531086157 1
4.94341302232966 1
4.78427459772498 1
5.07167905402667 1
4.95650051439389 1
5.07976239350069 1
4.77379855804196 1
5.44170896147452 1
4.87043904076357 1
5.18905524420654 1
4.75449688087282 1
5.21798177413064 1
4.94615668264688 1
4.85414571179909 1
5.15102421707461 1
5.10377628494974 1
5.09037664064657 1
5.07989618618357 1
5.19400993940674 1
5.11411000801108 1
5.5104412556269 0
4.81398903726254 1
4.96728034989836 1
4.93995885326208 1
4.76817456146539 1
5.01113123295653 1
5.03700788769743 1
4.98303130609317 1
5.23657152128596 1
4.87452401022478 1
4.51376728457236 1
5.72520918472344 0
4.86627459441634 1
5.42016802040245 1
5.37719332783779 1
5.57687742060868 0
5.00407616914365 1
5.4193367093475 0
5.38692761497089 0
5.08430594227756 1
4.99353153411353 1
5.23884183721949 1
5.16122935925863 1
4.87074863491112 1
5.11891066050261 1
5.10203127021711 1
4.67084588521389 1
4.91613440898743 1
4.79959826887715 1
5.12558944887646 1
4.92923316197618 1
5.49491635316404 1
4.62371653381453 1
5.38793359609544 1
5.25412986609138 1
4.84121898543021 1
5.36077963325258 1
4.42243227754172 1
5.03705953691459 1
5.24798458920102 1
5.13699972793362 1
5.1574943365329 1
4.76053486646327 1
4.82898477838466 1
4.99303122135749 1
4.88122819240479 1
4.79230891544569 1
5.20351306991753 1
5.37904022829568 1
4.72585727883116 1
5.3079849841657 1
4.91332745670027 1
4.77438697631469 1
5.17801448361366 1
5.1332544280254 1
4.94169589415744 1
5.68278625186426 0
5.15402462023894 1
4.72457873141825 1
5.12349456336171 1
4.53179377358298 0
4.75138832514879 1
5.15018725939696 1
5.01130422367947 1
4.95526977447801 1
4.81241363259691 1
4.91275528830915 1
5.09112894034109 1
4.98792798017454 1
4.90309764251116 1
5.09181822551087 1
5.1170348578391 1
5.21249601469836 1
4.72272149132889 1
4.99687954645121 1
4.40531779709835 0
4.50284869467472 1
5.43715192542405 0
5.08069539266192 1
5.05755235289996 1
5.44927241546811 1
4.88253932647539 1
5.1517612469593 1
4.80500814243609 1
4.71850072742849 1
5.38056630247983 1
4.56208625648185 1
5.0902922232033 1
4.89169326833653 1
5.15804588798094 1
5.02864992281106 1
5.05114695330459 1
5.17054255575161 1
5.30192443902888 1
4.68324987661307 1
4.90951530872664 1
5.23637066271011 1
4.94692893354256 1
4.76076692194344 1
4.93404305224678 1
5.12288218134557 1
4.91928190900153 1
4.9788049265306 1
4.92945731202466 1
5.39349364765338 1
5.18333697353638 1
4.69597224668975 1
5.51394963380746 1
5.03969784324318 1
4.90792772911213 1
5.20046550628897 1
5.51632268780285 0
5.06695528808678 1
4.95921894988177 1
4.70979978669585 1
5.13939084037189 1
5.15475615331483 1
5.22694984165399 1
4.72654485563752 1
4.98575905787723 1
5.24983424191815 1
5.21492180499115 1
4.82063862280257 1
4.95560308882151 1
4.65467761486016 1
5.25835051356476 1
4.54487669070369 1
5.10394601885631 1
4.6604876320833 1
4.55379368708661 0
5.29199057559251 1
5.38198078765215 1
5.245521207135 1
5.32445453202359 1
5.34013842459316 1
4.99273260422133 1
5.32350079410139 1
4.89039274332772 1
5.16651356014531 1
5.24516658387565 1
5.25429923035405 1
5.13354185305509 1
4.83639963121112 1
4.64001938896541 1
4.87648021338272 1
4.86457643931861 1
5.00092350880837 1
5.53252379507353 1
4.98655455512082 1
4.78718251876857 1
4.65313715137826 1
4.66945241094369 1
5.08422273224405 1
5.03703613209671 1
4.97608744589068 1
4.4896443793689 0
4.85103542362674 1
5.36520667810568 1
4.94623000707212 1
4.96286631163767 1
4.91187624402708 1
4.96018268529997 1
5.15244582497286 1
5.13912860114505 1
5.06568182808337 1
5.01546673007651 1
4.92960403207244 1
5.09108177199755 1
5.18112174582884 1
5.04959857364831 1
4.73694792228631 1
4.96793800832406 1
4.83026865020316 1
4.90646966108014 1
5.04932228693146 1
5.11267747337436 1
4.79197622716394 1
5.24444980008545 1
4.58334045801834 1
5.15266771740674 1
5.08547012433303 1
5.21109448489269 1
4.81062960104722 1
5.11812025267943 1
4.9946247541891 1
4.50576376738936 1
5.18924154780339 1
4.84446943800136 1
5.23769381140079 1
5.28574693718062 1
4.8137884277373 1
5.06091602245303 1
5.25175762997953 1
5.24080692240023 1
5.39391087895237 1
4.86609573074313 1
4.91508513890368 1
5.45917435775587 1
5.29808953809883 1
4.82731292754014 1
5.5521857426636 0
5.26795945994284 1
4.84002065161489 1
5.05029785353181 1
4.88576882882465 1
5.18485766911647 1
5.10633823344257 1
4.76428528275391 1
5.34598113651089 0
5.34539619435745 1
4.81630057128964 1
5.45800002462388 1
4.58543014594279 0
5.03542446728026 1
5.2144341690551 1
4.76907476477373 1
4.90598823579397 1
5.1483887074981 1
5.382655937231 1
5.09411727295325 1
5.14983148852632 1
4.73430198353576 1
4.70349540165179 1
4.96250229426988 1
5.46573173651325 1
4.98540706146537 1
4.78155831901387 1
5.22800084784453 1
5.01147004920706 1
4.62605501721323 1
4.95408239976644 1
5.25821195998086 1
5.15944470661183 1
4.93600650137157 1
5.63995618034671 0
4.90511007979909 1
5.11832402772138 1
4.76776255320645 1
5.04036390042086 1
5.21835105947978 1
5.51698630572789 0
4.59031525883757 1
5.18597488500922 1
5.026217916285 1
5.02652530521924 1
5.24259625946945 1
4.36658836689102 0
5.16469782314429 1
4.73624090982728 1
5.76626143064845 0
4.68809854279759 1
5.01260370439715 1
5.09992117297892 1
5.11631543167181 1
4.99360392342058 1
4.77607695119857 1
4.86482485578924 1
5.03242689469847 1
4.67451031989325 1
5.1864411280365 1
5.18136550735533 1
4.87388222862762 1
5.06776387723823 1
5.19774105128603 1
5.02920314468664 1
4.93326153830022 1
5.02501343650973 1
5.18540012726598 1
4.67908371758573 1
4.79539052332192 1
5.38125190881916 1
4.98954838692183 1
5.18567348237737 1
5.06283202487429 1
4.85112791714991 1
4.90420175526721 1
4.95066384272749 1
4.86300898873812 1
4.91827499058883 1
4.77011233108402 1
4.95933838367268 1
4.98057372738299 1
4.93844801282876 1
4.80481417191713 1
4.99915514451878 1
5.34758029201837 1
5.17468225191818 1
5.10757608328622 1
5.30210766379558 1
4.95443887092746 1
5.06447699962983 1
4.83486880252528 1
4.72490875910882 1
5.06900770011538 1
4.76923254912709 1
4.78739795932538 1
5.25775840941527 1
5.50460606982206 0
5.0875968364598 1
4.81925164870332 1
4.63675230591464 1
4.60205056787991 0
5.01983195149286 1
4.94008154063382 1
4.99239954469451 1
5.3408546842315 1
4.55181210996523 0
5.0322417364698 1
4.85604894618514 1
5.66293335824064 0
4.33686470933959 0
4.56085366698255 0
5.19783648046869 1
5.10038617965616 1
4.85992208485989 1
4.91641464647538 1
5.11773943005774 1
5.60978167199967 0
5.06262774303245 1
5.04536802088677 1
5.53068731633612 0
5.20854814530849 1
4.80105944931937 1
4.65375068419413 1
5.16159380468462 1
4.94545979391168 1
4.83455394417904 1
4.58064550087539 1
4.55530242953199 0
4.53900495779685 1
4.90277767200394 1
4.83400262855436 1
5.16205892854184 1
4.94562208203929 1
4.50577048222504 1
5.35136618250236 1
5.48515283037868 0
5.16943203810453 1
4.90666999683428 1
5.03442785849909 1
5.01030934188872 1
4.83978918371615 1
5.13535395744555 1
5.10907823661062 1
4.50009801052632 0
5.23975271678283 1
5.50394287061866 1
5.0856742429651 1
4.94536352924109 1
4.72144272309287 1
4.87053849133161 1
5.68988872781317 0
5.29177547177435 1
4.43103445693142 0
5.01680947286401 1
5.05412268588369 1
4.91088085269586 1
4.70233933372022 1
5.26993668330103 1
5.10982945018486 1
5.05638565007377 1
4.81040966151336 1
4.76943202118446 1
5.33119928225727 1
4.90811248744798 1
5.24687249218686 1
4.90401815714511 1
4.91570505764226 1
4.62515661568848 1
4.93138379482654 1
5.07697832730194 1
5.28734425683267 1
4.65215091177686 1
4.92771963282838 1
5.17940179154804 1
5.83012096124065 0
5.02537188310035 1
4.95480110837872 1
5.02055031990844 1
5.83708872649124 0
5.11436288455419 1
4.21726014662873 0
5.26222457184603 1
4.72834358475935 1
5.21049513287312 1
4.99500392053201 1
4.94733562091712 1
5.02334082043693 1
5.11404901158764 1
4.93138551094262 1
5.48669125618134 0
4.80530734297142 1
4.58051127017005 1
5.09398153464962 1
4.88364561261331 1
4.93963983831002 1
4.91578040695575 1
5.03259675514826 1
4.97153720738683 1
4.83729136468835 1
4.3165241988332 0
4.81152648768324 1
4.78529542049889 1
4.92068470461438 1
4.91406585930447 1
5.23198826850461 1
4.97174331042553 1
5.15034295304669 1
4.91280935706816 1
5.1997817207022 1
4.89457829509551 1
5.41669995366217 1
4.82341771723619 1
5.04679911515133 1
4.99232779296598 1
5.18560077627556 1
5.26414303490253 1
5.26251977780028 1
5.06653531111188 1
5.26211661309205 1
4.6840518980931 1
4.87736461670627 1
5.22803172382824 1
4.87697614291413 1
4.97327232776128 1
5.30186956913705 1
4.94573942219011 1
4.94591935441207 1
5.19172238946584 1
4.96898299507854 1
5.49957738198552 0
4.76544853293794 1
5.31510614320944 1
5.43424397557744 0
4.95680444708318 1
4.76318044521301 1
4.9419764030703 1
4.88770849990498 1
4.99204255346319 1
5.62990348767486 0
4.95860753694898 1
5.65922805966463 0
5.1587217508316 1
5.05361619121383 1
4.797060031262 1
5.10833145543761 1
4.58286874370132 1
4.9757580119182 1
4.7516279776641 1
4.83485062527215 1
4.86656891993455 1
5.08038912351097 1
4.82836321945878 1
4.82831985652761 1
5.10366358203483 1
5.19306969821841 1
5.47144894002923 1
4.950230049224 1
5.38633006695462 1
4.78782178937325 1
4.9507832315783 1
5.15200804780076 1
4.71606609920691 1
5.09699460144376 1
5.03096314121389 1
5.32922608573068 1
5.24128857808206 1
5.11634665557083 1
5.15475242213857 1
5.01511166192918 1
4.81842804096985 1
5.15878084084608 1
4.73741595042602 1
4.87006490260216 1
5.05351634565343 1
4.86355866200932 1
4.99396941192294 1
5.06250887755621 1
4.72382706176621 1
5.04391519376609 1
5.25071548859308 1
5.23473168288129 1
5.0477190842912 1
4.76610571767448 1
4.81443167362956 1
4.85126905486905 1
5.1113015941158 1
4.55914599554708 0
4.54325167350584 1
4.89105623493703 1
4.83566004549444 1
5.0335396443091 1
5.01046203722162 1
5.01630702608756 1
5.09021856709314 1
4.96874618069409 1
4.87845993226509 1
4.65830182023398 1
4.98755356032026 1
5.23287800469924 1
5.11971287963322 1
5.68368861378975 0
4.92727499290265 1
5.31585052230403 1
5.38432417712731 1
4.97335842538253 1
4.64940107773528 1
4.81924684670019 1
4.96638925344726 1
4.84385440121426 1
4.46775288668098 0
4.41854134346303 1
4.98066319359085 1
5.00495689795458 1
4.80100725216104 1
5.09044041741399 1
4.83926055854239 1
5.05229292143724 1
4.67414169907175 1
5.23487883195576 1
4.79896170864476 1
5.20545950439233 1
4.81610160798068 1
4.9115692121745 1
4.66498219374787 1
5.31557901898556 1
5.19699685840036 1
4.9070110716656 1
5.09425468108122 1
4.48997799716015 1
4.92045781892361 1
4.99209291794263 1
5.28492993072775 1
5.01887303626055 1
4.49199567170319 0
4.66205269457517 1
5.25390478249703 1
5.28946775935298 1
4.62988109835197 1
5.1391386740427 1
5.16266969276107 1
5.01215434591094 1
4.59561890276836 0
5.23412387830944 1
4.75694857364913 1
4.92220031175962 1
4.86019409621604 1
5.26695566094167 1
4.87786889192174 1
4.95641810144596 1
5.37221674137024 1
5.29732804509727 1
4.96691569850855 1
4.93510769928797 1
4.7340730756852 1
4.69566748385101 1
4.82685290215551 1
5.0017100879142 1
5.14853001972233 1
5.36239416076253 0
4.80479139103602 1
4.83057794102705 1
5.46338730849908 0
5.48227531224408 1
5.24412632470532 1
4.62074321721414 1
5.86352757712233 0
4.87201778183352 1
5.19585563086263 1
5.09391464774232 1
4.91370007129633 1
4.58756680372404 0
4.90165003989 1
5.29942555793011 1
4.88098217587415 1
5.15577802928009 1
5.09038671947888 1
4.93213208448323 1
5.13131083886811 1
5.35427163535864 1
5.09089349744317 1
5.08557529801606 1
4.81599587621465 1
4.9057860020093 1
4.45354538949686 0
5.23434470234287 1
5.40192969018174 1
4.62372105401302 1
5.15026245142104 1
4.88836503577233 1
5.01105959123133 1
4.82535539886392 1
4.88848063133496 1
4.97554987879576 1
4.71068408181392 1
5.4998143727679 0
4.66816896241927 1
5.40560774209112 1
4.88297337159461 1
5.16634900477763 1
5.02681830918812 1
5.21625326251028 1
5.08796472602814 1
4.44643609781733 0
4.79219233962319 1
4.72706816762427 1
5.1155454363613 1
5.53499971618417 1
4.94574791717847 1
4.84067308200984 1
4.86571353246337 1
4.75168624095486 1
4.69965099476887 1
4.8233507287316 1
5.01641559574688 1
5.48830689852315 0
5.16969630862952 1
5.07906704385883 1
4.60349689596587 1
5.22936413303618 1
5.04727706666174 1
4.92827455191176 1
4.90854329379736 1
5.0678258482713 1
5.54365331863298 0
4.59080176613432 1
4.72881467211782 1
5.0522676195597 1
4.84081264389584 1
4.63678491222653 1
4.76834194675793 1
4.95130371328931 1
5.13114051012651 1
5.04829748324668 1
5.24904773324069 1
5.329408720142 1
5.17847363707208 1
4.85447654409827 1
4.88983563131919 1
4.78347675310804 1
5.14418707279655 1
4.76715103694793 1
5.17098800050273 1
5.14190964332557 1
5.12044785225181 1
5.21404630947737 1
4.85450800946488 1
4.8218883280502 1
5.13509405133929 1
5.04842137259965 1
4.76857612290533 1
5.36750266662844 0
5.16831672819549 1
5.20709974136665 1
5.083578923091 1
4.65001689651459 1
4.95012307449057 1
4.87337146972525 1
5.12436602759028 1
4.99437870977368 1
4.85795780227422 1
5.00206516131763 1
4.94520948734381 1
5.12953393087404 1
5.04220574082115 1
5.42988883422564 1
4.95755700926009 1
4.79434500636032 1
4.48816217865442 1
4.78840452663227 1
5.49622925233559 0
5.80535215702348 0
4.91698027469362 1
5.4176867498712 1
4.74866082721922 1
5.06461328816013 1
5.12601255097987 1
5.16428660738273 1
4.95512288288312 1
5.15000431510614 1
5.23727735595906 1
5.04978180446237 1
5.03832474317694 1
5.49502717289342 1
4.83683181070203 1
5.19802751079927 1
4.48238613933638 1
5.07140772704633 1
4.59681738656331 1
4.81231729812075 1
5.34318484871427 1
4.6915953222556 1
5.32187855144161 1
4.72981392825063 1
4.37067265332148 1
4.90679242560122 1
4.70014608815633 1
5.38798506860387 1
5.08043510959972 1
5.54755152689956 0
5.19344734762272 1
4.96432452763603 1
5.02378785052829 1
5.15814311601104 1
4.58626069931322 1
5.01290315738955 1
4.73385150024289 1
4.82912945855054 1
4.78823696348813 1
5.21752061963597 1
4.81578966823155 1
5.3246802278876 1
5.04459519022377 1
5.25899508750098 1
4.96152930702301 1
5.28156134961815 1
4.87871413641631 1
4.94681617244594 1
4.76676664580456 1
4.60673413512246 1
5.22107087757536 1
4.44734288706939 0
4.95352841598978 1
4.68150924557085 1
4.93039711165571 1
5.28801128872765 1
4.68080808793883 1
4.90770888723048 1
5.14742278341364 1
5.00608571457521 1
5.63018803545456 1
4.83485349468649 1
4.8985136494727 1
5.05672492483294 1
5.10180050620602 1
5.24049975855002 1
4.5639783440665 0
4.51410357810984 1
5.3792798359891 1
4.66374021155175 1
4.44151447699944 0
4.84096828526231 1
5.03026306317145 1
4.52510555927918 0
5.04807017733413 1
5.0695389337887 1
5.12861057494146 1
5.10116185297032 1
5.1965025135131 1
5.52143438014745 1
4.85349371677527 1
4.88578381863316 1
4.60469934221975 0
5.07230220428814 1
5.15424276207974 1
5.20315947067382 1
5.01445538681222 1
5.17833594772619 1
5.42971916248236 0
4.7642076316659 1
5.37228150088422 1
4.78775699953248 1
4.69283475559862 1
5.04124367722635 1
4.6668300472621 1
4.74029662299339 1
5.1151968163663 1
5.0425515449485 1
4.72152970480866 1
5.11744038602415 1
5.17780536642875 1
5.20479852275784 1
5.06627799259703 1
5.43441219536161 0
5.01745261746622 1
5.55572892538141 0
5.00081866591413 1
5.22572238030262 1
5.42485764724226 1
4.90689744775214 1
4.81247075201026 1
4.58562573511803 1
5.2611292198467 1
4.73671775933519 1
4.77419451233751 1
5.0334016442693 1
5.07665466770017 1
4.70023477267265 1
4.98693526742799 1
5.03703758150528 1
5.41285405384838 1
5.15138527692583 1
5.39759650777482 1
5.02843096892176 1
4.9534504916275 1
4.82701121010545 1
4.49315177399382 0
5.02285942271158 1
4.90341987167668 1
5.09398680870551 1
5.16564999449554 1
4.74565238305145 1
4.73036609121618 1
5.02834725562387 1
5.52175954588852 0
5.03567561468906 1
4.94472947627633 1
5.34710342924683 1
4.64461467011917 1
4.91607010520993 1
5.08618140078297 1
4.53360722046569 1
5.04581311842578 1
5.24895961140581 1
4.82808250396993 1
4.69961245618821 1
4.76422963531233 1
5.00670988289302 1
4.96494303456986 1
5.03308699516396 1
4.47278208160999 0
5.0062032056637 1
4.99532879574092 1
5.02292237795014 1
5.15924601611561 1
5.18076865414244 1
4.9057116407952 1
5.15238010819743 1
5.01069108922059 1
4.65928315491598 1
5.2307627353365 1
5.24875485580552 1
5.23157553580204 1
4.82727072767998 1
5.01099247352992 1
4.73199138309256 1
5.05877188357576 1
5.23817024828471 1
5.44495002016802 0
5.01927533140385 1
5.12848489986524 1
5.61703478204944 0
4.77984482778799 1
4.8586301969962 1
5.0072888506869 1
5.06179383725499 1
5.19898294236533 1
4.92651090618985 1
5.15695525679438 1
4.77212453596371 1
5.34649685040398 1
4.81349813686857 1
4.81207632256295 1
4.73583346403555 1
4.44002815148847 1
5.03390104076216 1
5.06768133147252 1
5.31487011950331 1
4.73254695709719 1
4.99607942698453 1
4.96730608494409 1
4.84588113476984 1
4.77319242202431 1
5.21859292954542 1
5.02103027453547 1
4.95919188597399 1
5.24375421531523 1
5.44134898367997 1
5.36256098815773 1
5.32172749022595 1
4.95050863592867 1
4.79353149766739 1
5.16175524333446 1
4.83378810210535 1
5.11439677004082 1
4.88121134132179 1
4.73159307808705 1
5.1503511379361 1
5.3779118951698 0
5.24785781019605 1
5.32050428302543 1
4.96598410366612 1
4.97797939548141 1
4.84913696346129 1
5.25111413369887 1
5.09982562858369 1
4.58356346260661 0
4.53453758233188 0
5.0734321860591 1
5.42635739719247 0
5.03022519468535 1
5.37725561943963 1
4.52018726210027 1
5.10951477314331 1
5.13548874227348 1
4.81647546140337 1
4.81975745505884 1
5.34873019084706 1
4.67551611733853 1
5.35603505490556 0
5.04205647156785 1
5.20249105222819 1
5.25439131309901 1
5.05356809168568 1
4.73548778552393 1
4.77859806685815 1
5.29459525447141 1
4.84339155657663 1
4.11380623041843 0
5.29188232195511 1
4.82185877206707 1
5.2763670609991 1
5.95382957108993 0
5.14218798557797 1
5.41462343111151 1
4.9077303859985 1
5.1368133426027 1
5.36676097972738 1
4.82312200466656 1
5.09119947100419 1
5.229165686408 1
5.61538417201726 0
5.04409146082223 1
5.07492461958337 1
5.55321828840227 0
5.07090782981699 1
4.99106516230533 1
5.04087947132945 1
5.08900576036221 1
5.18494651750687 1
5.16759924410956 1
5.24333660594226 1
5.25378093121737 1
5.07847201052115 1
4.87278800006289 1
5.12665558337927 1
4.74617351056971 1
4.7517820441908 1
4.86654822672604 1
5.37480975316168 0
4.6379847721114 1
4.94169008328858 1
5.33198519281717 1
5.36102799440334 1
5.09765005753541 1
5.29771071140171 1
5.3227608384991 1
5.06275868175966 1
5.05122675873955 1
5.2060763080637 1
4.76335885281021 1
4.98003946427317 1
4.71530063019097 1
5.02037912954451 1
5.3671223017051 1
4.94086116068091 1
5.12348764723839 1
5.60151851157298 0
5.11031934245518 1
5.51240530326292 0
5.00638396124244 1
4.85817281521713 1
5.02448489310379 1
5.21086046035945 1
5.07206503431357 1
4.88540662478064 1
4.64567300754428 1
4.7496909325321 1
5.19487468865509 1
4.8585717221806 1
5.03521457935486 1
4.79234925278228 1
5.03379242693618 1
4.92313653406376 1
5.01300954204283 1
5.25604788689284 1
5.17505607261378 1
4.83817878320242 1
5.03367530568748 1
5.33515925655305 1
5.34121165896788 0
5.01008721447696 1
4.91632681069325 1
4.80501323298533 1
5.03652653963442 1
4.54181759515294 1
4.71996613924224 1
5.01708950311492 1
5.11883134616896 1
5.16175087844642 1
5.20169798262579 1
5.352554407187 1
4.86451833734445 1
5.53272803461426 1
5.05588171942011 1
4.66579075426507 1
4.97403704251535 1
4.83968079037269 1
4.71716326815012 1
4.59123931518995 1
5.01319239439619 1
5.11130997314974 1
5.2459755377268 1
5.04989558149988 1
5.3707605340643 1
4.9757502986593 1
4.89596128190013 1
4.69117000217652 1
5.15938919554654 1
4.59763066346806 1
5.03691679151031 1
4.98375908097096 1
5.06603396677167 1
4.67204178458943 1
5.00030231647533 1
4.52494874858421 0
5.13686149406097 1
5.36154705317367 1
4.87215021607437 1
5.22687460390758 1
5.07703843184881 1
4.34030960745148 0
4.42992257424268 0
5.19069176183288 1
5.224846111587 1
4.84097598817658 1
4.87281605164919 1
5.00548025861356 1
5.37083742716424 1
4.85918557724031 1
5.03576258135216 1
5.15436013130087 1
4.72665108328264 1
5.04962831795661 1
4.82331163584307 1
5.52827452281406 1
4.87493548695159 1
4.89377162046037 1
5.13298382076023 1
4.96421043709827 1
4.66166362720567 1
4.86818726159787 1
4.81660754192897 1
4.71880381639329 1
4.82256660461569 1
5.49533072640409 0
5.25427336873793 1
4.97385911301882 1
4.82327753895343 1
5.29955747154765 1
5.24592390497328 1
4.59238991596858 0
5.05727901807539 1
5.09648647664839 1
4.84211855695479 1
5.50112837811298 1
5.21008622395671 1
5.0117789654918 1
4.82295905021873 1
4.43337797494423 1
4.81112157603585 1
4.91136443787913 1
5.11703890529981 1
4.98951815865944 1
4.64061617078764 1
4.86575491301208 1
4.71328554073788 1
5.11766029883225 1
4.59249251145044 1
4.75527531330371 1
5.01414200546699 1
5.08358310329231 1
4.98171653496692 1
4.68152935126327 1
5.35220003055136 1
4.74023177709033 1
4.97109770894716 1
4.79229529376048 1
5.13287426938764 1
4.94724471748016 1
4.58490469124494 0
5.18729665026416 1
4.87874906945776 1
5.07055891505382 1
5.22503790056218 1
4.94704443500871 1
4.9252627736426 1
5.08062771183462 1
5.01739214346728 1
4.69070360264569 1
4.91435392146028 1
5.2435280173671 1
5.58047115360587 0
5.25999205322644 1
4.85027955133199 1
4.93282730394494 1
4.90022063059663 1
4.93146652636345 1
5.16071171183628 1
4.74598715311486 1
5.03326005350233 1
5.15178546393548 1
5.13049820716711 1
4.68969065420751 1
5.08068357510851 1
5.35897841660094 1
4.89581412985549 1
5.44164539722746 0
4.89419604017373 1
4.82697153569039 1
4.97383171123431 1
4.96605144395087 1
5.21126961316072 1
4.77760798039173 1
4.97522168085054 1
5.12730545401185 1
5.40213804011938 1
4.81260112067727 1
4.73100311339361 1
4.94976047939253 1
4.67224370063496 1
4.78115160098376 1
4.86146532703159 1
4.81691864425702 1
4.68099608288483 1
4.80218119503304 1
4.74844178834366 1
4.69811971578548 1
4.87953647021397 1
5.41685684768892 1
4.87986640266736 1
5.52291647334538 1
5.20469744625539 1
5.10754155581023 1
5.14781292748155 1
4.93867472074643 1
4.34597915094952 0
4.86445536087069 1
4.84605071433753 1
4.67573217757504 1
4.8605298314923 1
5.17288674353245 1
4.9725179606348 1
4.76874374917449 1
5.36665311089888 1
5.06017233708467 1
5.62652622092688 0
4.91143938652928 1
5.06811527062931 1
4.79252668403526 1
4.87717765841155 1
4.6841544352536 1
4.81438222506283 1
4.7882341352113 1
5.01601848559701 1
4.68132828636153 1
4.55786779027225 0
4.62755255140987 1
4.33650949376408 0
5.32582341832724 1
5.04218216477785 1
4.7197000827725 1
4.63209482859555 1
5.2805907190748 1
4.92352424967796 1
4.82772342201233 1
5.13798941419813 1
5.25790231683481 1
5.05636017015234 1
5.11042031581794 1
4.79317189137088 1
5.63139975682132 0
4.58535271611385 1
4.74406401377065 1
4.96074518049475 1
5.36680965403278 1
4.61739175735046 1
5.14742012362434 1
4.80169363761673 1
5.0067406072324 1
4.86139819175095 1
4.5544902084216 0
5.27541138046459 1
5.21105599864407 1
5.40407603685174 1
5.07109974539608 1
4.4482211362256 0
5.30396314419338 1
5.3717484875802 1
4.93243707098762 1
5.0921122307112 1
4.92713135260312 1
4.63786898195145 0
4.60660723570507 1
5.0145522631184 1
4.75963492371257 1
5.48424520611356 0
4.92650718036652 1
5.29172585693776 1
4.81499516045083 1
4.83485697284829 1
4.99961225586504 1
5.17781965800941 1
4.83719643939962 1
5.22550946692761 1
4.7944731043538 1
5.07225397993755 1
5.60761446937478 0
5.26131838949956 1
4.9078804834718 1
5.72092015528214 0
4.95067486464236 1
4.89051151138505 1
4.45051470368992 0
5.02039451240607 1
5.00624621817697 1
4.53178509499698 0
5.0351187172747 1
4.88333408611016 1
4.90314973510014 1
5.02281047037225 1
5.22566656671458 1
5.16474442813774 1
5.37359875308774 1
5.15620335220693 1
4.42606089482503 1
4.98950671649945 1
4.97515329640881 1
4.90458660664584 1
5.07273366406097 1
5.23363222874905 1
4.75892489647929 1
5.0087736143321 1
4.91123637804554 1
5.34847529444628 1
5.20715485437107 1
4.80121606861789 1
5.03093534976898 1
4.78718005650417 1
4.61254652101312 1
5.16901147464409 1
4.7617176266686 1
4.73983362862113 1
4.98366163901932 1
4.87661372147979 1
4.50844377182886 1
4.61509948557011 1
4.9636717805866 1
5.12438021575199 1
5.05924929992814 1
5.46516469675542 1
5.43102653703355 0
4.95692533322068 1
5.13430273722117 1
4.68856649453185 1
4.92368901442559 1
5.15964063163587 1
5.00772100416454 1
5.10249056952689 1
4.9218583355961 1
4.76134102644997 1
4.81909498205714 1
4.88354275243668 1
4.8327062756126 1
5.08489472527139 1
5.27473043797778 1
5.42010568693164 1
4.81143539831709 1
4.9963328900264 1
5.03770072174135 1
4.82862519573686 1
5.18517520852275 1
5.24529179479349 1
4.73232140865417 1
5.17454577731799 1
5.09203461601797 1
5.24795333864607 1
5.31783187324581 1
5.30407088196882 1
5.17686000431184 1
4.96037381934591 1
5.17970068960148 1
5.5834209046749 0
5.32307452419858 1
5.13793792858791 1
4.90395064753056 1
4.77638089683165 1
4.59708541635868 1
5.39517148113965 1
4.76894068393167 1
4.78987859385393 1
5.01864627330711 1
4.7973459835204 1
4.70089474020145 1
4.74197298619073 1
5.06793114956181 1
5.39043284803803 1
5.17598641797128 1
5.113911294504 1
4.82675377580811 1
5.28081158977898 1
4.7014097014285 1
4.50986193365462 1
4.94531267965252 1
5.01322321339305 1
4.70999523892493 1
5.52395500411598 0
5.15786039508416 1
5.34051289192421 1
4.84856418852291 1
4.78925105357864 1
5.17038321649522 1
4.61211206459394 1
5.12567065210165 1
4.45291072793701 0
4.48543534002279 0
4.7717763822154 1
5.08288428500779 1
4.89831060137257 1
4.88737189876673 1
5.35339720839796 1
4.87012995241666 1
5.05939839140515 1
5.24158664669128 1
4.69287054028097 1
5.08766764257369 1
5.05749430991159 1
4.94865693367314 1
4.47931153964599 0
4.78617296791885 1
5.21756414540302 1
5.12042393135669 1
4.77876978079051 1
5.06640708467872 1
5.17641982923363 1
5.25796592836146 1
5.00088178994621 1
4.5435309820037 1
4.98044025988996 1
5.00375717466023 1
4.854964047732 1
4.96974921015469 1
4.9630955627805 1
5.10471185456465 1
5.08997834391828 1
4.44393223169312 0
5.08535331791496 1
4.84272406472178 1
5.04677970048983 1
4.80671974528098 1
4.44495266056168 0
5.01821003560666 1
5.45592231438569 0
5.11147145694899 1
5.03031024021772 1
5.20088470996701 1
5.01689762913972 1
5.04055592647913 1
5.6053161740802 0
4.88136175042302 1
4.90797698400574 1
4.87193732478888 1
4.79843759786328 1
5.15536793433385 1
5.41601069754384 1
4.85905392097148 1
5.33201557520742 1
4.84381948551304 1
5.09934338714589 1
5.04161995043679 1
5.00402675678639 1
5.05322603311775 1
5.13537949895814 1
5.57831926211899 0
5.40742217326382 1
5.01663730957183 1
4.88847273741332 1
4.95277736681628 1
5.27213264440855 1
4.96363346570833 1
5.22351658322445 1
4.91090553328991 1
4.750488772239 1
5.0639287833227 1
4.88127791380304 1
5.38967167974575 1
4.60366550339755 0
5.28146125633057 1
5.14842407278248 1
5.0608046799773 1
5.25452788675188 1
5.14847750883568 1
5.33555104826464 1
5.4307984419094 0
5.22314204172881 1
4.96245725625781 1
5.47899192890342 0
4.80894291548861 1
5.07192933755988 1
5.28213783353791 1
5.01446458442142 1
5.08652795712396 1
4.9744102911563 1
5.46660086430006 1
5.08882081984381 1
4.71310601417028 1
4.89438299547673 1
5.02477191665766 1
5.10558120672956 1
4.9327088613837 1
5.31063493667121 1
5.0093532116564 1
4.95361855224523 1
5.40979526228454 1
5.18706416732968 1
5.17764477762815 1
4.81419164256038 1
4.86570773006842 1
5.10246121383454 1
5.30190031948457 1
4.8980632105183 1
4.79537688874734 1
5.23002561719793 1
4.7877870292358 1
5.42307584558382 1
5.04983906031501 1
4.86763937163457 1
4.77941911584137 1
5.2618904642473 1
4.97316638142482 1
5.24655812232159 1
5.3000299396423 1
4.75132506801494 1
5.43039921579621 1
5.07203492183834 1
5.56275696946108 0
4.75852642346429 1
4.81928633892669 1
5.37077763390857 1
5.40303387147284 1
5.10196047449096 1
5.09820971233696 1
4.93286753946227 1
4.46009474839961 0
4.8841528693584 1
4.872144884073 1
4.9942445228768 1
4.80108097664233 1
4.76348917578179 1
5.13011766725466 1
4.74841412988324 1
5.18422889439654 1
4.53887227992281 1
4.88602755950201 1
5.35398928018452 1
4.82063791636505 1
5.2644722364773 1
5.05692528297928 1
5.0927700797897 1
5.31620327911947 1
5.24252284308934 1
5.12543412861355 1
5.16999924209675 1
4.37510962425296 0
5.36131253548247 1
4.96476522225442 1
4.92423365723331 1
5.18084413442244 1
4.719244366178 1
5.34344211759266 1
4.88642168579254 1
5.55966416928099 0
4.85107286919434 1
4.88689352239306 1
5.30286734760835 1
5.07111520834253 1
5.23827174252741 1
5.25858479750175 1
4.87634087924005 1
4.9743109475523 1
5.03027336375313 1
5.1492274855581 1
5.00060564694313 1
4.81172541415124 1
5.04529747057946 1
4.68530770209314 1
5.11463191386583 1
5.19834020977781 1
5.21922935871896 1
4.88591546396317 1
5.12451690451661 1
4.65498864005669 1
5.05424208640388 1
5.04266864339879 1
5.16469104566219 1
5.01490188862687 1
5.46753306814033 1
4.82541072932126 1
4.69542425263843 1
4.99901149738495 1
5.06995834429278 1
4.72556850874585 1
4.93774765725064 1
5.14428643813249 1
4.71877038425688 1
4.74889466660679 1
4.83081805471561 1
5.0804634911188 1
5.15405820115847 1
5.2545399620367 1
5.0538880553088 1
4.95915950309367 1
5.28213776365435 1
4.949965681714 1
5.3067185217488 1
5.07285680850873 1
5.40871534999322 1
4.52495627859002 1
5.11516614636823 1
4.47899717994729 0
5.1378116042983 1
5.21450405160684 1
5.16022761053009 1
5.10357693159704 1
5.45044721093963 0
4.87704893126039 1
4.94319516997076 1
4.799891940894 1
5.12938849269297 1
5.0807662437468 1
5.51556377115711 0
4.86959329731042 1
4.99364076211237 1
4.43783568925209 0
4.83642615777184 1
5.2459365155955 1
4.8787634871826 1
5.12593033842671 1
5.03628681738056 1
5.09818959762641 1
4.75468831901315 1
5.02532026873129 1
5.16747115757352 1
5.22405078918197 1
5.30034824859391 1
4.78542739018364 1
4.76630560399794 1
4.51434566955132 1
5.06591384450656 1
4.90219124705117 1
5.14205194930187 1
4.83226482350777 1
5.26348190695853 1
4.6513187261132 1
4.58015120284731 1
5.16574372569167 1
5.56977180670644 0
4.40180202645051 0
4.96914628262953 1
4.79366203531765 1
4.96973781149776 1
5.37526408669881 1
5.07464362609809 1
5.13526079779005 1
4.80874633843052 1
4.93943841004527 1
5.0955624559699 1
5.16601919824743 1
5.22617797236457 1
5.250914847683 1
5.22654820025254 1
4.74374753325011 1
4.60930636404197 1
4.85372136067995 1
5.40965604243293 1
5.32043452852888 1
5.40303445550717 1
4.956983052684 1
5.21747622268247 1
4.82312012258433 1
4.78402068902397 1
4.96416906819405 1
5.13803539128296 1
4.59595218580946 0
4.9343266979512 1
5.14015279552118 1
4.59562878673022 1
4.96358987421881 1
5.00669581397597 1
4.74931723442328 1
4.99566810031996 1
4.66719834351684 1
4.95732910115497 1
4.51352229487136 1
4.81884514684206 1
4.95716831236642 1
4.74756013694306 1
4.94322925035253 1
4.94086196869372 1
4.67488862229607 1
4.02878070938108 0
5.31657599702909 1
5.09812023581054 1
4.95875085636987 1
4.94630768867495 1
4.99643258437779 1
4.83096420507238 1
4.94889249526429 1
5.21895078340382 1
4.86354527105609 1
4.98085782961009 1
5.24872170979458 1
5.14175937598315 1
5.44148844810242 1
5.10666152487363 1
4.8966146614591 1
4.89809409094801 1
5.01845280916065 1
5.40735339638818 1
4.81832665698501 1
5.15240155719107 1
5.04307343924391 1
4.4322834725352 0
4.44271039205942 1
4.91583468375174 1
5.44514901808968 0
5.25307245514832 1
5.19362100613522 1
4.47746041579147 1
4.78897799563172 1
5.03924320255019 1
5.12331042622379 1
5.11854724047126 1
4.71107759475161 1
5.09097952678867 1
5.13115685434935 1
4.83136489850561 1
5.00572873501182 1
5.00057243804183 1
5.18043124267493 1
5.10767118131969 1
5.01450416187748 1
5.26387928452288 1
4.78238333877658 1
5.05287175631527 1
3.90857777202682 0
5.1872494879315 1
4.8100311649218 1
4.90516489977475 1
4.88375988086846 1
4.77118151924576 1
4.83972293062105 1
4.92151131820614 1
4.84594252333153 1
4.74554313572605 1
4.83875604408467 1
4.72222801990678 1
4.84029673318406 1
5.28054204517164 1
5.10974585691355 1
5.29259194896386 1
4.98806892104422 1
5.26434079336593 1
4.99505083512088 1
5.16516173932055 1
5.05634580704107 1
4.86709409072201 1
4.88074211092299 1
5.20251151939615 1
4.96922960481171 1
5.28830212033627 1
5.19206677540281 1
4.96489572803781 1
4.73642596634006 1
5.2923384834863 1
4.94893213290509 1
5.18128407100784 1
5.12469719073052 1
5.08638639650353 1
5.23845645252348 1
5.53644865256029 1
4.61170713366536 1
5.25693779070337 1
5.18242997813162 1
4.95696132877178 1
4.86316260673796 1
5.06577374823736 1
5.31957266565896 0
5.21773800899398 1
4.40916977752824 0
4.68266570506841 1
4.64458265086833 1
4.73674975201871 1
4.69823552312641 1
5.10318838147167 1
4.94213719407402 1
5.02686537892577 1
5.04598835943407 1
5.42004246968055 1
5.00748069261759 1
5.40681206205905 1
5.18386725906103 1
4.49319658592025 0
4.91259217181924 1
5.30851812315609 1
5.08996738872147 1
4.96950056114873 1
5.24889931148645 1
4.87394405447098 1
4.94783012301081 1
5.6213062524906 0
5.17961127644756 1
5.32617240486723 1
5.06598865468469 1
5.33353141035965 0
5.29098746748493 1
5.17382541436121 1
5.31960984669996 1
4.99829374880328 1
5.21145639745518 1
4.73883570040107 1
4.62568876387047 1
5.07413773469414 1
5.23090976752061 1
4.89620997256896 1
5.13682168959392 1
5.08633686391875 1
5.03315071400146 1
4.80106241372429 1
5.18026146602384 1
5.10494333774431 1
5.05194481367318 1
5.42877311953371 1
4.94202310909698 1
5.38848743912622 1
5.04729870119292 1
5.37164816986849 1
4.86809722570353 1
4.88875762829701 1
5.38961949742073 1
5.23807308111139 1
4.80070767958955 1
5.07463883136933 1
5.30456251901297 1
4.99097074582695 1
4.91930305508723 1
5.25561713067097 1
5.10271643655662 1
4.74530985330829 1
5.05479903624948 1
5.19416577715277 1
4.51151130040108 1
4.97274426344248 1
4.78721869099918 1
4.77913126558236 1
5.00062156732918 1
4.96599066013646 1
5.38664119903343 1
5.38256767181682 1
5.11209199636784 1
4.9796447871758 1
5.07042236771259 1
5.0491398329339 1
4.87891930988621 1
5.30281610180243 1
5.22583809198378 1
5.31113137371971 1
5.02848864340608 1
4.83235801338459 1
5.03640841103537 1
5.28275992578947 1
4.47354101980031 0
5.10086567041907 1
5.45863705655648 1
4.90115252009833 1
5.07364893637435 1
4.8589164192253 1
4.89825903510065 1
4.75507964579301 1
5.28322873593762 1
4.55529074140465 1
4.67788335877109 1
5.34755312263862 1
5.14010122586278 1
5.09677308344891 1
4.92014575525623 1
4.86093432474352 1
4.90894403887747 1
4.72732024057221 1
4.98360157166007 1
4.86552904968644 1
4.75762020326969 1
5.3336899395051 1
4.8478844774879 1
5.18674133532972 1
4.76001295581905 1
4.80337876833615 1
4.45190041450705 0
5.07993892077852 1
5.399208256124 1
4.73100801536154 1
4.52568396550172 0
4.85552432308152 1
4.54357193997109 0
4.57676787933042 1
4.63685440340733 1
4.52948742773247 0
5.05484200570929 1
5.08139850475435 1
4.8781050587534 1
5.00823699943956 1
4.86742217370308 1
5.20464617096901 1
4.91548255701872 1
5.01429538893392 1
4.71812137394538 1
5.06075354640458 1
5.27518427492837 1
4.99222218710642 1
4.65528519376232 1
5.24545970786734 1
4.80702022361038 1
5.29626554046824 1
4.49721094670278 1
4.81910099156394 1
5.09060578968296 1
4.7423506026307 1
5.85411710662331 0
4.96859471195443 1
4.70312589985471 1
4.97397267461871 1
5.22680934456292 1
5.02274749451794 1
5.11121303777102 1
4.93701913860402 1
5.28550453189986 1
4.79168905940164 1
5.43874411887334 1
4.81781727200386 1
4.98767266740738 1
4.96763690605352 1
5.38087774885163 1
5.10042037501409 1
4.59442337459823 0
5.25984395571255 1
5.00843233279189 1
4.61669073766248 1
4.701002593411 1
4.82551277347284 1
4.73224486676684 1
5.17932834486409 1
4.91760149586617 1
5.16342145919872 1
4.95933961032645 1
4.94640559069471 1
5.16469173597768 1
4.34304614499764 0
5.41450368030321 0
5.36261234744638 1
4.81043620269993 1
4.71482372573086 1
4.92539086522358 1
5.06304759547059 1
5.16721360057209 1
5.13224506645489 1
4.70035370994328 1
5.04124320728461 1
5.14755403469917 1
4.67602559694055 1
4.74223394385846 1
5.3814460367657 1
4.62341203923738 1
5.19510564155155 1
5.1046000823092 1
4.91990579814437 1
4.91981153473401 1
5.34586644513761 1
4.99739903140486 1
4.82030950949554 1
4.97754280120659 1
5.37138980787883 1
4.90363939069799 1
5.1216422693305 1
5.24389770543872 1
4.97020319456132 1
5.27576626943409 1
5.13449729260751 1
5.02520576624346 1
4.95322242288112 1
4.81416601327517 1
5.35674027672751 1
4.96347193489592 1
5.06490819661337 1
5.25253080083148 1
4.96027128661779 1
5.0378298263046 1
5.05826368861736 1
4.98160237079526 1
5.05701509482325 1
4.78640525835684 1
4.69007115486059 1
5.00247891684164 1
5.01639772400417 1
4.89330875123267 1
4.80430644419009 1
5.08979143536242 1
5.07886302901955 1
5.47098198922661 1
5.23722979310504 1
4.57952993601822 0
5.17821677020444 1
5.00146950263701 1
5.01498041298141 1
5.51225454384474 0
5.12813502591883 1
5.10838319818052 1
5.06005409225693 1
4.88678833119614 1
5.16460549277635 1
4.69872268229946 1
4.9424865090014 1
4.93020976181518 1
5.32198257422516 1
5.04036982436031 1
4.83078775748547 1
4.55028917798353 1
4.96754571727542 1
4.71601626970823 1
5.0052140879132 1
5.04496273309072 1
4.76713165167513 1
5.0138498234589 1
5.05482392399826 1
4.90589639703497 1
5.82407340522749 0
5.18648079600321 1
5.32337355971387 1
5.04795751029394 1
5.01796487475606 1
4.99875295950594 1
5.3397337645504 1
4.72914303892388 1
4.79523241312332 1
5.12159705730516 1
4.68504459442422 1
5.55726648423305 0
5.31150511284844 1
4.70217232480065 1
4.93988576792911 1
5.10621362707606 1
4.94206914525315 1
5.20348644010756 1
5.14220906727563 1
4.8001230589117 1
5.32636796084735 1
5.52797785575091 0
5.15014644265345 1
5.16006108365348 1
4.80075101433276 1
5.56233329065919 0
5.40519077446845 0
4.45120043802525 0
5.03783133159426 1
5.50858566719545 0
4.82928731626205 1
4.81612949043912 1
5.33662804087987 1
4.83243752751459 1
4.64296150489677 1
5.57405031003358 0
4.75663766042021 1
4.75262309429556 1
5.40251813342269 1
4.86648279696538 1
5.61387808752286 0
4.78223545971943 1
4.80485190907986 1
5.03248870198108 1
4.90533479389423 1
4.9886389491061 1
4.54007884568792 1
5.01073972359748 1
4.98752883383144 1
5.40035835311419 0
4.86933194469749 1
4.35673831983869 0
4.90400828062969 1
5.08330148648773 1
5.26838943674362 1
4.75016039431846 1
4.72601141065353 1
4.53606958517925 1
5.0071193267682 1
4.80548334467895 1
5.13101049739629 1
4.94259532623285 1
5.00163460076363 1
4.87354148747992 1
5.12978186983465 1
5.15247644421075 1
5.02468121475558 1
5.10537009563379 1
4.76617711884186 1
5.1870860198519 1
4.44884129456889 0
4.82518570331135 1
5.3113349197288 1
4.97137295244966 1
4.71881298717543 1
5.06649443184604 1
4.9923592693751 1
5.0742987309905 1
4.55018094001947 1
5.21648953147576 1
5.18744508366822 1
4.63724306542008 1
4.54058323450287 1
5.53521634515336 1
4.67696678168172 1
4.88585925378252 1
4.98142753367578 1
5.10784594860227 1
5.02818178598539 1
4.94629416051538 1
4.79027879207928 1
4.55211718980725 1
4.94810548935543 1
4.66994560298782 1
4.46900365547142 1
4.89681252516731 1
5.14283808250299 1
5.23697626084065 1
4.93375582067446 1
5.20087085118609 1
5.34522812860138 1
4.87391023191961 1
5.22848100066035 1
5.05118757951892 1
4.57659796409183 1
4.86160090853887 1
5.11912071043503 1
4.84834981678627 1
5.1519930885937 1
4.868736761766 1
4.66158710418057 1
4.95225140199521 1
4.84078606283973 1
4.77392329362966 1
5.11607890211465 1
4.87416985320831 1
5.27355325828521 1
5.00493973140776 1
4.99856430276944 1
4.86833549911649 1
4.86349354865133 1
5.24202271613124 1
5.31174771633822 1
5.42856450403692 0
4.99947935227708 1
4.68100861207942 1
5.42691498735613 0
5.26492530739584 1
5.47882274743294 1
5.3093631420999 1
4.87618736555858 1
5.11967581764005 1
5.10720474366923 1
5.1882279926857 1
4.80766325471109 1
4.79095499134899 1
5.22555817056362 1
4.78382961281412 1
5.28660414371947 1
4.89415703170701 1
4.75191822876043 1
4.45406390972768 0
4.82150031730706 1
5.36466722305974 1
5.33365065627557 1
5.02810312994407 1
4.83352961374395 1
5.0395904924194 1
5.60322334229188 0
5.30354144093311 1
5.32544660140594 1
4.41767959025007 0
4.89684622250629 1
5.08038011183137 1
4.92070333405352 1
4.95934669247655 1
4.87602827032502 1
4.72615526147876 1
4.89492036994862 1
4.75741485912026 1
5.02196054483192 1
5.0660908898848 1
5.3311216484281 1
4.87257185428246 1
4.7353407466332 1
4.97325646392192 1
4.96991302820036 1
5.40554590560844 1
4.98779587799157 1
5.52979633060026 0
5.03126683960111 1
4.85880959130961 1
5.11285498641302 1
5.22853393250025 1
5.26350344821699 1
4.89181004579038 1
5.06908055741228 1
5.40162585682614 1
5.38879656087771 1
4.89587025267417 1
5.01692882295973 1
5.10479343977118 1
5.08459476079523 1
5.10747066584048 1
4.90831160480089 1
4.80302037431214 1
5.41774048403146 1
4.74010135437328 1
5.18187014925386 1
5.36905055233546 1
5.02622034396745 1
4.87611333913741 1
5.74864280968743 0
5.03566907036706 1
5.30831040824013 1
4.79068971171282 1
4.86172745638005 1
5.14960943173476 1
4.82840854617235 1
4.92136332543309 1
4.97881439307034 1
4.55009367086947 0
4.83127643399087 1
4.54559921253103 0
4.86822052143625 1
5.28524041497677 1
5.16069794674302 1
5.43319891665232 0
5.16278774625389 1
4.85650847019704 1
4.74884603564155 1
5.10544600125415 1
4.72779989131059 1
4.88516983058713 1
4.29852133383099 0
5.13698063953473 1
5.27928235016695 1
5.08819812350091 1
5.49346032030799 1
4.45295795275077 0
4.90821507737587 1
4.86297618981494 1
5.01487093524025 1
5.03962533037006 1
5.38268032853575 1
4.98195648472049 1
4.97195933459602 1
4.8389125577372 1
5.04705183290942 1
4.5980765064438 1
5.06609692829716 1
4.88930868948228 1
4.86696707346243 1
4.8203648100045 1
5.01964132661535 1
4.71005144228382 1
5.03903843466841 1
5.27732700342552 1
4.99607253025149 1
4.68287846245953 1
5.01113864561148 1
4.46257762883278 0
4.95991669420547 1
4.34385214716 0
4.92821068532745 1
5.48482557357001 1
5.10889907817733 1
4.97705688908766 1
4.86467400339277 1
5.09417833948421 1
4.9890147338172 1
5.1283006982835 1
5.15683142259065 1
5.16881963174003 1
4.83596885738435 1
5.06363367243745 1
5.33818125355682 1
5.09743191600973 1
5.10118114013554 1
5.05292043156831 1
4.98495239490568 1
4.72649932522726 1
4.96773422170119 1
4.88663568512789 1
4.98187281790194 1
4.95231402203348 1
5.29703046301492 1
4.66686911236779 1
4.88403497313774 1
5.2408100285644 1
5.26904636647895 1
5.38085341110457 1
5.03679001212818 1
4.67476183344299 1
4.92866961909747 1
5.04859630381554 1
5.2369590865087 1
5.6308833448087 0
4.48495499167019 1
4.84290326443325 1
5.15286503663015 1
5.37407619111856 1
5.11567270046714 1
5.37922465139836 1
5.05559972444996 1
5.39051074518176 0
4.6918129743232 1
4.67840518061305 1
4.85449462118329 1
5.12364923772383 1
5.17702715863069 1
4.8724338023309 1
4.50136998928344 0
5.01984131272407 1
5.03630350651423 1
5.14423345906247 1
5.22821430257504 1
5.05547319312504 1
4.73588922802559 1
5.6578289458708 0
5.27243346278665 1
4.5945516289858 1
4.88020278721239 1
5.1344787968714 1
5.25888088062499 1
4.78912829595511 1
5.04827667739626 1
4.98172111753733 1
5.39398297955888 1
5.26675094469195 1
4.92890291119486 1
4.87002398142725 1
5.23128629985481 1
4.69067240886832 1
4.8506139981762 1
5.04629641114762 1
5.46380576317864 0
4.99095599150343 1
5.10352600972856 1
5.32625103121167 1
4.66810909976397 1
4.97745527361088 1
4.80925464865193 1
5.60304035871971 0
4.75212315403797 1
4.84454638447238 1
5.0117086870009 1
4.82605017443226 1
5.27376287798339 1
5.19147707112092 1
4.89981282785151 1
5.46386108017998 1
4.84956907054053 1
5.31858231789088 1
5.07841092598978 1
4.60155018437987 0
4.86736250581079 1
5.12129983441067 1
4.85462963597152 1
4.97324449503231 1
4.87911458937955 1
5.33590048421268 1
4.88519799872556 1
5.26976081993481 1
5.11405638092167 1
4.68447107075548 1
4.53250297944688 1
5.30483866859155 1
4.69668745442828 1
5.18995035841116 1
4.77260495340131 1
4.65359778198831 1
4.92311756081568 1
4.76261127861072 1
5.25942531976663 1
4.88520682666938 1
4.88235040339721 1
4.9736096169669 1
5.16157364641825 1
5.13393372545563 1
4.90473915237591 1
5.18687874262526 1
5.26094942730765 1
4.72257819826141 1
4.90678223899183 1
5.05161209323049 1
4.82299001893984 1
4.97096872253367 1
4.72886163999855 1
4.70775729870901 1
5.00384077166219 1
5.03809151581864 1
5.15820847578898 1
5.222978794635 1
4.88224516417498 1
4.77760043981749 1
4.88021638971191 1
4.68081655429249 1
4.70477472550395 1
4.88364804280489 1
5.30821244559083 1
5.07543028142011 1
4.55799057979855 1
4.91522519233814 1
5.38614921306771 1
5.08926175152499 1
4.98795667247054 1
4.88146664853414 1
4.90157728958179 1
5.12980084302776 1
5.00229882058721 1
5.14298712626856 1
4.89371489960851 1
5.36206777398047 1
5.12475396280448 1
5.51759003066298 0
5.4189267750917 1
5.14322180922538 1
5.01143360542643 1
4.68701992161412 1
4.54793900649126 1
5.1469342293115 1
5.19104872656091 1
5.41514276262774 1
4.63218776921243 1
4.67543238832866 1
5.02291507518736 1
4.96043539864811 1
4.92522627569694 1
4.55897626022831 1
5.07279468843139 1
5.14030274380333 1
5.0923496580699 1
5.13280410940128 1
5.63634981506347 0
4.96093438376036 1
4.85291031375228 1
5.10271817952864 1
5.21547610047989 1
4.96710499593664 1
4.98903318573182 1
4.95150940897064 1
5.26759254225415 1
4.91679323393745 1
5.08910968576079 1
5.22277290217307 1
4.7985419138865 1
4.55400953412529 1
4.73408848097989 1
5.13312011851227 1
4.64251440221454 1
4.80392320306337 1
5.02412400826411 1
4.72743671225045 1
5.14227433512923 1
4.96799830153287 1
4.80319821044742 1
5.0769293052777 1
4.87964184088192 1
4.88149130527263 1
5.18322959983943 1
4.94649330589114 1
5.36415568668846 1
4.50241395504549 0
5.01197556733721 1
5.08130285622226 1
5.17505914004628 1
5.07109152274714 1
5.16427863328824 1
4.72874575969273 1
5.07774473065015 1
5.25159997709075 1
5.12255484367223 1
4.76682989898801 1
5.05945301700056 1
4.9773343552504 1
5.18233435312815 1
5.5030647387498 0
5.34350831986549 1
4.96691143308332 1
4.94816058653758 1
4.88912587794185 1
5.32860697626382 1
4.8201521521973 1
4.96807027113726 1
4.96426957383555 1
4.78156950886382 1
5.82565634181432 0
5.09129544780256 1
5.15123263389065 1
5.51223139826976 1
4.85443781696616 1
5.26823625743792 1
5.0138244776727 1
4.93302461610283 1
5.02627212333927 1
4.79781908077617 1
5.15566757000289 1
4.67291676037611 1
4.95493533632073 1
5.17314066367977 1
5.24715031769346 1
5.37383120683633 1
4.80991539449297 1
4.42347889144258 0
4.83598283295904 1
5.26222035220443 1
4.9550749110463 1
4.94258153792981 1
4.99085677437372 1
5.11938290334333 1
4.93967475169118 1
5.23451800161187 1
4.5799802694723 1
5.03865957970475 1
4.71347903993749 1
4.90008746830926 1
4.84601879162214 1
5.26178491412919 1
4.61540100295408 1
5.188094066234 1
5.26274693348958 1
4.84014524583413 1
5.15104546113597 1
4.89393075085405 1
4.99772163090452 1
4.7932626632474 1
5.13851443368048 1
4.66418023395622 1
5.61864924013714 0
5.01959258487171 1
4.91664015201904 1
4.80964517191545 1
5.07739227010305 1
5.04256371635834 1
4.8673689761493 1
4.93987721535599 1
5.15015737278147 1
5.22802183849512 1
5.32589281214911 1
4.61855356590292 0
5.3812838396075 1
5.18457773702121 1
5.28198970726444 1
5.23443217983326 1
5.09211551396829 1
4.95320537541553 1
5.16280110826594 1
5.27126756287156 1
4.96382844234286 1
5.2929241182412 1
4.62810499213309 1
5.24234076408151 1
4.43199377086636 0
5.09010484922064 1
4.70472089172304 1
5.30577096564082 1
5.17581501386606 1
5.40666959196123 0
4.84103108361691 1
5.3317465344995 1
4.89057199819749 1
4.7495571081259 1
4.50213107358108 0
4.95368665472787 1
4.98691429497183 1
4.98584553266447 1
5.32760173737098 1
4.74861908490236 1
4.921720942983 1
4.88012402170421 1
5.11001345347409 1
4.99523031631693 1
5.1585291953434 1
5.1779597739227 1
4.83628374099153 1
5.25533784691278 1
4.9013404144513 1
5.18230748575525 1
4.85102426410979 1
4.78912709659021 1
5.05273123787074 1
5.25950563680382 1
5.64006843335594 0
4.97343725293634 1
4.63631831931977 1
5.1007201694939 1
4.91912557123603 1
4.75220690135985 1
4.8881550424568 1
4.66463366242324 1
4.6275998284269 1
5.16451074893626 1
5.21331836838889 1
5.18444721255658 1
5.59375502234145 0
5.04468429704015 1
5.26019699960631 1
4.98137619702324 1
4.74832063788971 1
5.11755021078504 1
4.91903616224214 1
5.03383802197247 1
4.60543862904601 1
4.88002974619394 1
5.05763311649381 1
5.01305684821865 1
5.43402604347438 0
4.6607463679201 1
4.82082073805785 1
5.13994325242728 1
5.18713755489824 1
5.23728153234879 1
4.87567938965152 1
4.89608323372644 1
4.86956904981566 1
4.76453273360406 1
4.96082758618212 1
5.16334142773923 1
4.83551456826747 1
4.90571198628995 1
4.9763705908415 1
4.91295590801239 1
5.45447709167502 1
4.84117988812601 1
4.93171862628061 1
5.15280124986173 1
4.92572477060019 1
5.06134706158419 1
4.6929928954318 1
4.94505399946933 1
5.05360133966763 1
4.89476467584635 1
4.45185210121642 1
5.26968235472383 1
4.92784386513901 1
4.98554200663406 1
4.94900633286699 1
5.53937635659017 1
4.93362641323774 1
5.35732462132783 0
4.99578728744525 1
4.83525807939841 1
4.76869808758185 1
5.43868343486272 1
4.85178635119252 1
5.15363261299668 1
5.71265081846599 0
4.8211781459385 1
5.21528917271326 1
5.01592831309919 1
4.81009511010653 1
5.06336141862773 1
4.83200208345263 1
4.96058429876437 1
5.36083709854226 1
5.15032438222278 1
5.24635305600375 1
4.70257592992313 1
4.73731211017327 1
5.22696613289924 1
4.80808686593974 1
4.64795924441032 1
4.36339337451129 0
5.2310393708717 1
5.08875840445838 1
4.89980365853948 1
4.85013269085147 1
5.10832810668055 1
4.71373776694761 1
4.95513692465504 1
5.00046986761299 1
5.18458251031197 1
5.14506201728694 1
5.05261899636284 1
5.171226551741 1
4.83340733273304 1
4.91183665797575 1
5.07630029653752 1
4.67082220219658 1
5.05121221587298 1
4.57923588537545 0
5.00629017525519 1
4.77109145610075 1
4.79222219801592 1
5.224428230738 1
5.20623828152456 1
4.91074706501364 1
5.05747669408015 1
4.83193268634956 1
4.67946727737258 1
4.59284261058461 0
4.60272291380995 1
4.49359394755572 1
5.18944838299966 1
4.95986582671273 1
5.23463100808483 1
5.46165951342316 1
5.01125918714131 1
5.26283123841425 1
5.43764607969908 0
4.59641716720073 1
5.07855296921772 1
4.67259869719466 0
4.79067881536702 1
5.28065667070164 1
4.91832445813428 1
5.08700635677372 1
4.74879907555742 1
4.9806323057958 1
4.93178259056001 1
4.81597981256931 1
4.91927916525488 1
4.95723464181882 1
5.26937014066182 1
5.03879128167598 1
5.39753977660668 1
5.42034484011222 0
5.02473084793182 1
4.46133937833675 1
5.41344235624911 1
4.86164414252386 1
5.04301885520759 1
5.2775373382558 1
4.89921036441281 1
5.52006121064287 0
4.88273307007683 1
4.62801095804542 1
4.66943360688409 1
5.22036121534661 1
5.17767545129458 1
4.48199834390094 1
5.1023209147395 1
5.13482775317431 1
4.58224549947276 0
5.05394145419745 1
4.20353517561815 0
4.8766050853719 1
4.65249435651254 1
5.16103922787875 1
5.2070186580535 1
5.04791658912816 1
4.93391289787611 1
4.38738566848069 0
5.5694581388948 0
5.10876288476901 1
4.99973354518447 1
5.16536372249892 1
4.76453522966408 1
5.04092929582203 1
5.54955198542582 1
5.00967227049369 1
4.47521724873861 0
5.00811914477222 1
4.63599658918298 1
5.2179490903653 1
5.19444471850568 1
5.08231940140409 1
5.31668848683152 1
5.35647926718228 1
5.21195852825839 1
5.10926323890106 1
5.28440451372593 1
5.5173462581846 0
4.9711847002668 1
5.00602177970681 1
4.83463200680485 1
5.09121534757867 1
5.01339834676379 1
5.19251663154217 1
4.99039594956301 1
4.90744319861634 1
5.13832254088615 1
4.64316710115172 1
4.60490992663929 1
4.9038896077747 1
5.13988542922623 1
5.00528133076433 1
4.59953585056086 1
4.87160770688758 1
5.11745104686784 1
5.04327946743 1
4.56222606163696 1
4.66330852336335 1
5.12274457235853 1
5.12846668258385 1
4.63626305703791 1
4.62614901058917 1
4.87316412945566 1
5.0491777395673 1
4.98740830439812 1
5.35429520513241 1
4.99706187121053 1
4.82278811063792 1
4.83604411012717 1
5.08909797154785 1
4.82578075538468 1
4.81078373466228 1
5.4030225015246 1
5.09162297869295 1
4.84871606536584 1
5.42229374715351 1
4.82429374069624 1
4.57448455667924 0
4.73181674369568 1
4.97264102542913 1
5.11642949318323 1
5.03738908247125 1
4.8711702419222 1
5.00101041863002 1
5.23721808031929 1
4.86418094398053 1
4.87241419823726 1
4.97612598906221 1
4.87784775761907 1
4.7193960454518 1
4.89942788022597 1
5.29117257551878 1
4.88294988269798 1
4.7332055938768 1
5.03874275324868 1
4.59058179008404 0
5.08905076794137 1
4.58909178723796 1
4.92601595390285 1
5.34334650466348 1
5.09506709844139 1
4.79998882175261 1
5.22457804278636 1
4.85104915940602 1
4.94063541053996 1
5.38545258918393 1
4.62081293558081 1
4.92947681283009 1
4.78243143907177 1
5.48042130618349 0
5.36856838988511 1
4.7585046208941 1
4.63011028563261 1
5.09865766753192 1
5.05050076940827 1
5.13570783380098 1
4.68958997539915 1
4.60577187742934 1
5.11001808099763 1
5.33917683681732 1
5.38442736864447 1
5.46532795852503 1
4.60032434720514 1
4.94917937195331 1
5.29151857409857 1
4.78338807701941 1
5.21018975989737 1
5.22211245768396 1
4.94496562807529 1
5.17236620507892 1
4.88419143890808 1
5.02966914208628 1
5.34150335961427 1
4.78228437848798 1
4.94244390973659 1
5.00637634374884 1
5.01770485493098 1
4.93699057228115 1
4.98085787008323 1
4.79700556888022 1
4.85886116711493 1
5.20065526889822 1
5.092203458963 1
5.24283784515707 1
5.05943214381722 1
5.27321976562061 1
4.82948009008767 1
5.34884243506176 0
4.87592057910505 1
5.44319569997664 1
5.03230919039268 1
5.55095083121113 0
4.94825374063799 1
5.7924699354596 0
5.37509647959963 1
5.21981584982334 1
5.06462758661746 1
4.82622832180173 1
5.51024542000285 0
5.36269732724643 1
5.25179868816141 1
5.11019353843092 1
4.88537801135107 1
4.88234268713947 1
5.03664604114655 1
5.3421628306141 1
5.59841438613509 0
5.33852711671806 1
5.21864698638418 1
4.89218901740703 1
4.96846329392032 1
5.4889125006754 0
4.77503144002899 1
5.16486378034627 1
5.31537416769222 1
4.91901728701554 1
5.18011930283397 1
4.73947212793209 1
4.80938418539331 1
5.02774171284153 1
5.25971506680907 1
4.30462909899606 0
4.66512675013983 1
4.85226483285281 1
4.96681943983249 1
5.14857783577963 1
4.92287574463265 1
5.04373079903867 1
5.06745792969647 1
4.72020439270716 1
4.96876943236831 1
5.11137296298901 1
5.02529374600294 1
4.7705242214904 1
5.13827384069008 1
4.75256110839273 1
5.14746310744921 1
5.33448421009112 1
5.57629616558849 0
4.91506989333038 1
4.78009518491743 1
4.88692225270796 1
4.78065836101013 1
4.98531058935992 1
5.00693676244337 1
5.05755234665558 1
5.13138971523161 1
4.34511016535958 0
4.78013008304602 1
4.82476714444425 1
4.57038070909139 1
4.55228067884438 1
4.74054557455883 1
4.98563698359159 1
5.05421509791504 1
5.1968539203668 1
5.15363872390118 1
5.07766399919845 1
5.27384726491306 1
5.09213795368763 1
5.24749946673686 1
4.76553640856363 1
4.74079880280611 1
4.96881798318698 1
4.82876480020368 1
5.30589293656481 1
4.86209743286831 1
4.92210218304407 1
4.71246733675798 1
5.21521299822058 1
5.18509199318862 1
4.8196844176727 1
5.19204395685327 1
5.10605506673933 1
5.42312954461762 1
5.00395195234443 1
4.87139549290665 1
5.20250304016562 1
5.00108043878241 1
4.9008505539721 1
5.23672601365598 1
5.11011670362766 1
4.68669437201256 1
5.08266965864332 1
4.57914822334641 1
4.97149508294486 1
5.33160537944401 1
5.33561612272485 1
5.30381932102032 1
5.02507858553997 1
4.98244764567645 1
4.62446699041109 1
4.7416514941141 1
4.52831712538297 0
5.05126088912656 1
5.16044698932399 1
4.88785864292923 1
4.91080516645151 1
5.25584177121043 1
5.12280979435227 1
4.68613478424822 1
4.69396129079897 1
4.79567936479946 1
5.60262960788033 0
4.72977354016982 1
4.76229038127895 1
4.91567122083867 1
5.05359019049907 1
5.18050743767343 1
5.11764047004376 1
4.61927835974701 1
5.37630483174785 0
4.81044308807245 1
4.78346236195122 1
5.07968666182693 1
4.65372963526461 1
5.15171307322313 1
4.96914023724706 1
4.91312184436498 1
5.13118802374621 1
5.20215873315484 1
5.30993740154281 1
4.9812903342067 1
4.72247369940646 1
5.02650259273964 1
5.30833667640976 1
5.51567123220554 1
4.58578863759837 1
4.76960432331509 1
5.13750949389715 1
4.79603566433386 1
5.01369411803301 1
4.92142922101666 1
5.07055980185934 1
5.42794758076012 1
5.07349074134681 1
4.94677957753318 1
4.95403198266624 1
5.56578601823493 0
5.09604384930463 1
4.61031115115425 1
4.72320822778024 1
5.01678805904556 1
5.43986499618345 1
4.90975753870824 1
5.02308936950409 1
4.8093538512797 1
5.07052527057988 1
4.61348942195278 1
4.87949651707268 1
4.82986453570324 1
4.72163559671601 1
5.28630314754446 1
4.76655686561871 1
5.4089460252774 1
5.0021876798678 1
4.91268861745642 1
5.1871026396311 1
5.06342746770107 1
5.05492184980024 1
4.97985685094721 1
5.01873954139628 1
5.05295589693419 1
4.78906446535783 1
5.20193375288607 1
5.3335295018503 1
5.44479265869397 0
5.21414481575853 1
5.31194581213916 1
5.0770680766444 1
4.87025397204598 1
4.94312908983039 1
5.37949295865066 1
5.4488338339887 1
5.0875829098135 1
4.76383899656551 1
4.81361189804776 1
4.68705328212557 1
4.88110192315404 1
5.02696408885338 1
4.73855564981354 1
4.76685608126617 1
5.15380804045468 1
5.39605621474315 1
5.09226760181724 1
5.10416991160635 1
5.32826455945353 1
5.0885913195612 1
5.28564614493214 1
5.58804386808026 0
5.4860744093556 1
5.16040547748528 1
5.00289773272724 1
4.60661451552556 1
5.3730508078822 1
5.0265730380021 1
4.87535625105497 1
4.8205401130276 1
4.53304532477484 1
4.90002620210374 1
5.24022353265704 1
4.84940605372032 1
4.77564852328341 1
5.03886361192936 1
4.86237881027259 1
4.96283016338481 1
4.81828721507465 1
5.12424101977415 1
5.11444742665917 1
5.06545175544066 1
5.0297569841863 1
4.75010058679765 1
4.72833835496015 1
5.13172126562508 1
5.30084368675673 1
4.81737894758971 1
5.4862896578322 0
4.70945711363434 1
5.03062235607187 1
4.61882284313055 1
4.90412542271388 1
4.68307189480683 1
4.91557581233484 1
4.9233801962616 1
4.81238444654592 1
4.74318686686216 1
4.95043556086349 1
5.22103691988961 1
4.79900733878442 1
5.2849153816873 1
5.09388680895528 1
4.52791560951134 1
5.28377004608786 1
5.37298993328562 1
4.84520102667296 1
4.71453576248632 1
4.78262046295716 1
4.83684743317632 1
5.01409183757007 1
5.13923819185547 1
5.10739133767347 1
4.94343065214001 1
4.85482701418916 1
5.65814670942328 0
4.83462356265836 1
5.10359194099783 1
5.47944439774686 0
4.70761756254982 1
4.73833797786462 1
4.7914102753854 1
5.18771847428498 1
5.40853849103879 1
5.00207270079786 1
5.2529286746174 1
5.17628235976571 1
4.99790863247864 1
5.07187139822064 1
5.02078177296276 1
4.5521297477177 0
4.69059826366294 1
5.01818012629961 1
5.08535102771847 1
4.79749018059397 1
5.12976216281231 1
4.93131194724429 1
4.90560774636437 1
4.9723232362045 1
5.11566351318653 1
4.83463315406595 1
5.10433416487755 1
4.46604174046468 0
4.63369500828266 1
