# Supplementary material for: Bias caused by sampling error in meta-analysis with small sample sizes
Source: PLoS One. 2018 Sep 13;13(9):e0204056. doi: 10.1371/journal.pone.0204056 (PMC6136825; doi:10.1371/journal.pone.0204056)
Supplement: S3 File — (ZIP) [file pone.0204056.s003.zip › results N = 20 delta = 5 tau = 0.5 sz = 30-50.txt]

"dl.delta" "dl.cp"
4.87397512960761 1
4.55152878821719 0
4.92159260720473 1
5.11751430044211 1
4.73603357696187 1
5.41710318079277 0
5.12102218381017 1
4.69321690083463 1
4.54981566696629 1
5.36242543852436 0
4.89183767149269 1
5.14471634036439 1
5.25083895444103 1
5.26882603982547 1
5.41749071642519 1
5.2245161127709 1
4.81326815768183 1
4.81064595909896 1
4.7451925166866 1
4.96633428372253 1
4.8976362995068 1
5.13334616247013 1
5.2770466904346 1
4.87913996174607 1
5.00864412533454 1
5.39831701117124 0
4.91006678409606 1
4.8851915485366 1
5.00147169167388 1
4.73185053828104 1
5.05184989638945 1
4.95926268481838 1
5.12590306208501 1
5.29927071721292 1
4.95442159611563 1
4.68073981062321 0
4.72869049678382 1
5.15680663148935 1
5.375866120733 1
4.96227933305393 1
5.12518628550793 1
4.49415324588945 0
5.19101129423795 1
5.20051986651927 1
5.04031654460957 1
4.95979112272872 1
5.23246634768602 1
5.25271893770212 1
5.04712091161031 1
5.14657131537486 1
4.97653633393535 1
5.17626390116444 1
4.45787970975031 0
5.06917632700445 1
4.90467317135998 1
5.31278193632121 1
4.66196568815848 1
5.0785793291825 1
5.06055879306565 1
4.86486258593885 1
5.03871235104095 1
4.92835336554633 1
5.25413009300274 1
4.59643364095415 1
5.00570065061971 1
5.30138751575705 1
5.24671587327458 1
5.25109348226055 1
4.48885712429445 0
5.16471558808096 1
4.64529872673686 1
5.20086637663815 1
5.0008120388403 1
4.82561146576518 1
5.26060673800817 1
4.72247074625972 1
4.69794352738374 1
5.14662277182178 1
4.94845998955916 1
4.6391331628862 0
5.24142315396801 1
4.91573831476663 1
5.12589566197481 1
5.33478088903279 1
4.81382915242384 1
4.87513271733132 1
4.71121020756097 1
5.01366136160637 1
5.02712077325408 1
5.14072000808157 1
5.09780106670864 1
5.31364633530699 1
4.79740352543551 1
5.17967618046641 1
5.12494914333028 1
5.18972022708586 1
5.11617766630304 1
4.94502249612924 1
5.17974294055944 1
4.81521398611345 1
5.31252456525163 1
4.94967600864353 1
4.91374152376006 1
5.20511936531923 1
5.05099854933409 1
4.94007263151504 1
4.91950090054704 1
4.89452951297579 1
4.66249748419279 1
4.88381228645428 1
4.963065408286 1
5.05488117811733 1
5.21936183074546 1
4.8973708405617 1
4.92516714119549 1
5.21617325033854 1
4.76758066850611 1
4.92572179622668 1
4.88526086979306 1
5.00523321729786 1
4.80896483812742 1
5.16740244053348 1
4.93092197116716 1
4.93895254473428 1
4.72681100186609 0
5.19317047257728 1
4.96165591008349 1
4.63832177355713 1
5.04702085529408 1
4.75584233931732 1
4.65046192114794 0
5.4770293295069 0
4.79855055411757 1
5.05759159746452 1
4.91518317162943 1
4.50801478779121 0
5.09783637870967 1
4.93572131713434 1
5.21660920491755 1
5.35745235995095 1
4.97101621011583 1
5.3891046520761 1
4.82797604236198 1
5.46945503710725 0
5.44891134020577 0
5.02923101320651 1
4.86333159729256 1
5.00455787209388 1
4.90060734421663 1
4.86918173818303 1
5.03455090570084 1
5.27231745905144 1
5.1112822281984 1
5.04216028027338 1
5.07204958151724 1
4.87106662281053 1
5.01825066628089 1
4.96674263486249 1
4.68259937006012 1
4.97707831779327 1
4.85526688734883 1
4.81858358227461 1
4.86946300695585 1
5.33338048452065 1
4.97891998748388 1
4.85255788730454 1
5.75478510552333 0
5.33946158973712 1
5.38692748941565 1
4.93913338052882 1
4.81278833909072 1
4.56562881664792 1
5.15646135556913 1
5.09113782721564 1
5.30510978958766 0
5.09397073961092 1
4.56003435767538 1
4.61965648774555 0
5.18701169814927 1
4.58157005243857 1
4.81028294263546 1
4.88507012245889 1
5.1950150178642 1
5.09471570400798 1
4.87757243572715 1
5.10716285004012 1
5.22807527595323 1
4.82417129308118 1
5.03928847542519 1
5.17826843753351 1
5.11545977501607 1
5.06076047180651 1
4.75352836006018 1
5.31986658001844 0
5.34294277712925 1
4.65315238731575 1
4.65043087180222 1
4.70739658136684 1
5.33317932467663 1
5.08143784916602 1
5.03424635355002 1
4.48672801788474 0
5.33337524141804 1
4.78354069443135 1
4.89037389074028 1
4.73259293709299 1
4.53263154561393 0
5.32540150785487 0
5.18702471447349 1
4.99016752433805 1
5.19601754689538 1
5.63773785564134 0
5.05028733297697 1
5.01344476527799 1
5.0637961628 1
4.80281848574836 1
5.13433602702447 1
5.43597589020482 0
4.82683747133185 1
5.37996988737863 1
4.81869786597984 1
5.11382230230288 1
4.96687151142957 1
5.29691719522987 1
5.05035408516508 1
4.88585716086887 1
5.21616205524701 1
4.89310688438209 1
4.99002099574906 1
5.15570053186663 1
5.10550442698041 1
4.75804329591069 1
5.16245792427689 1
5.22567131882671 1
5.17472392793768 1
4.95606924387714 1
4.75443677443919 1
5.28959409943584 1
5.39089849259313 1
4.82639031724715 1
4.71999937309815 1
4.8136841785271 1
5.16700370236256 1
4.65194795132916 1
4.56319436253477 1
4.92681466509335 1
4.93687884166206 1
5.25102436615927 1
5.0506206572046 1
4.93997660261582 1
4.96014735826309 1
5.16084778779834 1
4.83742993387654 1
5.04921182151919 1
4.93199347695618 1
5.00270448260157 1
4.84956546964979 1
5.20925476888129 1
5.42642250520866 1
4.99434556009205 1
4.78244123448857 1
4.95866436373838 1
5.19299547847009 1
4.88789949247704 1
5.01740238217598 1
4.73956810304693 1
5.04591713289137 1
4.98004350559528 1
4.70592619446655 1
4.99564036456279 1
5.01188402331394 1
4.87818391147509 1
5.00485268641475 1
5.14041935498546 1
4.96031686398045 1
5.28229643375032 1
5.1532187923887 1
4.62358582767406 0
4.99741904249975 1
5.32349275791793 1
4.90453576394643 1
5.12142661270172 1
5.18973020476522 1
4.96164502530978 1
4.81942185073028 1
5.21890667976421 1
4.99210088480365 1
5.3041323717068 1
4.71887470768675 1
4.97736079549823 1
5.31793787468237 1
5.16038674124933 1
5.0874746939523 1
5.08192182687684 1
5.1254807586582 1
4.95027084460903 1
5.18572884476513 1
4.96979941134347 1
5.20009771496062 1
4.99641796248795 1
5.26082727356327 1
5.16425068016594 1
4.98085510589098 1
4.88179140716632 1
4.75527850047763 1
5.29464969862626 1
4.92073260012025 1
5.13383287382481 1
4.64030522012503 1
4.87648708527358 1
4.78032907668917 1
5.21063456175043 1
5.15437397208204 1
4.97560053779218 1
5.01245365377709 1
4.90765703034219 1
4.90508192677235 1
5.25921821680619 1
4.51020932101584 0
5.02512095490527 1
4.96748572917552 1
4.65341747337206 1
5.2813962165964 1
5.3372692362045 1
5.08097876101047 1
5.16897810487735 1
5.12805774010284 1
5.06930739517205 1
4.78944158771055 1
5.00864640125665 1
4.95327643154335 1
4.97359468193083 1
5.0206051476301 1
5.46767727775265 0
4.83926661557176 1
5.11407776073808 1
5.02294203046881 1
5.04736416528083 1
5.37056997824988 1
5.17540734892327 1
5.18906454286574 1
5.31191224796518 1
4.79602236603626 1
4.90001497051997 1
5.19954155728808 1
5.27580943532247 1
4.99252725321555 1
4.44528846069326 0
4.90908110950896 1
5.29112089008114 1
5.50467854594894 0
4.78192594472534 1
4.94189904645486 1
4.83959640121261 1
4.73004601379371 1
4.65664611392763 0
4.81119693103301 1
5.12669407963808 1
5.01572171075621 1
4.7507452273704 1
4.93564711250885 1
5.55217097807841 1
5.0652243078113 1
4.73225953282468 1
4.94336740408398 1
4.84090529075408 1
4.9078228295209 1
5.19880210663416 1
5.04345698875817 1
4.84968642730183 1
4.61221561637674 1
5.00827398174999 1
5.56637813287394 0
5.26937934319728 1
5.52930596580246 0
5.15040398882079 1
5.07633239632158 1
4.9367972993614 1
5.1430396746388 1
5.24938229579224 1
5.01948880279908 1
5.18382532774162 1
5.15085746338228 1
4.89556871891753 1
4.94574724682418 1
4.53693760285842 1
4.77424285688952 1
5.0105353944937 1
4.5636239333197 0
4.8515358948135 1
4.74376954300961 1
5.26718194698539 1
5.22470112023804 1
4.74329104041749 1
5.2802939488028 1
4.87419594593193 1
5.06972345426629 1
5.05205550420924 1
5.28451604390322 1
4.73559848430022 1
5.0805037878884 1
4.56523390605615 0
5.11811177557721 1
4.73655156077184 1
4.88693850549889 1
5.05055195521961 1
4.89993265331578 1
5.26583801324333 1
4.90544794367039 1
5.42194165741087 1
5.52418864966823 0
4.88240083880461 1
4.71975678705857 1
4.85781044637521 1
5.12853143786912 1
5.16171783044257 1
5.14686447269275 1
5.30144276449793 1
4.93247951330791 1
5.0559047108756 1
4.73301364596409 1
4.89072156274876 1
5.0660335015017 1
5.16035734851854 1
5.11087130275287 1
5.20109262320583 1
5.41989663566302 1
5.06871506580659 1
5.02417806619536 1
5.16808639816109 1
4.7738277295155 1
4.7291483144823 1
4.70762258882118 1
5.29650904600093 1
4.71425902984945 1
4.68594669185036 1
4.83131947343759 1
4.77577753682252 1
4.66158528975859 1
4.82039634691692 1
4.58270824531213 1
4.89448740442216 1
4.77452126400029 1
5.0547959378797 1
5.28655094387912 1
4.92923521962689 1
4.62934540287042 1
5.44527730996801 0
5.13394461450231 1
4.75598111309364 1
4.94690709671544 1
4.86974927442404 1
5.09089800693094 1
4.82803166777557 1
4.98028476709762 1
4.81761358647951 1
4.70790268696198 1
5.18972945822228 1
4.74728035704537 1
5.13473564553889 1
4.80665509567466 1
4.98253880405017 1
5.06517115492845 1
4.97700256858897 1
5.16111224063011 1
5.22766640117255 1
5.02312500030023 1
4.78679917780522 1
4.67424722376525 1
4.79083847375772 1
4.37544709372305 0
5.26352303542547 1
5.00466380553675 1
4.86539194448318 1
5.12857194427048 1
4.9132037905692 1
4.95686639340069 1
4.60153972410823 1
5.31193479662718 1
4.96107759382143 1
5.10515618238072 1
4.94817846967652 1
4.84241998923352 1
4.95265273041429 1
4.75143892087982 1
4.75995001666979 1
4.97558291234804 1
5.07205705883969 1
4.75606500103117 1
4.97969357204257 1
5.06606706901647 1
5.38180429523773 0
4.85744100458198 1
4.93077221296807 1
4.94788332847771 1
5.0332652419247 1
5.13320403847184 1
4.89156478611441 1
4.60715324775032 0
5.00001672129438 1
4.53352135822322 1
4.94539526057993 1
4.76380391161156 1
5.03494438098307 1
4.94088403195645 1
4.93745956664722 1
5.12708051738012 1
5.1540168194279 1
5.13449475601425 1
5.03337213775478 1
4.90008151591968 1
4.90668507788297 1
4.92472301652452 1
5.10477545285972 1
5.04763148496745 1
4.99117142846955 1
4.98706868282426 1
5.25592026835884 1
5.09944298854831 1
5.03747624633638 1
5.04371018660864 1
5.03123141887265 1
5.07850499213408 1
5.00008962077745 1
5.37960295219743 0
5.14643719867536 1
4.84210446565278 1
4.89854085692428 1
4.67654401184312 1
5.25520536594031 1
4.83992343917027 1
5.03125295706075 1
5.03739016742712 1
4.75026545745365 1
4.97709809446253 1
4.83995745653762 1
5.57131414499581 0
4.61443504553741 1
4.9804554317818 1
4.71875451956114 1
5.35270180704741 0
4.90127435119722 1
5.09216092180324 1
4.92812960755649 1
4.92769415446618 1
4.67699874121272 0
4.76522668521741 1
4.92670782759989 1
4.2350915493573 0
4.97706704784346 1
4.79791190968291 1
4.93407977271934 1
5.28053598583571 1
5.45853894490515 0
4.72379893425562 1
5.01286871195479 1
5.52004615669773 0
4.74780982225583 1
5.1892181501778 1
5.00738178785206 1
5.15602553543696 1
5.0254226660879 1
4.95818932301265 1
4.74671481583701 1
5.29166421653132 1
5.08299038330269 1
4.89146236412218 1
5.04576784398615 1
5.18113165968515 1
4.92776109389171 1
4.77563708695187 1
4.97236633064126 1
4.79738606115718 1
4.8292732361323 1
5.35596066137927 1
4.84750916626861 1
5.04087366558868 1
4.76217122215921 1
4.80262111373926 1
5.29725778875798 1
4.83560907519146 1
5.34948363938639 0
5.05773250845688 1
5.50706338954121 0
4.89141084150748 1
5.36589444279593 1
5.14340844054718 1
4.57017302442527 0
4.91622769647776 1
5.09075866524295 1
5.18272475784973 1
5.21240123375631 1
4.77215307595747 1
5.17217957284176 1
5.21070460782074 1
5.11192572843411 1
4.90798192690162 1
4.83088022312364 1
5.275284718789 1
4.97920948823174 1
4.99515640284287 1
5.00312755587114 1
5.00807232688683 1
4.88769709473042 1
4.77447794840752 1
5.05355065847023 1
5.05753839331194 1
4.79105006548078 1
4.83467662735048 1
4.77596256310348 1
5.33547734858602 0
4.8516031809028 1
5.2909572952826 1
4.89827970274454 1
5.06280057995414 1
4.92135029993108 1
4.97226023062594 1
5.1909638395181 1
5.00422231256551 1
5.01414511437019 1
5.1675540753089 1
5.22179311962763 1
5.02050959836305 1
5.00148314741936 1
5.0091339605448 1
5.06498943957521 1
4.7511398687646 1
5.42257231118027 1
5.07699882824239 1
5.04835794646254 1
5.12153906158203 1
5.06794412377752 1
5.14333252370156 1
4.91081154791656 1
5.45069322980537 0
4.8941900312126 1
5.17638360243983 1
4.94839603579081 1
4.84031915078582 1
4.86005775877486 1
5.06637012549317 1
5.01859062424861 1
5.11389717230513 1
5.26730246246356 1
5.00188383097744 1
4.92497315119337 1
5.18489374645531 1
5.34549795784114 1
4.75922811582845 1
5.01543843120482 1
5.17201871338944 1
4.95764415725312 1
4.96890660844805 1
5.01641037826947 1
5.37114966832224 1
4.85904331212964 1
4.85877824542769 1
4.90658173228326 1
5.07354823344735 1
4.67236532665918 1
5.10680138266065 1
4.79854169904774 1
5.36431687845782 1
4.93889066471244 1
5.35631234607406 1
4.97391475602193 1
5.00736472056543 1
5.02511856969655 1
4.80081979103121 1
5.1946568495837 1
5.22623478647029 1
4.71435306651602 1
4.63311098520871 1
5.14341227575586 1
4.77738479313968 1
5.09207353382611 1
4.7497494312762 1
5.07897182095775 1
4.74830319017882 1
5.33612550541601 1
4.5690322057245 1
4.74696360886687 1
4.82458503578264 1
4.81790957823851 1
4.77505085045747 1
4.96654691618869 1
4.93219018884028 1
4.96963869880437 1
4.91209771651373 1
5.13581043181617 1
4.85112032222949 1
5.27924612924669 1
4.99793832247927 1
4.94319847064784 1
5.24999037362939 1
4.55756779569524 1
4.86654188119893 1
5.07945571100843 1
5.20162732552156 1
4.91165471765775 1
5.18734655040323 1
4.98649663047744 1
5.41299716630803 1
5.17627884578833 1
5.35413715765778 1
5.10704570748607 1
4.62249344077801 1
5.17637634296131 1
5.64727872658469 0
4.80223686369938 1
4.95162705274606 1
4.68489727483985 1
5.26811302278664 1
4.75020490752078 1
5.04773329706842 1
4.81817312628152 1
4.71370070305593 1
5.01938677529911 1
5.18207711577833 1
5.22040013886254 1
5.09865878589238 1
4.9162834847899 1
4.78573753168699 1
5.12717880610347 1
4.79004858152152 1
5.29394231005229 1
4.91636113901186 1
5.31149043196842 1
4.88680714124432 1
4.97272074294386 1
4.63788239947035 1
4.44601588375689 0
4.51651469539904 0
4.841707859575 1
5.49932838781725 0
4.67130789609197 0
5.38374823567524 1
4.82692589466642 1
5.00575952943772 1
4.87368977601117 1
4.90856688540342 1
5.29146797196085 1
4.54337374588272 0
4.96867787901374 1
4.96646406467385 1
4.91731332355228 1
4.81591800541832 1
5.40698519213004 1
5.00593793971696 1
4.85505954028833 1
4.91754018649122 1
5.00351050959503 1
4.94500028588012 1
5.02050439801518 1
4.74299179495392 1
4.86684276263564 1
5.40536500021719 1
4.91545137816057 1
4.61339593405077 0
4.75443861846946 1
4.67751718970025 1
5.06414406135688 1
4.8384155047056 1
5.00328181748301 1
5.06006356055004 1
4.99908046523263 1
5.16092974726656 1
4.98026428807422 1
4.96091601859351 1
4.57168052365283 1
4.97638374850272 1
5.35886694378815 1
5.1807526624356 1
5.14595015357452 1
4.49788377132114 0
4.85117221834003 1
5.00559990597605 1
4.84348072357906 1
4.65958180597965 1
4.88840644407079 1
4.74762464984303 1
4.91412389740331 1
5.01843503229038 1
5.25484062043693 1
4.6378698542342 1
5.06286449342021 1
5.34263458827927 1
4.83000084620063 1
5.12661710348914 1
4.98037550636001 1
5.28058277800455 1
4.74175381101945 1
4.81596572869654 1
5.72108497989586 0
5.15355263355134 1
4.6968316242911 1
5.10162093622274 1
4.77459714197377 1
4.90133015892879 1
4.81446114315848 1
5.20162169031394 1
5.10040022474089 1
4.86816034361047 1
4.97599687690781 1
5.2043517768294 1
5.023311586509 1
4.60213123025449 1
5.11009743525673 1
5.31420463660215 1
4.77764704856676 1
4.91768562280199 1
5.17213734768323 1
4.98881809585213 1
4.96788681176336 1
4.83677936470327 1
5.09280368792422 1
5.32539461470292 1
5.13817585654335 1
4.94624289245276 1
4.85656390095419 1
5.09835429326366 1
5.02443856587858 1
5.14547722906109 1
5.20679394696537 1
5.09978398197933 1
5.14670919442271 1
4.81483849640116 1
5.07840393725857 1
5.28167532339407 1
5.45008642838258 1
4.9984630838357 1
5.23993836133548 1
4.86940836825619 1
4.73139520987291 1
5.24414736807244 1
5.55840528571072 0
5.22551004549276 1
5.0055538730348 1
5.03491288876915 1
4.78894770017484 1
4.96171349495842 1
4.7326975465147 1
5.20931195026117 1
5.19235795043784 1
4.6732080014907 1
5.39243006278911 1
5.17220063607424 1
5.26602059738354 1
4.7538172511065 1
5.02912013834308 1
4.9691753968366 1
4.82676555906952 1
5.07939027031531 1
4.91360580676463 1
5.43640422618823 0
5.12857091925195 1
4.84494692718739 1
4.52539167874914 0
5.42985718207218 0
5.10973636803356 1
4.97470030877796 1
5.30285740163541 0
4.88336576161638 1
4.98972052817444 1
4.28034517807589 0
4.76482631756226 1
4.90356778543697 1
4.83462235585687 1
4.90986341724345 1
5.42279865547836 0
5.39360318476233 0
4.66700259747786 1
5.25200494334836 1
4.69556913348933 1
4.88258715578361 1
5.21538709445189 1
5.10378607672067 1
5.32931434690787 1
5.25057909127145 1
4.7501594718599 1
5.0514192677456 1
4.64595285117006 0
4.83523829739503 1
4.81206384608767 1
4.61070806458054 1
4.87803378466544 1
5.08420357712087 1
4.8154717738281 1
4.69026901893307 1
4.91611724443449 1
4.98537575700773 1
5.4055832400417 1
5.01874585705401 1
4.83076561620854 1
5.25932790120548 1
5.11087328741764 1
5.1011889083706 1
5.16141272275124 1
4.77299340880528 1
5.04548250995334 1
5.3303966858942 1
4.75223044886683 1
5.16031245457153 1
4.72720753094797 1
4.87427210425462 1
4.96592533018931 1
4.84704823519363 1
5.2010781734221 1
5.03417618014747 1
5.14236170831456 1
4.96083030661143 1
4.99828031311928 1
5.44531272823476 0
4.70635793950608 1
4.96574910869359 1
5.07575318319553 1
5.43673028259237 0
5.15738928668565 1
5.10213644346062 1
5.31449558929615 1
4.84441182824433 1
4.72770984146927 1
5.06382903418302 1
4.90268724400022 1
4.8794154840783 1
5.19353775026798 1
5.19232926043923 1
5.15111465343361 1
5.10677893838186 1
5.12434373529813 1
4.67671774432979 1
5.26100509363898 1
4.64421313599276 0
4.98448452994301 1
4.85289368101687 1
5.15901051554057 1
5.05692033156028 1
5.17023052681459 1
5.5132340739348 0
4.9356732097523 1
5.28273739561263 1
4.84444635324506 1
5.02761103238553 1
5.38365239968237 1
4.93202879470432 1
5.16202348736421 1
4.91265480322616 1
4.91850219213292 1
4.85505311073838 1
5.08316415189829 1
4.85916216609002 1
5.1111237719435 1
4.99197986912545 1
4.94045248746878 1
4.97723557137584 1
4.82455792262431 1
5.18281555580892 1
5.03578181063898 1
5.29739946827313 1
4.92723123658127 1
4.89667557587456 1
4.95421022185386 1
5.04733709308236 1
5.14989052925156 1
5.06134394333493 1
5.24654096321766 1
5.22802700513597 1
5.05453560569693 1
5.06049188736562 1
5.37231832655326 1
4.94525500966408 1
4.91845257654791 1
4.97550057867136 1
5.30334441334631 1
4.77287376815852 1
4.8326965500797 1
5.1559120844061 1
4.887038893561 1
5.45481048995399 1
4.78563532510001 1
4.95674885985517 1
5.03357400882071 1
5.20571934967661 1
5.02843077553867 1
5.02311118326682 1
5.17663967440337 1
5.22530137294805 1
5.13755926528187 1
4.9192582163238 1
5.01364040928064 1
4.92404848112109 1
4.94375615981862 1
4.78946362681598 1
4.70743038365165 1
4.61642867343896 0
4.93082032086271 1
5.09200318390605 1
5.16030290017642 1
5.10283551336298 1
5.03505276984506 1
5.1154309982326 1
5.10124583109719 1
5.00608182037145 1
4.97107434113761 1
5.3506807784842 1
5.27190504469201 1
4.86300385825131 1
5.47160612620794 0
5.11192891907977 1
5.16538587365203 1
4.9677309874204 1
5.41033846320336 1
4.92061413748402 1
4.88360248258157 1
4.86747872785415 1
5.27521465005724 1
4.7650740307905 1
4.98381560814513 1
4.67862574517378 1
5.08460198343088 1
5.22158971644524 1
4.75020210819313 1
4.64661767342739 1
4.942311198658 1
4.48477611801332 0
5.17995730343993 1
5.23567441653957 1
5.14601661451262 1
4.70401112944374 1
4.99878105201315 1
5.06737779534074 1
5.17452468791517 1
4.99789575628591 1
5.26986331257244 1
4.87490469251903 1
5.20540243331866 1
5.06819215879636 1
4.64948811394454 1
5.04798378644308 1
5.35099142789385 0
5.04296579093805 1
4.94875234383543 1
4.85027948567006 1
4.97605216214642 1
4.97546242662842 1
5.18916164931796 1
5.55041429766841 0
4.85343143230246 1
4.64568635149966 1
4.67930333663265 1
4.9597368648593 1
5.21117952836073 1
4.49022094404779 0
4.99135329632366 1
4.87280628136438 1
4.94021325191469 1
5.36477630853298 1
5.17310507653872 1
4.85118463179662 1
4.83491260586174 1
5.07403042911011 1
4.97645035715159 1
4.74996044260102 1
4.71722070639769 1
4.75384989502003 1
5.42281692222535 0
5.04741627114138 1
4.83923958326552 1
4.81524025785599 1
5.10142468395536 1
5.04986979429542 1
5.36644207949222 1
4.93658021999498 1
4.98480708500728 1
5.16611127333242 1
4.55167845317669 1
4.72954237603421 1
5.10341181209145 1
4.70388881854173 1
4.95455311564981 1
5.10444214987702 1
4.91684956611456 1
4.87923344818734 1
4.80343559674069 1
5.02473437646848 1
4.62174653316053 0
4.98729966770902 1
5.22375851061453 1
5.35110158960711 1
5.08544348718502 1
4.99547216637013 1
4.80560760961674 1
5.13037675098413 1
4.97532603014356 1
4.95017291791834 1
5.10992135535733 1
5.24720319274054 1
4.94946914159302 1
4.9233456198156 1
5.45259657685939 0
5.16906998334585 1
4.62965343607323 1
5.1865402088412 1
4.81100077486533 1
4.85492387621936 1
5.17657564063947 1
5.01039680452982 1
4.64938005340658 1
5.02300859451238 1
4.83557798466652 1
4.90291223563717 1
5.33445147903974 1
5.38057828340114 1
5.1268664963825 1
4.98462142034715 1
5.03894049990599 1
4.79714695420979 1
5.00574666475582 1
4.95588455186794 1
4.83732097832822 1
4.71821951438364 1
5.09749947105752 1
4.90872848837255 1
5.02365411677904 1
4.80314156959753 1
5.00907070931726 1
4.92691577017744 1
4.9962574499776 1
4.76959129240559 1
4.84260963693674 1
5.03980115228388 1
4.91107494066154 1
4.83326697908861 1
4.78295587077545 1
4.93102595345542 1
5.15643387818476 1
4.94889242674373 1
4.93097051933842 1
5.11473822387624 1
4.91102625824446 1
5.01260130804468 1
5.01724159950122 1
5.16970840534793 1
4.92879820381229 1
5.15023634423678 1
4.95610047179925 1
5.18104756516499 1
4.77632224990485 1
4.71519724875178 1
5.19017233896391 1
5.39942313621622 1
5.22826608242491 1
4.70134983276878 1
5.3947275531019 1
5.17138759477523 1
4.62379621026638 0
5.10457638620115 1
4.9423192297963 1
5.11337437443518 1
4.63743545482915 1
4.97236572701305 1
4.76542228150716 1
5.30849504119745 1
4.78900182084347 1
5.01237454997002 1
5.27504169089745 1
4.86474078429232 1
5.12396641036483 1
4.95826292435474 1
5.07657884070255 1
4.62096186579524 1
4.96915946768631 1
5.03220417301261 1
5.02527751419948 1
4.5584057193191 1
4.94400476690173 1
4.91142135719594 1
5.24690805353572 1
5.17191899059537 1
5.20095391782829 1
5.02482993469613 1
4.87195421486882 1
5.20858750089224 1
5.08210431293488 1
5.35478972371317 0
4.98265798135281 1
4.98687595889181 1
5.59893749668683 0
5.0672514579077 1
5.16773027946912 1
5.0798079724234 1
4.976327397755 1
5.13133235165318 1
5.1881673525806 1
5.27064729488117 1
4.81992495634443 1
5.04504046716088 1
5.2168719036946 1
5.31792720708187 1
5.02437435002584 1
5.24537028366931 1
4.69892631115683 1
5.05583496587472 1
5.16801442511322 1
5.03431488968117 1
4.81942087168544 1
5.03876474049368 1
5.40639454837953 0
4.5774691492177 1
4.68595400679247 1
4.59965184186775 0
4.88910955862285 1
4.98253660502062 1
4.90423905989179 1
4.83465017561587 1
4.93557246829738 1
5.12562183928034 1
5.18021220232233 1
5.00865807587792 1
5.19520481269418 1
5.33119327853253 1
5.12772493005347 1
4.95976428557277 1
5.03067960198044 1
5.41797032068447 1
5.05056406996399 1
5.46122397026114 0
4.7344045010962 1
4.6576340936401 1
4.92039614764771 1
5.17740464516014 1
5.2374313597225 1
4.92254885954074 1
4.68833852745581 1
4.75280142690929 1
5.06595038478773 1
4.58941227820069 1
4.91142504962152 1
5.37895735674164 1
5.03753804626336 1
4.81190256290977 1
5.14128179405728 1
4.89857149329754 1
5.42259724274383 0
4.67536576280739 1
4.86176239212829 1
5.07245437597893 1
4.9822155566871 1
4.96795353634522 1
4.94204250237503 1
5.2321950973257 1
5.02807973270448 1
5.26965727759901 1
4.94397881930541 1
5.27159406985475 1
4.85300099321915 1
4.78786124123208 1
5.26648863249331 1
5.06029962155472 1
4.58792039084559 1
4.65609187896256 1
5.29541069539559 1
4.93727879838642 1
4.90828127208004 1
5.08413695724597 1
4.86543447051677 1
4.90235545238467 1
5.46425649125821 0
4.6721116533303 1
5.05870761868021 1
4.98172809069665 1
4.72105556609002 1
4.84586707187023 1
5.22851007044272 1
5.0085832197919 1
4.59137153296647 0
5.0943836488059 1
4.95233892217125 1
4.82182240217076 1
5.18091514501743 1
5.19451891908492 1
4.89684243369401 1
5.350969749057 1
5.23686782735137 1
4.96176166399817 1
5.06891784174103 1
5.4000409776797 1
4.78428363733418 1
4.65926676104056 1
4.95008387822153 1
4.74076752257239 1
4.8702397063625 1
5.27680440172963 1
4.86881277183347 1
4.66534121244938 1
4.98984344173337 1
5.23706068270001 1
4.77596094280717 1
4.98551776476493 1
5.0706278451306 1
4.79766321400068 1
5.05700960992361 1
4.34970681866715 0
4.5865105895363 0
4.5838585058646 1
4.83458827180433 1
5.05383357940265 1
5.11674702635219 1
5.1267714726838 1
5.45467749345695 0
4.73824015855392 1
5.1502242343415 1
5.5498071409829 0
5.19608771070164 1
5.35621135174956 1
4.78362177547124 1
5.1971758747128 1
4.91776851337934 1
5.11841256073981 1
5.24711721918074 1
4.57398750636885 0
5.38611776369275 1
4.86112748620754 1
4.81718676400846 1
4.9802786727121 1
5.30556423775638 1
5.17350272425625 1
4.85558866017942 1
4.94497756660896 1
4.81875539996684 1
4.7958871023499 1
4.88248733324513 1
5.19396696362605 1
4.86422447464537 1
4.75385651429782 1
4.87688966436926 1
5.00413519639483 1
4.84292835147206 1
4.62308496912105 0
4.76515498337298 1
4.95782228201197 1
4.82987223657091 1
5.42845541160709 1
5.20040769993571 1
4.74255276480621 1
4.63138558645668 1
5.42121112277869 1
5.00251095884612 1
5.15476073021133 1
4.97880522954121 1
5.17670758183792 1
5.25634625680845 1
5.13112047842048 1
4.9546899125216 1
5.18462832220763 1
4.46079918293743 0
4.84277536160523 1
4.80074479121167 1
5.02269516119942 1
4.9159016630447 1
4.94647897064903 1
4.97297978794891 1
5.25813251272978 1
5.13304357206231 1
5.25980508415847 1
4.77140048130029 1
4.81924513886452 1
4.80269476118755 1
4.96825599962074 1
5.09108154729047 1
4.75174348687832 1
5.65709463911463 0
4.92965052378875 1
4.70891881396858 1
4.93800819874133 1
4.8740370607066 1
5.03244694597357 1
5.23644604796463 1
4.80998805335432 1
4.87982976468892 1
5.35732900109337 1
5.10419680663811 1
5.16899796744857 1
5.10755288009056 1
4.57704848965302 0
4.97284097906327 1
4.92432479456947 1
5.06812913983581 1
4.89074027650196 1
4.89612125586215 1
5.01036717463621 1
5.07140101515778 1
4.82301460915826 1
5.09892843238507 1
4.86514886752864 1
4.82354528633016 1
5.17972962472586 1
4.42424763068884 0
4.68386263283829 1
5.30239616422108 1
5.02282076253558 1
4.77846833697435 1
4.97907455997045 1
5.04542234885467 1
4.50889132049953 0
4.84570132105465 1
5.19795378854808 1
4.98921265876623 1
5.10984278029718 1
5.17277718303129 1
4.72023679713274 1
4.74767689035006 1
4.99533755522915 1
5.2219595152455 1
4.64400068603889 1
5.19677462478269 1
4.82694918341861 1
4.8709551738134 1
5.22848007857281 1
4.97735726148561 1
5.20734202840425 1
4.64939927410377 1
4.77868976767612 1
4.85602453383239 1
5.12478991046885 1
4.90400436321188 1
4.56216224212033 0
4.86680156377891 1
5.09459383345559 1
5.16114890485516 1
4.9533507942503 1
5.0526087660593 1
5.15375111181521 1
4.93419949806494 1
5.08271286714294 1
4.89167790366789 1
4.87256849611504 1
5.18779002893694 1
5.28500212690625 1
5.18771594573654 1
5.18253054715172 1
5.17155040176276 1
4.82787572253184 1
4.93049469652618 1
4.77302070822813 1
4.86018087131892 1
4.96182581327368 1
5.41059160272414 0
4.68052952512673 1
5.0847581089545 1
5.02950400358467 1
5.27228685501417 1
4.45132728223251 0
5.11089529526521 1
4.6419640132009 1
5.00200553282494 1
4.88893795119145 1
5.04651027669622 1
5.18308039260816 1
5.23715259782975 1
5.04510769973858 1
4.76692707826299 1
5.32038319128558 1
5.14185331082385 1
4.72321995531192 1
5.20928813741131 1
5.08350702634194 1
4.83562915112994 1
5.06501232879578 1
4.93527410911321 1
4.47149400851017 0
5.10406432328095 1
4.88903591911696 1
5.20516101834024 1
5.12937567946807 1
4.99363759594311 1
5.1136200688794 1
5.0623441362767 1
5.26883512957555 1
4.90664179966323 1
4.94329436070139 1
5.44119682393569 0
5.29799138256309 1
4.82670719393928 1
5.16028601942483 1
5.15479483008976 1
4.94228701773304 1
5.22561269133021 1
5.11603282482431 1
5.34331198411458 1
5.12634797859502 1
4.87804099574058 1
4.87676602957238 1
4.95185963138313 1
4.89976408110322 1
4.60550292568553 1
4.9051578438009 1
4.71849410462046 1
5.06601852815496 1
4.8666558604209 1
5.04220109307154 1
5.0436538666212 1
4.83022828357714 1
5.1580211988648 1
4.88043278965908 1
4.80778949553459 1
5.12672834281178 1
4.85783024201812 1
5.39732228875161 1
4.95377317712511 1
4.55855680613742 0
4.88121368093656 1
4.79393256909518 1
4.90126235602076 1
5.03146672066209 1
5.18792899475418 1
4.77998152613276 1
4.8483006446916 1
5.17411406363732 1
4.52814870500443 1
4.74773482904304 1
5.07515068095914 1
5.20704282326316 1
5.20410955046949 1
4.81904963089783 1
4.89931132797377 1
5.31937332111498 1
5.32745283514407 1
4.81031445727237 1
5.06828256608631 1
4.90355849655486 1
5.26006779530252 1
4.7459305089055 1
5.12217147183665 1
5.07327311210226 1
4.85601448471851 1
4.84415837895642 1
4.90967910275146 1
5.14965474408713 1
4.85544407053191 1
4.68648720753065 1
4.37879203376268 0
4.643707895446 0
5.24347396192771 1
5.1040014374233 1
4.99191912149062 1
5.10139229331399 1
5.20804125985487 1
5.25357820264174 1
5.04752477134916 1
5.35447408716207 0
5.20237135688656 1
5.04913803956617 1
4.88972207201511 1
5.11658861131171 1
5.31175253967812 1
4.98208441382986 1
4.83110876907441 1
4.92135689226388 1
4.92117852455342 1
5.01848434624446 1
5.16604528548781 1
5.24622071668834 1
4.69171967010168 1
4.41969516992272 1
5.03647594903459 1
4.82806477507704 1
4.90709485447104 1
5.06166232768549 1
4.97189858611981 1
4.95667538616268 1
4.63367745609295 1
4.62503684175251 1
5.2195962758338 1
4.68158509231285 1
5.1488308421803 1
5.00126573687904 1
4.81633527878313 1
4.72467789665064 1
5.08898283258427 1
5.20113203889401 1
5.38919979915917 0
4.79413014292046 1
5.18301783445784 1
5.09594764517375 1
4.83120441301171 1
5.11671219622839 1
4.66757432839672 1
5.42912143494686 0
5.21212429660313 1
5.17581398507643 1
5.18415341034826 1
5.33875337709399 1
5.29672071318845 1
4.92377325608172 1
4.96682993522873 1
4.79980031444535 1
4.83915777457511 1
4.3734884032549 0
4.91610745528386 1
5.2544670012687 1
5.07568273663658 1
4.93539870946551 1
5.26606979481803 1
5.34333745099371 0
4.88859932407788 1
5.14215678187231 1
5.14024732633687 1
5.64215877923017 0
4.56418886914606 1
4.95438972254349 1
4.83887194465278 1
4.57188202472347 0
5.3953924822136 1
5.39661623307962 1
4.90907440605086 1
4.92997922672937 1
5.18492220495596 1
5.17665485838587 1
4.60949109119614 1
5.18886740054282 1
4.83806292592632 1
5.01391168050894 1
5.28340306962956 1
5.07503479323435 1
5.22561508861488 1
4.36905029499934 0
4.8868447887274 1
5.24972357902446 1
5.30865073559412 1
4.84246634183594 1
4.72822887004599 1
4.92490372147638 1
4.84912377699016 1
5.20351852346477 1
4.79815375221347 1
5.38726394054294 1
4.79280108827841 1
4.89534524758669 1
4.93168260637842 1
4.90841616344915 1
4.94863594490771 1
4.9777648856226 1
4.89432303858747 1
5.16700632552874 1
5.11741194680542 1
5.4383142978612 1
5.00483216057093 1
4.81176986465391 1
5.34076613671024 1
4.68287586039585 1
4.8523869251156 1
4.82707158025486 1
5.07712883978551 1
4.97361468330944 1
4.87487820525093 1
4.78918055784089 1
5.0710938598605 1
4.69606209150624 1
4.72190626375744 1
4.66190169472339 1
4.84046051285941 1
5.16701846895031 1
4.92530481202956 1
5.16294048990739 1
4.94901590870184 1
4.78529267519453 1
5.37480747330357 1
5.37027761370298 1
4.72861728761481 1
5.02203554510437 1
5.01478778034725 1
5.21679690067337 1
5.1629190096518 1
5.29406873953278 1
5.07773723709018 1
4.77504886162886 1
5.32898286078744 1
5.46039265788681 0
5.36801069772956 0
5.2451408283648 1
5.12077575432358 1
5.1730665886929 1
5.28374763783693 1
4.86176736531466 1
4.8951941811542 1
4.97054887176945 1
4.91334115106399 1
5.02312728195465 1
5.11690061472579 1
5.04033695978062 1
5.19241545896794 1
5.04620783260545 1
5.34208763351499 0
5.19436058627009 1
5.00156244081207 1
5.16868119525052 1
4.91958666003961 1
4.91205536522871 1
4.57537648970097 1
4.91913028220813 1
4.87789805562763 1
5.01833574878408 1
4.82242098617236 1
4.85553906955844 1
4.64029268371132 1
5.48511947760282 0
5.02941410884122 1
4.80094173453205 1
4.58434799642304 1
5.05034961421267 1
4.72527717452057 1
5.10253634095859 1
5.04942624431744 1
4.63980247475312 0
5.35844522076351 1
5.08744687998886 1
5.17142551756433 1
5.08531075378106 1
4.98945850063471 1
4.9713837107228 1
4.60255705782954 1
4.99624995936608 1
4.52931934923306 0
4.77018854128158 1
4.89852657746032 1
4.80395406080303 1
4.75114063647584 1
5.15568082136479 1
4.8535458362065 1
5.25127919936529 1
4.70389967163206 1
5.25283692809385 1
5.20749185176661 1
4.98105465333645 1
4.95104665482475 1
4.92272661663117 1
5.59464778763522 0
5.1916777749501 1
5.56559896400184 0
5.37226626636103 0
5.33962812810616 1
5.39242129993366 0
4.87165440360781 1
4.62046680293599 0
4.98502699925833 1
4.91030370918563 1
4.81004901609836 1
5.06054596118899 1
4.55315251676391 1
4.98157012573584 1
4.99427525584274 1
5.25820935968409 1
5.25941120173536 1
4.98224097373588 1
4.97981404038468 1
4.8008817284498 1
5.0550675573332 1
5.01143025594333 1
5.14027048633618 1
4.67536350786209 1
4.88546379887055 1
5.35926740079281 1
4.59376347078934 1
5.20134668767239 1
4.94620093776985 1
4.93986276896538 1
5.18019321400558 1
5.02291029053662 1
4.94976162755414 1
5.32390186282685 1
5.39993457043695 1
5.70891665378935 0
5.09157294466725 1
4.67063783131606 1
4.99179655267613 1
5.28485223554458 1
5.21167561982419 1
5.0906644305691 1
4.85854048536374 1
5.34215895018998 1
4.98407840619826 1
5.01120528959988 1
4.7997382697337 1
5.16741860576233 1
5.20618985254684 1
5.04910363422866 1
4.8792271579217 1
5.00938503946542 1
4.99763908151432 1
4.6969938961797 1
5.24914696530592 1
5.3919241276814 1
4.96018433922139 1
4.47225385550271 0
5.00205574920369 1
4.96983167116847 1
5.1834321918121 1
5.16098522276031 1
5.11762294470897 1
4.98320705879838 1
5.12274674043221 1
4.96633980913264 1
4.85576725298997 1
5.19940147872067 1
4.8745668199744 1
4.80438992370233 1
4.94987475071247 1
4.53023374133555 1
4.59482957813956 1
4.8248862743623 1
5.30353958688351 1
4.85756140018939 1
5.01324854434837 1
4.92418625094461 1
4.93804987512048 1
5.17348250992204 1
4.63450205622039 0
4.63946251643556 1
4.68714400325139 1
5.05928778651434 1
4.97519523048187 1
5.47042108971329 0
5.02049024607662 1
4.7689093114033 1
4.77356892738897 1
4.68250424665558 1
4.87866646242682 1
5.05949362316682 1
4.89120257627613 1
4.9603619427643 1
5.28618687275423 1
4.6696294610098 1
5.21497656797352 1
5.15942456322168 1
4.93643504295081 1
4.78058094635869 1
4.80864149130753 1
5.31370009914724 1
5.04403942913801 1
4.8124101753257 1
4.64623262292763 1
5.02042251274315 1
4.89265635043326 1
5.06216823929804 1
5.07416235313191 1
5.50271917019307 0
5.11544324352419 1
4.79023298157731 1
5.07389387984904 1
5.11927028579615 1
4.82273711388937 1
4.88405813997336 1
5.14080343482851 1
5.22508760751607 1
4.81439426505894 1
5.11400680601144 1
5.31489966395186 1
4.70570337672705 1
4.81500785526306 1
5.0371300441827 1
4.99194837466815 1
4.96985711669907 1
4.90671532845607 1
5.01690229437342 1
4.68719484877589 1
5.4437035085152 0
5.23846228293581 1
4.80377052660691 1
4.80115615684767 1
4.79202861838117 1
4.92289348010323 1
5.06114388225473 1
4.88077883722158 1
4.56100638908042 0
4.96173076370016 1
4.81015480631541 1
4.76947509835393 1
5.156059900476 1
4.94872709254625 1
4.64695147376364 1
5.03361830644085 1
5.2568706846392 1
5.18333274182777 1
5.04101568771249 1
5.03933825921076 1
4.78596045066034 1
5.17999381237321 1
4.58010699761381 0
4.90486481527518 1
5.09053771815862 1
4.92781963858789 1
4.63879026325777 1
5.10689115157803 1
5.34799941395459 1
4.83643362082464 1
4.90013320168805 1
4.86188888984509 1
4.93368186887931 1
4.86770701182773 1
4.89883234475738 1
4.98743131349334 1
4.74203183911392 1
4.80447972005391 1
4.78790392359907 1
5.13474376716582 1
4.63671454919928 1
5.13555231951794 1
4.83805012803882 1
5.18130647777698 1
5.28606994794944 1
5.26485020012712 1
4.70198173177235 0
5.14391415179716 1
4.84098436966197 1
5.22617354400024 1
5.12381326614218 1
4.96911042546617 1
4.88413935169357 1
4.89663774107982 1
4.93408989475292 1
5.61794374926954 0
4.96569833947566 1
5.23079721131793 1
5.25124212730257 1
5.09260065740096 1
5.20028106366987 1
4.8327914083879 1
4.69649227159768 1
5.30845731806732 1
5.07113381940313 1
5.05688030446705 1
5.30505282865334 1
5.10323854622676 1
4.95338430345051 1
4.88758570002522 1
4.85040690469909 1
4.83615200571665 1
4.69353370505344 1
4.822188749007 1
5.13218002528682 1
4.95989087610634 1
5.08230501994855 1
4.95099313927978 1
5.42029480929068 1
5.05154594728134 1
4.7273430756565 1
4.81268527845937 1
5.2484802785913 1
4.89229544398852 1
4.83804938561839 1
5.23088466788736 1
4.90412709176693 1
5.19491249903637 1
4.8721127036628 1
5.16958987250887 1
5.12372929651604 1
4.44757304834071 0
4.69808187108809 1
4.36431837451471 0
5.12648989026068 1
5.20767041374024 1
4.87227998306394 1
4.95215706370974 1
5.01312751285446 1
4.947542946824 1
4.77214077596308 1
5.21894915615571 1
5.20821880723113 1
4.67472084831512 1
4.61223435509166 0
5.07648150055796 1
5.11592661199527 1
5.04876017310797 1
5.17927906766582 1
4.84251859704793 1
5.06029553892625 1
4.94759820445938 1
4.67438128126625 1
4.61117023728096 1
4.87868945601869 1
4.66522961783472 1
5.12648447167448 1
4.79428604857364 1
4.9829506724133 1
5.14340804406771 1
5.18336702839197 1
4.58091272080959 1
4.57238053766619 1
5.2492243861272 1
4.60306319163887 0
4.94842104222791 1
4.65248102601072 1
4.96086161351306 1
5.06659776355426 1
5.12394937158274 1
4.8361268565584 1
5.28643380066332 1
4.8532607928101 1
4.75004674957008 1
5.3256292028571 1
4.98646170726869 1
4.6767928490655 1
4.87857795573461 1
5.03566426844944 1
4.65840006968455 0
4.73361849721578 0
5.13379937319155 1
5.27627560259872 1
5.18032618926468 1
5.22822194915051 1
5.13354249663318 1
5.24871725732071 1
5.05147016807203 1
4.68227292622663 1
4.96099544923177 1
5.04539312392638 1
4.68174401387552 1
4.96568060809179 1
5.31906952510329 1
4.94039472489067 1
5.0766567470113 1
5.38167369938593 0
5.00536375258086 1
4.57023488250866 0
5.11991746575257 1
5.04995555743419 1
4.93531307298592 1
5.11671404251622 1
5.24666341593294 1
5.3744937028985 0
4.92501621479337 1
5.1447769128673 1
5.0667483299636 1
4.84889173112189 1
4.88182072630532 1
4.8205018786527 1
5.32406905746582 1
5.07000912930678 1
4.99377722226549 1
5.24694727443824 1
5.17350693416971 1
4.82309794267131 1
5.22249315290098 1
4.87986925621654 1
4.97423977790396 1
4.93931058123094 1
4.91367367027765 1
5.01780287820966 1
4.87742471728283 1
4.80829493291238 1
5.08010585607646 1
4.89300503396113 1
4.82730741605599 1
4.88281217595036 1
4.83912155488473 1
5.1465490933303 1
4.52705764982017 0
5.30258282582606 1
5.04754418766235 1
4.79732272546474 1
5.14978656701715 1
4.7140702575062 1
5.26586812690053 1
5.08165437086863 1
4.94974339917686 1
5.13172444931716 1
5.03008158472362 1
4.96689230184052 1
4.95617451238399 1
5.16310185492112 1
4.62515677510591 1
5.12840255897483 1
5.15407388083129 1
5.06293627666234 1
5.51650450622836 0
5.20986721827708 1
5.04273325331207 1
5.01595329674407 1
5.00694886981447 1
4.62476819321202 1
4.53432042415735 0
5.07419894534034 1
4.83893341050641 1
5.15082310872412 1
5.1337324431638 1
5.16320712639472 1
4.88272451549534 1
4.91820331542229 1
4.72210498824707 1
5.15715548416502 1
5.34096640816484 1
4.87185854617729 1
4.583332632982 1
5.5722192375637 0
5.35032284079507 1
4.6336131893064 1
5.14802317009947 1
5.29523112733352 1
5.15334831492707 1
5.00422042561059 1
5.05798271920505 1
4.90935789467581 1
4.92854699175279 1
4.77209845842381 1
5.3748762766925 0
4.94483663804751 1
4.81639365461084 1
5.61053872108252 0
4.85689953987716 1
4.47499049627785 0
5.07368586616929 1
4.84727132577838 1
4.98842006823628 1
5.35463893861062 0
5.03344588419348 1
5.52631340576551 1
5.14974375558841 1
5.05491530383151 1
4.86395080688254 1
4.84945511181741 1
4.723563821982 1
5.16412681835657 1
4.69618227386334 1
4.89289204906126 1
4.71476041505612 0
5.21686478410568 1
5.27734754463927 1
4.77503735988656 1
4.89413129432235 1
4.90880886621344 1
5.02324725497833 1
4.6871764671375 1
4.76512034554283 1
4.95050672641868 1
5.11977442391301 1
4.84401421281157 1
5.26605482963024 1
4.76938146950396 1
4.85283773238183 1
4.58051907427787 1
4.76297806885505 1
5.17328637191588 1
5.14891145429566 1
5.10989596762179 1
5.28721591409729 1
4.81059807842215 1
4.95654351420583 1
5.18485327646352 1
4.8824441981836 1
4.98218986118271 1
4.99509700816355 1
4.93157933809451 1
4.92967720108299 1
5.05099669204707 1
4.78569983219168 1
5.05047138472019 1
5.25557254121352 1
5.05611027636042 1
5.52961580255805 0
5.01542231220084 1
5.1120875501805 1
5.12588902399467 1
5.32372807798577 1
5.21799402407221 1
4.92580312788523 1
5.49695940607973 0
4.94493620552583 1
4.95054697959639 1
5.21542276277479 1
4.88320666045431 1
4.9147885239378 1
4.85471916850222 1
5.2159423921308 1
4.9813550078129 1
4.69477791240073 1
5.20846526278593 1
4.98115601772503 1
5.19150864501573 1
5.01474941646288 1
4.55074270619765 1
4.87071195884675 1
5.04159731793638 1
4.61476405677146 1
5.12681304656603 1
4.82346581772144 1
4.91336056910299 1
5.10429882345496 1
5.0028813485028 1
4.88427242596776 1
5.06598057486601 1
5.33459936246229 1
4.88124264444374 1
4.93659183674828 1
4.98153816336087 1
5.12883166270449 1
5.3190467394099 1
4.96902295947983 1
5.05573483086301 1
4.90028067075261 1
4.97161708359586 1
5.03939994884261 1
4.64830923779677 1
4.97885384915473 1
4.87880536332897 1
4.95066717994991 1
4.9955942598772 1
4.76459237992765 1
4.79966126007771 1
4.5892992586669 0
4.8853090783783 1
5.36879978076588 0
4.90545458780806 1
4.99154631559656 1
5.14677376599422 1
5.62691235546257 0
5.06874328647526 1
5.13955839071424 1
5.09522093612196 1
4.95206337797417 1
5.41593049223895 1
5.13224298211439 1
5.20722927909175 1
5.25694989199123 1
5.22620812166389 1
5.23653117097811 1
4.97004854902574 1
4.77377075484506 1
5.08486459547857 1
5.06734439540215 1
5.03986612712896 1
4.96001940365419 1
5.15157761320813 1
4.94386980554823 1
5.27671234537195 1
5.1652067450421 1
5.17401659467035 1
4.91540353840729 1
4.60484446980247 1
4.72155332756849 1
5.36712424057094 0
4.94820821442659 1
5.03911394253187 1
5.02182591237887 1
4.9684628983558 1
4.79292023831126 1
4.72138823063065 1
5.08588647320156 1
4.8347631431853 1
4.89667942615158 1
5.22860953799337 1
4.95612794285206 1
4.88865532276129 1
5.20680424948936 1
5.23948257270807 1
4.94768092682455 1
4.71472049889853 1
4.87108535407773 1
5.18888549473241 1
4.82264258128368 1
4.86572188833445 1
4.97009792904323 1
5.04274140062865 1
5.18548291217702 1
4.27254550036372 0
5.12847391376594 1
4.81997564735009 1
4.85227595358326 1
5.08162815605533 1
5.16238414454689 1
5.1548774397496 1
5.36846899203777 0
4.70384384376202 1
5.17679097429876 1
5.07350223492274 1
5.09463423870904 1
5.10975233095005 1
4.8188405645824 1
5.29819605862852 1
4.67300977588697 1
4.54748292212221 0
4.67164830943695 0
5.75418224624995 0
4.92852395313533 1
5.27451399555122 1
5.26804781107589 1
4.94711150872688 1
5.00490819850943 1
4.86508922729621 1
4.88101884624108 1
5.07502686620257 1
5.04523782256153 1
5.21020825841754 1
4.81564441358173 1
5.05266869357578 1
4.97830591945465 1
4.94531055097977 1
5.04770975587616 1
5.06149005701894 1
5.05416720030617 1
5.01014290189961 1
4.95959287699059 1
4.83306756368699 1
5.07796928199446 1
4.98767330844832 1
5.04520863986566 1
5.3343585570415 1
5.06098660427327 1
5.18260434466097 1
4.98674665687235 1
5.04897688244098 1
4.851595704432 1
5.3989082485973 1
4.38840603883901 0
4.92664416364901 1
5.30451022435326 1
4.85897583334829 1
4.97114526852538 1
4.46245717467328 0
4.77518729782477 1
4.97841940918487 1
5.14744090621558 1
4.9409679184213 1
4.74613449514632 1
4.7568644094355 1
5.12456429408022 1
5.07816806213411 1
5.41317008848445 1
4.84938090085802 1
4.88492930308875 1
4.94685604546648 1
4.73286467823878 1
4.94527720834672 1
5.12876194046647 1
4.79658709314491 1
5.06067870792933 1
4.86353086371164 1
5.26712763032504 1
4.96277904057584 1
5.06575044115402 1
5.15767866530126 1
5.0786332815849 1
4.585444186412 1
4.94908166330097 1
4.9693608554377 1
4.52925042169246 1
4.8618360478944 1
5.00646999288634 1
4.78580173415961 1
4.40946801632902 0
5.12459560458843 1
4.81658983764596 1
4.70740854000663 1
4.59777738799085 1
5.44494479554808 1
5.09160587342589 1
5.04712803311672 1
4.83389358151928 1
5.09059543597036 1
4.91763021430184 1
4.7970717179759 1
5.16401987015809 1
4.8910383471948 1
5.15351392059885 1
4.98073114420658 1
5.08662423982487 1
5.02033978628814 1
4.90146269248898 1
5.12295383052063 1
5.08951901982595 1
5.18517524603569 1
5.11616230985614 1
5.27493193226689 1
4.91136410910825 1
4.63819586471202 1
5.08521374118457 1
5.12803765772903 1
4.86541178137706 1
5.07648456589044 1
5.1170637151226 1
5.19186097817965 1
5.01062602544828 1
4.99665026112207 1
4.8406207186144 1
5.06277683717894 1
4.68910632134076 1
5.20877548340724 1
4.84150395914056 1
5.10879950863258 1
5.08539055599521 1
5.18038004783734 1
4.82957465531535 1
4.57903995619287 1
5.12897285207703 1
4.62688998491444 1
4.75440141917694 1
5.24361237757231 1
5.11517084512434 1
4.99089067298222 1
5.22679154768392 1
5.00194190198794 1
5.09656249282966 1
5.160125773911 1
5.14394049237565 1
4.73080467855902 1
4.97717941185418 1
5.0178043505502 1
4.87827566956119 1
4.67259647035255 0
4.61118423635969 1
4.93760461977647 1
4.99135326596787 1
5.20538600915642 1
4.76775567283902 1
5.06017743769287 1
4.94496063953439 1
4.6714913072639 1
5.09920619879375 1
5.29333086123571 1
5.33153888224573 0
4.62543769014849 1
5.34121407027834 0
5.13473293253289 1
4.89712904958162 1
5.07655019175242 1
5.25706566808726 1
4.60517305753945 1
4.6166922668397 1
5.04402585687538 1
4.90021883307491 1
5.15660914904256 1
5.04259105128314 1
5.17827274058368 1
4.78515728531917 1
4.73532704091218 1
4.90133747331381 1
4.94175735220339 1
5.1827226632612 1
4.99844288024066 1
4.97041666754668 1
5.38064579296441 1
5.29226498932587 1
5.24878743977724 1
5.00548695326773 1
5.08745054144936 1
4.93081930974651 1
5.02993924416664 1
5.05649405616397 1
4.84737644953576 1
4.94362751693992 1
5.1242737213707 1
5.03520709993108 1
4.71667620360139 1
4.99267720685249 1
4.85620553200064 1
4.98565627098595 1
5.00649113752059 1
4.47161122221342 0
5.08557101045314 1
4.99529125869318 1
4.64438526110238 1
5.19849588365299 1
5.0822983632796 1
4.88203931324546 1
5.13594956985037 1
5.0688712600576 1
5.08988639717195 1
4.92079071679649 1
4.98137721396775 1
5.18004775724012 1
4.95044617035881 1
4.96488237807863 1
4.77487083634858 1
5.20757432490724 1
5.03973074216247 1
5.21660789415175 1
4.88659102970971 1
4.96535706120763 1
5.00991731086232 1
4.87405457071362 1
4.8610198382401 1
5.31620227195368 1
4.55173917621444 1
5.23860577521141 1
5.28568551967502 1
4.97796011739995 1
4.98714155904113 1
4.71590717565968 1
5.21793314036418 1
4.82153793471338 1
5.00626425486421 1
4.87374838727254 1
5.18354648599078 1
5.11572245710814 1
4.84383791846557 1
4.98732933748675 1
4.90884404971947 1
5.20915779920766 1
5.09303249620116 1
4.88400617703437 1
5.09740804857585 1
5.16455164256232 1
5.42371373137554 1
5.08588722982559 1
5.00692909231137 1
5.2056060449235 1
4.7438694948466 1
4.81943834336073 1
4.83332414491022 1
4.67421686902917 1
4.79971576078887 1
4.91399967069101 1
5.31586524394628 1
5.04063116395077 1
5.1046572009496 1
4.83579077301316 1
5.34486613462908 1
4.87244503646126 1
4.99997191524402 1
4.93399130291954 1
4.84312676124598 1
5.04368402850187 1
4.59705259465799 0
5.08448524076855 1
4.93149659857803 1
4.65780418429587 0
4.96847733314032 1
5.00764057172272 1
5.22155623389774 1
5.08161843421597 1
4.73517152462658 1
5.37073197427967 1
5.03037226881936 1
5.20033281238391 1
5.26803932455192 1
5.11140469864501 1
4.91146479989941 1
5.06716244312901 1
5.10823074204989 1
5.28870525477865 1
4.92946058070487 1
5.23988706161014 1
4.96926707585975 1
5.00329718725825 1
5.17556267806882 1
5.19238687951039 1
5.0288796757793 1
5.09067681754909 1
4.85446255657501 1
5.23314972235654 1
4.77178093255467 1
4.90068670588423 1
5.30108884616956 1
5.09481597678921 1
5.17823094005091 1
4.81219848408282 1
5.12098910462457 1
4.8271732730231 1
5.37360558271615 1
4.95480732961234 1
5.14706858687875 1
5.21103772417686 1
4.7592353474543 1
4.82689182898185 1
5.06192821927467 1
5.31475332411785 1
4.8347042913892 1
5.07974277571557 1
4.96576938724768 1
4.89681968015231 1
4.95353062320803 1
4.83299895364262 1
4.82020502094824 1
4.85066128402935 1
5.16657560366605 1
5.29032215775684 1
4.91156555794457 1
5.09223157077685 1
4.7588771737021 1
5.17773901468039 1
5.26081028247623 1
4.91357359357795 1
4.885114743635 1
5.03234358062047 1
4.81690450317132 1
5.29407440942778 1
4.93864380023362 1
4.68632835723885 1
4.94963844747059 1
4.55838275037019 0
4.94947869803003 1
4.80149827091049 1
4.88342562441522 1
5.18579594306715 1
4.76477814121072 1
5.02356376374092 1
5.09030678101478 1
4.91191275686431 1
4.93419581846888 1
5.5006212477308 1
4.95814506459283 1
5.01551341847641 1
4.97931056311894 1
5.01565290197579 1
4.93006278800805 1
4.98808822891734 1
4.68860107919414 1
4.80776599860016 1
4.7532960133118 1
4.68794912203834 1
5.06400443496262 1
4.98547544374077 1
4.83596128996052 1
4.90171247499695 1
5.53102460383951 0
5.1011177423314 1
4.81612989687801 1
5.02587238445251 1
5.3407780647929 1
5.0591331115105 1
5.13827215626851 1
5.16344088734305 1
4.98573775432034 1
4.99428613556237 1
5.41678452982103 1
4.82829687518781 1
4.44635025073405 0
4.47815328903631 0
4.89300270667388 1
4.73170466743984 1
4.88471424285213 1
5.0454006998259 1
4.67185631426542 1
4.71583678581949 1
5.0349645601406 1
4.80775522506588 1
5.2068419840865 1
4.98211656622487 1
5.04462285797668 1
5.05606723061991 1
4.96219192268178 1
4.9846900882845 1
5.3917693880439 1
4.9703063526709 1
5.53480205837549 0
5.23053811871383 1
5.41869626414458 0
4.77331705984692 1
4.67401232317209 1
4.84727147994392 1
5.2811955240658 1
5.17016331817364 1
4.83680692793838 1
5.00095962977146 1
4.97327246845854 1
5.13028974851569 1
4.79129934840084 1
5.07568218667078 1
4.90190125764964 1
4.86013505151053 1
5.10611858024957 1
5.18212543640502 1
5.20253368326434 1
5.02286560010527 1
4.83396349385124 1
4.80360219490538 1
5.04852173670592 1
5.04324320566673 1
5.44234966004966 0
4.99267186630222 1
4.87847219415304 1
5.10290497015446 1
5.05288041694888 1
5.0106956753312 1
4.8783028042459 1
4.87865543595183 1
5.14620343572144 1
4.63548575945708 0
5.11471290264311 1
4.92363468905506 1
5.01862128310025 1
5.04530690322837 1
5.1673949937574 1
5.06974248434485 1
4.68988165268064 1
4.6916827276856 1
4.85721482435031 1
5.20119166128833 1
4.91549394964314 1
4.88681159579747 1
5.65550067591433 0
4.94688424235508 1
5.02912544078647 1
5.3137263929365 1
5.02941329455386 1
5.14328477752995 1
5.14232793328801 1
5.27746046769392 1
5.25270973643239 1
5.18106319435116 1
4.68453863713814 1
4.8883273068206 1
4.93471422341839 1
4.96496963835915 1
4.67901653263127 1
5.3717897542033 1
5.08906619401711 1
4.95689876288241 1
4.96310324899126 1
5.00123559081248 1
5.15217815529049 1
4.96474297058824 1
4.77902548031023 1
4.9653325194853 1
5.29698023378577 1
4.8759045696437 1
5.17780301099441 1
5.13970939332808 1
5.45786240265195 0
4.9842288614095 1
5.27780921585215 1
5.29265571319936 1
4.90991292157966 1
4.8709160741852 1
4.81550002121148 1
4.61835687548382 0
5.10116498980932 1
5.15472127274552 1
4.89723780289572 1
5.0949250370163 1
4.73503725696563 1
4.81385210540154 1
5.10893256233084 1
5.09178598977406 1
4.92872872221974 1
4.72611793331776 1
5.22447850518892 1
4.85591653693146 1
5.20933818939471 1
4.40859001963016 0
5.08063329487398 1
4.93580395076731 1
4.84134460669251 1
5.1746682019537 1
5.14457371367005 1
5.1055465526329 1
4.79556063332582 1
5.28357062013975 1
4.75308236299312 1
5.16497450539766 1
5.02914603979188 1
4.89580769968318 1
4.97316070202304 1
4.93060511732582 1
5.08072015894398 1
4.82193527029255 1
5.01653772842357 1
5.15437344782561 1
5.41160335307636 1
4.90472026642038 1
5.05273361775419 1
4.92016321944796 1
5.02404052149147 1
4.97901248831842 1
4.74336875078766 1
4.92171905148266 1
5.14634820392158 1
4.94115086267701 1
4.67371255403988 1
5.1964465290294 1
4.65508308258586 1
4.95687590522887 1
5.11507990655943 1
4.89120623258926 1
4.94389865715511 1
5.21784003251053 1
5.56336496354797 0
4.98600564592546 1
4.9476577234474 1
4.99690215744926 1
5.20114204865482 1
5.17899482274609 1
5.13076604868974 1
4.75157954678456 1
5.2972712248299 1
4.99670599774151 1
4.58708504356515 1
4.78238948102767 1
4.98513984876738 1
4.9873472022543 1
4.90490012134033 1
5.25790453171103 1
5.18056137725967 1
5.52447780169378 0
5.24237622830481 1
4.80861132582252 1
5.00364211655397 1
5.08316777669399 1
4.94873581707335 1
4.84251018794169 1
5.44112863624923 0
4.82404594731536 1
5.06021907500522 1
5.0068002605521 1
5.17859701775729 1
5.43171764063981 0
5.02260382092673 1
5.31349233576999 0
5.27597455687624 1
4.73709851329036 1
4.97342109740231 1
5.18056003351058 1
4.87526955862676 1
5.25914508642814 1
5.18741793754253 1
5.14960545894375 1
5.07828664898818 1
4.92429759380606 1
5.09786297888948 1
4.82224679564249 1
5.05802631162127 1
5.01247960571468 1
4.79015359358937 1
4.63341398527647 1
4.90648812719209 1
4.73797269331465 1
4.86439429987842 1
5.02149099533064 1
4.92177290854212 1
5.48757239564563 1
5.19007713894682 1
4.73562119098708 1
4.77446423212389 1
5.04798078263571 1
5.11986071360991 1
5.37043719210045 1
4.7411512789325 1
5.07759486766659 1
5.16946345194653 1
4.91335053675767 1
5.11546819209666 1
5.08934135874552 1
4.82129719213141 1
5.13494462776367 1
5.14328264569304 1
5.58803529146127 0
5.34198572316331 1
4.92938359505866 1
5.10153656946647 1
5.20500589281763 1
5.36776350619491 1
5.4475018265968 1
4.68866182472792 1
4.94546827435727 1
5.10043039269295 1
4.71259281918546 1
5.12933582328432 1
4.93890638991957 1
5.15630526813565 1
4.9278041070335 1
4.89888580569405 1
4.93541157472264 1
5.095223169051 1
5.4945626138017 1
4.54674640243213 1
5.0807177037486 1
4.99342521511485 1
5.12623670942915 1
4.84944824625226 1
4.71065276837258 1
4.81930954481823 1
5.09819562803583 1
4.70419486913181 1
5.08851603717637 1
5.29611923609093 1
5.10037543218802 1
4.78089185561896 1
5.17983083178247 1
4.69857684647903 1
5.24950425002114 1
5.08281447198762 1
4.8204560200553 1
5.22762258155992 1
5.10028267447024 1
4.81545592524874 1
5.56218560491149 0
5.15605878710422 1
4.93546968853934 1
4.73153099426327 1
4.70284568332694 1
4.83717247173809 1
5.03457940511766 1
4.78344437398998 1
5.34336119994182 1
4.83673436491646 1
5.06728837073552 1
5.22640431005888 1
4.84585030307593 1
4.45132132285587 1
4.94354048296924 1
5.15156207606043 1
5.21399966687725 1
5.13230152553602 1
5.25420871081432 1
4.8126957042468 1
4.85258206873893 1
5.31939577748508 1
4.74006487542841 1
5.27783986553314 1
5.06745770913113 1
4.97996366458812 1
5.07508440800603 1
4.94727988088439 1
5.15512967207782 1
4.80597181680763 1
4.83595436047737 1
5.15768882687681 1
5.09979992706151 1
4.76317008800863 1
4.7603657583451 1
5.22761339809378 1
5.08416875045803 1
5.48511484701501 0
5.12646359762718 1
4.98215694738701 1
5.26970533067419 1
4.94603303235372 1
5.42347531246441 0
5.10775399414639 1
5.21465324465958 1
4.87971321549215 1
5.17676650027787 1
5.13830869785666 1
5.00469753583109 1
5.33402809409679 0
4.63847977812775 1
5.21280232409358 1
4.80272427464815 1
5.51355742086974 1
4.73495949209878 1
5.01871598783103 1
4.86735798526092 1
5.01887643487929 1
4.84055009439767 1
5.04041448433203 1
4.74771808846762 1
4.80877026444535 1
4.91191852955259 1
5.69697292722638 0
5.01693030466372 1
5.12006614300647 1
4.7270109222574 1
5.23274793760725 1
4.76396755049678 1
5.08418961779913 1
5.25416560404276 1
4.92446966655771 1
5.22170631797313 1
5.02505756264434 1
5.12960524163437 1
4.63403815219842 1
5.35363575390544 1
5.21511506395171 1
4.90905340230399 1
5.10790485670446 1
5.25384983324147 1
5.12770408988716 1
5.17526847626068 1
4.78869806624205 1
5.39244938003737 1
5.06878382357169 1
5.09847549170332 1
5.00502143963915 1
4.96684700498626 1
5.09666390328064 1
5.31303571879617 1
4.93544102306512 1
5.06946418285515 1
4.74265341616298 1
5.07417375101631 1
5.14830417335817 1
5.03294400693968 1
4.94359571395389 1
4.5001394500693 1
4.42375180734636 0
4.9720239229023 1
4.71325948163167 1
4.67211247753481 1
5.15455671351366 1
5.19431525131481 1
5.30253935414147 1
5.07697317504745 1
5.05497860063982 1
5.09023980451025 1
4.96517891642609 1
5.00032633583584 1
4.95085079079578 1
5.13748001530147 1
4.78831390432111 1
5.50257180026719 1
4.71691914477507 1
4.49094566358073 0
4.86642911398339 1
4.8812707596228 1
4.83115066480948 1
4.77269617735882 1
5.18489124333136 1
5.26420121173111 1
4.952560764527 1
4.86765500525746 1
4.74981150519295 1
5.3358733408058 0
5.07231286608987 1
5.2738019045604 1
4.68142369233507 0
5.05626506817019 1
5.03309526810014 1
5.02998943481398 1
5.24107456679725 1
5.23268643215278 1
4.91764065977678 1
5.20375498040403 1
4.87704261397532 1
4.56438647187316 1
5.01736583000752 1
4.98842244896069 1
4.89501927965321 1
5.03264083450538 1
4.65984959769134 1
5.24045963872157 1
5.23017936574625 1
5.16322729514199 1
4.87134507361258 1
4.89101820972837 1
4.87058403433944 1
5.16169071438607 1
5.00483237225693 1
5.05392958219082 1
4.79544454640935 1
4.39039550307556 0
4.97604020615941 1
4.8978723643566 1
4.88369928287432 1
4.95409069574833 1
5.09605067001618 1
4.9197015313151 1
4.71925657474019 1
5.21332601336734 1
5.04852246075656 1
4.77653198772671 1
4.75077856210275 1
5.1256599850915 1
4.63055331529735 1
4.75878043615207 1
4.64965197149219 1
5.04851738651933 1
4.84632149764657 1
4.67588133383666 1
5.0611921931127 1
5.19809587609294 1
4.61390957162393 0
5.17869778834095 1
4.89146398110851 1
4.57979001013298 0
5.10528684706271 1
4.96680119482621 1
4.97939241573495 1
5.1962704594924 1
5.23802942576941 1
5.34053283563261 1
5.29658080403921 1
4.6790443997831 0
4.85451891763272 1
4.93525500859238 1
4.93575123592043 1
4.81059262187217 1
4.73820598544977 1
5.01918351192379 1
5.17850330238253 1
4.8365393759291 1
4.94153086519105 1
4.63304129621938 1
5.13389790720952 1
4.78755789239052 1
5.10589492288919 1
4.75892053082914 1
5.12990692071397 1
4.78372476408942 1
5.17738464667677 1
5.02659584098833 1
4.6624694630974 1
5.29084398562532 1
4.72064274935938 1
5.15010817531349 1
5.14847693049747 1
5.03211053729276 1
4.61850353962094 1
4.98950445742407 1
4.95017066256079 1
4.81385900646533 1
5.07978826334209 1
4.53279804156474 1
5.38415837306994 1
4.93830912028962 1
4.89848552021835 1
5.250241069748 1
4.90943120158208 1
4.96147064582959 1
5.05798711581259 1
4.8216299317528 1
5.12203610099576 1
5.17712483918813 1
4.90994072361297 1
4.56257394020641 0
5.08814400055237 1
5.18657151013364 1
5.10711319580112 1
4.73377670616393 1
4.99551362305932 1
5.34467792083555 1
5.2058474600778 1
4.70245745060161 1
4.66322594432796 1
4.89885660504828 1
4.720808482434 1
4.53495183550386 0
5.44785582292143 0
4.7386103399049 1
5.02286969699529 1
5.04990892614741 1
4.92054356210714 1
5.04262567018449 1
4.64019213046295 1
4.75393257315049 1
4.9005228487663 1
5.06151886256527 1
5.0042106280845 1
4.9071265980372 1
5.20222560426876 1
5.16386567571119 1
5.30690136247751 1
4.78454829350996 1
5.03340377809401 1
5.08885332584623 1
4.910559073251 1
4.73233141931081 1
5.03138885979169 1
4.91758504835072 1
4.57714509904763 1
5.01985902528822 1
5.06819976951032 1
5.42384229489859 0
4.71053092264918 1
4.9707082606435 1
4.73407252901559 1
4.99083353548722 1
5.08110001984603 1
5.31137758981066 1
4.90141170269149 1
5.21048910766671 1
4.87106275462783 1
5.26760074059398 1
5.11569987294904 1
4.46347851748621 1
5.31204995973634 1
4.99652437799812 1
5.16006194755126 1
5.12050575143207 1
4.96097771594108 1
5.19760252529402 1
4.86382836203183 1
5.22786813821386 1
4.93736318332797 1
5.63294905713543 0
4.98764424153673 1
4.85769305195257 1
5.23290684629793 1
4.94883384850795 1
5.11349044491492 1
4.63783393166369 0
5.25951840439224 1
5.1701202659562 1
5.70832590171141 0
5.28010616047338 1
5.29129656319621 1
5.13141202198612 1
5.03598771409938 1
4.99217256243385 1
5.02536258519113 1
5.25929039841508 1
5.08642264159625 1
5.23482524586048 1
5.07339034846261 1
4.89849675998302 1
4.87974924999015 1
4.61619541869396 0
5.17996168671106 1
4.85955324967177 1
4.94680423130183 1
5.21839080200091 1
4.83045152684585 1
4.95295955108024 1
5.16913783487292 1
5.07991147189967 1
5.19795712188428 1
4.95780275218111 1
4.81016153657526 1
5.22596873149526 1
4.86669210435066 1
4.83752500716981 1
5.03875165041948 1
5.10115460361581 1
4.78588659679946 1
5.09150762977894 1
5.0921205374096 1
5.29865191653425 1
4.55333282010914 1
4.74546920912156 1
4.88632040980546 1
5.13698139678446 1
4.95418947560422 1
4.78802278571608 1
5.07311927355248 1
5.25032548003279 1
5.01947284756075 1
4.59130405183593 0
4.67530202093107 1
4.76005541998576 1
4.60860536264335 1
4.43406838504675 0
4.56893803594451 0
4.91121527473062 1
4.94333390727656 1
5.10950470615826 1
4.99297452484649 1
5.06636424227402 1
5.07766106144636 1
5.21431847059329 1
4.60151233923366 1
4.8828876598459 1
4.96045884196355 1
5.02899364969402 1
5.13922379710913 1
5.29382340710174 1
4.99827302577622 1
5.19318648130499 1
4.9569693272166 1
5.06293073433674 1
4.80814792252171 1
5.07403087874335 1
5.33818743213837 0
4.64552467495971 0
4.98981325903616 1
4.86506719536345 1
4.97120464109525 1
5.11029381128143 1
5.34967801102917 1
5.19304053102573 1
5.20689557846267 1
5.32343276567591 0
5.33838193114807 1
5.13572256641485 1
4.63680540304508 1
4.9170961932217 1
5.12504989203751 1
4.77938641373212 1
4.897943934146 1
5.07203269040511 1
5.02856960821257 1
5.03687290866368 1
5.47195668609899 0
4.79801277055753 1
4.82772395161884 1
4.91965045196984 1
5.12591509733883 1
5.13343241168411 1
5.15539609890996 1
4.92471383770989 1
5.29813131863319 1
5.19057508566081 1
5.37016696705178 1
4.72772735956032 1
5.47715225582583 0
5.00783928368471 1
4.88990445489122 1
5.19440020313581 1
4.83703061833732 1
5.15433116136952 1
4.85309238434115 1
4.99997500920229 1
5.20330370984941 1
4.81458964477643 1
5.24001668005917 1
4.60500040328589 1
5.16398614735547 1
5.10330889167143 1
4.98956042592612 1
5.30577356683112 0
5.55025010401868 1
4.8924957417783 1
4.79471867716618 1
4.78648310834373 1
4.99144636934616 1
5.23224519770635 1
5.11793127589719 1
5.06801088609799 1
5.02941903017806 1
4.85594382399506 1
4.81162529519376 1
5.03289832326927 1
5.11697519145809 1
4.69956864998316 1
4.84445298865352 1
5.15169020541206 1
5.00517558676773 1
4.81369878146223 1
4.91096337931407 1
4.79197696880339 1
5.07681589951968 1
4.81801931880524 1
5.27221968265684 1
4.98433217474532 1
5.03135280778325 1
5.17235459851887 1
5.05539017236416 1
5.08379312078798 1
4.77036836881565 1
5.17237233047604 1
4.75892914462531 1
5.2923667861768 1
5.08595931736379 1
5.13281217166256 1
4.6662650013116 1
4.88130941929632 1
4.89927757751038 1
5.26931906828146 1
4.91888429302715 1
4.90336398084327 1
4.64015015596916 0
5.2943260547226 1
5.24787977913086 1
4.9141159024683 1
5.12051879613011 1
4.91079756068293 1
5.07702972026958 1
4.63916629745662 0
4.70644752956346 1
5.19168178840947 1
5.04573684796527 1
4.51029913965354 0
5.33829674250405 1
4.80225345853441 1
5.23526345267232 1
5.27836308622598 1
4.76075296509524 1
5.12124836201122 1
4.88438111517153 1
5.18597370693903 1
5.39264658874411 1
4.84337667299553 1
4.95166943081104 1
4.71237271642843 1
5.31242131909593 1
5.21479440843598 1
5.11746113074105 1
5.07750530100377 1
4.94949552325377 1
4.90613516394087 1
4.57590214747903 1
4.98465193952933 1
5.37234601145365 0
4.48583748806254 0
4.91052126887893 1
4.90765452878223 1
5.07370918223808 1
4.97597853525017 1
5.36809218842182 1
4.55999521512908 0
5.11290283502965 1
5.24324639292048 1
5.35649304734039 1
5.02438776990126 1
4.89396754048667 1
4.91068177281377 1
4.99048054291886 1
4.89950719085211 1
4.95806091098154 1
5.08731511825012 1
5.15696327129554 1
4.83363723041126 1
5.11671807974686 1
4.75878198895694 1
4.9763047068472 1
4.87191153917754 1
5.08907143759537 1
4.75078596178431 1
5.09923264036402 1
4.94577978653599 1
5.07052622818916 1
4.68945368138944 1
5.16508025805371 1
5.37430012762442 1
4.87878909128613 1
5.00421263700145 1
5.00309601704989 1
4.95740021666394 1
5.10027398625657 1
5.15574267906101 1
4.85474360513134 1
4.90397912344987 1
5.29980524889974 1
4.90455580846794 1
5.12250299937502 1
5.21832554842704 1
4.72203915531497 1
5.35795700260315 0
5.15580367706914 1
4.71853224488461 1
4.94081992561254 1
4.99954623966832 1
5.13396463822921 1
4.92672701681536 1
4.86205845460174 1
5.13446728421743 1
4.53648810523615 1
4.930043171821 1
5.29291046267383 1
5.03373774728605 1
5.07138227923634 1
5.54085434759816 0
4.64958531182367 0
4.69367046715047 1
5.13600896342445 1
4.74654837274255 1
4.93517431538253 1
4.73850421400052 1
4.86943969976207 1
4.83947715970048 1
4.95274857520982 1
4.97436392957982 1
5.20463862596517 1
5.17721871251847 1
5.18393951005197 1
4.65201570807182 1
4.56345997891977 0
5.01303310592019 1
5.09426634094852 1
4.78163409944595 1
5.32984460129783 1
5.07313052681032 1
4.95844340722462 1
4.91423224661704 1
4.87863805406141 1
4.78825432565592 1
4.93423276141132 1
4.72274752433543 1
5.0234703597866 1
5.10282347794153 1
4.6501957302914 0
5.0358430622349 1
5.09914963344798 1
4.98143376981336 1
4.7518788201622 1
5.45879350327786 1
5.12601022182105 1
5.28817257819108 1
4.79685262375029 1
4.63792105032414 1
4.84147590722823 1
4.97651614522852 1
5.0533696600066 1
5.12707558195176 1
4.73618608083691 1
5.10708463307761 1
4.68558307952956 1
4.76080934145589 1
4.38049267116971 0
5.40238227270781 0
5.02140365174053 1
5.16163978219374 1
4.98149757364569 1
5.24506771430802 1
4.71331615162102 1
4.99967476375008 1
5.11050559205552 1
5.12399301792407 1
5.10198575827157 1
5.10217309205918 1
4.98761486248007 1
4.94324032227219 1
5.15078588085859 1
4.98514324632539 1
4.88981257733501 1
4.7771073585623 1
4.92024230314971 1
4.70813756497845 1
5.04674828798011 1
4.65623225952296 0
5.03560018821193 1
5.49945055743247 0
5.0392001523539 1
5.00377888431094 1
4.7733014849088 1
4.79090086231773 1
5.06150007237464 1
5.03131016088621 1
4.99376355057129 1
4.8166339013862 1
4.89603227106291 1
5.0391859244583 1
4.97708273933858 1
4.80436614205467 1
5.21669966857448 1
4.92817016482683 1
5.3570353306989 1
5.20696571156791 1
5.28111651131363 1
4.86065027939948 1
5.19542206947688 1
5.09497558682866 1
4.48351854350766 0
5.17604686974591 1
4.86204101932722 1
5.0433643384741 1
5.12329004797323 1
5.14094484521292 1
5.16046038091131 1
4.73301001558245 1
4.8833149889842 1
4.96884204934471 1
5.15562225688171 1
4.97104148890055 1
5.4317255702911 1
4.81240375649704 1
5.03077438921285 1
4.96091430250923 1
5.21672776661454 1
4.91029560154433 1
4.80399738817464 1
5.08003723332176 1
4.90688241006165 1
5.13667880409697 1
5.22039520085716 1
4.54082486362872 1
4.72247919481065 1
4.8829765520418 1
4.63860963377167 0
5.10899003489173 1
5.19047304858505 1
4.99010320426476 1
4.66930319815894 1
4.84303678630445 1
4.91278960438217 1
4.98068509172617 1
4.72733317700578 1
5.18499353277321 1
4.9534282333986 1
5.02754527260447 1
5.0506694236804 1
5.37609903494661 1
4.96696654644974 1
4.96423386800969 1
5.04054651758662 1
4.98932253585544 1
5.09590446033565 1
5.24917643197704 1
5.24742261312835 1
4.89328782910972 1
4.79012530758944 1
4.96734582982595 1
4.97880347361783 1
5.21655748217328 1
5.26055676053327 1
4.79554352955037 1
4.76811790812065 1
4.91192026462531 1
5.21604331557693 1
5.20540445698508 1
4.74230866113489 1
5.00483524497355 1
4.78132122154335 1
4.7422246020634 1
4.86066437953491 1
5.11554202687444 1
4.87427291479535 1
5.04587362469391 1
4.769182800212 1
4.92266638602111 1
4.91704693790556 1
5.23585736173494 1
5.15504292177976 1
5.10005603764877 1
4.56550720724471 1
5.0293493404778 1
5.13167830969251 1
5.05102773472836 1
5.00156492378356 1
5.07907499280816 1
4.36155649436914 0
5.09506607765934 1
5.01052523347229 1
4.91950821910805 1
4.58919392290744 0
5.2814279033725 1
5.14728500449758 1
4.85983539794323 1
5.35867974189027 1
4.70112034764046 1
4.72914744748234 1
4.76370784984715 1
5.11914256419164 1
5.13016099458521 1
4.92374341257092 1
5.18126054300535 1
5.01139112861195 1
5.11340249051448 1
5.14389248011126 1
4.54697896508081 1
4.68780982188179 1
4.82560300979494 1
5.16200406366781 1
4.59425943306853 1
5.25590948646448 1
4.91946895091781 1
4.87840207223783 1
4.88903508481074 1
5.10648459632113 1
4.87662127410957 1
5.10308497220018 1
5.32854673758573 0
5.25242000848778 1
5.09817866165096 1
4.88808490121065 1
4.75770647811982 1
5.33646022717693 1
4.81699681259367 1
5.2157494760338 1
5.08878598261335 1
5.25104555393054 1
4.94716916990456 1
4.91772484431223 1
4.86465425695077 1
5.06944611617402 1
5.07872392855696 1
5.07244037792598 1
5.04797978872652 1
5.11262839046084 1
4.43113485578103 0
4.7310061600542 1
5.1918599883875 1
4.91125082328272 1
5.38159145769642 1
5.13279076211619 1
4.91144266850789 1
4.72210929622603 1
4.65950617725327 1
5.01647627346412 1
5.35484180228501 1
4.95725374938792 1
5.08655636305318 1
5.35832940261666 0
5.40261009351623 1
4.76469529548828 1
4.95932916324761 1
5.10232279337728 1
5.01209507768173 1
5.16213168479867 1
4.89646055955457 1
5.077655289581 1
4.92211803797544 1
4.46787061237148 0
4.79695073293469 1
4.91798982869854 1
5.13624294144378 1
4.80769216958315 1
4.95228162087264 1
4.79827960660886 1
4.93271263069861 1
5.34747731646085 1
5.01879185678423 1
4.95167732428781 1
4.87293725192892 1
5.22163783137494 1
5.0178189699157 1
5.01603625084204 1
4.86684033218229 1
4.45078344819889 0
4.88994400731524 1
4.90412207746435 1
4.88962216719105 1
5.07474293387802 1
4.65786855309905 0
5.08121052898419 1
4.95710268408355 1
4.83972006832337 1
5.14203966266734 1
4.88646586203715 1
5.03094566842646 1
5.01928403142704 1
5.02426015064272 1
4.85600984082746 1
5.17094747104866 1
5.22880830869307 1
4.7339294213741 0
5.27202974080026 1
5.24985752528002 1
5.12691547054883 1
5.16459716809432 1
4.77334974051041 1
4.84501123210442 1
5.29497620281011 0
4.65975529323151 0
5.0993117230484 1
5.16427469205426 1
4.6453427065724 1
4.99940798818941 1
4.94633353128952 1
4.93099583237239 1
4.85097395588109 1
4.97547664912671 1
4.72115282887338 1
5.26607482753194 1
5.14947861149406 1
5.15516030088922 1
4.98186401668716 1
5.11018117687615 1
4.96622917144801 1
5.32898696968007 0
4.6980938737472 0
4.88421881796926 1
4.96892269399388 1
5.41149565963412 1
5.06827572722898 1
5.01966699353402 1
5.06079612995768 1
5.16000244041299 1
4.80504214725252 1
4.8581093695602 1
4.78106647346178 1
5.07345682761472 1
5.08491417553916 1
4.89290970950238 1
4.89284969458324 1
5.04290331757886 1
4.9692796789169 1
5.26004405942846 1
5.09550018748799 1
4.70501665689793 1
5.12198996965754 1
5.04780344227769 1
5.45515571982891 0
5.4214691470522 1
5.09357500149944 1
4.96249808327892 1
5.26622313646596 1
4.81412255900557 1
4.80637431915808 1
5.18714672417546 1
5.09555885850461 1
4.24794520173765 0
5.18084065126247 1
5.16123616670114 1
5.31936880636999 1
4.89837298376635 1
5.04474509330527 1
5.08588824155844 1
4.7718645057983 1
4.80273635999887 1
5.04105956194903 1
5.01768644977247 1
4.77657938769028 1
5.00577915266932 1
4.92844616441944 1
4.82070919115169 1
4.86344531229197 1
4.8913436379883 1
4.89351258606639 1
4.96726721894666 1
5.39625166370667 0
5.05462560851241 1
4.5463907425842 1
4.72051593658091 1
5.27203228002976 1
4.90158556799495 1
5.10946150133166 1
4.95663963756696 1
4.55405138048789 0
4.68324930663594 0
5.13848356847429 1
4.78713307090363 1
4.78761304811443 1
5.04615221466172 1
4.87098946094394 1
4.91026409874748 1
4.62483771785551 1
5.16584592166938 1
5.38334325611712 1
4.87115710852075 1
4.92099626788959 1
4.93983717410679 1
4.82656036077644 1
5.04043257093189 1
4.87968904883085 1
5.33134597612732 1
4.78867975698846 1
5.3045779473396 1
5.33840744696283 1
4.79197737145142 1
5.5100303743531 0
5.09475304552391 1
4.81650584608021 1
5.12147812702156 1
4.52355084858049 0
5.19052602305353 1
5.30853587834518 1
5.06539007328545 1
4.83839504337112 1
5.22563226258954 1
4.92000319846951 1
5.42140291011024 0
5.27906336355437 1
5.36349449035127 1
5.06433472424836 1
4.92522717144873 1
5.01270694528146 1
5.10956348270517 1
5.01567112631371 1
5.25845964317644 1
4.85468491787724 1
5.47909381840208 0
4.82883258172882 1
5.20629314748111 1
5.4797357524295 0
4.77612805386776 1
4.62611006171588 0
4.99335827665902 1
4.82621001378569 1
5.27639552165023 1
5.00078316775725 1
5.27707547551248 1
5.09334941891751 1
5.41695338555697 0
5.16971205854924 1
5.08783537098337 1
4.87562778278106 1
4.93494529503948 1
4.8420235728781 1
5.08599415655106 1
5.01723431866967 1
5.1616019158153 1
5.23749353660934 1
5.18088498693246 1
4.85818646375222 1
4.93751281061032 1
5.03287819064607 1
4.97999255903847 1
4.90677702625745 1
5.15663699498442 1
5.25256732486223 1
4.6227434966536 1
5.08488632250997 1
5.23103317291679 1
5.02668620890704 1
5.24001820284816 1
5.26281473141315 1
4.88783241099603 1
5.01599867698428 1
4.92387129091318 1
5.06853435577193 1
5.03019320371749 1
5.00149157517671 1
5.07000729991198 1
4.46857433403018 0
5.28962175958191 1
4.98140348676242 1
4.94691351104024 1
5.0365387731506 1
5.22256600368621 1
5.03501297221538 1
4.84221369824975 1
5.27165162464288 1
4.88243993813952 1
5.23600722339971 1
5.03318705656593 1
5.08970568097612 1
5.40115153012118 1
5.18111483832976 1
4.91808562061954 1
4.62390832862355 1
4.91571871244775 1
4.50556865863632 1
4.77096134948942 1
4.63707371034697 1
4.80851421885024 1
5.0313980805391 1
4.83898086657684 1
5.02337498183386 1
5.19079247710548 1
4.97801317909766 1
5.21191992018437 1
5.60710178002949 0
5.39515301418982 1
4.97846355440936 1
4.79107006516413 1
4.73000237176024 1
5.00611836146186 1
5.09796770777131 1
5.27988451163178 1
5.18517798518101 1
4.84972525946051 1
5.30169709719312 1
4.92996409221437 1
4.84941372243575 1
4.89811620006863 1
4.94531425593442 1
5.10138967614114 1
4.9383408512699 1
4.92302937404606 1
4.89964515727526 1
4.77979757037207 1
4.9161526990725 1
5.03659085944274 1
4.87105389716385 1
4.76989918892976 1
4.80555011740736 1
5.0905983817201 1
5.34263970716954 1
4.92797303096344 1
5.09026277334143 1
5.14848108337557 1
4.79737355385332 1
5.4352761703501 0
4.74158339562497 1
5.30542729602646 1
4.98274825470062 1
4.61712908849896 1
5.0266459925696 1
4.95787290984264 1
5.00023390604285 1
5.09819454418964 1
5.01813455765327 1
5.20644659881511 1
5.36080032960435 1
4.93190290723391 1
5.18753307648668 1
5.09944458381741 1
4.89918399169102 1
5.12801412576256 1
5.04896683774995 1
5.19112828505301 1
5.11698990852177 1
5.43042790026183 0
5.12473431264437 1
5.31483895856918 1
5.13210955100669 1
4.90843923837015 1
4.99642318437157 1
4.82510967891843 1
4.94952824977982 1
5.08359643643343 1
5.18980031344401 1
5.05782783177267 1
4.88264057306702 1
4.8752453805709 1
4.61828262937223 1
5.04403933281095 1
5.02063771709037 1
4.74278805649023 1
4.79463185706626 1
5.03293860624692 1
5.43292097411982 0
4.84934587070006 1
4.73769663054487 1
5.07923876589855 1
4.5370473537257 0
4.5851520225971 1
5.23361515161032 1
4.91347810484382 1
5.14372852708243 1
4.68509262084528 1
5.1509415543701 1
5.01551740267221 1
4.97709746013797 1
4.93097878504866 1
4.94140917046955 1
4.88594988235474 1
5.46642894456508 1
5.20705926756634 1
4.96045657722447 1
5.21534353819382 1
5.12508523059207 1
5.12082062190109 1
5.03910340538468 1
4.86210443221153 1
4.99105812711027 1
4.80904625563273 1
5.33822459872077 1
5.07331049778528 1
4.61778235029115 1
4.84870025005181 1
4.88314908916457 1
4.97682310281005 1
4.9105606290554 1
4.53535202568361 0
4.96541539241213 1
4.84490454885342 1
4.81526330733362 1
4.87608971242732 1
5.24303146722495 1
5.00463908095036 1
4.67553537439077 1
5.0761404225985 1
4.97369393499492 1
4.95080825871272 1
5.42380115235289 1
5.0204773732449 1
4.70921804661289 1
4.56711999824515 1
4.70606783716669 1
5.16954855950248 1
5.40217352242069 0
4.91953185944205 1
4.97395551235313 1
4.97887829354111 1
4.97766830535209 1
4.80722360209626 1
5.05157654855116 1
5.00545301557369 1
5.200547714686 1
5.09472806288226 1
5.04145679965326 1
5.52554640851934 0
4.97703354184529 1
4.78853727179927 1
5.03277040697067 1
5.08211003300484 1
4.96302321144055 1
4.90798074000612 1
4.91614064450427 1
4.77506301819764 1
4.81083336019846 1
4.77013075430368 1
5.27472944715866 1
4.89996073970718 1
4.91813854428527 1
4.24877170253851 0
5.12024535420744 1
5.04553080336796 1
5.11183095004713 1
4.99720737390007 1
4.78418157048505 1
5.17842657407251 1
5.17500392974556 1
4.92567646124657 1
5.44746401321941 1
5.07509674539044 1
5.33826370080469 1
5.35926417388399 1
5.08571235350677 1
4.87653970501637 1
4.74707665219305 1
5.24816436063935 1
5.10003255833589 1
5.21866547498541 1
4.97509960153344 1
5.03938522595118 1
4.91538685960937 1
5.15783723600696 1
4.74292303259694 1
5.28007148288072 0
4.6886770428688 1
4.85284525505053 1
5.05181185700156 1
5.23524126507419 1
5.15012259481118 1
4.84994379383245 1
5.23511037849636 1
5.04486349865384 1
5.43274428096577 0
5.08555081137009 1
4.62280548586984 1
5.17615692646406 1
5.12185052934921 1
4.57802657183854 1
5.23866962706017 1
5.25000189512504 1
5.01492111857292 1
4.99918962119362 1
5.07172319311492 1
4.77937745536414 1
5.00131400802989 1
4.98279509920676 1
4.9767816894987 1
4.88063324941966 1
4.95372965263136 1
4.83071200180352 1
4.83031916767934 1
4.68258841169713 1
5.15800594190366 1
5.0788792568866 1
4.76996816628882 1
5.00532730255425 1
4.76199068342548 1
5.03813240605913 1
5.24474879910597 1
4.89164684262722 1
4.91431121542661 1
4.94773114002923 1
5.04457570414249 1
5.01922040963631 1
5.05782920572903 1
5.10664515851651 1
5.16860543816334 1
5.38796693571064 1
5.1846507340799 1
4.86727387698603 1
5.09452034870825 1
4.78120461219243 1
5.03396542820765 1
4.81113670944913 1
4.84455856943157 1
4.86737411226663 1
5.08632356285074 1
4.90023265539105 1
5.04211001636141 1
5.06812896398123 1
5.22003552401798 1
5.21726282080422 1
4.9477702682675 1
4.54857228573077 0
5.20685117436954 1
4.84237938485443 1
4.76171400182283 1
4.89179827498084 1
4.79893919120008 1
4.59312253430099 0
5.51101126338519 0
5.47008172296773 0
5.22405974789337 1
4.68477055832892 1
4.61248873628363 1
5.24593403188422 1
4.70176724333097 1
4.82737910112778 1
5.160837474017 1
5.12184449921028 1
4.68526981405001 1
5.54833347612623 0
5.12839283411525 1
4.87079276834567 1
5.00410415729221 1
4.65863117252484 1
4.81055405237112 1
5.47321044013934 1
4.88251750285712 1
4.77312083803532 1
5.24264881929033 1
4.91572844840436 1
4.76321527063287 1
4.9187593906669 1
4.75066012701981 1
4.70248765645835 1
4.99984801099024 1
4.93086003432842 1
4.86242337637853 1
5.13606894469574 1
4.7288870948559 1
4.92721174056193 1
5.12730508213861 1
4.88776528538987 1
5.08541202220874 1
5.20927373729422 1
4.88384501233707 1
5.04121298699507 1
4.73423196348096 1
5.21410735115301 1
4.59285312114038 0
5.08429734274493 1
4.55086251643631 1
5.4516418096934 0
4.983501740632 1
4.94973155967546 1
4.62977914929477 1
5.02971959295856 1
5.00270545017872 1
4.62464688336579 1
5.38533256155517 1
4.75424563450882 1
5.280670988265 1
5.30390794361276 0
4.68868139242543 1
5.1523871551381 1
4.98955782395842 1
4.92223556197027 1
4.90638282337421 1
4.93028466214039 1
4.82936224904867 1
4.92582918685181 1
4.99060705482255 1
5.20454546930417 1
5.08535435551714 1
4.9728449513204 1
5.18982458898309 1
5.05712752010222 1
5.00707382847659 1
5.24313904733539 1
4.76374568852714 1
5.25952242941992 1
5.28071378744099 1
4.75332964533137 1
4.8611322420503 1
5.41478160922472 0
4.76783020459417 1
5.15302089958071 1
5.11470182166689 1
4.95474525364153 1
4.96109524819783 1
5.04398736203066 1
4.93489927161863 1
5.06147059007984 1
5.27158286930499 1
4.94050249647765 1
5.38671314794566 1
4.91121749869003 1
5.10841058956798 1
4.96159322016948 1
4.66182331992004 1
4.88816376438478 1
4.79017585769619 1
4.73139400198728 1
4.99472451472207 1
4.92445962791806 1
4.91753007557007 1
5.34642196409049 0
5.38986634579595 0
4.6486647685103 1
4.78558660025023 1
5.02960722261975 1
4.65680136227962 1
4.96890236771493 1
4.88509160846038 1
5.11295827753618 1
4.84755537831846 1
4.97999718788432 1
5.23390556670305 1
5.09537336122608 1
4.81647385100598 1
5.2230994728882 1
4.87363535295087 1
5.12711210305671 1
5.4745108762665 1
5.04886923133498 1
4.6534446504485 1
4.71064122934334 1
4.9954307080951 1
5.15378787253339 1
5.07545926745713 1
5.05101900764848 1
5.16992008025429 1
4.93194583172752 1
4.68602547927105 1
4.87612217544115 1
4.92068491246933 1
4.67957288774691 1
5.11520969598386 1
4.9940584002523 1
4.8676372350105 1
5.13117045609443 1
4.94655521003275 1
5.07331441073288 1
4.51379871735552 1
5.29221680163897 1
5.02506068977372 1
5.02871653028141 1
4.87964696579904 1
4.95301081132354 1
5.1737983997244 1
5.0150765385496 1
4.68865061167917 0
4.58776897194103 0
4.78590684312529 1
5.20547719720202 1
4.97844003443976 1
5.25724370921149 1
4.93518057492002 1
4.99992981693393 1
5.17797823914279 1
5.19153554779834 1
5.35766435386367 1
4.91436780580517 1
5.34096951944901 1
4.95494958299921 1
4.5469914299665 0
5.46507447081916 1
5.22580474171003 1
5.26590713286833 1
5.57383352088081 0
5.05852737430537 1
5.12312979479017 1
4.93726803380019 1
4.91028622179563 1
5.23175163937698 1
5.09479391578766 1
5.21230534299851 1
5.11426036569786 1
5.00186278815711 1
4.83009965814025 1
4.74610138912376 1
4.8410229509274 1
4.80695308028549 1
5.20409863927963 1
4.85228002974793 1
4.74681717759535 1
5.17828240704707 1
5.6874475119563 0
5.0461572677927 1
4.81652904733539 1
4.93265408910728 1
5.34146535346715 1
5.48490584350387 0
4.80500535345846 1
4.83058506025378 1
4.98195144678032 1
4.92101169978226 1
4.81958937029291 1
4.95565242412578 1
4.7249194519126 1
4.82143588123506 1
4.94160667097598 1
5.35626263955126 0
5.02950194129098 1
5.14890569359849 1
5.41618053923949 1
4.96959834348761 1
5.02108418852309 1
5.16670644378491 1
5.20759569602815 1
5.02926910789143 1
5.11215786334946 1
4.61316847998395 1
5.09954006077083 1
5.03291260646229 1
5.20757484453488 1
5.12423164561654 1
4.8305932042967 1
5.46900608767609 0
4.77804655701759 1
4.99668004441364 1
4.92012606621255 1
4.938843173781 1
5.0392611529905 1
4.8702286396478 1
5.21161070218414 1
4.99007753357548 1
5.01171154497192 1
4.89880009349651 1
4.84960141937168 1
5.3729009959664 0
5.05532455112669 1
4.99433035532709 1
4.7736647134523 1
4.76355494403678 1
5.51219905041778 0
5.02552647117178 1
4.84552544171722 1
5.01860841919209 1
4.69944414667028 1
4.9143982249887 1
4.7809293158439 1
4.67648828707061 1
4.98302536831791 1
4.74072480197908 1
4.75616840421159 1
5.24770069615996 1
5.07398099682199 1
4.96805023215861 1
5.03793924651308 1
4.93433792042971 1
4.94600824228453 1
5.35334027426541 1
5.38789530056555 0
5.37715690003842 1
5.00864458010861 1
5.11221764567701 1
4.75979238917382 1
4.5960917979284 1
4.95995396859157 1
5.09623046430164 1
4.61810369372775 1
4.88103659163006 1
5.32969677847085 1
4.73598783600501 1
4.86804685560403 1
5.01286752134725 1
4.96608015015126 1
5.39761138936101 0
4.74076007912545 1
4.92930041498378 1
5.13710007425237 1
4.82198675403516 1
4.75530087034112 1
5.02215699752179 1
4.98543142663864 1
5.21238179429299 1
4.95616053225124 1
5.30095711621644 1
4.87949838905784 1
4.80369659104105 1
4.95421263986217 1
4.98545178156251 1
4.70098792189177 1
5.21415079683748 1
4.95321679596795 1
4.95844180746904 1
5.51460984020625 0
5.17329401088688 1
5.0505009846106 1
5.07524415524741 1
4.91559100056667 1
4.99212399911788 1
5.20017469636928 1
4.89369660633287 1
5.04742514206024 1
4.72541537992603 1
5.08215515506666 1
4.88134528065433 1
4.81757665736036 1
4.85540662424354 1
5.14975236561719 1
5.19237047433788 1
4.99334365463269 1
5.137050493973 1
5.11781162764527 1
4.43862857227281 0
5.04594797481567 1
4.86875422218335 1
4.5976498240672 0
4.85055062974118 1
4.62516535206961 1
5.09392942561621 1
4.9279441207248 1
4.59706908215097 0
5.18039010431859 1
4.95471921109395 1
5.0715622102587 1
4.93844449132834 1
4.96019736623142 1
5.06395072476254 1
5.0217760674332 1
4.99515788385593 1
4.83018855446666 1
5.04915278771753 1
5.26090229794825 1
4.80108138645432 1
4.84782897678949 1
5.41709582637472 0
4.90747823708563 1
4.69681581592124 1
4.49555468384165 0
5.01628748733323 1
4.97596544529417 1
4.76937534576415 1
5.74017940658286 0
4.84265383267961 1
5.00105936330005 1
5.09603837227005 1
4.9075714595075 1
5.07940325192925 1
5.08342230521106 1
4.96535658053489 1
4.94663140392878 1
5.02339048002346 1
4.58206042882471 0
5.19056226459741 1
4.93363847895167 1
4.99689307198755 1
5.1244168736343 1
4.81910366436925 1
4.88984849439388 1
4.56108557850486 1
4.51577235400908 0
5.11928186795736 1
5.09439861558933 1
5.11744284109116 1
4.79224304931012 1
5.05249850380623 1
5.1441092592365 1
5.09956670618523 1
4.65778267494376 0
4.72187878491834 1
4.73391198373631 1
5.01919179986869 1
4.94939389905688 1
4.67902331830751 1
4.95976025793546 1
4.75341489616216 1
4.74285316693111 1
4.87862455466665 1
5.20742212184028 1
4.76678496040643 1
5.26794676257738 1
4.90760540620777 1
5.28705847267544 1
5.01365768089943 1
5.07631352076665 1
4.83453694362159 1
5.08480633966189 1
5.06270927411424 1
4.93862360968867 1
4.86164477483686 1
4.82933136570999 1
5.01363510494203 1
5.46633429810832 0
4.90719584799443 1
5.12267405705797 1
4.68730726863167 1
5.3973589070797 1
5.10977481851791 1
5.25605930631767 1
4.74179537422598 1
4.9804350563386 1
4.95776536229844 1
5.2145878000442 1
4.91658370439847 1
4.96689410753839 1
5.21286519829914 1
4.74346953558532 1
4.97688384088806 1
4.83485581687978 1
5.04775094223767 1
5.55305705030659 0
4.73422773062589 1
5.40622013900594 1
4.98212306861793 1
5.02114511556551 1
4.74155308047102 1
5.17765714426206 1
4.77306416537679 1
5.22108621580855 1
4.83355543356756 1
4.99490607563306 1
5.75258668595974 0
4.86250284188981 1
5.20491163132512 1
5.07309606503043 1
5.4176951413364 1
4.78248852724505 1
5.53435034834727 0
5.04682203916558 1
4.50123631730602 1
5.13960232497459 1
4.87197654870981 1
4.94938283428337 1
4.70009980567496 1
4.66411335526269 0
5.25729118882514 1
5.0196279661059 1
5.00883327755307 1
5.00097054259545 1
5.11431246930264 1
4.74223792920901 1
5.00205700046011 1
4.7431175414039 1
5.00210870045843 1
5.00993062020662 1
4.88774572326611 1
4.74633900782716 1
5.039908999059 1
5.34694538082594 1
4.70094130038292 1
5.05165098396359 1
4.70487260423383 1
5.22164402267709 1
5.18160457970142 1
4.838422484509 1
5.0463724632393 1
5.23108209342789 1
5.10775465665654 1
5.07608311351853 1
5.58253092215838 0
5.2758482894103 1
5.19266335947 1
5.02629968723696 1
5.05585187457401 1
5.53553853949627 0
5.10383115330449 1
4.97353825582249 1
5.20916698299212 1
4.88788925664834 1
4.56632690707321 1
4.92163110269826 1
4.86966445282849 1
5.21103745304089 1
4.89108728215746 1
5.12239324616755 1
5.11077500877499 1
5.20957587747476 1
4.8736490610596 1
4.86438881906531 1
4.80605575636949 1
5.19797184687555 1
4.92907372594672 1
4.84568601744155 1
4.78215184810647 1
5.19627165418392 1
5.16348613953812 1
5.2748188777958 1
5.15383939865415 1
5.12482105895274 1
4.98043650341269 1
5.3595151683884 0
5.16163109926937 1
5.04354585990434 1
5.18659528952227 1
5.09482054995003 1
5.07851450076724 1
4.7697782574203 1
5.05350830160643 1
5.05473000346837 1
5.31299563781086 1
5.1891017676135 1
4.8308253339638 1
5.16292573906038 1
4.73906412895173 1
5.0275321986621 1
5.10434332537598 1
4.9694864125106 1
4.98868731825586 1
5.35181704977026 1
4.83552983224298 1
4.98497254727024 1
4.99683974451797 1
5.29147837059611 0
5.10618202452802 1
4.89028265053058 1
4.95413254866879 1
4.9092902385608 1
4.68828528717839 1
5.36023245576772 1
5.06543283587317 1
5.00309398256371 1
5.07104005470746 1
4.8917690321582 1
5.23455701827793 1
5.02456741225033 1
5.14169363762204 1
4.81285767496435 1
5.05109294013281 1
5.01374197091128 1
5.35351606381487 0
4.8938569259092 1
4.99001502996017 1
4.86596355304393 1
4.80388464555952 1
5.3621757606414 1
5.27580803625816 1
4.43446942813515 0
4.70955632229689 1
4.97166344406663 1
4.99401412051911 1
4.88465440393464 1
5.06718789260322 1
5.06534116885319 1
4.89604487695333 1
4.40921992353449 0
4.78389831004278 1
4.87354342921134 1
4.53692117134081 0
5.04928138611467 1
4.87676508851967 1
5.30844078505759 1
4.79812486561661 1
5.13886263324658 1
5.04253491789866 1
4.59318466222036 0
4.91864472848493 1
4.82990619006689 1
5.30529862652235 1
4.82584125536569 1
4.92578977056782 1
5.20723002860836 1
5.43127340669798 0
5.04828138511297 1
5.03515097844314 1
4.93790982671394 1
5.05965030306622 1
4.73737564604799 1
4.84268031272505 1
5.00801349193103 1
4.92250105267282 1
4.84457999652429 1
4.92111190890668 1
5.14768934596961 1
4.82371904348367 1
4.74491711823731 1
5.0936254559969 1
4.99966437287278 1
4.94838556919265 1
4.94192203245587 1
5.43776469550028 0
5.00414931000172 1
4.92014979248433 1
5.2114479261271 1
5.05431539319928 1
4.50501688264977 0
5.02831528491007 1
4.98233671777446 1
5.14126630007977 1
4.82991149624176 1
5.03415690043797 1
5.15798573353829 1
5.24169353776997 1
4.83662003040527 1
4.86643310829971 1
5.14244977597746 1
5.23328563663644 1
5.16302465959092 1
5.14554836785149 1
4.72575011932926 1
5.5267413711421 0
5.0490853963858 1
4.51923599942433 0
4.98076477098576 1
4.7288607390983 1
5.01850411732658 1
4.71464430701391 1
4.79214380616638 1
5.1006438969418 1
4.85421293964985 1
5.05116431814692 1
4.91735334284847 1
4.75532352601712 1
4.60296249265374 1
5.32966700392622 1
5.27330653649067 1
4.64633405576163 1
4.77286192240056 1
5.14776179158523 1
4.60235295487406 1
5.03904368650207 1
4.94795146237538 1
5.51164830399352 0
5.12802189038087 1
4.56119388932778 0
5.1460086400513 1
5.13512002813739 1
5.25176382175367 1
5.39958800683615 0
4.90329469018953 1
4.90483771696852 1
4.96384395579592 1
4.82594559694629 1
4.88986635804771 1
4.91192135448322 1
5.09040510545746 1
5.2102830779254 1
4.99048356949172 1
4.69991114949898 0
4.70628741503749 1
4.98397930847823 1
5.01963391556084 1
5.00988780317033 1
4.70326760491875 1
5.27313392450366 1
4.92602221046355 1
4.78830098360734 1
5.30015822788211 1
4.75183356962197 1
5.16413785026822 1
4.66449505777208 1
4.82910638268326 1
5.06211722523617 1
4.78281661739457 1
5.18162394440407 1
5.05712036749136 1
5.14081617005953 1
5.01826759723882 1
4.94653965093883 1
5.01347443336716 1
4.51791564085052 0
4.86532136098265 1
4.94149506676086 1
4.82922710747524 1
4.79160049927596 1
5.13222665203288 1
5.36490305326974 1
4.62381736313346 0
4.5731542622357 0
4.57462060093024 0
5.00583870719864 1
4.63021058119654 1
4.92542780076716 1
5.10733782528208 1
5.02364537118563 1
5.18586781807048 1
5.17642921082909 1
5.03503349793141 1
4.70313667670906 1
5.34255345748179 1
4.72327707781442 1
4.84651753337941 1
4.96755595244015 1
4.61019650382525 0
5.39504922348117 1
5.09932728585491 1
5.10393095486606 1
4.65492708913573 1
4.97416141045079 1
5.04206782326346 1
4.65143833080862 1
5.51044439254574 1
5.18228250090711 1
5.34660650805656 0
5.00189706800478 1
5.03989065942024 1
4.76900495809792 1
5.10443937082151 1
4.78941456617564 1
4.54610569855883 1
4.8238140362239 1
5.15537455049226 1
4.86828304911206 1
5.30701885020663 1
4.83185119995909 1
4.90866653035529 1
5.26424528419074 1
5.25130389001212 1
4.95423006209843 1
4.75777790192865 1
5.28778854394622 1
4.87701631102375 1
5.16822164100345 1
4.99431688953102 1
5.03227845575423 1
4.66625377521663 0
4.91786700021673 1
5.25060876488535 1
5.53443598678665 0
4.65344890187904 1
4.95956333509229 1
4.87040338727854 1
5.18808026325757 1
4.77376436254516 1
4.69494538273034 1
4.95847447857128 1
4.95737261624221 1
5.15178313714162 1
5.11255743614161 1
4.76161705850196 1
4.8301318275325 1
5.0125581431329 1
4.90910023253545 1
4.98459472765774 1
5.0395925481629 1
4.88524157613695 1
5.12195866337992 1
5.07174680686919 1
4.93008230328678 1
4.64512445179903 1
5.11583228199853 1
5.08116409979553 1
4.87361323255314 1
4.94100268587403 1
4.74572418661835 1
5.00943068821271 1
4.98298977280195 1
5.25419447013484 1
4.84451200436773 1
5.09929957780691 1
5.26034182302076 1
5.20116803659065 1
4.93012780230067 1
5.23375842910366 1
4.76878501437398 1
5.0546700251666 1
5.05644648446123 1
5.36418405353481 0
5.20911082961543 1
4.7429604860996 1
5.11786434388202 1
4.78371972301383 1
5.18863351910416 1
5.06716509313966 1
4.85915547842369 1
4.99182392212854 1
4.95565353157356 1
5.3350992917865 1
5.2608860466573 1
5.02397067495111 1
5.12714767702316 1
5.05810874937328 1
5.21109528112434 1
4.71656605202748 1
4.89476396925806 1
4.93265408341877 1
5.30541925663652 1
4.90365193625381 1
4.90704987885948 1
4.97911263939616 1
4.75589064057361 1
5.24347142085324 1
5.20473746126895 1
4.86136424492008 1
5.22373451086196 1
5.12678303192564 1
5.17008871953752 1
5.21324433457068 1
5.29351418634896 1
4.43223735968082 0
5.0328809012801 1
4.9109215095944 1
4.96047525642506 1
5.22500700593399 1
4.98504777251724 1
4.72672100811003 1
5.15813783825315 1
5.21569564953241 1
5.31949123423896 1
4.81580910911303 1
5.12994216660167 1
4.97773833322629 1
4.77574724598767 1
4.56235733683949 0
5.05331348989418 1
5.09927316935251 1
4.76891393552252 1
5.34238390283931 1
5.04243530962711 1
5.19761159217985 1
5.06726765421095 1
5.06524430580118 1
5.43624629583538 0
4.87293064013713 1
4.49781699680248 0
5.04468003111694 1
5.307891656235 1
5.03499539603892 1
5.18835801854291 1
5.21997698672086 1
4.96944443687205 1
4.7683737107486 1
4.81498168866331 1
4.91984222330146 1
5.40113336014961 1
4.65356563761672 0
5.1781572950789 1
5.138678476901 1
5.08805215971562 1
5.50535543610381 0
4.90397943105902 1
5.21243180933248 1
5.13225019092203 1
4.89450423232532 1
5.25623601825125 1
5.03469179886076 1
5.09332614293129 1
5.20980197664193 1
4.72654767521617 1
5.20687513568965 1
5.14872659759355 1
5.18394420731584 1
4.72384245244036 1
4.84205369861073 1
5.20017594177814 1
5.20330444269396 1
5.48478448292195 0
5.11694482300499 1
4.73760068331113 1
5.11341540153433 1
5.42743733688005 0
5.03632036225904 1
5.1073891613748 1
5.11319659733377 1
4.75040673993953 1
4.97554643691588 1
4.69910679056813 1
5.05645774031185 1
4.66915412069991 1
5.23894500268204 1
5.27917590381018 1
4.9791985108858 1
5.15975683175544 1
4.4372116248319 0
4.79807137166373 1
5.1448625125337 1
5.01272581207672 1
5.13378099727039 1
5.11739679761296 1
4.98670282798041 1
4.99633642658309 1
5.10363646997477 1
5.44295666926659 0
4.75389943439401 1
5.08863345194186 1
5.19708002973603 1
5.05561906864137 1
4.81495964963712 1
5.05611542168203 1
5.09237015514083 1
4.55838254761202 0
4.60756976170381 1
4.96811386411013 1
4.88538270482983 1
4.61129341131613 1
5.13223706306965 1
4.95746474808392 1
4.96187153364422 1
5.13458461231981 1
4.54158314755061 1
4.62758626653222 1
5.39641731929051 1
4.80284402993682 1
4.93826398189269 1
5.11551649622349 1
4.95197103225113 1
4.86222270095448 1
4.99971596874396 1
5.12744361202139 1
4.72617891724432 1
4.95130665110141 1
4.99487029019367 1
4.98283955329065 1
5.42558236377735 1
5.19828507083145 1
5.24209422729042 1
4.87276011705251 1
4.89904597815161 1
5.08368817294733 1
5.46669592259007 1
5.07028386341095 1
4.77598783459646 1
5.33832327490924 0
5.06830786004214 1
4.9112229561011 1
4.83641026981416 1
4.95725461407147 1
5.27474180307827 1
4.79066112511566 1
4.84904886482947 1
4.74237942337203 1
4.85735146823502 1
4.86361930072769 1
5.19825436253202 1
5.00081487319048 1
4.93067896574795 1
4.7056037144067 1
4.75492226829937 1
4.97044837081179 1
4.83311755900686 1
5.02473339370601 1
5.11294037001961 1
5.44704459440289 1
5.1496891888768 1
5.14765343272376 1
4.91757061964357 1
4.8585155841411 1
4.90972260978585 1
4.94388011164277 1
5.09937493148222 1
4.83316628782685 1
5.37786239560823 1
4.80128985952951 1
5.5829869095512 0
4.59103809005402 0
4.95549751469985 1
4.83560367022191 1
4.97987288131059 1
4.79807163831964 1
4.73554799325541 1
4.80847455843057 1
4.83890356969959 1
4.91980143038941 1
4.90358136568667 1
5.09660762670308 1
4.66775099385148 1
4.81520872523334 1
5.33088799463749 1
4.76009106002018 1
4.87755174029886 1
5.18343191138674 1
5.03028277307895 1
4.9860319962438 1
4.99192681108915 1
4.94305873625995 1
4.9744237861937 1
5.09129315012259 1
5.25435635163639 1
4.92802852535647 1
5.02065870752631 1
5.09977361974552 1
4.7949814733669 1
4.6398737529416 1
4.89885946970524 1
4.98257755772759 1
5.10189967154521 1
4.81871353771052 1
4.98831579209719 1
5.13725957221048 1
5.23785365446526 1
4.68547940216219 1
5.20219581962139 1
4.82261967806288 1
5.10604303670563 1
4.99017624966531 1
5.18213114767744 1
4.63527657222893 1
4.76462810853382 1
4.7759694331428 1
4.93851367701362 1
5.03432077077241 1
4.99654622030999 1
4.71395225080265 1
4.83396177217604 1
4.75029844432039 1
5.30749703589918 1
5.08752041855446 1
4.85248786494951 1
4.46784262655538 0
5.27734224808803 1
4.95232429322819 1
4.81748830071809 1
4.94796975386165 1
4.79071640274335 1
5.32696392346617 0
4.90497718653106 1
4.97293402739871 1
4.96727277732752 1
4.79030684718532 1
5.19398004243335 1
5.17881950043007 1
4.91064002168475 1
4.9836850270657 1
5.29134991412463 1
4.77529329291891 1
4.9097597400567 1
4.76476571506841 1
5.37614376901174 0
5.23422511536939 1
5.01161317586545 1
5.22713997597057 1
4.592789571687 0
5.03688084713572 1
4.97794506696112 1
5.22881754263593 1
5.08991105435016 1
5.01349892742447 1
5.34862140690742 1
5.3425327794286 0
4.99447245495682 1
5.02626309327081 1
5.31550826353402 1
4.96693747530772 1
5.03772947188475 1
5.50437661410776 0
5.08021242573696 1
4.65329613808624 1
5.18479244581981 1
4.90818505628647 1
5.03944880627703 1
5.0943783244581 1
4.98614271909292 1
4.96061950090116 1
5.31030246057232 1
4.79182832386214 1
5.0875331424188 1
4.98950214829545 1
4.93664080698862 1
4.98185592151205 1
5.0079074160234 1
4.76864724553195 1
4.57706057684296 0
4.93389564329676 1
4.97625549058473 1
4.99513952282734 1
5.0982348701364 1
4.90933725662374 1
4.69844483293339 1
4.87222997020562 1
4.85713331335461 1
4.94887491277566 1
4.75584499509342 1
5.012333256482 1
4.68778134387144 1
5.02670716219354 1
4.81263845518763 1
4.80881756483659 1
5.34158487563506 1
4.63145163133438 0
4.8311876632455 1
4.88257574459721 1
5.07234725182801 1
4.78475736082225 1
5.16797570346642 1
5.04506982027417 1
5.16649616458977 1
5.28534021541095 1
4.94384884628657 1
4.95073768481693 1
4.95997497264236 1
5.15668262691089 1
5.16958098281479 1
5.17210082665494 1
5.0373488060719 1
4.59075215168894 0
4.70063705625208 1
4.5936765121773 1
4.49780579289111 0
4.87951835590574 1
5.01377644740464 1
5.17181391562956 1
4.76807068163232 1
5.00626364757955 1
4.94989284699099 1
4.99810688391336 1
5.42978348400097 1
5.22285107346395 1
5.02343302999966 1
4.89707986304747 1
5.37328533811302 0
5.05519311800178 1
5.29303758165135 1
5.09290278995485 1
5.11063639925224 1
5.34369805024218 1
4.78543139102845 1
4.71934758623044 1
5.15672626696496 1
4.90000206860239 1
5.37211322216165 0
5.18690790040437 1
5.01703466879599 1
5.32757380266978 1
5.17269313831347 1
4.98817190378001 1
5.35292636659315 1
5.15533327032163 1
4.78298129649763 1
5.20427248873853 1
5.17802902383051 1
4.95703587457754 1
4.86089384981672 1
4.94799764272003 1
4.98347573248896 1
4.88395487871981 1
5.01492307085146 1
5.40563292282699 1
5.10064953357481 1
4.65816063500291 1
4.7452189970815 1
5.06920691447659 1
4.71739004574567 1
5.35941885509881 1
4.78367764231631 1
4.82282095683375 1
5.00558425825537 1
5.01336630293787 1
4.86297472938668 1
4.74725564898541 1
4.69609152761142 1
4.997507219458 1
5.06837771200823 1
4.93993557514206 1
4.97596557227899 1
4.85560287687766 1
4.80762056543377 1
5.41138508447885 1
4.94265339875876 1
5.29320571734784 1
4.96776036271922 1
4.83582610475741 1
4.85797479582559 1
5.40296005084204 1
4.97742346987399 1
4.70012095728246 1
5.12552706816707 1
5.22788511803213 1
4.58402899856455 0
5.11132255418662 1
5.46313635209604 1
5.20239835402702 1
5.23691944010303 1
4.86586451841464 1
4.93379561138317 1
5.02546587158442 1
5.03999008997476 1
4.94207626466143 1
5.02074011963154 1
4.88451137874418 1
4.86246530813066 1
4.93083423883917 1
4.7311058155923 1
4.88027451729487 1
5.10420480685684 1
4.72425924464493 1
4.65959446646699 0
5.21845835590662 1
5.06994425448593 1
5.2292828769185 1
5.13613661098772 1
4.85696747355147 1
4.59927444867671 0
4.9926790393483 1
5.09360404631926 1
5.38363341663588 1
4.98894797187443 1
4.79845515576651 1
5.00743506487549 1
5.11706104824436 1
5.15133953499256 1
5.14567723820277 1
5.473259678031 0
5.14780087093564 1
5.0780579806246 1
5.17282818657757 1
4.67845146581275 1
5.16474810790346 1
5.0451258517368 1
5.10287336358453 1
4.89613554241124 1
5.07099966316424 1
5.01742706070397 1
4.96854021052766 1
4.80199798926798 1
5.50068452056357 0
4.78968923672509 1
5.0079492909847 1
5.08385741042324 1
4.81083319220939 1
5.21975935587318 1
4.68102010783378 1
5.18520786638366 1
4.61779558319706 0
4.82685373477618 1
5.02681863580884 1
4.97094565218095 1
4.86765312567594 1
5.34200055988591 1
4.97696276897784 1
4.97567989056339 1
5.08872175793631 1
4.8210466253624 1
5.19184037827671 1
5.24903742444538 1
4.70374931469743 1
4.99583996017868 1
5.10524227822207 1
4.92979589279642 1
4.41765437861022 0
5.11567058297432 1
5.06602029796557 1
4.76594291287152 1
5.06719482737958 1
4.71581841338137 1
4.89330102906863 1
5.36160200878851 0
4.99781442641964 1
4.90043600612052 1
5.06660875655772 1
5.09647151694787 1
5.11432068043115 1
5.33115284020107 1
4.85567497157504 1
4.8141457460268 1
5.01451462537207 1
5.29214672864896 1
5.19906377281787 1
4.85111269261452 1
4.94348880708971 1
5.11409907338071 1
5.11998988585328 1
4.89299442899427 1
4.80931159915137 1
4.89326970764322 1
4.73561597003823 1
4.76299006901878 1
4.48648214430542 0
4.89641214322885 1
4.94855564495034 1
5.01840194412145 1
4.81486794373233 1
4.84981404187673 1
4.98676691056408 1
4.84515246609698 1
4.95008282808283 1
5.16405443016436 1
5.09515552746452 1
5.08576036612395 1
5.12382090980595 1
4.97488035119042 1
5.28729400218348 1
4.9819719150572 1
4.93587675574587 1
5.17315305761679 1
4.92757339037113 1
5.06648714890667 1
4.96762211586244 1
4.73809993276991 1
5.21921607919436 1
5.11805085759754 1
4.96744378573281 1
5.296551702636 1
5.03953904687907 1
5.27927278710399 1
5.28426054619902 1
5.19055841665081 1
4.66646143864356 0
5.3573103738641 1
5.14652765041969 1
5.12064047920777 1
5.01182234229537 1
5.33936431707058 0
4.8241700175483 1
5.1702257493512 1
5.06681104208962 1
5.40788937386631 0
5.34882650221717 1
4.94161169282072 1
5.17719925626754 1
5.34552295882129 1
5.12805948050509 1
5.06078288877318 1
4.95848676960386 1
4.96726405441237 1
5.13166981861784 1
5.02025530047667 1
5.30959023611819 1
4.82251391994158 1
5.36019518680224 1
5.10490960108979 1
5.0116299682674 1
5.25783070804887 1
5.01107080265775 1
4.99993386821616 1
4.90832145903484 1
4.84342225325743 1
4.93665754345392 1
4.83921830108973 1
4.67288863421969 1
4.66941549930689 1
4.96262176741036 1
5.23398047520175 1
5.06575529505461 1
5.19589126111105 1
5.26573329540137 1
4.48893491815936 0
5.38357425810047 1
4.76843777093843 1
5.13577242614782 1
4.8639704281391 1
5.063212856773 1
5.50324895257734 0
5.11590374614121 1
4.81579136149637 1
4.44349788617611 0
5.23784178299813 1
5.05922061949139 1
5.10568508742728 1
5.00731084429693 1
4.97651858373787 1
5.09838214994134 1
4.91150762403741 1
5.12733681404202 1
4.85298476461391 1
5.36942912988524 1
4.95880159860832 1
5.37371373264013 1
5.26996211432297 1
4.8269255408248 1
5.14033476179324 1
5.34224414393225 1
5.02531814949345 1
4.92858372214274 1
4.8891381033421 1
4.83006016248181 1
4.99674336391127 1
5.51894530887398 0
5.17561142091652 1
5.03097341555643 1
4.67038180956454 1
5.1606355002019 1
5.21529287960018 1
5.19923588300483 1
5.05801008773988 1
5.09204287023799 1
4.93870853553734 1
4.85027225930524 1
5.28008314287415 1
5.33834629450999 1
4.95161376499125 1
4.93286166103659 1
4.75115061395489 1
4.54760305992666 0
5.07840322306274 1
4.73639634393212 1
4.86872351369038 1
4.78979151199404 1
4.89898599328203 1
4.7505556214729 1
5.06334346301553 1
5.03398773546074 1
5.01339092724824 1
5.04120407619408 1
5.0101410307338 1
5.10750706089459 1
5.0661402550911 1
5.15780449809816 1
5.04150732534935 1
5.00139072277383 1
5.04406565848035 1
4.86779088754176 1
4.44091331063619 0
5.16767116879597 1
4.94247375299762 1
4.83581371680869 1
4.90510641864691 1
4.89882447292775 1
5.25635886951907 1
5.2248598108801 1
4.72187387756092 1
5.30350921414905 1
5.15170372406005 1
5.05305517260409 1
4.85133712509476 1
5.09721141269653 1
5.42301677190474 1
5.1013624727811 1
5.03692664269313 1
5.08386370120911 1
5.4302111790327 0
5.14874394978372 1
5.23823593231109 1
4.85133065640203 1
4.82490823544884 1
4.98737379216923 1
5.44396744642417 0
4.93932082258715 1
5.02444857142348 1
4.97560397327994 1
5.20036994376563 1
5.50996757983364 0
5.22585838001196 1
5.16194773513926 1
5.20451370981713 1
5.10844528618281 1
5.60989017657314 0
5.28030908008203 1
4.56821979587673 1
5.04862739183328 1
4.74658618510469 1
4.73786978297066 0
5.11498560973655 1
4.88924355520493 1
5.09648310084921 1
5.06171058979766 1
4.45937910115193 0
5.05218633998374 1
5.08491634127476 1
4.91578320797506 1
4.89026686950394 1
5.14050861920298 1
5.0008723680374 1
4.85271591957483 1
5.04683015948885 1
5.14531234761919 1
5.06958914180925 1
5.28286968162152 1
4.68418971132701 0
4.71715125439913 1
4.95714697879936 1
4.86551746532492 1
4.59034334810646 1
4.66306437170109 1
4.8515519044843 1
4.874975540648 1
4.96048018264807 1
5.20553811814139 1
5.2679971349114 1
5.03063767532434 1
4.98392000103728 1
5.07159028751133 1
4.55232034276937 0
4.94915457236123 1
5.05902461412613 1
4.89130784919578 1
5.10203355377906 1
5.12169300240264 1
5.03143239926946 1
5.2441552876268 1
4.99294063470614 1
4.82054302216755 1
5.28082030961265 1
4.92883273610552 1
4.79686609163789 1
5.19718091860195 1
5.06018058148276 1
5.14866588122216 1
5.34330411196683 1
4.85761908163183 1
5.35923004742435 1
4.91828050640691 1
4.49963458131031 0
5.24310085035762 1
4.96371056014762 1
5.06307781953313 1
4.83087913812794 1
5.24182842040534 1
5.13190721950674 1
5.11794411896226 1
5.28827487253052 1
5.52736616511324 0
4.88266543668442 1
4.97997627443594 1
4.92124136989297 1
4.52708741847339 1
4.89108953632265 1
4.72784291986257 1
5.08828104696895 1
5.07003369199463 1
5.18419132624971 1
4.87576533698031 1
4.88366522681589 1
4.90285205331961 1
4.71276846343698 1
4.74318942292804 1
4.89169092189251 1
4.7561334589084 1
5.08719859913871 1
5.17262987682528 1
4.97323361789332 1
4.64232873664697 1
4.96393992433455 1
4.74971552360609 1
4.98036892940895 1
5.11017261577061 1
5.52571503546559 0
4.98757282461582 1
5.11031457259437 1
5.09379162823754 1
4.91124940274225 1
4.88566829921322 1
4.98014024887958 1
4.95774631829544 1
4.98234524067005 1
4.85908697729892 1
4.88513424586453 1
4.99133346081028 1
4.74414855952084 1
4.92856872310894 1
4.61841239634225 0
4.98717634761339 1
5.09266031218085 1
5.04409514282342 1
5.40912126030745 1
5.10806942525904 1
4.8206011167096 1
4.88317581963279 1
4.71107081218721 1
5.15507860814892 1
5.12157085701107 1
4.95419603771406 1
4.87556074231986 1
4.72770395328231 1
4.98865461510503 1
5.0832365353071 1
5.0026688076089 1
4.87745729449241 1
5.07248559440829 1
4.95747738127746 1
5.1116628544823 1
4.9155806252936 1
5.03310748215872 1
4.78815383836966 1
4.99096938974974 1
4.90083876036346 1
4.83443485580608 1
4.96372941543911 1
4.62114935181396 0
5.26973255521774 1
5.09238392380513 1
4.9428330279552 1
4.75467383906129 1
4.94549134882637 1
5.21463362455284 1
5.01930434931456 1
5.41702762291525 0
5.31407982246306 1
4.83845900904138 1
4.96357607264524 1
5.2666723770829 1
4.46875473631837 0
4.76655867707761 1
4.97185212939166 1
5.13847587541177 1
4.81137787434303 1
4.92892033192757 1
4.87822152363532 1
4.99356403154316 1
4.92070463673492 1
5.23240214561473 1
5.02341668374391 1
4.59419971286201 1
4.88120270511051 1
4.74466137547817 1
5.30599942570031 1
4.84647917390335 1
4.64217604963628 1
4.96944625702647 1
4.96438378935957 1
5.26423067781061 1
4.84198747256143 1
5.03445573342731 1
4.88650300011267 1
4.91981335141618 1
4.92337091906251 1
5.0204710156166 1
5.01461659004196 1
4.39334907248114 0
4.73792655213917 0
5.13379378988825 1
5.4755029388469 1
4.92279938573174 1
5.37052551351783 1
5.15663803980379 1
5.15503641496337 1
5.0619773160436 1
5.20135041046899 1
5.13874433639881 1
5.05738085568215 1
5.32172230158717 1
4.76997477951849 1
4.9239592091569 1
5.14136983611119 1
5.36133436437571 1
5.39447752317889 1
5.0626283828891 1
4.825545639499 1
4.68315085124404 0
5.01585833748227 1
4.89251060431314 1
5.09837397058176 1
4.52396177100906 0
5.40564859150653 1
5.56344270621901 0
5.03319816693058 1
4.98366210631943 1
4.79809461956084 1
4.86447924047645 1
5.25419828998525 1
5.36354198291901 1
5.09278739053483 1
5.05250502860203 1
4.99552054318925 1
5.09368710805183 1
5.14472114953165 1
4.74006845964073 1
5.04245922841838 1
4.82705258332793 1
4.76977124924228 1
5.1982039965572 1
4.80169364125199 1
4.87279862934192 1
4.89964349146353 1
4.50430353404932 0
4.7284593954037 1
5.30850016112539 1
4.87643506513496 1
5.20990501891515 1
5.21318617175261 1
4.83022849073459 1
5.22129483451272 1
4.90868322942135 1
4.90331116611581 1
5.08195072738349 1
4.74279512544282 1
4.97704376876361 1
4.96011045345002 1
4.91598138630163 1
5.33977874205956 0
5.2809426153977 1
5.051337903312 1
5.03331019363174 1
4.77553557566188 1
4.82405944722792 1
5.11650695617622 1
4.87864649919557 1
5.15040812121113 1
4.91631211874855 1
4.99321645323136 1
4.86000176996728 1
4.8813076229431 1
5.02658677092938 1
4.96174641330832 1
4.74504419615494 1
5.21420176230506 1
4.98265882957605 1
4.8514274817573 1
5.18965329713397 1
4.78774599683693 1
4.82604718865335 1
4.99029255386376 1
5.05330949625726 1
5.24847328890028 1
4.88108758462475 1
4.98313354908874 1
4.95230584186455 1
5.01704952615682 1
4.82338137558687 1
4.99241171781972 1
4.74105135244656 1
4.45552762940436 0
4.87427721772854 1
4.92098685634668 1
4.80156007607607 1
4.75243839424916 1
5.33702899907939 1
5.05733976993583 1
4.99949046795571 1
5.32316583106255 1
5.19623492104822 1
5.23817415023571 1
5.02476403466004 1
5.17080000308186 1
4.94680992815279 1
5.12471096377279 1
5.07725289202641 1
5.04176762140669 1
5.15368594498261 1
5.33316252788928 1
4.90397344761698 1
5.14503683180815 1
5.12285559463048 1
5.50538721571118 0
5.05375741604046 1
4.90255934365663 1
5.46553026688759 1
5.17049291291853 1
5.20156026297609 1
5.10132234922817 1
5.00084368741896 1
4.69405275787726 1
5.20783274380174 1
5.07518705614896 1
5.31510979895612 1
4.98500012691653 1
4.95739873438275 1
5.05777565930527 1
4.95690699045754 1
4.72595057912573 1
5.37712780758278 1
4.84972688652171 1
5.03430008940491 1
5.34988316648356 1
5.12155185188038 1
4.56645351546724 1
5.24674477477473 1
5.00842560710692 1
5.13343661520888 1
5.60873938461978 0
5.39607475559301 1
5.10869694086062 1
5.3137915806436 1
5.00500545361335 1
4.77913866728528 1
4.82531903163065 1
5.20590788769986 1
5.21554450924019 1
5.26738735978669 1
4.63747780827893 1
4.60075121509364 0
4.98086440561219 1
5.01100518523215 1
4.76697381432875 1
5.27543718457394 1
5.11537224094731 1
4.75218340241599 1
5.35859846460735 1
5.48185268071221 1
4.82898667620727 1
4.62316302032849 0
5.02246448723545 1
5.13041779009549 1
5.26743877378438 1
4.55826037349344 1
5.06403304919967 1
5.21073051525318 1
4.75536328891167 1
5.22113705130597 1
5.14184963532843 1
5.13537857571941 1
5.50377977975404 0
5.12076521890873 1
4.56600496561571 1
4.83663705845115 1
5.60317408039012 1
4.62564278672063 1
5.15390916148179 1
5.03669805319191 1
4.86583147658421 1
5.14092373726312 1
4.99788985221918 1
4.9385440242019 1
4.98763819145306 1
4.94583425265368 1
4.96559691556702 1
5.01181785571201 1
5.06284575192462 1
4.94996184062539 1
4.73607937921725 1
5.00161918837398 1
5.06958173969569 1
4.91207967061917 1
5.18896444149979 1
4.76170532347851 1
4.86358698646924 1
5.67607177029377 0
4.93325534122232 1
5.10839988955504 1
5.06274418428122 1
4.81126985519988 1
5.20181860193806 1
4.92279273501734 1
5.20579200658519 1
5.17275682007252 1
4.86116241661823 1
4.96743296710015 1
4.88574611313798 1
4.94064183367244 1
4.91078350366169 1
5.03664464227248 1
4.94315551837366 1
4.86616149371927 1
5.11835214048385 1
4.82431400039049 1
4.82072878119941 1
4.98344413706148 1
4.96119612109511 1
4.98784275451698 1
5.16069862171985 1
5.5191273148529 0
5.09331894231902 1
4.74011118222807 1
4.94813578061287 1
5.0734382542587 1
5.47383661476497 1
4.9379719510575 1
4.87858414927783 1
5.24125147101853 1
4.57288481807738 1
5.14168951371571 1
5.10950322477827 1
4.95465263015003 1
5.15988771999342 1
4.87486002368539 1
5.03376846478597 1
4.91155918463113 1
4.95069009806551 1
5.03973090241536 1
5.16932112983539 1
4.9742233285219 1
4.95713292132356 1
4.9821367396734 1
4.78868428808204 1
5.13783838237375 1
5.0386869065885 1
4.81407701071359 1
5.2319830529002 1
4.6388298218187 0
4.97997010769492 1
5.23554914764085 1
5.45205502307045 0
5.41287052492399 1
4.7897504495462 1
4.96946951990648 1
4.82848130297279 1
4.96740123406502 1
5.13712563165423 1
4.87592311599078 1
4.84735000340538 1
4.99045081314567 1
5.04510249438073 1
4.77300621592742 1
4.80539162546721 1
4.88024438527184 1
5.08807804649014 1
4.95683925736581 1
5.17003301774364 1
5.0558865609688 1
5.23690059713795 1
4.88265391853759 1
5.17377432887302 1
5.27715308182328 1
4.91735178759114 1
5.09490070330061 1
5.10329623992413 1
5.00280380660445 1
4.97847717891587 1
5.18213755239909 1
5.1915582429498 1
4.63645561009857 1
5.08783714090113 1
5.15105496901949 1
4.68889402600428 1
5.04053752534261 1
4.6541085728927 1
5.07010549703723 1
5.09054939675899 1
4.96840237993655 1
5.23223928083234 1
5.31168463144167 1
5.41630276540638 0
5.34898676904046 1
5.29762272251453 1
5.3569567898855 1
4.6821958744624 1
5.03814728994486 1
5.05684036673694 1
4.63970423613207 1
5.28841441804381 1
4.69809090828814 1
5.06480143997179 1
5.24272264954259 1
4.54477995732918 0
5.12465347972874 1
4.896189127961 1
5.2816038304965 1
4.93758469491756 1
5.12368004509225 1
4.98944648967511 1
5.00349934844005 1
4.89286886424697 1
4.89756508996337 1
4.92785521023504 1
4.89893232244096 1
5.29839809145363 1
5.15453714892906 1
5.22704070360032 1
4.77737870257065 1
5.19425679309439 1
5.23034903432395 1
5.17983012699372 1
5.14921722439626 1
5.04989342009942 1
5.10371878913214 1
5.19548223265457 1
4.61735663512673 1
5.09889117157422 1
4.87941777811798 1
5.13793771838467 1
4.90709298254292 1
5.08527960260885 1
5.02325247707191 1
5.02661558396637 1
4.969931636625 1
5.34793854337712 1
4.93114038903766 1
4.92168108694732 1
5.14885419009352 1
5.06369254533879 1
4.88811210853024 1
4.86502038748426 1
5.21490541839985 1
5.06970102184047 1
5.29166102947414 1
5.28383271958943 1
4.97050897058951 1
4.57269591554714 1
4.9315679592942 1
5.03043374438824 1
5.32632900461764 1
5.29933390587506 1
4.72421454730153 1
4.74199751961743 1
5.55142769971013 0
5.03039875340999 1
5.13581312351092 1
4.64913225996348 0
5.1780913829175 1
5.06108663116988 1
5.00484227392733 1
4.99754580111828 1
4.97862945126477 1
5.07682522729378 1
5.00398092559048 1
5.05981236013068 1
4.73243530031096 1
5.04605771255939 1
4.81068622051704 1
4.7368854642829 1
4.88150615853082 1
4.75940438460898 1
4.82142679033345 1
4.73107960501252 1
5.04029254203324 1
4.94143141397619 1
4.91165754638278 1
4.76640356585865 1
5.20235116415405 1
5.10569358483891 1
5.31878868874452 1
4.58300223662828 1
4.82579988087 1
4.7794650120693 1
5.44855842226519 1
5.02618536070842 1
4.93578072375291 1
4.6477224576149 0
4.95318736638647 1
4.96055578727928 1
4.88669690625991 1
5.33876541448415 1
5.26714428312078 1
4.95564637034806 1
4.65857899629213 1
4.65385125442522 1
5.03325027357844 1
4.77819370301898 1
5.08470966033626 1
5.38726697638435 1
4.7381952171478 1
5.18679153326985 1
5.1455907368004 1
4.63317182438661 1
5.13822321173445 1
4.81106372065152 1
5.45357552358764 0
5.06413386125606 1
4.81194723753061 1
5.08624139879973 1
5.23955410906656 1
4.99184417275799 1
4.92679151280261 1
4.53530374640009 1
5.03702514126549 1
5.01515471669111 1
4.79404027540228 1
5.08223464371449 1
5.1221859424409 1
4.61050026004913 0
5.2356652039406 1
5.20907962260312 1
5.04721472348006 1
5.16749858773461 1
4.88535248174194 1
4.38353889951282 0
4.94889759040647 1
5.01370695731725 1
4.74269781150337 1
4.86729794432924 1
5.22132154583094 1
5.01048851606216 1
5.15862489180928 1
5.33203913196774 1
4.96511605032172 1
5.02161734496423 1
5.22421338788872 1
5.10016280809737 1
5.15447274648345 1
5.20966844319117 1
5.34483023383108 1
4.95819659723252 1
4.84344088101243 1
4.84245982504216 1
4.98644351153619 1
4.63796101361032 1
4.8735148850374 1
4.99579529625045 1
4.94593353947654 1
5.36875269739026 1
4.69825134338655 1
5.08515832614502 1
5.08416086809799 1
5.45619888147548 0
4.76566637030946 1
4.92703119123127 1
4.81595367715405 1
4.84639013271105 1
4.91907630240412 1
5.03301846010615 1
5.2585000234346 1
4.92478878674421 1
4.94644356558169 1
4.90472967941612 1
5.19382001348017 1
5.24456250187981 1
4.70803529174586 1
5.11631002632259 1
5.02714113469994 1
4.96837545534482 1
4.96461587799355 1
4.51328856636831 0
5.09611852661779 1
4.98025524754835 1
5.29958077244235 1
4.93084670536677 1
4.97245000942094 1
5.06389480944084 1
5.14970190368472 1
5.1442420706829 1
5.33582098661482 1
4.98375461510125 1
4.80896323963129 1
4.77860111860159 1
5.27308302097404 1
4.95960591171345 1
4.89058749742207 1
5.10264921115596 1
4.58223144246599 1
4.96082741085926 1
5.03323453761498 1
5.2683081768061 1
4.74832781427206 1
5.07992796886169 1
5.00807017019067 1
5.12199252596794 1
5.03357215845085 1
5.07092178300289 1
4.98215565004231 1
4.95305318675714 1
5.36272058812674 0
5.13781418652697 1
5.27197600362425 1
4.991202600848 1
4.80980947942976 1
4.85829273754317 1
4.85583982128297 1
4.7043734146284 1
4.57359599826612 1
5.42826264459714 1
5.21594794796314 1
4.87905314598866 1
5.1500409470772 1
5.12063196670751 1
5.0555528767074 1
4.77325366978176 1
5.00523653133175 1
4.88023393679812 1
5.2670071607036 1
4.7232041702616 1
5.19781160180733 1
5.30266057736583 1
4.95109390918449 1
4.86194507454434 1
5.12424585827756 1
5.62918700011027 0
4.89647227264922 1
5.06440805392426 1
4.78805949690389 1
5.21183349683607 1
4.83564478491847 1
4.73390906878717 1
4.50875207020142 0
4.75459728659229 1
5.22092533656025 1
5.01864233703506 1
4.99030317078756 1
4.77050686201077 1
5.11387109305989 1
4.99491019932605 1
4.97966913836535 1
5.23843123675298 1
4.75106375121532 1
5.14198136548163 1
4.69804615547909 1
4.81795538295004 1
5.25882458726287 1
5.33560367591566 1
5.23626196060041 1
4.73977033486685 1
5.21406821750221 1
4.80027109635941 1
5.35900346215433 1
5.09793914771271 1
4.61857754242398 1
4.7673400909479 1
4.63340815444706 1
4.75536101182287 1
4.74601493629122 1
4.67790810627538 1
4.97584014593845 1
4.69239483871765 1
5.03255917957293 1
4.93299451937294 1
5.07020679672573 1
4.91007485970161 1
5.42298399983483 1
4.8119265266469 1
5.01689432816016 1
4.54456970579698 1
4.62142334641006 1
4.92431237654984 1
4.91852110389579 1
4.74188156835778 1
5.31997956443707 1
4.74815194150319 1
5.08878038416858 1
5.04343870284351 1
5.2254451360479 1
5.20446848651171 1
4.13942509079024 0
4.77276187864823 1
4.82852182726677 1
5.15933931339499 1
4.52215435630443 1
5.04929971096819 1
4.99743905631568 1
4.88617629793249 1
5.06640473898659 1
4.60767186390413 1
4.85501057859522 1
5.197525830042 1
4.76069875104191 1
5.1704469904918 1
5.25811281270162 1
5.07944703432702 1
5.05747453853197 1
5.09911799196383 1
4.76199234409592 1
4.91439674719609 1
5.1539605850939 1
5.48917910639029 0
5.0338236253603 1
4.66305460574194 1
5.12296836066917 1
4.78938945607412 1
5.17017887194413 1
5.06738834412004 1
5.34905824490402 1
5.00258525485078 1
4.96579309016131 1
4.79306117109085 1
5.01625560155439 1
5.02249133862875 1
4.80032558166142 1
5.09282046672016 1
5.22065251006718 1
4.91271471690302 1
4.84801135420223 1
4.76134666745392 1
4.9404603790482 1
5.28672972180902 1
4.85145051498692 1
5.09597964711232 1
5.18768260546782 1
5.07003050108567 1
5.18790939342006 1
4.86171220809801 1
4.8698545516673 1
5.04443865248641 1
4.83194469789556 1
4.97558129547609 1
5.43168357337728 0
4.72828460742405 1
4.84387530858965 1
5.29712411142525 1
5.13494527416891 1
4.89941233856082 1
4.93411018528944 1
4.78047193469256 1
5.33900761366415 1
4.94327048619897 1
4.86190462953305 1
5.65928443194962 0
4.76334893380239 1
5.56512911196134 0
5.14729372040169 1
4.8290392670602 1
5.37223040314234 0
5.36283897267756 1
4.26029188753638 0
5.34559511522034 1
4.88160515947794 1
4.98096546725448 1
5.38449860953025 0
5.36211544497141 1
4.91276676331497 1
4.9961141504881 1
5.08759486010244 1
4.92407497542138 1
5.14995299915717 1
5.08919954245216 1
4.94035337073132 1
4.70647902883052 1
4.90313466178506 1
5.22304876507213 1
5.13924430199895 1
5.03647221656172 1
5.13183922026385 1
4.92376028289349 1
5.18317147194466 1
4.99602823855252 1
5.08581865951039 1
4.65628484576186 1
4.63390220861122 1
5.16180451589373 1
5.18527926268188 1
4.91241890722964 1
5.51628985929465 0
5.28745225413713 1
5.66493918336596 0
4.95757955560473 1
4.87347185551559 1
5.18503587574483 1
5.01914738674787 1
4.76862643846392 1
4.74418140250982 1
4.84172556655514 1
4.82141594160539 1
4.98863389592984 1
4.80649972092421 1
4.84626172318231 1
4.94153646412347 1
4.81740102763983 1
5.00134921323307 1
4.67790947148744 1
4.71048158712317 1
4.72864451811539 1
4.99036626475783 1
5.22171486543338 1
5.06165497263819 1
4.68529877468529 1
4.80312794037985 1
4.86788349201063 1
5.13429704127444 1
4.98211495603524 1
4.50098885226088 1
5.12485708774959 1
5.48688671049487 0
4.62557168235827 0
4.90543154666687 1
4.97250853002734 1
5.3377820364611 1
5.37072095153731 1
4.77522613662254 1
5.02450355544201 1
4.89715436765653 1
4.89243717187684 1
5.24048605877545 1
5.41378085034404 0
4.77789314680876 1
5.20956671609868 1
4.81074776611692 1
5.093647634356 1
4.87974181833997 1
5.05304511895547 1
4.9923476131126 1
4.74937817732939 1
4.81304450334978 1
5.13050675542955 1
5.05506179323447 1
5.02960662483638 1
4.94643097075632 1
4.89769821621952 1
5.31632592662334 1
5.24928256870787 1
5.11880057891837 1
5.15994053163501 1
4.8154100401399 1
4.963905722157 1
4.84558901641014 1
4.93245416433878 1
5.26675596382352 1
5.12555509002484 1
5.69359400968457 0
5.01758215812666 1
5.06670150858577 1
5.07324358086767 1
5.08712452444528 1
5.24940013723896 1
5.24116879432103 1
4.6534400079127 1
4.77366664517329 1
5.03651405729795 1
4.58894506406877 0
4.73183433646276 1
5.2001271526184 1
4.92397791157691 1
4.90557514994032 1
4.87666649443496 1
4.6086743383363 1
5.22993579717919 1
5.20963398567156 1
5.09546829460975 1
5.60169797429997 0
4.94398687883681 1
5.55014264746727 0
5.47007162798329 0
5.1674489979152 1
4.74109461446332 1
4.67022199694303 1
4.74510795112047 1
5.07314019699988 1
5.26178470398894 1
5.04922603149816 1
4.95590190934207 1
5.01687586170591 1
5.00680948049318 1
4.63020281556058 1
4.97488660142285 1
5.12419234430105 1
4.86468522181425 1
4.95283118657572 1
4.8801616282332 1
5.21468934502292 1
5.2396111288299 1
5.2729090863022 1
4.75115904272869 1
5.04515575263258 1
5.222707633063 1
4.9154416444988 1
5.12414196148628 1
5.05433077271533 1
5.08142409710767 1
5.00074520380531 1
4.84546008336208 1
4.91340003221966 1
5.15185018065386 1
4.7089968209467 1
5.14039567228359 1
4.9798198610879 1
5.09690286693246 1
4.97460682946028 1
5.33834937266086 1
4.78311521241137 1
4.96267143064093 1
5.20243088666462 1
5.00273662570752 1
5.19148219271701 1
5.01249193355464 1
5.1912222505091 1
4.73442514200527 1
5.05950512948909 1
5.0385938068615 1
4.84933401040544 1
5.11154462960575 1
5.34123149354136 1
5.38325136370241 1
4.8112610992639 1
4.88979777114617 1
5.06983217255455 1
5.27119121210316 1
4.89458214059271 1
4.44740946509629 0
5.15246439925888 1
4.88035383335399 1
4.94268104151004 1
5.16178404672192 1
5.34096582015758 0
5.26120523597444 1
4.87939851890457 1
4.95132813072753 1
4.78602619227301 1
4.94736660694272 1
5.1206514256085 1
5.2014641639057 1
4.87601835865205 1
4.68078943868794 1
5.06087732563789 1
4.79980478408525 1
4.72937330775275 1
5.15373265297092 1
5.2176686432615 1
5.42471119398135 1
4.59843314640557 0
5.11520311488289 1
4.94800649306022 1
5.18159812768692 1
4.89442537398376 1
5.00901815033725 1
4.9342607727548 1
5.18936156366614 1
4.63687555474762 0
4.96960965893708 1
5.10861441564528 1
5.26504104284676 1
5.17747195353323 1
5.0587376973091 1
4.78600234674973 1
4.91592414825617 1
4.94436773868203 1
4.90482323906968 1
5.04964530747022 1
5.02064043218063 1
5.14054465991711 1
4.73100267909077 1
5.48216695772849 0
4.60728684115683 1
4.98654209850273 1
4.77617659915805 1
5.43967393001574 0
5.06762762356751 1
5.14721367911065 1
5.30535002827879 1
4.73636304507397 1
4.76754737075064 1
5.1926207545973 1
4.47205213655573 1
4.75072363153355 1
5.31518371633272 1
5.10205940779914 1
4.89550708248874 1
4.97073345195462 1
4.84702019687648 1
5.18291568256114 1
5.02798454496534 1
5.09021143599881 1
5.27986752138883 1
5.15194068020494 1
4.82191577239525 1
4.86050375005344 1
4.8489088825785 1
4.85340308552334 1
5.12772122589545 1
4.99504152549089 1
5.31596945815691 1
4.9202399943439 1
5.06289045461499 1
4.93229286600488 1
4.89702062449721 1
5.17944181593788 1
4.75827991771249 1
4.86374624638169 1
5.19385983575815 1
4.67144293054769 1
4.85574968437796 1
4.90507694598732 1
5.44272221993942 1
5.31905227080759 1
5.17500358120177 1
4.61008795663808 1
4.93320436804741 1
5.32697571470855 1
4.67417527334633 1
5.24765804104717 1
4.89037291096421 1
5.40875556627028 1
5.10401238893742 1
5.01575376001862 1
5.0231035749868 1
4.62549039917416 0
5.18242410978285 1
4.90714196184805 1
4.98726885725232 1
4.86996276890236 1
4.84962605969583 1
5.03514624018043 1
5.01044360897649 1
4.97222904465953 1
5.15517760258194 1
5.13375841247407 1
5.15296079284159 1
5.02563933088435 1
5.00333171497746 1
4.73476208977867 1
4.95009941118773 1
4.64987152194288 1
5.1515806304597 1
4.82348751108331 1
5.08920309463387 1
5.29483923135205 1
4.97773142264431 1
5.0353823149682 1
4.93608378417675 1
4.97328229553894 1
5.23568108871405 1
4.92267317506499 1
5.2915197490638 1
5.25075226894811 1
4.86007360302964 1
4.99061766501636 1
4.90600148609324 1
4.66085440558058 1
5.2620206311692 1
5.96241151190265 0
4.99590552540527 1
5.17085176406087 1
5.3133195906977 1
4.69779459831661 1
4.8540733559469 1
4.87647170366172 1
5.08335414504228 1
4.89742389967644 1
4.71688767964145 1
4.67846555998111 1
5.07555720176952 1
4.98178621269029 1
5.51766649951401 0
4.91225881394261 1
5.40076677047153 0
4.62239002146848 1
4.85846824848701 1
5.30414963342399 1
4.79274907065964 1
5.02531616810091 1
5.35355290862983 1
4.63799261431316 0
5.31756465309561 1
4.97877572180687 1
4.93274115683148 1
4.86704750868081 1
5.16425299649493 1
4.71144786159286 1
4.85906324925138 1
5.0712661212503 1
4.81505557753134 1
4.48401323978167 0
4.66185819886546 1
4.64457873907632 1
4.9118309641087 1
4.49461960986564 0
5.14316406437928 1
5.16337540324499 1
4.3413042634269 0
4.7812166187853 1
4.86052718875431 1
4.8079448034904 1
5.03235323846428 1
5.06553978959312 1
5.06632286657017 1
5.31985902388447 1
5.2782071136687 1
4.91360436885062 1
5.02630314667715 1
4.90789481145102 1
5.18532737806714 1
4.9786367209958 1
4.95663966774607 1
4.66004588527718 1
5.00925017476332 1
5.06817821678572 1
4.95822509749286 1
5.14560235821873 1
4.89489656002389 1
4.64516272868839 1
5.18070416116304 1
4.99817354084585 1
4.97368745314082 1
4.92175176757905 1
5.01429742922336 1
4.75668928987978 1
4.89448392264089 1
5.45203691717728 0
5.27436658003393 1
4.91476221898028 1
4.76039671220438 1
4.87558292555319 1
5.41007182733231 1
5.19571283175123 1
4.72939345345053 1
5.10543372536682 1
5.12608377989277 1
5.11888220392058 1
5.14725109088826 1
4.9210113034194 1
4.98157038500589 1
5.42627343163154 0
4.73112937506911 1
5.14141582307206 1
4.99338111507247 1
4.56257886504651 0
4.91778863318913 1
4.60577380215399 0
4.87361675489898 1
5.08397748549158 1
4.97192702445728 1
5.23591307827809 1
4.95650474700819 1
4.79967379164797 1
5.15282597172323 1
5.0769396455834 1
5.03407749658611 1
5.19811941063091 1
5.2422812157114 1
5.1486543336499 1
4.93845775843721 1
5.16313715798362 1
4.98061420743221 1
4.90228812203855 1
4.9089822118443 1
4.64708333864406 1
5.18087521743692 1
4.94752670474696 1
4.86755194302183 1
5.13321974468525 1
5.16002490856039 1
4.83997816764161 1
5.1089536306517 1
5.54741944702512 1
4.47035176459484 0
4.38032796481162 0
4.97083082087645 1
5.18363903577327 1
4.99082998224426 1
5.21512241670476 1
5.06551464088687 1
5.06184405202572 1
5.19613547590283 1
5.20519318229989 1
4.63757852483109 0
5.15036756941708 1
4.6759154211033 1
4.79937804298358 1
4.89293446266367 1
4.51456303611058 0
5.12790902103483 1
5.00138478238309 1
5.09988878303132 1
4.67307911451874 0
4.75315511171634 1
5.1740706999587 1
4.62520263652331 1
5.50099460530742 0
4.69861913182273 1
4.94211051831049 1
4.61203465462278 0
4.48569017562509 0
5.29599464244698 0
5.00260900056158 1
4.49715054018376 1
4.82163433188132 1
4.9982401578237 1
4.87598948764326 1
5.04683019508359 1
4.70231067850541 1
5.10465853521975 1
4.91049897129845 1
4.99261474025558 1
4.93689884077719 1
5.05070446268997 1
4.72262482228337 1
4.57126819587275 1
4.75841856699918 1
4.95565126003326 1
5.18455624973465 1
5.29124829000575 1
4.41360664317654 0
5.12749283255326 1
4.92346944203694 1
4.66954285396016 0
4.79808497053704 1
5.22317787651055 1
4.99574569812824 1
4.79088086480734 1
5.29885506732539 1
5.04739224003703 1
5.36461026472222 1
4.75857421857652 1
5.30697071297552 1
5.04397724938246 1
4.71736615614421 1
4.92740691938352 1
5.19309941401505 1
4.89847591379062 1
5.08358613836016 1
4.93186140866693 1
5.11931039364946 1
5.00498136131732 1
4.96841874892112 1
4.99227348205688 1
4.93465664187236 1
5.13290306298259 1
5.01449838703861 1
4.71273503626118 1
5.40666744122737 0
5.2633650506199 1
4.71815504119114 1
4.78534406678963 1
4.91014587115025 1
4.85817209889252 1
5.10872846149845 1
5.13708473452351 1
5.03637420634069 1
5.40202466686503 0
4.85124520466937 1
5.04396731558424 1
4.8745462478075 1
4.91259091624034 1
4.98079684124137 1
4.97897615696548 1
4.85460305917583 1
5.04416305124991 1
5.05992996194759 1
5.05211223185025 1
4.84738286783104 1
5.12716469221137 1
4.97780917242239 1
5.09341321234911 1
5.11271197233736 1
4.72672056363105 1
4.57931528254625 0
4.90754499028862 1
4.65481474385899 1
4.80578095851448 1
4.99671341772054 1
4.94669282717109 1
5.29580788091518 1
5.11848198731805 1
5.0149760782748 1
4.66789621472073 1
4.92839730411058 1
5.19633401948982 1
5.12845369863255 1
5.22244294895284 1
5.27718174271122 1
4.80604685643935 1
5.18183067270742 1
5.05577105779785 1
4.78835668526184 1
4.56366302862376 0
5.22201930585626 1
5.16064905385714 1
4.63919267239012 1
4.8389896242854 1
4.83804971006452 1
4.82076456353478 1
5.07471247129921 1
5.28729154871144 1
5.05314958859897 1
4.9263130974203 1
5.1519318686326 1
5.28635567749158 1
5.00844139587164 1
4.49146720687543 0
4.87017769620521 1
5.07244280990975 1
5.1252584422773 1
4.96206822443339 1
4.95357681107853 1
4.86405762273748 1
5.13273965161026 1
4.69044205309261 0
4.83862105543962 1
4.8704495071202 1
5.04907289423818 1
4.85306852234191 1
5.44637978624198 0
5.18333518419603 1
5.04153930582414 1
5.1373113776345 1
4.48624983649667 0
4.89589164857539 1
4.52776206232122 1
5.24840623514193 1
5.26762713944577 1
5.21373379087323 1
5.16242984853702 1
5.2545061364172 1
4.84532942428935 1
4.97256653339578 1
5.06027092309659 1
5.18491449669603 1
4.9303182257582 1
5.0117367173573 1
5.14268526318779 1
4.62222171199188 0
4.89173020242306 1
4.87314086197069 1
5.24342481034433 1
4.59555059492113 0
4.88623358831661 1
4.64791760876361 1
4.33859353899615 0
4.97747310517664 1
5.13938195020681 1
5.20740459668988 1
5.3455744711289 0
5.2183976546271 1
5.32827952094801 1
4.85585552867789 1
5.01471858829812 1
4.9566778738588 1
4.44661272722407 0
4.70355899685967 0
4.61529644750943 1
4.70826072594936 1
4.48062492689366 0
4.99466719723679 1
4.78867113008157 1
4.94102757248353 1
5.4552359344863 1
4.97458103854097 1
5.0976127688031 1
4.89715378500129 1
4.6703442176988 0
4.9332839122696 1
5.43624713452242 1
5.10024619873312 1
4.94851720398848 1
5.11106360999458 1
4.94778529049794 1
4.76393714003531 1
5.1170050475006 1
4.56825547988063 1
5.01365739610643 1
5.04427720939313 1
5.34943134424901 1
5.37071669415881 1
5.19999021853128 1
5.29417074630455 1
5.25024055353695 1
4.69482025798997 1
4.97903123673946 1
4.95324485519714 1
4.6898760474187 1
4.73635885205903 1
4.98596465283665 1
5.02830792343361 1
4.84241192236154 1
5.36651685175035 0
4.84682427939875 1
4.92073600115912 1
4.88643394342993 1
5.06240272427219 1
4.83288251264037 1
5.00252677327677 1
4.51418258231351 0
4.86024531307289 1
4.56041248417011 1
5.05062603721444 1
4.93158211334446 1
5.3641343961196 1
5.15009235845768 1
4.9298833984104 1
4.8027259344179 1
4.97701156261652 1
4.89246158106953 1
5.01410801792118 1
4.364894836101 0
4.8830512914291 1
4.74473039913346 1
5.20452013996824 1
5.07809464728991 1
5.24900341250716 1
5.20684811848881 1
5.42984200496388 1
4.91772539888848 1
5.21967393448377 1
4.89416599655406 1
4.95721672095014 1
4.92860297204017 1
5.08017291646656 1
5.03033065404134 1
4.91313699846406 1
5.17321687447529 1
4.73383578842599 1
5.01534478315945 1
5.18066327548585 1
5.12557434242126 1
5.10126789152187 1
5.0567413626882 1
5.24591683882141 1
4.72027141849453 1
4.86282411941536 1
4.35711292826401 0
5.25709475910823 1
4.90995267879819 1
5.25905156959938 1
4.92736917924998 1
4.67106085814492 1
5.28623103094896 1
5.05712714731574 1
5.30060291050033 1
5.02456824353741 1
4.88912413606898 1
4.87221490415689 1
4.96882086951695 1
5.13562048673722 1
5.21307913741849 1
5.03108355252495 1
5.38405935666039 1
5.079170073194 1
4.82811141691936 1
4.99967059442212 1
5.10398616343361 1
5.00336051188769 1
4.95749540299769 1
5.38227403616476 1
4.82958043510033 1
5.19919869761889 1
4.80016878684935 1
5.07411704206956 1
5.29002016690964 1
4.85063122268073 1
4.95110704810219 1
5.41703383837329 1
5.10494368758173 1
4.68892422264668 1
5.42575472434883 1
4.75116137881521 1
4.74659931531208 1
5.08953802013259 1
5.01995649615436 1
5.15603594441129 1
4.6224699911828 1
5.28976959937677 0
5.28158170040153 1
5.20472667823894 1
5.00575830103892 1
5.28024400907754 1
4.67143044754374 0
5.11024147338578 1
5.08840593002358 1
5.11301135307381 1
4.94940468016452 1
5.33329260529193 1
5.04941513885784 1
4.93674456501786 1
4.44302011168587 0
4.73567628159801 1
4.88827100236777 1
5.15842773904582 1
4.9317233254211 1
4.95522645450553 1
5.01662672700472 1
4.80668681421821 1
4.72539335726781 1
5.14424349170237 1
4.96675939980795 1
5.01083485291683 1
5.20724555945239 1
5.03338466529554 1
5.29137297239401 1
5.34870147092711 1
5.02564364794559 1
4.77983653458609 1
5.25992718447359 1
4.95552197601539 1
4.77302818308101 1
5.18556787469287 1
4.97103899386731 1
5.03583490179039 1
4.9318156661057 1
4.93385212411437 1
5.0776702942298 1
5.18764628605777 1
4.83673625455443 1
5.1327010437877 1
4.99946038045848 1
5.18008950623895 1
5.0962226966911 1
5.37583194064205 1
5.14273074699359 1
5.0655230053454 1
4.9681053728838 1
5.17502407561712 1
4.69120133455232 1
4.75979017193554 1
5.25045324503303 1
4.99085207091858 1
5.19647790704838 1
5.27400121398845 1
5.00476278515453 1
5.26491938278664 1
5.10791929696664 1
5.30682332463239 1
4.9594050662311 1
4.76004445625806 1
4.70480946983646 1
5.04924872588173 1
4.7389128955504 1
5.28881016061807 1
5.09911354647751 1
4.90142539583471 1
4.74208861944395 1
5.07917104194757 1
4.89537678572015 1
4.78076550787396 1
5.49823392357783 0
5.06010769302042 1
5.13891149998503 1
4.74100263330454 1
5.33112049969772 1
5.01754002077097 1
4.82147292295036 1
5.07487399000853 1
4.59296895775233 0
5.00735461708898 1
4.67946258324377 1
5.12633348208373 1
4.8521961741123 1
5.12275943565291 1
5.28213101295379 0
5.35216285798733 1
4.89874988276264 1
5.15385103455215 1
4.68078074129949 1
5.17565819998488 1
5.01462533487194 1
5.03136378007471 1
5.21321095861756 1
5.13350447371422 1
4.75569386040197 1
5.35618331258961 0
4.61997493043159 1
5.10359725066444 1
5.17547320657971 1
5.26226889052328 1
5.23677820855081 1
5.14172832143644 1
4.76755998452134 1
4.60577216231167 1
5.28685354732377 1
5.12858581861979 1
5.29726236131883 1
4.60952776276635 0
4.89533095133625 1
4.73699436085699 1
4.81083539587878 1
4.90529087007563 1
5.02051630559608 1
5.00125852890415 1
5.26589963341674 1
4.78500357109226 1
5.22754783347013 1
4.90737218469274 1
5.28347053765054 1
4.85206487913085 1
5.33897041272651 1
4.9343856631565 1
5.10388159351755 1
4.90969125095088 1
5.04547220619098 1
5.21842219879372 1
5.08766192792555 1
4.58280927693402 0
5.05435176474659 1
5.29138560986997 1
4.96521700750806 1
4.87389093148576 1
5.00524283171444 1
4.83833352606121 1
4.86939251473932 1
4.6658590805046 0
5.18663813904973 1
5.02714480843739 1
4.81655200787447 1
5.37769289027965 1
5.02763676891174 1
4.9329362337068 1
4.70029667214132 1
4.84271060863734 1
4.91300934930801 1
4.85099386241284 1
4.65403042939797 1
4.96973961278889 1
5.20017883141131 1
5.35288340372501 1
5.3628406663147 1
4.89473444594612 1
4.9962642055358 1
4.77319694504856 1
4.95842134097346 1
5.44789572462263 0
4.7996978268869 1
4.94225230167097 1
5.41796430443494 0
4.93686677725626 1
5.17672342287226 1
5.00014059925045 1
4.70049793610013 1
5.07156008580401 1
5.11467872335152 1
5.45120282300411 0
4.93361816101483 1
4.86456861258796 1
5.14482252833676 1
4.70161111448292 1
4.80733025764571 1
4.65922184022777 0
5.14146095075477 1
5.29778840595302 0
4.87411855038535 1
4.81310621268208 1
4.5651562715605 0
4.86172775021857 1
5.42779714806789 1
4.88713759767654 1
4.65789678714988 0
4.94724260711102 1
4.64123181225651 1
4.74012465384027 1
4.83486666441209 1
5.03467752852893 1
4.77150253990289 1
5.18949717881394 1
5.40811552461658 1
4.74745864733571 1
5.05648196813395 1
5.22960165631545 1
4.84019360313229 1
4.63031084247903 0
4.84451558182338 1
5.18973965980894 1
5.09911896408292 1
5.26295229730011 1
5.09864040854281 1
4.81519575114359 1
4.64168165474157 0
5.040623801467 1
5.13955747729229 1
5.27093203433014 1
5.00703061389203 1
5.17107259194394 1
4.98132520442034 1
5.43167966435547 1
4.97643961576098 1
4.92292379345637 1
4.8851503865376 1
5.18835062446287 1
4.82167047056645 1
5.04379727527836 1
5.30993742349845 1
5.16017770087928 1
4.89964494871397 1
5.03108536636404 1
4.99563244747065 1
5.13598126533845 1
5.09996810412489 1
5.27699329896858 1
5.20128844070378 1
5.40365249287702 0
5.07927371355961 1
5.31496421133024 1
4.78514637996466 1
4.88353750503359 1
4.96452257970566 1
4.84476407243912 1
4.60144554882872 0
4.52837950740949 0
4.88373006558314 1
4.66935260894986 0
5.21296223174833 1
4.85002783397222 1
4.87609582755995 1
5.06564985414092 1
5.24140062917498 1
5.22866284047914 1
5.14016597736873 1
4.93947383720983 1
5.17433193829698 1
5.13776247683609 1
5.01438901793858 1
5.15567205927581 1
5.08734841949505 1
4.96262734423476 1
5.16496181888548 1
5.16129526927352 1
4.79843711973408 1
5.28956472168568 1
5.09073332851067 1
4.92568729337312 1
4.87012858955566 1
5.11419250507691 1
4.9896430895949 1
5.14880226192596 1
4.89898486161368 1
5.1072031172138 1
5.45637341734755 1
4.86991641683607 1
5.3582634052157 1
5.12801886428298 1
5.00764087769382 1
5.19387607299265 1
5.04229002704589 1
4.83500510029865 1
4.88042231505064 1
5.14538171342338 1
5.23494246367576 1
4.9762878363367 1
5.06108046278951 1
5.25265247153098 1
5.19336600992572 1
5.00415045083561 1
4.99112849255827 1
5.02395790611021 1
5.05493241826144 1
5.24150643927682 1
4.74777281514567 1
5.13405201272688 1
4.62132770886576 1
5.10406101728348 1
5.48911114929865 0
4.61143031857138 0
5.08180330217795 1
4.73790287550704 1
5.23006880103621 1
5.01992254249419 1
4.95529435787056 1
4.68942001691238 1
4.78014627542708 1
5.06512822736293 1
4.63986457334338 1
4.7275543271162 1
5.17020966652626 1
4.99787041536546 1
5.2495554835721 1
4.54562322405868 0
5.18396621958402 1
5.03732952091764 1
4.69968869350939 1
5.17072819302787 1
4.60142218822195 0
4.96326448425267 1
5.19770810218822 1
4.60462378724663 0
4.71677887917817 1
5.21653781393694 1
5.00219441019264 1
4.70737405647719 1
4.83355125390659 1
4.65464709888404 1
4.69637907113817 1
4.7963331539934 1
4.56137359167739 0
4.94133304902424 1
5.05623599121345 1
5.12597514544518 1
4.99662435768394 1
5.12216269581977 1
5.18858340569583 1
4.85899834686286 1
5.19694298346979 1
4.93201545346991 1
5.10570063853674 1
4.97356332194822 1
4.3591552411538 0
5.12927001136267 1
4.84041541438957 1
4.89189361738369 1
5.68896995743807 0
5.05606373094801 1
5.38864405184311 1
5.13527146583575 1
5.13325034559574 1
5.18885095928226 1
4.63849853242129 1
4.98166251780314 1
5.42187559072326 1
5.13789838389315 1
4.89435272997888 1
4.88319161172604 1
4.85137288170556 1
4.83125744546992 1
4.64866140383071 0
5.00959983559769 1
5.36198963548265 1
5.41938360807854 0
4.69204765763767 1
5.14001312995333 1
4.73955567241131 1
5.08661408357153 1
4.75271613886916 1
5.07967282717466 1
4.89967587097421 1
4.89300497626209 1
5.10526102526145 1
5.08576433112122 1
5.1998700807974 1
4.75948365910885 1
4.89012720054717 1
4.91741163785356 1
4.83562079941555 1
4.79097216409989 1
5.13901671328045 1
4.67799792665597 1
4.87173524462327 1
5.17867629185375 1
4.91464797205959 1
5.29561623591078 1
4.93158079733937 1
4.80877326489132 1
5.02776889907405 1
4.89408479452224 1
4.9079788968687 1
4.83508767666767 1
4.93575778285962 1
5.09750267468544 1
4.51608931189087 1
5.01360495345905 1
5.01503546599811 1
5.07579686703329 1
5.26358741066148 1
4.74937875514464 1
5.13581946108356 1
4.94228977139998 1
4.9980038750925 1
4.9355996224782 1
5.2784274637864 0
4.80230223411254 1
5.03220878761034 1
4.8881578814823 1
5.37222640835721 1
5.19208181452919 1
5.04812892003849 1
4.94392000183363 1
5.43030808991727 1
4.85216806995521 1
4.93940751260046 1
5.00238696402464 1
4.89907461703821 1
4.70439894752246 1
4.96745059319015 1
5.14145300115889 1
4.84059347860771 1
5.08683102796931 1
5.26997288808171 1
4.98602142919592 1
4.82520926392699 1
5.18215082530148 1
4.71070274720973 0
4.8954695593604 1
5.04495104413471 1
5.13926870361981 1
4.72046645036814 1
4.82419503465281 1
4.93852433572841 1
4.67239531118445 0
5.06365659613551 1
4.73603535399921 1
4.95206268626375 1
4.87304132045734 1
5.00507315101444 1
5.12615229276044 1
5.31586531993595 1
5.29157000826811 1
5.03652025163315 1
4.88165612248218 1
5.17099538229173 1
5.15401351420777 1
4.8631111724158 1
4.98402382680705 1
5.08219769064498 1
5.01782449680447 1
4.93811355993159 1
4.89900944995937 1
4.96519237338213 1
5.43841234866115 1
4.82338667356969 1
5.05127148156033 1
5.39581983845525 1
4.84834947747335 1
4.80874776005857 1
4.68493861638036 1
5.26766138267582 1
5.11914725219453 1
4.86798666395811 1
4.99942001414543 1
5.03708858002491 1
5.10171780741707 1
4.85114043884344 1
4.69012923552085 1
4.92243893427796 1
4.90531296660518 1
5.436161307326 0
4.81350782335308 1
4.66584846363515 1
4.84819689215358 1
5.02721984206308 1
4.8513755982423 1
5.06455417222505 1
4.85933481596035 1
4.86320015525939 1
4.76887887792513 1
5.28323510554825 1
5.42767836893463 0
5.01900892107489 1
5.10269223578992 1
5.06648124716406 1
5.02808622457707 1
5.27854449479713 1
4.66029722355456 1
5.05460668959649 1
5.08604185593544 1
5.02375609487457 1
4.87278404758553 1
5.33193140955856 1
4.96429617805964 1
5.24172484230451 1
4.9611685608949 1
4.86200082834244 1
5.31138670168197 1
5.36517218852473 0
5.09182047551799 1
4.72861956256062 1
4.87354151682315 1
5.28245292224306 1
4.98309926577871 1
5.13700012874422 1
5.19710675138608 1
4.9112678160895 1
4.65992020483565 1
4.910576185202 1
5.23373043630039 1
5.31077826708203 1
4.94141816397078 1
4.95950298261341 1
5.33291058896832 0
4.67868969630102 1
4.82618671741961 1
4.7620901918436 1
5.50364839221239 0
4.75883967806379 1
5.03351721274359 1
4.2545326706875 0
5.0293625596505 1
5.31942528017188 1
5.06306307974531 1
4.6135732576549 0
5.23361458111911 1
4.75000379506885 1
5.11186693128369 1
4.82904760448989 1
5.00358326693354 1
5.04152939320245 1
5.28187290386314 1
5.13041647866559 1
5.36210957693708 0
4.92684047269403 1
5.00343438448437 1
5.16308429631179 1
4.83801521912106 1
5.21040281132123 1
5.00641289782994 1
4.98490042863592 1
5.18469619274286 1
4.93789375667326 1
4.93197127063515 1
4.93710700963703 1
5.24128191941069 1
4.86644524206852 1
4.8988828819171 1
5.07651928610717 1
5.32542331789054 1
5.13360378770652 1
5.15982680608797 1
4.9717712642666 1
4.86648389608587 1
5.15446445085277 1
5.24985172748045 1
4.75752128827248 1
4.90100687741224 1
4.83969526774417 1
5.1874540365164 1
4.84876864613811 1
5.22395309846204 1
5.10195898604743 1
5.25823487415368 1
5.01456570450728 1
4.43215959292913 0
5.2159351367922 1
4.80934116241807 1
4.99503220825255 1
5.05506360731369 1
5.12729595092277 1
4.95289556890352 1
4.7109638662196 1
4.99076754792259 1
4.94638253632282 1
5.07095558519482 1
5.2891337237027 1
5.1331154119352 1
5.08955466714401 1
4.80321204151233 1
4.86703451215167 1
4.91663281939961 1
4.4551434001398 0
4.77431564029061 1
5.09505449768356 1
4.8299520224348 1
4.91603021299049 1
5.05324425108013 1
5.04858473715523 1
4.96920241526066 1
5.23605921718438 1
5.19023347360604 1
5.25581322379357 1
5.1700119119794 1
5.0708262807176 1
5.16113541620848 1
4.9668075028719 1
4.81202586659244 1
4.77677856349663 1
4.81387249672211 1
5.08972912983665 1
5.79366811050368 0
5.10460542963983 1
4.84255009870084 1
5.24039212341124 1
5.17502237205447 1
5.21702904438011 1
4.54476988137622 0
4.92208541310354 1
5.14778670486344 1
4.77277176085228 1
5.02352831447324 1
5.25531837310425 1
4.86042562915533 1
4.82289203500601 1
4.79443104850069 1
5.79599153677831 0
5.05316924732197 1
5.02528441957675 1
5.2406237369614 1
5.10153883198443 1
4.97037241800491 1
4.69740898441459 1
5.15107315110064 1
4.86760926528897 1
4.79833017931904 1
5.38900355217698 1
4.92213487789774 1
4.98078827687141 1
4.99974107687741 1
5.01153330096277 1
5.14420876818141 1
4.85141952261802 1
4.65538143736674 1
5.36280836758294 1
4.98970460004181 1
4.94675042399728 1
4.88422439508985 1
5.27531718656419 1
5.0248017537303 1
5.29787578762521 1
5.20733234500322 1
4.89981603385417 1
5.24265045274249 1
4.85415379952531 1
5.18424750721459 1
4.85740104148897 1
4.98633916413467 1
4.98349403893494 1
4.86454130449855 1
4.99473228367514 1
5.14213098331596 1
4.97387665422025 1
5.02251035495025 1
4.79418789855406 1
5.08902596934372 1
4.95064771672089 1
5.02459225538422 1
5.17436782040947 1
5.29329818241874 1
4.90311438971344 1
4.9805216157398 1
4.91409016445512 1
4.89902813058683 1
4.54119937540144 0
4.78949736178557 1
4.64805420930597 0
4.79166111334601 1
5.1854242148266 1
5.4054241927266 1
5.07042445329175 1
4.70303796872823 1
4.81175677548173 1
5.01070086742022 1
4.93536669406155 1
5.09747820166451 1
5.28174819692271 1
4.81894394351033 1
5.38913836027461 1
4.62858537026769 1
5.02814884294463 1
4.73637693556788 1
5.02076963009959 1
5.44303199319252 0
5.00364941650454 1
4.91855984907028 1
4.86019942458226 1
5.1726263367005 1
4.81642000254736 1
5.32602577806614 0
5.01934534524747 1
5.18027270344686 1
4.87638717072333 1
5.02297626198077 1
4.80871161456105 1
4.72178564556972 1
5.0967406795801 1
4.92250654147131 1
4.82282582855292 1
4.91613336366842 1
4.80402713159623 1
5.03597832283109 1
5.24179487307524 1
5.10421232534008 1
5.30458186354116 1
5.2158665418168 1
5.06478083360476 1
4.94692174813122 1
4.88453677213127 1
5.04270857717465 1
5.37071014764913 1
5.24760408016843 1
4.95481444069526 1
5.20638058413435 1
5.12691600327192 1
4.96584488136015 1
5.10022002015983 1
5.270466456206 1
5.10570966407351 1
5.05236737091985 1
4.92010455771054 1
5.30686608837467 1
4.58790508376021 0
4.41677777539839 0
5.26626889233042 1
5.27969502789672 1
5.06315881322182 1
4.98308046881371 1
4.72310784356316 1
4.82609121044575 1
4.82612869981093 1
4.98402968464002 1
4.81547923224998 1
5.16142132902652 1
4.91550895789368 1
4.91007334334987 1
4.86993244159352 1
5.04986709294333 1
4.80290376466004 1
5.01018802672172 1
5.52877993620164 0
4.69480116873385 1
5.05267695879062 1
4.96362558873646 1
4.8411977985233 1
5.30854108085254 1
5.11767135470499 1
5.16106691604282 1
4.89089217918073 1
5.0744245395821 1
4.85954656633781 1
4.73973899559935 1
5.51818301621046 0
5.26022850459529 1
4.75495313519432 1
5.25483319518934 1
4.90926549782851 1
5.2483893949648 1
4.91004681848783 1
5.4029557708658 1
5.08956253408332 1
4.96363723126099 1
5.17715967869452 1
5.40887022113198 1
5.10120942781271 1
5.08027277045791 1
5.12579584472252 1
5.12202635299768 1
5.30275910978874 1
5.21190765262055 1
4.91162935164338 1
5.32086967762329 1
4.71663389171811 1
4.95375749159045 1
5.10578987977376 1
5.12596406382592 1
4.99057817573163 1
5.11419759241899 1
4.87089507538765 1
5.02403819017695 1
5.12136208035114 1
5.14210478769625 1
4.90658406275417 1
4.78391670814386 1
4.84743976720483 1
5.20424336653855 1
4.88666731964172 1
4.93007349255208 1
5.1638551226544 1
5.1321525176749 1
4.82254222714083 1
5.03029275037062 1
4.77787646916059 1
4.77810722120915 1
4.74863176072036 1
4.81851766188181 1
4.8860316478113 1
4.63596426886798 0
4.47567483139048 0
4.91300428915104 1
5.14791537561866 1
4.9053256268755 1
4.89105385218191 1
5.33330972611098 1
4.69154766195655 1
5.13940844782684 1
4.8954901990959 1
5.12994920173764 1
4.56836037828041 0
5.02156737024989 1
5.14525605828153 1
4.87657299453091 1
4.78467440454825 1
5.20532893211536 1
4.80009978747697 1
5.24244335282343 1
4.99441528229112 1
5.05364793723099 1
5.2513428171982 1
4.96977880698568 1
5.13048404610493 1
4.82609830985606 1
4.86721373403096 1
4.91583823213864 1
4.96692247655461 1
5.11252920189066 1
4.62108925672178 1
4.89645208348467 1
5.02261698152958 1
5.04494168173879 1
4.72560091560822 1
5.11918124125526 1
4.80696933434679 1
5.1538330898775 1
5.10893201308318 1
5.13917885905016 1
5.07743337914537 1
4.96003368465068 1
5.01806089513161 1
5.2851760223993 1
5.12861189816454 1
4.86835068249218 1
5.08350163253009 1
5.04016159995593 1
4.94753795305979 1
4.76805041339046 1
5.05230452296572 1
4.78920461585653 1
5.03406403240859 1
4.99138118062833 1
5.092801291651 1
4.33731955662452 0
4.94449542739977 1
4.82747725309546 1
4.81019150167706 1
4.59147644726988 1
5.17929137130833 1
4.77549974633362 1
5.26748348742173 1
5.24646033679411 1
5.00604445198667 1
4.84935435962547 1
5.26026583952988 1
5.08479738066284 1
4.77082334276405 1
4.99523816279807 1
5.00277648553943 1
4.47598575703079 0
4.81447004907965 1
4.97679435965283 1
4.9460648117033 1
4.84149622133215 1
5.07129062889665 1
4.74636854786451 1
5.1561438598634 1
4.75175896950632 1
5.12702889045321 1
4.89299142086685 1
5.14194330984126 1
5.15550484219362 1
4.47531685842256 0
5.25813923616595 1
4.84590096067162 1
5.12799673170034 1
5.02116029866017 1
5.02371855580552 1
4.72408236671366 1
5.07965695932417 1
4.97538912666718 1
4.75582821698796 1
4.61044053707267 1
5.21160571074991 1
5.04216357815493 1
5.04294897267205 1
4.81426009406651 1
5.06719751878543 1
4.91846136989875 1
5.1548115957764 1
4.84472875133219 1
4.8341738035763 1
4.85012608858174 1
4.93469198508842 1
4.79650991228654 1
4.95721820547 1
4.70858980709417 1
4.7506059249228 1
4.64262320423248 1
4.95396314266746 1
5.01787835518084 1
4.52805918793493 0
4.85619291321632 1
4.56551333957234 0
4.85079324486395 1
5.07230247693488 1
4.88262200851572 1
4.58534439007191 0
4.95753435747402 1
4.91105248650025 1
5.35457521139736 1
4.84755538844109 1
5.42884504525248 0
4.86131365328054 1
5.19482011465712 1
4.90808653772159 1
5.30001206739511 1
4.96856046900611 1
5.15638041130745 1
5.1068188010551 1
5.00878039641921 1
4.80878537988342 1
5.15881321264199 1
4.88472211327491 1
5.32076930758393 1
5.03498292984737 1
4.72427883620502 1
4.7169910525781 1
4.81822889981311 1
5.2562410084882 1
4.81344676347315 1
5.4182589792139 0
5.10343546606079 1
4.79862695247688 1
5.01727770108861 1
5.16440520690035 1
5.03889190110369 1
4.93399612047898 1
4.91179050428627 1
5.35001987481643 1
5.10069422980797 1
4.70739114047346 1
5.1849125354511 1
4.69191893431914 1
5.03219321143965 1
5.15365600730839 1
4.96992916859645 1
5.13797246969166 1
4.96263922466231 1
5.11421779110448 1
5.07245117635594 1
4.62232407480314 1
5.04327296269119 1
5.23766360934972 1
5.01655842785465 1
5.23683702342469 1
4.95039927987077 1
4.7589509549334 1
4.77680904702741 1
4.81220807856127 1
4.96839102918287 1
5.19298157850642 1
5.14407280236728 1
5.45638284341716 0
5.07437247981126 1
4.82399058878506 1
4.85343468958565 1
5.1108797199533 1
5.20105498495177 1
4.96762427920097 1
4.70793330678177 1
5.08913098849605 1
5.33886780871901 1
4.98435613811411 1
4.78200138687059 1
5.10771276611831 1
5.03157704611402 1
4.74373292181122 1
4.63179315604064 1
5.09049319057096 1
4.90200958493645 1
5.02395606933756 1
5.00614540836936 1
5.18329920095106 1
5.15344210514927 1
5.37010716768227 1
4.74886447648217 1
5.21555236682975 1
4.77434626165639 1
5.03984950369085 1
4.44101353744368 0
4.83237477707815 1
5.1373715292149 1
5.01234411102135 1
5.20421534609067 1
4.84015361928208 1
4.92004386947967 1
5.06630172825872 1
5.21942372255285 1
4.63604015745429 1
4.56146582149235 0
4.75542640430676 1
4.95903923856922 1
4.89937469968543 1
5.2367758030082 1
4.90687489814537 1
5.10745347761457 1
5.11198882085601 1
5.12495595296921 1
5.06551860879542 1
5.01652004897771 1
4.79338519103719 1
5.0102578056869 1
5.05727480282691 1
4.91015932837249 1
4.86472065750775 1
4.91753147407134 1
4.66145402259226 1
4.87706366996707 1
4.62078003974402 1
5.22328418770332 1
5.11533581222096 1
4.92067171718446 1
5.61290278928581 0
4.77453781496082 1
5.2670490594235 1
4.90898316655667 1
5.05695145784634 1
5.10524164963332 1
5.07481977812466 1
5.09773448158593 1
4.77251398806011 1
5.24500695878054 1
5.38771048414495 1
5.68497827495031 0
4.71037783620067 1
5.64916914733421 0
5.22513578611592 1
5.29031721797306 1
5.04932241150933 1
5.235689820942 1
4.78107362562565 1
5.10320511616144 1
4.6262130265751 0
5.15644876877258 1
4.97579454421509 1
5.02472366331961 1
5.04281112631557 1
5.10834199937266 1
4.83729369579733 1
5.39936789576055 1
4.88020926177575 1
5.13448395420259 1
4.39386745224198 0
4.81582900612997 1
4.9068415377056 1
5.08793412293076 1
4.86479067551713 1
4.95750546530227 1
4.71144257016371 1
4.93387938586507 1
4.57583602563485 0
5.02712448100103 1
4.99182562046408 1
4.82182816568355 1
5.33504417429954 1
5.25714769098567 1
5.39255094073181 1
5.44539998293564 1
4.79918371307216 1
4.79925223577333 1
4.9304970207674 1
5.39910911694463 1
4.97762840881486 1
4.95067027428989 1
5.036310071695 1
4.90242944407074 1
4.77825935198975 1
5.47066939825003 1
4.91208120250088 1
4.6932959480057 1
5.26185940013969 1
5.15076491223291 1
4.81569183172603 1
5.01239170230808 1
5.27043862225965 1
4.7412441146861 1
5.11597201849905 1
5.33534507916102 1
4.86402923712959 1
4.98125738561236 1
5.08058499923445 1
4.84616731661437 1
4.85172221830411 1
5.06303795359589 1
5.12355159500083 1
4.82580436727684 1
5.01190306464581 1
4.94013243046007 1
4.83595641344331 1
4.8649925437334 1
4.77539686527986 1
5.36140773679189 1
5.06599922449059 1
5.17359831889332 1
5.03736885158134 1
4.97308251553509 1
4.9312766099003 1
5.33327732339942 1
5.03564199539226 1
5.3346552688127 1
5.14033363752603 1
5.24931202092562 1
4.9970753096335 1
4.75344050032151 1
5.25160728771644 1
5.17835757765375 1
4.96037649301163 1
5.12768495325096 1
4.90278193602298 1
5.1770496421487 1
5.08180474157446 1
5.29171652026593 1
4.74602215563728 1
4.92818791205158 1
5.34609913738986 1
5.75550649048628 0
5.00750040140652 1
5.04226263437735 1
5.00183212334678 1
4.62840093577348 0
5.25240421396376 1
4.83749459868161 1
4.90661014384541 1
4.9118041043912 1
4.94350444097142 1
4.71653033874626 1
5.48604835332668 0
5.13757181767823 1
5.27474052508296 1
4.77397305219862 1
4.81340628100312 1
5.23547135816321 1
5.26072812382103 1
5.26213575795219 1
4.88177976057823 1
5.44244572991078 0
5.11981627980978 1
4.76382092345821 1
4.61703498016906 1
5.2958770130121 1
4.89028249608753 1
4.43343193957682 0
4.72156602509284 1
5.1800988198116 1
4.9663102294477 1
4.65028990862942 0
5.21545174176572 1
5.08695571534366 1
5.02177288448519 1
4.98771034161817 1
5.07532581686351 1
5.01048858794063 1
5.18668539797363 1
4.71166156333767 1
4.96210289322311 1
5.15538280977561 1
4.80491197500583 1
5.04892387930238 1
5.12126427885077 1
4.79408809098785 1
5.26705237594337 1
5.34269503052551 1
4.98352520345307 1
4.50250334500379 0
4.6158875575561 0
5.30496868240341 1
5.1211463077692 1
4.69166472405282 1
4.98364303833934 1
4.91294711138761 1
5.50517612149419 0
5.07274368325889 1
4.67381802106138 1
4.91339169426937 1
4.46305996402038 0
5.3725857093967 1
4.8622797333942 1
4.7342447127054 1
5.04272410323772 1
5.00096771587283 1
4.76235762293118 1
5.06795352578377 1
4.86468036554453 1
5.11062675161112 1
4.9025439607207 1
5.32208630534493 1
4.97639081684539 1
5.16437835713819 1
5.25024015684855 1
4.72023876980736 1
5.20695386392445 1
5.01671287778954 1
4.99847615492235 1
4.92499497906546 1
4.70701090234422 1
5.2064669366571 1
4.8663816806034 1
4.60119625553756 1
5.08373293769282 1
5.16540900213519 1
5.13319300790541 1
5.27999762233273 1
4.92879676891357 1
4.92478775519229 1
4.74617105232404 1
5.09651075542659 1
4.88874590683513 1
5.03453505784995 1
4.97351407914885 1
5.20182017884208 1
5.20907822933733 1
5.03306181194056 1
5.19509461753356 1
5.05130406941304 1
4.70692028060012 1
5.19622713080278 1
4.66211388957009 1
4.8345928474754 1
5.09438794855309 1
5.25159196545677 1
4.96622457323097 1
5.17298052149165 1
4.80144485610488 1
5.30683593566405 1
4.57017794141606 1
5.13597335790125 1
5.41290769849418 1
4.92833005594911 1
5.12483383176061 1
5.16705339729234 1
5.12435463258992 1
5.1270186254091 1
5.0947779480495 1
5.33047334218705 1
5.19214817677425 1
5.13443675207059 1
5.04782886101388 1
4.55541910552991 1
5.10432431396411 1
5.29070018931108 1
5.2495122375998 1
5.36991054116579 1
4.85726415904207 1
5.32759822409547 1
4.98263194223175 1
5.20115130427758 1
4.79642112591408 1
5.07965085825142 1
5.10130550105288 1
4.59633410890428 1
4.72562295658685 1
5.24029712175971 1
4.81035628844439 1
5.29305042057421 1
5.13562279795623 1
5.18833945424572 1
4.89411300361539 1
5.20700551148914 1
5.50126445759072 0
5.19881907925041 1
5.02987409344332 1
4.46456653391163 0
5.33935371485871 0
4.82035644593707 1
4.97082388937124 1
4.76508401250683 1
5.13747163009688 1
4.65288057953814 0
5.31268288046282 0
4.79377934193318 1
4.93402260336758 1
4.73563370451939 1
4.77309745867499 1
5.24960213282477 1
5.3895803537616 1
5.22323750519762 1
4.79908999941641 1
4.80731452372203 1
5.28794913917907 1
4.65132203606053 1
4.77280415386112 1
4.7988754651781 1
4.37497595910613 0
5.16157545141069 1
5.11281826112916 1
5.19861057196051 1
5.15558065844232 1
5.01277096211 1
4.97179355443821 1
5.39528844025162 0
4.31364054444782 0
5.33387633636558 1
4.93205450379443 1
5.07783853462272 1
5.01904948382697 1
4.92581668040715 1
4.85728540695953 1
4.78140414387125 1
5.0442161974437 1
4.63456939987344 1
4.9175178434348 1
5.30686302364851 1
4.78081555335807 1
4.96494120517519 1
4.82407180075363 1
4.78376561197604 1
5.00200020664799 1
4.98413412125172 1
5.07144823533357 1
5.13622013562667 1
4.81833275172815 1
5.08129043872609 1
5.0590379022991 1
4.96278375398623 1
5.15823674422475 1
5.1342122531738 1
4.88425287978992 1
4.7324636778967 1
5.17144681356373 1
4.73114002956216 1
5.47355221535447 0
4.9891255974624 1
5.22973690119526 1
4.917865662396 1
4.86826200060055 1
4.96541490256449 1
5.15480064833667 1
5.04971002173537 1
4.83562596362672 1
5.03763467713206 1
5.68139499015859 0
5.34183971775421 1
4.75517408869134 1
4.75891603124203 1
5.11126435828267 1
4.6331267386547 1
4.99076497394171 1
5.06781035818771 1
5.42731286153357 1
5.21731552117658 1
4.80668086413435 1
5.11486645231146 1
5.18772602873882 1
5.50584436361017 0
5.29188244193294 1
5.04954669997861 1
4.84609877545663 1
5.06227810524249 1
5.32752854679445 1
4.60901723080073 0
4.82838173579339 1
4.94520858459337 1
5.21640896404844 1
4.70189184200575 1
4.94165085671237 1
5.05122463666882 1
5.00887488124634 1
5.08291376095341 1
4.94005050460131 1
5.22185220583086 1
4.98189387626309 1
4.8839386462703 1
5.08393747033028 1
4.87947001914863 1
5.04467954405621 1
4.83950202024874 1
5.00539362631931 1
4.79427734527448 1
4.96396299825213 1
4.90474444237914 1
4.59047686613825 1
4.90915228757601 1
4.63417192181341 1
5.23503494719791 1
4.7268558436911 1
5.14999073888964 1
5.13133171241374 1
4.95586645334963 1
4.84061667373351 1
4.98218002614803 1
4.67784582284232 1
4.70700429663266 1
5.10386114540176 1
5.13711977286373 1
4.81525475504347 1
4.95936603710138 1
5.23666990050563 1
4.95924952550712 1
4.80415634096855 1
4.93950833881797 1
5.11908863557484 1
5.09383578714314 1
5.04952476577385 1
5.05327540953751 1
4.55371686574154 1
5.21775489242966 1
5.09178095248048 1
5.11404187247009 1
5.66772433106974 0
4.56233882688818 0
5.1325067875589 1
5.27077400889828 1
5.09241634054503 1
5.26918818292299 1
4.67360987222891 1
4.93680999128403 1
4.652375886075 1
5.27681178579801 1
5.14515790125086 1
4.83745320191152 1
4.78171417289591 1
4.68466741015045 1
5.29611397732769 1
5.10940571876467 1
4.71930210409592 1
5.10254711651619 1
5.0680932008681 1
5.24762196890698 1
5.13934522076147 1
4.8394607455164 1
4.92898987007291 1
4.84255254675651 1
4.88506383058481 1
5.09709161729577 1
5.04213209729773 1
5.06211641284833 1
5.28326026473158 1
4.83924883732869 1
5.27136093426677 1
5.42495931594395 0
5.0035861515616 1
4.75890548173747 1
4.97968842772345 1
4.60465869492136 1
5.19001222357541 1
4.98239260048958 1
5.38215214918279 0
5.36567074772704 0
5.47884823306467 0
5.06795891631477 1
5.1915185415627 1
4.77230665073825 1
5.17919833016747 1
4.98652199997216 1
4.991031444038 1
5.23972131299669 1
4.72297753785951 1
5.43309597721567 0
5.28081537015052 1
4.55613735842775 0
4.57407179483349 1
4.68132229581863 0
5.07176059421252 1
5.10690693499446 1
5.00986389404892 1
4.82631529576582 1
4.89489600656781 1
5.06461394602511 1
5.17117991785143 1
4.65331640096972 1
4.51630805872875 0
5.21753064873071 1
5.1043921068839 1
4.86085699359214 1
5.50902154336256 0
5.08790600736603 1
5.00561662551632 1
5.15609354384474 1
4.95851967056103 1
4.94242491083336 1
4.65039166788116 1
4.61007507298074 1
4.94848269412275 1
5.09180422384615 1
5.37838729136829 1
5.01159215750873 1
5.15860101520664 1
4.92608748106148 1
5.01672052168758 1
5.36639792031387 0
4.94122472283681 1
4.86019561795698 1
4.81049091954763 1
5.17609519603706 1
4.93504597143365 1
5.01173324325294 1
5.1197315090482 1
4.91837169914515 1
4.93978108938635 1
5.07261741804496 1
5.02115041910491 1
4.80433115026438 1
4.93093132264497 1
4.7369335894573 1
4.74772763368027 1
5.05428952193415 1
5.44563166791865 0
5.20186537482034 1
5.14449969589261 1
4.86093709154665 1
4.61367060391122 0
5.03552253597243 1
4.95185647833967 1
4.98129617685251 1
4.74302522289112 1
5.35345740538209 1
5.16211320014644 1
5.03257314621745 1
4.84288966977567 1
5.19390889029159 1
4.47486776522964 0
4.90677288795936 1
5.01118437078346 1
5.46573740664472 0
5.1176662351522 1
4.93197310283852 1
4.71521512771622 1
4.99636518549774 1
4.91909548033922 1
4.72090955300835 1
4.78826061711067 1
4.80390849164113 1
4.80634042620634 1
4.99025231910914 1
5.06141628302275 1
5.17961718545191 1
4.76556519576107 1
5.45902687566314 1
5.63832435671034 0
5.12412446158841 1
4.86594512316567 1
4.99539756879271 1
5.27339600925802 1
4.59119476922895 1
5.37338667766751 1
5.07569447439277 1
5.19076045982252 1
5.64101616690981 0
5.17973341843917 1
5.09436377697625 1
4.63055368863513 1
5.31382554578977 1
4.65845828748902 1
5.07152752767488 1
4.76898400737448 1
5.01966414271573 1
4.72420829206551 1
4.91961053061188 1
4.94152940293706 1
4.92000435085265 1
4.89924592496804 1
5.00031929088313 1
5.057563834299 1
5.04830210931137 1
5.10067218361523 1
4.64612195497577 1
4.92256058786668 1
4.89762515818946 1
5.0519987953949 1
4.95685097409327 1
5.04027401033749 1
5.2565816513222 1
4.9363601996996 1
4.90380189138454 1
5.38407856793341 0
4.84054039783944 1
5.47179225053124 0
5.00428287924971 1
4.80755282332812 1
4.87164013735388 1
5.45992357040119 1
4.43780542351111 0
4.50975445909126 0
5.22695899508418 1
4.9657198421157 1
4.98288275218613 1
4.65654303735934 0
4.67326951545892 1
5.11169905988141 1
5.26779947104532 1
5.2890747752513 1
5.08617831253888 1
4.65864201742267 1
5.08902603134928 1
5.02182082775084 1
5.2399302471653 1
5.03715685235462 1
5.07336419488681 1
4.97178633662246 1
4.95604838327024 1
5.12432894750378 1
5.10713165322384 1
5.01557633508269 1
5.08504819197198 1
4.72517536898785 1
4.7740058134269 1
5.13475650402593 1
5.19464619366216 1
4.88930292359114 1
5.41077562207249 1
5.31283193134569 1
5.04378359431183 1
5.02847775688203 1
4.91002786984408 1
5.11408557906621 1
4.65797543566872 0
5.13984229056786 1
4.91686533632217 1
5.00406845361173 1
5.18759989094731 1
4.64366613716825 1
4.90958451668097 1
4.54019593583108 0
4.81015428497968 1
4.70741686612684 1
4.95319678556415 1
5.01841088265317 1
4.9800958288177 1
4.95729456418873 1
5.05944661824128 1
5.03623701377034 1
5.10323135304227 1
4.46532135842045 0
5.13032030883715 1
5.02919103081656 1
5.23327482399256 1
4.65664335519178 1
5.20729628753429 1
5.23482430948825 1
5.32567643323672 1
4.59680800100882 0
4.71814319258626 1
5.06303990378373 1
4.46697299884345 0
4.95018086541643 1
5.09301181549443 1
4.93788002338581 1
4.68967009263921 1
5.10402982668475 1
5.12644200174133 1
5.1379288345448 1
5.19369383452489 1
4.8220561172882 1
4.57266911015313 0
4.9580089708232 1
4.83403052542657 1
4.83244244574054 1
5.06505216800326 1
5.00163837963066 1
5.3887836702061 1
4.90886281067095 1
4.82065458335954 1
5.29122593498748 1
4.85293894046478 1
5.31920827737909 1
4.74540824716007 1
5.01846529775113 1
4.91602615006724 1
5.00705364493145 1
5.19452140461672 1
5.23866617138786 1
4.89090479377767 1
5.35781154940106 1
4.84062894766364 1
4.90252347701394 1
4.62014513348984 0
5.33876692975097 1
5.04017500869768 1
5.23903898289566 1
4.7783414226653 1
4.47914862501417 0
5.02310756299318 1
4.83312683271892 1
5.30575018087713 1
4.69137914688832 1
4.74336601563027 1
4.89119913503023 1
5.08782229220067 1
4.75592959592682 1
4.59046502821245 1
4.99649695171028 1
5.22133896861678 1
4.69339774244224 1
4.47838936181031 0
5.39040201933367 1
5.30473601542131 1
4.91965858394761 1
4.93538935074381 1
5.13031120956762 1
5.11368726811456 1
5.27141646731231 1
4.51164590673029 0
4.83673049886213 1
5.23519064188886 1
5.11099481132522 1
4.97207748815418 1
5.19157269413756 1
5.06406713802902 1
4.86405602809958 1
5.17612183604993 1
5.27377914489709 1
5.28132315648096 1
4.94907768452248 1
5.04231808288521 1
4.8544862546526 1
4.78989732574779 1
4.75284685501924 1
4.93647204203538 1
5.01178212272894 1
5.07879954954777 1
5.18511418850371 1
5.08851367598907 1
5.20649421162287 1
4.51396555438461 0
5.1010912960456 1
4.77740212254498 1
4.74469374950404 1
4.95044305771389 1
5.06805091018376 1
4.8998208079218 1
5.29031048510996 1
5.09927639599459 1
5.2114024470409 1
4.6812936724002 1
5.20286227193297 1
5.03787508729541 1
4.5273705159445 0
4.85156201704747 1
5.08921357008148 1
5.08765473978709 1
5.04269494312222 1
4.88998809424641 1
5.36172076867602 1
5.0496294346322 1
5.35555528908929 0
4.89187318214142 1
5.2116341356919 1
4.99751585807301 1
5.10691567867525 1
4.68596719617956 0
5.34633744613491 0
5.09143566480583 1
4.71926660673679 1
5.15006967269766 1
4.84080838607564 1
4.70445620880621 1
4.67655128877623 1
4.4435273659864 0
4.9816692604733 1
5.16580327808081 1
4.72418794547611 1
4.7585997616312 1
4.41204508673489 0
4.53909804491539 0
4.4926366987895 0
5.095252301796 1
4.89401784530034 1
5.16846286387856 1
5.3303399348152 0
5.05765190822759 1
5.00976622625974 1
5.20566997393289 1
4.80489770435973 1
5.00595500306829 1
5.26513237995908 1
5.21545410013615 1
5.1223651477502 1
5.65447299761437 0
4.79976413717644 1
5.21408141423734 1
4.5714396245611 0
4.83866714454093 1
5.32707107735864 1
5.31781549414924 1
5.01849330582833 1
5.08968106085566 1
4.95092686451204 1
4.98300537882269 1
5.06226588985396 1
5.20282396769841 1
5.22058290404484 1
5.06090239408662 1
5.00634705247978 1
5.23683672607919 1
5.01654070070214 1
4.78231910515683 1
5.03816001143205 1
5.12815363197929 1
4.91568327940884 1
4.94343417658634 1
4.95333244688789 1
4.91805289501853 1
4.87942323402859 1
5.01592384688141 1
4.97083996325682 1
5.0100901430845 1
4.6511884666931 1
4.63186552894079 1
4.8725921845575 1
5.07769265060161 1
4.64786580484234 1
5.24665870364257 1
5.01890837925857 1
4.93133456202241 1
5.12404736566273 1
5.23135004855023 1
5.19219185558614 1
5.00324311708507 1
5.15233257056599 1
4.78803925368997 1
5.04350121697537 1
5.15169039772396 1
4.89221548427927 1
4.81306678884233 1
5.16350011697636 1
4.78991075149653 1
5.16067962683318 1
4.94065907911037 1
5.06563644280028 1
5.15562593226179 1
5.06004337733153 1
4.80389185407419 1
5.04994333190608 1
4.63548882754603 1
5.18976978007779 1
5.36282621362431 1
4.38826020294083 0
4.945055338458 1
5.03195768280481 1
5.24426236076419 1
5.14439502724052 1
4.9781099050348 1
4.69757728198184 1
5.31164053934515 1
5.18389243686079 1
4.99032212743717 1
5.12096113738473 1
4.98720521661366 1
5.01496989231371 1
4.92384366886065 1
5.25515691922602 1
5.02822744153212 1
5.2846927260807 1
4.62698884370151 0
4.56318287282566 1
4.93572717159182 1
4.93136952125683 1
5.12262550539578 1
5.05741928196035 1
4.99981882814091 1
5.12900351461787 1
5.04064415120278 1
4.42903137489061 0
4.76891051074359 1
4.81384309893633 1
5.15712091573132 1
5.08834486463606 1
4.51925050517197 0
5.31015100248015 0
4.83270363260349 1
4.9893968026823 1
5.05004738253939 1
5.24738520945015 1
5.1842508717988 1
5.04634469333606 1
4.67998470102447 1
5.05379503279636 1
5.18430829211014 1
5.08863723209376 1
4.9628346319664 1
4.78718263221719 1
5.16951053250299 1
5.01206618060173 1
4.95410508142329 1
5.04181719809212 1
5.32863093069804 1
4.84168308672721 1
5.09971854743921 1
5.16627503160222 1
4.81128926325284 1
4.8343895158096 1
4.92733353231899 1
5.35349089894108 1
5.36354258701424 0
5.09786601720741 1
5.25186832860278 1
4.72040583716839 1
5.18533595392853 1
5.41183220466057 1
5.18753065548858 1
5.10879697784422 1
5.02613642166479 1
5.26423718056946 1
5.17444170860769 1
4.99213905612951 1
4.93112387104126 1
4.65207497561089 1
5.04034291066213 1
5.09091098643237 1
5.20583714695743 1
4.65641179840855 1
5.25254491722153 1
4.6975527528691 1
4.99394723778432 1
5.32602011237991 1
5.26737302855179 1
4.47685875988406 0
4.95085063813009 1
4.95405059985621 1
5.015804066072 1
5.25353243641882 1
5.17898400115998 1
4.72311802716653 1
4.89931790070892 1
4.98972327840005 1
4.84959242015369 1
5.01593360562102 1
4.84240211586931 1
4.85898703334961 1
5.11887098850953 1
4.9413981056855 1
5.596206849774 0
5.33588587806026 1
4.83890439034013 1
4.69828173736126 1
5.02770649959074 1
4.79948782211427 1
5.00594507676393 1
5.56333744292305 0
4.89751802939288 1
5.100244717464 1
4.9159477393569 1
4.90721099374891 1
4.75009896410128 1
5.03329757420286 1
4.91258878785609 1
4.8813047514743 1
5.00339766096281 1
4.96719254973072 1
5.26966954953777 1
4.7586970897507 1
4.9876854084502 1
5.63254131820881 0
5.0248459478202 1
4.60591621879317 1
5.25764767636395 1
4.8938434910681 1
5.17233849473635 1
5.23407398771545 1
4.97908743715205 1
5.21297632504996 1
4.9912882624423 1
5.22236098430569 1
4.77583267665083 1
4.93380519758101 1
4.97479280622304 1
4.87906536508503 1
5.12834443157645 1
5.20508924733482 1
4.97812142837037 1
5.02632916114016 1
5.06487325560934 1
5.04618274735792 1
4.83420845945806 1
4.94997223613121 1
4.91438385452092 1
5.09495328488901 1
5.11346178699428 1
5.28687072981466 1
5.19836343665352 1
4.96679766572073 1
4.85528713761481 1
4.99142092386193 1
4.95484074879279 1
5.35619666192767 1
4.67764136803654 1
5.32949178433859 1
4.76701887363726 1
5.24132079924275 1
5.15043671635835 1
5.04860164620417 1
4.98616206531106 1
5.08880567219971 1
5.03731573566642 1
4.85093554553035 1
5.05749177510612 1
4.84014247699455 1
4.5627087905458 1
5.01439007506096 1
5.06070658979789 1
4.9546550074201 1
5.15651920454639 1
5.40270352615441 1
5.03533662684255 1
4.67979643123154 1
5.39617825738054 1
5.11095250444947 1
5.0750183882455 1
5.35981133413673 1
5.11548192081674 1
4.75793649822498 1
4.91156282103893 1
4.96107888858532 1
5.11905799960909 1
4.89250127738388 1
4.96409512326562 1
5.67708081548601 0
5.0818883363794 1
4.98493520521998 1
4.9825974392572 1
5.25006978579557 1
5.12590927666653 1
4.83015565443114 1
4.89970470788771 1
5.19779871381459 1
4.88154762501147 1
5.10329155945193 1
5.24510303925967 1
4.87787401175977 1
5.35883826483058 1
5.03897189703958 1
5.21146233586822 1
5.27538974816784 1
5.0439806044557 1
5.33886828195818 1
5.04576730255956 1
4.56318926790218 0
5.35601715251618 1
4.93481451760469 1
4.97249718812782 1
5.10776673197721 1
5.28477921182427 1
4.95802867313748 1
4.90269842249374 1
4.8640761754383 1
4.78333720362748 1
5.05646330770114 1
5.04016236808572 1
5.10342651988063 1
4.93794466994779 1
5.18526628180493 1
5.19018166953812 1
4.83492086018981 1
5.18503183731949 1
5.27352235326507 1
5.22905339634669 1
5.34017996949094 0
5.18056447949828 1
5.00531779727221 1
5.04658472741037 1
4.91147428870729 1
5.31618181906717 1
4.71844063984916 1
4.80613697726802 1
4.87468299780272 1
5.10968008849662 1
5.12692637524664 1
5.02172151455669 1
5.12568819856544 1
4.79971215667329 1
4.83360788641839 1
4.8868220728854 1
4.80644660402402 1
4.55454511491485 0
5.23469154669782 1
5.15728193729277 1
5.34077727121945 1
4.94169873395331 1
4.81994277726026 1
5.11376711377356 1
4.78665972105962 1
4.77078839800911 1
5.11036902206132 1
4.79068320215954 1
4.88621302798917 1
4.8395238569165 1
4.81617821712006 1
5.07633318654172 1
4.86447610698869 1
5.20240245642914 1
4.47393489233817 0
4.81854239412443 1
5.09530836729989 1
4.56740639902442 0
5.41751756018896 0
4.59212744430985 0
5.20376730816427 1
5.34273514091702 1
4.74467485370538 1
5.15903135367875 1
5.23275176574179 0
5.14250648864806 1
4.83284320027068 1
4.96449825769933 1
5.34449994864193 1
5.02514461056292 1
4.98234892800803 1
5.21233405171507 1
5.09755645118232 1
4.779309973169 1
4.66784237015998 0
5.28291936353358 1
5.37619707289 1
4.814132723244 1
4.6436068634848 0
5.20966263586327 1
5.0975341209976 1
4.79369947871558 1
5.10422085949302 1
4.72394679653644 1
4.92380676802715 1
4.63777999853697 0
5.11134259699959 1
4.8297684431557 1
4.95506535435963 1
5.12397703993231 1
5.26019927022181 1
4.68240020963101 1
5.16903060974985 1
4.98123866832641 1
5.3392170860415 1
4.81367703803565 1
4.80258152002229 1
4.72200127898403 1
4.60379159791707 1
5.04825340302874 1
4.99945287817625 1
4.82470859285692 1
5.18734757628582 1
4.82741833598032 1
5.1096381235645 1
5.18064048567581 1
4.70647099691701 1
4.36625589678692 0
5.10551874592091 1
4.81540542669702 1
5.20703618583413 1
4.9881620338157 1
4.95840811977686 1
5.4519797971593 0
4.81120733950873 1
5.15180833183597 1
4.95059761034999 1
5.48557134659874 0
4.94089360026973 1
4.76692270039046 1
4.7796391586345 1
5.1115035220447 1
4.71983536450398 1
4.84606281270688 1
5.34171296534722 1
4.93744407134747 1
4.95252926382857 1
4.9645474239653 1
4.62787398356532 1
5.14330731979781 1
5.24310324391894 1
4.9933001099163 1
5.12040802273869 1
4.59370213583817 1
4.84475450385733 1
5.1433325750746 1
4.79175245965184 1
5.16488988094364 1
5.11956653715823 1
4.97642146202835 1
4.95418749499845 1
5.07772485772529 1
5.22514833216728 1
4.69335082963094 1
4.62298718859319 0
5.01417829131149 1
5.0735575185242 1
5.19954494813595 1
5.05694515620919 1
4.91064577157691 1
5.045945580189 1
5.10618563403071 1
5.12129204641364 1
4.83578038078276 1
4.72364306769655 1
5.05218871900974 1
5.20596394762262 1
5.03185679215692 1
4.76893313999782 1
5.0115115101382 1
5.11473428417948 1
4.87636269162473 1
5.05305488984244 1
4.81661084036073 1
4.80944556710217 1
5.06336087867833 1
4.94917461025606 1
4.72517222701188 1
4.7823270728547 1
4.97076772052654 1
5.00101543994254 1
4.88265131361861 1
4.95521842771246 1
5.2527102350667 1
4.82304188504555 1
4.88004059508182 1
4.95780826491113 1
5.05398908401539 1
4.85537377134621 1
5.14809778905464 1
5.18679775273966 1
5.18946146631135 1
4.8480639966693 1
4.78897204968702 1
5.04332360492352 1
5.27055989618885 1
4.86887732797493 1
5.09943567699481 1
4.77198761600178 1
5.17579351872344 1
5.12746226490613 1
5.09648111916748 1
5.20260773069151 1
5.40046556024067 0
4.98135620035634 1
5.34129061853308 1
5.25552580589946 1
5.0031139699385 1
5.16719718089938 1
5.18948989371717 1
4.75353957682278 1
4.75755541986074 1
5.11306456501567 1
5.21636549799917 1
4.8687304416327 1
5.37949887602276 0
5.1617167073292 1
5.08318947501205 1
4.87961187231477 1
4.84825604012554 1
5.10062813088013 1
4.75259505101725 1
5.19473998092864 1
4.44201750476948 0
4.66115526410152 1
5.48086053374342 0
4.93688117657528 1
4.89992049947929 1
4.91079307361541 1
5.06647113895308 1
5.05771661990341 1
4.81395786346132 1
4.83729039208841 1
4.78387896248616 1
4.94130496262284 1
5.13645147464619 1
4.98200538548882 1
5.12626541375909 1
5.15745496474577 1
4.95047194829293 1
4.7525606399038 1
4.95970654505775 1
5.04343709082127 1
5.0421525391614 1
4.9576204870546 1
5.27651131871276 1
5.46888941291292 1
4.99105658642679 1
5.17797506783925 1
5.23540380290892 1
4.92730751557185 1
4.95100219210262 1
5.09323157444659 1
4.80342604120942 1
4.99236927485187 1
5.27449139189212 1
4.51008867559866 0
5.00307183781148 1
5.02055690287991 1
4.47398683018632 0
5.26448718222234 1
5.08570515910691 1
4.92788889559105 1
4.86841539212955 1
5.08645323389458 1
4.53194736541685 0
5.30844981782494 1
4.94562661098617 1
4.88396196772771 1
4.85214348775765 1
4.83202594141076 1
4.92814424154134 1
5.07028427792229 1
5.02412196979632 1
5.15189112112827 1
5.5584302689139 0
4.51351941553427 0
4.78415298289247 1
4.88624009577077 1
5.07514522598739 1
4.84130282611667 1
5.27097601161365 0
4.84044788614772 1
5.1779444436818 1
4.6964406559485 1
5.08629665238526 1
5.24513912879354 1
4.87982909819706 1
4.91792757766856 1
5.03070814409027 1
4.9875918709347 1
4.77524358799943 1
5.26868117353608 1
4.92599652810079 1
4.95853720552567 1
4.95894555834779 1
4.72370013957535 1
4.74765114583803 1
5.05938495499803 1
4.83368312085848 1
5.01913114026073 1
4.78896021965976 1
4.84578919640594 1
4.89140766445564 1
4.80091578116316 1
4.8219797685672 1
5.30312467910737 1
4.91246171321463 1
5.05879966766218 1
5.43230807123917 1
4.5855198952408 1
5.05241673573456 1
5.29512463376715 1
4.92370624964025 1
5.11458369153129 1
4.92381874175368 1
4.82976659790237 1
5.17947784321036 1
4.89939312767125 1
4.7825714911988 1
5.14001878608895 1
4.89422884147228 1
5.25764403551209 1
4.94721290539532 1
4.70527659452618 1
4.85654271910715 1
5.00043215434831 1
5.16601756462901 1
4.8130095002753 1
5.27423736500262 1
4.76953822266849 1
5.2824902552296 0
4.97556888693559 1
4.85003325799091 1
4.96937248907309 1
5.49403749378004 0
4.70752696264478 1
5.01061099612869 1
5.05715997124284 1
4.92747473583862 1
4.88561649439149 1
4.41319980581983 0
4.8482275148527 1
4.97731949458403 1
4.82600578550091 1
4.95826724493033 1
5.59814576189793 0
4.8973837498298 1
5.45364131784829 0
4.5645665198297 0
4.89933679158849 1
5.24616684364642 1
5.01884134927454 1
4.75232089214616 1
5.03378244520465 1
5.03456058263483 1
5.11305366329253 1
4.88281186320187 1
4.8119787064191 1
5.17374007747546 1
4.96322091737786 1
5.02448925464045 1
5.02181020255621 1
4.769487772734 1
5.26562694267426 1
5.09820624123922 1
4.81666661524737 1
5.1343229390291 1
4.4890107248889 0
5.05612323058797 1
4.90693021827749 1
5.0867022121529 1
5.03934552445609 1
4.79952555866606 1
5.42957997616397 0
4.83249118123325 1
5.09486188408078 1
4.84792375698254 1
4.93578475578449 1
4.90483123601042 1
5.08651562170966 1
5.01172324920619 1
5.07756067173657 1
5.0541170296067 1
4.79392103516481 1
5.194910693853 1
4.70326452406459 1
5.24816809414335 1
4.71103184364911 1
5.03813679223503 1
4.89581412330661 1
4.86715615227436 1
4.7539888055969 1
4.99759865156327 1
4.83301199723758 1
4.96599452569956 1
5.23120260418654 1
4.65863772158922 1
5.04520128483649 1
4.78345463836501 1
4.56140750598328 1
5.08662629575768 1
5.08079237947706 1
4.79570440364463 1
4.83523250566214 1
4.90167087656878 1
5.0484991067004 1
5.19819184492099 1
5.3260849073124 1
5.14431276548815 1
4.77140956357974 1
5.01518439327295 1
4.63407220842499 1
4.87317441150521 1
4.71712256743116 1
4.96436852394119 1
4.85219597362535 1
5.28425518696004 1
4.30826807938539 0
5.32083574574965 1
4.91042592219641 1
4.91790212110059 1
5.07803867496626 1
4.90667441984698 1
5.17824050535033 1
5.3741467891512 1
5.08423364535726 1
4.695341428075 1
4.80656630199955 1
4.87260633465513 1
5.1341360979809 1
5.17192634491493 1
4.73131606332452 1
5.3905319616663 1
4.58020837251552 1
4.75745081222013 1
4.95453279065076 1
5.40141423430645 1
4.73695872196429 1
4.96360319226061 1
5.01407948573453 1
5.17757726689273 1
5.17531642950011 1
4.90522079183826 1
5.10125024340246 1
5.18623636048524 1
5.22905688326184 1
4.96508485207861 1
4.94722758968259 1
5.3463287455393 0
5.48777648498732 0
4.59011091419953 1
4.92168145360983 1
5.24876277780979 1
4.95266316981933 1
5.04175058201784 1
4.6517942791027 0
5.26144133429239 1
5.36110393569325 0
4.90358051769348 1
5.23965947834246 1
5.25666423096526 1
5.21971948970246 1
4.96340624461761 1
4.90766712103843 1
5.09606961299021 1
5.14874097119912 1
5.00785310526511 1
4.72544358083344 1
5.3690642514742 1
5.19428346846274 1
5.18809895955168 1
4.90944478250207 1
5.12685163982165 1
4.44294763374129 0
4.89328909770174 1
4.96792747976019 1
5.07265177953866 1
5.00510198342137 1
4.67150192701682 1
4.99527818153218 1
5.24826998070818 1
5.31562604623479 1
4.72467141535332 1
4.87698423907044 1
4.90045330061295 1
5.26001636839762 1
5.01986440555224 1
4.96413249459305 1
4.86599077870268 1
4.98349131164761 1
5.19598343822392 1
5.17600862742031 1
4.64860080714031 1
4.92698502135 1
4.76956982557265 1
4.90088517443186 1
4.87082430047027 1
4.96122397020281 1
5.29644517156848 1
5.01783784779095 1
5.34569135773692 1
5.41326303371503 1
4.80087857338545 1
5.0177803766078 1
5.27060671578641 1
5.00329852448317 1
4.5604208786487 0
5.09934113528317 1
4.91844034137178 1
4.66546786523244 1
5.21903313377124 1
4.69978776582889 1
4.82475728074843 1
5.52122657431897 1
5.11011679725145 1
5.1880514848932 1
5.12001034255554 1
4.67891805206645 1
5.13634842084685 1
5.09592712470794 1
4.96425703377165 1
5.17304101925085 1
5.00318755536019 1
4.89979822240409 1
4.91132175792022 1
5.34466792623732 1
4.87079720503802 1
4.76157658703178 1
4.79697716378168 1
5.10767368764248 1
5.44611015174113 1
4.84143343911567 1
4.86315803205811 1
5.30105817661057 1
5.15279042699494 1
4.75165294610657 1
4.96584896459714 1
4.94876747556168 1
5.08892072038632 1
5.01141765212603 1
4.95952277766932 1
4.38100821228702 0
5.0387656287493 1
4.87493312825832 1
5.5157225612863 0
4.98065771132913 1
5.07069054851727 1
4.98007346754307 1
5.02709282660951 1
5.01815509293359 1
5.05691268973695 1
5.04145853214338 1
5.22154728865594 1
5.00805258299423 1
5.26135699140251 1
5.39515854998214 0
5.1333965851469 1
4.6974933903697 1
4.81740353662354 1
4.98588606716118 1
4.92521746859282 1
5.30990615022229 1
4.77036313767897 1
5.34061025808634 0
4.9536361763815 1
4.97192531809309 1
5.37342854372905 1
4.78453115201506 1
5.20363632890793 1
5.29579281683039 1
5.07144462305324 1
4.62813704106875 1
5.07017441850874 1
5.01893448685749 1
5.04538542711984 1
4.83744611725225 1
5.24393343713922 1
5.33839061132918 1
4.91859766729167 1
5.32811993678157 1
4.67525483041488 1
4.72389118979081 1
5.25223078113801 1
4.73669750252491 1
4.68957286847221 1
4.86365436758478 1
4.98209022564157 1
5.12994649499465 1
5.30045134514499 1
5.11931408242642 1
5.17220653217781 1
5.26097315743617 1
4.98866878372363 1
5.21697794932874 1
5.03729586277332 1
5.03902990520618 1
4.98907637488337 1
5.19441164903069 1
4.91413303169246 1
5.2214916719182 1
4.90115411140701 1
4.69964522566075 1
4.97233828428076 1
5.32343069563072 1
5.03992469419358 1
4.76177189007163 1
5.47076802647143 0
4.73272868973602 1
5.03299785764725 1
5.36934826054422 1
5.10042935841728 1
4.77698975180623 1
4.27593362642073 0
4.89891744280179 1
4.94493063603315 1
4.7758890617019 1
5.03463843094051 1
5.24335965423239 1
5.20154419451941 1
5.11271994612839 1
5.25815035597337 1
5.09213973874614 1
4.97644089589421 1
5.28879227072454 1
4.97335940404035 1
5.11673634247022 1
5.25292359730556 1
4.69687845527394 1
4.53207541884226 0
4.78688929168783 1
5.14870588539024 1
4.61110875117779 1
4.95601539103326 1
4.73657464374385 1
4.95936825867785 1
5.13253990424771 1
5.12664008982634 1
5.1177090509909 1
4.98029842086186 1
5.25539719825254 1
5.21084348034248 1
4.97917488783071 1
5.20139823037954 1
4.89535568766566 1
5.15201013979897 1
5.08590584981708 1
5.15626866020298 1
5.03792142968479 1
5.15899804238633 1
4.77145365017865 1
4.84471020707931 1
5.26191377718773 1
4.71171329510572 0
4.79845912984379 1
4.97741630780689 1
4.83566095481485 1
5.08612635432519 1
4.85109050476934 1
4.98167137798576 1
5.0980338563752 1
5.28313059632506 1
4.8881859235655 1
4.71648814804642 1
4.95846427202783 1
5.08936503822517 1
5.4370499424812 1
4.69594160188136 1
5.2307377178371 1
5.37298431475885 0
4.87797261320554 1
5.2424421092538 1
4.85598881096809 1
4.78879032417342 1
5.28903980326196 1
4.53595576099733 1
4.34001199168762 0
4.92275352538641 1
4.80057196547106 1
4.92595075686285 1
5.11303477151687 1
5.21158552152687 1
5.44301940300234 0
4.93104083587805 1
4.8581762538019 1
5.27052757341772 1
5.15506597616666 1
4.8699020699626 1
4.99094799016841 1
5.19992644807434 1
4.90197116477284 1
4.96862510097775 1
4.76774861220514 1
4.98362535664484 1
5.02046731048463 1
4.59838143304765 1
5.0914375460836 1
5.05712228230383 1
4.61794947961217 1
4.93889365312409 1
5.04532600987167 1
5.13332411468627 1
4.86011924953055 1
5.01642397918438 1
4.88725095427796 1
5.33583533917168 0
5.18287025430388 1
4.9179697271184 1
4.91213344834977 1
5.15874960944485 1
5.21327883249447 1
4.75011678108183 1
4.93183899211783 1
4.93618864540904 1
4.98686259179346 1
4.76570852641366 1
5.03150027596167 1
4.69607276154273 1
4.84364156398095 1
5.40395328136812 1
5.13528667397428 1
4.76849569211688 1
5.00568585521371 1
5.16989787508091 1
5.15234952537969 1
5.25787240548726 1
5.05893405015675 1
4.99657357410448 1
5.67289268842157 0
4.96534001725324 1
4.71537315812427 1
5.35645444671368 1
5.35308441601476 1
5.20208515859018 1
4.57132567591415 1
5.24653664654541 1
5.20101034726468 1
5.3165129254317 1
4.90393021784429 1
4.97207091553229 1
5.29966558834398 1
4.71453900464719 1
5.00510698135322 1
5.29536055619629 1
4.9816464269255 1
4.65593155426729 1
4.86865564597141 1
5.04346901652495 1
5.27275619993284 1
5.95532421215108 0
4.89412633349436 1
4.76232053979059 1
4.67916869992219 1
5.09253770206783 1
5.40651780726356 0
5.01206513963989 1
5.07926087630785 1
4.93093330104303 1
5.12962752889861 1
4.90918451105748 1
4.60129268149896 0
5.02578751273112 1
4.80225542007833 1
5.10435034156097 1
4.94136900453064 1
5.28646473323022 1
5.03837990624954 1
5.01366900135848 1
4.99077355128348 1
5.21984534921808 1
5.10775458746109 1
5.07358356137513 1
4.83507898834053 1
5.12309519187723 1
5.2584475767028 1
5.15357855977265 1
4.96528864057736 1
5.32555444139094 1
5.02811644833502 1
5.08405246667842 1
4.77623133974396 1
4.92352375429502 1
5.01965852321218 1
5.16910922849294 1
4.85039008279155 1
5.01693348247767 1
4.7872281854461 1
4.62807724961061 1
4.99724580352886 1
4.74059585250183 1
5.53586161312289 0
4.86622641213805 1
5.25621635869075 1
4.98310456073601 1
4.88503794808166 1
4.88343775167371 1
4.79703360827849 1
5.17614308001912 1
4.96280373174818 1
5.16971067187485 1
5.35404960947124 1
5.2471176947742 1
5.31412685496428 1
5.02448542683644 1
4.72985719559516 1
5.3217663520888 1
5.10149755953249 1
4.62370735291087 1
4.98228200795081 1
4.89272675485498 1
5.16601318783358 1
5.18316526577558 1
4.7641569860758 1
4.84837422008272 1
5.00317960690358 1
4.75761092637281 1
5.10192486263755 1
4.5911527910961 1
5.15819441634054 1
4.94048860392501 1
5.06017970956256 1
4.88611188622899 1
5.0468924862598 1
4.81638283520872 1
4.61793896802997 1
4.81041971314629 1
4.86852605144597 1
5.21514379933626 1
4.66441355910049 1
4.84789101410012 1
4.95083925158067 1
4.87831919592042 1
5.05677876342806 1
5.11877945578317 1
4.67850877062155 1
4.84142675276243 1
4.73242012755761 1
5.0468283800757 1
5.09481443723654 1
4.95062483928035 1
5.1584617595371 1
5.00408701102074 1
4.89170905174828 1
4.91130227868375 1
5.11847453909641 1
4.52988665484563 0
4.78924747559076 1
4.76087314701944 1
4.86059781151368 1
5.07782680335477 1
5.26304393053868 1
5.19346752304411 1
4.76410151462618 1
4.66788827265143 1
4.96106656035597 1
4.86546596773768 1
5.03764235839651 1
4.94943913365765 1
5.13274496388273 1
4.88149953065821 1
4.57977977445059 0
5.55745493469603 0
5.08228233952055 1
5.07815669651118 1
5.19519957234122 1
5.3810495012885 0
5.2657931105922 1
5.11657287374298 1
5.04188010801866 1
4.83596087908618 1
4.74769160852188 1
5.0464227986149 1
5.13819896936907 1
5.29571019245685 1
4.96002100861439 1
5.03906689986394 1
4.79636060518239 1
4.93017488735898 1
4.79504795278244 1
4.8528434638482 1
5.06589821081399 1
4.95209568828877 1
5.25567832441917 1
