# Supplementary material for: Bias caused by sampling error in meta-analysis with small sample sizes
Source: PLoS One. 2018 Sep 13;13(9):e0204056. doi: 10.1371/journal.pone.0204056 (PMC6136825; doi:10.1371/journal.pone.0204056)
Supplement: S4 File — (ZIP) [file pone.0204056.s004.zip › results N = 10 theta = 0 tau = 0 sz = 10-20.txt]

"cohen.dl.theta" "hedges.dl.theta" "cohen.dl.cp" "hedges.dl.cp"
-0.101836797603399 -0.10020548712545 1 1
4.89131181328761e-05 1.96285015509126e-05 1 1
0.0108603814506076 0.00977456139891381 1 1
-0.159792816494451 -0.148721453430855 1 1
0.00831704233334471 0.0101522626198775 1 1
-0.140431459904315 -0.133218547584328 1 1
0.285535089864671 0.272429474301852 1 1
-0.0269817532454398 -0.0286204989463457 1 1
-0.0792634941593205 -0.0771526910756748 1 1
-0.0944942501404999 -0.0882848490508991 1 1
0.0746171583406277 0.0709113297850091 1 1
-0.0922518160535155 -0.0861996315939997 1 1
-0.0384709446141573 -0.0383191382396243 1 1
0.121469218869934 0.115226259080975 1 1
0.275228361041528 0.261199436674459 1 1
-0.0587555898072396 -0.0575777670969864 1 1
-0.14163859924164 -0.134489692259832 1 1
-0.0987908267669015 -0.095728521439809 1 1
0.0348948703565051 0.0331390949785319 1 1
-0.176436212128966 -0.168003952470549 1 1
-0.134889388196645 -0.125017356334626 1 1
-0.0365614974087876 -0.0359093967620865 1 1
-0.131820894436252 -0.131561060489335 1 1
-0.0957313774246033 -0.0901007165155051 1 1
-0.0384235798882952 -0.0375045326706412 1 1
-0.0728116359301957 -0.0715643746782436 1 1
0.172011393980303 0.162319760582012 1 1
0.110666598442771 0.11166526015573 1 1
0.0829964799735415 0.0769945791677967 1 1
0.194139344329283 0.185328547193107 1 1
0.0897877930069898 0.0831549023555196 1 1
0.220555298924116 0.208479838018714 1 1
0.0907353583639884 0.082020425085995 1 1
0.198058013031624 0.186936385138813 1 1
0.00248012117330085 0.00412677089978521 1 1
0.00311964791015015 -0.0009181310894847 1 1
-0.105835607586636 -0.100154094669231 1 1
0.065115712240273 0.0618112134629962 1 1
-0.12959165079659 -0.126956133909582 1 1
-0.115964251891456 -0.110884433362283 1 1
0.0416733649407348 0.0408849913865093 1 1
0.0127935591225843 0.0149719483560156 1 1
-0.0172393083754682 -0.0134123955825674 1 1
0.230415700070414 0.219142130217799 1 1
0.121062157313516 0.116063237076442 1 1
-0.0774272435321309 -0.0700413022139723 1 1
-0.185385098838663 -0.172662852144163 1 1
0.125384234800932 0.114573154315857 1 1
-0.0581912884589113 -0.0469574014862942 1 1
0.0584035074824436 0.0524219701131629 1 1
0.0500310006468781 0.0453234423017698 1 1
0.108671981008785 0.108815061260438 1 1
-0.125440962248894 -0.124702754679423 1 1
0.0300405897059169 0.0293082644069737 1 1
-0.1915176919541 -0.183768795915013 1 1
-0.255090910759407 -0.245612881132222 1 1
-0.0351514645944058 -0.0323175303230577 1 1
0.166814002671678 0.15771367086089 1 1
-0.220246554059428 -0.210486993899215 1 1
0.214967502681099 0.207574828000545 1 1
-0.0107470654726204 -0.00811023526894103 1 1
-0.010074100436897 -0.0112208048645763 1 1
-0.0713912685899597 -0.0631472788238402 1 1
-0.0735791478225617 -0.0704090795839792 1 1
-0.0529790549960529 -0.0453201684623855 1 1
-0.203141976540073 -0.193204679347696 1 1
0.0407774104080083 0.0391682808346746 1 1
0.331990817733088 0.318233301135453 0 0
-0.0560903339714075 -0.0555494072566683 1 1
-0.0508828970658843 -0.0468487003448329 1 1
0.0468362514214388 0.0418310206394429 1 1
-0.18295935029798 -0.175734536490031 1 1
-0.0962504723522566 -0.0919168959100455 1 1
-0.125961272256315 -0.122205769381815 1 1
-0.209505917155449 -0.197027350261187 1 1
0.029494449272659 0.0264541002408979 1 1
0.0239167984028155 0.0213259388745158 1 1
-0.210990765445966 -0.201048266223673 1 1
-0.114595000513367 -0.117324308032084 1 1
0.301479114851625 0.288060105199296 1 1
0.0137199871446338 0.0157535300099117 1 1
-0.0891361726010013 -0.0869901531132907 1 1
0.0197900498399609 0.0290573178041754 1 1
-0.0754849949926724 -0.0674524079156524 1 1
-0.280447289911276 -0.269486117937499 1 1
-0.24885652988188 -0.240070627187441 1 1
-0.33187670041698 -0.315018732458524 0 1
0.0495818870882251 0.0380295840617622 1 1
-0.0700347902095218 -0.0644285509777583 1 1
0.00828628620447756 0.0064274934219653 1 1
-0.0872182579676863 -0.081504123378073 1 1
-0.0160697116997304 -0.0160032206008018 1 1
-0.0644026692012317 -0.0606643726892585 1 1
0.188069760666005 0.180527171954898 1 1
0.0176418833743463 0.0163178867735913 1 1
-0.214261713396878 -0.203080404963275 1 1
0.388756672999898 0.35841615512619 1 1
0.0931680931258406 0.0914482445366089 1 1
0.300644406430489 0.288594589907648 1 1
0.167965509138245 0.157906475049725 1 1
0.246785008412857 0.233847108110409 1 1
0.103731350501183 0.0956563238795592 1 1
-0.0217307709984778 -0.0203250858260115 1 1
-0.177389568004719 -0.167176152432091 1 1
0.155669202643336 0.142320744536491 1 1
0.144610745093333 0.138827029763697 1 1
-0.205994500849505 -0.194342206436287 1 1
-0.152246058582287 -0.145621577014651 1 1
0.157973315522394 0.156083544573754 1 1
-0.151518399408951 -0.145182996390984 1 1
-0.0406169028865969 -0.0411326617897299 1 1
0.302317841399108 0.289931189667003 1 1
-0.0779878721587178 -0.08097786711391 1 1
-0.102404013046755 -0.0926687615402133 1 1
0.0645580571312012 0.0623073018446314 1 1
0.058166876127251 0.0516879794402494 1 1
0.183812964551132 0.176447657346369 1 1
0.130964738554963 0.124953155454571 1 1
-0.094325610965207 -0.0905112432876394 1 1
-0.368507489560557 -0.360184186575545 1 1
0.115270648999238 0.10708108931249 1 1
-0.0383897841161097 -0.0333244753717128 1 1
-0.334118403017908 -0.317889798811208 0 1
0.0778261848002721 0.0778053761740751 1 1
0.0355268020750972 0.035064713243843 1 1
-0.0489194818322428 -0.0435223086864253 1 1
-0.040901911018975 -0.0353397976010628 1 1
-0.00927809555553788 0.00121061315598606 1 1
-0.173018885153941 -0.16402759363732 1 1
-0.0678950239953608 -0.0621620025195322 1 1
0.0525714058849098 0.0487768374111773 1 1
-0.110023967216273 -0.102086219630936 1 1
-0.0976053457550594 -0.09079944143486 1 1
-0.0480668295088953 -0.0401967642718407 1 1
0.619938747594886 0.58623483008622 0 0
0.109438477943375 0.102295022465802 1 1
-0.280348502272618 -0.267993890998198 1 1
0.309090939082092 0.28740601757693 1 1
-0.107826291073852 -0.101708446194968 1 1
-0.0701212751362185 -0.0663069411725912 1 1
0.210773982719808 0.201125832448034 1 1
-0.110249093967143 -0.106819668727308 1 1
0.0316623454628435 0.0304327086127981 1 1
0.00189952393264721 0.00194526466370741 1 1
0.331220453337192 0.312580269857085 0 1
0.166531252188798 0.158451757422996 1 1
0.407944592203698 0.387941623249286 0 0
-0.197032857619143 -0.181693825521669 1 1
-0.33836291840293 -0.321008877957472 1 1
0.160670558824503 0.151072153872168 1 1
-0.337529728349165 -0.322011685880468 0 1
0.109046585365428 0.107238112748026 1 1
-0.0968061827030286 -0.0906085480689957 1 1
0.162715494377416 0.152057091228365 1 1
0.100859216732425 0.0941746733492284 1 1
0.103791929308974 0.0982036491979214 1 1
0.452754138918464 0.42452577604983 0 0
-0.148451675171025 -0.141852288207309 1 1
0.167447341813428 0.15981975257416 1 1
-0.0414296457305412 -0.0433814929496722 1 1
0.00770410461587696 0.00821400339963288 1 1
-0.145640858664369 -0.142403262820857 1 1
0.000444134074253966 0.00232299872416166 1 1
0.0364866493811972 0.0376145558279311 1 1
-0.00386044133442809 -0.00401663511808817 1 1
0.111343770733903 0.109223820388025 1 1
0.181131545501727 0.174246014672119 1 1
0.135193363065887 0.129337499182667 1 1
0.0251944252785001 0.022765245611527 1 1
0.0364940990375518 0.0331214187945151 1 1
-0.0130359142399407 -0.0135941767199895 1 1
0.0894818054039 0.0886277735387548 1 1
-0.028851293522867 -0.0286237497453064 1 1
0.0757652657500352 0.0679601142049649 1 1
-0.0733634315638834 -0.0663029793332304 1 1
0.234920661955729 0.226248091088853 1 1
-0.0255751226419365 -0.0238915259056086 1 1
0.0453665057944659 0.0388754731345379 1 1
0.317422874685972 0.300447011448265 1 1
0.0589977510391427 0.0557729918915755 1 1
0.0563131651100844 0.050044004591981 1 1
-0.0231932123194161 -0.0203835721908957 1 1
-0.0759037768142149 -0.0761888986367546 1 1
-0.064786775518474 -0.0636906295982162 1 1
-0.199029655196639 -0.185752216948082 1 1
0.0332350293996694 0.0308004660379489 1 1
0.189742889923205 0.18507657445162 1 1
0.100100280872557 0.0963134675694571 1 1
-0.176076919045784 -0.169265278854785 1 1
-0.0757001235611547 -0.0711860913381772 1 1
0.0510282869505437 0.0468402442988135 1 1
0.0384285920970255 0.0312912562765688 1 1
-0.245102884776302 -0.230581396988961 1 1
-0.115158784251526 -0.108820418008423 1 1
-0.153655932698978 -0.146152581766921 1 1
-0.210610244016147 -0.199302000018686 1 1
0.182287598964594 0.178096042944848 1 1
0.0827251553143366 0.0710908543457849 1 1
-0.121462626823919 -0.10544342721694 1 1
0.257764466272033 0.240532270518286 1 1
0.00723960703817256 0.00433317709242304 1 1
-0.233630353653406 -0.223775237188838 1 1
-0.07408319375254 -0.0700955139635196 1 1
-0.220330467936208 -0.212595210254276 1 1
-0.120864363776152 -0.11639859280978 1 1
-0.0563360008920586 -0.0513528310626696 1 1
0.0179135382876189 0.0173989133708866 1 1
0.276083194981834 0.260217564218273 1 1
-0.190807786517456 -0.177726905056968 1 1
-0.172400842692151 -0.165545153003145 1 1
-0.170566308729138 -0.156805483702279 1 1
-0.0524380262520061 -0.0436168807382365 1 1
-0.328104506296418 -0.307479395986651 1 1
0.0738355370266765 0.074241516596835 1 1
0.0214241045226837 0.0183154674175996 1 1
-0.196152974225307 -0.188765577394348 1 1
-0.2753832761033 -0.268781885866087 1 1
-0.105985290964119 -0.100965649718218 1 1
0.00985165387339657 0.00746213088538484 1 1
-0.268077420874548 -0.262944685674577 1 1
-0.149364571410863 -0.141548624161483 1 1
0.00449554580410293 0.0036533728690453 1 1
-0.0214573895759564 -0.0186189674517462 1 1
-0.517656246715685 -0.490272320298883 0 0
0.228224410867835 0.214826147135814 1 1
0.0359953710821159 0.03184629688775 1 1
-0.0599797481929374 -0.0626661353514601 1 1
0.11664618680767 0.112326668684004 1 1
0.0301264916602714 0.0308593736898473 1 1
0.017795784681958 0.0164573123396253 1 1
-0.0236324865692817 -0.0169233474573014 1 1
0.0130733173533188 0.00886155664911473 1 1
-0.183368556222676 -0.174047618377796 1 1
-0.0621905096806993 -0.0581654291317535 1 1
0.509579834412705 0.478521078865119 0 0
0.635394557651305 0.601665113334451 0 0
0.105170974259693 0.103784086564928 1 1
-0.0472373698908692 -0.0474239184241432 1 1
-0.126479275329118 -0.112731887885687 1 1
0.0148952687423455 0.0155942512100429 1 1
0.232434501730362 0.226960761413163 1 1
-0.205505036594933 -0.195563851050052 1 1
-0.256267823195678 -0.243415717849336 1 1
0.315633599506853 0.305968708097539 1 1
-0.0846420652881679 -0.0803392822168754 1 1
-0.236196849296083 -0.226846797183652 1 1
-0.120162968246012 -0.114378430797488 1 1
-0.128596431241082 -0.124154198793601 1 1
0.192582586808522 0.181271169121139 1 1
0.0931310707248203 0.0941807147833043 1 1
0.0318723672704634 0.0366545902502923 1 1
-0.0364717758330315 -0.0342199021305013 1 1
-0.235649628892198 -0.224602194597065 1 1
-0.0785712399491961 -0.0732376744239122 1 1
0.111012025383881 0.105481306941156 1 1
-0.122310988810796 -0.117884118497966 1 1
0.0748699250623943 0.0691978231090353 1 1
0.300568451562091 0.28759495183569 1 1
0.058098095035417 0.0489670807817297 1 1
-0.226329842965115 -0.213251971551688 1 1
-0.232762602713305 -0.220648419698577 1 1
-0.00731059861768416 -0.00578397575744281 1 1
0.255247978608545 0.238864690431592 1 1
0.258025189356645 0.242407255202468 1 1
-0.185257741365789 -0.175921519841667 1 1
0.240480348368309 0.226010581374491 1 1
0.0437247621945522 0.0450848158240173 1 1
0.00537912878177269 0.00376656177018238 1 1
0.299288771478935 0.287314917640289 1 1
-0.168009604817588 -0.156916598353676 1 1
0.271102959805432 0.255073064536376 1 1
0.0030348574826599 0.00202012268901185 1 1
-0.0534327265202448 -0.0496112776658652 1 1
-0.063206349535402 -0.0594202023716204 1 1
-0.0329516494138329 -0.0349516638772774 1 1
-0.0789259609158978 -0.0734440056029886 1 1
-0.0112869025555207 -0.0139408749025329 1 1
-0.101551101742916 -0.0958530710543263 1 1
-0.00410057731115008 -0.00421637034001721 1 1
-0.118272566388614 -0.114416486168891 1 1
0.12448834319437 0.107353569232564 1 1
0.170418292347242 0.15967453156619 1 1
-0.307911015080283 -0.294817092571827 1 1
-0.110831685242588 -0.105294919637163 1 1
0.170325837184042 0.160984106712104 1 1
0.368502261709598 0.372149572348683 1 1
-0.132306400249063 -0.122640677496695 1 1
-0.0669512739663715 -0.063862081455281 1 1
-0.223174349139393 -0.202153765197008 1 1
-0.0464859992303426 -0.044784018281997 1 1
-0.0412641393671376 -0.037928982299461 1 1
-0.213760718266031 -0.204755888909169 1 1
0.0115010027580363 0.00483204901489022 1 1
-0.433923392603261 -0.407236917164713 0 0
-0.0186345843902787 -0.0199073279012555 1 1
0.216117285041089 0.206924385347157 1 1
-0.0465507245823632 -0.0420419035692655 1 1
-0.144191846583531 -0.13743704818347 1 1
0.0634360487946719 0.0624131324100739 1 1
0.157707188538502 0.157457069335048 1 1
-0.0965657755017097 -0.0952545427796335 1 1
0.109212030642205 0.102784705214894 1 1
0.313214917273642 0.29972360206891 0 1
0.129902960031953 0.127491987042227 1 1
0.234827689403114 0.22240319371578 1 1
0.136799667926827 0.12871974605878 1 1
0.0472488037309989 0.0430704999349937 1 1
-0.0912922773577948 -0.0864954557060859 1 1
-0.101379637892615 -0.0993758446861403 1 1
-0.134469123809007 -0.129537027927516 1 1
-0.277942399386758 -0.267509350121029 1 1
-0.00550664143018802 -0.00783408171230273 1 1
0.134524237409681 0.131410412680112 1 1
0.120382948914092 0.115449795461482 1 1
0.368241365293726 0.33996899658246 1 1
-0.0454064652006499 -0.0422991001857146 1 1
-0.0702118179204216 -0.0642111832439646 1 1
-0.0129932565866258 -0.00772713687233777 1 1
-0.227347359785919 -0.214076758292451 1 1
0.0160076200692057 0.0161656594499548 1 1
-0.228046163365054 -0.215042289996202 1 1
-0.221390967277992 -0.206865821438449 1 1
-0.146412668084749 -0.138383751677356 1 1
-0.342521429226478 -0.327175418868585 1 1
0.0195234210501954 0.0264201400509072 1 1
-0.239070697374325 -0.227040869000047 1 1
0.242752111062275 0.238199801306661 1 1
0.0954180078305418 0.0911245853330432 1 1
-0.0890338138894389 -0.0783367467221312 1 1
-0.166899313775598 -0.159152982625767 1 1
0.154864320255281 0.140207931503491 1 1
0.0890864766459737 0.0829901147311929 1 1
0.0729456175177421 0.0660839054495042 1 1
0.164000360903549 0.157174958693266 1 1
-0.104511743133993 -0.100016986418148 1 1
0.112824308444608 0.102435874984522 1 1
0.111708502735192 0.108258485398933 1 1
-0.0269863109237842 -0.0255553450854027 1 1
-0.288594672020705 -0.275630482058741 1 1
0.139894164932618 0.136048972714086 1 1
-0.266094331995387 -0.254505058401469 1 1
-0.0874005285402582 -0.0889556625904126 1 1
-0.0989832048807535 -0.098030277078463 1 1
0.0134768206830529 0.015171590867176 1 1
0.242051549269647 0.229875593414336 1 1
-0.14994199937919 -0.142770874314786 1 1
-0.0294374837399362 -0.0320765341668632 1 1
-0.0733966024000215 -0.0706216730019371 1 1
0.206642841792428 0.199299902661888 1 1
-0.184755903014683 -0.176375864817186 1 1
0.102166258293054 0.100102549486359 1 1
0.0884906003362888 0.0942240712079003 1 1
0.275995045022182 0.262255656188654 1 1
0.146601514797178 0.140514524934434 1 1
-0.0938304262247056 -0.0804396910370381 1 1
0.243741905479288 0.226716077447898 1 1
-0.256891778118372 -0.249692981980462 1 1
-0.0294937027298788 -0.0264718764481872 1 1
-0.366892168942143 -0.343502600212972 0 0
0.118345388905403 0.112148741764307 1 1
0.0119293236537743 0.0123524595513619 1 1
-0.131412370837738 -0.127038662233635 1 1
0.0761537488288287 0.0706993307506383 1 1
0.104827042551134 0.106122341677982 1 1
-0.324208642658343 -0.309060443393397 1 1
0.221675379392341 0.209631856036255 1 1
0.198056570697141 0.185155522032914 1 1
0.166910287924067 0.150424777662548 1 1
-0.0372319224236688 -0.0340277778872591 1 1
0.0110184452492854 0.0096802223410627 1 1
0.338321808582163 0.319460881007602 1 1
-0.0120443523867107 -0.00624069123887679 1 1
-0.016271447015743 -0.0127649414542516 1 1
-0.0574327353038222 -0.0493741881425992 1 1
-0.034148373083418 -0.0319854018996206 1 1
-0.123612672613084 -0.118418787145249 1 1
-0.0469214020912985 -0.044293949519488 1 1
-0.113098986353683 -0.104666494781302 1 1
-0.242276614304496 -0.228497607228882 1 1
0.0581656996960837 0.0574336112252482 1 1
-0.0601083296672457 -0.0581947561881017 1 1
-0.318980549685145 -0.306477179250659 1 1
-0.0182261386406156 -0.0159304151591882 1 1
0.174811606340053 0.167489638354663 1 1
0.0133808484688452 0.0124003505879091 1 1
-0.229386827775064 -0.216674758521055 1 1
0.0192935138367247 0.0166184608912509 1 1
-0.0743066103208352 -0.0681279607002453 1 1
-0.158100639316163 -0.14179702801607 1 1
0.0575341860937701 0.0555534071136351 1 1
0.215639966115239 0.208765772415815 1 1
0.0679551267782607 0.0648740837441577 1 1
0.256455923091503 0.243966557014766 1 1
0.0440729315114291 0.0333511132871394 1 1
0.00946245198995602 0.00945045814807259 1 1
0.0128169124552774 0.0165990451396337 1 1
-0.0721885866591793 -0.0700882362345754 1 1
-0.0314080932722301 -0.0284866546041 1 1
0.0132537848993047 0.0109823270110535 1 1
-0.00603109815369154 -0.00750357750420714 1 1
-0.181650269372356 -0.166770775659163 1 1
0.082045217944533 0.0791938957727089 1 1
0.0078154397945529 -0.00265343814160098 1 1
0.233274150019389 0.217284319772205 1 1
-0.31894152831118 -0.305558807779163 1 1
0.138306055586153 0.128794281745745 1 1
0.244143503816015 0.231014552708413 1 1
-0.0746481023409465 -0.0730082942827451 1 1
-0.0549318404641891 -0.0498721225391427 1 1
0.120391221867689 0.115712001747708 1 1
-0.185243571771881 -0.176245595718581 1 1
-0.0594679556525557 -0.0388112051517763 1 1
0.197169161299121 0.187517691390564 1 1
-0.26978539699876 -0.253462726646536 1 1
0.0254691190955335 0.0215687366215385 1 1
-0.0508156786823726 -0.0506057542895589 1 1
-0.170252460003055 -0.163694704131003 1 1
-0.190308234574158 -0.179869109849474 1 1
0.140584046196072 0.133211574807412 1 1
-0.0858624263990264 -0.0859935155025705 1 1
-0.226548830345473 -0.215231806523961 1 1
-0.401264457834229 -0.379986462235714 0 0
0.077381902331907 0.0717745579983614 1 1
-0.092536824045734 -0.0872426117953688 1 1
-0.169368909728639 -0.163361538745647 1 1
0.0170311741740976 0.0168302824885199 1 1
0.106473154444701 0.101410718604406 1 1
-0.141645421078108 -0.137844500901722 1 1
0.137427887621502 0.134493157691258 1 1
0.098016689948905 0.0939403525106156 1 1
-0.108412321749444 -0.100241649587322 1 1
0.151854476998497 0.142726336349797 1 1
-0.0477888600150625 -0.0444105215156139 1 1
0.173519496552301 0.166547769349779 1 1
-0.272234836578474 -0.259701921233773 1 1
-0.299997448827688 -0.285716938176473 1 1
0.141159375991852 0.136760201424682 1 1
0.160482612340759 0.154517793429954 1 1
0.0734576166345444 0.0685626495423477 1 1
0.0114781226568189 0.0111332470945373 1 1
-0.123776992452015 -0.117746865575181 1 1
-0.0472711502055717 -0.0364253673289062 1 1
-0.080892113118327 -0.0767386580177704 1 1
-0.00641001950265082 -0.00616579853111758 1 1
-0.298546791990562 -0.284915993176099 1 1
0.11071211731361 0.108565512356953 1 1
-0.240824127433287 -0.23294742657066 1 1
0.06299940537744 0.05861721792882 1 1
-0.389032583922421 -0.376563651500252 1 1
-0.203913505122045 -0.191993412554001 1 1
-0.224748447796235 -0.213549442764432 1 1
0.0167376929687795 0.0118993891231077 1 1
-0.148715015239667 -0.140501778702397 1 1
-0.029720535957413 -0.0253375432329847 1 1
0.15331615540323 0.147147095794161 1 1
0.00275532919151332 0.00156271092158249 1 1
-0.114469027812847 -0.112041912195033 1 1
-0.09135461481077 -0.0850992758144142 1 1
0.00591453988285626 0.00546005742134166 1 1
0.119090969158025 0.113999538803252 1 1
-0.0636551769198419 -0.0644996760938711 1 1
-0.0983222358715776 -0.0929403720868053 1 1
0.11751078576078 0.111045807883883 1 1
0.0920677281947069 0.0866406617452663 1 1
0.302404380430109 0.285963327250594 1 1
0.246019559789831 0.232763695787214 1 1
0.157162953560641 0.149762469045913 1 1
-0.101073487657637 -0.0960468090579389 1 1
0.0132562406860753 0.00994670563443199 1 1
-0.133032745696847 -0.131457233717218 1 1
0.0712149485612986 0.0727852822428508 1 1
0.262785450285038 0.251229388669539 1 1
0.0354114147721116 0.030625202677871 1 1
-0.0361519006586734 -0.0338619896285146 1 1
-0.242887286438991 -0.225718340789011 1 1
0.0142128596568298 0.0147778823406579 1 1
0.0254946871842915 0.0190764885954616 1 1
0.0233252337043103 0.0240322622170211 1 1
-0.120174853297605 -0.114315119069382 1 1
0.419001107216691 0.40236867723038 0 0
0.0313506122876818 0.0249522463929371 1 1
0.0619626511992413 0.0614303037106086 1 1
0.177950874841324 0.173032502654358 1 1
0.122777274846369 0.120440560342843 1 1
-0.052861947567709 -0.049874700406449 1 1
0.224961651499144 0.214381287474365 1 1
-0.0374864645356216 -0.0417988451875468 1 1
-0.0369709666596566 -0.0305438627608778 1 1
0.0647670946163503 0.0600551844998057 1 1
-0.199953828341399 -0.191485992988263 1 1
-0.410557531518062 -0.392356656610493 0 0
0.281955483281001 0.26981438353644 1 1
-0.41628378934318 -0.400593097411935 0 0
0.000510036996696342 -0.0035689249281882 1 1
-0.163127800832228 -0.152261548442481 1 1
-0.0271876809555131 -0.0280157500065529 1 1
0.186008179620524 0.175775345329174 1 1
-0.0225166001329076 -0.0212767570523518 1 1
0.0772355740775377 0.0715756839645332 1 1
-0.0906868654843037 -0.080114022528714 1 1
-0.0297224180704678 -0.0308468572281323 1 1
-0.231219487849561 -0.219173344553229 1 1
-0.116340620022837 -0.111139936702334 1 1
-0.209899668237323 -0.202907832766884 1 1
0.11298386580664 0.0965791871560172 1 1
-0.00930101292670068 -0.00550098535528989 1 1
0.124880526650794 0.121493853510676 1 1
0.316019043102392 0.298990162974038 1 1
0.0463587806510095 0.0433583864497458 1 1
-0.0427546589330735 -0.0410174852906661 1 1
0.202299506555924 0.191909006842162 1 1
0.14274453488622 0.136685323184125 1 1
-0.0215481044910988 -0.0213634546335847 1 1
0.200164475330399 0.19094987808694 1 1
0.121553528477222 0.117382331921005 1 1
-0.269624266095702 -0.255304894295258 1 1
-0.210179233999758 -0.200854456321236 1 1
-0.144613203662037 -0.134299999220391 1 1
-0.241138864640619 -0.228920923895753 1 1
0.28271638271396 0.267846177230265 1 1
0.187022275143474 0.17565801570393 1 1
0.169734997983453 0.161203252743526 1 1
0.0789240686542534 0.08194330450384 1 1
0.213704598090063 0.203892323570621 1 1
0.389186432471977 0.373093968238548 0 0
-0.0969197851703659 -0.0925149262004209 1 1
-0.0552549778834441 -0.0533135575831967 1 1
-0.285444414009459 -0.264897065422132 1 1
0.123251797321042 0.125514914515122 1 1
-0.210954690650713 -0.198927758905526 1 1
0.0217513294861273 0.019678114086843 1 1
0.137087224496969 0.129291818609972 1 1
0.163425663826875 0.153190984453446 1 1
-0.299469682846438 -0.287661199551882 1 1
0.178989093685844 0.171846187392242 1 1
0.113538273965992 0.111301613305807 1 1
-0.183557539241108 -0.173640890378146 1 1
0.146993341562148 0.141429594111985 1 1
0.0775017342089492 0.0717913574697991 1 1
0.0338854295958205 0.0315311267407787 1 1
0.160817038817745 0.157231276844268 1 1
0.263768924268298 0.251200517994259 1 1
0.106925256532942 0.10007887646813 1 1
-0.215585936793771 -0.206037025662888 1 1
0.160640521761178 0.145967064491899 1 1
0.0189067290810964 0.0228181444874377 1 1
0.248186009334777 0.238206086920303 1 1
-0.119110344650752 -0.114771925189736 1 1
-0.0514259503557764 -0.0467266679511534 1 1
-0.00393012724581546 0.00179916564644508 1 1
0.0449064510891083 0.0404601231786778 1 1
0.199855596178373 0.191386567421231 1 1
-0.243186836436759 -0.236333276490184 1 1
0.0698535464077603 0.068681935714024 1 1
0.0202875361498933 0.0225732861022157 1 1
0.0175490207611245 0.0109009978588988 1 1
0.0484207412018928 0.0460712671527912 1 1
0.181627732565637 0.172624256735604 1 1
0.191563752348352 0.18323424906759 1 1
-0.170776185234727 -0.16337079470261 1 1
0.193165624369374 0.187290897203265 1 1
0.555413629247353 0.52985946812951 0 0
0.147347010670617 0.138234587981998 1 1
0.0199565913360329 0.0185142270400887 1 1
-0.272615012928299 -0.256670080940195 1 1
-0.133229154945207 -0.128236330738587 1 1
-0.151447005690128 -0.140839182199653 1 1
-0.125038055046975 -0.116114648467084 1 1
0.114638766884176 0.105004141718709 1 1
0.306517303612793 0.290385784504871 1 1
0.21791912294406 0.206811675103933 1 1
-0.00393391261101847 -0.00498504591278776 1 1
-0.108696912110059 -0.100845097194969 1 1
-0.180406125256261 -0.184231949433709 1 1
0.306600255295494 0.286277740038316 1 1
-0.0876275623205359 -0.0830684114967162 1 1
0.296382219421177 0.283023882265113 1 1
0.38584469878952 0.3687248366364 0 0
0.11294159074739 0.106008702109744 1 1
-0.139106396937964 -0.131666093579982 1 1
-0.124413640021129 -0.113558050362715 1 1
-0.152563445628666 -0.143929794699967 1 1
-0.0841125527755669 -0.0753114233859909 1 1
-0.0757764754329432 -0.0734271443281442 1 1
0.0787895591557083 0.0759478045147551 1 1
-0.266654872880823 -0.253837678506007 1 1
0.0295731359891589 0.0304517593620343 1 1
0.226441016533417 0.214687440404772 1 1
-0.0177654270398139 -0.0127374402890819 1 1
-0.0854254082159213 -0.0844918537470353 1 1
-0.0595950100776918 -0.0554774023322436 1 1
-0.0975655212662221 -0.0939033765136826 1 1
-0.11299416697195 -0.107588954199486 1 1
0.167358885226898 0.160180824056122 1 1
0.090209239104022 0.086230650477822 1 1
0.0426850703517816 0.0383001694451497 1 1
-0.132720521346265 -0.124188715253718 1 1
0.0402698285600821 0.0376234069005026 1 1
-0.0897800952888186 -0.083891606022548 1 1
0.241941547203046 0.232417638500489 1 1
-0.0111747695102149 -0.0129428863385265 1 1
0.0913416137851791 0.0859350681130576 1 1
-0.171436451467274 -0.165372078852969 1 1
0.0655674188064239 0.0643639659483676 1 1
0.0929740709502913 0.0841660514259681 1 1
-0.0125700127546785 -0.0141419924411666 1 1
-0.16654298001017 -0.159967909411873 1 1
0.00335114822103984 0.00508895118025337 1 1
-0.0512852135470884 -0.0473125156832758 1 1
-0.128944948993417 -0.121658724345347 1 1
0.265643296344519 0.252189184496832 1 1
0.0285483628784489 0.0275743711035291 1 1
0.319379422409165 0.304876590876627 0 1
0.157618177475056 0.146616693734401 1 1
-0.174108163423108 -0.161621857696733 1 1
0.0718027741904449 0.0667332048861308 1 1
-0.0776094122425828 -0.0736509179651867 1 1
0.0802679333160963 0.0785373877770494 1 1
-0.0779931283002391 -0.0728591654781681 1 1
0.00123205443974825 0.0020037605030402 1 1
-0.00319316766842239 -0.00400163017967804 1 1
-0.0765799053045003 -0.074433116414237 1 1
0.167616734034654 0.159641002781222 1 1
-0.00971481708633904 -0.00763731185052175 1 1
0.0400540535498375 0.0395303195202692 1 1
0.288995447614228 0.275749227716234 1 1
-0.0258148127306097 -0.0263081570964451 1 1
0.298091732711859 0.283145079109862 1 1
-0.237919713860031 -0.226914931059151 1 1
0.00768825151677545 0.00809660244408092 1 1
0.135078910980186 0.130486951234856 1 1
0.214231939021542 0.20540407726233 1 1
0.0713378553693258 0.0681326687807088 1 1
-0.161605054655256 -0.152149713500016 1 1
0.138023477338245 0.131778975207995 1 1
-0.200214806018902 -0.185570204933714 1 1
0.239913370713636 0.225987705198031 1 1
-0.00615406767875853 -0.0059168802740526 1 1
0.112642851034331 0.105359702288174 1 1
0.0189310484155187 0.0191103102398055 1 1
0.0332819455970869 0.043674019036951 1 1
0.195769820513096 0.186516398424811 1 1
-0.143469303997502 -0.133890421028263 1 1
-0.0913725368381811 -0.0865518233014878 1 1
-0.0416130609300092 -0.052802739465461 1 1
-0.00435336464591977 -0.00208081327448929 1 1
0.221548671005417 0.210339183712459 1 1
-0.0266019719763661 -0.0271408877023529 1 1
-0.129349656790295 -0.124951143122521 1 1
0.0458919087153409 0.043508240011837 1 1
0.106783257897723 0.103735261313488 1 1
-0.0306858252274836 -0.0308839990995718 1 1
-0.0817869059848287 -0.0773473137591411 1 1
0.0305361766245338 0.0308966896523321 1 1
0.0748490368228137 0.0699557907224505 1 1
-0.103265569912524 -0.0984046199716133 1 1
0.231841057440195 0.228654681786232 1 1
0.239690084380471 0.234418493948291 1 1
0.411968197440539 0.395686966849824 0 0
0.308553988030834 0.291969770629605 1 1
-0.146628079904596 -0.143281290433064 1 1
0.138696716168548 0.120631982232884 1 1
-0.0498113866961513 -0.0467754256027925 1 1
0.154669385131416 0.148486435252484 1 1
-0.194196510430282 -0.187002861008883 1 1
0.269219491834915 0.262559306218623 1 1
-0.271827655752075 -0.266233489949408 1 1
0.368101517548859 0.350640411877472 0 0
-0.123982130013594 -0.12500749633953 1 1
-0.138195838131446 -0.12927204824225 1 1
-0.153873344374512 -0.149195340421029 1 1
-0.249973706623414 -0.236384844945714 1 1
0.161898684745739 0.154399576030173 1 1
0.101836636566437 0.101626374477209 1 1
0.336719140509487 0.322272502375087 1 1
0.159834570065846 0.153433403815293 1 1
-0.00264652507542353 0.00160042791944542 1 1
0.174641970599253 0.161736185359719 1 1
0.0440292133764438 0.0415178191267351 1 1
0.135206570197536 0.133609778631005 1 1
-0.12702260731652 -0.12688459644242 1 1
0.0613338331786352 0.0595298814603203 1 1
0.0572586220168954 0.0573229796426423 1 1
0.211518233423867 0.192797270132104 1 1
-0.0148767592075112 -0.0166022523670803 1 1
0.226321995959424 0.214430377415241 1 1
0.316306907269162 0.300626616672019 1 1
0.376357447412002 0.362384643775038 0 0
-0.150257192516256 -0.142397817170434 1 1
-0.0638862994527074 -0.0645436212883772 1 1
-0.0893002094034414 -0.0842972395741633 1 1
0.00108181118091432 0.00473443184132248 1 1
-0.251592551066491 -0.238869686006489 1 1
-0.260408617281618 -0.24881291980421 1 1
0.0279296382690078 0.0260485167629068 1 1
0.256458568472823 0.24490619535874 1 1
-0.285427014458331 -0.267954083901942 1 1
0.111868641426097 0.105700694716065 1 1
-0.175206649949958 -0.165661270778273 1 1
-0.247343194154727 -0.241339980666541 1 1
0.0838260519964426 0.0796753118636781 1 1
-0.159540764418917 -0.151141258735637 1 1
0.199614903091352 0.192717444449433 1 1
-0.107771042734062 -0.0963641128202564 1 1
0.211806817609633 0.204555826146139 1 1
-0.00796208211055876 -0.00781866312865941 1 1
-0.112370572153855 -0.110882821556992 1 1
-0.061766426424964 -0.0546010223997732 1 1
0.0465811702730441 0.0505567933066008 1 1
0.00842805509810064 0.00759405779778316 1 1
0.417388113300394 0.398126902614952 0 0
-0.154669136710102 -0.147687774327111 1 1
-0.288305755615807 -0.274661963523213 1 1
-0.0663604685793264 -0.0616941698945825 1 1
-0.00169349749189511 -0.0018892860262311 1 1
0.0569069383991442 0.0477729925619155 1 1
-0.168597167076936 -0.160585661021552 1 1
0.177920029418563 0.168811440234242 1 1
0.0391393945978979 0.0321645442425531 1 1
-0.0969049405215298 -0.0971880968334597 1 1
0.250320896477209 0.241812028287522 1 1
-0.201516513743845 -0.192050466528199 1 1
0.0130963468517654 0.0112943325438326 1 1
-0.25142765206368 -0.237616362049238 1 1
0.206184208105357 0.193733805152958 1 1
0.117588131993576 0.112678543726658 1 1
0.337213102650498 0.330245096354164 1 1
-0.133936976377172 -0.124717719885728 1 1
-0.299841343607017 -0.289109049313464 1 1
-0.0855974613803468 -0.086148171486944 1 1
0.298664032893288 0.287832593675595 1 1
-0.0727311411461635 -0.0710586771928992 1 1
0.303042164370101 0.287936293575374 1 1
0.0368943096689342 0.033357886320049 1 1
0.210575206482604 0.200831346768905 1 1
0.0660749650365151 0.0629397195301367 1 1
0.0231725177521006 0.0244913668744768 1 1
0.0127029491194297 0.0151478911517611 1 1
0.107396101850479 0.0915692891364582 1 1
0.0473181722094271 0.0452790056849506 1 1
0.103497139668997 0.0951262938913927 1 1
-0.0209232314224965 -0.0184441091681058 1 1
0.343598869188797 0.329545793675864 0 0
0.156722541892932 0.150257366786127 1 1
0.0761427886135581 0.0709006321530315 1 1
0.00250901015518864 0.00012641075964466 1 1
0.036928504471221 0.0350450553236226 1 1
0.0906603580930302 0.0869537334121523 1 1
-0.080531099279664 -0.0778525209356754 1 1
0.15220625349228 0.14501262835576 1 1
0.0620592008109638 0.0569559004736452 1 1
-0.140341236520017 -0.137885959303491 1 1
0.0711545684830392 0.0637410956411218 1 1
0.122998717272457 0.114051727464583 1 1
0.119696150042234 0.109431011421694 1 1
-0.133652990840019 -0.126469414311187 1 1
0.0765234825188539 0.0744849233635739 1 1
-0.303379178181859 -0.290108229086369 1 1
-0.146764786104551 -0.139897298255119 1 1
0.354814494159737 0.326319406328375 1 1
0.126164274940192 0.117145144753984 1 1
-0.0420262953975554 -0.0415836932036593 1 1
-0.0183596431406904 -0.0169376996878215 1 1
-0.150963250987472 -0.143579397789217 1 1
-0.142344138474992 -0.13633222139595 1 1
-0.136336452328137 -0.139544488425514 1 1
0.459610201128906 0.438361358400384 0 0
0.182025162791741 0.179491086020924 1 1
0.0493897888889202 0.0471640235502387 1 1
0.119592648168256 0.112356533465069 1 1
0.119044464122712 0.112973095334556 1 1
-0.039653254337812 -0.0360482887999669 1 1
0.275447759045016 0.263808361174157 1 1
0.130225177425136 0.124197273265852 1 1
-0.0176037761192537 -0.0105778588418219 1 1
0.109142348402645 0.090411928451752 1 1
-0.161509142350219 -0.156393787186795 1 1
0.0700218265424879 0.0677145398917716 1 1
-0.23052482185417 -0.216759356618834 1 1
-0.102550818853514 -0.0901088973381752 1 1
-0.286904795138856 -0.273026003964449 1 1
-0.108886706805842 -0.101861693504313 1 1
-0.0533276048829594 -0.0458653543117081 1 1
0.154401000568483 0.142311694080601 1 1
0.133461713612008 0.144028690091647 1 1
0.0764395508161909 0.0716527131153241 1 1
0.187047561038514 0.174136584680675 1 1
-0.112377161703877 -0.104776616567481 1 1
-0.128759376971377 -0.124360643905879 1 1
0.190549842870369 0.180912707887498 1 1
0.0915401180026889 0.0875525244017902 1 1
0.111067220061946 0.106392825221016 1 1
0.168975688556719 0.160326881691587 1 1
-0.107924106449187 -0.105833856062607 1 1
-0.266098111337644 -0.251598942818572 1 1
-0.0322562015029841 -0.0259786855312669 1 1
0.0130999772363308 0.0121631048759321 1 1
0.152883579397427 0.154762836499166 1 1
-0.0403398937154221 -0.0386305926271511 1 1
-0.209129279839477 -0.199915079691904 1 1
-0.0395248713518145 -0.0386358161505576 1 1
0.0636964146543772 0.0586829665797266 1 1
-0.162984361043454 -0.156127169921726 1 1
0.212441710189019 0.2049035059151 1 1
-0.144419845410566 -0.137693104261094 1 1
-0.0781630387296854 -0.0730637385715062 1 1
0.0225599216031108 0.0199992385616221 1 1
0.0621042885485481 0.0593436682381883 1 1
0.012496328261799 0.014401475148481 1 1
0.218724383687243 0.208604503055009 1 1
-0.15040963508578 -0.144144002355559 1 1
0.33928593003149 0.327887178102579 0 0
-0.0881362559002709 -0.0875558807798439 1 1
-0.133154721235234 -0.127566104334443 1 1
0.0883169977079762 0.084285837786829 1 1
0.0168324205772289 0.0130961482805435 1 1
-0.0608054145004984 -0.0585441932456268 1 1
-0.104957596110503 -0.099720612259224 1 1
0.237701489252626 0.230385662376278 1 1
-0.15884994082886 -0.152243905228631 1 1
-0.272540460947196 -0.2644789989926 1 1
0.162237943237901 0.158166962541402 1 1
0.0343051286100872 0.0383427064507895 1 1
0.0437271492644785 0.0384651302926998 1 1
-0.159531687468485 -0.151175872239668 1 1
0.276417146407764 0.25875233521961 1 1
0.173064102832481 0.17352874889523 1 1
0.132735115059912 0.128100196640151 1 1
0.00698066150180658 -0.0018288549587245 1 1
0.0756279266173874 0.0716090296040732 1 1
-0.0189398633464898 -0.0180794487005552 1 1
0.0666214360535452 0.0679697915440859 1 1
0.185806487116052 0.175017736850449 1 1
-0.139759757907088 -0.135533236195562 1 1
0.177301705866958 0.168269795043676 1 1
-0.441584364073237 -0.423483440696583 0 0
0.110332997152147 0.100351158967826 1 1
-0.10166173815644 -0.0972996099361202 1 1
0.135730497783117 0.126476867250889 1 1
0.204617321590585 0.195367614546609 1 1
0.231119693497981 0.218625771282992 1 1
0.195440431701123 0.191651328631137 1 1
0.0884746298289528 0.0848424103887972 1 1
0.0956198059680901 0.0902166169736131 1 1
-0.0416244840363056 -0.0390350469686881 1 1
0.0618784937570861 0.0606108153032625 1 1
0.0353866957528079 0.0325775095317751 1 1
0.186110115178768 0.180720935129047 1 1
-0.346719869827465 -0.338949352071024 1 1
0.0288270758532586 0.0259994810051042 1 1
0.199156340858156 0.194237262251925 1 1
-0.0595054893365005 -0.0530531669120308 1 1
-0.000616120992910089 0.00132118707282405 1 1
-0.0879246272986052 -0.0821671437194004 1 1
-0.240675322619477 -0.228028366850824 1 1
-0.116111369797972 -0.110719333365645 1 1
-0.00217816734795082 0.0004445912484577 1 1
0.200638006285163 0.198799539238889 1 1
-0.0914345344342466 -0.0935455530871576 1 1
0.0728276733579523 0.0741335719814941 1 1
0.294456597966537 0.280827714497075 1 1
0.0252244122996399 0.0209879130748965 1 1
0.230395200622801 0.220368718185469 1 1
0.0800781448307308 0.0838613558804989 1 1
0.350924838811616 0.329390139308768 1 1
0.117468271055319 0.117425356023262 1 1
-0.15766663156835 -0.14465725484455 1 1
0.0351750686422724 0.0396582794025929 1 1
0.0359284286625427 0.0272261002031953 1 1
-0.103302132463889 -0.0973369561418874 1 1
0.116930839988834 0.114360573121332 1 1
0.0981163539749383 0.0936057503008636 1 1
0.166419126070236 0.155160443025718 1 1
0.361789611301359 0.344966801909749 0 0
-0.0642723177577453 -0.0557981266805173 1 1
0.0610309458990464 0.0670010158954057 1 1
0.276558342545017 0.259778787092945 1 1
-0.157511296065371 -0.155726922507935 1 1
0.128165767290359 0.122781287443889 1 1
-0.3028826224428 -0.29263736904683 1 1
0.109198617431933 0.104360305840079 1 1
0.118009994471664 0.0990551874903667 1 1
0.0960244085050496 0.0903559849397254 1 1
0.0966508636971496 0.0902306477764294 1 1
0.466131556910811 0.441991084212087 0 0
0.0534215314877112 0.0484446885675504 1 1
0.0138300223342009 0.0198731274883202 1 1
0.00917978778324953 0.00881307488939394 1 1
0.0521213413069456 0.0455260611922324 1 1
0.122347473033169 0.119986925899486 1 1
0.032773510048891 0.0290648647451034 1 1
-0.0531040336000596 -0.0494484874202901 1 1
0.0671462173822968 0.0657127468455163 1 1
-0.0353811604632198 -0.0307022501783669 1 1
-0.0578526438185801 -0.0555275530991846 1 1
0.00695619285052769 0.00406342350030033 1 1
0.283096008083462 0.270944982896803 1 1
-0.0383140298265193 -0.0401258807665988 1 1
0.430937914546543 0.403535682418132 0 0
-0.066378808316543 -0.0658729926012507 1 1
-0.208166865956159 -0.199664702608006 1 1
0.139778389636396 0.135686171533372 1 1
0.0890094097885773 0.0881032320841474 1 1
0.241782555380248 0.233154171854831 1 1
0.276690999796652 0.265600728106951 1 1
0.142543614689915 0.134504436623811 1 1
0.187885901908197 0.18844335949336 1 1
-0.0646699700219118 -0.0605312682690357 1 1
-0.0657892648213173 -0.0585782776560053 1 1
-0.0446156340577945 -0.0463929862201263 1 1
-0.110637466514581 -0.102268283944353 1 1
-0.011636104194737 -0.0109428879825594 1 1
-0.161491073142472 -0.151609833530897 1 1
-0.315055753666707 -0.303229874295498 1 1
0.0406338458346898 0.0424507532515263 1 1
0.128367018237571 0.122025319039239 1 1
0.0977735241640212 0.0902977392414654 1 1
-0.0864511024246572 -0.0871982878193434 1 1
0.00646734092172191 0.00549236221892522 1 1
0.209733890932218 0.200445670905145 1 1
0.0958969260461279 0.0880252774167116 1 1
-0.121757126710154 -0.111068684666018 1 1
0.118067776393253 0.11436128893728 1 1
-0.133918042579342 -0.129687076576091 1 1
0.134236536285543 0.125615096886919 1 1
0.134252812100491 0.126678960666749 1 1
0.176152600095448 0.164636540567796 1 1
-0.202089982057983 -0.193637742898976 1 1
0.327579507131704 0.312385338604009 1 1
0.283449378797744 0.269815976450989 1 1
0.265001259762408 0.23978749662226 1 1
-0.0318532445155819 -0.0305403642634203 1 1
-0.184382836046116 -0.175666701014955 1 1
-0.0420833817855013 -0.0375790751717713 1 1
-0.0346310331073681 -0.0286758179458506 1 1
0.333082929084807 0.317642435489826 1 1
-0.063522553579651 -0.0603257378528553 1 1
-0.0187951304873582 -0.0186224803683042 1 1
0.0504739881573382 0.0486902269460352 1 1
-0.343639053280092 -0.330292053201545 1 1
0.125244192258262 0.1241638976768 1 1
0.0187848450002411 0.0178088695729084 1 1
-0.0638271903830115 -0.0531730960190041 1 1
-0.0431245995750093 -0.0386591084768276 1 1
0.0202459290273008 0.0220273674707776 1 1
-0.293063033215338 -0.275858373018287 1 1
0.0616271542027047 0.0607464401643728 1 1
-0.0191163152636186 -0.0146004125095634 1 1
0.0249945579331692 0.0193704927402849 1 1
-0.0317591602113569 -0.0321966449309338 1 1
0.099218271786732 0.0920475881153559 1 1
0.220849299928897 0.218872444236503 1 1
-0.15318287900939 -0.148934444914494 1 1
0.118155923087531 0.109945594133039 1 1
-0.0219477960942635 -0.0207497289224507 1 1
0.158025987662913 0.150949186235433 1 1
-0.0335437824109758 -0.033114283095144 1 1
0.0525256073838331 0.0587609005668732 1 1
0.0846779810289716 0.0832348188492765 1 1
0.101247788325627 0.0969013564313221 1 1
-0.112527960769081 -0.106634706415208 1 1
-0.281545270576388 -0.269081913161654 1 1
0.0615580062306605 0.0591426750318666 1 1
0.0650681449886318 0.0527841225103013 1 1
0.234458038427957 0.221668250310911 1 1
0.217682659584799 0.209127872063234 1 1
0.0488506364788236 0.0472888110738021 1 1
-0.0649794625026777 -0.0606432801752042 1 1
-0.347215157391153 -0.329088799833379 1 1
0.148679356845046 0.147517206955791 1 1
-0.112447673175864 -0.103454975855289 1 1
-0.347874626794215 -0.333578677310745 0 0
0.0265540068401955 0.0212209666406384 1 1
0.309719315542985 0.293034044372694 1 1
0.0786149668713894 0.0758898758202755 1 1
0.327338201608721 0.311317713228892 1 1
0.0802948122395122 0.0741761340613128 1 1
0.0603021928940238 0.0575633548249544 1 1
0.152791009935307 0.143336639853217 1 1
0.0234416804599897 0.0206770404639057 1 1
-0.141670784406012 -0.136695302269315 1 1
0.0531144818443889 0.0457499862380595 1 1
0.102053057626451 0.0939878992505268 1 1
0.100645687249109 0.0952783817236277 1 1
-0.114502233528941 -0.109057582063339 1 1
-0.0930345312713145 -0.0892093582450011 1 1
0.212557959906154 0.202629153599488 1 1
-0.131953681703658 -0.133810303438622 1 1
0.129462357251479 0.122350443153492 1 1
0.0437169148287253 0.0433662911310221 1 1
-0.0299382771020023 -0.0249107698335384 1 1
0.111388672964346 0.105192036332599 1 1
-0.087175636610032 -0.0841565538249212 1 1
-0.117493189968089 -0.112049880091051 1 1
-0.0238919110305729 -0.0243920516124391 1 1
-0.0275781904045483 -0.0245369957754251 1 1
0.0254168223023421 0.0293188862676644 1 1
-0.066768657213046 -0.0630641738238341 1 1
-0.00196115569726561 -0.00366311079016012 1 1
-0.299352957141866 -0.289462067564774 1 1
0.163341819964259 0.15433736049099 1 1
0.269819641890337 0.25714418184508 1 1
-0.0325019563644247 -0.0189334889068604 1 1
-0.17497209453714 -0.167831050158788 1 1
-0.191717381876848 -0.182906899918296 1 1
-0.00120697693606692 0.00276481408697742 1 1
-0.198894780067999 -0.189982950782615 1 1
0.0329729826824216 0.0284195930983554 1 1
-0.0533637879311852 -0.0540132518961339 1 1
0.164600425448432 0.145411516704805 1 1
0.0792194325444794 0.0687609629714092 1 1
0.11525324495062 0.108098904994916 1 1
0.0526788952214994 0.0513153488961682 1 1
0.0663967439988973 0.0623226441588835 1 1
0.213810711690988 0.196197072878107 1 1
-0.264798530999871 -0.255005517891159 1 1
0.0272667588734184 0.0257615065544693 1 1
-0.0848573070218037 -0.0766842049950217 1 1
0.0502934111659402 0.0467542025176659 1 1
0.191747864062108 0.183423872715901 1 1
-0.235039337354637 -0.223555062549046 1 1
0.167723878550858 0.153392334804858 1 1
0.257577126641381 0.245020251922904 1 1
0.0954167646689312 0.0899399992423176 1 1
-0.169597427379074 -0.162506421967133 1 1
-0.00815117516219098 -0.0048903270929362 1 1
-0.0141244747095581 -0.0137462215168977 1 1
-0.34960453515818 -0.33442246218235 1 0
0.375684336034521 0.357655534755789 0 0
-0.258557153864798 -0.247881927960856 1 1
-0.254885209119048 -0.239585626539914 1 1
-0.0811040455926475 -0.0732042617686687 1 1
0.47335058629893 0.448543128635124 1 1
0.0431854279390818 0.0433767291230064 1 1
-0.0402791658758705 -0.0389143764314772 1 1
0.087286638480189 0.0826206715854435 1 1
-0.204030779836072 -0.191651881540489 1 1
-0.15547588095499 -0.145144881499 1 1
-0.122909784993954 -0.114861640931053 1 1
-0.241772454832322 -0.232208903305212 1 1
-0.049237064099422 -0.0470351785907065 1 1
-0.0858509715094068 -0.0819417966431499 1 1
0.0924488144571471 0.0880990158991816 1 1
-0.0262290696891939 -0.0229035192787884 1 1
0.0374816828643406 0.0341693893494724 1 1
-0.127735086283449 -0.122877518790592 1 1
-0.244643221309769 -0.236490558073538 1 1
0.00202524982615794 0.00232216164369402 1 1
0.18856527786236 0.186457816146709 1 1
-0.13809752468851 -0.131598561331559 1 1
0.146569692899244 0.138446953816799 1 1
-0.242827918513761 -0.232023078163857 1 1
-0.0712598598709969 -0.0734135295205651 1 1
0.250724848800862 0.22098556221348 1 1
0.129591009825317 0.12430801663957 1 1
0.0922587428254432 0.0887955571711981 1 1
-0.0666743394565541 -0.061185623557735 1 1
-0.0835938612860936 -0.0853886443534458 1 1
0.0492813545678509 0.0444278327624266 1 1
-0.133221139596829 -0.12750884436577 1 1
0.0088982823689034 0.00377736101233557 1 1
0.18407027939156 0.170154807284435 1 1
-0.00483781913057368 -0.00574324230670304 1 1
0.199926807966005 0.185075452296182 1 1
-0.0240666124796664 -0.0281303937648131 1 1
-0.180200156973302 -0.173962402291474 1 1
-0.024594056632004 -0.0214919647506431 1 1
0.205245253734064 0.199154663562465 1 1
0.0868475857714162 0.0828329425595479 1 1
0.0315811357632249 0.0272219392042243 1 1
0.0881432741213853 0.0840944215433041 1 1
-0.349218698667799 -0.332445552911235 0 0
-0.182062274133465 -0.172060969026452 1 1
0.0970365531755193 0.0926064086705748 1 1
0.0864945574126754 0.0810993889557083 1 1
0.172741902406839 0.164377215058995 1 1
-0.162053277166371 -0.153768407910648 1 1
-0.0741905793833128 -0.0672830996973242 1 1
-0.0867766569294246 -0.0872818057076743 1 1
-0.164194841219108 -0.154917892178279 1 1
-0.135521046314953 -0.130560039865321 1 1
-0.0624884860577261 -0.0559465184804674 1 1
-0.322509838375631 -0.310518984119125 0 0
0.184339451740057 0.177002206063856 1 1
-0.12124047890796 -0.118771662030696 1 1
0.075427923699001 0.0695110576871334 1 1
0.125892322244122 0.121090823969951 1 1
0.292829545165472 0.274820645139627 1 1
0.207350112709255 0.189609413776554 1 1
-0.00119306596547054 -0.00129825429121922 1 1
0.00715500838739526 0.00595593603891039 1 1
-0.0865623243280958 -0.0815645166410668 1 1
0.015155503509029 0.00739306680383263 1 1
-0.0467491138707877 -0.0467502921339853 1 1
-0.0687781197272804 -0.0706664144066499 1 1
0.0731420596416242 0.0699565079915366 1 1
-0.163542869249814 -0.147434827692259 1 1
0.046819773963802 0.0418162048035594 1 1
-0.117995758313754 -0.111616945827474 1 1
0.182535682107089 0.181816588580351 1 1
0.0548996091185209 0.0523456741592691 1 1
0.150030263286308 0.142555462040294 1 1
0.0891755459267031 0.0873826890092213 1 1
-0.0531740154881473 -0.0549147207141951 1 1
-0.0573754484904004 -0.0596948571795184 1 1
0.0366397301217561 0.034307286327645 1 1
-0.055432270495595 -0.0560890439753148 1 1
0.281351355419138 0.269658060423951 1 1
0.298805022320795 0.289810255185481 1 1
-0.202589469712397 -0.194172643148224 1 1
-0.0478154290903837 -0.0483885857307865 1 1
-0.198513224486778 -0.185942521575763 1 1
0.0782861833122391 0.0804890182364615 1 1
-0.314395262807945 -0.297184681055044 1 1
-0.303841469296634 -0.288790878829828 1 1
-0.229132982317462 -0.216765182484386 1 1
0.145370572581896 0.138758558070616 1 1
0.150720811255874 0.145388385909104 1 1
-0.020121716654444 -0.0222676462938375 1 1
-0.132270425633753 -0.122222022676461 1 1
-0.229889169822993 -0.220414722920209 1 1
0.0627822724030988 0.0561501858519973 1 1
0.0117483416835798 0.00920616781420095 1 1
-0.00203449548456289 -0.00398542181277665 1 1
-0.159199801770755 -0.15405559330413 1 1
-0.018511423533778 -0.0139132455296088 1 1
-0.216810924485992 -0.212012380622156 1 1
0.154201549468316 0.142606753342868 1 1
-0.125006673769053 -0.11939822374257 1 1
0.0621774814866442 0.0589176714296296 1 1
0.183046651601939 0.176076533870779 1 1
-0.0815129787548415 -0.078524226476683 1 1
-0.0817173920453141 -0.0797554265725934 1 1
-0.107591564616381 -0.110415292421265 1 1
-0.0550305796557603 -0.0528385608349768 1 1
-0.0944992536792027 -0.0822495730305117 1 1
0.0191337242561963 0.0143795655600812 1 1
-0.0561841163112209 -0.0555681795271349 1 1
-0.0180710066509816 -0.0151132992222145 1 1
0.0348905775182507 0.0343839418636148 1 1
0.0747483913042169 0.0723168849929159 1 1
0.141771131827216 0.128747323054232 1 1
-0.0671107041889488 -0.0570879610386773 1 1
0.0951710291944652 0.0922827952150062 1 1
-0.067046569860013 -0.061014068342871 1 1
0.431900387131888 0.406181552119295 1 1
0.0541210092682109 0.0505233403935886 1 1
-0.143062485835462 -0.14114159557953 1 1
-0.170735975205503 -0.16378197776057 1 1
-0.201240996247896 -0.189919365397312 1 1
-0.0713598955578447 -0.0691443603789095 1 1
-0.230331063619037 -0.218496731556628 1 1
-0.0695904324517982 -0.0695620816918622 1 1
-0.240811199461484 -0.226856910696568 1 1
0.0563937685339792 0.0509302072313923 1 1
-0.04347172245878 -0.0429312485309792 1 1
0.0199269489026204 0.0209063588344453 1 1
-0.0044508620082845 -0.00265965919971325 1 1
0.251536100495461 0.241612450710913 1 1
0.187266454919319 0.179086005120313 1 1
-0.168989200025777 -0.162315378671762 1 1
-0.172265962343611 -0.164015613087029 1 1
-0.150970079305806 -0.142861837575013 1 1
-0.0852137100763805 -0.080519827435531 1 1
-0.0277794023099018 -0.0224510400928346 1 1
-0.0879365712361402 -0.0834647196273406 1 1
-0.242975378481034 -0.230519298273434 1 1
-0.149963574410226 -0.141631860812805 1 1
-0.061225222442204 -0.0554783112702955 1 1
-0.140303169166786 -0.132104158768432 1 1
0.0938543200743098 0.0936915280231105 1 1
-0.00358314087883036 -0.0056998299826625 1 1
0.0304134967957815 0.0311659641415609 1 1
0.239492805552543 0.226122092117765 1 1
0.00087304981393968 0.00245455533079866 1 1
0.281520238390834 0.267432830700572 1 1
-0.387619298501365 -0.366675050264975 0 0
0.18102853683627 0.169178511069851 1 1
0.333730307474077 0.318210493573581 1 1
-0.140321570928333 -0.131006226705242 1 1
-0.113070564099855 -0.108600248646149 1 1
0.114043025982475 0.107653511201831 1 1
0.2201888250243 0.205622808477006 1 1
0.158453614315835 0.153919322405326 1 1
0.0185029185738018 0.0157238222174662 1 1
-0.0728230120323299 -0.0787516226366198 1 1
0.0245595262837827 0.0244773046733302 1 1
0.0264022429833904 0.0260888623918747 1 1
0.0790576824642929 0.0853329194960784 1 1
-0.0472531024367238 -0.035161215719026 1 1
-0.0624319817527211 -0.0638237985946683 1 1
-0.0136327095147869 -0.0118269003562588 1 1
0.173918684753049 0.166246192194841 1 1
0.218377872523871 0.207811921809944 1 1
0.0542941733903421 0.0528888244454455 1 1
0.170542990376518 0.165995689063989 1 1
0.0759159820651185 0.0669172185543018 1 1
-0.152133255443185 -0.145347359854613 1 1
-0.0482426091866876 -0.0501926682387993 1 1
-0.177108521023983 -0.166929020027107 1 1
-0.275067985867646 -0.26533338441617 1 1
-0.172782976627846 -0.171328622162573 1 1
0.341163754127901 0.320119736055556 1 1
-0.142882126909672 -0.135421693456024 1 1
-0.0631095170165645 -0.0652386903325513 1 1
0.179899953720145 0.172295458892976 1 1
-0.0250035075727899 -0.0213628914581313 1 1
-0.231749172035508 -0.218300359394495 1 1
0.0690961035433633 0.0597760283626283 1 1
-0.159866310090192 -0.154627281842581 1 1
-0.212365584709575 -0.202206114754471 1 1
-0.30620423327018 -0.288460790151926 1 1
0.0650991904198112 0.0650166024541155 1 1
-0.318024096089318 -0.301570745335991 1 1
0.066761904579596 0.0594683571730476 1 1
0.382876356989102 0.361988679688498 0 0
-0.0529190939025609 -0.0549594586192509 1 1
-0.104075036923748 -0.105290829457074 1 1
0.284285845619378 0.272565699064963 1 1
0.0965230127012242 0.0938099782678607 1 1
0.19041289939483 0.18103002425893 1 1
0.0249200380262247 0.0249423135358927 1 1
0.195549934980742 0.186624167807121 1 1
0.159440366892395 0.15495252711202 1 1
-0.191773788707748 -0.181324019300408 1 1
0.262532950384176 0.248666126008335 1 1
-0.00823172943180241 -0.00686761485301884 1 1
0.00289450310106768 0.00163409258711215 1 1
0.0699038718073922 0.0639658046677161 1 1
-0.139733448028184 -0.14836471507426 1 1
0.254129687035222 0.241899246728881 1 1
0.231442381992424 0.221494069546273 1 1
0.108404940415862 0.114607190414147 1 1
-0.0897026913262503 -0.0829475404677558 1 1
0.389432890099983 0.36863100466144 0 0
0.193509322276003 0.181544840686609 1 1
-0.00958066373578991 0.000432455669811319 1 1
0.284241579151242 0.270429284766283 1 1
0.322233411519146 0.309021261896226 1 1
-0.0878053026290031 -0.083107662357635 1 1
-0.175268865461788 -0.168849598818554 1 1
-0.407545403526093 -0.386740753980717 0 0
-0.320541327286482 -0.299481793074369 1 1
0.157389168394802 0.152018481702243 1 1
-0.124180636526899 -0.105750386420618 1 1
-0.224692170011227 -0.214634731918834 1 1
-0.423378604227276 -0.4013721745371 0 0
0.0330588503498834 0.0310571372596353 1 1
0.153022812557096 0.148421710975764 1 1
0.375095045638188 0.357488875849565 0 0
0.079645210511689 0.0769106009321466 1 1
-0.011536153234548 -0.00954171620229801 1 1
0.104786547272419 0.10216480818417 1 1
-0.122079648063317 -0.116355156351354 1 1
-0.136574351767625 -0.132747553642576 1 1
0.260010546934382 0.247350239163057 1 1
-0.381116812518884 -0.358784474042515 1 1
0.0886150851240931 0.0856341442090336 1 1
-0.252019274891718 -0.238658286662096 1 1
0.0651908113158861 0.0635497933239819 1 1
0.133857030370365 0.126068980928575 1 1
0.132949822356879 0.125961981261707 1 1
0.164853355537019 0.162952627123227 1 1
-0.164122734115765 -0.148474894371886 1 1
-0.102315258084753 -0.0986098665283278 1 1
0.104297664009321 0.0967022476663104 1 1
-0.176668894273173 -0.166810085249906 1 1
0.175332293217177 0.165924908232684 1 1
0.00680462193444138 0.00956509384199539 1 1
-0.0326586989803935 -0.0255324851283806 1 1
0.0768768992666252 0.0700957073397144 1 1
0.239158512548607 0.229249116951753 1 1
-0.155883440211451 -0.146884223608663 1 1
-0.04027999045835 -0.0361926754297709 1 1
0.238590172958527 0.229085109185488 1 1
-0.144158628303658 -0.141313595366374 1 1
-0.139759511367627 -0.13267062810238 1 1
-0.0215335022861395 -0.0199516464099337 1 1
-0.135647243788356 -0.127949328187515 1 1
0.206106869246767 0.194450473897615 1 1
0.0372288828445193 0.0323007443195168 1 1
-0.120058584756435 -0.112513626618441 1 1
-0.119443510119272 -0.114295507618158 1 1
0.0445714027564743 0.0422890485155374 1 1
-0.10360819269889 -0.0964696662076671 1 1
0.215520677896179 0.207743683378945 1 1
0.0051365644576197 0.0025686655013115 1 1
-0.314165356642387 -0.304275249899505 1 1
0.0779778011847858 0.0716596761243664 1 1
-0.124665876553025 -0.124042266014754 1 1
-0.259119423362696 -0.244627104526517 1 1
-0.1306044190861 -0.124611540198817 1 1
0.357517819394901 0.340120364506551 0 0
0.0143210289269601 0.0110367148917848 1 1
-0.0514569542535091 -0.0492941621449854 1 1
0.0724727653464205 0.0649307052565634 1 1
-0.198713553284817 -0.193940080550245 1 1
-0.0496418489578895 -0.0455389037350053 1 1
-0.0183277652168082 -0.0185980897870256 1 1
0.276219413493697 0.260215868826462 1 1
0.0311103419712061 0.0271300457377523 1 1
0.0626048280613298 0.0682415465572871 1 1
0.199025024277225 0.189681496027383 1 1
0.14077126616607 0.127381407087789 1 1
0.158745185246458 0.153186295197354 1 1
-0.117109764112667 -0.11404038446686 1 1
0.120629409610635 0.117031112999209 1 1
-0.445941776563704 -0.422819167059364 0 0
0.052318609534884 0.0505447349711991 1 1
-0.0136535192314997 -0.0103248648304192 1 1
-0.039260633721568 -0.0352805808486285 1 1
-0.165623244366108 -0.158597635016384 1 1
0.0808304207641654 0.0786369578457471 1 1
0.136964401815854 0.132971379755515 1 1
0.156785806913267 0.150909512386992 1 1
-0.0600656381743558 -0.0580184468817523 1 1
-0.400819755752367 -0.382637231669064 0 0
0.34414587851787 0.330812992862814 1 1
-0.0414969359373381 -0.0394693360025962 1 1
-0.0693114720062155 -0.0688823655321838 1 1
0.226118569331509 0.214996233674131 1 1
0.19621911847692 0.186134258877296 1 1
-0.387094220578083 -0.367413979047319 0 0
0.0267733691019433 0.025451714352152 1 1
-0.00231005249094029 -0.00189470729889169 1 1
0.0424587674418697 0.0420310244851623 1 1
0.00431201668473122 0.00586557420933554 1 1
-0.273119986829821 -0.259767166779044 1 1
0.173977861907045 0.166102123343348 1 1
0.047295588673103 0.0524385531199823 1 1
0.017553865527093 0.021441831640672 1 1
-0.282842786431697 -0.275455558495256 1 1
0.217684091840388 0.203502325687211 1 1
0.113366657775683 0.103479755599132 1 1
-0.023940328510358 -0.0140657422163562 1 1
0.0644752599105965 0.0648791621635801 1 1
0.196650612730089 0.189519881217771 1 1
0.120884516623337 0.115209252998114 1 1
0.154605302224403 0.155500598208791 1 1
-0.372647129057371 -0.355503483711543 0 0
0.10036163147552 0.0940462420909006 1 1
0.117788466681648 0.114335169605271 1 1
0.371318915953045 0.354203410700495 0 0
-0.184613590688887 -0.166278682040756 1 1
0.0546956165187332 0.0557462393907127 1 1
0.146325729887919 0.137854477916239 1 1
-0.1064741834026 -0.101212635432943 1 1
0.181348294407996 0.170161227606064 1 1
-0.0517966618343744 -0.0490271147250929 1 1
0.0438523687914787 0.0517776247391809 1 1
-0.293952459469688 -0.281133022321099 1 1
-0.113899984007699 -0.107057973394983 1 1
-0.0367343215983694 -0.0337186072718413 1 1
-0.141533592408173 -0.132245701726639 1 1
0.00663382342283726 0.00615565840589251 1 1
-0.0960891670194389 -0.0966966285202917 1 1
0.113436004440699 0.104436571505748 1 1
0.160210587630235 0.153698024676942 1 1
0.0839625846065645 0.0770616802203412 1 1
-0.0856986008456769 -0.0797209367780627 1 1
0.0933734480490111 0.0887380744035181 1 1
-0.0352929931984241 -0.0350919690471377 1 1
0.220476799181265 0.208365249645817 1 1
0.356880017232482 0.342723392571927 0 0
0.0371077678415403 0.0364978136637909 1 1
-0.194865732211232 -0.188218033429506 1 1
0.183673693389025 0.174928882794076 1 1
-0.190835081230294 -0.182088419781202 1 1
-0.239678360607734 -0.229361890111955 1 1
-0.14229456259771 -0.134711611721653 1 1
-0.265632931146601 -0.25969630930962 1 1
-0.198967940601316 -0.188549785438028 1 1
0.241997570150758 0.231018423590662 1 1
0.051669274662327 0.042513161006857 1 1
-0.0669767440326909 -0.0562925886288846 1 1
-0.0883183671661787 -0.0866100110517494 1 1
-0.0207340724574275 -0.0171970912796751 1 1
-0.0342159406517209 -0.0344672311321707 1 1
0.0550619773963702 0.0510212048507461 1 1
0.179684777027546 0.174215746214502 1 1
0.121254929281221 0.115585122661938 1 1
-0.290649550485859 -0.279417134142006 1 1
-0.044915113521505 -0.042259744505168 1 1
-0.106836630404266 -0.100947066340557 1 1
0.0363233320008083 0.0291532805271531 1 1
0.0419554025590522 0.0409966873625485 1 1
-0.0151027361196857 -0.0118784482162333 1 1
0.109958568047208 0.107680735105536 1 1
0.154822907867821 0.14625909147715 1 1
0.390953769820811 0.374374066037898 0 0
-0.321519767684494 -0.311608746578325 1 1
-0.169030363186181 -0.159859554158977 1 1
0.0477477890445145 0.0452344298540733 1 1
0.253616244232847 0.24444836074616 1 1
0.193653397796017 0.187102034191466 1 1
-0.0369704112792334 -0.035534753115327 1 1
0.0861784849521391 0.0847482554071477 1 1
-0.190299888023032 -0.179743783004073 1 1
-0.143226070712013 -0.13593104088285 1 1
-0.159521281428873 -0.151927238528409 1 1
-0.20558005342182 -0.195529884960582 1 1
0.0598301039498595 0.0562171366653515 1 1
-0.413075510057619 -0.391572092754281 0 0
0.034254482801848 0.033239527193596 1 1
-0.382410916427518 -0.367220629547591 0 0
-0.0845178458333976 -0.0846134657857383 1 1
-0.0850580572159851 -0.0831028418941528 1 1
-0.160294760188774 -0.157013771331332 1 1
-0.216668178598802 -0.201986063664631 1 1
-0.23292376510365 -0.224514674419004 1 1
-0.00206608064634825 0.000512124207194528 1 1
-0.125522398715302 -0.12076389654533 1 1
0.0809917455977689 0.0781397821934767 1 1
-0.153441080012868 -0.143704279091812 1 1
-0.313134974945394 -0.296717979647063 1 1
-0.33267419929652 -0.321288800083594 1 1
-0.073278179684955 -0.0689329054016449 1 1
0.264476351226838 0.248374677874512 1 1
-0.0545423000833775 -0.0519924247585654 1 1
-0.143693194015334 -0.137917851064042 1 1
0.0392082083687065 0.0419156522041246 1 1
0.101165942888115 0.0982294898572302 1 1
0.0342898718957044 0.0329330494686158 1 1
-0.197261589502848 -0.185508636662229 1 1
0.109081998217009 0.101040884964539 1 1
-0.0929213224528344 -0.0894995175851853 1 1
0.0273042479369525 0.0254353832905564 1 1
0.00121071504713479 0.00282526792631832 1 1
0.0611942525929773 0.0623839105222793 1 1
0.0595205505853892 0.0518253352345936 1 1
0.0526037267516165 0.0509764584500928 1 1
-0.246862480711086 -0.236607785992646 1 1
0.185801381498559 0.172843497620154 1 1
-0.270226622649269 -0.259322985271854 1 1
-0.00505239517169441 -0.00398526709259964 1 1
-0.017367589384165 -0.0182885467393831 1 1
-0.157758854807831 -0.146757197516679 1 1
-0.0408385932837626 -0.0371122384645307 1 1
0.181117969078293 0.174067775738034 1 1
0.120174930848141 0.112690973346469 1 1
-0.306365002161662 -0.301092520933221 1 1
0.136322469023004 0.125294876298408 1 1
-0.0265299040490654 -0.0250135409318399 1 1
0.217873345331389 0.203571325319527 1 1
0.0182129706886544 0.0188333248507244 1 1
-0.207506735764692 -0.197384700216924 1 1
0.453143510517914 0.433097738871193 0 0
0.132241534584643 0.122017478395402 1 1
-0.0476276451525975 -0.0513967101003573 1 1
-0.0627139538238911 -0.057571683604563 1 1
0.196099399731209 0.185265350517415 1 1
-0.0967578642121015 -0.0913203959743555 1 1
0.0658826699887964 0.0652696546315554 1 1
-0.264134106693415 -0.249135778334576 1 1
-0.404675673608883 -0.381199370626504 0 0
-0.120984849213879 -0.115506486250819 1 1
-0.255442645125355 -0.243569597471591 1 1
0.203866368336049 0.194758954827053 1 1
0.139480166542374 0.136992357649384 1 1
-0.0358309895733762 -0.0330850131619618 1 1
0.0656808739931294 0.0660315486506554 1 1
0.0336031749886227 0.0344351097404323 1 1
0.168324088945723 0.160129977713363 1 1
0.088442388296557 0.0805262796778581 1 1
0.00637053671586778 0.0118128093031473 1 1
-0.235160469459498 -0.223378608021696 1 1
-0.228551639363315 -0.21210653289696 1 1
0.013459329146844 0.00776030264651879 1 1
-0.358111334793043 -0.34259179711613 0 0
0.148212614397536 0.137296678421978 1 1
-0.117608527456616 -0.113134844943227 1 1
0.0284983452982501 0.0202980393668639 1 1
0.116411132689037 0.113065776896766 1 1
0.0897088338439476 0.0870986989015415 1 1
-0.145409380359052 -0.136425486118578 1 1
0.0338274859723495 0.0313017190776757 1 1
-0.131483619135536 -0.121155040161057 1 1
0.102240239343386 0.0965089705344001 1 1
0.209831890631392 0.203191410414923 1 1
0.210796353588577 0.202879316402007 1 1
0.116787060589023 0.116101610181573 1 1
0.0127882080464799 0.0127127223676606 1 1
0.0261151163556311 0.0285461181775851 1 1
-0.043146459698285 -0.0409323016804701 1 1
0.0867751462801413 0.0856126827821219 1 1
-0.244869196515685 -0.236869159374529 1 1
-0.23671395985053 -0.230259600577853 1 1
0.0179183522154496 0.0181701905465595 1 1
-0.11216846085128 -0.106952808294101 1 1
-0.356143239474059 -0.337394625676527 0 0
-0.0227625637998932 -0.0258815192449995 1 1
-0.0937784941832617 -0.0944658410182448 1 1
-0.216720041148667 -0.204539558940323 1 1
0.226077980687519 0.220368612528565 1 1
-0.0959050770002909 -0.0859520976600559 1 1
-0.0307115581642919 -0.0288949134179043 1 1
0.279172843338139 0.264585524225172 1 1
0.0669242378901087 0.060142065717577 1 1
0.0719267106542952 0.0715234635714715 1 1
-0.226643902133701 -0.212857131983142 1 1
-0.0137922748939767 -0.0139287448613681 1 1
0.0317761955290125 0.0354659521507139 1 1
0.307990074828298 0.292563132235482 1 1
-0.168139054155993 -0.160379269168995 1 1
0.139356422997312 0.135167184230493 1 1
-0.0825651204770492 -0.0785310837931153 1 1
-0.0525715214097746 -0.0506781147325196 1 1
0.067570155228014 0.0631110141727846 1 1
-0.369672175607757 -0.355344817689129 0 0
0.108676117558312 0.101432382068338 1 1
0.179485964101229 0.174320605266831 1 1
0.147801225346367 0.143653735972722 1 1
-0.0249407373028302 -0.0282564943816903 1 1
-0.113540373972271 -0.110115273602888 1 1
-0.127287635284612 -0.114544606763369 1 1
0.130253447150291 0.12480744085847 1 1
-0.125137637443434 -0.112445335129177 1 1
-0.257917117326393 -0.239929700571419 1 1
-0.00170465113890839 -0.00335085121979393 1 1
0.0777757918264624 0.0734742117413399 1 1
-0.0184867221777878 -0.0230139048632637 1 1
0.0215620710953489 0.0239368205339146 1 1
0.0910607993446254 0.0908343903509885 1 1
-0.319976908908247 -0.302359942276874 1 1
0.0567590863198808 0.0501879880823895 1 1
0.0821280648162734 0.0778685045503716 1 1
-0.21852527231265 -0.206319282193152 1 1
0.0404410777232229 0.0395765349677003 1 1
-0.196363808795135 -0.1790561936763 1 1
0.0786984144904221 0.0720591107821933 1 1
-0.0484587631271173 -0.0490166890457124 1 1
-0.107947627216802 -0.0991022180882486 1 1
0.163822293783748 0.146574192756808 1 1
0.215659163450366 0.203017045759194 1 1
-0.155976930787468 -0.148201212413103 1 1
0.0425189389687828 0.0394953565883454 1 1
-0.0190167166086902 -0.024621095916727 1 1
0.0757203102739472 0.0755076035617925 1 1
0.131564289467733 0.118269906774867 1 1
0.147477131223776 0.13998495745953 1 1
-0.31794264483004 -0.300699890952699 1 1
0.0211230608072374 0.0257871341052048 1 1
-0.256225999837636 -0.241426074752221 1 1
0.11400530996214 0.107475306298194 1 1
-0.219521720619511 -0.209852859786292 1 1
-0.305424843927235 -0.286577539147806 1 1
-0.254847371487093 -0.244754346609546 1 1
0.176300872930905 0.161994436377364 1 1
-0.107393012278761 -0.0993777286162092 1 1
-0.00710570690051974 -0.0019036739910202 1 1
0.178899890064331 0.172637338017663 1 1
0.248921656336506 0.234485344259254 1 1
0.0894715486728452 0.0863061879109721 1 1
-0.186269840037068 -0.173224650216796 1 1
0.170643144799674 0.161706914125438 1 1
0.0475531448295389 0.045128055470255 1 1
0.0536893733104296 0.0537930038310436 1 1
0.0275143620654229 0.0257979580776336 1 1
-0.0289805659699592 -0.0309966485446558 1 1
-0.0737519280553355 -0.0741677629071515 1 1
0.229671326799419 0.227751583258535 1 1
-0.168436560572501 -0.162638265918594 1 1
0.267227591360326 0.249960081956812 1 1
0.124462839342035 0.119456461383132 1 1
0.209142851598572 0.18619343539311 1 1
-0.196255533549728 -0.189876717845169 1 1
0.11385660863022 0.108448694790498 1 1
-0.135997789851014 -0.13230275852866 1 1
-0.0721957068397391 -0.0779697587791215 1 1
0.151740062394325 0.151400088138838 1 1
0.0660620228049053 0.0622876456951315 1 1
-0.0786273076486557 -0.0714906084331591 1 1
-0.300155833471754 -0.284844906562988 1 1
0.0848968517746514 0.082064132598317 1 1
-0.0942517276132046 -0.0885135472940477 1 1
0.0711858928944456 0.0700139283342261 1 1
-0.086433587831318 -0.0831866175252568 1 1
0.139649411435118 0.134000586323969 1 1
0.0628041075803617 0.0669781410250245 1 1
0.0902251428709739 0.0851120258742855 1 1
-0.130789364662031 -0.124200216097166 1 1
-0.230147580698461 -0.217066142579484 1 1
0.0691807510198321 0.067687035730849 1 1
0.0925378413481348 0.0880875833380082 1 1
-0.120108846976144 -0.119730847171927 1 1
0.149116445573981 0.143717850956062 1 1
-0.175202835003376 -0.165586964162629 1 1
0.0775981989822718 0.0705694105139269 1 1
-0.0287971716192241 -0.0268777714230931 1 1
0.0978668105586425 0.0918361903466831 1 1
-0.0639320279987979 -0.0613205266746622 1 1
0.0372175605290543 0.0366819972785483 1 1
0.149731832593987 0.146045907696185 1 1
-0.151764910449071 -0.150768478827746 1 1
0.228713984637351 0.204613129534516 1 1
-0.226650660093985 -0.215557985798656 1 1
0.0118876228655962 0.0143741926433957 1 1
-0.1572622617955 -0.154864844615109 1 1
-0.137130385032813 -0.131947495724086 1 1
-0.102701598435827 -0.0960138882153646 1 1
-0.0704039642684166 -0.0676338596888596 1 1
0.271060142428551 0.255496568475883 1 1
0.0393113793321317 0.0319973194883212 1 1
0.0590036560472637 0.0545490476107815 1 1
0.1056120094167 0.0994523915523751 1 1
0.0578454067699827 0.0525285164890897 1 1
-0.421520956372393 -0.398702159802977 0 0
-0.055947089555039 -0.055437561999937 1 1
0.0381283670846523 0.0389166964640843 1 1
-0.176217695056615 -0.171423416487406 1 1
0.0336811369845178 0.0363913383725799 1 1
0.0132893415323997 0.0145406507165285 1 1
-0.115314972054254 -0.100533235205338 1 1
0.0240848980009787 0.017631551301573 1 1
0.0818271215195164 0.0836011552467947 1 1
-0.190767023077794 -0.186130754719664 1 1
-0.131980673197697 -0.128790988217511 1 1
0.0642258444668681 0.0604990187543313 1 1
-0.215363128225503 -0.20339386620622 1 1
-0.373792893346594 -0.361257473740131 0 0
-0.173915725085936 -0.16815475036755 1 1
0.387108956503502 0.365642940789958 0 0
0.0843591554229206 0.0744973157339234 1 1
-0.0953682049480889 -0.0928075687234902 1 1
0.159341193046793 0.151268121720256 1 1
0.0229350599236765 0.0268377407603774 1 1
-0.365447818211032 -0.346777035999513 0 0
-0.00987499074881828 -0.00994921159567051 1 1
-0.22568118512268 -0.21385956773185 1 1
0.287558650257159 0.268639162664204 1 1
-0.0914521888956544 -0.0880799196580346 1 1
0.0937452224734146 0.0908085436430324 1 1
-0.318461719992577 -0.302369824093935 1 1
-0.276730893979133 -0.265546509757781 1 1
-0.0859815102782402 -0.0847140412252534 1 1
0.196824994171172 0.1901336488737 1 1
-0.0260863406260275 -0.0249778023575691 1 1
0.123283891621262 0.11476276334575 1 1
-0.0608781837461544 -0.0584747293646146 1 1
-0.0505876973677923 -0.0531333049323513 1 1
0.198784729755274 0.191346036907382 1 1
0.0735558329530007 0.0683743401047067 1 1
-0.0847204219871314 -0.0815318744494626 1 1
0.0019327235526538 0.00307973191063652 1 1
-0.111151273833283 -0.107947370681713 1 1
0.106506332422112 0.101209157441833 1 1
-0.251189765939128 -0.242477452113956 1 1
-0.284871855296822 -0.273202688893704 1 1
0.168003854632649 0.162468434608656 1 1
-0.0236130660051943 -0.01957514712421 1 1
0.0556026918104225 0.0515665930521502 1 1
0.28755055303972 0.271589343594483 1 1
-0.0325200271177412 -0.0314816499013511 1 1
0.0641618686305225 0.0631900658496572 1 1
-0.0918773217861794 -0.0840726762382159 1 1
0.0266693327973668 0.0308723388674982 1 1
0.135836129012471 0.134104311527317 1 1
-0.0147185264030899 -0.0204171311947255 1 1
0.0743847409303195 0.0648049186607739 1 1
0.130425441747521 0.125572618859509 1 1
-0.0445943512924592 -0.0410125009187662 1 1
-0.236434901923051 -0.226840833591541 1 1
-0.0844882591465303 -0.0759666239365647 1 1
-0.164033306693157 -0.154033667588496 1 1
0.0972427521330198 0.0961462558826855 1 1
-0.0667088758813274 -0.0634561046102604 1 1
-0.0995102049096084 -0.0976389632632827 1 1
-0.221862487218005 -0.204560248388259 1 1
0.0691082114897932 0.0647199525793661 1 1
-0.0822064313886383 -0.0906995004455994 1 1
0.101748824374065 0.0980064354100036 1 1
0.051191268325533 0.0525875132564354 1 1
-0.157750040262552 -0.148141232501796 1 1
0.0134217262078505 0.0107959448522498 1 1
0.0790260314948302 0.0765035863394726 1 1
0.0519182064666154 0.0480567381950355 1 1
0.142479199549662 0.135942449274841 1 1
-0.0773031637502804 -0.072384249281321 1 1
-0.014033246918975 -0.0139296878368045 1 1
0.134014540674628 0.127093626709242 1 1
-0.21147111046991 -0.201744311772634 1 1
-0.333164591864505 -0.317720790459881 1 1
0.108807113441942 0.101176100263009 1 1
-0.359531656126502 -0.334312987119916 1 1
0.222307963008161 0.213567146008746 1 1
0.13334159230214 0.128071405043378 1 1
0.309139837355054 0.293277106523077 1 1
0.109613337881952 0.109609115017098 1 1
0.0824423994553021 0.077754086801222 1 1
-0.00750021408014026 -0.00508201090876256 1 1
-0.0335837682472972 -0.0282535812234352 1 1
-0.0562503730589473 -0.0557567207574095 1 1
-0.227612472220446 -0.217296947257225 1 1
-0.263357578221893 -0.250779813048693 1 1
0.0367209683028361 0.0342488907045322 1 1
0.194640509857595 0.188076891568536 1 1
-0.0798211237103243 -0.0751717539358175 1 1
0.211933481612793 0.205458467879193 1 1
0.0923401959051214 0.0914793085127077 1 1
0.0405637731618315 0.0351597156909723 1 1
0.142288065997267 0.134817741922326 1 1
0.0939116491332511 0.0898269662845924 1 1
-0.193997731550519 -0.177189785076959 1 1
-0.308539147295885 -0.294736002620505 1 1
-0.139663439266316 -0.129131265205351 1 1
0.153995897574134 0.15275484096064 1 1
0.0194302996823724 0.0168566527662981 1 1
-0.0746849218327258 -0.0723361941079505 1 1
0.0602705926721676 0.0582249570985728 1 1
-0.0368085724353154 -0.0378394902946819 1 1
0.0623033475213611 0.0578578051166421 1 1
0.0632375902136506 0.0602018093588623 1 1
-0.0312301675748954 -0.0327978819270361 1 1
-0.244985069914978 -0.233688557488526 1 1
-0.0329963417371816 -0.0293988782151271 1 1
-0.143363802778674 -0.139253136704173 1 1
0.0327405887209595 0.0283763876608137 1 1
-0.42968355100473 -0.409015238729053 1 0
0.367921876573985 0.355792699579125 1 1
-0.156502445381601 -0.1462180277064 1 1
-0.281216966145542 -0.269538829019649 1 1
-0.190721017569323 -0.179913975299222 1 1
0.247988503691646 0.239492969762571 1 1
0.2664590545995 0.254533143564375 1 1
-0.0163665685867863 -0.0138973139805792 1 1
0.0350155127513733 0.0399186944270368 1 1
-0.217369175038743 -0.195590933958744 1 1
0.171220648778517 0.157911472482827 1 1
-0.1447915840208 -0.137988515342263 1 1
-0.22845306849145 -0.216722202125934 1 1
-0.0266815817539016 -0.0238644989260305 1 1
0.114945593633168 0.106355959210492 1 1
-0.234276202886907 -0.221155654950603 1 1
0.21797862858071 0.210944179033618 1 1
0.488199069533382 0.463062432293859 0 0
0.0685003837833493 0.0638673363631312 1 1
-0.198491107522511 -0.184471742425056 1 1
0.12811757009763 0.121001040784492 1 1
0.14808582498448 0.14187969144818 1 1
-0.0905499713860402 -0.0874753143000117 1 1
0.128015577254937 0.121933048944594 1 1
-0.0598325377558576 -0.0553246864687243 1 1
-0.114492471620614 -0.104953259851894 1 1
0.57708705446035 0.52977981510831 1 1
0.00582583162280598 0.00757394952795787 1 1
-0.159647192058032 -0.149709446464341 1 1
-0.239291460463388 -0.228289350661111 1 1
0.00634549949207773 0.00684599255250247 1 1
0.0723643239979014 0.0636661578886168 1 1
0.153983662102025 0.136631319841498 1 1
-0.053971603885389 -0.0499563232461507 1 1
-0.000273676044749961 -0.000764937430002319 1 1
0.072452040533298 0.0758008563491407 1 1
-0.0334210966096328 -0.030559701500963 1 1
-0.141322043015612 -0.134413070178679 1 1
0.0806006742461082 0.0759479758407925 1 1
0.203343047853167 0.1936387050972 1 1
-0.144726802325397 -0.13891978322065 1 1
0.0587998364307154 0.0537087316993516 1 1
0.243121441969218 0.238585990032981 1 1
0.173238338143554 0.164416721728842 1 1
0.220874199545471 0.217662434709709 1 1
-0.121372443707431 -0.115050169693806 1 1
0.152628021080233 0.146632036167076 1 1
-0.162465477256453 -0.149015510993259 1 1
-0.0952878673718136 -0.08741381351909 1 1
0.297747798179 0.274186355506992 1 1
-0.180116872797436 -0.17375171705794 1 1
0.174098882622934 0.170410341280944 1 1
0.0156812707664744 0.0158889161345391 1 1
0.347126049446929 0.327626709530806 0 0
-0.0950910680070516 -0.0823222187272475 1 1
-0.177060430709872 -0.168904839519496 1 1
0.0587088099710219 0.0575888802846868 1 1
0.0991081751959153 0.0922707552888226 1 1
-0.123854175445244 -0.116026496312623 1 1
-0.221622929370304 -0.207175724921069 1 1
-0.0493049665265883 -0.0473305560718241 1 1
0.0453751461152339 0.034930621583756 1 1
0.123440139963101 0.116462632069147 1 1
-0.0581435771624997 -0.0560347149835091 1 1
-0.172116635264162 -0.167378118733169 1 1
0.121043941367265 0.116297961189531 1 1
-0.0849070826408998 -0.0860773427972497 1 1
0.21404571028534 0.205325971650796 1 1
-0.061857294017948 -0.0585413006757324 1 1
-0.0225098968641202 -0.0253854336919918 1 1
0.0125187546233777 0.0115896870387679 1 1
-0.144898338161111 -0.137485558709911 1 1
-0.0096081871551528 -0.00948836792454781 1 1
-0.0847124976920915 -0.0810978742526387 1 1
-0.0614813720043778 -0.058407881663373 1 1
-0.00576154198263105 -0.00439311738282442 1 1
0.110429913649578 0.105865350216783 1 1
0.142278909437196 0.133448151282271 1 1
-0.129397298643872 -0.123639617611021 1 1
-0.211125536032531 -0.200295255054202 1 1
-0.107605470092172 -0.101688065356604 1 1
-0.201876892475507 -0.192006556769315 1 1
-0.106592633811988 -0.110364899562584 1 1
0.0282666868677631 0.0231728257177034 1 1
-0.071526156190889 -0.0704703722335356 1 1
-0.115994526465396 -0.109914763750585 1 1
0.125469884053824 0.119898574258864 1 1
0.252631324638334 0.236954514248425 1 1
-0.21380805976332 -0.203003441881096 1 1
0.020457023394118 0.017087012222442 1 1
0.039443530562078 0.0393665177704608 1 1
-0.0673109813050099 -0.0629199460211291 1 1
-0.162311875261653 -0.146800227821428 1 1
-0.230781017953226 -0.229322092306687 1 1
-0.108178729489346 -0.112537906932491 1 1
-0.0585558855604532 -0.0497268725936702 1 1
0.0374259593813476 0.0366390482216954 1 1
-0.0180315239659658 -0.0192542833081726 1 1
0.0254270755437413 0.0245061853522522 1 1
0.148180863860002 0.14122459068961 1 1
-0.112002073528565 -0.106451363531786 1 1
-0.0736375017920943 -0.0712165471729809 1 1
-0.0599786517429009 -0.0557284297547608 1 1
0.174803351999737 0.167284088503407 1 1
-0.112104732650544 -0.107279301415392 1 1
0.041236889758934 0.042865722355935 1 1
0.0735076636130081 0.0571673180619156 1 1
-0.136770720324453 -0.129645266083402 1 1
0.00554571607440155 0.00627196697926125 1 1
0.176563222820433 0.176137510253284 1 1
-0.199360317047312 -0.190999694021338 1 1
0.00457799657331699 0.00893826556593416 1 1
0.0193287176555636 0.0170877131028958 1 1
0.126452000310728 0.122141227734407 1 1
-0.0500048674895874 -0.0492692481106202 1 1
0.302573923630702 0.277112035669819 1 1
0.212999381637513 0.204201509088393 1 1
0.0280385805449308 0.0251737911870114 1 1
-0.169235644659724 -0.163410828860503 1 1
-0.0949730053506498 -0.0860472763259211 1 1
0.125879943236291 0.120372054276472 1 1
-0.19071314538116 -0.185519402479059 1 1
-0.190993272152767 -0.181851241077499 1 1
0.232061449406021 0.222488857985092 1 1
0.075575762040811 0.0715973640287995 1 1
0.140336165719003 0.13008573661074 1 1
-0.095192841374455 -0.0915456912077303 1 1
0.175009190508377 0.165336092275894 1 1
-0.466577949896106 -0.443605913870544 0 0
-0.0890439012254109 -0.0873527283596647 1 1
-0.0658258184397234 -0.0614718224707818 1 1
-0.163581761072267 -0.156174194134394 1 1
0.0774662585746418 0.0687561671053232 1 1
-0.146677604286334 -0.140733541706278 1 1
-0.178557402907951 -0.173179284954085 1 1
0.0250919345282889 0.0317856319134014 1 1
-0.0402761700325705 -0.0384662841447911 1 1
0.160673769885965 0.153085518444638 1 1
-0.417686727351776 -0.392021774871836 0 0
0.240596050105302 0.227086118519713 1 1
-0.226708205295543 -0.212397696274546 1 1
-0.0331875277340802 -0.0333896173629271 1 1
-0.0703572199287681 -0.0733247400535408 1 1
-0.0316167596641679 -0.0309047796600465 1 1
-0.0935032495809674 -0.0841129028124845 1 1
-0.110404504840007 -0.107669462869023 1 1
0.00410448386977753 0.00805526102327172 1 1
0.355311978050979 0.334245903591042 1 1
-0.0250744611254142 -0.0228489689194635 1 1
0.284464666159931 0.265527563064782 1 1
-0.243517732819816 -0.229479383242528 1 1
-0.0590130906591909 -0.0566734702526161 1 1
-0.156125038645911 -0.149370667261571 1 1
0.00990760706834054 0.00347139442264342 1 1
-0.331415650385289 -0.316950422181798 1 1
-0.0205747429467231 -0.0204871166059187 1 1
0.179675228636148 0.170578274349167 1 1
-0.294397937852031 -0.282037975812734 1 1
0.219613664454789 0.206529709681126 1 1
-0.230139216177438 -0.218693050296191 1 1
-0.303964690591063 -0.292181188882476 1 1
-0.131284008699393 -0.12719244228403 1 1
0.266267001300305 0.255882571877754 1 1
-0.010157025563009 -0.000195480386710946 1 1
-0.177472814599776 -0.164662457505157 1 1
0.175880094888939 0.167513654971443 1 1
0.179998777723101 0.170489106264922 1 1
0.104825604223375 0.0973142732909231 1 1
0.148585195216452 0.137343760111054 1 1
0.0253913464207821 0.0184606952432898 1 1
0.0973546530310813 0.0908624308586523 1 1
0.0142439546080838 0.0111925866880118 1 1
0.222905154059807 0.211666239996239 1 1
0.213899001512568 0.204859152675685 1 1
-0.093669085634065 -0.0809896272250038 1 1
-0.0959157362191748 -0.0790045985710906 1 1
0.140076299269504 0.140539581212305 1 1
0.0108394778037942 0.01060623503451 1 1
0.0938905174780386 0.0902690214205393 1 1
-0.121157453373222 -0.116897624681184 1 1
0.0794585799017703 0.0791938122146949 1 1
-0.220553931408123 -0.20739665305002 1 1
0.00844168033498215 0.0073429224896122 1 1
0.171596363848335 0.167266661128804 1 1
-0.0331224532229997 -0.0320179438119004 1 1
0.0646960701328826 0.0652329542881114 1 1
-0.196892824464878 -0.186826774050033 1 1
-0.229512843683406 -0.219411030707951 1 1
0.235671434949151 0.222169756414699 1 1
-0.319905660298863 -0.302671181684664 1 1
0.202229877441645 0.190121301327056 1 1
-0.145516688976677 -0.138435553092639 1 1
0.0602779740079212 0.0580676535177809 1 1
0.195757842456566 0.194424384250463 1 1
0.158931391077513 0.150492778209464 1 1
-0.00598926825430193 -0.00150061975387979 1 1
0.193689287241622 0.187180140905674 1 1
-0.0419641548115313 -0.0374149662035156 1 1
-0.209349433881747 -0.196945665290423 1 1
-0.0671605313299856 -0.059531324916266 1 1
0.0505123440506672 0.0533182781770717 1 1
0.391954373124014 0.376395015672271 0 0
-0.00210420749925978 -0.00080444104506644 1 1
-0.204262234244171 -0.190147387147197 1 1
-0.192247327886527 -0.182678552965326 1 1
-0.12781793853655 -0.122339041726118 1 1
0.0813735656811409 0.0768388238172366 1 1
-0.0624278104126981 -0.05989051991394 1 1
0.394390121001183 0.37608179904647 0 0
0.189775182833062 0.180852662348803 1 1
-0.026646797514254 -0.0290710887200461 1 1
0.121512510010857 0.126905317923108 1 1
-0.0387088477315004 -0.0376914603614923 1 1
0.140298205207309 0.133512333085869 1 1
0.205793206169841 0.188368475690608 1 1
-0.0761770550303148 -0.0741568816296393 1 1
0.0210023517105062 0.0251179826935795 1 1
-0.00304298414604974 0.00299528869251148 1 1
0.139225245981732 0.130751458246631 1 1
0.0904267138485248 0.0843356968984616 1 1
0.181363869113228 0.163876489167132 1 1
0.140286198848713 0.134545380420374 1 1
-0.079689035479737 -0.0759169160767138 1 1
0.311398278329767 0.294865007615957 1 1
0.0922564731189476 0.0861889048161519 1 1
-0.203123393031339 -0.192171074671982 1 1
-0.0461201840172361 -0.0428347610858458 1 1
0.00400671461285109 0.00651181734471062 1 1
0.271485934904317 0.25745913095299 1 1
0.0851358854652696 0.0811869612004555 1 1
0.0513469385563907 0.0474799526734318 1 1
0.133562913463434 0.130744459929823 1 1
-0.25511602684492 -0.243719095563245 1 1
-0.188918631108648 -0.180631979276004 1 1
0.218389419121439 0.200861316735445 1 1
0.0835166345805979 0.07992091575397 1 1
-0.134253531804913 -0.129353950366025 1 1
-0.0883298605849014 -0.0833986469820847 1 1
-0.133665115529104 -0.13177422544324 1 1
0.141523918587471 0.133841431054838 1 1
0.0998681156029388 0.0919220386712742 1 1
-0.167489940168649 -0.160099857633555 1 1
0.191103480812182 0.188044908501513 1 1
0.203204886634043 0.19226138757811 1 1
0.419016137065048 0.40209611815097 0 0
-0.301174889750588 -0.287380148454245 1 1
-0.107855424135988 -0.106460926625918 1 1
0.00595537813724471 0.00525662144894374 1 1
0.0966524279653226 0.0896189898485446 1 1
-0.0541286013872582 -0.0522239584449269 1 1
-0.26067275786038 -0.250980603355427 1 1
-0.0880093694904751 -0.0840295088131853 1 1
-0.0122849658247004 -0.0172940308026712 1 1
0.111348301774776 0.105486222603069 1 1
-0.156680501237741 -0.148594297042586 1 1
0.297290146341928 0.285315415948692 1 1
-0.0592918919927528 -0.057492512493732 1 1
0.0966280511228253 0.0967872984608549 1 1
-0.177374450090067 -0.167936481751232 1 1
0.321934739778823 0.308142157220349 0 1
-0.101236036014904 -0.0993190755636423 1 1
-0.176706101356902 -0.164571596304421 1 1
-0.0381501276016486 -0.0361991209293216 1 1
0.219639046405055 0.206706145146508 1 1
-0.106378087006608 -0.100633627699586 1 1
-0.045881010421059 -0.0423458378903493 1 1
-0.0584406223802365 -0.0513358892077417 1 1
-0.0415313900480058 -0.0417641453921845 1 1
-0.00840005266109151 -0.000831345752496049 1 1
-0.0344314052431002 -0.0361227759948034 1 1
0.0289019782246061 0.0318283398957518 1 1
-0.0156158170318365 -0.0150097169145245 1 1
-0.117452030055893 -0.113984632552099 1 1
0.0213339411430088 0.0175997778231358 1 1
0.00443143114891901 0.00253658390532643 1 1
-0.0545116573359592 -0.0542716124673999 1 1
0.112797833327082 0.107880890819055 1 1
-0.0430990606400342 -0.0350237044024264 1 1
-0.00528014041091628 -0.0173146400324372 1 1
0.129149215408325 0.11352150469045 1 1
-0.355538937176062 -0.33628003704065 0 0
0.232701266332356 0.220919384664119 1 1
-0.0143681709839007 -0.0237475149276435 1 1
-0.103688164204267 -0.092282838882564 1 1
0.0761015843424551 0.0728337384658179 1 1
0.211826142438147 0.207707250821797 1 1
-0.295788751026172 -0.282270694777781 1 1
0.140842053478725 0.137145540481363 1 1
-0.0137817750187614 -0.0158056569877117 1 1
-0.108100764951512 -0.11183540233964 1 1
-0.0860627838766458 -0.0854076331777481 1 1
0.0636716877371158 0.0586285450298555 1 1
-0.0489638567524541 -0.039581444821842 1 1
0.018580521583349 0.0164100516099825 1 1
-0.0991145554124638 -0.0900656276918552 1 1
0.0311804235295692 0.0327504228043141 1 1
-0.23088142735941 -0.220474680734996 1 1
-0.30731070708935 -0.293926242502566 1 1
-0.0553814865865527 -0.0515415231196469 1 1
-0.0962393504325905 -0.0907419248018031 1 1
0.134824191248967 0.127755896304282 1 1
0.237506692914004 0.227836052798233 1 1
0.097586301099842 0.0934856776544842 1 1
-0.0999762384313946 -0.0878929045931882 1 1
0.285089029944532 0.272398418803388 1 1
-0.149812043356944 -0.145254083563361 1 1
0.266624403179756 0.25128136588434 1 1
-0.039261881703322 -0.0357739734305118 1 1
0.0734984355750077 0.0749607300122062 1 1
-0.168185810106705 -0.16667400410943 1 1
0.0775271323168089 0.0742228522835234 1 1
0.137861016905454 0.130674117658221 1 1
0.365934686992593 0.345911762367015 0 0
0.197400788419885 0.18787479601353 1 1
-0.0339124845405192 -0.036251501494747 1 1
-0.285098502846751 -0.275410891406981 1 1
-0.0192575657618049 -0.0206349895747508 1 1
-0.269203914189731 -0.253761147413185 1 1
0.0297358229515571 0.0286622284469085 1 1
0.0366118449421349 0.0325468828071604 1 1
-0.0192840787355323 -0.0209571729405054 1 1
0.0250568485656868 0.0224870094529373 1 1
-0.15144109411543 -0.145281954056516 1 1
0.118005719230343 0.114837146928194 1 1
0.201753736037557 0.19328296370325 1 1
-0.0724429357976933 -0.075137849015766 1 1
-0.0202832780238508 -0.0254291893584354 1 1
-0.157557005855933 -0.149818348243478 1 1
0.196806413668488 0.188155695369106 1 1
0.0521801620852387 0.0439352307664879 1 1
0.271529160302153 0.259470399022772 1 1
0.088144037931102 0.0815465294425414 1 1
-0.0831264510929128 -0.0746636770562176 1 1
-0.0245817603179428 -0.0228735867141264 1 1
0.256768757852504 0.243609489605412 1 1
-0.0675537761077618 -0.06503279044858 1 1
0.212161671706569 0.204460052244348 1 1
0.216990283517757 0.205762989047086 1 1
-0.13053854310491 -0.121040661501489 1 1
-0.1608364789675 -0.152451046350611 1 1
-0.0401580753406776 -0.0413296165348336 1 1
-0.108274613233396 -0.107083745994043 1 1
0.0175426267006227 0.0169891753534179 1 1
0.184176067461289 0.176038921855159 1 1
-0.0142304966550337 -0.0134905122660249 1 1
0.0358199116095722 0.0351440379932584 1 1
-0.0498946863983667 -0.0507512868655588 1 1
-0.0450691114018929 -0.0416236917214564 1 1
-0.129067648512249 -0.123498720853912 1 1
-0.152133329816907 -0.147697251804354 1 1
0.117452169883538 0.109564709536386 1 1
-0.0595136607161332 -0.0548386128218299 1 1
-0.00917541881598784 -0.00883733692991576 1 1
0.310445655400768 0.291313966416765 1 1
-0.113243111741466 -0.107861858194548 1 1
-0.0605197488385541 -0.0561752052981018 1 1
0.0667247924345128 0.0652326800289581 1 1
-0.198525806796391 -0.191752614904962 1 1
-0.147384003422864 -0.139806816043119 1 1
0.0530052423220553 0.0382266805154703 1 1
0.2431009386218 0.229741323853059 1 1
0.0272425449854649 0.0264164307964866 1 1
-0.17402687786515 -0.16680247467665 1 1
0.0453373753862584 0.040896804918172 1 1
-0.0338174712287767 -0.0349153917219045 1 1
0.402431741941457 0.377742113589652 0 0
0.269624371749016 0.255520674322576 1 1
0.00604840704376667 0.00843283381191924 1 1
-0.260743323818252 -0.248764064463226 1 1
0.138668259441601 0.129490432185174 1 1
0.00903963822966951 0.00990164156415062 1 1
-0.116507577224108 -0.112969656605048 1 1
0.278582042935157 0.266928825031067 1 1
-0.232254769333789 -0.221497043922216 1 1
0.165072171295069 0.158453584742012 1 1
-0.052228641058836 -0.0494127395598002 1 1
0.171688867518011 0.162118010033181 1 1
-0.0486408319203261 -0.046130792735104 1 1
0.0761497980042559 0.0729202912859273 1 1
0.15134369738303 0.14527544478124 1 1
0.0988387215010811 0.0891095452294339 1 1
0.0448059626674484 0.0463380153604379 1 1
0.00781970985581222 0.00502945235305371 1 1
-0.168163144820152 -0.159961616439353 1 1
0.030153866233245 0.0283475711541732 1 1
-0.0573008795354702 -0.0558239222261853 1 1
0.276090790807521 0.261233602237689 1 1
-0.0782376335285596 -0.0659076144390408 1 1
0.246459202599958 0.23232968054759 1 1
-0.175469850327001 -0.170808948166799 1 1
0.204986626362852 0.194933633145247 1 1
0.145079524622394 0.137176688834848 1 1
-0.197839103824971 -0.188531787111343 1 1
0.0592376135704007 0.0527507680344802 1 1
-0.0955892663765187 -0.0862029464845811 1 1
0.0521251970756237 0.0505922140382512 1 1
0.0722506664582218 0.0694069743595994 1 1
0.234212605587227 0.227027816870775 1 1
0.288277845520494 0.27540042113084 1 1
-0.0855613520078196 -0.0811252111542085 1 1
0.275231079110532 0.269390011211737 1 1
0.30293398566744 0.290831675308795 1 1
-0.0544218700475732 -0.0512736555081304 1 1
-0.19355669214359 -0.185480796533888 1 1
-0.235871382828206 -0.22020746874832 1 1
0.0112684784353573 0.00830904301144522 1 1
0.202908806078721 0.185708463988697 1 1
0.417706757973717 0.393717622072112 0 0
0.127722087342559 0.119447815211238 1 1
-0.00696186271619185 -0.00813109185140793 1 1
0.215575006139936 0.203920299843327 1 1
0.137896192079406 0.132017403402578 1 1
-0.187024380837485 -0.182570947769706 1 1
0.236591573225065 0.222070833242327 1 1
-0.152120496813191 -0.148882061697805 1 1
0.0332220728123597 0.0313700604335028 1 1
0.365511219204428 0.349826080467437 0 0
0.102785250816588 0.103505528082671 1 1
-0.028388827162164 -0.025967614240989 1 1
-0.0356607372417103 -0.0362633685253076 1 1
0.177364274341291 0.170570001085143 1 1
0.0459430496935875 0.0422314133376677 1 1
-0.0342920334232767 -0.0310901323242748 1 1
0.087706180012985 0.0811166386183356 1 1
-0.178119290143561 -0.171155384985523 1 1
-0.237979402690241 -0.223863936291806 1 1
0.141718951922144 0.134759694680706 1 1
-0.0204481127410683 -0.0174394571773958 1 1
-0.0557678025079029 -0.0523493049486212 1 1
-0.0750361363330885 -0.0725380094509611 1 1
-0.113152192932612 -0.104644957287291 1 1
-0.0972527738635151 -0.0897377869157537 1 1
0.0010416713831297 0.00159287460654887 1 1
-0.123310929865488 -0.118151594082813 1 1
0.147656194727198 0.139505648797279 1 1
0.134245908946894 0.119825079157492 1 1
-0.00280715658171994 -0.00268079183191001 1 1
0.0689283412127367 0.0677587824477809 1 1
0.0837929473902385 0.078926978581035 1 1
-0.211503512548189 -0.204810639615663 1 1
0.340843747377046 0.319349177090038 0 1
-0.0107285172597885 0.00151072745030598 1 1
-0.145853644658267 -0.141143867135968 1 1
0.13867214832793 0.141050804888997 1 1
-0.0384090075994746 -0.0375114879641813 1 1
-0.234393072511343 -0.223105796363742 1 1
-0.211028612684445 -0.200065278740553 1 1
0.00347056913692673 -0.00154586766518788 1 1
0.220018216800149 0.210248218644396 1 1
0.295817559953612 0.281707820831692 1 1
0.140850471300274 0.132879746679647 1 1
-0.115077630725629 -0.109199143807867 1 1
0.213022312523774 0.205800603193391 1 1
-0.212800599212952 -0.203523087637592 1 1
0.22148462579464 0.211700950160663 1 1
0.0634101531474833 0.0663500529760634 1 1
0.0206154783028694 0.015958925632437 1 1
0.150435557784796 0.145925242895633 1 1
-0.318351986331534 -0.303007620158024 1 1
-0.0869435888538536 -0.08195642351691 1 1
0.12715288139975 0.120371789547308 1 1
-0.0921440486282826 -0.088593299201521 1 1
0.0862646434207863 0.0837946633254114 1 1
0.203067711966089 0.195251574899732 1 1
-0.133315584727458 -0.128325247813558 1 1
-0.0516490194041143 -0.0512924513310267 1 1
0.217039613411891 0.199953541274068 1 1
0.199078973925566 0.193800963364526 1 1
0.189293618983033 0.18206131622219 1 1
0.0290717187085511 0.0261104722861667 1 1
-0.238200265954454 -0.225425716322483 1 1
0.00953871576637708 0.00721878012456502 1 1
0.245432214262283 0.232869375401991 1 1
-0.116468603245123 -0.111459284340607 1 1
0.267293881932922 0.254885598142027 1 1
0.0130709698845207 0.00721765923735654 1 1
0.265337171711201 0.25073851855559 1 1
-0.0632706428561721 -0.0642834951700633 1 1
0.0200088150660323 0.018459697920109 1 1
0.259279255053249 0.247521681826795 1 1
0.0862251076181969 0.0810830265636697 1 1
-0.09853845624642 -0.0939212461819916 1 1
-0.0241708837245238 -0.0216848511542771 1 1
-0.334525770926552 -0.314751649697694 1 1
0.535617425632098 0.506338111357107 0 0
0.202159084811418 0.201856549320395 1 1
-0.0980177697114836 -0.0972521748822698 1 1
0.0195457812397738 0.0253201220568364 1 1
-0.0842175544542324 -0.0786428302762955 1 1
0.272606945941469 0.257637360760001 1 1
0.0530925596221251 0.0520701648532482 1 1
-0.0905443329357154 -0.0911867034985992 1 1
0.109907008303796 0.10273613343249 1 1
0.0756744776471129 0.0724833809673594 1 1
-0.0261576332687864 -0.0273789742398197 1 1
0.613023058699911 0.583697821763604 0 0
-0.239697507553714 -0.230859389360824 1 1
0.233190932626303 0.219221560352439 1 1
-0.243687760776952 -0.222069762877413 1 1
-0.212188917121558 -0.201182390288318 1 1
0.0248315045290571 0.0216692797682584 1 1
-0.0586368044879009 -0.0514164931136297 1 1
0.296351644445655 0.283348729706082 1 1
0.0338080726305133 0.0272287406696543 1 1
0.129475734445222 0.127789730652565 1 1
-0.265471191476137 -0.249812565700933 1 1
0.139082064373569 0.128156816481408 1 1
-0.157764693068911 -0.151423988505481 1 1
0.084356656949154 0.0683915101518009 1 1
-0.177809438386337 -0.167340461315385 1 1
0.167145660947313 0.150655810713294 1 1
0.428556031786924 0.401380112868394 0 0
-0.185787732534113 -0.179388734984477 1 1
0.17888635269588 0.171963128639927 1 1
0.0602519986545211 0.0577217599630783 1 1
0.168675227407414 0.158227339247721 1 1
-0.157124763902129 -0.155230388166722 1 1
-0.255868081750361 -0.241922010421589 1 1
-0.18189713598677 -0.17235200677679 1 1
0.098991947524074 0.0980491158082072 1 1
0.361316965356762 0.336634369412872 0 0
0.241280728938773 0.228727611714919 1 1
-0.0108413600593527 -0.0121322377372042 1 1
0.0515969565927225 0.0498108650153332 1 1
-0.280667080174083 -0.264597060136655 1 1
0.0681555594391458 0.0749175335706839 1 1
0.428342704300322 0.408606919088225 0 0
0.101802186348532 0.0969246744112953 1 1
0.0109182717454904 0.0113949712367827 1 1
-0.252879268553427 -0.240751109169757 1 1
0.382914337248499 0.370800214086803 0 0
0.254973161590913 0.243010620083535 1 1
0.168595078055946 0.159664384276146 1 1
-0.0975358328097366 -0.0939881737310517 1 1
0.111496857436799 0.10330507600152 1 1
0.103998766068068 0.102191688323731 1 1
0.135272180873719 0.130298752571396 1 1
-0.257911634587611 -0.239513794804346 1 1
-0.0711716650514354 -0.0670849728975121 1 1
-0.221093658359608 -0.203282664795922 1 1
0.107362545249058 0.104552518830171 1 1
-0.0915172947968838 -0.0918489566602452 1 1
0.0221320247393299 0.024268888743749 1 1
-0.171994258481016 -0.15629403354234 1 1
-0.213516725629712 -0.20332637959409 1 1
-0.152813001644915 -0.146281380558697 1 1
0.0705892964009388 0.0666117335509124 1 1
-0.135128419735848 -0.128236073163452 1 1
0.143958537265649 0.140339731409058 1 1
0.00335837473096898 0.0010423156211191 1 1
0.126720826638141 0.117129684349689 1 1
-0.0654004040773762 -0.06242247247021 1 1
0.130351812092307 0.124266362927623 1 1
-0.0404256629383538 -0.0371893868824148 1 1
0.00327001143928436 0.000240199191273001 1 1
-0.0699681020558553 -0.0672049736293837 1 1
-0.0022107489730623 -0.00597299004124004 1 1
0.0532203734982196 0.0545851440356167 1 1
0.09501119796345 0.0912278143853935 1 1
-0.00591563029463649 -0.00606977222648061 1 1
0.144014990386493 0.139481976147406 1 1
-0.201324259239875 -0.19157836698272 1 1
0.18981992791983 0.180814038359907 1 1
0.154158102380532 0.148297086122781 1 1
0.294749542167379 0.278839292679361 1 1
0.0703659313218596 0.0700883155938518 1 1
0.186551709701929 0.179713510638004 1 1
0.00620301781413967 0.00504756223997318 1 1
0.100561427555711 0.091281307019037 1 1
0.234350047101881 0.227220225054727 1 1
0.10716330923579 0.105181400767402 1 1
-0.163823592179839 -0.158627564999149 1 1
0.060058752065596 0.052486006706118 1 1
-0.184360438290623 -0.175669362255088 1 1
-0.0712167961836513 -0.0712343163822516 1 1
-0.107670719061794 -0.107362141821605 1 1
0.0299189581768975 0.0268908315474325 1 1
-0.0224900296245175 -0.0273439297226586 1 1
0.251945489495527 0.247335183342836 1 1
0.136375474538611 0.131557633332282 1 1
0.26428018632231 0.251858033040514 1 1
-0.319031387099631 -0.303838726682243 1 1
0.0575783817063996 0.0553514210608904 1 1
-0.156488937032899 -0.14799810864372 1 1
-0.292638362138936 -0.283903089374763 1 1
0.081024177598505 0.0725580827919851 1 1
0.0459251244565059 0.0444057023240336 1 1
-0.174038481093767 -0.165299447338811 1 1
-0.0628787376481706 -0.0643889394982595 1 1
0.241587631931152 0.232338415096028 1 1
0.170651468779951 0.161690800288392 1 1
0.10853950572607 0.0959006778433225 1 1
-0.071471058754572 -0.0686016642707251 1 1
-0.0431270422748126 -0.0457722673915082 1 1
0.0240209009886922 0.0163472298711159 1 1
0.00509218382368676 0.00494986406919777 1 1
0.122200633244558 0.118096540657737 1 1
-0.170351389430411 -0.152804022511623 1 1
-0.0858521667139135 -0.0794249700470754 1 1
0.0819052228819871 0.0745884190350607 1 1
-0.127083108468976 -0.121811232808448 1 1
0.0841950296146208 0.0952852624447466 1 1
0.257431655903835 0.242941150683954 1 1
0.0691139217552031 0.0672826827345461 1 1
0.082969703967258 0.0804217391672128 1 1
0.1317500093267 0.128259135736184 1 1
0.0224928670822687 0.0205003105476029 1 1
-0.208680987751385 -0.201580500167784 1 1
-0.323563153316737 -0.315621813524144 1 1
0.112298703587981 0.107000787338259 1 1
0.0774394922100839 0.0738308165704974 1 1
-0.0589909591850551 -0.0550161658000034 1 1
0.0359656493568918 0.0319662933405215 1 1
0.0827506801377714 0.0805050282570303 1 1
0.091578521844886 0.0889034346313415 1 1
0.129794599213451 0.129675818678525 1 1
0.230041055983025 0.221177064902756 1 1
-0.398358594974021 -0.375440356888421 1 1
-0.0992061103798494 -0.0960175649146342 1 1
0.0760662823617701 0.0710487234981951 1 1
0.223417626621148 0.210282286675211 1 1
0.000828297685652549 7.71094527441301e-05 1 1
0.00764442779666751 0.00919443518941596 1 1
-0.0231604132468847 -0.0167046208296801 1 1
0.00793439174396855 0.00875663552081463 1 1
-0.0153935478211785 -0.0144667412278392 1 1
0.0275331683059294 0.0314029981749405 1 1
-0.134736449418877 -0.125984066912642 1 1
-0.0543419519685377 -0.0487329146028503 1 1
-0.112389659667549 -0.105449415379842 1 1
-0.0984198070065235 -0.0916804825913271 1 1
0.162981291981731 0.166171376753206 1 1
0.152963617754252 0.142028163625635 1 1
-0.0811172138692462 -0.0767743428169133 1 1
-0.0639537788111567 -0.0578281622833679 1 1
0.309569544771385 0.291624811096417 1 1
0.258564110665977 0.247326269641682 1 1
0.228156973277152 0.217222317184304 1 1
-0.023194173460982 -0.0198909059041733 1 1
0.137743347268189 0.131421456298483 1 1
0.212498710542165 0.202890562073646 1 1
-0.12279257590981 -0.116584731797043 1 1
0.0142261709306926 0.0102268511519232 1 1
-0.270285499992409 -0.256396894669796 1 1
0.0150205896054434 0.0171228725561828 1 1
0.191251370678772 0.182114732906625 1 1
0.0405474520894292 0.0388496609898006 1 1
0.198935797508968 0.188304117545781 1 1
-0.223751039338387 -0.2111022792875 1 1
0.0499707362833033 0.0468381157364578 1 1
-0.19849602279904 -0.193394377746315 1 1
-0.096903248504393 -0.0945284502057362 1 1
-0.129847144520991 -0.125461512520519 1 1
-0.118059573271744 -0.111414676135432 1 1
-0.186562800415848 -0.177811361543872 1 1
-0.476895089805205 -0.456361018534182 0 0
0.0439509162265324 0.0542041598767567 1 1
-0.0280290031013634 -0.0281922014054216 1 1
0.252409569558355 0.240508372346161 1 1
-0.0435328430766245 -0.04968604590054 1 1
-0.0436532356402341 -0.0374764264960492 1 1
-0.135503831245829 -0.132293146404982 1 1
-0.319798733479603 -0.308651115532437 1 1
0.094728485173064 0.0897333710235764 1 1
-0.0812755412464112 -0.08123579061725 1 1
-0.110386599998058 -0.105469063239242 1 1
0.0781290497652597 0.0730271270300886 1 1
0.078148322433162 0.0750302888230296 1 1
-0.00350884583320114 -0.0134470832878039 1 1
0.183165747879232 0.181768316299054 1 1
-0.15119885233941 -0.143010467614332 1 1
0.267262451029057 0.257576881010985 1 1
-0.255414048991193 -0.238287879336041 1 1
-0.000186622066270688 0.00313572007090201 1 1
-0.0226498076838205 -0.0219085358792891 1 1
-0.00597134058532522 -0.00681273094340287 1 1
0.0980636545435987 0.095572835076089 1 1
-0.172815360946616 -0.166156150358271 1 1
0.0517019842392783 0.0504918412349255 1 1
-0.202878593406077 -0.197853984100702 1 1
0.233561605234729 0.217173880124598 1 1
-0.0205622916341871 -0.0196696945118964 1 1
0.438261357231225 0.418350242631403 0 0
0.194878939351426 0.185365100115979 1 1
-0.213173367546542 -0.202689459256051 1 1
0.242845241709141 0.233932237543053 1 1
0.127040309900218 0.117087865639931 1 1
-0.0823956250308231 -0.0766981363614623 1 1
-0.017620577914589 -0.0181197443782873 1 1
-0.0421376501737532 -0.0429439515980127 1 1
0.0262072959305099 0.026031811225255 1 1
-0.360932520304091 -0.342759594616259 1 1
-0.0895616436984585 -0.0847828367712874 1 1
0.212122605648487 0.199316559868946 1 1
-0.116576057208567 -0.110085461049647 1 1
0.265777418582993 0.250744996799643 1 1
0.130919440514927 0.120119378605313 1 1
0.0246915141908579 0.010396025146708 1 1
0.317141113907202 0.301095172142671 1 1
-0.0831291946470567 -0.074620928567118 1 1
0.0446156789418146 0.0434618354977033 1 1
-0.149858843290456 -0.140642023865487 1 1
-0.390329393525057 -0.369826932296134 0 0
-0.36173262179377 -0.344446715094999 1 1
-0.206599343961677 -0.19537481832327 1 1
-0.413740322796164 -0.391652786753707 0 0
-0.160146363458601 -0.154206335922348 1 1
0.0724361567942989 0.0677744512537918 1 1
0.00537597052608151 0.0115041811752996 1 1
-0.325341307288592 -0.311290041449437 1 1
-0.222772913669248 -0.212024864153862 1 1
0.0257619688771763 0.0279223732017359 1 1
-0.145453457934153 -0.142019960010163 1 1
0.00149132217592728 0.00281619555100176 1 1
0.101783154263304 0.0971269261552098 1 1
0.224818870237016 0.211797799300166 1 1
0.130261038093506 0.127016770608805 1 1
0.20873540751999 0.199999249974558 1 1
0.111839545491835 0.109339298084638 1 1
0.281997569416698 0.269529447524808 1 1
-0.20139773599663 -0.192065908955701 1 1
-0.133844316152148 -0.133224165561597 1 1
0.00202620316718999 0.00677208965661812 1 1
0.330898335589233 0.314270504192881 0 1
0.14299456936718 0.136286447148491 1 1
-0.263460610498585 -0.248894450474681 1 1
-0.00828562345558129 -0.0107814715301987 1 1
-0.135870341767375 -0.132633543495557 1 1
0.0444840550337049 0.0446679872324805 1 1
-0.104978510127117 -0.0999132634715866 1 1
-0.184406787581887 -0.179061289012295 1 1
0.221030304429146 0.210747072839935 1 1
-0.279673402383863 -0.268164986579037 1 1
-0.175652478802625 -0.177701840792252 1 1
0.0675231658244229 0.0712640968881467 1 1
-0.0821174688273117 -0.07418899820853 1 1
-0.265187799785285 -0.25097551384598 1 1
0.119241665707102 0.11292958733404 1 1
0.155136423237925 0.144897327752348 1 1
0.0889044671701573 0.0815125275829205 1 1
0.0955349840952547 0.0934669625068205 1 1
0.0333097413296798 0.0351083461182992 1 1
0.0237042836771707 0.0219098332264889 1 1
-0.41630568855951 -0.388942287085253 0 0
0.345204120848023 0.331173280796407 0 1
-0.176668778065838 -0.16341580375869 1 1
-0.585111277269464 -0.55455968366895 0 0
0.127337599983424 0.123024504930501 1 1
0.108780811019009 0.105827934445016 1 1
-0.158809033713966 -0.153387198383015 1 1
0.160061261294639 0.150243949125941 1 1
0.0375595764820876 0.0365661046291946 1 1
-0.131764167027437 -0.1291719829204 1 1
-0.0752397180563529 -0.0691661472780371 1 1
-0.206716924788117 -0.202309886531465 1 1
0.00491849688354189 -0.00188505495557628 1 1
-0.178554999856073 -0.166491966485496 1 1
-0.190679160430398 -0.183291731196666 1 1
0.0694780908278553 0.0650831310653993 1 1
0.253699927526572 0.244128381294969 1 1
0.126666907468564 0.118683103098388 1 1
-0.0706986295480215 -0.0676640203387424 1 1
-0.278994655010003 -0.268619970652722 1 1
0.0180843381741391 0.0189428244693979 1 1
-0.000764563054480583 -0.00232170180445793 1 1
-0.293673759992211 -0.282214748104927 1 1
-0.114823643937436 -0.11075334596198 1 1
0.0505340994234709 0.0495058860857424 1 1
0.290775416971832 0.279123334488845 1 1
-0.186726623130858 -0.178814951788526 1 1
-0.0575987468843972 -0.0571038232038833 1 1
0.0754033305856477 0.0768846677360662 1 1
0.0354173821847696 0.0352200559537369 1 1
0.0439431284386206 0.0450273314281933 1 1
0.0742704056354349 0.0664975662378136 1 1
0.0162778970709832 0.017210016584938 1 1
0.0795786063822015 0.0733646916138031 1 1
-0.121293710011027 -0.117650828110774 1 1
0.0685485781959358 0.0594757821218381 1 1
-0.173015081014442 -0.163460109060785 1 1
-0.143079237533054 -0.133166020741632 1 1
0.0535934403380065 0.0495829161444511 1 1
-0.180562805441078 -0.1765356039839 1 1
-0.0645172013495083 -0.0616555001440095 1 1
0.0049277043620188 0.004617886535062 1 1
-0.133300620311016 -0.123181951690789 1 1
-0.18508466923132 -0.178438008211381 1 1
0.0531336717089061 0.0503574753847176 1 1
-0.0123243342027055 -0.0100463265834378 1 1
-0.192142147288647 -0.184779614221958 1 1
-0.218175493743128 -0.217513244671957 1 1
0.295042358856187 0.278110191195853 1 1
-0.178564112867859 -0.168243642915718 1 1
0.261843660413722 0.245086718663956 1 1
-0.188949412816667 -0.173349383946371 1 1
-0.275122240562198 -0.258032043455109 1 1
-0.34544045772529 -0.329437592336803 0 0
0.0562798294231206 0.0527855137693315 1 1
0.229180791240714 0.216053451547182 1 1
-0.22440113726727 -0.21060569618033 1 1
-0.359002049958588 -0.340725928434823 1 1
-0.113494304050103 -0.110081515789457 1 1
-0.157507342447749 -0.146677168283907 1 1
0.0197291146169885 0.0190987529315908 1 1
0.0763494937602407 0.0756551404321539 1 1
0.214711528623652 0.198525287009758 1 1
-0.387228291087947 -0.369549594957647 0 0
-0.0949943633912226 -0.09390322927384 1 1
-0.23700548715491 -0.236491881037648 1 1
-0.0438359246774963 -0.0423755204614834 1 1
-0.209958206739269 -0.199546820441285 1 1
-0.0273183485943572 -0.0259093275555277 1 1
0.0144005306511301 0.0171018583726952 1 1
0.0489780689219397 0.0478380313504338 1 1
-0.0811664514628983 -0.0807821411054386 1 1
0.41210391943822 0.394330815021877 1 1
0.20851207834095 0.20277081282133 1 1
-0.174720360125736 -0.166516317938024 1 1
-0.187081987736652 -0.179354907182505 1 1
0.0289319245331853 0.0287732108227742 1 1
0.0359695625743957 0.0295324774945233 1 1
-0.16956906847419 -0.161047518172051 1 1
-0.0582849902892911 -0.058012687558473 1 1
0.109989689701705 0.108999961151587 1 1
-0.0823536276202544 -0.0764751837838019 1 1
0.0952612362672194 0.0924830197301376 1 1
-0.0916238078438522 -0.0868694984901661 1 1
0.366880387343031 0.353129012497174 0 0
0.277313781372112 0.261584218077221 1 1
0.247102886909775 0.226514649122346 1 1
-0.117141906410068 -0.112881404273346 1 1
-0.14906320132371 -0.142751038793942 1 1
-0.104176011633299 -0.0973470683820812 1 1
-0.0260889389849781 -0.0217087469479926 1 1
0.122045282566808 0.118406371914426 1 1
-0.112059423543728 -0.106057652458046 1 1
-0.0573954015390282 -0.0547516623946243 1 1
-0.158712913961833 -0.15491616075893 1 1
-0.0723805219265486 -0.0705956828629653 1 1
-0.0287885566213948 -0.0324842002946673 1 1
-0.0114071771991411 -0.0107342691903384 1 1
-0.0250180244751782 -0.023005569101181 1 1
0.228734773913839 0.21928647758449 1 1
0.352771899647575 0.332175024038908 0 1
-0.551464100452617 -0.524512206449317 0 0
0.252890858580549 0.240538925219217 1 1
0.0647969321673989 0.0606073106147632 1 1
-0.057353794352681 -0.0624979707572407 1 1
-0.0120788081987548 -0.0141151723326614 1 1
0.203087915388825 0.194237845751245 1 1
-0.108854953084459 -0.104723515809508 1 1
0.0101394429262087 0.013028674724965 1 1
-0.203651887982153 -0.194588768605681 1 1
-0.0401128710673255 -0.0404790380180876 1 1
-0.047947976293987 -0.0451364488950865 1 1
0.0332826153888784 0.0330935666875058 1 1
0.0659595257904605 0.0685005566023729 1 1
0.0650184807740678 0.0616393380094638 1 1
-0.300962433578878 -0.286663531652967 1 1
0.0820074481044735 0.0827946659295119 1 1
0.125107453673724 0.121497341972296 1 1
0.115846538379684 0.112343253093981 1 1
-0.204994728498732 -0.197180234199159 1 1
-0.124998733628616 -0.122117209273017 1 1
0.0777087715884119 0.0746435455896401 1 1
-0.0581677039088878 -0.0555315990231485 1 1
0.0450299228385646 0.0432960934578345 1 1
0.127485009097669 0.118782280568539 1 1
0.25214810948162 0.238640245526087 1 1
-0.0515105762070552 -0.0508416018676993 1 1
-0.036005929313532 -0.0375886195670691 1 1
0.310505002779182 0.292509286954627 1 1
0.00583573162350064 0.01326932602579 1 1
0.113349939263361 0.112972369112831 1 1
0.203610598513699 0.190771414340988 1 1
-0.227820936945792 -0.211569619890548 1 1
0.348701096998082 0.332932025361214 0 0
0.0698133239077499 0.0648341041207346 1 1
0.168563098627117 0.157825343911391 1 1
0.234316037207806 0.224659393271187 1 1
0.125095874909982 0.11785368526382 1 1
-0.211604828658721 -0.20604784503559 1 1
0.053159770932956 0.0454216881198857 1 1
0.00484150582521362 0.00806466136272617 1 1
-0.0618115427081476 -0.059351202128985 1 1
-0.151896804224734 -0.142967145292612 1 1
0.000415191409074644 -0.000351039639873887 1 1
0.224575294481586 0.221954476528247 1 1
0.211866055563033 0.200552197205522 1 1
0.0669498831324816 0.0613041661714529 1 1
0.0759226951145668 0.0735692124836733 1 1
-0.00117856914486089 -0.000660784184298553 1 1
0.073190988024252 0.069220437722872 1 1
0.074259775869953 0.0721240614659 1 1
0.15355749406316 0.146992953739277 1 1
-0.050045104799432 -0.0469528872916279 1 1
0.203956432087242 0.194276139712014 1 1
-0.13195276708634 -0.122794322898223 1 1
-0.332288344574305 -0.319497484287508 0 1
-0.0146470178553452 -0.0148146384088505 1 1
0.0408075168598671 0.0374604274949679 1 1
-0.0222423163849888 -0.0186719494630447 1 1
0.212517617298034 0.201470183824555 1 1
0.229480550406735 0.217643100356968 1 1
0.244974416228519 0.238632501036584 1 1
0.0605822824513625 0.0568309463406823 1 1
0.00176420955610981 0.00265475802001854 1 1
-0.157093112902081 -0.149207840894878 1 1
-0.0927749760305449 -0.0981404424810923 1 1
-0.123620148454918 -0.114696105035767 1 1
-0.228160075585378 -0.220481669702203 1 1
-0.0664637225798224 -0.0614881134416471 1 1
-0.114174655979932 -0.108848539465175 1 1
-0.235112232117587 -0.225982798213851 1 1
0.170558076072445 0.160890767678843 1 1
0.0948158010373283 0.0904579551522479 1 1
-0.270188106905477 -0.253136197758218 1 1
0.302074139875933 0.28885670043278 1 1
-0.164747534124865 -0.149485414005356 1 1
-0.13812518740363 -0.129561477230909 1 1
-0.265127597575369 -0.256470773231121 1 1
0.109756429595831 0.111319485192213 1 1
0.041275485049953 0.037742331892088 1 1
-0.167684202693732 -0.161417080608376 1 1
-0.138757658439058 -0.134679161403558 1 1
-0.00802966606695995 -0.0107417228525611 1 1
-0.0547633301671313 -0.0435741933769485 1 1
0.145240902973131 0.132979622365568 1 1
0.116627561419684 0.109923685890189 1 1
-0.290279252822465 -0.27204526339425 1 1
0.178708106689353 0.175354575812683 1 1
0.0374783462225368 0.0341802688293268 1 1
-0.184754094046539 -0.176378119937208 1 1
-0.150340109672373 -0.146327055823589 1 1
-0.0600531522774608 -0.0592516352521923 1 1
-0.154323136435599 -0.144154855782731 1 1
0.0515073902152032 0.0471528920255959 1 1
0.0953705802502924 0.0881078667152612 1 1
0.0548666760034742 0.0535972354173287 1 1
0.196620289866579 0.187911678648075 1 1
0.103995563627922 0.0990872447548473 1 1
0.083552342258169 0.0795752271595828 1 1
-0.0974917150905355 -0.0963372407496421 1 1
0.205231986067392 0.203276349802936 1 1
-0.08375480336212 -0.0886233932848504 1 1
0.0471589179211712 0.055140679993252 1 1
0.0785984229849224 0.0720071366590711 1 1
0.223788931556433 0.214595577039328 1 1
-0.0625716257016874 -0.0611011420726974 1 1
-0.139447523873307 -0.132162363365724 1 1
-0.249179760388804 -0.235982924138761 1 1
-0.305807355737457 -0.283920429603806 1 1
0.177125415305598 0.167165243704286 1 1
0.2568470796783 0.243547116819385 1 1
0.00412068100046778 0.00416319952629805 1 1
-0.0289256744718425 -0.0283133542447032 1 1
0.274829269581166 0.259796900104178 1 1
-0.128582662879643 -0.129070175400737 1 1
-0.0778567377449691 -0.076277693660193 1 1
-0.0798421455916997 -0.0766612458946334 1 1
0.0485582000581067 0.047242373301091 1 1
-0.0495829036971975 -0.0459897088101294 1 1
-0.0876143984254091 -0.084057296296422 1 1
-0.0704500046142602 -0.0695503400117168 1 1
-0.224962895438591 -0.220081218884342 1 1
-0.166236964407315 -0.158420406910077 1 1
-0.130589691631762 -0.12379129068084 1 1
0.0549782811391364 0.0590100505550231 1 1
-0.105599814302788 -0.104431355455902 1 1
-0.0109685588306444 -0.00897543455371998 1 1
0.125615093847916 0.117865112835434 1 1
0.179887521241313 0.172868505628807 1 1
-0.0539876824089103 -0.0534635080871047 1 1
-0.253166677609233 -0.241941829358472 1 1
-0.0338262472783529 -0.0304372010641612 1 1
0.0495158555917764 0.0436649305944478 1 1
-0.0380195547747336 -0.0356355767711935 1 1
0.0225370200442468 0.014568583451578 1 1
0.464869530298219 0.435551642421726 0 0
0.308246236442902 0.29288397397794 1 1
-0.112499052235309 -0.104274916161607 1 1
0.0134079368145174 0.01059032565614 1 1
0.350776998744516 0.335896929733993 1 1
0.130602016798893 0.130163065106493 1 1
0.0317048498551195 0.0323278728035609 1 1
0.0555751422690607 0.0483158523067561 1 1
-0.0594063432119038 -0.0565401990550824 1 1
0.194411386255943 0.183969180720771 1 1
0.259684919838031 0.246888780863522 1 1
0.0646814225574756 0.0709768670824143 1 1
0.157700534585493 0.151616661742023 1 1
-0.084038094299744 -0.0766032855806199 1 1
0.0164489646756628 0.0180217305769385 1 1
0.103722955570441 0.0983887935214328 1 1
0.255412677055898 0.24014170853167 1 1
0.0635218376434464 0.0581582633250767 1 1
0.0148566366333717 0.0214868812269987 1 1
0.0716811965735209 0.0660095762542763 1 1
-0.128139312375801 -0.124039517271893 1 1
-0.199815309106521 -0.190347413972795 1 1
0.194806952055409 0.183738534059912 1 1
-0.0882230308468612 -0.0878922684657328 1 1
-0.0136614879999751 -0.012323421879562 1 1
-0.021696488672273 -0.0186626187793675 1 1
0.234796289798976 0.222630658177928 1 1
0.0628829425331784 0.0652770365496631 1 1
0.0514851537419772 0.0494298288710749 1 1
0.159780704997152 0.152674559397469 1 1
-0.0179947934479695 -0.0232186779996712 1 1
-0.0473152723645429 -0.0453009640690522 1 1
0.259771682556446 0.250388709324742 1 1
0.0846243152704136 0.0784501103269424 1 1
-0.0816830307168291 -0.0814428289371913 1 1
-0.000711974965021393 -0.000741617078390482 1 1
-0.0514576296087871 -0.0458456857069434 1 1
0.120284478311166 0.112513118987276 1 1
0.111685976719147 0.103106558848627 1 1
-0.117947002509793 -0.110451295572029 1 1
0.32603017548892 0.308112463222805 1 1
-0.0384966178555866 -0.0376474573736205 1 1
0.185861238438408 0.17184895798683 1 1
0.12677155940793 0.117750043581954 1 1
0.196948381128745 0.183049846448197 1 1
0.0484221016638566 0.0471070064873831 1 1
-0.327390364073611 -0.295881659976998 1 1
0.348244323077663 0.330186368687601 0 1
-0.0532215977864357 -0.0547909397141214 1 1
-0.0394756427215413 -0.0384039252888501 1 1
0.0087319990859768 0.0168965817008403 1 1
0.149239981699204 0.138920926673485 1 1
-0.00789124214524437 -0.00922238256831491 1 1
0.115019555458003 0.108292200116153 1 1
0.245329272483846 0.228883123376493 1 1
0.0551748236693056 0.0436847259825155 1 1
-0.0777780363603252 -0.0750662781330512 1 1
-0.0787807816818923 -0.0766459158569659 1 1
-0.361670972463303 -0.347812384115073 1 1
-0.0749670930134475 -0.0698743320157672 1 1
0.0255554901037105 0.0243252705806628 1 1
-0.0131190389775614 -0.0141102023401469 1 1
-0.127468256432839 -0.116852814236809 1 1
-0.263174812651036 -0.248293009705023 1 1
-0.15345587391661 -0.14928264617209 1 1
-0.141089615504332 -0.130366024556184 1 1
0.00340988924483236 0.00351764777315169 1 1
-0.0926614060997495 -0.0897605095873381 1 1
-0.287655130443319 -0.278178083067538 1 1
0.0232443404520524 0.0235162996516688 1 1
-0.26831673336803 -0.256090054068866 1 1
0.212582169510151 0.20579199930791 1 1
0.12052294099943 0.114958244639244 1 1
-0.204483531030404 -0.193717811813855 1 1
0.0857764881014274 0.0815121717079111 1 1
0.149038753029811 0.144756344491593 1 1
0.111613660217513 0.105930907109806 1 1
0.164205778314044 0.158141592043122 1 1
0.0911562671849085 0.0928913551343378 1 1
-0.0010599288242522 -0.00199941289622621 1 1
0.05939084993244 0.0601538554556232 1 1
0.163230329954143 0.154035949687444 1 1
-0.353117440405915 -0.340849105173563 0 0
0.0262793900698014 0.0212185832009012 1 1
0.202161815046023 0.188921425545223 1 1
-0.14275686739129 -0.138594512846852 1 1
0.0558442805787461 0.055465811344137 1 1
-0.101999126015617 -0.0970089928452638 1 1
-0.116826151568733 -0.11643611103672 1 1
0.152769648069524 0.146888671870874 1 1
0.0971427701612782 0.0929730817714537 1 1
-0.0976178011339829 -0.0905677313543238 1 1
0.0792052738489138 0.0662848036922683 1 1
0.0261801345936746 0.0270208940866802 1 1
0.200531431706181 0.19421439241025 1 1
-0.216485340360202 -0.199547311400007 1 1
-0.15044062813784 -0.14372687362458 1 1
-0.148947377055047 -0.141774814716531 1 1
0.0613674027779768 0.0574294293533866 1 1
0.0406016858129135 0.0395630418262375 1 1
-0.425990082839535 -0.404259297876555 0 0
0.0433716562931617 0.0394947131532748 1 1
-0.224431861654144 -0.218031772994676 1 1
-0.328003542210285 -0.311940160605355 1 1
0.110283087635009 0.106790576856719 1 1
0.142711567921555 0.135251019488978 1 1
-0.120745483743112 -0.118647356185285 1 1
-0.231893966647198 -0.220389476253717 1 1
0.212991719896124 0.201623324074882 1 1
0.269288851666218 0.255559759977134 1 1
0.200164012163881 0.189698592320215 1 1
-0.116990132466596 -0.111626359340427 1 1
-0.081341925861307 -0.078372317547044 1 1
0.0420113485721224 0.0400943446524669 1 1
0.0929185062510214 0.082977390804965 1 1
0.112628170006082 0.108308233535006 1 1
0.127886925046584 0.120989084016064 1 1
0.200258107636575 0.189489438069478 1 1
0.159701816375052 0.151872418920374 1 1
0.0187061030363313 0.0164480693939615 1 1
-0.0160510446790218 -0.0171372716245956 1 1
0.0963892921590063 0.097397438383072 1 1
0.0142824833745941 0.0167347582962647 1 1
-0.108018672547596 -0.10836513120119 1 1
0.0951557868794265 0.100076025320963 1 1
-0.0647433271876346 -0.0633713013821097 1 1
0.170072596306297 0.165242300950299 1 1
-0.100489279910263 -0.0979852777784432 1 1
0.134614036889263 0.125616453873166 1 1
0.140092055786738 0.135570659685836 1 1
-0.0262351016616552 -0.0282407110267682 1 1
0.0606755454284873 0.0603361355262087 1 1
0.00662544938250853 0.015740899767109 1 1
-0.224943634572851 -0.209226628190507 1 1
-0.0519604114960383 -0.0524070236968603 1 1
-0.00764008266235729 -0.00797565476859275 1 1
-0.120508087361059 -0.114871242491952 1 1
-0.119869351959369 -0.123186483868965 1 1
0.113349605435932 0.10252843339001 1 1
-0.244762473421302 -0.232911651180644 1 1
-0.00486153101901588 -0.00976354558277418 1 1
-0.0526475746228034 -0.0559386733793328 1 1
-0.114615856563866 -0.105942882150466 1 1
0.149764350070056 0.139969974479438 1 1
0.0486141439848988 0.0458133253703186 1 1
0.0906073695009653 0.0823325558394878 1 1
0.138954048650708 0.136107573466042 1 1
0.15312247675641 0.144303872912497 1 1
-0.112121992629833 -0.10523709840006 1 1
0.225236690773678 0.208161923902626 1 1
0.0726764218538391 0.0780005518762803 1 1
0.255776740856206 0.242689460547377 1 1
0.185228192953851 0.175316158988738 1 1
-0.243771670771013 -0.228305077961357 1 1
-0.21864026496514 -0.208684747163774 1 1
-0.0373544786579415 -0.0319370679924641 1 1
-0.23603176020656 -0.223340780638459 1 1
0.060682913242349 0.0572632693832553 1 1
0.230155173069038 0.220159740347848 1 1
0.174881293776186 0.166475178020326 1 1
0.244384217965658 0.229837050790165 1 1
-0.0461842869218401 -0.0431718407622878 1 1
-0.22690373945522 -0.215321499857391 1 1
0.226117638877863 0.216042856253832 1 1
-0.0408408150147599 -0.0420226443778572 1 1
-0.193443843838872 -0.190195717680602 1 1
0.0172323242223908 0.0151585959953849 1 1
-0.171735014965096 -0.171457719079007 1 1
0.351381945072834 0.331238647292908 0 0
0.244568091219757 0.232160250963104 1 1
0.0933870472337999 0.0972763348163509 1 1
-0.012221921092404 -0.015893667291362 1 1
0.107763112642742 0.103118013823239 1 1
-0.0913724163951863 -0.0870348096640113 1 1
0.0583854253293052 0.0554249577922212 1 1
0.171031479156621 0.162767348378781 1 1
-0.0520614546630568 -0.0469225657585183 1 1
-0.226480878675013 -0.216264044254576 1 1
-0.285584427067315 -0.273859665263828 1 1
0.0399717460071259 0.0376645104849506 1 1
-0.143102821262027 -0.135458206783334 1 1
0.0202037599733864 0.0218166033013307 1 1
0.0908993074546552 0.0909763858589549 1 1
-0.058000567511184 -0.0595746644782312 1 1
0.344778448219778 0.330615230021746 1 1
-0.00145501407223096 -0.00338746440786392 1 1
0.157444245494079 0.15015998220606 1 1
-0.0236534660705606 -0.0199552602355685 1 1
0.234089157694704 0.222996961052068 1 1
-0.098020579281598 -0.0749317070421224 1 1
0.412795300715218 0.395510335729982 0 0
0.0673896811030696 0.0639594737658957 1 1
0.0699415718973481 0.0621434961725861 1 1
-0.0743050172072593 -0.0684080667250636 1 1
0.207575314672014 0.197601014969444 1 1
-0.177365337765732 -0.16940775349519 1 1
0.129032515378011 0.121633913614148 1 1
-0.263624371856033 -0.251547364849497 1 1
-0.127048649025461 -0.117411767291298 1 1
-0.0641134265231415 -0.0624009666717783 1 1
0.365187218237046 0.341088400732437 0 0
0.000989991309847 0.00927068928458299 1 1
0.246838288272322 0.237984004040683 1 1
-0.0227248697086475 -0.0191865672442003 1 1
0.0647985712321949 0.0639701353743802 1 1
-0.285362991510479 -0.270548916817727 1 1
-0.140840461742661 -0.130662952181271 1 1
0.127427876152613 0.119751688928946 1 1
-0.185259343548111 -0.176340754152871 1 1
-0.0587854605313408 -0.0550627414755559 1 1
-0.023233628128451 -0.020306083852434 1 1
0.015181910530814 0.0151179038379671 1 1
-0.129725198266511 -0.128046896826465 1 1
0.0829441620323453 0.0762097137857041 1 1
-0.0058924082071687 -0.00802422042418555 1 1
0.0620994195372708 0.0567340489081391 1 1
0.0263543601723744 0.0213140182292188 1 1
0.136253143174478 0.130170059466076 1 1
0.179074449929327 0.169312274983347 1 1
-0.0457140498959844 -0.0497490353539572 1 1
0.000720453878835828 -0.000765265756681443 1 1
-0.386363299851637 -0.370067656443668 1 1
0.0427111214136805 0.0441305288748926 1 1
0.152670308988915 0.142912182856755 1 1
0.0262212341048429 0.0224924610762872 1 1
-0.209996166902538 -0.197742412158055 1 1
-0.109269079507548 -0.109258832447756 1 1
0.169014905202524 0.163581960025469 1 1
0.208702147210806 0.201400212513181 1 1
-0.26576781178554 -0.255946960675976 1 1
0.112898306752409 0.112033239070057 1 1
0.0711197324437388 0.0682034186957129 1 1
0.176916655226775 0.167107415296208 1 1
0.0227678797580029 0.0252371312630863 1 1
0.0165543982527447 0.0226933934031581 1 1
-0.0867819620928128 -0.0837902951313815 1 1
0.202768529022313 0.19256920563755 1 1
-0.455127252427541 -0.426098081682202 0 0
-0.239923912310944 -0.225944469435222 1 1
-0.1147264558497 -0.113523762098035 1 1
-0.283644629028292 -0.267295691899694 1 1
0.0929275125587013 0.091978531685749 1 1
-0.0608455264328844 -0.0572158230168039 1 1
-0.307111612015425 -0.295559007961314 0 1
-0.210180410318253 -0.206345783433494 1 1
0.0360887554090365 0.0349173866068429 1 1
0.119335025075865 0.115599159389865 1 1
-0.103849300930559 -0.0981791611347411 1 1
-0.0896629957919554 -0.0857890730845346 1 1
0.204642262333347 0.19797925307452 1 1
-0.0329533446518886 -0.0319963904438517 1 1
-0.0262916045095401 -0.0248781059155464 1 1
0.0529175766795675 0.0439379920426684 1 1
-0.225139217543096 -0.217983689475295 1 1
-0.193753511544731 -0.183236745979315 1 1
-0.268172405968742 -0.24991193796497 1 1
-0.0356608674770603 -0.0401575765483799 1 1
-0.0987934095154709 -0.0902508188964261 1 1
-0.306202725671015 -0.297494628163714 1 1
0.036488402443452 0.0331213934997902 1 1
0.161179305705845 0.15350481187133 1 1
-0.152519365826348 -0.147180517399519 1 1
-0.109962722110579 -0.105380482399964 1 1
0.0976949534693669 0.0877344741672615 1 1
-0.0662895490916172 -0.0625354760065781 1 1
-0.0569838031793761 -0.0495869612905119 1 1
0.0426582372153746 0.0390054142925673 1 1
0.00565159317122364 0.00628493884481703 1 1
-0.1945111025675 -0.183778203637594 1 1
0.208857225842398 0.193848201511268 1 1
-0.110666121762043 -0.102799036889449 1 1
-0.152514421304714 -0.145063175038072 1 1
-0.00493788896577451 -0.00105613020053932 1 1
-0.00761522325632675 -0.00423202975388603 1 1
0.108871272298927 0.112267218667454 1 1
-0.121987908937924 -0.116084056729371 1 1
-0.0879830347658402 -0.0813718274872476 1 1
0.156179159152853 0.151475420160226 1 1
0.148273977862625 0.15197298898338 1 1
0.161869576620924 0.159672132978668 1 1
-0.210350733112272 -0.200496257108203 1 1
-0.0136928815910549 -0.0106097903662625 1 1
0.197337299761931 0.189285484125443 1 1
-0.00686805218731053 -0.00445982177853058 1 1
0.141854377857116 0.13101475154056 1 1
0.261905599742748 0.248200711418887 1 1
-0.151856709677476 -0.141337020183723 1 1
-0.00221716354468087 -0.0063294446932868 1 1
0.147139331950251 0.137493462222778 1 1
0.019644131002617 0.0205709178329299 1 1
0.00820757707743906 0.00538449920074857 1 1
0.146092759058879 0.137401329243965 1 1
-0.0392528997711412 -0.0389788897585264 1 1
0.257599528387519 0.247654574604508 1 1
0.143355151085958 0.134174152760155 1 1
0.0478860692656166 0.0470353242487209 1 1
-0.0720643557639676 -0.0703802274649983 1 1
-0.236687087535923 -0.223653033498294 1 1
-0.0767892933641622 -0.0715344343478617 1 1
-0.464192074116201 -0.438097568820522 0 0
0.144680225737571 0.142740293822164 1 1
-0.0940253813856215 -0.0863640712817382 1 1
-0.20599815343247 -0.191486674695698 1 1
-0.0976189409757676 -0.0873367250799154 1 1
0.0421505442010697 0.0396746086433964 1 1
0.0710412502479379 0.0677087494514607 1 1
-0.0337986310202742 -0.0339892935905068 1 1
0.403788767330453 0.383973056266428 0 0
0.171030061440362 0.161996367119773 1 1
-0.282972077579103 -0.27408374280048 1 1
0.0776227398295081 0.0750290096266557 1 1
-0.173486670903776 -0.163590490019645 1 1
-0.233560920520958 -0.225693903988392 1 1
-0.229705743940765 -0.220414077303023 1 1
-0.137543488322711 -0.129269478316551 1 1
-0.423180520297989 -0.401602104465477 0 0
0.058973301932333 0.0516239652407343 1 1
0.181945215693565 0.172470556320295 1 1
0.214440663912308 0.19670210593666 1 1
-0.481254086319402 -0.443351022042612 0 0
-0.188542135220609 -0.177748638172722 1 1
-0.253014922325005 -0.240493607432454 1 1
-0.205911551933034 -0.200028215711988 1 1
-0.235616709604467 -0.223795750240688 1 1
0.0790797577442165 0.0737039021653067 1 1
0.119755087716969 0.112183905655188 1 1
-0.188113716803249 -0.178589230502681 1 1
0.088548020168399 0.0894032283314458 1 1
0.0955886285819384 0.0905114139510469 1 1
-0.0146124821353304 -0.01299787493452 1 1
0.0287980293950069 0.0299753814754922 1 1
0.0651079651081934 0.061380818551415 1 1
-0.0326787307499121 -0.0260545214948772 1 1
0.0603038151081881 0.0576541340410286 1 1
0.163245821816689 0.16210001678888 1 1
0.0824861112243234 0.0778532877782121 1 1
0.00869410354621089 0.00769685126964617 1 1
0.220141508980639 0.207255237645062 1 1
0.0601624749556494 0.0605854704129416 1 1
-0.119057092493705 -0.110951640845925 1 1
0.240806655442104 0.229778987634869 1 1
0.466785830516546 0.440830167377884 0 0
-0.0327632130495797 -0.0286135593819199 1 1
-0.0606767571446358 -0.0605845591959704 1 1
-0.034991266116153 -0.0321280449981806 1 1
-0.291986871749183 -0.278817781479166 1 1
-0.168235118060982 -0.163545434477919 1 1
0.114784745229178 0.108518818669461 1 1
-0.204747794180562 -0.194127320060501 1 1
0.0414818738976392 0.0450220341277997 1 1
-0.161648066716531 -0.153579733843203 1 1
0.16952098485339 0.161620750098644 1 1
-0.0460021489371339 -0.0446486353238663 1 1
0.025312881069839 0.026335414147286 1 1
0.282277068214357 0.266361203108879 1 1
0.0326723720914644 0.0346175819780246 1 1
0.178810649169415 0.172320245746011 1 1
0.235892294048868 0.225501763530979 1 1
0.00113496526879323 -0.000634194838152587 1 1
-0.154994314505414 -0.150918673170791 1 1
-0.027378297771422 -0.0305723083804189 1 1
0.506945375184031 0.487200962042214 0 0
0.100927275320114 0.0964034234184722 1 1
-0.101726160321209 -0.0995383606704535 1 1
0.002442370050871 0.00416305746242741 1 1
0.0224872371169797 0.0238143579525022 1 1
0.017077821542504 0.0125866849262706 1 1
0.0113341599255187 0.00629234837349036 1 1
0.125325960026342 0.117688304983197 1 1
-0.155326764264927 -0.147032270342757 1 1
0.00852523458473428 0.0144054644757111 1 1
0.084720952367673 0.0823724746995273 1 1
-0.0438833689048102 -0.043354322823907 1 1
0.219524080245535 0.20609108554333 1 1
-0.134332452964315 -0.127281029269214 1 1
0.0426464261503108 0.0392200648058108 1 1
-0.0247859269017253 -0.0222000261281242 1 1
-0.0750272468251031 -0.0779509108022469 1 1
0.0693578937482836 0.0627675284820382 1 1
0.00972254247654687 0.00771137128377818 1 1
-0.238331601459566 -0.228496681776352 1 1
0.053031304529968 0.0478289818072372 1 1
-0.0810377940678075 -0.0803277549326708 1 1
-0.185679764589555 -0.171999505512586 1 1
-0.1050130388503 -0.10904053787323 1 1
0.133258194209649 0.128389977392042 1 1
-0.19033651412876 -0.181600522773979 1 1
0.0907713436508452 0.088879136456551 1 1
0.0587325836923073 0.0554691284951027 1 1
-0.309834547780623 -0.291952287915841 1 1
0.0101207940301678 0.00975611556839027 1 1
-0.118267518446505 -0.110615795170701 1 1
-0.00886980235171798 -0.00811016878357552 1 1
0.0609410523820534 0.0584361458404215 1 1
0.0138190336289619 0.0164188804517634 1 1
-0.0842780213803732 -0.0812644038462364 1 1
-0.0331285329247041 -0.0342891239991931 1 1
-0.0968695698146899 -0.0901300950274729 1 1
-0.184970027834158 -0.174562401745959 1 1
-0.155718436106583 -0.150502787321266 1 1
-0.124826138367646 -0.122602144479106 1 1
0.196552033410187 0.188607890270188 1 1
-0.140981620936275 -0.131691141065804 1 1
0.0140237661721239 0.00729543439163555 1 1
-0.0186207068523353 -0.0184933452442718 1 1
0.0218649743430287 0.0250515870352099 1 1
0.0601984631977031 0.0560344185238024 1 1
0.137773943923373 0.13344213495357 1 1
-0.138065752017123 -0.131184797970804 1 1
0.158306579463985 0.151261773928617 1 1
0.1878995838998 0.164894373293839 1 1
0.0336723319976581 0.0315007641561613 1 1
0.192903282511425 0.179767780738358 1 1
-0.277602281431795 -0.264531809347068 1 1
-0.161585497077218 -0.157635412173844 1 1
0.320122042917226 0.305921719976232 0 1
0.202835839941485 0.191941266879772 1 1
-0.105587323577711 -0.0944668750276088 1 1
-0.0504774027296133 -0.0525836714196601 1 1
0.0666520258623763 0.0623381526054786 1 1
0.0435470892953081 0.0453461241899715 1 1
-0.0818378186001969 -0.078460162651771 1 1
-0.223610589965983 -0.224271266464801 1 1
-0.0808085356436492 -0.0795808097928197 1 1
-0.0347469587496147 -0.0337576480478819 1 1
0.181513936676938 0.171396076039825 1 1
-0.174316883830696 -0.164161683772052 1 1
0.100150141357506 0.0953212082512562 1 1
-0.146494061497495 -0.138547920142762 1 1
0.0498185918275335 0.0497915621313192 1 1
0.139217069746312 0.136215928587146 1 1
0.13922682439649 0.132272380152104 1 1
-0.188094213850645 -0.178685294639465 1 1
-0.122102372810212 -0.11145563137539 1 1
-0.275218574205395 -0.255775957283258 1 1
-0.250495758942982 -0.241975036648367 1 1
-0.0784502624477794 -0.0722502853211531 1 1
0.269455667523354 0.255023386393815 1 1
0.17661862217001 0.167153153161436 1 1
-0.208400722522245 -0.198463753590825 1 1
-0.0358751135038334 -0.0360707634314028 1 1
-0.259736728044173 -0.247659730117818 1 1
0.181997835191951 0.174501464741386 1 1
0.0400338782054709 0.0394933438628584 1 1
-0.214600208038373 -0.203868890293156 1 1
-0.0170172063505525 -0.0132768760614635 1 1
0.0279019195661329 0.028284386357364 1 1
-0.0102128080401741 -0.0066532162914517 1 1
-0.208600109489843 -0.197480560638819 1 1
0.00348779187656281 0.0067460973359471 1 1
0.0872791572662368 0.0837282027799154 1 1
0.106422752916751 0.100486357563028 1 1
0.0292760494846741 0.0291333208992891 1 1
0.156886454279609 0.155773813255193 1 1
-0.154103146103928 -0.148515821344675 1 1
-0.0338874006284083 -0.0346556214682431 1 1
0.252652336116996 0.242046496409668 1 1
-0.0513870717073816 -0.0474914400137075 1 1
-0.165902683268779 -0.156235619593657 1 1
-0.0138741601281454 -0.0117362875982814 1 1
0.049986493989416 0.046465137574193 1 1
-0.0680342857950244 -0.0650243930281464 1 1
-0.333142542822845 -0.317973908913025 0 1
0.0406133658087915 0.037215428523739 1 1
0.198105234424102 0.190104276364383 1 1
0.236860239024801 0.215814938674982 1 1
0.0830990902801841 0.0811698563112182 1 1
0.0494329029341302 0.0510069666349889 1 1
0.127119795467287 0.120734450444865 1 1
-0.0713381718010784 -0.0665965680377724 1 1
-0.0157870926210122 -0.0177469642723218 1 1
-0.378305836743293 -0.354635021832785 1 1
-0.0854998800819768 -0.0819724347372547 1 1
-0.109638787502271 -0.106427899879972 1 1
-0.403130937732873 -0.386078258710624 0 0
0.126862705213368 0.123562288726472 1 1
0.00618292363159026 0.00990582917945557 1 1
0.101575346411581 0.0985596232885299 1 1
-0.108993136541273 -0.109103918063116 1 1
-0.0546832421156857 -0.0516757691260991 1 1
-0.225797054089916 -0.21773445783753 1 1
0.0758262878906047 0.0738910918472728 1 1
0.305216041726611 0.290078571140103 1 1
0.310509132516646 0.28938756858177 1 1
-0.235387110966246 -0.224700903927525 1 1
0.0837442503960206 0.080535055661321 1 1
-0.0175393355586199 -0.0148883671507957 1 1
-0.311074476545922 -0.295134693288688 1 1
0.17201878250307 0.161157918078379 1 1
0.120254312097235 0.113470101182897 1 1
0.0321989243078394 0.0286335065447201 1 1
0.0807517626885738 0.0757812973814318 1 1
-0.186303057320246 -0.181059638765822 1 1
-0.0613734818902027 -0.0604445951727416 1 1
0.0320085985706912 0.0298123426426073 1 1
0.102160436944853 0.0943904514165504 1 1
0.128531826285666 0.123433891496624 1 1
-0.0435975426694648 -0.0405667183616651 1 1
0.137499734641844 0.131982712905503 1 1
-0.275146664303874 -0.263016324206365 1 1
-0.00265952544147565 -0.00449706488487271 1 1
-0.0814039069911371 -0.0774231360295035 1 1
-0.0859880053802006 -0.0820795684854557 1 1
-0.0746588469818781 -0.0666250850037018 1 1
0.196587444967493 0.185007719318562 1 1
-0.0480916980273354 -0.0442791636105957 1 1
0.181880838603576 0.177056403299785 1 1
0.0260499524313279 0.0231282184478193 1 1
0.155256693303926 0.151307443804607 1 1
0.0314486111186231 0.0407068569151749 1 1
0.056232444305306 0.0459001567985895 1 1
-0.076337834796868 -0.0732514175313212 1 1
-0.01129658759969 -0.00774626711913439 1 1
0.0191980571415424 0.0212334761157189 1 1
0.169124536313894 0.160836686864653 1 1
-0.0934990852900556 -0.0951584257297514 1 1
-0.0801772660049015 -0.0766481218428477 1 1
0.222975788894276 0.210283436081308 1 1
0.19188897212506 0.179636468080174 1 1
-0.211411196407465 -0.203486131446212 1 1
0.12686304005852 0.123083436441787 1 1
0.0919604973408035 0.0878840277697773 1 1
0.176794343861998 0.170093974592843 1 1
-0.078377816772998 -0.0733283433757184 1 1
-0.0406214884299516 -0.0418521883101916 1 1
0.179501004179864 0.170088247356877 1 1
0.110237065112011 0.100578903649887 1 1
-0.0165575189089962 -0.0156996862112567 1 1
-0.216766215810973 -0.204014431630122 1 1
-0.0503909361850014 -0.0468875019813546 1 1
0.183773929085876 0.175390611900059 1 1
0.145896716104325 0.139472806481854 1 1
-0.0245336827365784 -0.0221693072638023 1 1
0.197067553814562 0.188960766142432 1 1
-0.195905909496832 -0.183017927033927 1 1
0.0625608525466532 0.0702511095226261 1 1
0.257406457284373 0.239705790527956 1 1
-0.0131366844733328 -0.0167218208952048 1 1
-0.116175673873389 -0.107839821550307 1 1
0.0373807003213718 0.0372085750932084 1 1
0.0249619700679678 0.0301324744486346 1 1
0.0596371032014303 0.0613472788963276 1 1
-0.179403789467299 -0.167347912520144 1 1
0.313801297556591 0.295731536191889 1 1
-0.0682715011987062 -0.0650806804875585 1 1
-0.0444316542685287 -0.0421473453509786 1 1
-0.121589025320037 -0.110593924098122 1 1
0.134189799848147 0.129063949784645 1 1
0.0221831961849939 0.0210969139222329 1 1
-0.0549221869448912 -0.0526628242669366 1 1
0.0266722231022858 0.0286872103123818 1 1
0.0836418312267272 0.0811284227272889 1 1
-0.122455482115336 -0.116202188456657 1 1
-0.136771770013109 -0.151708052324145 1 1
0.218043854240987 0.206391198267214 1 1
0.0977449851995028 0.0927298703908863 1 1
-0.233363874471332 -0.220868605014331 1 1
0.0825660258263214 0.0707868424120665 1 1
-0.0298562477087431 -0.0298126999789076 1 1
0.207382600562994 0.193933585660035 1 1
-0.0347286542276179 -0.0369992300970946 1 1
-0.231365465631082 -0.22047339900722 1 1
-0.125320963528078 -0.123503067407232 1 1
-0.142590749097396 -0.133233532191293 1 1
-0.167563099803275 -0.163060471623042 1 1
-0.173333342439179 -0.162884878708625 1 1
0.258523848953059 0.251276589321838 1 1
0.041828365862679 0.0387678096870386 1 1
-0.0782160974663515 -0.0723466805670825 1 1
-0.0583846588527419 -0.0542074970904686 1 1
-0.00834079898629543 -0.0112038602847448 1 1
0.0308252073698043 0.0242049163553369 1 1
-0.0701747355242602 -0.0651496564651638 1 1
-0.306895982515705 -0.293715233877261 1 1
-0.0682355195018427 -0.0595492757516856 1 1
-0.0934556772900805 -0.0959128347108114 1 1
-0.0806981471178043 -0.0711474873144931 1 1
-0.0297983124203901 -0.0288119227369936 1 1
-0.0300122121967226 -0.0258598532028616 1 1
-0.231914657451419 -0.218580890398186 1 1
-0.318548931482676 -0.293499696420875 1 1
0.0370635578794277 0.0309039148872771 1 1
0.229551543800551 0.215436425555952 1 1
0.073331881636989 0.0678229208271774 1 1
0.0489775905711036 0.0493290685313879 1 1
-0.0310550150641654 -0.028200888621018 1 1
0.00906612750746637 0.00673526431018383 1 1
-0.157654109270088 -0.151721741905781 1 1
0.150468948950045 0.143244390770511 1 1
0.2485196712323 0.239088831348655 1 1
-0.228729069510939 -0.211057873064528 1 1
0.309972292397325 0.293972167271445 1 1
0.0336137737159794 0.0327167954267586 1 1
-0.114375990042589 -0.108789597372676 1 1
0.106024489861126 0.100588937868426 1 1
-0.401932540368633 -0.37946710487148 0 0
0.0228315175733208 0.0229077157349375 1 1
-0.0544928290157048 -0.0528958023430315 1 1
0.286742413124864 0.272638416469329 1 1
0.179077190278716 0.16907974845347 1 1
0.0129000718500218 0.012294258875951 1 1
0.111937540248083 0.104704234522689 1 1
-0.0567235118863406 -0.0541600007898647 1 1
0.0935946960430395 0.0886987362403518 1 1
0.1137020368948 0.109127979402981 1 1
-0.157487248715756 -0.148971424778934 1 1
-0.148015921590139 -0.139867495229179 1 1
-0.184675025720132 -0.171149429916302 1 1
-0.168583710750641 -0.160597799874245 1 1
-0.207477562079595 -0.200270839084232 1 1
0.0260752944730763 0.025344879029873 1 1
-0.054357755150574 -0.0526199894638872 1 1
0.0434702252765704 0.0407011884097881 1 1
-0.143640093910237 -0.137992248587236 1 1
0.157200306694716 0.139637211040935 1 1
-0.203225319674524 -0.189511281170008 1 1
-0.143730959746079 -0.137352648155188 1 1
-0.108419879878894 -0.100228854236452 1 1
0.0364624384438471 0.0420036868145223 1 1
0.214048579996332 0.201899629791528 1 1
-0.179233063545236 -0.172900008222626 1 1
0.169120706674028 0.16454863934179 1 1
-0.0771010778157259 -0.0723054577828168 1 1
0.0911243416780405 0.0855490374228873 1 1
-0.0805305184202298 -0.0767281750892601 1 1
-0.0843254615346209 -0.0788260164549898 1 1
0.0492032471033153 0.0483959624904728 1 1
0.0363043575842641 0.0359045330232123 1 1
-0.0590115370887718 -0.0531373236487617 1 1
-0.21554952645758 -0.20681879890316 1 1
0.0865912837492987 0.0866173570547054 1 1
-0.0834433192619678 -0.081149748920296 1 1
0.0364059074389051 0.031435004194291 1 1
0.199031006762142 0.189322736965255 1 1
0.0799084258780383 0.0746737202168942 1 1
0.158993062203307 0.154065960019092 1 1
-0.0662220266019093 -0.0679365009057613 1 1
0.159273830694336 0.150981986426726 1 1
0.157830128726739 0.151850773417463 1 1
0.041756095606776 0.0394196414134342 1 1
0.153787906536515 0.144394968830851 1 1
-0.0533095944240228 -0.0494449524040478 1 1
0.0152263194557861 0.0197816610076064 1 1
0.0862767331805388 0.0782579937343158 1 1
-0.0207218049787374 -0.0186436907014946 1 1
-0.38150445386683 -0.365270163158518 0 0
0.0192027226697636 0.019861118917555 1 1
0.0294068029981058 0.0325189045829334 1 1
-0.0496972478049235 -0.0467811600928152 1 1
-0.101279292599195 -0.102547588408274 1 1
-0.169758275612424 -0.162460548331284 1 1
-0.0405413174532957 -0.0403618454120647 1 1
-0.319349762393428 -0.304392695252864 1 1
0.220201073862818 0.20987599214898 1 1
0.00739922078139891 0.00764023500421016 1 1
-0.0614895458799637 -0.0595063703469745 1 1
0.201064933199886 0.190236377626428 1 1
-0.0464496413876742 -0.0446475888503744 1 1
-0.174275896478682 -0.156952348170328 1 1
0.105057229107997 0.0990062503623337 1 1
0.0472750974803717 0.0494008809947552 1 1
0.117259560360651 0.113356787601382 1 1
-0.0908079014604224 -0.0878930444167312 1 1
-0.022557838054446 -0.0255956572552841 1 1
-0.0447205053621429 -0.0388619756168233 1 1
0.161112306657236 0.145754056320178 1 1
0.11646815756632 0.108059095648648 1 1
-0.133909838070542 -0.126674510733925 1 1
-0.232096038008244 -0.225339206217981 1 1
0.150745579250839 0.145558500306579 1 1
0.0736293638649195 0.0685672242771562 1 1
0.17964630986123 0.174540715301174 1 1
-0.00329207923428242 -0.00755006949511915 1 1
-0.0239402030497002 -0.0166877058870536 1 1
-0.00682912061613081 -0.0126304436250739 1 1
0.120967527322085 0.117236846915519 1 1
-0.0572834589612894 -0.0552143629725535 1 1
-0.195930861078341 -0.186030500711982 1 1
-0.0337990239168581 -0.0312199499958432 1 1
-0.167081814564207 -0.159886461385094 1 1
-0.0983830618991874 -0.0947310139615331 1 1
-0.090749960782135 -0.0871212920698953 1 1
-0.0652926569230215 -0.0646205837637456 1 1
-0.049390447650849 -0.0435517768880581 1 1
-0.027371001926395 -0.0270587301017182 1 1
-0.0651432283619195 -0.0626090347878722 1 1
0.0589168275454002 0.0612885084655159 1 1
0.126396052033902 0.119185266839417 1 1
-0.0175889788654944 -0.0173694432290832 1 1
-0.0655693333736485 -0.067298999639631 1 1
-0.116743580332552 -0.116601880170635 1 1
-0.0291848080166053 -0.0281074796131537 1 1
0.0219578575711425 0.0208238273344342 1 1
0.0502577286381995 0.0551059391798624 1 1
0.0740301468776517 0.0716191505237985 1 1
-0.0382475671307929 -0.0361893896122455 1 1
-0.168965767007744 -0.157483837327312 1 1
-0.075238912607082 -0.0738538784908574 1 1
-0.108445534509559 -0.102534247884761 1 1
0.0692136948997387 0.0741747552935723 1 1
-0.0911373007391074 -0.0823721627333042 1 1
-0.0766240363728642 -0.0695580346075793 1 1
0.133192244382694 0.129496313157533 1 1
0.199385374537386 0.189735825762782 1 1
-0.0672227321118827 -0.0666182474720116 1 1
0.0545255531238488 0.0618386066658054 1 1
-0.133326082966057 -0.127598660019685 1 1
0.0970797627486745 0.0915236778273062 1 1
0.327069723049164 0.307298802830712 1 1
0.292455115657137 0.280289711344659 1 1
0.272149803096103 0.256405443578333 1 1
-0.22884956906564 -0.220039691284569 1 1
0.048030953564635 0.0470997900784853 1 1
-0.0302053393677731 -0.024980258512752 1 1
0.135397468088832 0.127926619953042 1 1
0.141917243316219 0.136530823632292 1 1
-0.197276213162665 -0.192232166909862 1 1
0.0667420568325743 0.0627157168001914 1 1
0.10626118203729 0.101371847610734 1 1
-0.0247244117223747 -0.0234628529343045 1 1
0.188770782907399 0.173675686752523 1 1
-0.264119574773857 -0.255428611032514 1 1
-0.00522626022109093 -0.00452323170262559 1 1
0.168702754717946 0.172307838103923 1 1
0.119268450888062 0.113783405356308 1 1
-0.359021611601886 -0.335002106881632 1 1
0.0213866595698482 0.0210526269847044 1 1
-0.116834452094944 -0.109035360524722 1 1
0.277017689518428 0.26373988742834 1 1
0.0462748066516358 0.0413670726011736 1 1
0.197028498938477 0.186469725343304 1 1
0.161331914493404 0.15532877590035 1 1
0.216868671625769 0.200902112859935 1 1
0.0582580393326702 0.0568499316207872 1 1
-0.128793504610529 -0.123537007936423 1 1
-0.298152699554047 -0.280918286962901 1 1
0.0303849512379638 0.0126447328955958 1 1
-0.16551335445175 -0.159406769239797 1 1
0.0496590045303488 0.0417263740877757 1 1
-0.0594665320101845 -0.0597742167253105 1 1
0.0555949514157491 0.050485249088043 1 1
-0.158261884133603 -0.152637221809284 1 1
0.160781337243114 0.155632736884584 1 1
-0.14149141214351 -0.128618638362689 1 1
-0.121080004521886 -0.111907539366507 1 1
-0.353500671443644 -0.338164348715524 0 0
0.0434053076093366 0.0499018493293273 1 1
0.201131067375414 0.19347193863519 1 1
-0.106899494989974 -0.102993743821296 1 1
0.186200335219729 0.177308403953737 1 1
0.231593141654979 0.222307034561912 1 1
-0.187833269354635 -0.179447264825919 1 1
-0.138254497855602 -0.131929439904211 1 1
-0.0959361482781233 -0.0894116982541776 1 1
0.0305719247445167 0.027055491308289 1 1
0.159443957559782 0.157731851797106 1 1
0.0771326968291163 0.0701006692053095 1 1
-0.0321569472259656 -0.0340605812637061 1 1
-0.219549311965338 -0.208847466290019 1 1
-0.231015713243525 -0.219973729828682 1 1
-0.0594629470248404 -0.0560733070358813 1 1
-0.343810504555767 -0.323752393207918 0 1
0.0764024300381674 0.0741070600654079 1 1
0.198108051507417 0.180051964432659 1 1
-0.115891191613527 -0.103698498406615 1 1
-0.00995645737950117 -0.0102434731293608 1 1
-0.0317858620060744 -0.0381605900521596 1 1
0.0330208670958156 0.0326387873851408 1 1
-0.0193521023349516 -0.0194827666614014 1 1
0.00744440923084232 0.0069685119014955 1 1
-0.0824434444626827 -0.0797853428537489 1 1
-0.00920833996939591 -0.00813516084814969 1 1
0.131467764657752 0.123418908600904 1 1
0.0642151811937938 0.0638211286586491 1 1
-0.124927402626353 -0.116721173327022 1 1
-0.181567130800126 -0.173931078947743 1 1
0.229564250239405 0.220678307973456 1 1
0.234296735279028 0.220408718121177 1 1
-0.00481645534076793 -0.00331579197074115 1 1
-0.0217204938903367 -0.0264694667510817 1 1
0.110601010887475 0.106189379884039 1 1
0.157869721846746 0.139080736883556 1 1
0.0678104433428827 0.0666252944034452 1 1
0.0560487058969087 0.0538788104592304 1 1
-0.101849217380083 -0.101932584508813 1 1
-0.0521944165581412 -0.0473737413399121 1 1
-0.181519473362546 -0.174950099910814 1 1
0.0644436556795609 0.0523184236894272 1 1
-0.0712812857389486 -0.0705436830119776 1 1
0.100987086681183 0.0969066405775173 1 1
0.259678219805168 0.247057440940923 1 1
0.357980238998942 0.34102141258964 0 0
0.0356121661879466 0.0364498637589911 1 1
0.0310309580018961 0.0185170049496509 1 1
0.122730846659738 0.117852831779447 1 1
-0.00189440343339198 -0.00386080896222607 1 1
0.40647050887088 0.38041018217951 0 1
-0.161158377621481 -0.156601181044815 1 1
-0.0220992056482601 -0.0183478261022044 1 1
-0.235811578719174 -0.220825899822145 1 1
-0.0653450799172342 -0.0676314859935021 1 1
0.223552606148633 0.212696738656219 1 1
0.0917508975027279 0.0874654210487543 1 1
0.132581189772233 0.12688251039975 1 1
0.14211904263231 0.13310657694854 1 1
-0.0943539877151424 -0.081612107884064 1 1
0.0720137719366178 0.0836619907635289 1 1
0.0506654526734393 0.0536390981481455 1 1
-0.0991503049112934 -0.0951186443631994 1 1
-0.266741684054575 -0.250363517828921 1 1
0.0705959276456842 0.0716902343945528 1 1
0.200867422022592 0.193992449848829 1 1
0.0299498350903179 0.0290868649135581 1 1
0.0796199267414246 0.0688147044043408 1 1
0.153114644926834 0.147166496738028 1 1
-0.150484526584874 -0.145840226388839 1 1
-0.0607387666327695 -0.0602999119513763 1 1
0.11007043712105 0.107319089673415 1 1
-0.236247497325437 -0.237309471245828 1 1
-0.0658803977008859 -0.06276995399694 1 1
0.0492519232771546 0.0485635672172149 1 1
-0.124648100551967 -0.117666693769993 1 1
-0.207345639795878 -0.204760529040849 1 1
0.0451325129329383 0.0433558944082166 1 1
-0.246045965194796 -0.223078751362231 1 1
0.08299352676913 0.078091906975919 1 1
-0.0405108637360971 -0.045222128859857 1 1
0.0600343245292981 0.0558356207404364 1 1
-0.0954605728183179 -0.0939609372184724 1 1
0.280745706229675 0.269196642120729 1 1
0.0267689081247906 0.0286261333474806 1 1
-0.0584355261434823 -0.0569388335490416 1 1
0.276326809801814 0.261413415577508 1 1
0.182693512235615 0.175608697941568 1 1
-0.272418819793712 -0.259473598167614 1 1
0.399663465055581 0.381182401170289 0 0
0.141734350132768 0.140349402460925 1 1
0.0112377482651926 0.0105594776068236 1 1
0.291487013071639 0.28193934254245 1 1
0.18190562521759 0.175178617815687 1 1
-0.0628980984128884 -0.0618117124206709 1 1
0.16739357410035 0.165381627159609 1 1
0.291730691057343 0.275772874990436 1 1
-0.130736302675789 -0.125123975271977 1 1
0.0194337563978774 0.0244859079838369 1 1
-0.0583711249255877 -0.0540668579994462 1 1
0.306613364410537 0.293084399314305 1 1
-0.0660737423483996 -0.0637623365103909 1 1
0.168208230205679 0.159535359958404 1 1
0.0394753699192275 0.0369353088365597 1 1
-0.121648639114643 -0.114933526656109 1 1
-0.203022110435269 -0.191496585835185 1 1
0.36840359545348 0.354262531714175 0 0
-0.0190820245069099 -0.0176819159580469 1 1
-0.0810767916633734 -0.0785183587739768 1 1
0.167425045089494 0.157380459102424 1 1
-0.202880083677791 -0.194976019882867 1 1
0.0118793784919168 0.0141551850906861 1 1
-0.038905376165253 -0.0361213528165386 1 1
-0.0333729667959392 -0.0334635594772171 1 1
0.0111464105452737 0.0249777640003483 1 1
-0.0220238128704342 -0.0223890383614065 1 1
0.0326354639682564 0.0312625004761412 1 1
-0.331251537461575 -0.313961616356501 1 1
-0.234995929681153 -0.224877444833481 1 1
-0.00241807369528348 -0.00208902193507429 1 1
0.0622412136090274 0.0584154734301098 1 1
0.178164192932216 0.171303423456454 1 1
0.248750639776058 0.239044157083425 1 1
-0.0706607490422562 -0.0666710969208664 1 1
0.0949751119396455 0.0908307517779547 1 1
0.092926038251993 0.0878627315689809 1 1
0.110330675384189 0.0991739594761687 1 1
0.00548498361882881 0.0124539833772187 1 1
-0.0660603182141741 -0.058218504547193 1 1
-0.234328045142086 -0.223330135076434 1 1
0.494290031845634 0.471319009729957 0 0
0.183212863092697 0.173397099768658 1 1
0.221750403285683 0.208548109490048 1 1
-0.0395161501991676 -0.0371289807517318 1 1
-0.112492811709802 -0.106256643349686 1 1
0.298969091744824 0.28969780839888 1 1
0.0382567133474153 0.0325925970789103 1 1
0.169552400967293 0.156930826210101 1 1
0.041186686058184 0.0377361598036018 1 1
0.131573344801557 0.121831658638159 1 1
0.120638015481525 0.110883724051703 1 1
-0.00586899329445172 -0.00397014757970976 1 1
-0.0429953338372411 -0.0406658421816628 1 1
0.237643109289129 0.224867916736078 1 1
0.243978369271795 0.232589969885364 1 1
0.144371581543349 0.14143182622777 1 1
0.14090782422542 0.133316656123879 1 1
-0.0216914297313045 -0.0195290791050142 1 1
-0.140865758285624 -0.132172360482697 1 1
-0.418752216311601 -0.401449229879529 0 0
-0.290053990771104 -0.279456209576851 1 1
0.0482338434319976 0.0481598803504986 1 1
0.155447244764094 0.150485496800349 1 1
0.149805859246857 0.140444966624514 1 1
0.298605587984534 0.283958268491877 1 1
-0.130626293974026 -0.126069195479568 1 1
0.128356779663659 0.121320398338321 1 1
-0.29666660106496 -0.283094014513101 1 1
-0.174504151196384 -0.163629861267792 1 1
0.00743025447432037 0.00866069717060724 1 1
0.0108328594715924 0.0112039891764851 1 1
-0.234418965507174 -0.21850084293753 1 1
0.159866394690985 0.155603537602244 1 1
0.0244466647654485 0.0213729225168762 1 1
-0.0357976962007684 -0.031939590212573 1 1
0.190233560899743 0.180887287927764 1 1
0.305929802090999 0.291229406249898 1 1
-0.350667376969717 -0.330493682674875 0 0
-0.0962482979214822 -0.0895991461953599 1 1
0.0622497951831838 0.0605510995154526 1 1
0.11374916367428 0.108263973821673 1 1
-0.0347194959090468 -0.037990626450836 1 1
-0.231047130810525 -0.219309329434396 1 1
-0.161197437072764 -0.154950131490565 1 1
-0.0480820932485709 -0.0462706687516405 1 1
0.101075102788841 0.102897461382833 1 1
0.0994619429652364 0.0931740676013267 1 1
-0.14070038704235 -0.126553781913124 1 1
-0.134615427931252 -0.12868590969165 1 1
-0.0992079081850117 -0.0933196295921487 1 1
-0.223118263691448 -0.213335912359842 1 1
0.15379433656013 0.146844723429308 1 1
0.178540103389014 0.167402726734155 1 1
0.082747044471093 0.0779679945661163 1 1
0.0584277248825201 0.0531189575166804 1 1
-0.0382178376049198 -0.0340862716180829 1 1
-0.08732474813189 -0.0772826462683007 1 1
0.0963922750720581 0.09277562356278 1 1
-0.232755835094534 -0.22423126107283 1 1
-0.196825298813909 -0.185738745873126 1 1
-0.00820181979230252 -0.0102459857299519 1 1
-0.113249120583649 -0.101771475447997 1 1
0.180074731667334 0.170223452547227 1 1
-0.139214763118298 -0.137767146131747 1 1
-0.113211927114611 -0.112950922715594 1 1
-0.0839416185745393 -0.0775751760844516 1 1
0.0507001927345116 0.0470096534383649 1 1
0.290678278567325 0.281991290492521 1 1
-0.0403759991613381 -0.0403642187174414 1 1
-0.0813618296320691 -0.0771811134094768 1 1
0.132005328117554 0.12464805730923 1 1
-0.352766162510742 -0.341483922684915 1 1
0.0511744988080817 0.0499176358596458 1 1
-0.147642117969675 -0.141791088451114 1 1
-0.126423146711271 -0.118517434792377 1 1
-0.130814549422506 -0.12810268939644 1 1
-0.300614787531476 -0.285232418976505 1 1
0.108088024259778 0.100020403987624 1 1
0.0625508974217998 0.0594191386628556 1 1
-0.0786086655258109 -0.0732286178744916 1 1
-0.122429906009317 -0.117463319311671 1 1
-0.00428699597847099 0.000347421926811291 1 1
-0.206993479960385 -0.200202552746071 1 1
-0.00819494479686612 -0.00858400915910952 1 1
-0.0357315984364198 -0.0307187304404783 1 1
-0.219544911902697 -0.209383682775413 1 1
0.0278265208553172 0.024866442002482 1 1
-0.206072317058339 -0.198162609848466 1 1
-0.0342678164680413 -0.0246960897998156 1 1
-0.228412153842011 -0.219315340066634 1 1
0.289287268794894 0.27065832965442 1 1
0.0260574605478691 0.0332197132138443 1 1
-0.0972258311134009 -0.094688081199141 1 1
0.315871001129606 0.295697819485117 1 1
0.244613414248877 0.23577657860093 1 1
-0.0255048439896816 -0.0283411723082732 1 1
-0.0350093560851378 -0.0289078483299857 1 1
0.164085928840385 0.156782374796313 1 1
-0.0375102148025541 -0.0363265562212614 1 1
0.0574901108381477 0.053928702022901 1 1
-0.067547189520784 -0.0656573605219223 1 1
-0.10947237768519 -0.105628059088797 1 1
0.102627822083759 0.0970166476694865 1 1
0.202248310463846 0.19176010073528 1 1
-0.332037129939041 -0.312557985738345 1 1
0.289938654107112 0.272218761283448 1 1
0.0267000757518567 0.0191872047356967 1 1
-0.0279576719983665 -0.0246068525437962 1 1
0.112158563783519 0.113722424744734 1 1
-0.0458793806555981 -0.0430688747556143 1 1
0.316243946617 0.301926287336902 1 1
0.166067738431391 0.156716939713545 1 1
-0.247456513871473 -0.234868290281945 1 1
-0.150447693337156 -0.142078145872376 1 1
-0.202874031020079 -0.192059344524681 1 1
0.120189726328209 0.116994078279421 1 1
-0.209736522446345 -0.19870475036323 1 1
-0.422917169211457 -0.397951422613939 0 0
0.00503820005168413 0.00452498487332965 1 1
0.122577355048308 0.113419403320749 1 1
-0.363115908703842 -0.343678579099067 1 1
0.228241423223724 0.213380132581654 1 1
-0.0880937157902835 -0.0900984083503758 1 1
-0.038818553359193 -0.0342588283274362 1 1
0.200086635349897 0.195345578996492 1 1
0.0588579601737296 0.0584776761383719 1 1
-0.153029063843657 -0.139935714492711 1 1
0.269808771123989 0.259986580689443 1 1
0.164132733324876 0.15113053057489 1 1
-0.00664206063094633 -0.00610515812480467 1 1
0.0236035198835639 0.0241875223936873 1 1
0.0692155033096025 0.0650484918529747 1 1
-0.158088051789997 -0.15154979940398 1 1
-0.0823915814750712 -0.0777500716355976 1 1
-0.0744943374963389 -0.0633277227577366 1 1
0.339278646483684 0.328935521516334 1 1
-0.0397083939260657 -0.0390632886576005 1 1
0.0309402871066488 0.0275727416624924 1 1
-0.178855916507102 -0.168832537514608 1 1
0.306272371672122 0.293225726710098 1 1
-0.181992745398016 -0.171127597923918 1 1
0.105853220156037 0.0992839369148803 1 1
0.0609642742570367 0.0525456664092435 1 1
0.0359962643523739 0.0354552477318698 1 1
0.111766477728619 0.0960529495847722 1 1
-0.0119682047897564 -0.0174157746787183 1 1
-0.240681892732043 -0.22714895556321 1 1
-0.323802573276748 -0.307466004356422 1 1
0.147618172824792 0.141988808024959 1 1
0.217656785996711 0.195057793941961 1 1
-0.256569086745296 -0.242647573708238 1 1
-0.145470360248511 -0.142405708707785 1 1
0.0496080301605765 0.0474788467833918 1 1
-0.16563708598597 -0.158482660719746 1 1
0.0174878291911503 0.0178116943773153 1 1
-0.195346883208717 -0.180028467700219 1 1
-0.231220314523906 -0.221064348647229 1 1
-0.258611205727517 -0.243394041788246 1 1
-0.212576560257571 -0.202058116290138 1 1
-0.035796199275017 -0.0338432263577258 1 1
-0.217091343233769 -0.206349265414341 1 1
0.15724072048707 0.148464610289371 1 1
-0.181257603054336 -0.179112576972524 1 1
0.0231858862558176 0.0230705711152032 1 1
0.138198648280305 0.129216527925448 1 1
-0.361602752439223 -0.344609232914319 0 0
-0.117417585412493 -0.11053297631248 1 1
0.0579518477789358 0.054492064729024 1 1
-0.0298788390683249 -0.0276421259615283 1 1
0.074287557752976 0.065930727042738 1 1
0.257376390593566 0.244293391581158 1 1
0.1526715650158 0.149463755672366 1 1
-0.0857030814716403 -0.082561011100301 1 1
0.0704956097454741 0.0660833899727538 1 1
0.0319664659620484 0.0260465523620632 1 1
0.0834749966327513 0.0807712966414431 1 1
-0.184947024507072 -0.168185118673274 1 1
0.205228965703873 0.191218837181279 1 1
0.00542418986152925 0.00544661792753213 1 1
-0.146627104016384 -0.140218205629684 1 1
-0.363244328666639 -0.347278090029031 0 0
0.192391593197752 0.182928861720124 1 1
-0.128195698662318 -0.122012159188985 1 1
0.0955778079706962 0.0900454649083462 1 1
-0.0906107851517907 -0.0874326253901947 1 1
0.104501979519088 0.099676595484014 1 1
-0.0243972214451189 -0.0248887242079838 1 1
0.0983084831505983 0.0877807456629342 1 1
-0.160255171440113 -0.151496818986944 1 1
0.320461599666054 0.304605485817228 1 1
-0.0710965433584701 -0.0606930414572374 1 1
0.00280899585103578 0.001450157762617 1 1
-0.166504141143838 -0.155783349540586 1 1
0.0061322799702201 0.00355792426925249 1 1
0.230568704840228 0.221338729600036 1 1
0.187078004629148 0.175099031781214 1 1
0.0119479706782606 0.0162947697792008 1 1
-0.333265060653421 -0.313051650057196 0 1
-0.191399538043475 -0.182604638484118 1 1
-0.0264270733687188 -0.0246856259411802 1 1
0.135259742839694 0.127980435577581 1 1
0.26493663369173 0.253157361565033 1 1
-0.141473248633117 -0.131945335913652 1 1
0.0988252198718469 0.0892583667499587 1 1
0.0388635470804772 0.0360122300348012 1 1
0.223160666736849 0.208814003136211 1 1
-0.0975647376200265 -0.0931861832899759 1 1
-0.0809951734831516 -0.0765865951040915 1 1
0.0271521753688548 0.0262747858099608 1 1
0.0173266037436912 0.0182185519931639 1 1
0.00352974462118376 -0.00268091485531591 1 1
0.152205766525812 0.147111822930191 1 1
0.0819383664166002 0.0797784961150799 1 1
0.267336443330682 0.25128078839293 1 1
0.103645966589364 0.0956571532475945 1 1
-0.137054126400918 -0.127804113921267 1 1
-0.31319279703897 -0.292350677106408 1 1
-0.00841155285176985 -0.00491216348754193 1 1
0.00906812988865847 0.00873859342368685 1 1
0.133997375459075 0.124106994098029 1 1
0.270291096786705 0.258568119055174 1 1
0.2332151816456 0.216282098470402 1 1
0.292749240978531 0.282404140781579 1 1
0.0128028489696303 0.000558105528497657 1 1
-0.155986481886372 -0.146773080792814 1 1
-0.176135946906828 -0.167617068386435 1 1
-0.00948157880157978 -0.0047476615629907 1 1
-0.0561663600579806 -0.0600885076027502 1 1
-0.0523522886457285 -0.046588641786942 1 1
0.116139690675307 0.108057227621179 1 1
-0.14030620836796 -0.134010225550307 1 1
0.187236141014802 0.177340067341116 1 1
-0.35728588406457 -0.345473004965798 1 1
-0.0496805424538699 -0.0494024677555336 1 1
0.240457686382838 0.228090193153558 1 1
-0.031796268734397 -0.0259779625473359 1 1
-0.131579413090214 -0.116863117684688 1 1
-0.0379371296854866 -0.0304457862813151 1 1
-0.166672439275364 -0.159967420279488 1 1
-0.00558584916591861 -0.00468996331622576 1 1
0.214315787845327 0.203562380549015 1 1
-0.305036568996254 -0.292880109961063 1 1
-0.103395757917027 -0.100629509102232 1 1
0.175758168454376 0.167696625241262 1 1
0.220346681373681 0.206155266565371 1 1
-0.0687760420490418 -0.0736819263095315 1 1
0.294052731609476 0.271628783453954 1 1
0.0796013524469495 0.0729450778467054 1 1
0.0209392218751574 0.0189697236005561 1 1
-0.145468720958686 -0.13709830261859 1 1
-0.128102820511276 -0.123445051010364 1 1
-0.0937791419738344 -0.0921300000909824 1 1
-0.128562361727955 -0.119600530250958 1 1
0.219193783414152 0.204599222946102 1 1
-0.0148384356275618 -0.0160592918446148 1 1
-0.0431910191999206 -0.0392984109082749 1 1
-0.0552528451720179 -0.0549568217517502 1 1
0.0725922630739096 0.0760250555361965 1 1
-0.216044540594804 -0.20744552320062 1 1
0.29614476889238 0.274071807178544 1 1
-0.0343049713570195 -0.0347611096126148 1 1
-0.258227560125807 -0.24738485329014 1 1
-0.228216930253426 -0.222351515116285 1 1
-0.0132470608638002 -0.0119940787213165 1 1
-0.533105757334725 -0.504713978995731 0 0
-0.0275693567714198 -0.0253111580064674 1 1
0.174710885327922 0.167798045821742 1 1
0.0446141649335306 0.0422605811408703 1 1
0.101797715724349 0.0964734215494691 1 1
0.144871887218623 0.135025113998876 1 1
0.0339455364341892 0.0338837827226606 1 1
0.201153090150436 0.193142125457483 1 1
0.0513796580077694 0.0454818295304002 1 1
-0.283135684188362 -0.266947542614801 1 1
-0.210258947007183 -0.203783792828678 1 1
-0.0707323496870228 -0.0708305289668254 1 1
-0.0209799141324697 -0.0194462042681686 1 1
0.088437138808981 0.0855640769920365 1 1
0.0585102308944248 0.0517582043043817 1 1
-0.0845237739096212 -0.0799843064468691 1 1
-0.142063288740282 -0.135544900271505 1 1
-0.133660546026748 -0.12566468261112 1 1
-0.0552305575670577 -0.0430002304685178 1 1
0.0466207116271297 0.0447098016681183 1 1
-0.0405697727004107 -0.0347677843251023 1 1
-0.119038226063155 -0.113683768928493 1 1
-0.293275809642767 -0.280058335680478 1 1
-0.126922867064343 -0.120002947932671 1 1
0.124450030496602 0.118544423927645 1 1
0.106535266205819 0.103933998767301 1 1
0.0156363995101026 0.0147212102942542 1 1
-0.156789331260232 -0.151442792506101 1 1
-0.103432973336496 -0.0996718490217277 1 1
-0.0925588560413201 -0.0891360670046193 1 1
-0.0551889468305629 -0.0567546288563426 1 1
-0.277450649965344 -0.258341242775106 1 1
0.0357485031083953 0.0371402535454815 1 1
-0.194190442850368 -0.186699866875221 1 1
-0.165803195267089 -0.153027841013207 1 1
-0.231570243719269 -0.21959463033807 1 1
-0.188181975869515 -0.182228637850132 1 1
-0.0847358037948147 -0.0769460023759611 1 1
-0.216151790662282 -0.205087373154681 1 1
0.170053072067627 0.169247017143407 1 1
0.193190966097721 0.183627766866736 1 1
0.0816635187403519 0.080860280160539 1 1
0.29522483858492 0.287145362987924 1 1
0.100590779818115 0.0982296369356369 1 1
-0.230619360107024 -0.219172681931074 1 1
-0.24674672124492 -0.234115685260182 1 1
-0.0788518453964592 -0.0737547831953344 1 1
0.0651900774853952 0.0628589530923055 1 1
0.299580435627747 0.288806902117522 1 1
0.253449476981363 0.242569377595586 1 1
-0.19891083449501 -0.188210544582717 1 1
0.253234067345662 0.241417574927497 1 1
0.171283838795905 0.153488366853625 1 1
-0.226828601450134 -0.215964076511714 1 1
-0.0725775136579747 -0.0581611487058621 1 1
-0.0666613157298733 -0.0623568124894607 1 1
-0.286864690343382 -0.272421963180817 1 1
-0.0199574982224814 -0.0167087138625181 1 1
-0.173714908081977 -0.163770883024353 1 1
-0.174904467058371 -0.171933157464413 1 1
-0.108472897343214 -0.104815565585823 1 1
-0.194847061493678 -0.193330251489546 1 1
-0.0163126224907859 -0.0143198243850032 1 1
0.341279710866336 0.318383497801443 1 1
-0.13393559736998 -0.125902546029915 1 1
-0.0892258300653445 -0.0912624107208372 1 1
0.149419462095179 0.140399635259141 1 1
0.195332782149809 0.181813842837308 1 1
-0.0451547612966161 -0.0454882593975208 1 1
-0.130600508133155 -0.118941060229433 1 1
0.0591811529470387 0.0540601164520511 1 1
-0.263949299087807 -0.253026264638031 1 1
-0.18160163169388 -0.171250560625794 1 1
0.138400799716223 0.133177018174568 1 1
-0.167712042873642 -0.154529383969677 1 1
0.0122909679877371 0.0129969332165073 1 1
-0.229008334844254 -0.217133973673865 1 1
-0.0492992715619467 -0.0501163579194232 1 1
-0.0123464563493276 -0.013976431414572 1 1
-0.224727826165297 -0.212040901687536 1 1
-0.0765100351784914 -0.0734848103534772 1 1
0.0520837127450256 0.0489441025604836 1 1
0.441308642301944 0.421683220754809 0 0
-0.0536552657897528 -0.0534235017922083 1 1
0.174866705327019 0.172628978948995 1 1
-0.280334842082132 -0.267892053009656 1 1
0.150188232152641 0.143633847296012 1 1
0.0971439725558418 0.0939464082595877 1 1
-0.140535174656489 -0.134233361438575 1 1
-0.130581357443988 -0.122403067229937 1 1
0.210948586991762 0.201374473945461 1 1
-0.00686901960953504 -0.00254541618505853 1 1
0.0577465703164794 0.0556643691503163 1 1
-0.140408349035427 -0.135828476538138 1 1
-0.294777372233306 -0.276966720589167 1 1
0.0347550421492763 0.0307276763935068 1 1
0.113273425000696 0.112126659913852 1 1
-0.0175417535278573 -0.0167481362151638 1 1
-0.477757252665376 -0.456864839919259 0 0
-0.250596775478563 -0.233118128736896 1 1
-0.0227967910719255 -0.0206202839159988 1 1
-0.177056187951604 -0.166444698612247 1 1
0.2877778422612 0.275907114530759 1 1
-0.0837145746876242 -0.0790475940860438 1 1
0.361656539185575 0.34910861121388 1 1
-0.0479308893159263 -0.0441333914968786 1 1
0.290950451322053 0.277043776890143 1 1
0.0647550212282431 0.0567249605875026 1 1
-0.16947832391308 -0.162277768302652 1 1
-0.0140628565623239 -0.0150475487350059 1 1
0.0379894522791403 0.0328924549261587 1 1
0.144231834064148 0.135163348983152 1 1
0.0395744815591714 0.0333463733498117 1 1
0.0635103576688083 0.0625436553943993 1 1
0.277861011710871 0.262247508900795 1 1
-0.249718441340555 -0.23669543975359 1 1
0.179267126684386 0.170213849786021 1 1
0.0972415087244611 0.0956928403756203 1 1
0.195597720344804 0.185229389179947 1 1
0.178949312324852 0.181098262746915 1 1
-0.0377807537445494 -0.0329477332494539 1 1
-0.130299453555136 -0.122638077787082 1 1
0.150220888599292 0.144021684359664 1 1
-0.0314485517375059 -0.0344994796374002 1 1
0.307602069974385 0.292370237055895 1 1
-0.0315916178923611 -0.0304635734922048 1 1
-0.159366423462705 -0.146748401182658 1 1
-0.0497081319958306 -0.054512772480411 1 1
0.131997255907044 0.12122514842746 1 1
-0.0936027730177632 -0.087761407580226 1 1
-0.114036086291245 -0.107912718065002 1 1
0.37404083317098 0.355972950857164 0 0
-0.198069662192581 -0.179754899246482 1 1
-0.0630077936049272 -0.0593814575996555 1 1
0.000692482106414696 -0.00366787982583914 1 1
0.178541345314004 0.169474606739044 1 1
-0.328771813341336 -0.306539667057264 1 1
0.0510236695276588 0.0479728640377454 1 1
0.276471454276922 0.26430845253053 1 1
0.00503442900362359 0.00447856080430982 1 1
0.0300156971813103 0.0301756498397473 1 1
-0.373331421313423 -0.347789406870747 1 1
0.461633798240558 0.438691950588339 0 0
0.141157593550366 0.137331654580146 1 1
0.14975348530756 0.143977012339503 1 1
0.00475758149940177 0.0109346686800372 1 1
0.0173049142480514 0.0164489168728778 1 1
-0.044855499765975 -0.0391491759144722 1 1
-0.0963754010542266 -0.0942911550219453 1 1
0.134498666431373 0.129397097386468 1 1
-0.0752802899738242 -0.0740091248413673 1 1
0.0639414201789728 0.0649048427381451 1 1
0.0163859942285986 0.0130694580914723 1 1
-0.137795861732568 -0.133832042392361 1 1
-0.0358042006589682 -0.0335539595333504 1 1
0.075654894292495 0.0760374755199176 1 1
-0.0635360630043046 -0.0580939723770414 1 1
0.0693957979423545 0.0669372528247565 1 1
-0.262886760275994 -0.254880609360858 1 1
0.0728142573835521 0.0713461288539767 1 1
0.0867612852818092 0.0809452191075381 1 1
-0.0775404851568397 -0.0733985306052041 1 1
0.353007906830339 0.332059171115018 0 1
-0.121708187048211 -0.114440501927189 1 1
-0.223010725369861 -0.216085600510713 1 1
-0.124196170618573 -0.130020828065325 1 1
-0.276090435736555 -0.263202867575964 1 1
-0.103240311747647 -0.0934448508592677 1 1
0.169500891717256 0.162567489548596 1 1
0.26609260621024 0.253684878136817 1 1
-0.0280295092967389 -0.0304967232786882 1 1
-0.231257975485049 -0.225397045666847 1 1
0.154696350154212 0.145961125903431 1 1
0.000635648480165764 -0.00402746667768702 1 1
-0.0111270566737967 -0.00848892374664756 1 1
-0.173573758367269 -0.162174233087662 1 1
0.0467823988595664 0.0434966930451157 1 1
0.338331621384978 0.321079255751442 0 1
-0.142923498118934 -0.138963397348873 1 1
-0.183121356561835 -0.172713161379452 1 1
0.301782964785056 0.287174205740797 1 1
-0.00851105873830691 -0.00473440021412297 1 1
0.196831016868709 0.184841198094688 1 1
-0.145362588342212 -0.130424345431092 1 1
-0.0688695177982259 -0.063590410587913 1 1
-0.176309296831249 -0.16919450163227 1 1
0.252648245362995 0.242985091281779 1 1
0.141412348690414 0.13113750505088 1 1
-0.261340846194305 -0.249159222026767 1 1
-0.0540908966383929 -0.0524450224384247 1 1
0.329397273144674 0.308207582812878 1 1
0.271584231496127 0.263715937733982 1 1
0.0846860093157083 0.0790995663489757 1 1
-0.0184423484633156 -0.0138562373130984 1 1
0.227984427318908 0.215381791156654 1 1
-0.165570364189764 -0.156060004083951 1 1
-0.0416425124933861 -0.0388527792780033 1 1
0.1491806473007 0.14392625919295 1 1
0.0702534892856393 0.0710331273691709 1 1
-0.0785885768719943 -0.0772523883774135 1 1
0.347282852754547 0.334068856562238 0 0
-0.167886064091905 -0.149428864725459 1 1
-0.039306500680543 -0.0371909494297963 1 1
0.223267653196878 0.213330325230587 1 1
-0.0196599297149016 -0.0171359948575927 1 1
0.0971618071901675 0.0912557766193988 1 1
0.0256874902093482 0.0258715489686704 1 1
-0.10038809584272 -0.100447766099892 1 1
-0.0276464703164636 -0.0262035543171498 1 1
0.187864271864439 0.17687812859564 1 1
0.0526761007950224 0.0508030769410785 1 1
-0.359213817196061 -0.344037338685409 1 1
-0.46235217886767 -0.439488482470643 0 0
0.20069417251703 0.187698515286274 1 1
-0.270203648078587 -0.259414000182101 1 1
0.0542534704891715 0.0565833858626143 1 1
-0.217652033929124 -0.215321236668936 1 1
0.190704161338796 0.17894795922742 1 1
0.198898278331729 0.188536454899786 1 1
0.100920826281202 0.0993025220353973 1 1
-0.0172850595396377 -0.0184300024486579 1 1
-0.005886854518658 -0.00452051890378256 1 1
0.0750930868521923 0.0625189610018263 1 1
-0.168963009273152 -0.158708486446243 1 1
0.175858137347459 0.176190233662906 1 1
-0.0866611990027366 -0.0825587875340298 1 1
-0.315833682091685 -0.301981985641705 1 1
0.071904624894263 0.0709039204003478 1 1
0.0454292445855898 0.0367245415713742 1 1
-0.0613508675367484 -0.0529828401629176 1 1
-0.14609622102404 -0.1408834003772 1 1
0.0382981041908127 0.0314133297980339 1 1
0.0488134755301909 0.0462232930925745 1 1
-0.0752386882707657 -0.0755992764653774 1 1
0.0075978049100979 0.00771752757957379 1 1
0.203610895663666 0.194700708191248 1 1
-0.132934772155257 -0.1290811944835 1 1
0.133748441143068 0.12598867884515 1 1
0.0284416815893182 0.0261800514646213 1 1
-0.120098296655408 -0.120592228109888 1 1
0.129397225532339 0.125255236727157 1 1
-0.0574319922560351 -0.053585209279598 1 1
-0.343035283580211 -0.32461335614485 0 0
-0.257137615700811 -0.244789320487369 1 1
-0.240830762078088 -0.229545139243144 1 1
-0.0832543736723597 -0.0781861647527247 1 1
-0.335641115475914 -0.321441744306322 0 1
0.335223399612372 0.321358045327906 0 0
-0.351927245238283 -0.331369862274192 0 1
0.0159681753899563 0.0153161088758317 1 1
-0.25047301698349 -0.24032521415336 1 1
0.138828021675853 0.132511526362573 1 1
0.0171475172892105 0.0129694580670408 1 1
0.122895848374752 0.105330884738543 1 1
0.291239164448874 0.275712902415657 1 1
-0.114603302299438 -0.107998042618361 1 1
-0.181935836131033 -0.171547533792241 1 1
-0.0652274457268261 -0.0624080064812288 1 1
-0.2031886558438 -0.193781405091313 1 1
-0.108658161419544 -0.10656567343116 1 1
-0.0327322626043828 -0.0309899172933158 1 1
0.0102241614090332 0.0111783085454125 1 1
-0.0695818590293893 -0.0647824031730473 1 1
0.158572345278786 0.149733719156643 1 1
0.242971223278588 0.237837336033457 1 1
0.457425965019952 0.435098000862917 0 0
-0.0498315250259527 -0.0491767533732601 1 1
-0.279290506321223 -0.267335044066775 1 1
0.0638267894973373 0.0617187848283929 1 1
0.0583890032881595 0.0573121590692354 1 1
-0.150777527904047 -0.133224673784524 1 1
-0.16081675777061 -0.155109237668127 1 1
-0.0104562700601765 -0.00734550417977932 1 1
0.117067906323135 0.107162822521608 1 1
-0.00937401509373865 -0.0101500355122294 1 1
0.0320564783430668 0.0372966141459824 1 1
-0.145868316032271 -0.138057544653852 1 1
0.10754739737188 0.102420034173603 1 1
0.160348350830106 0.144788153253171 1 1
0.216345641956142 0.210473171340921 1 1
0.138900016884557 0.138642947607497 1 1
0.0390478898077588 0.0383453829921332 1 1
0.178620287738008 0.168963434577202 1 1
0.0771653482367824 0.0749886705123347 1 1
0.13689365107331 0.128294260121722 1 1
-0.0514437279607197 -0.0485310199988764 1 1
-0.115298685234072 -0.112163043219533 1 1
-0.114393794784966 -0.101181170808756 1 1
-0.0588261698357722 -0.0537448200766115 1 1
-0.148146242912587 -0.140480512854593 1 1
-0.0897849254368358 -0.0788078181162546 1 1
0.0599243406604203 0.060297882715766 1 1
-0.131124137106225 -0.12367595566718 1 1
0.0182144650765 0.0131670089393727 1 1
-0.0357253602416027 -0.037849145894395 1 1
-0.0452957306017184 -0.0447383196788914 1 1
0.00109880564123765 0.00377718971149319 1 1
0.125174721884632 0.114132932629558 1 1
-0.00497048074838106 -0.000755569400585913 1 1
0.0526334154731809 0.0503313966843753 1 1
-0.343680478062347 -0.327175517784331 1 1
0.0949922168598829 0.0967177917185115 1 1
0.0988071638463695 0.0886222970590581 1 1
-0.203225476457392 -0.202322202726912 1 1
0.00330791971960743 0.00242389497925771 1 1
-0.177646600458341 -0.166268728387614 1 1
0.181858957627047 0.170399134599707 1 1
0.230175859145569 0.219800793232257 1 1
-0.15341004541712 -0.150179253125847 1 1
-0.0731643307381148 -0.0702693466610572 1 1
0.00474846534360424 0.00888862167428726 1 1
0.0951401291826149 0.0895861965024992 1 1
-0.166559741285764 -0.154860128807072 1 1
-0.155532733923966 -0.152328128909558 1 1
-0.00660710614519992 -0.00100120106125271 1 1
-0.162810407652611 -0.162078362486589 1 1
0.0138318241918688 0.0118072969671916 1 1
-0.113896891514868 -0.105877450670896 1 1
-0.0701772150000187 -0.0626027874381025 1 1
-0.152356777262285 -0.153011298918021 1 1
0.139815143032339 0.131770107200913 1 1
-0.235802011074158 -0.223040511765223 1 1
-0.0405241506459662 -0.0378511432976457 1 1
-0.0287674609146902 -0.0343283980808219 1 1
0.133164782219282 0.125518351185018 1 1
0.117143630326915 0.109247683136894 1 1
0.264673228277452 0.250901635543438 1 1
-0.0676203819458351 -0.0636573869796489 1 1
-0.319440861943833 -0.308420515305296 1 1
0.101580319917062 0.0972432357919507 1 1
0.366021798170251 0.347449072573211 0 0
-0.317187853404407 -0.296325264929631 1 1
0.22088221043703 0.208092233123852 1 1
0.125134683538102 0.123587742139335 1 1
0.293728133852794 0.277609603962951 1 1
-0.079747356558971 -0.0723870864209742 1 1
-0.159942311945318 -0.151905230175716 1 1
-0.0143879954552469 -0.0141294504420529 1 1
0.368202443045673 0.348465640357139 0 0
0.122252475612137 0.114853271443166 1 1
0.244713785975259 0.236092037326675 1 1
0.0201434753882017 0.0198879288155201 1 1
-0.0726691810681827 -0.0689295501084429 1 1
-0.24136720846809 -0.230691632645839 1 1
-0.0435504610093036 -0.0429690017847801 1 1
-0.149900675603334 -0.143056290377649 1 1
-0.0120183988790383 -0.0118220183588667 1 1
-0.0718276240247609 -0.0648064200693348 1 1
0.221841493781502 0.2069510634862 1 1
0.140047212377398 0.13725025309744 1 1
0.0546940413387106 0.0519655469937779 1 1
0.198420211324431 0.179112824298561 1 1
-0.141076925171977 -0.139600991193399 1 1
0.0377547532350868 0.0372359991198729 1 1
-0.14206305072511 -0.134196287629782 1 1
-0.0911252797398732 -0.0895792820801449 1 1
0.0284472389802316 0.0268569961683817 1 1
0.0754039758329547 0.0747121659975062 1 1
-0.0217041805254668 -0.0228377535594993 1 1
-0.0744972792673088 -0.0694461212484348 1 1
0.406746235782125 0.391124885764085 0 0
-0.169989402674969 -0.160276740538356 1 1
-0.159235785012494 -0.152027751114468 1 1
-0.115415819838315 -0.110489233130789 1 1
-0.0184973846885416 -0.0179170398937641 1 1
0.419875061596311 0.399817876333732 0 0
-0.213819347050593 -0.207543707194096 1 1
0.0617777960227231 0.0569075114217419 1 1
0.196413174427288 0.189290702720093 1 1
0.138124839940211 0.140506949619193 1 1
0.300252177837179 0.283379092753994 1 1
-0.175227403791613 -0.167803496734964 1 1
-0.0768498157800512 -0.0718641786124553 1 1
-0.0196517621748995 -0.0191987115338613 1 1
-0.104631796540321 -0.102328527369678 1 1
-0.0293560403266869 -0.0275431229135418 1 1
0.0169534771451374 0.0136989979699998 1 1
0.0693047504988992 0.0664538639969613 1 1
-0.00701022039482114 -0.0034853738705727 1 1
-0.00993949798835933 -0.0101471617718868 1 1
0.0978539911672088 0.0923096111260306 1 1
0.224487922260495 0.215568684795628 1 1
0.307282187387153 0.299092865170182 1 1
-0.0967868902586414 -0.0917455107550989 1 1
0.0464273486051944 0.0464923157006442 1 1
-0.000127930069359031 0.000896744161671695 1 1
-0.0717169485280922 -0.0651060279481805 1 1
-0.251798990532955 -0.245956233382633 1 1
-0.0386840893980279 -0.0340893993395619 1 1
-0.00832366398573701 -0.0061379517198044 1 1
0.248564872110731 0.235241622960278 1 1
-0.0219461869452496 -0.0197509858979409 1 1
0.251977103609576 0.241494794246631 1 1
0.0111571022514318 0.00904382283414125 1 1
0.0343132746424595 0.0325302329646114 1 1
-0.215812478092042 -0.206631798203774 1 1
0.0650884029546061 0.0655533108966607 1 1
0.0367884308187514 0.0375028737228058 1 1
0.194248234574508 0.185434251854168 1 1
0.228108588858517 0.212862179170433 1 1
-0.000529865752729473 -0.000823339051044029 1 1
0.0893010690277657 0.0824918646876191 1 1
-0.142012391183041 -0.137042185726331 1 1
-0.0140448596489386 -0.0150339104465216 1 1
0.14869593496127 0.149052266088499 1 1
-0.133324824081622 -0.118855904152462 1 1
-0.0566503086365368 -0.0552769443816225 1 1
0.11723387570488 0.108541860781171 1 1
-0.140746265181178 -0.139524051708185 1 1
0.177396876883946 0.164817733110885 1 1
0.223243296613342 0.216799889522439 1 1
0.0297265089889862 0.0269744970785416 1 1
-0.00933659217284578 -0.0136424657983122 1 1
-0.184665096391665 -0.17381048453116 1 1
0.0866656995180914 0.0790470765855341 1 1
0.199288863702691 0.184040937159247 1 1
-0.196241703487434 -0.186337156793696 1 1
-0.125565337452503 -0.121488251340025 1 1
-0.0360714318288018 -0.0346954025364061 1 1
-0.152105014879907 -0.146315295963939 1 1
-0.246108788313676 -0.233726011398527 1 1
0.495025367380042 0.471991047402345 0 0
0.161077620311912 0.153127025298891 1 1
-0.103274941263995 -0.0972722653892445 1 1
-0.155704469182448 -0.13140066467307 1 1
-0.000484418628048086 -0.0021915986777631 1 1
-0.0273717229389605 -0.0246721362242258 1 1
0.0585712871679202 0.0557035802745229 1 1
0.174150957363127 0.161691975878766 1 1
0.346669993345213 0.334207678984602 0 0
0.18330780259205 0.177495184890386 1 1
-0.0802159377909784 -0.0770854578414754 1 1
-0.0131348552211 -0.00573995343081957 1 1
0.128454979062162 0.111996210818865 1 1
0.0749790489755556 0.0724517792496047 1 1
-0.27055507244638 -0.255641003136037 1 1
-0.0791052141814499 -0.0754243930140738 1 1
0.329347400637684 0.3175836998944 1 1
0.076681915587984 0.0776604908301804 1 1
-0.0510978797500084 -0.0476318073965125 1 1
-0.121912372168724 -0.113116600742629 1 1
0.211633041216569 0.185856127939961 1 1
0.112397204529078 0.102622498338697 1 1
-0.182099304018253 -0.171571413719522 1 1
0.32249504642371 0.303696486680707 1 1
-0.128844581057449 -0.118840007964343 1 1
-0.0491644294196023 -0.0456800185157489 1 1
0.0674526816017057 0.0649621733624423 1 1
-0.0963746286688864 -0.0906880870783591 1 1
-0.0138517682156369 -0.0233848708843562 1 1
-0.0375203107831838 -0.0355149380936742 1 1
0.0516166530388588 0.0417350379602902 1 1
-0.0753694478813648 -0.0747657428195536 1 1
-0.222163301638436 -0.211762691805243 1 1
-0.0186446294495418 -0.0186587338649681 1 1
0.0891953243612465 0.0809514470793707 1 1
-0.00363727989892427 -0.000522283319230273 1 1
0.0389086398900811 0.0395936410230101 1 1
0.0499267063405335 0.0465511360367648 1 1
-0.0254936779590835 -0.0332087173894249 1 1
-0.272040373858932 -0.261730999345521 1 1
-0.0505658327511852 -0.0439784180887792 1 1
-0.182714913027833 -0.176930979468976 1 1
-0.313181158069823 -0.296451968449565 1 1
0.0176913643032366 0.0174423300477278 1 1
-0.047963757271099 -0.050427324057455 1 1
-0.294676930788304 -0.280821517805626 1 1
0.144072193442034 0.140926095343756 1 1
-0.16450202521198 -0.157857434667712 1 1
0.105641284039212 0.107803260082547 1 1
-0.117298249799481 -0.111562959760586 1 1
0.189268829065443 0.18323141672083 1 1
-0.18613530990621 -0.179690275807384 1 1
-0.104711698242912 -0.0902409509380945 1 1
0.163946100186366 0.159565337605282 1 1
-0.0889941260837904 -0.0823424818006116 1 1
-0.172753798837802 -0.167150227042745 1 1
0.104392441383286 0.0994540830157769 1 1
0.287123410861261 0.272258766518921 1 1
0.182801498551275 0.168931799509158 1 1
-0.130127251658329 -0.121630916160397 1 1
0.0376119963300886 0.0349534834307869 1 1
0.162266927783226 0.156429791521788 1 1
-0.25885852868481 -0.246542482132661 1 1
-0.0148092980932214 -0.0147109209609385 1 1
-0.155339865364998 -0.14846824811981 1 1
-0.0728861840665354 -0.0663877567208241 1 1
0.106301836818134 0.0983603483277663 1 1
0.142769868696652 0.135410665205224 1 1
-0.0858952021078143 -0.079018485134998 1 1
0.0360210414663743 0.0334207233044502 1 1
0.253681524903886 0.243874189638421 1 1
0.418885425666194 0.401052897178615 0 0
0.0774959436207205 0.0724458361638973 1 1
-0.109659176983936 -0.104651120608599 1 1
0.0906009536022931 0.0876811112623308 1 1
-0.0616333815642329 -0.0656595444307913 1 1
-0.106074576901029 -0.102460239132059 1 1
0.121330996833362 0.112230207889621 1 1
-0.169586754988262 -0.153294970951562 1 1
-0.00225880037161821 0.000870719219775759 1 1
0.150965234983421 0.144324096284288 1 1
-0.125359794281295 -0.119542686283661 1 1
0.0805298656158634 0.0791709779039127 1 1
0.0355636559186336 0.0337511415043511 1 1
0.0348652802727511 0.0357828973028087 1 1
-0.0839381541216678 -0.0876453107373676 1 1
-0.152338431978965 -0.145591237802106 1 1
0.128599284624521 0.125732121363708 1 1
-0.334301092695612 -0.313975390030327 0 1
0.143042753044401 0.135751923321504 1 1
-0.385704003792215 -0.367186221372149 1 1
-0.017578253568544 -0.0158709978958269 1 1
-0.0264752883191274 -0.0288362553783002 1 1
-0.123384039940222 -0.118414330146481 1 1
0.249315083148481 0.237600613773162 1 1
-0.0242574254546744 -0.014963259412626 1 1
-0.0167660324088815 -0.0163458658004485 1 1
-0.133312754530829 -0.127763336731439 1 1
0.145353561516155 0.134643113152001 1 1
-0.0869020268492934 -0.0796969386675618 1 1
0.453860169727218 0.438104692786418 0 0
0.0345757926279981 0.0364992449505686 1 1
-0.0580272140789761 -0.0517146812794521 1 1
0.0931963841678679 0.0865853649739615 1 1
-0.189557221753474 -0.18124797645812 1 1
-0.0374717050514096 -0.0490006054353708 1 1
-0.0759480939963144 -0.0719287675783788 1 1
-0.059523508386743 -0.0575231330474016 1 1
-0.152833921481734 -0.145534391344075 1 1
0.0352125075955027 0.032868585635026 1 1
-0.201986688909312 -0.185564349491175 1 1
-0.0417752628291343 -0.031216966650962 1 1
0.0677916179355846 0.0650840348731856 1 1
0.0101310015707222 0.0183919254534804 1 1
0.000146297240882803 -0.00512561688520054 1 1
0.0169481775367689 0.0137579556750308 1 1
0.162610832844057 0.156385399642284 1 1
0.2423428705413 0.231379804590692 1 1
-0.0763676465334312 -0.0762629090306194 1 1
-0.158419697732309 -0.151125238097524 1 1
-0.501204738752411 -0.47621410941194 0 0
0.340064479832502 0.322906834544964 1 1
0.17750659778548 0.175039917002995 1 1
0.284005656078233 0.270891438386271 1 1
-0.185488957383644 -0.177396652432559 1 1
0.151757822486326 0.140782900287366 1 1
-0.276305568878322 -0.251862591727024 1 1
-0.102014796742359 -0.0967594533714006 1 1
0.327646757817617 0.305593111568985 1 1
-0.0519589801882493 -0.0467538112682446 1 1
-0.0471000159201002 -0.0503915213143427 1 1
-0.0697262975168422 -0.0610434226404357 1 1
-0.282367815094666 -0.271571882759018 1 1
-0.200531584448238 -0.18802513937182 1 1
-0.0672513614075191 -0.0642639622623155 1 1
0.0050613270626757 0.00219636733937205 1 1
-0.0602741265940605 -0.0560795576946346 1 1
0.0532078427288042 0.055261429038641 1 1
-0.0353038050946409 -0.0266838340256048 1 1
-0.198590211694264 -0.185084263267255 1 1
-0.148335519600519 -0.138079087681728 1 1
-0.219332714319197 -0.210581841418562 1 1
0.0219703785302148 0.0215559283300119 1 1
-0.191838751348963 -0.175219424932332 1 1
-0.0437203439420443 -0.0418658654581385 1 1
0.0418794097763677 0.0381414238516771 1 1
0.255154840353942 0.242730415294789 1 1
-0.179612888533745 -0.172436706072561 1 1
0.0472865036464668 0.0410776750046249 1 1
-0.100049511039257 -0.0969134467606459 1 1
0.0541679909392698 0.0517240419788182 1 1
0.105862243215122 0.0960402068743548 1 1
-0.0218723937043682 -0.0197950326249246 1 1
0.0521200456169448 0.0456286738526754 1 1
0.00329144837531188 0.00450987248183742 1 1
-0.0122495926053217 -0.0146553225669467 1 1
0.082274404675498 0.0800516246593011 1 1
-0.0407138090027814 -0.04041297153283 1 1
-0.135227005459854 -0.136100400118511 1 1
0.20640391076291 0.192750284194642 1 1
-0.0924813918002849 -0.0879630802163092 1 1
-0.0617182504928277 -0.0626234931161367 1 1
0.0133885784925814 0.0184454143436898 1 1
0.0697198739531561 0.0609013999483364 1 1
-0.113216445664549 -0.107980150941965 1 1
-0.250220389386548 -0.239108121771584 1 1
-0.0797821743455955 -0.0696359966771204 1 1
-0.134201718231877 -0.132412053031909 1 1
-0.113304404697582 -0.104385423626808 1 1
0.151164279733584 0.1432813641017 1 1
-0.0605475867544659 -0.0548535115419541 1 1
-0.0394746694103841 -0.0366013884009426 1 1
0.225399418315716 0.216547708303017 1 1
0.0227705729054282 0.0228201783544227 1 1
0.117694928766547 0.112079862917017 1 1
-0.175862719658894 -0.166048090066394 1 1
0.122656066528407 0.121611016518606 1 1
-0.171958107634884 -0.16531928793651 1 1
0.393380495852175 0.378888044986256 0 0
-0.067647006199619 -0.0631624723272104 1 1
0.370138673414305 0.354647577037058 0 0
-0.00320645715870418 -0.00531985344366077 1 1
0.340779147601426 0.320680256062707 1 1
-0.13618039087356 -0.126447167969221 1 1
0.0358308475482996 0.0343471284701161 1 1
-0.0886722506862614 -0.0910747918205892 1 1
0.160904301460834 0.156289987322984 1 1
-0.0351215242220343 -0.0349354081224345 1 1
-0.109458193454802 -0.100985801229702 1 1
-0.00658082282971913 0.00141915793658869 1 1
0.164814982515891 0.161661858516171 1 1
0.0211947237614736 0.0209846987745126 1 1
0.0333063536193295 0.0327777409785923 1 1
-0.149602298014605 -0.137192135102831 1 1
-0.214041777898137 -0.199774641503024 1 1
0.0601450784546988 0.0567240931557331 1 1
-0.2143454553233 -0.210330552668805 1 1
0.208630864719834 0.199140436031379 1 1
0.201905787507729 0.190519651725924 1 1
-0.113802877103065 -0.112685036745761 1 1
0.0277250912964693 0.0315874281817551 1 1
-0.0274815950395275 -0.0280569836576351 1 1
-0.0521720809899418 -0.0502259356696431 1 1
0.00772024490574181 0.00827424585714195 1 1
-0.139608952200293 -0.131132844474271 1 1
0.0753702454946608 0.072055703932454 1 1
-0.182286903115861 -0.176520749174566 1 1
-0.117965437018942 -0.110889702814271 1 1
0.110557215094716 0.104168247442646 1 1
0.0972939820226695 0.0917319971520812 1 1
-0.259561156126829 -0.24659447864603 1 1
-0.0149910598365099 -0.0134606453497017 1 1
-0.25927672181211 -0.253730799349716 1 1
-0.333795002147068 -0.311191045676298 1 1
-0.315788794774729 -0.30187986412978 1 1
-0.0807328841300834 -0.0769764379948373 1 1
-0.0854535341484235 -0.0793693497940416 1 1
-0.159256782402092 -0.152297793295736 1 1
0.455919119197937 0.436475446038203 0 0
-0.442608828448735 -0.414135485080585 1 1
0.131765925909481 0.124145550368235 1 1
-0.00785585049924393 -0.00528528729176257 1 1
0.192878144434227 0.184870365462286 1 1
0.202334103827105 0.187343192853457 1 1
-0.113448902789396 -0.11084111124873 1 1
-0.016882421132534 -0.0148532203109276 1 1
-0.0403554381833902 -0.0397138965178033 1 1
0.163502166327173 0.154851058308462 1 1
0.0441915127861172 0.0458657171776106 1 1
-0.23617356366604 -0.224058576674435 1 1
0.159225313985299 0.152832563293624 1 1
-0.216164572878036 -0.196826892669429 1 1
0.251529747273711 0.23692723027532 1 1
0.253310825429814 0.237653010069069 1 1
-0.012535156352518 -0.00449628870077521 1 1
0.0475225817569939 0.031916305379337 1 1
-0.0905978849639919 -0.0885292848379194 1 1
-0.105304710745614 -0.102306836219116 1 1
-0.0231637303402559 -0.0391071766065496 1 1
0.118304068821042 0.112484401138031 1 1
-0.0335453013364706 -0.0314272215889615 1 1
-0.101231921705856 -0.0977723374707997 1 1
-0.553446784971583 -0.529297080858505 0 0
0.121983467386963 0.115322012780428 1 1
0.112540495781167 0.107144044070805 1 1
0.000533439571425569 0.00354466260706134 1 1
-0.191099228675081 -0.178062297336449 1 1
0.166016047623032 0.158683784834713 1 1
-0.183200246964174 -0.174171076442243 1 1
-0.117248521797759 -0.115051594005929 1 1
0.0912264298252373 0.0887226892442071 1 1
0.143190025452125 0.136894771567631 1 1
-0.192166679262563 -0.18634063458243 1 1
0.153026345051868 0.14516644960101 1 1
0.297452522006939 0.28174843399064 1 1
0.0732622309072303 0.0751106256457 1 1
0.0638780555171595 0.0649797676079323 1 1
0.148383502833563 0.151102552094783 1 1
-0.0329111123361657 -0.0317159862997671 1 1
0.166785783400693 0.158058318662973 1 1
-0.0117134874749374 -0.0127473786683384 1 1
0.114028598569014 0.104794790840553 1 1
-0.361764396431003 -0.347596835407414 0 0
0.0327166809232616 0.0309634126433062 1 1
0.184310367671097 0.172435450859229 1 1
-0.181533945252444 -0.172819791433988 1 1
0.269907133342266 0.256232126498053 1 1
0.176755423049194 0.167017252513862 1 1
0.440226601208108 0.413275780757947 1 1
0.0701762859894404 0.0658856367797521 1 1
0.0946446750863365 0.0856657667165665 1 1
0.012232911727013 0.0149153001922807 1 1
0.0884849221689735 0.0814073992590562 1 1
0.0272571801569822 0.0267025604526845 1 1
0.153635330605782 0.144789428639704 1 1
-0.0880991989749448 -0.0874829689570834 1 1
-0.0887487744466045 -0.0853093152845389 1 1
0.412131825461179 0.39293743132128 0 0
-0.0298291865290295 -0.0315297072189904 1 1
0.0943473340874174 0.0938711395471026 1 1
0.227265674736503 0.215898851548402 1 1
-0.372050133443561 -0.358948830597104 0 0
0.0774204609759597 0.0747985168946181 1 1
-0.00987734272096372 -0.00779878707544529 1 1
0.137489989386036 0.129148242135989 1 1
-0.285289147115955 -0.274257354073287 1 1
-0.103475882680385 -0.0987803573781608 1 1
0.101949452708701 0.0954213480887064 1 1
-0.280089379654054 -0.26227957654082 1 1
-0.0641466809766061 -0.0609136892506307 1 1
-0.13275059218988 -0.127785869510436 1 1
0.380126908277388 0.360254940317775 0 0
0.240148047902395 0.233523383744955 1 1
0.194178444438594 0.181476533518893 1 1
0.0093671979832658 0.00948308877195228 1 1
0.00971077350007044 0.00290320652894096 1 1
0.0308075167848855 0.030535549037514 1 1
-0.190172430686573 -0.17856289865604 1 1
0.173269187073793 0.163490173011012 1 1
-0.0539823366004318 -0.0513186014274071 1 1
-0.254218379575548 -0.24304040411057 1 1
-0.349296633554624 -0.3304311992876 0 1
-0.00357001915383234 -0.0039478239979784 1 1
-0.0525846042089662 -0.0476128665885239 1 1
0.257796435881112 0.24869713644366 1 1
0.195060415085719 0.187214936734495 1 1
0.0358562513077952 0.0296172070897166 1 1
0.0233433262476581 0.0224348743957487 1 1
-0.023189458440656 -0.0271274326284983 1 1
-0.103757910860767 -0.105263587146688 1 1
0.101440276246261 0.0956975512083903 1 1
-0.062228906117001 -0.0551388721332139 1 1
-0.0139848635011788 -0.0144664068551111 1 1
-0.338928169732255 -0.32553970910878 0 1
0.0554904989903219 0.0519275196487511 1 1
0.146368450883675 0.140279768715753 1 1
0.13456766443462 0.130163395240441 1 1
0.178862371070902 0.172227144622785 1 1
-0.359668745608826 -0.341390615856621 0 0
-0.392397963289245 -0.369487925581008 0 0
0.443579685828546 0.423002451566743 1 1
0.0819105133105347 0.0788877395973066 1 1
0.081571298251721 0.0780862411772908 1 1
0.0408386321364885 0.0429632210521392 1 1
-0.143024554762494 -0.135289403283564 1 1
0.165559509924639 0.156763258194016 1 1
0.25172393088541 0.243258177930772 1 1
-0.0187260821994 -0.0176435906381555 1 1
0.0884781155749476 0.0813599759744563 1 1
-0.20170808445912 -0.189369261811168 1 1
-0.1770296507678 -0.168841896452444 1 1
-0.0865878937485625 -0.081407888124679 1 1
0.316937185953989 0.29890726944262 1 1
-0.31198086225924 -0.299433628779569 1 1
0.0245076813529421 0.0219127438350834 1 1
-0.0871254828736792 -0.0828178825070117 1 1
-0.119448825173419 -0.116229352447705 1 1
0.138547235062216 0.138313043592767 1 1
0.152395660123206 0.147912444100269 1 1
0.0474525073092581 0.0445714525945065 1 1
-0.052387953127315 -0.055940588524831 1 1
0.0829470262225542 0.0769733663178931 1 1
-0.0127982600217081 -0.0113497103488415 1 1
-0.171907522229699 -0.160884167417193 1 1
0.0983352277827669 0.0923146841537614 1 1
-0.100220349871266 -0.0929926453407353 1 1
-0.297599967240795 -0.286942502410431 1 1
0.0900326995159919 0.0852507317511625 1 1
-0.157547058321129 -0.152083601521046 1 1
0.250726401290137 0.238167410721409 1 1
0.256309295025872 0.240654428302246 1 1
0.0195722732988296 0.018571185438631 1 1
-0.142908107797145 -0.134306745389597 1 1
0.229905959766465 0.219121612073954 1 1
0.233385004989603 0.222286004231934 1 1
0.0153585633420827 0.0149479704307479 1 1
-0.0119033442145255 -0.0150355120128528 1 1
-0.0409394573617291 -0.0417470667811498 1 1
-0.169388330716681 -0.161731219036571 1 1
0.0455120769483583 0.0412501023045894 1 1
-0.106386505144422 -0.0989614991058681 1 1
0.198727816354857 0.201152691900959 1 1
0.105266063821357 0.098248663019434 1 1
0.0254861709798571 0.0254509137938098 1 1
-0.127550980888893 -0.120553235214678 1 1
-0.0394379423079331 -0.0355837614506399 1 1
0.0883738070428782 0.0861676335059974 1 1
0.0261374194007249 0.027269484380791 1 1
-0.206652757257905 -0.195829183031103 1 1
0.204910123974441 0.194597504885983 1 1
-0.0913107690188525 -0.0579113341496277 1 1
-0.074648695316511 -0.0722331685372671 1 1
-0.0951764413279992 -0.0920552874922151 1 1
0.0794554579285589 0.0746065981425235 1 1
-0.246422009048719 -0.229868884414666 1 1
0.134777444795128 0.12070011975431 1 1
0.269455806701379 0.255194131736143 1 1
-0.0564614533440658 -0.0552173137330426 1 1
-0.306996761283819 -0.291600067474467 1 1
0.0621633227982623 0.0563035659499093 1 1
-0.216399086758686 -0.203397042040079 1 1
-0.006908955645284 -0.00941706797591817 1 1
-0.184216591107486 -0.175912057162788 1 1
-0.164042881703233 -0.154187964618646 1 1
-0.100435899677661 -0.0909571499729399 1 1
-0.100716429005736 -0.0954764131695696 1 1
0.316753961832454 0.300970959482396 1 1
0.151135272149692 0.142525848641452 1 1
-0.0943648268632253 -0.0893919840048486 1 1
0.0297645867379612 0.0275965780567275 1 1
0.148132995483989 0.133898842237527 1 1
-0.0529161220904517 -0.0444487348719918 1 1
-0.0974504766880705 -0.092125708410357 1 1
0.0142201478040552 0.0150136693815972 1 1
0.11258939792791 0.10816442081521 1 1
0.021890784033452 0.0164875840601823 1 1
0.226740822323275 0.209605606373031 1 1
-0.101368188949554 -0.0941984271153851 1 1
0.122171811528805 0.121247611178173 1 1
0.171174568698993 0.163799343740629 1 1
-0.038287814368377 -0.0357733472989024 1 1
0.0504965936385248 0.0480646197255452 1 1
-0.180858484745676 -0.168486797108041 1 1
0.119221193880831 0.11672984885254 1 1
0.279247290993125 0.257894570793604 1 1
0.111606854416838 0.104906364342859 1 1
-0.185608513494725 -0.18287788408906 1 1
0.124112787657089 0.118890014658978 1 1
-0.0536199134714579 -0.0501227136943078 1 1
0.0662004264391254 0.0598627040915971 1 1
-0.446750899942338 -0.4247635518141 0 0
-0.0310273535297524 -0.0283895642828115 1 1
-0.0660208772066598 -0.0618616367671252 1 1
0.18985128296341 0.182679366360097 1 1
0.177261859235541 0.170617986303151 1 1
0.0928026999119925 0.0884475249009489 1 1
-0.104450306246617 -0.102894769532493 1 1
0.0453297349576165 0.0422366068877038 1 1
-0.034993999634435 -0.0314718407235801 1 1
-0.184855837329157 -0.176234639539483 1 1
-0.0384980169692371 -0.0337073584026532 1 1
0.194774897742463 0.176865489168269 1 1
0.150270314363511 0.143333327423261 1 1
-0.115389639892479 -0.108769908635815 1 1
-0.145083645743679 -0.139208209422585 1 1
-0.223469713265009 -0.211083159078319 1 1
0.0670436856207887 0.0626123454248801 1 1
-0.0974919458259749 -0.0918183998308291 1 1
0.0575032448415937 0.0547514308856679 1 1
0.296827743862999 0.285176074966366 1 1
-0.0848571265879293 -0.0787550739812772 1 1
0.0747978023796401 0.0685526524845776 1 1
0.134310246480936 0.126420763463269 1 1
0.0829789172931385 0.0824652223757293 1 1
-0.117479297724366 -0.109516387485421 1 1
0.0087147139172167 0.0110207199830769 1 1
0.107048446401381 0.100063355199742 1 1
0.233325665260202 0.222477649675717 1 1
0.0932778524323025 0.0799397485592181 1 1
0.0108388380222819 0.0134798563941222 1 1
-0.115900338914882 -0.111626394026667 1 1
0.211130711698619 0.209930761747445 1 1
0.245036844557658 0.23183152739682 1 1
-0.104014873064095 -0.0985684406479402 1 1
-0.0264720462750029 -0.0236020124834311 1 1
-0.0282460387199748 -0.0294401366371745 1 1
-0.203877453835408 -0.194502270627329 1 1
0.127072945472199 0.12129384067829 1 1
-0.0971306576146148 -0.0951354136409675 1 1
0.0435737365779505 0.0400416907119164 1 1
-0.124526658290248 -0.104040180226433 1 1
-0.458712023982278 -0.43802170927761 0 0
-0.0355924791939633 -0.0335956616953632 1 1
0.00713451201165797 0.00834673824583348 1 1
0.26416570032181 0.249977806474171 1 1
0.212640246461242 0.196809066150376 1 1
-0.0369797018739963 -0.0346549730071739 1 1
0.0280453039046817 0.0274850021833563 1 1
0.109233383514993 0.101306462186793 1 1
-0.00174978116038001 -0.00176108988912528 1 1
-0.0732253064209342 -0.0709383245721023 1 1
-0.27586332189757 -0.260174176357857 1 1
-0.0242595481107104 -0.0251278372003467 1 1
-0.0544386991489754 -0.0531608613216968 1 1
-0.146309111362765 -0.141441177106569 1 1
0.0114175180025569 0.0105797164704365 1 1
-0.0272165283080487 -0.0281900040936304 1 1
-0.0772145579473284 -0.0640554336880219 1 1
0.118805543073222 0.116566665746573 1 1
-0.167907621605664 -0.156866028247229 1 1
0.0312859380070448 0.0247568309041573 1 1
-0.145178924405513 -0.140336151061731 1 1
-0.19877126065589 -0.187997713112506 1 1
0.160841168836359 0.14003666426249 1 1
0.253334499952459 0.238611122177753 1 1
-0.0655858567685094 -0.0629995524176958 1 1
0.0290610897879636 0.0333617667687678 1 1
0.324095872822546 0.302318135693761 1 1
-0.0760824693001314 -0.0749779825561305 1 1
0.188621829954 0.217804330305488 1 1
-0.258018281895476 -0.246512526772416 1 1
-0.082742223951618 -0.0784749386062938 1 1
-0.0378737769853575 -0.0394851110988978 1 1
0.0694744146135266 0.0667915083893796 1 1
-0.18916843735171 -0.179171750003769 1 1
0.119536128817569 0.107788984747032 1 1
0.0627261952321205 0.0534843877934552 1 1
-0.0302757479839015 -0.0288746182665131 1 1
-0.128534056238222 -0.124199163893102 1 1
0.074378024395563 0.0700944294002202 1 1
-0.140366929130805 -0.134114046372893 1 1
0.124540578024591 0.115294973523572 1 1
-0.338978127984877 -0.32187067289202 0 1
0.257823138114202 0.24087101908991 1 1
-0.0653194270493355 -0.0619925318240498 1 1
0.193014176326392 0.182002254292237 1 1
-0.0300281119406622 -0.028234026246298 1 1
-0.00991775430922166 -0.00704077217222525 1 1
-0.126514961826103 -0.123668245999221 1 1
-0.120013037380479 -0.114023094006775 1 1
-0.0156572998432557 -0.0132073050747732 1 1
0.033022827895893 0.0286475560725126 1 1
-0.194135155113764 -0.178363143869085 1 1
-0.124643389914158 -0.120100130344214 1 1
0.00265293943076403 0.00249573612413246 1 1
-0.0548169769371864 -0.0524342166913104 1 1
-0.140267755524819 -0.132750458744114 1 1
0.158602538565997 0.149302031364351 1 1
-0.152739469417107 -0.144139989079164 1 1
0.0754540591462313 0.0691254202960848 1 1
0.177072525900545 0.169161858785558 1 1
-0.0705077880983933 -0.0670338196958083 1 1
0.0515936208394098 0.0469513139533911 1 1
0.0844932695066368 0.0766169270259719 1 1
0.0762562468927259 0.0714140607196132 1 1
-0.31778031781386 -0.299163809453635 1 1
0.0649554157075454 0.0611048932781462 1 1
0.265346782926122 0.257781217625443 1 1
0.182505765395692 0.176638234385803 1 1
-0.262018910096456 -0.247964481003706 1 1
0.0362919125181668 0.0333122075141142 1 1
-0.257698411561834 -0.24226063322307 1 1
-0.271771305094261 -0.256167488337066 1 1
-0.0230639655074222 -0.0186819997666609 1 1
-0.212196717780861 -0.199041109289535 1 1
0.148286360930498 0.146818946189768 1 1
0.0374843010743557 0.0405927163151838 1 1
0.0282122780447186 0.0258632772472958 1 1
-0.175119959313531 -0.170292775610633 1 1
0.00903954302872459 0.0145682051753974 1 1
0.420403442895636 0.391116968348098 0 0
-0.219770820803895 -0.209379766474451 1 1
0.310689817485408 0.294231403588009 1 1
-0.390204103690507 -0.365586313272768 0 0
-0.0669099270111193 -0.0687296372103573 1 1
0.0379587075805532 0.0367135420750926 1 1
0.0897323852508031 0.0857332082964975 1 1
-0.123364504962 -0.11829357031973 1 1
0.103680958503037 0.100087348444041 1 1
0.133506765012652 0.125678606331125 1 1
-0.0416331090151724 -0.0398568341164817 1 1
0.150785361885414 0.144684414503028 1 1
-0.0197054156360719 -0.0223752036679156 1 1
-0.171038893743276 -0.16205922798976 1 1
0.240797051136094 0.224634049354354 1 1
-0.130814931713578 -0.121124087254639 1 1
-0.219738701350809 -0.21021071042989 1 1
-0.196394613186156 -0.190873605385555 1 1
-0.176895304545442 -0.162099973889884 1 1
-0.0425790845301233 -0.0424070086657538 1 1
-0.312730990867746 -0.29613855864301 1 1
-0.00768267361146235 -0.00533501682638899 1 1
-0.147470672281767 -0.139024714053611 1 1
0.0151004213345385 0.0127314141772548 1 1
0.0058089931727302 0.00179151970679654 1 1
0.207705512667066 0.197836432654636 1 1
0.218979146178586 0.208500477309026 1 1
0.24741875348075 0.23580613335835 1 1
0.0444722966025692 0.0429324377176197 1 1
-0.150941532204812 -0.147102911729652 1 1
0.251602507257752 0.231019678783424 1 1
0.254123964873711 0.240641907122754 1 1
0.0700970661972681 0.0605248786119916 1 1
0.0167521599665518 0.0125137860591734 1 1
0.0779009973080275 0.0704815969682606 1 1
-0.00825482726857162 -0.0076822306041159 1 1
-0.0807754658331237 -0.0753713413436934 1 1
0.243977881125563 0.234708951922792 1 1
-0.013320356748577 -0.0122077580959758 1 1
0.159138704854944 0.149043554228391 1 1
-0.12069045231395 -0.114315084627264 1 1
0.0698218865507777 0.0633898913929293 1 1
0.071858186472609 0.0698871952002293 1 1
0.0801977514151718 0.0793199511762721 1 1
-0.150009157911999 -0.131618937803491 1 1
0.0796249390201051 0.0805052342592631 1 1
0.0801971418532385 0.0767004469849529 1 1
0.0154353749936114 0.0153004982920802 1 1
-0.386005122404745 -0.362867226392256 1 1
-0.0400684384745364 -0.04039252878784 1 1
-0.0249520442721779 -0.0254017705486907 1 1
-0.177235643189818 -0.168822311128507 1 1
0.286375271792107 0.273852119360951 1 1
0.0824846754975164 0.0827378173568656 1 1
0.0954908721534618 0.0881663973720182 1 1
-0.0177419414274249 -0.0170077947133242 1 1
0.0467510212194766 0.0454346145345691 1 1
-0.0231086497035342 -0.0241894418100978 1 1
0.00131271586514444 0.00459093744437501 1 1
0.357692509229666 0.348379902536537 1 1
0.163938988270204 0.156764341607497 1 1
0.078695991326351 0.0769362360605238 1 1
-0.0533563231403027 -0.0493464248399373 1 1
0.237597123687444 0.223966393056463 1 1
0.0729683893305958 0.0677845327624596 1 1
-0.000648258002722904 -0.000329286890015074 1 1
-0.0821222747233977 -0.0749647783837489 1 1
-0.176107653019592 -0.160425708605976 1 1
-0.0600231851658156 -0.0600374778265062 1 1
0.0349559965773538 0.0323900650614015 1 1
-0.00690275245641283 -0.0060358106592986 1 1
-0.125437902345752 -0.118232499635191 1 1
0.076479290819024 0.0774408820957598 1 1
0.125814038617583 0.123029311874523 1 1
-0.275469470380314 -0.263265883757289 1 1
-0.151735969132684 -0.144519563312198 1 1
-0.111754080036043 -0.104694687314469 1 1
0.277592094594667 0.261524727591091 1 1
-0.152735137934915 -0.144501099174574 1 1
-0.0353312794753042 -0.0327762242635979 1 1
-0.0925346679071683 -0.0873810577368943 1 1
-0.0101716613100876 -0.00985988843040131 1 1
0.0333974258263286 0.0310989636629502 1 1
0.0254219861206091 0.0249600214038388 1 1
0.224450429251359 0.211167851257459 1 1
0.20561775174736 0.200939214473968 1 1
-0.16920663360036 -0.16229066397682 1 1
-0.287554569580639 -0.267475609969812 1 1
0.124484044733585 0.117608441483507 1 1
-0.159569854072782 -0.156891578398603 1 1
0.0161125624234605 0.0157270825915808 1 1
0.258547647309881 0.24381631765285 1 1
-0.0912775411932483 -0.09249574989114 1 1
-0.0343897611390415 -0.0323797055644308 1 1
-0.122040208012872 -0.117342069080073 1 1
-0.0739808594826392 -0.0702425519338712 1 1
0.0939434635127478 0.0886896101196622 1 1
0.05007634524576 0.0509211513339009 1 1
-0.0803233942028306 -0.0760400449042738 1 1
-0.273646772275364 -0.25952061490384 1 1
0.130649277654995 0.120263558230094 1 1
0.0934095571056008 0.0897785592980825 1 1
0.0289545345839079 0.0256376975858935 1 1
0.0364410512581475 0.0349914970346714 1 1
-0.0679733694739812 -0.0655596600341012 1 1
-0.206121145501741 -0.209922118210657 1 1
0.194243768999723 0.184629978594782 1 1
-0.159647037886663 -0.151768483470443 1 1
-0.160842499329962 -0.151454364720779 1 1
-0.128460094861593 -0.124818587362115 1 1
-0.0764689241497674 -0.0713145870362415 1 1
-0.0816874157280594 -0.0815182263339938 1 1
0.186899561502318 0.19007719663201 1 1
-0.0278415011622715 -0.0261999933458526 1 1
0.030124024583039 0.027211675446015 1 1
0.0340286570356032 0.0289282524840824 1 1
0.16453553922627 0.157125473225337 1 1
0.0730311287238908 0.0667137358531065 1 1
0.294209725567912 0.281579649066165 1 1
-0.164149321550485 -0.15840762189837 1 1
0.0969558345903447 0.093102288500326 1 1
0.302600730974142 0.284780577439867 1 1
-0.0475454037207089 -0.0444326437239433 1 1
-0.157279289940145 -0.143823294319044 1 1
0.15010651163587 0.144606661595553 1 1
-0.165252644685422 -0.150075023015798 1 1
0.316497229653392 0.298893917563505 1 1
0.000204873006165368 -0.00136520689431385 1 1
-0.128669729094697 -0.116897519678389 1 1
0.160777663552582 0.153790523031307 1 1
0.135056102962054 0.128176289446553 1 1
0.087015137982441 0.0760640380009403 1 1
0.4526590434915 0.442275048926091 1 1
0.307727010254751 0.296235595665808 1 1
-0.400181699881479 -0.381413498675013 1 1
0.0066834471885483 0.0221734676365012 1 1
-0.347745462386773 -0.330162526212238 0 0
-0.221069683492384 -0.20809060869471 1 1
0.118807666076005 0.114403214911713 1 1
-0.0977330804383237 -0.0951012827596763 1 1
-0.00313765672639478 -0.00697928660599702 1 1
-0.0554929603184685 -0.0494735566426285 1 1
0.130623886344161 0.128057347195902 1 1
0.271995571848024 0.256040773393566 1 1
0.120959023842417 0.117548311831742 1 1
-0.135375573000236 -0.128749082439829 1 1
-0.0986546754275807 -0.0916070917490783 1 1
0.161615990808212 0.152338077568373 1 1
-0.0231070969397951 -0.015036888711035 1 1
0.245657154971857 0.235938320368073 1 1
-0.144501102074192 -0.136418770286818 1 1
-0.0314180389086071 -0.0308078564396968 1 1
-0.425346954889169 -0.402429964419692 0 0
-0.0732172744574905 -0.0694313508316513 1 1
-0.176473828133198 -0.166978965786905 1 1
0.0324776077126804 0.0366826046912091 1 1
0.0475253588927319 0.0604383822544462 1 1
-0.234343656950902 -0.219793082205826 1 1
0.083660220157373 0.079372303425815 1 1
0.0309302379805439 0.0260784257068989 1 1
0.0459269120045804 0.0468899616011243 1 1
0.082398042284662 0.0837940381420417 1 1
-0.0250287589596818 -0.0325454731175326 1 1
-0.00103638152572732 0.0019751740330932 1 1
0.0959789716981141 0.0939145689638229 1 1
0.104565514663792 0.103526555462419 1 1
0.174210663451819 0.169422406197442 1 1
-0.214149216193464 -0.205948650888854 1 1
0.215890939876903 0.206917742937024 1 1
-0.171743062950507 -0.1649773716303 1 1
0.0412492513837559 0.0410719953058568 1 1
-0.247150328482366 -0.232546497554241 1 1
-0.0266638834522237 -0.026766463518709 1 1
-0.131934366608727 -0.123681209115423 1 1
0.128486764186469 0.123876409071192 1 1
0.0919111708072509 0.0874327403249485 1 1
-0.302278559296701 -0.284398991295219 1 1
0.085754258557474 0.0805455754870292 1 1
0.00931225369986041 0.00968122914908839 1 1
-0.259965210657094 -0.249227048317904 1 1
-0.143404699140348 -0.143999703417329 1 1
0.00166152900355029 -0.000998670613979135 1 1
-0.170254232184909 -0.164362018918359 1 1
-0.119866104260302 -0.113699662758432 1 1
-0.105327731168276 -0.102322019426073 1 1
-0.115965276037269 -0.104009943361888 1 1
0.021966552932375 0.0226991428312074 1 1
-0.0665316851203528 -0.0610145457788394 1 1
0.146715599776028 0.134376337353695 1 1
0.0846572686946053 0.0789009184482999 1 1
-0.182271177075498 -0.171480547579096 1 1
0.220555817133383 0.21334296120171 1 1
-0.236126496741116 -0.217815739736731 1 1
0.170213608877946 0.164353680591944 1 1
0.0976105375646936 0.0915665974792808 1 1
0.211750301106501 0.199289983048141 1 1
-0.21998566153367 -0.207359554555592 1 1
0.255988568446097 0.242918632043079 1 1
-0.0657114522248754 -0.0640430402091641 1 1
-0.0510571359805233 -0.0545840488348382 1 1
-0.266971749181093 -0.252308226707419 1 1
0.0643226356554086 0.0607474119624223 1 1
-0.13519699899692 -0.128333625132244 1 1
-0.141722769428841 -0.143743879389336 1 1
-0.213106219977125 -0.205278771327928 1 1
-0.262578305788873 -0.24454809008028 1 1
-0.178950360515053 -0.173385281707055 1 1
0.177318058221541 0.174524438831841 1 1
0.151555594926201 0.144366454119716 1 1
0.017076789728962 0.0208355724240349 1 1
-0.01578238181519 -0.0152192530160852 1 1
0.225090108950282 0.215946050000283 1 1
-0.00217351409716181 -0.00133783822664802 1 1
-0.0339764095226031 -0.0342263495176296 1 1
0.037941865215508 0.0358137385147294 1 1
-0.0710907009843384 -0.0659903772561153 1 1
-0.268041940517547 -0.254689702941693 1 1
0.0980297977349943 0.093452217758697 1 1
0.0348596832868844 0.0335553586324661 1 1
-0.426909314055484 -0.396712795058869 1 1
-0.122082843634076 -0.12022301601303 1 1
0.12762383601239 0.124744786503235 1 1
0.235120155227523 0.221436209716437 1 1
-0.171758381454153 -0.155325980751392 1 1
0.118232329498883 0.108672034073496 1 1
-0.0854482152181955 -0.082850740299651 1 1
0.155616770822426 0.139677320591716 1 1
0.0287824317611494 0.0317064624575017 1 1
-0.234877152331196 -0.225608198979552 1 1
0.0651356625933189 0.0658765216892404 1 1
0.334362302223369 0.316794692239621 0 1
-0.238952713652894 -0.225106942010894 1 1
0.110352453016931 0.107103663457606 1 1
0.000629786740925994 -0.00116310002670814 1 1
0.039571570492224 0.036093750647397 1 1
-0.0342597432752847 -0.0344335796041733 1 1
-0.285071830125054 -0.275124863583525 1 1
-0.144598445160199 -0.134033940361301 1 1
-0.0173725856208083 -0.0182498537125194 1 1
0.0425597529013585 0.0371273313169906 1 1
0.0954687053405734 0.0872220429743944 1 1
-0.106290805140848 -0.100950971768942 1 1
-0.0561465762827637 -0.0536535209521385 1 1
0.124453475317179 0.119018540274309 1 1
0.0877313450854743 0.0840425548867063 1 1
-0.244926952095841 -0.23152705488152 1 1
-0.242191343475084 -0.230492158153721 1 1
0.0138025131179704 0.0140150105756989 1 1
0.54880790950149 0.527372836380325 0 0
0.196311702882531 0.188799559312825 1 1
0.0577008139366668 0.0551224846892982 1 1
0.015136412480125 0.0139270669458006 1 1
0.180812797116153 0.174646406836389 1 1
0.190656650553453 0.178376156502393 1 1
-0.106004067493844 -0.102077567997403 1 1
0.060017573579387 0.0620787264346565 1 1
0.0586581186742658 0.0563162518697874 1 1
0.0218776228137772 0.0207440144365097 1 1
0.0437861398289819 0.0469678357530352 1 1
-0.281883741745492 -0.270095364822064 1 1
0.0680157151559947 0.0598375165497471 1 1
-0.180062841293626 -0.173889581113348 1 1
-0.364843734239014 -0.348751264240176 0 0
-0.13637559799107 -0.135416783046217 1 1
-0.0625696983994835 -0.0594296927018185 1 1
-0.124029583962098 -0.119232943246203 1 1
-0.186871614344509 -0.176912869778522 1 1
-0.0290455147519185 -0.0208296541134224 1 1
-0.0551110405065978 -0.0524508243600271 1 1
-0.182639154562682 -0.173869656179796 1 1
0.0632637912110309 0.0603967188965885 1 1
-0.140445300070985 -0.130480734529483 1 1
-0.0688442615426473 -0.0727816701514446 1 1
-0.311066542267204 -0.296900333214638 1 1
-0.123959635151991 -0.124192463215279 1 1
-0.0293649275487202 -0.0270382450876475 1 1
0.234043658236648 0.224848488436992 1 1
-0.090935306992094 -0.0875910295337922 1 1
-0.0476044408889054 -0.0441010281894275 1 1
0.113542087246145 0.108756679051592 1 1
-0.0834576945287846 -0.0819002812694494 1 1
-0.388346238334865 -0.36876789940975 0 0
0.182837052508992 0.178322032394476 1 1
0.128449791444918 0.122498237776376 1 1
0.220284253996278 0.209340480799833 1 1
0.073315738152932 0.0608944526329081 1 1
-0.00496195054662942 -0.00417484901487128 1 1
-0.247097518306411 -0.237986992483347 1 1
0.159580290038916 0.151651251110031 1 1
-0.0482992306738907 -0.0478557620293431 1 1
0.110639316161866 0.104824967619571 1 1
-0.235389996468047 -0.215817354047554 1 1
-0.160856962416687 -0.156313184010386 1 1
-0.208983399229619 -0.202453579276965 1 1
0.092255949646768 0.0836925280580876 1 1
0.0597273034540347 0.0576286161665141 1 1
0.10434800310529 0.0978481072173078 1 1
0.0826118658696656 0.0854519327062526 1 1
0.242326482390127 0.22696626880659 1 1
0.00207105686121112 0.00372380087957846 1 1
-0.126701155248517 -0.117919847304229 1 1
0.18686854735434 0.182622101233167 1 1
-0.0874271276347481 -0.0807248497238546 1 1
-0.226235535587741 -0.212799813661216 1 1
0.156383325760736 0.148253997608535 1 1
0.0281628959799745 0.019108797734494 1 1
0.133770802772505 0.126846203156751 1 1
-0.0982272257355075 -0.0897211669905999 1 1
0.208676913584707 0.200643947486212 1 1
-0.0524909681380729 -0.0509501323795172 1 1
0.222123097132105 0.212525196560496 1 1
-0.1470758130297 -0.137072753102702 1 1
-0.110614155165052 -0.103874520349332 1 1
-0.0816308623062066 -0.0714402007779188 1 1
-0.0616107785425181 -0.060774686974738 1 1
-0.0850557864445819 -0.0814696210483193 1 1
0.0595667367727765 0.0561860673875167 1 1
0.130210634241876 0.125262308158134 1 1
-0.30180549632968 -0.289610228422877 1 1
0.0599071660672441 0.0605289924457838 1 1
-0.470638931803796 -0.446216139298582 0 0
0.205428136022283 0.196357517296007 1 1
0.0641336086077402 0.0595356157263202 1 1
-0.229974240071411 -0.21521745317676 1 1
0.0115775094437935 0.0095985652360842 1 1
-0.144506329882863 -0.14157629759692 1 1
-0.143725693599186 -0.135994432337331 1 1
-0.0597463225484687 -0.0573813534553578 1 1
0.288066529425872 0.273086342300998 1 1
0.217374523147732 0.207085713823678 1 1
0.0409046489661753 0.029035739613392 1 1
0.00568178019657936 0.00577507270169736 1 1
-0.111074649328835 -0.100648237330865 1 1
0.0233720463903173 0.0225211550079494 1 1
0.030615418536109 0.0304734370186221 1 1
-0.308165509420955 -0.298623018133573 1 1
0.130411260037842 0.110350430970201 1 1
-0.0394740220199078 -0.0409464494841208 1 1
0.0192951248983675 0.0178363392313379 1 1
-0.313293868616334 -0.307606466960949 1 1
0.00964215209065569 0.014888548643482 1 1
0.323302966269752 0.309277967342282 0 1
-0.00525141258465746 -0.00511677418272395 1 1
0.0370433843538522 0.0317929236563098 1 1
-0.146331916289097 -0.140314450349081 1 1
0.21853514096189 0.207143136671948 1 1
0.0157884478223545 0.0224913166848406 1 1
0.0811802100207653 0.0727113182909406 1 1
0.13872259350312 0.126265573281664 1 1
-0.0884834290028859 -0.0842251040639108 1 1
-0.162727739406314 -0.143805312077226 1 1
0.216864982143724 0.211851954363827 1 1
0.185411914281743 0.179184083883444 1 1
-0.0968964846141729 -0.0937212292434684 1 1
-0.263798238569791 -0.248946402943992 1 1
-0.146599863414893 -0.135639262486433 1 1
-0.0570710690472332 -0.0541646321795775 1 1
0.171880187453456 0.163415115956064 1 1
0.0576874059995665 0.0586194391961714 1 1
-0.187969940871192 -0.17564922659743 1 1
-0.0478272968557059 -0.041504248261293 1 1
0.161672782973027 0.152129999134871 1 1
0.319729581652988 0.30255638813708 1 1
0.0414409879779218 0.0403645963504879 1 1
-0.0539156198166853 -0.0534801034581645 1 1
-0.127345213428714 -0.121183067988668 1 1
0.0419622727458341 0.0382682935892653 1 1
-0.00466466550286701 0.00213242796606736 1 1
-0.0524828054673224 -0.0498374885250519 1 1
-0.0775828017169819 -0.0716164817988806 1 1
0.0797068375221165 0.0787475691197018 1 1
-0.0341548895695582 -0.0339610710415276 1 1
-0.327213655504083 -0.312591512293229 1 1
0.0740417308146947 0.0710621880955563 1 1
0.119772004123995 0.113404859517495 1 1
-0.235914002010079 -0.221502888882126 1 1
0.0534037249923688 0.0604394272425045 1 1
0.0299844629513012 0.0312422066285355 1 1
0.21804544551244 0.209386944778844 1 1
-0.38597471304164 -0.36175663574685 0 0
0.0855277847411136 0.0757141320297546 1 1
-0.363548892714475 -0.346961489108865 0 0
-0.154634347663414 -0.151680426984631 1 1
-0.0904401375260298 -0.0850380829846106 1 1
0.0905168880293153 0.0831672040226695 1 1
0.220845056246038 0.209532655149374 1 1
0.201800862761198 0.192375271959063 1 1
0.0319315303632287 0.0248050078797461 1 1
0.121730433881795 0.115153118738471 1 1
-0.390945911229124 -0.375668784351606 0 0
-0.0885656694104104 -0.0801174948828313 1 1
0.0193073236757665 0.0185150963189176 1 1
-0.00941434124749952 -0.00917833052083175 1 1
-0.050704195537826 -0.0447496678602576 1 1
0.0379931077572989 0.0337537333657053 1 1
0.010226644107282 0.0104779561412949 1 1
-0.00756948697369265 -0.0114670153544642 1 1
0.0608590211332875 0.0562151047357722 1 1
0.00289713727133969 0.00389006471938424 1 1
0.405417081070719 0.388422151083407 0 0
0.175689688303743 0.172445711735296 1 1
0.0846445174692728 0.086739280234216 1 1
-0.119158086556634 -0.107246490132327 1 1
-0.0622669649589058 -0.0579147176933399 1 1
0.0695941514747226 0.0642940301404793 1 1
0.145037508418083 0.137554624888753 1 1
-0.0245568535403051 -0.0250360197309102 1 1
0.0207322544306564 0.0233318997860243 1 1
-0.349275931561044 -0.331168019821827 0 1
-0.090589946890588 -0.0856076609998798 1 1
-0.0940806746919244 -0.0871784774478499 1 1
0.0102427545609627 0.00933488313510155 1 1
0.0259375750714089 0.0261354606245684 1 1
0.147932195110377 0.139014436640301 1 1
0.213252446973968 0.204164563284656 1 1
-0.118173996900206 -0.109902995979826 1 1
-0.164791127085963 -0.155847598177396 1 1
-0.0817486351724116 -0.0687877803508599 1 1
0.196453754195664 0.184252379070545 1 1
0.278198793176509 0.259751172325852 1 1
0.180084187654758 0.171853892119726 1 1
0.0290855355473556 0.0300246615232714 1 1
0.0194273141731551 0.0187861979157941 1 1
0.152983014878055 0.144273888756571 1 1
-0.0315098516642579 -0.0275676199065814 1 1
0.100973694799366 0.101159204846532 1 1
-0.00927989158313178 -0.0094424197052239 1 1
-0.218621306519811 -0.209514450238549 1 1
0.346587615988116 0.331574739351135 0 1
-0.0178583081907372 -0.0202189459120992 1 1
0.0326980304132271 0.0305457562481031 1 1
-0.0754821265732705 -0.0727033400514037 1 1
0.188098412447025 0.177773037416248 1 1
-0.149231338725716 -0.142768975432736 1 1
-0.084657908177246 -0.0794037725188447 1 1
-0.0476986457878294 -0.0464477080031129 1 1
0.110338064889273 0.106814524852149 1 1
0.22509855456269 0.213653791721731 1 1
-0.0267580160622928 -0.0281457440859025 1 1
0.195555248441328 0.189911672794514 1 1
-0.079300906966993 -0.0784955031979477 1 1
0.0686417633602696 0.0620303343598247 1 1
-0.023339125693834 -0.0215809251847332 1 1
-0.0660224856051446 -0.0604112122350377 1 1
0.0815259819457936 0.0671651101350343 1 1
-0.00624488526160723 -0.00817664619186762 1 1
0.00815307319864097 0.00606174269978061 1 1
-0.0487182655142336 -0.0572901578738126 1 1
0.162440492212637 0.155305015531726 1 1
0.00898332786717503 0.00751005381814376 1 1
0.316910690260635 0.307501031942351 1 1
-0.0904373917893617 -0.0821551638260214 1 1
0.212598579215331 0.200159996165015 1 1
0.0107066661686734 0.0084064888840482 1 1
0.126386666864711 0.121442325505656 1 1
0.0535427343430628 0.0453964768748994 1 1
-0.00229659505086428 0.00131569153891992 1 1
0.30840468210478 0.309936113188203 1 1
-0.158015092967215 -0.148554606735475 1 1
0.11114002651269 0.106766169331687 1 1
-0.0895558178658358 -0.0846538010206295 1 1
-0.124580095674514 -0.118741026949905 1 1
0.110727808109844 0.12878358191378 1 1
-0.346009773491071 -0.33037865397176 1 1
0.151190186831772 0.141286115957574 1 1
0.0618479358432942 0.0601932834161332 1 1
0.0683036701506597 0.0662063137617596 1 1
0.0901169652017862 0.0856354172154438 1 1
-0.146461601782574 -0.141828840337702 1 1
0.297029290099299 0.286247388712162 1 1
0.197659137082258 0.194595278102192 1 1
-0.316624443311236 -0.305034402399456 1 1
0.153077518898714 0.141310558736126 1 1
0.162461908140251 0.155002859189824 1 1
0.016534637208317 0.0184667107230783 1 1
0.354015093675229 0.336061503087796 0 0
0.154530710312372 0.150445599908411 1 1
-0.0548981425462281 -0.0525881807551568 1 1
0.113278920225669 0.106696703903296 1 1
-0.0760710158812778 -0.0727135704950395 1 1
0.0110959050858477 0.00221233127869737 1 1
-0.0604664777083223 -0.05471355543241 1 1
0.0871646203453487 0.0818991327519023 1 1
-0.0471727653963883 -0.0475827890623811 1 1
-0.0829271255179331 -0.0804397105018967 1 1
-0.218784190641605 -0.211882231907557 1 1
0.094037084170841 0.0859027565544906 1 1
0.00380884072529132 -0.000475945231300644 1 1
0.0123405350731763 0.0121440250498986 1 1
0.150903353363945 0.141717054665868 1 1
0.154009396485805 0.150813937862574 1 1
0.144355468283363 0.141381303157042 1 1
-0.19997346616908 -0.186053185667537 1 1
-0.00105952916952512 -0.00101303809638523 1 1
-0.529069545475202 -0.501919813714984 0 0
0.178272958422038 0.16816498805863 1 1
0.0444994714011068 0.0503510346611346 1 1
-0.0301127986305903 -0.0281679826422623 1 1
0.172424097328489 0.166302593543158 1 1
0.200712912611098 0.189792640632508 1 1
-0.0346067705914731 -0.0342591732145653 1 1
-0.0644492859721037 -0.0626940719560676 1 1
0.064867374473751 0.0588352404284471 1 1
0.125871266396346 0.122716712594713 1 1
0.115191643158137 0.12159746899303 1 1
-0.128528164383908 -0.123276438952507 1 1
0.000915580956310828 -0.00277489286667489 1 1
0.135126329745084 0.130836517089195 1 1
0.0573619193684557 0.0549165698953143 1 1
0.101465971173046 0.0993442924483224 1 1
-0.292790001612667 -0.284038640515341 1 1
0.133485439232718 0.137819194183873 1 1
0.227314438014462 0.216922203131287 1 1
-0.241998047997929 -0.23380057680083 1 1
-0.0853072780512382 -0.0830283328228136 1 1
0.385895931502445 0.362901434482635 0 0
0.0766940252167281 0.0686298803986387 1 1
0.0418926181721133 0.0414921478899698 1 1
-0.0950801979781725 -0.0895239303571937 1 1
-0.0847091304756108 -0.0856160460745678 1 1
0.141617538013343 0.140337373733569 1 1
-0.364196457098239 -0.373435748445475 1 1
0.2284909090197 0.217357563913064 1 1
-0.0330772403221847 -0.0404091041655437 1 1
0.0786706907731324 0.0727187990597842 1 1
0.161728264299929 0.153213730624469 1 1
0.0119483162357342 0.012844471850168 1 1
-0.0527364772993503 -0.0508120113122657 1 1
-0.261313287572324 -0.254654697542459 1 1
-0.0207269652346581 -0.0188437306744174 1 1
-0.138713628169626 -0.133463619284455 1 1
0.125450056374241 0.11576181824996 1 1
-0.0836922179794021 -0.0829197959731128 1 1
0.0965721071427188 0.0930206566126004 1 1
-0.0704965208874661 -0.0639779800442363 1 1
0.151086430116565 0.144020057944007 1 1
0.132331525209452 0.124681499099397 1 1
-0.0560929802384462 -0.0537564139122463 1 1
0.115786543179004 0.116394676102261 1 1
-0.204355250294672 -0.192574745133541 1 1
-0.214008315080203 -0.202995021812813 1 1
-0.17374871887181 -0.165265760192117 1 1
-0.456778536701539 -0.432138134382328 0 0
0.0158089197598808 0.0173660014225198 1 1
0.250446251770832 0.236360979403804 1 1
0.303928686072216 0.285750634732576 1 1
-0.0166656265393137 -0.0130046153166893 1 1
-0.22867967630505 -0.218820249950277 1 1
-0.0291200876494501 -0.0225245185583183 1 1
-0.224081774374253 -0.204407202880426 1 1
-0.0309536651791004 -0.0410050865485525 1 1
-0.0817261912334049 -0.0757511475980224 1 1
-0.0778214959598654 -0.0763928570854974 1 1
-0.176830233420423 -0.172001965616647 1 1
0.10996352624358 0.109713683143111 1 1
0.140234878901958 0.131897665091119 1 1
0.128819917499029 0.119020253806662 1 1
-0.10816556040384 -0.101987172559245 1 1
-0.113605873822779 -0.108332454756406 1 1
-0.328491961206752 -0.318275594519061 1 1
0.0834742999827714 0.0787924452556904 1 1
-0.190226050104228 -0.182292474833669 1 1
0.162492549087 0.155305668357892 1 1
0.0224851443508728 0.0190052438207335 1 1
0.123788189580444 0.118694137710105 1 1
-0.163592749675772 -0.155373898400226 1 1
-0.0746353183130204 -0.0714734270190407 1 1
0.450845361833268 0.430742543103879 0 0
0.25461335362112 0.241438980748798 1 1
0.0278829115451243 0.0257466305449657 1 1
0.0426329216980481 0.0373268128385167 1 1
0.000916216564226105 0.00175406004526375 1 1
0.118280548075643 0.117175226065506 1 1
0.188872178179867 0.181573916132777 1 1
0.151060842348273 0.145051474034877 1 1
-0.325187122335583 -0.302996907318591 1 1
0.395112634305659 0.367678712488136 1 1
-0.305408068240315 -0.286208137251209 1 1
0.369612016928193 0.350038085796926 0 0
0.0151643031197384 0.0132118082691741 1 1
0.0376543949951739 0.0370740239481106 1 1
0.405779111376061 0.385986178457975 1 1
0.0835239551608532 0.0843849367161896 1 1
-0.0353032837096404 -0.031463917098902 1 1
-0.253100771853902 -0.238002698223876 1 1
-0.0386742954638115 -0.0363492406499644 1 1
-0.215279939860982 -0.205429533666027 1 1
-0.0427083159520794 -0.0390818191113882 1 1
0.0702624894105905 0.064421375248318 1 1
0.189250824288717 0.178863182823452 1 1
-0.165900418863091 -0.158346319494863 1 1
0.189055979465859 0.185521976698347 1 1
0.0399757413924308 0.0396830664410288 1 1
-0.0441048101136418 -0.0392230047361993 1 1
-0.317738239759672 -0.30556261094417 1 1
-0.24418176661454 -0.231985356478532 1 1
0.136648363652845 0.125564717528061 1 1
0.0213129924508719 0.0238379403128224 1 1
-0.207763719623868 -0.190104143818433 1 1
-0.129613888568147 -0.126055233610853 1 1
-0.0160701779983141 -0.0178848618861419 1 1
-0.177942866014204 -0.17078980285902 1 1
0.197208517083845 0.185151650560677 1 1
-0.055228360736476 -0.0511376825632419 1 1
-0.148293887373055 -0.139973581807025 1 1
0.214045705525171 0.201965647934358 1 1
0.108756311083826 0.107606179600564 1 1
-0.0603239292741508 -0.0577498262319544 1 1
0.164897170667241 0.153127755637204 1 1
0.00982203954627632 0.00844784570590523 1 1
-0.066177569697639 -0.0574477164174282 1 1
0.0980777959203655 0.0969237572059603 1 1
0.0184407666166664 0.0161435048783926 1 1
-0.0782453143033268 -0.0652724999287688 1 1
-0.213339076771802 -0.208346151717333 1 1
0.00519455586770716 0.00445512423860249 1 1
-0.264915479612068 -0.260153383308913 1 1
-0.117839981270836 -0.113688824355761 1 1
-0.228274280104332 -0.212579718079883 1 1
0.0464410798880039 0.0417537061372351 1 1
-0.0827752048781043 -0.0795807660294748 1 1
-0.165367105242023 -0.158837365469185 1 1
0.333028953754678 0.322487417159659 1 1
0.0737141941494252 0.0689708641360329 1 1
0.116059925336085 0.113319582232447 1 1
-0.14533981303385 -0.133452159361815 1 1
0.00263795943663436 0.0037017393212054 1 1
-0.286268750910953 -0.27599810354265 1 1
-0.0564507537951045 -0.0527354878673579 1 1
0.0705816021240928 0.0659499124921291 1 1
-0.0952721997581671 -0.0941789708377085 1 1
0.0282876921373011 0.0208723194393381 1 1
-0.266538754677434 -0.261166512395099 1 1
0.14027802247844 0.136459266966075 1 1
0.179664781106444 0.169273347787469 1 1
-0.0803243013885583 -0.0782586805463642 1 1
-0.0469463100639923 -0.0346338015970802 1 1
0.169300323997131 0.145932722536862 1 1
-0.266747368061532 -0.252095394668807 1 1
0.248028997263396 0.237816322155546 1 1
0.309784174912052 0.299086523480003 1 1
0.228673833438534 0.217473372898966 1 1
0.0902348013904692 0.0890985288474093 1 1
-0.0852525835189272 -0.0799168862552471 1 1
0.0491739424390629 0.0476741971150476 1 1
0.111975136537693 0.104104073860065 1 1
-0.286428222566989 -0.27306016795514 1 1
-0.303642751012327 -0.287202850651449 1 1
-0.0479003888255771 -0.0469430258181091 1 1
0.0124435943020779 0.0125706370010668 1 1
0.390919279101749 0.370496100105636 0 0
-0.0765209861886889 -0.073718751660082 1 1
-0.0127301256646721 -0.0170925350075949 1 1
-0.0934128817056777 -0.090077994537792 1 1
0.269494189940712 0.252644981119364 1 1
0.16275411901204 0.152048659049473 1 1
-0.0800110814589794 -0.0754005473772047 1 1
0.191154613780429 0.185998705172933 1 1
0.131064317302078 0.132879306973045 1 1
-0.0351087186425232 -0.0335780092234973 1 1
0.115848295422138 0.111395418053574 1 1
-0.241872521394662 -0.232093078948542 1 1
-0.0500854506558621 -0.0453596667418069 1 1
0.0816801045736428 0.0767473875090878 1 1
-0.0395630416587785 -0.0394152992595031 1 1
-0.0490742882272334 -0.0508777548487021 1 1
0.0635995766719781 0.0596915782009817 1 1
0.152481815607287 0.142645912264051 1 1
0.0835744160817802 0.0727130039764197 1 1
0.117214992729729 0.115643775975805 1 1
0.30086193489991 0.2857947673561 1 1
-0.019929116504173 -0.0236991517473779 1 1
0.139709663266102 0.128113961424073 1 1
0.201093122164469 0.188343438797482 1 1
-0.234497692521403 -0.220895397658281 1 1
0.167067780784909 0.159162075750141 1 1
-0.168691013054415 -0.155819639817569 1 1
0.214786725412544 0.202480289584853 1 1
0.141485831995071 0.141589937749084 1 1
0.101094011713053 0.097693240340786 1 1
-0.192715493247253 -0.182802633799283 1 1
0.290518397079767 0.27172934126769 1 1
0.210640532484549 0.202319972984047 1 1
-0.128373645467935 -0.121949297072232 1 1
0.0171179406816987 0.0134076058416412 1 1
-0.0847041854728511 -0.0791270548257463 1 1
0.306051591342498 0.284988546296391 1 1
0.0130255488975535 0.0123991274001138 1 1
-0.637148466043065 -0.598981605181642 0 0
-0.149715301989742 -0.141906510923245 1 1
0.0507452778815946 0.0478624423604568 1 1
0.0813905775990359 0.0786356136748641 1 1
-0.0686140916069734 -0.067126930231029 1 1
-0.0948718945532307 -0.0882070171519927 1 1
0.0376590492459295 0.0330230525189684 1 1
0.29198533545995 0.277256541522256 1 1
0.0900020270748011 0.0868182468132116 1 1
-0.133525014468906 -0.127909992919175 1 1
0.0145392624706387 0.0124381441204519 1 1
0.0685702557474413 0.0651852624860128 1 1
0.0258773558409006 0.0257399283618363 1 1
0.000873199797803766 -0.002070611578932 1 1
0.0866662328050902 0.0831463085102574 1 1
-0.0392062008025778 -0.0387158244387686 1 1
0.109842980600756 0.105878155600142 1 1
0.138767386557338 0.131802672498315 1 1
-0.0862700851921873 -0.0859047376337308 1 1
0.153813464181566 0.146651101429361 1 1
0.101440365675906 0.0936306358508621 1 1
-0.0586675888417977 -0.0544584248089162 1 1
0.0169778624446687 0.0135448102480548 1 1
-0.182848906596534 -0.171220674140601 1 1
0.246154656758228 0.230982630435866 1 1
-0.0585826151753459 -0.0602528594947702 1 1
-0.0874018485128786 -0.0822271484636701 1 1
0.0798161034689322 0.0768906617024705 1 1
0.0219987755088915 0.0248113424232357 1 1
-0.194429086441166 -0.185282909624152 1 1
-0.29312477063706 -0.278752991489725 1 1
-0.0574129792553615 -0.0561435864961506 1 1
-0.27442775733933 -0.263927692578644 1 1
0.0319860563762406 0.0306839784028473 1 1
-0.135830958640332 -0.130512010066579 1 1
0.25853367396154 0.248444733529169 1 1
-0.392000059605807 -0.366548845474322 0 0
0.131580591100714 0.126304785920881 1 1
-0.272589186029183 -0.256575577565667 1 1
-0.00417118781490555 -0.00963219322201873 1 1
-0.0365166171798317 -0.0316169769053318 1 1
0.261146471002598 0.250687226260099 1 1
0.080038391116872 0.0742445371856812 1 1
-0.0875707801585495 -0.0830604760836965 1 1
0.00435136286210501 0.00250929041702143 1 1
-0.0322600607819881 -0.0317487555215121 1 1
-0.0340473763783631 -0.0327447115574027 1 1
-0.0627341420434477 -0.0619731327659939 1 1
0.0499126955081719 0.0450710057804029 1 1
0.096972480117298 0.0951826373581335 1 1
0.147728269825693 0.140986377489153 1 1
-0.028199083183973 -0.0265378529096589 1 1
-0.236185822370831 -0.221526886562551 1 1
-0.0353983216892193 -0.0289988315821628 1 1
-0.166468985115454 -0.159864317556537 1 1
-0.118564954761667 -0.113987203265898 1 1
0.185903949563453 0.175084294608205 1 1
0.218328541199668 0.206495995187216 1 1
0.288649926350912 0.273792660446938 1 1
-0.112180732985528 -0.106393350225062 1 1
-0.178336933800438 -0.165768188412126 1 1
-0.271655338045706 -0.260206894892243 1 1
0.0780006985820235 0.0770412456632637 1 1
-0.18583840903534 -0.177845473514982 1 1
-0.00746643066324247 -0.00462074364271489 1 1
-0.209724973815894 -0.202142354049479 1 1
-0.147094093754716 -0.138314643760006 1 1
-0.0231972214936112 -0.0194120712732048 1 1
-0.276533930515656 -0.264811418621638 1 1
0.068381766839062 0.0760739026281517 1 1
0.135016905246974 0.120728623228005 1 1
0.440068937495941 0.409183727914339 0 0
-0.0313353887413315 -0.0286968967573275 1 1
0.171119578083828 0.162034869433815 1 1
-0.0912527793478745 -0.0835842678126761 1 1
0.116165623777444 0.103847474451755 1 1
-0.0963544768428551 -0.0929101565379776 1 1
0.341995416156828 0.325765024156277 0 0
-0.288205522637831 -0.27509635638777 1 1
-0.157950899278045 -0.147610425260996 1 1
0.0900883661677075 0.0886488802917983 1 1
-0.11451627273624 -0.10105247876061 1 1
0.126377904111768 0.123054451950504 1 1
-0.138365979560491 -0.132230845511109 1 1
0.0260482595204653 0.0238822611337703 1 1
0.0738275308125022 0.0687813136950567 1 1
0.0421968212149196 0.0345756643037375 1 1
0.0533464999127257 0.047621686251767 1 1
0.138281562009766 0.132154901172275 1 1
0.0117614843837584 0.00386453714544819 1 1
-0.170075713283618 -0.166016753717163 1 1
0.144777550434606 0.140918659484793 1 1
-0.190146780106093 -0.180026452832183 1 1
-0.321827536699872 -0.307455615166307 1 1
0.0973854993574556 0.0970371265652449 1 1
0.272383661363676 0.258675962129575 1 1
0.090051942856417 0.0840511350735345 1 1
0.183951556221527 0.177401753189321 1 1
0.114627492255517 0.109142082957603 1 1
-0.294284295332718 -0.278058263305597 1 1
0.302297111197385 0.291190445275322 1 1
-0.32537399718457 -0.309737544763731 0 1
-0.154066386731286 -0.146656798986511 1 1
-0.235912828338146 -0.224431511516383 1 1
-0.0999530073239907 -0.0978462837863708 1 1
-0.0418883369381038 -0.0389881790366313 1 1
-0.0157323753738792 -0.0153228637377239 1 1
0.229841315363895 0.213482801791506 1 1
0.142619862237881 0.134994355651515 1 1
0.216961068100322 0.206658163314575 1 1
0.141455604511413 0.135002194890998 1 1
-0.0480583158606563 -0.0468163559033572 1 1
-0.19448921854415 -0.186746167730249 1 1
-0.164288883007547 -0.157511072175031 1 1
-0.101417584444179 -0.096564541809825 1 1
-0.0375850056601535 -0.0334434690674108 1 1
-0.180922418185743 -0.170198460906112 1 1
-0.243523400176264 -0.229610069943363 1 1
0.192044404218364 0.179249829456469 1 1
0.0954157400130514 0.091423213183114 1 1
0.0598696026708765 0.0554529299357215 1 1
0.0895734097572385 0.0814960992156559 1 1
0.318852735857398 0.304489073692148 1 1
0.0412217852280598 0.0350497696507226 1 1
-0.10084603805403 -0.0976128682045331 1 1
-0.227269592699395 -0.216754140284659 1 1
0.124562386917752 0.120297080255811 1 1
-0.106706151871383 -0.0991062187268057 1 1
-0.27912709511089 -0.272601230673693 1 1
0.0443417938674636 0.0405633301959472 1 1
0.0434848258574896 0.0421633666148498 1 1
-0.0723619199976385 -0.0700095928407176 1 1
0.156726966675516 0.150128743238787 1 1
-0.012868611449523 -0.0135835985265142 1 1
0.0588199545929999 0.0570037140874426 1 1
0.253033390068273 0.230445541800012 1 1
-0.013090640631076 -0.0143677983977007 1 1
0.1209621082015 0.113095067350818 1 1
-0.0237120840243455 -0.0165210648140388 1 1
0.345250956777296 0.322451879114681 1 1
0.0265744439564522 0.027496393426824 1 1
0.111821017032638 0.10526586986584 1 1
0.116072996325561 0.112310001099216 1 1
-0.292202977504034 -0.278623094007304 1 1
0.214980058364728 0.206402953390517 1 1
-0.109569410627436 -0.103045205247571 1 1
-0.0740158878900975 -0.068400439963626 1 1
-0.243030303306894 -0.232000865692228 1 1
0.0832620138972384 0.0773581506057454 1 1
0.103532336247523 0.0901183294736875 1 1
-0.0234696695335172 -0.0256773777766814 1 1
0.128184511876632 0.120165476032722 1 1
0.0503816659601523 0.0478004699421077 1 1
0.0283169004248216 0.0247909184128757 1 1
-0.150771783903804 -0.138224274150032 1 1
0.164047793518232 0.155553542581367 1 1
0.104833721198579 0.106614088141563 1 1
-0.0895734130313056 -0.0859736810582287 1 1
-0.139542889252019 -0.131603169010983 1 1
-0.0175635312028785 -0.0162516247814982 1 1
-0.1252487615385 -0.11752163204792 1 1
0.0560100730358054 0.0517954811496284 1 1
0.209656858509135 0.199824889875573 1 1
-0.208678359839161 -0.202889672783397 1 1
-0.0245279171829931 -0.0255280250466288 1 1
-0.552771392484801 -0.527768836180057 0 0
-0.0637556822009808 -0.0589639168921962 1 1
0.137258335814647 0.130718557031823 1 1
0.335447403234968 0.322040175013732 0 0
0.0259835571270753 0.0193192706436552 1 1
-0.0204798958683258 -0.0211662488597149 1 1
0.343523241533837 0.328542850353732 1 1
0.290110898950901 0.270153520147225 1 1
0.335570440484112 0.317713696496621 0 1
0.268418032477702 0.255181999127198 1 1
-0.00252382221987628 0.000425363104465358 1 1
-0.0661222959166974 -0.0665199195785893 1 1
0.226125948867871 0.213832878611869 1 1
-0.152659896048788 -0.14755364077361 1 1
0.250154897040563 0.236064863502151 1 1
0.425391699970928 0.404777268480578 0 0
0.226570621460056 0.209703446627714 1 1
0.461754754154552 0.440364837713684 0 0
-0.169634887685709 -0.157351008550732 1 1
0.0322808565314433 0.0292616966277177 1 1
0.0191163367485786 0.0111421270363188 1 1
-0.00627415667182721 -0.00525782430323118 1 1
0.202846527087607 0.189918868985493 1 1
0.307682456321729 0.29081648882018 1 1
-0.029723924698969 -0.0290271616787222 1 1
0.223568496986499 0.214943702078346 1 1
0.240741293549065 0.225071979112633 1 1
0.0223132837558898 0.0211068703626589 1 1
-0.133377161291934 -0.125053699092809 1 1
0.150649185696076 0.140292930755067 1 1
-0.10460709862012 -0.0892599850989909 1 1
-0.0435769509183726 -0.0444060727444859 1 1
0.0389406453058287 0.0372127733526152 1 1
-0.22190691113172 -0.209250230000039 1 1
0.0314377045220195 0.0262832271247181 1 1
0.151239215418082 0.138005062432397 1 1
-0.0411205730107548 -0.0397400872198337 1 1
0.177935173898336 0.171443957891933 1 1
0.00298719199066208 0.00398343507941947 1 1
-0.238504679576569 -0.233602449309188 1 1
-0.0786878848653268 -0.0749300993007282 1 1
-0.288163598507495 -0.269801902130278 1 1
0.2095215061111 0.201672260108453 1 1
0.190491302264804 0.179857847630334 1 1
-0.134694160165705 -0.126802723235698 1 1
0.0381577744134143 0.0381013235371753 1 1
-0.0178581185352372 -0.00810615267080186 1 1
-0.0850147702991477 -0.0784353367930372 1 1
0.250748237687294 0.241854017249644 1 1
-0.0553690953843441 -0.0523596536357266 1 1
0.0506831074083574 0.0515587913322141 1 1
-0.0589064225377269 -0.0560817994668389 1 1
-0.130547544284026 -0.124027375614099 1 1
0.0888308226420706 0.08431744105765 1 1
0.024266067710569 0.0258110436762101 1 1
-0.0219579373459048 -0.0212629646897569 1 1
-0.119728694800354 -0.112729401461983 1 1
-0.328057346712371 -0.308061428258935 1 1
0.189031239048531 0.178356288464943 1 1
-0.109739132848512 -0.0995209600041158 1 1
-0.204323569859696 -0.191781412690904 1 1
-0.115478934135044 -0.108555587077443 1 1
-0.00331743255764948 -0.00391989066502715 1 1
-0.0177976912935415 -0.0166230982465946 1 1
0.179524412449533 0.168455314063226 1 1
0.156493927210494 0.150756462251382 1 1
0.0825737043947688 0.0837929904995347 1 1
-0.00822341678857 -0.00772163407170855 1 1
0.0366837321169141 0.0267454942847175 1 1
-0.143332998527843 -0.13240294740375 1 1
-0.332966220859881 -0.316640077112969 0 1
0.16262341500007 0.157078890893054 1 1
0.170125937516628 0.160585828414079 1 1
0.192783314283503 0.176004243916266 1 1
0.0612558185016024 0.0610589114432485 1 1
-0.0446636907244149 -0.0442307925864572 1 1
0.0147603411520554 0.0130414027486853 1 1
-0.0902826807992305 -0.0855146772128963 1 1
0.100033661323219 0.089762141579826 1 1
0.217321743896455 0.203988450544999 1 1
0.236766321921065 0.220656039827796 1 1
-0.261593726622402 -0.247808213864071 1 1
0.0934216201763376 0.0908756649230766 1 1
0.0502916215268802 0.0438507287789111 1 1
0.0365495413733749 0.0367306023664665 1 1
-0.160333899162065 -0.155834319413375 1 1
-0.0905968842342207 -0.0852511692112323 1 1
0.114089670799851 0.112017762339661 1 1
0.0444945940710303 0.0451673106472881 1 1
0.0763259908065134 0.0735457497796077 1 1
-0.278657294362803 -0.262613580524176 1 1
-0.211060455909164 -0.196537637843857 1 1
0.0973015999455623 0.0940058272521495 1 1
-0.227954641403643 -0.2192831508847 1 1
-0.112811031671419 -0.108176648998101 1 1
-0.0260007757445164 -0.0236189549503345 1 1
-0.0567847150895975 -0.0561546194895676 1 1
-0.0808542536430739 -0.0789227017225451 1 1
0.391700346469045 0.375909411447086 0 0
-0.0241382063748437 -0.0248284196859845 1 1
0.00802075412558054 0.00593976442921117 1 1
-0.021967623752405 -0.020642893545837 1 1
0.047397965375388 0.042859488047896 1 1
0.185499734597403 0.174823307302201 1 1
-0.0701889671678771 -0.0652755930344102 1 1
0.29699478681463 0.288767424984139 1 1
0.0183878548278503 0.0218734456984681 1 1
0.114400565474965 0.103406079478151 1 1
0.0296284258645952 0.0285550177661607 1 1
0.147755998557439 0.139409540532921 1 1
0.0320026310580278 0.0309167120474765 1 1
0.210903980781523 0.191790588431185 1 1
0.0382652729381021 0.0396418297356236 1 1
-0.0814750867804689 -0.0793463688510849 1 1
-0.152024804877414 -0.1453805152437 1 1
0.0522536382455575 0.0480305123220267 1 1
0.141029448614917 0.129514424207688 1 1
0.0108073405278912 0.00983670652921807 1 1
-0.119641344705588 -0.113293087845369 1 1
-0.192787228004899 -0.185081227610975 1 1
-0.103183138938442 -0.0914762948278243 1 1
-0.0741651576503004 -0.0699306721723529 1 1
-0.0942544077538928 -0.0895518688360383 1 1
0.0586007442501634 0.0455182651182119 1 1
-0.325570332337859 -0.310384686206759 1 1
-0.051467691851013 -0.0502661067938523 1 1
-0.0560585455318399 -0.0522510849560067 1 1
-0.0250693666963245 -0.0221142559307562 1 1
-0.232678089892112 -0.221461675593476 1 1
-0.0477655459844725 -0.046244316894507 1 1
-0.0222440433507965 -0.0164706474330761 1 1
-0.280196246006179 -0.265680684998659 1 1
0.148893920791995 0.141587188973686 1 1
0.445109651572641 0.423005478177414 0 0
-0.260280133066477 -0.25238643728612 1 1
-0.0151354251816454 -0.0145302358108098 1 1
0.503483701439201 0.477209128402789 0 0
0.045314577583483 0.0499901925114957 1 1
0.0111268899030966 0.00828740382677577 1 1
0.0951403144792702 0.0856413744941599 1 1
0.0434834069754488 0.0283199738085649 1 1
0.163130540481552 0.153767118238128 1 1
-0.0379034341084736 -0.0352294109501511 1 1
-0.0938445283034608 -0.0871341691344016 1 1
-0.0443228875514442 -0.0424910998216597 1 1
-0.0466712159967933 -0.0457120743274085 1 1
0.275350041588671 0.267961004485578 1 1
-0.107938365545522 -0.106409705965661 1 1
-0.0853760606550738 -0.0826395271793104 1 1
0.0937273866022912 0.0935350301705323 1 1
0.338479518004047 0.32835582230227 1 1
-0.051085062810541 -0.0490284232131706 1 1
-0.00564518026135197 -0.00714788903612801 1 1
0.00755934519624229 0.00827314276883828 1 1
-0.00682943660361009 -0.00677767268743841 1 1
-0.0394205154522926 -0.0397301686381412 1 1
-0.0560729843033344 -0.0519114333616621 1 1
0.263645720293304 0.251006421928892 1 1
0.386065896355887 0.36216475856903 0 0
0.0876788162366482 0.0820574211932892 1 1
0.00781170041470928 0.0135969586638534 1 1
0.51306213105528 0.490931299314701 0 0
-0.0746051318482546 -0.0700544438647829 1 1
-0.111227203650343 -0.10896350935 1 1
-0.0463744670000844 -0.0425003084778947 1 1
0.0105405823759913 0.0183021367075493 1 1
0.0984121907121764 0.0950231262391862 1 1
-0.090840360178205 -0.0860805540687686 1 1
0.00555906703904249 -0.0117343354894363 1 1
-0.346937055104577 -0.327213863655183 1 1
0.206941846142954 0.197567429051175 1 1
-0.102119015227057 -0.0921701876473389 1 1
-0.189542216874462 -0.182633359593207 1 1
0.126547597423343 0.121279050059441 1 1
0.0373763874465934 0.0348264991497526 1 1
0.21244432101945 0.200280663103037 1 1
-0.146987659375931 -0.140234660116603 1 1
-0.0422084719926122 -0.046240876742301 1 1
0.104717275310977 0.0970401620061422 1 1
0.166169279493934 0.155021451544628 1 1
-0.279325898617144 -0.270844694831556 1 1
0.188733232009514 0.181135195148155 1 1
-0.0695774054847221 -0.0703587999064701 1 1
-0.32986661676666 -0.313613854222651 0 1
-0.123087479628481 -0.120950278065757 1 1
-0.0092746295001667 -0.00351237560575769 1 1
0.0265601832455685 0.0253198829131767 1 1
0.347950351174918 0.333996161700001 1 1
-0.250808449116554 -0.234366103998965 1 1
-0.0609463659755561 -0.059234417925502 1 1
-0.0729583264074873 -0.0676426558534434 1 1
-0.164167316366753 -0.158430557606202 1 1
0.0452819219751096 0.0456983890032808 1 1
-0.0308414435298732 -0.0294616512593992 1 1
-0.337358701669684 -0.324115485850556 0 0
-0.0302891194443844 -0.0233947919330105 1 1
0.188277517460248 0.181765188179817 1 1
-0.0096698704252374 -0.0102317763493135 1 1
0.127376987213889 0.120453801913527 1 1
-0.0980903253296936 -0.0945607322372018 1 1
-0.114344132974344 -0.108680144289286 1 1
0.0047525398289573 0.00194504387526699 1 1
0.0644871767936827 0.0588313979616782 1 1
-0.109309492385644 -0.0993155689260087 1 1
-0.0205349983669427 -0.023896877351731 1 1
-0.179908852161371 -0.169603647526095 1 1
0.32860592951709 0.311145325115391 0 1
0.254370186859766 0.241060094498453 1 1
0.162544951241241 0.15767092201543 1 1
0.257229750230161 0.246007021848554 1 1
0.0433354176438589 0.0369937825327318 1 1
-0.259726425208491 -0.247819310763129 1 1
-0.12327119758155 -0.117967810859442 1 1
-0.238214139357598 -0.229801163407623 1 1
0.0948245799304798 0.0949395599153097 1 1
0.0736688219279313 0.0711757319431332 1 1
-0.108767962645682 -0.103144745826682 1 1
-0.302516156351076 -0.287475782143004 1 1
-0.158818885508842 -0.151909317159219 1 1
0.122620682831192 0.115228811325218 1 1
0.148360963758756 0.145458077502699 1 1
0.283286554175577 0.269202704917753 1 1
0.0784868410194117 0.076303380348974 1 1
-0.251315367041954 -0.239048612132678 1 1
0.0413068672478339 0.0401571266399576 1 1
-0.114314078542356 -0.108906524606545 1 1
-0.011570542246702 -0.00939174539762987 1 1
0.0298865325961107 0.0321945399269624 1 1
-0.204575978875659 -0.199613439035709 1 1
-0.0649217297239075 -0.0623290953726463 1 1
0.0606589746993234 0.0506353995268879 1 1
0.0945593496079415 0.0836875941137464 1 1
0.108506736619797 0.0970282449126755 1 1
-0.0853402594054598 -0.0836729292455447 1 1
0.279358730782739 0.271393176047467 1 1
0.0981946909419441 0.0880312496519625 1 1
-0.0302308243387035 -0.0278361969319349 1 1
-0.223103229522978 -0.212605550236276 1 1
-0.085982813254698 -0.0833946521629892 1 1
0.120310499285172 0.116011282820964 1 1
0.184688250731123 0.181140708828641 1 1
-0.027055656623836 -0.0221510876097663 1 1
-0.103956173218866 -0.102334744363174 1 1
0.0303738267413039 0.0281028596694527 1 1
-0.299100531982295 -0.284526062239836 1 1
0.0842589181493584 0.0794213395404678 1 1
0.202134726093903 0.192058383354808 1 1
-0.184428442221072 -0.176949300048843 1 1
-0.0435889814627104 -0.0371043115323489 1 1
0.174970243711994 0.173438085760281 1 1
-0.272633386074329 -0.253955767511212 1 1
-0.0550768780440379 -0.0535350417883833 1 1
0.0985361700721853 0.0916411742402587 1 1
-0.281114899182217 -0.25802492661523 1 1
0.397387220966191 0.373774107843018 0 0
-0.0195920044063516 -0.0192257665045425 1 1
-0.399691389266117 -0.380038441808022 0 0
-0.495211611546975 -0.471649501252418 0 0
-0.0315674941828459 -0.0288164419631649 1 1
-0.103633004272044 -0.100675364285063 1 1
-0.0461597899153861 -0.0450996592465103 1 1
-0.0267141673292541 -0.0293672940186462 1 1
-0.43319652535199 -0.409417617338618 0 0
0.0143506699076735 0.0138637594841609 1 1
-0.388829545786182 -0.37043805945811 0 0
0.0733359668440652 0.0684786254496525 1 1
0.0775742810427414 0.0679872648840647 1 1
0.0523140075437611 0.0496971118636078 1 1
-0.262122438922067 -0.25286940570978 1 1
0.0211028389216645 0.0201758405984424 1 1
-0.0155977271649225 -0.00978158944190059 1 1
-0.0212975846996002 -0.0240197489474957 1 1
0.0308876870494842 0.0298464434910206 1 1
0.178636381833287 0.170712779426864 1 1
-0.13880193704407 -0.125094770415052 1 1
0.0837706265635569 0.0799026662700983 1 1
0.0306517194121074 0.0319834609322853 1 1
0.0915613388601705 0.086155240873266 1 1
0.137917092824556 0.132691227322179 1 1
-0.179985864695823 -0.170293367864511 1 1
0.135258138343867 0.127758642806105 1 1
0.0515877282645019 0.0480815575162615 1 1
-0.0982242558892638 -0.0950505675154361 1 1
0.0162562746646033 0.0223160886567768 1 1
-0.174575496835311 -0.159752889705916 1 1
-0.0715013772427011 -0.0699651047655367 1 1
0.250025596851659 0.239598912535573 1 1
0.00408245537674924 0.00231645259057487 1 1
-0.148019796003719 -0.139798638983628 1 1
0.372837465155483 0.358552662910261 0 0
0.110258748753947 0.105261009635854 1 1
0.0951177560620715 0.0913499712748232 1 1
0.166388516900677 0.15366942580047 1 1
0.134880256398675 0.127133803895779 1 1
-0.206820376446961 -0.194489988146025 1 1
-0.222360859693403 -0.204614665176337 1 1
0.126490799108764 0.120463186843195 1 1
-0.12606091268391 -0.11885450541334 1 1
-0.176285449323344 -0.167486618424607 1 1
0.0895122793558081 0.0852544631003681 1 1
0.1529074230476 0.147119922385793 1 1
0.0822704594953716 0.0851586408802906 1 1
-0.168221560326469 -0.161200725031109 1 1
-0.178495257392322 -0.173102919351392 1 1
0.210062461230282 0.199659817460704 1 1
0.34612897569562 0.326218453237566 0 1
-0.187599078417334 -0.175379321140605 1 1
-0.101708390919352 -0.0958735928871646 1 1
0.230778339872038 0.21909205220531 1 1
-0.0067835904296624 -0.00649407097871658 1 1
-0.00607478661213291 -0.00653426265311542 1 1
-0.0139023951028559 -0.0111478568263214 1 1
0.128216071506144 0.12098288235168 1 1
0.158880256231238 0.149241031303179 1 1
0.215799912404634 0.20840729786795 1 1
0.0047600157265633 0.00473318187250843 1 1
0.109150067966909 0.100388745412319 1 1
-0.090469893487534 -0.0850721389441208 1 1
0.0385753440527483 0.035639612111933 1 1
0.259120293394682 0.246884144651173 1 1
0.174298279319046 0.162626789838294 1 1
-0.0591931683995312 -0.0575519485527438 1 1
-0.00631630828548523 -0.00549232420617635 1 1
0.00869851338213098 0.00930477703248236 1 1
-0.00520260542668622 -0.00446735552360001 1 1
-0.0612402298447166 -0.0579980961738331 1 1
0.0252312237455611 0.0181770974314347 1 1
-0.0333617120413069 -0.0296241668043322 1 1
0.216342460602642 0.206748681043136 1 1
-0.0861548119058562 -0.082153571555017 1 1
-0.0169843949507681 -0.0154257885095947 1 1
-0.0072758094236628 -0.0234296277649166 1 1
0.18395314810743 0.173236439837194 1 1
0.00909935493587583 0.00996215340642963 1 1
0.122963959016032 0.115060662894842 1 1
-0.0287136550773364 -0.0300726138266149 1 1
-0.0850798604911721 -0.0819592914650768 1 1
0.0508760471652201 0.0503675323703464 1 1
-0.071299830878454 -0.0682538272340714 1 1
-0.0560533237037989 -0.0543151586743401 1 1
-0.149248121093767 -0.144550252064699 1 1
0.0221444006575494 0.0231100934107513 1 1
0.0447218288518937 0.0436224359429443 1 1
0.197483369595838 0.177112072103504 1 1
0.137435085161088 0.132832040342814 1 1
-0.0908169329704381 -0.0844016534386361 1 1
-0.0570710779701296 -0.0482780047389843 1 1
-0.099354627964212 -0.102065745256175 1 1
-0.105809355552413 -0.104108618685455 1 1
-0.139503755365644 -0.134738417015638 1 1
0.185851115621609 0.180510713186264 1 1
0.0102101325964378 0.0138706530733174 1 1
0.0770491050204789 0.0735494565016371 1 1
0.134796786883611 0.127143172533001 1 1
-0.0538157869080165 -0.05419685267327 1 1
0.0835679849311947 0.0766709330962307 1 1
-0.0183790656566183 -0.0140959774278044 1 1
-0.0291347475349815 -0.0182309828071102 1 1
0.0636834247537791 0.0633310259244331 1 1
-0.161567292306415 -0.157860549095292 1 1
0.162204476048381 0.153099491056007 1 1
-0.278999484575808 -0.264952355982296 1 1
0.103042841985053 0.0998698160198563 1 1
-0.0117633155602844 -0.0100152471250217 1 1
0.0721511709277763 0.0696963412654951 1 1
0.116077335715813 0.111462553741085 1 1
-0.114286554713799 -0.10961297842867 1 1
0.109550770959438 0.103024145367545 1 1
0.165970482043581 0.160819321106893 1 1
-0.325683205036456 -0.307991174835315 1 1
-0.345393091875588 -0.326514677196058 0 0
0.0689417548482309 0.0620632625130095 1 1
0.0387444084727786 0.03569801819869 1 1
-0.0622231214470269 -0.0584810323070925 1 1
-0.280047592012044 -0.264222816939704 1 1
0.00487045671499822 -0.00394224527555386 1 1
0.026556674534119 0.0209272742840031 1 1
-0.0177935434795765 -0.0214530414641658 1 1
0.159464150916013 0.150765088285417 1 1
0.00934952735474797 0.010764051505232 1 1
-0.0579489363752874 -0.0618274535724554 1 1
0.0896597555346176 0.0891745593986808 1 1
0.112022465512702 0.103266206073692 1 1
0.0610247782224853 0.0595087822907401 1 1
-0.198034947938725 -0.188307361771322 1 1
-0.0534994288507571 -0.0493159553296194 1 1
-0.133736486250008 -0.123504482025015 1 1
0.0626832074368498 0.0591368339694004 1 1
0.215478669559202 0.212572790665871 1 1
-0.0206711333783099 -0.0165247475375758 1 1
-0.00797939558928841 -0.00688552888940043 1 1
0.0089735938515759 0.00850384973076802 1 1
0.0506331252497816 0.0509660362200421 1 1
-0.14809987812648 -0.14409804859969 1 1
0.108149219090448 0.104506963072157 1 1
-0.0783245649565008 -0.0715340973632953 1 1
0.0277397965034171 0.0251507777116889 1 1
-0.206407936237898 -0.197721789901461 1 1
0.188957428528256 0.180279910002967 1 1
-0.340510445681176 -0.322602658593204 1 1
0.0617861353685075 0.0587366347050033 1 1
0.095588512245465 0.0918493652507693 1 1
-0.0548932430429832 -0.0458516882161046 1 1
-0.170237748513699 -0.1624844767999 1 1
0.0340421190132674 0.0313362888175696 1 1
-0.173968016526822 -0.156496093000856 1 1
0.20963546017954 0.200575861042254 1 1
-0.159585840192764 -0.152226292325183 1 1
0.11681098306907 0.110912786923748 1 1
-0.132819990954574 -0.129272704433908 1 1
0.0341881691825896 0.0304746607386104 1 1
0.0380113324488279 0.0356870952616688 1 1
0.156571729620594 0.147274032223877 1 1
-0.122713753468485 -0.11666002353106 1 1
-0.11314341676689 -0.112614277363984 1 1
-0.0643449286288292 -0.0574402724319872 1 1
0.202051057340833 0.191787977268909 1 1
-0.193549429429365 -0.185216052553321 1 1
-0.081230865401371 -0.0758676456331787 1 1
-0.00534886208123236 -0.00924549656294674 1 1
-0.281343146598921 -0.265805763196957 1 1
0.0437477903153442 0.0389360717807844 1 1
-0.115931653304691 -0.117535398241569 1 1
-0.0755632574824981 -0.0728318013052124 1 1
0.0660616655083629 0.0646077901484278 1 1
-0.0384594971968814 -0.0352787999679766 1 1
-0.0524229752059032 -0.0562774294408896 1 1
-0.232563363473868 -0.222488172849961 1 1
-0.125294594942721 -0.127103572021584 1 1
0.0497686552315868 0.0445467840853597 1 1
-0.0471573894079526 -0.0478105280123511 1 1
0.0325656523901331 0.0337894075451467 1 1
0.0837426942135057 0.0815548106053811 1 1
0.196781652975021 0.177430015055514 1 1
0.298527238291573 0.287328468474789 1 1
-0.0186530545938198 -0.0207655485944387 1 1
0.439526971087345 0.415508195704436 1 1
0.141066522594269 0.128449841744483 1 1
0.297335357734012 0.27524748805118 1 1
0.15275867237282 0.147235025231038 1 1
0.103173657719874 0.100980868746427 1 1
-0.0545692875729791 -0.0520432507790694 1 1
0.24652582590059 0.234234871344588 1 1
-0.252767363184731 -0.235864792161556 1 1
0.270446360387379 0.26101286567079 1 1
0.464967600330847 0.440455329057424 0 0
-0.0473730640304169 -0.043382475325908 1 1
0.0258740453901339 0.0242559399964501 1 1
0.015498434906832 0.0119895727961716 1 1
-0.151655785945087 -0.145366019965053 1 1
0.138461302556227 0.132288831990696 1 1
-0.205560671923654 -0.192062637770924 1 1
-0.195656743049664 -0.183089236470289 1 1
0.118983022196048 0.114472402482443 1 1
0.0183585820359157 0.0156921539722315 1 1
-0.234491820758144 -0.223439262593161 1 1
-0.128419355229194 -0.122175172271063 1 1
-0.227986697710139 -0.219611859992294 1 1
-0.145866807822384 -0.145441141233354 1 1
-0.174883556646905 -0.163632877931561 1 1
0.303054616426969 0.279019847635515 1 1
0.319832469179882 0.305343796705645 1 1
0.0721404328509226 0.0777389474051 1 1
-0.232077548733277 -0.22148412181781 1 1
0.0592237758828418 0.0615138742373886 1 1
-0.120374153039743 -0.122866752564393 1 1
0.292302640765899 0.278394510250398 1 1
0.00519026046132048 0.00454343984872946 1 1
-0.019734953526948 -0.0207949687101832 1 1
-0.194116244868818 -0.18988705503647 1 1
0.0611794453711261 0.0576510703137767 1 1
-0.0141901729880523 -0.010948206038782 1 1
0.0297590306702995 0.0270042467507304 1 1
-0.248722681450288 -0.236389362250607 1 1
-0.1703414234437 -0.158246474047053 1 1
-0.151748264521121 -0.145641197045175 1 1
-0.0167471511467067 -0.00919348457007568 1 1
0.214481921432235 0.203348192770284 1 1
-0.037797077336948 -0.0341628116306524 1 1
-0.132058560585686 -0.127022350693007 1 1
0.165466877319823 0.160419288503702 1 1
-0.188147267530834 -0.173391497152497 1 1
0.151288666055906 0.143516317530129 1 1
0.180829584936387 0.174321214755908 1 1
0.0784300917690719 0.0719000341761163 1 1
0.0493499985952762 0.0457367811677339 1 1
0.267639158604856 0.2540652184634 1 1
0.0382485253085022 0.0391455420962679 1 1
-0.17690456843048 -0.168942737924563 1 1
-0.0543082921147742 -0.0524566894520597 1 1
0.164362995328965 0.156116757952528 1 1
0.109891877667341 0.107939962611544 1 1
-0.0084223310398523 -0.00669672264891561 1 1
0.114561241612155 0.110370915565372 1 1
-0.18769089898874 -0.178568118430604 1 1
-0.0826803392088399 -0.0795214818929102 1 1
0.21981319304721 0.209501608898518 1 1
0.00832238694882951 0.00340355330257797 1 1
0.209497804006204 0.199278997802649 1 1
-0.0768859949754087 -0.0782325210578757 1 1
-0.147267965635192 -0.139817552819499 1 1
-0.259467870118804 -0.249341362822025 1 1
0.00385650245941269 0.000329214151986452 1 1
-0.180887295579628 -0.165160646049869 1 1
0.343756637896951 0.329613059627184 1 1
0.102498282001265 0.0972302017070389 1 1
0.0586946713794874 0.0573450332267834 1 1
-0.0067744593266145 -0.00914012355305349 1 1
0.126794180004625 0.118480976719244 1 1
-0.0772323622138517 -0.0714900902514849 1 1
-0.195033171353475 -0.185090324217514 1 1
0.238541511831461 0.229145936262459 1 1
-0.0102036255729537 -0.0139216681735562 1 1
0.134561245150086 0.12999453119449 1 1
-0.275070215485619 -0.257337884539679 1 1
-0.0493888898757369 -0.0466986584580045 1 1
-0.343473567820464 -0.32162192560163 1 1
-0.0937699291095451 -0.0878287454477869 1 1
0.164495389522927 0.157369162096897 1 1
-0.245336057599922 -0.237530649380836 1 1
0.169287943872444 0.162585970300031 1 1
-0.165831219080128 -0.161282820180627 1 1
-0.26086567654409 -0.248784853649287 1 1
-0.378767104316586 -0.360128531094013 0 0
-0.219247471284064 -0.207344670986585 1 1
-0.0645112377004598 -0.0642096780396243 1 1
0.0187252612983981 0.0203029404837964 1 1
0.160202176541543 0.153879627868345 1 1
-0.0280154511144475 -0.020557274149707 1 1
0.0553607868528251 0.0530779913891243 1 1
-0.0897665411692638 -0.0868476327380675 1 1
0.0729906441184594 0.0708084196162837 1 1
0.0412970456968458 0.0409756550389518 1 1
-0.0691126879460886 -0.0634687401653657 1 1
-0.0876195128026963 -0.078209857754519 1 1
0.185865141261577 0.176316065001447 1 1
0.0544143318816287 0.0644341339346581 1 1
0.0862217009794794 0.0824991521420617 1 1
-0.167479598826015 -0.158290729503912 1 1
0.102689558088171 0.0982909661351643 1 1
0.240368708773075 0.233233604582429 1 1
0.0279010569328659 0.0278891025385322 1 1
-0.140506470611203 -0.136647243216429 1 1
0.0357633715617029 0.0329264542497351 1 1
-0.00881313379701042 -0.00768340394120204 1 1
-0.288280604058502 -0.275249716761151 1 1
0.0134677553445352 0.0115155567529866 1 1
0.230305745057072 0.221275139094225 1 1
-0.30389115655586 -0.290282154995624 1 1
0.0894123990273524 0.0699898031439571 1 1
-0.0232940837299629 -0.0210928972813527 1 1
-0.292402454930107 -0.276968466585632 1 1
0.298289919280231 0.283441315934583 1 1
-0.0959723446709518 -0.0992513739468174 1 1
0.20085230219645 0.195927939880309 1 1
0.165892346915038 0.157102656763779 1 1
0.276426263129791 0.254442805202943 1 1
-0.298447159118731 -0.288420366601347 1 1
-0.0317168837079615 -0.0169518530432342 1 1
0.117712428845371 0.116875164209459 1 1
-0.0745983188457541 -0.0687998045638401 1 1
-0.177680077121824 -0.164257901483323 1 1
-0.256637731922572 -0.246012299374596 1 1
-0.163389196789691 -0.154084266726981 1 1
-0.0588700679161623 -0.0578267742691951 1 1
0.124892220495406 0.117306704382104 1 1
0.0220819682948408 0.0182186125992235 1 1
0.441007640899839 0.420738363946582 0 0
-0.195730321791989 -0.184603733629101 1 1
0.24868675510622 0.234832932814733 1 1
0.0171440133848022 0.0154617308675561 1 1
0.216684658771201 0.205160731231832 1 1
0.100324468711643 0.0950707005636476 1 1
-0.212207360369313 -0.208927940091872 1 1
0.0708579905609637 0.0672128055526952 1 1
0.0487030916648893 0.0402895983702678 1 1
-0.0881045403443491 -0.0833042730783406 1 1
-0.0387322227378188 -0.0404427359550371 1 1
0.112989345436156 0.112487452793461 1 1
0.341228591322952 0.324784443174758 1 1
-0.080725540004751 -0.0749620449437994 1 1
0.2456168976446 0.23303783218699 1 1
-0.141663696288936 -0.134770797504787 1 1
-0.150445743483502 -0.143364454962763 1 1
0.0509081237170368 0.0489581666320824 1 1
0.270721125881589 0.2472254836184 1 1
0.156163704622875 0.142141052451203 1 1
0.245497381727453 0.230370481679232 1 1
0.111968044501926 0.107075914798554 1 1
0.159463505928679 0.146965497569426 1 1
-0.0192083737364415 -0.0156764934402486 1 1
-0.226200643408422 -0.209562532361193 1 1
-0.296122858715864 -0.282254442823754 1 1
-0.283036306794515 -0.268641282886171 1 1
0.0863380219727676 0.0791707585769501 1 1
-0.0690498915223532 -0.0812862154366143 1 1
-0.0554203904866189 -0.0555194609606481 1 1
0.169122009191073 0.159609516930329 1 1
-0.0511323547156112 -0.0477538614629827 1 1
0.1045831053059 0.102079171789879 1 1
-0.0465930337164036 -0.0436910976124923 1 1
0.234321585128411 0.229078139793267 1 1
0.241785239169976 0.232505833551122 1 1
0.325660672771682 0.30910910450206 1 1
-0.26620247855357 -0.254437174321546 1 1
-0.0708972630597259 -0.0660834951444703 1 1
0.0557164374568511 0.0509466086304158 1 1
0.277294779470604 0.2606063735899 1 1
-0.0412174659015902 -0.0384038093247499 1 1
0.0255205397273997 0.0279762510964518 1 1
-0.0745250310580608 -0.0759331039654901 1 1
0.0709259562056917 0.0619326024591827 1 1
0.437446126118813 0.414429721554292 0 0
-0.204664622727185 -0.189136740197943 1 1
0.0232146385661345 0.0243915608633053 1 1
0.0166561081806233 0.0157528682004066 1 1
0.191801243838774 0.169940958580082 1 1
-0.0884682385742287 -0.0804774303251187 1 1
-0.211820308149743 -0.201664777562063 1 1
0.0494241598426269 0.0448017828059234 1 1
0.00820572064492445 0.00902826636801928 1 1
0.200587602325158 0.189899602154648 1 1
-0.198258729301106 -0.190085059010729 1 1
-0.122025550632293 -0.122065126868952 1 1
-0.37541691598963 -0.35710509611046 0 0
0.0952665159138596 0.0912379191345923 1 1
-0.223391272669653 -0.216431559841196 1 1
0.113530450773835 0.107987581392049 1 1
0.0385523625762595 0.0347326623075235 1 1
-0.0314512370135424 -0.0293679529204488 1 1
0.292645770640885 0.275478940543787 1 1
-0.21695312314494 -0.2099722471377 1 1
-0.00262979244458239 -0.00246165454952001 1 1
0.0662701175140088 0.0689262701986365 1 1
0.191701472677333 0.189268009007508 1 1
-0.0455379963990148 -0.0416654279464517 1 1
0.0607366382612136 0.0646213278124936 1 1
0.0332396074477957 0.0335849690293826 1 1
-0.0618473308332465 -0.0630502777394551 1 1
0.0725642086224967 0.0668396450342298 1 1
-0.0328566627391492 -0.0255155184337356 1 1
0.161653759932028 0.14435721174901 1 1
-0.117687595340797 -0.115749752426545 1 1
0.119354452657916 0.115204827398492 1 1
-0.333557259417793 -0.316617845854155 0 0
0.0310607400521019 0.030862281070978 1 1
0.00754159511337514 0.00569825280299583 1 1
0.0809132628185982 0.0770535524040999 1 1
-0.00764278032897278 -0.00674800092096167 1 1
0.0360502603315501 0.0350461887296959 1 1
-0.0815483863768037 -0.0784272520804799 1 1
-0.0372147680255332 -0.0351523594510742 1 1
-0.0858092199384767 -0.07917645998265 1 1
0.0710923192365853 0.066455400311756 1 1
0.121670139111773 0.116736940028828 1 1
0.128155649803031 0.121987523640828 1 1
-0.15423905735602 -0.149393304854556 1 1
-0.0508307180372326 -0.0469477458418129 1 1
0.0860135698097099 0.0844876641641819 1 1
0.101741931244786 0.0942476800677499 1 1
0.00125712452898395 0.00128748222508304 1 1
-0.05718924716939 -0.0539801636250764 1 1
-0.140130986193136 -0.128740285328761 1 1
-0.0705890857293919 -0.068772990730778 1 1
0.228647909223765 0.218093779228855 1 1
0.0216876010812837 0.0167149579096793 1 1
0.224389754165063 0.210619693174046 1 1
-0.0403687404237459 -0.0389554041766219 1 1
0.099288175471637 0.0905105066701841 1 1
0.0507825543760774 0.0474153855475109 1 1
-0.0644690282364301 -0.0592489892114418 1 1
-0.0426821097534251 -0.0440140286799009 1 1
-0.194216179908647 -0.184433633564844 1 1
-0.0614919894662644 -0.0589396497735374 1 1
0.0403127889211969 0.0385312617616135 1 1
0.303263604344839 0.29170026879693 1 1
-0.200474061081219 -0.192180820682651 1 1
0.102012412283335 0.0918587795630379 1 1
-0.289056522018323 -0.278875330515695 1 1
-0.391988566383728 -0.370653375279819 0 0
-0.293918207204215 -0.280935517277022 1 1
-0.0476288945856659 -0.044523105445784 1 1
0.097086769945412 0.0924319436850476 1 1
0.0103886984750914 0.0101782586241243 1 1
-0.142856552241172 -0.138741538861776 1 1
-0.13583179867248 -0.131510801782822 1 1
0.403950515474493 0.382019831392568 0 0
0.231888014595696 0.217056421498963 1 1
-0.228416645659843 -0.220272275981623 1 1
0.348709132791265 0.327686652638789 1 1
0.251349640935035 0.243506818701304 1 1
-0.0743237456472572 -0.0696278841905082 1 1
-0.247693704418827 -0.233090045540576 1 1
-0.0144570452789931 -0.0131596467432247 1 1
0.0522750814266482 0.0464804038077267 1 1
0.293506404907626 0.284604517272483 1 1
-0.210957853140281 -0.198604411867713 1 1
0.0702446954209944 0.0736958814568112 1 1
0.00641276733010138 0.00964227394886959 1 1
0.184140262623994 0.176608614443151 1 1
-0.194714399200246 -0.190556540894188 1 1
-0.0448886048738359 -0.0372652291860706 1 1
-0.0675493677117458 -0.0646087360870677 1 1
-0.165336562883932 -0.155738693619065 1 1
-0.420826845373436 -0.407652915358511 0 0
0.072222588336363 0.0681040312129421 1 1
-0.145329195816649 -0.1383868288079 1 1
-0.0681374744503392 -0.064300743092387 1 1
0.00121592151689548 0.000270863329181928 1 1
0.0495601763629731 0.050497658591942 1 1
-0.0821219160712059 -0.0774044093490972 1 1
-0.105381023841277 -0.103001324086142 1 1
-0.18592912379061 -0.181572356879149 1 1
-0.225026009630725 -0.217573943202689 1 1
-0.0857634318012705 -0.0805400009049232 1 1
-0.406813215440345 -0.38381452160818 0 0
-0.0818157190766719 -0.0790544644995636 1 1
0.0890656955922198 0.0822128624305862 1 1
0.113104644374533 0.109336319696374 1 1
0.0308298078204634 0.0268784439429893 1 1
0.0200984862868022 0.0181733447251243 1 1
0.0993751439791189 0.100588652437928 1 1
0.0145899111491475 0.0121321200077006 1 1
0.068756599350092 0.0719976034827307 1 1
-0.252739068163312 -0.238937924731281 1 1
0.035061566870157 0.025386509529128 1 1
0.0282942241539169 0.0278981972855852 1 1
-0.0373052477969063 -0.0335326454337677 1 1
0.175890505513546 0.167237650639229 1 1
-0.130426302803134 -0.109738201236043 1 1
-0.00403353404728088 -0.00239956122139788 1 1
-0.337722264123885 -0.319104627678283 1 1
-0.0799977783270927 -0.074627103348725 1 1
-0.0623351519080659 -0.0628368350846367 1 1
-0.107739051174855 -0.0999800343924857 1 1
0.117298869112451 0.107688550306857 1 1
0.133298545114185 0.12748340719605 1 1
0.0307926149888686 0.0297313639547021 1 1
0.15316924018313 0.146853889962442 1 1
0.149493597677688 0.142352129864101 1 1
0.117021638308651 0.114050416714368 1 1
-0.162252784265483 -0.153034827341034 1 1
0.146894449796197 0.14176870736938 1 1
0.0216727135889466 0.0179826109791813 1 1
0.0420440410819458 0.0310683972765016 1 1
-0.0472336850217303 -0.0440316596922831 1 1
-0.175213491130292 -0.167872920014185 1 1
-0.0178457561266081 -0.017998565124864 1 1
-0.188298970969427 -0.175889350203863 1 1
-0.0502479984427219 -0.0532840347174082 1 1
-0.0645266195896012 -0.0633880280759537 1 1
0.0318765261668017 0.0314299336364091 1 1
0.0129454121171148 0.000233731164614545 1 1
-0.148953912728517 -0.142726854934821 1 1
-0.215234306483694 -0.205160075560959 1 1
-0.145480831369666 -0.135756701213328 1 1
-0.011280338051004 -0.00854988827060951 1 1
0.229559927270822 0.226151881120038 1 1
0.128640203279968 0.13010047139266 1 1
0.250797697534311 0.237940405649564 1 1
0.0965265434429834 0.0901618112400912 1 1
-0.188588231498108 -0.178435916639606 1 1
-0.148480752139812 -0.145632107952782 1 1
0.119505975144855 0.11872954534078 1 1
0.0811640018207224 0.0769000047752265 1 1
-0.332238936924266 -0.315973679101542 0 1
0.165643304053379 0.159197829141379 1 1
0.0631778837612024 0.0653377197853253 1 1
0.209250960210267 0.201782473827237 1 1
0.148160769731525 0.142615170015942 1 1
0.474702260291068 0.451293813587853 0 0
-0.184784976733475 -0.16582040537619 1 1
0.187055546373542 0.16814947225405 1 1
0.0362142669596931 0.0325635456503879 1 1
-0.108427199875707 -0.102004416207467 1 1
-0.224335152094595 -0.217767168562047 1 1
-0.0777325905351664 -0.0730011556168942 1 1
-0.337625376283004 -0.318726702538076 0 1
0.188601678279123 0.17526648872102 1 1
-0.0782185878052142 -0.0780110558792639 1 1
0.259430736766586 0.250349467174008 1 1
-0.34236034743457 -0.325892459711321 0 0
0.127305716867515 0.121980968021073 1 1
0.177393285501073 0.169980795851915 1 1
-0.532718814203521 -0.514045741510676 0 0
0.0191743935101741 0.0126451415502433 1 1
0.0305771160809383 0.0308497383355804 1 1
-0.135667572239712 -0.129174931423633 1 1
0.0253931904171148 0.0201989277396739 1 1
-0.146246415711645 -0.14080526354815 1 1
-0.0907451546861532 -0.0862969105748275 1 1
0.0843964828667756 0.0839682448319138 1 1
-0.175407238338193 -0.167562720312702 1 1
0.30814703910646 0.292097220596681 1 1
-0.224700321364046 -0.212710400057872 1 1
0.193095265283603 0.187962964113284 1 1
-0.0359038402251796 -0.0323215976221025 1 1
0.178345669295783 0.17428818593846 1 1
0.199886080249839 0.202733182834013 1 1
0.200780876553618 0.19023166651977 1 1
-0.143065844976161 -0.139869443198267 1 1
-0.122185117765254 -0.114288409563426 1 1
-0.0863985981731931 -0.079293580136485 1 1
-0.0846387313782952 -0.0776565764705352 1 1
-0.325921388646071 -0.311708489693973 1 1
0.242918673525996 0.235342648465338 1 1
0.0315983893858728 0.024894941358049 1 1
0.214451217418044 0.20179709918722 1 1
0.194058171814189 0.180803847303096 1 1
-0.0930060369695932 -0.0859235058371506 1 1
0.00583412238743337 0.00678078334947642 1 1
0.111103947013123 0.10661382647409 1 1
-0.0134879429962355 -0.0138379128476825 1 1
-0.0127033191766578 -0.0117719264012943 1 1
0.0257997965565381 0.0246312115115657 1 1
-0.100897254091702 -0.0954040775592377 1 1
0.260402776401634 0.246934205733702 1 1
-0.100152474997429 -0.0966227691978596 1 1
0.142939818401974 0.132554202163755 1 1
-0.186642120479694 -0.177898807184056 1 1
-0.244440486708648 -0.233447081264736 1 1
0.206951384736627 0.193289185558455 1 1
0.0460832710871757 0.053851693983706 1 1
0.0818399686916695 0.0754672219531567 1 1
-0.110074070512045 -0.105546475929154 1 1
-0.18213649683121 -0.176050167607984 1 1
-0.0467735227176908 -0.0417978414604012 1 1
0.530118519636247 0.504043307848388 0 0
-0.104195945125182 -0.100225457950602 1 1
-0.0168226265387298 -0.0145771928634118 1 1
-0.0693411128206712 -0.0681660171633221 1 1
0.0177337532366738 0.0155609489085644 1 1
0.201783271652822 0.184534418905258 1 1
-0.13562966464473 -0.12808345288986 1 1
0.00858053639276636 0.00925994262573011 1 1
-0.195747510268445 -0.184654700219152 1 1
-0.164995990698144 -0.149434324970282 1 1
0.037985149693484 0.0368472821482321 1 1
-0.19550975456844 -0.191173470091246 1 1
0.0396637117377882 0.0392558475420877 1 1
-0.148306615717947 -0.143138443746206 1 1
-0.182040416328843 -0.175110202010214 1 1
0.324759203701924 0.308471494160472 0 1
0.125182632279724 0.116694016650568 1 1
0.063554060363216 0.0595640438401543 1 1
-0.146355870206843 -0.140244652148759 1 1
-0.25138618941879 -0.232606947518972 1 1
0.121970000658729 0.115754097682532 1 1
-0.256518523412211 -0.239212482298542 1 1
-0.127570452867613 -0.119017066922234 1 1
0.190173362089788 0.185276133545135 1 1
0.0597550122175608 0.0510215999768139 1 1
0.195211063531002 0.184936799666884 1 1
-0.366077438787103 -0.350754834035427 1 1
-0.111074391905332 -0.108648919989336 1 1
0.0551090872986726 0.053069094242383 1 1
-0.104446153513144 -0.0993085548435865 1 1
0.389707448172062 0.371367910312994 1 1
-0.0408966298468894 -0.0418403156924344 1 1
0.0300841217983977 0.0342938110016471 1 1
-0.00612286035313018 -0.0103923244925672 1 1
0.0343869687490987 0.0259228148663653 1 1
-0.271365267696418 -0.257059681634109 1 1
-0.152318571666647 -0.148911020329481 1 1
0.0408979882617677 0.0392967787456242 1 1
0.20399029698324 0.190112104846209 1 1
0.251309210834305 0.242010133759877 1 1
0.0073324307940546 0.00495251315988472 1 1
0.0447271100577525 0.0403003666902577 1 1
0.0936892766483844 0.0878255000440747 1 1
0.00907338559761072 0.00907042562461451 1 1
0.0945051798807355 0.0898776559579555 1 1
0.061042747510792 0.0604794503715817 1 1
0.0926064543328286 0.0874867745768756 1 1
0.372004682501861 0.348907305085116 0 0
0.146319243077552 0.130360165984027 1 1
-0.0146169030770891 -0.0148338765082692 1 1
-0.119209444971867 -0.11184778370022 1 1
0.126305325332405 0.121443217580441 1 1
-0.354595783351436 -0.34331362161819 0 0
0.177152703869072 0.175101087527467 1 1
-0.085149953282501 -0.0806124592733951 1 1
-0.0722208480572074 -0.0688272381048757 1 1
0.1260689880406 0.124273457785703 1 1
-0.00557343926489817 -0.00635110777040114 1 1
0.321717281941315 0.303745854016557 1 1
-0.156485861385114 -0.15208769994805 1 1
-0.035649747651267 -0.034967294076836 1 1
0.167632181616951 0.155203094329832 1 1
0.0925753555318143 0.0888157851712286 1 1
-0.223221670750259 -0.210139418582792 1 1
0.099781178380826 0.0920933251943947 1 1
-0.00955872900357883 -0.00925629661235956 1 1
0.00845630140427094 0.00626387877368838 1 1
-0.0654842222245776 -0.0639946332719991 1 1
0.0227814181770577 0.0211919625912167 1 1
0.0986269623358386 0.0959818686052994 1 1
-0.070441396280957 -0.0665371686424387 1 1
-0.160363747049606 -0.145317042268938 1 1
-0.00537220177691548 -0.0046403018775314 1 1
-0.105128894759701 -0.100089858032445 1 1
0.292288958756238 0.277322683891958 1 1
-0.00277265430502821 -0.00284263768981848 1 1
-0.0166380957091132 -0.0146462933384263 1 1
-0.0508278301094577 -0.0508987100748809 1 1
0.0067793357673062 -0.00595568214704965 1 1
0.295643501431475 0.277617858529457 1 1
-0.130345037831091 -0.127943742552679 1 1
-0.120331369051886 -0.111371001869097 1 1
-0.33806496461362 -0.323990238586888 0 1
-0.257951234101753 -0.260532844393599 1 1
-0.0654589437939249 -0.061527048764158 1 1
0.318987782630301 0.303177991935506 1 1
0.156193809595516 0.152391777119398 1 1
-0.00406311462950949 -0.00610483387491056 1 1
-0.388685305963286 -0.368136234144647 0 0
0.177595598208756 0.161869414958314 1 1
0.173654183579214 0.164993752428848 1 1
0.119512626722465 0.113249928090844 1 1
-0.0703450967974219 -0.0745034793233753 1 1
0.164523106546163 0.152395084500963 1 1
-0.0780941028417478 -0.0859639549046556 1 1
0.24334896528984 0.229947854816429 1 1
0.149256292524863 0.14256045273865 1 1
0.437484201920765 0.42066295454812 0 0
-0.388114899458919 -0.366831121007112 0 0
0.169579950471509 0.165566990267917 1 1
-0.0142296023774008 -0.0104889591900778 1 1
0.315422671135022 0.29971338571349 1 1
0.198376039936215 0.186376673436801 1 1
0.214942599653363 0.208838278912949 1 1
-0.0235473748157349 -0.0208344836227319 1 1
0.14090063161818 0.1329832681569 1 1
0.186412875644178 0.177116214726414 1 1
0.126113113069543 0.119048088294689 1 1
-0.132435166216786 -0.125739281513637 1 1
-0.0992095571491129 -0.0932971789118169 1 1
-0.0839360516820735 -0.0791975182002732 1 1
0.156817328114188 0.147402807492608 1 1
0.0312331597825622 0.0252430135689356 1 1
0.231343657036731 0.219840194816571 1 1
-0.118248624959621 -0.114043272066655 1 1
0.0598751725811887 0.0528078628333035 1 1
0.063161551841676 0.0584169846910969 1 1
-0.156245675215534 -0.149172039991603 1 1
0.235257721428908 0.2194153488093 1 1
-0.149390470306371 -0.142161210116572 1 1
-0.0921850172099963 -0.087938969934752 1 1
-0.131090830317913 -0.12476052991819 1 1
-0.0985658064898969 -0.092298430106878 1 1
0.0535847925767104 0.0530357261022717 1 1
0.239936694351076 0.227556815554713 1 1
-0.181622019085766 -0.174463223443127 1 1
0.166874347906362 0.1570972798979 1 1
0.0120659730977062 0.0110444017046674 1 1
-0.0808521230075679 -0.0766005231096571 1 1
-0.174275345466791 -0.172136491698204 1 1
0.073765514369451 0.0698642398425207 1 1
-0.220987646950817 -0.212690082508452 1 1
0.0500752703053746 0.0495539964941936 1 1
0.0369034907304309 0.038059470639193 1 1
0.229133038049893 0.221680175828973 1 1
0.149938776705299 0.146236612143776 1 1
-0.0302054396793487 -0.0289647441563119 1 1
-0.0704478980075973 -0.06648889412264 1 1
0.0122506196307041 0.0125006335909422 1 1
0.0084918285327739 0.00808938548694185 1 1
0.198238026570392 0.190132668435395 1 1
0.0132854318523333 0.0116115315326864 1 1
-0.193894084556411 -0.185124335830818 1 1
0.135517678764509 0.137575056904896 1 1
0.21546378796975 0.202794588710596 1 1
0.202721135703267 0.191443897090348 1 1
-0.184608915827662 -0.181293012430664 1 1
-0.00921265038170092 -0.00874965749794412 1 1
0.0487810874733915 0.0423722883228977 1 1
-0.114100368829701 -0.111695046107769 1 1
-0.134976811622224 -0.123602234645185 1 1
-0.00473958889388706 -0.00417812226725625 1 1
-0.0171299016413889 -0.0194639421335393 1 1
-0.186106255421949 -0.178474623488498 1 1
-0.23533138988892 -0.22067685756003 1 1
-0.157961137518696 -0.151269554064627 1 1
-0.111056292925153 -0.105384198545675 1 1
-0.00404494757132875 -0.00614041308502045 1 1
0.0401365880408032 0.0354200902951421 1 1
-0.0504800005810247 -0.0451650730370344 1 1
0.158220570637331 0.148117208385113 1 1
0.330808163957385 0.307083530161496 1 1
0.14382760686089 0.135107663017459 1 1
-0.0255884752616159 -0.0233833033053924 1 1
-0.00581973923280607 -0.00261256000552698 1 1
-0.146311386497647 -0.142398733540227 1 1
0.0475227973658529 0.0418213027310973 1 1
-0.130825293711087 -0.124789480055862 1 1
-0.180971565712665 -0.173383131040079 1 1
0.0493340391446152 0.0550274987019192 1 1
-0.252311378098954 -0.242983141288123 1 1
0.165827624668337 0.159894153483351 1 1
0.196453376966477 0.19175699076979 1 1
0.160295407725166 0.154336496274018 1 1
0.0289439315130181 0.0248132258064874 1 1
0.056625207686435 0.0518356256764168 1 1
-0.0953423243162864 -0.089826783845 1 1
0.271618792815023 0.258272935851216 1 1
0.0347747611735111 0.0289589846814697 1 1
0.215988606566335 0.204935099581005 1 1
0.0746847350136142 0.062098563731589 1 1
-0.232977789568168 -0.220808233170483 1 1
-0.0556832956415485 -0.0558493780168653 1 1
-0.0870899471505821 -0.0794665447769125 1 1
0.126395241882969 0.120521550965334 1 1
-0.0510693134304741 -0.0532351481379995 1 1
0.127673048756111 0.122037587744945 1 1
0.0377268409791825 0.038811095924168 1 1
-0.109874181653464 -0.103479131228375 1 1
-0.160346395553822 -0.153864896693371 1 1
0.245170645190769 0.230783170555916 1 1
-0.0897982525564558 -0.0832994729124268 1 1
-0.13425151901631 -0.129657104750159 1 1
0.2274050382856 0.205959803798816 1 1
-0.0387417101662319 -0.0293155948471805 1 1
-0.0922159427250724 -0.0919505334797101 1 1
-0.180197281953045 -0.172038456778189 1 1
0.0266179895610315 0.0293640435038454 1 1
-0.205836112919252 -0.194613046275036 1 1
-0.145462074531954 -0.139224332200244 1 1
0.0148198768289527 0.0156265521971657 1 1
-0.100860099929606 -0.100002870399149 1 1
0.0244010603037124 0.0185071209380635 1 1
-0.155174183883194 -0.145219478682752 1 1
0.0336435210555326 0.0335163991822412 1 1
0.0405079023550918 0.0384649683475831 1 1
-0.137962662307013 -0.131196551882656 1 1
-0.126686503777431 -0.116497802874972 1 1
-0.209677304909945 -0.193000576056041 1 1
0.13265702980277 0.125446431588305 1 1
0.101395865223681 0.0966672709050198 1 1
0.047294858344822 0.0471100388425535 1 1
0.261007723279686 0.248695895677093 1 1
0.275093436435525 0.255155723456487 1 1
-0.0427700005410865 -0.0382268963370945 1 1
-0.215490546988153 -0.205559403695272 1 1
-0.214394777087363 -0.211052812755986 1 1
0.0281988728367541 0.0297580864976626 1 1
0.0720209020194783 0.0785269820788737 1 1
0.143223163941941 0.135143223746585 1 1
0.0718271579402289 0.0600845824258561 1 1
0.00727703347070773 0.0051476845954296 1 1
-0.0279761609376192 -0.0276191021964312 1 1
0.0329856955154548 0.0325894246161751 1 1
-0.0567410000569535 -0.0632413773731454 1 1
-0.370047764777744 -0.346475777182153 0 0
0.0607612455724189 0.0648266916605195 1 1
-0.0932742090027727 -0.0888291471836133 1 1
-0.14730253868787 -0.149379306527628 1 1
-0.209169250616782 -0.200299399014216 1 1
-0.0524173032209835 -0.0506178367087096 1 1
0.121988933436404 0.113026196332307 1 1
-0.0340437401313923 -0.0353314062062379 1 1
0.00531796457213797 0.007578266221798 1 1
-0.0261140008564128 -0.0244306160327177 1 1
-0.0172331361259077 -0.0177314130956765 1 1
-0.000820128902554803 -0.00156949122202914 1 1
0.0880691548465746 0.0903813830634874 1 1
-0.178752358498459 -0.169825202274139 1 1
-0.0800157591015038 -0.0869526762357851 1 1
0.0828301753465034 0.0794976428409555 1 1
-0.207168711092896 -0.196814694379684 1 1
-0.195425743320762 -0.191220533780257 1 1
0.184899547125421 0.171856197389714 1 1
0.24156213002091 0.229971704047762 1 1
0.0366645565729324 0.0344275299790218 1 1
-0.112432688993169 -0.106550529631783 1 1
-0.133733721918371 -0.134502044284294 1 1
0.12106960419151 0.11748682048756 1 1
-0.0198471451662465 -0.0207201369716711 1 1
-0.240648872627184 -0.248938730990405 1 1
0.0521109989337987 0.0528714333052565 1 1
-0.0685581619511397 -0.0623784543777465 1 1
0.261024775962766 0.245875276088136 1 1
0.149784418778926 0.135709406278873 1 1
-0.0808006175338581 -0.0771980958224028 1 1
-0.0505694567290983 -0.0512488346753509 1 1
0.0869358559072787 0.0858646083741307 1 1
-0.0328184231147524 -0.0309768476519989 1 1
-0.172063358299912 -0.16336236798732 1 1
-0.19507011990313 -0.183326794966561 1 1
0.0661721923321595 0.0658763764202791 1 1
-0.127410274794394 -0.121629886726983 1 1
-0.12523587887529 -0.117176955398103 1 1
-0.0609024837024418 -0.0583865160519503 1 1
0.30196083745789 0.283598402786037 1 1
-0.334871409666546 -0.331858285317617 1 1
0.0977173167760846 0.0925620342930898 1 1
0.0982965354769435 0.0857604414217798 1 1
-0.241164542034676 -0.236625367621463 1 1
0.239249754902111 0.227691203894614 1 1
0.137702938406034 0.135196899274916 1 1
0.00823511293070381 0.00670784957463946 1 1
-0.110864205986936 -0.106261396604971 1 1
-0.224297260874045 -0.216113747534023 1 1
-0.501513607338455 -0.476320049430735 0 0
0.381896096397505 0.364661859779954 0 0
-0.100245540688694 -0.0972134975552367 1 1
-0.174099081065379 -0.165244408191017 1 1
0.190289671287133 0.179478181655227 1 1
-0.165111716649362 -0.163857688418173 1 1
0.213175189251863 0.198527402726972 1 1
-0.415587606053272 -0.39169255231833 0 0
-0.163121519224582 -0.148104556824948 1 1
-0.125132061606197 -0.123692798877061 1 1
0.43388122359285 0.415026593579657 1 1
0.175461337318335 0.168075401260785 1 1
0.184382730554985 0.174283250577729 1 1
0.123963610474727 0.117582405587127 1 1
-0.12300717303053 -0.1136655577873 1 1
0.0219209894711239 0.0181435091998402 1 1
-0.0792652275212565 -0.0770638136465176 1 1
-0.222395631429984 -0.206907611072437 1 1
0.0392636057031382 0.0389841302618725 1 1
-0.277024826917492 -0.254887403591661 1 1
-0.00380967122958647 0.00108660599307459 1 1
-0.0271960419610288 -0.0250101416195291 1 1
-0.0434049219571514 -0.0409824125480001 1 1
0.0782017152664358 0.0741188692789411 1 1
0.13303690592529 0.128261921960429 1 1
0.33587106187006 0.330011205370442 1 1
-0.175284995654412 -0.162541719374621 1 1
0.0192869920373627 0.0196182392253375 1 1
-0.035009747729746 -0.0343367858988458 1 1
-0.107142622803371 -0.10310659803201 1 1
0.181585475423041 0.171409093398263 1 1
0.0634658967943542 0.057438791893034 1 1
0.080643616930286 0.0768328772027126 1 1
-0.0557511445383589 -0.0565302226262451 1 1
0.162088386099284 0.148866945515316 1 1
-0.2256904700673 -0.211447787289324 1 1
-0.0838172181848854 -0.0817501012677004 1 1
0.0109767897314673 0.0111848281351886 1 1
-0.0045541159986569 -0.0037652397555168 1 1
0.0263389414557653 0.0205235018491143 1 1
-0.0313886239562641 -0.0223634929133261 1 1
-0.085734014261819 -0.0858459768365689 1 1
-0.070444246287683 -0.0682272069803614 1 1
0.04589325123635 0.046421682359073 1 1
0.0535921226706693 0.0519168672633777 1 1
0.0872135916864308 0.0808511657830581 1 1
0.0270579942947772 0.0265998322916015 1 1
0.155856987505869 0.144426401451962 1 1
-0.307165042221206 -0.293920917613343 1 1
-0.0024921088508031 -0.00114459064628989 1 1
-0.258218697021995 -0.244458134287459 1 1
0.101939526621891 0.102593022888178 1 1
-0.0859351470438803 -0.0760533448113785 1 1
0.0467952556159448 0.045462900620374 1 1
-0.267602288506145 -0.258765142115539 1 1
0.0299376044399318 0.0269444458824733 1 1
0.171080665653365 0.16260940202333 1 1
0.0785557946097088 0.0767277950178063 1 1
0.051892629034013 0.0500599066877871 1 1
-0.112220909890035 -0.106753562567763 1 1
0.115276992049885 0.107420608806864 1 1
-0.152794757766925 -0.146877441795274 1 1
0.0494615330600135 0.0415427148047466 1 1
-0.331487700546874 -0.31476023640675 1 1
0.0384923560723448 0.0368216636101188 1 1
-0.148741997667003 -0.142746353005933 1 1
0.129015364919816 0.119310184900513 1 1
-0.0864215032030137 -0.085591145848037 1 1
-0.346835476411749 -0.330056055976077 0 1
-0.0342966482097936 -0.0325549222145546 1 1
-0.051839217172775 -0.0491319701120502 1 1
-0.117018028308964 -0.10663255296133 1 1
-0.126359329274843 -0.114133588796594 1 1
0.100649902491822 0.10096304401056 1 1
-0.0881919192162652 -0.0762315727696491 1 1
-0.276723314705134 -0.261410807596429 1 1
0.0344778765854515 0.0349609194273489 1 1
0.0356766667263996 0.0316078929523078 1 1
0.174191147572057 0.165225246827439 1 1
0.203172489952615 0.192315088838942 1 1
-0.250709045724787 -0.239890203284744 1 1
-0.285057223782199 -0.266522677414634 1 1
0.013098914724695 0.014243340167716 1 1
0.108409826301065 0.102326748062266 1 1
-0.0582792633910814 -0.0530319391093284 1 1
0.146648673235393 0.140222116389784 1 1
-0.10030645357213 -0.0969653609215921 1 1
0.136418217644942 0.130410608048558 1 1
0.0588258218248927 0.0609934784782718 1 1
0.0922523994252205 0.087584459716039 1 1
0.137000261799775 0.129641046467199 1 1
0.0282409597643642 0.0234597939557103 1 1
-0.174636547439559 -0.163727203520166 1 1
-0.122698858080264 -0.116126621496181 1 1
-0.362885467525069 -0.347646287119176 1 1
-0.0700122592824779 -0.0703340691687966 1 1
0.0930078512872359 0.093039290358208 1 1
0.194500240543314 0.18352452260187 1 1
-0.0170885217986257 -0.0238998216601534 1 1
-0.0393543499049393 -0.0260459904792389 1 1
0.156358897519816 0.148837460323243 1 1
-0.126837875736489 -0.109327918581413 1 1
-0.0229358538487372 -0.0216934140345923 1 1
0.0339977032828126 0.029685077930103 1 1
-0.300563096863327 -0.290782087657344 1 1
0.210646401810299 0.197719718642133 1 1
0.155959318093072 0.146677059525243 1 1
-0.04269708336924 -0.0402417981401763 1 1
0.0178263465553637 0.0162607090887145 1 1
-0.349954581828341 -0.323954302021409 1 1
-0.406980075476998 -0.397532626823872 1 1
0.0882868473942629 0.0866906568389337 1 1
-0.0879530381998501 -0.0883620347455047 1 1
0.0121598930977126 0.0126634016890574 1 1
-0.121249342917321 -0.10937058789826 1 1
0.203382161802096 0.19058975899885 1 1
0.0590109748150048 0.05421228523028 1 1
-0.319856570396739 -0.305723388368506 0 1
0.00946879641171381 0.0103519690939083 1 1
-0.0470498554788319 -0.0422068761372488 1 1
0.198032235186051 0.189536045495194 1 1
0.212722206161588 0.207090371437828 1 1
0.181492078330854 0.176366051945263 1 1
0.00652611046484805 0.00618407817016787 1 1
0.093573280250765 0.0881470730663846 1 1
-0.233459103302238 -0.220840930446231 1 1
0.118552366234491 0.112754068008975 1 1
0.156190977268507 0.148232960023407 1 1
-0.0351451273969382 -0.0328651309171831 1 1
-0.045888540419171 -0.0442205125804543 1 1
-0.201132535199906 -0.188283254438352 1 1
-0.190888106621026 -0.176472047247521 1 1
-0.339010055568526 -0.317813631778848 0 1
-0.0756323719476483 -0.0720039297091471 1 1
0.172748065248048 0.162024205900317 1 1
0.191745182201319 0.184182048942875 1 1
0.0275204437013175 0.0266426765971863 1 1
-0.319621509117234 -0.308185477294604 1 1
-0.000762027535124757 -0.00180509766628996 1 1
0.328826923207462 0.310386605178947 1 1
-0.0612415466579468 -0.0527605011571668 1 1
-0.029308849535119 -0.0240681934883833 1 1
-0.00452257978497766 -0.00915736776600932 1 1
-0.00375156927276564 -0.005450004559272 1 1
-0.0557859029896277 -0.0523357552255283 1 1
-0.139134108544777 -0.135952795702627 1 1
0.232559885105969 0.21465781146051 1 1
-0.0299612244329601 -0.0333950979987984 1 1
0.0256349146286811 0.0281748023882584 1 1
-0.0323400909684718 -0.0315634821995741 1 1
0.102493184380496 0.0983184307169972 1 1
0.0216211655874641 0.0229148287451035 1 1
0.0114944179699815 0.0116944160991196 1 1
0.0199767505847036 0.0192022152067494 1 1
-0.101323675155482 -0.0998063882643911 1 1
-0.219401702863156 -0.203293025893408 1 1
0.197730102333705 0.188144901454066 1 1
-0.120655897544967 -0.115435676528921 1 1
-0.422079993624175 -0.396639128117224 1 1
0.394824558818214 0.381605537815615 1 1
-0.309808799640397 -0.293397014379403 1 1
-0.242212193704867 -0.231152976524323 1 1
-0.137460419678435 -0.142349227966008 1 1
0.306419292313514 0.290382763841874 1 1
-0.0839653968193537 -0.0795397158132578 1 1
0.11371699577312 0.108873740554708 1 1
-0.000392522260882615 -0.00336227419339175 1 1
0.0499418097852475 0.04886227839455 1 1
0.100239016768396 0.0887587152428998 1 1
0.0392713853427137 0.0361644891218269 1 1
0.207798011427249 0.198701409505488 1 1
0.0231286270132128 0.0154948644188277 1 1
0.0881603816697946 0.0864627733937506 1 1
0.0241550783028226 0.0361513421427346 1 1
0.435487104733882 0.412375866657675 0 0
-0.217786260660358 -0.19879393920301 1 1
0.27608064318631 0.262264983787783 1 1
0.103207988753628 0.0966023848240387 1 1
-0.00798776666491494 -0.00938000452235637 1 1
0.0302178597389332 0.0308695383271781 1 1
-0.0147753333329203 -0.0140016676292744 1 1
-0.153610306741234 -0.145993431226441 1 1
0.0331417245318221 0.0259063067855308 1 1
-0.307916652308801 -0.293391297382654 1 1
0.300553708185096 0.289892106200912 1 1
0.0503958135679488 0.0496156151778421 1 1
-0.261903486625457 -0.246919659908496 1 1
0.163696862630388 0.151216598696445 1 1
-0.0778893839409901 -0.0717998754817078 1 1
0.170473610619582 0.162574636311075 1 1
0.00106870911140058 -0.000771861450654852 1 1
-0.217741558500209 -0.20550706063715 1 1
0.173272045669919 0.159162126300916 1 1
-0.0205793518745234 -0.0202768628341177 1 1
-0.255085473033835 -0.24245668937409 1 1
-0.034643731303106 -0.0305356090789613 1 1
0.0272868708002872 0.0225526182960345 1 1
-0.124328792986033 -0.11799253232178 1 1
0.145135200652938 0.138120022596467 1 1
0.325138658820523 0.307978417039648 1 1
-0.0550895632869979 -0.0464238648018416 1 1
-0.209982558404595 -0.197744479759483 1 1
0.0548136135565297 0.0513567099059298 1 1
0.061488705293221 0.0579894968521006 1 1
0.15944054512743 0.15402882310275 1 1
0.0355180613567042 0.0338378619808566 1 1
-0.117922918041657 -0.113047071861794 1 1
-0.042791789354372 -0.0400728457246208 1 1
0.148289519902602 0.141734012791087 1 1
-0.0948295923478917 -0.0898132625770487 1 1
-0.0223510264037259 -0.0218787138164852 1 1
-0.141689157024529 -0.135540267424589 1 1
-0.00284623488880789 -0.00248170510151523 1 1
-0.129876109851129 -0.120384582028239 1 1
0.0289629845655041 0.0261267239810429 1 1
-0.149829060066387 -0.149132357262102 1 1
0.131159003655083 0.122269219287649 1 1
0.14370497973453 0.134419945115321 1 1
-0.0419576714463006 -0.041162490532717 1 1
0.151989540096269 0.143303215480482 1 1
-0.0325372473213235 -0.0323886208018939 1 1
-0.0562514952212051 -0.0515671745307208 1 1
0.130135334737079 0.122320254379696 1 1
0.0366867016518233 0.0333906956211077 1 1
0.0741097157720635 0.0667457265768311 1 1
0.0518539532046847 0.0458587116946955 1 1
-0.154321851214535 -0.146394208032647 1 1
-0.0204942075134565 -0.0162349814870396 1 1
-0.300372901785465 -0.290676067846402 1 1
0.112708636124888 0.109538755164296 1 1
0.111959909512473 0.107136591732374 1 1
-0.065255180235446 -0.0644149934913755 1 1
0.112257541713327 0.108098593185444 1 1
-0.0938492709079379 -0.088641260381603 1 1
0.111826841291944 0.105204035828883 1 1
-0.0297972582865968 -0.0289503756045324 1 1
0.0640045145011214 0.0548180110662433 1 1
0.0423425154757808 0.0416241190006706 1 1
0.0394602608090791 0.031507378078028 1 1
-0.0851057606083071 -0.0853123178052815 1 1
0.281215481421549 0.267171335910261 1 1
0.00688234764458932 0.0131325683589462 1 1
-0.132883746274167 -0.127380489319894 1 1
-0.226184819995555 -0.218155352334198 1 1
-0.109395138260136 -0.106159486116243 1 1
0.09392194719777 0.0890213157365444 1 1
-0.00543055279728073 -0.0028242817552049 1 1
0.21721758583653 0.200448538929745 1 1
0.0646880385143473 0.0644930528501113 1 1
-0.0721638548680218 -0.0708445070082448 1 1
-0.144546845237085 -0.140135072577262 1 1
0.131125908887343 0.114784860108173 1 1
0.139961093252808 0.141590582362372 1 1
0.0132477294805044 0.00775012732166391 1 1
-0.258527574823495 -0.247897291994499 1 1
-0.206481025563024 -0.196402956588347 1 1
0.1673942055594 0.166048659597012 1 1
0.159377649815185 0.150945584032661 1 1
0.161103431215013 0.153072264118162 1 1
0.0717211920748716 0.0680735166159333 1 1
-0.0153202064745001 -0.0173765483404091 1 1
-0.27572833144634 -0.266561301431203 1 1
0.0686471167794376 0.0589463808101703 1 1
-0.0907697981006513 -0.086723732208523 1 1
-0.191449612506188 -0.185160656521707 1 1
-0.180559951182829 -0.167955750718527 1 1
0.0428544788336956 0.0432837012451946 1 1
0.225694243465883 0.209354556411902 1 1
0.277047899074164 0.26440439152546 1 1
-0.260470834803317 -0.24619493343878 1 1
-0.110256273923307 -0.106681863208722 1 1
0.0726905334687791 0.0687085974925941 1 1
-0.108210232220945 -0.104636132260861 1 1
0.212956872497903 0.203310695824489 1 1
0.0120874158079075 0.0122119531776493 1 1
-0.0366133415031429 -0.0274239895892518 1 1
0.426700803943501 0.408406773293849 0 0
-0.0810755399472604 -0.0717796313946736 1 1
0.217748931862927 0.203985773646258 1 1
0.0439630027781771 0.0420743808080967 1 1
-0.0521863656025408 -0.0581594560767468 1 1
0.373250028942733 0.351242597697376 0 0
0.292653453354936 0.279308229303289 1 1
-0.0574013104389607 -0.0547322701274553 1 1
0.408948788205635 0.385564459920658 0 0
0.100683326006577 0.0955204176368302 1 1
-0.114901737463434 -0.111103451162742 1 1
0.0140210405952946 0.0157556244070712 1 1
0.0483634407845866 0.0424234826026173 1 1
0.00113567792517107 0.00262155463551614 1 1
-0.413946893110946 -0.395509809294348 1 1
0.194444072033957 0.187866828592496 1 1
0.140985734350217 0.134904653633543 1 1
-0.361317784362815 -0.342895278375458 1 1
0.129259894267771 0.11686766855689 1 1
-0.130012196580126 -0.121249303952538 1 1
-0.251530585536121 -0.238515185752807 1 1
0.10977976200395 0.105381427780225 1 1
0.000278709611220694 -0.000837530559769786 1 1
0.249422611009085 0.240325365249994 1 1
0.0787917067757054 0.0776430741742568 1 1
-0.151865835675836 -0.143872895624197 1 1
-0.143273408006778 -0.13219832797667 1 1
-0.313169450310075 -0.291724084836382 1 1
-0.314667558870109 -0.302885040961252 1 1
-0.1279447314487 -0.124540200293757 1 1
-0.181184133717701 -0.188975438556295 1 1
0.0491323616022745 0.0481472536584991 1 1
-0.232461888196142 -0.224118159139287 1 1
0.129125984114822 0.123955131704775 1 1
-0.0810189899589997 -0.0785444493536765 1 1
-0.127440808261807 -0.123208932472268 1 1
-0.25187859139003 -0.237948214291156 1 1
0.0210635897753243 0.024121234615693 1 1
0.125894768483025 0.119526078371394 1 1
0.081406056747309 0.0799163897798281 1 1
-0.0152150105872031 -0.0156373505208067 1 1
-0.0331558763882786 -0.0330994715906581 1 1
0.0185262269723138 0.0152381128793671 1 1
-0.262130319492197 -0.243881831727178 1 1
-0.169611245657305 -0.161819434828009 1 1
-0.0934218455973941 -0.0892910961107648 1 1
-0.0210485733928656 -0.0190965335141216 1 1
-0.0124138011027859 -0.006140727606648 1 1
0.0472154659006146 0.0462256436202914 1 1
-0.00166429782798708 0.000228579053314665 1 1
0.201179221716477 0.199611494881979 1 1
0.156656310573889 0.152263194042137 1 1
-0.200413962074489 -0.188502265142132 1 1
-0.25075296323794 -0.237631642300457 1 1
-0.26159790577966 -0.24737342907316 1 1
0.118368049038342 0.111650213028117 1 1
-0.0469517527640534 -0.0474254565720269 1 1
0.0521494662835285 0.0504734351370975 1 1
-0.154108653733772 -0.144120421780107 1 1
-0.0427853589281741 -0.041867579836586 1 1
-0.164722739060011 -0.154735700272582 1 1
-0.0354149520326307 -0.0286306754488577 1 1
-0.0203881550123762 -0.0183051427272927 1 1
0.160888831402614 0.151898154277904 1 1
-0.329852670582218 -0.322142451612626 0 1
-0.134263007879375 -0.128177650315734 1 1
0.272624451020189 0.262345229494883 1 1
0.0351509894599661 0.0351452222156967 1 1
-0.227448910013806 -0.216972202416595 1 1
-0.154784012453884 -0.143507377271451 1 1
0.176966673342095 0.166101520177984 1 1
0.267380104108663 0.254860137174486 1 1
0.0367242786308552 0.0401206419324368 1 1
-0.00784361820287899 -0.0117195449226794 1 1
0.0503693440172412 0.0472900986172887 1 1
0.0301772993687587 0.0360221959522207 1 1
-0.106155224424047 -0.100603517860717 1 1
-0.263465129632455 -0.248396079076553 1 1
-0.0353727970942005 -0.0269926412099308 1 1
0.23879435383718 0.216926978701732 1 1
0.068400907679028 0.0648947855410196 1 1
-0.0758300801629972 -0.0722372875093157 1 1
0.0942592236257616 0.0915795255388409 1 1
0.0481533100903547 0.0459054775911111 1 1
0.0987241777680923 0.0946322326386006 1 1
-0.0633555629161699 -0.0611139724759252 1 1
0.0351889115451812 0.0327047969276054 1 1
0.13775251496953 0.130109766818771 1 1
-0.103176120260325 -0.100183095737963 1 1
-0.383559264824519 -0.362199053718503 0 0
-0.166402958414645 -0.157966432094342 1 1
-0.0728119764514282 -0.0672821348422373 1 1
0.304223546105846 0.291515028312719 1 1
0.0901723650718799 0.0876821383008261 1 1
0.0752337382317844 0.0713254921187703 1 1
-0.10920207726959 -0.101978544087179 1 1
0.233894828196165 0.22258041421841 1 1
0.244467480183273 0.233991625848509 1 1
0.07401043897565 0.0695321647470972 1 1
-0.0214451833559263 -0.0208401612862983 1 1
-0.210152613669478 -0.191647906446352 1 1
-0.109349507366012 -0.106113164321238 1 1
-0.1981400254705 -0.190202114883669 1 1
-0.0826533416667183 -0.0806583175655853 1 1
-0.00326565021969849 -0.00107306983952787 1 1
-0.095967373712373 -0.0960662904164084 1 1
-0.0148380536850071 -0.0212644834066932 1 1
0.0428474965156068 0.0400383264986749 1 1
-0.144827749107348 -0.137225525059832 1 1
-0.223249422419264 -0.211381581290826 1 1
-0.0191428051092163 -0.017650527689532 1 1
0.0328732084601854 0.0299349270687763 1 1
0.091268750813535 0.0882342055457495 1 1
0.187213736239392 0.178393862088239 1 1
-0.0569601830724064 -0.04653534815131 1 1
0.162602264882925 0.157371661424812 1 1
0.00523902998139672 0.00733386114723265 1 1
-0.198204743017713 -0.187120768076946 1 1
0.012569765320546 0.0136314650506622 1 1
0.0360740800666271 0.0330138161674034 1 1
0.0306418169054963 0.0284560935832879 1 1
-0.00365926844483729 -0.000351731342316551 1 1
-0.321494917194344 -0.307900942980005 1 1
-0.0786903899306829 -0.0720458860882761 1 1
-0.00254766612891292 -0.00184986444348003 1 1
-0.0332723292308645 -0.0228261698038615 1 1
0.084764714115159 0.0859036333515636 1 1
-0.0644966254498675 -0.0602758097650213 1 1
-0.142633276045095 -0.13401040140508 1 1
-0.116098102072614 -0.110282555092939 1 1
0.331610590001913 0.313669708778945 1 1
-0.13406039691372 -0.126691417003772 1 1
0.0698265546892852 0.0655000495334869 1 1
-0.217249652276914 -0.202440829525933 1 1
0.102129765582644 0.0987002948019053 1 1
0.211991840173956 0.202903880825993 1 1
0.101479650651268 0.0995608348360112 1 1
-0.192403163277437 -0.184031827406588 1 1
-0.14990061791365 -0.14456939385198 1 1
-0.186063973909328 -0.17167999272669 1 1
-0.175713566684027 -0.166384807553628 1 1
0.0380262154816482 0.0357863999917824 1 1
-0.268242986178791 -0.258393240581246 1 1
0.235821717357952 0.224896542111188 1 1
0.0317854519157468 0.0286269202487323 1 1
0.106964685411092 0.0958199284574254 1 1
-0.115865704592969 -0.107181664036097 1 1
-0.052200435423849 -0.048673858763832 1 1
-0.429124793441754 -0.402393644338786 1 1
-0.0286158928838853 -0.0256212030650816 1 1
0.0770854221492385 0.0741422591273 1 1
0.0529113002206499 0.0519273525106151 1 1
-0.26039887740809 -0.248717690838052 1 1
0.0991120559178728 0.094080887085937 1 1
-0.098476786177779 -0.0922343708165856 1 1
0.171326589378612 0.168602477713911 1 1
-0.208800162844548 -0.19730119376453 1 1
-0.143593125434496 -0.138375289001145 1 1
-0.245570588198527 -0.233388439757793 1 1
-0.0129940429084574 -0.0245207656530997 1 1
0.199685323546026 0.183011957517922 1 1
0.139679469708786 0.133184287344509 1 1
0.174899072526437 0.166068660435594 1 1
-0.0468419356643252 -0.0466221177740858 1 1
0.129361529096214 0.12406941045645 1 1
0.0327573330313837 0.0306511210964728 1 1
-0.143335994730886 -0.140548004151737 1 1
0.0433059358744118 0.0396981097217593 1 1
0.110326246389673 0.106348301662484 1 1
0.0255884367791538 0.0218010109120141 1 1
-0.00833232318890075 -0.0100558606561829 1 1
-0.104240340373093 -0.0958061306709641 1 1
0.187440100031682 0.178695336929302 1 1
-0.186949517415704 -0.176025037079591 1 1
0.15068411660659 0.142444555868682 1 1
0.0220253996814969 0.0222355292216221 1 1
0.315528948064901 0.298876167974139 1 1
-0.0627749674054677 -0.061759863257352 1 1
-0.0176694185350105 -0.0123858154036191 1 1
-0.199358630406107 -0.190202185126624 1 1
-0.0573280581818635 -0.0541404212451511 1 1
-0.341834056152324 -0.330585968992494 1 1
0.126774839148748 0.122864416787609 1 1
-0.0267092514690535 -0.0245042259121174 1 1
0.111695245607731 0.106345265126443 1 1
-0.340466450959325 -0.327669975081616 1 1
0.0910711388291049 0.0810394354133311 1 1
-0.0602746420262858 -0.0583913284831699 1 1
-0.00121028109325761 -0.00311943754994454 1 1
0.119490001802086 0.112901194181328 1 1
0.234286939883508 0.231744523690926 1 1
-0.189737355954208 -0.182991366978344 1 1
-0.134327033850412 -0.12951220527503 1 1
-0.213140336584816 -0.205717090395594 1 1
0.227673246968183 0.212138116317573 1 1
-0.0891955533308735 -0.0845153727647681 1 1
-0.103124576536735 -0.0976376826930858 1 1
0.181065773640273 0.167962343002773 1 1
0.145602487155773 0.137489473142025 1 1
-0.240755494937809 -0.23366656624261 1 1
-0.0209049533023659 -0.0218951024316916 1 1
-0.287107830435399 -0.277966949556097 1 1
-0.0343725489188623 -0.0407695162144566 1 1
0.000341033030586082 0.00390641306591971 1 1
-0.0249696796633782 -0.0253871648932049 1 1
-0.27598900144457 -0.259552485905219 1 1
-0.029486914556721 -0.0276061604583994 1 1
0.0251422962409263 0.0248929427609217 1 1
0.0182896376427389 0.0138769813901263 1 1
-0.0735726082271684 -0.0716044713867997 1 1
-0.195403568541532 -0.183539462648814 1 1
-0.080057610659737 -0.0784693144563014 1 1
0.166112483066891 0.155499378038381 1 1
-0.0292028082376511 -0.0250448229588554 1 1
0.0702469196663254 0.0623081961394541 1 1
-0.0936656215679581 -0.0841497108128945 1 1
-0.0542952992187201 -0.0606045451779492 1 1
0.196286864822053 0.190158002109963 1 1
-0.0953811578950213 -0.0897626877630088 1 1
0.137329608289916 0.131917184615366 1 1
-0.195704281366908 -0.187302349036706 1 1
-0.159444713169059 -0.156557445712626 1 1
-0.0487066550311946 -0.0574007821770648 1 1
0.305114725387586 0.291935337438647 0 1
0.0466173830539912 0.0456740725101905 1 1
0.285488331076378 0.276921812709952 1 1
0.194112449748058 0.190162969518647 1 1
0.0784890740049518 0.0761248796732775 1 1
-0.0474210031139344 -0.0405350071151472 1 1
-0.232055081202205 -0.221336815659961 1 1
0.1588125475571 0.149141093774818 1 1
-0.140857013453518 -0.136167874794948 1 1
0.126348356259108 0.122416125158657 1 1
-0.12660293794818 -0.13209298934262 1 1
-0.0701266109409804 -0.0668770260797869 1 1
-0.0315466865883847 -0.0295451709537089 1 1
0.18377450402621 0.172407460796464 1 1
0.0176757889787667 0.0102848672592965 1 1
-0.0436880257738209 -0.0404678384704592 1 1
-0.127748278841356 -0.126770645458437 1 1
0.0682840009394574 0.0651739522230312 1 1
-0.120685352868374 -0.111695291329113 1 1
0.245921110532653 0.231837640062012 1 1
-0.0113944110065534 -0.00956030414021831 1 1
0.126675810115432 0.116214179540376 1 1
-0.249104511806566 -0.238151199014321 1 1
0.0221572082049681 0.0211600282073945 1 1
0.389849281593305 0.375745807946882 1 1
-0.0786008097804123 -0.0725388834675078 1 1
0.27991365674871 0.264893675619391 1 1
0.237436722239614 0.228370178152813 1 1
-0.133271497484913 -0.127557585500731 1 1
0.23966875495796 0.233864156772962 1 1
-0.149115957490354 -0.146078694400396 1 1
0.0088349498286448 0.00945632938826632 1 1
-0.174930029651232 -0.168287104988514 1 1
0.0444129333793169 0.0424569473471512 1 1
-0.0868031222401689 -0.0806276549462869 1 1
-0.260097853985869 -0.248634055175236 1 1
0.323457811852021 0.305894286092307 0 1
0.378065444836468 0.357166250678704 1 1
0.202068220374156 0.190710034878661 1 1
0.0800093259988806 0.0762510794882144 1 1
-0.259497661727956 -0.24512803688834 1 1
-0.00607850277214937 -0.00618887084897586 1 1
-0.309678731676034 -0.290369753452133 1 1
-0.159762366126247 -0.156829638603488 1 1
-0.133267074946283 -0.126543104219046 1 1
-0.117059657326389 -0.106913452382109 1 1
-0.105432335427635 -0.0984170143382233 1 1
-0.285258327778724 -0.272178483231922 1 1
-0.0705228294644921 -0.0642970515587061 1 1
0.16883442829701 0.16129467299892 1 1
0.0769138005925534 0.0727899563901252 1 1
-0.0258464232212023 -0.0271570001927204 1 1
-0.0517771426893198 -0.0528690766246408 1 1
-0.145405011754216 -0.137639319935641 1 1
-0.0880073523090589 -0.0843936944552123 1 1
-0.00627711354045068 -0.00495128455061155 1 1
-0.014831662406789 -0.0128665587282932 1 1
0.216382283930571 0.198040778355433 1 1
-0.0501478335720433 -0.0541894525129179 1 1
-0.108322743453391 -0.104500536140313 1 1
0.0691834153118304 0.0650827447923734 1 1
-0.0499194206051936 -0.0478884150744588 1 1
-0.208559747356544 -0.207941180867868 1 1
-0.136540923673103 -0.130443338839083 1 1
0.129982839199103 0.11862940978162 1 1
-0.145805035111679 -0.138309343359702 1 1
0.116414171379336 0.110390361187138 1 1
-0.000904507920092362 -0.000371962362181011 1 1
-0.0791126771001125 -0.0749033752997916 1 1
0.171093778400458 0.162814630559638 1 1
0.406148107501172 0.386777568380129 0 0
-0.032938122733131 -0.0308775445451526 1 1
0.158170179315774 0.136067626159126 1 1
0.111654136208793 0.109067755319452 1 1
0.106548880546467 0.100163953654015 1 1
-0.111927782829222 -0.104302500806411 1 1
0.107835614219572 0.103022045357445 1 1
0.0165719874707966 0.0137438025166261 1 1
-0.290132384193041 -0.278020765033897 1 1
0.0892553700343496 0.0844898171914308 1 1
0.123012282488414 0.126009509502322 1 1
-0.0671784025310838 -0.0685856032458377 1 1
-0.0651297862947592 -0.0612638367963134 1 1
0.0924005733033404 0.0942052415446691 1 1
-0.232007086238188 -0.221566590931515 1 1
0.0213155531388203 0.0133769989123417 1 1
0.126987038854897 0.120822315025219 1 1
0.0509949116778774 0.0523196786248969 1 1
-0.108546119141004 -0.0993497990537158 1 1
0.126224200917013 0.127245368480451 1 1
0.0881078441397046 0.0821598992968763 1 1
0.131709312690612 0.124605400537831 1 1
-0.0180110132929891 -0.0177277026068988 1 1
0.000450172575480558 0.00145624648046219 1 1
0.176592747388302 0.17063988597836 1 1
0.122939983280394 0.117837039740306 1 1
-0.0959875410094396 -0.0869411528701667 1 1
0.0758300173067878 0.076936473756139 1 1
-0.276967089652678 -0.262368483648536 1 1
0.0149160510426754 0.0164475699946932 1 1
0.0312289267090576 0.0307735965301952 1 1
-0.146220738554771 -0.14351725656519 1 1
0.140557390690677 0.134100420817029 1 1
-0.216188171527138 -0.204739260302753 1 1
-0.0517161828076754 -0.0511895546000814 1 1
0.1516630376484 0.140396545838209 1 1
0.0226758826146179 0.0210319621641759 1 1
-0.27871817787141 -0.265218941612401 1 1
0.036952358843073 0.0349144608431957 1 1
0.0244688482738374 0.0241495158271354 1 1
0.0752877021334409 0.0699527747642861 1 1
-0.0998535534794985 -0.0953933914575578 1 1
-0.221050697492716 -0.209494497926182 1 1
0.0152396896221818 0.0112318440395352 1 1
0.0378863322980418 0.0339124063947839 1 1
-0.0427913290845227 -0.0431171376358281 1 1
-0.343886051203354 -0.327055077065887 1 1
0.150285498852572 0.145115594594956 1 1
0.00402386099193642 -0.00143048982173978 1 1
0.105146853991879 0.093095028304906 1 1
0.140485279428457 0.133930753215172 1 1
-0.068458738707152 -0.0635840511235382 1 1
0.0100635312082909 0.00861236082975223 1 1
-0.124821466055498 -0.121632030338501 1 1
-0.0594216071309236 -0.0590740296137429 1 1
-0.000204691438165486 0.00126403384321608 1 1
0.0812454677030225 0.0829793308078138 1 1
0.00602849788673535 0.00939020220882727 1 1
0.0557108827799864 0.0475186726770603 1 1
-0.0725533650939355 -0.0655261155008513 1 1
0.303621762973014 0.290277137640368 1 1
0.197952141922468 0.184991920487932 1 1
-0.190424658914902 -0.180581499206403 1 1
0.0795656141417026 0.0749493607857265 1 1
0.0463462085394666 0.0440048661554799 1 1
0.0296749635412137 0.0318168041318362 1 1
-0.235139075716986 -0.222378674209451 1 1
-0.237412913827337 -0.231508825962034 1 1
0.0122459034580264 0.0112171662817734 1 1
-0.00885280467281066 -0.00929065455844985 1 1
0.380185694699006 0.362077142610205 0 0
-0.0169006007620081 -0.0212598153851418 1 1
-0.099360538909276 -0.0964768686709049 1 1
0.173081921848061 0.162054863710634 1 1
0.0166396648825995 0.019021863306132 1 1
-0.148710546519314 -0.143808000536591 1 1
0.161874597796106 0.157514797799544 1 1
-0.0044364275388625 -0.00383086552811197 1 1
0.166581344705088 0.160531289107217 1 1
0.103535895613817 0.0951029285342874 1 1
-0.215148366671017 -0.202967547300445 1 1
-0.143243694270317 -0.13611540522959 1 1
0.177414268530306 0.171278714296881 1 1
0.00987805121597683 0.0138087293106259 1 1
0.165857682405388 0.156827258580242 1 1
-0.126565438342784 -0.117520769050236 1 1
-0.148396788259642 -0.138923225090101 1 1
-0.0496876045920929 -0.0446770455795872 1 1
0.109060719302286 0.102202290682961 1 1
-0.0167207389261759 -0.0136346705515281 1 1
-0.436851211413898 -0.422536656635119 1 1
0.150845828325761 0.142093098313342 1 1
-0.121153949819402 -0.114949715577508 1 1
-0.242209242324562 -0.226801927768664 1 1
-0.165624930093371 -0.154960481471049 1 1
0.10885072869401 0.103948755658374 1 1
0.123975594941236 0.119163079170626 1 1
0.239218439200295 0.227943869479011 1 1
0.322048464009689 0.297729192180512 1 1
0.381382786916293 0.361790592233167 0 0
-0.100429446030779 -0.0976773478593064 1 1
0.0136921960595785 0.00506680312619651 1 1
-0.188938320818749 -0.179287791079119 1 1
-0.356921723222243 -0.344126229278272 1 0
-0.200925225523123 -0.191060652692213 1 1
-0.242753246761352 -0.230071021851823 1 1
-0.120159188936444 -0.116506079874918 1 1
-0.0426662950755514 -0.0387937355453663 1 1
-0.00737145746525518 -0.0074644579769648 1 1
0.323085238692003 0.308874383502573 1 1
0.134290276469272 0.128347191908749 1 1
0.134681574262016 0.13198095615645 1 1
-0.101993124007067 -0.0889408203974399 1 1
-0.17257913368791 -0.17542457819538 1 1
-0.412547475232144 -0.393861275224952 0 0
-0.279121935743086 -0.261274617943905 1 1
0.072090896368261 0.0677434279517086 1 1
-0.0550303100205005 -0.0555853675936201 1 1
0.015986229884021 0.0168060508899747 1 1
0.406460038608582 0.392014536096182 0 0
0.0824471506384504 0.0800894750676408 1 1
0.0126494280983067 0.0113027598844408 1 1
-0.256796400779474 -0.248664812398578 1 1
0.136489758699196 0.128469513419017 1 1
0.275327765020099 0.260429759467526 1 1
-0.108682040364588 -0.101341955775852 1 1
0.253269207098104 0.244364192407238 1 1
0.0409044667043923 0.0395294851314246 1 1
0.190808431101949 0.167755351650694 1 1
0.0604923754546443 0.0569083169760755 1 1
0.101864450523053 0.098143346265211 1 1
0.145958655062714 0.14390933215461 1 1
0.362175967465443 0.343445583471714 0 0
0.154596700909849 0.150632972508685 1 1
0.0363298213480908 0.0321056417729835 1 1
-0.285020008029446 -0.273007048470919 1 1
-0.534560203964014 -0.506783943490824 0 0
0.0253627401069524 0.0285072882040743 1 1
0.388384117863331 0.362622091311839 1 1
0.0710836751524907 0.0656914561571338 1 1
0.240057748966512 0.228854633610276 1 1
-0.0771015541463346 -0.0719071822352133 1 1
-0.321742676629861 -0.305500558782833 1 1
-0.256983097430202 -0.247704710828891 1 1
0.0997443090904831 0.0924424169135982 1 1
-0.2544221726312 -0.245363957151274 1 1
0.156897633061071 0.150635421425817 1 1
0.0360419416327628 0.0359184276722091 1 1
0.0108873525417355 0.00600931950855237 1 1
-0.0429201352793025 -0.0411957851014437 1 1
0.0982628762893119 0.0927294658479614 1 1
-0.183310044509062 -0.170089655810309 1 1
-0.106441918981329 -0.103317744052475 1 1
-0.123548291566541 -0.1210067226583 1 1
-0.10380334981611 -0.103621905507826 1 1
-0.146142518318931 -0.139946758851353 1 1
-0.00123401092797031 -0.00312295348436234 1 1
-0.130734416277815 -0.125216058413839 1 1
0.269718904280387 0.255072021075787 1 1
-0.26314087941323 -0.251328693894631 1 1
0.27584547932209 0.257543193495777 1 1
-0.0786304029993843 -0.0679698830958655 1 1
0.111582511822905 0.103845089761856 1 1
0.0353027244803038 0.032269448629569 1 1
-0.0208082329665105 -0.0203017787631682 1 1
0.0712508684734942 0.0674093866698606 1 1
-0.228894521711721 -0.217265789423626 1 1
0.163365807883649 0.155746219341941 1 1
-0.127077969967126 -0.12064162807149 1 1
0.0252678738312385 0.0206297405765991 1 1
-0.153068637246683 -0.153760219726787 1 1
0.11928083369413 0.124743382357939 1 1
0.456595698486458 0.435384859631633 0 0
-0.0303947709991666 -0.0282175705866335 1 1
0.365786906124072 0.344650158385246 0 0
0.314895443612073 0.299368617693903 1 1
0.151780631271738 0.149455859769293 1 1
-0.0184121769117333 -0.0176986037244095 1 1
-0.118310213992661 -0.113670727851819 1 1
0.0980171885817645 0.0922492230316437 1 1
-0.137250037435902 -0.131857611108905 1 1
0.166918739791593 0.159068240194416 1 1
-0.167908928903393 -0.159467021529518 1 1
-0.203057401616583 -0.193563928461287 1 1
-0.192847683314469 -0.187664901894392 1 1
-0.398915843316881 -0.3839482897063 0 0
-0.0351213825872695 -0.0327584481948337 1 1
-0.0375756874298194 -0.0362631152393068 1 1
-0.0603457752033048 -0.0506261589992002 1 1
0.00789173990946987 0.00935302291626987 1 1
0.140102575202414 0.134255226637114 1 1
0.184583486621898 0.182157551371323 1 1
0.0627506607657796 0.0642398576940675 1 1
0.358685993528781 0.336919535484762 0 1
0.137991472784983 0.132431692702723 1 1
0.218538417236 0.207276330490457 1 1
-0.0755282010603501 -0.0747756829650541 1 1
0.0427691114848695 0.0390266660500595 1 1
-0.0527569019486986 -0.0491078260402933 1 1
-0.0629631443291055 -0.0508893503840003 1 1
0.0687084097669175 0.0627044827680724 1 1
-0.14574182244306 -0.136346163316703 1 1
0.127741231814567 0.123517523265955 1 1
-0.0450925343224447 -0.0468634096363577 1 1
-0.0502575901226428 -0.0493341012643691 1 1
-0.0675541458664361 -0.0674662911805055 1 1
-0.0977552797935387 -0.0901742574238916 1 1
0.201546741538674 0.201786909780788 1 1
-0.0765474530499142 -0.0760280546576918 1 1
0.309706103762475 0.292133784895706 1 1
0.00436234365625047 0.00415143647629029 1 1
-0.0050645448944751 -0.00620559483071925 1 1
-0.134604963954247 -0.132549531761706 1 1
-0.0761107773674825 -0.0632802227861122 1 1
0.0800161375893283 0.0726926399285378 1 1
-0.00496171343914611 -0.000802261202273131 1 1
0.03380058250369 0.039438493243598 1 1
-0.0310200600454585 -0.0243987826528723 1 1
-0.0631918261352387 -0.0591071440485929 1 1
-0.0265873995734057 -0.0248460006180158 1 1
-0.094118941918352 -0.0957444199795172 1 1
-0.00248395790209081 -0.00424422941151098 1 1
-0.0412976280410952 -0.0472472042872782 1 1
-0.281893723415397 -0.277679101799096 1 1
-0.00833895680986091 -0.0150015701690937 1 1
0.0682676343288518 0.0640507793688912 1 1
-0.143965583894138 -0.146416370710754 1 1
0.0963996796456058 0.0977505574677325 1 1
0.0694729628968707 0.0736531054968351 1 1
-0.0291494569976579 -0.0258656834447631 1 1
0.190999342503943 0.179503328286661 1 1
-0.187672530276835 -0.177623230281512 1 1
0.0412227210866291 0.0413701931845786 1 1
0.0188910895382179 0.0202153827596598 1 1
-0.123643388715207 -0.119225964074274 1 1
-0.3500239783869 -0.329941745424038 0 1
-0.0123124655758942 -0.0157950203361158 1 1
0.147256628177854 0.138104910305001 1 1
-0.252927893692487 -0.243187084787638 1 1
-0.109464769756676 -0.106884133849993 1 1
-0.00938712343563136 -0.010643250070075 1 1
-0.120117452963337 -0.106737510067121 1 1
-0.0929875241828665 -0.0880453653520299 1 1
0.0475705260284674 0.048502457380311 1 1
-0.380915773503672 -0.365500123344617 0 0
-0.122707311464991 -0.124706101360081 1 1
0.110628243007241 0.105783480333381 1 1
0.0433248764109982 0.0422386413765204 1 1
0.0253613338484216 0.0252046261430985 1 1
-0.283241242938956 -0.271148931698986 1 1
0.136255749494295 0.133090195936026 1 1
-0.00916530430279002 -0.00911232711722664 1 1
0.0101219611078231 0.00521556716572763 1 1
-0.217336623818457 -0.19987579708942 1 1
0.0122437320887016 0.0116965348442137 1 1
0.286324455021995 0.265789414673455 1 1
0.0213900127129696 0.0205893790019303 1 1
-0.0522863762443626 -0.0504602944224079 1 1
-0.0776743622432348 -0.0741636620694739 1 1
0.117273727489218 0.107812788963765 1 1
0.0892750790229891 0.0899231408347608 1 1
-0.0125432950249095 -0.0136879394325062 1 1
-0.261940408015663 -0.244589600586227 1 1
0.153196646956519 0.145948011624552 1 1
0.0692534533566548 0.0639233309718326 1 1
-0.135343447857228 -0.126653807287106 1 1
0.368248332069447 0.34912751606821 0 0
0.157804183730368 0.148092808172845 1 1
-0.074181759831314 -0.0721799696462503 1 1
-0.0632398616082874 -0.0628384758446851 1 1
0.167296719020584 0.158937673893317 1 1
0.136509819620138 0.126161351673608 1 1
-0.0450020963910182 -0.0443104937004013 1 1
-0.125760092880674 -0.11797282327817 1 1
-0.01171605867071 -0.0151557592613623 1 1
-0.0598623625710502 -0.0540960509075697 1 1
-0.150125277246688 -0.140993856798327 1 1
0.0475841648562256 0.0472057887225666 1 1
0.220708298508847 0.212018985872405 1 1
0.0085881307954681 0.00869874928911724 1 1
-0.222660234219841 -0.215038653042686 1 1
0.0820061184766168 0.0768892841424447 1 1
0.0670577051814739 0.063639798172107 1 1
-0.144790763691564 -0.133914652251706 1 1
0.167177158739581 0.163156067075194 1 1
-0.598439314904935 -0.567860737820125 0 0
-0.0449166043642737 -0.0452873617706648 1 1
-0.339418551812415 -0.322829231913765 1 1
0.0258873761484926 0.0259487771143942 1 1
-0.0232271526461907 -0.0206553519462928 1 1
0.0146615585433953 0.0123612736211154 1 1
-0.204981106872491 -0.196837852899604 1 1
0.030339051046723 0.0298056560985312 1 1
-0.0791511819946171 -0.0638897733170983 1 1
0.0675363784266322 0.0655669468391064 1 1
-0.0736538116641428 -0.0651615052527278 1 1
0.0579638256371136 0.0522415973402437 1 1
-0.0624445217880037 -0.0568164682729551 1 1
0.235280125405446 0.224211909717999 1 1
0.420324778645037 0.40494817666341 0 0
0.0807930207318611 0.0834483515069582 1 1
-0.100624012951134 -0.0934254018570371 1 1
0.132379247086823 0.125265641071478 1 1
-0.1911934444312 -0.184946225330886 1 1
0.164136666389136 0.151024501877856 1 1
0.0200434081675841 0.0175648970187244 1 1
-0.297846481512474 -0.284352416642634 1 1
0.118179218004072 0.113220707214473 1 1
-0.0567465197649432 -0.0524290715552215 1 1
-0.147426396229755 -0.138769839352262 1 1
-0.128539599888628 -0.126089027398907 1 1
-0.110692364852616 -0.106790164591844 1 1
0.00509310271514347 0.00577801751578642 1 1
0.00679725095859071 0.00616927488637226 1 1
-0.120527978984147 -0.120605116774233 1 1
0.205003752379034 0.192765614973483 1 1
-0.0108078289542722 -0.00980341367978693 1 1
-0.204337656914086 -0.200647558425831 1 1
0.00280973980661904 0.00621797648630151 1 1
0.0706514413178562 0.0703840712508464 1 1
0.121570928563245 0.116511887760341 1 1
-0.220625300953394 -0.214262596760788 1 1
-0.0915979613865171 -0.0868600593721584 1 1
0.0115117180622396 0.0144947173563996 1 1
-0.224161898985666 -0.213252799294634 1 1
-0.0786388787496924 -0.0772075687815631 1 1
-0.104320826332756 -0.100250212127871 1 1
0.126344738416488 0.118632445496381 1 1
-0.390847422237211 -0.370966651943474 0 0
0.0312950665114627 0.0279292737334673 1 1
-0.0837353299838194 -0.0847436359897984 1 1
0.0182750670037937 0.027931073038477 1 1
0.258454624270569 0.243388194170974 1 1
-0.122725720672983 -0.117310210769999 1 1
0.0240817444781703 0.0256585034801674 1 1
0.02293238306372 0.0261688274543325 1 1
-0.00750128551438051 -0.00685330804305075 1 1
-0.324229620349476 -0.315493608964381 1 1
0.305660181832744 0.287108266216195 1 1
-0.11302176810126 -0.110584459740098 1 1
-0.154069965711668 -0.148603375901542 1 1
-0.222578397783422 -0.210801517129851 1 1
-0.0967569289149491 -0.0906508016424217 1 1
0.00189717510488638 0.00479190880924896 1 1
0.00946602576137114 0.00595837092549327 1 1
-0.28950590869435 -0.276548186771441 1 1
-0.124886949688875 -0.117707831250201 1 1
-0.143085673487929 -0.135114212452592 1 1
-0.0527950300060253 -0.049196859271982 1 1
0.0413281373737114 0.035551212800404 1 1
0.0546055437985122 0.053043193215197 1 1
0.049863893361503 0.0490935541199606 1 1
0.0833625969131648 0.0813076716763948 1 1
-0.00691088572992561 -0.000792200482736129 1 1
-0.050307833451306 -0.0519495337458325 1 1
-0.0375551494547827 -0.0337339937931931 1 1
0.0572914929268007 0.0524154624158359 1 1
-0.179652930078192 -0.166563431796875 1 1
-0.00971841014305184 -0.00695557135830115 1 1
0.115049928662346 0.111514625495528 1 1
-0.0185570776093533 -0.0159961323416325 1 1
0.0830476873130617 0.0773245553827924 1 1
-0.178480864271256 -0.166280356722174 1 1
-0.0310907787594457 -0.0332968008988859 1 1
-0.167680507444577 -0.157148495562292 1 1
0.054165727321796 0.0447613773997213 1 1
0.0508666960679042 0.0478380789223564 1 1
-0.168629124032197 -0.165668779996397 1 1
-0.0165186059101665 -0.0143715876178271 1 1
0.159293897105555 0.150218848281735 1 1
-0.00372587296460194 -0.00230475385266528 1 1
-0.262425268739353 -0.248205915502791 1 1
-0.0246446612829884 -0.0290879158833533 1 1
-0.0396042704835251 -0.0358156298707934 1 1
-0.105877833097703 -0.0986842664782092 1 1
0.0601792208194151 0.0564762853988453 1 1
0.127100426707796 0.12253719616513 1 1
0.0664771958102133 0.0575117473683195 1 1
-0.0811751281704786 -0.0699606194304948 1 1
0.0521514066703874 0.0509356964110613 1 1
-0.0385950129956696 -0.044391523313461 1 1
-0.122342960858558 -0.11675773734523 1 1
0.275422083722407 0.26883254438829 1 1
0.0767258532964111 0.0729296534706484 1 1
-0.134700223599161 -0.125910850402091 1 1
-0.140912784841074 -0.131092110916026 1 1
-0.271918975592546 -0.255622669503176 1 1
-0.0778777854171729 -0.0751190566692703 1 1
-0.0823082041472554 -0.0746201467242422 1 1
0.0868456540566408 0.0816310023188295 1 1
0.109182794478636 0.105070169373738 1 1
-0.284467459394087 -0.272234619240866 1 1
0.166718097367088 0.155920455310003 1 1
0.133121167896127 0.127471723512791 1 1
-0.0945811994539396 -0.0901328946119089 1 1
-0.0390123119066041 -0.0362298331242045 1 1
0.0992529035624689 0.0912909014331853 1 1
-0.178350297394888 -0.163096652643961 1 1
0.133802786967391 0.126219627922937 1 1
0.0675151506301518 0.0676990242251437 1 1
0.0928699433557984 0.0868063550336653 1 1
-0.051514736678739 -0.0470992428519325 1 1
0.00586018318267745 0.00341918809850172 1 1
-0.44563723375848 -0.423329137784704 0 0
-0.108735859133504 -0.103689030532604 1 1
-0.245262876017066 -0.232628147695318 1 1
0.0258212790781519 0.0192461784224725 1 1
-0.0382512797452005 -0.0339881599963536 1 1
-0.037915198527273 -0.0231543772161789 1 1
-0.194293640727662 -0.183870273642849 1 1
0.219655344528533 0.204847509042074 1 1
-0.0467269849971343 -0.04581340850735 1 1
-0.115609184696003 -0.107371332054675 1 1
0.26812870442171 0.259182932981246 1 1
0.40907205079675 0.384761371013764 0 0
-0.00167019129607913 -0.00216368605285501 1 1
-0.108807089569288 -0.109203755434703 1 1
-0.139833286430061 -0.132866850998833 1 1
0.00773342956692994 0.00797105350186085 1 1
0.117265180001228 0.116584791734968 1 1
0.0515213655563858 0.0511643159715508 1 1
0.280767286139904 0.265565844202643 1 1
-0.127377321037414 -0.117884469051562 1 1
0.192523597705667 0.185636880155424 1 1
-0.0769110603879374 -0.0811246734362658 1 1
-0.274627845620185 -0.260215803196892 1 1
-0.0821342108061109 -0.0756503822267375 1 1
-0.0962612551863344 -0.0907378871806611 1 1
0.0180756702251937 0.0164698239677522 1 1
-0.0393298512565258 -0.0345398753453553 1 1
0.0450445085163173 0.0432515718598104 1 1
-0.191376528143838 -0.182758086061487 1 1
0.250055854495994 0.24000375358566 1 1
-0.0384847919382862 -0.0332723418575698 1 1
0.221415852329987 0.208150053840404 1 1
0.151446965693726 0.144133289375574 1 1
0.15711310926062 0.146108376821641 1 1
-0.0780390978905538 -0.0744679838695429 1 1
0.0456846537166955 0.0415533394924499 1 1
-0.257823417175402 -0.24588746068934 1 1
0.0932210268787797 0.0884250384566795 1 1
-0.17433050916369 -0.167382648493517 1 1
0.154186268600609 0.157458687953315 1 1
0.238342300665957 0.224990994360389 1 1
0.0925247521267846 0.086579286348891 1 1
0.223190059696715 0.213131295110509 1 1
0.11422077209477 0.109254026655645 1 1
0.0129594688398809 0.0139849923322794 1 1
-0.00085017048079148 0.000698979724493985 1 1
0.0317203915292248 0.0345277337461597 1 1
0.151191801786105 0.146184143962449 1 1
-0.0132474937965758 -0.0151531174300333 1 1
0.159185387048174 0.151420667714617 1 1
0.181721593083966 0.172083240383156 1 1
-0.119903983500748 -0.114317094776607 1 1
0.174834869871681 0.165219856227283 1 1
0.243076876688776 0.230044723484133 1 1
-0.257422145176453 -0.241918150237568 1 1
-0.0432749443175869 -0.0440047795758839 1 1
0.236266919989108 0.216784565168818 1 1
0.344828965161308 0.335736425173386 1 1
-0.0065868612275264 -0.00617969233159921 1 1
0.026951090931548 0.0255443801619331 1 1
-0.20473917860137 -0.188988745580032 1 1
-0.0230810283082191 -0.0176244271671085 1 1
-0.192099948574967 -0.184542487956036 1 1
0.162758928128136 0.157418671172783 1 1
-0.194797750360096 -0.183806204706089 1 1
0.00559226791094955 0.00223884321252175 1 1
0.18942213070258 0.180120472005004 1 1
0.196973220271009 0.185455347991566 1 1
-0.0375718885097921 -0.0379871560602718 1 1
0.027576298102193 0.0240338281333258 1 1
-0.110837497773396 -0.106402266063033 1 1
0.078621798861859 0.078794187723789 1 1
0.170902823817803 0.164524132204368 1 1
-0.0620782314798837 -0.0642475022091447 1 1
-0.265588486887917 -0.258097848249088 1 1
-0.0470776551350403 -0.0386620842302106 1 1
0.448085246207102 0.419817236837611 0 0
0.137810709058293 0.133555090222884 1 1
-0.0722698254676802 -0.0697502737515314 1 1
0.0596937560337406 0.0559527901301561 1 1
0.0853956309591047 0.0817716157726097 1 1
-0.0553056394418761 -0.0542555391944338 1 1
0.110401335739977 0.107709302827795 1 1
0.0934785896001157 0.0919898896650262 1 1
0.0606068946312481 0.0562626430217157 1 1
0.133789520738051 0.132504878503926 1 1
-0.18534111694008 -0.188332068348419 1 1
0.0629453892183675 0.0508642177226769 1 1
-0.0168100074142628 -0.0162104989202762 1 1
-0.169008261755326 -0.17675168839485 1 1
-0.268398386453653 -0.256015354821705 1 1
-0.332078018414563 -0.316612341673966 1 1
-0.0215179422086846 -0.023167098614385 1 1
-0.104589563073659 -0.10100933317809 1 1
0.057403664406234 0.0543347839906531 1 1
0.161560031219776 0.15376956711743 1 1
0.0464032072270157 0.0365837678081431 1 1
0.0396422212765552 0.038491863247807 1 1
0.373588897311642 0.354198523316259 0 0
-0.0470666054190387 -0.0460157006917666 1 1
0.204005198620703 0.193279149354703 1 1
0.201844933940903 0.189806826698064 1 1
-0.154626990754248 -0.144235688995146 1 1
-0.162522406263812 -0.156076911566681 1 1
-0.0926679941789086 -0.0913854248241772 1 1
0.0208901458671463 0.0194025792247926 1 1
0.0197044262855437 0.0114999406042726 1 1
-0.108114141907233 -0.0974412294723487 1 1
-0.0220021572791941 -0.0194199006836993 1 1
-0.427956158959379 -0.409434130359451 1 1
-0.0409790138824223 -0.0388182292641386 1 1
-0.154358954109415 -0.148042198195227 1 1
-0.0372932964453461 -0.0347746593330867 1 1
0.152972012970423 0.143070554379181 1 1
-0.0612673945243287 -0.0579727224051205 1 1
0.0847565020122472 0.0794153273172079 1 1
0.121882733494506 0.111834732275168 1 1
0.231725457448554 0.227848067462714 1 1
0.148222391777955 0.138705135408908 1 1
-0.0777981959650056 -0.0772340114395221 1 1
0.156740109074007 0.150108050744309 1 1
-0.11539153056583 -0.116292113981535 1 1
0.28700185693879 0.273996656020234 1 1
0.193487514711593 0.182786178242626 1 1
0.0558083329342469 0.0524723420784223 1 1
-0.0863135956804264 -0.0793852300208104 1 1
-0.0333187611178629 -0.0274364364818046 1 1
-0.410577998125959 -0.391448554099458 0 0
0.0666699984196007 0.0624968336354758 1 1
-0.0090077046437233 -0.00692685780390788 1 1
0.0822144420830359 0.076691858048374 1 1
0.218261328942871 0.210278021838352 1 1
0.00434415748738275 0.00301189387435923 1 1
-0.307400902735596 -0.283028854338409 1 1
0.0633677399968651 0.0557424811792057 1 1
0.0185944243310736 0.0178030798145221 1 1
-0.134774499680225 -0.125529496007831 1 1
0.0773013599911436 0.0767054876879858 1 1
-0.325188396646484 -0.312566871180841 1 1
0.113917853362286 0.104182773769243 1 1
0.0227751400962579 0.0142784704468515 1 1
-0.146589689394667 -0.140401176668103 1 1
-0.239488969157316 -0.231092593335077 1 1
0.131423143381049 0.118724911368299 1 1
-0.316263328269811 -0.300282766410283 1 1
0.0426932822739553 0.0391938489062795 1 1
0.0761758506766925 0.0738975299523689 1 1
0.185787127921227 0.178337937952027 1 1
0.20748867381901 0.199949238017056 1 1
0.0855752146367189 0.0837425016734092 1 1
0.10187010867578 0.10057622688026 1 1
-0.288826454564816 -0.273396869550487 1 1
-0.0258782142731038 -0.0190998453823675 1 1
-0.0944973906400601 -0.0903864278047785 1 1
-0.141990629645169 -0.135905872945758 1 1
-0.181930216523766 -0.168539719406514 1 1
-0.021985749801524 -0.0162855143771797 1 1
0.0417387009557499 0.045672033482083 1 1
0.141996582996794 0.132605928307594 1 1
-0.209454775956015 -0.196872419624033 1 1
0.29365160537646 0.278360417343733 1 1
-0.291899078024802 -0.278088246475841 1 1
0.249266184424501 0.243957750857888 1 1
-0.0873939153319459 -0.0820105214045657 1 1
-0.0527085070492562 -0.0488106927179767 1 1
0.0300188628718609 0.0308117715568527 1 1
-0.195523080860473 -0.18523387399699 1 1
0.104435441747578 0.103124169911961 1 1
0.037227284327457 0.041432597151194 1 1
0.164830221692243 0.157120707248468 1 1
-0.282268946416632 -0.269260807122727 1 1
0.141103346288577 0.129786014758649 1 1
-0.0399082810741474 -0.0409361706123164 1 1
0.169945230386013 0.16651176757444 1 1
-0.083662155598699 -0.0785037036701722 1 1
0.0405318569907642 0.0355763046191485 1 1
0.112169742104986 0.106110100709543 1 1
-0.167906813303166 -0.158848255503868 1 1
0.217273056176613 0.204674310907883 1 1
-0.319678901901911 -0.306665903784239 1 1
0.0177858668401296 0.00614078873570949 1 1
-0.206016024386403 -0.197751752089876 1 1
-0.00108322497885386 -0.00695649350771705 1 1
0.156470534214116 0.152670075243418 1 1
0.0108101857023271 0.0130780092050169 1 1
0.114483589888977 0.11196547948573 1 1
0.310635632230452 0.305678012771693 1 1
-0.136509346629714 -0.12900418004603 1 1
-0.0149452419001686 -0.00634955071199059 1 1
0.0421407521580928 0.0451607779819034 1 1
0.0435982964723046 0.0422650767906586 1 1
-0.0512017259519399 -0.0525210470992048 1 1
-0.0670648376437444 -0.0614533845619982 1 1
0.0939304257071801 0.0881813943404551 1 1
0.311577912596358 0.299153827513646 1 1
-0.00369914993847588 -0.00257467667365986 1 1
0.221109247918451 0.201126803913872 1 1
0.313216868078829 0.300531171440385 1 1
0.224756870502968 0.223104513587503 1 1
0.113677732087888 0.105992000288556 1 1
-0.0893771248549997 -0.0919646511002383 1 1
-0.0417033751579193 -0.0367906020658385 1 1
-0.219595606438707 -0.212740054231932 1 1
-0.16594494723668 -0.156519282127186 1 1
-0.43121699484616 -0.407943745752259 0 0
-0.319829245089562 -0.311910395235058 1 1
-0.00303192111427367 -0.00423176817239347 1 1
0.189233598147057 0.181355741070137 1 1
-0.0553520984235429 -0.0520186780454626 1 1
-0.0517871615897429 -0.0490553464659425 1 1
0.0534898545437799 0.0441615447383864 1 1
-0.107535820114896 -0.0971817156925317 1 1
0.0539332120581496 0.0488140913742552 1 1
-0.124396856547947 -0.117549676165363 1 1
0.180161777789993 0.172809176665784 1 1
0.322073564301465 0.312665727191535 1 1
-0.114556651000436 -0.110196481330677 1 1
-0.244609670422305 -0.226492137822529 1 1
0.152286294869201 0.138567783137687 1 1
-0.00608373883184478 -0.00510943514154645 1 1
-0.332238551599439 -0.322347158382225 1 1
-0.122785248121714 -0.120811756437655 1 1
0.0814119661131386 0.0783559386106542 1 1
0.11181973593733 0.101548850615066 1 1
-0.0305911849547029 -0.0287742911151272 1 1
-0.00426107803176485 -0.00210408480748798 1 1
-0.075479102140156 -0.0691632670740843 1 1
-0.0473397549019896 -0.045413883092581 1 1
-0.177183055870314 -0.171056301306124 1 1
0.402366459199894 0.381930809773144 0 0
0.147979061305875 0.140519630336653 1 1
0.198255161773033 0.183563272092077 1 1
-0.010004826717378 -0.0121116295815667 1 1
-0.0937468857370157 -0.0888303383181537 1 1
0.0103292733532661 0.00404677061029399 1 1
0.111494866820256 0.10879133037047 1 1
0.0540103576248706 0.0516733045081183 1 1
-0.224586621627047 -0.212206016701473 1 1
0.0825536986946976 0.0759594571771675 1 1
0.116497081664253 0.111636620503742 1 1
0.0474899411862817 0.0433003744471891 1 1
-0.0948998110243334 -0.0898616158721658 1 1
-0.138158107149131 -0.125006574590338 1 1
-0.0142367453803001 -0.0109315858357737 1 1
-0.0626316684557801 -0.0607538533898277 1 1
0.0810932295841311 0.0807809301030625 1 1
0.0653554660996344 0.0625623882519662 1 1
-0.293137412541851 -0.268282455267537 1 1
-0.314986030424546 -0.300517168055469 1 1
0.0740909432394444 0.0758733899164146 1 1
-0.128016045715969 -0.127240370462906 1 1
0.23279919508231 0.222322471965515 1 1
-0.00430527382372019 0.000841679933266448 1 1
0.0569863510057199 0.0572769422473064 1 1
0.273246460839427 0.255274154726197 1 1
-0.0769954746123647 -0.0751364695033847 1 1
0.0107083942051618 0.00756963675349552 1 1
0.00773435924518787 0.00779467228365331 1 1
-0.192486148356108 -0.185371857804651 1 1
0.0585498304333937 0.0551364823261488 1 1
0.116316642973917 0.107121647758864 1 1
0.309355186253416 0.29433418887767 1 1
-0.170326736119519 -0.16350600011227 1 1
0.191861514180963 0.169209986711335 1 1
0.451714024827301 0.422047800953456 0 0
0.347447915781774 0.325521916517189 0 1
0.129516049909187 0.123026395356646 1 1
0.143764979873846 0.13980851105465 1 1
-0.0554010650316536 -0.0514837032571253 1 1
-0.11375680502753 -0.10938567623819 1 1
-0.028859189536114 -0.0259385085827361 1 1
0.0550632171690046 0.0539008994718754 1 1
0.12693622717469 0.124023164816221 1 1
0.0409970013488712 0.0389209690604476 1 1
-0.0623459190124785 -0.0614958477742762 1 1
0.0727875910514584 0.0676714248009956 1 1
0.101640918915717 0.0896570298501876 1 1
-0.201262797348308 -0.194736753258763 1 1
-0.0670946177975719 -0.0694138246250598 1 1
-0.0599582115257152 -0.0548379593781553 1 1
0.342220354107253 0.320826602420821 1 1
-0.162617127688812 -0.154592995427673 1 1
-0.0794953965000393 -0.0775196344865902 1 1
-0.203309550469249 -0.193177114293333 1 1
0.123337768652714 0.113968479847401 1 1
0.146507215238195 0.135166120819223 1 1
0.0214407652289458 0.0217596123733769 1 1
-0.0618937881275104 -0.0606959831101992 1 1
-0.252219305643071 -0.239913428364998 1 1
-0.00391512406725924 -0.00289764338757607 1 1
0.178932916079429 0.172369992087822 1 1
-0.177996215876233 -0.170608840327518 1 1
0.0680207272000818 0.0675283975455487 1 1
0.076414719846031 0.0708840225713243 1 1
0.0251661967867965 0.021701957699927 1 1
-0.178941030913934 -0.173434119311824 1 1
0.189212695057575 0.179500653672127 1 1
0.134098681629786 0.135722772668364 1 1
-0.142965931527344 -0.136580977954781 1 1
-0.100087833432168 -0.0967208349460495 1 1
0.191300351631855 0.178392594617244 1 1
-0.44372666100849 -0.416444458129289 1 1
-0.19483609712449 -0.178201165905988 1 1
-0.00200664580023786 -0.00128942082622767 1 1
-0.0756140802548849 -0.0680142556510188 1 1
-0.137794532173807 -0.129374472878201 1 1
0.123014550812984 0.115973891552717 1 1
0.147807037768712 0.137839849710496 1 1
0.0535598736798191 0.0496317251723539 1 1
-0.148509223142026 -0.141933583072317 1 1
-0.0378103129837169 -0.0358317661920643 1 1
-0.0759455478580324 -0.0713853824954471 1 1
-0.194966840858137 -0.18473618490278 1 1
-0.317028593797345 -0.291551079996126 1 1
0.155158826654406 0.146380896210437 1 1
-0.116006015525803 -0.106783730583067 1 1
-0.161271317388682 -0.161093410485768 1 1
0.0126190816696042 0.0108594607597024 1 1
0.071203566690368 0.0656265660378085 1 1
0.0974971398724 0.0933447517865562 1 1
-0.205134029008716 -0.191523222248884 1 1
0.153283183448441 0.149846449489453 1 1
0.0805196895960053 0.0781047527516691 1 1
0.0423322968715931 0.0386246749156196 1 1
0.0843922416068819 0.0798950250079415 1 1
0.216296869531268 0.202208157809554 1 1
0.142627733891761 0.133039703601794 1 1
0.0601118211821011 0.0566368875605893 1 1
-0.181093418643245 -0.170940658431476 1 1
0.21224608989925 0.204889680625789 1 1
-0.0680641901109551 -0.0592667467038142 1 1
-0.260941678061261 -0.248823812238606 1 1
-0.199998895122418 -0.191949796609782 1 1
-0.100818301111316 -0.094145710503217 1 1
0.000834787289613385 -0.000297994871753492 1 1
0.192710288508786 0.182199754584858 1 1
-0.280773944782496 -0.2642931929551 1 1
0.0267192837620474 0.0259946689798107 1 1
-0.00450961461607383 -0.00583677805489652 1 1
-0.130141885306454 -0.125191899236359 1 1
0.0538193351875903 0.0524211693885489 1 1
0.172725606196577 0.167431850593308 1 1
-0.134962356073889 -0.131592152051457 1 1
0.283975077810584 0.267903139141707 1 1
-0.207780630323525 -0.192995702671035 1 1
-0.276316114522901 -0.266043933559614 1 1
0.126294355131422 0.112415026398572 1 1
-0.041199224931069 -0.0406992325726566 1 1
0.0243199188453013 0.0317129608103995 1 1
-0.0151763058568725 -0.0148243009498477 1 1
0.0920032540939972 0.0878356393578139 1 1
0.0860907397679901 0.0845389485331473 1 1
-0.0663641753462488 -0.0613899383995607 1 1
0.107086168115699 0.102634454320036 1 1
-0.12895930538167 -0.122336110740006 1 1
-0.220500974154405 -0.209611982548116 1 1
0.105391043607856 0.103660016577695 1 1
0.231297492503578 0.219676128496005 1 1
0.0662406327431123 0.0617542834430775 1 1
0.145447164185592 0.140086241099276 1 1
-0.217650078098189 -0.208066913168822 1 1
-0.0615681966281775 -0.0580760499549982 1 1
0.306357313046678 0.286159888481448 1 1
0.0740062865930555 0.07297953799979 1 1
-0.162583024273598 -0.15642592166763 1 1
-0.0657049640611985 -0.0601299923503086 1 1
0.112475437578478 0.106385345593936 1 1
-0.0526552689642301 -0.0480254529569293 1 1
0.0904366025341374 0.0927572268080204 1 1
-0.160557148590475 -0.153525316834373 1 1
-0.0210498795512509 -0.0180568281102783 1 1
0.18980145112315 0.179117443966305 1 1
0.093857590223017 0.08610791715988 1 1
-0.0979091559687273 -0.0953986923973789 1 1
0.0282195911223958 0.0279344852814531 1 1
0.129720435985584 0.123258440365785 1 1
-0.0161452009535153 -0.0254501461641235 1 1
0.362492021798655 0.330170862741191 1 1
0.349725838000284 0.332859606346952 1 1
0.0730867408566648 0.0711702151224214 1 1
0.025546194299419 0.0185002866832595 1 1
0.0638258172313059 0.062143829292847 1 1
-0.0785901402943955 -0.079595315289888 1 1
-0.0587880701118433 -0.0558953818660651 1 1
-0.0688568350910723 -0.0617923372958821 1 1
0.0813327926692668 0.0774120725883502 1 1
-0.0726590322011222 -0.0665339987976795 1 1
0.184280051969176 0.179654877869788 1 1
0.245797784962578 0.236858936614037 1 1
0.103458649729023 0.0969340293809712 1 1
-0.251012848870457 -0.237810354897951 1 1
0.0719417622812099 0.0697801263372775 1 1
-0.0219330652861122 -0.0272078599725643 1 1
0.0683396163041728 0.0642759815547344 1 1
-0.034652634061006 -0.0326721490619137 1 1
0.116331189828585 0.110931176303007 1 1
0.268343129956735 0.259294292067141 1 1
0.0269895868668798 0.0273819010251868 1 1
0.258220552026266 0.246878402182069 1 1
-0.0697280727100115 -0.0622842512550973 1 1
-0.149830009392181 -0.143520554726099 1 1
0.292538016768531 0.276698910472681 1 1
0.0666865692492777 0.0638601439239718 1 1
-0.143885410943161 -0.138900397925256 1 1
0.00748988294331938 0.00647000687676078 1 1
-0.0480332610633999 -0.0473593934982666 1 1
-0.0547814496047956 -0.0526726062032276 1 1
0.119273673157617 0.106699150168284 1 1
0.0996166680524919 0.0967574687090892 1 1
-0.132042343200097 -0.121226821681264 1 1
-0.197613737814632 -0.189785810935142 1 1
-0.00702086226509804 -0.00964766995425933 1 1
0.0269895521843832 0.0273840656226418 1 1
-0.315291312283637 -0.297113634304049 1 1
0.025578826695382 0.0252309193028741 1 1
-0.147799734570162 -0.13945919501509 1 1
0.1995810144549 0.189491442232156 1 1
-0.0127263287205008 -0.0113542417290726 1 1
0.24496178900814 0.232956904673132 1 1
-0.0423892851686214 -0.0425634189919306 1 1
0.0603983384038008 0.0580798406156143 1 1
0.388985672279523 0.366695959158251 0 0
-0.0221294150631495 -0.0170450565265107 1 1
0.191995652463237 0.1796169993193 1 1
0.0933318626948792 0.0779533346280664 1 1
0.188720454121973 0.182208673448158 1 1
-0.0242887530293245 -0.0213916501946344 1 1
-0.0814026299588145 -0.0767614534792595 1 1
0.198127145737818 0.189309357312511 1 1
0.0368951344373642 0.0299046135443516 1 1
-0.336225248487455 -0.316645198149827 1 1
-0.0326077875936262 -0.0414580711589126 1 1
-0.0163508595774507 -0.0145657458268308 1 1
0.166480567531289 0.157814381143516 1 1
-0.282877388808002 -0.267568978799926 1 1
0.0554616882132757 0.052926486966065 1 1
-0.157745887621175 -0.149166139690469 1 1
-0.20748949452689 -0.197757438877182 1 1
-0.0579871884880836 -0.053873782150845 1 1
-0.058257245843866 -0.055119115049255 1 1
-0.0750515259410444 -0.0760266694154056 1 1
-0.276419300350255 -0.269301725177027 1 1
-0.178081707945072 -0.171016331247503 1 1
0.0797462097213944 0.0765109932223987 1 1
-0.330175808833814 -0.315122930525586 1 1
-0.105838526168545 -0.100747286112255 1 1
-0.246089926836565 -0.234059977126851 1 1
0.168484304382351 0.162699713523175 1 1
-0.260723712897591 -0.250824905534483 1 1
0.109073931711306 0.111139962289698 1 1
-0.120893711109829 -0.117432874543111 1 1
-0.0320655388743946 -0.0286933326981517 1 1
0.125449538082809 0.125884441708356 1 1
-0.123253387756096 -0.118285874938216 1 1
0.0618270316307069 0.0594798790401839 1 1
0.0293898627581389 0.0220300806909226 1 1
-0.0832300489415677 -0.0769802420340306 1 1
-0.104774147957252 -0.0980925242846676 1 1
0.0190310488659788 0.0190044582778809 1 1
-0.216800081113442 -0.204866726425222 1 1
-0.0507792651176015 -0.0462675655951367 1 1
0.188861850197143 0.177689010426598 1 1
0.0518322494482598 0.0622970665769678 1 1
0.138694652315202 0.132131300475031 1 1
-0.141488566164826 -0.131606734291732 1 1
0.134337370377467 0.126289373814836 1 1
0.0930232723109089 0.0817276614459703 1 1
0.151806274183337 0.141860863146274 1 1
0.480589299623065 0.462733885175122 0 0
-0.0511432799606631 -0.0517540327054774 1 1
0.102562530646335 0.10035413455866 1 1
-0.123649196508949 -0.114901856313692 1 1
0.0099251711927794 0.00606132280728275 1 1
-0.0327579460968465 -0.0318512564158137 1 1
0.135316250099284 0.127315027833314 1 1
-0.0832031507229487 -0.0808202406753415 1 1
0.449480680291293 0.422849931981443 0 0
-0.143959531289254 -0.135731743742181 1 1
-0.132333345633854 -0.123436732216354 1 1
-0.23862214960239 -0.226730492103331 1 1
-0.0181111687881408 -0.0221097905015322 1 1
-0.110436077489524 -0.105525972484604 1 1
0.205551006989457 0.201250955423426 1 1
0.115921960787557 0.1105483912512 1 1
0.386143145512552 0.370340142410735 0 0
0.120791097523743 0.115831004145251 1 1
0.0105690105214429 0.0122197492417452 1 1
0.311462564687929 0.300553108064528 1 1
-0.219779939852774 -0.211669875893465 1 1
-0.03065851112935 -0.026953810608135 1 1
0.112794164706774 0.103601115399152 1 1
-0.178171772644245 -0.167103950490991 1 1
0.268571053145512 0.255797782243792 1 1
-0.162691203062293 -0.159545391656029 1 1
-0.141944151518471 -0.129412203935929 1 1
-0.142647841301901 -0.141470136868743 1 1
0.367494777318052 0.34950774868485 0 0
0.0103641956181816 0.0100166792026853 1 1
0.207550953015411 0.199155918532872 1 1
0.184845829369296 0.179759903678686 1 1
-0.0530519804072174 -0.0598472740987438 1 1
-0.238445788254569 -0.226497377934964 1 1
0.0501079647994996 0.0480909978757324 1 1
0.195537868520842 0.184387007017123 1 1
-0.259897561303482 -0.2497489922422 1 1
0.226855296506329 0.215305269618912 1 1
-0.138275316586693 -0.131774668228997 1 1
0.203699594537342 0.194736849568444 1 1
-0.177779621300184 -0.16778129917166 1 1
0.175166743319335 0.160687067105386 1 1
-0.447319267230212 -0.429322197843116 0 0
0.0285055544803505 0.0259485046600598 1 1
0.0899392526720827 0.0885137036991391 1 1
0.137255205027005 0.134705251148993 1 1
0.185704287925526 0.178183614334261 1 1
-0.158758880653813 -0.148136919162265 1 1
0.147838574772424 0.139645518347811 1 1
0.234590325840781 0.221480297373858 1 1
-0.393313935577713 -0.372135582694176 0 0
-0.0570428372270309 -0.0545557310337964 1 1
-0.22358552880963 -0.212718434276392 1 1
-0.163029217433179 -0.152083268483252 1 1
-0.262744624706109 -0.250263054332734 1 1
-0.219466217717793 -0.212427540724421 1 1
0.00342370744784593 0.0121461234705023 1 1
-0.0954796650841758 -0.0927416616036515 1 1
0.06249651828003 0.0673445997412392 1 1
0.0591661605069132 0.0557680572276691 1 1
0.250707012699004 0.237413894481402 1 1
-0.111233908141596 -0.10282365295644 1 1
-0.137773255209343 -0.130304308202717 1 1
-0.143326864389215 -0.140884730574926 1 1
0.19106953609728 0.185124852368258 1 1
-0.176355662819551 -0.168248949680321 1 1
-0.184962155536599 -0.162023455743191 1 1
-0.218151043560686 -0.210917179431032 1 1
0.160458154024607 0.149314603286132 1 1
-0.16468710159106 -0.159279337909378 1 1
0.0131671584465992 0.0130401093898607 1 1
0.304490526738858 0.286634875980609 1 1
0.0133689353594432 0.0169077681177011 1 1
0.0557226971160749 0.0574280052863468 1 1
0.103906050757864 0.097082874706774 1 1
0.0172823868932807 0.0189815638559519 1 1
-0.0350895037682763 -0.0247929578882152 1 1
-0.0273634049268618 -0.0291451781985482 1 1
0.00365739059303218 0.00599004527674731 1 1
-0.231136713946416 -0.219020709884835 1 1
0.0870305765220237 0.0897069456334918 1 1
0.165738685983947 0.156345022111947 1 1
0.0397921509451916 0.0397671575398963 1 1
-0.0217524562867489 -0.0155526464557652 1 1
-0.248447587515714 -0.236796135394281 1 1
-0.132241708100311 -0.133925603282377 1 1
0.244629237999178 0.235402822454963 1 1
-0.0295842709513648 -0.0295980175137878 1 1
0.329079458406728 0.315941151105434 1 1
0.289789413653678 0.273245912048433 1 1
0.166683455241248 0.159510068543135 1 1
0.250576184853045 0.238944562792267 1 1
-0.204135937752212 -0.197754032948675 1 1
0.0596746476130971 0.0607683707831853 1 1
-0.0500677211783974 -0.0490638835807173 1 1
-0.10938881208117 -0.104716742945965 1 1
0.0454740038227378 0.0354074113440104 1 1
-0.0962759117511275 -0.0886801767712473 1 1
-0.235737744013352 -0.226319605110644 1 1
0.136138305449795 0.125848991637713 1 1
-0.00221944914146847 0.00468945524812421 1 1
0.111443371687135 0.107307672666632 1 1
-0.0196159947282687 -0.0194884167809912 1 1
0.010176743685705 0.0113190342166496 1 1
0.192458817422342 0.182747062050449 1 1
-0.143388622383408 -0.14624285691983 1 1
0.179433468310857 0.172653936055636 1 1
-0.00765157701112474 -0.00878337080467154 1 1
-0.12249321601331 -0.119144632662443 1 1
-0.155706664904431 -0.147780278956699 1 1
-0.195926492857331 -0.186932334217023 1 1
-0.0050564339278164 -0.00344720253357522 1 1
-0.101491226055701 -0.0982137850240668 1 1
0.0692175573411997 0.0628684479899439 1 1
-0.168786084366893 -0.166363654949409 1 1
0.0753713754611413 0.0750049118824888 1 1
-0.418847248305746 -0.397429814948841 0 0
-0.008134506525119 -0.0186441005974072 1 1
0.00603315476308735 0.00605745447758033 1 1
-0.126390737101506 -0.120093535282479 1 1
-0.152771581313142 -0.142222423240784 1 1
0.492571391695461 0.466092736788987 0 0
-0.0101960261276022 -0.00758868709585971 1 1
0.0909806761731771 0.084129725001105 1 1
-0.0573630239560961 -0.0529348973773626 1 1
-0.277141317241031 -0.262965464360061 1 1
0.28141774226287 0.269597314873906 1 1
0.0301203215372265 0.0286568252304117 1 1
0.042720407639254 0.0314791719396345 1 1
-0.0300113033724593 -0.0283129262768297 1 1
-0.200020483873633 -0.19273668264116 1 1
0.252062237499019 0.238560989851176 1 1
0.0779632957049509 0.0758606668200215 1 1
-0.0408137033275325 -0.0395127240912979 1 1
0.0410394747014706 0.0415623190462244 1 1
-0.310451082385446 -0.28796809908447 1 1
0.081658290428933 0.0759477016236019 1 1
0.00389428910542917 0.00468800903492309 1 1
-0.145271726942077 -0.13990777132191 1 1
-0.022621009122536 -0.0201068584622616 1 1
-0.11640553945743 -0.112244441216935 1 1
-0.146670083015629 -0.137556075259085 1 1
0.0725113212214944 0.065360497021934 1 1
-0.0896592052463946 -0.0844204486204797 1 1
-0.269223506561941 -0.257022123923872 1 1
-0.0327023629003135 -0.032618708629389 1 1
-0.151019919094536 -0.140713037774682 1 1
0.110354469204047 0.101470463716695 1 1
-0.0189686117652907 -0.0256905980637714 1 1
-0.328126531714022 -0.310838648343041 0 1
0.0554718390347268 0.0498293082358246 1 1
0.159024397143956 0.1511732508668 1 1
0.00444032933916745 0.00162982733462213 1 1
0.18301824979065 0.174517252800925 1 1
-0.0451900051392794 -0.0445444297063094 1 1
0.0246989306305773 0.0205401840010607 1 1
0.0716548778739817 0.0701356728447721 1 1
-0.102956009342489 -0.0954805073995471 1 1
0.329861569702058 0.314400984863324 1 1
-0.0225997503644083 -0.0194245677598465 1 1
-0.0302148085252419 -0.0301490275273549 1 1
0.0649585101458271 0.0644039731511044 1 1
-0.1542198211047 -0.145140469974283 1 1
0.016811288486552 0.0154412267446026 1 1
-0.0719273344626035 -0.0717617313762378 1 1
0.119361427249263 0.112122460929909 1 1
-0.209395050511122 -0.198826853228059 1 1
-0.358002275936392 -0.345977658424416 1 1
0.0024081993943427 0.000905268950681886 1 1
0.193100705354344 0.1829911902614 1 1
-0.0429035589636692 -0.0348868489025039 1 1
-0.163781468534402 -0.155428497145955 1 1
-0.0915509097628444 -0.0843817124316974 1 1
-0.0244829927024314 -0.0229053554326289 1 1
0.131372407107354 0.121430485441586 1 1
0.199343604311215 0.197229755156104 1 1
-0.0875971976000381 -0.0828210746191646 1 1
0.472864107042543 0.443614854306701 0 0
0.283070781765229 0.268911470888512 1 1
-0.0675967823235148 -0.0657686684987043 1 1
-0.0555558657110268 -0.0524696006422853 1 1
0.051069682539744 0.040351066126026 1 1
0.0832840309763829 0.0764955507771382 1 1
0.0697791897986598 0.068714049313903 1 1
0.177320139567786 0.169556825838393 1 1
-0.0455119020937805 -0.0405496020461175 1 1
-0.106897248265766 -0.0950164359584482 1 1
0.0348279272191343 0.0347319546648037 1 1
-0.104123733155651 -0.101445000305762 1 1
-0.154478148038499 -0.143833248714705 1 1
0.10054039005363 0.100162078433824 1 1
0.204634386479647 0.201287754015547 1 1
-0.186259137455675 -0.176574068579298 1 1
0.147507797764241 0.140023459586154 1 1
-0.272585920936768 -0.261433264556544 1 1
-0.0627421602733071 -0.0625041524264972 1 1
0.0396841714997774 0.0381916463799387 1 1
-0.227914311823255 -0.21540871023314 1 1
0.11448128226083 0.109293477518862 1 1
-0.0365336027455945 -0.0356078939483817 1 1
0.051091486072556 0.0500257156941295 1 1
0.384640998458882 0.36550050595813 0 0
0.0463861161221104 0.0406912299546682 1 1
-0.0342860259213406 -0.0329609551078741 1 1
0.193126627681763 0.183156239417073 1 1
0.0878829158654092 0.0893128805082378 1 1
0.0659470040048495 0.0619482561380375 1 1
-0.133983790864894 -0.12629361960239 1 1
0.300980572155979 0.287132240226847 1 1
0.132311703343986 0.127029453935751 1 1
0.171133785120928 0.158831161942681 1 1
-0.379177368963527 -0.379223632482692 1 1
0.379710981626631 0.360873934088407 1 1
0.0197066750834136 0.0207956544253029 1 1
0.133107077720086 0.135912490203146 1 1
-0.0481162582850761 -0.0502614100380674 1 1
0.158414946938926 0.145667300450831 1 1
-0.157186710975014 -0.149423758574174 1 1
0.294356133650042 0.284706203178208 1 1
0.174395831077375 0.166368773139088 1 1
0.0886584002400362 0.0892643991675289 1 1
-0.154338128335655 -0.145887604348215 1 1
0.0664436665345608 0.0605281656072091 1 1
-0.118414909716507 -0.108460440536925 1 1
-0.0930473140964922 -0.0890577317063744 1 1
0.0426019601567683 0.0444156290053988 1 1
-0.0466650447762066 -0.0427950806496083 1 1
0.0006609097808324 0.00350597942226687 1 1
0.146087943318749 0.136319611168566 1 1
-0.0629900064962149 -0.0610279002464644 1 1
0.087686545910545 0.0785921354205966 1 1
-0.127458315000344 -0.117492729608534 1 1
0.0997308247579131 0.0862718516707417 1 1
0.198459317884269 0.186785342412766 1 1
-0.218044487340096 -0.20566253883646 1 1
0.0401086048530336 0.0346136290539778 1 1
-0.0446386224789455 -0.0410429215742617 1 1
0.0677307876588448 0.0654297100995969 1 1
0.322370466394889 0.312341141248313 1 1
0.178040889126585 0.167641357258816 1 1
-0.208344180041366 -0.196872038613759 1 1
-0.175547827867673 -0.166637804152897 1 1
-0.148624410238297 -0.142571346887524 1 1
0.0207679843872275 0.0173565022227077 1 1
-0.208676346751066 -0.19340117338615 1 1
0.126485140816107 0.116086040633081 1 1
-0.0590916356747842 -0.0563795163245784 1 1
-0.0565169614676484 -0.0471473992615288 1 1
-0.324500083509825 -0.306407003047162 1 1
-0.0948190298970471 -0.0832838129944388 1 1
0.0802900660614816 0.0754479620958617 1 1
0.136152395418202 0.130596592928114 1 1
-0.16599282670221 -0.159422696687762 1 1
-0.187088663413043 -0.178128345748792 1 1
0.101311097888465 0.0962180374726731 1 1
0.295950025895712 0.284362979488673 1 1
0.039800567577754 0.0408182573653051 1 1
-0.0601704117485056 -0.0562695111030548 1 1
0.0293591086924093 0.0285178177365516 1 1
0.17003887226229 0.163239075568968 1 1
-0.0240244467487591 -0.0311777842230719 1 1
0.139027798327223 0.132862812279095 1 1
-0.0690401310887586 -0.0651075359678851 1 1
0.00848756428751095 0.00713162104383739 1 1
0.00624904666824545 0.000320744611564068 1 1
0.389017345795817 0.363697486440894 0 0
0.0439893257557929 0.0394070268275531 1 1
-0.069933024991427 -0.068428390563733 1 1
0.173425036081532 0.161579282067456 1 1
0.198371637072269 0.182293079165726 1 1
-0.186674227731009 -0.179542514112205 1 1
0.307730940384519 0.296410068558397 1 1
-0.0230575375343377 -0.0251767915326643 1 1
-0.183572640950617 -0.175404989594757 1 1
0.192502552658411 0.179348960584725 1 1
0.351275638158531 0.337416293487587 1 1
0.0616228048817498 0.0575318438414153 1 1
0.192534431383346 0.186363380630016 1 1
0.0471547451406949 0.0481066881485767 1 1
-0.18229929929899 -0.174168602877814 1 1
0.0299220414788391 0.0293054445009413 1 1
-0.251485473132963 -0.237575404655728 1 1
0.194899021124709 0.183293605149621 1 1
-0.0354491675731768 -0.0341232918454739 1 1
-0.118701724064145 -0.115095948875327 1 1
-0.133968548249272 -0.128407306791844 1 1
-0.560532783906094 -0.532242824593443 0 0
0.311098598128384 0.298978650887274 1 1
0.0372617968832583 0.0380352719208772 1 1
-0.0568807833507588 -0.0522322272853562 1 1
-0.061477785291293 -0.0539539839306302 1 1
0.304819151140869 0.285575733277636 1 1
-0.0773014766692831 -0.0707641221998369 1 1
0.178456100734346 0.169238221897217 1 1
-0.0569947728110258 -0.0558945691056856 1 1
0.150186648488652 0.131955461893928 1 1
-0.163104148507695 -0.155287907474725 1 1
0.129815053702055 0.117678779959924 1 1
0.0386297482343957 0.037987917641198 1 1
-0.258067515531976 -0.24918887387145 1 1
0.180683966904628 0.177898010009167 1 1
0.142991831655506 0.138026250089501 1 1
0.278910667224664 0.256733531076017 1 1
-0.0894648721393003 -0.0888875990065859 1 1
-0.365864429466434 -0.348886827225478 0 0
-0.380705163998297 -0.360609671718867 0 0
-0.0543032531044393 -0.0523704967010205 1 1
-0.260820912273685 -0.247701927592568 1 1
0.0633619806312276 0.0624568994532767 1 1
-0.0530766245286952 -0.0515557998776524 1 1
0.204430185488515 0.196372483953016 1 1
-0.0195921221822054 -0.0170753408711563 1 1
0.00102759301852746 0.00566894737431584 1 1
-0.148323734217834 -0.136012537356534 1 1
0.142579311706502 0.13742263935242 1 1
-0.292051041090604 -0.278726222601204 1 1
-0.212974559612613 -0.203051516961201 1 1
0.0610943629978785 0.0606510446960541 1 1
0.267981526170006 0.257175162041956 1 1
-0.215767634892003 -0.204247225667444 1 1
0.0204753582654286 0.0249085490311969 1 1
0.122767681197247 0.115523788934788 1 1
-0.150772663919537 -0.142167686920879 1 1
0.184757745937973 0.180929270697807 1 1
-0.324458964912619 -0.313384742408613 1 1
0.10845177899706 0.104155129202886 1 1
-0.00791612316938885 -0.0115608984593515 1 1
0.00316163661242684 0.00387295588100557 1 1
0.000177923800703531 -0.00168283033923632 1 1
0.115030761478558 0.111197958601803 1 1
0.0335069441846862 0.0319436621955883 1 1
0.126184246965657 0.120616895096421 1 1
0.159420261963611 0.151782022793643 1 1
0.0576231026868746 0.0559474003782416 1 1
-0.0316837049228186 -0.0304982669461986 1 1
-0.110753437801165 -0.101129828490945 1 1
0.0945876853285394 0.0980643168917966 1 1
0.0241377387597163 0.0193925503730749 1 1
-0.0878482532427243 -0.0809016601331704 1 1
0.10023583805002 0.0946140994986905 1 1
-0.00410901979514328 0.000330336526878035 1 1
-0.0044354318649463 -0.00413732057914628 1 1
-0.00643402228222339 -0.0125048227970845 1 1
0.158195412178279 0.151135911185734 1 1
-0.0578695568695562 -0.0554068309666992 1 1
0.0622848522954857 0.066413531544322 1 1
0.0229450066637852 0.0217058104651053 1 1
0.399743713182625 0.38803207663856 0 0
0.236575049856463 0.226730787031508 1 1
0.0173965439051547 0.0195994705531806 1 1
-0.0297499991233879 -0.0320915930445247 1 1
0.0116067210837595 0.00687978390898146 1 1
0.0528928992231547 0.0520133313208114 1 1
0.68536603148076 0.651861092176768 0 0
0.143354698924869 0.131495790186793 1 1
0.19681592761957 0.185816853194026 1 1
0.307387490570558 0.290740867836813 1 1
0.0777172734785811 0.0735020594807093 1 1
0.00595902527290283 0.000607382431940143 1 1
-0.24501969333997 -0.235206931800968 1 1
-0.211156336534407 -0.202072429676973 1 1
0.370863668942688 0.351719424604336 0 0
0.0725178037458801 0.0695171432171453 1 1
-0.269532469297446 -0.254264775738441 1 1
0.0413851068033933 0.0413767457905355 1 1
-0.137117763245249 -0.131916792355446 1 1
0.0523913812030833 0.0466786261864166 1 1
-0.0214548424785935 -0.0207268854781012 1 1
-0.170956380805751 -0.168319290812345 1 1
0.149977561945786 0.139607591519861 1 1
-0.107258145190197 -0.101394413077051 1 1
0.228136160007337 0.215837093935064 1 1
-0.0845890682177807 -0.0802533575755188 1 1
-0.119486252629868 -0.112344792194709 1 1
-0.0709932013882058 -0.0698655682394239 1 1
0.0455097332012139 0.0464783740462498 1 1
0.0146272943872887 0.0156484619279267 1 1
0.175633693062024 0.169183054065057 1 1
-0.250727139912891 -0.238673367346375 1 1
-0.297602181370464 -0.281295182214425 1 1
-0.0944450407755502 -0.0909869248429008 1 1
-0.208363955557902 -0.195687331931674 1 1
0.217810329885835 0.207818027997564 1 1
-0.0549424937817229 -0.0518099379918198 1 1
-0.00909256645246699 -0.00939260937428189 1 1
-0.098453044970055 -0.0979737995004721 1 1
-0.405544668421373 -0.380925070944185 0 0
0.143594925112906 0.132482062456007 1 1
-0.0795304154512518 -0.0705497533390399 1 1
0.171167037150243 0.164185028751568 1 1
0.207688561106258 0.200171859198856 1 1
0.148111391610449 0.137736266525697 1 1
-0.171836457974751 -0.158690558404123 1 1
-0.0473330545411621 -0.0449170694995077 1 1
0.0437002777423967 0.0453769543680498 1 1
-0.0993515238721643 -0.0948279967564478 1 1
-0.0726078044359408 -0.0746648696085586 1 1
0.0318211084602516 0.0253219178571258 1 1
-0.0448647682656393 -0.0438437576216002 1 1
0.0237477436435586 0.0186477668664294 1 1
-0.246959086954901 -0.235522388307454 1 1
0.140394987376987 0.137552782342699 1 1
0.0947399020243241 0.084475379236679 1 1
-0.121147927269301 -0.11864678211351 1 1
-0.287188956407151 -0.279292349386736 1 1
-0.0174612459982946 -0.016732290174153 1 1
0.148681084424901 0.13712768608181 1 1
-0.13586071657088 -0.129337516324818 1 1
0.142359718661326 0.137088076930414 1 1
0.312737903451631 0.296607411047393 1 1
-0.0989561831805244 -0.0938109864225243 1 1
-0.126575274625121 -0.117694804789075 1 1
-0.042896936460678 -0.0351592100606521 1 1
0.164722171513567 0.152729040366697 1 1
0.164951424169773 0.156613857505162 1 1
0.15678820056458 0.148474963211041 1 1
0.106172872200893 0.107984416644833 1 1
-0.0701951494660291 -0.0656274457100489 1 1
0.0502154143462214 0.0470153204967828 1 1
-0.0164173070974242 -0.0224278395429904 1 1
-0.247271122319433 -0.229542767399999 1 1
0.24524366440514 0.23095128849389 1 1
-0.111829041370505 -0.106236848134501 1 1
-0.0149244729525838 -0.0117667397903411 1 1
-0.151200616188051 -0.143614165084166 1 1
-0.0945172926725301 -0.0884375319215102 1 1
-0.116484924883753 -0.116583136574317 1 1
0.252986669981031 0.241862013839315 1 1
0.370847614833279 0.356611663132231 1 1
-0.127662925179035 -0.121693375348174 1 1
-0.00961859183440521 0.000144941764920175 1 1
-0.12171844057555 -0.115515214138785 1 1
0.123601140039208 0.117047843154947 1 1
-0.154354069431832 -0.145968149197042 1 1
-0.0851032872735568 -0.0813884793403909 1 1
0.188542858504008 0.178913948963599 1 1
0.00793423309494071 0.00706218928384711 1 1
-0.150117534988685 -0.135476478267411 1 1
0.170437717588026 0.162428529522967 1 1
0.00141596155987183 0.00120158897877237 1 1
-0.0468159802866264 -0.0464925045938801 1 1
-0.126090965655318 -0.116893008604957 1 1
-0.206273026955834 -0.19756664713657 1 1
0.0437206737988089 0.0377039134642473 1 1
-0.0737364467072238 -0.0684959838885457 1 1
0.0229340219037883 0.0210427750194426 1 1
0.160774609007725 0.152983356586173 1 1
-0.204070285687332 -0.191502432746932 1 1
-0.158472244100508 -0.151872286618387 1 1
-0.0937945688408886 -0.0891547288208884 1 1
-0.0423876475552556 -0.0403484054147537 1 1
0.142880942006952 0.135348730943917 1 1
-0.237528153562797 -0.223339686187691 1 1
-0.126368102243872 -0.1183232868644 1 1
0.163325625952812 0.143785706406848 1 1
-0.0476219083952389 -0.0337376385258557 1 1
-0.254834670151598 -0.242938989354507 1 1
0.0816797129729038 0.0774947610083473 1 1
-0.392992942562532 -0.378653967501568 0 0
0.110554112234411 0.103033877954666 1 1
0.0855941683740979 0.0794782447004101 1 1
0.364108584453373 0.347131784790762 0 0
0.10440596535716 0.099980053186398 1 1
0.117977417496505 0.111057864077479 1 1
-0.104878020686989 -0.0976559723829793 1 1
-0.0949901322554858 -0.0882482484874636 1 1
-0.141679081233949 -0.146878158416674 1 1
0.00943222971434964 0.0104954501228644 1 1
-0.0267833212370778 -0.0220254638523334 1 1
0.220784041609227 0.212984307626784 1 1
-0.0984268673314312 -0.0920961459768142 1 1
-0.187667383827143 -0.182581142484068 1 1
-0.262999915335164 -0.247228669864119 1 1
0.102605044292391 0.0975357145416763 1 1
0.0558448648569884 0.0483364560122938 1 1
-0.185484492051361 -0.171921220280557 1 1
-0.196518058456836 -0.186457358983851 1 1
0.338966772557286 0.326185138085108 0 0
0.144966146081471 0.136696406827669 1 1
-0.254204875916936 -0.244415117488206 1 1
0.0485712566116156 0.0515427847620804 1 1
-0.0691451288033841 -0.0651194777387218 1 1
0.551857135702797 0.533469664365588 1 1
-0.0469932014456087 -0.0441950697827363 1 1
-0.062520861356702 -0.0577261290575941 1 1
-0.125430772568583 -0.118309092233952 1 1
-0.153273485268813 -0.145535535661723 1 1
-0.186702675075143 -0.180006836589499 1 1
0.064141433804507 0.0628590598646159 1 1
-0.0235440221749045 -0.0224939099667671 1 1
-0.0267242372631228 -0.0259795104792372 1 1
-0.119614021874742 -0.0879651065590099 1 1
0.0168207862856313 0.0163480273015562 1 1
0.0294257845640833 0.0192945531003078 1 1
-0.376712911517029 -0.357098711834293 1 1
0.29385250292395 0.276626891959698 1 1
0.0551465255319048 0.0474395113814394 1 1
0.00949845655642628 0.00737010329746175 1 1
0.136303215740022 0.128891922202468 1 1
-0.0466121084254235 -0.041768729375502 1 1
-0.095930876413749 -0.0897641379885468 1 1
-0.0274557110453474 -0.0295963313461157 1 1
0.299683697949219 0.280926988440246 1 1
-0.312792852332255 -0.299523118024918 1 1
0.120716140077536 0.124407146406794 1 1
0.196125513829331 0.185487683721375 1 1
0.0205999233103827 0.0200212081481822 1 1
0.0540606558202463 0.0514136228120251 1 1
-0.070508241150443 -0.0689303574947959 1 1
0.0373239416188505 0.0416780587723475 1 1
-0.0605604160699994 -0.060483797207679 1 1
0.0388327920949581 0.0326247052983418 1 1
0.0393225983499203 0.0368102539643474 1 1
0.0432521964965013 0.0407662471907774 1 1
0.431875411615615 0.410076954285566 0 0
-0.104324757743095 -0.0989083070712408 1 1
-0.211360855119277 -0.206134466544723 1 1
-0.0411534066483094 -0.0372346650027823 1 1
0.206442070482221 0.193877983435831 1 1
0.168498743083476 0.159958084014222 1 1
0.209446463645628 0.198229794510364 1 1
0.0124013622598199 0.0235869391969451 1 1
0.0195651143444422 0.0185559565848336 1 1
-0.113303397978624 -0.111543036756178 1 1
-0.027807683838362 -0.0226842624785655 1 1
0.138791187663774 0.139166599262352 1 1
0.304187281424079 0.289015001695966 1 1
0.0276425788601167 0.0233756578806122 1 1
-0.302974030970945 -0.287600340001271 1 1
-0.173237544494088 -0.165984756243092 1 1
0.251024465677403 0.237665925918256 1 1
-0.189996168263104 -0.186414561625447 1 1
0.140404133514229 0.143099863667916 1 1
0.165160836994672 0.160439842009519 1 1
0.213259530934197 0.200887934505104 1 1
-0.0584777885986102 -0.0498917264624762 1 1
-0.00414661170623676 -0.00969805306569477 1 1
0.0386222714354462 0.0366402389864561 1 1
0.0388060006325865 0.039447888648794 1 1
0.1317010801046 0.112619719923988 1 1
0.192852421647036 0.182352492732954 1 1
0.200728726966722 0.191389528207761 1 1
-0.229516419466449 -0.220841556355358 1 1
0.159407741253777 0.152685948611474 1 1
0.00568378204487045 0.00781744514808665 1 1
0.196059534697647 0.180517306893039 1 1
0.0643207803068289 0.0586753843557154 1 1
-0.0737102408148521 -0.0686548219114502 1 1
-0.163487894487014 -0.155181925684107 1 1
0.138987121325451 0.131396994121596 1 1
-0.136123368955533 -0.124572245079606 1 1
-0.142910096852749 -0.13369603776069 1 1
0.0384084003974265 0.0365160758211669 1 1
0.0712042503655582 0.0657117594769018 1 1
-0.186823932389718 -0.17748585614226 1 1
0.19880114034781 0.19609794540958 1 1
0.186522295504233 0.182280309105985 1 1
-0.240393431609467 -0.230358946123168 1 1
0.00444899522027305 0.00582900863074122 1 1
0.0966441157426997 0.0926086770619787 1 1
0.047867494992455 0.0448820717177092 1 1
0.338276435824499 0.320764489780815 1 1
0.222251859885949 0.209685414644946 1 1
-0.373630111543231 -0.356709928020079 0 0
-0.149367374695118 -0.137555156698363 1 1
0.157062896154234 0.152307786998155 1 1
-0.336170770188487 -0.320749702734678 0 1
0.136697137582387 0.133731254411243 1 1
-0.24563004236399 -0.23045507870855 1 1
0.212530998268758 0.200608844171069 1 1
0.123561356465932 0.119205300156028 1 1
0.0790229012567639 0.0753575337628424 1 1
-0.066037694213967 -0.0633429083609296 1 1
-0.053965736573961 -0.0516275865498489 1 1
-0.0714010457277889 -0.0667173493820871 1 1
-0.0154305964543063 -0.0132891429084046 1 1
-0.0419379533942007 -0.0412874302028994 1 1
-0.102396045358631 -0.0965958776142736 1 1
0.159838699435418 0.151344183623494 1 1
0.114654839930084 0.108733245896389 1 1
-0.0601263728386528 -0.0591388482301722 1 1
0.122266362501741 0.116750589173669 1 1
0.0339161595374809 0.0305228735890748 1 1
0.447541626980878 0.428455964085032 0 0
0.0901896273543893 0.0847232990244959 1 1
-0.127300685191926 -0.1199946221837 1 1
0.207872249161427 0.193985848792151 1 1
-0.149389875949937 -0.143221945954683 1 1
-0.0741368267484143 -0.0698541905458397 1 1
0.0261217755025212 0.0225950278816954 1 1
-0.216419276548393 -0.203416709197376 1 1
-0.292557241207805 -0.280477378254266 1 1
-0.0580198002567577 -0.0589882172322008 1 1
-0.173992298765365 -0.163031080782122 1 1
0.0108941793880576 0.00368192409650234 1 1
-0.0302835341119484 -0.0243485924777454 1 1
-0.149554766071709 -0.144004211208732 1 1
-0.166864796173587 -0.16195601109478 1 1
0.0730180686538328 0.0654819078757425 1 1
-0.151767027595169 -0.142825231015075 1 1
-0.199827063578733 -0.18806462145189 1 1
0.0450851823887335 0.0443590999172483 1 1
0.01861513334585 0.0177564836772771 1 1
0.00107800713418858 -0.000765019977187843 1 1
0.0233893394220843 0.0243536592140043 1 1
0.165211712970974 0.156174933767726 1 1
0.112665312041493 0.106983573414555 1 1
-0.134137114566891 -0.12564285848214 1 1
0.018995943377516 0.0167512772255847 1 1
-0.202576617243945 -0.195129975629984 1 1
0.0533673969367602 0.0494775553180135 1 1
-0.0293852211420958 -0.0230746276574761 1 1
-0.0289626249511676 -0.0280241660611402 1 1
0.287804756435172 0.275524010244672 1 1
-0.214051750634456 -0.201508775720443 1 1
0.173197305700444 0.156671351835311 1 1
0.00455833453872415 0.00637288427261856 1 1
-0.0422106604416657 -0.0391423103643215 1 1
-0.107675208366161 -0.103474414518793 1 1
-0.0525349793609234 -0.0453957195892481 1 1
-0.10110935340651 -0.0982144875621735 1 1
0.0535816825057042 0.0511909646851143 1 1
0.280458292603969 0.267978928621389 1 1
0.215442228506627 0.210552757446403 1 1
-0.188948483695204 -0.180468900464572 1 1
-0.0115342195027059 -0.00345899585222147 1 1
0.143279602124608 0.139795353948279 1 1
-0.0836534557901494 -0.0808294039663291 1 1
0.00858179642674448 0.00735910221698031 1 1
-0.0252440631601683 -0.0224003184244356 1 1
0.185030311056288 0.181044488529825 1 1
0.0501698250037383 0.0505691884922492 1 1
-0.0828431978085288 -0.0815538758350058 1 1
0.162198308138944 0.15002906089364 1 1
0.0253337077906031 0.0254666013712182 1 1
0.0361644943581333 0.0320276825036098 1 1
-0.207182546155302 -0.196164255560879 1 1
-0.227870294637036 -0.214493749669255 1 1
-0.00860659626704464 -0.00712348101560244 1 1
-0.0323003700426113 -0.0230524832266174 1 1
-0.0905691349492035 -0.0906533584810948 1 1
0.095053693017251 0.0934302001619695 1 1
-0.0352244162452805 -0.0298131041902045 1 1
0.425994085215944 0.39970777090847 0 0
-0.095859957093913 -0.0880025553742728 1 1
0.140766433730786 0.130341398662296 1 1
0.103242955880784 0.105191548756299 1 1
0.113457324191676 0.107932098421494 1 1
-0.0468674535962727 -0.05116957849007 1 1
-0.0125174983299517 -0.0149452494378398 1 1
0.112055083777981 0.115598427263859 1 1
-0.253521373602794 -0.237360941153032 1 1
-0.138223961731821 -0.13455896438782 1 1
-0.190318504236952 -0.183755989916697 1 1
0.117423250466791 0.110676302783075 1 1
0.210668635637699 0.200239442759584 1 1
0.177078459175194 0.174294772853496 1 1
0.135215630315627 0.127380940311031 1 1
0.00492066859971695 0.00400883387312449 1 1
0.0780341918032125 0.0751466814978934 1 1
-0.0234930752404487 -0.0235452317136609 1 1
0.099319612843047 0.0966138094256062 1 1
0.131631072778732 0.125581023500538 1 1
0.16032217111112 0.153312328443135 1 1
-0.109026463065777 -0.103507960389311 1 1
0.00663604480210436 0.00748804572190817 1 1
-0.0276779692910013 -0.0250662489700281 1 1
0.124067826068065 0.114329570928068 1 1
-0.00190473815722731 -0.00534344197353386 1 1
0.114070699082097 0.106102314448333 1 1
0.0292391647694357 0.0281751749208149 1 1
-0.00700118208646145 -0.00846040627948173 1 1
0.0386018811303314 0.0401107054355126 1 1
-0.214249938444924 -0.20496648757399 1 1
0.0266963949034598 0.0244652313983598 1 1
0.176910287281519 0.169233170651392 1 1
0.0866966499703765 0.0871833596703715 1 1
-0.10275006199993 -0.0939324781432625 1 1
-0.102222520750126 -0.096772377812933 1 1
0.103952341288997 0.0971716855591028 1 1
-0.0589533584555847 -0.0549027164240017 1 1
0.0727392719395454 0.0733037041358537 1 1
-0.0812246132146806 -0.0738661962491586 1 1
-0.345553651048172 -0.329222442259627 0 0
0.258224489677345 0.235819115258448 1 1
-0.191917855461273 -0.180261706327339 1 1
-0.159033830927855 -0.152819314656064 1 1
0.0782171985624693 0.0764583559926374 1 1
-0.179303342444881 -0.171216903975328 1 1
-0.0212910951174833 -0.021322208940325 1 1
0.061893725358882 0.0578132231211439 1 1
0.122775237815997 0.116918304358382 1 1
0.169654143579026 0.158970983970458 1 1
0.0972289192460472 0.0958000684186118 1 1
0.19491237314616 0.182183040985889 1 1
0.129165614015714 0.12585184420703 1 1
0.189859604340098 0.176614257699487 1 1
-0.279822975152509 -0.265674680796916 1 1
-0.162443971769121 -0.160288086955489 1 1
0.0578714001564104 0.0535997799356194 1 1
-0.350789115145915 -0.334483672172304 1 1
-0.0692106834057069 -0.0665275099998437 1 1
0.235315026599286 0.218334199723865 1 1
0.0388300033700081 0.0373653997500474 1 1
-0.272847812871549 -0.25877221829894 1 1
-0.181349616983347 -0.165769203437261 1 1
-0.146039092233808 -0.137483691449642 1 1
-0.207633673316983 -0.198606371384212 1 1
-0.00261930132745058 -0.00170247874508093 1 1
-0.0260237684223534 -0.0263456402753993 1 1
-0.173409071882238 -0.161497582419525 1 1
-0.000728825495729779 -0.00263232532828173 1 1
0.134779043485397 0.12349034715478 1 1
-0.150897380316122 -0.142951405759657 1 1
0.0427235712245829 0.0375955865480512 1 1
-0.0174617441754615 -0.0227342560339075 1 1
-0.160068682372441 -0.153961697544768 1 1
-0.136344245669108 -0.131187617823405 1 1
-0.00874855119209114 -0.00457976130388952 1 1
-0.158689385615804 -0.151682081359545 1 1
-0.0550861455210202 -0.0520082646596296 1 1
-0.00654493844029592 -0.00819936966798865 1 1
0.30299350203747 0.289896336997811 1 1
0.163915656184987 0.158305616209353 1 1
0.0441538590913103 0.0402809193715417 1 1
0.0310982965524764 0.0307575329859871 1 1
-0.0892505179952969 -0.0831161081196337 1 1
0.0773119641263037 0.0764863668216218 1 1
0.109712244920178 0.10464437647996 1 1
-0.0364638248089819 -0.0348620055304903 1 1
0.0557854869946309 0.0466297048368185 1 1
0.341580326026653 0.32563932361511 0 1
-0.35647056244604 -0.336243001002858 0 0
-0.31306430259323 -0.295720426395681 1 1
-0.0952686467519556 -0.0914608814650656 1 1
-0.109648869778974 -0.11024624228878 1 1
-0.131995984426373 -0.114067191258355 1 1
0.171752487491717 0.162443661626263 1 1
-0.198649105978238 -0.187633273860126 1 1
0.0104586273888081 0.0105201934415092 1 1
-0.23208837837199 -0.222364778344029 1 1
0.0933885004335914 0.0915175659872268 1 1
-0.256350169089837 -0.242752866736005 1 1
-0.00845207030429063 -0.00821193962339015 1 1
-0.395828785079269 -0.377062256499792 0 0
-0.133098191409901 -0.126086775077645 1 1
-0.0135521342132289 -0.0131040255127007 1 1
0.153570999805984 0.149625630985147 1 1
-0.0124493442144611 -0.012139288698039 1 1
-0.109844771499612 -0.105305462701892 1 1
-0.255284719948766 -0.244627249396633 1 1
0.111098105959681 0.10239028922697 1 1
0.0641028652046457 0.0598302112760915 1 1
0.123185555662797 0.117556490715287 1 1
0.146092694669803 0.137771351632399 1 1
-0.00124311216214405 -0.000574574798785761 1 1
0.282319673219399 0.269092937662582 1 1
-0.0826694816558755 -0.0849989249390693 1 1
-0.331101400169755 -0.305816682979872 1 1
0.0335343442964043 0.0306335530713748 1 1
-0.0889025737432977 -0.0812780955311134 1 1
0.0596277088061576 0.055151000248171 1 1
-0.285186600738671 -0.271306124304159 1 1
-0.222096799850117 -0.215810050258261 1 1
0.0431296823818759 0.042390499914929 1 1
0.234190709417574 0.223736903018182 1 1
0.268158331581271 0.255583844666431 1 1
0.084306606382557 0.0766587332477945 1 1
0.115322596956097 0.110616094389601 1 1
-0.288622275693035 -0.275423955843105 1 1
0.116897844584304 0.114168639433139 1 1
0.194021995682309 0.190023849284112 1 1
-0.174792892413148 -0.16623740374045 1 1
0.106521325522891 0.104140000758566 1 1
-0.0247950363233403 -0.0244201242623734 1 1
-0.103631542758394 -0.0978089472299331 1 1
-0.0212651221123948 -0.0168598073217628 1 1
0.191431529359109 0.183206422757722 1 1
0.0829097019399475 0.0681723350398418 1 1
0.184620597687493 0.179508150771827 1 1
0.242914980768643 0.22216584699464 1 1
-0.066200080393148 -0.0659475891813367 1 1
-0.044357985623005 -0.0432462260665256 1 1
0.378737930868235 0.359374750211743 0 0
-0.0901236751390454 -0.0855399739137003 1 1
0.164452853874984 0.158163835034349 1 1
-0.135969948806759 -0.129033693060692 1 1
0.0311099212038214 0.0330188373134069 1 1
-0.108722034617237 -0.104401482666215 1 1
0.0830636810594154 0.0734918655163096 1 1
0.196238100928703 0.183803136149722 1 1
-0.159732350572975 -0.150936251123596 1 1
0.145021897283014 0.126026924230332 1 1
0.0418296816472555 0.0439950257775542 1 1
-0.109840328529261 -0.102858406922204 1 1
-0.161718191738235 -0.152675258634749 1 1
-0.0958870284874345 -0.0896038066208254 1 1
0.243878486880357 0.231227318962577 1 1
0.0765315468703859 0.0732836865477536 1 1
-0.163427813661117 -0.151402677789581 1 1
-0.191750620184654 -0.174665923414128 1 1
-0.22706699369923 -0.217707336521573 1 1
0.15336210461161 0.147410762892736 1 1
0.0936519233182632 0.091345787466643 1 1
-0.0288741375708341 -0.0236935754290823 1 1
-0.0801308521926311 -0.076653487318495 1 1
-0.122397120150582 -0.103459808341061 1 1
0.0705031151416886 0.0676299067218268 1 1
0.149149779551004 0.142281627785126 1 1
-0.159230099305579 -0.148656490833889 1 1
-0.0133939392296155 -0.011144955269487 1 1
-0.197683758921513 -0.197633301978011 1 1
0.155218071295571 0.149978647488528 1 1
-0.011579061188181 -0.0113572970634237 1 1
0.164368670751556 0.155293943029147 1 1
-0.312868091803641 -0.305185613077866 1 1
-0.227043179784229 -0.214428971596701 1 1
0.0127298025459897 0.0154142368638539 1 1
-0.112423646198422 -0.107748842302686 1 1
0.154047578439376 0.148954413966273 1 1
-0.133070758959407 -0.12827056990003 1 1
-0.336746170743899 -0.320022387529974 1 1
0.105094845746011 0.0990318043615295 1 1
-0.335199983270412 -0.322549168890786 1 1
-0.145690838998539 -0.1429235883716 1 1
-0.0385661218095101 -0.0401190573923459 1 1
-0.102267066113544 -0.107002592405691 1 1
0.163841558545611 0.149774865585798 1 1
0.0954907416848937 0.0892983534517836 1 1
-0.307665442947433 -0.298638304586083 1 1
-0.0807553795028721 -0.0790571302315552 1 1
0.0680637244799107 0.0652236281188452 1 1
-0.0713256322525916 -0.0661169188842298 1 1
0.147196871823512 0.13653177263157 1 1
-0.205729590484506 -0.20024608563298 1 1
0.0250401495839881 0.0195008321981364 1 1
0.147998348526767 0.140213383102624 1 1
0.248271227906153 0.246580649334138 1 1
0.0633280593481167 0.0595300410500503 1 1
0.0777045438731648 0.0715932559433911 1 1
0.237712354400337 0.226510356641099 1 1
0.279734950293713 0.270751117830264 1 1
-0.145127779415838 -0.137367834615376 1 1
-0.125701583781171 -0.124336396145908 1 1
0.232468690841729 0.217036793745092 1 1
0.663677741756739 0.626917764195561 0 0
-0.0275834716117375 -0.030747994384219 1 1
-0.0781780212606152 -0.0724481224272035 1 1
-0.196226199195199 -0.188268162699338 1 1
-0.0220885890660638 -0.0206499671153505 1 1
0.187935516478443 0.179103652551706 1 1
-0.221377707463283 -0.208843957482501 1 1
0.0393502974597759 0.0305546587667553 1 1
-0.106593156119924 -0.101890499510676 1 1
0.1894592232914 0.17856180477834 1 1
0.114167314368081 0.109412852479942 1 1
-0.038076280804766 -0.0260346124463486 1 1
0.113259565256478 0.105257389568524 1 1
0.117941524529251 0.119604380611088 1 1
-0.310931707634297 -0.295942957200498 1 1
-0.136102191086835 -0.129223265414508 1 1
0.25903200526979 0.24678147206271 1 1
-0.353155789031381 -0.332441007612607 0 1
0.0539641026869151 0.0533821471614047 1 1
-0.151724038638928 -0.149076141100803 1 1
-0.207951520102927 -0.189347357637366 1 1
0.0301602893518182 0.0317530512896488 1 1
-0.0851809834227973 -0.0856319862496185 1 1
-0.0309936384910221 -0.0296771472264103 1 1
0.0414079597702544 0.0401965031115294 1 1
-0.0332691454244264 -0.0446794553494427 1 1
0.175017711304719 0.168283374312315 1 1
0.311636510925494 0.295169530714872 1 1
0.0106443681206442 0.00917426604408628 1 1
-0.0792085937356001 -0.0793669810829049 1 1
-0.277374551590858 -0.264901841072923 1 1
-0.170217820859318 -0.161673449106758 1 1
0.157592012013868 0.149039841452024 1 1
0.0203129427040669 0.021775901694093 1 1
-0.121034967764342 -0.120708730783689 1 1
-0.213097420268647 -0.195796022160724 1 1
0.111093812103703 0.108266804277356 1 1
-0.0413494305828556 -0.0441716102536062 1 1
0.0941982885274168 0.0882497496987635 1 1
-0.0503850560777348 -0.0463762948508934 1 1
-0.00894704660601833 -0.00450408942984303 1 1
-0.174300752393364 -0.160711856012569 1 1
0.0449806449531352 0.0447309501900883 1 1
0.428655293935214 0.40405148438818 1 1
-0.123824104817101 -0.119072736552314 1 1
-0.111433853768878 -0.109357302411032 1 1
0.12143094585426 0.110953360615602 1 1
0.146877500376039 0.142026542398794 1 1
0.188924797015898 0.183113775260442 1 1
0.185651758873322 0.176238149810753 1 1
-0.188310954688636 -0.181042796461705 1 1
-0.265392980094667 -0.252837073178927 1 1
0.299694296559989 0.289295645001204 1 1
-0.122905710606365 -0.117368288075093 1 1
-0.24786695556182 -0.24590012056951 1 1
0.0898319776925297 0.0871791105930748 1 1
0.0169778094644644 0.0145750163151287 1 1
0.131054361376714 0.126573178477708 1 1
-0.0569518174108838 -0.0594421755242102 1 1
-0.0923557510703534 -0.0911054046692107 1 1
-0.133810683308289 -0.126604130513713 1 1
0.147004739097742 0.140576622527019 1 1
0.174112288154077 0.167456349866025 1 1
-0.084613361640017 -0.0797569606801094 1 1
0.055421212617657 0.0408114388196206 1 1
0.368287035619527 0.346756307569182 0 0
0.0692767518098812 0.0707059899223567 1 1
-0.0370141246158548 -0.0328571993151208 1 1
0.0130208609868128 0.0155993265257184 1 1
0.052818356590181 0.0530325493408398 1 1
-0.0423104431598122 -0.0454373402287505 1 1
0.152600031409278 0.139315817617597 1 1
0.151137899667826 0.144564200422835 1 1
0.0874592585886993 0.0817999426745772 1 1
-0.0248916848630173 -0.0268148810238607 1 1
-0.0161205077548784 -0.0109824920396259 1 1
0.00192914240405216 0.000266205107765773 1 1
0.107745946276975 0.0976195769067489 1 1
-0.080637181801628 -0.0769766841482064 1 1
-0.0307023935608424 -0.0296879890146725 1 1
-0.0312496545695534 -0.0302497311508936 1 1
-0.216125634428473 -0.209137889618516 1 1
-0.0645184725791063 -0.0613352293585381 1 1
0.193692861179189 0.178212316464966 1 1
0.0040830103551296 0.00225932591106191 1 1
-0.281097266800533 -0.267838059139497 1 1
-0.102478033618825 -0.0997908087839584 1 1
0.0639647599972808 0.0643319579259508 1 1
-0.091198743276208 -0.0874718507391769 1 1
-0.107906086022853 -0.0915901627020147 1 1
-0.192626068468293 -0.185023374205075 1 1
-0.072173630156318 -0.0620780499712032 1 1
0.116025505310066 0.108255330507291 1 1
-0.0134429269581842 -0.0146114932572098 1 1
0.0297423451906929 0.0336948337175406 1 1
0.1817439952822 0.171537226345119 1 1
0.0525283823833645 0.0519510025140173 1 1
-0.00193884812671254 -0.0007688831417695 1 1
0.0515774586769167 0.0461055338996915 1 1
-0.140852585114407 -0.138473003850813 1 1
0.172452049388837 0.160923012460858 1 1
0.145129822799907 0.135220184347077 1 1
-0.143574892286267 -0.140193754066754 1 1
0.114434583718218 0.109713485408908 1 1
0.264318235019923 0.253734549367042 1 1
0.0547737777714641 0.0511548406840993 1 1
0.130037080308294 0.127139220353154 1 1
0.0212446050821328 0.0160201896189367 1 1
0.0162757344013271 0.0169002848807465 1 1
-0.0914255792457676 -0.0846638177614602 1 1
-0.00146104629027033 -0.00132054250496195 1 1
0.294562879467573 0.280298463591321 1 1
0.0610547104462082 0.0613806660832786 1 1
-0.207737535447872 -0.207754580015359 1 1
-0.153591528367947 -0.13969649722267 1 1
-0.102139356105779 -0.0999169827279923 1 1
0.0299837311329924 0.0273192377180025 1 1
-0.0973725483557514 -0.09931121777363 1 1
0.0464918065464668 0.0412749272050019 1 1
-0.134902483145408 -0.129184340780016 1 1
0.177051475698234 0.172018983302228 1 1
0.0675524707540229 0.0582634801599428 1 1
0.0156382700589374 0.0149378297238556 1 1
0.1420824078072 0.135850261055988 1 1
0.147898982528148 0.146807568042341 1 1
0.215931270764393 0.205980503933014 1 1
-0.308380136087255 -0.289383584081047 1 1
-0.357616107639288 -0.341048071187918 1 1
0.235803959803532 0.227931441968873 1 1
-0.216295561675236 -0.205487523472861 1 1
0.0498241756005894 0.0465719561055082 1 1
-0.040596766379276 -0.0347256122398765 1 1
0.010976511866084 0.0125260937096887 1 1
0.123892054075891 0.120554250987728 1 1
0.322013502561389 0.30603538871706 1 1
-0.236032298764124 -0.227847141503939 1 1
-0.22473235013448 -0.22672189017317 1 1
-0.269542286322226 -0.2565466768817 1 1
0.159566741469072 0.146895990491651 1 1
0.0684130432097978 0.0651081247488865 1 1
-0.166367800753025 -0.154403761147873 1 1
0.0162732253468586 0.0190952999934316 1 1
-0.0901849534675083 -0.0862293365334541 1 1
0.0389989230019186 0.0391906911737234 1 1
0.189962672630057 0.179964007523917 1 1
-0.207915213269951 -0.200047343899591 1 1
-0.25185457799739 -0.246571671458841 1 1
-0.138956598399016 -0.134082621535336 1 1
-0.226995613046797 -0.212603588081765 1 1
-0.222041714915652 -0.211382867528462 1 1
0.154397140817221 0.145507182210819 1 1
-0.194401030782888 -0.188536847490694 1 1
0.121561218801075 0.117368942029881 1 1
-0.114814793846096 -0.107666471975441 1 1
0.17495303508432 0.166022607699104 1 1
-0.284953567821244 -0.275155857738726 1 1
-0.168269503809455 -0.152759852982873 1 1
-0.0184364325422592 -0.0137724776930982 1 1
0.0147724508692973 0.0103315946136407 1 1
0.0152465262783173 0.00953137357678133 1 1
-0.0767595191577297 -0.0738245215641808 1 1
0.0224393629109373 0.0219317181505828 1 1
-0.0657686502146307 -0.0638168533909281 1 1
0.256783549090079 0.240834749691671 1 1
0.268267586432069 0.253718168915751 1 1
0.140505973978967 0.136492587118377 1 1
-0.0947302331303791 -0.0908110726233449 1 1
-0.0223131930448353 -0.0219235464235138 1 1
0.266412723017893 0.243318077199263 1 1
-0.207853587221119 -0.194272850792029 1 1
-0.311297506759149 -0.297073831772023 1 1
-0.00341267481843786 -0.00275086626998941 1 1
0.00740345165610271 0.0067019116827346 1 1
0.0539055142725171 0.047960137412772 1 1
0.0380965444225018 0.0339093601691418 1 1
-0.0612879831028501 -0.0604879984107754 1 1
0.141762178992467 0.134304770010696 1 1
0.0317101535836693 0.0291245999727535 1 1
-0.198003003655489 -0.188631792135791 1 1
-0.109037828049746 -0.10556737818919 1 1
0.168975319288011 0.161894124957446 1 1
0.0908829110894386 0.081126576120049 1 1
0.266011975279151 0.259457266241746 1 1
0.211612955631201 0.200694371454335 1 1
-0.0441269403157036 -0.0471353011215686 1 1
0.10228590007719 0.0946919699645167 1 1
0.026011882959333 0.0260338163032016 1 1
-0.166770076679484 -0.150760353304002 1 1
0.118465797813507 0.111142820465903 1 1
0.11063493704221 0.105061143274651 1 1
0.153353408697148 0.143993308767101 1 1
0.0156123956784882 0.0177251315983554 1 1
-0.176196566394548 -0.167648773465369 1 1
-0.0682733507965964 -0.0528954454960192 1 1
-0.110321495893392 -0.108735858896092 1 1
0.29751796819074 0.285631719243213 1 1
0.271851220820706 0.262021416930982 1 1
-0.090500765052109 -0.0850910016821358 1 1
-0.108419170440206 -0.102940716429158 1 1
0.102673512053449 0.103335632550369 1 1
0.236219095570838 0.225697420378212 1 1
-0.0482813625815074 -0.0455313021826278 1 1
0.196188883627064 0.182801248676926 1 1
0.171784804100115 0.157201488511211 1 1
-0.0445075086499144 -0.0297901005325201 1 1
0.316888027752689 0.303845995432318 0 1
0.0134561382825138 0.0149475220708472 1 1
-0.224472522507717 -0.213239995594524 1 1
0.126976488825673 0.123264159059911 1 1
-0.0524384494740514 -0.049334253550286 1 1
-0.305651708378251 -0.289435979947226 1 1
0.0887566829754567 0.0852046642264149 1 1
0.121705683456288 0.112310612004618 1 1
-0.126613886040823 -0.117899402807704 1 1
-0.230731069555023 -0.218092860701203 1 1
-0.172575446997048 -0.164556909210937 1 1
0.05524521660292 0.0521316223616096 1 1
0.108666519653806 0.099685494604524 1 1
-0.0877722946349513 -0.0829792682385031 1 1
-0.197605095126398 -0.178502257581349 1 1
0.0104650864095561 0.00681881931701267 1 1
0.164826011144664 0.154955067060947 1 1
-0.0735216486043266 -0.0686978484054811 1 1
-0.0770912354277329 -0.0765040298157424 1 1
0.246510607481958 0.237896981115123 1 1
-0.156307816860533 -0.142061161765021 1 1
-0.000271695569596241 0.00691392488352141 1 1
-0.289738224442521 -0.275560591140729 1 1
0.20781282386288 0.192721002579027 1 1
-0.0456785216585447 -0.0437646271915258 1 1
-0.120688474366231 -0.115726880318732 1 1
0.144108707760734 0.138253381934314 1 1
-0.0762632649051602 -0.0711543152555896 1 1
-0.0938790694619696 -0.0873215471993013 1 1
-0.117086855613041 -0.111384075351582 1 1
-0.0534639084799054 -0.050293492531028 1 1
0.160201595678749 0.151654779713774 1 1
-0.224085759235746 -0.209807623033748 1 1
0.0534321988155875 0.0499129629454952 1 1
0.0600709544652473 0.0579469463865712 1 1
-0.0697436558557891 -0.0648195186547804 1 1
-0.118006859518388 -0.112232493307342 1 1
-0.0692132288174592 -0.064036188837263 1 1
-0.217179962256213 -0.205779348574363 1 1
0.0659121737920017 0.0649403759833811 1 1
0.114452097833813 0.104858013110649 1 1
0.116512867701218 0.107511212447268 1 1
-0.104638267931549 -0.091435325912661 1 1
0.0104762584521209 0.00995339778670495 1 1
0.0452608643001572 0.0355985537878312 1 1
0.00649839963861682 0.0088822672086796 1 1
-0.0569006811733943 -0.0549118910581854 1 1
-0.170917695529128 -0.162916447604184 1 1
-0.206893161915414 -0.200028436999499 1 1
-0.0100478075630657 0.000987951961398892 1 1
0.00432541959611154 0.0036263053950906 1 1
0.0187450741863209 0.0175557179557771 1 1
-0.00546492695329961 -0.00946176082326886 1 1
-0.110869633341557 -0.104763585857354 1 1
-0.0314712277741128 -0.0277432839690611 1 1
0.125400613197085 0.119008855770423 1 1
-0.166280351889948 -0.15677521547223 1 1
0.195784905246424 0.184861918123582 1 1
0.0830545089075881 0.0810434482744849 1 1
-0.124546721626738 -0.12294343864983 1 1
0.227162571959968 0.211574530116234 1 1
-0.0781947015018476 -0.0772478588281394 1 1
0.130571381244333 0.117312496323321 1 1
-0.221108330695181 -0.206705430226867 1 1
0.0415934177924464 0.040703548427753 1 1
-0.367255611744498 -0.34945085150486 0 0
-0.0185046377699957 -0.019332005375739 1 1
-0.0392073051692988 -0.0371456077074886 1 1
-0.0930722151825014 -0.0858564206557137 1 1
0.112691706926175 0.0981074771250781 1 1
0.17170400849296 0.168119568547839 1 1
0.0221837207912108 0.0141818779983177 1 1
-0.0886919903357022 -0.0990069234424627 1 1
0.153719208850816 0.144023037636307 1 1
0.00248515404677684 0.000617486843771768 1 1
0.0201814632537227 0.018293104770986 1 1
0.242353999803379 0.235358743300482 1 1
0.0485405564914724 0.0460518633639885 1 1
0.163999895411666 0.158335502498068 1 1
0.0833438300128259 0.08004305800781 1 1
0.27280229027599 0.262319018772656 1 1
0.131014645484545 0.121083580853321 1 1
-0.237589051752725 -0.225601634113046 1 1
-0.170094008832626 -0.159061104656926 1 1
-0.10601804962691 -0.106625205326326 1 1
-0.175341395134913 -0.175368694112057 1 1
-0.0860008616908992 -0.0765503125083911 1 1
0.00750011074731866 0.00511447543874793 1 1
0.164096699336717 0.156618501364636 1 1
0.0728108822422987 0.0680664951799075 1 1
0.114725891740065 0.109926162153643 1 1
0.130022883318472 0.125806237030489 1 1
-0.346757581143712 -0.331210410548184 0 0
-0.0420227771274932 -0.0352214111713507 1 1
-0.0300458775854442 -0.0281499346545026 1 1
-0.02729303120436 -0.0278984523984521 1 1
0.212425205906756 0.202610147738016 1 1
0.0569787537867576 0.0553172318390232 1 1
0.115367938765653 0.115350062258434 1 1
0.148590265265945 0.140680982149821 1 1
-0.198379067845233 -0.187067956641756 1 1
0.377942852667486 0.365245568838099 1 0
-0.235198791342741 -0.227690354312585 1 1
0.00124154745155026 -0.00191866635793813 1 1
0.0334900704742297 0.0292145928169725 1 1
-0.278097150985031 -0.264572533542248 1 1
0.0608092363237883 0.058364543443064 1 1
-0.123737578464017 -0.117053793763656 1 1
-0.0584806908152469 -0.0546439661419022 1 1
-0.0674012394022691 -0.0664152761974895 1 1
-0.2898116080941 -0.277055435756829 1 1
-0.0065041899127686 -0.00845728321570087 1 1
-0.0182481671966342 -0.017096939370635 1 1
-0.293091764277883 -0.279692711364208 1 1
0.288052834170582 0.279160205035925 1 1
-0.041123561994157 -0.0372507637862518 1 1
-0.053836799141313 -0.0484648820224907 1 1
-0.373909526200355 -0.352579459584264 0 0
-0.133837161747414 -0.126846181406223 1 1
0.1466340116157 0.139000763991735 1 1
0.0111884040539519 0.0048959549991778 1 1
-0.0421958959482337 -0.0340088106154616 1 1
0.226021292248842 0.215090873365476 1 1
0.0188612249092918 0.0142910371008448 1 1
0.196035191555858 0.187633467757259 1 1
0.116712296901917 0.109167507684465 1 1
-0.189512847296691 -0.179808789436607 1 1
0.209195197582514 0.20631306275059 1 1
-0.12654995056412 -0.119715631213684 1 1
0.150241824065114 0.141336812020036 1 1
-0.0801802242495365 -0.0780440551600193 1 1
-0.12327167212361 -0.118400772563948 1 1
0.122387506305568 0.114920954846746 1 1
0.111796355537934 0.108834243954129 1 1
0.00412912022369515 0.00434169144101142 1 1
0.231112276884512 0.224095063636163 1 1
-0.183389725282434 -0.174877195339677 1 1
-0.115600209945199 -0.107921672113643 1 1
-0.155489247494855 -0.145357232927073 1 1
-0.136962046810728 -0.131980924831002 1 1
0.015284847554682 0.0129591071937933 1 1
0.0524024552483169 0.048152374214506 1 1
-0.271717824170462 -0.26319834591441 1 1
-0.0730746719564106 -0.0715972808070923 1 1
-0.0925116147327082 -0.0924126378094195 1 1
0.175562503209981 0.167406832937728 1 1
0.0580818239013689 0.0550738320443913 1 1
-0.26051635009771 -0.246184958953266 1 1
0.0211732314898527 0.0195774264142059 1 1
0.321191038085744 0.294702353846469 1 1
0.125615143516017 0.121296496877593 1 1
0.141457142692192 0.137176069295889 1 1
0.310247171147442 0.301072319753715 1 1
0.0318125471097564 0.0296423617928682 1 1
-0.136829090965565 -0.1263583311612 1 1
-0.0279536108816005 -0.0266287882592212 1 1
0.0368546245784474 0.0356761794456735 1 1
-0.128815694208171 -0.125245592417399 1 1
-0.197003710730244 -0.185515042683945 1 1
0.124577846745795 0.118102817951338 1 1
-0.0205979300046301 -0.0143597203167852 1 1
-0.0521208482738839 -0.0488377406092406 1 1
-0.266289099216077 -0.246392770956274 1 1
-0.153879556552423 -0.151587659916348 1 1
0.250068639523964 0.241192891367563 1 1
0.0347519745155999 0.0348891439912346 1 1
-0.56795691647254 -0.534976026975523 0 0
-0.120707144316622 -0.113693260933557 1 1
0.263630715528534 0.258927622207556 1 1
-0.244402308156848 -0.231676754037218 1 1
-0.0702012982402548 -0.0639288340651557 1 1
0.372918519782579 0.353686090315544 0 0
-0.0581668792963432 -0.0545196271549931 1 1
-0.0940763913285177 -0.0912909461122596 1 1
-0.438876432598619 -0.415517403591978 0 0
0.163899425910007 0.150736207153539 1 1
-0.0432483694203253 -0.0526889981814878 1 1
-0.0971968647447168 -0.0923096702974491 1 1
-0.287355399244951 -0.272866970302616 1 1
-0.141545564032868 -0.136033695837777 1 1
-0.184980806842864 -0.179605992837798 1 1
-0.000604674825925702 -0.00506193254362235 1 1
-0.16992146097706 -0.164123624901146 1 1
-0.204514129969284 -0.195183966974797 1 1
-0.0230333180166352 -0.0202395649501234 1 1
0.0739620701349857 0.0676672080635578 1 1
0.142167324421451 0.129498676251042 1 1
0.0391930716901901 0.0416009588992027 1 1
0.064438854521149 0.060628372275059 1 1
-0.103452105796252 -0.0985450946848841 1 1
0.131695827571193 0.126409779753473 1 1
-0.0817964390740392 -0.0784582607680444 1 1
-0.0154073251124942 -0.0139266003106082 1 1
0.119539390797431 0.112968549737153 1 1
-0.367982197069883 -0.342747605670893 0 1
0.234264980212307 0.215185430168397 1 1
-0.151041294673802 -0.137623253094489 1 1
0.0523653420091443 0.0532632794485454 1 1
0.0697075951255394 0.0669761794599971 1 1
0.208337500620942 0.199434423708411 1 1
-0.218364017908865 -0.21092401284727 1 1
0.0456874352922048 0.0451904582634206 1 1
-0.238484965298568 -0.222723191259962 1 1
-0.416014704244788 -0.394697104114494 0 0
-0.0982532725917164 -0.102312534821221 1 1
0.0744694907607069 0.068515090660365 1 1
-0.0435125147391473 -0.0375792396994428 1 1
-0.05834274845701 -0.0576545464864375 1 1
-0.0577599537515869 -0.0541957815210363 1 1
-0.0823881127963173 -0.0788824176411935 1 1
-0.0703609753927405 -0.069607421878123 1 1
0.0344733102944005 0.0317884769645219 1 1
0.0224495454039876 0.0251358099610482 1 1
-0.0176854549532815 -0.0181325853331178 1 1
0.103603371800109 0.100247669786184 1 1
-0.0613165050957456 -0.0588876318660647 1 1
0.00363796478325902 0.00946208430514418 1 1
-0.158131287861154 -0.150571233986893 1 1
0.0599788285416428 0.059191478673777 1 1
0.0414607611794973 0.0374181058645366 1 1
0.0976611015222574 0.0893100630866701 1 1
0.0870060411706231 0.0825216602370424 1 1
-0.0997189895231737 -0.0973287795814491 1 1
-0.13596094328037 -0.128474955190905 1 1
-0.244223871318035 -0.234277853679154 1 1
0.255300879141007 0.241777741057889 1 1
0.0553660722248552 0.0429963398963409 1 1
0.152068295853001 0.144713261258623 1 1
0.275292139285798 0.25171989679249 1 1
-0.0344134431436247 -0.0362152692220946 1 1
0.149470518329497 0.142627396842378 1 1
0.15563218710558 0.150483595430426 1 1
0.0155179637101854 0.0153235653605498 1 1
-0.0516738301404063 -0.0449645070459724 1 1
0.161616952175169 0.152756391506344 1 1
-0.0120128682750059 -0.0107791293142664 1 1
0.0768624146767648 0.0740302479694403 1 1
0.198190943264281 0.187020803236433 1 1
0.164049186302349 0.153719130615291 1 1
0.12639956416393 0.118172767385253 1 1
-0.106113055626674 -0.102302067935646 1 1
0.0244996488325834 0.0281275108607228 1 1
0.124356887642032 0.117469217569268 1 1
0.310564248152234 0.299021021024047 1 1
0.204076006204753 0.193430361478869 1 1
0.109589501317917 0.103165575732678 1 1
0.176024600473242 0.163480816819918 1 1
0.298002989541256 0.282485607121612 1 1
0.156066903763988 0.156311584599013 1 1
0.314947417804376 0.29719440616901 1 1
-0.255149351301184 -0.245576047542504 1 1
0.455543410985011 0.432007921282583 0 0
-0.319635882773047 -0.304012916667827 1 1
-0.228312420398665 -0.214153385969454 1 1
0.00313422305708195 0.00217983762939076 1 1
-0.196237532475379 -0.189565635575716 1 1
-0.0905974672528996 -0.0871942679858559 1 1
-0.0468631276611522 -0.0400974719787673 1 1
0.0162490983440389 0.0232906587352417 1 1
-0.0193068087442462 -0.0260568666908882 1 1
-0.113004217784548 -0.113895458816367 1 1
0.15765835161307 0.149019501416054 1 1
0.15270754703996 0.150535240479614 1 1
0.158412041079799 0.151274456512876 1 1
0.329084467081678 0.316439253285401 0 0
-0.283981000977221 -0.268516003087608 1 1
-0.115706731969466 -0.114323011215788 1 1
-0.443478784087939 -0.426182250358799 0 0
-0.244933981975948 -0.2359463107621 1 1
0.260484914412748 0.248522137842265 1 1
-0.184626054315163 -0.175592633535644 1 1
0.100674157724138 0.0939859817040327 1 1
-0.0396382973584123 -0.0394388745056853 1 1
0.440983110881489 0.416645706351623 0 0
0.0735213798862992 0.0691342152251666 1 1
0.0449601553047811 0.0463150270095997 1 1
-0.13699060470371 -0.127568942009956 1 1
-0.0524959768037068 -0.0470086840071149 1 1
0.012714200849099 0.00375195205688975 1 1
-0.175835966263177 -0.162499430558931 1 1
0.276524062961655 0.259057858988726 1 1
0.0123368554394845 0.0103014410366667 1 1
0.188082655100591 0.175511388825966 1 1
-0.0266814449158033 -0.0234869478165069 1 1
-0.0984999871218063 -0.0957527601768093 1 1
-0.165879636979805 -0.160414906566939 1 1
-0.0302542899175777 -0.0252000942930088 1 1
0.11427920212682 0.110740123806406 1 1
-0.0377047877054687 -0.035965101177229 1 1
-0.263756681106124 -0.244672711902126 1 1
0.152575590339218 0.143978057349891 1 1
0.0235503293198294 0.0251164911519755 1 1
-0.148604964710461 -0.142022125098189 1 1
-0.0774469301105416 -0.0748888067671914 1 1
0.150560018578576 0.14071534623357 1 1
0.144096479154805 0.135756704198024 1 1
-0.146081468254938 -0.144178987319963 1 1
0.07886468242856 0.074979417657919 1 1
-0.0933342133424959 -0.0871670814048458 1 1
0.28703775680683 0.270791888282261 1 1
-0.0926301574358432 -0.0884560295478002 1 1
0.0159653444519085 0.0160793896770912 1 1
0.197857375805571 0.185922112578888 1 1
0.266418986320662 0.251795575834001 1 1
-0.0296894435618229 -0.0394053488063024 1 1
-0.064957199003221 -0.0626889281868687 1 1
-0.0753815821605795 -0.0648119805246184 1 1
0.0590246531370898 0.0606576774077389 1 1
-0.180604322055481 -0.170832681883686 1 1
0.0807450979982821 0.0869286811170463 1 1
0.0871823225136123 0.0805886859139796 1 1
0.21630356253521 0.203943181940077 1 1
-0.162705107149413 -0.155540470256259 1 1
0.254079273930437 0.241824975748913 1 1
0.155478738256375 0.150817012176277 1 1
0.047761779527634 0.04564228178755 1 1
-0.303102819579431 -0.286171752309367 1 1
0.0585659244608279 0.0542320253229954 1 1
-0.0537139449008501 -0.048281293178544 1 1
-0.131115506072815 -0.122907269115669 1 1
0.0805982187870358 0.0700641575262673 1 1
0.187266773791001 0.18012095970131 1 1
0.0474817693586035 0.0449850318016516 1 1
0.151319233700729 0.143234331600467 1 1
-0.0967669046505242 -0.0941416744426078 1 1
0.23393631209909 0.221648745702202 1 1
-0.0830752967822257 -0.0805696986411549 1 1
0.0235127576149623 0.0206737602675969 1 1
0.156629894766342 0.150515268440316 1 1
0.210448573449668 0.197812378859942 1 1
0.103534576513398 0.100050417370303 1 1
0.221639742286691 0.204560801662178 1 1
0.0417790960330224 0.0444876839686226 1 1
0.0984787742870653 0.0837895922920175 1 1
0.182693235343821 0.178666513714482 1 1
0.0656340202827573 0.0633295623419757 1 1
[truncated: 18,066 more chars]
